# Supplementary material for: Comparative genomic analysis reveals metabolic flexibility of Woesearchaeota
Source: Nat Commun. 2021 Sep 6;12:5281. doi: 10.1038/s41467-021-25565-9 (PMC8421398; doi:10.1038/s41467-021-25565-9)
Supplement: Supplementary file 4 — Supplementary Data 1 [file 41467_2021_25565_MOESM4_ESM.xlsx]

## Sheet: Supplementary Data 1
Supplementary Data 1 | Metagenome-assembled genomes (MAGs) used in current study. All MAGs are medium-quality draft assemblies (completeness ≥50%; contamination ≤10%). Completeness and contamination were estimated with CheckM as described in Methods. "NA" in "Subgroup" column indicates that the term is not applicable for the genome.
Organism_name	Genebank / eLMSG accession	Genome in this study	Environmental Source	Reference	Completeness	Contamination	Strain heterogeneity	Classification	Subgroup
CSBr16_154	GCA_007117405.1	n	lake water	Vavourakis et al., 2019	52.66	0	0	Unkown	NA
ARS21	GCA_002686215.1	n	marine pelagic biome	Tully et al., 2018	55.39	0	0	Unkown	NA
RS366	GCA_002725495.1	n	marine pelagic biome	Tully et al., 2018	54.64	1.63	100	Unkown	NA
CSSed162cmB_481	GCA_007126015.1	n	lake sediment	Vavourakis et al., 2018	54.9	0.98	0	Unkown	NA
CSSed165cm_579	GCA_007130955.1	n	lake sediment	Vavourakis et al., 2018	65.69	0	0	Unkown	NA
CSSed165cm_329	GCA_007133845.1	n	lake sediment	Vavourakis et al., 2018	69.44	1.96	0	Unkown	NA
GW2011_AR18	GCA_000806155.1	n	groundwater	Castelle et al., 2015	70.02	0	0	Woesearchaeota	A
GW2011_AR20	GCA_000830315.1	n	groundwater	Castelle et al., 2015	79.17	0	0	Woesearchaeota	A
UBA489	GCA_002505585.1	n	saline water	Parks et al., 2018	83.33	0	0	Woesearchaeota	A
UBA544	GCA_002506165.1	n	saline water	Parks et al., 2018	82.2	0	0	Woesearchaeota	A
GW2011_AR17	GCA_000805995.1	n	groundwater	Castelle et al., 2015	63.4	0	0	Woesearchaeota	A
J104	GCA_003694495.1	n	hot spring	Ward et al., 2019	81.86	0.98	0	Woesearchaeota	A
MP5_9_10	JAHWHS000000000 / LMSG_G000000488.1	y	mangrove	this study	59.25	2.45	66.67	Woesearchaeota	B
FT2_175	JAHWHF000000000 / LMSG_G000000516.1	y	mangrove	this study	73.94	0.98	0	Woesearchaeota	B
YT1_092	JAHWII000000000 / LMSG_G000000489.1	y	seagrass bed	this study	53.32	4.9	0	Woesearchaeota	B
Yap200.bin8.246	JAHWIA000000000 / LMSG_G000000508.1	y	marine	this study	71.41	1.47	100	Woesearchaeota	B
FT2_141	JAHWHE000000000 / LMSG_G000000515.1	y	mangrove	this study	80.39	0.33	100	Woesearchaeota	B
MP5_1_30	JAHWHM000000000 / LMSG_G000000482.1	y	mangrove	this study	77.29	5.88	0	Woesearchaeota	B
JLRS3_6_219	JAHWHK000000000 / LMSG_G000000517.1	y	freshwater	this study	74.02	0.57	0	Woesearchaeota	B
FT6_98	JAHWHI000000000 / LMSG_G000000479.1	y	mangrove	this study	85.29	2.94	25	Woesearchaeota	B
CG10_big_fil_rev_8_21_14_0_10_36_11	GCA_002762845.1	n	groundwater	Probst et al., 2018	77.94	0	0	Woesearchaeota	C
CG10_big_fil_rev_8_21_14_0_10_45_16	GCA_002762785.1	n	groundwater	Probst et al., 2018	89.71	0	0	Woesearchaeota	C
UBA11998	GCA_013330875.1	n	marine	Parks et al., 2018	66.78	1.47	0	Woesearchaeota	C
ARS1334	GCA_002686315.1	n	marine pelagic biome	Tully et al., 2018	67.23	0.98	100	Woesearchaeota	C
CG10_big_fil_rev_8_21_14_0_10_32_24	GCA_002763025.1	n	groundwater	Probst et al., 2018	67.65	0.98	0	Woesearchaeota	C
UBA10204	GCA_013331555.1	n	groundwater	Parks et al., 2018	77.22	3.92	0	Woesearchaeota	C
UBA10194	GCA_013331635.1	n	groundwater	Parks et al., 2018	79.19	0.98	0	Woesearchaeota	C
CG_4_10_14_0_2_um_filter_33_13	GCA_002792115.1	n	groundwater	Probst et al., 2018	84.31	0	0	Woesearchaeota	C
ARS1203	GCA_002688265.1	n	marine pelagic biome	Tully et al., 2018	77.94	0.98	0	Woesearchaeota	C
1420	GCA_002687775.1	n	marine pelagic biome	Tully et al., 2018	53.96	0	0	Woesearchaeota	C
FT1_228	JAHWGZ000000000 / LMSG_G000000474.1	y	mangrove	this study	66.37	0.98	0	Woesearchaeota	C
YT3_319	JAHWIS000000000 / LMSG_G000000499.1	y	seagrass bed	this study	78.43	1.47	0	Woesearchaeota	D
JLRS2_1_154	JAHWHJ000000000 / LMSG_G000000480.1	y	freshwater	this study	83.5	6.86	16.67	Woesearchaeota	D
FT2_479	JAHWHH000000000 / LMSG_G000000478.1	y	mangrove	this study	66.83	2.94	75	Woesearchaeota	D
FT1_219	JAHWGY000000000 / LMSG_G000000473.1	y	mangrove	this study	83.5	7.99	14.29	Woesearchaeota	D
UBA11576	GCA_013331125.1	n	freshwater	Parks et al., 2018	73.54	3.51	20	Woesearchaeota	D
J101	GCA_003695435.1	n	hot spring	Ward et al., 2019	82.35	0	0	Woesearchaeota	D
CG10_big_fil_rev_8_21_14_0_10_44_13	GCA_002762985.1	n	groundwater	Probst et al., 2018	90.2	0.98	0	Woesearchaeota	D
UBA10192	GCA_013331695.1	n	groundwater	Parks et al., 2018	83.09	3.43	0	Woesearchaeota	D
YT2_062	JAHWIO000000000 / LMSG_G000000495.1	y	seagrass bed	this study	67.22	6.37	50	Woesearchaeota	D
MP5_7_64	JAHWHR000000000 / LMSG_G000000487.1	y	mangrove	this study	63.64	0.98	0	Woesearchaeota	D
UBA10107	GCA_013331965.1	n	groundwater	Parks et al., 2018	66.1	0	0	Woesearchaeota	D
CG11_big_fil_rev_8_21_14_0_20_43_8	GCA_002762705.1	n	groundwater	Probst et al., 2018	82.03	0	0	Woesearchaeota	D
CG08_land_8_20_14_0_20_43_7	GCA_002794135.1	n	groundwater	Probst et al., 2018	77.3	0	0	Woesearchaeota	D
CG11_big_fil_rev_8_21_14_0_20_57_5	GCA_002762695.1	n	groundwater	Probst et al., 2018	64.67	0.98	0	Woesearchaeota	E
CG_4_10_14_0_2_um_filter_57_5	GCA_002792075.1	n	groundwater	Probst et al., 2018	72.71	0.98	0	Woesearchaeota	E
UBA94	GCA_002503425.1	n	groundwater	Parks et al., 2018	82.19	0	0	Woesearchaeota	E
CG1_02_57_44	GCA_001871415.1	n	groundwater	Burstein et al., 2016??	83.82	0	0	Woesearchaeota	E
GW2011_AR4	GCA_000806095.1	n	groundwater	Castelle et al., 2015	65.44	0	0	Woesearchaeota	E
UBA9989	GCA_013329045.1	n	groundwater	Parks et al., 2018	89.46	0	0	Woesearchaeota	E
T1Sed10_208R1	GCA_003555225.1	n	lake sediment	Vavourakis et al., 2018	59.21	3.92	0	Woesearchaeota	E
CG10_big_fil_rev_8_21_14_0_10_34_8	GCA_002762855.1	n	groundwater	Probst et al., 2018	70.2	6.86	0	Woesearchaeota	E
J091	GCA_003695045.1	n	hot spring	Ward et al., 2019	85.62	0.98	0	Woesearchaeota	E
CSBr16_68R1	GCA_007116315.1	n	lake water	Vavourakis et al., 2019	59.5	1.96	0	Woesearchaeota	F
CSBr16_144	GCA_007117475.1	n	lake water	Vavourakis et al., 2019	55.73	1.96	0	Woesearchaeota	F
CSBr16_28	GCA_007116655.1	n	lake water	Vavourakis et al., 2019	63.07	0.98	0	Woesearchaeota	F
UBA153	GCA_002503705.1	n	waste water	Parks et al., 2018	82.3	0	0	Woesearchaeota	G
J116	GCA_003694385.1	n	hot spring	Ward et al., 2019	78.51	0.98	100	Woesearchaeota	G
UBA10207	GCA_013331575.1	n	groundwater	Parks et al., 2018	68.82	0	0	Woesearchaeota	G
UBA525	GCA_002498125.1	n	soil	Parks et al., 2018	86.27	0.98	0	Woesearchaeota	G
J110	GCA_003694805.1	n	hot spring	Ward et al., 2019	80.56	0.23	0	Woesearchaeota	G
CSSed10_238R1	GCA_003560545.1	n	lake sediment	Vavourakis et al., 2018	73.53	0	0	Woesearchaeota	G
CSSed165cm_557	GCA_007131205.1	n	lake sediment	Vavourakis et al., 2018	85.29	0	0	Woesearchaeota	G
CSSed10_415	GCA_003557205.1	n	lake sediment	Vavourakis et al., 2018	61.04	0	0	Woesearchaeota	G
CSSed11_337R1	GCA_003562145.1	n	lake sediment	Vavourakis et al., 2018	58.5	0.98	0	Woesearchaeota	G
CSSed10_383	GCA_003558875.1	n	lake sediment	Vavourakis et al., 2018	70.26	4.41	40	Woesearchaeota	G
CG10_big_fil_rev_8_21_14_0_10_32_9	GCA_002762915.1	n	groundwater	Probst et al., 2018	72.59	0	0	Woesearchaeota	G
CSBr16_111R1	GCA_007117755.1	n	lake water	Vavourakis et al., 2019	71.57	3.58	0	Woesearchaeota	G
CSBr16_71	GCA_007116295.1	n	lake water	Vavourakis et al., 2019	54.9	0	0	Woesearchaeota	G
CSBr16_182	GCA_007117145.1	n	lake water	Vavourakis et al., 2019	64.14	2.29	100	Woesearchaeota	G
Yap75.bin7.84	JAHWIH000000000 / LMSG_G000000512.1	y	marine	this study	56.37	0.98	100	Woesearchaeota	G
CSBr16_114	GCA_007117735.1	n	lake water	Vavourakis et al., 2019	78.43	2.94	0	Woesearchaeota	G
ARS73	GCA_002685855.1	n	marine pelagic biome	Tully et al., 2018	75.98	0.98	0	Woesearchaeota	G
ARS1441	GCA_002686295.1	n	marine pelagic biome	Tully et al., 2018	81.37	0	0	Woesearchaeota	G
SM23-78	GCA_001595785.1	n	Sulfate-methane transisition zone estuary sediments	Seitz et al., 2016	86.27	0	0	Woesearchaeota	G
Yap2000.bin8.138	JAHWID000000000 / LMSG_G000000506.1	y	marine	this study	66.67	0	0	Woesearchaeota	G
YT2_088	JAHWIP000000000 / LMSG_G000000496.1	y	seagrass bed	this study	81.37	2.94	0	Woesearchaeota	G
UBA12459	GCA_013330595.1	n	groundwater	Parks et al., 2018	87.75	0	0	Woesearchaeota	G
SURF_58	GCA_003599145.1	n	deeply circulating subsurface aquifer fluids	Momper et al., 2017	87.5	0	0	Woesearchaeota	G
CSBr16_197	GCA_007117065.1	n	lake water	Vavourakis et al., 2019	86.03	0	0	Woesearchaeota	G
CSSed162cmB_258	GCA_007128245.1	n	lake sediment	Vavourakis et al., 2018	77.94	1.06	50	Woesearchaeota	G
CSBr16_223	GCA_007116795.1	n	lake water	Vavourakis et al., 2019	66.67	1.96	0	Woesearchaeota	G
CSBr16_4	GCA_007116645.1	n	lake water	Vavourakis et al., 2019	75.49	0.98	0	Woesearchaeota	G
T3Sed10_350R1	GCA_003564925.1	n	lake sediment	Vavourakis et al., 2018	73.14	0.98	0	Woesearchaeota	G
BM511	GCA_002867475.1	n	estuary sediment	Barnum et al., 2018	89.22	1.96	66.67	Woesearchaeota	G
GW2011_AR15	GCA_000830295.1	n	groundwater	Castelle et al., 2015	91.18	0.98	0	Woesearchaeota	G
CG10_big_fil_rev_8_21_14_0_10_47_5	GCA_002762745.1	n	groundwater	Probst et al., 2018	55.1	0	0	Woesearchaeota	H
CG1_02_47_18	GCA_001872825.1	n	groundwater	Burstein et al., 2016	75	1.68	14.29	Woesearchaeota	H
CG08_land_8_20_14_0_20_47_9	GCA_002763335.1	n	groundwater	Probst et al., 2018	84.56	0	0	Woesearchaeota	H
UBA142	GCA_002505845.1	n	saline water	Parks et al., 2018	80.31	0	0	Woesearchaeota	H
ARS1199	GCA_002688315.1	n	marine pelagic biome	Tully et al., 2018	90.44	0	0	Woesearchaeota	H
UBA492	GCA_002503745.1	n	saline water	Parks et al., 2018	81.62	0	0	Woesearchaeota	H
UBA10216	GCA_013331515.1	n	groundwater	Parks et al., 2018	69.53	0	0	Woesearchaeota	H
CG10_big_fil_rev_8_21_14_0_10_45_5	GCA_002762765.1	n	groundwater	Probst et al., 2018	56.4	0.08	0	Woesearchaeota	H
CG07_land_8_20_14_0_80_44_23	GCA_002779235.1	n	groundwater	Probst et al., 2018	88.24	0.98	0	Woesearchaeota	H
FT1_346	JAHWHA000000000 / LMSG_G000000475.1	y	mangrove	this study	63.91	0.98	100	Woesearchaeota	H
CG_4_10_14_0_8_um_filter_47_5	GCA_002784405.1	n	groundwater	Probst et al., 2018	54.47	0.98	0	Woesearchaeota	H
B29_G15	GCA_003650585.1	n	hydrothermal vent	Dombrowski et al., 2017	72.08	0.98	0	Woesearchaeota	H
Yap30.bin1.57	JAHWIE000000000 / LMSG_G000000510.1	y	marine	this study	55.25	0.98	0	Woesearchaeota	H
UBA119	GCA_002505945.1	n	crude oil	Parks et al., 2018	72.64	0.98	0	Woesearchaeota	H
B72_G16	GCA_003650545.1	n	hydrothermal vent	Dombrowski et al., 2017	66.59	0.08	0	Woesearchaeota	H
CSSed11_301m	GCA_003561825.1	n	lake sediment	Vavourakis et al., 2018	77.12	2.29	66.67	Woesearchaeota	H
CG_4_10_14_0_2_um_filter_33_10	GCA_002792055.1	n	groundwater	Probst et al., 2018	77.45	0.98	0	Woesearchaeota	H
CG10_big_fil_rev_8_21_14_0_10_33_12	GCA_002762865.1	n	groundwater	Probst et al., 2018	84.8	1.96	50	Woesearchaeota	H
CG06_land_8_20_14_3_00_33_13	GCA_002780105.1	n	groundwater	Probst et al., 2018	74.51	0.98	100	Woesearchaeota	H
CG1_02_33_12	GCA_001872765.1	n	groundwater	Burstein et al., 2016	73.04	0.98	0	Woesearchaeota	H
FT1_394	JAHWHB000000000 / LMSG_G000000513.1	y	mangrove	this study	77.7	0	0	Woesearchaeota	I
MP5_1_023	JAHWHL000000000 / LMSG_G000000481.1	y	mangrove	this study	58.91	0.98	100	Woesearchaeota	I
SURF_65	GCA_003599055.1	n	deeply circulating subsurface aquifer fluids	Momper et al., 2017	73.53	0.98	100	Woesearchaeota	I
J152	GCA_003694525.1	n	hot spring	Ward et al., 2019	60.07	0.98	0	Woesearchaeota	I
CG10_big_fil_rev_8_21_14_0_10_37_12	GCA_002762795.1	n	groundwater	Probst et al., 2018	82.35	0	0	Woesearchaeota	I
B103_G9	GCA_003649035.1	n	hydrothermal vent	Dombrowski et al., 2017	74.02	6.37	25	Woesearchaeota	I
ex4484_78	GCA_002254705.1	n	hydrothermal vent	Dombrowski et al., 2017	62.42	9.31	0	Woesearchaeota	I
MP5_1_69	JAHWHO000000000 / LMSG_G000000484.1	y	mangrove	this study	75	0.98	100	Woesearchaeota	I
B100_G9	GCA_003649055.1	n	hydrothermal vent	Dombrowski et al., 2017	75.49	7.68	8.33	Woesearchaeota	I
Yap150.bin6.108	JAHWHX000000000 / LMSG_G000000520.1	y	marine	this study	69.61	0.4	100	Woesearchaeota	I
Yap100.bin1.6	JAHWHT000000000 / LMSG_G000000502.1	y	marine	this study	78.17	2.45	66.67	Woesearchaeota	I
FT1_425	JAHWHC000000000 / LMSG_G000000476.1	y	mangrove	this study	71.42	0	0	Woesearchaeota	I
Yap100.bin3.69	JAHWHU000000000 / LMSG_G000000518.1	y	marine	this study	86.76	0.98	0	Woesearchaeota	I
Yap150.bin7.227	JAHWHY000000000 / LMSG_G000000504.1	y	marine	this study	87.75	0	0	Woesearchaeota	I
Yap200.bin2.134	JAHWHZ000000000 / LMSG_G000000507.1	y	marine	this study	85.78	0	0	Woesearchaeota	I
Yap100.bin4.218	JAHWHV000000000 / LMSG_G000000503.1	y	marine	this study	68.14	2.04	25	Woesearchaeota	I
Yap150.bin4.9	JAHWHW000000000 / LMSG_G000000519.1	y	marine	this study	57.35	0.08	100	Woesearchaeota	I
CG10_big_fil_rev_8_21_14_0_10_30_7	GCA_002762925.1	n	groundwater	Probst et al., 2018	53.29	0.98	0	Woesearchaeota	I
ARS49	GCA_002687275.1	n	marine pelagic biome	Tully et al., 2018	76.23	0	0	Woesearchaeota	I
YT1_142	JAHWIJ000000000 / LMSG_G000000490.1	y	seagrass bed	this study	59.6	4.25	0	Woesearchaeota	I
MP5_1_678	JAHWHN000000000 / LMSG_G000000483.1	y	mangrove	this study	79.9	4.9	20	Woesearchaeota	I
FT1_799	JAHWHD000000000 / LMSG_G000000514.1	y	mangrove	this study	86.27	3.92	16.67	Woesearchaeota	J
MP5_4_70	JAHWHP000000000 / LMSG_G000000485.1	y	mangrove	this study	79.34	1.96	50	Woesearchaeota	J
FT2_348	JAHWHG000000000 / LMSG_G000000477.1	y	mangrove	this study	63.24	0	0	Woesearchaeota	J
YT2_166	JAHWIQ000000000 / LMSG_G000000497.1	y	seagrass bed	this study	86.07	6.86	66.67	Woesearchaeota	J
UBA10200	GCA_013331615.1	n	groundwater	Parks et al., 2018	70.2	0.98	0	Woesearchaeota	J
ARS102	GCA_002688925.1	n	marine pelagic biome	Tully et al., 2018	88.15	0	0	Woesearchaeota	J
FT1_083	SAMN20180920 / LMSG_G000000472.1	y	mangrove	this study	95.34	5.56	14.29	Woesearchaeota	J
ARS1041	GCA_002690055.1	n	marine pelagic biome	Tully et al., 2018	54.88	3.92	50	Woesearchaeota	J
NP1295	GCA_002730625.1	n	marine pelagic biome	Tully et al., 2018	58.28	3.43	0	Woesearchaeota	J
ARS74	GCA_002686855.1	n	marine pelagic biome	Tully et al., 2018	77.94	0	0	Woesearchaeota	J
ARS106	GCA_002688775.1	n	marine pelagic biome	Tully et al., 2018	72.06	1.96	50	Woesearchaeota	J
UBA12027	GCA_013330825.1	n	groundwater	Parks et al., 2018	85.29	0	0	Woesearchaeota	J
GW2011_AR11	GCA_000806135.1	n	groundwater	Castelle et al., 2015	67.65	0	0	Woesearchaeota	J
UBA9638	GCA_013329175.1	n	groundwater	Parks et al., 2018	85.05	0.98	0	Woesearchaeota	J
YT1_182	JAHWIK000000000 / LMSG_G000000491.1	y	seagrass bed	this study	94.61	1.96	0	Woesearchaeota	J
Yap2000.bin4.8	JAHWIC000000000 / LMSG_G000000505.1	y	marine	this study	94.61	3.92	25	Woesearchaeota	J
MP5_5_87	JAHWHQ000000000 / LMSG_G000000486.1	y	mangrove	this study	92.89	0.98	0	Woesearchaeota	J
YT1_767	JAHWIN000000000 / LMSG_G000000494.1	y	seagrass bed	this study	93.06	1.96	0	Woesearchaeota	J
B3_Woes	GCA_005222965.1	n	marine	Huang et al., 2019	91.91	1.47	0	Woesearchaeota	J
ARS1419	GCA_002687795.1	n	marine pelagic biome	Tully et al., 2018	75.57	0.98	0	Woesearchaeota	J
Yap30.bin3.42	JAHWIF000000000 / LMSG_G000000511.1	y	marine	this study	80.88	0.98	0	Woesearchaeota	J
B54_G15	GCA_003648985.1	n	hydrothermal vent	Dombrowski et al., 2017	71.08	3.43	12.5	Woesearchaeota	J
B66_G1	GCA_003650575.1	n	hydrothermal vent	Dombrowski et al., 2017	67.16	4.9	22.22	Woesearchaeota	J
B43_G17	GCA_003649025.1	n	hydrothermal vent	Dombrowski et al., 2017	62.42	2.94	0	Woesearchaeota	J
YT1_286	JAHWIL000000000 / LMSG_G000000492.1	y	seagrass bed	this study	69.06	2.45	66.67	Woesearchaeota	J
YT1_562	JAHWIM000000000 / LMSG_G000000493.1	y	seagrass bed	this study	85.78	5.88	16.67	Woesearchaeota	J
YT2_768	LMSG_G000000498.1	y	seagrass bed	this study	83.82	1.96	0	Woesearchaeota	J
YT3_932	LMSG_G000000500.1	y	seagrass bed	this study	83.82	4.32	11.11	Woesearchaeota	J
Yap200.bin9.104	LMSG_G000000509.1	y	marine	this study	82.35	0.98	0	Woesearchaeota	J
J072	GCA_003695265.1	n	hot spring	Ward et al., 2019	90.69	0.98	0	Woesearchaeota	Unassigned
Yap5000.bin1.9	JAHWIR000000000 / LMSG_G000000501.1	y	marine	this study	67.97	0	0	Woesearchaeota	Unassigned
GW2011_AR19	GCA_000806015.1	n	Rifle groundwater	Castelle et al., 2015	59.8	0	0	Pacearchaeota	NA
RBG_13_36_9	GCA_001786395.1	n	Rifle background sediment	Anantharaman et al., 2016	65.5	0	0	Pacearchaeota	NA
RBG_19FT_COMBO_34_9	GCA_001786415.1	n	Rifle background sediment	Anantharaman et al., 2016	68.87	0	0	Pacearchaeota	NA
RBG_16_35_8	GCA_001786425.1	n	Rifle background sediment	Anantharaman et al., 2016	64.13	0.98	0	Pacearchaeota	NA
RBG_13_33_26	GCA_001787285.1	n	Rifle background sediment	Anantharaman et al., 2016	70.83	0	0	Pacearchaeota	NA
CG1_02_30_18	GCA_001872125.1	n	groundwater	Burstein et al., 2016	67.4	0	0	Pacearchaeota	NA
CG1_02_31_27	GCA_001872145.1	n	water	Burstein et al., 2016	69.61	0	0	Pacearchaeota	NA
CG1_02_32_21	GCA_001872185.1	n	groundwater	Burstein et al., 2016	67.97	1.96	0	Pacearchaeota	NA
CG1_02_39_14	GCA_001872315.1	n	groundwater	Burstein et al., 2016	71.73	0	0	Pacearchaeota	NA
CG1_02_35_32	GCA_001872325.1	n	groundwater	Burstein et al., 2016	69.28	0	0	Pacearchaeota	NA
CG1_02_32_132	GCA_001872795.1	n	groundwater	Burstein et al., 2016	63.4	0	0	Pacearchaeota	NA
ex4484_71	GCA_002254395.1	n	hydrothermal vent	Dombrowski et al., 2017	60.21	0	0	Pacearchaeota	NA
ex4484_26	GCA_002254495.1	n	hydrothermal vent	Dombrowski et al., 2017	54.3	0.98	0	Pacearchaeota	NA
ex4484_31	GCA_002254805.1	n	hydrothermal vent	Dombrowski et al., 2017	52.7	0	0	Pacearchaeota	NA
UBA73	GCA_002496015.1	n	closed biodigester	Parks et al., 2018	62.42	0.49	0	Pacearchaeota	NA
UBA92	GCA_002497285.1	n	groundwater	Parks et al., 2018	68.79	0	0	Pacearchaeota	NA
UBA284	GCA_002499185.1	n	waste water	Parks et al., 2018	74.75	3.92	0	Pacearchaeota	NA
ARS23	GCA_002686195.1	n	marine pelagic biome	Tully et al., 2018	60.13	0	0	Pacearchaeota	NA
ARS1301	GCA_002686355.1	n	marine pelagic biome	Tully et al., 2018	68.63	0	0	Pacearchaeota	NA
ARS50	GCA_002687255.1	n	marine pelagic biome	Tully et al., 2018	64.79	0	0	Pacearchaeota	NA
ARS1318	GCA_002687975.1	n	marine pelagic biome	Tully et al., 2018	56.29	2.94	0	Pacearchaeota	NA
ARS1309	GCA_002688015.1	n	marine pelagic biome	Tully et al., 2018	62.42	2.94	100	Pacearchaeota	NA
ARS1285	GCA_002688165.1	n	marine pelagic biome	Tully et al., 2018	69.2	0.68	100	Pacearchaeota	NA
ARS1180	GCA_002688335.1	n	marine pelagic biome	Tully et al., 2018	69.04	1.96	0	Pacearchaeota	NA
ARS1160	GCA_002688415.1	n	marine pelagic biome	Tully et al., 2018	72.64	0.98	0	Pacearchaeota	NA
ARS109	GCA_002688755.1	n	marine pelagic biome	Tully et al., 2018	66.95	4.41	42.86	Pacearchaeota	NA
ARS103	GCA_002688875.1	n	marine pelagic biome	Tully et al., 2018	63.97	0.98	0	Pacearchaeota	NA
ARS1126	GCA_002689985.1	n	marine pelagic biome	Tully et al., 2018	56.62	0	0	Pacearchaeota	NA
ARS10	GCA_002690445.1	n	marine pelagic biome	Tully et al., 2018	55.56	0	0	Pacearchaeota	NA
NP1466	GCA_002731115.1	n	marine pelagic biome	Tully et al., 2018	62.01	0	0	Pacearchaeota	NA
CG11_big_fil_rev_8_21_14_0_20_30_13	GCA_002762735.1	n	groundwater	Probst et al., 2018	71.81	0	0	Pacearchaeota	NA
CG10_big_fil_rev_8_21_14_0_10_35_13	GCA_002763035.1	n	groundwater	Probst et al., 2018	66.09	0	0	Pacearchaeota	NA
CG10_big_fil_rev_8_21_14_0_10_34_76	GCA_002763075.1	n	groundwater	Probst et al., 2018	68.3	0	0	Pacearchaeota	NA
CG10_big_fil_rev_8_21_14_0_10_32_14	GCA_002763085.1	n	groundwater	Probst et al., 2018	67.57	0	0	Pacearchaeota	NA
CG10_big_fil_rev_8_21_14_0_10_31_9	GCA_002763105.1	n	groundwater	Probst et al., 2018	68.97	0	0	Pacearchaeota	NA
CG10_big_fil_rev_8_21_14_0_10_31_59	GCA_002763115.1	n	groundwater	Probst et al., 2018	75.98	0.98	0	Pacearchaeota	NA
CG10_big_fil_rev_8_21_14_0_10_30_48	GCA_002763155.1	n	groundwater	Probst et al., 2018	63.89	0	0	Pacearchaeota	NA
CG10_big_fil_rev_8_21_14_0_10_31_24	GCA_002763165.1	n	groundwater	Probst et al., 2018	65.36	3.43	0	Pacearchaeota	NA
CG09_land_8_20_14_0_10_30_9	GCA_002763285.1	n	groundwater	Probst et al., 2018	69.33	0	0	Pacearchaeota	NA
CG06_land_8_20_14_3_00_35_12	GCA_002780285.1	n	groundwater	Probst et al., 2018	71.81	0	0	Pacearchaeota	NA
CG_4_10_14_0_8_um_filter_35_169	GCA_002784645.1	n	groundwater	Probst et al., 2018	70.26	0	0	Pacearchaeota	NA
CG_4_9_14_0_2_um_filter_39_13	GCA_002788615.1	n	groundwater	Probst et al., 2018	71.73	0.08	0	Pacearchaeota	NA
CG_4_9_14_0_8_um_filter_35_24	GCA_002789435.1	n	groundwater	Probst et al., 2018	70.26	0	0	Pacearchaeota	NA
CG_4_9_14_3_um_filter_30_11	GCA_002790875.1	n	groundwater	Probst et al., 2018	69.36	0	0	Pacearchaeota	NA
CG_4_9_14_3_um_filter_31_7	GCA_002790895.1	n	groundwater	Probst et al., 2018	66.55	0	0	Pacearchaeota	NA
CG_4_9_14_3_um_filter_35_19	GCA_002790905.1	n	groundwater	Probst et al., 2018	70.26	0	0	Pacearchaeota	NA
CG_4_10_14_0_2_um_filter_35_33	GCA_002792635.1	n	groundwater	Probst et al., 2018	70.26	0	0	Pacearchaeota	NA
CG_4_10_14_0_2_um_filter_31_10	GCA_002792655.1	n	groundwater	Probst et al., 2018	71.57	0.98	0	Pacearchaeota	NA
CG_4_10_14_0_2_um_filter_30_11	GCA_002792675.1	n	groundwater	Probst et al., 2018	63.4	0	0	Pacearchaeota	NA
CG_4_10_14_0_2_um_filter_05_32_18	GCA_002792685.1	n	groundwater	Probst et al., 2018	69.44	0.98	0	Pacearchaeota	NA
CG10_big_fil_rev_8_21_14_0_10_35_219	GCA_002794155.1	n	groundwater	Probst et al., 2018	70.26	0	0	Pacearchaeota	NA
CG10_big_fil_rev_8_21_14_0_10_34_12	GCA_002794175.1	n	groundwater	Probst et al., 2018	69.36	4.41	0	Pacearchaeota	NA
BMS3Abin17	GCA_002897655.1	n	hydrothermal vent	Kato et al., 2018	73.45	0	0	Pacearchaeota	NA
T1Sed10_179m	GCA_003554465.1	n	lake sediment	Vavourakis et al., 2018	56.05	0.57	0	Pacearchaeota	NA
T3Sed10_361R1	GCA_003564875.1	n	lake sediment	Vavourakis et al., 2018	55.51	3.51	0	Pacearchaeota	NA
B60_G9	GCA_003660825.1	n	hydrothermal vent	Dombrowski et al., 2017	73.2	7.84	0	Pacearchaeota	NA
B53_G16	GCA_003660845.1	n	hydrothermal vent	Dombrowski et al., 2017	56.62	7.16	0	Pacearchaeota	NA
J156	GCA_003693875.1	n	hot spring	Ward et al., 2019	56.86	0	0	Pacearchaeota	NA
J144	GCA_003694055.1	n	hot spring	Ward et al., 2019	65.85	2.45	0	Pacearchaeota	NA
LFW-165_1	GCA_902385625.1	n	groundwater	Vázquez-Campos et al., 2019	80.31	0	0	Pacearchaeota	NA
LFW-170_3	GCA_902385635.1	n	groundwater	Vázquez-Campos et al., 2019	70.67	0	0	Pacearchaeota	NA
LFW-170_1	GCA_902385655.1	n	groundwater	Vázquez-Campos et al., 2019	73.2	0	0	Pacearchaeota	NA
LFW-262_2	GCA_902385865.1	n	groundwater	Vázquez-Campos et al., 2019	59.64	3.24	0	Pacearchaeota	NA
LFW-262_5	GCA_902385925.1	n	groundwater	Vázquez-Campos et al., 2019	68.06	4.98	42.86	Pacearchaeota	NA
LFW-273_1	GCA_902386025.1	n	groundwater	Vázquez-Campos et al., 2019	71.81	0	0	Pacearchaeota	NA
UBA10106	GCA_013331945.1	n	groundwater	Parks et al., 2018	74.67	0.57	50	Pacearchaeota	NA
UBA9966	GCA_013329055.1	n	groundwater	Parks et al., 2018	71.81	0	0	Pacearchaeota	NA
