# Supplementary material for: Comparative genomic analysis reveals metabolic flexibility of Woesearchaeota
Source: Nat Commun. 2021 Sep 6;12:5281. doi: 10.1038/s41467-021-25565-9 (PMC8421398; doi:10.1038/s41467-021-25565-9)
Supplement: Supplementary file 5 — Supplementary Data 2 [file 41467_2021_25565_MOESM5_ESM.xlsx]

## Sheet: Supplementary Data 2
Supplementary Data 2 | Metadata of 2163 16S rRNA gene libraries used for exploration of Woesearchaeota ecological pattern.
	Study.Title	biotope	latitude_deg	longitude_deg	empo_2	Experiment.Title	temperature_deg_c	ph	salinity_psu	oxygen_mg_per_l	phosphate_umol_per_l	ammonium_umol_per_l	nitrate_umol_per_l	sulfate_umol_per_l	Total.Spots	relative abundance of Woesearchaeota (%)	relative abundance of Woese-3 (%)	relative abundance of Woese-4 (%)	relative abundance of Woese-21a (%)	relative abundance of Woese-24 (%)	relative abundance of Woese-20 (%)	relative abundance of Woese-18 (%)	relative abundance of Woese-6 (%)	relative abundance of Woese-9 (%)	relative abundance of Woese-10 (%)	relative abundance of Woese-8 (%)	relative abundance of Woese-14a (%)	relative abundance of Woese-14b (%)	relative abundance of Woese-8-10-9-6-18-20 (%)
SRR1955438	Salinity shapes microbial diversity and community structure in surface sediments of the Qinghai-Tibetan Lakes	freshwater sediment	37.48	95.4367	Non-saline	Illumina MiSeq	3.70265	8.8	0.6							0.0158675	0	3.33333e-05	0	0	3.33333e-05	0.0001	3.33333e-05	0.00216667	6.66667e-05	6.66667e-05	0	0	0.00246667
SRR1955334	Salinity shapes microbial diversity and community structure in surface sediments of the Qinghai-Tibetan Lakes	freshwater sediment	36.9683	100.598	Non-saline	Illumina MiSeq	0.330031	9.4	0.7							0.0113451	0	0	0	0	0	3.33333e-05	6.66667e-05	6.66667e-05	0	0	0	0	0.000166667
SRR5858935	Increased Denitrification Rates Associated with Shifts in Prokaryotic Community Composition Caused by Varying Hydrologic Connectivity	freshwater	44.2925	-94.0759	Non-saline	Illumina MiSeq	20.7054	7.3	1.4							0.0161011	0.0001	0	0.000133333	0	0.000533333	0.00183333	0.0032	0.00123333	0.0014	0.0014	0	0.00176667	0.0096
SRR2002423	Microbial Community Composition and Extracellular Enzyme Activities Associated with Juncus roemerianus and Spartina alterniflora Vegetated Sediments in Louisiana Saltmarshes	Saltmarshes	29.2833	-90.8833	Saline	Illumina MiSeq	20.7054	7.3	1.4							0.030211	3.33333e-05	0.00166667	3.33333e-05	0.000933333	0	0	0.000166667	0.000866667	0.0034	0.0034	3.33333e-05	0.000733333	0.00783333
SRR2002422	Microbial Community Composition and Extracellular Enzyme Activities Associated with Juncus roemerianus and Spartina alterniflora Vegetated Sediments in Louisiana Saltmarshes	Saltmarshes	29.2833	-90.8833	Saline	Illumina MiSeq	20.7054	7.3	1.4							0.0143881	3.33333e-05	3.33333e-05	3.33333e-05	0.0009	0	0	6.66667e-05	0.000433333	0.0017	0.0017	0	0.000366667	0.0039
SRR2002421	Microbial Community Composition and Extracellular Enzyme Activities Associated with Juncus roemerianus and Spartina alterniflora Vegetated Sediments in Louisiana Saltmarshes	Saltmarshes	29.2833	-90.8833	Saline	Illumina MiSeq	20.7054	7.3	1.4							0.0276276	3.33333e-05	0.0005	0.0001	0.00133333	0	0	0.0001	0.00133333	0.000666667	0.000666667	0	0.00143333	0.00276667
SRR2002410	Microbial Community Composition and Extracellular Enzyme Activities Associated with Juncus roemerianus and Spartina alterniflora Vegetated Sediments in Louisiana Saltmarshes	Saltmarshes	29.2833	-90.8833	Saline	Illumina MiSeq	20.7054	7.3	1.4							0.0179943	0.000166667	0.000366667	0.0001	0.0001	0.0001	0	0.000466667	0.00126667	0.00153333	0.00153333	0	0.000866667	0.0049
SRR2002409	Microbial Community Composition and Extracellular Enzyme Activities Associated with Juncus roemerianus and Spartina alterniflora Vegetated Sediments in Louisiana Saltmarshes	Saltmarshes	29.2833	-90.8833	Saline	Illumina MiSeq	20.7054	7.3	1.4							0.00292095	0	0.0001	0	0.0001	0	3.33333e-05	3.33333e-05	6.66667e-05	0.000366667	0.000366667	0	6.66667e-05	0.000866667
SRR2002408	Microbial Community Composition and Extracellular Enzyme Activities Associated with Juncus roemerianus and Spartina alterniflora Vegetated Sediments in Louisiana Saltmarshes	Saltmarshes	29.2833	-90.8833	Saline	Illumina MiSeq	20.7054	7.3	1.4							0.0394151	6.66667e-05	0.0021	0.000166667	0.00346667	0.000133333	0	0.0004	0.0006	0.00136667	0.00136667	0	0.00156667	0.00386667
SRR2002407	Microbial Community Composition and Extracellular Enzyme Activities Associated with Juncus roemerianus and Spartina alterniflora Vegetated Sediments in Louisiana Saltmarshes	Saltmarshes	29.2833	-90.8833	Saline	Illumina MiSeq	20.7054	7.3	1.4							0.0267608	6.66667e-05	0.00313333	0	0.000733333	6.66667e-05	0	0.000233333	0.001	0.0066	0.0066	6.66667e-05	0.000333333	0.0145
SRR2002406	Microbial Community Composition and Extracellular Enzyme Activities Associated with Juncus roemerianus and Spartina alterniflora Vegetated Sediments in Louisiana Saltmarshes	Saltmarshes	29.2833	-90.8833	Saline	Illumina MiSeq	20.7054	7.3	1.4							0.0254805	0	0.00116667	0	0.0008	3.33333e-05	3.33333e-05	0	0.000733333	0.00116667	0.00116667	0	0.00146667	0.00313333
SRR2002375	Microbial Community Composition and Extracellular Enzyme Activities Associated with Juncus roemerianus and Spartina alterniflora Vegetated Sediments in Louisiana Saltmarshes	Saltmarshes	29.2833	-90.8833	Saline	Illumina MiSeq	20.7054	7.3	1.4							0.0317831	0	0.000566667	0	0.00143333	3.33333e-05	0	0.000466667	0.00103333	0.0015	0.0015	0	0.000933333	0.00453333
ERR1544668	Polluted Polar Coastal Sediments	marine sediment	59.583	18.2	Saline	Illumina HiSeq 2000 sequencing; qiita_ptid_23:1198.SWE01.KBA1.1.5			4.7						260794	0.00201577	0	0	0	0	0	6.66667e-05	0	3.33333e-05	0.0001	0.0001	6.66667e-05	0	0.0003
ERR1544669	Polluted Polar Coastal Sediments	marine sediment	59.583	18.2	Saline	Illumina HiSeq 2000 sequencing; qiita_ptid_23:1198.SWE02.KBA1.2.5			4.7						272365	0.001956	3.33333e-05	6.66667e-05	0	0	0	6.66667e-05	6.66667e-05	0.000166667	0	0	3.33333e-05	0	0.0003
ERR1544670	Polluted Polar Coastal Sediments	marine sediment	59.583	18.2	Saline	Illumina HiSeq 2000 sequencing; qiita_ptid_23:1198.SWE03.KBA1.3.5			4.7						249855	0.00257567	0	0	0	0	3.33333e-05	0.000133333	0	3.33333e-05	6.66667e-05	6.66667e-05	0.0001	3.33333e-05	0.000333333
ERR1544671	Polluted Polar Coastal Sediments	marine sediment	59.583	18.2	Saline	Illumina HiSeq 2000 sequencing; qiita_ptid_23:1198.SWE04.KBA1.4.5			4.7						290883	0.00235203	0	3.33333e-05	0	0	0	3.33333e-05	0	0.000166667	3.33333e-05	3.33333e-05	0	0	0.000266667
ERR1544672	Polluted Polar Coastal Sediments	marine sediment	59.583	18.2	Saline	Illumina HiSeq 2000 sequencing; qiita_ptid_23:1198.SWE05.KBA1.5.5			4.7						239335	0.00193645	0	0	0	0	0	6.66667e-05	0	3.33333e-05	0	0	3.33333e-05	0	0.0001
ERR1544673	Polluted Polar Coastal Sediments	marine sediment	59.583	18.2	Saline	Illumina HiSeq 2000 sequencing; qiita_ptid_23:1198.SWE06.KBA2.SS1.5			4.7						225019	0.00295391	0	6.66667e-05	0	3.33333e-05	3.33333e-05	0	0	0.000166667	3.33333e-05	3.33333e-05	0	0	0.000266667
ERR1544674	Polluted Polar Coastal Sediments	marine sediment	59.583	18.2	Saline	Illumina HiSeq 2000 sequencing; qiita_ptid_23:1198.SWE07.KBA2.SS2.5			4.7						277075	0.00274154	0	3.33333e-05	0	0	0	6.66667e-05	0	0.000133333	6.66667e-05	6.66667e-05	0	0	0.000333333
ERR1544675	Polluted Polar Coastal Sediments	marine sediment	59.583	18.2	Saline	Illumina HiSeq 2000 sequencing; qiita_ptid_23:1198.SWE08.KBA2.SS3.5			4.7						322049	0.00272269	0	3.33333e-05	3.33333e-05	0	0	3.33333e-05	3.33333e-05	6.66667e-05	0	0	3.33333e-05	3.33333e-05	0.000133333
ERR1544676	Polluted Polar Coastal Sediments	marine sediment	59.583	18.2	Saline	Illumina HiSeq 2000 sequencing; qiita_ptid_23:1198.SWE09.KBA2.SS4.5			4.7						240596	0.00185626	6.66667e-05	3.33333e-05	0	6.66667e-05	3.33333e-05	3.33333e-05	0	6.66667e-05	3.33333e-05	3.33333e-05	6.66667e-05	0	0.0002
ERR1544677	Polluted Polar Coastal Sediments	marine sediment	59.583	18.2	Saline	Illumina HiSeq 2000 sequencing; qiita_ptid_23:1198.SWE10.KBA2.SS5.5			4.7						248598	0.00208431	0	0	0	3.33333e-05	0	0	3.33333e-05	0.0001	3.33333e-05	3.33333e-05	3.33333e-05	0	0.0002
ERR1544678	Polluted Polar Coastal Sediments	marine sediment	59.583	18.2	Saline	Illumina HiSeq 2000 sequencing; qiita_ptid_23:1198.SWE11.KBA3.SS1.5			4.7						245406	0.00273123	0	0.0001	0	3.33333e-05	0.0001	3.33333e-05	3.33333e-05	0.000133333	3.33333e-05	3.33333e-05	3.33333e-05	3.33333e-05	0.000366667
ERR1544679	Polluted Polar Coastal Sediments	marine sediment	59.583	18.2	Saline	Illumina HiSeq 2000 sequencing; qiita_ptid_23:1198.SWE12.KBA3.SS2.5			4.7						267952	0.00264431	0	0.0001	3.33333e-05	6.66667e-05	0	0.0001	3.33333e-05	0.000133333	6.66667e-05	6.66667e-05	0	0	0.0004
ERR1544680	Polluted Polar Coastal Sediments	marine sediment	59.583	18.2	Saline	Illumina HiSeq 2000 sequencing; qiita_ptid_23:1198.SWE13.KBA3.SS3.5			4.7						254505	0.00278031	3.33333e-05	3.33333e-05	0	0	6.66667e-05	6.66667e-05	0	0.0001	6.66667e-05	6.66667e-05	0.0001	0	0.000366667
ERR1544681	Polluted Polar Coastal Sediments	marine sediment	59.583	18.2	Saline	Illumina HiSeq 2000 sequencing; qiita_ptid_23:1198.SWE14.KBA3.SS4.5			4.7						324452	0.00250087	3.33333e-05	6.66667e-05	0	0	0	0	3.33333e-05	0.000133333	0	0	3.33333e-05	0	0.000166667
ERR1544682	Polluted Polar Coastal Sediments	marine sediment	59.583	18.2	Saline	Illumina HiSeq 2000 sequencing; qiita_ptid_23:1198.SWE15.KBA3.SS5.5			4.7						294684	0.0031194	3.33333e-05	0	0	0	0	6.66667e-05	0	6.66667e-05	3.33333e-05	3.33333e-05	3.33333e-05	6.66667e-05	0.0002
ERR1544683	Polluted Polar Coastal Sediments	marine sediment	59.583	18.2	Saline	Illumina HiSeq 2000 sequencing; qiita_ptid_23:1198.SWE16.KBB1.SS1.5			4.7						322563	0.00360933	0	3.33333e-05	0	0	3.33333e-05	0.000133333	0	0.000166667	0	0	6.66667e-05	0	0.000333333
ERR1544684	Polluted Polar Coastal Sediments	marine sediment	59.583	18.2	Saline	Illumina HiSeq 2000 sequencing; qiita_ptid_23:1198.SWE17.KBB1.SS2.5			4.7						309883	0.00253355	3.33333e-05	6.66667e-05	0	0	0	0.0001	6.66667e-05	0.000166667	0	0	0	0	0.000333333
ERR1544685	Polluted Polar Coastal Sediments	marine sediment	59.583	18.2	Saline	Illumina HiSeq 2000 sequencing; qiita_ptid_23:1198.SWE18.KBB1.SS3.5			4.7						239719	0.00417904	0	3.33333e-05	0	0	6.66667e-05	0.000133333	0	0.0002	6.66667e-05	6.66667e-05	3.33333e-05	0	0.000533333
ERR1544686	Polluted Polar Coastal Sediments	marine sediment	59.583	18.2	Saline	Illumina HiSeq 2000 sequencing; qiita_ptid_23:1198.SWE19.KBB1.SS4.5			4.7						191838	0.00428703	0	3.33333e-05	0	0	0	0.0001	0.0001	0.0002	0	0	0.000166667	0	0.0004
ERR1544687	Polluted Polar Coastal Sediments	marine sediment	59.583	18.2	Saline	Illumina HiSeq 2000 sequencing; qiita_ptid_23:1198.SWE20.KBB1.SS5.5			4.7						220263	0.00252708	6.66667e-05	0	0	0	3.33333e-05	0.0001	3.33333e-05	0.0001	3.33333e-05	3.33333e-05	0	0	0.000333333
ERR1544688	Polluted Polar Coastal Sediments	marine sediment	59.583	18.2	Saline	Illumina HiSeq 2000 sequencing; qiita_ptid_23:1198.SWE21.KBB2.SS1.5			4.7						254892	0.00174469	0	6.66667e-05	0	3.33333e-05	0	6.66667e-05	3.33333e-05	6.66667e-05	0	0	0	6.66667e-05	0.000166667
ERR1544689	Polluted Polar Coastal Sediments	marine sediment	59.583	18.2	Saline	Illumina HiSeq 2000 sequencing; qiita_ptid_23:1198.SWE22.KBB2.SS2.5			4.7						220088	0.0039454	3.33333e-05	0.000133333	0	3.33333e-05	6.66667e-05	0.0001	0	0.0003	0	0	3.33333e-05	0	0.000466667
ERR1544690	Polluted Polar Coastal Sediments	marine sediment	59.583	18.2	Saline	Illumina HiSeq 2000 sequencing; qiita_ptid_23:1198.SWE23.KBB2.SS3.5			4.7						264320	0.00361498	3.33333e-05	6.66667e-05	0	0	0	3.33333e-05	0	0.000133333	0	0	6.66667e-05	0	0.000166667
ERR1544691	Polluted Polar Coastal Sediments	marine sediment	59.583	18.2	Saline	Illumina HiSeq 2000 sequencing; qiita_ptid_23:1198.SWE24.KBB2.SS4.5			4.7						168231	0.00288221	0	3.33333e-05	3.33333e-05	0	0	0.0001	0	3.33333e-05	0	0	6.66667e-05	0	0.000133333
ERR1544692	Polluted Polar Coastal Sediments	marine sediment	59.583	18.2	Saline	Illumina HiSeq 2000 sequencing; qiita_ptid_23:1198.SWE25.KBB2.SS5.5			4.7						181916	0.0036753	3.33333e-05	6.66667e-05	0	3.33333e-05	3.33333e-05	0.0001	3.33333e-05	0.0002	3.33333e-05	3.33333e-05	6.66667e-05	0	0.000433333
ERR1544693	Polluted Polar Coastal Sediments	marine sediment	59.583	18.2	Saline	Illumina HiSeq 2000 sequencing; qiita_ptid_23:1198.SWE26.KBB3.SS1.5			4.7						191244	0.00201447	3.33333e-05	0	0	0	0	6.66667e-05	0	0.000133333	0	0	6.66667e-05	3.33333e-05	0.0002
ERR1544694	Polluted Polar Coastal Sediments	marine sediment	59.583	18.2	Saline	Illumina HiSeq 2000 sequencing; qiita_ptid_23:1198.SWE27.KBB3.SS2.5			4.7						267215	0.00352429	0	0.000133333	0	0	0	6.66667e-05	3.33333e-05	0.0002	0	0	0	0	0.0003
ERR1544695	Polluted Polar Coastal Sediments	marine sediment	59.583	18.2	Saline	Illumina HiSeq 2000 sequencing; qiita_ptid_23:1198.SWE28.KBB3.SS3.5			4.7						230636	0.00381106	0	6.66667e-05	0	3.33333e-05	0	0.000133333	0	0.000133333	3.33333e-05	3.33333e-05	0.000133333	0	0.000333333
ERR1544696	Polluted Polar Coastal Sediments	marine sediment	59.583	18.2	Saline	Illumina HiSeq 2000 sequencing; qiita_ptid_23:1198.SWE29.KBB3.SS4.5			4.7						261825	0.00354513	0	3.33333e-05	0	0	3.33333e-05	6.66667e-05	0.0001	0.000133333	3.33333e-05	3.33333e-05	3.33333e-05	0	0.0004
ERR1544697	Polluted Polar Coastal Sediments	marine sediment	59.583	18.2	Saline	Illumina HiSeq 2000 sequencing; qiita_ptid_23:1198.SWE30.KBB3.SS5.5			4.7						263824	0.00351083	3.33333e-05	6.66667e-05	0	6.66667e-05	0	0.0001	3.33333e-05	0.000166667	3.33333e-05	3.33333e-05	0	3.33333e-05	0.000366667
SRR1613310	Distribution of sediment bacterial and archaeal communities in plateau freshwater lakes	freshwater sediment	24.1336	103.986	Non-saline	Illumina MiSeq	14.3143	8.1	11.3							0.00132549	0	0	0	0.000566667	0	0.0001	3.33333e-05	0	0	0	0	0.000133333	0.000133333
SRR1583247	Microbial community composition and diversity in Caspian Sea sediments	marine sediment	40.04	51.347	Saline	Illumina MiSeq	14.3143	8.1	11.3							0.00426371	3.33333e-05	0.0006	0.000833333	0.0001	0	0.0002	0	0	0.0003	0.0003	3.33333e-05	0.0001	0.0008
SRR1583246	Microbial community composition and diversity in Caspian Sea sediments	marine sediment	40.04	51.347	Saline	Illumina MiSeq	14.3143	8.1	11.3							0.00410334	3.33333e-05	0.000666667	0.000666667	0.000166667	0	6.66667e-05	0	3.33333e-05	0.000233333	0.000233333	3.33333e-05	6.66667e-05	0.000566667
SRR1583245	Microbial community composition and diversity in Caspian Sea sediments	marine sediment	40.04	51.347	Saline	Illumina MiSeq	14.4377	8	11.3							0.00350377	0.0001	0.000433333	0.000733333	0.000133333	0	0	0	3.33333e-05	0	0	0	3.33333e-05	3.33333e-05
SRR1583241	Microbial community composition and diversity in Caspian Sea sediments	marine sediment	39.99	51.5	Saline	Illumina MiSeq	14.4377	8	11.3							0.00237771	6.66667e-05	3.33333e-05	0.0001	6.66667e-05	0	3.33333e-05	0	0	0	0	0	0	3.33333e-05
SRR1583239	Microbial community composition and diversity in Caspian Sea sediments	marine sediment	39.99	51.5	Saline	Illumina MiSeq	14.4377	8	11.3							0.0014784	0.000166667	3.33333e-05	0.0001	0	0	0	0	0	0	0	0	0	0
SRR1583236	Microbial community composition and diversity in Caspian Sea sediments	marine sediment	39.99	51.5	Saline	Illumina MiSeq	14.4377	8	11.3							0.00473432	0.0004	0.000133333	3.33333e-05	0.000133333	0	0	0	0	0	0	0	0.000533333	0
SRR1583235	Microbial community composition and diversity in Caspian Sea sediments	marine sediment	39.99	51.5	Saline	Illumina MiSeq	14.4377	8	11.3							0.00559123	0.0001	0.0004	3.33333e-05	0.000466667	0	0.0003	0	3.33333e-05	3.33333e-05	3.33333e-05	0	0.000366667	0.0004
SRR1583232	Microbial community composition and diversity in Caspian Sea sediments	marine sediment	39.99	51.5	Saline	Illumina MiSeq	14.4377	8	11.3							0.00395228	3.33333e-05	0.000133333	3.33333e-05	0.000166667	0	0.0002	0	6.66667e-05	0	0	0	0.000266667	0.000266667
SRR1583231	Microbial community composition and diversity in Caspian Sea sediments	marine sediment	39.99	51.5	Saline	Illumina MiSeq	14.4377	8	11.3							0.00516482	3.33333e-05	0	0.000166667	0.000433333	0	0.000166667	0	3.33333e-05	0	0	0	0.0002	0.0002
SRR1583230	Microbial community composition and diversity in Caspian Sea sediments	marine sediment	39.99	51.5	Saline	Illumina MiSeq	14.4377	8	11.3							0.0036825	6.66667e-05	3.33333e-05	0.0001	0.000333333	0	0.000233333	0	0.0001	0	0	0	0.000233333	0.000333333
SRR1583228	Microbial community composition and diversity in Caspian Sea sediments	marine sediment	39.99	51.5	Saline	Illumina MiSeq	14.4377	8	11.3							0.0050224	0	0.0001	0.000466667	0.000266667	0	0.000133333	0	0.000166667	0	0	0	0.000333333	0.0003
SRR1583227	Microbial community composition and diversity in Caspian Sea sediments	marine sediment	39.99	51.5	Saline	Illumina MiSeq	14.4377	8	11.3							0.00583634	0.0001	0.0001	6.66667e-05	0.000366667	0	0.000333333	0	0.000166667	0	0	0	0.000133333	0.0005
SRR1583226	Microbial community composition and diversity in Caspian Sea sediments	marine sediment	39.99	51.5	Saline	Illumina MiSeq	14.4377	8	11.3							0.00568114	0	0	0.000366667	0.000233333	0	0.000166667	0	0.000133333	0	0	3.33333e-05	0.000133333	0.0003
SRR1583225	Microbial community composition and diversity in Caspian Sea sediments	marine sediment	39.99	51.5	Saline	Illumina MiSeq	14.4377	8	11.3							0.0059379	0	0.0002	0.000266667	0.0001	0	0.0002	0	0.000166667	0	0	3.33333e-05	0.000266667	0.000366667
SRR1583224	Microbial community composition and diversity in Caspian Sea sediments	marine sediment	39.99	51.5	Saline	Illumina MiSeq	14.4377	8	11.3							0.00589471	0	0.0001	0.000233333	0.0002	0	0.000233333	6.66667e-05	0.000233333	0	0	0	0.0003	0.000533333
SRR1583223	Microbial community composition and diversity in Caspian Sea sediments	marine sediment	39.99	51.5	Saline	Illumina MiSeq	14.4377	8	11.3							0.00854257	0	0.000433333	6.66667e-05	0.0003	3.33333e-05	0.0003	6.66667e-05	0.000233333	3.33333e-05	3.33333e-05	0	0.0002	0.0007
SRR1583222	Microbial community composition and diversity in Caspian Sea sediments	marine sediment	39.99	51.5	Saline	Illumina MiSeq	14.4377	8	11.3							0.0059268	3.33333e-05	0.000233333	0.0001	6.66667e-05	0	0.0002	0	0.0003	0	0	0	0.000166667	0.0005
SRR1583220	Microbial community composition and diversity in Caspian Sea sediments	marine sediment	39.99	51.5	Saline	Illumina MiSeq	14.4377	8	11.3							0.0138846	0	0.0006	0.0002	0.000433333	0	0.000366667	0	0.000433333	0	0	0	6.66667e-05	0.0008
SRR1583219	Microbial community composition and diversity in Caspian Sea sediments	marine sediment	39.99	51.5	Saline	Illumina MiSeq	14.4377	8	11.3							0.0184558	0	0.0012	0.000333333	0.0006	0	0.000366667	0.0001	0.000466667	0	0	0	0.0002	0.000933333
SRR1583218	Microbial community composition and diversity in Caspian Sea sediments	marine sediment	39.99	51.5	Saline	Illumina MiSeq	14.4377	8	11.3							0.0173312	0	0.00103333	0.0003	0.0004	0	0.000633333	0	0.000433333	0	0	0	0.000233333	0.00106667
SRR1583217	Microbial community composition and diversity in Caspian Sea sediments	marine sediment	39.99	51.5	Saline	Illumina MiSeq	14.4377	8	11.3							0.00325395	0	6.66667e-05	0	3.33333e-05	0	0.0001	0	0.000166667	0	0	0	0	0.000266667
SRR1583216	Microbial community composition and diversity in Caspian Sea sediments	marine sediment	39.99	51.5	Saline	Illumina MiSeq	14.4377	8	11.3							0.0103917	0	0.000266667	0	3.33333e-05	0	0.0004	6.66667e-05	0.000533333	0	0	0	0.000166667	0.001
SRR1583215	Microbial community composition and diversity in Caspian Sea sediments	marine sediment	39.99	51.5	Saline	Illumina MiSeq	14.1192	7.8	11.4							0.0109391	0	0.0002	0	6.66667e-05	0	0.0003	3.33333e-05	0.0003	0	0	0	0.0001	0.000633333
SRR1583214	Microbial community composition and diversity in Caspian Sea sediments	marine sediment	39.745	50.48	Saline	Illumina MiSeq	14.1192	7.8	11.4							0.00832759	0	6.66667e-05	0.0003	0.000733333	0	0.000533333	0	0.0001	0	0	0	6.66667e-05	0.000633333
SRR1583213	Microbial community composition and diversity in Caspian Sea sediments	marine sediment	39.745	50.48	Saline	Illumina MiSeq	14.1192	7.8	11.4							0.00951853	0	6.66667e-05	0.000133333	0.000733333	0	0.000466667	0	0.000233333	0	0	0	0.000166667	0.0007
YX30	Zhang et al., (DOI: 10.1128/mSystems.00442-19)	mangrove	23.92	117.42	Saline	Illumina MiSeq	21.2	7.48	24.5							0.00394781	3.33333e-05	0.0007	3.33333e-05	0.0003	0.000166667	0.000266667	6.66667e-05	0.000166667	3.33333e-05	3.33333e-05	0	0	0.000733333
YX28	Zhang et al., (DOI: 10.1128/mSystems.00442-19)	mangrove	23.92	117.42	Saline	Illumina MiSeq	21.2	7.61	24.5							0.00409228	0	0.000466667	3.33333e-05	0.000233333	0.0002	0.000333333	0	3.33333e-05	0.0001	0.0001	0	0	0.000766667
YX26	Zhang et al., (DOI: 10.1128/mSystems.00442-19)	mangrove	23.92	117.42	Saline	Illumina MiSeq	21.2	7.54	24.5							0.00436308	6.66667e-05	0.0009	0.0001	0.000433333	0.000133333	0.000266667	0	3.33333e-05	3.33333e-05	3.33333e-05	0	3.33333e-05	0.0005
YX19	Zhang et al., (DOI: 10.1128/mSystems.00442-19)	mangrove	23.92	117.42	Saline	Illumina MiSeq	21.2	6.44	25							0.00111243	0	0.0001	0	3.33333e-05	6.66667e-05	0	3.33333e-05	0	0	0	0	0	0.0001
YX18	Zhang et al., (DOI: 10.1128/mSystems.00442-19)	mangrove	23.92	117.42	Saline	Illumina MiSeq	21.2	6.47	25							0.00130354	0	3.33333e-05	3.33333e-05	0.000133333	0.0001	3.33333e-05	0	0	0	0	0	0	0.000133333
XMD9	Zhang et al., (DOI: 10.1128/mSystems.00442-19)	mangrove	28.35	121.17	Saline	Illumina MiSeq	17.2	8.2	25.5							0.00109754	0.0001	6.66667e-05	0	0.000133333	0.0001	0	0	0	3.33333e-05	3.33333e-05	0	0	0.000166667
XMD2	Zhang et al., (DOI: 10.1128/mSystems.00442-19)	mangrove	28.35	121.17	Saline	Illumina MiSeq	17.2	8.37	25.5							0.00210738	0	0.0002	0	6.66667e-05	0.0002	0	0	0	0	0	0	0	0.0002
XMD11	Zhang et al., (DOI: 10.1128/mSystems.00442-19)	mangrove	28.35	121.17	Saline	Illumina MiSeq	17.2	8.3	25.5							0.00197127	0	0.0004	3.33333e-05	0.000333333	0.000166667	3.33333e-05	0	0	3.33333e-05	3.33333e-05	0	0	0.000266667
XMD1	Zhang et al., (DOI: 10.1128/mSystems.00442-19)	mangrove	28.35	121.17	Saline	Illumina MiSeq	22.1	8.33	25.5							0.00207657	0	0.000233333	0	0.000166667	0.000133333	0.0001	0	0	0	0	0	0	0.000233333
SZ83	Zhang et al., (DOI: 10.1128/mSystems.00442-19)	mangrove	22.53	114	Saline	Illumina MiSeq	22.1	8.37	25.5							0.0165546	0	0.00153333	0.0004	0.00383333	0.000733333	0.000933333	0	6.66667e-05	3.33333e-05	3.33333e-05	0	6.66667e-05	0.0018
SZ81	Zhang et al., (DOI: 10.1128/mSystems.00442-19)	mangrove	22.53	114	Saline	Illumina MiSeq	22.1	8.22	25.5							0.0138377	0	0.000666667	0.000133333	0.00436667	0.000466667	0.0004	6.66667e-05	0	6.66667e-05	6.66667e-05	0	0.000133333	0.00106667
YX25	Zhang et al., (DOI: 10.1128/mSystems.00442-19)	mangrove	23.92	117.42	Saline	Illumina MiSeq	21.2	7.36	26							0.00253013	0	0.000566667	3.33333e-05	0.000133333	6.66667e-05	6.66667e-05	3.33333e-05	3.33333e-05	3.33333e-05	3.33333e-05	0	0	0.000266667
YX24	Zhang et al., (DOI: 10.1128/mSystems.00442-19)	mangrove	23.92	117.42	Saline	Illumina MiSeq	21.2	7.4	26							0.0023634	0.0001	0.000366667	0	0.000266667	3.33333e-05	0	0	3.33333e-05	6.66667e-05	6.66667e-05	0	0	0.0002
YX22	Zhang et al., (DOI: 10.1128/mSystems.00442-19)	mangrove	23.92	117.42	Saline	Illumina MiSeq	21.2	7.2	26							0.00345387	0	0.0002	3.33333e-05	0.000233333	6.66667e-05	0.000133333	0	0	0.0001	0.0001	0	3.33333e-05	0.0004
YX21	Zhang et al., (DOI: 10.1128/mSystems.00442-19)	mangrove	23.92	117.42	Saline	Illumina MiSeq	21.2	6.82	26							0.00155805	0	0.0003	0	0.000166667	3.33333e-05	0	0	0	6.66667e-05	6.66667e-05	0	0	0.000166667
YX20	Zhang et al., (DOI: 10.1128/mSystems.00442-19)	mangrove	23.92	117.42	Saline	Illumina MiSeq	21.2	7.01	26							0.00132145	6.66667e-05	0.000233333	0	0.0003	3.33333e-05	0	3.33333e-05	0	0.0002	0.0002	0	0	0.000466667
YX16	Zhang et al., (DOI: 10.1128/mSystems.00442-19)	mangrove	23.92	117.42	Saline	Illumina MiSeq	17.2	8.32	26							0.00135995	3.33333e-05	0.000133333	6.66667e-05	0.000133333	3.33333e-05	0	0	0	3.33333e-05	3.33333e-05	0	0	0.0001
XMD8	Zhang et al., (DOI: 10.1128/mSystems.00442-19)	mangrove	28.35	121.17	Saline	Illumina MiSeq	17.2	8.25	26							0.00327895	0.000166667	0.0005	0	0.000366667	0.000433333	0	0	0	0	0	0	0	0.000433333
XMD12	Zhang et al., (DOI: 10.1128/mSystems.00442-19)	mangrove	28.35	121.17	Saline	Illumina MiSeq	17.2	8.26	26							0.00164423	0.0002	0.000133333	0	0.0003	3.33333e-05	0	0	3.33333e-05	0	0	0	0	6.66667e-05
ERR1559125	Spatial scale drives patterns in soil bacterial diversity.	soil	41.8415	-88.2304	Non-saline	Illumina HiSeq 2000 sequencing; qiita_ptid_104:990.KA1F.E.04	21.2	7.44	26.5						112348	0.00105191	0	0	0	0.000133333	0	0	0	0	0.000566667	0.000566667	0	0	0.00113333
YX29	Zhang et al., (DOI: 10.1128/mSystems.00442-19)	mangrove	23.92	117.42	Saline	Illumina MiSeq	21.2	7.43	26.5							0.00321034	0	0.000566667	0	0.0003	0.000166667	0.000133333	0	0	6.66667e-05	6.66667e-05	0	0	0.000433333
YX27	Zhang et al., (DOI: 10.1128/mSystems.00442-19)	mangrove	23.92	117.42	Saline	Illumina MiSeq	21.2	7.48	26.5							0.00222938	0	0.000166667	3.33333e-05	0.000433333	3.33333e-05	0.0001	0	6.66667e-05	0	0	0	3.33333e-05	0.0002
SZ84	Zhang et al., (DOI: 10.1128/mSystems.00442-19)	mangrove	22.53	114	Saline	Illumina MiSeq	22.1	7.53	27							0.0134574	3.33333e-05	0.000466667	0.0002	0.00536667	0.0001	0.000166667	0	0	3.33333e-05	3.33333e-05	0	6.66667e-05	0.000333333
SZ82	Zhang et al., (DOI: 10.1128/mSystems.00442-19)	mangrove	22.53	114	Saline	Illumina MiSeq	22.1	7.65	27							0.0167408	3.33333e-05	0.000566667	0.000366667	0.00876667	3.33333e-05	0.0001	0	0	0	0	0	0	0.000133333
SZ80	Zhang et al., (DOI: 10.1128/mSystems.00442-19)	mangrove	22.53	114	Saline	Illumina MiSeq	22.1	7.46	27							0.0180731	6.66667e-05	0.0006	0.0003	0.00873333	3.33333e-05	0.000133333	0	0	0	0	0	0	0.000166667
XMD7	Zhang et al., (DOI: 10.1128/mSystems.00442-19)	mangrove	28.35	121.17	Saline	Illumina MiSeq	17.2	8.14	27.5							0.00202223	0.0001	0.0003	0	0.000133333	0.0001	6.66667e-05	0	0.000133333	0.0001	0.0001	0	0	0.0005
XMD6	Zhang et al., (DOI: 10.1128/mSystems.00442-19)	mangrove	28.35	121.17	Saline	Illumina MiSeq	17.2	8.11	27.5							0.0030871	0.0001	0.000466667	6.66667e-05	0.000266667	0.000333333	0	6.66667e-05	0	0	0	0	0	0.0004
XMD5	Zhang et al., (DOI: 10.1128/mSystems.00442-19)	mangrove	28.35	121.17	Saline	Illumina MiSeq	17.2	8.05	27.5							0.00299416	0.0001	0.0002	6.66667e-05	0.000233333	0.000266667	3.33333e-05	0	3.33333e-05	0	0	0	0	0.000333333
XMD4	Zhang et al., (DOI: 10.1128/mSystems.00442-19)	mangrove	28.35	121.17	Saline	Illumina MiSeq	17.2	8.12	27.5							0.00102251	3.33333e-05	3.33333e-05	6.66667e-05	0	0.0001	0	0	0	0	0	3.33333e-05	0	0.0001
XMD3	Zhang et al., (DOI: 10.1128/mSystems.00442-19)	mangrove	28.35	121.17	Saline	Illumina MiSeq	17.2	8.06	27.5							0.00183501	3.33333e-05	0.000133333	0.000133333	3.33333e-05	0.0002	3.33333e-05	0	3.33333e-05	3.33333e-05	3.33333e-05	3.33333e-05	0	0.000333333
XMD10	Zhang et al., (DOI: 10.1128/mSystems.00442-19)	mangrove	28.35	121.17	Saline	Illumina MiSeq	17.2	8.1	27.5							0.00186429	0.000166667	0.000266667	0	0.0003	3.33333e-05	0.000133333	0	0	0	0	0	0	0.000166667
ERR1669426	Microbial diversity in arctic freshwaters is structured by inoculation of microbes from soils	marine sediment	70.0863	-143.63	Saline	Illumina HiSeq 2000 sequencing; qiita_ptid_64:1883.2011.5.Crump.Artic.LTREB.main.lane4.NoIndex	11.1		28						95014	0.00879296	0	0.0004	0	0	0.000866667	0.000266667	0	0.00116667	0	0	0	0.000333333	0.0023
SZ78	Zhang et al., (DOI: 10.1128/mSystems.00442-19)	mangrove	22.53	114	Saline	Illumina MiSeq	22.1	7.38	28							0.01874	3.33333e-05	0.000866667	0.0006	0.0068	0.0001	0.0004	0	3.33333e-05	0	0	0	3.33333e-05	0.000533333
SZ76	Zhang et al., (DOI: 10.1128/mSystems.00442-19)	mangrove	22.53	114	Saline	Illumina MiSeq	22.1	7.06	28							0.016565	0.000166667	0.0009	0.000433333	0.00823333	3.33333e-05	0.0002	3.33333e-05	0	0	0	0	0	0.000266667
SZ74	Zhang et al., (DOI: 10.1128/mSystems.00442-19)	mangrove	22.53	114	Saline	Illumina MiSeq	22.1	6.8	28							0.0134994	0	0.000766667	0.000366667	0.00713333	0	0	0	3.33333e-05	0	0	0	0	3.33333e-05
LZ66	Zhang et al., (DOI: 10.1128/mSystems.00442-19)	mangrove	20.93	110.15	Saline	Illumina MiSeq	22.3	7.95	28							0.00201979	0.000133333	0.000233333	0	0.000466667	0	3.33333e-05	0	0.000133333	3.33333e-05	3.33333e-05	0	0	0.000233333
ERR1669463	Microbial diversity in arctic freshwaters is structured by inoculation of microbes from soils	marine water	69.6598	-141.34	Saline	Illumina HiSeq 2000 sequencing; qiita_ptid_64:1883.2011.532.Crump.Artic.LTREB.main.lane4.NoIndex	6.9	7.9	29	10.73					173795	0.00193247	3.33333e-05	0.0001	0	0	0.000166667	3.33333e-05	0	0.0003	0	0	0	0	0.0005
ERR1669416	Microbial diversity in arctic freshwaters is structured by inoculation of microbes from soils	marine sediment	70.1162	-143.379	Saline	Illumina HiSeq 2000 sequencing; qiita_ptid_64:1883.2011.49.Crump.Artic.LTREB.main.lane4.NoIndex			30						106438	0.00217464	0	0	0	0	0.000533333	3.33333e-05	0	0.000133333	0	0	0	0	0.0007
ERR1669461	Microbial diversity in arctic freshwaters is structured by inoculation of microbes from soils	marine sediment	69.6344	-141.267	Saline	Illumina HiSeq 2000 sequencing; qiita_ptid_64:1883.2011.531.Crump.Artic.LTREB.main.lane4.NoIndex	7.9		30						104741	0.00547945	0	0.0003	0	0	0.0003	0	3.33333e-05	0.000833333	0	0	0	3.33333e-05	0.00116667
SRR1955335	Salinity shapes microbial diversity and community structure in surface sediments of the Qinghai-Tibetan Lakes	freshwater sediment	37.13	97.7817	Non-saline	Illumina MiSeq	0.282552	8.9	30.6							0.00232558	0	0	0.0001	0	3.33333e-05	0.000166667	0.000266667	0.000133333	0	0	0	3.33333e-05	0.0006
ERR1669469	Microbial diversity in arctic freshwaters is structured by inoculation of microbes from soils	marine sediment	69.6828	-141.413	Saline	Illumina HiSeq 2000 sequencing; qiita_ptid_64:1883.2011.535.Crump.Artic.LTREB.main.lane3.NoIndex	6.1		31						141138	0.00188718	0	0.000166667	0	0	0.000166667	0	0	0.0002	0	0	0	3.33333e-05	0.000366667
SZ79	Zhang et al., (DOI: 10.1128/mSystems.00442-19)	mangrove	22.53	114	Saline	Illumina MiSeq	22.1	7.86	31							0.0106918	3.33333e-05	0.000933333	0.0001	0.00143333	0.0002	0.0006	0.000166667	0	0.000233333	0.000233333	3.33333e-05	0.0002	0.00143333
SZ77	Zhang et al., (DOI: 10.1128/mSystems.00442-19)	mangrove	22.53	114	Saline	Illumina MiSeq	22.1	7.63	31							0.00795447	0	0.000266667	0.0001	0.00226667	0.0006	0.000366667	6.66667e-05	6.66667e-05	0.0002	0.0002	0	0.000366667	0.0015
SZ75	Zhang et al., (DOI: 10.1128/mSystems.00442-19)	mangrove	22.53	114	Saline	Illumina MiSeq	22.1	7.4	31							0.00666667	3.33333e-05	0.000233333	6.66667e-05	0.00196667	0.000166667	0.0006	0.0002	0.000133333	0.000166667	0.000166667	0	0.000166667	0.00143333
ERR1669412	Microbial diversity in arctic freshwaters is structured by inoculation of microbes from soils	marine sediment	70.1055	-143.503	Saline	Illumina HiSeq 2000 sequencing; qiita_ptid_64:1883.2011.486.Crump.Artic.LTREB.main.lane4.NoIndex			32						118455	0.00748737	0	0.00106667	0	6.66667e-05	0.0011	3.33333e-05	0	0.0007	0	0	3.33333e-05	0.0001	0.00183333
ERR1669428	Microbial diversity in arctic freshwaters is structured by inoculation of microbes from soils	marine sediment	70.1008	-143.578	Saline	Illumina HiSeq 2000 sequencing; qiita_ptid_64:1883.2011.502.Crump.Artic.LTREB.main.lane4.NoIndex	11.4		32						118787	0.0100664	3.33333e-05	0.0005	0	0	0.000133333	0.000266667	0	0.000833333	3.33333e-05	3.33333e-05	3.33333e-05	0.000266667	0.0013
SRR1583210	Microbial community composition and diversity in Caspian Sea sediments	marine sediment	39.745	50.48	Saline	Illumina MiSeq	22.3	8.38	32							0.0109638	6.66667e-05	0.000166667	0.000166667	0.000766667	0	0.000833333	0	0.000233333	0	0	0	0.000166667	0.00106667
LZ65	Zhang et al., (DOI: 10.1128/mSystems.00442-19)	mangrove	20.93	110.15	Saline	Illumina MiSeq	22.3	7.2	32							0.00279867	3.33333e-05	0.0006	0	0.000366667	0.0001	6.66667e-05	0	3.33333e-05	6.66667e-05	6.66667e-05	0	0	0.000333333
LZ58	Zhang et al., (DOI: 10.1128/mSystems.00442-19)	mangrove	20.93	110.15	Saline	Illumina MiSeq	22.3	6.84	32							0.00197874	0.0001	0.0001	0	3.33333e-05	0.0006	3.33333e-05	0	3.33333e-05	3.33333e-05	3.33333e-05	0	0	0.000733333
ERR1669414	Microbial diversity in arctic freshwaters is structured by inoculation of microbes from soils	marine sediment	70.1096	-143.427	Saline	Illumina HiSeq 2000 sequencing; qiita_ptid_64:1883.2011.488.Crump.Artic.LTREB.main.lane4.NoIndex			34						105369	0.00620542	6.66667e-05	0.0001	0.0001	3.33333e-05	0.000566667	3.33333e-05	0	0.000233333	0	0	0	0.000433333	0.000833333
ERR1653437	Bioturbating shrimp alter the structure and diversity of bacterial communities in coastal marine sediments	marine sediment	50.338	-4.148	Saline	Illumina HiSeq 2000 sequencing; qiita_ptid_77:678.OA.mesocosm.386	11	7.69	35.1		1.8		11.08		74849	0.0138596	3.33333e-05	0.00306667	0.00146667	0.0002	3.33333e-05	0.000333333	0	0	0.000366667	0.000366667	0	0.000133333	0.0011
ERR1653438	Bioturbating shrimp alter the structure and diversity of bacterial communities in coastal marine sediments	marine sediment	50.338	-4.148	Saline	Illumina HiSeq 2000 sequencing; qiita_ptid_77:678.OA.mesocosm.387	11	7.69	35.1		1.8		11.08		152475	0.00153509	0	0.000133333	0.0002	0	6.66667e-05	0	0	0.000133333	3.33333e-05	3.33333e-05	3.33333e-05	3.33333e-05	0.000266667
ERR1653440	Bioturbating shrimp alter the structure and diversity of bacterial communities in coastal marine sediments	marine sediment	50.338	-4.148	Saline	Illumina HiSeq 2000 sequencing; qiita_ptid_77:678.OA.mesocosm.389	11	7.69	35.1		1.8		11.08		293690	0.00266557	0	0.000233333	0.000333333	6.66667e-05	3.33333e-05	0.0001	0	0	6.66667e-05	6.66667e-05	0	6.66667e-05	0.000266667
ERR1653442	Bioturbating shrimp alter the structure and diversity of bacterial communities in coastal marine sediments	marine sediment	50.338	-4.148	Saline	Illumina HiSeq 2000 sequencing; qiita_ptid_77:678.OA.mesocosm.391	11	7.69	35.1		1.8		11.08		143987	0.0019049	0	0.0005	6.66667e-05	0	0.0001	0	0	3.33333e-05	3.33333e-05	3.33333e-05	0	0	0.0002
ERR1653493	Bioturbating shrimp alter the structure and diversity of bacterial communities in coastal marine sediments	marine sediment	50.338	-4.148	Saline	Illumina HiSeq 2000 sequencing; qiita_ptid_77:678.OA.mesocosm.458	11	7.69	35.1		1.8		11.08		78924	0.00107416	3.33333e-05	0.000166667	0.0001	3.33333e-05	6.66667e-05	0	0	3.33333e-05	3.33333e-05	3.33333e-05	0	0	0.000166667
ERR1653407	Bioturbating shrimp alter the structure and diversity of bacterial communities in coastal marine sediments	marine sediment	50.338	-4.148	Saline	Illumina HiSeq 2000 sequencing; qiita_ptid_77:678.OA.mesocosm.350	10.6	7.95	35.3		1.4		7.88		55608	0.00222504	6.66667e-05	6.66667e-05	0.000266667	3.33333e-05	3.33333e-05	0.0001	0	0.000366667	6.66667e-05	6.66667e-05	0	0	0.000633333
ERR1653408	Bioturbating shrimp alter the structure and diversity of bacterial communities in coastal marine sediments	marine sediment	50.338	-4.148	Saline	Illumina HiSeq 2000 sequencing; qiita_ptid_77:678.OA.mesocosm.351	10.6	7.95	35.3		1.4		7.88		160419	0.0012775	0	3.33333e-05	3.33333e-05	6.66667e-05	0	6.66667e-05	0	0.0001	0	0	3.33333e-05	3.33333e-05	0.000166667
ERR1653409	Bioturbating shrimp alter the structure and diversity of bacterial communities in coastal marine sediments	marine sediment	50.338	-4.148	Saline	Illumina HiSeq 2000 sequencing; qiita_ptid_77:678.OA.mesocosm.352	10.6	7.95	35.3		1.4		7.88		98873	0.00235049	0	0.000233333	0.000233333	0.000133333	0.000133333	3.33333e-05	0	3.33333e-05	0.000166667	0.000166667	0	3.33333e-05	0.000533333
ERR1653411	Bioturbating shrimp alter the structure and diversity of bacterial communities in coastal marine sediments	marine sediment	50.338	-4.148	Saline	Illumina HiSeq 2000 sequencing; qiita_ptid_77:678.OA.mesocosm.354	10.6	7.95	35.3		1.4		7.88		156146	0.00178991	0	0.000133333	0.000166667	3.33333e-05	3.33333e-05	0.0001	0	3.33333e-05	0.0001	0.0001	0	0	0.000366667
ERR1653412	Bioturbating shrimp alter the structure and diversity of bacterial communities in coastal marine sediments	marine sediment	50.338	-4.148	Saline	Illumina HiSeq 2000 sequencing; qiita_ptid_77:678.OA.mesocosm.355	10.6	7.95	35.3		1.4		7.88		155889	0.00200024	3.33333e-05	6.66667e-05	6.66667e-05	0	3.33333e-05	6.66667e-05	0	3.33333e-05	0.0001	0.0001	0	0	0.000333333
ERR1653417	Bioturbating shrimp alter the structure and diversity of bacterial communities in coastal marine sediments	marine sediment	50.338	-4.148	Saline	Illumina HiSeq 2000 sequencing; qiita_ptid_77:678.OA.mesocosm.364	11	8.01	35.3		2.22		8.63		95961	0.00322753	3.33333e-05	0.0002	0.00113333	0.000133333	0.000166667	6.66667e-05	0	0	0.0001	0.0001	0	3.33333e-05	0.000433333
ERR1653418	Bioturbating shrimp alter the structure and diversity of bacterial communities in coastal marine sediments	marine sediment	50.338	-4.148	Saline	Illumina HiSeq 2000 sequencing; qiita_ptid_77:678.OA.mesocosm.365	11	8.01	35.3		2.22		8.63		95066	0.0112251	0	0.000966667	0.0008	0.000166667	3.33333e-05	0.0002	0	6.66667e-05	0.0005	0.0005	3.33333e-05	0.0002	0.0013
ERR1653419	Bioturbating shrimp alter the structure and diversity of bacterial communities in coastal marine sediments	marine sediment	50.338	-4.148	Saline	Illumina HiSeq 2000 sequencing; qiita_ptid_77:678.OA.mesocosm.366	11	8.01	35.3		2.22		8.63		136568	0.00135758	0	3.33333e-05	0.000433333	0.0001	6.66667e-05	0	0	6.66667e-05	0	0	0	0	0.000133333
ERR1653420	Bioturbating shrimp alter the structure and diversity of bacterial communities in coastal marine sediments	marine sediment	50.338	-4.148	Saline	Illumina HiSeq 2000 sequencing; qiita_ptid_77:678.OA.mesocosm.367	11	8.01	35.3		2.22		8.63		145317	0.0158737	6.66667e-05	0.00196667	0.00123333	0.000433333	3.33333e-05	0.000266667	0	0.000166667	0.000666667	0.000666667	6.66667e-05	0.0001	0.0018
ERR1653421	Bioturbating shrimp alter the structure and diversity of bacterial communities in coastal marine sediments	marine sediment	50.338	-4.148	Saline	Illumina HiSeq 2000 sequencing; qiita_ptid_77:678.OA.mesocosm.368	11	8.01	35.3		2.22		8.63		165031	0.00196069	3.33333e-05	0.000233333	0.000166667	0.000166667	3.33333e-05	3.33333e-05	0	6.66667e-05	0	0	0	0	0.000133333
ERR1653422	Bioturbating shrimp alter the structure and diversity of bacterial communities in coastal marine sediments	marine sediment	50.338	-4.148	Saline	Illumina HiSeq 2000 sequencing; qiita_ptid_77:678.OA.mesocosm.369	11	8.01	35.3		2.22		8.63		136119	0.00124348	0	0.0002	6.66667e-05	0	0	0.0001	0	0	0.0001	0.0001	0	3.33333e-05	0.0003
ERR1653423	Bioturbating shrimp alter the structure and diversity of bacterial communities in coastal marine sediments	marine sediment	50.338	-4.148	Saline	Illumina HiSeq 2000 sequencing; qiita_ptid_77:678.OA.mesocosm.370	11	8.01	35.3		2.22		8.63		157869	0.0018006	0	0.000266667	0.000366667	0	3.33333e-05	0.0001	0	3.33333e-05	3.33333e-05	3.33333e-05	3.33333e-05	3.33333e-05	0.000233333
ERR1653424	Bioturbating shrimp alter the structure and diversity of bacterial communities in coastal marine sediments	marine sediment	50.338	-4.148	Saline	Illumina HiSeq 2000 sequencing; qiita_ptid_77:678.OA.mesocosm.372	10.8	7.85	35.3		3.3		28.74		57976	0.00398486	0	0.0006	0.0003	0	3.33333e-05	6.66667e-05	0	0.0001	0.000133333	0.000133333	0	3.33333e-05	0.000466667
ERR1653427	Bioturbating shrimp alter the structure and diversity of bacterial communities in coastal marine sediments	marine sediment	50.338	-4.148	Saline	Illumina HiSeq 2000 sequencing; qiita_ptid_77:678.OA.mesocosm.375	10.8	7.85	35.3		3.3		28.74		153898	0.00314447	3.33333e-05	0.0005	0.0003	3.33333e-05	6.66667e-05	0.000133333	0	6.66667e-05	6.66667e-05	6.66667e-05	0	3.33333e-05	0.0004
ERR1653431	Bioturbating shrimp alter the structure and diversity of bacterial communities in coastal marine sediments	marine sediment	50.338	-4.148	Saline	Illumina HiSeq 2000 sequencing; qiita_ptid_77:678.OA.mesocosm.379	12.1	7.69	35.3		3.38		32.95		132164	0.0122358	3.33333e-05	0.0018	0.000766667	6.66667e-05	3.33333e-05	0.000366667	0	0.000166667	0.0006	0.0006	3.33333e-05	0.0002	0.00176667
ERR1653432	Bioturbating shrimp alter the structure and diversity of bacterial communities in coastal marine sediments	marine sediment	50.338	-4.148	Saline	Illumina HiSeq 2000 sequencing; qiita_ptid_77:678.OA.mesocosm.380	12.1	7.69	35.3		3.38		32.95		174718	0.00215178	0	0.000266667	0.000133333	6.66667e-05	3.33333e-05	6.66667e-05	0	0.0001	0.0001	0.0001	3.33333e-05	0	0.0004
ERR1653433	Bioturbating shrimp alter the structure and diversity of bacterial communities in coastal marine sediments	marine sediment	50.338	-4.148	Saline	Illumina HiSeq 2000 sequencing; qiita_ptid_77:678.OA.mesocosm.381	12.1	7.69	35.3		3.38		32.95		158654	0.0017267	0	0.0001	0.0002	3.33333e-05	6.66667e-05	6.66667e-05	0	0	0.0001	0.0001	3.33333e-05	0	0.000333333
ERR1653434	Bioturbating shrimp alter the structure and diversity of bacterial communities in coastal marine sediments	marine sediment	50.338	-4.148	Saline	Illumina HiSeq 2000 sequencing; qiita_ptid_77:678.OA.mesocosm.382	12.1	7.69	35.3		3.38		32.95		144722	0.00201773	0	0.000366667	0.000133333	0	6.66667e-05	0.0001	0	0	0.000133333	0.000133333	0	3.33333e-05	0.000433333
ERR1653435	Bioturbating shrimp alter the structure and diversity of bacterial communities in coastal marine sediments	marine sediment	50.338	-4.148	Saline	Illumina HiSeq 2000 sequencing; qiita_ptid_77:678.OA.mesocosm.383	12.1	7.69	35.3		3.38		32.95		121988	0.00184038	0	0.0004	0.000166667	0	0.0001	3.33333e-05	0	0	3.33333e-05	3.33333e-05	0	3.33333e-05	0.0002
ERR1653436	Bioturbating shrimp alter the structure and diversity of bacterial communities in coastal marine sediments	marine sediment	50.338	-4.148	Saline	Illumina HiSeq 2000 sequencing; qiita_ptid_77:678.OA.mesocosm.384	12.1	7.69	35.3		3.38		32.95		68758	0.0034901	3.33333e-05	0.0004	0.000233333	6.66667e-05	0.0001	3.33333e-05	0	3.33333e-05	0.0001	0.0001	0	6.66667e-05	0.000366667
ERR1653448	Bioturbating shrimp alter the structure and diversity of bacterial communities in coastal marine sediments	marine sediment	50.338	-4.148	Saline	Illumina HiSeq 2000 sequencing; qiita_ptid_77:678.OA.mesocosm.397	10.6	7.95	35.3		1.4		7.88		152641	0.00207373	0	3.33333e-05	0.000133333	0.000133333	0.0001	6.66667e-05	0	0.000166667	0	0	0	0	0.000333333
ERR1653449	Bioturbating shrimp alter the structure and diversity of bacterial communities in coastal marine sediments	marine sediment	50.338	-4.148	Saline	Illumina HiSeq 2000 sequencing; qiita_ptid_77:678.OA.mesocosm.398	10.6	7.95	35.3		1.4		7.88		75787	0.00112707	3.33333e-05	0.000266667	6.66667e-05	3.33333e-05	0	3.33333e-05	0	3.33333e-05	3.33333e-05	3.33333e-05	0	3.33333e-05	0.000133333
ERR1653451	Bioturbating shrimp alter the structure and diversity of bacterial communities in coastal marine sediments	marine sediment	50.338	-4.148	Saline	Illumina HiSeq 2000 sequencing; qiita_ptid_77:678.OA.mesocosm.400	10.8	7.85	35.3		3.3		28.74		99873	0.00405189	3.33333e-05	0.000233333	0.000333333	0.0001	3.33333e-05	0.000133333	0	0.000366667	6.66667e-05	6.66667e-05	0	3.33333e-05	0.000666667
ERR1653452	Bioturbating shrimp alter the structure and diversity of bacterial communities in coastal marine sediments	marine sediment	50.338	-4.148	Saline	Illumina HiSeq 2000 sequencing; qiita_ptid_77:678.OA.mesocosm.401	10.8	7.85	35.3		3.3		28.74		89172	0.00235285	0	0.000166667	0.000133333	3.33333e-05	3.33333e-05	6.66667e-05	0	0	0.000166667	0.000166667	0	0	0.000433333
ERR1653454	Bioturbating shrimp alter the structure and diversity of bacterial communities in coastal marine sediments	marine sediment	50.338	-4.148	Saline	Illumina HiSeq 2000 sequencing; qiita_ptid_77:678.OA.mesocosm.403	10.8	7.85	35.3		3.3		28.74		119800	0.00171402	6.66667e-05	0.000233333	6.66667e-05	0	0	6.66667e-05	0	0	3.33333e-05	3.33333e-05	3.33333e-05	0	0.000133333
ERR1653456	Bioturbating shrimp alter the structure and diversity of bacterial communities in coastal marine sediments	marine sediment	50.338	-4.148	Saline	Illumina HiSeq 2000 sequencing; qiita_ptid_77:678.OA.mesocosm.405	11	8.01	35.3		2.22		8.63		68490	0.00138115	0	0.000133333	0.000166667	6.66667e-05	0	6.66667e-05	0	6.66667e-05	0	0	0	0	0.000133333
ERR1653461	Bioturbating shrimp alter the structure and diversity of bacterial communities in coastal marine sediments	marine sediment	50.338	-4.148	Saline	Illumina HiSeq 2000 sequencing; qiita_ptid_77:678.OA.mesocosm.410	12.1	7.69	35.3		3.38		32.95		39155	0.00161897	0	0.0001	0.0003	3.33333e-05	0	3.33333e-05	0	0.000133333	0.000133333	0.000133333	0	3.33333e-05	0.000433333
ERR1653484	Bioturbating shrimp alter the structure and diversity of bacterial communities in coastal marine sediments	marine sediment	50.338	-4.148	Saline	Illumina HiSeq 2000 sequencing; qiita_ptid_77:678.OA.mesocosm.437	11.6	6.77	35.3		1.28		37.68		107898	0.00143715	0	0	0.0001	3.33333e-05	0	3.33333e-05	0	0.0001	3.33333e-05	3.33333e-05	3.33333e-05	0	0.0002
ERR1653489	Bioturbating shrimp alter the structure and diversity of bacterial communities in coastal marine sediments	marine sediment	50.338	-4.148	Saline	Illumina HiSeq 2000 sequencing; qiita_ptid_77:678.OA.mesocosm.446	11	8.01	35.3		2.22		8.63		95222	0.00122494	3.33333e-05	0.0002	0.0001	3.33333e-05	0.000166667	6.66667e-05	0	0.000133333	6.66667e-05	6.66667e-05	0	0	0.0005
ERR1653490	Bioturbating shrimp alter the structure and diversity of bacterial communities in coastal marine sediments	marine sediment	50.338	-4.148	Saline	Illumina HiSeq 2000 sequencing; qiita_ptid_77:678.OA.mesocosm.451	10.8	7.85	35.3		3.3		28.74		71556	0.00163269	0	0.000233333	0.000133333	3.33333e-05	3.33333e-05	0	0	3.33333e-05	0	0	0	3.33333e-05	6.66667e-05
ERR1653495	Bioturbating shrimp alter the structure and diversity of bacterial communities in coastal marine sediments	marine sediment	50.338	-4.148	Saline	Illumina HiSeq 2000 sequencing; qiita_ptid_77:678.OA.mesocosm.462	11.6	6.77	35.3		1.28		37.68		34693	0.00173216	0	0.0003	0.0001	3.33333e-05	0.000166667	0.000166667	0	0	3.33333e-05	3.33333e-05	0	3.33333e-05	0.0004
ERR1653413	Bioturbating shrimp alter the structure and diversity of bacterial communities in coastal marine sediments	marine sediment	50.338	-4.148	Saline	Illumina HiSeq 2000 sequencing; qiita_ptid_77:678.OA.mesocosm.357	11	8.03	35.4		2.91		40.62		85999	0.00121492	0	0.0002	0	0	0	6.66667e-05	0	6.66667e-05	3.33333e-05	3.33333e-05	0	0	0.0002
ERR1653415	Bioturbating shrimp alter the structure and diversity of bacterial communities in coastal marine sediments	marine sediment	50.338	-4.148	Saline	Illumina HiSeq 2000 sequencing; qiita_ptid_77:678.OA.mesocosm.362	11	8.03	35.4		2.91		40.62		87912	0.00288744	0	0.0005	0.000433333	0	0	0	0	0	0.000133333	0.000133333	0	0.0001	0.000266667
ERR1653416	Bioturbating shrimp alter the structure and diversity of bacterial communities in coastal marine sediments	marine sediment	50.338	-4.148	Saline	Illumina HiSeq 2000 sequencing; qiita_ptid_77:678.OA.mesocosm.363	11	8.03	35.4		2.91		40.62		187758	0.00223652	0	0.000266667	0.000333333	3.33333e-05	0.000133333	0.000133333	0	0	0	0	0	6.66667e-05	0.000266667
ERR1653443	Bioturbating shrimp alter the structure and diversity of bacterial communities in coastal marine sediments	marine sediment	50.338	-4.148	Saline	Illumina HiSeq 2000 sequencing; qiita_ptid_77:678.OA.mesocosm.392	11	8.03	35.4		2.91		40.62		107805	0.0012076	0	0.0001	0.000166667	0	3.33333e-05	6.66667e-05	0	0.000266667	0	0	3.33333e-05	3.33333e-05	0.000366667
ERR1653444	Bioturbating shrimp alter the structure and diversity of bacterial communities in coastal marine sediments	marine sediment	50.338	-4.148	Saline	Illumina HiSeq 2000 sequencing; qiita_ptid_77:678.OA.mesocosm.393	11	8.03	35.4		2.91		40.62		84340	0.00145838	0	3.33333e-05	0.000266667	0	0	3.33333e-05	0	0	0.0001	0.0001	3.33333e-05	3.33333e-05	0.000233333
ERR1653445	Bioturbating shrimp alter the structure and diversity of bacterial communities in coastal marine sediments	marine sediment	50.338	-4.148	Saline	Illumina HiSeq 2000 sequencing; qiita_ptid_77:678.OA.mesocosm.394	11	8.03	35.4		2.91		40.62		129343	0.0010899	0	0.000133333	0.0001	3.33333e-05	3.33333e-05	0	0	6.66667e-05	0.0001	0.0001	0	0	0.0003
ERR1653468	Bioturbating shrimp alter the structure and diversity of bacterial communities in coastal marine sediments	marine sediment	50.338	-4.148	Saline	Illumina HiSeq 2000 sequencing; qiita_ptid_77:678.OA.mesocosm.417	11	7.33	35.4		1.91		12.64		125273	0.0020393	0	0.0002	0.000233333	0	6.66667e-05	6.66667e-05	0	0.000166667	0	0	0	3.33333e-05	0.0003
ERR1653474	Bioturbating shrimp alter the structure and diversity of bacterial communities in coastal marine sediments	marine sediment	50.338	-4.148	Saline	Illumina HiSeq 2000 sequencing; qiita_ptid_77:678.OA.mesocosm.424	11	7.33	35.4		1.91		12.64		87956	0.00108349	0	3.33333e-05	0.0003	6.66667e-05	0	3.33333e-05	0	0	3.33333e-05	3.33333e-05	0	0	0.0001
ERR1653475	Bioturbating shrimp alter the structure and diversity of bacterial communities in coastal marine sediments	marine sediment	50.338	-4.148	Saline	Illumina HiSeq 2000 sequencing; qiita_ptid_77:678.OA.mesocosm.425	11	7.33	35.4		1.91		12.64		125952	0.0020402	0	0.000133333	0.0002	3.33333e-05	3.33333e-05	3.33333e-05	0	3.33333e-05	6.66667e-05	6.66667e-05	0	6.66667e-05	0.000233333
ERR1653477	Bioturbating shrimp alter the structure and diversity of bacterial communities in coastal marine sediments	marine sediment	50.338	-4.148	Saline	Illumina HiSeq 2000 sequencing; qiita_ptid_77:678.OA.mesocosm.427	11	7.33	35.4		1.91		12.64		162425	0.00230887	0	0.000133333	6.66667e-05	0.000133333	6.66667e-05	6.66667e-05	0	3.33333e-05	6.66667e-05	6.66667e-05	0	3.33333e-05	0.0003
ERR1653499	Bioturbating shrimp alter the structure and diversity of bacterial communities in coastal marine sediments	marine sediment	50.338	-4.148	Saline	Illumina HiSeq 2000 sequencing; qiita_ptid_77:678.OA.mesocosm.467	11	8.03	35.4		2.91		40.62		63275	0.00104002	3.33333e-05	3.33333e-05	6.66667e-05	0	3.33333e-05	0	0	0.0001	6.66667e-05	6.66667e-05	0	0	0.000266667
SRR1955336	Salinity shapes microbial diversity and community structure in surface sediments of the Qinghai-Tibetan Lakes	freshwater sediment	37.3117	96.9017	Non-saline	Illumina MiSeq	3.37056	8.4	83.6							0.00432913	0	0	0	3.33333e-05	0	0.000433333	0.000766667	0	0.000166667	0.000166667	0	0.000533333	0.00153333
SRR2002374	Microbial Community Composition and Extracellular Enzyme Activities Associated with Juncus roemerianus and Spartina alterniflora Vegetated Sediments in Louisiana Saltmarshes	Saltmarshes	29.2833	-90.8833	Saline	Illumina MiSeq	1.81857	8.4	159.6							0.0127213	3.33333e-05	0.000333333	0	0.0002	3.33333e-05	0	0.00173333	0.000833333	0.0005	0.0005	3.33333e-05	0.0009	0.0036
ERR1558077	Distinct microbial communities associated with buried soils in the Siberian tundra.	soil	74.4804	-20.5573	Non-saline	Illumina HiSeq 2000 sequencing; qiita_ptid_11:1034.ZKD1									113205	0.00453612	0.000133333	0	0	0	0	0.0001	0.00123333	0	0.000366667	0.000366667	0	0	0.00206667
ERR1557980	Rio de Janeiro Coastline	marine sediment	-23.14	-44.17	Saline	Illumina HiSeq 2000 sequencing; qiita_ptid_16:1039.L.Jacarepia.SA									141206	0.0024875	3.33333e-05	0	3.33333e-05	0.000133333	0	0	0.0001	0	0.000166667	0.000166667	0	3.33333e-05	0.000433333
ERR1557981	Rio de Janeiro Coastline	marine water	-23.14	-44.17	Saline	Illumina HiSeq 2000 sequencing; qiita_ptid_16:1039.L.Jacarepia.SB									213283	0.00502311	0	3.33333e-05	6.66667e-05	0.0004	0	6.66667e-05	0.000233333	6.66667e-05	0.000233333	0.000233333	0	0.0002	0.000833333
ERR1557984	Rio de Janeiro Coastline	marine water	-22.85	-43.23	Saline	Illumina HiSeq 2000 sequencing; qiita_ptid_16:1039.L.Vermelha.SA									224857	0.0090838	3.33333e-05	3.33333e-05	3.33333e-05	0	0	0.0014	0	0.00103333	0	0	0	0	0.00243333
ERR1557985	Rio de Janeiro Coastline	marine sediment	-22.85	-43.23	Saline	Illumina HiSeq 2000 sequencing; qiita_ptid_16:1039.L.Vermelha.SB									184319	0.00670636	0	0.000133333	3.33333e-05	0.000133333	0	0.000433333	0	0.00126667	3.33333e-05	3.33333e-05	0	3.33333e-05	0.00176667
ERR1557992	Rio de Janeiro Coastline	saline environment	-22.92	-42.43	Non-saline	Illumina HiSeq 2000 sequencing; qiita_ptid_16:1039.P.Dois.Rios.SA									179998	0.00587429	3.33333e-05	6.66667e-05	0.000133333	0.000166667	0.000133333	0.0003	0	3.33333e-05	0	0	0	0	0.000466667
ERR1557994	Rio de Janeiro Coastline	saline environment	-22.94	-42.39	Saline	Illumina HiSeq 2000 sequencing; qiita_ptid_16:1039.P.Dois.Rios.SB									162201	0.00553107	0	3.33333e-05	0	6.66667e-05	0	0.000666667	0	6.66667e-05	0	0	0	0.0001	0.000733333
ERR1545572	Metagenomics reveals sediment microbial community response to Deepwater Horizon oil spill	marine sediment	28.0594	-90.2482	Saline	Illumina HiSeq 2000 sequencing; qiita_ptid_22:1197.SD.20100916.GY01.FFC1.BC.001					49	221	221		168255	0.00439893	6.66667e-05	0.0003	0.000733333	0.000833333	0	6.66667e-05	0	0	0.0001	0.0001	0	3.33333e-05	0.000266667
ERR1545579	Metagenomics reveals sediment microbial community response to Deepwater Horizon oil spill	marine sediment	27.8283	-89.1648	Saline	Illumina HiSeq 2000 sequencing; qiita_ptid_22:1197.SE.20100921.GY.FFMT4.BC.023					68	246	199		237850	0.00609631	0.000166667	0.0002	0.00133333	0.001	0	0	0	0	3.33333e-05	3.33333e-05	0	0.000133333	6.66667e-05
ERR1545581	Metagenomics reveals sediment microbial community response to Deepwater Horizon oil spill	marine sediment	28.7052	-88.4017	Saline	Illumina HiSeq 2000 sequencing; qiita_ptid_22:1197.SE.20100922.GY.LBNL3.BC.031.a					76	141	353		252464	0.00275977	3.33333e-05	0.000133333	0.000666667	0.0002	0	0	0	0	6.66667e-05	6.66667e-05	0	3.33333e-05	0.000133333
ERR1545583	Metagenomics reveals sediment microbial community response to Deepwater Horizon oil spill	marine sediment	28.7572	-88.3887	Saline	Illumina HiSeq 2000 sequencing; qiita_ptid_22:1197.SE.20100926.GY.NF.010.BC.053.a					208	2976	73		239000	0.0014366	0	6.66667e-05	0.000133333	0.000166667	0	0	0	0	3.33333e-05	3.33333e-05	0	0	6.66667e-05
ERR1545586	Metagenomics reveals sediment microbial community response to Deepwater Horizon oil spill	marine sediment	28.7579	-88.3445	Saline	Illumina HiSeq 2000 sequencing; qiita_ptid_22:1197.SE.20100926.GY.NF.012.BC.058					184	1921	454		234075	0.0019364	0	0.0001	0.000333333	6.66667e-05	0	3.33333e-05	0	3.33333e-05	3.33333e-05	3.33333e-05	0	0.0001	0.000133333
ERR1545588	Metagenomics reveals sediment microbial community response to Deepwater Horizon oil spill	marine sediment	28.7099	-88.3664	Saline	Illumina HiSeq 2000 sequencing; qiita_ptid_22:1197.SE.20100927.GY.ALTNF015.BC.070					84	335	102		325914	0.00104156	0	0.0001	3.33333e-05	0.000133333	3.33333e-05	0	0	0	0	0	0	3.33333e-05	3.33333e-05
ERR1545589	Metagenomics reveals sediment microbial community response to Deepwater Horizon oil spill	marine sediment	28.7099	-88.3664	Saline	Illumina HiSeq 2000 sequencing; qiita_ptid_22:1197.SE.20100927.GY.ALTNF015.BC.070.a					84	335	102		283098	0.00174169	3.33333e-05	6.66667e-05	0.0003	0.0001	0	3.33333e-05	0	0	0	0	0	3.33333e-05	3.33333e-05
ERR1545598	Metagenomics reveals sediment microbial community response to Deepwater Horizon oil spill	marine sediment	28.7133	-88.4014	Saline	Illumina HiSeq 2000 sequencing; qiita_ptid_22:1197.SE.20100928.GY.NF.009.BC.097					205	1020	131		262206	0.00176664	3.33333e-05	6.66667e-05	0.000166667	0.0001	0	0	0	3.33333e-05	3.33333e-05	3.33333e-05	0	0.0002	0.0001
ERR1545607	Metagenomics reveals sediment microbial community response to Deepwater Horizon oil spill	marine sediment	28.7451	-88.3591	Saline	Illumina HiSeq 2000 sequencing; qiita_ptid_22:1197.SE.20101001.GY.NF006MOD.BC.143.a					104	3198	252		341324	0.00206125	0	0	0.0002	3.33333e-05	0.000133333	0	0	0	0	0	0	6.66667e-05	0.000133333
ERR1545608	Metagenomics reveals sediment microbial community response to Deepwater Horizon oil spill	marine sediment	28.8068	-88.5611	Saline	Illumina HiSeq 2000 sequencing; qiita_ptid_22:1197.SE.20101002.GY.FF005.BC.147					142	814	762		277063	0.00263019	3.33333e-05	0.000133333	0.000333333	0.000233333	0	6.66667e-05	0	3.33333e-05	0	0	0	0.0001	0.0001
ERR1545609	Metagenomics reveals sediment microbial community response to Deepwater Horizon oil spill	marine sediment	28.8068	-88.5611	Saline	Illumina HiSeq 2000 sequencing; qiita_ptid_22:1197.SE.20101002.GY.FF005.BC.147.a					142	814	762		330379	0.00281527	6.66667e-05	0.0001	0.0002	0.0002	3.33333e-05	0	0	0.0001	6.66667e-05	6.66667e-05	0	3.33333e-05	0.000266667
ERR1545610	Metagenomics reveals sediment microbial community response to Deepwater Horizon oil spill	marine sediment	28.6679	-88.43	Saline	Illumina HiSeq 2000 sequencing; qiita_ptid_22:1197.SE.20101002.GY.FF010.BC.151					126	421	298		246347	0.00112239	0	6.66667e-05	6.66667e-05	6.66667e-05	3.33333e-05	0.0001	0	0	0	0	0	3.33333e-05	0.000133333
ERR1545612	Metagenomics reveals sediment microbial community response to Deepwater Horizon oil spill	marine sediment	28.6391	-88.4713	Saline	Illumina HiSeq 2000 sequencing; qiita_ptid_22:1197.SE.20101002.GY.LBNL7.BC.155					140	3709	277		149941	0.00177769	0	3.33333e-05	0.000233333	0.0001	0	3.33333e-05	0	0	0	0	0	3.33333e-05	3.33333e-05
ERR1545613	Metagenomics reveals sediment microbial community response to Deepwater Horizon oil spill	marine sediment	28.6391	-88.4713	Saline	Illumina HiSeq 2000 sequencing; qiita_ptid_22:1197.SE.20101002.GY.LBNL7.BC.155.a					140	3709	277		200303	0.00158362	0	3.33333e-05	0.000233333	0.000133333	3.33333e-05	3.33333e-05	0	0	0	0	0	6.66667e-05	6.66667e-05
ERR1545614	Metagenomics reveals sediment microbial community response to Deepwater Horizon oil spill	marine sediment	28.8341	-88.65	Saline	Illumina HiSeq 2000 sequencing; qiita_ptid_22:1197.SE.20101003.GY.FF004.BC.174					102	436	106		254549	0.00462076	6.66667e-05	0.000333333	0.000133333	0.0005	6.66667e-05	3.33333e-05	0	6.66667e-05	6.66667e-05	6.66667e-05	0	0.000166667	0.0003
ERR1545615	Metagenomics reveals sediment microbial community response to Deepwater Horizon oil spill	marine sediment	28.2973	-88.6363	Saline	Illumina HiSeq 2000 sequencing; qiita_ptid_22:1197.SE.20101008.GY.ALTFF012.BC.182					139	513	101		249403	0.00118128	0	3.33333e-05	6.66667e-05	0.000133333	0	3.33333e-05	0	0	0	0	0	3.33333e-05	3.33333e-05
ERR1545616	Metagenomics reveals sediment microbial community response to Deepwater Horizon oil spill	marine sediment	28.2938	-88.0435	Saline	Illumina HiSeq 2000 sequencing; qiita_ptid_22:1197.SE.20101008.GY.D015S.BC.178					77	287	134		181832	0.00259392	0.000133333	0.000333333	0.000333333	0.000366667	0	0	0	3.33333e-05	0	0	0	6.66667e-05	3.33333e-05
ERR1545618	Metagenomics reveals sediment microbial community response to Deepwater Horizon oil spill	marine sediment	28.3452	-88.7785	Saline	Illumina HiSeq 2000 sequencing; qiita_ptid_22:1197.SE.20101008.GY.LBNL11.BC.186					94	1260	227		152136	0.00246245	6.66667e-05	0.0003	0.0003	0.000366667	0	0	0	0	3.33333e-05	3.33333e-05	0	3.33333e-05	6.66667e-05
ERR1545619	Metagenomics reveals sediment microbial community response to Deepwater Horizon oil spill	marine sediment	28.3452	-88.7785	Saline	Illumina HiSeq 2000 sequencing; qiita_ptid_22:1197.SE.20101008.GY.LBNL11.BC.186.a					94	1260	227		256319	0.00258617	0.0001	0.0004	0.000233333	0.000566667	3.33333e-05	3.33333e-05	0	0	3.33333e-05	3.33333e-05	0	0.000166667	0.000133333
ERR1545620	Metagenomics reveals sediment microbial community response to Deepwater Horizon oil spill	marine sediment	28.9399	-88.8931	Saline	Illumina HiSeq 2000 sequencing; qiita_ptid_22:1197.SE.20101009.GY.ALTFF002.BC.225					402	2344	1214		207887	0.00407594	0	0.000633333	0.000233333	0.000166667	0.0001	0.0001	0	0.000233333	0	0	3.33333e-05	0	0.000433333
ERR1545621	Metagenomics reveals sediment microbial community response to Deepwater Horizon oil spill	marine sediment	28.9399	-88.8931	Saline	Illumina HiSeq 2000 sequencing; qiita_ptid_22:1197.SE.20101009.GY.ALTFF002.BC.225.a					402	2344	1214		308503	0.00547704	3.33333e-05	0.000966667	0.0002	6.66667e-05	0	0	0	0.000266667	0	0	3.33333e-05	6.66667e-05	0.000266667
ERR1545622	Metagenomics reveals sediment microbial community response to Deepwater Horizon oil spill	marine sediment	28.5654	-88.4481	Saline	Illumina HiSeq 2000 sequencing; qiita_ptid_22:1197.SE.20101009.GY.D014S.BC.213					113	343	468		444095	0.00154572	0	3.33333e-05	0.000166667	6.66667e-05	6.66667e-05	0	0	3.33333e-05	0	0	0	0.0001	0.0001
ERR1545623	Metagenomics reveals sediment microbial community response to Deepwater Horizon oil spill	marine sediment	28.4734	-88.4783	Saline	Illumina HiSeq 2000 sequencing; qiita_ptid_22:1197.SE.20101009.GY.D017S.BC.209					79	187	455		192236	0.00257111	6.66667e-05	0.0001	0.0007	0.000733333	3.33333e-05	0	0	0	3.33333e-05	3.33333e-05	0	0.0001	0.0001
ERR1545624	Metagenomics reveals sediment microbial community response to Deepwater Horizon oil spill	marine sediment	28.6727	-88.3685	Saline	Illumina HiSeq 2000 sequencing; qiita_ptid_22:1197.SE.20101009.GY.D019S.BC.217					120	95	169		197179	0.00401686	0.0002	0.000166667	0.0022	0.0003	0	0	0	0	0.0001	0.0001	0	0.000133333	0.0002
ERR1545625	Metagenomics reveals sediment microbial community response to Deepwater Horizon oil spill	marine sediment	28.9689	-89.0299	Saline	Illumina HiSeq 2000 sequencing; qiita_ptid_22:1197.SE.20101009.GY.FF001.BC.229					330	1778	274		225251	0.00188925	3.33333e-05	0.0002	0	6.66667e-05	6.66667e-05	6.66667e-05	0	0.000166667	3.33333e-05	3.33333e-05	0	0	0.000366667
ERR1545626	Metagenomics reveals sediment microbial community response to Deepwater Horizon oil spill	marine sediment	28.874	-88.7569	Saline	Illumina HiSeq 2000 sequencing; qiita_ptid_22:1197.SE.20101009.GY.FF003.BC.221					120	607	581		266116	0.0020546	3.33333e-05	0.000133333	0.000166667	0.000133333	0	0	0	0.000266667	0	0	0	0.0001	0.000266667
ERR1545631	Metagenomics reveals sediment microbial community response to Deepwater Horizon oil spill	marine sediment	27.528	-90.5688	Saline	Illumina HiSeq 2000 sequencing; qiita_ptid_22:1197.SE.20101011.GY.D064S.BC.245					75	235	202		240351	0.00609478	0.0002	0.000366667	0.00126667	0.00106667	0	0	0	0	0.000133333	0.000133333	0	0.000133333	0.000266667
ERR1545632	Metagenomics reveals sediment microbial community response to Deepwater Horizon oil spill	marine sediment	27.528	-90.5688	Saline	Illumina HiSeq 2000 sequencing; qiita_ptid_22:1197.SE.20101011.GY.D064S.BC.245.a					75	235	202		215746	0.00542416	0.0002	0.000266667	0.000733333	0.000966667	0	3.33333e-05	0	0	3.33333e-05	3.33333e-05	0	0.0001	0.0001
ERR1545633	Metagenomics reveals sediment microbial community response to Deepwater Horizon oil spill	marine sediment	28.1167	-88.0718	Saline	Illumina HiSeq 2000 sequencing; qiita_ptid_22:1197.SE.20101012.GY.D003S.BC.261					46	125	259		190290	0.00640499	0.000133333	0.000133333	0.0011	0.000733333	0	0	0	6.66667e-05	3.33333e-05	3.33333e-05	0	0.000166667	0.000133333
ERR1545635	Metagenomics reveals sediment microbial community response to Deepwater Horizon oil spill	marine sediment	28.3431	-88.1397	Saline	Illumina HiSeq 2000 sequencing; qiita_ptid_22:1197.SE.20101012.GY.D006S.BC.265					74	117	234		241339	0.00438059	0.000266667	0.0001	0.000833333	0.000966667	3.33333e-05	0	0	3.33333e-05	3.33333e-05	3.33333e-05	0	3.33333e-05	0.000133333
ERR1545636	Metagenomics reveals sediment microbial community response to Deepwater Horizon oil spill	marine sediment	28.0866	-88.517	Saline	Illumina HiSeq 2000 sequencing; qiita_ptid_22:1197.SE.20101012.GY.D007S.BC.249					88	203	233		274737	0.00384853	6.66667e-05	0.0003	0.000766667	0.000933333	3.33333e-05	0	0	0	3.33333e-05	3.33333e-05	0	6.66667e-05	0.0001
ERR1545637	Metagenomics reveals sediment microbial community response to Deepwater Horizon oil spill	marine sediment	27.8874	-88.6268	Saline	Illumina HiSeq 2000 sequencing; qiita_ptid_22:1197.SE.20101012.GY.D008S.BC.253					53	117	135		243611	0.00456485	6.66667e-05	0.000366667	0.0013	0.000866667	0	3.33333e-05	0	3.33333e-05	6.66667e-05	6.66667e-05	0	0.000133333	0.0002
ERR1545638	Metagenomics reveals sediment microbial community response to Deepwater Horizon oil spill	marine sediment	27.6544	-88.6379	Saline	Illumina HiSeq 2000 sequencing; qiita_ptid_22:1197.SE.20101012.GY.D013S.BC.257					94	264	199		310308	0.00327705	6.66667e-05	0.000233333	0.000766667	0.000366667	0	0	0	3.33333e-05	0.0001	0.0001	0	0.0001	0.000233333
ERR1545642	Metagenomics reveals sediment microbial community response to Deepwater Horizon oil spill	marine sediment	28.7317	-88.3587	Saline	Illumina HiSeq 2000 sequencing; qiita_ptid_22:1197.SE.20101017.GY.D031S.BC.278.a					113	4541	1057		277842	0.00114261	0	3.33333e-05	3.33333e-05	6.66667e-05	0.0001	3.33333e-05	0	6.66667e-05	0	0	0	3.33333e-05	0.0002
ERR1545643	Metagenomics reveals sediment microbial community response to Deepwater Horizon oil spill	marine sediment	28.7348	-88.3622	Saline	Illumina HiSeq 2000 sequencing; qiita_ptid_22:1197.SE.20101017.GY.D034S.BC.296					77	871	123		260640	0.0015556	3.33333e-05	0.000233333	0.000233333	0.000133333	0	3.33333e-05	0	6.66667e-05	0	0	0	3.33333e-05	0.0001
ERR1545644	Metagenomics reveals sediment microbial community response to Deepwater Horizon oil spill	marine sediment	28.7348	-88.3622	Saline	Illumina HiSeq 2000 sequencing; qiita_ptid_22:1197.SE.20101017.GY.D034S.BC.296.a					77	871	123		214566	0.0019113	3.33333e-05	0.0001	0.000266667	0.0001	0	3.33333e-05	0	3.33333e-05	0	0	0	0	6.66667e-05
ERR1545647	Metagenomics reveals sediment microbial community response to Deepwater Horizon oil spill	marine sediment	28.7423	-88.3622	Saline	Illumina HiSeq 2000 sequencing; qiita_ptid_22:1197.SE.20101017.GY.D040S.BC.315					164	3484	651		217490	0.00145745	0	0	0.0001	0	0.0002	0	0	6.66667e-05	0	0	0	0	0.000266667
ERR1545652	Metagenomics reveals sediment microbial community response to Deepwater Horizon oil spill	marine sediment	28.7449	-88.3742	Saline	Illumina HiSeq 2000 sequencing; qiita_ptid_22:1197.SE.20101017.GY.D044S.BC.366.a					127	3450	117		289404	0.0012902	0	3.33333e-05	0.0002	6.66667e-05	0	6.66667e-05	0	3.33333e-05	0	0	0	0.0001	0.0001
ERR1545653	Metagenomics reveals sediment microbial community response to Deepwater Horizon oil spill	marine sediment	28.5571	-87.7607	Saline	Illumina HiSeq 2000 sequencing; qiita_ptid_22:1197.SE.20101018.GY.D002S.BC.382					47	110	79		194306	0.00393028	0	0.0003	0.0005	0.000433333	0	0	0	0.0001	3.33333e-05	3.33333e-05	0	6.66667e-05	0.000166667
ERR1545654	Metagenomics reveals sediment microbial community response to Deepwater Horizon oil spill	marine sediment	28.5571	-87.7607	Saline	Illumina HiSeq 2000 sequencing; qiita_ptid_22:1197.SE.20101018.GY.D002S.BC.382.a					47	110	79		185066	0.00455743	6.66667e-05	0.000433333	0.0008	0.000766667	0	0	0	3.33333e-05	0.0001	0.0001	0	0.0002	0.000233333
ERR1545655	Metagenomics reveals sediment microbial community response to Deepwater Horizon oil spill	marine sediment	28.5809	-87.8857	Saline	Illumina HiSeq 2000 sequencing; qiita_ptid_22:1197.SE.20101018.GY.D004S.BC.386					69	276	209		324978	0.00556387	6.66667e-05	0.000533333	0.000966667	0.0015	0	0	0	3.33333e-05	0.0001	0.0001	0	0.000133333	0.000233333
ERR1545656	Metagenomics reveals sediment microbial community response to Deepwater Horizon oil spill	marine sediment	28.5701	-88.0233	Saline	Illumina HiSeq 2000 sequencing; qiita_ptid_22:1197.SE.20101018.GY.D010S.BC.390					144	512	375		191556	0.0027993	3.33333e-05	0.000233333	0.000166667	0.000333333	3.33333e-05	3.33333e-05	0	6.66667e-05	0.0001	0.0001	0	0	0.000333333
ERR1545658	Metagenomics reveals sediment microbial community response to Deepwater Horizon oil spill	marine sediment	28.6724	-88.2339	Saline	Illumina HiSeq 2000 sequencing; qiita_ptid_22:1197.SE.20101018.GY.D012S.BC.394					110	652	1226		196158	0.00209859	0	0.0003	0.000266667	0.0001	0	6.66667e-05	0	3.33333e-05	0	0	0	6.66667e-05	0.0001
ERR1545659	Metagenomics reveals sediment microbial community response to Deepwater Horizon oil spill	marine sediment	28.6724	-88.2339	Saline	Illumina HiSeq 2000 sequencing; qiita_ptid_22:1197.SE.20101018.GY.D012S.BC.394.a					110	652	1226		193997	0.00252211	0	0.000233333	0.000366667	0.000366667	0	0	0	3.33333e-05	0	0	0	6.66667e-05	3.33333e-05
ERR1545660	Metagenomics reveals sediment microbial community response to Deepwater Horizon oil spill	marine sediment	28.703	-88.361	Saline	Illumina HiSeq 2000 sequencing; qiita_ptid_22:1197.SE.20101018.GY.D021S.BC.398					108	352	309		224766	0.00169355	3.33333e-05	0.0001	0.000233333	0.000266667	0	0	0	3.33333e-05	0	0	0	3.33333e-05	3.33333e-05
ERR1545663	Metagenomics reveals sediment microbial community response to Deepwater Horizon oil spill	marine sediment	28.4156	-88.7043	Saline	Illumina HiSeq 2000 sequencing; qiita_ptid_22:1197.SE.20101019.GY.LBNL10.BC.501					86	272	112		188755	0.00191981	3.33333e-05	0.000133333	0.0003	0.000133333	0	0	0	0	3.33333e-05	3.33333e-05	0	6.66667e-05	6.66667e-05
ERR1545665	Metagenomics reveals sediment microbial community response to Deepwater Horizon oil spill	marine sediment	28.4471	-88.7593	Saline	Illumina HiSeq 2000 sequencing; qiita_ptid_22:1197.SE.20101019.GY.LBNL13.BC.482					102	434	353		260948	0.00362373	0	0.0003	0.0006	0.0004	0	3.33333e-05	0	0	3.33333e-05	3.33333e-05	0	0	0.0001
ERR1545667	Metagenomics reveals sediment microbial community response to Deepwater Horizon oil spill	marine sediment	28.7302	-88.417	Saline	Illumina HiSeq 2000 sequencing; qiita_ptid_22:1197.SE.20101019.GY.LBNL14.BC.406					114	706	365		510048	0.00230156	0	0.000133333	0.000166667	0.0002	0	0	0	3.33333e-05	0	0	0	3.33333e-05	3.33333e-05
ERR1545668	Metagenomics reveals sediment microbial community response to Deepwater Horizon oil spill	marine sediment	28.7302	-88.417	Saline	Illumina HiSeq 2000 sequencing; qiita_ptid_22:1197.SE.20101019.GY.LBNL14.BC.406.a					114	706	365		296203	0.00204616	0	6.66667e-05	0.000333333	0.000166667	3.33333e-05	0	0	3.33333e-05	0	0	0	3.33333e-05	6.66667e-05
ERR1545673	Metagenomics reveals sediment microbial community response to Deepwater Horizon oil spill	marine sediment	28.5141	-88.6006	Saline	Illumina HiSeq 2000 sequencing; qiita_ptid_22:1197.SE.20101019.GY.LBNL9.BC.463					83	375	113		196467	0.00473867	0.0001	0.000133333	0.0008	0.000133333	3.33333e-05	3.33333e-05	0	0	0	0	0	3.33333e-05	6.66667e-05
ERR1545674	Metagenomics reveals sediment microbial community response to Deepwater Horizon oil spill	marine sediment	28.5141	-88.6006	Saline	Illumina HiSeq 2000 sequencing; qiita_ptid_22:1197.SE.20101019.GY.LBNL9.BC.463.a					83	375	113		214073	0.00293682	3.33333e-05	6.66667e-05	0.000333333	0.000133333	3.33333e-05	3.33333e-05	0	0	3.33333e-05	3.33333e-05	0	3.33333e-05	0.000133333
ERR1545675	Metagenomics reveals sediment microbial community response to Deepwater Horizon oil spill	marine sediment	28.3247	-88.9397	Saline	Illumina HiSeq 2000 sequencing; qiita_ptid_22:1197.SE.20101020.GY.LBNL12.BC.520					81	461	97		248652	0.00273668	6.66667e-05	0.000266667	0.000633333	0.0001	0	0	0	6.66667e-05	0	0	0	3.33333e-05	6.66667e-05
ERR1545676	Metagenomics reveals sediment microbial community response to Deepwater Horizon oil spill	marine sediment	28.3247	-88.9397	Saline	Illumina HiSeq 2000 sequencing; qiita_ptid_22:1197.SE.20101020.GY.LBNL12.BC.520.a					81	461	97		136307	0.0021022	6.66667e-05	0.0001	0.000266667	0.000233333	3.33333e-05	3.33333e-05	0	3.33333e-05	3.33333e-05	3.33333e-05	0	3.33333e-05	0.000166667
ERR1544646	Polluted Polar Coastal Sediments	marine sediment	-54.811	-68.296	Saline	Illumina HiSeq 2000 sequencing; qiita_ptid_23:1198.ARG04.ORi08.InfralitoralA									151272	0.00180059	0.000133333	3.33333e-05	0.000266667	0	6.66667e-05	0	0	3.33333e-05	6.66667e-05	6.66667e-05	0	0.000133333	0.000233333
ERR1544651	Polluted Polar Coastal Sediments	marine sediment	78.237	15.677	Saline	Illumina HiSeq 2000 sequencing; qiita_ptid_23:1198.NOR03.STA1.CORE1.3of4									244915	0.00122125	0	3.33333e-05	0	0	0.000166667	3.33333e-05	0	0.0001	0	0	0	3.33333e-05	0.0003
ERR1544652	Polluted Polar Coastal Sediments	marine sediment	78.237	15.677	Saline	Illumina HiSeq 2000 sequencing; qiita_ptid_23:1198.NOR04.STA1.CORE1.4of4									248065	0.00123513	0	0	0	0	0.0001	0	0	0.000166667	0	0	0	0	0.000266667
ERR1544656	Polluted Polar Coastal Sediments	marine sediment	78.237	15.677	Saline	Illumina HiSeq 2000 sequencing; qiita_ptid_23:1198.NOR08.STA1.CORE3.1of3									267127	0.00125341	0	3.33333e-05	0	0	3.33333e-05	0	0	0.0001	0	0	0	0	0.000133333
ERR1582178	Bacterial Community Spatial and Temporal Variation in a North Temperate Bog Lake	freshwater	37.09	-95.71	Non-saline	Illumina HiSeq 2000 sequencing; qiita_ptid_28:1288.FBE02Oct07.McMahon.Pool.1.and.1percentPhiX.110310.HWUSI.EAS552R.0357.s.1.1.sequence	15.27								31680	0.00168776	3.33333e-05	0.0001	0.0001	0	0	0.0003	0.0005	0	0	0	0	0	0.0008
ERR1582204	Bacterial Community Spatial and Temporal Variation in a North Temperate Bog Lake	freshwater	37.09	-95.71	Non-saline	Illumina HiSeq 2000 sequencing; qiita_ptid_28:1288.FBE16Oct07.McMahon.Pool.1.and.1percentPhiX.110310.HWUSI.EAS552R.0357.s.1.1.sequence	9.63								91040	0.00124811	0	0	0	0.0002	0	0	0.000166667	0	0	0	0	6.66667e-05	0.000166667
ERR1582205	Bacterial Community Spatial and Temporal Variation in a North Temperate Bog Lake	freshwater	37.09	-95.71	Non-saline	Illumina HiSeq 2000 sequencing; qiita_ptid_28:1288.FBE16Oct07.McMahon.Pool.1.and.1percentPhiX.110310.HWUSI.EAS552R.0357.s.7.1.sequence	9.63								35155	0.0014004	0	6.66667e-05	0	6.66667e-05	0	0	0.000333333	0	0	0	0	0.0001	0.000333333
ERR1582240	Bacterial Community Spatial and Temporal Variation in a North Temperate Bog Lake	freshwater	37.09	-95.71	Non-saline	Illumina HiSeq 2000 sequencing; qiita_ptid_28:1288.FBH02Oct07.McMahon.Pool.1.and.1percentPhiX.110310.HWUSI.EAS552R.0357.s.1.1.sequence									58977	0.00196564	0	6.66667e-05	0	0	3.33333e-05	0	0.000633333	0	3.33333e-05	3.33333e-05	0	0.000133333	0.000733333
ERR1582256	Bacterial Community Spatial and Temporal Variation in a North Temperate Bog Lake	freshwater	37.09	-95.71	Non-saline	Illumina HiSeq 2000 sequencing; qiita_ptid_28:1288.FBH10Sept07.McMahon.Pool.1.and.1percentPhiX.110310.HWUSI.EAS552R.0357.s.1.1.sequence									145999	0.00202209	0	0	6.66667e-05	0	0	0	0.000733333	0	3.33333e-05	3.33333e-05	0	0.000133333	0.0008
ERR1582257	Bacterial Community Spatial and Temporal Variation in a North Temperate Bog Lake	freshwater	37.09	-95.71	Non-saline	Illumina HiSeq 2000 sequencing; qiita_ptid_28:1288.FBH10Sept07.McMahon.Pool.1.and.1percentPhiX.110310.HWUSI.EAS552R.0357.s.7.1.sequence									58159	0.00193869	0	0	6.66667e-05	0	0	0	0.0008	0	0	0	0	0.0001	0.0008
ERR1582264	Bacterial Community Spatial and Temporal Variation in a North Temperate Bog Lake	freshwater	37.09	-95.71	Non-saline	Illumina HiSeq 2000 sequencing; qiita_ptid_28:1288.FBH16Oct07.McMahon.Pool.1.and.1percentPhiX.110310.HWUSI.EAS552R.0357.s.1.1.sequence									40743	0.00133778	6.66667e-05	0	0	6.66667e-05	0	0	0.0005	3.33333e-05	0	0	0	0	0.000533333
ERR1582282	Bacterial Community Spatial and Temporal Variation in a North Temperate Bog Lake	freshwater	37.09	-95.71	Non-saline	Illumina HiSeq 2000 sequencing; qiita_ptid_28:1288.FBH25Sept07.McMahon.Pool.1.and.1percentPhiX.110310.HWUSI.EAS552R.0357.s.1.1.sequence									237393	0.00138231	0	0	0	0.0001	0	0	0.000566667	0	6.66667e-05	6.66667e-05	0	6.66667e-05	0.0007
ERR1582283	Bacterial Community Spatial and Temporal Variation in a North Temperate Bog Lake	freshwater	37.09	-95.71	Non-saline	Illumina HiSeq 2000 sequencing; qiita_ptid_28:1288.FBH25Sept07.McMahon.Pool.1.and.1percentPhiX.110310.HWUSI.EAS552R.0357.s.7.1.sequence									91007	0.00183973	0	0	0	6.66667e-05	0	3.33333e-05	0.000733333	3.33333e-05	0.000133333	0.000133333	0	0	0.00106667
ERR1582286	Bacterial Community Spatial and Temporal Variation in a North Temperate Bog Lake	freshwater	37.09	-95.71	Non-saline	Illumina HiSeq 2000 sequencing; qiita_ptid_28:1288.FBH27July07.McMahon.Pool.1.and.1percentPhiX.110310.HWUSI.EAS552R.0357.s.1.1.sequence									65444	0.00140373	0	3.33333e-05	0	0.000133333	0	3.33333e-05	0.000233333	0	0	0	0	3.33333e-05	0.000266667
ERR1582334	Bacterial Community Spatial and Temporal Variation in a North Temperate Bog Lake	freshwater	37.09	-95.71	Non-saline	Illumina HiSeq 2000 sequencing; qiita_ptid_28:1288.HKH01Aug07.McMahon.Pool.2.and.1percentPhiX.110310.HWUSI.EAS552R.0357.s.2.1.sequence	5.45								54061	0.00124558	3.33333e-05	0.0002	0	0	3.33333e-05	0	0.000266667	3.33333e-05	6.66667e-05	6.66667e-05	0	0.000166667	0.000466667
ERR1582338	Bacterial Community Spatial and Temporal Variation in a North Temperate Bog Lake	freshwater	37.09	-95.71	Non-saline	Illumina HiSeq 2000 sequencing; qiita_ptid_28:1288.HKH06July07.McMahon.Pool.2.and.1percentPhiX.110310.HWUSI.EAS552R.0357.s.2.1.sequence	5.11								42336	0.00125426	3.33333e-05	0.000166667	0	0	3.33333e-05	0	0.000233333	0	0	0	0	6.66667e-05	0.000266667
ERR1582344	Bacterial Community Spatial and Temporal Variation in a North Temperate Bog Lake	freshwater	37.09	-95.71	Non-saline	Illumina HiSeq 2000 sequencing; qiita_ptid_28:1288.HKH09July07.McMahon.Pool.2.and.1percentPhiX.110310.HWUSI.EAS552R.0357.s.2.1.sequence	5.22								36583	0.00131214	6.66667e-05	0.0002	0	0	0	0	0.000133333	6.66667e-05	0	0	0	3.33333e-05	0.0002
ERR1582354	Bacterial Community Spatial and Temporal Variation in a North Temperate Bog Lake	freshwater	37.09	-95.71	Non-saline	Illumina HiSeq 2000 sequencing; qiita_ptid_28:1288.HKH17July07.McMahon.Pool.2.and.1percentPhiX.110310.HWUSI.EAS552R.0357.s.2.1.sequence	5.24								45556	0.00137356	0	0.0002	0	0	0	0	0.000166667	0	0	0	0	0.000166667	0.000166667
ERR1582372	Bacterial Community Spatial and Temporal Variation in a North Temperate Bog Lake	freshwater	37.09	-95.71	Non-saline	Illumina HiSeq 2000 sequencing; qiita_ptid_28:1288.HKH28June07.McMahon.Pool.2.and.1percentPhiX.110310.HWUSI.EAS552R.0357.s.2.1.sequence	5.04								36308	0.00101827	0	0.0002	0	0	6.66667e-05	0	3.33333e-05	3.33333e-05	0	0	0	0.0001	0.000133333
ERR1582377	Bacterial Community Spatial and Temporal Variation in a North Temperate Bog Lake	freshwater	37.09	-95.71	Non-saline	Illumina HiSeq 2000 sequencing; qiita_ptid_28:1288.MA03aug09H.R1.McMahon.Pool.4.and.1percentPhiX.110310.HWUSI.EAS552R.0357.s.4.1.sequence	4.71								63389	0.00149151	0	0.0001	0	0	0	0	0.0007	0	0.000166667	0.000166667	0	0.0001	0.00103333
ERR1582405	Bacterial Community Spatial and Temporal Variation in a North Temperate Bog Lake	freshwater	37.09	-95.71	Non-saline	Illumina HiSeq 2000 sequencing; qiita_ptid_28:1288.MA30may09H.McMahon.Pool.4.and.1percentPhiX.110310.HWUSI.EAS552R.0357.s.4.1.sequence	4.53								462030	0.00101798	0	0.000233333	0	0	3.33333e-05	0	0.0003	3.33333e-05	0	0	0	0	0.000366667
ERR1582500	Bacterial Community Spatial and Temporal Variation in a North Temperate Bog Lake	freshwater	37.09	-95.71	Non-saline	Illumina HiSeq 2000 sequencing; qiita_ptid_28:1288.MAH01Aug07.McMahon.Pool.1.and.1percentPhiX.110310.HWUSI.EAS552R.0357.s.1.1.sequence	5.35								54024	0.00129888	0	0.0003	0	0	0	0	0.000333333	0	0	0	0	6.66667e-05	0.000333333
ERR1582507	Bacterial Community Spatial and Temporal Variation in a North Temperate Bog Lake	freshwater	37.09	-95.71	Non-saline	Illumina HiSeq 2000 sequencing; qiita_ptid_28:1288.MAH01Oct07.McMahon.Pool.1.and.1percentPhiX.110310.HWUSI.EAS552R.0357.s.1.1.sequence	5.15								79147	0.00157112	3.33333e-05	0.0003	0	0	0.0001	0	0.000233333	0	6.66667e-05	6.66667e-05	0	0	0.000466667
ERR1582508	Bacterial Community Spatial and Temporal Variation in a North Temperate Bog Lake	freshwater	37.09	-95.71	Non-saline	Illumina HiSeq 2000 sequencing; qiita_ptid_28:1288.MAH01Oct07.McMahon.Pool.1.and.1percentPhiX.110310.HWUSI.EAS552R.0357.s.7.1.sequence	5.15								31746	0.00143119	0	0.000233333	0	0	3.33333e-05	0	0.000133333	0	0	0	0	0	0.000166667
ERR1582516	Bacterial Community Spatial and Temporal Variation in a North Temperate Bog Lake	freshwater	37.09	-95.71	Non-saline	Illumina HiSeq 2000 sequencing; qiita_ptid_28:1288.MAH05Oct08.McMahon.Pool.3.and.1percentPhiX.110310.HWUSI.EAS552R.0357.s.3.1.sequence	6.76								35014	0.00106919	3.33333e-05	0.000233333	0	0	0	0	0.000133333	0	3.33333e-05	3.33333e-05	0	3.33333e-05	0.0002
ERR1582526	Bacterial Community Spatial and Temporal Variation in a North Temperate Bog Lake	freshwater	37.09	-95.71	Non-saline	Illumina HiSeq 2000 sequencing; qiita_ptid_28:1288.MAH09July07.McMahon.Pool.1.and.1percentPhiX.110310.HWUSI.EAS552R.0357.s.1.1.sequence	5.13								32242	0.00205654	0.0001	0.000333333	3.33333e-05	0	0	0	0.0004	0	0	0	0	0.0001	0.0004
ERR1582531	Bacterial Community Spatial and Temporal Variation in a North Temperate Bog Lake	freshwater	37.09	-95.71	Non-saline	Illumina HiSeq 2000 sequencing; qiita_ptid_28:1288.MAH10Aug07.McMahon.Pool.1.and.1percentPhiX.110310.HWUSI.EAS552R.0357.s.1.1.sequence	5.41								94242	0.00122136	3.33333e-05	0.000266667	0	0	0	0	6.66667e-05	0	0	0	0	0	6.66667e-05
ERR1582532	Bacterial Community Spatial and Temporal Variation in a North Temperate Bog Lake	freshwater	37.09	-95.71	Non-saline	Illumina HiSeq 2000 sequencing; qiita_ptid_28:1288.MAH10Aug07.McMahon.Pool.1.and.1percentPhiX.110310.HWUSI.EAS552R.0357.s.7.1.sequence	5.41								38819	0.00107702	3.33333e-05	0.000133333	0	0	3.33333e-05	0	3.33333e-05	0	0	0	0	3.33333e-05	6.66667e-05
ERR1582538	Bacterial Community Spatial and Temporal Variation in a North Temperate Bog Lake	freshwater	37.09	-95.71	Non-saline	Illumina HiSeq 2000 sequencing; qiita_ptid_28:1288.MAH12July07.McMahon.Pool.1.and.1percentPhiX.110310.HWUSI.EAS552R.0357.s.1.1.sequence	5.18								44191	0.00151632	3.33333e-05	0.0002	0	0	6.66667e-05	0	0.000233333	6.66667e-05	0	0	0	0.0001	0.000366667
ERR1582541	Bacterial Community Spatial and Temporal Variation in a North Temperate Bog Lake	freshwater	37.09	-95.71	Non-saline	Illumina HiSeq 2000 sequencing; qiita_ptid_28:1288.MAH13June08.McMahon.Pool.3.and.1percentPhiX.110310.HWUSI.EAS552R.0357.s.3.1.sequence	4.57								35131	0.00112329	0	6.66667e-05	0	0	0	0	0.0001	0	0	0	0	6.66667e-05	0.0001
ERR1582543	Bacterial Community Spatial and Temporal Variation in a North Temperate Bog Lake	freshwater	37.09	-95.71	Non-saline	Illumina HiSeq 2000 sequencing; qiita_ptid_28:1288.MAH15Aug08.McMahon.Pool.3.and.1percentPhiX.110310.HWUSI.EAS552R.0357.s.3.1.sequence	4.36								32523	0.0011141	0.0001	0.0001	0	0	0	0	0.000333333	0	0	0	0	6.66667e-05	0.000333333
ERR1582545	Bacterial Community Spatial and Temporal Variation in a North Temperate Bog Lake	freshwater	37.09	-95.71	Non-saline	Illumina HiSeq 2000 sequencing; qiita_ptid_28:1288.MAH15June05.McMahon.Pool.4.and.1percentPhiX.110310.HWUSI.EAS552R.0357.s.4.1.sequence	0.76								73258	0.00103529	3.33333e-05	0.000433333	0	0	0	0	0.0001	0	0	0	0	3.33333e-05	0.0001
ERR1582546	Bacterial Community Spatial and Temporal Variation in a North Temperate Bog Lake	freshwater	37.09	-95.71	Non-saline	Illumina HiSeq 2000 sequencing; qiita_ptid_28:1288.MAH15Oct07.McMahon.Pool.1.and.1percentPhiX.110310.HWUSI.EAS552R.0357.s.1.1.sequence	4.79								41171	0.00200244	3.33333e-05	0.000133333	0	0	3.33333e-05	0	0.000866667	0	0	0	0	0	0.0009
ERR1582548	Bacterial Community Spatial and Temporal Variation in a North Temperate Bog Lake	freshwater	37.09	-95.71	Non-saline	Illumina HiSeq 2000 sequencing; qiita_ptid_28:1288.MAH16July07.McMahon.Pool.1.and.1percentPhiX.110310.HWUSI.EAS552R.0357.s.1.1.sequence									42918	0.00165198	6.66667e-05	0.000166667	0	0	3.33333e-05	0	0.000333333	0	0	0	0	0	0.000366667
ERR1582550	Bacterial Community Spatial and Temporal Variation in a North Temperate Bog Lake	freshwater	37.09	-95.71	Non-saline	Illumina HiSeq 2000 sequencing; qiita_ptid_28:1288.MAH18Aug05.McMahon.Pool.4.and.1percentPhiX.110310.HWUSI.EAS552R.0357.s.4.1.sequence									70565	0.0012488	0	0.0004	0	0	3.33333e-05	0	0.000266667	3.33333e-05	0	0	0	3.33333e-05	0.000333333
ERR1582552	Bacterial Community Spatial and Temporal Variation in a North Temperate Bog Lake	freshwater	37.09	-95.71	Non-saline	Illumina HiSeq 2000 sequencing; qiita_ptid_28:1288.MAH18Sept07.McMahon.Pool.1.and.1percentPhiX.110310.HWUSI.EAS552R.0357.s.1.1.sequence	4.73								51270	0.00157149	0	0.0004	0	0	6.66667e-05	3.33333e-05	0.0004	0	0	0	0	3.33333e-05	0.0005
ERR1582567	Bacterial Community Spatial and Temporal Variation in a North Temperate Bog Lake	freshwater	37.09	-95.71	Non-saline	Illumina HiSeq 2000 sequencing; qiita_ptid_28:1288.MAH23July07.McMahon.Pool.1.and.1percentPhiX.110310.HWUSI.EAS552R.0357.s.1.1.sequence	4.84								49008	0.00182915	6.66667e-05	0.000266667	0	0	3.33333e-05	0	6.66667e-05	0	0	0	0	0.0002	0.0001
ERR1582578	Bacterial Community Spatial and Temporal Variation in a North Temperate Bog Lake	freshwater	37.09	-95.71	Non-saline	Illumina HiSeq 2000 sequencing; qiita_ptid_28:1288.MAH26July07.McMahon.Pool.1.and.1percentPhiX.110310.HWUSI.EAS552R.0357.s.1.1.sequence	5.36								55602	0.0014267	6.66667e-05	0.0002	0	0	3.33333e-05	0	0.0001	0	3.33333e-05	3.33333e-05	0	0	0.0002
ERR1582583	Bacterial Community Spatial and Temporal Variation in a North Temperate Bog Lake	freshwater	37.09	-95.71	Non-saline	Illumina HiSeq 2000 sequencing; qiita_ptid_28:1288.MAH26May08.McMahon.Pool.3.and.1percentPhiX.110310.HWUSI.EAS552R.0357.s.3.1.sequence	4.52								35443	0.001365	6.66667e-05	0.000133333	0	0	0	0	0.000266667	0.0001	0	0	0	0.0001	0.000366667
ERR1582587	Bacterial Community Spatial and Temporal Variation in a North Temperate Bog Lake	freshwater	37.09	-95.71	Non-saline	Illumina HiSeq 2000 sequencing; qiita_ptid_28:1288.MAH28June07.McMahon.Pool.1.and.1percentPhiX.110310.HWUSI.EAS552R.0357.s.1.1.sequence	5.05								241995	0.00109265	0	0.0002	0	0	3.33333e-05	0	0.000166667	0	0	0	0	0.0001	0.0002
ERR1582590	Bacterial Community Spatial and Temporal Variation in a North Temperate Bog Lake	freshwater	37.09	-95.71	Non-saline	Illumina HiSeq 2000 sequencing; qiita_ptid_28:1288.MAH29July08.McMahon.Pool.3.and.1percentPhiX.110310.HWUSI.EAS552R.0357.s.3.1.sequence	5.03								34059	0.00149584	0	0.0004	0	0	0	0	0.000333333	0	0	0	0	3.33333e-05	0.000333333
ERR1582810	Bacterial Community Spatial and Temporal Variation in a North Temperate Bog Lake	freshwater	37.09	-95.71	Non-saline	Illumina HiSeq 2000 sequencing; qiita_ptid_28:1288.NSBH05June09.McMahon.Pool.2.and.1percentPhiX.110310.HWUSI.EAS552R.0357.s.2.1.sequence	7.48								99234	0.00127536	0	3.33333e-05	0	0	0	0	0.000133333	0	0	0	0	0	0.000133333
ERR1582811	Bacterial Community Spatial and Temporal Variation in a North Temperate Bog Lake	freshwater	37.09	-95.71	Non-saline	Illumina HiSeq 2000 sequencing; qiita_ptid_28:1288.NSBH05June09.McMahon.Pool.2.and.1percentPhiX.110310.HWUSI.EAS552R.0357.s.8.1.sequence	7.48								34835	0.00136498	3.33333e-05	3.33333e-05	0	0	0	0	0.000133333	0	3.33333e-05	3.33333e-05	0	0	0.0002
ERR2012665	Samples presented at EMP conference June 2011 Shenzhen	freshwater	40.01	-105.34	Non-saline	Illumina HiSeq 2000 sequencing; qiita_ptid_32:1521.18.W.s.6.1.sequences									112583	0.00341428	0	0.000433333	0.00103333	0	0	0	0	0	0.0001	0.0001	0	0	0.0002
ERR2012666	Samples presented at EMP conference June 2011 Shenzhen	freshwater	40.01	-105.34	Non-saline	Illumina HiSeq 2000 sequencing; qiita_ptid_32:1521.19.W.s.6.1.sequences									140688	0.00272769	0	0	0.0004	0	0	0	6.66667e-05	0	0.0003	0.0003	0	0	0.000666667
ERR2012668	Samples presented at EMP conference June 2011 Shenzhen	freshwater	40.01	-105.34	Non-saline	Illumina HiSeq 2000 sequencing; qiita_ptid_32:1521.20.W.s.6.1.sequences									110534	0.00245771	0.000366667	0	0.0005	0.000366667	0	0	0	0	0.000166667	0.000166667	0	0	0.000333333
ERR2012669	Samples presented at EMP conference June 2011 Shenzhen	freshwater	40.01	-105.34	Non-saline	Illumina HiSeq 2000 sequencing; qiita_ptid_32:1521.21.W.s.6.1.sequences									192665	0.00114855	3.33333e-05	0	0	0	0	0	6.66667e-05	0	0.0001	0.0001	0	0	0.000266667
ERR2012707	Samples presented at EMP conference June 2011 Shenzhen	freshwater	46.35	-119.94	Non-saline	Illumina HiSeq 2000 sequencing; qiita_ptid_32:1521.229.2.s.7.1.sequences									39093	0.00303799	0.000666667	0	0.000733333	0.00106667	0	0	3.33333e-05	0	0	0	0	0.000166667	3.33333e-05
ERR2012708	Samples presented at EMP conference June 2011 Shenzhen	freshwater	46.35	-119.94	Non-saline	Illumina HiSeq 2000 sequencing; qiita_ptid_32:1521.229.3.s.7.1.sequences									46304	0.0051236	0.0008	3.33333e-05	0.00133333	0.00173333	3.33333e-05	0	0	0	0	0	0	0.000566667	3.33333e-05
ERR2012709	Samples presented at EMP conference June 2011 Shenzhen	freshwater	46.35	-119.94	Non-saline	Illumina HiSeq 2000 sequencing; qiita_ptid_32:1521.229.4.s.7.1.sequences									44481	0.00550734	0.0007	3.33333e-05	0.0011	0.0021	0	0	3.33333e-05	0	0	0	0	0.000433333	3.33333e-05
ERR2012727	Samples presented at EMP conference June 2011 Shenzhen	freshwater	46.35	-119.94	Non-saline	Illumina HiSeq 2000 sequencing; qiita_ptid_32:1521.231.1.1.s.7.1.sequences									49256	0.0019008	0.000466667	3.33333e-05	0.000366667	0.000333333	0	0	0.0001	0	0	0	0	0	0.0001
ERR2012731	Samples presented at EMP conference June 2011 Shenzhen	freshwater	46.35	-119.94	Non-saline	Illumina HiSeq 2000 sequencing; qiita_ptid_32:1521.231.4.s.7.1.sequences									35978	0.00120544	0.0002	0	0.0001	0.000333333	0	0	0.000166667	0	0	0	0	6.66667e-05	0.000166667
ERR2012738	Samples presented at EMP conference June 2011 Shenzhen	freshwater	40.02	-105.48	Non-saline	Illumina HiSeq 2000 sequencing; qiita_ptid_32:1521.25.W.s.6.1.sequences									87090	0.00549079	0.0003	6.66667e-05	0.000633333	0.00133333	0	0	0	0	0	0	0	0	0
ERR2012741	Samples presented at EMP conference June 2011 Shenzhen	freshwater	40.02	-105.48	Non-saline	Illumina HiSeq 2000 sequencing; qiita_ptid_32:1521.28.W.s.6.1.sequences									158307	0.00739621	0.000633333	0.000466667	0.0016	0.003	0	0	0	0	0	0	0	0	0
ERR2012744	Samples presented at EMP conference June 2011 Shenzhen	freshwater	40.02	-105.48	Non-saline	Illumina HiSeq 2000 sequencing; qiita_ptid_32:1521.30.W.s.6.1.sequences									121680	0.0056794	0.000466667	0.000333333	0.00126667	0.000933333	0	0.0001	0	0	0	0	0	0	0.0001
ERR2012778	Samples presented at EMP conference June 2011 Shenzhen	freshwater	40.02	-105.48	Non-saline	Illumina HiSeq 2000 sequencing; qiita_ptid_32:1521.34.W.s.6.1.sequences									147582	0.00825434	0.0011	0.0003	0.00143333	0.00113333	0	0	0	0	0.0002	0.0002	0	0	0.0004
ERR2012779	Samples presented at EMP conference June 2011 Shenzhen	freshwater	40.02	-105.48	Non-saline	Illumina HiSeq 2000 sequencing; qiita_ptid_32:1521.35.W.s.6.1.sequences									153143	0.00730595	0.000333333	0.0001	0.0014	0.00166667	3.33333e-05	0.0001	0	0	0	0	0	0	0.000133333
ERR2012781	Samples presented at EMP conference June 2011 Shenzhen	freshwater	40.02	-105.48	Non-saline	Illumina HiSeq 2000 sequencing; qiita_ptid_32:1521.37.W.s.6.1.sequences									155865	0.00567345	0.001	0	0.00103333	0.000966667	0	0	0	0	0.000133333	0.000133333	0	0	0.000266667
ERR2012783	Samples presented at EMP conference June 2011 Shenzhen	freshwater	40.02	-105.48	Non-saline	Illumina HiSeq 2000 sequencing; qiita_ptid_32:1521.39.W.s.6.1.sequences									202097	0.00302762	3.33333e-05	0	0.000666667	0.0009	0	0	0	0	0	0	0	0	0
ERR2012795	Samples presented at EMP conference June 2011 Shenzhen	freshwater	40.01	-105.34	Non-saline	Illumina HiSeq 2000 sequencing; qiita_ptid_32:1521.5.W.s.6.1.sequences									136635	0.00159717	6.66667e-05	0.000233333	0.0008	0	0	0.0002	0.0002	0	0	0	0	0	0.0004
ERR2012797	Samples presented at EMP conference June 2011 Shenzhen	freshwater	40.02	-105.48	Non-saline	Illumina HiSeq 2000 sequencing; qiita_ptid_32:1521.51.W.s.6.1.sequences									137237	0.00415085	0.000766667	0.000366667	0.000933333	0.0011	0	0	0	0	0	0	0	0	0
ERR2012798	Samples presented at EMP conference June 2011 Shenzhen	freshwater	40.02	-105.48	Non-saline	Illumina HiSeq 2000 sequencing; qiita_ptid_32:1521.52.W.s.6.1.sequences									144748	0.0100172	0.000133333	6.66667e-05	0.000233333	0.000533333	0.0007	0.000533333	0.00186667	3.33333e-05	0.0002	0.0002	0	0	0.00353333
ERR2012799	Samples presented at EMP conference June 2011 Shenzhen	freshwater	40.02	-105.48	Non-saline	Illumina HiSeq 2000 sequencing; qiita_ptid_32:1521.53.W.s.6.1.sequences									149791	0.0116883	0.000133333	0.0003	3.33333e-05	0.00106667	0.0008	0.000166667	0.0026	0	0.000733333	0.000733333	0	0	0.00503333
ERR2012800	Samples presented at EMP conference June 2011 Shenzhen	freshwater	40.02	-105.48	Non-saline	Illumina HiSeq 2000 sequencing; qiita_ptid_32:1521.54.W.s.6.1.sequences									134624	0.0105514	0.000433333	0.000166667	0.000266667	0.00113333	0.0006	0.000333333	0.00273333	0	0.000566667	0.000566667	0	0	0.0048
ERR2012801	Samples presented at EMP conference June 2011 Shenzhen	freshwater	40.02	-105.48	Non-saline	Illumina HiSeq 2000 sequencing; qiita_ptid_32:1521.55.W.s.6.1.sequences									178962	0.0114523	0.000166667	0.000266667	0.00166667	0.001	0.000633333	3.33333e-05	0.002	6.66667e-05	0.0007	0.0007	0	0	0.00413333
ERR2012802	Samples presented at EMP conference June 2011 Shenzhen	freshwater	40.02	-105.48	Non-saline	Illumina HiSeq 2000 sequencing; qiita_ptid_32:1521.56.W.s.6.1.sequences									256561	0.0115667	0.000133333	0	6.66667e-05	0.00133333	0.000833333	0.000333333	0.00226667	0	0.000766667	0.000766667	0	0	0.00496667
ERR2012803	Samples presented at EMP conference June 2011 Shenzhen	freshwater	40.02	-105.48	Non-saline	Illumina HiSeq 2000 sequencing; qiita_ptid_32:1521.57.W.s.6.1.sequences									119965	0.0121785	6.66667e-05	0.0004	6.66667e-05	0.00206667	0.000333333	0.0005	0.00363333	3.33333e-05	0.0004	0.0004	0	0	0.0053
ERR2012804	Samples presented at EMP conference June 2011 Shenzhen	freshwater	40.02	-105.48	Non-saline	Illumina HiSeq 2000 sequencing; qiita_ptid_32:1521.58.W.s.6.1.sequences									117068	0.0152271	0.000333333	6.66667e-05	0.0002	0.00146667	0.0006	0.000266667	0.00243333	0.0001	0.000933333	0.000933333	0	3.33333e-05	0.00526667
ERR2012805	Samples presented at EMP conference June 2011 Shenzhen	freshwater	40.02	-105.48	Non-saline	Illumina HiSeq 2000 sequencing; qiita_ptid_32:1521.59.W.s.6.1.sequences									126651	0.0089797	0.0003	3.33333e-05	0.0003	0.001	0.000433333	0.0001	0.001	3.33333e-05	0.0004	0.0004	0	0	0.00236667
ERR2012807	Samples presented at EMP conference June 2011 Shenzhen	freshwater	40.02	-105.48	Non-saline	Illumina HiSeq 2000 sequencing; qiita_ptid_32:1521.60.W.s.6.1.sequences									98324	0.0143351	0	0	0	0.00103333	0.0003	0	0.00133333	0	0	0	0	0	0.00163333
ERR2012808	Samples presented at EMP conference June 2011 Shenzhen	freshwater	40.02	-105.48	Non-saline	Illumina HiSeq 2000 sequencing; qiita_ptid_32:1521.61.W.s.6.1.sequences									120928	0.0103558	0	0	0.000233333	0.000966667	0.000466667	0	0.00243333	0	0.000533333	0.000533333	0	0	0.00396667
ERR2012809	Samples presented at EMP conference June 2011 Shenzhen	freshwater	40.02	-105.48	Non-saline	Illumina HiSeq 2000 sequencing; qiita_ptid_32:1521.62.W.s.6.1.sequences									140596	0.00870479	0.000366667	0.0001	6.66667e-05	0.000933333	0.0004	0.000133333	0.00106667	0	0.000233333	0.000233333	0	0	0.00206667
ERR2012810	Samples presented at EMP conference June 2011 Shenzhen	freshwater	40.02	-105.48	Non-saline	Illumina HiSeq 2000 sequencing; qiita_ptid_32:1521.63.W.s.6.1.sequences									151945	0.00598498	0.000166667	0	6.66667e-05	0.0007	6.66667e-05	3.33333e-05	0.0013	0	0.000333333	0.000333333	0	0	0.00206667
ERR2012811	Samples presented at EMP conference June 2011 Shenzhen	freshwater	40.02	-105.48	Non-saline	Illumina HiSeq 2000 sequencing; qiita_ptid_32:1521.64.W.s.6.1.sequences									142576	0.0055595	0.000366667	0	0.0003	0.0007	0.0002	0	0.0007	0	0	0	0	0	0.0009
ERR2012812	Samples presented at EMP conference June 2011 Shenzhen	freshwater	40.02	-105.48	Non-saline	Illumina HiSeq 2000 sequencing; qiita_ptid_32:1521.65.W.s.6.1.sequences									106972	0.0035461	0.000233333	0	0.000133333	0.0004	3.33333e-05	0	0.000533333	0	0.000166667	0.000166667	0	0	0.0009
ERR2012813	Samples presented at EMP conference June 2011 Shenzhen	freshwater	40.02	-105.48	Non-saline	Illumina HiSeq 2000 sequencing; qiita_ptid_32:1521.66.W.s.6.1.sequences									106779	0.00764354	0.000133333	0.000333333	0	0.000766667	3.33333e-05	0.000166667	0.000766667	0	0.000133333	0.000133333	0	0	0.00123333
ERR2012814	Samples presented at EMP conference June 2011 Shenzhen	freshwater	40.02	-105.48	Non-saline	Illumina HiSeq 2000 sequencing; qiita_ptid_32:1521.67.W.s.6.1.sequences									201921	0.00286661	0.000333333	0	0	0.000433333	0.0001	0.000133333	0.000466667	3.33333e-05	0.000266667	0.000266667	0	0	0.00126667
ERR2012815	Samples presented at EMP conference June 2011 Shenzhen	freshwater	40.02	-105.48	Non-saline	Illumina HiSeq 2000 sequencing; qiita_ptid_32:1521.68.W.s.6.1.sequences									154453	0.00431216	0.000233333	0	0	0.000533333	6.66667e-05	3.33333e-05	0.000533333	0	0.000333333	0.000333333	0	0.0001	0.0013
ERR2012816	Samples presented at EMP conference June 2011 Shenzhen	freshwater	40.02	-105.48	Non-saline	Illumina HiSeq 2000 sequencing; qiita_ptid_32:1521.69.W.s.6.1.sequences									139068	0.00643087	0	0	0.0003	0.000433333	0	0	0.0008	0	0.000133333	0.000133333	0	0	0.00106667
ERR2012817	Samples presented at EMP conference June 2011 Shenzhen	freshwater	40.01	-105.34	Non-saline	Illumina HiSeq 2000 sequencing; qiita_ptid_32:1521.7.W.s.6.1.sequences									187558	0.00148682	3.33333e-05	0	0.0001	6.66667e-05	0	0	0.0001	0	6.66667e-05	6.66667e-05	0	0	0.000233333
ERR2012818	Samples presented at EMP conference June 2011 Shenzhen	freshwater	40.02	-105.48	Non-saline	Illumina HiSeq 2000 sequencing; qiita_ptid_32:1521.70.W.s.6.1.sequences									162150	0.00878906	0	0	0	0.00163333	0.000333333	0.000133333	0	0	0.000633333	0.000633333	0	0	0.00173333
ERR2012819	Samples presented at EMP conference June 2011 Shenzhen	freshwater	40.02	-105.48	Non-saline	Illumina HiSeq 2000 sequencing; qiita_ptid_32:1521.71.W.s.6.1.sequences									169830	0.0072799	0.0006	0	0	0.001	0	0	0.000833333	0	0.000266667	0.000266667	0	0	0.00136667
ERR2012820	Samples presented at EMP conference June 2011 Shenzhen	freshwater	40.02	-105.48	Non-saline	Illumina HiSeq 2000 sequencing; qiita_ptid_32:1521.72.W.s.6.1.sequences									211182	0.00147528	0.000166667	3.33333e-05	0	0.0001	0	0	6.66667e-05	0	0.0002	0.0002	0	0	0.000466667
ERR2012821	Samples presented at EMP conference June 2011 Shenzhen	freshwater	40.02	-105.48	Non-saline	Illumina HiSeq 2000 sequencing; qiita_ptid_32:1521.73.W.s.6.1.sequences									123932	0.00262639	0.000233333	3.33333e-05	0.000366667	0.000833333	0	0	3.33333e-05	0	0	0	0	0	3.33333e-05
ERR2012822	Samples presented at EMP conference June 2011 Shenzhen	freshwater	40.02	-105.48	Non-saline	Illumina HiSeq 2000 sequencing; qiita_ptid_32:1521.74.W.s.6.1.sequences									106177	0.00334939	0.000166667	0	0.0002	0.0003	0.0002	0	0.0002	0	3.33333e-05	3.33333e-05	0	0	0.000466667
ERR2012823	Samples presented at EMP conference June 2011 Shenzhen	freshwater	40.02	-105.48	Non-saline	Illumina HiSeq 2000 sequencing; qiita_ptid_32:1521.75.W.s.6.1.sequences									109025	0.00579789	0	0	3.33333e-05	0.000766667	3.33333e-05	0.0002	0.000333333	0	6.66667e-05	6.66667e-05	0	0	0.0007
ERR2012824	Samples presented at EMP conference June 2011 Shenzhen	freshwater	40.02	-105.48	Non-saline	Illumina HiSeq 2000 sequencing; qiita_ptid_32:1521.76.W.s.6.1.sequences									97462	0.00372417	0	0	0.000166667	0.000166667	0.0001	0	0.000133333	0	6.66667e-05	6.66667e-05	0	0	0.000366667
ERR2012825	Samples presented at EMP conference June 2011 Shenzhen	freshwater	40.02	-105.48	Non-saline	Illumina HiSeq 2000 sequencing; qiita_ptid_32:1521.77.W.s.6.1.sequences									85508	0.00815547	0	0	0.0001	0.0002	0.000133333	0.000133333	0.00136667	0	0.0004	0.0004	0	0	0.00243333
ERR2012826	Samples presented at EMP conference June 2011 Shenzhen	freshwater	40.02	-105.48	Non-saline	Illumina HiSeq 2000 sequencing; qiita_ptid_32:1521.78.W.s.6.1.sequences									127380	0.00402219	0	0	0	0.000466667	0.000166667	0	0.00103333	0	0.0001	0.0001	0	0	0.0014
ERR2012827	Samples presented at EMP conference June 2011 Shenzhen	freshwater	40.02	-105.48	Non-saline	Illumina HiSeq 2000 sequencing; qiita_ptid_32:1521.79.W.s.6.1.sequences									80734	0.00481087	0	0	0	0.0002	0.000333333	0	0.000533333	0	0	0	0	0	0.000866667
ERR2012829	Samples presented at EMP conference June 2011 Shenzhen	freshwater	40.02	-105.48	Non-saline	Illumina HiSeq 2000 sequencing; qiita_ptid_32:1521.80.W.s.6.1.sequences									140719	0.00745722	0	0	3.33333e-05	0.000633333	6.66667e-05	0	0.00166667	0	0	0	0	0.000466667	0.00173333
ERR2012830	Samples presented at EMP conference June 2011 Shenzhen	freshwater	40.02	-105.48	Non-saline	Illumina HiSeq 2000 sequencing; qiita_ptid_32:1521.81.W.s.6.1.sequences									120188	0.00283734	0	0.0001	0.000133333	0.0005	0.000133333	6.66667e-05	0.000333333	0	0.000133333	0.000133333	0	0	0.0008
ERR2012831	Samples presented at EMP conference June 2011 Shenzhen	freshwater	40.02	-105.48	Non-saline	Illumina HiSeq 2000 sequencing; qiita_ptid_32:1521.82.W.s.6.1.sequences									144313	0.00861197	0.000433333	6.66667e-05	0.0003	0.000633333	0.000466667	0.0004	0.00133333	0	0.0003	0.0003	0	0	0.0028
ERR2012832	Samples presented at EMP conference June 2011 Shenzhen	freshwater	40.02	-105.48	Non-saline	Illumina HiSeq 2000 sequencing; qiita_ptid_32:1521.83.W.s.6.1.sequences									138851	0.00787715	0	0	0.000533333	0	0.0008	0.0003	0.00183333	3.33333e-05	0.000533333	0.000533333	0	0	0.00403333
ERR2012833	Samples presented at EMP conference June 2011 Shenzhen	freshwater	40.02	-105.48	Non-saline	Illumina HiSeq 2000 sequencing; qiita_ptid_32:1521.84.W.s.6.1.sequences									192388	0.00920834	0.0002	0.000166667	0.0002	0.0008	0.000666667	0.0003	0.0017	0	0.001	0.001	0	3.33333e-05	0.00466667
ERR2012834	Samples presented at EMP conference June 2011 Shenzhen	freshwater	40.02	-105.48	Non-saline	Illumina HiSeq 2000 sequencing; qiita_ptid_32:1521.85.W.s.6.1.sequences									211066	0.00584634	0	0.0001	0.0003	0.0005	0.0002	0	0.000933333	0.0001	0.000133333	0.000133333	0	0.000166667	0.0015
ERR2012835	Samples presented at EMP conference June 2011 Shenzhen	freshwater	40.02	-105.48	Non-saline	Illumina HiSeq 2000 sequencing; qiita_ptid_32:1521.86.W.s.6.1.sequences									212197	0.00461168	0.0001	0	0.0002	0	0.0001	0.0001	0.000533333	0	0.0006	0.0006	0	3.33333e-05	0.00193333
ERR2012836	Samples presented at EMP conference June 2011 Shenzhen	freshwater	40.02	-105.48	Non-saline	Illumina HiSeq 2000 sequencing; qiita_ptid_32:1521.87.W.s.6.1.sequences									176006	0.00520928	0	0	0	0.000133333	0.000533333	0.000266667	0.0006	0	0.000433333	0.000433333	0	0	0.00226667
ERR2012837	Samples presented at EMP conference June 2011 Shenzhen	freshwater	40.02	-105.48	Non-saline	Illumina HiSeq 2000 sequencing; qiita_ptid_32:1521.88.W.s.6.1.sequences									173183	0.00517201	0	0	0	0.0002	0.0003	0	0.00116667	3.33333e-05	0	0	0	0	0.0015
ERR2012838	Samples presented at EMP conference June 2011 Shenzhen	freshwater	40.02	-105.48	Non-saline	Illumina HiSeq 2000 sequencing; qiita_ptid_32:1521.89.W.s.6.1.sequences									146976	0.00576244	0	0.000166667	3.33333e-05	0.000433333	0.0001	3.33333e-05	0.0017	0.0001	0	0	0	0	0.00193333
ERR2012840	Samples presented at EMP conference June 2011 Shenzhen	freshwater	40.02	-105.48	Non-saline	Illumina HiSeq 2000 sequencing; qiita_ptid_32:1521.90.W.s.6.1.sequences									171352	0.00407928	6.66667e-05	0.000166667	0	0	6.66667e-05	0.000133333	0.0008	0	0.000266667	0.000266667	0	0	0.00153333
ERR2012841	Samples presented at EMP conference June 2011 Shenzhen	freshwater	40.02	-105.48	Non-saline	Illumina HiSeq 2000 sequencing; qiita_ptid_32:1521.91.W.s.6.1.sequences									204196	0.00686689	0.000166667	0.0003	0.000266667	0.0005	0.000333333	6.66667e-05	0.00133333	0	0.000233333	0.000233333	0	0.0001	0.0022
ERR2012842	Samples presented at EMP conference June 2011 Shenzhen	freshwater	40.02	-105.48	Non-saline	Illumina HiSeq 2000 sequencing; qiita_ptid_32:1521.92.W.s.6.1.sequences									175671	0.00466192	0.000166667	0	0.000233333	6.66667e-05	0.000266667	0.000366667	0.00113333	0	0.000266667	0.000266667	0	0	0.0023
ERR2012843	Samples presented at EMP conference June 2011 Shenzhen	freshwater	40.02	-105.48	Non-saline	Illumina HiSeq 2000 sequencing; qiita_ptid_32:1521.93.W.s.6.1.sequences									211607	0.00479194	0.000233333	0	0.0001	0.000133333	3.33333e-05	0	0.00126667	0	0.000266667	0.000266667	0	0	0.00183333
ERR1589300	Recovery of biological soil crust-like microbial communities in previously submerged soils of Glen canyon	soil	37.473	-110.709	Non-saline	Illumina HiSeq 2000 sequencing; qiita_ptid_33:1526.Halls0R1									182031	0.00189093	0	0	0	0	0	0.0001	0.000133333	0	0.000366667	0.000366667	0	3.33333e-05	0.000966667
ERR1589301	Recovery of biological soil crust-like microbial communities in previously submerged soils of Glen canyon	soil	37.473	-110.709	Non-saline	Illumina HiSeq 2000 sequencing; qiita_ptid_33:1526.Halls0R2									253094	0.00211344	0	0	0	0	0	0.0002	0.0001	0	0.000466667	0.000466667	0	6.66667e-05	0.00123333
ERR1589304	Recovery of biological soil crust-like microbial communities in previously submerged soils of Glen canyon	soil	37.473	-110.709	Non-saline	Illumina HiSeq 2000 sequencing; qiita_ptid_33:1526.Halls1R1									171110	0.0049266	0	0	0.0001	0	0	0.000133333	0.000333333	0	0.00176667	0.00176667	0	0	0.004
ERR1589305	Recovery of biological soil crust-like microbial communities in previously submerged soils of Glen canyon	soil	37.473	-110.709	Non-saline	Illumina HiSeq 2000 sequencing; qiita_ptid_33:1526.Halls1R2									172365	0.00465199	0	0	0.000133333	0	0	3.33333e-05	0.0004	0	0.00113333	0.00113333	0	0	0.0027
ERR1589261	Recovery of biological soil crust-like microbial communities in previously submerged soils of Glen canyon	soil	37.552	-110.675	Non-saline	Illumina HiSeq 2000 sequencing; qiita_ptid_33:1526.HCanyon0R1									302726	0.00523109	0	0	0	0	3.33333e-05	0	0.00196667	0	0.0006	0.0006	0	0	0.0032
ERR1589262	Recovery of biological soil crust-like microbial communities in previously submerged soils of Glen canyon	soil	37.552	-110.675	Non-saline	Illumina HiSeq 2000 sequencing; qiita_ptid_33:1526.HCanyon0R2									341307	0.00732641	0	0	0	0	0	3.33333e-05	0.0032	0.000166667	0.000333333	0.000333333	0	0	0.00406667
ERR1589263	Recovery of biological soil crust-like microbial communities in previously submerged soils of Glen canyon	soil	37.552	-110.675	Non-saline	Illumina HiSeq 2000 sequencing; qiita_ptid_33:1526.HCanyon0R3									67420	0.00673384	0	0	0	0	3.33333e-05	0.0001	0.00233333	0.0002	0.0002	0.0002	0	0	0.00306667
ERR1589273	Recovery of biological soil crust-like microbial communities in previously submerged soils of Glen canyon	soil	37.552	-110.675	Non-saline	Illumina HiSeq 2000 sequencing; qiita_ptid_33:1526.HCanyon1R1									137827	0.00550814	0	0	3.33333e-05	0	0	0	0.00156667	0	0.00143333	0.00143333	0	0	0.00443333
ERR1589274	Recovery of biological soil crust-like microbial communities in previously submerged soils of Glen canyon	soil	37.552	-110.675	Non-saline	Illumina HiSeq 2000 sequencing; qiita_ptid_33:1526.HCanyon1R2									179115	0.00552127	0	0	0	0	3.33333e-05	0	0.00103333	0.0001	0.00136667	0.00136667	0	0	0.0039
ERR1589275	Recovery of biological soil crust-like microbial communities in previously submerged soils of Glen canyon	soil	37.552	-110.675	Non-saline	Illumina HiSeq 2000 sequencing; qiita_ptid_33:1526.HCanyon1R3									219675	0.00558921	0	0	0.000266667	0	0	0	0.00136667	3.33333e-05	0.00113333	0.00113333	0	0	0.00366667
ERR1589322	Recovery of biological soil crust-like microbial communities in previously submerged soils of Glen canyon	soil	37.495	-110.7	Non-saline	Illumina HiSeq 2000 sequencing; qiita_ptid_33:1526.Stillton0R1									166222	0.00202697	0	0	0	0	0	0.000133333	3.33333e-05	0	0.0006	0.0006	0	0	0.00136667
ERR1589323	Recovery of biological soil crust-like microbial communities in previously submerged soils of Glen canyon	soil	37.495	-110.7	Non-saline	Illumina HiSeq 2000 sequencing; qiita_ptid_33:1526.Stillton0R2									167254	0.00156064	3.33333e-05	0	0	0	0	0.0001	6.66667e-05	0	0.0003	0.0003	0	0	0.000766667
ERR1589324	Recovery of biological soil crust-like microbial communities in previously submerged soils of Glen canyon	soil	37.495	-110.7	Non-saline	Illumina HiSeq 2000 sequencing; qiita_ptid_33:1526.Stillton0R3									184158	0.00237133	0	0	0	0	0	3.33333e-05	0.000166667	0	0.0005	0.0005	0	0	0.0012
ERR1589330	Recovery of biological soil crust-like microbial communities in previously submerged soils of Glen canyon	soil	37.495	-110.7	Non-saline	Illumina HiSeq 2000 sequencing; qiita_ptid_33:1526.Stillton1R1									144054	0.00200221	0	0	0	0	0	6.66667e-05	3.33333e-05	0	0.0007	0.0007	0	0	0.0015
ERR1589331	Recovery of biological soil crust-like microbial communities in previously submerged soils of Glen canyon	soil	37.495	-110.7	Non-saline	Illumina HiSeq 2000 sequencing; qiita_ptid_33:1526.Stillton1R2									126610	0.00179216	0	0	3.33333e-05	0	0	6.66667e-05	0.000133333	0	0.000533333	0.000533333	0	0	0.00126667
ERR1590016	Halophilic Communities as a Source for Novel Lignocellulolytic Enzymes	saline environment	37.5691	-122.103	Saline	Illumina HiSeq 2000 sequencing; qiita_ptid_36:1580.1C.sed.D1		8.25							99045	0.00284388	0	6.66667e-05	0	0.0006	3.33333e-05	0.0008	0	3.33333e-05	0	0	0	0.000333333	0.000866667
ERR1590018	Halophilic Communities as a Source for Novel Lignocellulolytic Enzymes	saline environment	37.5695	-122.102	Saline	Illumina HiSeq 2000 sequencing; qiita_ptid_36:1580.1CB.sed.D1		8.24							75329	0.00499151	0	3.33333e-05	0	0.000366667	0	0.00233333	0	6.66667e-05	0	0	0	0.000566667	0.0024
ERR1590020	Halophilic Communities as a Source for Novel Lignocellulolytic Enzymes	saline environment	37.569	-122.102	Saline	Illumina HiSeq 2000 sequencing; qiita_ptid_36:1580.2CA.sed.D1		8.63							92678	0.00214332	0.0007	0	0	0.0002	3.33333e-05	3.33333e-05	0	0	0	0	0	0	6.66667e-05
ERR1590021	Halophilic Communities as a Source for Novel Lignocellulolytic Enzymes	saline environment	37.5688	-122.103	Saline	Illumina HiSeq 2000 sequencing; qiita_ptid_36:1580.2CB.sed.D1		8.64							94640	0.0034266	6.66667e-05	6.66667e-05	0	0	0	0.0006	0	0.000366667	0	0	0	0.000133333	0.000966667
ERR1590028	Halophilic Communities as a Source for Novel Lignocellulolytic Enzymes	mangrove	17.975	-67.0138	Saline	Illumina HiSeq 2000 sequencing; qiita_ptid_36:1580.BBB.number1.filt.		7.62							75207	0.00113939	3.33333e-05	0.0003	0	0.0001	0	3.33333e-05	0	0.0001	0	0	0	0	0.000133333
ERR1590029	Halophilic Communities as a Source for Novel Lignocellulolytic Enzymes	mangrove	17.975	-67.0138	Saline	Illumina HiSeq 2000 sequencing; qiita_ptid_36:1580.BBB.number2.filt.		7.62							63550	0.00108348	0	0.0002	3.33333e-05	0	0	3.33333e-05	0	6.66667e-05	0	0	0	0	0.0001
ERR1590033	Halophilic Communities as a Source for Novel Lignocellulolytic Enzymes	mangrove	17.9675	-67.0188	Saline	Illumina HiSeq 2000 sequencing; qiita_ptid_36:1580.TtA.sed.D1		8.28							83877	0.00556674	0	0.000433333	0.000133333	0.0002	0	0.0002	0	0.000233333	6.66667e-05	6.66667e-05	0	0	0.000566667
ERR1590034	Halophilic Communities as a Source for Novel Lignocellulolytic Enzymes	mangrove	17.9673	-67.0188	Saline	Illumina HiSeq 2000 sequencing; qiita_ptid_36:1580.TtB.sed.D1		8.32							86584	0.00361887	0	3.33333e-05	0.0003	0.000133333	3.33333e-05	6.66667e-05	0	0.0003	0.0001	0.0001	0	0	0.0006
ERR1590035	Halophilic Communities as a Source for Novel Lignocellulolytic Enzymes	mangrove	17.9672	-67.0187	Saline	Illumina HiSeq 2000 sequencing; qiita_ptid_36:1580.TtC.sed.D1		8.28							88563	0.00369587	6.66667e-05	0.000133333	0.000166667	0.0003	0	3.33333e-05	3.33333e-05	0	3.33333e-05	3.33333e-05	0	0	0.000133333
ERR1538556	Biodiversity and Functional Patterns of Microbial Assemblages in Postglacial Pond Sediment Profiles	freshwater sediment	42.1757	-72.7	Non-saline	Illumina HiSeq 2000 sequencing; qiita_ptid_38:1622.DP.101.102A.2									96696	0.00354778	0.000133333	0	0	0.000533333	0	0	0.0004	0	6.66667e-05	6.66667e-05	0	0.000233333	0.000533333
ERR1538557	Biodiversity and Functional Patterns of Microbial Assemblages in Postglacial Pond Sediment Profiles	freshwater sediment	42.3084	-71.3412	Non-saline	Illumina HiSeq 2000 sequencing; qiita_ptid_38:1622.DP.101.102B									100824	0.0092712	0.000166667	0	0	0.0052	0	0	6.66667e-05	0	0	0	0	0.0003	6.66667e-05
ERR1538560	Biodiversity and Functional Patterns of Microbial Assemblages in Postglacial Pond Sediment Profiles	freshwater sediment	42.1757	-72.7	Non-saline	Illumina HiSeq 2000 sequencing; qiita_ptid_38:1622.DP.11.12B									91104	0.00601913	0.000133333	0	0	0.0002	0.000333333	3.33333e-05	0.000533333	6.66667e-05	0.0002	0.0002	0	0.0006	0.00136667
ERR1538562	Biodiversity and Functional Patterns of Microbial Assemblages in Postglacial Pond Sediment Profiles	freshwater sediment	42.1757	-72.7	Non-saline	Illumina HiSeq 2000 sequencing; qiita_ptid_38:1622.DP.15.16A.2									62137	0.00699961	0	0	0	0	0	0	0.0012	0	0.0025	0.0025	0	0.000433333	0.0062
ERR1538563	Biodiversity and Functional Patterns of Microbial Assemblages in Postglacial Pond Sediment Profiles	freshwater sediment	42.1757	-72.7	Non-saline	Illumina HiSeq 2000 sequencing; qiita_ptid_38:1622.DP.15.16B									95398	0.00347858	3.33333e-05	0	3.33333e-05	0.000133333	3.33333e-05	6.66667e-05	3.33333e-05	0	0.000133333	0.000133333	0	0.000333333	0.0004
ERR1538565	Biodiversity and Functional Patterns of Microbial Assemblages in Postglacial Pond Sediment Profiles	freshwater sediment	42.1757	-72.7	Non-saline	Illumina HiSeq 2000 sequencing; qiita_ptid_38:1622.DP.2.3A.2									85666	0.0037127	0.000866667	0	0.0001	0	0.000133333	0	0.0008	0	0.000233333	0.000233333	0	3.33333e-05	0.0014
ERR1538566	Biodiversity and Functional Patterns of Microbial Assemblages in Postglacial Pond Sediment Profiles	freshwater sediment	42.1757	-72.7	Non-saline	Illumina HiSeq 2000 sequencing; qiita_ptid_38:1622.DP.2.3B									97226	0.00581234	0	0	0	0.00196667	0	0	3.33333e-05	0	0	0	0	0.0003	3.33333e-05
ERR1538569	Biodiversity and Functional Patterns of Microbial Assemblages in Postglacial Pond Sediment Profiles	freshwater sediment	42.1757	-72.7	Non-saline	Illumina HiSeq 2000 sequencing; qiita_ptid_38:1622.DP.21.22B									92514	0.00516379	0.0004	3.33333e-05	3.33333e-05	0.000133333	0	0	0	0	3.33333e-05	3.33333e-05	0	0.00103333	6.66667e-05
ERR1538571	Biodiversity and Functional Patterns of Microbial Assemblages in Postglacial Pond Sediment Profiles	freshwater sediment	42.1757	-72.7	Non-saline	Illumina HiSeq 2000 sequencing; qiita_ptid_38:1622.DP.41.42A.2									75346	0.00867412	3.33333e-05	0	0.000233333	0.0004	0	3.33333e-05	0.000233333	0.0001	0	0	0	0.00173333	0.000366667
ERR1538572	Biodiversity and Functional Patterns of Microbial Assemblages in Postglacial Pond Sediment Profiles	freshwater sediment	42.1757	-72.7	Non-saline	Illumina HiSeq 2000 sequencing; qiita_ptid_38:1622.DP.41.42B									70717	0.00770156	0	0	3.33333e-05	0.00166667	0	0	0.000333333	0	0	0	0	0.000233333	0.000333333
ERR1538574	Biodiversity and Functional Patterns of Microbial Assemblages in Postglacial Pond Sediment Profiles	freshwater sediment	42.1757	-72.7	Non-saline	Illumina HiSeq 2000 sequencing; qiita_ptid_38:1622.DP.5.6B									80675	0.00300734	0.0006	3.33333e-05	0	0	0	0	0.000366667	0	0.0005	0.0005	0	0.000666667	0.00136667
ERR1538576	Biodiversity and Functional Patterns of Microbial Assemblages in Postglacial Pond Sediment Profiles	freshwater sediment	42.1757	-72.7	Non-saline	Illumina HiSeq 2000 sequencing; qiita_ptid_38:1622.DP.51.52A.2									204717	0.0106023	0.0002	3.33333e-05	0.0004	0.00126667	0	0.000266667	6.66667e-05	0.000133333	0.000233333	0.000233333	0	0.00123333	0.000933333
ERR1538577	Biodiversity and Functional Patterns of Microbial Assemblages in Postglacial Pond Sediment Profiles	freshwater sediment	42.1757	-72.7	Non-saline	Illumina HiSeq 2000 sequencing; qiita_ptid_38:1622.DP.51.52B									78039	0.0110083	0.000133333	0	3.33333e-05	0.00466667	0	0	0.0001	0	0	0	0	0.000866667	0.0001
ERR1538579	Biodiversity and Functional Patterns of Microbial Assemblages in Postglacial Pond Sediment Profiles	freshwater sediment	42.1757	-72.7	Non-saline	Illumina HiSeq 2000 sequencing; qiita_ptid_38:1622.DP.70.71A.2									47992	0.00731936	0	0	0.0004	0.00106667	0	0	0.000533333	0	0.0005	0.0005	0	0.000666667	0.00153333
ERR1538580	Biodiversity and Functional Patterns of Microbial Assemblages in Postglacial Pond Sediment Profiles	freshwater sediment	42.1757	-72.7	Non-saline	Illumina HiSeq 2000 sequencing; qiita_ptid_38:1622.DP.70.71B									72955	0.0108136	0.000166667	0	0	0.0056	0	0	3.33333e-05	0	0	0	0	0.000933333	3.33333e-05
ERR1538582	Biodiversity and Functional Patterns of Microbial Assemblages in Postglacial Pond Sediment Profiles	freshwater sediment	42.1757	-72.7	Non-saline	Illumina HiSeq 2000 sequencing; qiita_ptid_38:1622.DP.80.81A.2									99096	0.00640888	0.000166667	0	0	0.000433333	0	6.66667e-05	0.0002	0	0.000166667	0.000166667	0	0.0006	0.0006
ERR1538584	Biodiversity and Functional Patterns of Microbial Assemblages in Postglacial Pond Sediment Profiles	freshwater sediment	42.1757	-72.7	Non-saline	Illumina HiSeq 2000 sequencing; qiita_ptid_38:1622.DP.91.92A.2									92858	0.00816336	0	0	0.0006	0.000866667	0	3.33333e-05	0.0002	0	0.0005	0.0005	0	0.00133333	0.00123333
ERR1538585	Biodiversity and Functional Patterns of Microbial Assemblages in Postglacial Pond Sediment Profiles	freshwater sediment	42.1757	-72.7	Non-saline	Illumina HiSeq 2000 sequencing; qiita_ptid_38:1622.DP.91.92B									80980	0.00873961	0	0	0	0.00433333	0	0	0.0001	0	0	0	0	0.0002	0.0001
ERR1538588	Biodiversity and Functional Patterns of Microbial Assemblages in Postglacial Pond Sediment Profiles	freshwater sediment	42.3084	-71.3412	Non-saline	Illumina HiSeq 2000 sequencing; qiita_ptid_38:1622.PP.11.12A									86102	0.00560258	0.0002	0	6.66667e-05	0.000266667	0	0	6.66667e-05	0	0	0	0	0.0008	6.66667e-05
ERR1538590	Biodiversity and Functional Patterns of Microbial Assemblages in Postglacial Pond Sediment Profiles	freshwater sediment	42.3084	-71.3412	Non-saline	Illumina HiSeq 2000 sequencing; qiita_ptid_38:1622.PP.112.113A									74703	0.00330482	0	0	0	0.00163333	0	0	3.33333e-05	0	0	0	0	0.0001	3.33333e-05
ERR1538592	Biodiversity and Functional Patterns of Microbial Assemblages in Postglacial Pond Sediment Profiles	freshwater sediment	42.3084	-71.3412	Non-saline	Illumina HiSeq 2000 sequencing; qiita_ptid_38:1622.PP.15.16A									95611	0.0107018	0.000366667	0.000133333	0	0.000533333	0	3.33333e-05	0.000166667	0	0.000566667	0.000566667	0	0.0012	0.00133333
ERR1538593	Biodiversity and Functional Patterns of Microbial Assemblages in Postglacial Pond Sediment Profiles	freshwater sediment	42.3084	-71.3412	Non-saline	Illumina HiSeq 2000 sequencing; qiita_ptid_38:1622.PP.15.16B									82555	0.00132518	6.66667e-05	0	0	3.33333e-05	0	0	0.000166667	0	0.000233333	0.000233333	0	0.000233333	0.000633333
ERR1538594	Biodiversity and Functional Patterns of Microbial Assemblages in Postglacial Pond Sediment Profiles	freshwater sediment	42.3084	-71.3412	Non-saline	Illumina HiSeq 2000 sequencing; qiita_ptid_38:1622.PP.2.3A									85431	0.00487612	0	0	0	0.000533333	0	6.66667e-05	0.000433333	0	0	0	0	0.000566667	0.0005
ERR1538596	Biodiversity and Functional Patterns of Microbial Assemblages in Postglacial Pond Sediment Profiles	freshwater sediment	42.3084	-71.3412	Non-saline	Illumina HiSeq 2000 sequencing; qiita_ptid_38:1622.PP.21.22A									94740	0.00780045	3.33333e-05	0	0.000833333	0.0004	0	3.33333e-05	3.33333e-05	0	0.000933333	0.000933333	0	0.00133333	0.00193333
ERR1538598	Biodiversity and Functional Patterns of Microbial Assemblages in Postglacial Pond Sediment Profiles	freshwater sediment	42.3084	-71.3412	Non-saline	Illumina HiSeq 2000 sequencing; qiita_ptid_38:1622.PP.31.32A									89766	0.00797384	6.66667e-05	0	0.000366667	0	0	0	0.0006	0.000166667	0.0003	0.0003	0	0.000933333	0.00136667
ERR1538600	Biodiversity and Functional Patterns of Microbial Assemblages in Postglacial Pond Sediment Profiles	freshwater sediment	42.3084	-71.3412	Non-saline	Illumina HiSeq 2000 sequencing; qiita_ptid_38:1622.PP.5.6A									97098	0.0029444	6.66667e-05	0	6.66667e-05	0.000266667	0	6.66667e-05	0	0	0.0001	0.0001	0	0.000266667	0.000266667
ERR1538602	Biodiversity and Functional Patterns of Microbial Assemblages in Postglacial Pond Sediment Profiles	freshwater sediment	42.3084	-71.3412	Non-saline	Illumina HiSeq 2000 sequencing; qiita_ptid_38:1622.PP.51.52A									94556	0.00516564	0	0	0	0	0	0	0.00166667	0	0.00153333	0.00153333	0	0.0009	0.00473333
ERR1538604	Biodiversity and Functional Patterns of Microbial Assemblages in Postglacial Pond Sediment Profiles	freshwater sediment	42.3084	-71.3412	Non-saline	Illumina HiSeq 2000 sequencing; qiita_ptid_38:1622.PP.61.62A									86678	0.0135347	0.0002	0.000166667	0.0002	0.0001	0	3.33333e-05	0.00186667	0	0.0052	0.0052	0	0.000833333	0.0123
ERR1538606	Biodiversity and Functional Patterns of Microbial Assemblages in Postglacial Pond Sediment Profiles	freshwater sediment	42.3084	-71.3412	Non-saline	Illumina HiSeq 2000 sequencing; qiita_ptid_38:1622.PP.71.72A									110548	0.0110931	0.000466667	0.000133333	0.0002	0.000133333	0	3.33333e-05	0.0015	0	0.00336667	0.00336667	0	0.00103333	0.00826667
ERR1538608	Biodiversity and Functional Patterns of Microbial Assemblages in Postglacial Pond Sediment Profiles	freshwater sediment	42.3084	-71.3412	Non-saline	Illumina HiSeq 2000 sequencing; qiita_ptid_38:1622.PP.81.82A									99278	0.00330912	0.000833333	0	0	0	3.33333e-05	0	0.000666667	3.33333e-05	0.0003	0.0003	0	3.33333e-05	0.00133333
ERR1538614	Biodiversity and Functional Patterns of Microbial Assemblages in Postglacial Pond Sediment Profiles	freshwater sediment	42.06	-71.3776	Non-saline	Illumina HiSeq 2000 sequencing; qiita_ptid_38:1622.UPMain.10.11A									105907	0.00454976	0.0001	0	0.000133333	0.000433333	6.66667e-05	0	0.0002	0	0.000466667	0.000466667	0	0.000466667	0.0012
ERR1538615	Biodiversity and Functional Patterns of Microbial Assemblages in Postglacial Pond Sediment Profiles	freshwater sediment	42.06	-71.3776	Non-saline	Illumina HiSeq 2000 sequencing; qiita_ptid_38:1622.UPMain.10.11B									71986	0.0054995	0	0	3.33333e-05	0.0005	0	3.33333e-05	0.000166667	0	0.000766667	0.000766667	0	0.0005	0.00173333
ERR1538616	Biodiversity and Functional Patterns of Microbial Assemblages in Postglacial Pond Sediment Profiles	freshwater sediment	42.06	-71.3776	Non-saline	Illumina HiSeq 2000 sequencing; qiita_ptid_38:1622.UPMain.100.101A									81654	0.00729946	0.0002	0	0.000133333	0.00213333	0	3.33333e-05	3.33333e-05	0	0.0006	0.0006	0	0.000633333	0.00126667
ERR1538617	Biodiversity and Functional Patterns of Microbial Assemblages in Postglacial Pond Sediment Profiles	freshwater sediment	42.06	-71.3776	Non-saline	Illumina HiSeq 2000 sequencing; qiita_ptid_38:1622.UPMain.100.101B									90468	0.00262914	3.33333e-05	0	0	0.000266667	0	0	3.33333e-05	0	0.000333333	0.000333333	0	0.000133333	0.0007
ERR1538618	Biodiversity and Functional Patterns of Microbial Assemblages in Postglacial Pond Sediment Profiles	freshwater sediment	42.06	-71.3776	Non-saline	Illumina HiSeq 2000 sequencing; qiita_ptid_38:1622.UPMain.101.102A									117814	0.00471622	0.000333333	0	0	0.0009	0	6.66667e-05	0.000166667	0	0.000266667	0.000266667	0	0.000366667	0.000766667
ERR1538619	Biodiversity and Functional Patterns of Microbial Assemblages in Postglacial Pond Sediment Profiles	freshwater sediment	42.06	-71.3776	Non-saline	Illumina HiSeq 2000 sequencing; qiita_ptid_38:1622.UPMain.101.102B									71770	0.00118966	0	0	3.33333e-05	0.0002	0	0	0	0	0.000366667	0.000366667	0	3.33333e-05	0.000733333
ERR1538620	Biodiversity and Functional Patterns of Microbial Assemblages in Postglacial Pond Sediment Profiles	freshwater sediment	42.06	-71.3776	Non-saline	Illumina HiSeq 2000 sequencing; qiita_ptid_38:1622.UPMain.102.103A									99272	0.0044399	0.000133333	0	6.66667e-05	0.000866667	0	0	6.66667e-05	0	0.000133333	0.000133333	0	0.000566667	0.000333333
ERR1538621	Biodiversity and Functional Patterns of Microbial Assemblages in Postglacial Pond Sediment Profiles	freshwater sediment	42.06	-71.3776	Non-saline	Illumina HiSeq 2000 sequencing; qiita_ptid_38:1622.UPMain.102.103B									91824	0.00196261	0.000166667	0	0	0.0002	0	0	3.33333e-05	0	0.000166667	0.000166667	0	0.0001	0.000366667
ERR1538622	Biodiversity and Functional Patterns of Microbial Assemblages in Postglacial Pond Sediment Profiles	freshwater sediment	42.06	-71.3776	Non-saline	Illumina HiSeq 2000 sequencing; qiita_ptid_38:1622.UPMain.103.104A									85522	0.0049761	0.000133333	0	6.66667e-05	0.00196667	0	0	3.33333e-05	0	0.000533333	0.000533333	0	0.000566667	0.0011
ERR1538624	Biodiversity and Functional Patterns of Microbial Assemblages in Postglacial Pond Sediment Profiles	freshwater sediment	42.06	-71.3776	Non-saline	Illumina HiSeq 2000 sequencing; qiita_ptid_38:1622.UPMain.104.105									111335	0.00340691	3.33333e-05	0	3.33333e-05	0.0009	0	0	0	0	3.33333e-05	3.33333e-05	0	0.000533333	6.66667e-05
ERR1538625	Biodiversity and Functional Patterns of Microbial Assemblages in Postglacial Pond Sediment Profiles	freshwater sediment	42.06	-71.3776	Non-saline	Illumina HiSeq 2000 sequencing; qiita_ptid_38:1622.UPMain.105.106A									94392	0.00514866	0.000133333	0	6.66667e-05	0.00116667	0	3.33333e-05	6.66667e-05	0	0.000266667	0.000266667	0	0.0003	0.000633333
ERR1538627	Biodiversity and Functional Patterns of Microbial Assemblages in Postglacial Pond Sediment Profiles	freshwater sediment	42.06	-71.3776	Non-saline	Illumina HiSeq 2000 sequencing; qiita_ptid_38:1622.UPMain.106.107A									89638	0.00361876	6.66667e-05	0	6.66667e-05	0.000966667	0	3.33333e-05	3.33333e-05	0	0.0002	0.0002	0	0.000433333	0.000466667
ERR1538629	Biodiversity and Functional Patterns of Microbial Assemblages in Postglacial Pond Sediment Profiles	freshwater sediment	42.06	-71.3776	Non-saline	Illumina HiSeq 2000 sequencing; qiita_ptid_38:1622.UPMain.107.108A									99974	0.00376235	3.33333e-05	0	0	0.000966667	0	0	0	0	6.66667e-05	6.66667e-05	0	0.000466667	0.000133333
ERR1538631	Biodiversity and Functional Patterns of Microbial Assemblages in Postglacial Pond Sediment Profiles	freshwater sediment	42.06	-71.3776	Non-saline	Illumina HiSeq 2000 sequencing; qiita_ptid_38:1622.UPMain.108.109A									93794	0.00400972	6.66667e-05	0	3.33333e-05	0.00103333	0	0	0	0	0.000233333	0.000233333	0	0.000333333	0.000466667
ERR1538632	Biodiversity and Functional Patterns of Microbial Assemblages in Postglacial Pond Sediment Profiles	freshwater sediment	42.06	-71.3776	Non-saline	Illumina HiSeq 2000 sequencing; qiita_ptid_38:1622.UPMain.108.109B									95567	0.00165798	3.33333e-05	0	3.33333e-05	0.0003	0	0	0	0	0.000133333	0.000133333	0	6.66667e-05	0.000266667
ERR1538633	Biodiversity and Functional Patterns of Microbial Assemblages in Postglacial Pond Sediment Profiles	freshwater sediment	42.06	-71.3776	Non-saline	Illumina HiSeq 2000 sequencing; qiita_ptid_38:1622.UPMain.109.110A									107728	0.00418927	6.66667e-05	0	3.33333e-05	0.0014	0	0	0	0	6.66667e-05	6.66667e-05	0	0.0004	0.000133333
ERR1538634	Biodiversity and Functional Patterns of Microbial Assemblages in Postglacial Pond Sediment Profiles	freshwater sediment	42.06	-71.3776	Non-saline	Illumina HiSeq 2000 sequencing; qiita_ptid_38:1622.UPMain.109.110B									92528	0.00260369	3.33333e-05	0	3.33333e-05	0.000466667	0	0	0	0	0.000133333	0.000133333	0	3.33333e-05	0.000266667
ERR1538635	Biodiversity and Functional Patterns of Microbial Assemblages in Postglacial Pond Sediment Profiles	freshwater sediment	42.06	-71.3776	Non-saline	Illumina HiSeq 2000 sequencing; qiita_ptid_38:1622.UPMain.11.12A									114974	0.00748871	6.66667e-05	0	3.33333e-05	0.000766667	0.000133333	3.33333e-05	0.0002	3.33333e-05	0.000933333	0.000933333	0	0.000366667	0.00226667
ERR1538636	Biodiversity and Functional Patterns of Microbial Assemblages in Postglacial Pond Sediment Profiles	freshwater sediment	42.06	-71.3776	Non-saline	Illumina HiSeq 2000 sequencing; qiita_ptid_38:1622.UPMain.11.12B									79497	0.00886469	6.66667e-05	0	3.33333e-05	0.00153333	0.000133333	6.66667e-05	0.0003	6.66667e-05	0.0006	0.0006	0	0.000466667	0.00176667
ERR1538637	Biodiversity and Functional Patterns of Microbial Assemblages in Postglacial Pond Sediment Profiles	freshwater sediment	42.06	-71.3776	Non-saline	Illumina HiSeq 2000 sequencing; qiita_ptid_38:1622.UPMain.110.111									89245	0.00266291	6.66667e-05	0	3.33333e-05	0.0008	0	0	0	0	3.33333e-05	3.33333e-05	0	0.0001	6.66667e-05
ERR1538638	Biodiversity and Functional Patterns of Microbial Assemblages in Postglacial Pond Sediment Profiles	freshwater sediment	42.06	-71.3776	Non-saline	Illumina HiSeq 2000 sequencing; qiita_ptid_38:1622.UPMain.111.112									89431	0.00338882	0.0002	0	0.000133333	0.0009	0	0	0	0	0.0002	0.0002	0	0.000133333	0.0004
ERR1538639	Biodiversity and Functional Patterns of Microbial Assemblages in Postglacial Pond Sediment Profiles	freshwater sediment	42.06	-71.3776	Non-saline	Illumina HiSeq 2000 sequencing; qiita_ptid_38:1622.UPMain.112.113									110188	0.0036225	3.33333e-05	0	0	0.0009	0	0	0	0	0.000333333	0.000333333	0	0.000266667	0.000666667
ERR1538640	Biodiversity and Functional Patterns of Microbial Assemblages in Postglacial Pond Sediment Profiles	freshwater sediment	42.06	-71.3776	Non-saline	Illumina HiSeq 2000 sequencing; qiita_ptid_38:1622.UPMain.113.114									105728	0.00401614	0.000133333	3.33333e-05	3.33333e-05	0.000933333	0	0	0	0	0.000266667	0.000266667	0	0.000433333	0.000533333
ERR1538641	Biodiversity and Functional Patterns of Microbial Assemblages in Postglacial Pond Sediment Profiles	freshwater sediment	42.06	-71.3776	Non-saline	Illumina HiSeq 2000 sequencing; qiita_ptid_38:1622.UPMain.114.115									82743	0.0038497	0.000166667	0	6.66667e-05	0.0008	0	0	0	0	0.000366667	0.000366667	0	0.000266667	0.000733333
ERR1538642	Biodiversity and Functional Patterns of Microbial Assemblages in Postglacial Pond Sediment Profiles	freshwater sediment	42.06	-71.3776	Non-saline	Illumina HiSeq 2000 sequencing; qiita_ptid_38:1622.UPMain.115.116									93985	0.00354904	0.000133333	0	6.66667e-05	0.001	0	0	0	0	0.000233333	0.000233333	0	0.000133333	0.000466667
ERR1538647	Biodiversity and Functional Patterns of Microbial Assemblages in Postglacial Pond Sediment Profiles	freshwater sediment	42.06	-71.3776	Non-saline	Illumina HiSeq 2000 sequencing; qiita_ptid_38:1622.UPMain.12.13A									104740	0.0102484	0.0004	0	0.000133333	0.0014	0.000166667	3.33333e-05	0.000233333	0	0.0007	0.0007	0	0.000433333	0.00183333
ERR1538648	Biodiversity and Functional Patterns of Microbial Assemblages in Postglacial Pond Sediment Profiles	freshwater sediment	42.06	-71.3776	Non-saline	Illumina HiSeq 2000 sequencing; qiita_ptid_38:1622.UPMain.12.13B									75063	0.00928993	0.000166667	0	0.000133333	0.00143333	0.0001	3.33333e-05	0.000133333	3.33333e-05	0.00123333	0.00123333	0	0.0005	0.00276667
ERR1538650	Biodiversity and Functional Patterns of Microbial Assemblages in Postglacial Pond Sediment Profiles	freshwater sediment	42.06	-71.3776	Non-saline	Illumina HiSeq 2000 sequencing; qiita_ptid_38:1622.UPMain.121.122A									113735	0.00289777	0.000233333	0	0.0001	0.000533333	0	0	0	0	6.66667e-05	6.66667e-05	0	6.66667e-05	0.000133333
ERR1538652	Biodiversity and Functional Patterns of Microbial Assemblages in Postglacial Pond Sediment Profiles	freshwater sediment	42.06	-71.3776	Non-saline	Illumina HiSeq 2000 sequencing; qiita_ptid_38:1622.UPMain.122.123A									105104	0.00408986	0.000166667	0	0	0.0007	0	0	0	0	3.33333e-05	3.33333e-05	0	0.000433333	6.66667e-05
ERR1538654	Biodiversity and Functional Patterns of Microbial Assemblages in Postglacial Pond Sediment Profiles	freshwater sediment	42.06	-71.3776	Non-saline	Illumina HiSeq 2000 sequencing; qiita_ptid_38:1622.UPMain.123.124A									90564	0.00295073	0	0	0	0.000566667	0	0	3.33333e-05	0	3.33333e-05	3.33333e-05	0	0.0004	0.0001
ERR1538656	Biodiversity and Functional Patterns of Microbial Assemblages in Postglacial Pond Sediment Profiles	freshwater sediment	42.06	-71.3776	Non-saline	Illumina HiSeq 2000 sequencing; qiita_ptid_38:1622.UPMain.124.125A									101221	0.003113	3.33333e-05	0	6.66667e-05	0.000766667	0	0	0	0	0.0001	0.0001	0	0.000166667	0.0002
ERR1538664	Biodiversity and Functional Patterns of Microbial Assemblages in Postglacial Pond Sediment Profiles	freshwater sediment	42.06	-71.3776	Non-saline	Illumina HiSeq 2000 sequencing; qiita_ptid_38:1622.UPMain.128.129B									84411	0.00148177	3.33333e-05	0	0	0.000533333	0	0	0	0	3.33333e-05	3.33333e-05	0	0	6.66667e-05
ERR1538665	Biodiversity and Functional Patterns of Microbial Assemblages in Postglacial Pond Sediment Profiles	freshwater sediment	42.06	-71.3776	Non-saline	Illumina HiSeq 2000 sequencing; qiita_ptid_38:1622.UPMain.13.14A									75105	0.00665003	0.0002	0	0.0001	0.000966667	0.0001	0	0.0002	0	0.0005	0.0005	0	0.000233333	0.0013
ERR1538666	Biodiversity and Functional Patterns of Microbial Assemblages in Postglacial Pond Sediment Profiles	freshwater sediment	42.06	-71.3776	Non-saline	Illumina HiSeq 2000 sequencing; qiita_ptid_38:1622.UPMain.13.14B									69764	0.00923442	3.33333e-05	3.33333e-05	3.33333e-05	0.00173333	0.0003	0	0.000333333	0	0.000666667	0.000666667	0	0.0003	0.00196667
ERR1538677	Biodiversity and Functional Patterns of Microbial Assemblages in Postglacial Pond Sediment Profiles	freshwater sediment	42.06	-71.3776	Non-saline	Illumina HiSeq 2000 sequencing; qiita_ptid_38:1622.UPMain.14.15A									92205	0.00775093	0.000233333	0	0.0001	0.000966667	0	0	0.000166667	3.33333e-05	0.000566667	0.000566667	0	0.000566667	0.00133333
ERR1538678	Biodiversity and Functional Patterns of Microbial Assemblages in Postglacial Pond Sediment Profiles	freshwater sediment	42.06	-71.3776	Non-saline	Illumina HiSeq 2000 sequencing; qiita_ptid_38:1622.UPMain.14.15B									84897	0.00820522	0.000233333	0	0.000133333	0.00126667	0.0001	0.000133333	0.000266667	0	0.000733333	0.000733333	0	0.000466667	0.00196667
ERR1538679	Biodiversity and Functional Patterns of Microbial Assemblages in Postglacial Pond Sediment Profiles	freshwater sediment	42.06	-71.3776	Non-saline	Illumina HiSeq 2000 sequencing; qiita_ptid_38:1622.UPMain.15.16A									111986	0.00913813	0.0002	0	0.0001	0.00123333	0.000133333	0	0.000433333	0	0.000966667	0.000966667	0	0.000433333	0.0025
ERR1538680	Biodiversity and Functional Patterns of Microbial Assemblages in Postglacial Pond Sediment Profiles	freshwater sediment	42.06	-71.3776	Non-saline	Illumina HiSeq 2000 sequencing; qiita_ptid_38:1622.UPMain.15.16B									86619	0.00971298	0.0002	3.33333e-05	0.000133333	0.0015	6.66667e-05	3.33333e-05	0.000333333	0	0.000566667	0.000566667	0	0.000666667	0.00156667
ERR1538681	Biodiversity and Functional Patterns of Microbial Assemblages in Postglacial Pond Sediment Profiles	freshwater sediment	42.06	-71.3776	Non-saline	Illumina HiSeq 2000 sequencing; qiita_ptid_38:1622.UPMain.16.17A									77383	0.0121063	0.000166667	0	0	0.00176667	0.0002	0	0.000466667	0	0.0009	0.0009	0	0.0009	0.00246667
ERR1538682	Biodiversity and Functional Patterns of Microbial Assemblages in Postglacial Pond Sediment Profiles	freshwater sediment	42.06	-71.3776	Non-saline	Illumina HiSeq 2000 sequencing; qiita_ptid_38:1622.UPMain.16.17B									61911	0.0096724	0.0002	0	0.000166667	0.0014	0.0002	3.33333e-05	0.0001	0	0.00106667	0.00106667	0	0.0008	0.00246667
ERR1538683	Biodiversity and Functional Patterns of Microbial Assemblages in Postglacial Pond Sediment Profiles	freshwater sediment	42.06	-71.3776	Non-saline	Illumina HiSeq 2000 sequencing; qiita_ptid_38:1622.UPMain.17.18A									111231	0.00976096	0.000233333	0	6.66667e-05	0.00103333	0.0002	6.66667e-05	0.000766667	0	0.000833333	0.000833333	0	0.0003	0.0027
ERR1538684	Biodiversity and Functional Patterns of Microbial Assemblages in Postglacial Pond Sediment Profiles	freshwater sediment	42.06	-71.3776	Non-saline	Illumina HiSeq 2000 sequencing; qiita_ptid_38:1622.UPMain.17.18B									75685	0.00794958	0.000233333	0	0	0.00103333	0.0001	0	6.66667e-05	0	0.000366667	0.000366667	0	0.000733333	0.0009
ERR1538686	Biodiversity and Functional Patterns of Microbial Assemblages in Postglacial Pond Sediment Profiles	freshwater sediment	42.06	-71.3776	Non-saline	Illumina HiSeq 2000 sequencing; qiita_ptid_38:1622.UPMain.18.19B									86847	0.00932778	0.0002	0	3.33333e-05	0.000933333	0	0	0.0002	0	0.000866667	0.000866667	0	0.0007	0.00193333
ERR1538687	Biodiversity and Functional Patterns of Microbial Assemblages in Postglacial Pond Sediment Profiles	freshwater sediment	42.06	-71.3776	Non-saline	Illumina HiSeq 2000 sequencing; qiita_ptid_38:1622.UPMain.19.20A									94842	0.0071981	3.33333e-05	0	6.66667e-05	0.0011	6.66667e-05	0	0.0003	0	0.0006	0.0006	0	0.0004	0.00156667
ERR1538688	Biodiversity and Functional Patterns of Microbial Assemblages in Postglacial Pond Sediment Profiles	freshwater sediment	42.06	-71.3776	Non-saline	Illumina HiSeq 2000 sequencing; qiita_ptid_38:1622.UPMain.19.20B									88974	0.00860249	0.0001	0	0.000133333	0.00133333	6.66667e-05	6.66667e-05	0.0002	0	0.000533333	0.000533333	0	0.000433333	0.0014
ERR1538690	Biodiversity and Functional Patterns of Microbial Assemblages in Postglacial Pond Sediment Profiles	freshwater sediment	42.06	-71.3776	Non-saline	Illumina HiSeq 2000 sequencing; qiita_ptid_38:1622.UPMain.20.21									111003	0.0101341	0.000266667	0	6.66667e-05	0.00156667	0	6.66667e-05	0.0003	0	0.000666667	0.000666667	0	0.000366667	0.0017
ERR1538691	Biodiversity and Functional Patterns of Microbial Assemblages in Postglacial Pond Sediment Profiles	freshwater sediment	42.06	-71.3776	Non-saline	Illumina HiSeq 2000 sequencing; qiita_ptid_38:1622.UPMain.21.22									180547	0.00834486	6.66667e-05	0	0.0001	0.000766667	0.0001	0	0.000366667	6.66667e-05	0.0006	0.0006	0	0.000466667	0.00173333
ERR1538692	Biodiversity and Functional Patterns of Microbial Assemblages in Postglacial Pond Sediment Profiles	freshwater sediment	42.06	-71.3776	Non-saline	Illumina HiSeq 2000 sequencing; qiita_ptid_38:1622.UPMain.22.23									87745	0.014039	0.0002	0	0.000233333	0.0023	0	3.33333e-05	0.000166667	0.0001	0.0012	0.0012	0	0.000966667	0.0027
ERR1538693	Biodiversity and Functional Patterns of Microbial Assemblages in Postglacial Pond Sediment Profiles	freshwater sediment	42.06	-71.3776	Non-saline	Illumina HiSeq 2000 sequencing; qiita_ptid_38:1622.UPMain.23.24									82632	0.0129978	0.000166667	0	3.33333e-05	0.00183333	3.33333e-05	6.66667e-05	0.000233333	0	0.00103333	0.00103333	0	0.000633333	0.0024
ERR1538694	Biodiversity and Functional Patterns of Microbial Assemblages in Postglacial Pond Sediment Profiles	freshwater sediment	42.06	-71.3776	Non-saline	Illumina HiSeq 2000 sequencing; qiita_ptid_38:1622.UPMain.24.25									87274	0.0122676	0.000166667	3.33333e-05	0.000166667	0.0027	3.33333e-05	6.66667e-05	0.0003	0	0.00126667	0.00126667	0	0.000533333	0.00293333
ERR1538695	Biodiversity and Functional Patterns of Microbial Assemblages in Postglacial Pond Sediment Profiles	freshwater sediment	42.06	-71.3776	Non-saline	Illumina HiSeq 2000 sequencing; qiita_ptid_38:1622.UPMain.25.26									99962	0.0120621	0.000133333	0	3.33333e-05	0.00263333	0.0001	0	0.0004	0	0.001	0.001	0	0.000633333	0.0025
ERR1538696	Biodiversity and Functional Patterns of Microbial Assemblages in Postglacial Pond Sediment Profiles	freshwater sediment	42.06	-71.3776	Non-saline	Illumina HiSeq 2000 sequencing; qiita_ptid_38:1622.UPMain.26.27A									89991	0.0130951	0.0002	3.33333e-05	0.000266667	0.00243333	0	3.33333e-05	0.000266667	0	0.00133333	0.00133333	0	0.000533333	0.00296667
ERR1538697	Biodiversity and Functional Patterns of Microbial Assemblages in Postglacial Pond Sediment Profiles	freshwater sediment	42.06	-71.3776	Non-saline	Illumina HiSeq 2000 sequencing; qiita_ptid_38:1622.UPMain.26.27B									80340	0.0120685	0.0001	3.33333e-05	0.0001	0.00166667	0	0.000133333	0.000133333	0	0.00136667	0.00136667	0	0.000833333	0.003
ERR1538698	Biodiversity and Functional Patterns of Microbial Assemblages in Postglacial Pond Sediment Profiles	freshwater sediment	42.06	-71.3776	Non-saline	Illumina HiSeq 2000 sequencing; qiita_ptid_38:1622.UPMain.27.28									87618	0.00843133	0.000133333	0	0.0001	0.00106667	6.66667e-05	0	3.33333e-05	0	0.000766667	0.000766667	0	0.000233333	0.00163333
ERR1538699	Biodiversity and Functional Patterns of Microbial Assemblages in Postglacial Pond Sediment Profiles	freshwater sediment	42.06	-71.3776	Non-saline	Illumina HiSeq 2000 sequencing; qiita_ptid_38:1622.UPMain.28.29A									96194	0.0178706	0.000233333	0	6.66667e-05	0.00273333	0	0.000133333	0.0004	0	0.00206667	0.00206667	0	0.000666667	0.00466667
ERR1538700	Biodiversity and Functional Patterns of Microbial Assemblages in Postglacial Pond Sediment Profiles	freshwater sediment	42.06	-71.3776	Non-saline	Illumina HiSeq 2000 sequencing; qiita_ptid_38:1622.UPMain.28.29B									101040	0.016233	0.0002	0	3.33333e-05	0.00186667	3.33333e-05	0.000133333	0.000233333	0	0.0016	0.0016	0	0.000533333	0.0036
ERR1538701	Biodiversity and Functional Patterns of Microbial Assemblages in Postglacial Pond Sediment Profiles	freshwater sediment	42.06	-71.3776	Non-saline	Illumina HiSeq 2000 sequencing; qiita_ptid_38:1622.UPMain.29.30A									73576	0.0112696	0.000166667	0	3.33333e-05	0.0013	3.33333e-05	0.0001	0.0002	0	0.00233333	0.00233333	0	0.000666667	0.005
ERR1538702	Biodiversity and Functional Patterns of Microbial Assemblages in Postglacial Pond Sediment Profiles	freshwater sediment	42.06	-71.3776	Non-saline	Illumina HiSeq 2000 sequencing; qiita_ptid_38:1622.UPMain.29.30B									99978	0.0114391	0.0001	0	3.33333e-05	0.00216667	0	0.0001	0.000333333	0	0.0016	0.0016	0	0.000433333	0.00363333
ERR1538704	Biodiversity and Functional Patterns of Microbial Assemblages in Postglacial Pond Sediment Profiles	freshwater sediment	42.06	-71.3776	Non-saline	Illumina HiSeq 2000 sequencing; qiita_ptid_38:1622.UPMain.30.31A									87906	0.0130858	0.0002	0	6.66667e-05	0.00213333	0	0.0001	0.000333333	0	0.0009	0.0009	0	0.000566667	0.00223333
ERR1538706	Biodiversity and Functional Patterns of Microbial Assemblages in Postglacial Pond Sediment Profiles	freshwater sediment	42.06	-71.3776	Non-saline	Illumina HiSeq 2000 sequencing; qiita_ptid_38:1622.UPMain.31.32A									81617	0.0146266	0.000266667	0	6.66667e-05	0.00203333	0	0.0001	0.000433333	0	0.0018	0.0018	0	0.0006	0.00413333
ERR1538707	Biodiversity and Functional Patterns of Microbial Assemblages in Postglacial Pond Sediment Profiles	freshwater sediment	42.06	-71.3776	Non-saline	Illumina HiSeq 2000 sequencing; qiita_ptid_38:1622.UPMain.31.32B									81528	0.0189413	0.000266667	6.66667e-05	0.0001	0.00296667	0	0.000166667	0.0005	0	0.00166667	0.00166667	0	0.00106667	0.004
ERR1538708	Biodiversity and Functional Patterns of Microbial Assemblages in Postglacial Pond Sediment Profiles	freshwater sediment	42.06	-71.3776	Non-saline	Illumina HiSeq 2000 sequencing; qiita_ptid_38:1622.UPMain.32.33A									115575	0.0150001	0.000133333	0	0.000166667	0.0016	6.66667e-05	0.000166667	0.0003	3.33333e-05	0.00143333	0.00143333	0	0.000466667	0.00343333
ERR1538710	Biodiversity and Functional Patterns of Microbial Assemblages in Postglacial Pond Sediment Profiles	freshwater sediment	42.06	-71.3776	Non-saline	Illumina HiSeq 2000 sequencing; qiita_ptid_38:1622.UPMain.33.34A									118873	0.0173839	0.000133333	0	0.0001	0.0027	0	0.000266667	0.000666667	0	0.00133333	0.00133333	0	0.000666667	0.0036
ERR1538712	Biodiversity and Functional Patterns of Microbial Assemblages in Postglacial Pond Sediment Profiles	freshwater sediment	42.06	-71.3776	Non-saline	Illumina HiSeq 2000 sequencing; qiita_ptid_38:1622.UPMain.34.35A									81385	0.016246	0.000233333	0	0.0002	0.00273333	3.33333e-05	0.000266667	0.0003	0	0.0016	0.0016	0	0.0011	0.0038
ERR1538714	Biodiversity and Functional Patterns of Microbial Assemblages in Postglacial Pond Sediment Profiles	freshwater sediment	42.06	-71.3776	Non-saline	Illumina HiSeq 2000 sequencing; qiita_ptid_38:1622.UPMain.35.36A									113226	0.0153716	0.0002	0	0.000133333	0.00216667	6.66667e-05	0.0003	0.000533333	3.33333e-05	0.0016	0.0016	0	0.000866667	0.00413333
ERR1538716	Biodiversity and Functional Patterns of Microbial Assemblages in Postglacial Pond Sediment Profiles	freshwater sediment	42.06	-71.3776	Non-saline	Illumina HiSeq 2000 sequencing; qiita_ptid_38:1622.UPMain.36.37A									109560	0.0166871	0.0002	0	0.0001	0.00233333	0	0.0001	0.0005	0	0.0016	0.0016	0	0.0011	0.0038
ERR1538717	Biodiversity and Functional Patterns of Microbial Assemblages in Postglacial Pond Sediment Profiles	freshwater sediment	42.06	-71.3776	Non-saline	Illumina HiSeq 2000 sequencing; qiita_ptid_38:1622.UPMain.36.37B									76491	0.0123842	0.000133333	0	6.66667e-05	0.00173333	3.33333e-05	0.0001	0.000466667	0	0.000966667	0.000966667	0	0.000933333	0.00253333
ERR1538718	Biodiversity and Functional Patterns of Microbial Assemblages in Postglacial Pond Sediment Profiles	freshwater sediment	42.06	-71.3776	Non-saline	Illumina HiSeq 2000 sequencing; qiita_ptid_38:1622.UPMain.37.38A									113176	0.0142501	0.0003	0	0.000133333	0.00186667	3.33333e-05	0.0001	0.000666667	0	0.00116667	0.00116667	0	0.0009	0.00313333
ERR1538719	Biodiversity and Functional Patterns of Microbial Assemblages in Postglacial Pond Sediment Profiles	freshwater sediment	42.06	-71.3776	Non-saline	Illumina HiSeq 2000 sequencing; qiita_ptid_38:1622.UPMain.37.38B									70021	0.0151097	0.000166667	0	6.66667e-05	0.00256667	0	0	0.0006	3.33333e-05	0.001	0.001	0	0.0008	0.00263333
ERR1538720	Biodiversity and Functional Patterns of Microbial Assemblages in Postglacial Pond Sediment Profiles	freshwater sediment	42.06	-71.3776	Non-saline	Illumina HiSeq 2000 sequencing; qiita_ptid_38:1622.UPMain.38.39A									107065	0.0129883	0.000233333	0	6.66667e-05	0.00186667	0	3.33333e-05	0.000166667	3.33333e-05	0.00156667	0.00156667	0	0.0007	0.00336667
ERR1538722	Biodiversity and Functional Patterns of Microbial Assemblages in Postglacial Pond Sediment Profiles	freshwater sediment	42.06	-71.3776	Non-saline	Illumina HiSeq 2000 sequencing; qiita_ptid_38:1622.UPMain.39.40A									105458	0.0117754	0.0002	0	6.66667e-05	0.00183333	0	6.66667e-05	0.000433333	0	0.00116667	0.00116667	0	0.000466667	0.00283333
ERR1538723	Biodiversity and Functional Patterns of Microbial Assemblages in Postglacial Pond Sediment Profiles	freshwater sediment	42.06	-71.3776	Non-saline	Illumina HiSeq 2000 sequencing; qiita_ptid_38:1622.UPMain.39.40B									84811	0.0122404	3.33333e-05	0	6.66667e-05	0.00196667	0	0.000133333	0.0005	0	0.000733333	0.000733333	0	0.0007	0.0021
ERR1538724	Biodiversity and Functional Patterns of Microbial Assemblages in Postglacial Pond Sediment Profiles	freshwater sediment	42.06	-71.3776	Non-saline	Illumina HiSeq 2000 sequencing; qiita_ptid_38:1622.UPMain.4.5									60004	0.00143996	0	0	0	6.66667e-05	0.000133333	0	3.33333e-05	0	0.0004	0.0004	0	0.0001	0.000966667
ERR1538725	Biodiversity and Functional Patterns of Microbial Assemblages in Postglacial Pond Sediment Profiles	freshwater sediment	42.06	-71.3776	Non-saline	Illumina HiSeq 2000 sequencing; qiita_ptid_38:1622.UPMain.40.41A									70637	0.0158935	0.000133333	0	0.0001	0.00263333	0	0.000166667	0.0004	0	0.001	0.001	0	0.0011	0.00256667
ERR1538726	Biodiversity and Functional Patterns of Microbial Assemblages in Postglacial Pond Sediment Profiles	freshwater sediment	42.06	-71.3776	Non-saline	Illumina HiSeq 2000 sequencing; qiita_ptid_38:1622.UPMain.40.41B									55954	0.00898583	0.000366667	0.0001	0.000133333	0.00183333	0	6.66667e-05	0.0001	0	0.0006	0.0006	0	0.000766667	0.00136667
ERR1538728	Biodiversity and Functional Patterns of Microbial Assemblages in Postglacial Pond Sediment Profiles	freshwater sediment	42.06	-71.3776	Non-saline	Illumina HiSeq 2000 sequencing; qiita_ptid_38:1622.UPMain.41.42B									79326	0.00984499	0.000166667	0	0.000166667	0.00166667	0	0.000333333	0.0002	0	0.00103333	0.00103333	0	0.000666667	0.0026
ERR1538730	Biodiversity and Functional Patterns of Microbial Assemblages in Postglacial Pond Sediment Profiles	freshwater sediment	42.06	-71.3776	Non-saline	Illumina HiSeq 2000 sequencing; qiita_ptid_38:1622.UPMain.43.44									93023	0.0123731	0.0001	0	6.66667e-05	0.0018	0.0001	0.000133333	0.0004	0.000133333	0.0009	0.0009	0	0.00106667	0.00256667
ERR1538731	Biodiversity and Functional Patterns of Microbial Assemblages in Postglacial Pond Sediment Profiles	freshwater sediment	42.06	-71.3776	Non-saline	Illumina HiSeq 2000 sequencing; qiita_ptid_38:1622.UPMain.44.45									140389	0.00896202	0.000133333	0	3.33333e-05	0.000966667	3.33333e-05	6.66667e-05	0.000266667	6.66667e-05	0.0007	0.0007	0	0.000766667	0.00183333
ERR1538734	Biodiversity and Functional Patterns of Microbial Assemblages in Postglacial Pond Sediment Profiles	freshwater sediment	42.06	-71.3776	Non-saline	Illumina HiSeq 2000 sequencing; qiita_ptid_38:1622.UPMain.47.48									36344	0.00866688	0.000166667	0	6.66667e-05	0.00116667	0	0.000266667	0.000233333	6.66667e-05	0.000566667	0.000566667	0	0.000733333	0.0017
ERR1538735	Biodiversity and Functional Patterns of Microbial Assemblages in Postglacial Pond Sediment Profiles	freshwater sediment	42.06	-71.3776	Non-saline	Illumina HiSeq 2000 sequencing; qiita_ptid_38:1622.UPMain.48.49									101463	0.0138468	0.000233333	6.66667e-05	0.000133333	0.00156667	0	0.000266667	0.0003	0	0.00106667	0.00106667	0	0.00123333	0.0027
ERR1538736	Biodiversity and Functional Patterns of Microbial Assemblages in Postglacial Pond Sediment Profiles	freshwater sediment	42.06	-71.3776	Non-saline	Illumina HiSeq 2000 sequencing; qiita_ptid_38:1622.UPMain.49.50									41407	0.0103636	0.0003	0	0.000133333	0.00176667	3.33333e-05	6.66667e-05	0.0003	0	0.000633333	0.000633333	0	0.000733333	0.00166667
ERR1538737	Biodiversity and Functional Patterns of Microbial Assemblages in Postglacial Pond Sediment Profiles	freshwater sediment	42.06	-71.3776	Non-saline	Illumina HiSeq 2000 sequencing; qiita_ptid_38:1622.UPMain.5.6									92550	0.00351432	3.33333e-05	0	0	0.000266667	6.66667e-05	3.33333e-05	6.66667e-05	0	0.000633333	0.000633333	0	0.0002	0.00143333
ERR1538738	Biodiversity and Functional Patterns of Microbial Assemblages in Postglacial Pond Sediment Profiles	freshwater sediment	42.06	-71.3776	Non-saline	Illumina HiSeq 2000 sequencing; qiita_ptid_38:1622.UPMain.51.52									84604	0.0100953	0.000233333	0	0.0001	0.00116667	0	0.0001	0.000366667	3.33333e-05	0.0007	0.0007	0	0.000733333	0.0019
ERR1538739	Biodiversity and Functional Patterns of Microbial Assemblages in Postglacial Pond Sediment Profiles	freshwater sediment	42.06	-71.3776	Non-saline	Illumina HiSeq 2000 sequencing; qiita_ptid_38:1622.UPMain.52.53									101150	0.00868442	0.000133333	0	0.0001	0.000833333	3.33333e-05	3.33333e-05	0.000233333	0	0.000433333	0.000433333	0	0.000566667	0.00116667
ERR1538740	Biodiversity and Functional Patterns of Microbial Assemblages in Postglacial Pond Sediment Profiles	freshwater sediment	42.06	-71.3776	Non-saline	Illumina HiSeq 2000 sequencing; qiita_ptid_38:1622.UPMain.53.54									74955	0.00979174	0.000133333	0	6.66667e-05	0.00133333	0	0.000133333	0.0003	0	0.000833333	0.000833333	0	0.0005	0.0021
ERR1538741	Biodiversity and Functional Patterns of Microbial Assemblages in Postglacial Pond Sediment Profiles	freshwater sediment	42.06	-71.3776	Non-saline	Illumina HiSeq 2000 sequencing; qiita_ptid_38:1622.UPMain.54.55									101151	0.00913072	0.0003	0	3.33333e-05	0.00173333	0	0	6.66667e-05	0	0.0009	0.0009	0	0.000566667	0.00186667
ERR1538742	Biodiversity and Functional Patterns of Microbial Assemblages in Postglacial Pond Sediment Profiles	freshwater sediment	42.06	-71.3776	Non-saline	Illumina HiSeq 2000 sequencing; qiita_ptid_38:1622.UPMain.55.56									76027	0.0113697	0.000233333	0	0.0002	0.00136667	0.0001	0.0002	0.0003	0	0.0008	0.0008	0	0.000666667	0.0022
ERR1538743	Biodiversity and Functional Patterns of Microbial Assemblages in Postglacial Pond Sediment Profiles	freshwater sediment	42.06	-71.3776	Non-saline	Illumina HiSeq 2000 sequencing; qiita_ptid_38:1622.UPMain.56.57									101548	0.00986749	0.0002	0	0	0.00163333	0	3.33333e-05	0.000366667	0	0.000966667	0.000966667	0	0.0003	0.00233333
ERR1538744	Biodiversity and Functional Patterns of Microbial Assemblages in Postglacial Pond Sediment Profiles	freshwater sediment	42.06	-71.3776	Non-saline	Illumina HiSeq 2000 sequencing; qiita_ptid_38:1622.UPMain.57.58									97276	0.00881028	0.000133333	0	0.0001	0.00116667	0	0.000133333	0.000133333	0	0.000766667	0.000766667	0	0.000733333	0.0018
ERR1538745	Biodiversity and Functional Patterns of Microbial Assemblages in Postglacial Pond Sediment Profiles	freshwater sediment	42.06	-71.3776	Non-saline	Illumina HiSeq 2000 sequencing; qiita_ptid_38:1622.UPMain.58.59									72861	0.00837043	0.000266667	0	0	0.0018	0	6.66667e-05	0.000166667	0	0.000633333	0.000633333	0	0.0007	0.0015
ERR1538746	Biodiversity and Functional Patterns of Microbial Assemblages in Postglacial Pond Sediment Profiles	freshwater sediment	42.06	-71.3776	Non-saline	Illumina HiSeq 2000 sequencing; qiita_ptid_38:1622.UPMain.6.7									73404	0.00237797	6.66667e-05	0	6.66667e-05	3.33333e-05	0.0002	0	3.33333e-05	0	0.0005	0.0005	0	0.000166667	0.00123333
ERR1538747	Biodiversity and Functional Patterns of Microbial Assemblages in Postglacial Pond Sediment Profiles	freshwater sediment	42.06	-71.3776	Non-saline	Illumina HiSeq 2000 sequencing; qiita_ptid_38:1622.UPMain.62.63									82575	0.00692841	0.0002	0	0.000133333	0.00113333	0	0	0.0001	0	0.000266667	0.000266667	0	0.0005	0.000633333
ERR1538748	Biodiversity and Functional Patterns of Microbial Assemblages in Postglacial Pond Sediment Profiles	freshwater sediment	42.06	-71.3776	Non-saline	Illumina HiSeq 2000 sequencing; qiita_ptid_38:1622.UPMain.63.64									61305	0.00775629	0.000133333	3.33333e-05	0.0002	0.0016	0	3.33333e-05	3.33333e-05	0	0.000766667	0.000766667	0	0.000466667	0.0016
ERR1538749	Biodiversity and Functional Patterns of Microbial Assemblages in Postglacial Pond Sediment Profiles	freshwater sediment	42.06	-71.3776	Non-saline	Illumina HiSeq 2000 sequencing; qiita_ptid_38:1622.UPMain.64.65									55908	0.00609427	6.66667e-05	0	0.000366667	0.00123333	0	0.0001	0.000166667	0	0.0004	0.0004	0	0.000433333	0.00106667
ERR1538750	Biodiversity and Functional Patterns of Microbial Assemblages in Postglacial Pond Sediment Profiles	freshwater sediment	42.06	-71.3776	Non-saline	Illumina HiSeq 2000 sequencing; qiita_ptid_38:1622.UPMain.65.66									67893	0.00967015	0.000133333	0	6.66667e-05	0.00156667	3.33333e-05	6.66667e-05	0.0002	0	0.000833333	0.000833333	0	0.0008	0.00196667
ERR1538751	Biodiversity and Functional Patterns of Microbial Assemblages in Postglacial Pond Sediment Profiles	freshwater sediment	42.06	-71.3776	Non-saline	Illumina HiSeq 2000 sequencing; qiita_ptid_38:1622.UPMain.66.67									70039	0.00725864	0.000233333	0	0.0001	0.0014	0	0	0.000133333	0	0.000866667	0.000866667	0	0.0002	0.00186667
ERR1538752	Biodiversity and Functional Patterns of Microbial Assemblages in Postglacial Pond Sediment Profiles	freshwater sediment	42.06	-71.3776	Non-saline	Illumina HiSeq 2000 sequencing; qiita_ptid_38:1622.UPMain.67.68									72847	0.00578796	0.000133333	0	0.000166667	0.000733333	0	0.000166667	0	0	0.000333333	0.000333333	0	0.0003	0.000833333
ERR1538753	Biodiversity and Functional Patterns of Microbial Assemblages in Postglacial Pond Sediment Profiles	freshwater sediment	42.06	-71.3776	Non-saline	Illumina HiSeq 2000 sequencing; qiita_ptid_38:1622.UPMain.68.69									64483	0.00567857	0.0001	0	0	0.0011	0	0.0001	0.000166667	0	0.000333333	0.000333333	0	0.0004	0.000933333
ERR1538754	Biodiversity and Functional Patterns of Microbial Assemblages in Postglacial Pond Sediment Profiles	freshwater sediment	42.06	-71.3776	Non-saline	Illumina HiSeq 2000 sequencing; qiita_ptid_38:1622.UPMain.69.70									76518	0.0098118	0.000233333	3.33333e-05	0.000166667	0.0015	0	3.33333e-05	0.000166667	0	0.000633333	0.000633333	0	0.000666667	0.00146667
ERR1538755	Biodiversity and Functional Patterns of Microbial Assemblages in Postglacial Pond Sediment Profiles	freshwater sediment	42.06	-71.3776	Non-saline	Illumina HiSeq 2000 sequencing; qiita_ptid_38:1622.UPMain.7.8									71277	0.00596263	6.66667e-05	6.66667e-05	3.33333e-05	0.000633333	0.0001	0	0.000333333	0.000166667	0.0005	0.0005	0	0.000133333	0.0016
ERR1538756	Biodiversity and Functional Patterns of Microbial Assemblages in Postglacial Pond Sediment Profiles	freshwater sediment	42.06	-71.3776	Non-saline	Illumina HiSeq 2000 sequencing; qiita_ptid_38:1622.UPMain.70.71									93077	0.00740113	0	0	6.66667e-05	0.0014	0	0.0002	0.000166667	0	0.0004	0.0004	0	0.000466667	0.00116667
ERR1538757	Biodiversity and Functional Patterns of Microbial Assemblages in Postglacial Pond Sediment Profiles	freshwater sediment	42.06	-71.3776	Non-saline	Illumina HiSeq 2000 sequencing; qiita_ptid_38:1622.UPMain.71.72									84149	0.00790737	0.0001	0	0.0001	0.000966667	0	6.66667e-05	0.0002	0	0.000466667	0.000466667	0	0.0005	0.0012
ERR1538758	Biodiversity and Functional Patterns of Microbial Assemblages in Postglacial Pond Sediment Profiles	freshwater sediment	42.06	-71.3776	Non-saline	Illumina HiSeq 2000 sequencing; qiita_ptid_38:1622.UPMain.72.73									128022	0.0107132	0.000266667	0	3.33333e-05	0.00186667	0	3.33333e-05	0.000233333	0	0.0008	0.0008	0	0.000466667	0.00186667
ERR1538759	Biodiversity and Functional Patterns of Microbial Assemblages in Postglacial Pond Sediment Profiles	freshwater sediment	42.06	-71.3776	Non-saline	Illumina HiSeq 2000 sequencing; qiita_ptid_38:1622.UPMain.73.74									54245	0.00661344	0.000166667	3.33333e-05	0.0001	0.0012	3.33333e-05	3.33333e-05	3.33333e-05	0	0.000433333	0.000433333	0	0.000233333	0.000966667
ERR1538760	Biodiversity and Functional Patterns of Microbial Assemblages in Postglacial Pond Sediment Profiles	freshwater sediment	42.06	-71.3776	Non-saline	Illumina HiSeq 2000 sequencing; qiita_ptid_38:1622.UPMain.74.75									75448	0.0047732	3.33333e-05	0	0	0.00106667	0	3.33333e-05	0	0	0.0003	0.0003	0	0.000333333	0.000633333
ERR1538761	Biodiversity and Functional Patterns of Microbial Assemblages in Postglacial Pond Sediment Profiles	freshwater sediment	42.06	-71.3776	Non-saline	Illumina HiSeq 2000 sequencing; qiita_ptid_38:1622.UPMain.75.76									67644	0.00544328	0.000166667	0	3.33333e-05	0.0012	0	0	0.000233333	0	0.0004	0.0004	0	0.000533333	0.00103333
ERR1538762	Biodiversity and Functional Patterns of Microbial Assemblages in Postglacial Pond Sediment Profiles	freshwater sediment	42.06	-71.3776	Non-saline	Illumina HiSeq 2000 sequencing; qiita_ptid_38:1622.UPMain.76.77									56548	0.00555124	3.33333e-05	3.33333e-05	0.000133333	0.0012	0	0	0	0	0.000266667	0.000266667	0	0.0004	0.000533333
ERR1538763	Biodiversity and Functional Patterns of Microbial Assemblages in Postglacial Pond Sediment Profiles	freshwater sediment	42.06	-71.3776	Non-saline	Illumina HiSeq 2000 sequencing; qiita_ptid_38:1622.UPMain.77.78									67635	0.00746967	0.000233333	0	6.66667e-05	0.00163333	0	6.66667e-05	6.66667e-05	0	0.0004	0.0004	0	0.000566667	0.000933333
ERR1538764	Biodiversity and Functional Patterns of Microbial Assemblages in Postglacial Pond Sediment Profiles	freshwater sediment	42.06	-71.3776	Non-saline	Illumina HiSeq 2000 sequencing; qiita_ptid_38:1622.UPMain.78.79									64765	0.00646654	0.0001	0	0.000133333	0.001	0	6.66667e-05	3.33333e-05	0	0.000366667	0.000366667	0	0.0004	0.000833333
ERR1538765	Biodiversity and Functional Patterns of Microbial Assemblages in Postglacial Pond Sediment Profiles	freshwater sediment	42.06	-71.3776	Non-saline	Illumina HiSeq 2000 sequencing; qiita_ptid_38:1622.UPMain.79.80									72193	0.010522	0.0001	0	0.000333333	0.00203333	0	0	6.66667e-05	0	0.000633333	0.000633333	0	0.000666667	0.00133333
ERR1538766	Biodiversity and Functional Patterns of Microbial Assemblages in Postglacial Pond Sediment Profiles	freshwater sediment	42.06	-71.3776	Non-saline	Illumina HiSeq 2000 sequencing; qiita_ptid_38:1622.UPMain.8.9									34774	0.00686822	0.0002	0	3.33333e-05	0.0006	0.000133333	3.33333e-05	0.000466667	0	0.000866667	0.000866667	0	0.000566667	0.00236667
ERR1538767	Biodiversity and Functional Patterns of Microbial Assemblages in Postglacial Pond Sediment Profiles	freshwater sediment	42.06	-71.3776	Non-saline	Illumina HiSeq 2000 sequencing; qiita_ptid_38:1622.UPMain.80.81									102184	0.0062934	3.33333e-05	0	6.66667e-05	0.00123333	0	0.000133333	3.33333e-05	0	0.0003	0.0003	0	0.000333333	0.000766667
ERR1538768	Biodiversity and Functional Patterns of Microbial Assemblages in Postglacial Pond Sediment Profiles	freshwater sediment	42.06	-71.3776	Non-saline	Illumina HiSeq 2000 sequencing; qiita_ptid_38:1622.UPMain.81.82									64796	0.00775194	0.000133333	3.33333e-05	0.000133333	0.00216667	0	0.0001	0.000133333	0	0.000466667	0.000466667	0	0.000166667	0.00116667
ERR1538769	Biodiversity and Functional Patterns of Microbial Assemblages in Postglacial Pond Sediment Profiles	freshwater sediment	42.06	-71.3776	Non-saline	Illumina HiSeq 2000 sequencing; qiita_ptid_38:1622.UPMain.82.83									112896	0.00548083	6.66667e-05	0	0.000133333	0.00103333	0	0.0001	3.33333e-05	0	0.000166667	0.000166667	0	0.000333333	0.000466667
ERR1538770	Biodiversity and Functional Patterns of Microbial Assemblages in Postglacial Pond Sediment Profiles	freshwater sediment	42.06	-71.3776	Non-saline	Illumina HiSeq 2000 sequencing; qiita_ptid_38:1622.UPMain.83.84									125236	0.00980147	0.0001	6.66667e-05	3.33333e-05	0.00146667	0	0.0001	0.0004	3.33333e-05	0.000966667	0.000966667	0	0.00103333	0.00246667
ERR1538771	Biodiversity and Functional Patterns of Microbial Assemblages in Postglacial Pond Sediment Profiles	freshwater sediment	42.06	-71.3776	Non-saline	Illumina HiSeq 2000 sequencing; qiita_ptid_38:1622.UPMain.84.85									98686	0.00585145	0.000133333	0	0.000133333	0.0011	0	3.33333e-05	0.0001	0	0.000233333	0.000233333	0	0.000433333	0.0006
ERR1538772	Biodiversity and Functional Patterns of Microbial Assemblages in Postglacial Pond Sediment Profiles	freshwater sediment	42.06	-71.3776	Non-saline	Illumina HiSeq 2000 sequencing; qiita_ptid_38:1622.UPMain.85.86									141581	0.00798711	0.000133333	3.33333e-05	0	0.001	0	3.33333e-05	0.000133333	0	0.0008	0.0008	0	0.0006	0.00176667
ERR1538773	Biodiversity and Functional Patterns of Microbial Assemblages in Postglacial Pond Sediment Profiles	freshwater sediment	42.06	-71.3776	Non-saline	Illumina HiSeq 2000 sequencing; qiita_ptid_38:1622.UPMain.86.87									87788	0.00822941	6.66667e-05	0	0.0001	0.0017	0	0.000166667	6.66667e-05	0	0.000666667	0.000666667	0	0.0006	0.00156667
ERR1538774	Biodiversity and Functional Patterns of Microbial Assemblages in Postglacial Pond Sediment Profiles	freshwater sediment	42.06	-71.3776	Non-saline	Illumina HiSeq 2000 sequencing; qiita_ptid_38:1622.UPMain.87.88									98077	0.00486681	0.0001	0	6.66667e-05	0.00113333	0	0	3.33333e-05	0	0.000133333	0.000133333	0	0.000433333	0.0003
ERR1538775	Biodiversity and Functional Patterns of Microbial Assemblages in Postglacial Pond Sediment Profiles	freshwater sediment	42.06	-71.3776	Non-saline	Illumina HiSeq 2000 sequencing; qiita_ptid_38:1622.UPMain.88.89									97875	0.00851621	0.0007	0	0.0001	0.00106667	0	6.66667e-05	0.000366667	0	0.000333333	0.000333333	0	0.0008	0.0011
ERR1538776	Biodiversity and Functional Patterns of Microbial Assemblages in Postglacial Pond Sediment Profiles	freshwater sediment	42.06	-71.3776	Non-saline	Illumina HiSeq 2000 sequencing; qiita_ptid_38:1622.UPMain.89.90									103057	0.00653789	0.000133333	0	0.000166667	0.000933333	0	3.33333e-05	0.0001	0	0.000433333	0.000433333	0	0.000366667	0.001
ERR1538777	Biodiversity and Functional Patterns of Microbial Assemblages in Postglacial Pond Sediment Profiles	freshwater sediment	42.06	-71.3776	Non-saline	Illumina HiSeq 2000 sequencing; qiita_ptid_38:1622.UPMain.9.10									99307	0.00529643	0.000166667	0	6.66667e-05	0.000833333	3.33333e-05	0	6.66667e-05	3.33333e-05	0.000733333	0.000733333	0	0.000333333	0.0016
ERR1538778	Biodiversity and Functional Patterns of Microbial Assemblages in Postglacial Pond Sediment Profiles	freshwater sediment	42.06	-71.3776	Non-saline	Illumina HiSeq 2000 sequencing; qiita_ptid_38:1622.UPMain.90.91									89185	0.00513363	3.33333e-05	0	3.33333e-05	0.00103333	0	0	6.66667e-05	0	0.0001	0.0001	0	0.000833333	0.000266667
ERR1538779	Biodiversity and Functional Patterns of Microbial Assemblages in Postglacial Pond Sediment Profiles	freshwater sediment	42.06	-71.3776	Non-saline	Illumina HiSeq 2000 sequencing; qiita_ptid_38:1622.UPMain.91.92									158622	0.00622778	0.000266667	0	0.000133333	0.00173333	0	6.66667e-05	0.0001	0	0.000266667	0.000266667	0	0.0007	0.0007
ERR1538780	Biodiversity and Functional Patterns of Microbial Assemblages in Postglacial Pond Sediment Profiles	freshwater sediment	42.06	-71.3776	Non-saline	Illumina HiSeq 2000 sequencing; qiita_ptid_38:1622.UPMain.92.93									99788	0.00519505	6.66667e-05	0	0.0001	0.0015	0	0	0	0	0.000266667	0.000266667	0	0.000566667	0.000533333
ERR1538781	Biodiversity and Functional Patterns of Microbial Assemblages in Postglacial Pond Sediment Profiles	freshwater sediment	42.06	-71.3776	Non-saline	Illumina HiSeq 2000 sequencing; qiita_ptid_38:1622.UPMain.93.94									75084	0.00540031	0.0001	0	0.000133333	0.00143333	0	3.33333e-05	6.66667e-05	0	0.000266667	0.000266667	0	0.0003	0.000633333
ERR1538782	Biodiversity and Functional Patterns of Microbial Assemblages in Postglacial Pond Sediment Profiles	freshwater sediment	42.06	-71.3776	Non-saline	Illumina HiSeq 2000 sequencing; qiita_ptid_38:1622.UPMain.94.95									68105	0.00490196	0.000266667	0	0.000233333	0.00106667	0	0	6.66667e-05	0	0.000133333	0.000133333	0	0.000866667	0.000333333
ERR1538783	Biodiversity and Functional Patterns of Microbial Assemblages in Postglacial Pond Sediment Profiles	freshwater sediment	42.06	-71.3776	Non-saline	Illumina HiSeq 2000 sequencing; qiita_ptid_38:1622.UPMain.95.96									83505	0.00524141	6.66667e-05	3.33333e-05	0.0001	0.00113333	0	0	3.33333e-05	3.33333e-05	0.000266667	0.000266667	0	0.000666667	0.0006
ERR1538784	Biodiversity and Functional Patterns of Microbial Assemblages in Postglacial Pond Sediment Profiles	freshwater sediment	42.06	-71.3776	Non-saline	Illumina HiSeq 2000 sequencing; qiita_ptid_38:1622.UPMain.96.97									89326	0.00492504	3.33333e-05	3.33333e-05	0	0.00103333	0	0	0	0	0.0004	0.0004	0	0.000366667	0.0008
ERR1538785	Biodiversity and Functional Patterns of Microbial Assemblages in Postglacial Pond Sediment Profiles	freshwater sediment	42.06	-71.3776	Non-saline	Illumina HiSeq 2000 sequencing; qiita_ptid_38:1622.UPMain.97.98									71373	0.00478548	0.0001	0	0	0.000933333	0	3.33333e-05	3.33333e-05	0	0.000266667	0.000266667	0	0.000366667	0.0006
ERR1538786	Biodiversity and Functional Patterns of Microbial Assemblages in Postglacial Pond Sediment Profiles	freshwater sediment	42.06	-71.3776	Non-saline	Illumina HiSeq 2000 sequencing; qiita_ptid_38:1622.UPMain.99.100									86398	0.00590057	0.0003	0	0	0.00116667	0	6.66667e-05	0.0002	0	0.0003	0.0003	0	0.0002	0.000866667
ERR1538787	Biodiversity and Functional Patterns of Microbial Assemblages in Postglacial Pond Sediment Profiles	freshwater sediment	42.06	-71.3776	Non-saline	Illumina HiSeq 2000 sequencing; qiita_ptid_38:1622.UPSub.0.1									90934	0.00231254	3.33333e-05	0	3.33333e-05	3.33333e-05	3.33333e-05	3.33333e-05	0.000133333	3.33333e-05	0.0001	0.0001	0	0.0002	0.000433333
ERR1538788	Biodiversity and Functional Patterns of Microbial Assemblages in Postglacial Pond Sediment Profiles	freshwater sediment	42.06	-71.3776	Non-saline	Illumina HiSeq 2000 sequencing; qiita_ptid_38:1622.UPSub.1.2									84227	0.00182822	0	0	3.33333e-05	0.0001	0	0	0.000133333	0	0.0002	0.0002	0	0.000266667	0.000533333
ERR1538789	Biodiversity and Functional Patterns of Microbial Assemblages in Postglacial Pond Sediment Profiles	freshwater sediment	42.06	-71.3776	Non-saline	Illumina HiSeq 2000 sequencing; qiita_ptid_38:1622.UPSub.10.11									53706	0.00558515	0.0002	0	6.66667e-05	0.000533333	0.000233333	0	0.0001	0	0.000733333	0.000733333	0	0.000566667	0.0018
ERR1538791	Biodiversity and Functional Patterns of Microbial Assemblages in Postglacial Pond Sediment Profiles	freshwater sediment	42.06	-71.3776	Non-saline	Illumina HiSeq 2000 sequencing; qiita_ptid_38:1622.UPSub.101.102									97034	0.00411807	0.000133333	0	6.66667e-05	0.00153333	0	0	0	0	0.0001	0.0001	0	0.0003	0.0002
ERR1538794	Biodiversity and Functional Patterns of Microbial Assemblages in Postglacial Pond Sediment Profiles	freshwater sediment	42.06	-71.3776	Non-saline	Illumina HiSeq 2000 sequencing; qiita_ptid_38:1622.UPSub.104.105									95125	0.00444676	0.000133333	0	0.0002	0.00136667	0	0	0	0	0.000133333	0.000133333	0	0.000266667	0.000266667
ERR1538795	Biodiversity and Functional Patterns of Microbial Assemblages in Postglacial Pond Sediment Profiles	freshwater sediment	42.06	-71.3776	Non-saline	Illumina HiSeq 2000 sequencing; qiita_ptid_38:1622.UPSub.105.106									121516	0.0050464	0.0003	0	3.33333e-05	0.0023	0	0	0	0	0.000133333	0.000133333	0	0.0001	0.000266667
ERR1538796	Biodiversity and Functional Patterns of Microbial Assemblages in Postglacial Pond Sediment Profiles	freshwater sediment	42.06	-71.3776	Non-saline	Illumina HiSeq 2000 sequencing; qiita_ptid_38:1622.UPSub.106.107									86682	0.00303977	3.33333e-05	0	0	0.000766667	0	0	3.33333e-05	0	3.33333e-05	3.33333e-05	0	0.0005	0.0001
ERR1538800	Biodiversity and Functional Patterns of Microbial Assemblages in Postglacial Pond Sediment Profiles	freshwater sediment	42.06	-71.3776	Non-saline	Illumina HiSeq 2000 sequencing; qiita_ptid_38:1622.UPSub.11.12									59465	0.00700197	3.33333e-05	0	0.000133333	0.001	0.0002	0	0.0001	0	0.000733333	0.000733333	0	0.0007	0.00176667
ERR1538801	Biodiversity and Functional Patterns of Microbial Assemblages in Postglacial Pond Sediment Profiles	freshwater sediment	42.06	-71.3776	Non-saline	Illumina HiSeq 2000 sequencing; qiita_ptid_38:1622.UPSub.111.112									85318	0.00326266	0.0003	0	0	0.0001	0	0	0	0	0.0001	0.0001	0	0.000933333	0.0002
ERR1538802	Biodiversity and Functional Patterns of Microbial Assemblages in Postglacial Pond Sediment Profiles	freshwater sediment	42.06	-71.3776	Non-saline	Illumina HiSeq 2000 sequencing; qiita_ptid_38:1622.UPSub.12.13									76106	0.0055289	6.66667e-05	0	3.33333e-05	0.000833333	0.000166667	3.33333e-05	0.000266667	3.33333e-05	0.000466667	0.000466667	0	0.0002	0.00143333
ERR1538803	Biodiversity and Functional Patterns of Microbial Assemblages in Postglacial Pond Sediment Profiles	freshwater sediment	42.06	-71.3776	Non-saline	Illumina HiSeq 2000 sequencing; qiita_ptid_38:1622.UPSub.121.122									71280	0.00358147	0.0003	0	0	0.000166667	0	0	0	0	0.000333333	0.000333333	0	0.000566667	0.000666667
ERR1538804	Biodiversity and Functional Patterns of Microbial Assemblages in Postglacial Pond Sediment Profiles	freshwater sediment	42.06	-71.3776	Non-saline	Illumina HiSeq 2000 sequencing; qiita_ptid_38:1622.UPSub.13.14									111607	0.0069108	0.000166667	0	0.0001	0.000933333	0.000133333	0	0.000233333	3.33333e-05	0.000566667	0.000566667	0	0.000466667	0.00153333
ERR1538805	Biodiversity and Functional Patterns of Microbial Assemblages in Postglacial Pond Sediment Profiles	freshwater sediment	42.06	-71.3776	Non-saline	Illumina HiSeq 2000 sequencing; qiita_ptid_38:1622.UPSub.14.15									80352	0.0072824	0.000266667	3.33333e-05	0	0.000966667	3.33333e-05	0	0.000133333	0	0.000433333	0.000433333	0	0.0007	0.00103333
ERR1538807	Biodiversity and Functional Patterns of Microbial Assemblages in Postglacial Pond Sediment Profiles	freshwater sediment	42.06	-71.3776	Non-saline	Illumina HiSeq 2000 sequencing; qiita_ptid_38:1622.UPSub.15.16									83243	0.0070975	0.000233333	0	0	0.001	6.66667e-05	0	0.0002	0.0001	0.000433333	0.000433333	0	0.000566667	0.00123333
ERR1538809	Biodiversity and Functional Patterns of Microbial Assemblages in Postglacial Pond Sediment Profiles	freshwater sediment	42.06	-71.3776	Non-saline	Illumina HiSeq 2000 sequencing; qiita_ptid_38:1622.UPSub.16.17									72609	0.0127074	0.000266667	3.33333e-05	0.000133333	0.00253333	6.66667e-05	0	0.000366667	3.33333e-05	0.000833333	0.000833333	0	0.000533333	0.00213333
ERR1538811	Biodiversity and Functional Patterns of Microbial Assemblages in Postglacial Pond Sediment Profiles	freshwater sediment	42.06	-71.3776	Non-saline	Illumina HiSeq 2000 sequencing; qiita_ptid_38:1622.UPSub.17.18									85363	0.0129801	0.000266667	0	0.000166667	0.00193333	0	0	0.0004	3.33333e-05	0.00136667	0.00136667	0	0.000933333	0.00316667
ERR1538813	Biodiversity and Functional Patterns of Microbial Assemblages in Postglacial Pond Sediment Profiles	freshwater sediment	42.06	-71.3776	Non-saline	Illumina HiSeq 2000 sequencing; qiita_ptid_38:1622.UPSub.18.19									88678	0.0136335	0.0002	0	0.0002	0.00196667	6.66667e-05	3.33333e-05	0.000433333	0	0.000833333	0.000833333	0	0.000833333	0.0022
ERR1538814	Biodiversity and Functional Patterns of Microbial Assemblages in Postglacial Pond Sediment Profiles	freshwater sediment	42.06	-71.3776	Non-saline	Illumina HiSeq 2000 sequencing; qiita_ptid_38:1622.UPSub.19.20									93846	0.0114008	0.0002	3.33333e-05	0.000166667	0.00203333	3.33333e-05	0	0.0003	0	0.000633333	0.000633333	0	0.000766667	0.0016
ERR1538816	Biodiversity and Functional Patterns of Microbial Assemblages in Postglacial Pond Sediment Profiles	freshwater sediment	42.06	-71.3776	Non-saline	Illumina HiSeq 2000 sequencing; qiita_ptid_38:1622.UPSub.2.3									84716	0.00146362	0	0	0	0	0	0	0.000166667	0	0.000166667	0.000166667	0	0.0001	0.0005
ERR1538817	Biodiversity and Functional Patterns of Microbial Assemblages in Postglacial Pond Sediment Profiles	freshwater sediment	42.06	-71.3776	Non-saline	Illumina HiSeq 2000 sequencing; qiita_ptid_38:1622.UPSub.21.22									94596	0.0124333	0.0001	0	0.000166667	0.00246667	0.000133333	3.33333e-05	0.000366667	0	0.00116667	0.00116667	0	0.000766667	0.00286667
ERR1538818	Biodiversity and Functional Patterns of Microbial Assemblages in Postglacial Pond Sediment Profiles	freshwater sediment	42.06	-71.3776	Non-saline	Illumina HiSeq 2000 sequencing; qiita_ptid_38:1622.UPSub.22.23									104473	0.0161717	6.66667e-05	3.33333e-05	0.0003	0.00223333	0	0.0001	0.000366667	0	0.000966667	0.000966667	0	0.000366667	0.0024
ERR1538821	Biodiversity and Functional Patterns of Microbial Assemblages in Postglacial Pond Sediment Profiles	freshwater sediment	42.06	-71.3776	Non-saline	Illumina HiSeq 2000 sequencing; qiita_ptid_38:1622.UPSub.23.24									113977	0.0139111	0.000133333	0	0.000133333	0.00246667	0	0.000266667	0.0001	0	0.00123333	0.00123333	0	0.000766667	0.00283333
ERR1538824	Biodiversity and Functional Patterns of Microbial Assemblages in Postglacial Pond Sediment Profiles	freshwater sediment	42.06	-71.3776	Non-saline	Illumina HiSeq 2000 sequencing; qiita_ptid_38:1622.UPSub.24.25									92022	0.017634	0.0002	0	0.000266667	0.00286667	6.66667e-05	0.000166667	0.000166667	0	0.0013	0.0013	0	0.000666667	0.003
ERR1538827	Biodiversity and Functional Patterns of Microbial Assemblages in Postglacial Pond Sediment Profiles	freshwater sediment	42.06	-71.3776	Non-saline	Illumina HiSeq 2000 sequencing; qiita_ptid_38:1622.UPSub.25.26									93155	0.0140648	0.0002	0	0.0001	0.00203333	0	0.0002	0.000366667	0	0.0015	0.0015	0	0.0006	0.00356667
ERR1538830	Biodiversity and Functional Patterns of Microbial Assemblages in Postglacial Pond Sediment Profiles	freshwater sediment	42.06	-71.3776	Non-saline	Illumina HiSeq 2000 sequencing; qiita_ptid_38:1622.UPSub.26.27									93932	0.0155724	0.000133333	0	3.33333e-05	0.00266667	0	0.0002	0.000166667	0	0.0014	0.0014	0	0.0006	0.00316667
ERR1538833	Biodiversity and Functional Patterns of Microbial Assemblages in Postglacial Pond Sediment Profiles	freshwater sediment	42.06	-71.3776	Non-saline	Illumina HiSeq 2000 sequencing; qiita_ptid_38:1622.UPSub.27.28									80504	0.0185886	0.000233333	0	0.000233333	0.0029	0	0.000133333	0.000466667	3.33333e-05	0.00196667	0.00196667	0	0.0006	0.00456667
ERR1538836	Biodiversity and Functional Patterns of Microbial Assemblages in Postglacial Pond Sediment Profiles	freshwater sediment	42.06	-71.3776	Non-saline	Illumina HiSeq 2000 sequencing; qiita_ptid_38:1622.UPSub.28.29									113229	0.02204	0.0001	0	3.33333e-05	0.00346667	0	0.000233333	0.0006	0	0.0021	0.0021	0	0.000866667	0.00503333
ERR1538837	Biodiversity and Functional Patterns of Microbial Assemblages in Postglacial Pond Sediment Profiles	freshwater sediment	42.06	-71.3776	Non-saline	Illumina HiSeq 2000 sequencing; qiita_ptid_38:1622.UPSub.3.4									84086	0.00214456	3.33333e-05	0	0	0.0001	3.33333e-05	0	6.66667e-05	0	0.000466667	0.000466667	0	0.000366667	0.00103333
ERR1538838	Biodiversity and Functional Patterns of Microbial Assemblages in Postglacial Pond Sediment Profiles	freshwater sediment	42.06	-71.3776	Non-saline	Illumina HiSeq 2000 sequencing; qiita_ptid_38:1622.UPSub.30.31									98837	0.0201748	6.66667e-05	0	0.0001	0.0027	3.33333e-05	0.000233333	0.0003	3.33333e-05	0.0019	0.0019	0	0.00113333	0.0044
ERR1538839	Biodiversity and Functional Patterns of Microbial Assemblages in Postglacial Pond Sediment Profiles	freshwater sediment	42.06	-71.3776	Non-saline	Illumina HiSeq 2000 sequencing; qiita_ptid_38:1622.UPSub.31.32									90965	0.0183952	0.000233333	3.33333e-05	6.66667e-05	0.00293333	0	0.000166667	0.000266667	0	0.00166667	0.00166667	0	0.001	0.00376667
ERR1538840	Biodiversity and Functional Patterns of Microbial Assemblages in Postglacial Pond Sediment Profiles	freshwater sediment	42.06	-71.3776	Non-saline	Illumina HiSeq 2000 sequencing; qiita_ptid_38:1622.UPSub.32.33									90963	0.0205277	0.0003	0	0.000233333	0.0036	0	0.0003	0.000433333	3.33333e-05	0.00183333	0.00183333	0	0.000833333	0.00443333
ERR1538841	Biodiversity and Functional Patterns of Microbial Assemblages in Postglacial Pond Sediment Profiles	freshwater sediment	42.06	-71.3776	Non-saline	Illumina HiSeq 2000 sequencing; qiita_ptid_38:1622.UPSub.35.36									102755	0.015744	0.000166667	0	0.000166667	0.0017	0	0.000166667	0.000366667	0	0.00116667	0.00116667	0	0.000766667	0.00286667
ERR1538842	Biodiversity and Functional Patterns of Microbial Assemblages in Postglacial Pond Sediment Profiles	freshwater sediment	42.06	-71.3776	Non-saline	Illumina HiSeq 2000 sequencing; qiita_ptid_38:1622.UPSub.36.37									58024	0.021842	0.000266667	0	0.000166667	0.0022	0	0.0002	0.0004	0	0.00136667	0.00136667	0	0.00166667	0.00333333
ERR1538843	Biodiversity and Functional Patterns of Microbial Assemblages in Postglacial Pond Sediment Profiles	freshwater sediment	42.06	-71.3776	Non-saline	Illumina HiSeq 2000 sequencing; qiita_ptid_38:1622.UPSub.37.38									95993	0.0144312	0.000233333	0	0	0.00253333	0	0.000133333	0.000266667	0	0.00106667	0.00106667	0	0.00106667	0.00253333
ERR1538844	Biodiversity and Functional Patterns of Microbial Assemblages in Postglacial Pond Sediment Profiles	freshwater sediment	42.06	-71.3776	Non-saline	Illumina HiSeq 2000 sequencing; qiita_ptid_38:1622.UPSub.38.39									86888	0.0145285	0.0003	0	0.000133333	0.00246667	3.33333e-05	3.33333e-05	0.000433333	0	0.00113333	0.00113333	0	0.0007	0.00276667
ERR1538845	Biodiversity and Functional Patterns of Microbial Assemblages in Postglacial Pond Sediment Profiles	freshwater sediment	42.06	-71.3776	Non-saline	Illumina HiSeq 2000 sequencing; qiita_ptid_38:1622.UPSub.39.40									87901	0.0148343	0.000266667	0	3.33333e-05	0.00286667	0	3.33333e-05	0.0008	0	0.00123333	0.00123333	0	0.0009	0.0033
ERR1538846	Biodiversity and Functional Patterns of Microbial Assemblages in Postglacial Pond Sediment Profiles	freshwater sediment	42.06	-71.3776	Non-saline	Illumina HiSeq 2000 sequencing; qiita_ptid_38:1622.UPSub.4.5									105613	0.00433894	0.000166667	0	0.0001	0.0006	0.000133333	0	0.0001	0.000133333	0.000666667	0.000666667	0	0.000233333	0.0017
ERR1538847	Biodiversity and Functional Patterns of Microbial Assemblages in Postglacial Pond Sediment Profiles	freshwater sediment	42.06	-71.3776	Non-saline	Illumina HiSeq 2000 sequencing; qiita_ptid_38:1622.UPSub.40.41									107335	0.015699	0.000166667	0	0.000133333	0.00263333	0	0.000133333	0.000466667	0	0.00136667	0.00136667	0	0.001	0.00333333
ERR1538848	Biodiversity and Functional Patterns of Microbial Assemblages in Postglacial Pond Sediment Profiles	freshwater sediment	42.06	-71.3776	Non-saline	Illumina HiSeq 2000 sequencing; qiita_ptid_38:1622.UPSub.41.42									98715	0.0152917	0.000133333	0	0.0001	0.00226667	0	0.000133333	0.000533333	0	0.000933333	0.000933333	0	0.00106667	0.00253333
ERR1538849	Biodiversity and Functional Patterns of Microbial Assemblages in Postglacial Pond Sediment Profiles	freshwater sediment	42.06	-71.3776	Non-saline	Illumina HiSeq 2000 sequencing; qiita_ptid_38:1622.UPSub.42.43									89813	0.0147852	0.000266667	0	0.000166667	0.0025	0	3.33333e-05	0.0004	0	0.0008	0.0008	0	0.000833333	0.00203333
ERR1538850	Biodiversity and Functional Patterns of Microbial Assemblages in Postglacial Pond Sediment Profiles	freshwater sediment	42.06	-71.3776	Non-saline	Illumina HiSeq 2000 sequencing; qiita_ptid_38:1622.UPSub.43.44									91162	0.0119677	0.0001	0	0.0001	0.00146667	0	0.000166667	0.0004	0	0.000766667	0.000766667	0	0.0007	0.0021
ERR1538851	Biodiversity and Functional Patterns of Microbial Assemblages in Postglacial Pond Sediment Profiles	freshwater sediment	42.06	-71.3776	Non-saline	Illumina HiSeq 2000 sequencing; qiita_ptid_38:1622.UPSub.45.46									97477	0.0130821	0.000166667	0	0.000166667	0.00153333	0	0.000133333	0.0005	0	0.000533333	0.000533333	0	0.0007	0.0017
ERR1538852	Biodiversity and Functional Patterns of Microbial Assemblages in Postglacial Pond Sediment Profiles	freshwater sediment	42.06	-71.3776	Non-saline	Illumina HiSeq 2000 sequencing; qiita_ptid_38:1622.UPSub.46.47									105917	0.0118249	0.000133333	0	0.000133333	0.0015	0	0.0001	0.000166667	0	0.00123333	0.00123333	0	0.000766667	0.00273333
ERR1538853	Biodiversity and Functional Patterns of Microbial Assemblages in Postglacial Pond Sediment Profiles	freshwater sediment	42.06	-71.3776	Non-saline	Illumina HiSeq 2000 sequencing; qiita_ptid_38:1622.UPSub.47.48									98197	0.0146791	0.0003	0	0.000233333	0.00206667	0	0.000233333	0.000333333	0	0.00136667	0.00136667	0	0.000766667	0.0033
ERR1538854	Biodiversity and Functional Patterns of Microbial Assemblages in Postglacial Pond Sediment Profiles	freshwater sediment	42.06	-71.3776	Non-saline	Illumina HiSeq 2000 sequencing; qiita_ptid_38:1622.UPSub.48.49									100733	0.0119726	0.0002	0	0.0003	0.00133333	0	0.0001	0.0003	0	0.001	0.001	0	0.001	0.0024
ERR1538855	Biodiversity and Functional Patterns of Microbial Assemblages in Postglacial Pond Sediment Profiles	freshwater sediment	42.06	-71.3776	Non-saline	Illumina HiSeq 2000 sequencing; qiita_ptid_38:1622.UPSub.49.50									103100	0.0105201	0.000266667	6.66667e-05	0	0.00106667	0	6.66667e-05	0.000166667	0	0.000466667	0.000466667	0	0.000766667	0.00116667
ERR1538856	Biodiversity and Functional Patterns of Microbial Assemblages in Postglacial Pond Sediment Profiles	freshwater sediment	42.06	-71.3776	Non-saline	Illumina HiSeq 2000 sequencing; qiita_ptid_38:1622.UPSub.5.6									110469	0.00568248	0.000166667	0	6.66667e-05	0.000366667	0.000166667	0	0.0001	6.66667e-05	0.0005	0.0005	0	0.0005	0.00133333
ERR1538857	Biodiversity and Functional Patterns of Microbial Assemblages in Postglacial Pond Sediment Profiles	freshwater sediment	42.06	-71.3776	Non-saline	Illumina HiSeq 2000 sequencing; qiita_ptid_38:1622.UPSub.50.51									84293	0.0113576	0.000133333	0	6.66667e-05	0.00213333	0	0.000133333	0.000166667	0	0.0007	0.0007	0	0.00106667	0.0017
ERR1538858	Biodiversity and Functional Patterns of Microbial Assemblages in Postglacial Pond Sediment Profiles	freshwater sediment	42.06	-71.3776	Non-saline	Illumina HiSeq 2000 sequencing; qiita_ptid_38:1622.UPSub.51.52									93310	0.0089657	0.000166667	3.33333e-05	3.33333e-05	0.00133333	3.33333e-05	0.000133333	0.0002	0	0.0007	0.0007	0	0.00123333	0.00176667
ERR1538859	Biodiversity and Functional Patterns of Microbial Assemblages in Postglacial Pond Sediment Profiles	freshwater sediment	42.06	-71.3776	Non-saline	Illumina HiSeq 2000 sequencing; qiita_ptid_38:1622.UPSub.52.53									91604	0.0104997	6.66667e-05	0.0001	0.000133333	0.00153333	0	0.0002	0.000166667	0	0.000866667	0.000866667	0	0.0007	0.0021
ERR1538860	Biodiversity and Functional Patterns of Microbial Assemblages in Postglacial Pond Sediment Profiles	freshwater sediment	42.06	-71.3776	Non-saline	Illumina HiSeq 2000 sequencing; qiita_ptid_38:1622.UPSub.53.54									104242	0.00847803	0.000266667	0	3.33333e-05	0.00176667	0	3.33333e-05	6.66667e-05	0	0.0006	0.0006	0	0.0004	0.0013
ERR1538861	Biodiversity and Functional Patterns of Microbial Assemblages in Postglacial Pond Sediment Profiles	freshwater sediment	42.06	-71.3776	Non-saline	Illumina HiSeq 2000 sequencing; qiita_ptid_38:1622.UPSub.54.55									105213	0.00817802	0.000166667	0	3.33333e-05	0.0016	0	0.000166667	0.000166667	0	0.0006	0.0006	0	0.000533333	0.00153333
ERR1538862	Biodiversity and Functional Patterns of Microbial Assemblages in Postglacial Pond Sediment Profiles	freshwater sediment	42.06	-71.3776	Non-saline	Illumina HiSeq 2000 sequencing; qiita_ptid_38:1622.UPSub.55.56									112267	0.0105497	0.0002	0	0.0001	0.00253333	0	0.0002	3.33333e-05	0	0.000566667	0.000566667	0	0.000466667	0.00136667
ERR1538863	Biodiversity and Functional Patterns of Microbial Assemblages in Postglacial Pond Sediment Profiles	freshwater sediment	42.06	-71.3776	Non-saline	Illumina HiSeq 2000 sequencing; qiita_ptid_38:1622.UPSub.56.57									105673	0.00799677	0.000233333	3.33333e-05	0	0.00133333	0	0	0.0001	0	0.0007	0.0007	0	0.000366667	0.0015
ERR1538864	Biodiversity and Functional Patterns of Microbial Assemblages in Postglacial Pond Sediment Profiles	freshwater sediment	42.06	-71.3776	Non-saline	Illumina HiSeq 2000 sequencing; qiita_ptid_38:1622.UPSub.57.58									102722	0.00840596	0.0003	0	3.33333e-05	0.00166667	0	0.000133333	0.000133333	0	0.0006	0.0006	0	0.000733333	0.00146667
ERR1538865	Biodiversity and Functional Patterns of Microbial Assemblages in Postglacial Pond Sediment Profiles	freshwater sediment	42.06	-71.3776	Non-saline	Illumina HiSeq 2000 sequencing; qiita_ptid_38:1622.UPSub.58.59									92400	0.00657127	0.000333333	0	0.0001	0.00166667	0	0.0001	0	0	0.000433333	0.000433333	0	0.000266667	0.000966667
ERR1538866	Biodiversity and Functional Patterns of Microbial Assemblages in Postglacial Pond Sediment Profiles	freshwater sediment	42.06	-71.3776	Non-saline	Illumina HiSeq 2000 sequencing; qiita_ptid_38:1622.UPSub.59.60									95671	0.00630604	0.000266667	0	6.66667e-05	0.00163333	0	3.33333e-05	0	0	0.0006	0.0006	0	0.0003	0.00123333
ERR1538867	Biodiversity and Functional Patterns of Microbial Assemblages in Postglacial Pond Sediment Profiles	freshwater sediment	42.06	-71.3776	Non-saline	Illumina HiSeq 2000 sequencing; qiita_ptid_38:1622.UPSub.6.7									109245	0.00405219	0.0001	0	6.66667e-05	0.000333333	0.0003	3.33333e-05	0.0001	3.33333e-05	0.0005	0.0005	0	0.0002	0.00146667
ERR1538868	Biodiversity and Functional Patterns of Microbial Assemblages in Postglacial Pond Sediment Profiles	freshwater sediment	42.06	-71.3776	Non-saline	Illumina HiSeq 2000 sequencing; qiita_ptid_38:1622.UPSub.60.61									90607	0.00555789	0.000166667	0	0.0002	0.00123333	0	0.0001	3.33333e-05	0	0.000466667	0.000466667	0	0.0007	0.00106667
ERR1538869	Biodiversity and Functional Patterns of Microbial Assemblages in Postglacial Pond Sediment Profiles	freshwater sediment	42.06	-71.3776	Non-saline	Illumina HiSeq 2000 sequencing; qiita_ptid_38:1622.UPSub.61.62									111100	0.00648468	6.66667e-05	0	0.000233333	0.0016	0	3.33333e-05	6.66667e-05	0	0.000533333	0.000533333	0	0.000566667	0.00116667
ERR1538870	Biodiversity and Functional Patterns of Microbial Assemblages in Postglacial Pond Sediment Profiles	freshwater sediment	42.06	-71.3776	Non-saline	Illumina HiSeq 2000 sequencing; qiita_ptid_38:1622.UPSub.62.63									251906	0.00481016	0.000333333	0	6.66667e-05	0.000833333	0	6.66667e-05	3.33333e-05	0	0.000333333	0.000333333	0	0.000566667	0.000766667
ERR1538871	Biodiversity and Functional Patterns of Microbial Assemblages in Postglacial Pond Sediment Profiles	freshwater sediment	42.06	-71.3776	Non-saline	Illumina HiSeq 2000 sequencing; qiita_ptid_38:1622.UPSub.63.64									96054	0.00428275	0.000266667	0	0.0002	0.0014	0	0.000133333	0.0001	0	0.000266667	0.000266667	0	0.000566667	0.000766667
ERR1538872	Biodiversity and Functional Patterns of Microbial Assemblages in Postglacial Pond Sediment Profiles	freshwater sediment	42.06	-71.3776	Non-saline	Illumina HiSeq 2000 sequencing; qiita_ptid_38:1622.UPSub.64.65									87539	0.00661387	0.000233333	0	3.33333e-05	0.00116667	0	0	6.66667e-05	0	0.000666667	0.000666667	0	0.000633333	0.0014
ERR1538873	Biodiversity and Functional Patterns of Microbial Assemblages in Postglacial Pond Sediment Profiles	freshwater sediment	42.06	-71.3776	Non-saline	Illumina HiSeq 2000 sequencing; qiita_ptid_38:1622.UPSub.65.66									68056	0.00518754	6.66667e-05	0	0.0002	0.000866667	0	6.66667e-05	0.0001	0	0.000333333	0.000333333	0	0.0005	0.000833333
ERR1538874	Biodiversity and Functional Patterns of Microbial Assemblages in Postglacial Pond Sediment Profiles	freshwater sediment	42.06	-71.3776	Non-saline	Illumina HiSeq 2000 sequencing; qiita_ptid_38:1622.UPSub.66.67									79110	0.00522781	0.000133333	0	6.66667e-05	0.001	0	6.66667e-05	0	0	0.000366667	0.000366667	0	0.0004	0.0008
ERR1538875	Biodiversity and Functional Patterns of Microbial Assemblages in Postglacial Pond Sediment Profiles	freshwater sediment	42.06	-71.3776	Non-saline	Illumina HiSeq 2000 sequencing; qiita_ptid_38:1622.UPSub.67.68									80554	0.00518421	0.0002	0	0.000133333	0.00126667	0	0.0001	6.66667e-05	0	0.0003	0.0003	0	0.000533333	0.000766667
ERR1538876	Biodiversity and Functional Patterns of Microbial Assemblages in Postglacial Pond Sediment Profiles	freshwater sediment	42.06	-71.3776	Non-saline	Illumina HiSeq 2000 sequencing; qiita_ptid_38:1622.UPSub.68.69									87866	0.00363505	0.000133333	0	0.000133333	0.0006	0	0	0	0	0.0001	0.0001	0	0.000433333	0.0002
ERR1538877	Biodiversity and Functional Patterns of Microbial Assemblages in Postglacial Pond Sediment Profiles	freshwater sediment	42.06	-71.3776	Non-saline	Illumina HiSeq 2000 sequencing; qiita_ptid_38:1622.UPSub.7.8									86713	0.00380466	0.0001	0	0	0.0002	0.000133333	3.33333e-05	0.0002	3.33333e-05	0.000566667	0.000566667	0	0.000266667	0.00153333
ERR1538878	Biodiversity and Functional Patterns of Microbial Assemblages in Postglacial Pond Sediment Profiles	freshwater sediment	42.06	-71.3776	Non-saline	Illumina HiSeq 2000 sequencing; qiita_ptid_38:1622.UPSub.70.71									80529	0.00462038	0.0001	0	0.000166667	0.0012	0	6.66667e-05	0	0	0.000333333	0.000333333	0	0.000333333	0.000733333
ERR1538879	Biodiversity and Functional Patterns of Microbial Assemblages in Postglacial Pond Sediment Profiles	freshwater sediment	42.06	-71.3776	Non-saline	Illumina HiSeq 2000 sequencing; qiita_ptid_38:1622.UPSub.71.72									92034	0.00491403	0.000166667	0	0	0.0013	0	0	6.66667e-05	0	0.0004	0.0004	0	0.0005	0.000866667
ERR1538880	Biodiversity and Functional Patterns of Microbial Assemblages in Postglacial Pond Sediment Profiles	freshwater sediment	42.06	-71.3776	Non-saline	Illumina HiSeq 2000 sequencing; qiita_ptid_38:1622.UPSub.72.73									92394	0.00442311	0.000166667	0	6.66667e-05	0.00146667	0	3.33333e-05	0	0	0.0001	0.0001	0	0.000266667	0.000233333
ERR1538881	Biodiversity and Functional Patterns of Microbial Assemblages in Postglacial Pond Sediment Profiles	freshwater sediment	42.06	-71.3776	Non-saline	Illumina HiSeq 2000 sequencing; qiita_ptid_38:1622.UPSub.73.74									82684	0.00362821	0.0002	0	6.66667e-05	0.000966667	0	3.33333e-05	3.33333e-05	0	0.0001	0.0001	0	0.0003	0.000266667
ERR1538882	Biodiversity and Functional Patterns of Microbial Assemblages in Postglacial Pond Sediment Profiles	freshwater sediment	42.06	-71.3776	Non-saline	Illumina HiSeq 2000 sequencing; qiita_ptid_38:1622.UPSub.75.76									75937	0.00461592	0.0001	0	0.000166667	0.00113333	0	0	0	0	0.000133333	0.000133333	0	0.0006	0.000266667
ERR1538883	Biodiversity and Functional Patterns of Microbial Assemblages in Postglacial Pond Sediment Profiles	freshwater sediment	42.06	-71.3776	Non-saline	Illumina HiSeq 2000 sequencing; qiita_ptid_38:1622.UPSub.77.78									115212	0.00663	0.000233333	3.33333e-05	0.0001	0.0019	0	0	3.33333e-05	0	0.000266667	0.000266667	0	0.0004	0.000566667
ERR1538884	Biodiversity and Functional Patterns of Microbial Assemblages in Postglacial Pond Sediment Profiles	freshwater sediment	42.06	-71.3776	Non-saline	Illumina HiSeq 2000 sequencing; qiita_ptid_38:1622.UPSub.78.79									120783	0.00468595	0.000133333	0	0	0.00126667	0	0	3.33333e-05	0	0.0003	0.0003	0	0.0002	0.000633333
ERR1538885	Biodiversity and Functional Patterns of Microbial Assemblages in Postglacial Pond Sediment Profiles	freshwater sediment	42.06	-71.3776	Non-saline	Illumina HiSeq 2000 sequencing; qiita_ptid_38:1622.UPSub.79.80									106363	0.00716043	0.000233333	0	0	0.0018	0	0	0	0	0.000266667	0.000266667	0	0.000433333	0.000533333
ERR1538886	Biodiversity and Functional Patterns of Microbial Assemblages in Postglacial Pond Sediment Profiles	freshwater sediment	42.06	-71.3776	Non-saline	Illumina HiSeq 2000 sequencing; qiita_ptid_38:1622.UPSub.8.9									96169	0.00833036	0.000133333	0	0.0001	0.000833333	0	3.33333e-05	0.000266667	3.33333e-05	0.000833333	0.000833333	0	0.0007	0.002
ERR1538887	Biodiversity and Functional Patterns of Microbial Assemblages in Postglacial Pond Sediment Profiles	freshwater sediment	42.06	-71.3776	Non-saline	Illumina HiSeq 2000 sequencing; qiita_ptid_38:1622.UPSub.80.81									96994	0.00508834	0.0001	0	6.66667e-05	0.00136667	0	6.66667e-05	0	0	0.0002	0.0002	0	0.000166667	0.000466667
ERR1538888	Biodiversity and Functional Patterns of Microbial Assemblages in Postglacial Pond Sediment Profiles	freshwater sediment	42.06	-71.3776	Non-saline	Illumina HiSeq 2000 sequencing; qiita_ptid_38:1622.UPSub.81.82									104411	0.00413064	0.0001	0	0	0.000966667	0	3.33333e-05	0	0	6.66667e-05	6.66667e-05	0	0.000233333	0.000166667
ERR1538889	Biodiversity and Functional Patterns of Microbial Assemblages in Postglacial Pond Sediment Profiles	freshwater sediment	42.06	-71.3776	Non-saline	Illumina HiSeq 2000 sequencing; qiita_ptid_38:1622.UPSub.82.83									103460	0.00457635	0.0002	0	0.0001	0.00143333	0	0	3.33333e-05	0	6.66667e-05	6.66667e-05	0	0.0001	0.000166667
ERR1538890	Biodiversity and Functional Patterns of Microbial Assemblages in Postglacial Pond Sediment Profiles	freshwater sediment	42.06	-71.3776	Non-saline	Illumina HiSeq 2000 sequencing; qiita_ptid_38:1622.UPSub.83.84									94225	0.00343215	0.0001	0	0.0002	0.000633333	0	3.33333e-05	0	0	3.33333e-05	3.33333e-05	0	0.0003	0.0001
ERR1538891	Biodiversity and Functional Patterns of Microbial Assemblages in Postglacial Pond Sediment Profiles	freshwater sediment	42.06	-71.3776	Non-saline	Illumina HiSeq 2000 sequencing; qiita_ptid_38:1622.UPSub.84.85									128120	0.00450955	0.000166667	0	0.0001	0.0013	0	0	0	0	0.000166667	0.000166667	0	0.0003	0.000333333
ERR1538892	Biodiversity and Functional Patterns of Microbial Assemblages in Postglacial Pond Sediment Profiles	freshwater sediment	42.06	-71.3776	Non-saline	Illumina HiSeq 2000 sequencing; qiita_ptid_38:1622.UPSub.85.86									71636	0.00587472	0.0001	0	3.33333e-05	0.00146667	0	3.33333e-05	0	0	0.0003	0.0003	0	0.000233333	0.000633333
ERR1538893	Biodiversity and Functional Patterns of Microbial Assemblages in Postglacial Pond Sediment Profiles	freshwater sediment	42.06	-71.3776	Non-saline	Illumina HiSeq 2000 sequencing; qiita_ptid_38:1622.UPSub.86.87									51958	0.0049158	0	0	0	0.00126667	0	3.33333e-05	3.33333e-05	0	0.000166667	0.000166667	0	0.0002	0.0004
ERR1538894	Biodiversity and Functional Patterns of Microbial Assemblages in Postglacial Pond Sediment Profiles	freshwater sediment	42.06	-71.3776	Non-saline	Illumina HiSeq 2000 sequencing; qiita_ptid_38:1622.UPSub.87.88									65774	0.00529397	0.000166667	0	6.66667e-05	0.00153333	0	3.33333e-05	0	0	0.000166667	0.000166667	0	0.000266667	0.000366667
ERR1538895	Biodiversity and Functional Patterns of Microbial Assemblages in Postglacial Pond Sediment Profiles	freshwater sediment	42.06	-71.3776	Non-saline	Illumina HiSeq 2000 sequencing; qiita_ptid_38:1622.UPSub.88.89									51688	0.0045034	0.0001	3.33333e-05	3.33333e-05	0.00143333	0	0	0	0	0.000133333	0.000133333	0	0.000666667	0.000266667
ERR1538896	Biodiversity and Functional Patterns of Microbial Assemblages in Postglacial Pond Sediment Profiles	freshwater sediment	42.06	-71.3776	Non-saline	Illumina HiSeq 2000 sequencing; qiita_ptid_38:1622.UPSub.89.90									94135	0.0036976	0.0002	0	0	0.000733333	0	0	0	0	6.66667e-05	6.66667e-05	0	0.0004	0.000133333
ERR1538897	Biodiversity and Functional Patterns of Microbial Assemblages in Postglacial Pond Sediment Profiles	freshwater sediment	42.06	-71.3776	Non-saline	Illumina HiSeq 2000 sequencing; qiita_ptid_38:1622.UPSub.9.10									94855	0.00793777	0.000166667	0	6.66667e-05	0.0013	0.0001	6.66667e-05	0.000266667	0	0.000833333	0.000833333	0	0.000633333	0.0021
ERR1538898	Biodiversity and Functional Patterns of Microbial Assemblages in Postglacial Pond Sediment Profiles	freshwater sediment	42.06	-71.3776	Non-saline	Illumina HiSeq 2000 sequencing; qiita_ptid_38:1622.UPSub.90.91									98084	0.00380712	0.000133333	3.33333e-05	6.66667e-05	0.0007	0	0	0	0	6.66667e-05	6.66667e-05	0	0.000233333	0.000133333
ERR1538899	Biodiversity and Functional Patterns of Microbial Assemblages in Postglacial Pond Sediment Profiles	freshwater sediment	42.06	-71.3776	Non-saline	Illumina HiSeq 2000 sequencing; qiita_ptid_38:1622.UPSub.91.92									78441	0.00615265	0.0002	0	3.33333e-05	0.00113333	0	0	0	0	6.66667e-05	6.66667e-05	0	0.0004	0.000133333
ERR1538900	Biodiversity and Functional Patterns of Microbial Assemblages in Postglacial Pond Sediment Profiles	freshwater sediment	42.06	-71.3776	Non-saline	Illumina HiSeq 2000 sequencing; qiita_ptid_38:1622.UPSub.92.93									87476	0.00579409	0.000233333	0	0.000133333	0.0011	0	0	0	0	0.0002	0.0002	0	0.0003	0.0004
ERR1538901	Biodiversity and Functional Patterns of Microbial Assemblages in Postglacial Pond Sediment Profiles	freshwater sediment	42.06	-71.3776	Non-saline	Illumina HiSeq 2000 sequencing; qiita_ptid_38:1622.UPSub.93.94									82206	0.00433607	0.0003	0	6.66667e-05	0.0013	0	0	3.33333e-05	0	0	0	0	0.000666667	3.33333e-05
ERR1538902	Biodiversity and Functional Patterns of Microbial Assemblages in Postglacial Pond Sediment Profiles	freshwater sediment	42.06	-71.3776	Non-saline	Illumina HiSeq 2000 sequencing; qiita_ptid_38:1622.UPSub.94.95									97144	0.00411896	0.000333333	0	0.000133333	0.001	0	0	0	0	6.66667e-05	6.66667e-05	0	0.0005	0.000133333
ERR1538903	Biodiversity and Functional Patterns of Microbial Assemblages in Postglacial Pond Sediment Profiles	freshwater sediment	42.06	-71.3776	Non-saline	Illumina HiSeq 2000 sequencing; qiita_ptid_38:1622.UPSub.95.96									85788	0.00477907	0.000166667	0	0.0001	0.0011	0	0	0	0	6.66667e-05	6.66667e-05	0	0.000633333	0.000133333
ERR1538905	Biodiversity and Functional Patterns of Microbial Assemblages in Postglacial Pond Sediment Profiles	freshwater sediment	42.06	-71.3776	Non-saline	Illumina HiSeq 2000 sequencing; qiita_ptid_38:1622.UPSub.97.98									103121	0.00405114	0.000333333	0	6.66667e-05	0.0009	0	0	0	0	6.66667e-05	6.66667e-05	0	0.000533333	0.000133333
ERR1538906	Biodiversity and Functional Patterns of Microbial Assemblages in Postglacial Pond Sediment Profiles	freshwater sediment	42.06	-71.3776	Non-saline	Illumina HiSeq 2000 sequencing; qiita_ptid_38:1622.UPSub.98.99									99934	0.00438629	0.0002	0	0.000166667	0.000933333	0	0	0	0	0.000133333	0.000133333	0	0.000433333	0.000266667
ERR1538907	Biodiversity and Functional Patterns of Microbial Assemblages in Postglacial Pond Sediment Profiles	freshwater sediment	42.06	-71.3776	Non-saline	Illumina HiSeq 2000 sequencing; qiita_ptid_38:1622.UPSub.99.100									79149	0.0040786	0.0001	0	0	0.000666667	0	0	0	0	0.0001	0.0001	0	0.0004	0.0002
ERR1589914	Geographic distance and pH drive bacterial distribution in alkaline lake sediments across Tibetan Plateau	freshwater sediment	32.47	83.22	Saline	Illumina HiSeq 2000 sequencing; qiita_ptid_39:1627.DRBC		9.03			0.00431709				88587	0.0022074	3.33333e-05	0	0	0.000166667	0	0	0.000133333	0	0	0	0	0.0005	0.000133333
ERR1591089	Microbial community of the bulk soil and rhizosphere of rice plants over its lifecycle	cropland	35.117	138.937	Non-saline	Illumina HiSeq 2000 sequencing; qiita_ptid_41:1642.MS00001									67365	0.00103731	6.66667e-05	0	6.66667e-05	0	0.000133333	0.000166667	0	0	0.000133333	0.000133333	0	0	0.000566667
ERR1591090	Microbial community of the bulk soil and rhizosphere of rice plants over its lifecycle	cropland	35.117	138.937	Non-saline	Illumina HiSeq 2000 sequencing; qiita_ptid_41:1642.MS00002									95062	0.00107162	3.33333e-05	0	0	3.33333e-05	3.33333e-05	0.0001	3.33333e-05	0	0.0003	0.0003	0	6.66667e-05	0.000766667
ERR1591091	Microbial community of the bulk soil and rhizosphere of rice plants over its lifecycle	cropland	35.117	138.937	Non-saline	Illumina HiSeq 2000 sequencing; qiita_ptid_41:1642.MS00003									126627	0.00145648	0	0	6.66667e-05	0.000166667	0.0001	0.0001	6.66667e-05	0	0.0001	0.0001	0	0.000166667	0.000466667
ERR1591092	Microbial community of the bulk soil and rhizosphere of rice plants over its lifecycle	cropland	35.117	138.937	Non-saline	Illumina HiSeq 2000 sequencing; qiita_ptid_41:1642.MS00004									117283	0.00117743	0	0	0	0	3.33333e-05	0.000166667	3.33333e-05	0	0	0	0	3.33333e-05	0.000233333
ERR1591093	Microbial community of the bulk soil and rhizosphere of rice plants over its lifecycle	cropland	35.117	138.937	Non-saline	Illumina HiSeq 2000 sequencing; qiita_ptid_41:1642.MS00005									115502	0.00119517	0	0	0	6.66667e-05	0.000266667	0.000266667	3.33333e-05	0	0.0002	0.0002	0	0	0.000966667
ERR1591094	Microbial community of the bulk soil and rhizosphere of rice plants over its lifecycle	cropland	35.117	138.937	Non-saline	Illumina HiSeq 2000 sequencing; qiita_ptid_41:1642.MS00006									138250	0.00104566	0	0	6.66667e-05	0.0001	0.000233333	3.33333e-05	3.33333e-05	0	6.66667e-05	6.66667e-05	0	0.0001	0.000433333
ERR1591097	Microbial community of the bulk soil and rhizosphere of rice plants over its lifecycle	cropland	35.117	138.937	Non-saline	Illumina HiSeq 2000 sequencing; qiita_ptid_41:1642.MS00009									94793	0.00100685	0	0	6.66667e-05	0	0.000266667	6.66667e-05	3.33333e-05	0	3.33333e-05	3.33333e-05	0	6.66667e-05	0.000433333
ERR1591099	Microbial community of the bulk soil and rhizosphere of rice plants over its lifecycle	cropland	35.117	138.937	Non-saline	Illumina HiSeq 2000 sequencing; qiita_ptid_41:1642.MS00011									99991	0.00236951	0	0	3.33333e-05	3.33333e-05	0.000333333	0.000166667	0.000166667	0	6.66667e-05	6.66667e-05	0	0.000266667	0.0008
ERR1591100	Microbial community of the bulk soil and rhizosphere of rice plants over its lifecycle	cropland	35.117	138.937	Non-saline	Illumina HiSeq 2000 sequencing; qiita_ptid_41:1642.MS00012									88960	0.00356408	0	0	6.66667e-05	3.33333e-05	0.00123333	0.000233333	0.000233333	0	0.0001	0.0001	0	0.0001	0.0019
ERR1591101	Microbial community of the bulk soil and rhizosphere of rice plants over its lifecycle	cropland	35.117	138.937	Non-saline	Illumina HiSeq 2000 sequencing; qiita_ptid_41:1642.MS00013									139888	0.00318118	6.66667e-05	0	6.66667e-05	0	0.000733333	0.0002	0.000266667	0	0.000433333	0.000433333	0	0.000133333	0.00206667
ERR1591102	Microbial community of the bulk soil and rhizosphere of rice plants over its lifecycle	cropland	35.117	138.937	Non-saline	Illumina HiSeq 2000 sequencing; qiita_ptid_41:1642.MS00014									162884	0.00411599	0	0	0	0	0.00173333	0.000233333	0.000233333	0	0.000233333	0.000233333	0	0	0.00266667
ERR1591104	Microbial community of the bulk soil and rhizosphere of rice plants over its lifecycle	cropland	35.117	138.937	Non-saline	Illumina HiSeq 2000 sequencing; qiita_ptid_41:1642.MS00016									182037	0.00265426	3.33333e-05	0	0	3.33333e-05	0.00106667	0.000266667	0.0001	0	0.000333333	0.000333333	0	0.0001	0.0021
ERR1591105	Microbial community of the bulk soil and rhizosphere of rice plants over its lifecycle	cropland	35.117	138.937	Non-saline	Illumina HiSeq 2000 sequencing; qiita_ptid_41:1642.MS00017									93668	0.00245314	6.66667e-05	0	3.33333e-05	0	0.0005	0.000133333	0.0001	0	0.0003	0.0003	0	0.0001	0.00133333
ERR1591106	Microbial community of the bulk soil and rhizosphere of rice plants over its lifecycle	cropland	35.117	138.937	Non-saline	Illumina HiSeq 2000 sequencing; qiita_ptid_41:1642.MS00018									112568	0.00313401	0	0	3.33333e-05	3.33333e-05	0.00116667	0.0001	0.000166667	0	0.000166667	0.000166667	0	3.33333e-05	0.00176667
ERR1591107	Microbial community of the bulk soil and rhizosphere of rice plants over its lifecycle	cropland	35.117	138.937	Non-saline	Illumina HiSeq 2000 sequencing; qiita_ptid_41:1642.MS00019									159299	0.00230774	0	0	0.0001	0	0.0007	0.0001	0.000266667	0	6.66667e-05	6.66667e-05	0	3.33333e-05	0.0012
ERR1591108	Microbial community of the bulk soil and rhizosphere of rice plants over its lifecycle	cropland	35.117	138.937	Non-saline	Illumina HiSeq 2000 sequencing; qiita_ptid_41:1642.MS00020									127218	0.00226075	0	0	0.0001	0	0.0006	0.000166667	0.000133333	0	0.000133333	0.000133333	0	3.33333e-05	0.00116667
ERR1591109	Microbial community of the bulk soil and rhizosphere of rice plants over its lifecycle	cropland	35.117	138.937	Non-saline	Illumina HiSeq 2000 sequencing; qiita_ptid_41:1642.MS00021									141717	0.00241186	0	0	3.33333e-05	0	0.000766667	6.66667e-05	0.000166667	0	0.000266667	0.000266667	0	3.33333e-05	0.00153333
ERR1591110	Microbial community of the bulk soil and rhizosphere of rice plants over its lifecycle	cropland	35.117	138.937	Non-saline	Illumina HiSeq 2000 sequencing; qiita_ptid_41:1642.MS00022									153216	0.00171271	0	0	3.33333e-05	3.33333e-05	0.0005	0.0001	0.0001	0	0.000166667	0.000166667	0	3.33333e-05	0.00103333
ERR1591111	Microbial community of the bulk soil and rhizosphere of rice plants over its lifecycle	cropland	35.117	138.937	Non-saline	Illumina HiSeq 2000 sequencing; qiita_ptid_41:1642.MS00023									236357	0.00209443	3.33333e-05	0	0	0	0.00126667	3.33333e-05	0.000233333	0	3.33333e-05	3.33333e-05	0	6.66667e-05	0.0016
ERR1591112	Microbial community of the bulk soil and rhizosphere of rice plants over its lifecycle	cropland	35.117	138.937	Non-saline	Illumina HiSeq 2000 sequencing; qiita_ptid_41:1642.MS00024									287353	0.00259612	3.33333e-05	0	3.33333e-05	0	0.000733333	6.66667e-05	0.0001	0	0.000333333	0.000333333	0	6.66667e-05	0.00156667
ERR1591113	Microbial community of the bulk soil and rhizosphere of rice plants over its lifecycle	cropland	35.117	138.937	Non-saline	Illumina HiSeq 2000 sequencing; qiita_ptid_41:1642.MS00025									66393	0.00339305	0	0	3.33333e-05	0	0.0015	0.0002	0.0002	0	0.000233333	0.000233333	0	0.000166667	0.00236667
ERR1591114	Microbial community of the bulk soil and rhizosphere of rice plants over its lifecycle	cropland	35.117	138.937	Non-saline	Illumina HiSeq 2000 sequencing; qiita_ptid_41:1642.MS00026									52671	0.00285013	3.33333e-05	0	3.33333e-05	3.33333e-05	0.0007	0.000333333	6.66667e-05	0	0.000233333	0.000233333	0	0.0001	0.00156667
ERR1591115	Microbial community of the bulk soil and rhizosphere of rice plants over its lifecycle	cropland	35.117	138.937	Non-saline	Illumina HiSeq 2000 sequencing; qiita_ptid_41:1642.MS00027									141116	0.00385031	3.33333e-05	0	0.0001	0	0.00166667	3.33333e-05	0.0002	0	0.0003	0.0003	0	3.33333e-05	0.0025
ERR1591116	Microbial community of the bulk soil and rhizosphere of rice plants over its lifecycle	cropland	35.117	138.937	Non-saline	Illumina HiSeq 2000 sequencing; qiita_ptid_41:1642.MS00028									132881	0.00218534	6.66667e-05	0	6.66667e-05	3.33333e-05	0.0004	0.000166667	3.33333e-05	0	0.0001	0.0001	0	6.66667e-05	0.0008
ERR1591117	Microbial community of the bulk soil and rhizosphere of rice plants over its lifecycle	cropland	35.117	138.937	Non-saline	Illumina HiSeq 2000 sequencing; qiita_ptid_41:1642.MS00029									147561	0.00415162	6.66667e-05	0	3.33333e-05	3.33333e-05	0.000933333	0.0002	0.0002	0	0.0005	0.0005	0	0.0001	0.00233333
ERR1591118	Microbial community of the bulk soil and rhizosphere of rice plants over its lifecycle	cropland	35.117	138.937	Non-saline	Illumina HiSeq 2000 sequencing; qiita_ptid_41:1642.MS00030									189466	0.00321012	0	0	6.66667e-05	0	0.0014	0.000166667	0.000166667	0	0.000266667	0.000266667	0	0.000166667	0.00226667
ERR1591119	Microbial community of the bulk soil and rhizosphere of rice plants over its lifecycle	cropland	35.117	138.937	Non-saline	Illumina HiSeq 2000 sequencing; qiita_ptid_41:1642.MS00031									125238	0.00229829	0	0	6.66667e-05	0	0.000566667	6.66667e-05	0.0001	0	0.000366667	0.000366667	0	0	0.00146667
ERR1591120	Microbial community of the bulk soil and rhizosphere of rice plants over its lifecycle	cropland	35.117	138.937	Non-saline	Illumina HiSeq 2000 sequencing; qiita_ptid_41:1642.MS00032									288690	0.00199992	0	0	6.66667e-05	3.33333e-05	0.000533333	0.0002	0.0001	0	0.000133333	0.000133333	0	0.0001	0.0011
ERR1591121	Microbial community of the bulk soil and rhizosphere of rice plants over its lifecycle	cropland	35.117	138.937	Non-saline	Illumina HiSeq 2000 sequencing; qiita_ptid_41:1642.MS00033									95211	0.00268823	0	0	3.33333e-05	0	0.000666667	0.0001	0.000166667	0	0.000266667	0.000266667	0	3.33333e-05	0.00146667
ERR1591122	Microbial community of the bulk soil and rhizosphere of rice plants over its lifecycle	cropland	35.117	138.937	Non-saline	Illumina HiSeq 2000 sequencing; qiita_ptid_41:1642.MS00034									55940	0.0023746	3.33333e-05	0	3.33333e-05	0.0001	0.000833333	0.0001	6.66667e-05	0	0.0002	0.0002	0	3.33333e-05	0.0014
ERR1591124	Microbial community of the bulk soil and rhizosphere of rice plants over its lifecycle	cropland	35.117	138.937	Non-saline	Illumina HiSeq 2000 sequencing; qiita_ptid_41:1642.MS00036									110620	0.00224133	0	0	0	3.33333e-05	0.0005	0.000133333	0.000233333	0	0.0002	0.0002	0	0.000133333	0.00126667
ERR1591125	Microbial community of the bulk soil and rhizosphere of rice plants over its lifecycle	cropland	35.117	138.937	Non-saline	Illumina HiSeq 2000 sequencing; qiita_ptid_41:1642.MS00037									172469	0.00249787	0	0	3.33333e-05	0	0.0006	0.000133333	0.000266667	0	0.0001	0.0001	0	6.66667e-05	0.0012
ERR1591126	Microbial community of the bulk soil and rhizosphere of rice plants over its lifecycle	cropland	35.117	138.937	Non-saline	Illumina HiSeq 2000 sequencing; qiita_ptid_41:1642.MS00038									176928	0.00277495	6.66667e-05	0	0.000166667	0	0.000733333	0.000233333	3.33333e-05	0	0.0002	0.0002	0	0.000133333	0.0014
ERR1591127	Microbial community of the bulk soil and rhizosphere of rice plants over its lifecycle	cropland	35.117	138.937	Non-saline	Illumina HiSeq 2000 sequencing; qiita_ptid_41:1642.MS00039									274026	0.0025659	0	0	0.0001	6.66667e-05	0.000933333	0.0001	3.33333e-05	0	6.66667e-05	6.66667e-05	0	0.0002	0.0012
ERR1591129	Microbial community of the bulk soil and rhizosphere of rice plants over its lifecycle	cropland	35.117	138.937	Non-saline	Illumina HiSeq 2000 sequencing; qiita_ptid_41:1642.MS00041									99994	0.00320598	0	0	3.33333e-05	6.66667e-05	0.00136667	0.0002	0.000266667	0	0.000266667	0.000266667	0	3.33333e-05	0.00236667
ERR1591130	Microbial community of the bulk soil and rhizosphere of rice plants over its lifecycle	cropland	35.117	138.937	Non-saline	Illumina HiSeq 2000 sequencing; qiita_ptid_41:1642.MS00042									126154	0.00350381	0	0	3.33333e-05	0.000166667	0.0007	0.000233333	6.66667e-05	0	0.000133333	0.000133333	0	3.33333e-05	0.00126667
ERR1591131	Microbial community of the bulk soil and rhizosphere of rice plants over its lifecycle	cropland	35.117	138.937	Non-saline	Illumina HiSeq 2000 sequencing; qiita_ptid_41:1642.MS00043									113637	0.00290413	0	0	0	0.0001	0.0008	0.0002	0.000133333	0	0.0001	0.0001	0	0.000166667	0.00133333
ERR1591132	Microbial community of the bulk soil and rhizosphere of rice plants over its lifecycle	cropland	35.117	138.937	Non-saline	Illumina HiSeq 2000 sequencing; qiita_ptid_41:1642.MS00044									131533	0.00311367	3.33333e-05	0	3.33333e-05	3.33333e-05	0.0006	0.0001	0.0002	0	0.000166667	0.000166667	0	0.0001	0.00123333
ERR1591133	Microbial community of the bulk soil and rhizosphere of rice plants over its lifecycle	cropland	35.117	138.937	Non-saline	Illumina HiSeq 2000 sequencing; qiita_ptid_41:1642.MS00045									172680	0.00248397	0	0	0.0001	0	0.000533333	0.000266667	0.000233333	0	0.000233333	0.000233333	0	0.000133333	0.0015
ERR1591134	Microbial community of the bulk soil and rhizosphere of rice plants over its lifecycle	cropland	35.117	138.937	Non-saline	Illumina HiSeq 2000 sequencing; qiita_ptid_41:1642.MS00046									206631	0.00374441	6.66667e-05	0	0	3.33333e-05	0.00183333	0.000166667	0.000366667	0	0.0003	0.0003	0	0.000133333	0.00296667
ERR1591135	Microbial community of the bulk soil and rhizosphere of rice plants over its lifecycle	cropland	35.117	138.937	Non-saline	Illumina HiSeq 2000 sequencing; qiita_ptid_41:1642.MS00047									213540	0.00206328	0	0	3.33333e-05	3.33333e-05	0.000633333	0.000166667	6.66667e-05	0	0.000166667	0.000166667	0	0.000233333	0.0012
ERR1591136	Microbial community of the bulk soil and rhizosphere of rice plants over its lifecycle	cropland	35.117	138.937	Non-saline	Illumina HiSeq 2000 sequencing; qiita_ptid_41:1642.MS00048									355978	0.00222718	0	0	3.33333e-05	6.66667e-05	0.000333333	0.000133333	6.66667e-05	0	0.0002	0.0002	0	0.000166667	0.000933333
ERR1591137	Microbial community of the bulk soil and rhizosphere of rice plants over its lifecycle	cropland	35.117	138.937	Non-saline	Illumina HiSeq 2000 sequencing; qiita_ptid_41:1642.MS00049									99534	0.00227718	3.33333e-05	0	3.33333e-05	3.33333e-05	0.000566667	0.0002	0.000133333	0	0.000233333	0.000233333	0	0.0001	0.00136667
ERR1591138	Microbial community of the bulk soil and rhizosphere of rice plants over its lifecycle	cropland	35.117	138.937	Non-saline	Illumina HiSeq 2000 sequencing; qiita_ptid_41:1642.MS00050									83030	0.00240857	0	0	3.33333e-05	3.33333e-05	0.000566667	0.0001	0.0003	0	0.000333333	0.000333333	0	0.0001	0.00163333
ERR1591139	Microbial community of the bulk soil and rhizosphere of rice plants over its lifecycle	cropland	35.117	138.937	Non-saline	Illumina HiSeq 2000 sequencing; qiita_ptid_41:1642.MS00051									71703	0.00190479	3.33333e-05	0	0	3.33333e-05	0.0004	0.0001	3.33333e-05	0	0	0	0	6.66667e-05	0.000533333
ERR1591142	Microbial community of the bulk soil and rhizosphere of rice plants over its lifecycle	cropland	35.117	138.937	Non-saline	Illumina HiSeq 2000 sequencing; qiita_ptid_41:1642.MS00054									167444	0.00199843	0	0	3.33333e-05	3.33333e-05	0.000433333	0.000266667	6.66667e-05	0	0.000233333	0.000233333	0	3.33333e-05	0.00123333
ERR1591145	Microbial community of the bulk soil and rhizosphere of rice plants over its lifecycle	cropland	35.117	138.937	Non-saline	Illumina HiSeq 2000 sequencing; qiita_ptid_41:1642.MS00057									82397	0.00173927	0	0	3.33333e-05	0	0.0003	6.66667e-05	6.66667e-05	0	0.000233333	0.000233333	0	3.33333e-05	0.0009
ERR1591146	Microbial community of the bulk soil and rhizosphere of rice plants over its lifecycle	cropland	35.117	138.937	Non-saline	Illumina HiSeq 2000 sequencing; qiita_ptid_41:1642.MS00058									76790	0.00269823	0	0	3.33333e-05	0.0001	0.00126667	0.000166667	0.0001	0	0.000166667	0.000166667	0	6.66667e-05	0.00186667
ERR1591147	Microbial community of the bulk soil and rhizosphere of rice plants over its lifecycle	cropland	35.117	138.937	Non-saline	Illumina HiSeq 2000 sequencing; qiita_ptid_41:1642.MS00059									193440	0.00197545	6.66667e-05	0	6.66667e-05	0	0.000733333	0.0001	0.0002	0	0.000133333	0.000133333	0	0	0.0013
ERR1591148	Microbial community of the bulk soil and rhizosphere of rice plants over its lifecycle	cropland	35.117	138.937	Non-saline	Illumina HiSeq 2000 sequencing; qiita_ptid_41:1642.MS00060									129015	0.00205747	0	0	0	0	0.000266667	6.66667e-05	0.0001	0	0.0002	0.0002	0	0.0001	0.000833333
ERR1591149	Microbial community of the bulk soil and rhizosphere of rice plants over its lifecycle	cropland	35.117	138.937	Non-saline	Illumina HiSeq 2000 sequencing; qiita_ptid_41:1642.MS00061									216530	0.00313359	0	0	3.33333e-05	6.66667e-05	0.000633333	0.0002	0.0002	0	0.000233333	0.000233333	0	0.0001	0.0015
ERR1591150	Microbial community of the bulk soil and rhizosphere of rice plants over its lifecycle	cropland	35.117	138.937	Non-saline	Illumina HiSeq 2000 sequencing; qiita_ptid_41:1642.MS00062									162682	0.00237992	3.33333e-05	0	3.33333e-05	3.33333e-05	0.000266667	0.0001	0.000133333	0	0.000266667	0.000266667	0	0.000166667	0.00103333
ERR1591151	Microbial community of the bulk soil and rhizosphere of rice plants over its lifecycle	cropland	35.117	138.937	Non-saline	Illumina HiSeq 2000 sequencing; qiita_ptid_41:1642.MS00063									210376	0.00283299	3.33333e-05	0	3.33333e-05	0	0.000666667	0.000166667	0.0001	0	0.000266667	0.000266667	0	0.000133333	0.00146667
ERR1591152	Microbial community of the bulk soil and rhizosphere of rice plants over its lifecycle	cropland	35.117	138.937	Non-saline	Illumina HiSeq 2000 sequencing; qiita_ptid_41:1642.MS00064									218185	0.00313664	0	0	0.0001	0	0.000866667	0.000133333	3.33333e-05	0	0.000233333	0.000233333	0	0.000133333	0.0015
ERR1591153	Microbial community of the bulk soil and rhizosphere of rice plants over its lifecycle	cropland	35.117	138.937	Non-saline	Illumina HiSeq 2000 sequencing; qiita_ptid_41:1642.MS00065									75305	0.00305708	0	0	3.33333e-05	3.33333e-05	0.00123333	0.000266667	0.0002	0	0.000433333	0.000433333	0	3.33333e-05	0.00256667
ERR1591154	Microbial community of the bulk soil and rhizosphere of rice plants over its lifecycle	cropland	35.117	138.937	Non-saline	Illumina HiSeq 2000 sequencing; qiita_ptid_41:1642.MS00066									40731	0.00374042	0	0	0	6.66667e-05	0.000633333	0.0002	0.0003	0	0.000333333	0.000333333	0	0.000233333	0.0018
ERR1591155	Microbial community of the bulk soil and rhizosphere of rice plants over its lifecycle	cropland	35.117	138.937	Non-saline	Illumina HiSeq 2000 sequencing; qiita_ptid_41:1642.MS00067									73280	0.00236619	6.66667e-05	0	0	6.66667e-05	0.000266667	0.000133333	3.33333e-05	0	0.000133333	0.000133333	0	6.66667e-05	0.0007
ERR1591156	Microbial community of the bulk soil and rhizosphere of rice plants over its lifecycle	cropland	35.117	138.937	Non-saline	Illumina HiSeq 2000 sequencing; qiita_ptid_41:1642.MS00068									90900	0.00252864	3.33333e-05	0	0.0001	0	0.0004	0.000233333	0.0002	0	0.000133333	0.000133333	0	0.000133333	0.0011
ERR1591157	Microbial community of the bulk soil and rhizosphere of rice plants over its lifecycle	cropland	35.117	138.937	Non-saline	Illumina HiSeq 2000 sequencing; qiita_ptid_41:1642.MS00069									151277	0.00203816	0	0	3.33333e-05	6.66667e-05	0.000466667	0.000133333	0.0001	0	0.000366667	0.000366667	0	0.0001	0.00143333
ERR1591158	Microbial community of the bulk soil and rhizosphere of rice plants over its lifecycle	cropland	35.117	138.937	Non-saline	Illumina HiSeq 2000 sequencing; qiita_ptid_41:1642.MS00070									148990	0.00344466	0.0001	3.33333e-05	0	3.33333e-05	0.0009	0.000166667	0.0001	0	0.0004	0.0004	0	0.0001	0.00196667
ERR1591159	Microbial community of the bulk soil and rhizosphere of rice plants over its lifecycle	cropland	35.117	138.937	Non-saline	Illumina HiSeq 2000 sequencing; qiita_ptid_41:1642.MS00071									146661	0.00390023	0	0	0	0	0.000433333	0.000166667	0.0002	0	0.000566667	0.000566667	0	0.000366667	0.00193333
ERR1591160	Microbial community of the bulk soil and rhizosphere of rice plants over its lifecycle	cropland	35.117	138.937	Non-saline	Illumina HiSeq 2000 sequencing; qiita_ptid_41:1642.MS00072									85001	0.00364954	3.33333e-05	0	6.66667e-05	0	0.0009	0.000266667	0.000166667	0	0.000533333	0.000533333	0	0.0001	0.0024
ERR1591161	Microbial community of the bulk soil and rhizosphere of rice plants over its lifecycle	cropland	35.117	138.937	Non-saline	Illumina HiSeq 2000 sequencing; qiita_ptid_41:1642.MS00073									55436	0.00339735	6.66667e-05	0	6.66667e-05	3.33333e-05	0.000766667	0.000433333	6.66667e-05	0	0.0002	0.0002	0	0.0002	0.00166667
ERR1591162	Microbial community of the bulk soil and rhizosphere of rice plants over its lifecycle	cropland	35.117	138.937	Non-saline	Illumina HiSeq 2000 sequencing; qiita_ptid_41:1642.MS00074									52539	0.00369096	6.66667e-05	3.33333e-05	6.66667e-05	6.66667e-05	0.000666667	0.0002	0.000133333	0	0.000233333	0.000233333	0	0.000233333	0.00146667
ERR1591163	Microbial community of the bulk soil and rhizosphere of rice plants over its lifecycle	cropland	35.117	138.937	Non-saline	Illumina HiSeq 2000 sequencing; qiita_ptid_41:1642.MS00075									67942	0.00493008	0	0	6.66667e-05	0.0001	0.00103333	0.000233333	0.000233333	0	0.000366667	0.000366667	0	0.000233333	0.00223333
ERR1591164	Microbial community of the bulk soil and rhizosphere of rice plants over its lifecycle	cropland	35.117	138.937	Non-saline	Illumina HiSeq 2000 sequencing; qiita_ptid_41:1642.MS00076									64104	0.00362184	0	0	0	3.33333e-05	0.0009	0.000133333	0.0002	0	0.000566667	0.000566667	0	0	0.00236667
ERR1591165	Microbial community of the bulk soil and rhizosphere of rice plants over its lifecycle	cropland	35.117	138.937	Non-saline	Illumina HiSeq 2000 sequencing; qiita_ptid_41:1642.MS00077									107858	0.00374524	6.66667e-05	0	6.66667e-05	3.33333e-05	0.000666667	0.0005	3.33333e-05	0	0.000466667	0.000466667	0	0.000266667	0.00213333
ERR1591166	Microbial community of the bulk soil and rhizosphere of rice plants over its lifecycle	cropland	35.117	138.937	Non-saline	Illumina HiSeq 2000 sequencing; qiita_ptid_41:1642.MS00078									130548	0.00322201	0	0	6.66667e-05	3.33333e-05	0.000833333	0.000266667	0.0001	0	0.000433333	0.000433333	0	6.66667e-05	0.00206667
ERR1591167	Microbial community of the bulk soil and rhizosphere of rice plants over its lifecycle	cropland	35.117	138.937	Non-saline	Illumina HiSeq 2000 sequencing; qiita_ptid_41:1642.MS00079									199010	0.00421103	3.33333e-05	0	6.66667e-05	3.33333e-05	0.000766667	0.000566667	0.000166667	0	0.0004	0.0004	0	0.000166667	0.0023
ERR1591168	Microbial community of the bulk soil and rhizosphere of rice plants over its lifecycle	cropland	35.117	138.937	Non-saline	Illumina HiSeq 2000 sequencing; qiita_ptid_41:1642.MS00080									146948	0.00351994	0	0	3.33333e-05	6.66667e-05	0.0006	0.000266667	0.000166667	0	0.0005	0.0005	0	0.000166667	0.00203333
ERR1591169	Microbial community of the bulk soil and rhizosphere of rice plants over its lifecycle	cropland	35.117	138.937	Non-saline	Illumina HiSeq 2000 sequencing; qiita_ptid_41:1642.MS00081									101721	0.00449687	0	0	0.000133333	3.33333e-05	0.00153333	0.0003	0.000266667	0	0.000666667	0.000666667	0	0.0001	0.00343333
ERR1591170	Microbial community of the bulk soil and rhizosphere of rice plants over its lifecycle	cropland	35.117	138.937	Non-saline	Illumina HiSeq 2000 sequencing; qiita_ptid_41:1642.MS00082									46086	0.00429093	0	0	0	0	0.000733333	0.000566667	0.0002	0	0.000833333	0.000833333	0	0.0001	0.00316667
ERR1591171	Microbial community of the bulk soil and rhizosphere of rice plants over its lifecycle	cropland	35.117	138.937	Non-saline	Illumina HiSeq 2000 sequencing; qiita_ptid_41:1642.MS00083									58911	0.00374677	3.33333e-05	0	3.33333e-05	0	0.0011	0.000233333	0.0003	0	0.0003	0.0003	0	0.000133333	0.00223333
ERR1591172	Microbial community of the bulk soil and rhizosphere of rice plants over its lifecycle	cropland	35.117	138.937	Non-saline	Illumina HiSeq 2000 sequencing; qiita_ptid_41:1642.MS00084									72667	0.00345751	3.33333e-05	0	6.66667e-05	6.66667e-05	0.000933333	0.0003	0.000166667	0	0.000533333	0.000533333	0	0.000166667	0.00246667
ERR1591173	Microbial community of the bulk soil and rhizosphere of rice plants over its lifecycle	cropland	35.117	138.937	Non-saline	Illumina HiSeq 2000 sequencing; qiita_ptid_41:1642.MS00085									69857	0.00379265	0	0	0	0	0.0007	0.000166667	0.000166667	0	0.0007	0.0007	0	0.0002	0.00243333
ERR1591174	Microbial community of the bulk soil and rhizosphere of rice plants over its lifecycle	cropland	35.117	138.937	Non-saline	Illumina HiSeq 2000 sequencing; qiita_ptid_41:1642.MS00086									130105	0.00316872	0	0	3.33333e-05	0.0001	0.000466667	0.0004	0.000233333	0	0.0004	0.0004	0	3.33333e-05	0.0019
ERR1591175	Microbial community of the bulk soil and rhizosphere of rice plants over its lifecycle	cropland	35.117	138.937	Non-saline	Illumina HiSeq 2000 sequencing; qiita_ptid_41:1642.MS00087									102645	0.00332402	0	0	0	0.0001	0.0006	0.0003	0.0001	0	0.000333333	0.000333333	0	0.000133333	0.00166667
ERR1591176	Microbial community of the bulk soil and rhizosphere of rice plants over its lifecycle	cropland	35.117	138.937	Non-saline	Illumina HiSeq 2000 sequencing; qiita_ptid_41:1642.MS00088									43691	0.0042525	0	0	0.000133333	0	0.0008	0.000466667	0.0002	0	0.0004	0.0004	0	0.0002	0.00226667
ERR1591177	Microbial community of the bulk soil and rhizosphere of rice plants over its lifecycle	cropland	35.117	138.937	Non-saline	Illumina HiSeq 2000 sequencing; qiita_ptid_41:1642.MS00089									62898	0.00400312	6.66667e-05	0	0.000166667	0	0.000766667	0.000133333	0.000166667	0	0.0005	0.0005	0	6.66667e-05	0.00206667
ERR1591178	Microbial community of the bulk soil and rhizosphere of rice plants over its lifecycle	cropland	35.117	138.937	Non-saline	Illumina HiSeq 2000 sequencing; qiita_ptid_41:1642.MS00090									69342	0.00451715	0	0	6.66667e-05	0	0.000633333	0.000466667	0.000433333	0	0.000533333	0.000533333	0	0.0003	0.0026
ERR1591179	Microbial community of the bulk soil and rhizosphere of rice plants over its lifecycle	cropland	35.117	138.937	Non-saline	Illumina HiSeq 2000 sequencing; qiita_ptid_41:1642.MS00091									74864	0.00408474	0	0	0.000133333	3.33333e-05	0.000933333	0.000566667	0.000133333	0	0.000433333	0.000433333	0	0.000233333	0.0025
ERR1591180	Microbial community of the bulk soil and rhizosphere of rice plants over its lifecycle	cropland	35.117	138.937	Non-saline	Illumina HiSeq 2000 sequencing; qiita_ptid_41:1642.MS00092									55386	0.00182433	3.33333e-05	0	0	0.0002	0.0003	0.000133333	6.66667e-05	0	0.000133333	0.000133333	0	0.0002	0.000766667
ERR1591181	Microbial community of the bulk soil and rhizosphere of rice plants over its lifecycle	cropland	35.117	138.937	Non-saline	Illumina HiSeq 2000 sequencing; qiita_ptid_41:1642.MS00093									98248	0.00270028	3.33333e-05	0	3.33333e-05	3.33333e-05	0.000333333	0.0002	0.000133333	0	0.000366667	0.000366667	0	6.66667e-05	0.0014
ERR1591182	Microbial community of the bulk soil and rhizosphere of rice plants over its lifecycle	cropland	35.117	138.937	Non-saline	Illumina HiSeq 2000 sequencing; qiita_ptid_41:1642.MS00094									62593	0.00252016	0	0	0.0001	3.33333e-05	0.000433333	0.0003	0.000133333	0	0.0002	0.0002	0	6.66667e-05	0.00126667
ERR1591183	Microbial community of the bulk soil and rhizosphere of rice plants over its lifecycle	cropland	35.117	138.937	Non-saline	Illumina HiSeq 2000 sequencing; qiita_ptid_41:1642.MS00095									76814	0.00304515	0	0	3.33333e-05	0	0.000533333	0.0004	0.000166667	0	0.000333333	0.000333333	0	0.0002	0.00176667
ERR1591184	Microbial community of the bulk soil and rhizosphere of rice plants over its lifecycle	cropland	35.117	138.937	Non-saline	Illumina HiSeq 2000 sequencing; qiita_ptid_41:1642.MS00096									93587	0.00391355	0	3.33333e-05	0.000166667	0	0.000833333	0.0004	0.000166667	0	0.000466667	0.000466667	0	0.0002	0.00233333
ERR1591185	Microbial community of the bulk soil and rhizosphere of rice plants over its lifecycle	cropland	35.117	138.937	Non-saline	Illumina HiSeq 2000 sequencing; qiita_ptid_41:1642.MS00097									115260	0.0044705	3.33333e-05	0	3.33333e-05	0.0001	0.000766667	0.000366667	0.000233333	0	0.000566667	0.000566667	0	0.0002	0.0025
ERR1591186	Microbial community of the bulk soil and rhizosphere of rice plants over its lifecycle	cropland	35.117	138.937	Non-saline	Illumina HiSeq 2000 sequencing; qiita_ptid_41:1642.MS00098									137283	0.00456547	3.33333e-05	3.33333e-05	0	6.66667e-05	0.000566667	0.000566667	0.000466667	0	0.000433333	0.000433333	0	0.000266667	0.00246667
ERR1591187	Microbial community of the bulk soil and rhizosphere of rice plants over its lifecycle	cropland	35.117	138.937	Non-saline	Illumina HiSeq 2000 sequencing; qiita_ptid_41:1642.MS00099									178114	0.0060714	0	0	0.0001	6.66667e-05	0.00176667	0.000433333	0.000366667	0	0.000866667	0.000866667	0	0.000266667	0.0043
ERR1591188	Microbial community of the bulk soil and rhizosphere of rice plants over its lifecycle	cropland	35.117	138.937	Non-saline	Illumina HiSeq 2000 sequencing; qiita_ptid_41:1642.MS00100									74841	0.00480119	0	0	0	3.33333e-05	0.0014	0.000233333	0.000233333	0	0.000333333	0.000333333	0	0.000133333	0.00253333
ERR1591189	Microbial community of the bulk soil and rhizosphere of rice plants over its lifecycle	cropland	35.117	138.937	Non-saline	Illumina HiSeq 2000 sequencing; qiita_ptid_41:1642.MS00101									150542	0.00370357	0	0	6.66667e-05	3.33333e-05	0.0011	0.000266667	0.000166667	0	0.0004	0.0004	0	0.0001	0.00233333
ERR1591190	Microbial community of the bulk soil and rhizosphere of rice plants over its lifecycle	cropland	35.117	138.937	Non-saline	Illumina HiSeq 2000 sequencing; qiita_ptid_41:1642.MS00102									168326	0.00337048	0	0	0	0	0.000733333	0.000333333	0.000233333	0	0.0002	0.0002	0	0.0002	0.0017
ERR1591191	Microbial community of the bulk soil and rhizosphere of rice plants over its lifecycle	cropland	35.117	138.937	Non-saline	Illumina HiSeq 2000 sequencing; qiita_ptid_41:1642.MS00103									125380	0.00607493	0	0	3.33333e-05	0	0.00106667	0.000433333	0.000666667	0	0.000733333	0.000733333	0	0.0002	0.00363333
ERR1591192	Microbial community of the bulk soil and rhizosphere of rice plants over its lifecycle	cropland	35.117	138.937	Non-saline	Illumina HiSeq 2000 sequencing; qiita_ptid_41:1642.MS00104									140998	0.00360321	0	0	0.000133333	0.0001	0.0005	0.0004	6.66667e-05	0	0.000466667	0.000466667	0	0.000233333	0.0019
ERR1591193	Microbial community of the bulk soil and rhizosphere of rice plants over its lifecycle	cropland	35.117	138.937	Non-saline	Illumina HiSeq 2000 sequencing; qiita_ptid_41:1642.MS00105									115760	0.00406996	0	0	3.33333e-05	6.66667e-05	0.00106667	0.0002	6.66667e-05	0	0.0002	0.0002	0	0.000133333	0.00173333
ERR1591194	Microbial community of the bulk soil and rhizosphere of rice plants over its lifecycle	cropland	35.117	138.937	Non-saline	Illumina HiSeq 2000 sequencing; qiita_ptid_41:1642.MS00106									103111	0.00476903	0	0	6.66667e-05	0	0.00186667	0.000433333	0.000233333	0	0.0006	0.0006	0	0.0001	0.00373333
ERR1591195	Microbial community of the bulk soil and rhizosphere of rice plants over its lifecycle	cropland	35.117	138.937	Non-saline	Illumina HiSeq 2000 sequencing; qiita_ptid_41:1642.MS00107									135136	0.00692434	0	0	0.000133333	3.33333e-05	0.00123333	0.000766667	0.0006	0	0.00106667	0.00106667	0	0.000133333	0.00473333
ERR1591196	Microbial community of the bulk soil and rhizosphere of rice plants over its lifecycle	cropland	35.117	138.937	Non-saline	Illumina HiSeq 2000 sequencing; qiita_ptid_41:1642.MS00108									138477	0.00444683	0	0	0.000166667	0	0.001	0.000266667	0.000333333	0	0.000566667	0.000566667	0	0.000166667	0.00273333
ERR1591197	Microbial community of the bulk soil and rhizosphere of rice plants over its lifecycle	cropland	35.117	138.937	Non-saline	Illumina HiSeq 2000 sequencing; qiita_ptid_41:1642.MS00109									135032	0.00580489	0	0	0.000133333	3.33333e-05	0.00123333	0.000366667	0.0004	0	0.000566667	0.000566667	0	0.0003	0.00313333
ERR1591198	Microbial community of the bulk soil and rhizosphere of rice plants over its lifecycle	cropland	35.117	138.937	Non-saline	Illumina HiSeq 2000 sequencing; qiita_ptid_41:1642.MS00110									137799	0.00579862	3.33333e-05	0	3.33333e-05	3.33333e-05	0.00126667	0.000366667	0.000333333	0	0.000733333	0.000733333	0	0.000233333	0.00343333
ERR1591199	Microbial community of the bulk soil and rhizosphere of rice plants over its lifecycle	cropland	35.117	138.937	Non-saline	Illumina HiSeq 2000 sequencing; qiita_ptid_41:1642.MS00111									123665	0.00497757	0	0	0.000166667	0	0.000866667	0.000266667	0.000333333	0	0.0006	0.0006	0	0.000166667	0.00266667
ERR1591200	Microbial community of the bulk soil and rhizosphere of rice plants over its lifecycle	cropland	35.117	138.937	Non-saline	Illumina HiSeq 2000 sequencing; qiita_ptid_41:1642.MS00112									168240	0.0049946	3.33333e-05	0	0.000133333	0.0001	0.0009	0.0005	0.0003	0	0.000533333	0.000533333	0	0.000166667	0.00276667
ERR1591201	Microbial community of the bulk soil and rhizosphere of rice plants over its lifecycle	cropland	35.117	138.937	Non-saline	Illumina HiSeq 2000 sequencing; qiita_ptid_41:1642.MS00113									109394	0.00446698	3.33333e-05	0	0.000133333	0.000233333	0.000666667	0.000366667	0.0003	0	0.0005	0.0005	0	0.0002	0.00233333
ERR1591202	Microbial community of the bulk soil and rhizosphere of rice plants over its lifecycle	cropland	35.117	138.937	Non-saline	Illumina HiSeq 2000 sequencing; qiita_ptid_41:1642.MS00114									130298	0.00332379	6.66667e-05	0	3.33333e-05	0.000333333	0.000666667	0.000333333	0.000166667	0	0.0004	0.0004	0	0.0002	0.00196667
ERR1591203	Microbial community of the bulk soil and rhizosphere of rice plants over its lifecycle	cropland	35.117	138.937	Non-saline	Illumina HiSeq 2000 sequencing; qiita_ptid_41:1642.MS00115									122389	0.00493165	0	0	0.0001	0	0.0008	0.000266667	0.000266667	0	0.000466667	0.000466667	0	0.000133333	0.00226667
ERR1591204	Microbial community of the bulk soil and rhizosphere of rice plants over its lifecycle	cropland	35.117	138.937	Non-saline	Illumina HiSeq 2000 sequencing; qiita_ptid_41:1642.MS00116									266570	0.00336167	0	0	0	0	0.0004	0.000233333	0.000366667	0	0.000533333	0.000533333	0	0.0001	0.00206667
ERR1591205	Microbial community of the bulk soil and rhizosphere of rice plants over its lifecycle	cropland	35.117	138.937	Non-saline	Illumina HiSeq 2000 sequencing; qiita_ptid_41:1642.MS00117									281031	0.00402742	6.66667e-05	0	3.33333e-05	0	0.0007	0.000333333	0.000133333	0	0.000366667	0.000366667	0	0.000133333	0.0019
ERR1591206	Microbial community of the bulk soil and rhizosphere of rice plants over its lifecycle	cropland	35.117	138.937	Non-saline	Illumina HiSeq 2000 sequencing; qiita_ptid_41:1642.MS00118									633851	0.00496638	0	0	0.0002	0.0001	0.0012	0.0004	0.000133333	0	0.000433333	0.000433333	0	0.000333333	0.0026
ERR1591207	Microbial community of the bulk soil and rhizosphere of rice plants over its lifecycle	cropland	35.117	138.937	Non-saline	Illumina HiSeq 2000 sequencing; qiita_ptid_41:1642.MS00119									680412	0.00389791	0	0	0	6.66667e-05	0.0007	0.000433333	0.0002	3.33333e-05	0.000266667	0.000266667	0	0.000133333	0.0019
ERR1591208	Microbial community of the bulk soil and rhizosphere of rice plants over its lifecycle	cropland	35.117	138.937	Non-saline	Illumina HiSeq 2000 sequencing; qiita_ptid_41:1642.MS00120									142346	0.00325142	3.33333e-05	0	0	0.0001	0.0005	0.0002	0.0002	3.33333e-05	0.000366667	0.000366667	0	0.0002	0.00166667
ERR1591209	Microbial community of the bulk soil and rhizosphere of rice plants over its lifecycle	cropland	35.117	138.937	Non-saline	Illumina HiSeq 2000 sequencing; qiita_ptid_41:1642.MS00121									136967	0.00517215	3.33333e-05	0	3.33333e-05	0.000133333	0.000766667	0.000533333	0.0002	0	0.0006	0.0006	0	0.000366667	0.0027
ERR1591210	Microbial community of the bulk soil and rhizosphere of rice plants over its lifecycle	cropland	35.117	138.937	Non-saline	Illumina HiSeq 2000 sequencing; qiita_ptid_41:1642.MS00122									132028	0.00519132	0	0	3.33333e-05	0.000133333	0.000766667	0.000466667	0.000233333	0	0.000833333	0.000833333	0	0.000233333	0.00313333
ERR1591211	Microbial community of the bulk soil and rhizosphere of rice plants over its lifecycle	cropland	35.117	138.937	Non-saline	Illumina HiSeq 2000 sequencing; qiita_ptid_41:1642.MS00123									79143	0.00552625	0	0	0.000133333	6.66667e-05	0.000633333	0.000666667	0.000233333	0	0.000733333	0.000733333	0	0.000266667	0.003
ERR1591212	Microbial community of the bulk soil and rhizosphere of rice plants over its lifecycle	cropland	35.117	138.937	Non-saline	Illumina HiSeq 2000 sequencing; qiita_ptid_41:1642.MS00124									177513	0.00638978	3.33333e-05	0	0.0001	0.0001	0.0014	0.000633333	0.0003	0	0.0012	0.0012	0	0.0003	0.00473333
ERR1591213	Microbial community of the bulk soil and rhizosphere of rice plants over its lifecycle	cropland	35.117	138.937	Non-saline	Illumina HiSeq 2000 sequencing; qiita_ptid_41:1642.MS00125									241583	0.00418949	6.66667e-05	0	6.66667e-05	0.0001	0.000433333	0.000266667	0.000233333	0	0.000433333	0.000433333	0	0.0004	0.0018
ERR1591214	Microbial community of the bulk soil and rhizosphere of rice plants over its lifecycle	cropland	35.117	138.937	Non-saline	Illumina HiSeq 2000 sequencing; qiita_ptid_41:1642.MS00126									221238	0.00656021	3.33333e-05	0	0.0001	0.0001	0.0007	0.0004	0.000466667	0	0.000633333	0.000633333	0	0.000333333	0.00283333
ERR1591215	Microbial community of the bulk soil and rhizosphere of rice plants over its lifecycle	cropland	35.117	138.937	Non-saline	Illumina HiSeq 2000 sequencing; qiita_ptid_41:1642.MS00127									232118	0.00532637	0	0	6.66667e-05	6.66667e-05	0.000433333	0.0005	0.000333333	0	0.000333333	0.000333333	0	0.000366667	0.00193333
ERR1591216	Microbial community of the bulk soil and rhizosphere of rice plants over its lifecycle	cropland	35.117	138.937	Non-saline	Illumina HiSeq 2000 sequencing; qiita_ptid_41:1642.MS00128									99721	0.0067707	0	0	0.000233333	0	0.0008	0.0006	0.000333333	0	0.0008	0.0008	0	0.000366667	0.00333333
ERR1591218	Microbial community of the bulk soil and rhizosphere of rice plants over its lifecycle	cropland	35.117	138.937	Non-saline	Illumina HiSeq 2000 sequencing; qiita_ptid_41:1642.MS00130									105814	0.00417931	3.33333e-05	0	6.66667e-05	3.33333e-05	0.000533333	0.000566667	0.000266667	0	0.0007	0.0007	0	0.000266667	0.00276667
ERR1591219	Microbial community of the bulk soil and rhizosphere of rice plants over its lifecycle	cropland	35.117	138.937	Non-saline	Illumina HiSeq 2000 sequencing; qiita_ptid_41:1642.MS00131									84896	0.00540395	3.33333e-05	0	0.0002	0.000166667	0.0007	0.000466667	0.000333333	0	0.000533333	0.000533333	0	0.0002	0.00256667
ERR1591220	Microbial community of the bulk soil and rhizosphere of rice plants over its lifecycle	cropland	35.117	138.937	Non-saline	Illumina HiSeq 2000 sequencing; qiita_ptid_41:1642.MS00132									91607	0.00727666	0	0	0.0004	3.33333e-05	0.00103333	0.000966667	0.000433333	0	0.00123333	0.00123333	0	0.000433333	0.0049
ERR1591221	Microbial community of the bulk soil and rhizosphere of rice plants over its lifecycle	cropland	35.117	138.937	Non-saline	Illumina HiSeq 2000 sequencing; qiita_ptid_41:1642.MS00133									68885	0.00493052	3.33333e-05	0	0	3.33333e-05	0.000633333	0.000566667	0.000133333	0	0.000666667	0.000666667	0	0.000166667	0.00266667
ERR1591222	Microbial community of the bulk soil and rhizosphere of rice plants over its lifecycle	cropland	35.117	138.937	Non-saline	Illumina HiSeq 2000 sequencing; qiita_ptid_41:1642.MS00134									103219	0.00875659	3.33333e-05	0	0.000233333	0	0.00106667	0.0009	0.0005	0	0.0014	0.0014	0	0.000533333	0.00526667
ERR1591223	Microbial community of the bulk soil and rhizosphere of rice plants over its lifecycle	cropland	35.117	138.937	Non-saline	Illumina HiSeq 2000 sequencing; qiita_ptid_41:1642.MS00135									56554	0.00904501	0	0	0.000233333	6.66667e-05	0.00136667	0.0011	0.000466667	0	0.0012	0.0012	0	0.000533333	0.00533333
ERR1591224	Microbial community of the bulk soil and rhizosphere of rice plants over its lifecycle	cropland	35.117	138.937	Non-saline	Illumina HiSeq 2000 sequencing; qiita_ptid_41:1642.MS00136									84431	0.00715987	3.33333e-05	0	0.0002	0.000166667	0.0008	0.000666667	0.0003	0	0.000533333	0.000533333	0	0.000633333	0.00283333
ERR1591225	Microbial community of the bulk soil and rhizosphere of rice plants over its lifecycle	cropland	35.117	138.937	Non-saline	Illumina HiSeq 2000 sequencing; qiita_ptid_41:1642.MS00137									68981	0.00698487	0	0	0.0002	0.0001	0.00103333	0.0005	0.0004	0	0.0011	0.0011	0	0.0004	0.00413333
ERR1591226	Microbial community of the bulk soil and rhizosphere of rice plants over its lifecycle	cropland	35.117	138.937	Non-saline	Illumina HiSeq 2000 sequencing; qiita_ptid_41:1642.MS00138									102330	0.00455549	3.33333e-05	0	0.0001	0.0001	0.0005	0.0004	0.000266667	0	0.0006	0.0006	0	0.000233333	0.00236667
ERR1591227	Microbial community of the bulk soil and rhizosphere of rice plants over its lifecycle	cropland	35.117	138.937	Non-saline	Illumina HiSeq 2000 sequencing; qiita_ptid_41:1642.MS00139									90475	0.00416556	0	0	0.000133333	0	0.000266667	0.0005	0.000333333	0	0.000633333	0.000633333	0	0.000266667	0.00236667
ERR1591228	Microbial community of the bulk soil and rhizosphere of rice plants over its lifecycle	cropland	35.117	138.937	Non-saline	Illumina HiSeq 2000 sequencing; qiita_ptid_41:1642.MS00140									96190	0.00511924	0	0	0.0001	6.66667e-05	0.0006	0.000733333	0.000233333	0	0.000766667	0.000766667	0	0.000533333	0.0031
ERR1591229	Microbial community of the bulk soil and rhizosphere of rice plants over its lifecycle	cropland	35.117	138.937	Non-saline	Illumina HiSeq 2000 sequencing; qiita_ptid_41:1642.MS00141									110678	0.00619697	3.33333e-05	0	3.33333e-05	0.000133333	0.0012	0.000633333	0.0005	3.33333e-05	0.0009	0.0009	0	0.0003	0.00416667
ERR1591230	Microbial community of the bulk soil and rhizosphere of rice plants over its lifecycle	cropland	35.117	138.937	Non-saline	Illumina HiSeq 2000 sequencing; qiita_ptid_41:1642.MS00142									87410	0.0066804	3.33333e-05	0	0.0001	0.0002	0.0009	0.000466667	0.0003	0	0.0014	0.0014	0	0.000166667	0.00446667
ERR1591231	Microbial community of the bulk soil and rhizosphere of rice plants over its lifecycle	cropland	35.117	138.937	Non-saline	Illumina HiSeq 2000 sequencing; qiita_ptid_41:1642.MS00143									95156	0.00385612	0	0	6.66667e-05	3.33333e-05	0.0004	0.000233333	0.000366667	0	0.0003	0.0003	0	0.000133333	0.0016
ERR1591232	Microbial community of the bulk soil and rhizosphere of rice plants over its lifecycle	cropland	35.117	138.937	Non-saline	Illumina HiSeq 2000 sequencing; qiita_ptid_41:1642.MS00144									101462	0.00475147	0	0	6.66667e-05	6.66667e-05	0.000433333	0.0006	0.000333333	0	0.000866667	0.000866667	0	0.0004	0.0031
ERR1591233	Microbial community of the bulk soil and rhizosphere of rice plants over its lifecycle	cropland	35.117	138.937	Non-saline	Illumina HiSeq 2000 sequencing; qiita_ptid_41:1642.MS00145									85172	0.00507089	0	0	3.33333e-05	0	0.0007	0.000433333	0.000333333	0	0.0005	0.0005	0	0.0003	0.00246667
ERR1591234	Microbial community of the bulk soil and rhizosphere of rice plants over its lifecycle	cropland	35.117	138.937	Non-saline	Illumina HiSeq 2000 sequencing; qiita_ptid_41:1642.MS00146									88042	0.00582978	0	0	0.000166667	3.33333e-05	0.0005	0.000666667	0.000333333	0	0.000966667	0.000966667	0	0.000366667	0.00343333
ERR1591235	Microbial community of the bulk soil and rhizosphere of rice plants over its lifecycle	cropland	35.117	138.937	Non-saline	Illumina HiSeq 2000 sequencing; qiita_ptid_41:1642.MS00147									127760	0.00555068	0	0	0.0001	3.33333e-05	0.000533333	0.0004	0.0005	3.33333e-05	0.000666667	0.000666667	0	0.000466667	0.0028
ERR1591236	Microbial community of the bulk soil and rhizosphere of rice plants over its lifecycle	cropland	35.117	138.937	Non-saline	Illumina HiSeq 2000 sequencing; qiita_ptid_41:1642.MS00148									137714	0.00637192	3.33333e-05	0	0.0001	0	0.0006	0.000766667	0.0003	0	0.0007	0.0007	0	0.0002	0.00306667
ERR1591237	Microbial community of the bulk soil and rhizosphere of rice plants over its lifecycle	cropland	35.117	138.937	Non-saline	Illumina HiSeq 2000 sequencing; qiita_ptid_41:1642.MS00149									114467	0.00813572	0	0	0.0003	0.000133333	0.000666667	0.000766667	0.0003	0	0.000766667	0.000766667	0	0.000566667	0.00326667
ERR1591238	Microbial community of the bulk soil and rhizosphere of rice plants over its lifecycle	cropland	35.117	138.937	Non-saline	Illumina HiSeq 2000 sequencing; qiita_ptid_41:1642.MS00150									113076	0.00529142	3.33333e-05	0	0.000166667	6.66667e-05	0.000766667	0.0005	0.0002	0	0.000733333	0.000733333	0	0.000166667	0.00293333
ERR1591239	Microbial community of the bulk soil and rhizosphere of rice plants over its lifecycle	cropland	35.117	138.937	Non-saline	Illumina HiSeq 2000 sequencing; qiita_ptid_41:1642.MS00151									147984	0.0073059	3.33333e-05	0	0.0001	0.000166667	0.00106667	0.000433333	0.000466667	0	0.000933333	0.000933333	0	0.000233333	0.00383333
ERR1591240	Microbial community of the bulk soil and rhizosphere of rice plants over its lifecycle	cropland	35.117	138.937	Non-saline	Illumina HiSeq 2000 sequencing; qiita_ptid_41:1642.MS00152									93178	0.00569648	0	3.33333e-05	0.0001	6.66667e-05	0.000866667	0.0008	0.000233333	0	0.000433333	0.000433333	0	0.0003	0.00276667
ERR1591241	Microbial community of the bulk soil and rhizosphere of rice plants over its lifecycle	cropland	35.117	138.937	Non-saline	Illumina HiSeq 2000 sequencing; qiita_ptid_41:1642.MS00153									87708	0.00593135	3.33333e-05	0	0	6.66667e-05	0.000766667	0.0004	0.000333333	0	0.00106667	0.00106667	0	0.0003	0.00363333
ERR1591242	Microbial community of the bulk soil and rhizosphere of rice plants over its lifecycle	cropland	35.117	138.937	Non-saline	Illumina HiSeq 2000 sequencing; qiita_ptid_41:1642.MS00154									95006	0.00303638	0	0	0.0001	0	0.000333333	0.000266667	0.000266667	0	0.0003	0.0003	0	0.0002	0.00146667
ERR1591243	Microbial community of the bulk soil and rhizosphere of rice plants over its lifecycle	cropland	35.117	138.937	Non-saline	Illumina HiSeq 2000 sequencing; qiita_ptid_41:1642.MS00155									112997	0.0055643	3.33333e-05	0	0.000166667	0	0.0006	0.000366667	0.0002	0	0.0008	0.0008	0	0.000333333	0.00276667
ERR1591244	Microbial community of the bulk soil and rhizosphere of rice plants over its lifecycle	cropland	35.117	138.937	Non-saline	Illumina HiSeq 2000 sequencing; qiita_ptid_41:1642.MS00156									116226	0.0052117	0	0	0.000133333	0	0.000633333	0.000233333	0.0003	0	0.000633333	0.000633333	0	0.000366667	0.00243333
ERR1591245	Microbial community of the bulk soil and rhizosphere of rice plants over its lifecycle	cropland	35.117	138.937	Non-saline	Illumina HiSeq 2000 sequencing; qiita_ptid_41:1642.MS00157									156261	0.00415208	0	0	0.0001	0	0.000566667	0.000433333	0.000166667	0	0.000533333	0.000533333	0	0.0002	0.00223333
ERR1591246	Microbial community of the bulk soil and rhizosphere of rice plants over its lifecycle	cropland	35.117	138.937	Non-saline	Illumina HiSeq 2000 sequencing; qiita_ptid_41:1642.MS00158									150876	0.00734957	0.0001	0	6.66667e-05	0	0.00106667	0.0008	0.000366667	0	0.000866667	0.000866667	0	0.0004	0.00396667
ERR1591247	Microbial community of the bulk soil and rhizosphere of rice plants over its lifecycle	cropland	35.117	138.937	Non-saline	Illumina HiSeq 2000 sequencing; qiita_ptid_41:1642.MS00159									105845	0.00412827	0	0	0.0001	0.0001	0.0007	0.000366667	0.000266667	0	0.000533333	0.000533333	0	0.000266667	0.0024
ERR1591248	Microbial community of the bulk soil and rhizosphere of rice plants over its lifecycle	cropland	35.117	138.937	Non-saline	Illumina HiSeq 2000 sequencing; qiita_ptid_41:1642.MS00160									66991	0.00498124	3.33333e-05	0	0.000133333	0.000133333	0.000733333	0.000466667	0.000266667	0	0.0007	0.0007	0	0.000166667	0.00286667
ERR1591249	Microbial community of the bulk soil and rhizosphere of rice plants over its lifecycle	cropland	35.117	138.937	Non-saline	Illumina HiSeq 2000 sequencing; qiita_ptid_41:1642.MS00161									92970	0.00674449	0	0	0.000166667	0.000166667	0.00103333	0.000533333	0.000433333	0	0.000833333	0.000833333	0	0.000366667	0.00366667
ERR1591250	Microbial community of the bulk soil and rhizosphere of rice plants over its lifecycle	cropland	35.117	138.937	Non-saline	Illumina HiSeq 2000 sequencing; qiita_ptid_41:1642.MS00162									52333	0.0063004	0	3.33333e-05	0.000233333	0.000133333	0.000766667	0.000633333	0.000166667	0	0.000566667	0.000566667	0	0.000633333	0.0027
ERR1591251	Microbial community of the bulk soil and rhizosphere of rice plants over its lifecycle	cropland	35.117	138.937	Non-saline	Illumina HiSeq 2000 sequencing; qiita_ptid_41:1642.MS00163									128174	0.00590558	0	3.33333e-05	0.0001	3.33333e-05	0.0009	0.0006	0.000433333	0	0.000666667	0.000666667	0	0.0002	0.00326667
ERR1591252	Microbial community of the bulk soil and rhizosphere of rice plants over its lifecycle	cropland	35.117	138.937	Non-saline	Illumina HiSeq 2000 sequencing; qiita_ptid_41:1642.MS00164									116327	0.0063344	0	0	0.0001	6.66667e-05	0.001	0.000233333	0.000666667	0	0.000933333	0.000933333	0	0.000233333	0.00376667
ERR1591253	Microbial community of the bulk soil and rhizosphere of rice plants over its lifecycle	cropland	35.117	138.937	Non-saline	Illumina HiSeq 2000 sequencing; qiita_ptid_41:1642.MS00165									95253	0.00752875	6.66667e-05	3.33333e-05	0.000166667	3.33333e-05	0.000866667	0.000433333	0.000633333	0	0.00106667	0.00106667	0	0.000433333	0.00406667
ERR1591254	Microbial community of the bulk soil and rhizosphere of rice plants over its lifecycle	cropland	35.117	138.937	Non-saline	Illumina HiSeq 2000 sequencing; qiita_ptid_41:1642.MS00166									60819	0.0103181	0	0	0.000466667	6.66667e-05	0.0012	0.0009	0.0008	0	0.00153333	0.00153333	0	0.000366667	0.00596667
ERR1591255	Microbial community of the bulk soil and rhizosphere of rice plants over its lifecycle	cropland	35.117	138.937	Non-saline	Illumina HiSeq 2000 sequencing; qiita_ptid_41:1642.MS00167									79149	0.0038223	0	0	0.0001	3.33333e-05	0.000733333	0.000333333	0.0003	0	0.000633333	0.000633333	0	0.000233333	0.00263333
ERR1591256	Microbial community of the bulk soil and rhizosphere of rice plants over its lifecycle	cropland	35.117	138.937	Non-saline	Illumina HiSeq 2000 sequencing; qiita_ptid_41:1642.MS00168									59329	0.00641849	3.33333e-05	0	0	3.33333e-05	0.00106667	0.0006	0.0004	0	0.0011	0.0011	0	0.000166667	0.00426667
ERR1591257	Microbial community of the bulk soil and rhizosphere of rice plants over its lifecycle	cropland	35.117	138.937	Non-saline	Illumina HiSeq 2000 sequencing; qiita_ptid_41:1642.MS00169									136589	0.0090619	6.66667e-05	3.33333e-05	0.0003	0.0001	0.00106667	0.0017	0.000633333	0	0.0011	0.0011	0	0.000333333	0.0056
ERR1591258	Microbial community of the bulk soil and rhizosphere of rice plants over its lifecycle	cropland	35.117	138.937	Non-saline	Illumina HiSeq 2000 sequencing; qiita_ptid_41:1642.MS00170									117841	0.00622206	0	3.33333e-05	0.000133333	0	0.0007	0.000533333	0.0004	0	0.000866667	0.000866667	0	0.000133333	0.00336667
ERR1591259	Microbial community of the bulk soil and rhizosphere of rice plants over its lifecycle	cropland	35.117	138.937	Non-saline	Illumina HiSeq 2000 sequencing; qiita_ptid_41:1642.MS00171									137560	0.00515279	0.000133333	0	0.0001	0.000333333	0.000533333	0.000866667	0.000266667	0	0.000433333	0.000433333	0	0.000133333	0.00253333
ERR1591260	Microbial community of the bulk soil and rhizosphere of rice plants over its lifecycle	cropland	35.117	138.937	Non-saline	Illumina HiSeq 2000 sequencing; qiita_ptid_41:1642.MS00172									123225	0.00834744	6.66667e-05	0	6.66667e-05	0.000133333	0.0009	0.0011	0.0002	0	0.00106667	0.00106667	0	0.000233333	0.00433333
ERR1591261	Microbial community of the bulk soil and rhizosphere of rice plants over its lifecycle	cropland	35.117	138.937	Non-saline	Illumina HiSeq 2000 sequencing; qiita_ptid_41:1642.MS00173									108551	0.00873627	0.000266667	0	0.0002	3.33333e-05	0.00123333	0.000633333	0.00113333	0	0.0009	0.0009	0	0.000433333	0.0048
ERR1591262	Microbial community of the bulk soil and rhizosphere of rice plants over its lifecycle	cropland	35.117	138.937	Non-saline	Illumina HiSeq 2000 sequencing; qiita_ptid_41:1642.MS00174									171679	0.00482409	0	0	6.66667e-05	3.33333e-05	0.000566667	0.000366667	0.000433333	0	0.000633333	0.000633333	0	0.0004	0.00263333
ERR1591263	Microbial community of the bulk soil and rhizosphere of rice plants over its lifecycle	cropland	35.117	138.937	Non-saline	Illumina HiSeq 2000 sequencing; qiita_ptid_41:1642.MS00175									181156	0.00443054	0	0	0.0001	0.0002	0.0004	0.000666667	0.0001	0	0.000566667	0.000566667	0	0.000266667	0.0023
ERR1591264	Microbial community of the bulk soil and rhizosphere of rice plants over its lifecycle	cropland	35.117	138.937	Non-saline	Illumina HiSeq 2000 sequencing; qiita_ptid_41:1642.MS00176									78017	0.00313239	3.33333e-05	0	6.66667e-05	0.000133333	0.000233333	0.0005	0.0002	0	0.000433333	0.000433333	0	0.000233333	0.0018
ERR1591265	Microbial community of the bulk soil and rhizosphere of rice plants over its lifecycle	cropland	35.117	138.937	Non-saline	Illumina HiSeq 2000 sequencing; qiita_ptid_41:1642.MS00177									121224	0.00640025	3.33333e-05	0	3.33333e-05	3.33333e-05	0.000933333	0.0004	0.000366667	0	0.0008	0.0008	0	0.0003	0.0033
ERR1591266	Microbial community of the bulk soil and rhizosphere of rice plants over its lifecycle	cropland	35.117	138.937	Non-saline	Illumina HiSeq 2000 sequencing; qiita_ptid_41:1642.MS00178									103095	0.00354535	0.000133333	0	0.000166667	0.0002	0.000233333	0.000333333	0.0002	0	0.000466667	0.000466667	0	0.000166667	0.0017
ERR1591267	Microbial community of the bulk soil and rhizosphere of rice plants over its lifecycle	cropland	35.117	138.937	Non-saline	Illumina HiSeq 2000 sequencing; qiita_ptid_41:1642.MS00179									56658	0.00479524	0	0	0.000133333	0.0001	0.0005	0.0005	0.000133333	0	0.000733333	0.000733333	0	0.0001	0.0026
ERR1591268	Microbial community of the bulk soil and rhizosphere of rice plants over its lifecycle	cropland	35.117	138.937	Non-saline	Illumina HiSeq 2000 sequencing; qiita_ptid_41:1642.MS00180									82901	0.00429224	3.33333e-05	0	6.66667e-05	0	0.000433333	0.000533333	0.000366667	0	0.000833333	0.000833333	0	0.000166667	0.003
ERR1591269	Microbial community of the bulk soil and rhizosphere of rice plants over its lifecycle	cropland	35.117	138.937	Non-saline	Illumina HiSeq 2000 sequencing; qiita_ptid_41:1642.MS00181									107948	0.0059156	6.66667e-05	0	0.000133333	0	0.000833333	0.0007	0.0004	0	0.00106667	0.00106667	0	0.0005	0.00406667
ERR1591270	Microbial community of the bulk soil and rhizosphere of rice plants over its lifecycle	cropland	35.117	138.937	Non-saline	Illumina HiSeq 2000 sequencing; qiita_ptid_41:1642.MS00182									91879	0.00682976	0	3.33333e-05	0.000133333	0.000133333	0.0009	0.000833333	0.000366667	0	0.000966667	0.000966667	0	0.0002	0.00403333
ERR1591271	Microbial community of the bulk soil and rhizosphere of rice plants over its lifecycle	cropland	35.117	138.937	Non-saline	Illumina HiSeq 2000 sequencing; qiita_ptid_41:1642.MS00183									132769	0.0046143	0	0	0.000133333	3.33333e-05	0.000533333	0.000533333	0.0003	0	0.000633333	0.000633333	0	0.0002	0.00263333
ERR1591272	Microbial community of the bulk soil and rhizosphere of rice plants over its lifecycle	cropland	35.117	138.937	Non-saline	Illumina HiSeq 2000 sequencing; qiita_ptid_41:1642.MS00184									80036	0.00679612	3.33333e-05	0	0	0.000133333	0.00106667	0.0005	0.000366667	0	0.000866667	0.000866667	0	0.0005	0.00366667
ERR1591273	Microbial community of the bulk soil and rhizosphere of rice plants over its lifecycle	cropland	35.117	138.937	Non-saline	Illumina HiSeq 2000 sequencing; qiita_ptid_41:1642.MS00185									64431	0.00665509	0	0	0.000166667	3.33333e-05	0.000866667	0.0011	0.0005	0	0.0008	0.0008	0	0.000566667	0.00406667
ERR1591274	Microbial community of the bulk soil and rhizosphere of rice plants over its lifecycle	cropland	35.117	138.937	Non-saline	Illumina HiSeq 2000 sequencing; qiita_ptid_41:1642.MS00186									82884	0.00400304	0.0001	0	0.000166667	0.000133333	0.0003	0.000533333	0.000466667	0	0.000666667	0.000666667	0	0.000266667	0.00263333
ERR1591275	Microbial community of the bulk soil and rhizosphere of rice plants over its lifecycle	cropland	35.117	138.937	Non-saline	Illumina HiSeq 2000 sequencing; qiita_ptid_41:1642.MS00187									59084	0.00586761	0.0001	0	0.000133333	3.33333e-05	0.000733333	0.000566667	0.000433333	0	0.0008	0.0008	0	0.000233333	0.00333333
ERR1591276	Microbial community of the bulk soil and rhizosphere of rice plants over its lifecycle	cropland	35.117	138.937	Non-saline	Illumina HiSeq 2000 sequencing; qiita_ptid_41:1642.MS00188									122598	0.00509498	3.33333e-05	0	3.33333e-05	0	0.0008	0.000666667	0.000433333	0	0.0009	0.0009	0	0.0002	0.0037
ERR1591277	Microbial community of the bulk soil and rhizosphere of rice plants over its lifecycle	cropland	35.117	138.937	Non-saline	Illumina HiSeq 2000 sequencing; qiita_ptid_41:1642.MS00189									103868	0.00621	0	0	3.33333e-05	0	0.0007	0.00106667	0.0003	0	0.0008	0.0008	0	0.000133333	0.00366667
ERR1591278	Microbial community of the bulk soil and rhizosphere of rice plants over its lifecycle	cropland	35.117	138.937	Non-saline	Illumina HiSeq 2000 sequencing; qiita_ptid_41:1642.MS00190									147697	0.00637929	0	0	0.000266667	6.66667e-05	0.000766667	0.0008	0.000166667	0	0.000933333	0.000933333	0	0.0002	0.0036
ERR1591279	Microbial community of the bulk soil and rhizosphere of rice plants over its lifecycle	cropland	35.117	138.937	Non-saline	Illumina HiSeq 2000 sequencing; qiita_ptid_41:1642.MS00191									80308	0.00266018	0.000133333	3.33333e-05	6.66667e-05	6.66667e-05	0.000266667	0.000333333	0.000133333	0	0.000233333	0.000233333	0	0.000266667	0.0012
ERR1591280	Microbial community of the bulk soil and rhizosphere of rice plants over its lifecycle	cropland	35.117	138.937	Non-saline	Illumina HiSeq 2000 sequencing; qiita_ptid_41:1642.MS00192									118174	0.00469143	0.0001	0	3.33333e-05	3.33333e-05	0.000466667	0.000466667	0.000466667	0	0.000633333	0.000633333	0	0.000366667	0.00266667
ERR1591281	Microbial community of the bulk soil and rhizosphere of rice plants over its lifecycle	cropland	35.117	138.937	Non-saline	Illumina HiSeq 2000 sequencing; qiita_ptid_41:1642.MS00193									74112	0.00552056	6.66667e-05	3.33333e-05	0.000133333	3.33333e-05	0.000633333	0.0009	0.0004	3.33333e-05	0.000833333	0.000833333	0	0.000133333	0.00363333
ERR1591282	Microbial community of the bulk soil and rhizosphere of rice plants over its lifecycle	cropland	35.117	138.937	Non-saline	Illumina HiSeq 2000 sequencing; qiita_ptid_41:1642.MS00194									137893	0.00601742	6.66667e-05	0	0.0001	0	0.0006	0.0007	0.000366667	0	0.0011	0.0011	0	0.0003	0.00386667
ERR1591283	Microbial community of the bulk soil and rhizosphere of rice plants over its lifecycle	cropland	35.117	138.937	Non-saline	Illumina HiSeq 2000 sequencing; qiita_ptid_41:1642.MS00195									135643	0.00647036	6.66667e-05	0	3.33333e-05	6.66667e-05	0.000633333	0.000866667	0.0004	0	0.000866667	0.000866667	0	0.000433333	0.00363333
ERR1591284	Microbial community of the bulk soil and rhizosphere of rice plants over its lifecycle	cropland	35.117	138.937	Non-saline	Illumina HiSeq 2000 sequencing; qiita_ptid_41:1642.MS00196									149898	0.00459743	0	0	0	0.0001	0.0004	0.0006	0.000133333	0	0.0007	0.0007	0	0.000133333	0.00253333
ERR1591285	Microbial community of the bulk soil and rhizosphere of rice plants over its lifecycle	cropland	35.117	138.937	Non-saline	Illumina HiSeq 2000 sequencing; qiita_ptid_41:1642.MS00197									199795	0.00356557	3.33333e-05	0	0.000166667	6.66667e-05	0.0003	0.000366667	0.0003	0	0.000333333	0.000333333	0	0.000166667	0.00163333
ERR1591286	Microbial community of the bulk soil and rhizosphere of rice plants over its lifecycle	cropland	35.117	138.937	Non-saline	Illumina HiSeq 2000 sequencing; qiita_ptid_41:1642.MS00198									254149	0.00655998	3.33333e-05	0	0.000133333	6.66667e-05	0.000566667	0.00113333	0.0005	0	0.001	0.001	0	0.0004	0.0042
ERR1591287	Microbial community of the bulk soil and rhizosphere of rice plants over its lifecycle	cropland	35.117	138.937	Non-saline	Illumina HiSeq 2000 sequencing; qiita_ptid_41:1642.MS00199									122157	0.00503551	3.33333e-05	0	6.66667e-05	0.000166667	0.000233333	0.000666667	0.000166667	0	0.000466667	0.000466667	0	0.000466667	0.002
ERR1591288	Microbial community of the bulk soil and rhizosphere of rice plants over its lifecycle	cropland	35.117	138.937	Non-saline	Illumina HiSeq 2000 sequencing; qiita_ptid_41:1642.MS00200									96105	0.00753775	3.33333e-05	0	0.000233333	0	0.0011	0.000933333	0.0004	3.33333e-05	0.00113333	0.00113333	0	0.0002	0.00473333
ERR1591289	Microbial community of the bulk soil and rhizosphere of rice plants over its lifecycle	cropland	35.117	138.937	Non-saline	Illumina HiSeq 2000 sequencing; qiita_ptid_41:1642.MS00201									91562	0.00594109	3.33333e-05	0	0.000133333	3.33333e-05	0.000666667	0.0009	0.000266667	0	0.000766667	0.000766667	0	0.000266667	0.00336667
ERR1591290	Microbial community of the bulk soil and rhizosphere of rice plants over its lifecycle	cropland	35.117	138.937	Non-saline	Illumina HiSeq 2000 sequencing; qiita_ptid_41:1642.MS00202									116617	0.0057202	6.66667e-05	3.33333e-05	0	0.0001	0.000466667	0.000833333	0.0001	0	0.000833333	0.000833333	0	0.000333333	0.00306667
ERR1591291	Microbial community of the bulk soil and rhizosphere of rice plants over its lifecycle	cropland	35.117	138.937	Non-saline	Illumina HiSeq 2000 sequencing; qiita_ptid_41:1642.MS00203									119529	0.00479592	6.66667e-05	0	6.66667e-05	0.000133333	0.000333333	0.0007	0.000133333	0	0.000466667	0.000466667	0	0.000233333	0.0021
ERR1591292	Microbial community of the bulk soil and rhizosphere of rice plants over its lifecycle	cropland	35.117	138.937	Non-saline	Illumina HiSeq 2000 sequencing; qiita_ptid_41:1642.MS00204									148456	0.0047417	6.66667e-05	0	0.0001	0	0.000566667	0.0002	0.000333333	0	0.000466667	0.000466667	0	0.000333333	0.00203333
ERR1591293	Microbial community of the bulk soil and rhizosphere of rice plants over its lifecycle	cropland	35.117	138.937	Non-saline	Illumina HiSeq 2000 sequencing; qiita_ptid_41:1642.MS00205									196255	0.00501855	0	0	0.000366667	6.66667e-05	0.000566667	0.0005	0.000333333	0	0.000533333	0.000533333	0	0.000133333	0.00246667
ERR1591294	Microbial community of the bulk soil and rhizosphere of rice plants over its lifecycle	cropland	35.117	138.937	Non-saline	Illumina HiSeq 2000 sequencing; qiita_ptid_41:1642.MS00206									240170	0.00485672	0	0	3.33333e-05	0.0001	0.000833333	0.000533333	0.000366667	0	0.0006	0.0006	0	0.0002	0.00293333
ERR1591295	Microbial community of the bulk soil and rhizosphere of rice plants over its lifecycle	cropland	35.117	138.937	Non-saline	Illumina HiSeq 2000 sequencing; qiita_ptid_41:1642.MS00207									117284	0.00478186	3.33333e-05	0	0.000133333	0.000166667	0.000333333	0.000633333	0.000233333	0	0.0005	0.0005	0	0.000366667	0.0022
ERR1591296	Microbial community of the bulk soil and rhizosphere of rice plants over its lifecycle	cropland	35.117	138.937	Non-saline	Illumina HiSeq 2000 sequencing; qiita_ptid_41:1642.MS00208									79882	0.00678798	3.33333e-05	0	0.000166667	6.66667e-05	0.0011	0.000633333	0.000466667	0	0.000766667	0.000766667	0	0.000566667	0.00373333
ERR1591297	Microbial community of the bulk soil and rhizosphere of rice plants over its lifecycle	cropland	35.117	138.937	Non-saline	Illumina HiSeq 2000 sequencing; qiita_ptid_41:1642.MS00209									106912	0.00576225	0.000133333	0	0.000166667	3.33333e-05	0.0003	0.000533333	0.000133333	0	0.000766667	0.000766667	0	0.000366667	0.0025
ERR1591298	Microbial community of the bulk soil and rhizosphere of rice plants over its lifecycle	cropland	35.117	138.937	Non-saline	Illumina HiSeq 2000 sequencing; qiita_ptid_41:1642.MS00210									80818	0.00388198	0	0	0.0001	0	0.000466667	0.000266667	0.0002	0	0.0007	0.0007	0	0.0001	0.00233333
ERR1591299	Microbial community of the bulk soil and rhizosphere of rice plants over its lifecycle	cropland	35.117	138.937	Non-saline	Illumina HiSeq 2000 sequencing; qiita_ptid_41:1642.MS00211									89204	0.00465877	0	0	0.0001	0	0.000233333	0.000566667	0.0002	0	0.000833333	0.000833333	0	0.0003	0.00266667
ERR1591300	Microbial community of the bulk soil and rhizosphere of rice plants over its lifecycle	cropland	35.117	138.937	Non-saline	Illumina HiSeq 2000 sequencing; qiita_ptid_41:1642.MS00212									115431	0.00561551	6.66667e-05	0	0.0001	0	0.000466667	0.000433333	0.000333333	0	0.000733333	0.000733333	0	0.000233333	0.0027
ERR1591301	Microbial community of the bulk soil and rhizosphere of rice plants over its lifecycle	cropland	35.117	138.937	Non-saline	Illumina HiSeq 2000 sequencing; qiita_ptid_41:1642.MS00213									113536	0.0057284	6.66667e-05	0	3.33333e-05	3.33333e-05	0.0006	0.000466667	0.0005	0	0.000833333	0.000833333	0	0.0003	0.00323333
ERR1591302	Microbial community of the bulk soil and rhizosphere of rice plants over its lifecycle	cropland	35.117	138.937	Non-saline	Illumina HiSeq 2000 sequencing; qiita_ptid_41:1642.MS00214									132310	0.004859	0	0	0.0001	3.33333e-05	0.0004	0.0004	0.0004	3.33333e-05	0.0008	0.0008	0	0.000433333	0.00283333
ERR1591303	Microbial community of the bulk soil and rhizosphere of rice plants over its lifecycle	cropland	35.117	138.937	Non-saline	Illumina HiSeq 2000 sequencing; qiita_ptid_41:1642.MS00215									128159	0.00530975	0.0001	6.66667e-05	0.0001	0	0.000766667	0.000333333	0.0002	0	0.000833333	0.000833333	0	0.000233333	0.00296667
ERR1591304	Microbial community of the bulk soil and rhizosphere of rice plants over its lifecycle	cropland	35.117	138.937	Non-saline	Illumina HiSeq 2000 sequencing; qiita_ptid_41:1642.MS00216									111160	0.00621584	3.33333e-05	0	6.66667e-05	3.33333e-05	0.0007	0.0004	0.000566667	0	0.000833333	0.000833333	0	0.000266667	0.00333333
ERR1591305	Microbial community of the bulk soil and rhizosphere of rice plants over its lifecycle	cropland	35.117	138.937	Non-saline	Illumina HiSeq 2000 sequencing; qiita_ptid_41:1642.MS00217									110037	0.00499302	0	0	3.33333e-05	0	0.000266667	0.000433333	0.0002	0	0.000566667	0.000566667	0	0.0002	0.00203333
ERR1591306	Microbial community of the bulk soil and rhizosphere of rice plants over its lifecycle	cropland	35.117	138.937	Non-saline	Illumina HiSeq 2000 sequencing; qiita_ptid_41:1642.MS00218									112869	0.0028349	3.33333e-05	0	0.000133333	0.0001	0.0001	0.000233333	0.000166667	0	0.000433333	0.000433333	0	6.66667e-05	0.00136667
ERR1591307	Microbial community of the bulk soil and rhizosphere of rice plants over its lifecycle	cropland	35.117	138.937	Non-saline	Illumina HiSeq 2000 sequencing; qiita_ptid_41:1642.MS00219									109975	0.00534233	0.0001	0	6.66667e-05	0	0.0008	0.000366667	0.000266667	0	0.000666667	0.000666667	0	0.0003	0.00276667
ERR1591308	Microbial community of the bulk soil and rhizosphere of rice plants over its lifecycle	cropland	35.117	138.937	Non-saline	Illumina HiSeq 2000 sequencing; qiita_ptid_41:1642.MS00220									123060	0.00628287	3.33333e-05	0	0.0001	6.66667e-05	0.000666667	0.00106667	0.000366667	0	0.0007	0.0007	0	0.000333333	0.0035
ERR1591309	Microbial community of the bulk soil and rhizosphere of rice plants over its lifecycle	cropland	35.117	138.937	Non-saline	Illumina HiSeq 2000 sequencing; qiita_ptid_41:1642.MS00221									113149	0.00279596	0.000166667	0	6.66667e-05	0.000933333	3.33333e-05	0.000266667	6.66667e-05	0	0.0005	0.0005	0	0.000133333	0.00136667
ERR1591310	Microbial community of the bulk soil and rhizosphere of rice plants over its lifecycle	cropland	35.117	138.937	Non-saline	Illumina HiSeq 2000 sequencing; qiita_ptid_41:1642.MS00222									122525	0.00326036	0	0	0	0	0.000466667	0.000333333	0.000133333	0	0.000566667	0.000566667	0	0.000133333	0.00206667
ERR1591311	Microbial community of the bulk soil and rhizosphere of rice plants over its lifecycle	cropland	35.117	138.937	Non-saline	Illumina HiSeq 2000 sequencing; qiita_ptid_41:1642.MS00223									103975	0.00436937	0.0001	0	0.0001	6.66667e-05	0.000433333	0.0004	0.000266667	0	0.000433333	0.000433333	0	0.000133333	0.00196667
ERR1591312	Microbial community of the bulk soil and rhizosphere of rice plants over its lifecycle	cropland	35.117	138.937	Non-saline	Illumina HiSeq 2000 sequencing; qiita_ptid_41:1642.MS00224									80611	0.00172056	3.33333e-05	0	3.33333e-05	0.000233333	0.000133333	0.000266667	0	0	0.0002	0.0002	0	3.33333e-05	0.0008
ERR1591313	Microbial community of the bulk soil and rhizosphere of rice plants over its lifecycle	cropland	35.117	138.937	Non-saline	Illumina HiSeq 2000 sequencing; qiita_ptid_41:1642.MS00225									96284	0.00445495	0	3.33333e-05	0.0001	0	0.000533333	0.0003	0.000133333	0	0.000733333	0.000733333	0	0.000133333	0.00243333
ERR1591314	Microbial community of the bulk soil and rhizosphere of rice plants over its lifecycle	cropland	35.117	138.937	Non-saline	Illumina HiSeq 2000 sequencing; qiita_ptid_41:1642.MS00226									101900	0.00434573	3.33333e-05	0	0.000166667	3.33333e-05	0.000433333	0.000433333	0.000333333	0	0.0005	0.0005	0	0.000166667	0.0022
ERR1591315	Microbial community of the bulk soil and rhizosphere of rice plants over its lifecycle	cropland	35.117	138.937	Non-saline	Illumina HiSeq 2000 sequencing; qiita_ptid_41:1642.MS00227									85374	0.00311718	3.33333e-05	0	6.66667e-05	6.66667e-05	0.000233333	0.000266667	0.0002	0	0.000466667	0.000466667	0	0.0001	0.00163333
ERR1591316	Microbial community of the bulk soil and rhizosphere of rice plants over its lifecycle	cropland	35.117	138.937	Non-saline	Illumina HiSeq 2000 sequencing; qiita_ptid_41:1642.MS00228									135900	0.00355356	3.33333e-05	0	3.33333e-05	6.66667e-05	0.000266667	0.000366667	0.000266667	0	0.000333333	0.000333333	0	0.0003	0.00156667
ERR1591317	Microbial community of the bulk soil and rhizosphere of rice plants over its lifecycle	cropland	35.117	138.937	Non-saline	Illumina HiSeq 2000 sequencing; qiita_ptid_41:1642.MS00229									134883	0.00409617	3.33333e-05	0	0.000233333	6.66667e-05	0.000533333	0.000266667	0.000166667	0	0.000566667	0.000566667	0	0.000333333	0.0021
ERR1591318	Microbial community of the bulk soil and rhizosphere of rice plants over its lifecycle	cropland	35.117	138.937	Non-saline	Illumina HiSeq 2000 sequencing; qiita_ptid_41:1642.MS00230									143135	0.00328344	3.33333e-05	0	0.000166667	0	0.000266667	0.000333333	0.0004	0	0.000266667	0.000266667	0	0.000133333	0.00153333
ERR1591319	Microbial community of the bulk soil and rhizosphere of rice plants over its lifecycle	cropland	35.117	138.937	Non-saline	Illumina HiSeq 2000 sequencing; qiita_ptid_41:1642.MS00231									124853	0.00458619	0	0	0.0001	3.33333e-05	0.000433333	0.0004	0.000133333	0	0.000733333	0.000733333	0	0.0002	0.00243333
ERR1591320	Microbial community of the bulk soil and rhizosphere of rice plants over its lifecycle	cropland	35.117	138.937	Non-saline	Illumina HiSeq 2000 sequencing; qiita_ptid_41:1642.MS00232									112842	0.00486715	0	0	6.66667e-05	0.0001	0.000266667	0.000466667	0.000466667	0	0.0006	0.0006	0	0.0002	0.0024
ERR1591321	Microbial community of the bulk soil and rhizosphere of rice plants over its lifecycle	cropland	35.117	138.937	Non-saline	Illumina HiSeq 2000 sequencing; qiita_ptid_41:1642.MS00233									101588	0.00480645	0	0	6.66667e-05	0	0.0003	0.000266667	0.000433333	3.33333e-05	0.000733333	0.000733333	0	0.0002	0.0025
ERR1591322	Microbial community of the bulk soil and rhizosphere of rice plants over its lifecycle	cropland	35.117	138.937	Non-saline	Illumina HiSeq 2000 sequencing; qiita_ptid_41:1642.MS00234									130076	0.00435345	0	0	3.33333e-05	3.33333e-05	0.000933333	0.000633333	0.000166667	0	0.000266667	0.000266667	0	0.000233333	0.00226667
ERR1591323	Microbial community of the bulk soil and rhizosphere of rice plants over its lifecycle	cropland	35.117	138.937	Non-saline	Illumina HiSeq 2000 sequencing; qiita_ptid_41:1642.MS00235									140907	0.00241044	0.000133333	0	3.33333e-05	0.000233333	0.000266667	0.000133333	0.0001	0	0.0003	0.0003	0	6.66667e-05	0.0011
ERR1591324	Microbial community of the bulk soil and rhizosphere of rice plants over its lifecycle	cropland	35.117	138.937	Non-saline	Illumina HiSeq 2000 sequencing; qiita_ptid_41:1642.MS00236									157976	0.00442813	0	0	6.66667e-05	3.33333e-05	0.000366667	0.0003	0.000266667	0	0.000733333	0.000733333	0	0.000233333	0.0024
ERR1591325	Microbial community of the bulk soil and rhizosphere of rice plants over its lifecycle	cropland	35.117	138.937	Non-saline	Illumina HiSeq 2000 sequencing; qiita_ptid_41:1642.MS00237									164259	0.00328645	0	0	0.000133333	0	0.0005	6.66667e-05	0.0001	0	0.000566667	0.000566667	0	3.33333e-05	0.0018
ERR1591326	Microbial community of the bulk soil and rhizosphere of rice plants over its lifecycle	cropland	35.117	138.937	Non-saline	Illumina HiSeq 2000 sequencing; qiita_ptid_41:1642.MS00238									282313	0.00249675	6.66667e-05	0	0.0001	6.66667e-05	0.000166667	0.0004	0.0001	0	0.000466667	0.000466667	0	6.66667e-05	0.0016
ERR1591327	Microbial community of the bulk soil and rhizosphere of rice plants over its lifecycle	cropland	35.117	138.937	Non-saline	Illumina HiSeq 2000 sequencing; qiita_ptid_41:1642.MS00239									115895	0.00451159	0	0	0.0002	0.0001	0.000333333	0.0006	0.000233333	0	0.0005	0.0005	0	0.0001	0.00216667
ERR1591328	Microbial community of the bulk soil and rhizosphere of rice plants over its lifecycle	cropland	35.117	138.937	Non-saline	Illumina HiSeq 2000 sequencing; qiita_ptid_41:1642.MS00240									114673	0.00217457	0	0	3.33333e-05	0.0002	0.0002	0.000133333	3.33333e-05	0	0.000366667	0.000366667	0	6.66667e-05	0.0011
ERR1591330	Microbial community of the bulk soil and rhizosphere of rice plants over its lifecycle	cropland	35.117	138.937	Non-saline	Illumina HiSeq 2000 sequencing; qiita_ptid_41:1642.MS00242									88237	0.00492407	0	0	0.0001	0.0001	0.000766667	0.000233333	0.000233333	0	0.000633333	0.000633333	0	0.000133333	0.0025
ERR1591332	Microbial community of the bulk soil and rhizosphere of rice plants over its lifecycle	cropland	35.117	138.937	Non-saline	Illumina HiSeq 2000 sequencing; qiita_ptid_41:1642.MS00244									140687	0.003713	0.000133333	0	6.66667e-05	0.000566667	0.000266667	0.000333333	0.0003	0	0.0005	0.0005	0	3.33333e-05	0.0019
ERR1591333	Microbial community of the bulk soil and rhizosphere of rice plants over its lifecycle	cropland	35.117	138.937	Non-saline	Illumina HiSeq 2000 sequencing; qiita_ptid_41:1642.MS00245									153108	0.00559245	6.66667e-05	0	0.0001	0.0001	0.000633333	0.0007	0.0003	0	0.000533333	0.000533333	0	0.0003	0.0027
ERR1591334	Microbial community of the bulk soil and rhizosphere of rice plants over its lifecycle	cropland	35.117	138.937	Non-saline	Illumina HiSeq 2000 sequencing; qiita_ptid_41:1642.MS00246									161136	0.00295076	6.66667e-05	0	0.0001	0.000166667	0.000233333	0.0002	3.33333e-05	0	0.000533333	0.000533333	0	0.0001	0.00153333
ERR1591335	Microbial community of the bulk soil and rhizosphere of rice plants over its lifecycle	cropland	35.117	138.937	Non-saline	Illumina HiSeq 2000 sequencing; qiita_ptid_41:1642.MS00247									128433	0.00336188	0	0	3.33333e-05	0.0002	0.000166667	0.000266667	0.000233333	0	0.0004	0.0004	0	0.000166667	0.00146667
ERR1591337	Microbial community of the bulk soil and rhizosphere of rice plants over its lifecycle	cropland	35.117	138.937	Non-saline	Illumina HiSeq 2000 sequencing; qiita_ptid_41:1642.MS00249									124827	0.00366675	6.66667e-05	0	6.66667e-05	6.66667e-05	0.000233333	0.000266667	0.0003	0	0.0005	0.0005	0	0.0002	0.0018
ERR1591338	Microbial community of the bulk soil and rhizosphere of rice plants over its lifecycle	cropland	35.117	138.937	Non-saline	Illumina HiSeq 2000 sequencing; qiita_ptid_41:1642.MS00250									143203	0.00490058	3.33333e-05	0	6.66667e-05	3.33333e-05	0.000366667	0.000333333	6.66667e-05	0	0.0007	0.0007	0	0.000133333	0.00216667
ERR1591339	Microbial community of the bulk soil and rhizosphere of rice plants over its lifecycle	cropland	35.117	138.937	Non-saline	Illumina HiSeq 2000 sequencing; qiita_ptid_41:1642.MS00251									183530	0.0055722	0	0	0	0.0001	0.000433333	0.0008	0.000233333	3.33333e-05	0.000966667	0.000966667	0	0.0003	0.00343333
ERR1591340	Microbial community of the bulk soil and rhizosphere of rice plants over its lifecycle	cropland	35.117	138.937	Non-saline	Illumina HiSeq 2000 sequencing; qiita_ptid_41:1642.MS00252									245438	0.00508538	0.0001	0	3.33333e-05	0.000166667	0.000366667	0.000533333	0.000266667	0	0.000633333	0.000633333	0	0.000266667	0.00243333
ERR1591341	Microbial community of the bulk soil and rhizosphere of rice plants over its lifecycle	cropland	35.117	138.937	Non-saline	Illumina HiSeq 2000 sequencing; qiita_ptid_41:1642.MS00253									309201	0.00688909	0	0	0.000166667	3.33333e-05	0.0007	0.0009	0.000333333	0	0.00106667	0.00106667	0	0.000533333	0.00406667
ERR1591342	Microbial community of the bulk soil and rhizosphere of rice plants over its lifecycle	cropland	35.117	138.937	Non-saline	Illumina HiSeq 2000 sequencing; qiita_ptid_41:1642.MS00254									489055	0.00432746	3.33333e-05	0	3.33333e-05	0	0.0008	0.000333333	0.000233333	0	0.000333333	0.000333333	0	0.0002	0.00203333
ERR1591343	Microbial community of the bulk soil and rhizosphere of rice plants over its lifecycle	cropland	35.117	138.937	Non-saline	Illumina HiSeq 2000 sequencing; qiita_ptid_41:1642.MS00255									106744	0.00282118	6.66667e-05	0	0.000133333	0.000133333	0.0005	0.000333333	0.000133333	0	0.0005	0.0005	0	3.33333e-05	0.00196667
ERR1591344	Microbial community of the bulk soil and rhizosphere of rice plants over its lifecycle	cropland	35.117	138.937	Non-saline	Illumina HiSeq 2000 sequencing; qiita_ptid_41:1642.MS00256									94215	0.00583331	3.33333e-05	3.33333e-05	0.0002	0	0.000533333	0.000733333	0.000266667	0	0.000733333	0.000733333	0	0.0003	0.003
ERR1591345	Microbial community of the bulk soil and rhizosphere of rice plants over its lifecycle	cropland	35.117	138.937	Non-saline	Illumina HiSeq 2000 sequencing; qiita_ptid_41:1642.MS00257									110763	0.00372826	0	0	0	0	0.000233333	6.66667e-05	0.000266667	0	0.0005	0.0005	0	3.33333e-05	0.00156667
ERR1591346	Microbial community of the bulk soil and rhizosphere of rice plants over its lifecycle	cropland	35.117	138.937	Non-saline	Illumina HiSeq 2000 sequencing; qiita_ptid_41:1642.MS00258									140568	0.00371987	0	0	3.33333e-05	0	0.000266667	0.000133333	0.000133333	0	0.000466667	0.000466667	0	0.0002	0.00146667
ERR1591347	Microbial community of the bulk soil and rhizosphere of rice plants over its lifecycle	cropland	35.117	138.937	Non-saline	Illumina HiSeq 2000 sequencing; qiita_ptid_41:1642.MS00259									120200	0.00555129	0	0	0.0001	6.66667e-05	0.000333333	0.000633333	0.0002	0	0.000933333	0.000933333	0	0.0003	0.00303333
ERR1591348	Microbial community of the bulk soil and rhizosphere of rice plants over its lifecycle	cropland	35.117	138.937	Non-saline	Illumina HiSeq 2000 sequencing; qiita_ptid_41:1642.MS00260									115609	0.0048071	0	0	6.66667e-05	0	0.0009	0.0008	0.000166667	0	0.0006	0.0006	0	0.000266667	0.00306667
ERR1591349	Microbial community of the bulk soil and rhizosphere of rice plants over its lifecycle	cropland	35.117	138.937	Non-saline	Illumina HiSeq 2000 sequencing; qiita_ptid_41:1642.MS00261									166253	0.00332511	3.33333e-05	0	3.33333e-05	6.66667e-05	0.000166667	0.000533333	0.000166667	0	0.000166667	0.000166667	0	3.33333e-05	0.0012
ERR1591350	Microbial community of the bulk soil and rhizosphere of rice plants over its lifecycle	cropland	35.117	138.937	Non-saline	Illumina HiSeq 2000 sequencing; qiita_ptid_41:1642.MS00262									214183	0.00425938	6.66667e-05	0	0.0001	3.33333e-05	0.000433333	0.0006	0.000133333	0	0.000833333	0.000833333	0	0.000133333	0.00283333
ERR1591351	Microbial community of the bulk soil and rhizosphere of rice plants over its lifecycle	cropland	35.117	138.937	Non-saline	Illumina HiSeq 2000 sequencing; qiita_ptid_41:1642.MS00263									123487	0.0046761	0	0	0.000133333	3.33333e-05	0.0004	0.000466667	0.000166667	0	0.000466667	0.000466667	0	0.000333333	0.00196667
ERR1591352	Microbial community of the bulk soil and rhizosphere of rice plants over its lifecycle	cropland	35.117	138.937	Non-saline	Illumina HiSeq 2000 sequencing; qiita_ptid_41:1642.MS00264									95754	0.00371475	3.33333e-05	0	3.33333e-05	6.66667e-05	0.000333333	0.000333333	0.000266667	0	0.000533333	0.000533333	0	0.000133333	0.002
ERR1591353	Microbial community of the bulk soil and rhizosphere of rice plants over its lifecycle	cropland	35.117	138.937	Non-saline	Illumina HiSeq 2000 sequencing; qiita_ptid_41:1642.MS00265									99158	0.00477653	3.33333e-05	0	0.0001	3.33333e-05	0.000233333	0.000733333	0.000433333	0	0.000466667	0.000466667	0	0.000366667	0.00233333
ERR1591354	Microbial community of the bulk soil and rhizosphere of rice plants over its lifecycle	cropland	35.117	138.937	Non-saline	Illumina HiSeq 2000 sequencing; qiita_ptid_41:1642.MS00266									119243	0.00597029	0	3.33333e-05	0.000133333	6.66667e-05	0.0006	0.0005	0.000433333	0	0.000833333	0.000833333	0	6.66667e-05	0.0032
ERR1591355	Microbial community of the bulk soil and rhizosphere of rice plants over its lifecycle	cropland	35.117	138.937	Non-saline	Illumina HiSeq 2000 sequencing; qiita_ptid_41:1642.MS00267									108385	0.00695015	6.66667e-05	0	0.0003	6.66667e-05	0.0006	0.000933333	0.000266667	0	0.0011	0.0011	0	0.0003	0.004
ERR1591356	Microbial community of the bulk soil and rhizosphere of rice plants over its lifecycle	cropland	35.117	138.937	Non-saline	Illumina HiSeq 2000 sequencing; qiita_ptid_41:1642.MS00268									105627	0.00267916	3.33333e-05	0	6.66667e-05	0.000233333	0.000266667	0.000266667	0.0003	0	0.000433333	0.000433333	0	6.66667e-05	0.0017
ERR1591357	Microbial community of the bulk soil and rhizosphere of rice plants over its lifecycle	cropland	35.117	138.937	Non-saline	Illumina HiSeq 2000 sequencing; qiita_ptid_41:1642.MS00269									135794	0.00436501	6.66667e-05	0	3.33333e-05	6.66667e-05	0.000333333	0.000333333	0.0002	0	0.0007	0.0007	0	0.000166667	0.00226667
ERR1591358	Microbial community of the bulk soil and rhizosphere of rice plants over its lifecycle	cropland	35.117	138.937	Non-saline	Illumina HiSeq 2000 sequencing; qiita_ptid_41:1642.MS00270									128388	0.00632863	3.33333e-05	0	0.000233333	0.0001	0.000366667	0.0008	0.000333333	0	0.001	0.001	0	0.0004	0.0035
ERR1591359	Microbial community of the bulk soil and rhizosphere of rice plants over its lifecycle	cropland	35.117	138.937	Non-saline	Illumina HiSeq 2000 sequencing; qiita_ptid_41:1642.MS00271									136264	0.00416774	0	0	6.66667e-05	6.66667e-05	0.000133333	0.000433333	0.000366667	0	0.000466667	0.000466667	0	0.000133333	0.00186667
ERR1591360	Microbial community of the bulk soil and rhizosphere of rice plants over its lifecycle	cropland	35.117	138.937	Non-saline	Illumina HiSeq 2000 sequencing; qiita_ptid_41:1642.MS00272									98837	0.00700667	6.66667e-05	0	3.33333e-05	0	0.0003	0.0006	0.0002	0	0.0004	0.0004	0	0.000233333	0.0019
ERR1591361	Microbial community of the bulk soil and rhizosphere of rice plants over its lifecycle	cropland	35.117	138.937	Non-saline	Illumina HiSeq 2000 sequencing; qiita_ptid_41:1642.MS00273									96640	0.00579898	0.000133333	0	0.0002	6.66667e-05	0.0006	0.000566667	0.000366667	0	0.000666667	0.000666667	0	0.0002	0.00286667
ERR1591362	Microbial community of the bulk soil and rhizosphere of rice plants over its lifecycle	cropland	35.117	138.937	Non-saline	Illumina HiSeq 2000 sequencing; qiita_ptid_41:1642.MS00274									121672	0.00591572	3.33333e-05	0	0.000266667	3.33333e-05	0.000466667	0.000533333	0.000166667	0	0.000866667	0.000866667	0	0.000266667	0.0029
ERR1591363	Microbial community of the bulk soil and rhizosphere of rice plants over its lifecycle	cropland	35.117	138.937	Non-saline	Illumina HiSeq 2000 sequencing; qiita_ptid_41:1642.MS00275									47438	0.00511632	3.33333e-05	0	3.33333e-05	0	0.000166667	0.000733333	0.000366667	0	0.00136667	0.00136667	0	0.000266667	0.004
ERR1591364	Microbial community of the bulk soil and rhizosphere of rice plants over its lifecycle	cropland	35.117	138.937	Non-saline	Illumina HiSeq 2000 sequencing; qiita_ptid_41:1642.MS00276									114313	0.00694451	0.0001	0	0.000133333	3.33333e-05	0.000666667	0.000833333	0.000366667	0	0.000966667	0.000966667	0	0.000566667	0.0038
ERR1591365	Microbial community of the bulk soil and rhizosphere of rice plants over its lifecycle	cropland	35.117	138.937	Non-saline	Illumina HiSeq 2000 sequencing; qiita_ptid_41:1642.MS00277									126923	0.00474015	6.66667e-05	0	0.0001	0	0.000633333	0.000666667	0.000133333	0	0.0003	0.0003	0	0.000166667	0.00203333
ERR1591366	Microbial community of the bulk soil and rhizosphere of rice plants over its lifecycle	cropland	35.117	138.937	Non-saline	Illumina HiSeq 2000 sequencing; qiita_ptid_41:1642.MS00278									144694	0.00535749	6.66667e-05	0	0.0002	3.33333e-05	0.000366667	0.001	0.000166667	3.33333e-05	0.0006	0.0006	0	0.000233333	0.00276667
ERR1591368	Microbial community of the bulk soil and rhizosphere of rice plants over its lifecycle	cropland	35.117	138.937	Non-saline	Illumina HiSeq 2000 sequencing; qiita_ptid_41:1642.MS00280									94428	0.00475452	0	0	0.000133333	0	0.000366667	0.0003	0.000233333	0	0.000766667	0.000766667	0	0.0002	0.00243333
ERR1591369	Microbial community of the bulk soil and rhizosphere of rice plants over its lifecycle	cropland	35.117	138.937	Non-saline	Illumina HiSeq 2000 sequencing; qiita_ptid_41:1642.MS00281									94878	0.00778005	6.66667e-05	0	0.0002	0	0.0005	0.0009	0.000766667	0	0.000766667	0.000766667	0	0.000366667	0.0037
ERR1591370	Microbial community of the bulk soil and rhizosphere of rice plants over its lifecycle	cropland	35.117	138.937	Non-saline	Illumina HiSeq 2000 sequencing; qiita_ptid_41:1642.MS00282									126328	0.00641639	3.33333e-05	0	0.000133333	6.66667e-05	0.0003	0.000766667	0.000233333	0	0.0008	0.0008	0	0.000633333	0.0029
ERR1591371	Microbial community of the bulk soil and rhizosphere of rice plants over its lifecycle	cropland	35.117	138.937	Non-saline	Illumina HiSeq 2000 sequencing; qiita_ptid_41:1642.MS00283									94789	0.00380523	0.0001	0	3.33333e-05	0.0003	0.000466667	0.0004	0.000133333	0	0.0004	0.0004	0	0.0001	0.0018
ERR1591372	Microbial community of the bulk soil and rhizosphere of rice plants over its lifecycle	cropland	35.117	138.937	Non-saline	Illumina HiSeq 2000 sequencing; qiita_ptid_41:1642.MS00284									129812	0.006273	3.33333e-05	0	3.33333e-05	3.33333e-05	0.0005	0.000733333	0.000366667	0	0.000633333	0.000633333	0	0.000433333	0.00286667
ERR1591373	Microbial community of the bulk soil and rhizosphere of rice plants over its lifecycle	cropland	35.117	138.937	Non-saline	Illumina HiSeq 2000 sequencing; qiita_ptid_41:1642.MS00285									172303	0.00364908	6.66667e-05	0	0.0001	0.0001	0.000133333	0.0002	0.0003	0	0.000366667	0.000366667	0	0.000133333	0.00136667
ERR1591374	Microbial community of the bulk soil and rhizosphere of rice plants over its lifecycle	cropland	35.117	138.937	Non-saline	Illumina HiSeq 2000 sequencing; qiita_ptid_41:1642.MS00286									146412	0.00692574	3.33333e-05	0	6.66667e-05	0.0001	0.000566667	0.000933333	0.000566667	0	0.000966667	0.000966667	0	0.000333333	0.004
ERR1591375	Microbial community of the bulk soil and rhizosphere of rice plants over its lifecycle	cropland	35.117	138.937	Non-saline	Illumina HiSeq 2000 sequencing; qiita_ptid_41:1642.MS00287									130080	0.00677864	6.66667e-05	0	6.66667e-05	0.000133333	0.000966667	0.000533333	0.0005	0	0.000733333	0.000733333	0	0.000433333	0.00346667
ERR1591376	Microbial community of the bulk soil and rhizosphere of rice plants over its lifecycle	cropland	35.117	138.937	Non-saline	Illumina HiSeq 2000 sequencing; qiita_ptid_41:1642.MS00288									151168	0.00657601	3.33333e-05	0	0.000333333	0.000166667	0.000333333	0.0007	0.000433333	0	0.000666667	0.000666667	0	0.0002	0.0028
ERR1591377	Microbial community of the bulk soil and rhizosphere of rice plants over its lifecycle	cropland	35.117	138.937	Non-saline	Illumina HiSeq 2000 sequencing; qiita_ptid_41:1642.MS00289									181054	0.0069428	3.33333e-05	0	0.000166667	3.33333e-05	0.0008	0.000766667	0.0006	0	0.0007	0.0007	0	0.0002	0.00356667
ERR1591378	Microbial community of the bulk soil and rhizosphere of rice plants over its lifecycle	cropland	35.117	138.937	Non-saline	Illumina HiSeq 2000 sequencing; qiita_ptid_41:1642.MS00290									156223	0.00685658	0	0	0.000133333	6.66667e-05	0.000766667	0.000666667	0.000733333	0	0.00103333	0.00103333	0	0.0003	0.00423333
ERR1591379	Microbial community of the bulk soil and rhizosphere of rice plants over its lifecycle	cropland	35.117	138.937	Non-saline	Illumina HiSeq 2000 sequencing; qiita_ptid_41:1642.MS00291									163782	0.00382743	6.66667e-05	0	0.0002	0.0001	0.000333333	0.0004	0.000266667	0	0.000466667	0.000466667	0	0.000166667	0.00193333
ERR1591380	Microbial community of the bulk soil and rhizosphere of rice plants over its lifecycle	cropland	35.117	138.937	Non-saline	Illumina HiSeq 2000 sequencing; qiita_ptid_41:1642.MS00292									171011	0.00513982	3.33333e-05	0	0.000166667	3.33333e-05	0.000366667	0.000633333	0.000266667	0	0.000833333	0.000833333	0	0.0002	0.00293333
ERR1591381	Microbial community of the bulk soil and rhizosphere of rice plants over its lifecycle	cropland	35.117	138.937	Non-saline	Illumina HiSeq 2000 sequencing; qiita_ptid_41:1642.MS00293									122286	0.00805858	3.33333e-05	0	0.000266667	3.33333e-05	0.000933333	0.000666667	0.0006	0	0.0011	0.0011	0	0.000666667	0.0044
ERR1591382	Microbial community of the bulk soil and rhizosphere of rice plants over its lifecycle	cropland	35.117	138.937	Non-saline	Illumina HiSeq 2000 sequencing; qiita_ptid_41:1642.MS00294									172021	0.00504634	3.33333e-05	0	0.0003	6.66667e-05	0.0003	0.000766667	0.000233333	0	0.000733333	0.000733333	0	0.000233333	0.00276667
ERR1591383	Microbial community of the bulk soil and rhizosphere of rice plants over its lifecycle	cropland	35.117	138.937	Non-saline	Illumina HiSeq 2000 sequencing; qiita_ptid_41:1642.MS00295									111722	0.00604039	3.33333e-05	0	0.0002	6.66667e-05	0.000333333	0.0009	0.0003	0	0.0005	0.0005	0	0.000333333	0.00253333
ERR1591384	Microbial community of the bulk soil and rhizosphere of rice plants over its lifecycle	cropland	35.117	138.937	Non-saline	Illumina HiSeq 2000 sequencing; qiita_ptid_41:1642.MS00296									127962	0.00606391	3.33333e-05	0	3.33333e-05	0	0.000133333	0.000766667	0.0006	0	0.000833333	0.000833333	0	0.000133333	0.00316667
ERR1591385	Microbial community of the bulk soil and rhizosphere of rice plants over its lifecycle	cropland	35.117	138.937	Non-saline	Illumina HiSeq 2000 sequencing; qiita_ptid_41:1642.MS00297									123433	0.00606972	0.0001	0	6.66667e-05	0.0001	0.000633333	0.000933333	0.000366667	0	0.000866667	0.000866667	0	0.0003	0.00366667
ERR1591386	Microbial community of the bulk soil and rhizosphere of rice plants over its lifecycle	cropland	35.117	138.937	Non-saline	Illumina HiSeq 2000 sequencing; qiita_ptid_41:1642.MS00298									116292	0.00425308	0	3.33333e-05	0.000133333	0	0.000466667	0.000166667	0.0003	0	0.0008	0.0008	0	0.0002	0.00253333
ERR1591387	Microbial community of the bulk soil and rhizosphere of rice plants over its lifecycle	cropland	35.117	138.937	Non-saline	Illumina HiSeq 2000 sequencing; qiita_ptid_41:1642.MS00299									139629	0.00646283	6.66667e-05	0	0.000133333	3.33333e-05	0.001	0.000866667	0.000233333	3.33333e-05	0.000933333	0.000933333	0	0.000233333	0.004
ERR1591388	Microbial community of the bulk soil and rhizosphere of rice plants over its lifecycle	cropland	35.117	138.937	Non-saline	Illumina HiSeq 2000 sequencing; qiita_ptid_41:1642.MS00300									161255	0.00510513	3.33333e-05	0	6.66667e-05	0.0001	0.000533333	0.000633333	0.0002	0	0.0008	0.0008	0	0.000333333	0.00296667
ERR1591389	Microbial community of the bulk soil and rhizosphere of rice plants over its lifecycle	cropland	35.117	138.937	Non-saline	Illumina HiSeq 2000 sequencing; qiita_ptid_41:1642.MS00301									163682	0.00534145	0	0	3.33333e-05	3.33333e-05	0.000466667	0.0006	0.000233333	0	0.0006	0.0006	0	0.0003	0.0025
ERR1591390	Microbial community of the bulk soil and rhizosphere of rice plants over its lifecycle	cropland	35.117	138.937	Non-saline	Illumina HiSeq 2000 sequencing; qiita_ptid_41:1642.MS00302									171020	0.0048289	0.0001	0	0.0002	0.0001	0.000333333	0.000666667	0.000166667	0	0.000533333	0.000533333	0	0.000333333	0.00223333
ERR1591391	Microbial community of the bulk soil and rhizosphere of rice plants over its lifecycle	cropland	35.117	138.937	Non-saline	Illumina HiSeq 2000 sequencing; qiita_ptid_41:1642.MS00303									80530	0.00560232	6.66667e-05	0	0.000133333	3.33333e-05	0.000666667	0.0007	0.000333333	0	0.0009	0.0009	0	6.66667e-05	0.0035
ERR1591392	Microbial community of the bulk soil and rhizosphere of rice plants over its lifecycle	cropland	35.117	138.937	Non-saline	Illumina HiSeq 2000 sequencing; qiita_ptid_41:1642.MS00304									134721	0.00429949	0.0001	0	0.0001	0.000133333	0.0002	0.0009	0.000266667	0	0.0007	0.0007	0	0.0004	0.00276667
ERR1591393	Microbial community of the bulk soil and rhizosphere of rice plants over its lifecycle	cropland	35.117	138.937	Non-saline	Illumina HiSeq 2000 sequencing; qiita_ptid_41:1642.MS00305									118145	0.00592054	3.33333e-05	0	3.33333e-05	3.33333e-05	0.000966667	0.000833333	0.000333333	0	0.000866667	0.000866667	0	0.000433333	0.00386667
ERR1591394	Microbial community of the bulk soil and rhizosphere of rice plants over its lifecycle	cropland	35.117	138.937	Non-saline	Illumina HiSeq 2000 sequencing; qiita_ptid_41:1642.MS00306									120858	0.00305938	0.000233333	0	0.000133333	0.0009	6.66667e-05	0.000166667	0.0001	0	6.66667e-05	6.66667e-05	0	0	0.000466667
ERR1591395	Microbial community of the bulk soil and rhizosphere of rice plants over its lifecycle	cropland	35.117	138.937	Non-saline	Illumina HiSeq 2000 sequencing; qiita_ptid_41:1642.MS00307									115575	0.00429895	3.33333e-05	0	0.000166667	6.66667e-05	0.0003	0.000466667	0.000233333	0	0.0005	0.0005	0	0.000266667	0.002
ERR1591396	Microbial community of the bulk soil and rhizosphere of rice plants over its lifecycle	cropland	35.117	138.937	Non-saline	Illumina HiSeq 2000 sequencing; qiita_ptid_41:1642.MS00308									198865	0.00482062	3.33333e-05	0	0.000233333	3.33333e-05	0.000433333	0.000566667	0.0003	0	0.0006	0.0006	0	0.000366667	0.0025
ERR1591397	Microbial community of the bulk soil and rhizosphere of rice plants over its lifecycle	cropland	35.117	138.937	Non-saline	Illumina HiSeq 2000 sequencing; qiita_ptid_41:1642.MS00309									184719	0.00509739	0.000133333	0	0.000166667	0.0001	0.0004	0.0005	0.000366667	0	0.000733333	0.000733333	0	0.0001	0.00273333
ERR1591398	Microbial community of the bulk soil and rhizosphere of rice plants over its lifecycle	cropland	35.117	138.937	Non-saline	Illumina HiSeq 2000 sequencing; qiita_ptid_41:1642.MS00310									113051	0.00419863	0.000166667	0	0.000233333	0	0.000266667	0.000166667	0.000233333	3.33333e-05	0.0007	0.0007	0	0.000233333	0.0021
ERR1591399	Microbial community of the bulk soil and rhizosphere of rice plants over its lifecycle	cropland	35.117	138.937	Non-saline	Illumina HiSeq 2000 sequencing; qiita_ptid_41:1642.MS00311									108010	0.00456768	6.66667e-05	0	0.0001	0	0.000266667	0.000466667	0.000466667	0	0.0005	0.0005	0	0.000333333	0.0022
ERR1591400	Microbial community of the bulk soil and rhizosphere of rice plants over its lifecycle	cropland	35.117	138.937	Non-saline	Illumina HiSeq 2000 sequencing; qiita_ptid_41:1642.MS00312									108937	0.00858711	3.33333e-05	0	0.000433333	0	0.000766667	0.000966667	0.0004	0	0.00103333	0.00103333	0	0.0002	0.0042
ERR1591401	Microbial community of the bulk soil and rhizosphere of rice plants over its lifecycle	cropland	35.117	138.937	Non-saline	Illumina HiSeq 2000 sequencing; qiita_ptid_41:1642.MS00313									136906	0.00607173	6.66667e-05	0	0.000166667	0	0.000533333	0.0008	0.000466667	0	0.000866667	0.000866667	0	0.0002	0.00353333
ERR1591402	Microbial community of the bulk soil and rhizosphere of rice plants over its lifecycle	cropland	35.117	138.937	Non-saline	Illumina HiSeq 2000 sequencing; qiita_ptid_41:1642.MS00314									180564	0.00526611	0.0001	0	0.0001	0	0.000366667	0.0005	0.000133333	0	0.000466667	0.000466667	0	0.000266667	0.00193333
ERR1591403	Microbial community of the bulk soil and rhizosphere of rice plants over its lifecycle	cropland	35.117	138.937	Non-saline	Illumina HiSeq 2000 sequencing; qiita_ptid_41:1642.MS00315									193051	0.00795122	0	3.33333e-05	0.000466667	6.66667e-05	0.0006	0.000566667	0.000633333	0	0.0011	0.0011	0	0.000233333	0.004
ERR1591405	Microbial community of the bulk soil and rhizosphere of rice plants over its lifecycle	cropland	35.117	138.937	Non-saline	Illumina HiSeq 2000 sequencing; qiita_ptid_41:1642.MS00317									217954	0.00411642	0.0001	3.33333e-05	6.66667e-05	0.000166667	0.0002	0.000433333	0.000133333	0	0.0006	0.0006	0	0.000366667	0.00196667
ERR1591406	Microbial community of the bulk soil and rhizosphere of rice plants over its lifecycle	cropland	35.117	138.937	Non-saline	Illumina HiSeq 2000 sequencing; qiita_ptid_41:1642.MS00318									129969	0.0059914	3.33333e-05	0	3.33333e-05	0.0001	0.000433333	0.0013	0.0004	0	0.000766667	0.000766667	0	0.000166667	0.00366667
ERR1591407	Microbial community of the bulk soil and rhizosphere of rice plants over its lifecycle	cropland	35.117	138.937	Non-saline	Illumina HiSeq 2000 sequencing; qiita_ptid_41:1642.MS00319									111444	0.00580543	6.66667e-05	0	0.000366667	0.000133333	0.000366667	0.000766667	0.000233333	0	0.0007	0.0007	0	0.000266667	0.00276667
ERR1591408	Microbial community of the bulk soil and rhizosphere of rice plants over its lifecycle	cropland	35.117	138.937	Non-saline	Illumina HiSeq 2000 sequencing; qiita_ptid_41:1642.MS00320									141902	0.00703042	3.33333e-05	0	0.0002	0	0.000766667	0.0008	0.000433333	0	0.00123333	0.00123333	0	0.000433333	0.00446667
ERR1591419	Microbial community of the bulk soil and rhizosphere of rice plants over its lifecycle	cropland	35.117	138.937	Plant	Illumina HiSeq 2000 sequencing; qiita_ptid_41:1642.MS00331									107920	0.0015118	3.33333e-05	0	0	0	0.000333333	0.000133333	6.66667e-05	3.33333e-05	0.0001	0.0001	0	0	0.000766667
ERR1591420	Microbial community of the bulk soil and rhizosphere of rice plants over its lifecycle	cropland	35.117	138.937	Plant	Illumina HiSeq 2000 sequencing; qiita_ptid_41:1642.MS00332									117596	0.0018243	6.66667e-05	0	0	0	0.0009	3.33333e-05	0.000133333	0	0.000166667	0.000166667	0	6.66667e-05	0.0014
ERR1591421	Microbial community of the bulk soil and rhizosphere of rice plants over its lifecycle	cropland	35.117	138.937	Plant	Illumina HiSeq 2000 sequencing; qiita_ptid_41:1642.MS00333									68367	0.00224788	3.33333e-05	0	0	0	0.000866667	6.66667e-05	0.000133333	0	0.0002	0.0002	0	0	0.00146667
ERR1591422	Microbial community of the bulk soil and rhizosphere of rice plants over its lifecycle	cropland	35.117	138.937	Plant	Illumina HiSeq 2000 sequencing; qiita_ptid_41:1642.MS00334									132985	0.00271344	0	0	0	6.66667e-05	0.00126667	0.0001	0.0003	0	6.66667e-05	6.66667e-05	0	3.33333e-05	0.0018
ERR1591423	Microbial community of the bulk soil and rhizosphere of rice plants over its lifecycle	cropland	35.117	138.937	Plant	Illumina HiSeq 2000 sequencing; qiita_ptid_41:1642.MS00335									105853	0.00200069	3.33333e-05	0	6.66667e-05	3.33333e-05	0.000533333	6.66667e-05	0.000133333	0	0.000133333	0.000133333	0	3.33333e-05	0.001
ERR1591424	Microbial community of the bulk soil and rhizosphere of rice plants over its lifecycle	cropland	35.117	138.937	Plant	Illumina HiSeq 2000 sequencing; qiita_ptid_41:1642.MS00336									101456	0.00143538	0	0	0	0	0.0004	3.33333e-05	0.000233333	0	0.000233333	0.000233333	0	0	0.00113333
ERR1591426	Microbial community of the bulk soil and rhizosphere of rice plants over its lifecycle	cropland	35.117	138.937	Plant	Illumina HiSeq 2000 sequencing; qiita_ptid_41:1642.MS00338									124293	0.001537	0	0	0	0	0.000833333	6.66667e-05	0	0	0.000166667	0.000166667	0	0	0.00123333
ERR1591427	Microbial community of the bulk soil and rhizosphere of rice plants over its lifecycle	cropland	35.117	138.937	Plant	Illumina HiSeq 2000 sequencing; qiita_ptid_41:1642.MS00339									118253	0.00239472	0	0	0	3.33333e-05	0.000833333	0.0001	6.66667e-05	0	0.000266667	0.000266667	0	0	0.00153333
ERR1591428	Microbial community of the bulk soil and rhizosphere of rice plants over its lifecycle	cropland	35.117	138.937	Plant	Illumina HiSeq 2000 sequencing; qiita_ptid_41:1642.MS00340									98712	0.00192687	0	0	0	3.33333e-05	0.000566667	0.000166667	6.66667e-05	0	3.33333e-05	3.33333e-05	0	3.33333e-05	0.000866667
ERR1591429	Microbial community of the bulk soil and rhizosphere of rice plants over its lifecycle	cropland	35.117	138.937	Plant	Illumina HiSeq 2000 sequencing; qiita_ptid_41:1642.MS00341									155044	0.00117092	6.66667e-05	0	0	0	0.000566667	0.0002	3.33333e-05	0	0.0001	0.0001	0	3.33333e-05	0.001
ERR1591431	Microbial community of the bulk soil and rhizosphere of rice plants over its lifecycle	cropland	35.117	138.937	Plant	Illumina HiSeq 2000 sequencing; qiita_ptid_41:1642.MS00343									116612	0.00163948	0	0	6.66667e-05	0	0.000533333	0.0001	0.0001	0	0.000133333	0.000133333	0	3.33333e-05	0.001
ERR1591432	Microbial community of the bulk soil and rhizosphere of rice plants over its lifecycle	cropland	35.117	138.937	Plant	Illumina HiSeq 2000 sequencing; qiita_ptid_41:1642.MS00344									110445	0.00158461	0	0	0	3.33333e-05	0.000866667	0	3.33333e-05	0	0.0001	0.0001	0	0	0.0011
ERR1591436	Microbial community of the bulk soil and rhizosphere of rice plants over its lifecycle	cropland	35.117	138.937	Plant	Illumina HiSeq 2000 sequencing; qiita_ptid_41:1642.MS00348									130077	0.00128617	0	0	0	0	0.0003	3.33333e-05	3.33333e-05	0	6.66667e-05	6.66667e-05	0	0.0001	0.0005
ERR1591437	Microbial community of the bulk soil and rhizosphere of rice plants over its lifecycle	cropland	35.117	138.937	Plant	Illumina HiSeq 2000 sequencing; qiita_ptid_41:1642.MS00349									140436	0.00132692	0	0	0	3.33333e-05	0.000433333	6.66667e-05	0.000133333	0	0.000166667	0.000166667	0	0	0.000966667
ERR1591438	Microbial community of the bulk soil and rhizosphere of rice plants over its lifecycle	cropland	35.117	138.937	Plant	Illumina HiSeq 2000 sequencing; qiita_ptid_41:1642.MS00350									56209	0.00115062	3.33333e-05	0	0	0	0.000266667	3.33333e-05	6.66667e-05	0	6.66667e-05	6.66667e-05	0	3.33333e-05	0.0005
ERR1591439	Microbial community of the bulk soil and rhizosphere of rice plants over its lifecycle	cropland	35.117	138.937	Plant	Illumina HiSeq 2000 sequencing; qiita_ptid_41:1642.MS00351									126064	0.00159968	6.66667e-05	0	0	3.33333e-05	0.0006	0.0001	0	0	0.0001	0.0001	0	0	0.0009
ERR1591442	Microbial community of the bulk soil and rhizosphere of rice plants over its lifecycle	cropland	35.117	138.937	Plant	Illumina HiSeq 2000 sequencing; qiita_ptid_41:1642.MS00354									37038	0.00100177	0	0	0	6.66667e-05	6.66667e-05	6.66667e-05	3.33333e-05	0	0.000133333	0.000133333	0	0	0.000433333
ERR1591445	Microbial community of the bulk soil and rhizosphere of rice plants over its lifecycle	cropland	35.117	138.937	Plant	Illumina HiSeq 2000 sequencing; qiita_ptid_41:1642.MS00357									132618	0.00153319	0	3.33333e-05	3.33333e-05	0	0.0004	6.66667e-05	0.000166667	0	0.0002	0.0002	0	0.000133333	0.00103333
ERR1591447	Microbial community of the bulk soil and rhizosphere of rice plants over its lifecycle	cropland	35.117	138.937	Plant	Illumina HiSeq 2000 sequencing; qiita_ptid_41:1642.MS00359									57197	0.0013898	0	0	0	6.66667e-05	0.000566667	6.66667e-05	0.0001	0	0.0001	0.0001	0	3.33333e-05	0.000933333
ERR1591448	Microbial community of the bulk soil and rhizosphere of rice plants over its lifecycle	cropland	35.117	138.937	Plant	Illumina HiSeq 2000 sequencing; qiita_ptid_41:1642.MS00360									93916	0.00149757	0	0	3.33333e-05	6.66667e-05	0.000366667	6.66667e-05	6.66667e-05	0	6.66667e-05	6.66667e-05	0	3.33333e-05	0.000633333
ERR1591450	Microbial community of the bulk soil and rhizosphere of rice plants over its lifecycle	cropland	35.117	138.937	Plant	Illumina HiSeq 2000 sequencing; qiita_ptid_41:1642.MS00362									128317	0.00129367	0	0	0	0	0.000333333	3.33333e-05	3.33333e-05	0	0.0001	0.0001	0	3.33333e-05	0.0006
ERR1591451	Microbial community of the bulk soil and rhizosphere of rice plants over its lifecycle	cropland	35.117	138.937	Plant	Illumina HiSeq 2000 sequencing; qiita_ptid_41:1642.MS00363									143014	0.001514	0	0	0	0	0.0002	0.0002	0.000133333	0	0.000166667	0.000166667	0	6.66667e-05	0.000866667
ERR1591453	Microbial community of the bulk soil and rhizosphere of rice plants over its lifecycle	cropland	35.117	138.937	Plant	Illumina HiSeq 2000 sequencing; qiita_ptid_41:1642.MS00365									99158	0.00119924	0	0	0	0	0.000466667	0.000133333	0	0	0.000166667	0.000166667	0	0	0.000933333
ERR1591454	Microbial community of the bulk soil and rhizosphere of rice plants over its lifecycle	cropland	35.117	138.937	Plant	Illumina HiSeq 2000 sequencing; qiita_ptid_41:1642.MS00366									191266	0.00195141	6.66667e-05	0	0	0.0001	0.0007	0.0001	6.66667e-05	0	0.000133333	0.000133333	0	0	0.00113333
ERR1591459	Microbial community of the bulk soil and rhizosphere of rice plants over its lifecycle	cropland	35.117	138.937	Plant	Illumina HiSeq 2000 sequencing; qiita_ptid_41:1642.MS00371									72705	0.00137927	0	0	0	0	0.000866667	0	0.000166667	0	0	0	0	0	0.00103333
ERR1591462	Microbial community of the bulk soil and rhizosphere of rice plants over its lifecycle	cropland	35.117	138.937	Plant	Illumina HiSeq 2000 sequencing; qiita_ptid_41:1642.MS00374									132813	0.00165786	3.33333e-05	0	0	6.66667e-05	0.0002	3.33333e-05	6.66667e-05	0	0.0001	0.0001	0	6.66667e-05	0.0005
ERR1591463	Microbial community of the bulk soil and rhizosphere of rice plants over its lifecycle	cropland	35.117	138.937	Plant	Illumina HiSeq 2000 sequencing; qiita_ptid_41:1642.MS00375									131996	0.00235084	0	0	0	3.33333e-05	0.0006	3.33333e-05	0.000233333	0	0.000133333	0.000133333	0	3.33333e-05	0.00113333
ERR1591464	Microbial community of the bulk soil and rhizosphere of rice plants over its lifecycle	cropland	35.117	138.937	Plant	Illumina HiSeq 2000 sequencing; qiita_ptid_41:1642.MS00376									75937	0.00153584	0	0	0	0	0.0005	3.33333e-05	0.0001	0	0	0	0	3.33333e-05	0.000633333
ERR1591465	Microbial community of the bulk soil and rhizosphere of rice plants over its lifecycle	cropland	35.117	138.937	Plant	Illumina HiSeq 2000 sequencing; qiita_ptid_41:1642.MS00377									134361	0.00160847	0	0	6.66667e-05	6.66667e-05	0.000533333	0.000133333	3.33333e-05	0	0.0001	0.0001	0	6.66667e-05	0.0009
ERR1591466	Microbial community of the bulk soil and rhizosphere of rice plants over its lifecycle	cropland	35.117	138.937	Plant	Illumina HiSeq 2000 sequencing; qiita_ptid_41:1642.MS00378									53482	0.00128242	0	0	3.33333e-05	3.33333e-05	0.0006	0.0001	6.66667e-05	0	0.000133333	0.000133333	0	0	0.00103333
ERR1591467	Microbial community of the bulk soil and rhizosphere of rice plants over its lifecycle	cropland	35.117	138.937	Plant	Illumina HiSeq 2000 sequencing; qiita_ptid_41:1642.MS00379									175930	0.00398532	0	3.33333e-05	0	6.66667e-05	0.00133333	0.0002	6.66667e-05	0	0.000233333	0.000233333	0	3.33333e-05	0.00206667
ERR1591471	Microbial community of the bulk soil and rhizosphere of rice plants over its lifecycle	cropland	35.117	138.937	Plant	Illumina HiSeq 2000 sequencing; qiita_ptid_41:1642.MS00383									133197	0.00126255	0	0	3.33333e-05	0	0.0002	0.0001	0.0001	0	0.0001	0.0001	0	6.66667e-05	0.0006
ERR1591472	Microbial community of the bulk soil and rhizosphere of rice plants over its lifecycle	cropland	35.117	138.937	Plant	Illumina HiSeq 2000 sequencing; qiita_ptid_41:1642.MS00384									181758	0.00136445	0	0	0	0	0.000466667	3.33333e-05	3.33333e-05	0	0.0002	0.0002	0	0.000133333	0.000933333
ERR1591473	Microbial community of the bulk soil and rhizosphere of rice plants over its lifecycle	cropland	35.117	138.937	Plant	Illumina HiSeq 2000 sequencing; qiita_ptid_41:1642.MS00385									150997	0.00163839	3.33333e-05	0	3.33333e-05	0	0.000833333	0.000166667	0.0001	0	6.66667e-05	6.66667e-05	0	0	0.00123333
ERR1591474	Microbial community of the bulk soil and rhizosphere of rice plants over its lifecycle	cropland	35.117	138.937	Plant	Illumina HiSeq 2000 sequencing; qiita_ptid_41:1642.MS00386									119698	0.00202224	0	0	6.66667e-05	0	0.000466667	0.000133333	0.0001	0	0.0003	0.0003	0	6.66667e-05	0.0013
ERR1591475	Microbial community of the bulk soil and rhizosphere of rice plants over its lifecycle	cropland	35.117	138.937	Plant	Illumina HiSeq 2000 sequencing; qiita_ptid_41:1642.MS00387									252603	0.00243685	0	0	3.33333e-05	3.33333e-05	0.0005	0.000233333	0.000166667	0	0.000133333	0.000133333	0	6.66667e-05	0.00116667
ERR1591476	Microbial community of the bulk soil and rhizosphere of rice plants over its lifecycle	cropland	35.117	138.937	Plant	Illumina HiSeq 2000 sequencing; qiita_ptid_41:1642.MS00388									146387	0.00217111	0	0	0	6.66667e-05	0.000566667	0.000166667	6.66667e-05	0	0.000333333	0.000333333	0	0.000233333	0.00146667
ERR1591477	Microbial community of the bulk soil and rhizosphere of rice plants over its lifecycle	cropland	35.117	138.937	Plant	Illumina HiSeq 2000 sequencing; qiita_ptid_41:1642.MS00389									120942	0.00173139	0	0	3.33333e-05	3.33333e-05	0.000233333	0.000133333	6.66667e-05	0	0.0003	0.0003	0	6.66667e-05	0.00103333
ERR1591478	Microbial community of the bulk soil and rhizosphere of rice plants over its lifecycle	cropland	35.117	138.937	Plant	Illumina HiSeq 2000 sequencing; qiita_ptid_41:1642.MS00390									46221	0.00284019	0	3.33333e-05	3.33333e-05	3.33333e-05	0.000633333	0.000166667	0.0001	0	0.000266667	0.000266667	0	0.000133333	0.00143333
ERR1591479	Microbial community of the bulk soil and rhizosphere of rice plants over its lifecycle	cropland	35.117	138.937	Plant	Illumina HiSeq 2000 sequencing; qiita_ptid_41:1642.MS00391									190107	0.00259902	3.33333e-05	0	0.0001	0	0.000433333	0.000266667	0.000166667	0	0.000333333	0.000333333	0	0.0001	0.00153333
ERR1591480	Microbial community of the bulk soil and rhizosphere of rice plants over its lifecycle	cropland	35.117	138.937	Plant	Illumina HiSeq 2000 sequencing; qiita_ptid_41:1642.MS00392									142809	0.00198294	3.33333e-05	0	0	0	0.000366667	0.000333333	0.0001	0	0.000166667	0.000166667	0	6.66667e-05	0.00113333
ERR1591481	Microbial community of the bulk soil and rhizosphere of rice plants over its lifecycle	cropland	35.117	138.937	Plant	Illumina HiSeq 2000 sequencing; qiita_ptid_41:1642.MS00393									174008	0.00165306	0	0	0	3.33333e-05	0.0003	0.000133333	0.000233333	0	0.000266667	0.000266667	0	3.33333e-05	0.0012
ERR1591482	Microbial community of the bulk soil and rhizosphere of rice plants over its lifecycle	cropland	35.117	138.937	Plant	Illumina HiSeq 2000 sequencing; qiita_ptid_41:1642.MS00394									243868	0.00202644	0	0	0	0	0.000466667	0.000133333	0.000266667	0	0.000333333	0.000333333	0	0.0001	0.00153333
ERR1591483	Microbial community of the bulk soil and rhizosphere of rice plants over its lifecycle	cropland	35.117	138.937	Plant	Illumina HiSeq 2000 sequencing; qiita_ptid_41:1642.MS00395									145642	0.00296389	0	0	6.66667e-05	0	0.000633333	0.000133333	0.0002	0	0.000366667	0.000366667	0	0.0001	0.0017
ERR1591484	Microbial community of the bulk soil and rhizosphere of rice plants over its lifecycle	cropland	35.117	138.937	Plant	Illumina HiSeq 2000 sequencing; qiita_ptid_41:1642.MS00396									149309	0.00227179	0	0	6.66667e-05	0	0.0005	6.66667e-05	0.000233333	0	0.000566667	0.000566667	0	6.66667e-05	0.00193333
ERR1591485	Microbial community of the bulk soil and rhizosphere of rice plants over its lifecycle	cropland	35.117	138.937	Plant	Illumina HiSeq 2000 sequencing; qiita_ptid_41:1642.MS00397									83204	0.00211337	6.66667e-05	0	0	0	0.0004	0.0001	0.0001	0	0.0004	0.0004	0	6.66667e-05	0.0014
ERR1591486	Microbial community of the bulk soil and rhizosphere of rice plants over its lifecycle	cropland	35.117	138.937	Plant	Illumina HiSeq 2000 sequencing; qiita_ptid_41:1642.MS00398									106434	0.00209886	3.33333e-05	0	0.0001	0.0001	0.000266667	0.000166667	3.33333e-05	0	0.000366667	0.000366667	0	6.66667e-05	0.0012
ERR1591487	Microbial community of the bulk soil and rhizosphere of rice plants over its lifecycle	cropland	35.117	138.937	Plant	Illumina HiSeq 2000 sequencing; qiita_ptid_41:1642.MS00399									122472	0.00330411	0	0	0	3.33333e-05	0.0005	0.000266667	0.000166667	0	0.000366667	0.000366667	0	0.000233333	0.00166667
ERR1591488	Microbial community of the bulk soil and rhizosphere of rice plants over its lifecycle	cropland	35.117	138.937	Plant	Illumina HiSeq 2000 sequencing; qiita_ptid_41:1642.MS00400									148583	0.00303881	0	0	3.33333e-05	6.66667e-05	0.0003	0.0004	0.0002	3.33333e-05	0.000633333	0.000633333	0	6.66667e-05	0.0022
ERR1591489	Microbial community of the bulk soil and rhizosphere of rice plants over its lifecycle	cropland	35.117	138.937	Plant	Illumina HiSeq 2000 sequencing; qiita_ptid_41:1642.MS00401									249400	0.00253025	0	0	3.33333e-05	3.33333e-05	0.000466667	0.000166667	0.0002	0	0.0003	0.0003	0	0.0002	0.00143333
ERR1591490	Microbial community of the bulk soil and rhizosphere of rice plants over its lifecycle	cropland	35.117	138.937	Plant	Illumina HiSeq 2000 sequencing; qiita_ptid_41:1642.MS00402									240460	0.00228249	0	0	0	3.33333e-05	0.000166667	0.000266667	3.33333e-05	0	0.000333333	0.000333333	0	6.66667e-05	0.00113333
ERR1591491	Microbial community of the bulk soil and rhizosphere of rice plants over its lifecycle	cropland	35.117	138.937	Plant	Illumina HiSeq 2000 sequencing; qiita_ptid_41:1642.MS00403									170338	0.00233293	0	0	6.66667e-05	0	0.000633333	0.000233333	0.0002	0	0.0001	0.0001	0	0.000166667	0.00126667
ERR1591492	Microbial community of the bulk soil and rhizosphere of rice plants over its lifecycle	cropland	35.117	138.937	Plant	Illumina HiSeq 2000 sequencing; qiita_ptid_41:1642.MS00404									153459	0.00246407	0	0	3.33333e-05	3.33333e-05	0.0009	0.0002	6.66667e-05	0	0.000266667	0.000266667	0	0.0001	0.0017
ERR1591493	Microbial community of the bulk soil and rhizosphere of rice plants over its lifecycle	cropland	35.117	138.937	Plant	Illumina HiSeq 2000 sequencing; qiita_ptid_41:1642.MS00405									134509	0.00264	0	0	3.33333e-05	0	0.000633333	0.000333333	6.66667e-05	0	0.0004	0.0004	0	6.66667e-05	0.00183333
ERR1591494	Microbial community of the bulk soil and rhizosphere of rice plants over its lifecycle	cropland	35.117	138.937	Plant	Illumina HiSeq 2000 sequencing; qiita_ptid_41:1642.MS00406									89191	0.00216224	3.33333e-05	0	3.33333e-05	0	0.000366667	0.000166667	0.000133333	0	0.000366667	0.000366667	0	0	0.0014
ERR1591495	Microbial community of the bulk soil and rhizosphere of rice plants over its lifecycle	cropland	35.117	138.937	Plant	Illumina HiSeq 2000 sequencing; qiita_ptid_41:1642.MS00407									78961	0.00196524	0	0	0.0001	3.33333e-05	0.000266667	0.000133333	6.66667e-05	0	0.000166667	0.000166667	0	0.0002	0.0008
ERR1591496	Microbial community of the bulk soil and rhizosphere of rice plants over its lifecycle	cropland	35.117	138.937	Plant	Illumina HiSeq 2000 sequencing; qiita_ptid_41:1642.MS00408									146714	0.00299684	3.33333e-05	0	3.33333e-05	0	0.0006	0.000333333	0.0003	0	0.000366667	0.000366667	0	0.000266667	0.00196667
ERR1591497	Microbial community of the bulk soil and rhizosphere of rice plants over its lifecycle	cropland	35.117	138.937	Plant	Illumina HiSeq 2000 sequencing; qiita_ptid_41:1642.MS00409									121974	0.00262355	0	0	0	3.33333e-05	0.000433333	0.0002	0.000166667	0	0.0004	0.0004	0	0.0001	0.0016
ERR1591498	Microbial community of the bulk soil and rhizosphere of rice plants over its lifecycle	cropland	35.117	138.937	Plant	Illumina HiSeq 2000 sequencing; qiita_ptid_41:1642.MS00410									116189	0.00448367	3.33333e-05	0	3.33333e-05	3.33333e-05	0.00103333	0.000466667	0.000366667	0	0.000333333	0.000333333	0	0.000266667	0.00253333
ERR1591499	Microbial community of the bulk soil and rhizosphere of rice plants over its lifecycle	cropland	35.117	138.937	Plant	Illumina HiSeq 2000 sequencing; qiita_ptid_41:1642.MS00411									134031	0.00271559	3.33333e-05	0	3.33333e-05	3.33333e-05	0.000333333	0.000333333	0.000166667	0	0.0004	0.0004	0	0.0001	0.00163333
ERR1591500	Microbial community of the bulk soil and rhizosphere of rice plants over its lifecycle	cropland	35.117	138.937	Plant	Illumina HiSeq 2000 sequencing; qiita_ptid_41:1642.MS00412									153648	0.00307321	0	0	3.33333e-05	3.33333e-05	0.000633333	0.0002	0.000166667	0	0.0005	0.0005	0	0.000166667	0.002
ERR1591501	Microbial community of the bulk soil and rhizosphere of rice plants over its lifecycle	cropland	35.117	138.937	Plant	Illumina HiSeq 2000 sequencing; qiita_ptid_41:1642.MS00413									125649	0.00351189	0	0	6.66667e-05	0	0.000666667	0.0003	0.000166667	0	0.000433333	0.000433333	0	6.66667e-05	0.002
ERR1591502	Microbial community of the bulk soil and rhizosphere of rice plants over its lifecycle	cropland	35.117	138.937	Plant	Illumina HiSeq 2000 sequencing; qiita_ptid_41:1642.MS00414									99889	0.00455534	0	0	0.000133333	0.000166667	0.0008	0.0005	0.000366667	0	0.0006	0.0006	0	0.000266667	0.00286667
ERR1591503	Microbial community of the bulk soil and rhizosphere of rice plants over its lifecycle	cropland	35.117	138.937	Plant	Illumina HiSeq 2000 sequencing; qiita_ptid_41:1642.MS00415									116981	0.00392997	0	0	0	6.66667e-05	0.000933333	0.000166667	0.000366667	0	0.0004	0.0004	0	0.0002	0.00226667
ERR1591504	Microbial community of the bulk soil and rhizosphere of rice plants over its lifecycle	cropland	35.117	138.937	Plant	Illumina HiSeq 2000 sequencing; qiita_ptid_41:1642.MS00416									119335	0.0034358	0	0	0	3.33333e-05	0.000566667	0.0002	0.0002	0	0.0005	0.0005	0	0.000166667	0.00196667
ERR1591505	Microbial community of the bulk soil and rhizosphere of rice plants over its lifecycle	cropland	35.117	138.937	Plant	Illumina HiSeq 2000 sequencing; qiita_ptid_41:1642.MS00417									141789	0.0019208	0	0	0	0	0.000266667	0.000166667	3.33333e-05	0	0.000166667	0.000166667	0	3.33333e-05	0.0008
ERR1591506	Microbial community of the bulk soil and rhizosphere of rice plants over its lifecycle	cropland	35.117	138.937	Plant	Illumina HiSeq 2000 sequencing; qiita_ptid_41:1642.MS00418									123715	0.00514987	0	0	0.0001	0.000133333	0.000666667	0.0005	0.000333333	0	0.0006	0.0006	0	0.000333333	0.0027
ERR1591507	Microbial community of the bulk soil and rhizosphere of rice plants over its lifecycle	cropland	35.117	138.937	Plant	Illumina HiSeq 2000 sequencing; qiita_ptid_41:1642.MS00419									96952	0.00551504	3.33333e-05	0	0	6.66667e-05	0.0016	0.000333333	0.000366667	0	0.0008	0.0008	0	0.000266667	0.0039
ERR1591508	Microbial community of the bulk soil and rhizosphere of rice plants over its lifecycle	cropland	35.117	138.937	Plant	Illumina HiSeq 2000 sequencing; qiita_ptid_41:1642.MS00420									134439	0.00674095	3.33333e-05	0	0.000166667	0	0.00166667	0.000333333	0.0008	0	0.0007	0.0007	0	0.000166667	0.0042
ERR1591509	Microbial community of the bulk soil and rhizosphere of rice plants over its lifecycle	cropland	35.117	138.937	Plant	Illumina HiSeq 2000 sequencing; qiita_ptid_41:1642.MS00421									137157	0.00247366	0	0	6.66667e-05	3.33333e-05	0.000433333	0.000133333	0.000233333	0	0.0002	0.0002	0	0.000133333	0.0012
ERR1591510	Microbial community of the bulk soil and rhizosphere of rice plants over its lifecycle	cropland	35.117	138.937	Plant	Illumina HiSeq 2000 sequencing; qiita_ptid_41:1642.MS00422									115482	0.00227695	0	0	3.33333e-05	6.66667e-05	0.000366667	0.0003	0.000233333	0	0.000166667	0.000166667	0	3.33333e-05	0.00123333
ERR1591511	Microbial community of the bulk soil and rhizosphere of rice plants over its lifecycle	cropland	35.117	138.937	Plant	Illumina HiSeq 2000 sequencing; qiita_ptid_41:1642.MS00423									169368	0.00272386	3.33333e-05	0	0	6.66667e-05	0.000566667	0.0003	0.0002	0	0.0003	0.0003	0	0.000233333	0.00166667
ERR1591512	Microbial community of the bulk soil and rhizosphere of rice plants over its lifecycle	cropland	35.117	138.937	Plant	Illumina HiSeq 2000 sequencing; qiita_ptid_41:1642.MS00424									131514	0.00184698	0	0	0	6.66667e-05	0.000333333	0.000133333	0	0	0.0002	0.0002	0	0.0001	0.000866667
ERR1591513	Microbial community of the bulk soil and rhizosphere of rice plants over its lifecycle	cropland	35.117	138.937	Plant	Illumina HiSeq 2000 sequencing; qiita_ptid_41:1642.MS00425									128684	0.0017023	0	0	0	0	0.000433333	0.0002	0.000133333	0	0.000166667	0.000166667	0	3.33333e-05	0.0011
ERR1591514	Microbial community of the bulk soil and rhizosphere of rice plants over its lifecycle	cropland	35.117	138.937	Plant	Illumina HiSeq 2000 sequencing; qiita_ptid_41:1642.MS00426									158697	0.00178312	0	0	0.0001	0	0.0005	0.0001	0.000233333	0	0.000233333	0.000233333	0	3.33333e-05	0.0013
ERR1591515	Microbial community of the bulk soil and rhizosphere of rice plants over its lifecycle	cropland	35.117	138.937	Plant	Illumina HiSeq 2000 sequencing; qiita_ptid_41:1642.MS00427									209997	0.0014134	3.33333e-05	0	3.33333e-05	0	0.000433333	6.66667e-05	0.0001	0	0.000233333	0.000233333	0	3.33333e-05	0.00106667
ERR1591516	Microbial community of the bulk soil and rhizosphere of rice plants over its lifecycle	cropland	35.117	138.937	Plant	Illumina HiSeq 2000 sequencing; qiita_ptid_41:1642.MS00428									246448	0.00221443	0	0	0	6.66667e-05	0.0004	6.66667e-05	6.66667e-05	0	0.000233333	0.000233333	0	6.66667e-05	0.001
ERR1591517	Microbial community of the bulk soil and rhizosphere of rice plants over its lifecycle	cropland	35.117	138.937	Plant	Illumina HiSeq 2000 sequencing; qiita_ptid_41:1642.MS00429									157113	0.00213051	0	0	3.33333e-05	0	0.000433333	0.000166667	0.000166667	0	0.000433333	0.000433333	0	3.33333e-05	0.00163333
ERR1591518	Microbial community of the bulk soil and rhizosphere of rice plants over its lifecycle	cropland	35.117	138.937	Plant	Illumina HiSeq 2000 sequencing; qiita_ptid_41:1642.MS00430									129069	0.00338727	0	0	3.33333e-05	0	0.000466667	0.000233333	0.0002	0	0.000366667	0.000366667	0	6.66667e-05	0.00163333
ERR1591519	Microbial community of the bulk soil and rhizosphere of rice plants over its lifecycle	cropland	35.117	138.937	Plant	Illumina HiSeq 2000 sequencing; qiita_ptid_41:1642.MS00431									137867	0.00331128	0	0	6.66667e-05	3.33333e-05	0.0004	0.000233333	0.000166667	0	0.0003	0.0003	0	0.000166667	0.0014
ERR1591520	Microbial community of the bulk soil and rhizosphere of rice plants over its lifecycle	cropland	35.117	138.937	Plant	Illumina HiSeq 2000 sequencing; qiita_ptid_41:1642.MS00432									135326	0.00338436	0	0	0.0001	3.33333e-05	0.000566667	0.000266667	0.000166667	0	0.0004	0.0004	0	0.000466667	0.0018
ERR1591521	Microbial community of the bulk soil and rhizosphere of rice plants over its lifecycle	cropland	35.117	138.937	Plant	Illumina HiSeq 2000 sequencing; qiita_ptid_41:1642.MS00433									116512	0.00384868	0	0	0.000133333	6.66667e-05	0.000533333	0.0004	0.000166667	0	0.000233333	0.000233333	0	6.66667e-05	0.00156667
ERR1591522	Microbial community of the bulk soil and rhizosphere of rice plants over its lifecycle	cropland	35.117	138.937	Plant	Illumina HiSeq 2000 sequencing; qiita_ptid_41:1642.MS00434									131023	0.00468766	0	3.33333e-05	0.000133333	3.33333e-05	0.000666667	0.000333333	0.0006	0	0.000566667	0.000566667	0	0.0003	0.00273333
ERR1591523	Microbial community of the bulk soil and rhizosphere of rice plants over its lifecycle	cropland	35.117	138.937	Plant	Illumina HiSeq 2000 sequencing; qiita_ptid_41:1642.MS00435									130706	0.00332187	0	0	0	6.66667e-05	0.0008	0.000233333	0.000166667	0	0.000166667	0.000166667	0	0.000133333	0.00153333
ERR1591524	Microbial community of the bulk soil and rhizosphere of rice plants over its lifecycle	cropland	35.117	138.937	Plant	Illumina HiSeq 2000 sequencing; qiita_ptid_41:1642.MS00436									144806	0.00326728	0	0	3.33333e-05	0	0.000566667	0.0001	0.000266667	0	0.000533333	0.000533333	0	0.0002	0.002
ERR1591525	Microbial community of the bulk soil and rhizosphere of rice plants over its lifecycle	cropland	35.117	138.937	Plant	Illumina HiSeq 2000 sequencing; qiita_ptid_41:1642.MS00437									165645	0.00383438	3.33333e-05	0	3.33333e-05	0.000133333	0.000533333	0.0002	0.000333333	0	0.0004	0.0004	0	0.0002	0.00186667
ERR1591526	Microbial community of the bulk soil and rhizosphere of rice plants over its lifecycle	cropland	35.117	138.937	Plant	Illumina HiSeq 2000 sequencing; qiita_ptid_41:1642.MS00438									141335	0.00512651	0	0	0	6.66667e-05	0.000966667	0.000433333	0.000266667	0	0.000533333	0.000533333	0	0.0002	0.00273333
ERR1591527	Microbial community of the bulk soil and rhizosphere of rice plants over its lifecycle	cropland	35.117	138.937	Plant	Illumina HiSeq 2000 sequencing; qiita_ptid_41:1642.MS00439									139839	0.00465427	3.33333e-05	3.33333e-05	0.000133333	3.33333e-05	0.0006	0.0002	0.0002	0	0.000633333	0.000633333	0	0.0001	0.00226667
ERR1591528	Microbial community of the bulk soil and rhizosphere of rice plants over its lifecycle	cropland	35.117	138.937	Plant	Illumina HiSeq 2000 sequencing; qiita_ptid_41:1642.MS00440									143357	0.00270264	0	0	3.33333e-05	3.33333e-05	0.000466667	0.000133333	6.66667e-05	0	0.000466667	0.000466667	0	0.0001	0.0016
ERR1591529	Microbial community of the bulk soil and rhizosphere of rice plants over its lifecycle	cropland	35.117	138.937	Plant	Illumina HiSeq 2000 sequencing; qiita_ptid_41:1642.MS00441									117570	0.00390126	0	0	6.66667e-05	6.66667e-05	0.000666667	0.0004	0.000633333	0	0.000833333	0.000833333	0	0.000166667	0.00336667
ERR1591530	Microbial community of the bulk soil and rhizosphere of rice plants over its lifecycle	cropland	35.117	138.937	Plant	Illumina HiSeq 2000 sequencing; qiita_ptid_41:1642.MS00442									141602	0.00633873	3.33333e-05	0	3.33333e-05	0.000133333	0.00126667	0.0009	0.000366667	0	0.000666667	0.000666667	0	0.000466667	0.00386667
ERR1591531	Microbial community of the bulk soil and rhizosphere of rice plants over its lifecycle	cropland	35.117	138.937	Plant	Illumina HiSeq 2000 sequencing; qiita_ptid_41:1642.MS00443									132884	0.00632349	0.0001	0	6.66667e-05	0	0.000933333	0.000633333	0.000533333	3.33333e-05	0.000433333	0.000433333	0	0.000333333	0.003
ERR1591532	Microbial community of the bulk soil and rhizosphere of rice plants over its lifecycle	cropland	35.117	138.937	Plant	Illumina HiSeq 2000 sequencing; qiita_ptid_41:1642.MS00444									124496	0.00533217	3.33333e-05	0	0.0001	0	0.0011	0.000366667	0.0004	0	0.0007	0.0007	0	0.000233333	0.00326667
ERR1591533	Microbial community of the bulk soil and rhizosphere of rice plants over its lifecycle	cropland	35.117	138.937	Plant	Illumina HiSeq 2000 sequencing; qiita_ptid_41:1642.MS00445									161517	0.00392442	0	0	3.33333e-05	6.66667e-05	0.0006	0.0004	0.0004	0	0.000733333	0.000733333	0	0.000166667	0.00286667
ERR1591534	Microbial community of the bulk soil and rhizosphere of rice plants over its lifecycle	cropland	35.117	138.937	Plant	Illumina HiSeq 2000 sequencing; qiita_ptid_41:1642.MS00446									131014	0.00433082	3.33333e-05	0	0.0001	0.000133333	0.000733333	0.000333333	0.000533333	0	0.000833333	0.000833333	0	0.000166667	0.00326667
ERR1591535	Microbial community of the bulk soil and rhizosphere of rice plants over its lifecycle	cropland	35.117	138.937	Plant	Illumina HiSeq 2000 sequencing; qiita_ptid_41:1642.MS00447									152155	0.00728856	3.33333e-05	0	0.0001	0.0001	0.00103333	0.000566667	0.000566667	0	0.0006	0.0006	0	0.000366667	0.00336667
ERR1591536	Microbial community of the bulk soil and rhizosphere of rice plants over its lifecycle	cropland	35.117	138.937	Plant	Illumina HiSeq 2000 sequencing; qiita_ptid_41:1642.MS00448									133025	0.00784032	0	0	6.66667e-05	3.33333e-05	0.0016	0.0008	0.0005	0	0.001	0.001	0	0.000366667	0.0049
ERR1591537	Microbial community of the bulk soil and rhizosphere of rice plants over its lifecycle	cropland	35.117	138.937	Plant	Illumina HiSeq 2000 sequencing; qiita_ptid_41:1642.MS00449									144717	0.00463855	6.66667e-05	0	0	0.000133333	0.0008	0.000366667	0.000266667	0	0.000433333	0.000433333	0	0.000233333	0.0023
ERR1591538	Microbial community of the bulk soil and rhizosphere of rice plants over its lifecycle	cropland	35.117	138.937	Plant	Illumina HiSeq 2000 sequencing; qiita_ptid_41:1642.MS00450									90452	0.00563887	3.33333e-05	0	6.66667e-05	0.0001	0.000866667	0.0004	0.000366667	0	0.0006	0.0006	0	0.0002	0.00283333
ERR1591539	Microbial community of the bulk soil and rhizosphere of rice plants over its lifecycle	cropland	35.117	138.937	Plant	Illumina HiSeq 2000 sequencing; qiita_ptid_41:1642.MS00451									109523	0.00416907	3.33333e-05	0	6.66667e-05	0	0.0008	0.000366667	0.0003	0	0.000633333	0.000633333	0	0.0001	0.00273333
ERR1591540	Microbial community of the bulk soil and rhizosphere of rice plants over its lifecycle	cropland	35.117	138.937	Plant	Illumina HiSeq 2000 sequencing; qiita_ptid_41:1642.MS00452									66549	0.00294571	0	0	0.0001	0	0.000533333	0.000166667	6.66667e-05	0	0.0005	0.0005	0	0.000233333	0.00176667
ERR1591541	Microbial community of the bulk soil and rhizosphere of rice plants over its lifecycle	cropland	35.117	138.937	Plant	Illumina HiSeq 2000 sequencing; qiita_ptid_41:1642.MS00453									71228	0.00529278	0	0	0.000133333	3.33333e-05	0.0008	0.000666667	6.66667e-05	0	0.000866667	0.000866667	0	0.000366667	0.00326667
ERR1591542	Microbial community of the bulk soil and rhizosphere of rice plants over its lifecycle	cropland	35.117	138.937	Plant	Illumina HiSeq 2000 sequencing; qiita_ptid_41:1642.MS00454									98252	0.00341449	0	0	0	0	0.000333333	0.000166667	0.0003	0	0.0007	0.0007	0	0.000133333	0.0022
ERR1591544	Microbial community of the bulk soil and rhizosphere of rice plants over its lifecycle	cropland	35.117	138.937	Plant	Illumina HiSeq 2000 sequencing; qiita_ptid_41:1642.MS00456									69996	0.00417507	0.0001	0	3.33333e-05	3.33333e-05	0.000633333	0.000466667	0.0003	0	0.000433333	0.000433333	0	0.000233333	0.00226667
ERR1591545	Microbial community of the bulk soil and rhizosphere of rice plants over its lifecycle	cropland	35.117	138.937	Plant	Illumina HiSeq 2000 sequencing; qiita_ptid_41:1642.MS00457									104348	0.00451601	3.33333e-05	0	0.0003	0	0.0007	0.000433333	0.000266667	0	0.000566667	0.000566667	0	0.0002	0.00253333
ERR1591546	Microbial community of the bulk soil and rhizosphere of rice plants over its lifecycle	cropland	35.117	138.937	Plant	Illumina HiSeq 2000 sequencing; qiita_ptid_41:1642.MS00458									151152	0.00352034	3.33333e-05	0	0.000166667	3.33333e-05	0.0005	0.0004	0.000166667	0	0.0005	0.0005	0	0.000133333	0.00206667
ERR1591547	Microbial community of the bulk soil and rhizosphere of rice plants over its lifecycle	cropland	35.117	138.937	Plant	Illumina HiSeq 2000 sequencing; qiita_ptid_41:1642.MS00459									103454	0.00323191	0	0	3.33333e-05	0	0.0005	0.000366667	0.000266667	0	0.000466667	0.000466667	0	0.000133333	0.00206667
ERR1591548	Microbial community of the bulk soil and rhizosphere of rice plants over its lifecycle	cropland	35.117	138.937	Plant	Illumina HiSeq 2000 sequencing; qiita_ptid_41:1642.MS00460									125724	0.00394453	6.66667e-05	3.33333e-05	0.0002	3.33333e-05	0.000466667	0.000433333	0.0003	0	0.000266667	0.000266667	0	0.000366667	0.00173333
ERR1591549	Microbial community of the bulk soil and rhizosphere of rice plants over its lifecycle	cropland	35.117	138.937	Plant	Illumina HiSeq 2000 sequencing; qiita_ptid_41:1642.MS00461									116950	0.00484851	3.33333e-05	0	6.66667e-05	3.33333e-05	0.000666667	0.000366667	0.000433333	0	0.0008	0.0008	0	0.000233333	0.00306667
ERR1591550	Microbial community of the bulk soil and rhizosphere of rice plants over its lifecycle	cropland	35.117	138.937	Plant	Illumina HiSeq 2000 sequencing; qiita_ptid_41:1642.MS00462									102023	0.00370259	3.33333e-05	0	0	3.33333e-05	0.0007	0.000366667	0.000266667	0	0.0005	0.0005	0	0.000166667	0.00233333
ERR1591551	Microbial community of the bulk soil and rhizosphere of rice plants over its lifecycle	cropland	35.117	138.937	Plant	Illumina HiSeq 2000 sequencing; qiita_ptid_41:1642.MS00463									113330	0.00371056	3.33333e-05	0	6.66667e-05	0	0.0004	0.000666667	0.0003	0	0.000666667	0.000666667	0	0.000166667	0.0027
ERR1591552	Microbial community of the bulk soil and rhizosphere of rice plants over its lifecycle	cropland	35.117	138.937	Plant	Illumina HiSeq 2000 sequencing; qiita_ptid_41:1642.MS00464									115207	0.00384084	6.66667e-05	0	0.0004	3.33333e-05	0.000466667	0.000233333	0.000133333	0	0.000566667	0.000566667	0	6.66667e-05	0.00196667
ERR1591553	Microbial community of the bulk soil and rhizosphere of rice plants over its lifecycle	cropland	35.117	138.937	Plant	Illumina HiSeq 2000 sequencing; qiita_ptid_41:1642.MS00465									112483	0.00366971	3.33333e-05	0	0	0	0.0002	0.000466667	0.000266667	0	0.000566667	0.000566667	0	0.0001	0.00206667
ERR1591554	Microbial community of the bulk soil and rhizosphere of rice plants over its lifecycle	cropland	35.117	138.937	Plant	Illumina HiSeq 2000 sequencing; qiita_ptid_41:1642.MS00466									83192	0.0029862	0	0	3.33333e-05	0	0.000133333	0.000333333	0	0	0.000566667	0.000566667	0	0.000133333	0.0016
ERR1591555	Microbial community of the bulk soil and rhizosphere of rice plants over its lifecycle	cropland	35.117	138.937	Plant	Illumina HiSeq 2000 sequencing; qiita_ptid_41:1642.MS00467									132463	0.00340752	0	0	6.66667e-05	0	0.000133333	0.000366667	0.0002	0	0.000366667	0.000366667	0	0.000166667	0.00143333
ERR1591556	Microbial community of the bulk soil and rhizosphere of rice plants over its lifecycle	cropland	35.117	138.937	Plant	Illumina HiSeq 2000 sequencing; qiita_ptid_41:1642.MS00468									121506	0.00256076	3.33333e-05	0	0	3.33333e-05	0.000266667	0.0005	0.000166667	0	0.000366667	0.000366667	0	6.66667e-05	0.00166667
ERR1591557	Microbial community of the bulk soil and rhizosphere of rice plants over its lifecycle	cropland	35.117	138.937	Plant	Illumina HiSeq 2000 sequencing; qiita_ptid_41:1642.MS00469									129111	0.00514862	3.33333e-05	0	6.66667e-05	6.66667e-05	0.000466667	0.0006	0.0005	0	0.00103333	0.00103333	0	0.000266667	0.00363333
ERR1591558	Microbial community of the bulk soil and rhizosphere of rice plants over its lifecycle	cropland	35.117	138.937	Plant	Illumina HiSeq 2000 sequencing; qiita_ptid_41:1642.MS00470									103702	0.0048463	3.33333e-05	0	0.000266667	0	0.000466667	0.000433333	0.000466667	0	0.0006	0.0006	0	0.000233333	0.00256667
ERR1591559	Microbial community of the bulk soil and rhizosphere of rice plants over its lifecycle	cropland	35.117	138.937	Plant	Illumina HiSeq 2000 sequencing; qiita_ptid_41:1642.MS00471									143680	0.00285427	0	0	0.000133333	3.33333e-05	0.0003	0.0003	0.0003	0	0.000333333	0.000333333	0	0.000133333	0.00156667
ERR1591560	Microbial community of the bulk soil and rhizosphere of rice plants over its lifecycle	cropland	35.117	138.937	Plant	Illumina HiSeq 2000 sequencing; qiita_ptid_41:1642.MS00472									113572	0.00421484	0	0	0.0001	3.33333e-05	0.000233333	0.000533333	0.000133333	0	0.000766667	0.000766667	0	0.0002	0.00243333
ERR1591561	Microbial community of the bulk soil and rhizosphere of rice plants over its lifecycle	cropland	35.117	138.937	Plant	Illumina HiSeq 2000 sequencing; qiita_ptid_41:1642.MS00473									136834	0.00341272	3.33333e-05	0	0	0.000133333	0.0004	0.000433333	6.66667e-05	0	0.000466667	0.000466667	0	0.000133333	0.00183333
ERR1591562	Microbial community of the bulk soil and rhizosphere of rice plants over its lifecycle	cropland	35.117	138.937	Plant	Illumina HiSeq 2000 sequencing; qiita_ptid_41:1642.MS00474									130809	0.00509012	0	0	0.0001	6.66667e-05	0.000533333	0.0008	0.0002	0	0.000966667	0.000966667	0	0.000133333	0.00346667
ERR1591563	Microbial community of the bulk soil and rhizosphere of rice plants over its lifecycle	cropland	35.117	138.937	Plant	Illumina HiSeq 2000 sequencing; qiita_ptid_41:1642.MS00475									85464	0.00171341	0	0	3.33333e-05	0	0.000166667	0.0002	0.0001	0	0.0003	0.0003	0	3.33333e-05	0.00106667
ERR1591564	Microbial community of the bulk soil and rhizosphere of rice plants over its lifecycle	cropland	35.117	138.937	Plant	Illumina HiSeq 2000 sequencing; qiita_ptid_41:1642.MS00476									129204	0.00471275	3.33333e-05	0	3.33333e-05	6.66667e-05	0.000733333	0.0004	0.000266667	0	0.000766667	0.000766667	0	0.000166667	0.00293333
ERR1591565	Microbial community of the bulk soil and rhizosphere of rice plants over its lifecycle	cropland	35.117	138.937	Plant	Illumina HiSeq 2000 sequencing; qiita_ptid_41:1642.MS00477									133618	0.00403088	3.33333e-05	0	6.66667e-05	0	0.0004	0.000433333	0.0003	0	0.000533333	0.000533333	0	0.0001	0.0022
ERR1591566	Microbial community of the bulk soil and rhizosphere of rice plants over its lifecycle	cropland	35.117	138.937	Plant	Illumina HiSeq 2000 sequencing; qiita_ptid_41:1642.MS00478									114363	0.00546201	0	0	0.000133333	0	0.000366667	0.000433333	0.000666667	3.33333e-05	0.000866667	0.000866667	0	0.000233333	0.00323333
ERR1591567	Microbial community of the bulk soil and rhizosphere of rice plants over its lifecycle	cropland	35.117	138.937	Plant	Illumina HiSeq 2000 sequencing; qiita_ptid_41:1642.MS00479									138113	0.00370576	0	0	3.33333e-05	0	0.000266667	0.0005	0.000333333	0	0.0007	0.0007	0	0.000133333	0.0025
ERR1591568	Microbial community of the bulk soil and rhizosphere of rice plants over its lifecycle	cropland	35.117	138.937	Plant	Illumina HiSeq 2000 sequencing; qiita_ptid_41:1642.MS00480									130454	0.00368081	0	0	6.66667e-05	6.66667e-05	0.000266667	0.0005	0.0004	0	0.000566667	0.000566667	0	0.000233333	0.0023
ERR1591569	Microbial community of the bulk soil and rhizosphere of rice plants over its lifecycle	cropland	35.117	138.937	Plant	Illumina HiSeq 2000 sequencing; qiita_ptid_41:1642.MS00481									104367	0.00485651	0.000166667	0	3.33333e-05	3.33333e-05	0.001	0.000633333	6.66667e-05	0	0.0007	0.0007	0	0.0002	0.0031
ERR1591570	Microbial community of the bulk soil and rhizosphere of rice plants over its lifecycle	cropland	35.117	138.937	Plant	Illumina HiSeq 2000 sequencing; qiita_ptid_41:1642.MS00482									124932	0.00568067	6.66667e-05	0	0.000133333	0.0001	0.000566667	0.000766667	0.000533333	0	0.0006	0.0006	0	0.0002	0.00306667
ERR1591571	Microbial community of the bulk soil and rhizosphere of rice plants over its lifecycle	cropland	35.117	138.937	Plant	Illumina HiSeq 2000 sequencing; qiita_ptid_41:1642.MS00483									123767	0.00456987	0	0	0.000133333	6.66667e-05	0.000533333	0.000533333	0.000233333	0	0.000533333	0.000533333	0	0.000433333	0.00236667
ERR1591572	Microbial community of the bulk soil and rhizosphere of rice plants over its lifecycle	cropland	35.117	138.937	Plant	Illumina HiSeq 2000 sequencing; qiita_ptid_41:1642.MS00484									191247	0.00721435	3.33333e-05	0	0.0001	3.33333e-05	0.000533333	0.0005	0.000366667	0	0.0013	0.0013	0	0.000533333	0.004
ERR1591573	Microbial community of the bulk soil and rhizosphere of rice plants over its lifecycle	cropland	35.117	138.937	Plant	Illumina HiSeq 2000 sequencing; qiita_ptid_41:1642.MS00485									147185	0.00621878	0	0	6.66667e-05	0	0.000433333	0.0007	0.000433333	0	0.000966667	0.000966667	0	0.000233333	0.0035
ERR1591574	Microbial community of the bulk soil and rhizosphere of rice plants over its lifecycle	cropland	35.117	138.937	Plant	Illumina HiSeq 2000 sequencing; qiita_ptid_41:1642.MS00486									134500	0.00485019	3.33333e-05	0	6.66667e-05	0	0.0005	0.0003	0.000433333	0	0.000366667	0.000366667	0	0.000233333	0.00196667
ERR1591575	Microbial community of the bulk soil and rhizosphere of rice plants over its lifecycle	cropland	35.117	138.937	Plant	Illumina HiSeq 2000 sequencing; qiita_ptid_41:1642.MS00487									120815	0.0045969	0	0	0.000166667	3.33333e-05	0.000833333	0.000633333	0.0002	0	0.000766667	0.000766667	0	0.000233333	0.0032
ERR1591576	Microbial community of the bulk soil and rhizosphere of rice plants over its lifecycle	cropland	35.117	138.937	Plant	Illumina HiSeq 2000 sequencing; qiita_ptid_41:1642.MS00488									137074	0.00584244	0	0	6.66667e-05	0	0.000566667	0.000866667	0.000233333	0	0.0012	0.0012	0	0.0002	0.00406667
ERR1591577	Microbial community of the bulk soil and rhizosphere of rice plants over its lifecycle	cropland	35.117	138.937	Plant	Illumina HiSeq 2000 sequencing; qiita_ptid_41:1642.MS00489									148348	0.00606159	3.33333e-05	0	6.66667e-05	0	0.0003	0.0006	0.000566667	0	0.00116667	0.00116667	0	0.000233333	0.0038
ERR1591578	Microbial community of the bulk soil and rhizosphere of rice plants over its lifecycle	cropland	35.117	138.937	Plant	Illumina HiSeq 2000 sequencing; qiita_ptid_41:1642.MS00490									151492	0.00336854	3.33333e-05	0	0	0	0.000733333	0.0003	0.000233333	0	0.000633333	0.000633333	0	0.000233333	0.00253333
ERR1591579	Microbial community of the bulk soil and rhizosphere of rice plants over its lifecycle	cropland	35.117	138.937	Plant	Illumina HiSeq 2000 sequencing; qiita_ptid_41:1642.MS00491									161376	0.00296602	0	0	0.0001	0.000266667	0.000466667	0.000333333	0.0001	0	0.0006	0.0006	0	0.0001	0.0021
ERR1591580	Microbial community of the bulk soil and rhizosphere of rice plants over its lifecycle	cropland	35.117	138.937	Plant	Illumina HiSeq 2000 sequencing; qiita_ptid_41:1642.MS00492									159854	0.00344518	0	0	0.0001	3.33333e-05	0.000333333	0.000566667	0.0002	0	0.0005	0.0005	0	6.66667e-05	0.0021
ERR1591581	Microbial community of the bulk soil and rhizosphere of rice plants over its lifecycle	cropland	35.117	138.937	Plant	Illumina HiSeq 2000 sequencing; qiita_ptid_41:1642.MS00493									126073	0.00398285	3.33333e-05	0	0.0001	0.000233333	0.000533333	0.000466667	0.0002	0	0.000366667	0.000366667	0	0.000266667	0.00193333
ERR1591582	Microbial community of the bulk soil and rhizosphere of rice plants over its lifecycle	cropland	35.117	138.937	Plant	Illumina HiSeq 2000 sequencing; qiita_ptid_41:1642.MS00494									126099	0.00538317	3.33333e-05	0	6.66667e-05	6.66667e-05	0.000566667	0.000466667	0.000266667	0	0.000633333	0.000633333	0	0.0003	0.00256667
ERR1591583	Microbial community of the bulk soil and rhizosphere of rice plants over its lifecycle	cropland	35.117	138.937	Plant	Illumina HiSeq 2000 sequencing; qiita_ptid_41:1642.MS00495									138926	0.00427618	6.66667e-05	0	6.66667e-05	6.66667e-05	0.000366667	0.000433333	0.000133333	0	0.000966667	0.000966667	0	0.000366667	0.00286667
ERR1591584	Microbial community of the bulk soil and rhizosphere of rice plants over its lifecycle	cropland	35.117	138.937	Plant	Illumina HiSeq 2000 sequencing; qiita_ptid_41:1642.MS00496									146175	0.00378694	0	0	0.0001	0	0.0007	0.0005	0.000233333	0	0.000533333	0.000533333	0	0.000266667	0.0025
ERR1591585	Microbial community of the bulk soil and rhizosphere of rice plants over its lifecycle	cropland	35.117	138.937	Plant	Illumina HiSeq 2000 sequencing; qiita_ptid_41:1642.MS00497									125075	0.00477475	0	0	3.33333e-05	3.33333e-05	0.0009	0.000433333	0.000466667	0	0.00103333	0.00103333	0	0.0003	0.00386667
ERR1591586	Microbial community of the bulk soil and rhizosphere of rice plants over its lifecycle	cropland	35.117	138.937	Plant	Illumina HiSeq 2000 sequencing; qiita_ptid_41:1642.MS00498									159359	0.00532799	0	0	0.000133333	3.33333e-05	0.000566667	0.000966667	0.0005	0	0.00103333	0.00103333	0	0.000233333	0.0041
ERR1591587	Microbial community of the bulk soil and rhizosphere of rice plants over its lifecycle	cropland	35.117	138.937	Plant	Illumina HiSeq 2000 sequencing; qiita_ptid_41:1642.MS00499									201640	0.00344091	0	0	0	3.33333e-05	0.000333333	0.000266667	0.000166667	0	0.000566667	0.000566667	0	0.0002	0.0019
ERR1591588	Microbial community of the bulk soil and rhizosphere of rice plants over its lifecycle	cropland	35.117	138.937	Plant	Illumina HiSeq 2000 sequencing; qiita_ptid_41:1642.MS00500									160996	0.00352349	0	0	6.66667e-05	6.66667e-05	0.0002	0.000533333	0.0002	0	0.000666667	0.000666667	0	0.0001	0.00226667
ERR1591589	Microbial community of the bulk soil and rhizosphere of rice plants over its lifecycle	cropland	35.117	138.937	Plant	Illumina HiSeq 2000 sequencing; qiita_ptid_41:1642.MS00501									93120	0.00372741	6.66667e-05	0	0.0001	0	0.000433333	0.000466667	0.000166667	0	0.000433333	0.000433333	0	0.000166667	0.00193333
ERR1591590	Microbial community of the bulk soil and rhizosphere of rice plants over its lifecycle	cropland	35.117	138.937	Plant	Illumina HiSeq 2000 sequencing; qiita_ptid_41:1642.MS00502									137760	0.00340465	0	0	0.000133333	3.33333e-05	0.0003	0.000166667	0.0003	0	0.000866667	0.000866667	0	6.66667e-05	0.0025
ERR1591591	Microbial community of the bulk soil and rhizosphere of rice plants over its lifecycle	cropland	35.117	138.937	Plant	Illumina HiSeq 2000 sequencing; qiita_ptid_41:1642.MS00503									128767	0.00271989	0	0	0.000133333	3.33333e-05	0.0004	0.0003	0.0002	0	0.0003	0.0003	0	0.000133333	0.0015
ERR1591592	Microbial community of the bulk soil and rhizosphere of rice plants over its lifecycle	cropland	35.117	138.937	Plant	Illumina HiSeq 2000 sequencing; qiita_ptid_41:1642.MS00504									161143	0.00137006	0	0	0	3.33333e-05	0.0001	0.000133333	0	0	0.0003	0.0003	0	3.33333e-05	0.000833333
ERR1591593	Microbial community of the bulk soil and rhizosphere of rice plants over its lifecycle	cropland	35.117	138.937	Plant	Illumina HiSeq 2000 sequencing; qiita_ptid_41:1642.MS00505									145006	0.00246094	3.33333e-05	0	6.66667e-05	0	0.000133333	0.000433333	0.000166667	0	0.000133333	0.000133333	0	0.0001	0.001
ERR1591594	Microbial community of the bulk soil and rhizosphere of rice plants over its lifecycle	cropland	35.117	138.937	Plant	Illumina HiSeq 2000 sequencing; qiita_ptid_41:1642.MS00506									159178	0.00305676	6.66667e-05	0	0	6.66667e-05	0.000333333	0.000333333	0.000133333	0	0.000333333	0.000333333	0	0.0001	0.00146667
ERR1591595	Microbial community of the bulk soil and rhizosphere of rice plants over its lifecycle	cropland	35.117	138.937	Plant	Illumina HiSeq 2000 sequencing; qiita_ptid_41:1642.MS00507									191722	0.00377631	0	0	0.0001	0	0.0007	0.0005	0.000266667	0	0.000533333	0.000533333	0	0.0001	0.00253333
ERR1591596	Microbial community of the bulk soil and rhizosphere of rice plants over its lifecycle	cropland	35.117	138.937	Plant	Illumina HiSeq 2000 sequencing; qiita_ptid_41:1642.MS00508									122211	0.00338983	0	0	3.33333e-05	0	0.000366667	0.0003	0.000233333	0	0.0005	0.0005	0	0.000233333	0.0019
ERR1591597	Microbial community of the bulk soil and rhizosphere of rice plants over its lifecycle	cropland	35.117	138.937	Plant	Illumina HiSeq 2000 sequencing; qiita_ptid_41:1642.MS00509									128616	0.00368695	0	0	6.66667e-05	0	0.000233333	0.0002	0.000333333	0	0.0009	0.0009	0	0.0002	0.00256667
ERR1591598	Microbial community of the bulk soil and rhizosphere of rice plants over its lifecycle	cropland	35.117	138.937	Plant	Illumina HiSeq 2000 sequencing; qiita_ptid_41:1642.MS00510									135424	0.00405455	3.33333e-05	0	0.000133333	6.66667e-05	0.000266667	0.000566667	0.0003	0	0.00116667	0.00116667	0	0.000166667	0.00346667
ERR1591599	Microbial community of the bulk soil and rhizosphere of rice plants over its lifecycle	cropland	35.117	138.937	Plant	Illumina HiSeq 2000 sequencing; qiita_ptid_41:1642.MS00511									144169	0.0033759	0	0	0.000133333	0	0.000366667	0.000566667	0.000266667	0	0.000633333	0.000633333	0	0.0002	0.00246667
ERR1591600	Microbial community of the bulk soil and rhizosphere of rice plants over its lifecycle	cropland	35.117	138.937	Plant	Illumina HiSeq 2000 sequencing; qiita_ptid_41:1642.MS00512									127850	0.00434399	0	0	0.0001	3.33333e-05	0.0003	0.000433333	0.000266667	0	0.0006	0.0006	0	0.000233333	0.0022
ERR1591601	Microbial community of the bulk soil and rhizosphere of rice plants over its lifecycle	cropland	35.117	138.937	Plant	Illumina HiSeq 2000 sequencing; qiita_ptid_41:1642.MS00513									143975	0.0036719	0	3.33333e-05	0	3.33333e-05	0.0004	0.000233333	0.000166667	0	0.000966667	0.000966667	0	0.0002	0.00273333
ERR1591602	Microbial community of the bulk soil and rhizosphere of rice plants over its lifecycle	cropland	35.117	138.937	Plant	Illumina HiSeq 2000 sequencing; qiita_ptid_41:1642.MS00514									105859	0.00403622	0	0	3.33333e-05	3.33333e-05	0.000633333	0.0007	0.000266667	0	0.0006	0.0006	0	0.0002	0.0028
ERR1591603	Microbial community of the bulk soil and rhizosphere of rice plants over its lifecycle	cropland	35.117	138.937	Plant	Illumina HiSeq 2000 sequencing; qiita_ptid_41:1642.MS00515									96680	0.00342788	0	0	3.33333e-05	3.33333e-05	0.0002	0.000533333	6.66667e-05	0	0.000466667	0.000466667	0	0.0001	0.00173333
ERR1591604	Microbial community of the bulk soil and rhizosphere of rice plants over its lifecycle	cropland	35.117	138.937	Plant	Illumina HiSeq 2000 sequencing; qiita_ptid_41:1642.MS00516									147953	0.00459263	3.33333e-05	0	3.33333e-05	0	0.0007	0.000633333	0.000366667	0	0.0006	0.0006	0	0.000266667	0.0029
ERR1591605	Microbial community of the bulk soil and rhizosphere of rice plants over its lifecycle	cropland	35.117	138.937	Plant	Illumina HiSeq 2000 sequencing; qiita_ptid_41:1642.MS00517									102829	0.00339227	3.33333e-05	0	6.66667e-05	6.66667e-05	0.000366667	0.0001	0.000266667	0	0.000333333	0.000333333	0	0.000166667	0.0014
ERR1591606	Microbial community of the bulk soil and rhizosphere of rice plants over its lifecycle	cropland	35.117	138.937	Plant	Illumina HiSeq 2000 sequencing; qiita_ptid_41:1642.MS00518									111199	0.00466346	0	0	6.66667e-05	3.33333e-05	0.000233333	0.0009	0.000266667	0	0.0005	0.0005	0	0.000366667	0.0024
ERR1591607	Microbial community of the bulk soil and rhizosphere of rice plants over its lifecycle	cropland	35.117	138.937	Plant	Illumina HiSeq 2000 sequencing; qiita_ptid_41:1642.MS00519									160931	0.0054458	0	0	0.000133333	0	0.000166667	0.000666667	0.0006	0	0.00113333	0.00113333	0	0.000333333	0.0037
ERR1591608	Microbial community of the bulk soil and rhizosphere of rice plants over its lifecycle	cropland	35.117	138.937	Plant	Illumina HiSeq 2000 sequencing; qiita_ptid_41:1642.MS00520									137595	0.00482474	0	0	6.66667e-05	3.33333e-05	0.000333333	0.000633333	0.0005	0	0.000833333	0.000833333	0	0.000166667	0.00313333
ERR1591609	Microbial community of the bulk soil and rhizosphere of rice plants over its lifecycle	cropland	35.117	138.937	Plant	Illumina HiSeq 2000 sequencing; qiita_ptid_41:1642.MS00521									152816	0.00623084	0	0	6.66667e-05	3.33333e-05	0.000433333	0.000866667	0.000666667	0	0.00146667	0.00146667	0	0.0002	0.0049
ERR1591610	Microbial community of the bulk soil and rhizosphere of rice plants over its lifecycle	cropland	35.117	138.937	Plant	Illumina HiSeq 2000 sequencing; qiita_ptid_41:1642.MS00522									141261	0.00653933	3.33333e-05	0	6.66667e-05	3.33333e-05	0.000266667	0.0008	0.0009	0	0.0015	0.0015	0	0.0003	0.00496667
ERR1591611	Microbial community of the bulk soil and rhizosphere of rice plants over its lifecycle	cropland	35.117	138.937	Plant	Illumina HiSeq 2000 sequencing; qiita_ptid_41:1642.MS00523									163632	0.00603223	0	0	0.000133333	0.0001	0.000666667	0.0007	0.0003	0	0.00126667	0.00126667	0	0.000233333	0.0042
ERR1591612	Microbial community of the bulk soil and rhizosphere of rice plants over its lifecycle	cropland	35.117	138.937	Plant	Illumina HiSeq 2000 sequencing; qiita_ptid_41:1642.MS00524									151308	0.00480373	6.66667e-05	0	6.66667e-05	0.0002	0.000666667	0.000733333	0.0004	0	0.000533333	0.000533333	0	0.000166667	0.00286667
ERR1591613	Microbial community of the bulk soil and rhizosphere of rice plants over its lifecycle	cropland	35.117	138.937	Plant	Illumina HiSeq 2000 sequencing; qiita_ptid_41:1642.MS00525									94302	0.00387784	0	0	3.33333e-05	6.66667e-05	0.000333333	0.000533333	0.000166667	3.33333e-05	0.000466667	0.000466667	0	0.000233333	0.002
ERR1591614	Microbial community of the bulk soil and rhizosphere of rice plants over its lifecycle	cropland	35.117	138.937	Plant	Illumina HiSeq 2000 sequencing; qiita_ptid_41:1642.MS00526									121117	0.00414881	6.66667e-05	0	0.000166667	6.66667e-05	0.000333333	0.0005	0.000133333	0	0.0006	0.0006	0	0.0001	0.00216667
ERR1591615	Microbial community of the bulk soil and rhizosphere of rice plants over its lifecycle	cropland	35.117	138.937	Plant	Illumina HiSeq 2000 sequencing; qiita_ptid_41:1642.MS00527									144649	0.00668138	3.33333e-05	0	3.33333e-05	0.0001	0.000533333	0.0009	0.0004	0	0.000766667	0.000766667	0	0.0004	0.00336667
ERR1591616	Microbial community of the bulk soil and rhizosphere of rice plants over its lifecycle	cropland	35.117	138.937	Plant	Illumina HiSeq 2000 sequencing; qiita_ptid_41:1642.MS00528									116232	0.00997897	0	0	6.66667e-05	0.0001	0.000733333	0.000733333	0.000966667	0	0.0018	0.0018	0	0.0003	0.00603333
ERR1591617	Microbial community of the bulk soil and rhizosphere of rice plants over its lifecycle	cropland	35.117	138.937	Plant	Illumina HiSeq 2000 sequencing; qiita_ptid_41:1642.MS00529									134626	0.00529366	0	0	0.000133333	3.33333e-05	0.000533333	0.00103333	0.0005	0	0.001	0.001	0	0.000233333	0.00406667
ERR1591618	Microbial community of the bulk soil and rhizosphere of rice plants over its lifecycle	cropland	35.117	138.937	Plant	Illumina HiSeq 2000 sequencing; qiita_ptid_41:1642.MS00530									129608	0.00426465	0	0	0.000133333	3.33333e-05	0.000466667	0.000733333	0.000333333	0	0.000833333	0.000833333	0	0.000133333	0.0032
ERR1591619	Microbial community of the bulk soil and rhizosphere of rice plants over its lifecycle	cropland	35.117	138.937	Plant	Illumina HiSeq 2000 sequencing; qiita_ptid_41:1642.MS00531									157433	0.00599236	3.33333e-05	0	0.0001	0	0.000433333	0.000533333	0.000666667	0	0.000866667	0.000866667	0	0.0005	0.00336667
ERR1591620	Microbial community of the bulk soil and rhizosphere of rice plants over its lifecycle	cropland	35.117	138.937	Plant	Illumina HiSeq 2000 sequencing; qiita_ptid_41:1642.MS00532									117090	0.00334808	0	0	6.66667e-05	6.66667e-05	0.000233333	0.000533333	0.000266667	0	0.000366667	0.000366667	0	0.000166667	0.00176667
ERR1591621	Microbial community of the bulk soil and rhizosphere of rice plants over its lifecycle	cropland	35.117	138.937	Plant	Illumina HiSeq 2000 sequencing; qiita_ptid_41:1642.MS00533									133633	0.00390134	3.33333e-05	0	3.33333e-05	0	0.0003	0.000266667	0.000366667	0	0.0006	0.0006	0	0.0002	0.00213333
ERR1591622	Microbial community of the bulk soil and rhizosphere of rice plants over its lifecycle	cropland	35.117	138.937	Plant	Illumina HiSeq 2000 sequencing; qiita_ptid_41:1642.MS00534									124200	0.00125017	0	0	0	0	3.33333e-05	0.000166667	0.0001	0	0.000166667	0.000166667	0	6.66667e-05	0.000633333
ERR1591623	Microbial community of the bulk soil and rhizosphere of rice plants over its lifecycle	cropland	35.117	138.937	Plant	Illumina HiSeq 2000 sequencing; qiita_ptid_41:1642.MS00535									167461	0.00294358	0	0	3.33333e-05	6.66667e-05	0.000166667	0.000366667	0.000166667	0	0.000466667	0.000466667	0	0.000166667	0.00163333
ERR1591624	Microbial community of the bulk soil and rhizosphere of rice plants over its lifecycle	cropland	35.117	138.937	Plant	Illumina HiSeq 2000 sequencing; qiita_ptid_41:1642.MS00536									119023	0.00404715	0	0	0	0.000133333	0.000533333	0.0006	0.000333333	0	0.0007	0.0007	0	0.0002	0.00286667
ERR1591625	Microbial community of the bulk soil and rhizosphere of rice plants over its lifecycle	cropland	35.117	138.937	Plant	Illumina HiSeq 2000 sequencing; qiita_ptid_41:1642.MS00537									115482	0.00384778	3.33333e-05	0	0.000233333	0	0.000533333	0.0006	0.000333333	0	0.0004	0.0004	0	0.000133333	0.00226667
ERR1591626	Microbial community of the bulk soil and rhizosphere of rice plants over its lifecycle	cropland	35.117	138.937	Plant	Illumina HiSeq 2000 sequencing; qiita_ptid_41:1642.MS00538									163042	0.00443068	0	0	0.000133333	3.33333e-05	0.000233333	0.0005	0.000233333	0	0.0009	0.0009	0	0.000233333	0.00276667
ERR1591627	Microbial community of the bulk soil and rhizosphere of rice plants over its lifecycle	cropland	35.117	138.937	Plant	Illumina HiSeq 2000 sequencing; qiita_ptid_41:1642.MS00539									191344	0.0034565	0	0	0.000133333	3.33333e-05	0.000533333	0.000533333	0.000133333	0	0.000766667	0.000766667	0	0.000166667	0.00273333
ERR1591628	Microbial community of the bulk soil and rhizosphere of rice plants over its lifecycle	cropland	35.117	138.937	Plant	Illumina HiSeq 2000 sequencing; qiita_ptid_41:1642.MS00540									127156	0.00458578	0	0	0.0001	0	0.000533333	0.000566667	0.0002	0	0.000566667	0.000566667	0	0.0002	0.00243333
ERR1591629	Microbial community of the bulk soil and rhizosphere of rice plants over its lifecycle	cropland	35.117	138.937	Plant	Illumina HiSeq 2000 sequencing; qiita_ptid_41:1642.MS00541									56920	0.0035645	0	0	3.33333e-05	0	0.0004	0.0004	0.000233333	0	0.000733333	0.000733333	0	0.000233333	0.0025
ERR1591630	Microbial community of the bulk soil and rhizosphere of rice plants over its lifecycle	cropland	35.117	138.937	Plant	Illumina HiSeq 2000 sequencing; qiita_ptid_41:1642.MS00542									103290	0.00334473	0	0	6.66667e-05	3.33333e-05	0.000233333	0.0003	0.0002	0	0.000866667	0.000866667	0	0.0001	0.00246667
ERR1591631	Microbial community of the bulk soil and rhizosphere of rice plants over its lifecycle	cropland	35.117	138.937	Plant	Illumina HiSeq 2000 sequencing; qiita_ptid_41:1642.MS00543									142245	0.00256444	3.33333e-05	0	0.0001	0	0.000166667	0.000166667	0.000166667	0	0.0003	0.0003	0	0.000133333	0.0011
ERR1591632	Microbial community of the bulk soil and rhizosphere of rice plants over its lifecycle	cropland	35.117	138.937	Plant	Illumina HiSeq 2000 sequencing; qiita_ptid_41:1642.MS00544									129843	0.00266389	0	3.33333e-05	6.66667e-05	0	0.000366667	0.000233333	6.66667e-05	0	0.0006	0.0006	0	0.0001	0.00186667
ERR1591633	Microbial community of the bulk soil and rhizosphere of rice plants over its lifecycle	cropland	35.117	138.937	Plant	Illumina HiSeq 2000 sequencing; qiita_ptid_41:1642.MS00545									123993	0.00307264	0	0	3.33333e-05	0	0.000633333	0.0005	3.33333e-05	0	0.000266667	0.000266667	0	0.000266667	0.0017
ERR1591634	Microbial community of the bulk soil and rhizosphere of rice plants over its lifecycle	cropland	35.117	138.937	Plant	Illumina HiSeq 2000 sequencing; qiita_ptid_41:1642.MS00546									137861	0.00262087	3.33333e-05	0	0	0.000133333	0.000433333	0.000466667	0.000166667	0	0.000333333	0.000333333	0	0.000166667	0.00173333
ERR1591635	Microbial community of the bulk soil and rhizosphere of rice plants over its lifecycle	cropland	35.117	138.937	Plant	Illumina HiSeq 2000 sequencing; qiita_ptid_41:1642.MS00547									172312	0.00371695	0	3.33333e-05	6.66667e-05	0	0.000233333	0.000433333	3.33333e-05	0	0.000766667	0.000766667	0	0.000266667	0.00223333
ERR1591636	Microbial community of the bulk soil and rhizosphere of rice plants over its lifecycle	cropland	35.117	138.937	Plant	Illumina HiSeq 2000 sequencing; qiita_ptid_41:1642.MS00548									123861	0.00461185	3.33333e-05	0	0.0001	0	0.0003	0.000466667	0.000333333	0	0.000933333	0.000933333	0	0.000233333	0.00296667
ERR1591637	Microbial community of the bulk soil and rhizosphere of rice plants over its lifecycle	cropland	35.117	138.937	Plant	Illumina HiSeq 2000 sequencing; qiita_ptid_41:1642.MS00549									94970	0.00385327	3.33333e-05	0	0.0001	6.66667e-05	0.000333333	0.0005	0.0002	3.33333e-05	0.000566667	0.000566667	0	0.000266667	0.0022
ERR1591638	Microbial community of the bulk soil and rhizosphere of rice plants over its lifecycle	cropland	35.117	138.937	Plant	Illumina HiSeq 2000 sequencing; qiita_ptid_41:1642.MS00550									125225	0.00456989	0	0	6.66667e-05	6.66667e-05	0.0003	0.0005	0.000433333	0	0.0008	0.0008	0	0.000133333	0.00283333
ERR1591639	Microbial community of the bulk soil and rhizosphere of rice plants over its lifecycle	cropland	35.117	138.937	Plant	Illumina HiSeq 2000 sequencing; qiita_ptid_41:1642.MS00551									146501	0.00284437	0.000133333	0	6.66667e-05	0.000166667	0.0001	0.0003	0.000133333	0	0.000533333	0.000533333	0	0.0002	0.0016
ERR1591640	Microbial community of the bulk soil and rhizosphere of rice plants over its lifecycle	cropland	35.117	138.937	Plant	Illumina HiSeq 2000 sequencing; qiita_ptid_41:1642.MS00552									112952	0.00521237	0	0	0.0001	0	0.0003	0.0006	0.000733333	0	0.0009	0.0009	0	0.000266667	0.00343333
ERR1591641	Microbial community of the bulk soil and rhizosphere of rice plants over its lifecycle	cropland	35.117	138.937	Plant	Illumina HiSeq 2000 sequencing; qiita_ptid_41:1642.MS00553									120144	0.00496	6.66667e-05	0	0.0001	0.000766667	0.000366667	0.000766667	0.000133333	0	0.000566667	0.000566667	0	0.000233333	0.0024
ERR1591642	Microbial community of the bulk soil and rhizosphere of rice plants over its lifecycle	cropland	35.117	138.937	Plant	Illumina HiSeq 2000 sequencing; qiita_ptid_41:1642.MS00554									127016	0.00523053	3.33333e-05	0	0	6.66667e-05	0.000433333	0.0005	0.0004	3.33333e-05	0.000866667	0.000866667	0	0.000133333	0.0031
ERR1591643	Microbial community of the bulk soil and rhizosphere of rice plants over its lifecycle	cropland	35.117	138.937	Plant	Illumina HiSeq 2000 sequencing; qiita_ptid_41:1642.MS00555									170510	0.00241624	0.000133333	0	0.0001	0.000133333	0.0002	0.0002	0.000133333	0	0.000166667	0.000166667	0	3.33333e-05	0.000866667
ERR1591644	Microbial community of the bulk soil and rhizosphere of rice plants over its lifecycle	cropland	35.117	138.937	Plant	Illumina HiSeq 2000 sequencing; qiita_ptid_41:1642.MS00556									141844	0.00458115	6.66667e-05	0	6.66667e-05	3.33333e-05	0.000566667	0.000533333	0.000266667	0	0.000633333	0.000633333	0	0.0001	0.00263333
ERR1591645	Microbial community of the bulk soil and rhizosphere of rice plants over its lifecycle	cropland	35.117	138.937	Plant	Illumina HiSeq 2000 sequencing; qiita_ptid_41:1642.MS00557									86174	0.00438792	6.66667e-05	0	0.0001	0.000133333	0.000533333	0.0007	0.0001	0	0.000366667	0.000366667	0	0.000233333	0.00206667
ERR1591646	Microbial community of the bulk soil and rhizosphere of rice plants over its lifecycle	cropland	35.117	138.937	Plant	Illumina HiSeq 2000 sequencing; qiita_ptid_41:1642.MS00558									151426	0.00659826	6.66667e-05	0	0.0001	0	0.0007	0.000866667	0.000733333	0	0.000866667	0.000866667	0	6.66667e-05	0.00403333
ERR1591647	Microbial community of the bulk soil and rhizosphere of rice plants over its lifecycle	cropland	35.117	138.937	Plant	Illumina HiSeq 2000 sequencing; qiita_ptid_41:1642.MS00559									156422	0.00451046	0	0	0	3.33333e-05	0.000766667	0.000466667	0.000266667	0	0.000466667	0.000466667	0	0.0003	0.00243333
ERR1591648	Microbial community of the bulk soil and rhizosphere of rice plants over its lifecycle	cropland	35.117	138.937	Plant	Illumina HiSeq 2000 sequencing; qiita_ptid_41:1642.MS00560									172058	0.00227518	0	0	0	6.66667e-05	0.000333333	0.0006	0.000166667	0	0.000333333	0.000333333	0	6.66667e-05	0.00176667
ERR1591649	Microbial community of the bulk soil and rhizosphere of rice plants over its lifecycle	cropland	35.117	138.937	Plant	Illumina HiSeq 2000 sequencing; qiita_ptid_41:1642.MS00561									161111	0.00198799	6.66667e-05	0	6.66667e-05	0.000233333	0.0001	0.000166667	0.000133333	0	0.000133333	0.000133333	0	6.66667e-05	0.000666667
ERR1591650	Microbial community of the bulk soil and rhizosphere of rice plants over its lifecycle	cropland	35.117	138.937	Plant	Illumina HiSeq 2000 sequencing; qiita_ptid_41:1642.MS00562									179464	0.00312965	3.33333e-05	0	0.0002	3.33333e-05	0.000466667	0.0004	0.0002	0	0.000666667	0.000666667	0	0.0002	0.0024
ERR1591652	Microbial community of the bulk soil and rhizosphere of rice plants over its lifecycle	cropland	35.117	138.937	Plant	Illumina HiSeq 2000 sequencing; qiita_ptid_41:1642.MS00564									93659	0.00272141	0	0	6.66667e-05	0.0001	0.000166667	0.000233333	0.000233333	0	0.000433333	0.000433333	0	6.66667e-05	0.0015
ERR1591653	Microbial community of the bulk soil and rhizosphere of rice plants over its lifecycle	cropland	35.117	138.937	Plant	Illumina HiSeq 2000 sequencing; qiita_ptid_41:1642.MS00565									94288	0.00340022	3.33333e-05	0	6.66667e-05	0	0.000233333	0.000466667	0.000333333	0	0.000533333	0.000533333	0	3.33333e-05	0.0021
ERR1591654	Microbial community of the bulk soil and rhizosphere of rice plants over its lifecycle	cropland	35.117	138.937	Plant	Illumina HiSeq 2000 sequencing; qiita_ptid_41:1642.MS00566									146407	0.0039488	3.33333e-05	0	0.0001	0	0.0003	0.000533333	0.000266667	0	0.000633333	0.000633333	0	0.0002	0.00236667
ERR1591655	Microbial community of the bulk soil and rhizosphere of rice plants over its lifecycle	cropland	35.117	138.937	Plant	Illumina HiSeq 2000 sequencing; qiita_ptid_41:1642.MS00567									139601	0.00430222	3.33333e-05	0	0.0001	0	0.000333333	0.000466667	0.000266667	0	0.000666667	0.000666667	0	0.000133333	0.0024
ERR1591656	Microbial community of the bulk soil and rhizosphere of rice plants over its lifecycle	cropland	35.117	138.937	Plant	Illumina HiSeq 2000 sequencing; qiita_ptid_41:1642.MS00568									179070	0.00370565	0	0	0.000133333	0	0.000266667	0.0006	0.000333333	0	0.000466667	0.000466667	0	3.33333e-05	0.00213333
ERR1591657	Microbial community of the bulk soil and rhizosphere of rice plants over its lifecycle	cropland	35.117	138.937	Plant	Illumina HiSeq 2000 sequencing; qiita_ptid_41:1642.MS00569									162120	0.00453566	3.33333e-05	0	6.66667e-05	3.33333e-05	0.000733333	0.000666667	0.000133333	0	0.0006	0.0006	0	0.0003	0.00273333
ERR1591658	Microbial community of the bulk soil and rhizosphere of rice plants over its lifecycle	cropland	35.117	138.937	Plant	Illumina HiSeq 2000 sequencing; qiita_ptid_41:1642.MS00570									176568	0.00438909	3.33333e-05	0	0.000133333	0	0.000266667	0.000333333	0.000233333	0	0.000366667	0.000366667	0	6.66667e-05	0.00156667
ERR1591659	Microbial community of the bulk soil and rhizosphere of rice plants over its lifecycle	cropland	35.117	138.937	Plant	Illumina HiSeq 2000 sequencing; qiita_ptid_41:1642.MS00571									109636	0.00313217	3.33333e-05	0	6.66667e-05	6.66667e-05	0.0004	0.000533333	0.0001	0	0.0007	0.0007	0	0.000133333	0.00243333
ERR1591660	Microbial community of the bulk soil and rhizosphere of rice plants over its lifecycle	cropland	35.117	138.937	Plant	Illumina HiSeq 2000 sequencing; qiita_ptid_41:1642.MS00572									105230	0.00419638	6.66667e-05	0	0.0001	6.66667e-05	0.000533333	0.000666667	0.000166667	0	0.000533333	0.000533333	0	0.0002	0.00243333
ERR1591661	Microbial community of the bulk soil and rhizosphere of rice plants over its lifecycle	cropland	35.117	138.937	Plant	Illumina HiSeq 2000 sequencing; qiita_ptid_41:1642.MS00573									116765	0.00355645	0	0	6.66667e-05	0	0.000333333	0.0005	0.0003	0	0.0006	0.0006	0	0.000166667	0.00233333
ERR1591662	Microbial community of the bulk soil and rhizosphere of rice plants over its lifecycle	cropland	35.117	138.937	Plant	Illumina HiSeq 2000 sequencing; qiita_ptid_41:1642.MS00574									131362	0.00423145	6.66667e-05	0	0	6.66667e-05	0.000566667	0.000466667	0.000266667	0	0.000666667	0.000666667	0	0.000166667	0.00263333
ERR1591663	Microbial community of the bulk soil and rhizosphere of rice plants over its lifecycle	cropland	35.117	138.937	Plant	Illumina HiSeq 2000 sequencing; qiita_ptid_41:1642.MS00575									109116	0.00342007	3.33333e-05	3.33333e-05	3.33333e-05	6.66667e-05	0.000133333	0.0006	0.000266667	0	0.000466667	0.000466667	0	3.33333e-05	0.00193333
ERR1591664	Microbial community of the bulk soil and rhizosphere of rice plants over its lifecycle	cropland	35.117	138.937	Plant	Illumina HiSeq 2000 sequencing; qiita_ptid_41:1642.MS00576									120807	0.0035384	6.66667e-05	0	6.66667e-05	0	0.000233333	0.000933333	0.0001	0	0.000466667	0.000466667	0	0.000266667	0.0022
ERR1591665	Microbial community of the bulk soil and rhizosphere of rice plants over its lifecycle	cropland	35.117	138.937	Plant	Illumina HiSeq 2000 sequencing; qiita_ptid_41:1642.MS00577									130852	0.00243281	6.66667e-05	0	6.66667e-05	3.33333e-05	0.0002	0.000266667	0.0002	0	0.000233333	0.000233333	0	0.000166667	0.00113333
ERR1591666	Microbial community of the bulk soil and rhizosphere of rice plants over its lifecycle	cropland	35.117	138.937	Plant	Illumina HiSeq 2000 sequencing; qiita_ptid_41:1642.MS00578									137594	0.00489186	0	0	0.0001	0	0.000233333	0.000766667	0.000433333	0	0.000833333	0.000833333	0	0.000433333	0.0031
ERR1591667	Microbial community of the bulk soil and rhizosphere of rice plants over its lifecycle	cropland	35.117	138.937	Plant	Illumina HiSeq 2000 sequencing; qiita_ptid_41:1642.MS00579									128129	0.0050651	0.000133333	0	0.0001	3.33333e-05	0.000366667	0.000966667	3.33333e-05	3.33333e-05	0.000866667	0.000866667	0	0.000433333	0.00313333
ERR1591668	Microbial community of the bulk soil and rhizosphere of rice plants over its lifecycle	cropland	35.117	138.937	Plant	Illumina HiSeq 2000 sequencing; qiita_ptid_41:1642.MS00580									142782	0.00691121	0	3.33333e-05	6.66667e-05	0	0.000466667	0.000866667	0.000633333	3.33333e-05	0.00113333	0.00113333	0	0.000333333	0.00426667
ERR1591669	Microbial community of the bulk soil and rhizosphere of rice plants over its lifecycle	cropland	35.117	138.937	Plant	Illumina HiSeq 2000 sequencing; qiita_ptid_41:1642.MS00581									117969	0.00676219	3.33333e-05	0	0.0001	0	0.0005	0.000733333	0.0002	3.33333e-05	0.0012	0.0012	0	0.000266667	0.00386667
ERR1591670	Microbial community of the bulk soil and rhizosphere of rice plants over its lifecycle	cropland	35.117	138.937	Plant	Illumina HiSeq 2000 sequencing; qiita_ptid_41:1642.MS00582									105947	0.0083113	0.0001	0	0.0001	0.0001	0.000933333	0.00106667	0.0005	0	0.0013	0.0013	0	0.0004	0.0051
ERR1591671	Microbial community of the bulk soil and rhizosphere of rice plants over its lifecycle	cropland	35.117	138.937	Plant	Illumina HiSeq 2000 sequencing; qiita_ptid_41:1642.MS00583									123895	0.00687473	6.66667e-05	0	0.000266667	0	0.000666667	0.000833333	0.0002	0	0.0009	0.0009	0	0.000433333	0.0035
ERR1591672	Microbial community of the bulk soil and rhizosphere of rice plants over its lifecycle	cropland	35.117	138.937	Plant	Illumina HiSeq 2000 sequencing; qiita_ptid_41:1642.MS00584									149378	0.0066182	6.66667e-05	0	0.0002	0	0.0005	0.0008	0.000533333	0	0.000833333	0.000833333	0	0.000333333	0.0035
ERR1591673	Microbial community of the bulk soil and rhizosphere of rice plants over its lifecycle	cropland	35.117	138.937	Plant	Illumina HiSeq 2000 sequencing; qiita_ptid_41:1642.MS00585									129507	0.0032084	0	0	0.000133333	3.33333e-05	0.0002	0.0004	0.000133333	0	0.000466667	0.000466667	0	0.0002	0.00166667
ERR1591674	Microbial community of the bulk soil and rhizosphere of rice plants over its lifecycle	cropland	35.117	138.937	Plant	Illumina HiSeq 2000 sequencing; qiita_ptid_41:1642.MS00586									298277	0.00727373	6.66667e-05	0	0.0002	0	0.0006	0.0007	0.000533333	0	0.00146667	0.00146667	0	0.000333333	0.00476667
ERR1591675	Microbial community of the bulk soil and rhizosphere of rice plants over its lifecycle	cropland	35.117	138.937	Plant	Illumina HiSeq 2000 sequencing; qiita_ptid_41:1642.MS00587									103059	0.00843129	0.0001	0	0.0001	3.33333e-05	0.000466667	0.00116667	0.000266667	0	0.0016	0.0016	0	0.000366667	0.0051
ERR1591676	Microbial community of the bulk soil and rhizosphere of rice plants over its lifecycle	cropland	35.117	138.937	Plant	Illumina HiSeq 2000 sequencing; qiita_ptid_41:1642.MS00588									97523	0.00630231	3.33333e-05	0	0.0001	0.0001	0.000166667	0.00103333	0.0007	0	0.001	0.001	0	0.0001	0.0039
ERR1591677	Microbial community of the bulk soil and rhizosphere of rice plants over its lifecycle	cropland	35.117	138.937	Plant	Illumina HiSeq 2000 sequencing; qiita_ptid_41:1642.MS00589									105062	0.00875611	6.66667e-05	0	0.000133333	0	0.000433333	0.00123333	0.000366667	0	0.00163333	0.00163333	0	0.000233333	0.0053
ERR1591678	Microbial community of the bulk soil and rhizosphere of rice plants over its lifecycle	cropland	35.117	138.937	Plant	Illumina HiSeq 2000 sequencing; qiita_ptid_41:1642.MS00590									114612	0.00400353	0	0	6.66667e-05	0	0.0004	0.000566667	0.000333333	0	0.0007	0.0007	0	0.000266667	0.0027
ERR1591679	Microbial community of the bulk soil and rhizosphere of rice plants over its lifecycle	cropland	35.117	138.937	Plant	Illumina HiSeq 2000 sequencing; qiita_ptid_41:1642.MS00591									108430	0.00275191	0	0	3.33333e-05	0.0001	0.000266667	0.0002	0.0004	0	0.0003	0.0003	0	0.0001	0.00146667
ERR1591680	Microbial community of the bulk soil and rhizosphere of rice plants over its lifecycle	cropland	35.117	138.937	Plant	Illumina HiSeq 2000 sequencing; qiita_ptid_41:1642.MS00592									118544	0.00524461	3.33333e-05	0	0.0001	0	0.000233333	0.000833333	0.000533333	0	0.000833333	0.000833333	0	0.000266667	0.00326667
ERR1591681	Microbial community of the bulk soil and rhizosphere of rice plants over its lifecycle	cropland	35.117	138.937	Plant	Illumina HiSeq 2000 sequencing; qiita_ptid_41:1642.MS00593									107888	0.00439583	0	0	6.66667e-05	0	0.000133333	0.0007	0.000333333	0	0.000533333	0.000533333	0	0.0003	0.00223333
ERR1591682	Microbial community of the bulk soil and rhizosphere of rice plants over its lifecycle	cropland	35.117	138.937	Plant	Illumina HiSeq 2000 sequencing; qiita_ptid_41:1642.MS00594									89807	0.00203998	0	0	6.66667e-05	3.33333e-05	0.000133333	0.000366667	0.000133333	0	0.0004	0.0004	0	6.66667e-05	0.00143333
ERR1591683	Microbial community of the bulk soil and rhizosphere of rice plants over its lifecycle	cropland	35.117	138.937	Plant	Illumina HiSeq 2000 sequencing; qiita_ptid_41:1642.MS00595									90294	0.00364818	0	0	0	3.33333e-05	0.000333333	0.0006	0.0003	0	0.0007	0.0007	0	0.000233333	0.00263333
ERR1591684	Microbial community of the bulk soil and rhizosphere of rice plants over its lifecycle	cropland	35.117	138.937	Plant	Illumina HiSeq 2000 sequencing; qiita_ptid_41:1642.MS00596									110205	0.00391619	3.33333e-05	0	0.0001	0.0002	0.000433333	0.0005	0.000166667	0	0.0003	0.0003	0	0.000233333	0.0017
ERR1591685	Microbial community of the bulk soil and rhizosphere of rice plants over its lifecycle	cropland	35.117	138.937	Plant	Illumina HiSeq 2000 sequencing; qiita_ptid_41:1642.MS00597									114440	0.00431022	0	0	0.000266667	6.66667e-05	0.0004	0.000533333	0.0002	0	0.0006	0.0006	0	0.0001	0.00233333
ERR1591686	Microbial community of the bulk soil and rhizosphere of rice plants over its lifecycle	cropland	35.117	138.937	Plant	Illumina HiSeq 2000 sequencing; qiita_ptid_41:1642.MS00598									118879	0.00432338	0.000133333	0	0.000166667	3.33333e-05	0.000233333	0.000833333	0.000233333	0	0.000733333	0.000733333	0	0.0001	0.00276667
ERR1591687	Microbial community of the bulk soil and rhizosphere of rice plants over its lifecycle	cropland	35.117	138.937	Plant	Illumina HiSeq 2000 sequencing; qiita_ptid_41:1642.MS00599									79454	0.00285229	0	0	0.000133333	0	0.000333333	0.0002	0.000133333	0	0.000466667	0.000466667	0	0.0001	0.0016
ERR1591688	Microbial community of the bulk soil and rhizosphere of rice plants over its lifecycle	cropland	35.117	138.937	Plant	Illumina HiSeq 2000 sequencing; qiita_ptid_41:1642.MS00600									122321	0.00531426	3.33333e-05	0	0	0	0.0003	0.000433333	0.0004	0	0.000666667	0.000666667	0	0.000366667	0.00246667
ERR1591689	Microbial community of the bulk soil and rhizosphere of rice plants over its lifecycle	cropland	35.117	138.937	Plant	Illumina HiSeq 2000 sequencing; qiita_ptid_41:1642.MS00601									135139	0.00465373	0	0	6.66667e-05	0.000133333	0.0003	0.0005	0.000333333	0	0.000833333	0.000833333	0	0.000233333	0.0028
ERR1591690	Microbial community of the bulk soil and rhizosphere of rice plants over its lifecycle	cropland	35.117	138.937	Plant	Illumina HiSeq 2000 sequencing; qiita_ptid_41:1642.MS00602									176599	0.0037191	3.33333e-05	0	0.000166667	3.33333e-05	0.000433333	0.000666667	0.000233333	0	0.000566667	0.000566667	0	0.000133333	0.00246667
ERR1591691	Microbial community of the bulk soil and rhizosphere of rice plants over its lifecycle	cropland	35.117	138.937	Plant	Illumina HiSeq 2000 sequencing; qiita_ptid_41:1642.MS00603									130801	0.00474401	6.66667e-05	0	6.66667e-05	3.33333e-05	0.000633333	0.0007	0.0003	0	0.0007	0.0007	0	0.000433333	0.00303333
ERR1591692	Microbial community of the bulk soil and rhizosphere of rice plants over its lifecycle	cropland	35.117	138.937	Plant	Illumina HiSeq 2000 sequencing; qiita_ptid_41:1642.MS00604									126755	0.00471082	6.66667e-05	0	0.0001	0	0.000466667	0.0006	0.0002	0	0.0005	0.0005	0	0.0001	0.00226667
ERR1591693	Microbial community of the bulk soil and rhizosphere of rice plants over its lifecycle	cropland	35.117	138.937	Plant	Illumina HiSeq 2000 sequencing; qiita_ptid_41:1642.MS00605									114907	0.00505894	3.33333e-05	0	0.0001	3.33333e-05	0.0004	0.000866667	0.0003	0	0.0005	0.0005	0	0.000266667	0.00256667
ERR1591694	Microbial community of the bulk soil and rhizosphere of rice plants over its lifecycle	cropland	35.117	138.937	Plant	Illumina HiSeq 2000 sequencing; qiita_ptid_41:1642.MS00606									117003	0.00490021	6.66667e-05	0	0.000133333	6.66667e-05	0.000733333	0.000533333	0.000266667	0	0.0005	0.0005	0	0.000433333	0.00253333
ERR1591695	Microbial community of the bulk soil and rhizosphere of rice plants over its lifecycle	cropland	35.117	138.937	Plant	Illumina HiSeq 2000 sequencing; qiita_ptid_41:1642.MS00607									111756	0.0057955	0	0	0.000233333	3.33333e-05	0.000666667	0.000666667	0.000533333	0	0.000833333	0.000833333	0	0.000266667	0.00353333
ERR1591696	Microbial community of the bulk soil and rhizosphere of rice plants over its lifecycle	cropland	35.117	138.937	Plant	Illumina HiSeq 2000 sequencing; qiita_ptid_41:1642.MS00608									102390	0.00352778	3.33333e-05	3.33333e-05	0.0002	6.66667e-05	0.000133333	0.000333333	0.000233333	0	0.000433333	0.000433333	0	0.000166667	0.00156667
ERR1591697	Microbial community of the bulk soil and rhizosphere of rice plants over its lifecycle	cropland	35.117	138.937	Plant	Illumina HiSeq 2000 sequencing; qiita_ptid_41:1642.MS00609									130679	0.00408703	3.33333e-05	0	0.0001	0.0001	0.000366667	0.0007	0.0002	0	0.0005	0.0005	0	6.66667e-05	0.00226667
ERR1591698	Microbial community of the bulk soil and rhizosphere of rice plants over its lifecycle	cropland	35.117	138.937	Plant	Illumina HiSeq 2000 sequencing; qiita_ptid_41:1642.MS00610									130465	0.00422947	3.33333e-05	0	0	0	0.000366667	0.000666667	0.000233333	0	0.0007	0.0007	0	0.0002	0.00266667
ERR1591699	Microbial community of the bulk soil and rhizosphere of rice plants over its lifecycle	cropland	35.117	138.937	Plant	Illumina HiSeq 2000 sequencing; qiita_ptid_41:1642.MS00611									80474	0.00521486	6.66667e-05	0	6.66667e-05	0.000233333	0.0004	0.0007	0.000166667	3.33333e-05	0.000433333	0.000433333	0	0.000233333	0.00216667
ERR1591700	Microbial community of the bulk soil and rhizosphere of rice plants over its lifecycle	cropland	35.117	138.937	Plant	Illumina HiSeq 2000 sequencing; qiita_ptid_41:1642.MS00612									124351	0.00658606	0.000133333	0	0.000233333	0.0001	0.000566667	0.000733333	0.000366667	0	0.000866667	0.000866667	0	0.000233333	0.0034
ERR1591701	Microbial community of the bulk soil and rhizosphere of rice plants over its lifecycle	cropland	35.117	138.937	Plant	Illumina HiSeq 2000 sequencing; qiita_ptid_41:1642.MS00613									123817	0.00368401	6.66667e-05	3.33333e-05	3.33333e-05	0.000733333	0.0003	0.000233333	0.000166667	0	0.0003	0.0003	0	0.0001	0.0013
ERR1591702	Microbial community of the bulk soil and rhizosphere of rice plants over its lifecycle	cropland	35.117	138.937	Plant	Illumina HiSeq 2000 sequencing; qiita_ptid_41:1642.MS00614									104162	0.00712953	0.0002	0	6.66667e-05	6.66667e-05	0.0005	0.000566667	6.66667e-05	0	0.000566667	0.000566667	0	0.000233333	0.00226667
ERR1591703	Microbial community of the bulk soil and rhizosphere of rice plants over its lifecycle	cropland	35.117	138.937	Plant	Illumina HiSeq 2000 sequencing; qiita_ptid_41:1642.MS00615									132332	0.00615015	3.33333e-05	0	0.000133333	3.33333e-05	0.000466667	0.000933333	0.0005	3.33333e-05	0.00103333	0.00103333	0	0.000233333	0.004
ERR1591704	Microbial community of the bulk soil and rhizosphere of rice plants over its lifecycle	cropland	35.117	138.937	Plant	Illumina HiSeq 2000 sequencing; qiita_ptid_41:1642.MS00616									137740	0.00556843	0.000133333	3.33333e-05	0.000166667	6.66667e-05	0.0004	0.00103333	0.000233333	0	0.000933333	0.000933333	0	0.000233333	0.00353333
ERR1591705	Microbial community of the bulk soil and rhizosphere of rice plants over its lifecycle	cropland	35.117	138.937	Plant	Illumina HiSeq 2000 sequencing; qiita_ptid_41:1642.MS00617									165773	0.00850715	0.000266667	0	0.000333333	3.33333e-05	0.000833333	0.0009	0.000333333	0	0.00133333	0.00133333	0	0.000333333	0.00473333
ERR1591706	Microbial community of the bulk soil and rhizosphere of rice plants over its lifecycle	cropland	35.117	138.937	Plant	Illumina HiSeq 2000 sequencing; qiita_ptid_41:1642.MS00618									204861	0.0065062	3.33333e-05	0	0.000233333	0.0004	0.0007	0.00106667	0.000333333	3.33333e-05	0.000333333	0.000333333	0	0.000333333	0.0028
ERR1591707	Microbial community of the bulk soil and rhizosphere of rice plants over its lifecycle	cropland	35.117	138.937	Plant	Illumina HiSeq 2000 sequencing; qiita_ptid_41:1642.MS00619									144429	0.00638934	3.33333e-05	0	0.0004	0.0001	0.000633333	0.000766667	0.000566667	0	0.000866667	0.000866667	0	0.0003	0.0037
ERR1591708	Microbial community of the bulk soil and rhizosphere of rice plants over its lifecycle	cropland	35.117	138.937	Plant	Illumina HiSeq 2000 sequencing; qiita_ptid_41:1642.MS00620									129097	0.00440291	3.33333e-05	0	0.0003	0.000166667	0.0007	0.000466667	0.000333333	0	0.0005	0.0005	0	0.0003	0.0025
ERR1591709	Microbial community of the bulk soil and rhizosphere of rice plants over its lifecycle	cropland	35.117	138.937	Plant	Illumina HiSeq 2000 sequencing; qiita_ptid_41:1642.MS00621									138089	0.00387686	3.33333e-05	0	6.66667e-05	0	0.0003	0.000666667	0.000366667	0	0.000533333	0.000533333	0	0.0002	0.0024
ERR1591710	Microbial community of the bulk soil and rhizosphere of rice plants over its lifecycle	cropland	35.117	138.937	Plant	Illumina HiSeq 2000 sequencing; qiita_ptid_41:1642.MS00622									158589	0.00578942	0.000133333	0	0.000133333	0	0.000566667	0.000533333	0.000166667	0	0.000733333	0.000733333	0	0.000166667	0.00273333
ERR1591711	Microbial community of the bulk soil and rhizosphere of rice plants over its lifecycle	cropland	35.117	138.937	Plant	Illumina HiSeq 2000 sequencing; qiita_ptid_41:1642.MS00623									142484	0.00308134	0	0	3.33333e-05	0	0.000366667	0.0004	0.0004	0	0.0003	0.0003	0	6.66667e-05	0.00176667
ERR1591712	Microbial community of the bulk soil and rhizosphere of rice plants over its lifecycle	cropland	35.117	138.937	Plant	Illumina HiSeq 2000 sequencing; qiita_ptid_41:1642.MS00624									161750	0.00323357	0.0001	0	0	6.66667e-05	0.000133333	0.000733333	0.000166667	0	0.000433333	0.000433333	0	0.000133333	0.0019
ERR1591713	Microbial community of the bulk soil and rhizosphere of rice plants over its lifecycle	cropland	35.117	138.937	Plant	Illumina HiSeq 2000 sequencing; qiita_ptid_41:1642.MS00625									156438	0.00436296	3.33333e-05	3.33333e-05	0.000233333	0.0001	0.0004	0.000666667	0.0003	0	0.000533333	0.000533333	0	0.000333333	0.00243333
ERR1591714	Microbial community of the bulk soil and rhizosphere of rice plants over its lifecycle	cropland	35.117	138.937	Plant	Illumina HiSeq 2000 sequencing; qiita_ptid_41:1642.MS00626									188180	0.00335928	0.0002	3.33333e-05	0.0001	0.000166667	0.0002	0.000566667	0.0001	0	0.0004	0.0004	0	0.0002	0.00166667
ERR1591715	Microbial community of the bulk soil and rhizosphere of rice plants over its lifecycle	cropland	35.117	138.937	Plant	Illumina HiSeq 2000 sequencing; qiita_ptid_41:1642.MS00627									94023	0.00437844	0.0001	0	0.0001	6.66667e-05	0.000666667	0.000533333	0.0002	0	0.000733333	0.000733333	0	0.000233333	0.00286667
ERR1591716	Microbial community of the bulk soil and rhizosphere of rice plants over its lifecycle	cropland	35.117	138.937	Plant	Illumina HiSeq 2000 sequencing; qiita_ptid_41:1642.MS00628									94491	0.00538457	0.000133333	0	0.000133333	0.000133333	0.0006	0.000633333	0.000266667	0	0.000666667	0.000666667	0	0.000166667	0.00283333
ERR1591717	Microbial community of the bulk soil and rhizosphere of rice plants over its lifecycle	cropland	35.117	138.937	Plant	Illumina HiSeq 2000 sequencing; qiita_ptid_41:1642.MS00629									111335	0.00217506	0	0	0.0001	3.33333e-05	0.000133333	0.000233333	0.000133333	0	0.000266667	0.000266667	0	0.0001	0.00103333
ERR1591718	Microbial community of the bulk soil and rhizosphere of rice plants over its lifecycle	cropland	35.117	138.937	Plant	Illumina HiSeq 2000 sequencing; qiita_ptid_41:1642.MS00630									123786	0.00349322	0.0001	0	6.66667e-05	3.33333e-05	0.000366667	0.000766667	0.000166667	0	0.000433333	0.000433333	0	0.000233333	0.00216667
ERR1591720	Microbial community of the bulk soil and rhizosphere of rice plants over its lifecycle	cropland	35.117	138.937	Plant	Illumina HiSeq 2000 sequencing; qiita_ptid_41:1642.MS00632									126141	0.00444728	3.33333e-05	0	0.000166667	0	0.0006	0.0005	0.000133333	0	0.000766667	0.000766667	0	0.0002	0.00276667
ERR1591721	Microbial community of the bulk soil and rhizosphere of rice plants over its lifecycle	cropland	35.117	138.937	Plant	Illumina HiSeq 2000 sequencing; qiita_ptid_41:1642.MS00633									111756	0.00527655	6.66667e-05	0	6.66667e-05	6.66667e-05	0.000266667	0.00106667	0.000433333	0	0.00126667	0.00126667	0	0.000133333	0.0043
ERR1591722	Microbial community of the bulk soil and rhizosphere of rice plants over its lifecycle	cropland	35.117	138.937	Plant	Illumina HiSeq 2000 sequencing; qiita_ptid_41:1642.MS00634									146827	0.00138614	3.33333e-05	0	6.66667e-05	0.0002	0.0002	0.0002	0	0	0.000133333	0.000133333	0	0	0.000666667
ERR1591723	Microbial community of the bulk soil and rhizosphere of rice plants over its lifecycle	cropland	35.117	138.937	Plant	Illumina HiSeq 2000 sequencing; qiita_ptid_41:1642.MS00635									104285	0.00591892	0	0	0.0003	0	0.000566667	0.00103333	0.000333333	0	0.0008	0.0008	0	0.000266667	0.00353333
ERR1591724	Microbial community of the bulk soil and rhizosphere of rice plants over its lifecycle	cropland	35.117	138.937	Plant	Illumina HiSeq 2000 sequencing; qiita_ptid_41:1642.MS00636									92754	0.00427466	3.33333e-05	0	0.000133333	3.33333e-05	0.000533333	0.0004	0.000266667	0	0.000766667	0.000766667	0	0.000133333	0.00273333
ERR1591725	Microbial community of the bulk soil and rhizosphere of rice plants over its lifecycle	cropland	35.117	138.937	Plant	Illumina HiSeq 2000 sequencing; qiita_ptid_41:1642.MS00637									35641	0.00436037	3.33333e-05	0	0.0002	3.33333e-05	0.000433333	0.000566667	0.0003	0	0.000366667	0.000366667	0	0.0001	0.00203333
ERR1591726	Microbial community of the bulk soil and rhizosphere of rice plants over its lifecycle	cropland	35.117	138.937	Plant	Illumina HiSeq 2000 sequencing; qiita_ptid_41:1642.MS00638									103216	0.00289697	0	0	0.0001	0	0.0004	0.000366667	0.0002	0	0.000266667	0.000266667	0	0.000133333	0.0015
ERR1591727	Microbial community of the bulk soil and rhizosphere of rice plants over its lifecycle	cropland	35.117	138.937	Plant	Illumina HiSeq 2000 sequencing; qiita_ptid_41:1642.MS00639									130036	0.00296423	3.33333e-05	0	0.000133333	6.66667e-05	0.000333333	0.000133333	0.0004	0	0.0004	0.0004	0	0.000133333	0.00166667
ERR1591728	Microbial community of the bulk soil and rhizosphere of rice plants over its lifecycle	cropland	35.117	138.937	Plant	Illumina HiSeq 2000 sequencing; qiita_ptid_41:1642.MS00640									109330	0.00701948	0	0	3.33333e-05	6.66667e-05	0.000333333	0.0006	0.0005	0	0.0016	0.0016	0	0.0003	0.00463333
ERR1593509	Friedman Alaska peat soils	soil	71.296	-156.766	Non-saline	Illumina HiSeq 2000 sequencing; qiita_ptid_45:1692.Soil.A54.Deep.2011									173466	0.00175118	0	0	0	0	0	0	0.000866667	0	0	0	0	0	0.000866667
ERR1593510	Friedman Alaska peat soils	soil	71.296	-156.766	Non-saline	Illumina HiSeq 2000 sequencing; qiita_ptid_45:1692.Soil.Ael.Medium.2011									240319	0.00342433	0	0	0	0	0	0	0.00206667	0	0	0	0	0	0.00206667
ERR1593561	Friedman Alaska peat soils	soil	71.296	-156.766	Non-saline	Illumina HiSeq 2000 sequencing; qiita_ptid_45:1692.Soil.O42.Deep.2011									308487	0.00104253	0	0	0	0	0	0	0.000466667	0	0	0	0	0	0.000466667
ERR1844347	Agricultural intensification and the functional capacity of soil microbes on smallholder African farms - kakamenga	soil	0.15	35.52	Non-saline	Illumina HiSeq 2000 sequencing; qiita_ptid_49:1711.KAM6.1									52901	0.00128878	0	0	0	0	0	0	6.66667e-05	0	0.0002	0.0002	0	0	0.000466667
ERR1666196	Microbial diversity in arctic freshwaters is structured by inoculation of microbes from soils	freshwater	68.6256	-149.596	Non-saline	Illumina HiSeq 2000 sequencing; qiita_ptid_64:1883.2000.014.Crump.Artic.LTREB.main.lane1.NoIndex									60870	0.00202411	3.33333e-05	3.33333e-05	0.0002	0	0	0.0001	0.000133333	0	0.0001	0.0001	0	0	0.000433333
ERR1666208	Microbial diversity in arctic freshwaters is structured by inoculation of microbes from soils	freshwater	68.574	-149.584	Non-saline	Illumina HiSeq 2000 sequencing; qiita_ptid_64:1883.2000.026.Crump.Artic.LTREB.main.lane1.NoIndex									70174	0.00146563	0	0	3.33333e-05	0	3.33333e-05	0	0.000166667	0	0.0001	0.0001	0	0	0.0004
ERR1666217	Microbial diversity in arctic freshwaters is structured by inoculation of microbes from soils	freshwater	68.5969	-149.601	Non-saline	Illumina HiSeq 2000 sequencing; qiita_ptid_64:1883.2000.035.Crump.Artic.LTREB.main.lane1.NoIndex	5.3	6.7					0.67	4.1	95805	0.00524748	0	0.0001	0.000566667	6.66667e-05	0.0001	6.66667e-05	0.0007	0	0.000633333	0.000633333	0	3.33333e-05	0.00213333
ERR1666223	Microbial diversity in arctic freshwaters is structured by inoculation of microbes from soils	freshwater	68.6085	-149.588	Non-saline	Illumina HiSeq 2000 sequencing; qiita_ptid_64:1883.2000.041.Crump.Artic.LTREB.main.lane1.NoIndex	6.7	7.3					0.41	4.7	64813	0.00242165	0	6.66667e-05	0.0003	0.0001	0.0001	6.66667e-05	0.0002	0	0.0001	0.0001	0	0	0.000566667
ERR1666226	Microbial diversity in arctic freshwaters is structured by inoculation of microbes from soils	freshwater	68.6103	-149.6	Non-saline	Illumina HiSeq 2000 sequencing; qiita_ptid_64:1883.2000.044.Crump.Artic.LTREB.main.lane1.NoIndex	11.3	7.2			0.1		0.6	4.6	89418	0.00128108	0	3.33333e-05	0.000166667	0.0001	6.66667e-05	6.66667e-05	0.000133333	0	0.0002	0.0002	0	3.33333e-05	0.000666667
ERR1666227	Microbial diversity in arctic freshwaters is structured by inoculation of microbes from soils	freshwater	68.6108	-149.601	Non-saline	Illumina HiSeq 2000 sequencing; qiita_ptid_64:1883.2000.045.Crump.Artic.LTREB.main.lane1.NoIndex	10	6.9		9.82					104957	0.00186273	0	0	0.0001	0	0.0001	6.66667e-05	0.000166667	0	0.0002	0.0002	0	3.33333e-05	0.000733333
ERR1666266	Microbial diversity in arctic freshwaters is structured by inoculation of microbes from soils	freshwater	68.574	-149.584	Non-saline	Illumina HiSeq 2000 sequencing; qiita_ptid_64:1883.2001.005.Crump.Artic.LTREB.main.lane1.NoIndex	8.1	6.8			0.1		0.05	2.3	102139	0.00118312	0	0	3.33333e-05	3.33333e-05	6.66667e-05	3.33333e-05	0.0001	0	0.000166667	0.000166667	0	0	0.000533333
ERR1666268	Microbial diversity in arctic freshwaters is structured by inoculation of microbes from soils	freshwater	68.5748	-149.582	Non-saline	Illumina HiSeq 2000 sequencing; qiita_ptid_64:1883.2001.009.Crump.Artic.LTREB.main.lane1.NoIndex	9	6.9			0.1		0.08	3.1	68805	0.00180703	0	6.66667e-05	0	0	6.66667e-05	0	0.000166667	0	0.0001	0.0001	0	6.66667e-05	0.000433333
ERR1666273	Microbial diversity in arctic freshwaters is structured by inoculation of microbes from soils	freshwater	68.5786	-149.621	Non-saline	Illumina HiSeq 2000 sequencing; qiita_ptid_64:1883.2001.023.Crump.Artic.LTREB.main.lane1.NoIndex	9.5	7.2					0.06	8.8	132519	0.00549313	0.0001	0	0.0007	0.000233333	3.33333e-05	0	0.000366667	0	0.000633333	0.000633333	0	0	0.00166667
ERR1666278	Microbial diversity in arctic freshwaters is structured by inoculation of microbes from soils	freshwater	68.6182	-149.597	Non-saline	Illumina HiSeq 2000 sequencing; qiita_ptid_64:1883.2001.037.Crump.Artic.LTREB.main.lane1.NoIndex	11.6	7.7					0.07	3.1	104836	0.00107549	0	0	3.33333e-05	0	0	0	3.33333e-05	0	6.66667e-05	6.66667e-05	0	0	0.000166667
ERR1666280	Microbial diversity in arctic freshwaters is structured by inoculation of microbes from soils	freshwater	68.6085	-149.588	Non-saline	Illumina HiSeq 2000 sequencing; qiita_ptid_64:1883.2001.041.Crump.Artic.LTREB.main.lane1.NoIndex	12	7.6					0.09	5.8	100904	0.00548677	3.33333e-05	6.66667e-05	0.0006	0.0002	0.000166667	6.66667e-05	0.000566667	0	0.0005	0.0005	0	3.33333e-05	0.0018
ERR1666293	Microbial diversity in arctic freshwaters is structured by inoculation of microbes from soils	freshwater	68.6241	-149.467	Non-saline	Illumina HiSeq 2000 sequencing; qiita_ptid_64:1883.2001.056.Crump.Artic.LTREB.main.lane1.NoIndex									45754	0.00157096	0	3.33333e-05	0.0001	6.66667e-05	3.33333e-05	0	0.0002	0	6.66667e-05	6.66667e-05	0	0	0.000366667
ERR1666296	Microbial diversity in arctic freshwaters is structured by inoculation of microbes from soils	freshwater	68.6416	-149.343	Non-saline	Illumina HiSeq 2000 sequencing; qiita_ptid_64:1883.2001.059.Crump.Artic.LTREB.main.lane1.NoIndex									68181	0.00567487	0.0002	0.000233333	6.66667e-05	0	0.000266667	6.66667e-05	0.000966667	6.66667e-05	0.0004	0.0004	0	0	0.00216667
ERR1666297	Microbial diversity in arctic freshwaters is structured by inoculation of microbes from soils	freshwater	68.6867	-149.097	Non-saline	Illumina HiSeq 2000 sequencing; qiita_ptid_64:1883.2001.06.Crump.Artic.LTREB.main.lane1.NoIndex									90060	0.00383672	0.0001	0	0.000166667	0.000133333	3.33333e-05	3.33333e-05	0.0005	0	0.0003	0.0003	0	0	0.00116667
ERR1666299	Microbial diversity in arctic freshwaters is structured by inoculation of microbes from soils	freshwater	68.6458	-149.41	Non-saline	Illumina HiSeq 2000 sequencing; qiita_ptid_64:1883.2001.062.Crump.Artic.LTREB.main.lane1.NoIndex									61494	0.00580168	0.000133333	0.0001	0.000266667	6.66667e-05	0.0003	3.33333e-05	0.00176667	0	0.000366667	0.000366667	0	0	0.00283333
ERR1666301	Microbial diversity in arctic freshwaters is structured by inoculation of microbes from soils	freshwater	68.574	-149.584	Non-saline	Illumina HiSeq 2000 sequencing; qiita_ptid_64:1883.2001.065.Crump.Artic.LTREB.main.lane1.NoIndex	12.7	6.9			0.1		0.14	2.1	67354	0.0017206	0.0001	0.0002	3.33333e-05	3.33333e-05	3.33333e-05	0	0.000266667	0	6.66667e-05	6.66667e-05	0	6.66667e-05	0.000433333
ERR1666307	Microbial diversity in arctic freshwaters is structured by inoculation of microbes from soils	freshwater	68.5949	-149.586	Non-saline	Illumina HiSeq 2000 sequencing; qiita_ptid_64:1883.2001.08.Crump.Artic.LTREB.main.lane1.NoIndex	14.1	6.6					0.07	2	69534	0.00247831	0	6.66667e-05	0	0	0.000133333	6.66667e-05	0.000633333	0	0.0003	0.0003	0	0	0.00143333
ERR1666310	Microbial diversity in arctic freshwaters is structured by inoculation of microbes from soils	freshwater	68.5969	-149.601	Non-saline	Illumina HiSeq 2000 sequencing; qiita_ptid_64:1883.2001.086.Crump.Artic.LTREB.main.lane1.NoIndex	11.6	7.1					2.2	6	54244	0.00603741	6.66667e-05	6.66667e-05	0.0008	0.000233333	0.0002	6.66667e-05	0.000633333	3.33333e-05	0.000733333	0.000733333	0	6.66667e-05	0.0024
ERR1666311	Microbial diversity in arctic freshwaters is structured by inoculation of microbes from soils	freshwater	68.5737	-149.537	Non-saline	Illumina HiSeq 2000 sequencing; qiita_ptid_64:1883.2001.089.Crump.Artic.LTREB.main.lane1.NoIndex	9.5	7.3			0.1		2.23	9.5	59843	0.00484685	3.33333e-05	0.0001	0.0005	6.66667e-05	0.000366667	0.000133333	0.000766667	0	0.000433333	0.000433333	0	3.33333e-05	0.00213333
ERR1666315	Microbial diversity in arctic freshwaters is structured by inoculation of microbes from soils	freshwater	68.6182	-149.597	Non-saline	Illumina HiSeq 2000 sequencing; qiita_ptid_64:1883.2001.098.Crump.Artic.LTREB.main.lane1.NoIndex	13.1	6.6					0.19	3.4	85520	0.00397667	0.0001	0.0001	0.000266667	0	0.0002	6.66667e-05	0.0008	0	0.0005	0.0005	0	0	0.00206667
ERR1666317	Microbial diversity in arctic freshwaters is structured by inoculation of microbes from soils	freshwater	68.6085	-149.588	Non-saline	Illumina HiSeq 2000 sequencing; qiita_ptid_64:1883.2001.101.Crump.Artic.LTREB.main.lane1.NoIndex	10.2	7.2					0.07	8.6	63939	0.00614842	0.000133333	3.33333e-05	0.0006	0.000166667	0.000133333	6.66667e-05	0.000966667	3.33333e-05	0.0004	0.0004	0	0	0.002
[truncated: 934 more rows]
