# Supplementary material for: Comparative genomic analysis reveals metabolic flexibility of Woesearchaeota
Source: Nat Commun. 2021 Sep 6;12:5281. doi: 10.1038/s41467-021-25565-9 (PMC8421398; doi:10.1038/s41467-021-25565-9)
Supplement: Supplementary file 6 — Supplementary Data 3 [file 41467_2021_25565_MOESM6_ESM.xlsx]

## Sheet: Supplementary Data 3
	Supplementary Data 3 | Annotations of Woesearchaeota genomes. The genomes were ordered according to the phylogenetic tree shown in Fig. 2.
	Carbohydrate metabolism																																														Carbohydrate-active enzyme
	Glycolysis										Gluconeogensis		Pyruvate metabolism								Lactate fermentation	Ethanol fermentation			Acetate Production			Citrate cycle (TCA cycle)									Pentose Phosphate pathway										Carbohydrate-active enzyme
	glk/ROK family_glucokinase	pgi/pgi-pmi_glucose-6-phosphate isomerase	pfk_phosphofructokinase	fba_fructose-bisphosphate aldolase	tpi_triosephosphate isomerase	gap_glyceraldehyde 3-phosphate dehydrogenase	pgk_phosphoglycerate kinase	gpm/apgM_phosphoglycerate mutase	eno_enolase	pyk_pyruvate kinase	fbp_fructose-1,6-bisphosphatase	pckA_phosphoenolpyruvate carboxykinase	pdhA_pyruvate dehydrogenase E1 component alpha subunit	pdhB_pyruvate dehydrogenase E1 component beta subunit	pdhC_pyruvate dehydrogenase E2 component	pdhD_dihydrolipoamide dehydrogenase	porA_pyruvate ferredoxin oxidoreductase alpha subunit	porB_pyruvate ferredoxin oxidoreductase beta subunit	ppc_phosphoenolpyruvate carboxylase	ppdK_pyruvate, orthophosphate dikinase	ldh_lactate dehydrogenase	adh_alcohol dehydrogenase	aor_aldehyde:ferredoxin oxidoreductase	aldH_aldehyde dehydrogenase	acsA_acetyl-CoA synthetase	pta_phosphate acetyltransferase	ackA_acetate kinase	gltA_citrate synthase	acnA_aconitate hydratase	icd_isocitrate dehydrogenase	korA_2-oxoglutarate/2-oxoacid ferredoxin oxidoreductase subunit alpha	korB_2-oxoglutarate/2-oxoacid ferredoxin oxidoreductase subunit beta	sucD_succinyl-CoA synthetase alpha subunit	sucC_succinyl-CoA synthetase beta subunit	fumA/B/C_fumarate hydratase	mdh_malate dehydrogenase	zwf_glucose-6-phosphate-1-dehydrogenase	pgl/devB_6-phosphogluconolactonase	gnd/gntz_6-phosphogluconate dehydrogenase	rpe_ribulose-phosphate-3-epimerase	tktA/B_transketolase	talA/B_transaldolase	rpiB_ribose 5-phosphate isomerase B	deoC_deoxyribose-phosphate aldolase	rbsK_ribokinase	pysA_ribose-phosphate pyrophosphokinase	CE14	CE4	GH109
GW2011_AR18	0	1	0	0	0	1	0	2	1	0	0	0	0	0	0	0	0	0	0	0	1	0	0	0	0	0	0	0	0	0	0	0	0	0	0	0	1	0	1	1	1	1	1	0	0	1	0	0	0
GW2011_AR20	0	0	0	0	0	0	0	0	0	0	0	0	0	0	0	0	0	0	0	0	0	1	0	0	0	1	0	0	0	0	0	0	0	0	0	0	0	0	0	0	0	0	0	0	0	0	0	0	0
UBA489	0	0	0	0	0	0	0	1	0	0	0	0	1	1	1	0	0	0	0	0	0	0	0	1	0	0	0	0	0	0	0	0	0	0	0	0	0	0	0	0	0	0	0	0	0	0	0	0	0
UBA544	0	0	0	0	0	0	1	1	0	0	0	0	1	1	1	0	0	0	0	0	0	1	0	1	0	0	0	0	0	0	0	0	0	0	0	0	0	0	0	0	0	0	0	0	0	0	0	0	0
GW2011_AR17	0	0	0	0	0	0	0	2	1	0	0	0	0	0	0	0	0	0	0	0	0	0	0	0	0	0	0	0	0	0	0	0	0	0	0	0	0	0	0	0	0	0	0	0	0	0	0	0	0
J104	1	1	0	1	1	2	0	1	1	0	0	0	0	0	0	0	0	0	0	0	1	0	0	0	0	0	0	0	0	0	1	1	2	0	0	0	1	0	0	1	1	1	0	0	1	1	1	0	0
MP5_9_10	0	1	1	1	0	0	0	1	1	0	0	0	0	0	0	0	1	1	0	1	0	0	0	0	0	0	0	0	0	0	0	0	0	0	0	0	0	0	0	1	2	0	0	0	0	0	1	0	0
FT2_175	1	1	1	1	1	1	1	1	1	0	0	0	0	0	0	0	1	1	1	1	0	0	0	0	0	0	0	0	0	0	0	0	0	0	0	0	0	0	0	1	0	0	0	0	1	0	1	1	0
YT1_092	1	0	1	2	0	1	1	1	0	0	0	0	0	0	0	0	2	1	0	0	0	0	0	0	1	0	0	0	0	0	0	0	0	0	0	0	0	0	0	0	0	1	1	0	1	1	0	1	0
Yap200.bin8.246	0	0	0	1	1	0	1	1	1	0	0	0	0	0	0	0	0	0	0	0	0	0	0	1	0	0	0	0	0	0	2	3	0	0	0	0	0	0	0	0	2	0	1	0	1	2	1	0	0
FT2_141	0	0	0	1	1	0	1	1	1	0	0	0	0	0	0	0	0	0	0	0	0	0	0	1	0	0	0	0	0	0	2	3	0	0	0	0	0	0	0	1	2	0	1	0	1	1	1	0	0
MP5_1_30	1	0	0	1	1	0	0	1	1	0	0	0	0	0	0	0	0	0	0	1	0	0	0	0	0	0	0	0	0	0	2	2	0	0	0	0	0	0	0	1	2	0	1	0	2	1	1	0	0
JLRS3_6_219	0	0	0	1	0	1	1	1	0	0	0	0	0	0	0	0	0	0	0	0	0	0	0	1	0	0	0	0	0	0	1	2	0	0	0	0	0	0	0	1	1	0	0	0	1	0	1	0	0
FT6_98	0	0	0	1	1	1	1	1	1	0	0	0	0	0	0	0	1	1	0	0	0	0	0	0	0	0	0	0	0	0	1	2	0	0	0	0	0	0	0	1	2	0	1	0	1	2	1	0	0
CG10_big_fil_rev_8_21_14_0_10_36_11	0	0	0	1	1	2	0	1	1	0	0	0	0	0	0	0	0	0	0	1	1	0	0	0	0	0	0	0	0	0	1	1	0	0	0	1	0	0	0	1	2	0	1	0	1	0	0	0	0
CG10_big_fil_rev_8_21_14_0_10_45_16	0	0	0	1	1	1	1	1	1	1	0	0	0	0	0	1	0	0	0	0	0	0	0	0	0	0	0	0	0	0	0	0	0	0	0	2	0	0	0	1	2	0	1	0	1	2	0	0	1
UBA11998	1	0	0	1	0	0	1	0	0	0	0	0	0	0	0	1	1	1	0	0	0	0	0	0	0	0	0	0	1	1	0	0	0	0	0	0	0	0	0	0	2	1	0	0	1	0	1	0	1
ARS1334	1	0	0	0	0	1	0	0	1	0	0	0	0	0	0	1	0	0	0	0	0	0	0	0	0	0	0	0	0	0	0	0	0	0	0	0	2	0	3	0	2	1	0	0	0	2	1	0	1
CG10_big_fil_rev_8_21_14_0_10_32_24	0	0	0	1	0	1	0	0	0	0	0	0	0	0	0	1	0	0	1	0	0	0	0	0	0	0	0	0	0	0	0	0	0	0	0	1	0	1	0	1	2	0	1	0	1	1	0	0	0
UBA10204	0	2	0	0	1	1	2	1	1	0	0	0	0	0	0	1	0	0	0	0	0	0	0	0	0	0	0	0	0	0	0	0	0	0	0	1	0	0	0	0	2	0	0	0	0	3	0	1	0
UBA10194	1	0	0	1	1	1	1	1	1	0	0	0	2	3	1	2	0	0	0	0	0	0	0	0	0	0	0	0	0	0	0	0	0	0	0	2	0	0	0	1	2	0	1	0	1	2	0	1	2
CG_4_10_14_0_2_um_filter_33_13	0	0	0	1	1	1	1	2	1	1	0	0	0	0	0	0	0	0	1	0	1	0	0	0	0	0	0	0	0	0	1	0	0	0	0	3	0	0	0	1	2	0	1	0	1	2	1	0	0
ARS1203	0	0	0	0	0	2	1	1	1	0	1	0	0	0	0	0	0	0	0	0	1	0	1	0	0	0	1	1	0	1	0	0	1	0	0	1	0	0	0	1	2	0	1	0	0	2	1	1	0
1420	1	0	0	0	1	0	0	0	0	1	0	0	0	0	0	0	0	0	0	0	0	0	0	0	0	0	0	0	0	0	0	0	1	1	0	0	0	0	0	0	0	1	0	0	0	1	1	1	0
FT1_228	0	1	0	1	1	0	0	0	0	0	0	0	0	0	0	0	0	0	0	0	1	0	0	0	1	0	0	0	0	0	1	1	0	0	0	0	0	0	0	1	2	0	1	0	1	0	1	0	0
YT3_319	1	1	0	1	1	1	1	1	1	0	0	0	0	0	0	0	1	1	1	0	0	0	0	0	1	1	1	0	0	0	0	0	0	0	0	0	0	0	0	0	2	0	0	0	1	1	1	1	0
JLRS2_1_154	1	1	0	1	1	1	1	3	1	1	0	0	0	0	0	0	1	1	0	1	0	0	0	0	1	1	1	0	0	0	0	0	0	0	0	0	0	0	0	2	1	0	1	0	1	1	1	1	0
FT2_479	1	1	0	2	1	2	2	1	1	0	0	0	0	0	0	0	1	1	1	0	0	0	0	0	1	1	1	0	0	0	0	0	0	0	0	0	0	0	0	1	0	0	0	0	1	1	1	1	0
FT1_219	1	1	0	1	1	1	1	3	1	1	0	0	0	0	0	0	1	1	1	1	0	0	0	0	1	1	1	0	0	0	0	0	0	0	0	0	0	0	1	1	0	1	0	0	1	1	1	1	0
UBA11576	0	1	0	1	1	0	1	5	3	1	0	0	0	0	0	0	1	0	2	0	0	0	0	0	1	2	1	0	0	0	1	1	0	0	0	0	1	1	0	2	4	0	0	0	1	0	2	1	0
J101	0	0	0	0	0	0	0	1	1	1	0	0	1	1	1	1	0	0	0	0	0	0	0	1	0	1	1	0	0	0	0	0	1	1	0	1	0	0	0	0	0	0	0	0	0	1	0	1	0
CG10_big_fil_rev_8_21_14_0_10_44_13	1	1	0	1	0	1	2	2	1	0	0	2	0	0	0	0	1	1	0	2	0	0	0	0	0	1	0	0	0	0	0	0	0	0	0	2	0	0	0	1	2	0	1	0	2	2	2	1	0
UBA10192	0	1	0	1	1	1	1	2	1	0	0	0	1	1	1	0	0	0	1	0	0	0	0	0	0	1	1	1	0	0	0	0	1	0	0	0	0	0	0	0	3	0	0	0	1	2	1	1	0
YT2_062	1	0	0	1	1	0	0	1	1	0	0	0	0	0	0	0	1	1	0	1	0	0	0	0	1	1	1	0	0	0	0	0	0	0	0	0	0	0	0	0	0	0	0	0	1	1	1	1	0
MP5_7_64	1	1	0	0	1	1	1	1	1	0	0	0	0	0	0	0	0	0	0	0	1	0	0	0	0	0	0	0	0	0	0	0	0	0	0	0	0	0	0	1	1	0	1	0	1	0	1	0	0
UBA10107	1	0	0	0	0	1	0	0	0	0	0	0	0	0	0	0	0	0	0	0	1	1	0	0	0	0	0	0	0	0	1	1	0	0	0	0	0	0	0	1	0	0	0	0	0	0	0	0	1
CG11_big_fil_rev_8_21_14_0_20_43_8	0	2	1	1	1	1	1	1	1	1	0	0	0	0	0	0	2	2	1	0	1	0	0	1	1	0	0	1	0	0	1	1	2	0	0	0	0	0	0	1	0	1	1	1	1	2	1	1	1
CG08_land_8_20_14_0_20_43_7	1	1	1	1	1	1	1	1	1	2	0	1	0	0	0	0	1	1	1	1	1	0	0	0	1	0	0	0	0	0	2	3	2	0	0	0	0	0	0	0	1	1	1	1	0	2	1	1	1
CG11_big_fil_rev_8_21_14_0_20_57_5	1	2	0	1	0	4	1	0	1	1	1	0	0	1	1	0	0	0	0	0	0	0	0	0	0	0	0	0	1	1	0	0	0	0	1	1	0	0	0	1	0	0	0	0	0	1	1	0	0
CG_4_10_14_0_2_um_filter_57_5	1	2	0	1	0	3	2	1	1	0	1	1	2	2	2	0	0	0	0	0	0	0	0	0	0	0	0	1	1	1	0	0	0	0	1	1	0	0	0	1	2	1	0	0	0	1	2	0	0
UBA94	1	1	0	1	0	3	1	2	1	1	1	1	2	2	2	0	0	0	0	0	1	0	0	0	0	0	0	1	1	1	0	0	0	0	1	2	0	0	0	1	3	0	0	0	1	1	3	0	0
CG1_02_57_44	1	2	0	0	0	3	2	2	1	1	1	1	2	2	2	1	0	0	0	0	1	0	0	0	0	0	0	0	1	1	0	0	0	0	1	2	0	0	0	1	3	1	0	0	1	1	3	0	0
GW2011_AR4	1	1	0	1	0	2	2	1	1	1	1	0	0	0	0	1	0	0	0	1	0	0	0	0	0	1	1	0	0	0	0	0	0	0	0	2	0	0	0	1	2	1	1	0	1	1	0	0	0
UBA9989	2	1	0	2	1	2	2	1	1	1	1	0	1	1	1	1	0	0	0	1	0	0	0	0	0	1	1	0	0	0	0	0	0	0	0	2	1	1	1	1	2	1	1	0	2	1	0	1	0
T1Sed10_208R1	2	2	0	0	0	0	2	1	0	1	0	0	0	0	0	0	1	1	0	1	1	0	1	0	0	0	0	0	0	0	0	0	0	0	1	1	1	1	0	0	0	0	0	0	1	1	1	1	0
CG10_big_fil_rev_8_21_14_0_10_34_8	0	1	0	1	0	1	3	1	1	0	0	0	0	0	0	0	0	0	0	1	0	0	0	0	0	0	1	1	0	1	1	1	3	1	0	1	0	0	0	0	1	1	0	1	1	1	0	0	0
J091	0	0	1	1	1	2	1	1	1	0	1	0	0	0	0	0	1	1	1	1	2	0	0	1	0	1	1	0	0	0	1	1	0	0	0	0	0	0	0	1	2	1	1	0	1	2	1	2	1
CSBr16_68R1	1	1	0	1	1	1	1	1	1	0	0	0	0	0	0	0	0	0	0	0	0	0	0	0	0	0	1	0	0	0	0	0	0	0	0	0	1	1	1	0	0	0	0	0	1	1	1	0	0
CSBr16_144	0	1	0	0	1	1	0	0	1	1	0	0	0	0	0	0	0	0	0	0	0	0	0	0	0	0	0	0	0	0	0	0	0	0	0	0	1	1	1	1	1	0	1	0	1	0	1	0	0
CSBr16_28	1	2	0	1	0	1	2	3	1	0	0	0	0	0	0	0	0	0	0	0	1	0	0	0	0	0	0	0	0	0	0	0	0	0	0	1	1	1	1	0	0	0	0	0	1	0	0	0	0
UBA153	1	1	0	1	1	1	1	0	0	0	0	0	0	0	0	0	0	0	0	1	0	0	0	0	0	0	0	0	0	0	1	1	0	0	0	1	0	0	0	0	0	0	0	0	2	1	2	1	0
J116	1	1	0	1	1	1	1	2	1	0	0	0	0	0	0	0	0	0	0	1	1	0	0	0	0	1	1	1	0	0	1	1	1	0	0	1	2	0	1	0	2	1	1	1	1	1	0	0	0
UBA10207	1	1	1	1	1	0	0	1	0	1	0	0	0	0	0	0	0	0	0	2	0	0	1	0	0	0	1	0	0	0	0	0	0	0	0	1	1	1	1	1	2	2	0	0	0	1	0	1	0
UBA525	1	1	1	1	1	1	0	2	0	2	0	0	0	0	0	0	0	0	0	0	0	0	0	0	0	0	2	0	0	0	0	0	0	0	0	2	1	1	1	1	2	1	1	0	0	0	1	0	0
J110	0	0	0	2	1	1	1	1	1	0	0	0	0	0	0	0	0	0	0	0	2	0	0	0	0	1	1	0	0	0	1	1	0	0	0	0	1	1	1	1	2	1	0	0	1	0	0	1	0
CSSed10_238R1	1	0	0	1	1	1	0	1	1	1	0	0	1	1	0	0	0	0	0	1	1	0	0	0	0	1	1	0	0	0	0	0	0	0	0	0	1	1	1	1	2	1	0	0	1	1	0	0	0
CSSed165cm_557	1	0	0	1	1	1	1	0	1	1	0	0	0	0	1	1	0	0	0	1	1	0	0	0	0	1	1	0	0	0	0	0	0	0	0	0	0	0	0	1	2	1	0	0	1	1	2	0	0
CSSed10_415	1	1	0	1	1	1	1	0	0	1	0	0	1	1	1	1	0	0	0	1	1	0	0	0	0	1	1	0	0	0	0	0	0	0	0	0	0	0	0	1	2	1	0	0	1	0	1	0	0
CSSed11_337R1	1	0	0	1	1	0	1	0	0	1	0	0	0	1	1	1	0	0	0	0	0	0	0	0	0	1	1	0	0	0	0	0	0	0	0	0	0	0	0	1	2	1	0	0	1	1	2	0	0
CSSed10_383	1	0	1	1	0	0	1	1	1	0	0	0	0	0	0	0	0	0	0	1	1	0	0	1	0	0	1	0	0	0	0	0	0	0	0	0	0	0	0	1	0	0	1	0	1	0	1	0	0
CG10_big_fil_rev_8_21_14_0_10_32_9	1	1	0	1	1	0	0	1	1	0	0	0	0	0	0	0	0	0	0	0	1	0	0	0	0	1	0	0	0	0	0	0	0	0	0	1	1	2	1	1	2	1	1	0	1	0	0	1	0
CSBr16_111R1	1	1	0	1	1	1	1	1	1	1	0	0	0	0	0	0	0	0	0	0	1	0	0	0	0	0	0	0	0	0	0	0	0	0	0	0	1	1	1	1	2	0	1	0	1	0	0	0	0
CSBr16_71	1	0	0	0	0	0	1	2	1	1	0	0	0	0	0	0	0	0	0	0	1	0	0	0	0	0	0	0	0	0	0	0	0	0	0	0	0	0	0	1	2	0	0	0	0	0	1	0	0
CSBr16_182	0	1	0	1	1	1	0	0	1	1	0	0	0	0	0	0	0	0	0	1	0	0	0	0	0	0	0	0	0	0	0	0	0	0	0	0	0	0	0	1	2	0	0	0	1	0	0	0	0
Yap75.bin7.84	1	1	0	0	1	1	0	1	1	0	0	0	0	0	0	0	0	0	0	1	1	0	0	0	0	1	1	0	0	0	1	1	0	0	0	0	0	1	0	1	2	0	0	0	0	0	0	0	0
CSBr16_114	1	1	0	1	1	1	1	1	1	2	0	0	0	0	0	0	0	0	0	0	1	0	0	0	0	1	1	0	0	0	0	0	0	0	0	0	0	0	0	0	0	0	0	0	1	0	1	0	0
ARS73	1	1	0	2	1	1	1	2	1	0	1	0	1	1	1	0	0	0	0	1	1	0	0	0	0	1	0	0	0	0	0	0	0	0	0	1	0	0	0	1	2	1	1	0	1	1	0	0	0
ARS1441	1	1	0	1	1	2	1	1	1	0	0	0	0	0	0	0	0	0	0	0	0	1	0	0	1	0	0	0	0	0	1	1	0	0	0	1	0	0	0	1	2	0	0	0	1	1	2	1	0
SM23-78	1	1	0	1	1	1	1	2	1	1	0	0	0	0	0	0	1	1	0	0	0	0	1	0	0	1	1	0	0	0	0	0	0	0	0	0	0	0	0	1	1	0	1	0	1	1	2	0	0
Yap2000.bin8.138	1	1	0	1	1	1	1	2	1	1	0	0	0	0	0	0	1	1	0	0	0	0	1	0	0	1	1	0	0	0	0	0	0	0	0	0	0	0	0	1	0	0	1	0	1	1	2	0	0
YT2_088	1	1	0	1	1	1	1	1	1	0	0	0	0	0	0	0	1	1	0	0	1	0	1	0	0	1	1	0	0	0	0	0	0	0	0	0	0	0	0	1	1	0	0	0	1	1	1	1	1
UBA12459	1	1	0	1	1	0	1	2	1	1	0	0	0	0	0	0	1	1	1	1	1	0	0	0	0	1	1	0	0	0	0	0	0	0	0	1	0	0	0	1	2	0	0	0	1	1	1	0	0
SURF_58	1	1	0	1	1	1	1	2	2	0	0	0	0	0	0	0	0	0	0	0	0	0	0	0	0	0	0	0	0	0	1	1	0	0	0	0	0	0	0	0	0	0	0	0	1	1	2	1	0
CSBr16_197	1	1	0	1	1	1	1	2	1	1	0	0	0	0	0	0	0	0	0	0	1	0	0	0	0	0	0	0	0	0	0	0	0	0	0	1	0	0	0	0	0	0	0	0	1	0	1	0	0
CSSed162cmB_258	1	1	0	2	1	0	0	0	1	1	0	0	0	0	1	1	0	0	0	0	1	0	0	0	0	1	1	0	0	0	0	0	0	0	0	1	0	0	0	0	0	0	0	0	1	0	1	0	0
CSBr16_223	1	1	0	2	1	0	0	0	1	0	0	0	0	0	1	1	0	0	0	0	1	0	0	0	0	1	0	0	0	0	0	0	0	0	0	1	0	0	0	0	0	0	0	0	1	0	2	0	0
CSBr16_4	1	1	0	2	1	0	1	1	1	1	0	0	0	0	0	0	0	0	0	0	1	0	0	0	0	0	1	0	0	0	0	0	0	0	0	0	0	0	0	0	0	0	0	0	1	0	1	0	1
T3Sed10_350R1	0	0	0	1	0	1	1	1	1	0	0	0	0	0	0	0	1	1	0	0	1	0	0	0	0	0	0	0	0	0	0	0	0	0	0	0	0	0	0	0	0	0	0	0	1	1	2	0	0
BM511	1	1	0	1	1	1	1	1	1	0	0	0	0	0	1	0	1	1	0	2	1	0	0	0	0	0	0	0	0	0	0	0	0	0	0	1	0	0	0	0	1	0	0	0	1	0	1	2	0
GW2011_AR15	1	2	0	0	0	2	1	2	1	2	0	0	1	1	2	1	0	0	1	1	1	0	0	0	0	0	1	0	0	0	0	0	0	0	0	0	1	1	1	1	2	1	1	0	0	2	1	0	1
CG10_big_fil_rev_8_21_14_0_10_47_5	1	0	0	0	1	0	1	1	1	0	0	0	0	0	0	0	0	0	0	0	0	0	1	0	0	1	0	0	0	0	0	0	0	0	0	0	0	0	0	0	1	2	1	0	1	1	0	0	0
CG1_02_47_18	1	1	0	1	1	1	1	2	1	0	0	0	0	0	0	0	0	0	0	0	0	0	1	0	0	0	0	0	0	0	0	0	0	0	0	0	0	0	0	1	2	1	0	0	0	1	0	0	0
CG08_land_8_20_14_0_20_47_9	1	1	0	1	1	1	0	2	1	0	0	0	0	0	0	0	0	0	0	1	0	0	1	0	0	1	1	0	0	0	0	0	0	0	0	0	0	0	0	1	2	1	1	0	1	1	0	0	0
UBA142	1	1	0	0	1	0	0	1	1	1	0	0	0	0	0	1	0	0	0	0	1	0	0	0	0	0	0	0	0	0	0	0	0	0	0	0	1	1	1	1	2	1	1	0	2	1	0	0	0
ARS1199	1	1	0	0	1	2	1	1	1	1	1	0	0	0	0	1	0	0	0	0	1	0	0	0	0	0	0	0	0	0	0	0	0	0	0	0	1	1	1	1	2	1	0	0	2	1	0	0	1
UBA492	1	1	0	0	1	1	0	1	1	1	1	0	0	0	0	1	0	0	0	0	1	0	0	0	0	0	0	0	0	0	0	0	0	0	0	0	1	1	1	1	2	1	0	0	2	1	0	0	1
UBA10216	1	0	0	2	0	2	1	1	0	1	0	0	1	1	1	1	0	0	1	0	1	2	0	0	0	0	0	0	0	0	0	0	0	0	2	3	0	0	0	1	0	1	0	0	2	0	0	0	0
CG10_big_fil_rev_8_21_14_0_10_45_5	0	1	0	0	0	0	0	1	0	0	0	0	0	0	0	0	1	0	0	0	0	0	0	0	0	1	1	0	0	0	0	0	0	0	0	0	0	0	0	0	0	0	0	0	0	0	2	2	0
CG07_land_8_20_14_0_80_44_23	0	2	0	0	0	0	0	1	1	0	0	0	0	0	0	0	1	1	0	1	1	0	0	0	0	1	1	0	0	0	0	0	0	0	0	0	0	0	0	0	2	0	0	0	0	1	2	2	0
FT1_346	0	0	0	1	1	0	0	0	1	0	0	0	0	0	0	0	1	1	0	0	0	0	1	0	0	1	2	0	0	0	0	0	0	0	1	0	0	0	0	0	2	1	1	0	1	2	0	0	0
CG_4_10_14_0_8_um_filter_47_5	1	0	0	0	0	1	0	0	1	1	1	1	0	0	0	0	0	1	0	0	0	0	0	0	0	0	0	0	0	0	0	0	0	0	0	0	1	0	0	1	0	0	0	0	1	1	0	0	0
B29_G15	1	1	0	2	1	2	1	1	1	0	0	0	0	0	0	0	1	1	0	1	2	0	0	0	0	0	0	0	0	0	0	0	0	0	0	0	0	0	0	0	0	0	0	0	1	1	0	1	1
Yap30.bin1.57	0	1	0	2	0	2	1	0	1	0	0	0	0	0	0	0	1	1	0	1	0	0	0	0	0	0	0	0	0	0	0	0	0	0	0	0	0	0	0	0	0	0	0	0	1	0	0	1	2
UBA119	1	1	0	1	1	1	1	0	1	0	0	0	0	0	0	0	1	1	0	1	0	0	0	0	0	1	1	0	0	0	0	0	0	0	0	0	0	0	0	0	0	0	0	0	1	1	1	0	0
B72_G16	1	1	0	1	1	1	0	1	1	0	0	0	0	0	0	0	0	0	0	0	0	0	0	0	0	0	0	0	0	0	1	1	0	0	0	2	0	0	0	0	0	0	0	0	1	0	1	1	0
CSSed11_301m	1	1	0	1	1	1	1	1	0	1	0	0	0	0	0	0	1	1	0	1	1	0	0	0	0	1	1	0	0	0	0	0	0	0	0	0	0	0	0	0	0	0	0	0	1	1	1	2	0
CG_4_10_14_0_2_um_filter_33_10	0	1	0	0	1	1	1	1	1	0	0	0	0	0	0	0	1	1	0	1	0	0	0	0	0	0	0	0	0	0	0	0	0	0	0	0	0	0	0	0	0	0	0	0	1	1	2	0	0
CG10_big_fil_rev_8_21_14_0_10_33_12	1	1	0	1	1	1	1	1	1	0	0	0	0	0	0	0	1	1	0	1	0	0	0	0	0	0	1	0	0	0	0	0	0	0	0	1	0	0	0	0	0	0	0	0	1	1	2	0	0
CG06_land_8_20_14_3_00_33_13	0	0	0	0	1	1	1	1	1	0	0	0	0	0	0	0	0	1	0	1	0	0	0	0	0	0	1	0	0	0	0	0	0	0	0	1	0	0	0	0	0	0	0	0	0	1	2	0	0
CG1_02_33_12	0	0	0	0	0	1	1	1	1	0	0	0	0	0	0	0	0	1	0	1	0	0	0	0	0	0	1	0	0	0	0	0	0	0	0	1	0	0	0	0	0	0	0	0	0	1	1	0	0
FT1_394	1	1	0	1	1	1	0	0	0	0	0	0	1	1	1	0	0	0	0	1	0	0	0	0	0	0	0	0	0	0	0	0	0	0	0	0	0	0	0	1	2	0	1	0	1	1	1	0	0
MP5_1_023	0	0	0	1	0	1	1	0	0	0	0	0	0	0	0	0	0	0	0	1	1	0	0	0	0	0	0	0	0	0	0	0	0	0	0	0	0	0	0	1	3	0	1	0	1	1	0	0	0
SURF_65	0	1	0	1	1	1	1	3	1	1	0	0	1	1	1	1	0	0	0	0	1	0	0	0	0	0	0	1	0	0	0	0	1	0	0	0	0	0	0	1	3	0	1	0	1	1	0	0	0
J152	1	0	0	1	1	0	1	1	1	0	0	0	0	1	1	1	0	0	0	0	0	0	0	0	0	0	0	0	0	0	0	0	0	0	0	0	2	0	1	1	3	1	0	0	1	0	0	0	0
CG10_big_fil_rev_8_21_14_0_10_37_12	1	1	0	1	1	1	1	1	1	0	0	0	1	1	1	0	0	0	0	0	1	0	0	0	0	0	0	0	0	0	0	0	0	0	0	2	1	0	1	1	1	1	0	0	0	1	1	0	0
B103_G9	1	1	0	1	1	1	1	1	1	0	0	0	0	0	0	0	0	0	0	1	1	0	0	0	0	0	0	0	0	0	1	0	0	0	0	1	0	0	0	0	1	0	1	0	1	0	0	1	0
ex4484_78	0	1	0	1	0	1	1	1	1	0	0	0	0	0	0	0	0	0	0	0	0	0	0	0	0	0	0	0	0	0	0	0	0	0	0	1	0	0	0	1	1	0	1	0	1	0	1	0	0
MP5_1_69	1	0	0	1	1	1	1	0	0	0	0	0	0	0	0	1	0	0	0	0	1	0	0	0	0	0	0	0	0	0	0	0	0	0	0	0	0	0	0	1	2	0	1	0	1	0	1	0	0
B100_G9	0	0	0	0	1	0	0	1	1	0	0	0	0	0	0	0	0	1	0	0	1	0	0	0	0	1	0	0	0	0	1	1	0	0	0	1	0	0	0	1	2	0	0	0	2	0	1	0	0
Yap150.bin6.108	1	0	0	0	1	1	0	1	0	0	0	0	0	0	0	0	1	1	0	0	0	0	0	0	0	0	0	0	0	0	0	0	0	0	0	0	0	0	0	1	2	0	0	0	1	1	0	0	0
Yap100.bin1.6	1	0	0	0	1	1	1	1	1	0	0	0	0	0	0	0	1	1	0	0	0	0	0	0	0	0	0	0	0	0	0	0	0	0	0	0	0	0	0	1	2	0	0	0	1	0	1	0	0
FT1_425	1	0	0	0	1	1	1	1	1	0	0	0	0	0	0	0	1	1	0	0	0	0	0	0	0	0	0	0	0	0	0	0	0	0	0	0	0	0	0	1	3	0	0	0	1	1	0	0	0
Yap100.bin3.69	1	0	0	0	1	1	1	3	1	0	0	0	0	0	0	0	1	1	0	0	0	0	0	0	0	0	0	0	0	0	0	0	0	0	0	0	0	0	0	1	2	0	0	0	2	1	1	0	0
Yap150.bin7.227	1	0	0	0	1	1	1	3	1	0	0	0	0	0	0	0	1	1	0	0	0	0	0	0	0	0	0	0	0	0	0	0	0	0	0	0	0	0	0	1	2	0	0	0	2	1	1	0	0
Yap200.bin2.134	1	0	0	0	1	1	1	2	1	0	0	0	0	0	0	0	1	1	0	0	1	0	0	0	0	0	0	0	0	0	0	0	0	0	0	0	0	0	0	1	2	0	0	0	1	2	1	0	0
Yap100.bin4.218	0	0	0	0	1	1	1	0	1	0	0	0	0	0	0	0	0	0	0	0	0	0	0	0	0	0	0	0	0	0	0	0	0	0	0	1	0	0	0	1	1	0	0	0	1	1	0	0	0
Yap150.bin4.9	0	0	0	0	0	0	0	0	0	0	0	0	0	0	0	0	1	1	0	0	0	0	0	0	0	0	0	0	0	0	0	0	0	0	0	1	0	0	0	1	2	0	0	0	1	0	0	0	0
CG10_big_fil_rev_8_21_14_0_10_30_7	0	0	0	1	0	0	1	1	1	0	0	0	0	0	0	0	0	0	0	0	0	0	0	0	0	0	0	0	0	0	0	0	0	0	0	1	0	0	0	1	2	0	0	0	1	1	0	0	0
ARS49	0	1	0	1	0	0	1	1	1	1	0	0	0	0	0	0	0	0	0	0	1	0	0	0	0	0	0	0	0	0	0	0	0	0	0	1	0	0	0	1	1	2	1	0	1	2	0	0	0
YT1_142	1	1	0	1	1	1	1	1	1	0	0	0	0	0	0	0	1	1	0	0	0	0	0	0	0	0	0	0	0	0	0	0	0	0	0	0	1	1	1	0	0	0	0	0	0	0	0	0	0
MP5_1_678	1	1	0	1	1	1	1	1	1	0	0	0	0	0	0	0	1	1	0	0	1	0	0	0	0	0	0	0	0	0	0	0	0	0	0	0	1	1	0	0	2	0	1	0	0	0	0	0	0
FT1_799	0	0	0	0	0	0	0	3	1	0	0	0	0	0	0	0	1	1	0	0	0	0	0	0	0	1	0	0	0	0	1	2	2	0	0	0	0	0	0	0	0	0	0	0	0	1	2	1	0
MP5_4_70	0	0	0	0	0	0	0	3	1	0	0	0	0	0	0	0	1	1	0	0	1	0	0	0	0	1	0	0	0	0	1	2	3	0	0	0	0	0	0	0	0	0	0	0	0	0	2	1	0
FT2_348	0	0	0	0	0	0	0	2	0	0	0	0	0	0	0	0	1	1	0	0	0	0	0	0	0	1	1	0	0	0	1	2	2	0	0	0	0	0	0	0	0	0	0	0	0	1	0	2	0
YT2_166	1	0	0	0	1	1	1	1	1	0	0	1	0	0	0	0	1	1	0	1	0	0	0	0	1	0	0	0	0	0	0	0	0	0	0	0	0	0	0	1	1	0	1	0	1	1	1	0	0
UBA10200	0	1	1	0	0	1	2	1	1	0	1	0	1	1	2	1	0	0	1	1	0	0	0	1	1	1	0	0	0	0	0	0	0	0	1	1	0	0	0	1	3	0	0	0	1	1	0	0	0
ARS102	1	1	0	1	0	2	3	1	1	1	1	1	1	1	1	0	0	0	0	0	1	0	0	0	0	0	0	1	0	0	0	0	0	0	0	2	2	0	1	1	1	1	1	0	2	2	0	0	0
FT1_083	1	1	0	1	1	1	1	1	1	0	1	0	1	1	1	1	0	0	0	0	0	0	0	0	1	0	0	0	0	0	0	0	0	0	0	1	0	0	0	1	2	0	1	0	2	2	0	1	3
ARS1041	0	1	0	0	0	0	0	0	0	0	0	0	1	1	1	0	0	0	1	0	1	0	0	0	0	0	0	0	0	0	0	0	0	0	0	0	0	0	0	0	0	0	0	0	1	1	0	0	1
NP1295	1	1	0	1	0	1	0	1	1	0	1	0	0	0	0	1	0	0	0	0	1	0	0	0	2	0	0	0	0	0	0	0	0	0	0	1	0	0	0	1	3	0	1	0	2	1	0	0	1
ARS74	0	1	0	1	0	2	1	1	1	0	1	1	1	1	1	1	0	0	0	0	0	2	0	0	1	0	0	0	0	0	0	0	0	0	1	2	0	1	0	1	3	1	1	0	2	2	0	0	0
ARS106	1	0	0	1	0	1	2	1	1	0	0	0	1	1	1	1	0	0	2	0	0	0	0	0	0	0	0	0	0	0	0	0	0	0	0	0	2	0	1	1	1	0	1	0	2	1	0	1	0
UBA12027	1	1	0	1	1	1	1	1	1	1	1	0	1	1	1	0	0	0	1	0	1	0	0	0	1	0	0	0	0	0	0	0	0	0	0	2	2	0	1	1	4	1	1	0	2	2	0	1	0
GW2011_AR11	0	1	0	0	1	1	0	0	0	1	1	0	0	0	0	0	0	0	1	0	0	0	0	0	0	0	0	0	0	0	0	0	0	0	0	2	0	0	0	1	4	1	1	0	2	0	0	1	0
UBA9638	1	3	0	1	0	2	1	1	1	0	1	1	0	0	0	1	0	0	1	1	0	1	0	0	1	0	0	0	0	0	1	1	0	0	1	1	0	0	1	0	2	1	1	0	2	1	0	1	1
YT1_182	1	1	1	1	1	2	2	2	1	1	0	1	0	0	0	0	1	1	0	1	0	0	0	0	1	1	1	0	0	0	0	0	0	0	2	1	0	0	0	0	2	0	1	0	1	2	0	1	0
Yap2000.bin4.8	1	1	1	2	1	2	1	2	1	1	0	1	0	0	0	0	1	1	0	1	0	0	0	0	1	1	1	1	0	1	1	1	0	0	2	1	0	0	0	1	2	0	1	0	1	2	0	0	0
MP5_5_87	1	1	1	1	0	2	2	2	1	0	0	1	1	1	1	0	1	1	0	1	0	1	0	0	1	0	0	1	1	0	0	0	0	0	2	1	0	0	0	1	4	0	1	0	1	2	0	0	1
YT1_767	1	1	1	2	1	2	1	2	1	0	0	1	1	1	1	0	1	1	0	1	0	0	0	0	1	0	0	0	1	1	1	1	0	0	2	1	0	0	0	1	4	0	1	0	1	2	0	0	0
B3_Woes	1	1	0	1	0	1	2	1	1	0	1	0	0	0	0	0	1	1	0	0	1	0	0	0	1	1	0	0	0	0	0	0	0	0	0	1	0	1	0	0	0	0	0	0	1	1	0	0	0
ARS1419	0	1	0	1	0	1	1	1	0	0	1	0	0	0	0	0	0	0	0	0	0	0	0	1	0	0	0	0	0	0	0	0	0	0	0	0	0	1	0	1	1	2	0	0	1	2	1	0	1
Yap30.bin3.42	0	1	0	0	0	1	0	1	1	0	0	0	0	0	0	0	1	1	0	0	0	0	0	0	0	0	0	0	0	0	0	0	0	0	1	0	0	0	0	0	0	0	0	0	0	0	0	0	0
B54_G15	0	0	0	0	0	1	0	1	1	0	0	0	0	0	0	0	1	1	0	0	0	0	0	0	0	0	0	0	0	0	0	0	0	0	1	0	0	0	0	0	0	0	0	0	0	0	0	0	0
B66_G1	1	1	0	0	0	1	0	1	1	0	0	0	0	0	0	0	1	1	0	0	0	0	1	0	0	1	1	0	0	0	0	0	0	0	1	0	0	0	0	0	0	0	0	0	0	0	0	0	0
B43_G17	1	1	0	0	0	0	0	0	0	0	0	0	0	0	0	0	1	1	0	0	1	0	0	0	0	2	2	0	0	0	0	0	0	0	0	0	0	0	0	0	0	0	0	0	0	0	1	0	1
YT1_286	0	1	0	0	0	0	0	1	0	0	0	0	0	1	0	0	0	0	0	0	0	0	0	0	1	0	0	0	0	0	0	0	0	0	1	1	0	0	0	0	0	0	0	0	0	1	2	0	0
YT1_562	1	1	0	1	1	1	0	2	1	0	0	1	0	0	0	0	1	1	0	1	0	0	0	0	1	1	0	0	0	0	0	0	0	0	0	1	0	0	0	0	0	0	0	0	1	1	1	0	0
YT2_768	1	2	0	1	1	1	1	1	1	0	0	0	0	0	0	0	1	1	0	0	0	0	0	0	1	1	0	0	0	0	0	0	0	0	0	0	0	0	0	0	0	0	0	0	2	0	1	0	0
YT3_932	0	1	0	1	1	1	0	1	1	0	0	0	0	0	0	0	1	1	0	1	0	0	0	0	2	1	0	0	0	0	0	0	0	0	0	0	0	0	0	0	0	0	0	0	1	1	0	0	0
Yap200.bin9.104	1	2	0	1	1	1	1	1	1	1	0	0	0	0	0	0	1	1	0	1	2	0	0	0	0	1	0	0	0	0	0	0	0	0	0	0	0	1	0	0	0	0	0	0	1	0	1	0	0
J072	1	1	0	1	1	1	1	1	1	0	0	0	0	0	0	0	0	0	0	0	0	0	0	0	1	0	0	0	0	1	1	1	0	0	0	0	0	0	0	1	2	0	0	0	1	1	1	0	0
Yap5000.bin1.9	1	1	0	1	1	1	1	1	1	0	0	0	0	0	0	0	0	0	0	0	1	0	0	0	0	0	0	0	0	0	0	0	0	0	0	0	0	0	0	0	0	0	0	0	1	2	1	0	0
	100																										49
[truncated: 240 more columns]
