# Supplementary material for: Comparative genomic analysis reveals metabolic flexibility of Woesearchaeota
Source: Nat Commun. 2021 Sep 6;12:5281. doi: 10.1038/s41467-021-25565-9 (PMC8421398; doi:10.1038/s41467-021-25565-9)
Supplement: Supplementary file 7 — Supplementary Data 4 [file 41467_2021_25565_MOESM7_ESM.xlsx]

## Sheet: Supplementary Data 6
Supplementary Data 4 | Detailed annotations of selected genes from Woesearchaeota genomes (YT1_182 and Yap2000.bin4.8) and pathways of interest. Annotations include (if available) eggNOG, CDD, TIGRFAM, Pfam and SMART.
Gene_ID	Gene Name	seed_eggNOG_ortholog	seed_ortholog_EvaluE	COG Functional Category	eggNOG free text description	CDD accession	CDD e-value	start position of domain	end position of domain	CDD description	Pfam accession	Pfam e-value	start position of domain	end position of domain	Pfam description	TIGRFAM accession	TIGRFAM e-value	start position of domain	end position of domain	TIGRFAM description	SMART accession	SMART e-value	start position of domain	end position of domain	SMART description
Glycolysis related
Yap2000.bin4.8_00949	GH57	643562.Daes_2708	1.2e-126	G	Belongs to the glycosyl hydrolase 57 family	cd10795	0.0	3	312		PF03065	9.7E-58	6	289	Glycoside hydrolase family 57, N-terminal domain
YT1_182_00844	GH57	363253.LI0331	2.1e-123	G	Belongs to the glycosyl hydrolase 57 family	cd10795	0.0	3	312		PF03065	6.2E-58	6	289	Glycoside hydrolase family 57, N-terminal domain
Yap2000.bin4.8_00285	ROK	457396.CSBG_02934	6.3e-53	GK	ROK family	cd00012	1.9675e-11	5	147		PF00480	1.9E-72	5	286	ROK family
YT1_182_00400	ROK	457396.CSBG_02934	3.6e-56	GK	ROK family	cd00012	4.1829e-13	5	148		PF00480	8.0E-73	5	287	ROK family
Yap2000.bin4.8_00494	pgi-pmi	1121468.AUBR01000012_gene2574	6.6e-52	G	TIGRFAM bifunctional phosphoglucose phosphomannose isomerase	cd05017;cd05637	3.46375E-53;5.5396E-45	38;178	149;308	Bifunctional phosphoglucose/phosphomannose isomerase, SIS domain 1;Bifunctional glucose-6-phosphate/mannose-6-phosphate isomerase, C-terminal	PF01380;PF10432	1.6E-8;2.9E-51	37;175	114;321	Sugar isomerase (SIS);Bifunctional glucose-6-phosphate/mannose-6-phosphate isomerase, C-terminal	TIGR02128	1.3E-94	32	321	Bifunctional phosphoglucose/phosphomannose isomerase
YT1_182_00370	pgi-pmi	1121468.AUBR01000012_gene2574	2.1e-49	G	TIGRFAM bifunctional phosphoglucose phosphomannose isomerase	cd05017;cd05637	6.13558E-52;1.55803E-45	38;176	149;308	Bifunctional phosphoglucose/phosphomannose isomerase, SIS domain 1;Bifunctional glucose-6-phosphate/mannose-6-phosphate isomerase, C-terminal	PF01380;PF10432	1.9E-10;8.2E-52	37;174	115;321	Sugar isomerase (SIS);Bifunctional glucose-6-phosphate/mannose-6-phosphate isomerase, C-terminal	TIGR02128	8.6E-93	32	321	Bifunctional phosphoglucose/phosphomannose isomerase
Yap2000.bin4.8_00917	pfk	1191523.MROS_2233	4.2e-91	G	6-phosphofructokinase activity						PF00365	2.5E-102	9	305	Phosphofructokinase domain	TIGR02483	2.4E-132	9	329	Phosphofructokinase, mixed-substrate PFK group III
YT1_182_00816	pfk	1191523.MROS_2233	2.8e-87	G	6-phosphofructokinase activity						PF00365	3.3E-102	9	305	Phosphofructokinase domain	TIGR02483	2.4E-132	9	329	Phosphofructokinase, mixed-substrate PFK group III
Yap2000.bin4.8_00916	fba	351627.Csac_1189	3.9e-89	G	PFAM ketose-bisphosphate aldolase, class-II	cd00947	4.03764e-135	6	307	Fructose-bisphosphate aldolase, class-II	PF01116;PF01116	3.7E-84;8.8E-18	5;232	229;308	Fructose-bisphosphate aldolase, class-II;Fructose-bisphosphate aldolase, class-II	TIGR00167;TIGR01859	1.0E-98;9.8E-107	4;3	309;309	Fructose-bisphosphate aldolase, class-II;Fructose-1,6-bisphosphate aldolase, class 2
YT1_182_00815	fba	351627.Csac_1189	8.6e-89	G	PFAM ketose-bisphosphate aldolase, class-II	cd00947	8.8936e-133	6	308	Fructose-bisphosphate aldolase, class-II	PF01116;PF01116	6.3E-81;4.9E-18	6;233	230;309	Fructose-bisphosphate aldolase, class-II;Fructose-bisphosphate aldolase, class-II	TIGR00167;TIGR01859	3.7E-96;2.0E-104	4;3	310;310	Fructose-bisphosphate aldolase, class-II;Fructose-1,6-bisphosphate aldolase, class 2
Yap2000.bin4.8_01428	gapA	518766.Rmar_1799	1.5e-90	C	Belongs to the glyceraldehyde-3-phosphate dehydrogenase family						PF00044;PF02800	8.2E-39;8.8E-61	2;157	102;312	Glyceraldehyde 3-phosphate dehydrogenase, NAD(P) binding domain;Glyceraldehyde 3-phosphate dehydrogenase, catalytic domain	TIGR01534	1.7E-129	3	324	Glyceraldehyde-3-phosphate dehydrogenase, type I	SM00846	8.2E-84	2	151	Glyceraldehyde 3-phosphate dehydrogenase, NAD(P) binding domain
YT1_182_01176	gapA	1499967.BAYZ01000157_gene583	1.4e-96	G	Belongs to the glyceraldehyde-3-phosphate dehydrogenase family						PF00044;PF02800	1.3E-40;2.8E-61	2;157	102;312	Glyceraldehyde 3-phosphate dehydrogenase, NAD(P) binding domain;Glyceraldehyde 3-phosphate dehydrogenase, catalytic domain	TIGR01534	3.0E-133	3	324	Glyceraldehyde-3-phosphate dehydrogenase, type I	SM00846	5.8E-90	2	151	Glyceraldehyde 3-phosphate dehydrogenase, NAD(P) binding domain
Yap2000.bin4.8_01423	pgk	1121423.JONT01000017_gene101	1.3e-56	F	Belongs to the phosphoglycerate kinase family						PF00162	5.1E-105	7	378	Phosphoglycerate kinase
YT1_182_01170	pgk	1121423.JONT01000017_gene101	1.4e-55	F	Belongs to the phosphoglycerate kinase family						PF00162	1.6E-104	7	378	Phosphoglycerate kinase
Yap2000.bin4.8_00962	apgM	269797.Mbar_A0860	6.2e-100	G	phosphoglycerate mutase	cd16011	0.0	1	400	2,3-bisphosphoglycerate-independent phosphoglycerate mutase	PF10143;PF01676	1.1E-58;4.8E-39	37;2	206;392	2,3-bisphosphoglycerate-independent phosphoglycerate mutase;Metalloenzyme	TIGR00306;TIGR02535	9.3E-130;7.9E-158	4;1	398;398	2,3-bisphosphoglycerate-independent phosphoglycerate mutase;2,3-bisphosphoglycerate-independent phosphoglycerate mutase, prokaryotes
YT1_182_00275	apgM	880074.BARVI_06025	3.3e-100	G	2,3-bisphosphoglycerate-independent phosphoglycerate mutase	cd16011	0.0	1	400	2,3-bisphosphoglycerate-independent phosphoglycerate mutase	PF10143;PF01676	4.9E-61;5.2E-40	37;2	207;392	2,3-bisphosphoglycerate-independent phosphoglycerate mutase;Metalloenzyme	TIGR00306;TIGR02535	1.7E-130;2.5E-162	4;1	398;399	2,3-bisphosphoglycerate-independent phosphoglycerate mutase;2,3-bisphosphoglycerate-independent phosphoglycerate mutase, prokaryotes
Yap2000.bin4.8_00277	eno	5888.CAK85009	1.1e-133	G	Enolase, N-terminal domain	cd03313	0.0	7	410	Enolase	PF03952;PF00113	6.7E-57;6.6E-135	5;142	133;424	Enolase, N-terminal;Enolase, C-terminal TIM barrel domain	TIGR01060	2.9E-174	5	423	Enolase	SM01193;SM01192	2.3E-87;5.0E-191	5;141	133;425	Enolase, N-terminal;Enolase, C-terminal TIM barrel domain
YT1_182_00404	eno	1026970.XP_008829031.1	3.7e-134	G	Alpha-enolase-like	cd03313	0.0	8	410	Enolase	PF03952;PF00113	3.0E-56;1.6E-135	5;142	133;424	Enolase, N-terminal;Enolase, C-terminal TIM barrel domain	TIGR01060	1.3E-172	5	422	Enolase	SM01193;SM01192	5.3E-85;1.1E-192	5;141	133;425	Enolase, N-terminal;Enolase, C-terminal TIM barrel domain
Yap2000.bin4.8_00685	pyk	649747.HMPREF0083_03334	4e-85	G	Catalyzes the formation of phosphoenolpyruvate from pyruvate						PF00224;PF02887	6.6E-116;2.1E-17	9;352	339;461	Pyruvate kinase, barrel;Pyruvate kinase, C-terminal	TIGR01064	8.8E-147	10	463	Pyruvate kinase
YT1_182_01136	pyk	1449063.JMLS01000002_gene1410	9.7e-99	G	Catalyzes the formation of phosphoenolpyruvate from pyruvate						PF02887;PF00224	2.1E-19;1.8E-117	346;2	455;331	Pyruvate kinase, C-terminal;Pyruvate kinase, barrel	TIGR01064	1.3E-147	3	457	Pyruvate kinase
Yap2000.bin4.8_00083	porA	511051.CSE_06860	3.2e-116	C	oxidoreductase activity, acting on the aldehyde or oxo group of donors, iron-sulfur protein as acceptor	cd07034	1.46303e-56	15	175		PF17147;PF01855	1.5E-26;2.6E-71	268;22	371;245	Pyruvate:ferredoxin oxidoreductase, core domain II;Pyruvate flavodoxin/ferredoxin oxidoreductase, N-terminal
YT1_182_00631	porA	511051.CSE_06860	5.3e-120	C	oxidoreductase activity, acting on the aldehyde or oxo group of donors, iron-sulfur protein as acceptor	cd07034	5.51102e-54	15	175		PF17147;PF01855	2.7E-27;4.2E-70	268;22	369;242	Pyruvate:ferredoxin oxidoreductase, core domain II;Pyruvate flavodoxin/ferredoxin oxidoreductase, N-terminal
Yap2000.bin4.8_00082	porB	511051.CSE_06870	4.4e-89	C	oxidoreductase activity, acting on the aldehyde or oxo group of donors, iron-sulfur protein as acceptor	cd03376	2.32756e-133	15	253		PF02775	5.3E-24	48	215	Thiamine pyrophosphate enzyme, C-terminal TPP-binding
YT1_182_00632	porB	511051.CSE_06870	1.8e-90	C	oxidoreductase activity, acting on the aldehyde or oxo group of donors, iron-sulfur protein as acceptor	cd03376	2.70441e-132	15	253		PF02775	2.8E-23	49	215	Thiamine pyrophosphate enzyme, C-terminal TPP-binding
Fermentation-related metabolism
Yap2000.bin4.8_00248	acsA	555088.DealDRAFT_1878	6.5e-263	I	Catalyzes the conversion of acetate into acetyl-CoA (AcCoA), an essential intermediate at the junction of anabolic and catabolic pathways. AcsA undergoes a two-step reaction. In the first half reaction, AcsA combines acetate with ATP to form acetyl-adenylate (AcAMP) intermediate. In the second half reaction, it can then transfer the acetyl group from AcAMP to the sulfhydryl group of CoA, forming …	cd05966	0	32	641		PF00501;PF13193;PF16177	5.9E-94;2.0E-27;1.1E-23	91;539;34	530;617;89	AMP-dependent synthetase/ligase;AMP-binding enzyme, C-terminal domain;Acetyl-coenzyme A synthetase, N-terminal domain	TIGR02188	0	29	650	Acetate-CoA ligase
YT1_182_00181	acsA	555088.DealDRAFT_1878	1.3e-252	I	Catalyzes the conversion of acetate into acetyl-CoA (AcCoA), an essential intermediate at the junction of anabolic and catabolic pathways. AcsA undergoes a two-step reaction. In the first half reaction, AcsA combines acetate with ATP to form acetyl-adenylate (AcAMP) intermediate. In the second half reaction, it can then transfer the acetyl group from AcAMP to the sulfhydryl group of CoA, forming …	cd05966	0	32	639		PF00501;PF13193;PF16177	2.9E-97;1.4E-27;3.4E-23	91;537;34	528;615;89	AMP-dependent synthetase/ligase;AMP-binding enzyme, C-terminal domain;Acetyl-coenzyme A synthetase, N-terminal domain	TIGR02188	0	29	648	Acetate-CoA ligase
Yap2000.bin4.8_00245	pta	941824.TCEL_01822	5.8e-95	C	phosphate acetyltransferase						PF01515	4.5e-128	4	321	Phosphate acetyl/butaryl transferase	TIGR00651	1.2e-117	19	321	Phosphate acetyltransferase
YT1_182_00183	pta	1321778.HMPREF1982_02032	6.7e-91	C	Phosphate acetyl/butaryl transferase	cd17792	0.00901554	62	96		PF01515	2.7e-128	4	321	Phosphate acetyl/butaryl transferase	TIGR00651	9.5e-116	19	321	Phosphate acetyltransferase
Yap2000.bin4.8_00249	ackA	572479.Hprae_0773	1.1e-97	F	Catalyzes the formation of acetyl phosphate from acetate and ATP. Can also catalyze the reverse reaction						PF00871	6.1e-134	38	355	Aliphatic acid kinase, short-chain	TIGR00016	1.3e-135	38	361	Acetate/propionate kinase
YT1_182_00180	ackA	572479.Hprae_0773	4.4e-104	F	Catalyzes the formation of acetyl phosphate from acetate and ATP. Can also catalyze the reverse reaction						PF00871	9.5e-134	38	355	Aliphatic acid kinase, short-chain	TIGR00016	3.2e-136	39	361	Acetate/propionate kinase
Yap2000.bin4.8_00502	adhA	247490.KSU1_C0515	1.5e-90	E	Alcohol dehydrogenase GroES-like domain						PF08240;PF00107	2.5E-24;2.1E-19	25;170	121;284	Alcohol dehydrogenase, N-terminal;Alcohol dehydrogenase, C-terminal
YT1_182_00339	adhA	237368.SCABRO_02234	7.2e-81	E	Alcohol dehydrogenase GroES-like domain						PF08240;PF00107	4.0E-25;1.8E-19	25;170	121;285	Alcohol dehydrogenase, N-terminal;Alcohol dehydrogenase, C-terminal
Pentose metabolism
Yap2000.bin4.8_00242	tktB	1304284.L21TH_2455	1.3e-104	G	Transketolase	cd07033	6.41514e-75	8	163		PF02780;PF02779	9.2E-39;4.5E-33	179;16	299;167	Transketolase, C-terminal domain;Transketolase-like, pyrimidine-binding domain						SM00861	2.4e-51	4	168	Transketolase-like, pyrimidine-binding domain
YT1_182_00186	tktB	1304284.L21TH_2455	1.1e-106	G	Transketolase	cd07033	3.01888e-74	10	165		PF02779;PF02780	8.2E-33;1.8E-38	19;181	168;301	Transketolase-like, pyrimidine-binding domain;Transketolase, C-terminal domain						SM00861	2.4e-51	6	170	Transketolase-like, pyrimidine-binding domain
Yap2000.bin4.8_00133	rpe	1220589.CD32_03275	1.2e-51	G	Belongs to the ribulose-phosphate 3-epimerase family	cd00429	1.18738e-96	5	210	Ribulose-phosphate 3-epimerase-like	PF00834	3.7e-64	5	197	Ribulose-phosphate 3-epimerase-like	TIGR01163	6.6e-68	5	210	Ribulose-phosphate 3-epimerase-like
Yap2000.bin4.8_01207	rpiB	944481.JAFP01000001_gene1412	2.5e-34	G	Ribose/Galactose Isomerase						PF02502	5.5e-54	3	140	Sugar-phosphate isomerase, RpiB/LacA/LacB family	TIGR00689;TIGR01120	2.3E-49;2.5E-45	3;2	141;140	Sugar-phosphate isomerase, RpiB/LacA/LacB family;Ribose 5-phosphate isomerase B
YT1_182_00567	rpiB	877420.ATVW01000010_gene2372	1.3e-35	G	Ribose/Galactose Isomerase						PF02502	1.5e-56	3	140	Sugar-phosphate isomerase, RpiB/LacA/LacB family	TIGR00689;TIGR01120	4.1E-52;4.3E-47	3;2	141;140	Sugar-phosphate isomerase, RpiB/LacA/LacB family;Ribose 5-phosphate isomerase B
TCA cycles
Yap2000.bin4.8_01334	gltA	385682.AFSL01000040_gene192	1.4e-155	C	Citrate synthase, C-terminal domain						PF00285	1.8e-116	39	431	Citrate synthase
Yap2000.bin4.8_01335	icd	1303518.CCALI_00259	1.9e-74	CE	3-isopropylmalate dehydrogenase activity						PF00180	6.2e-68	2	184	Isopropylmalate dehydrogenase-like domain						SM01329	2.8e-33	1	184	Isopropylmalate dehydrogenase-like domain
Yap2000.bin4.8_00073	fumA	639282.DEFDS_0916	2e-80	C	Fumarate hydratase (Fumerase)						PF05681	4.2e-79	9	277	Fe-S hydro-lyase, tartrate dehydratase alpha-type, catalytic domain	TIGR00722	1.2e-79	8	279	Fe-S hydro-lyase, tartrate dehydratase alpha-type, catalytic domain
YT1_182_00641	fumA	639282.DEFDS_0916	2.1e-77	C	Fumarate hydratase (Fumerase)						PF05681	1.8e-75	9	279	Fe-S hydro-lyase, tartrate dehydratase alpha-type, catalytic domain	TIGR00722	1.1e-72	9	281	Fe-S hydro-lyase, tartrate dehydratase alpha-type, catalytic domain
Yap2000.bin4.8_00074	fumB	717231.Flexsi_0684	8.7e-53	C	Fumarase C-terminus						PF05683	4.6e-54	3	177	Fe-S hydro-lyase, tartrate dehydratase beta-type, catalytic domain	TIGR00723	2.5e-59	12	177	Fe-S hydro-lyase, tartrate dehydratase beta-type, catalytic domain
YT1_182_00640	fumB	717231.Flexsi_0684	2e-49	C	Fumarase C-terminus						PF05683	6.1e-52	7	175	Fe-S hydro-lyase, tartrate dehydratase beta-type, catalytic domain	TIGR00723	2.3e-57	11	174	Fe-S hydro-lyase, tartrate dehydratase beta-type, catalytic domain
Yap2000.bin4.8_00075	mdh	1121422.AUMW01000003_gene843	7.1e-111	C	Catalyzes the reversible oxidation of malate to oxaloacetate	cd01339	0	6	305	Malate dehydrogenase, type 3	PF00056;PF02866	1.9E-40;9.8E-32	5;147	143;305	Lactate/malate dehydrogenase, N-terminal;Lactate/malate dehydrogenase, C-terminal	TIGR01763	1.6e-143	3	304	Malate dehydrogenase, type 3
Yap2000.bin4.8_00634	mdh	888727.HMPREF9092_1623	1.1e-11	C	Malate/L-lactate dehydrogenase						PF02615;PF02615	4.2E-20;1.8E-9	37;318	176;436	Malate/L-lactate dehydrogenase-like;Malate/L-lactate dehydrogenase-like
Yap2000.bin4.8_01245	mdh	521045.Kole_0933	4.9e-17	C	Belongs to the LDH2 MDH2 oxidoreductase family						PF02615;PF02615	1.6E-30;4.0E-10	8;297	201;412	Malate/L-lactate dehydrogenase-like;Malate/L-lactate dehydrogenase-like
YT1_182_00639	mdh	1267535.KB906767_gene4112	7.4e-108	C	Catalyzes the reversible oxidation of malate to oxaloacetate	cd01339	0	5	304	Malate dehydrogenase, type 3	PF00056;PF02866	6.1E-41;8.2E-30	4;146	142;304	Lactate/malate dehydrogenase, N-terminal;Lactate/malate dehydrogenase, C-terminal	TIGR01763	2e-142	2	303	Malate dehydrogenase, type 3
Isoprenoid biosynthesis
Yap2000.bin4.8_01252	dxs	1121422.AUMW01000001_gene2517	3.8e-212	H	Catalyzes the acyloin condensation reaction between C atoms 2 and 3 of pyruvate and glyceraldehyde 3-phosphate to yield 1-deoxy-D-xylulose-5-phosphate (DXP)	cd02007;cd07033	2.21901E-120;3.60244E-87	48;326	293;480	Deoxyxylulose-5-phosphate synthase;	PF02780;PF02779;PF13292	5.0E-38;9.7E-46;2.9E-120	498;321;14	619;481;287	Transketolase, C-terminal domain;Transketolase-like, pyrimidine-binding domain;Deoxyxylulose-5-phosphate synthase	TIGR00204	8.6e-270	14	627	Deoxyxylulose-5-phosphate synthase	SM00861	6.4e-78	322	486	Transketolase-like, pyrimidine-binding domain
YT1_182_00536	dxs	498761.HM1_0295	7.2e-211	H	Catalyzes the acyloin condensation reaction between C atoms 2 and 3 of pyruvate and glyceraldehyde 3-phosphate to yield 1-deoxy-D-xylulose-5-phosphate (DXP)	cd02007;cd07033	3.81677E-123;2.12121E-85	48;328	294;481	Deoxyxylulose-5-phosphate synthase;	PF02780;PF02779;PF13292	3.5E-35;2.9E-45;8.3E-121	499;322;12	620;482;288	Transketolase, C-terminal domain;Transketolase-like, pyrimidine-binding domain;Deoxyxylulose-5-phosphate synthase	TIGR00204	7.8e-266	14	628	Deoxyxylulose-5-phosphate synthase	SM00861	4.1e-79	323	487	Transketolase-like, pyrimidine-binding domain
Yap2000.bin4.8_00748	dxr	1304284.L21TH_1327	1.4e-116	I	Catalyzes the NADP-dependent rearrangement and reduction of 1-deoxy-D-xylulose-5-phosphate (DXP) to 2-C-methyl-D-erythritol 4-phosphate (MEP)						PF02670;PF13288;PF08436	5.6E-39;2.9E-42;8.1E-40	3;253;138	124;370;221	1-deoxy-D-xylulose 5-phosphate reductoisomerase, N-terminal;DXP reductoisomerase C-terminal domain;1-deoxy-D-xylulose 5-phosphate reductoisomerase, C-terminal	TIGR00243	2.7e-151	2	374	1-deoxy-D-xylulose 5-phosphate reductoisomerase
YT1_182_00091	dxr	1304284.L21TH_1327	1.8e-116	I	Catalyzes the NADP-dependent rearrangement and reduction of 1-deoxy-D-xylulose-5-phosphate (DXP) to 2-C-methyl-D-erythritol 4-phosphate (MEP)						PF02670;PF13288;PF08436	2.1E-39;8.7E-41;1.2E-38	3;252;137	123;369;220	1-deoxy-D-xylulose 5-phosphate reductoisomerase, N-terminal;DXP reductoisomerase C-terminal domain;1-deoxy-D-xylulose 5-phosphate reductoisomerase, C-terminal	TIGR00243	3.7e-149	2	373	1-deoxy-D-xylulose 5-phosphate reductoisomerase
Yap2000.bin4.8_00831	ispE	273068.TTE2559	3.4e-59	F	Catalyzes the phosphorylation of the position 2 hydroxy group of 4-diphosphocytidyl-2C-methyl-D-erythritol						PF00288;PF08544	8.0E-11;5.7E-11	82;193	140;267	GHMP kinase N-terminal domain;GHMP kinase, C-terminal domain	TIGR00154	2.2e-68	3	265	4-diphosphocytidyl-2C-methyl-D-erythritol kinase
YT1_182_00540	ispE	273068.TTE2559	1.9e-57	F	Catalyzes the phosphorylation of the position 2 hydroxy group of 4-diphosphocytidyl-2C-methyl-D-erythritol						PF00288;PF08544	1.8E-11;5.8E-9	82;213	140;269	GHMP kinase N-terminal domain;GHMP kinase, C-terminal domain	TIGR00154	5.3e-72	2	268	4-diphosphocytidyl-2C-methyl-D-erythritol kinase
Yap2000.bin4.8_01253	ispG	273068.TTE1400	1.4e-107	I	Converts 2C-methyl-D-erythritol 2,4-cyclodiphosphate (ME-2,4cPP) into 1-hydroxy-2-methyl-2-(E)-butenyl 4-diphosphate						PF04551	3e-133	5	343	4-hydroxy-3-methylbut-2-en-1-yl diphosphate synthase, bacterial-type	TIGR00612	6.1e-122	2	342	4-hydroxy-3-methylbut-2-en-1-yl diphosphate synthase, bacterial-type
YT1_182_00537	ispG	273068.TTE1400	4.5e-106	I	Converts 2C-methyl-D-erythritol 2,4-cyclodiphosphate (ME-2,4cPP) into 1-hydroxy-2-methyl-2-(E)-butenyl 4-diphosphate						PF04551	5.2e-134	5	342	4-hydroxy-3-methylbut-2-en-1-yl diphosphate synthase, bacterial-type	TIGR00612	2.2e-120	2	328	4-hydroxy-3-methylbut-2-en-1-yl diphosphate synthase, bacterial-type
Yap2000.bin4.8_00830	ispH	748449.Halha_0978	1.7e-71	J	Catalyzes the conversion of 1-hydroxy-2-methyl-2-(E)- butenyl 4-diphosphate (HMBPP) into a mixture of isopentenyl diphosphate (IPP) and dimethylallyl diphosphate (DMAPP). Acts in the terminal step of the DOXP MEP pathway for isoprenoid precursor biosynthesis	cd13944	2.77792e-129	3	267	4-hydroxy-3-methylbut-2-enyl diphosphate reductase	PF02401	7.1e-88	3	268	4-hydroxy-3-methylbut-2-enyl diphosphate reductase	TIGR00216	3.1e-83	2	269	4-hydroxy-3-methylbut-2-enyl diphosphate reductase
YT1_182_00541	ispH	748449.Halha_0978	5.9e-69	J	Catalyzes the conversion of 1-hydroxy-2-methyl-2-(E)- butenyl 4-diphosphate (HMBPP) into a mixture of isopentenyl diphosphate (IPP) and dimethylallyl diphosphate (DMAPP). Acts in the terminal step of the DOXP MEP pathway for isoprenoid precursor biosynthesis	cd13944	1.92649e-132	3	267	4-hydroxy-3-methylbut-2-enyl diphosphate reductase	PF02401	1.5e-88	3	267	4-hydroxy-3-methylbut-2-enyl diphosphate reductase	TIGR00216	3.1e-84	3	270	4-hydroxy-3-methylbut-2-enyl diphosphate reductase
Yap2000.bin4.8_00832	ispF	413404.Rmag_0756	1.6e-12	H	Involved in the biosynthesis of isopentenyl diphosphate (IPP) and dimethylallyl diphosphate (DMAPP), two major building blocks of isoprenoid compounds. Catalyzes the conversion of 4- diphosphocytidyl-2-C-methyl-D-erythritol 2-phosphate (CDP-ME2P) to 2-C-methyl-D-erythritol 2,4-cyclodiphosphate (ME-CPP) with a corresponding release of cytidine 5-monophosphate (CMP)						PF02542	2.1e-19	3	110	2-C-methyl-D-erythritol 2,4-cyclodiphosphate synthase
YT1_182_00539	ispDF	401526.TcarDRAFT_0127	1.5e-62	H	Bifunctional enzyme that catalyzes the formation of 4- diphosphocytidyl-2-C-methyl-D-erythritol from CTP and 2-C-methyl- D-erythritol 4-phosphate (MEP) (IspD), and catalyzes the conversion of 4-diphosphocytidyl-2-C-methyl-D-erythritol 2- phosphate (CDP-ME2P) to 2-C-methyl-D-erythritol 2,4- cyclodiphosphate (ME-CPP) with a corresponding release of cytidine 5-monophosphate (CMP) (IspF)	cd00554;cd02516	2.05389E-48;3.25597E-79	229;2	380;220	2-C-methyl-D-erythritol 2,4-cyclodiphosphate synthase;Cytidylyltransferase IspD/TarI	PF01128;PF02542	1.9E-61;2.9E-41	3;229	224;380	Cytidylyltransferase IspD/TarI;2-C-methyl-D-erythritol 2,4-cyclodiphosphate synthase	TIGR00453;TIGR00151	9.0E-65;7.8E-45	4;229	223;381	2-C-methyl-D-erythritol 4-phosphate cytidylyltransferase;2-C-methyl-D-erythritol 2,4-cyclodiphosphate synthase
Purine biosynthesis related
Yap2000.bin4.8_00301	prsA	635013.TherJR_0132	2.5e-106	F	Involved in the biosynthesis of the central metabolite phospho-alpha-D-ribosyl-1-pyrophosphate (PRPP) via the transfer of pyrophosphoryl group from ATP to 1-hydroxyl of ribose-5-phosphate (Rib-5-P)	cd06223	4.12598e-28	150	275	Phosphoribosyltransferase domain	PF13793;PF14572	2.7E-48;7.7E-26	7;205	123;313	Ribose-phosphate pyrophosphokinase, N-terminal domain;Ribose-phosphate pyrophosphokinase	TIGR01251	1.7e-120	8	313	Ribose-phosphate pyrophosphokinase	SM01400	7.9e-76	7	123
YT1_182_00388	prsA	370438.PTH_0105	6.8e-104	F	Involved in the biosynthesis of the central metabolite phospho-alpha-D-ribosyl-1-pyrophosphate (PRPP) via the transfer of pyrophosphoryl group from ATP to 1-hydroxyl of ribose-5-phosphate (Rib-5-P)	cd06223	2.74264e-26	147	272	Phosphoribosyltransferase domain	PF13793;PF14572	4.6E-49;1.2E-25	4;202	120;310	Ribose-phosphate pyrophosphokinase, N-terminal domain;Ribose-phosphate pyrophosphokinase	TIGR01251	1.1e-119	5	310	Ribose-phosphate pyrophosphokinase	SM01400	2.8e-77	4	120
Yap2000.bin4.8_01375	purF	1210884.HG799470_gene14273	3.4e-150	F	Catalyzes the formation of phosphoribosylamine from phosphoribosylpyrophosphate (PRPP) and glutamine	cd06223	9.17327e-17	293	407	Phosphoribosyltransferase domain	PF13522;PF00156	2.5E-18;3.4E-7	89;305	225;409	;Phosphoribosyltransferase domain
YT1_182_00692	purF	1210884.HG799470_gene14273	1e-149	F	Catalyzes the formation of phosphoribosylamine from phosphoribosylpyrophosphate (PRPP) and glutamine	cd06223	5.0991e-17	293	407	Phosphoribosyltransferase domain	PF13522;PF00156	1.2E-17;3.0E-7	89;303	225;409	;Phosphoribosyltransferase domain
Yap2000.bin4.8_01285	purD	56780.SYN_02439	4.6e-140	F	Phosphoribosylglycinamide synthetase, C domain						PF02843;PF02844;PF01071	3.1E-12;1.4E-22;1.5E-52	333;3;105	420;104;298	Phosphoribosylglycinamide synthetase, C-domain;Phosphoribosylglycinamide synthetase, N-terminal;Phosphoribosylglycinamide synthetase, ATP-grasp (A) domain	TIGR00877	2.2e-131	3	422	Phosphoribosylglycinamide synthetase	SM01210;SM01209	1.7E-19;3.3E-75	332;105	422;298	Phosphoribosylglycinamide synthetase, C-domain;
YT1_182_00717	purD	56780.SYN_02439	9.6e-146	F	Phosphoribosylglycinamide synthetase, C domain						PF02843;PF02844;PF01071	4.9E-12;5.0E-22;1.2E-54	333;3;105	420;104;298	Phosphoribosylglycinamide synthetase, C-domain;Phosphoribosylglycinamide synthetase, N-terminal;Phosphoribosylglycinamide synthetase, ATP-grasp (A) domain	TIGR00877	9.9e-135	3	422	Phosphoribosylglycinamide synthetase	SM01210;SM01209	4.6E-20;1.4E-77	332;105	422;298	Phosphoribosylglycinamide synthetase, C-domain;
Yap2000.bin4.8_01293	purN	42099.EPrPV00000022392	1.6e-50	FG	Phosphoribosylglycinamide synthetase. Source PGD	cd08645	8.82787e-82	3	188	Phosphoribosylglycinamide formyltransferase	PF00551	8.4e-46	3	183	Formyl transferase, N-terminal	TIGR00639	2e-52	3	195	Phosphoribosylglycinamide formyltransferase
YT1_182_00728	purN	42099.EPrPV00000022392	7.1e-51	FG	Phosphoribosylglycinamide synthetase. Source PGD	cd08645	5.00188e-78	3	188	Phosphoribosylglycinamide formyltransferase	PF00551	5.7e-43	3	183	Formyl transferase, N-terminal	TIGR00639	6.4e-50	3	195	Phosphoribosylglycinamide formyltransferase
Yap2000.bin4.8_01502	purL	1122164.JHWF01000001_gene2031	1.8e-203	F	Part of the phosphoribosylformylglycinamidine synthase complex involved in the purines biosynthetic pathway. Catalyzes the ATP-dependent conversion of formylglycinamide ribonucleotide (FGAR) and glutamine to yield formylglycinamidine ribonucleotide (FGAM) and glutamate. The FGAM synthase complex is composed of three subunits. PurQ produces an ammonia molecule by converting glutamine to glutamate.…	cd02203;cd02204	6.32434E-123;3.43219E-86	50;470	396;744	;	PF00586;PF02769;PF00586;PF02769;PF18072	1.0E-15;9.5E-12;1.5E-14;1.4E-17;1.9E-10	89;622;470;228;22	209;752;595;387;65	PurM-like, N-terminal domain;PurM-like, C-terminal domain;PurM-like, N-terminal domain;PurM-like, C-terminal domain;Phosphoribosylformylglycinamidine synthase, linker domain	TIGR01736	4.8e-216	31	778	Phosphoribosylformylglycinamidine subunit PurL
YT1_182_01121	purL	1230343.CANP01000007_gene595	9.9e-202	F	Part of the phosphoribosylformylglycinamidine synthase complex involved in the purines biosynthetic pathway. Catalyzes the ATP-dependent conversion of formylglycinamide ribonucleotide (FGAR) and glutamine to yield formylglycinamidine ribonucleotide (FGAM) and glutamate. The FGAM synthase complex is composed of three subunits. PurQ produces an ammonia molecule by converting glutamine to glutamate.…	cd02203;cd02204	6.89301E-122;2.2165E-81	50;469	396;743	;	PF00586;PF02769;PF00586;PF02769;PF18072	1.9E-15;1.1E-13;2.1E-15;1.3E-17;3.4E-11	88;608;469;226;22	208;751;594;386;65	PurM-like, N-terminal domain;PurM-like, C-terminal domain;PurM-like, N-terminal domain;PurM-like, C-terminal domain;Phosphoribosylformylglycinamidine synthase, linker domain	TIGR01736	4.7e-221	31	777	Phosphoribosylformylglycinamidine subunit PurL
Yap2000.bin4.8_00543	purM	1041930.Mtc_0047	4.3e-38	F	PFAM AIR synthase related protein						PF02769	7.9e-17	182	354	PurM-like, C-terminal domain
YT1_182_00892	purM	1236689.MMALV_16640	4.9e-42	F	AIR synthase related protein, C-terminal domain						PF02769	7.4e-14	182	356	PurM-like, C-terminal domain
Yap2000.bin4.8_01505	purE	453591.Igni_0334	3.1e-24	F	Catalyzes the conversion of N5-carboxyaminoimidazole ribonucleotide (N5-CAIR) to 4-carboxy-5-aminoimidazole ribonucleotide (CAIR)						PF00731	9.1e-39	3	125	PurE domain						SM01001	1.5e-42	2	137	PurE domain
YT1_182_01117	purE	453591.Igni_0334	2e-23	F	Catalyzes the conversion of N5-carboxyaminoimidazole ribonucleotide (N5-CAIR) to 4-carboxy-5-aminoimidazole ribonucleotide (CAIR)						PF00731	2.5e-39	4	125	PurE domain						SM01001	3.5e-43	2	130	PurE domain
Yap2000.bin4.8_01506	purC	1047013.AQSP01000142_gene182	1.4e-141	F	SAICAR synthetase	cd01414	1.00282e-137	26	298		PF01259	7e-83	28	272	SAICAR synthetase/ADE2, N-terminal
YT1_182_01116	purC	1047013.AQSP01000142_gene182	2.5e-138	F	SAICAR synthetase	cd01414	5.19558e-135	36	308		PF01259	5.1e-82	38	282	SAICAR synthetase/ADE2, N-terminal
Yap2000.bin4.8_00458	purB	926561.KB900621_gene2783	6.5e-155	F	adenylosuccinate lyase	cd00090;cd01595	3.43013E-8;1.21113E-110	12;116	80;488	ArsR-like helix-turn-helix domain;	PF00206;PF08328	3.0E-39;2.8E-14	91;413	394;515	Fumarate lyase, N-terminal;Adenylosuccinate lyase PurB, C-terminal
YT1_182_01006	purB	926561.KB900621_gene2783	1e-147	F	adenylosuccinate lyase	cd00090;cd01595	3.97232E-8;1.12189E-107	12;116	80;488	ArsR-like helix-turn-helix domain;	PF00206;PF08328	3.4E-39;4.7E-15	87;413	394;525	Fumarate lyase, N-terminal;Adenylosuccinate lyase PurB, C-terminal						SM00998	0.00033	462	543	Adenylosuccinate lyase C-terminal
Yap2000.bin4.8_00905	purP	391623.TERMP_02032	4.9e-105	F	Catalyzes the ATP- and formate-dependent formylation of 5-aminoimidazole-4-carboxamide-1-beta-d-ribofuranosyl 5'- monophosphate (AICAR) to 5-formaminoimidazole-4-carboxamide-1- beta-d-ribofuranosyl 5'-monophosphate (FAICAR) in the absence of folates						PF06849;PF06973	4.8E-46;8.7E-68	7;162	126;337	IMP biosynthesis enzyme PurP, N-terminal;IMP biosynthesis enzyme PurP, C-terminal
YT1_182_00685	purP	391623.TERMP_02032	2.2e-105	F	Catalyzes the ATP- and formate-dependent formylation of 5-aminoimidazole-4-carboxamide-1-beta-d-ribofuranosyl 5'- monophosphate (AICAR) to 5-formaminoimidazole-4-carboxamide-1- beta-d-ribofuranosyl 5'-monophosphate (FAICAR) in the absence of folates						PF06849;PF06973	5.4E-47;6.4E-68	7;168	126;337	IMP biosynthesis enzyme PurP, N-terminal;IMP biosynthesis enzyme PurP, C-terminal
Yap2000.bin4.8_01294	purH	926561.KB900621_gene2788	9.9e-166	F	TIGRFAM phosphoribosylaminoimidazolecarboxamide formyltransferase IMP cyclohydrolase	cd01421	1.74281e-107	5	191		PF02142;PF01808	1.6E-29;9.8E-111	16;136	131;450	Methylglyoxal synthase-like domain;Bifunctional purine biosynthesis protein PurH-like	TIGR00355	5.2e-203	5	516	Bifunctional purine biosynthesis protein PurH-like	SM00851;SM00798	1.8E-61;6.4E-161	16;136	131;451	Methylglyoxal synthase-like domain;Bifunctional purine biosynthesis protein PurH-like
YT1_182_00729	purH	926561.KB900621_gene2788	3.1e-167	F	TIGRFAM phosphoribosylaminoimidazolecarboxamide formyltransferase IMP cyclohydrolase	cd01421	1.63673e-108	5	191		PF02142;PF01808	8.1E-30;2.3E-111	16;136	131;450	Methylglyoxal synthase-like domain;Bifunctional purine biosynthesis protein PurH-like	TIGR00355	3.3e-206	6	516	Bifunctional purine biosynthesis protein PurH-like	SM00851;SM00798	3.3E-60;9.3E-164	16;136	131;451	Methylglyoxal synthase-like domain;Bifunctional purine biosynthesis protein PurH-like
Yap2000.bin4.8_00911	guaA	1047013.AQSP01000113_gene735	1.3e-99	F	Catalyzes the synthesis of GMP from XMP						PF02540;PF00958	1.1E-7;2.3E-23	4;230	84;312	NAD/GMP synthase;GMP synthase, C-terminal
Yap2000.bin4.8_01380	guaA	289376.THEYE_A0205	2.2e-60	F	Catalyzes the synthesis of GMP from XMP						PF00958	4.8e-46	67	157	GMP synthase, C-terminal
YT1_182_00689	guaA	1047013.AQSP01000113_gene735	1.1e-98	F	Catalyzes the synthesis of GMP from XMP						PF01171;PF00958	1.1E-6;2.7E-22	26;230	176;312	tRNA(Ile)-lysidine/2-thiocytidine synthase, N-terminal;GMP synthase, C-terminal
YT1_182_00690	guaA	565034.BHWA1_02581	1e-159	F	Catalyzes the synthesis of GMP from XMP	cd01997;cd01742	1.46101E-177;1.87954E-99	214;2	509;182	GMP synthase, C-terminal;GMP synthase, glutamine amidotransferase	PF00958;PF00117;PF02540	2.2E-44;4.6E-41;3.6E-6	419;4;201	509;184;277	GMP synthase, C-terminal;Glutamine amidotransferase;NAD/GMP synthase	TIGR00888;TIGR00884	4.5E-75;9.4E-137	2;199	188;510	GMP synthase, glutamine amidotransferase;GMP synthase, C-terminal
Yap2000.bin4.8_00561	ndk	634956.Geoth_1461	2e-25	F	Major role in the synthesis of nucleoside triphosphates other than ATP. The ATP gamma phosphate is transferred to the NDP beta phosphate via a ping-pong mechanism, using a phosphorylated active-site intermediate	cd04413	6.206e-53	9	146		PF00334	8.3e-42	9	150	Nucleoside diphosphate kinase-like domain						SM00562	8.4e-45	8	153	Nucleoside diphosphate kinase-like domain
YT1_182_00911	ndk	760568.Desku_0214	4.3e-25	F	Major role in the synthesis of nucleoside triphosphates other than ATP. The ATP gamma phosphate is transferred to the NDP beta phosphate via a ping-pong mechanism, using a phosphorylated active-site intermediate						PF00334	2.6e-41	4	145	Nucleoside diphosphate kinase-like domain						SM00562	2.7e-43	3	148	Nucleoside diphosphate kinase-like domain
Yap2000.bin4.8_01040	nrdD	1280664.AUIX01000017_gene1992	9.1e-10	CFO	Anaerobic ribonucleoside-triphosphate reductase
Yap2000.bin4.8_01041	nrdD	1047013.AQSP01000054_gene257	2.6e-238	F	Anaerobic ribonucleoside-triphosphate reductase	cd01675	0	129	660	Ribonucleoside-triphosphate reductase, anaerobic	PF13597;PF03477	1.1E-167;4.1E-22	129;11	658;100	Ribonucleoside-triphosphate reductase, anaerobic;ATP-cone domain	TIGR02487	9.1e-152	128	660	Ribonucleoside-triphosphate reductase, anaerobic
Yap2000.bin4.8_00900	purA	387631.Asulf_00940	5e-155	F	Plays an important role in the de novo pathway of purine nucleotide biosynthesis. Catalyzes the first committed step in the biosynthesis of AMP from IMP	cd03108	2.46072e-166	3	419	Adenylosuccinate synthetase	PF00709	1e-95	151	418	Adenylosuccinate synthetase						SM00788	7.1e-228	4	419	Adenylosuccinate synthetase
YT1_182_00682	purA	387631.Asulf_00940	4.1e-157	F	Plays an important role in the de novo pathway of purine nucleotide biosynthesis. Catalyzes the first committed step in the biosynthesis of AMP from IMP	cd03108	2.97779e-162	3	419	Adenylosuccinate synthetase	PF00709;PF00709	6.2E-56;8.7E-99	6;154	152;418	Adenylosuccinate synthetase;Adenylosuccinate synthetase						SM00788	1.1e-229	4	419	Adenylosuccinate synthetase
Yap2000.bin4.8_00458	purB	926561.KB900621_gene2783	6.5e-155	F	adenylosuccinate lyase	cd00090;cd01595	3.43013E-8;1.21113E-110	12;116	80;488	ArsR-like helix-turn-helix domain;	PF00206;PF08328	3.0E-39;2.8E-14	91;413	394;515	Fumarate lyase, N-terminal;Adenylosuccinate lyase PurB, C-terminal
YT1_182_01006	purB	926561.KB900621_gene2783	1e-147	F	adenylosuccinate lyase	cd00090;cd01595	3.97232E-8;1.12189E-107	12;116	80;488	ArsR-like helix-turn-helix domain;	PF00206;PF08328	3.4E-39;4.7E-15	87;413	394;525	Fumarate lyase, N-terminal;Adenylosuccinate lyase PurB, C-terminal						SM00998	0.00033	462	543	Adenylosuccinate lyase C-terminal
Yap2000.bin4.8_00379	adk	667014.Thein_1484	5.1e-60	F	Catalyzes the reversible transfer of the terminal phosphate group between ATP and AMP. Plays an important role in cellular energy homeostasis and in adenine nucleotide metabolism	cd01428	3.98297e-89	3	201	Adenylate kinase/UMP-CMP kinase	PF00406;PF05191	2.9E-53;6.8E-14	7;123	188;161	;Adenylate kinase, active site lid domain	TIGR01351	3.2e-73	3	208	Adenylate kinase subfamily
YT1_182_01296	adk	224325.AF_0676	6.4e-55	F	Catalyzes the reversible transfer of the terminal phosphate group between ATP and AMP. Plays an important role in cellular energy homeostasis and in adenine nucleotide metabolism	cd01428	7.65258e-87	3	200	Adenylate kinase/UMP-CMP kinase	PF00406	1.2e-56	7	186		TIGR01351	3.1e-74	3	208	Adenylate kinase subfamily
YT1_182_01373	adk	644281.MFS40622_0873	7.8e-21	F	Broad-specificity nucleoside monophosphate (NMP) kinase that catalyzes the reversible transfer of the terminal phosphate group between nucleoside triphosphates and monophosphates						PF13238	7e-24	4	127
Yap2000.bin4.8_01143	nth	1158318.ATXC01000001_gene377	7.7e-67	L	DNA repair enzyme that has both DNA N-glycosylase activity and AP-lyase activity. The DNA N-glycosylase activity releases various damaged pyrimidines from DNA by cleaving the N- glycosidic bond, leaving an AP (apurinic apyrimidinic) site. The AP-lyase activity cleaves the phosphodiester bond 3' to the AP site by a beta-elimination, leaving a 3'-terminal unsaturated sugar and a product with a term…	cd00056	1.52272e-47	37	191	HhH-GPD domain	PF00730;PF00633	1.1E-21;7.1E-8	41;107	176;131	HhH-GPD domain;Helix-hairpin-helix motif						SM00478	1.3e-50	45	193	HhH-GPD domain
YT1_182_00489	nth	1158318.ATXC01000001_gene377	5e-66	L	DNA repair enzyme that has both DNA N-glycosylase activity and AP-lyase activity. The DNA N-glycosylase activity releases various damaged pyrimidines from DNA by cleaving the N- glycosidic bond, leaving an AP (apurinic apyrimidinic) site. The AP-lyase activity cleaves the phosphodiester bond 3' to the AP site by a beta-elimination, leaving a 3'-terminal unsaturated sugar and a product with a term…	cd00056	1.89375e-45	40	194	HhH-GPD domain	PF00730;PF00633	3.1E-20;2.8E-7	44;110	179;134	HhH-GPD domain;Helix-hairpin-helix motif						SM00478	1.6e-49	48	196	HhH-GPD domain
Pyrimidine biosynthesis related
Yap2000.bin4.8_01557	carA	945713.IALB_2745	1.7e-135	F	carbamoyl-phosphate synthase (glutamine-hydrolyzing) activity	cd01744	4.05236e-114	178	352	Carbamoyl-phosphate synthase small subunit, GATase1 domain	PF00988;PF00117	4.2E-53;5.9E-49	9;180	143;353	Carbamoyl-phosphate synthase small subunit, N-terminal domain;Glutamine amidotransferase	TIGR01368	1.5e-140	9	356	Carbamoyl-phosphate synthase, small subunit	SM01097	5.3e-78	6	144	Carbamoyl-phosphate synthase small subunit, N-terminal domain
Yap2000.bin4.8_01546	carB	945713.IALB_3185	2.8e-162	F	carbamoyl-phosphate synthase (glutamine-hydrolyzing) activity						PF02786;PF02142	7.5E-26;1.3E-15	78;359	270;449	Carbamoyl-phosphate synthetase large subunit-like, ATP-binding domain;Methylglyoxal synthase-like domain						SM00851	1.3e-13	358	449	Methylglyoxal synthase-like domain
YT1_182_01464	carA	1121129.KB903360_gene3401	1.4e-134	F	Belongs to the CarA family	cd01744	1.05143e-114	178	352	Carbamoyl-phosphate synthase small subunit, GATase1 domain	PF00988;PF00117	1.9E-54;2.8E-49	9;179	143;353	Carbamoyl-phosphate synthase small subunit, N-terminal domain;Glutamine amidotransferase	TIGR01368	1.5e-141	9	356	Carbamoyl-phosphate synthase, small subunit	SM01097	6.4e-83	6	144	Carbamoyl-phosphate synthase small subunit, N-terminal domain
Yap2000.bin4.8_01547	pyrB	247490.KSU1_B0236	8.9e-106	F	Belongs to the ATCase OTCase family						PF02729;PF00185	9.8E-48;1.2E-30	6;150	143;299	Aspartate/ornithine carbamoyltransferase, carbamoyl-P binding;Aspartate/ornithine carbamoyltransferase, Asp/Orn-binding domain	TIGR00670	8.4e-122	6	301	Aspartate carbamoyltransferase
YT1_182_00661	pyrB	247490.KSU1_B0236	9.8e-105	F	Belongs to the ATCase OTCase family						PF02729;PF00185	2.6E-47;6.1E-32	6;150	143;299	Aspartate/ornithine carbamoyltransferase, carbamoyl-P binding;Aspartate/ornithine carbamoyltransferase, Asp/Orn-binding domain	TIGR00670	2.7e-121	6	301	Aspartate carbamoyltransferase
Yap2000.bin4.8_00515	pyrC	526218.Sterm_2663	1.1e-95	F	Belongs to the metallo-dependent hydrolases superfamily. DHOase family. Class I DHOase subfamily	cd01318	1.0266e-132	49	378		PF01979	5.1e-31	49	380	Amidohydrolase-related
YT1_182_00657	pyrC	526218.Sterm_2663	2.2e-96	F	Belongs to the metallo-dependent hydrolases superfamily. DHOase family. Class I DHOase subfamily	cd01318	2.45808e-139	49	378		PF01979	1.8e-32	49	381	Amidohydrolase-related
Yap2000.bin4.8_01549	pyrD	880073.Calab_0357	1.1e-74	F	Catalyzes the conversion of dihydroorotate to orotate	cd04740	5.25639e-119	4	299	Dihydroorotate dehydrogenase, class 1B	PF01180	1.8e-62	1	285	Dihydroorotate dehydrogenase domain	TIGR01037	2.2e-95	2	300	Dihydroorotate dehydrogenase domain
YT1_182_00659	pyrD	880073.Calab_0357	2.6e-73	F	Catalyzes the conversion of dihydroorotate to orotate	cd04740	7.41361e-114	4	299	Dihydroorotate dehydrogenase, class 1B	PF01180	2.1e-63	1	286	Dihydroorotate dehydrogenase domain	TIGR01037	3.3e-93	2	300	Dihydroorotate dehydrogenase domain
Yap2000.bin4.8_00514	pyrE	5679.XP_010697582.1	6.7e-33	F	Orotidine-5-phosphate decarboxylase orotate phosphoribosyltransferase	cd06223	5.63287e-22	44	167	Phosphoribosyltransferase domain	PF00156	2.4e-13	41	151	Phosphoribosyltransferase domain	TIGR00336	5.4e-44	9	171	Orotate phosphoribosyl transferase domain
YT1_182_00656	pyrE	5679.XP_010697582.1	8.7e-33	F	Orotidine-5-phosphate decarboxylase orotate phosphoribosyltransferase	cd06223	5.70429e-21	44	167	Phosphoribosyltransferase domain	PF00156	8.4e-13	41	151	Phosphoribosyltransferase domain	TIGR00336	6e-42	9	171	Orotate phosphoribosyl transferase domain
Yap2000.bin4.8_00513	pyrF	880072.Desac_0889	6e-46	F	orotidine-5'-phosphate decarboxylase activity						PF00215	5.3e-09	10	226	Orotidine 5'-phosphate decarboxylase domain						SM00934	0.0012	9	227	Orotidine 5'-phosphate decarboxylase domain
YT1_182_00655	pyrF	880072.Desac_0889	1.8e-45	F	orotidine-5'-phosphate decarboxylase activity						PF00215	6.8e-11	11	226	Orotidine 5'-phosphate decarboxylase domain						SM00934	0.00084	9	227	Orotidine 5'-phosphate decarboxylase domain
Yap2000.bin4.8_00088	pyrH	158190.SpiGrapes_2766	5.3e-47	F	Catalyzes the reversible phosphorylation of UMP to UDP						PF00696;PF00696	8.6E-7;2.6E-13	2;120	104;202	Aspartate/glutamate/uridylate kinase;Aspartate/glutamate/uridylate kinase	TIGR02076	1.4e-55	4	223	Uridylate kinase, archaeal/spirochete, putative
YT1_182_00626	pyrH	665571.STHERM_c21270	2.1e-48	F	Catalyzes the reversible phosphorylation of UMP to UDP						PF00696;PF00696	1.9E-6;1.1E-12	2;120	90;202	Aspartate/glutamate/uridylate kinase;Aspartate/glutamate/uridylate kinase	TIGR02076	3.7e-55	4	223	Uridylate kinase, archaeal/spirochete, putative
Yap2000.bin4.8_00093	pyrG	1306947.ARQD01000003_gene294	1.6e-185	F	Catalyzes the ATP-dependent amination of UTP to CTP with either L-glutamine or ammonia as the source of nitrogen. Regulates intracellular CTP levels through interactions with the four ribonucleotide triphosphates	cd03113;cd01746	2.22298E-138;2.25366E-113	3;291	261;566	;CTP synthase GATase domain	PF00117;PF06418	4.2E-48;8.7E-106	306;3	567;264	Glutamine amidotransferase;CTP synthase, N-terminal	TIGR00337	3e-178	1	464	CTP synthase
YT1_182_00621	pyrG	1306947.ARQD01000003_gene294	1.1e-189	F	Catalyzes the ATP-dependent amination of UTP to CTP with either L-glutamine or ammonia as the source of nitrogen. Regulates intracellular CTP levels through interactions with the four ribonucleotide triphosphates	cd03113;cd01746	1.02413E-139;5.45742E-118	3;293	261;566	;CTP synthase GATase domain	PF00117;PF06418	2.4E-47;2.2E-106	306;3	567;264	Glutamine amidotransferase;CTP synthase, N-terminal	TIGR00337	3.1e-179	1	466	CTP synthase
Yap2000.bin4.8_01033	dcd	391623.TERMP_00198	1.4e-18	F	Belongs to the dCTP deaminase family	cd07557	3.6262e-13	32	149	dUTPase, trimeric	PF00692	4.5e-07	59	156	dUTPase-like	TIGR02274	1e-33	4	169	dCTP deaminase
Yap2000.bin4.8_01145	tmk	186497.PF1730	3e-33	F	thymidylate kinase	cd01672	1.97552e-51	4	200		PF02223	2e-46	8	194	Thymidylate kinase-like domain	TIGR00041	1.8e-47	2	194	Thymidylate kinase
YT1_182_00491	tmk	186497.PF1730	1.3e-31	F	thymidylate kinase	cd01672	1.73385e-49	4	200		PF02223	3.7e-45	8	194	Thymidylate kinase-like domain	TIGR00041	3.5e-46	2	194	Thymidylate kinase
Yap2000.bin4.8_01048	thyA	926569.ANT_02910	2.9e-97	H	Catalyzes the reductive methylation of 2'-deoxyuridine- 5'-monophosphate (dUMP) to 2'-deoxythymidine-5'-monophosphate (dTMP) while utilizing 5,10-methylenetetrahydrofolate (mTHF) as the methyl donor, and NADPH and FADH(2) as the reductant						PF02511;PF02511	9.8E-26;6.1E-30	272;14	435;212	Thymidylate synthase ThyX;Thymidylate synthase ThyX
YT1_182_01345	thyA	926569.ANT_02910	5.1e-94	H	Catalyzes the reductive methylation of 2'-deoxyuridine- 5'-monophosphate (dUMP) to 2'-deoxythymidine-5'-monophosphate (dTMP) while utilizing 5,10-methylenetetrahydrofolate (mTHF) as the methyl donor, and NADPH and FADH(2) as the reductant						PF02511;PF02511	3.8E-26;4.8E-29	263;14	435;212	Thymidylate synthase ThyX;Thymidylate synthase ThyX
Yap2000.bin4.8_01145	tmk	186497.PF1730	3e-33	F	thymidylate kinase	cd01672	1.97552e-51	4	200		PF02223	2e-46	8	194	Thymidylate kinase-like domain	TIGR00041	1.8e-47	2	194	Thymidylate kinase
YT1_182_00491	tmk	186497.PF1730	1.3e-31	F	thymidylate kinase	cd01672	1.73385e-49	4	200		PF02223	3.7e-45	8	194	Thymidylate kinase-like domain	TIGR00041	3.5e-46	2	194	Thymidylate kinase
Yap2000.bin4.8_01196	glnA	247490.KSU1_C0108	1.7e-190	E	glutamine synthetase						PF03951;PF00120	2.8E-32;4.0E-135	23;112	105;450	Glutamine synthetase, beta-Grasp domain;Glutamine synthetase, catalytic domain						SM01230	5.4e-138	111	364	Glutamine synthetase, catalytic domain
YT1_182_01466	glnA	247490.KSU1_C0108	5.2e-187	E	glutamine synthetase						PF03951;PF00120	7.7E-31;1.6E-133	18;107	100;445	Glutamine synthetase, beta-Grasp domain;Glutamine synthetase, catalytic domain	TIGR00653	8.8e-165	9	446	Glutamine synthetase type I	SM01230	5.1e-135	106	359	Glutamine synthetase, catalytic domain
Yap2000.bin4.8_00463	gluD	273068.TTE1205	2.4e-64	C	Belongs to the Glu Leu Phe Val dehydrogenases family	cd01076	2.54034e-92	198	419	NAD(P) binding domain of glutamate dehydrogenase	PF02812;PF00208	1.3E-21;4.8E-55	62;199	181;426	Glutamate/phenylalanine/leucine/valine dehydrogenase, dimerisation domain;Glutamate/phenylalanine/leucine/valine dehydrogenase, C-terminal						SM00839	3.8e-74	197	426	Glutamate/phenylalanine/leucine/valine dehydrogenase, C-terminal
Yap2000.bin4.8_00756	aspC	573063.Metin_0592	1.1e-46	E	PFAM aminotransferase, class I and II	cd00609	2.13353e-78	18	344		PF00155	2.5e-51	17	342	Aminotransferase, class I/classII
YT1_182_00043	aspC	573063.Metin_0592	2.5e-48	E	PFAM aminotransferase, class I and II	cd00609	1.42926e-83	18	344		PF00155	4.9e-51	17	342	Aminotransferase, class I/classII
Amino acid synthesis
Yap2000.bin4.8_00953	proB	192952.MM_0818	4.9e-90	E	Catalyzes the transfer of a phosphate group to glutamate to form L-glutamate 5-phosphate	cd04242	2.06504e-120	11	263	Glutamate-5-kinase domain	PF01472;PF00696	3.0E-18;2.6E-39	282;10	351;242	PUA domain;Aspartate/glutamate/uridylate kinase	TIGR01027	1.5e-110	10	353	Glutamate 5-kinase/delta-1-pyrroline-5-carboxylate synthase	SM00359	3.7e-10	282	354	PUA domain
YT1_182_00284	proB	192952.MM_0818	7.9e-96	E	Catalyzes the transfer of a phosphate group to glutamate to form L-glutamate 5-phosphate	cd04242	7.40657e-123	11	263	Glutamate-5-kinase domain	PF01472;PF00696	5.5E-19;4.8E-41	282;10	353;242	PUA domain;Aspartate/glutamate/uridylate kinase	TIGR01027	5.1e-112	10	354	Glutamate 5-kinase/delta-1-pyrroline-5-carboxylate synthase	SM00359	2.8e-10	282	354	PUA domain
Yap2000.bin4.8_00955	proA	1094980.Mpsy_1151	7.3e-130	E	Catalyzes the NADPH-dependent reduction of L-glutamate 5-phosphate into L-glutamate 5-semialdehyde and phosphate. The product spontaneously undergoes cyclization to form 1-pyrroline-5- carboxylate	cd07079	0	4	409	GPR domain	PF00171	6.3e-17	5	279	Aldehyde dehydrogenase domain	TIGR00407	3.7e-161	10	404	GPR domain
YT1_182_00282	proA	720554.Clocl_1046	1.8e-136	E	Catalyzes the NADPH-dependent reduction of L-glutamate 5-phosphate into L-glutamate 5-semialdehyde and phosphate. The product spontaneously undergoes cyclization to form 1-pyrroline-5- carboxylate	cd07079	0	4	409	GPR domain	PF00171	6.6e-17	7	281	Aldehyde dehydrogenase domain	TIGR00407	1.3e-163	10	404	GPR domain
Yap2000.bin4.8_00956	proC	237368.SCABRO_00411	1.9e-67	E	Catalyzes the reduction of 1-pyrroline-5-carboxylate (PCA) to L-proline						PF03807;PF14748	4.4E-21;5.3E-38	3;159	96;263	Pyrroline-5-carboxylate reductase, catalytic, N-terminal;Pyrroline-5-carboxylate reductase, dimerisation domain	TIGR00112	6.7e-85	4	263	Pyrroline-5-carboxylate reductase
YT1_182_00280	proC	237368.SCABRO_00411	2.6e-61	E	Catalyzes the reduction of 1-pyrroline-5-carboxylate (PCA) to L-proline						PF03807;PF14748	1.8E-19;1.8E-37	4;159	96;263	Pyrroline-5-carboxylate reductase, catalytic, N-terminal;Pyrroline-5-carboxylate reductase, dimerisation domain	TIGR00112	4.9e-84	4	263	Pyrroline-5-carboxylate reductase
Yap2000.bin4.8_00154	ilvB	304371.MCP_2700	9.2e-165	E	TIGRFAM acetolactate synthase, large subunit, biosynthetic type	cd07035;cd02015	1.96263E-67;1.0391E-100	5;365	161;550	;Acetolactate synthase large subunit, TPP binding domain	PF02775;PF00205;PF02776	1.5E-48;4.5E-49;1.5E-51	387;192;1	535;327;169	Thiamine pyrophosphate enzyme, C-terminal TPP-binding;Thiamine pyrophosphate enzyme, central domain;Thiamine pyrophosphate enzyme, N-terminal TPP-binding domain	TIGR00118	1.3e-234	1	556	Acetolactate synthase, large subunit, biosynthetic
YT1_182_00429	ilvB	304371.MCP_2700	2.6e-167	E	TIGRFAM acetolactate synthase, large subunit, biosynthetic type	cd07035;cd02015	3.68213E-69;4.86535E-102	5;366	161;551	;Acetolactate synthase large subunit, TPP binding domain	PF02775;PF00205;PF02776	7.7E-49;2.0E-48;5.5E-52	388;192;1	536;327;169	Thiamine pyrophosphate enzyme, C-terminal TPP-binding;Thiamine pyrophosphate enzyme, central domain;Thiamine pyrophosphate enzyme, N-terminal TPP-binding domain	TIGR00118	5.3e-233	1	556	Acetolactate synthase, large subunit, biosynthetic
Yap2000.bin4.8_00146	ilvC	349741.Amuc_1178	1.3e-126	E	Involved in the biosynthesis of branched-chain amino acids (BCAA). Catalyzes an alkyl-migration followed by a ketol- acid reduction of (S)-2-acetolactate (S2AL) to yield (R)-2,3- dihydroxy-isovalerate. In the isomerase reaction, S2AL is rearranged via a Mg-dependent methyl migration to produce 3- hydroxy-3-methyl-2-ketobutyrate (HMKB). In the reductase reaction, this 2-ketoacid undergoes a metal-…						PF01450;PF07991	6.8E-57;8.1E-61	189;15	331;183	Ketol-acid reductoisomerase, C-terminal;Ketol-acid reductoisomerase, N-terminal	TIGR00465	1e-115	15	332	Ketol-acid reductoisomerase
YT1_182_00422	ilvC	349741.Amuc_1178	1.2e-127	E	Involved in the biosynthesis of branched-chain amino acids (BCAA). Catalyzes an alkyl-migration followed by a ketol- acid reduction of (S)-2-acetolactate (S2AL) to yield (R)-2,3- dihydroxy-isovalerate. In the isomerase reaction, S2AL is rearranged via a Mg-dependent methyl migration to produce 3- hydroxy-3-methyl-2-ketobutyrate (HMKB). In the reductase reaction, this 2-ketoacid undergoes a metal-…						PF01450;PF07991	8.3E-55;6.8E-63	189;15	330;183	Ketol-acid reductoisomerase, C-terminal;Ketol-acid reductoisomerase, N-terminal	TIGR00465	5.8e-117	15	332	Ketol-acid reductoisomerase
Yap2000.bin4.8_00143	ilvD	1236689.MMALV_03290	1.3e-160	E	Belongs to the IlvD Edd family						PF00920	6.1e-186	33	539	Dihydroxy-acid/6-phosphogluconate dehydratase	TIGR00110	3.4e-196	14	537	Dihydroxy-acid dehydratase
YT1_182_00419	ilvD	1236689.MMALV_03290	1.3e-160	E	Belongs to the IlvD Edd family						PF00920	6.6e-183	33	539	Dihydroxy-acid/6-phosphogluconate dehydratase	TIGR00110	4.5e-195	14	537	Dihydroxy-acid dehydratase
Yap2000.bin4.8_00141	ilvE	289376.THEYE_A1153	1.2e-91	E	Belongs to the class-IV pyridoxal-phosphate-dependent aminotransferase family	cd01557	2.46566e-101	20	287	Branched-chain aminotransferase	PF01063	2.5e-51	33	259	Aminotransferase class IV	TIGR01122	1.9e-119	8	299	Branched-chain amino acid aminotransferase I
YT1_182_00417	ilvE	289376.THEYE_A1153	7.2e-92	E	Belongs to the class-IV pyridoxal-phosphate-dependent aminotransferase family	cd01557	1.76701e-105	20	287	Branched-chain aminotransferase	PF01063	1.2e-51	33	259	Aminotransferase class IV	TIGR01122	9.3e-120	8	299	Branched-chain amino acid aminotransferase I
Yap2000.bin4.8_00155	leuA	264732.Moth_2255	1.3e-149	H	Catalyzes the condensation of the acetyl group of acetyl-CoA with 3-methyl-2-oxobutanoate (2-oxoisovalerate) to form 3-carboxy-3-hydroxy-4-methylpentanoate (2-isopropylmalate)	cd07940	2.27081e-178	12	280		PF00682;PF08502	2.0E-97;1.2E-31	9;375	279;508	Pyruvate carboxyltransferase;2-isopropylmalate synthase LeuA, allosteric (dimerisation) domain	TIGR00973	9.9e-209	9	506	2-isopropylmalate synthase, bacterial-type	SM00917	6.5e-28	375	509	2-isopropylmalate synthase LeuA, allosteric (dimerisation) domain
YT1_182_00430	leuA	635013.TherJR_0363	3.8e-149	E	Catalyzes the condensation of the acetyl group of acetyl-CoA with 3-methyl-2-oxobutanoate (2-oxoisovalerate) to form 3-carboxy-3-hydroxy-4-methylpentanoate (2-isopropylmalate)	cd07940	0	12	280		PF00682;PF08502	7.9E-99;3.8E-31	9;375	279;508	Pyruvate carboxyltransferase;2-isopropylmalate synthase LeuA, allosteric (dimerisation) domain	TIGR00973	1.3e-207	9	506	2-isopropylmalate synthase, bacterial-type	SM00917	9.2e-27	375	509	2-isopropylmalate synthase LeuA, allosteric (dimerisation) domain
Yap2000.bin4.8_00151	leuC	1089553.Tph_c19830	6.9e-149	H	Catalyzes the isomerization between 2-isopropylmalate and 3-isopropylmalate, via the formation of 2-isopropylmaleate	cd01583	0	31	413	3-Isopropylmalate dehydratase, catalytic domain	PF00330	8.2e-102	7	411	Aconitase/3-isopropylmalate dehydratase large subunit, alpha/beta/alpha domain	TIGR01343;TIGR02083;TIGR02086	1.8E-189;2.0E-195;6.6E-163	4;4;3	417;418;417	Homoaconitase/3-isopropylmalate dehydratase, large subunit;3-isopropylmalate dehydratase, large subunit, bacteria;Homoaconitase/3-isopropylmalate dehydratase, large subunit, prokaryotic
YT1_182_00427	leuC	926692.AZYG01000011_gene1119	1.6e-145	H	Catalyzes the isomerization between 2-isopropylmalate and 3-isopropylmalate, via the formation of 2-isopropylmaleate	cd01583	0	31	415	3-Isopropylmalate dehydratase, catalytic domain	PF00330	1.5e-104	7	413	Aconitase/3-isopropylmalate dehydratase large subunit, alpha/beta/alpha domain	TIGR01343;TIGR02083;TIGR02086	2.9E-186;7.9E-190;1.6E-159	4;4;3	419;420;420	Homoaconitase/3-isopropylmalate dehydratase, large subunit;3-isopropylmalate dehydratase, large subunit, bacteria;Homoaconitase/3-isopropylmalate dehydratase, large subunit, prokaryotic
Yap2000.bin4.8_00150	leuD	319795.Dgeo_1032	3.3e-51	E	Catalyzes the isomerization between 2-isopropylmalate and 3-isopropylmalate, via the formation of 2-isopropylmaleate	cd01577	5.85216e-38	10	121	3-isopropylmalate dehydratase, swivel domain	PF00694	2.5e-23	35	105	Aconitase A/isopropylmalate dehydratase small subunit, swivel domain	TIGR02087	1.5e-59	11	159	Hydrolyase LeuD/HacB/DmdB
Yap2000.bin4.8_00836	leuD	1121423.JONT01000018_gene144	4.6e-48	E	Catalyzes the isomerization between 2-isopropylmalate and 3-isopropylmalate, via the formation of 2-isopropylmaleate	cd01577	2.07145e-35	11	121	3-isopropylmalate dehydratase, swivel domain	PF00694	3.9e-18	46	101	Aconitase A/isopropylmalate dehydratase small subunit, swivel domain	TIGR02087	2e-60	7	160	Hydrolyase LeuD/HacB/DmdB
YT1_182_00426	leuD	684949.ATTJ01000001_gene2475	3.8e-48	E	Catalyzes the isomerization between 2-isopropylmalate and 3-isopropylmalate, via the formation of 2-isopropylmaleate	cd01577	3.54634e-40	27	138	3-isopropylmalate dehydratase, swivel domain	PF00694	1.4e-23	25	122	Aconitase A/isopropylmalate dehydratase small subunit, swivel domain	TIGR02087	4e-59	20	176	Hydrolyase LeuD/HacB/DmdB
Yap2000.bin4.8_00149	leuB	192952.MM_1489	5e-143	C	PFAM isocitrate isopropylmalate dehydrogenase						PF00180	2.6e-96	4	369	Isopropylmalate dehydrogenase-like domain						SM01329	3.7e-167	4	369	Isopropylmalate dehydrogenase-like domain
YT1_182_00425	leuB	192952.MM_1489	4.7e-149	C	PFAM isocitrate isopropylmalate dehydrogenase						PF00180	2.1e-91	5	370	Isopropylmalate dehydrogenase-like domain						SM01329	5.8e-156	5	370	Isopropylmalate dehydrogenase-like domain
Yap2000.bin4.8_00141	ilvE	289376.THEYE_A1153	1.2e-91	E	Belongs to the class-IV pyridoxal-phosphate-dependent aminotransferase family	cd01557	2.46566e-101	20	287	Branched-chain aminotransferase	PF01063	2.5e-51	33	259	Aminotransferase class IV	TIGR01122	1.9e-119	8	299	Branched-chain amino acid aminotransferase I
YT1_182_00417	ilvE	289376.THEYE_A1153	7.2e-92	E	Belongs to the class-IV pyridoxal-phosphate-dependent aminotransferase family	cd01557	1.76701e-105	20	287	Branched-chain aminotransferase	PF01063	1.2e-51	33	259	Aminotransferase class IV	TIGR01122	9.3e-120	8	299	Branched-chain amino acid aminotransferase I
Energy production and conversion
Yap2000.bin4.8_00470	atpA	1151117.AJLF01000002_gene239	5e-214	C	Produces ATP from ADP in the presence of a proton gradient across the membrane. The archaeal alpha chain is a catalytic subunit	cd01134;cd18111;cd18119	0.0;1.84814E-60;7.52494E-36	68;447;1	432;551;67	;;	PF16886;PF02874;PF00006	1.7E-40;1.2E-15;5.8E-94	82;4;209	200;66;430	ATPsynthase alpha/beta subunit, N-terminal extension;ATPase, F1/V1/A1 complex, alpha/beta subunit, N-terminal domain;ATPase, F1/V1/A1 complex, alpha/beta subunit, nucleotide-binding domain
YT1_182_01455	atpA	1151117.AJLF01000002_gene239	1.8e-216	C	Produces ATP from ADP in the presence of a proton gradient across the membrane. The archaeal alpha chain is a catalytic subunit	cd01134;cd18111;cd18119	0.0;3.54594E-59;1.54578E-35	68;447;1	432;551;67	;;	PF16886;PF02874;PF00006	5.0E-42;4.1E-15;4.1E-93	82;4;209	200;66;430	ATPsynthase alpha/beta subunit, N-terminal extension;ATPase, F1/V1/A1 complex, alpha/beta subunit, N-terminal domain;ATPase, F1/V1/A1 complex, alpha/beta subunit, nucleotide-binding domain
Yap2000.bin4.8_00471	atpB	70601.3	8.9e-196	C	Produces ATP from ADP in the presence of a proton gradient across the membrane. The archaeal beta chain is a regulatory subunit	cd01135;cd18118;cd18112	0.0;5.64884E-40;9.87618E-55	76;4;359	351;75;453	;;	PF02874;PF00006	2.4E-15;4.6E-62	8;131	74;349	ATPase, F1/V1/A1 complex, alpha/beta subunit, N-terminal domain;ATPase, F1/V1/A1 complex, alpha/beta subunit, nucleotide-binding domain
YT1_182_01456	atpB	70601.3	1.2e-191	C	Produces ATP from ADP in the presence of a proton gradient across the membrane. The archaeal beta chain is a regulatory subunit	cd01135;cd18118;cd18112	0.0;7.68302E-40;4.75113E-52	76;4;359	351;75;453	;;	PF02874;PF00006	8.8E-15;3.4E-63	8;131	74;349	ATPase, F1/V1/A1 complex, alpha/beta subunit, N-terminal domain;ATPase, F1/V1/A1 complex, alpha/beta subunit, nucleotide-binding domain
Yap2000.bin4.8_00468	atpC	419665.Maeo_0063	4.3e-28	C	Produces ATP from ADP in the presence of a proton gradient across the membrane						PF01992	3.8e-41	66	390	ATPase, V0 complex, c/d subunit
YT1_182_01453	atpC	419665.Maeo_0063	3.6e-30	C	Produces ATP from ADP in the presence of a proton gradient across the membrane						PF01992	8.7e-45	73	398	ATPase, V0 complex, c/d subunit
Yap2000.bin4.8_00472	atpD	634498.mru_0703	1e-20	C	Produces ATP from ADP in the presence of a proton gradient across the membrane						PF01813	2.6e-52	10	198	ATPase, V1 complex, subunit D	TIGR00309	2e-51	2	201	ATPase, V1 complex, subunit D
YT1_182_01457	atpD	1220534.B655_0737	5.5e-35	C	Produces ATP from ADP in the presence of a proton gradient across the membrane						PF01813	1.8e-51	10	199	ATPase, V1 complex, subunit D	TIGR00309	8.6e-53	1	202	ATPase, V1 complex, subunit D
Yap2000.bin4.8_00465	atpI	573064.Mefer_0459	5.1e-71	C	Belongs to the V-ATPase 116 kDa subunit family						PF01496;PF01496	1.7E-10;1.2E-16	542;173	628;425	V-type ATPase, V0 complex, 116kDa subunit family;V-type ATPase, V0 complex, 116kDa subunit family
YT1_182_01450	atpI	573064.Mefer_0459	9e-76	C	Belongs to the V-ATPase 116 kDa subunit family	cd17365	6.16217e-06	486	599		PF01496;PF01496	1.8E-9;6.3E-18	543;185	628;410	V-type ATPase, V0 complex, 116kDa subunit family;V-type ATPase, V0 complex, 116kDa subunit family
Yap2000.bin4.8_00466	atpK	69014.TK1598	1.7e-23	C	subunit K	cd18180;cd18179	2.44433E-10;9.47146E-8	90;9	151;68	;	PF00137;PF00137	2.0E-9;1.1E-11	94;13	152;71	V-ATPase proteolipid subunit C-like domain;V-ATPase proteolipid subunit C-like domain
YT1_182_01451	atpK	1042877.GQS_06510	1.7e-23	C	subunit K	cd18180;cd18179	4.82666E-11;1.08574E-9	90;9	151;68	;	PF00137;PF00137	5.1E-10;3.3E-12	94;13	152;71	V-ATPase proteolipid subunit C-like domain;V-ATPase proteolipid subunit C-like domain
Yap2000.bin4.8_01430	hydA	340099.Teth39_1456	2.7e-164	C	NADH ubiquinone oxidoreductase, subunit G, iron-sulphur binding	cd00207	2.502e-09	7	72	2Fe-2S ferredoxin-type iron-sulfur binding domain	PF10588;PF02256;PF13510;PF02906;PF00037	2.7E-8;5.0E-21;1.5E-19;1.2E-89;1.6E-6	83;514;3;222;187	121;565;76;503;206	NADH:ubiquinone oxidoreductase, subunit G, iron-sulphur binding;Iron hydrogenase, small subunit;;Iron hydrogenase, large subunit, C-terminal;4Fe-4S ferredoxin-type, iron-sulphur binding domain	TIGR02512	6.3e-148	139	506	Iron hydrogenase, subset	SM00929;SM00902	2.5E-4;5.2E-20	83;508	124;567	NADH:ubiquinone oxidoreductase, subunit G, iron-sulphur binding;Iron hydrogenase, small subunit
YT1_182_01177		1304284.L21TH_2535	6e-164	C	iron hydrogenase, small subunit	cd00207	1.59641e-09	2	72	2Fe-2S ferredoxin-type iron-sulfur binding domain	PF10588;PF02256;PF02906;PF00037;PF13510	7.0E-8;2.6E-21;2.5E-90;1.6E-7;3.6E-20	83;514;222;186;1	121;565;503;206;76	NADH:ubiquinone oxidoreductase, subunit G, iron-sulphur binding;Iron hydrogenase, small subunit;Iron hydrogenase, large subunit, C-terminal;4Fe-4S ferredoxin-type, iron-sulphur binding domain;	TIGR02512	1.7e-149	139	506	Iron hydrogenase, subset	SM00929;SM00902	3.7E-5;3.9E-20	83;508	124;567	NADH:ubiquinone oxidoreductase, subunit G, iron-sulphur binding;Iron hydrogenase, small subunit
Yap2000.bin4.8_01431	nqo1	688269.Theth_1569	1.8e-81	C	PFAM Respiratory-chain NADH dehydrogenase domain, 51 kDa subunit						PF10589;PF01512;PF10531	8.9E-27;2.5E-42;4.7E-7	286;28;204	366;189;249	NADH-ubiquinone oxidoreductase 51kDa subunit, iron-sulphur binding domain;NADH-ubiquinone oxidoreductase 51kDa subunit, FMN-binding domain;Soluble ligand binding domain						SM00928	7.1e-19	283	328	NADH-ubiquinone oxidoreductase 51kDa subunit, iron-sulphur binding domain
YT1_182_01178		1150474.JQJI01000002_gene1193	5.3e-81	C	Respiratory-chain NADH dehydrogenase domain, 51 kDa subunit						PF10589;PF01512;PF10531	5.3E-27;2.6E-43;1.0E-7	284;28;204	366;189;249	NADH-ubiquinone oxidoreductase 51kDa subunit, iron-sulphur binding domain;NADH-ubiquinone oxidoreductase 51kDa subunit, FMN-binding domain;Soluble ligand binding domain						SM00928	1.4e-17	283	328	NADH-ubiquinone oxidoreductase 51kDa subunit, iron-sulphur binding domain
Yap2000.bin4.8_01432		443254.Marpi_1015	1.2e-25	C	PFAM NADH dehydrogenase (ubiquinone) 24 kDa subunit	cd03064	1.1568e-28	65	140	NuoE domain	PF01257	1.5e-42	8	139
YT1_182_01179		443254.Marpi_1015	2e-28	C	PFAM NADH dehydrogenase (ubiquinone) 24 kDa subunit	cd03064	5.44425e-28	63	140	NuoE domain	PF01257	1.2e-42	8	140
Yap2000.bin4.8_01328	rnfA	373903.Hore_14310	2e-58	C	Part of a membrane complex involved in electron transport						PF02508	1.7e-60	6	191	NqrDE/RnfAE	TIGR01943	4.5e-79	4	191	Ion-translocating oxidoreductase complex, subunit RnfA/RsxA
YT1_182_00578	rnfA	574087.Acear_0537	1.3e-57	C	Part of a membrane complex involved in electron transport						PF02508	5.5e-62	6	192	NqrDE/RnfAE	TIGR01943	1.8e-79	4	192	Ion-translocating oxidoreductase complex, subunit RnfA/RsxA
Yap2000.bin4.8_01327	rnfB	555079.Toce_0703	4.3e-48	C	TIGRFAM electron transport complex, RnfABCDGE type, B subunit	cd10549	1.81524e-30	133	258		PF04060;PF00037;PF12800;PF00037	2.2E-13;4.8E-8;0.13;2.3E-8	42;237;214;162	74;258;226;184	4Fe-4S domain;4Fe-4S ferredoxin-type, iron-sulphur binding domain;4Fe-4S ferredoxin-type, iron-sulphur binding domain;4Fe-4S ferredoxin-type, iron-sulphur binding domain	TIGR01944	2.1e-27	3	195	Ion-translocating oxidoreductase complex, RnfB/RsxB
YT1_182_00579	rnfB	572479.Hprae_1240	1.1e-54	C	TIGRFAM electron transport complex, RnfABCDGE type, B subunit	cd10549	3.0875e-27	133	258		PF04060;PF13187;PF12837	2.2E-13;3.7E-8;9.0E-7	42;214;162	74;258;184	4Fe-4S domain;4Fe-4S ferredoxin-type, iron-sulphur binding domain;4Fe-4S ferredoxin-type, iron-sulphur binding domain	TIGR01944	1.3e-22	2	99	Ion-translocating oxidoreductase complex, RnfB/RsxB
Yap2000.bin4.8_01332	rnfC	1304284.L21TH_2143	6.1e-124	C	Belongs to the 4Fe4S bacterial-type ferredoxin family. RnfC subfamily						PF13375;PF13237;PF10531;PF01512	1.1E-33;4.3E-8;2.1E-14;8.3E-53	5;357;284;126	101;413;332;271	RnfC Barrel sandwich hybrid domain;4Fe-4S ferredoxin-type, iron-sulphur binding domain;Soluble ligand binding domain;NADH-ubiquinone oxidoreductase 51kDa subunit, FMN-binding domain	TIGR01945	1.4e-166	5	432	Ion-translocating oxidoreductase complex, subunit RnfC/RsxC
YT1_182_00574	rnfC	1304284.L21TH_2143	3.4e-122	C	Belongs to the 4Fe4S bacterial-type ferredoxin family. RnfC subfamily						PF13375;PF13237;PF10531;PF01512	7.8E-35;1.3E-8;1.9E-14;3.9E-52	5;357;284;126	100;413;332;271	RnfC Barrel sandwich hybrid domain;4Fe-4S ferredoxin-type, iron-sulphur binding domain;Soluble ligand binding domain;NADH-ubiquinone oxidoreductase 51kDa subunit, FMN-binding domain	TIGR01945	1.2e-163	5	432	Ion-translocating oxidoreductase complex, subunit RnfC/RsxC
Yap2000.bin4.8_01331	rnfD	555079.Toce_0699	5.3e-90	C	Part of a membrane complex involved in electron transport						PF03116	1.1e-122	6	300	Ion-translocating oxidoreductase NqrB/RnfD	TIGR01946	5.4e-104	9	300	Ion-translocating oxidoreductase complex Rnf, subunit D
YT1_182_00575	rnfD	373903.Hore_14340	1.1e-87	C	Part of a membrane complex involved in electron transport						PF03116	4.7e-118	7	301	Ion-translocating oxidoreductase NqrB/RnfD	TIGR01946	1.5e-100	10	301	Ion-translocating oxidoreductase complex Rnf, subunit D
Yap2000.bin4.8_01329	rnfE	572479.Hprae_1242	8e-63	C	Part of a membrane complex involved in electron transport						PF02508	1e-61	6	188	NqrDE/RnfAE	TIGR01948	1.4e-66	8	196	Ion-translocating oxidoreductase complex subunit E
YT1_182_00577	rnfE	572479.Hprae_1242	4.7e-63	C	Part of a membrane complex involved in electron transport						PF02508	6.5e-62	5	187	NqrDE/RnfAE	TIGR01948	3.3e-67	7	195	Ion-translocating oxidoreductase complex subunit E
Yap2000.bin4.8_01330	rnfG	572479.Hprae_1243	4.9e-16	C	Part of a membrane complex involved in electron transport						PF04205	1.4e-15	96	171	FMN-binding						SM00900	1.3e-15	96	173	FMN-binding
YT1_182_00576	rnfG	1209989.TepiRe1_2029	6.2e-19	P	Part of a membrane complex involved in electron transport						PF04205	8.8e-16	97	171	FMN-binding						SM00900	8.8e-17	97	174	FMN-binding
Yap2000.bin4.8_00742	bcd	293826.Amet_3091	2.7e-120	I	acyl-CoA dehydrogenase						PF02771;PF00441;PF02770	6.5E-40;4.4E-55;1.4E-26	7;231;122	118;379;217	Acyl-CoA dehydrogenase/oxidase, N-terminal;Acyl-CoA dehydrogenase/oxidase C-terminal;Acyl-CoA oxidase/dehydrogenase, central domain
YT1_182_00084	bcd	293826.Amet_3091	5.2e-119	I	acyl-CoA dehydrogenase	cd01158	0	8	381		PF02771;PF00441;PF02770	6.5E-40;5.1E-53;2.4E-25	6;231;122	118;379;217	Acyl-CoA dehydrogenase/oxidase, N-terminal;Acyl-CoA dehydrogenase/oxidase C-terminal;Acyl-CoA oxidase/dehydrogenase, central domain
Yap2000.bin4.8_00743	etfB	865861.AZSU01000002_gene3063	6.7e-86	C	Electron transfer flavoprotein	cd01714	1.1572e-101	2	202	Electron transfer flavoprotein, beta subunit, N-terminal	PF01012	1.2e-54	23	205	Electron transfer flavoprotein, alpha/beta-subunit, N-terminal						SM00893	4.6e-66	22	210	Electron transfer flavoprotein, alpha/beta-subunit, N-terminal
YT1_182_00085	etfB	1321814.HMPREF9089_00354	1.1e-85	C	Psort location Cytoplasmic, score	cd01714	2.2094e-89	3	203	Electron transfer flavoprotein, beta subunit, N-terminal	PF01012	6.2e-53	23	206	Electron transfer flavoprotein, alpha/beta-subunit, N-terminal						SM00893	3.7e-67	22	211	Electron transfer flavoprotein, alpha/beta-subunit, N-terminal
Yap2000.bin4.8_00744	etfA	580327.Tthe_1658	3.3e-116	C	electron transfer flavoprotein, alpha subunit	cd01715	2.83874e-52	75	244	Electron transfer flavoprotein, alpha subunit, N-terminal	PF01012;PF00766;PF13187	1.6E-47;2.5E-37;1.4E-6	76;276;10	254;358;54	Electron transfer flavoprotein, alpha/beta-subunit, N-terminal;Electron transfer flavoprotein, alpha subunit, C-terminal;4Fe-4S ferredoxin-type, iron-sulphur binding domain						SM00893	1.8e-53	76	264	Electron transfer flavoprotein, alpha/beta-subunit, N-terminal
YT1_182_00086	etfA	580327.Tthe_1658	3.3e-116	C	electron transfer flavoprotein, alpha subunit	cd01715	1.64495e-54	75	252	Electron transfer flavoprotein, alpha subunit, N-terminal	PF01012;PF00037;PF00766	2.4E-48;3.3E-6;4.1E-39	76;5;276	253;26;358	Electron transfer flavoprotein, alpha/beta-subunit, N-terminal;4Fe-4S ferredoxin-type, iron-sulphur binding domain;Electron transfer flavoprotein, alpha subunit, C-terminal						SM00893	1.7e-54	76	264	Electron transfer flavoprotein, alpha/beta-subunit, N-terminal
Transporter
Yap2000.bin4.8_00112	corA	1295642.H839_03891	2e-53	P	Mediates influx of magnesium ions	cd12822	5.49764e-116	54	349		PF01544	1.7e-67	52	345	Mg2+ transporter protein, CorA-like/Zinc transport protein ZntB	TIGR00383	1.5e-77	26	347	Magnesium/cobalt transport protein CorA
Yap2000.bin4.8_00816	corA	1047013.AQSP01000110_gene67	2.8e-127	P	CorA-like Mg2+ transporter protein	cd12828	5.45437e-179	61	354		PF01544	3.3e-75	61	348	Mg2+ transporter protein, CorA-like/Zinc transport protein ZntB	TIGR00383	6.7e-101	55	354	Magnesium/cobalt transport protein CorA
YT1_182_00606	corA	1174504.AJTN02000234_gene3179	5.6e-53	P	Mediates influx of magnesium ions	cd12822	2.73363e-114	35	330		PF01544	1.6e-69	32	326	Mg2+ transporter protein, CorA-like/Zinc transport protein ZntB	TIGR00383	1.2e-77	8	328	Magnesium/cobalt transport protein CorA
Yap2000.bin4.8_00534	feoB	574087.Acear_0066	8.9e-184	P	Ferrous iron transport	cd01879	2.47935e-72	5	160	FeoB-type guanine nucleotide-binding (G) domain	PF07670;PF07664;PF07670;PF02421	9.3E-17;9.2E-10;1.4E-13;6.3E-53	445;390;287;2	540;438;381;153	Nucleoside transporter/FeoB GTPase, Gate domain;Ferrous iron transport protein B, C-terminal;Nucleoside transporter/FeoB GTPase, Gate domain;FeoB-type guanine nucleotide-binding (G) domain	TIGR00231	5e-18	1	153	Small GTP-binding protein domain
YT1_182_00359	feoB	373903.Hore_05070	4.4e-17	P	Ferrous iron transport						PF07670	4.1e-06	1	49	Nucleoside transporter/FeoB GTPase, Gate domain
Yap2000.bin4.8_01514	yrbG	386456.JQKN01000003_gene360	3.3e-47	P	Na Ca antiporter, CaCA family						PF01699;PF01699	2.7E-21;2.5E-21	6;169	147;309	Sodium/calcium exchanger membrane region;Sodium/calcium exchanger membrane region
YT1_182_01186	yrbG	386456.JQKN01000003_gene360	2e-44	P	Na Ca antiporter, CaCA family						PF01699;PF01699	1.1E-20;2.7E-21	5;168	145;307	Sodium/calcium exchanger membrane region;Sodium/calcium exchanger membrane region
Yap2000.bin4.8_01511		877455.Metbo_0714	5.6e-37	E	amino acid	cd02440	3.65187e-06	582	686		PF13649;PF13520	8.0E-7;1.9E-47	582;117	678;505	Methyltransferase domain 25;Amino acid/polyamine transporter I
Yap2000.bin4.8_00579		877455.Metbo_0714	3.7e-37	E	amino acid	cd02440	4.14559e-10	471	577		PF13520;PF08242	4.7E-49;1.6E-11	8;473	394;572	Amino acid/polyamine transporter I;Methyltransferase type 12
YT1_182_00781		877455.Metbo_0714	1.3e-34	E	amino acid	cd02440	8.65019e-07	471	577		PF13520;PF08242	9.2E-46;2.2E-9	9;473	410;571	Amino acid/polyamine transporter I;Methyltransferase type 12
YT1_182_01187		877455.Metbo_0714	6.5e-36	E	amino acid	cd02440	4.78722e-06	623	726		PF13649;PF13520	6.7E-8;5.9E-47	623;158	718;546	Methyltransferase domain 25;Amino acid/polyamine transporter I
Yap2000.bin4.8_01474	ydiK_1	1424334.W822_13570	3.4e-35	S	AI-2E family transporter						PF01594	1.1e-52	13	351	Transmembrane protein TqsA-like
YT1_182_00328		215803.DB30_7895	8.4e-32	S	AI-2E family transporter						PF01594	6.9e-51	46	384	Transmembrane protein TqsA-like
Yap2000.bin4.8_01486	hppA	373903.Hore_15760	1.4e-185	C	Sodium pump that utilizes the energy of pyrophosphate hydrolysis as the driving force for Na( ) movement across the membrane						PF03030	1.2e-267	10	649	Pyrophosphate-energised proton pump	TIGR01104	2.5e-249	3	653	Pyrophosphate-energised proton pump
YT1_182_01175	hppA	445971.ANASTE_00877	3.5e-184	C	Sodium pump that utilizes the energy of pyrophosphate hydrolysis as the driving force for Na( ) movement across the membrane						PF03030	1.1e-268	10	648	Pyrophosphate-energised proton pump	TIGR01104	5.3e-247	5	652	Pyrophosphate-energised proton pump
