# Supplementary material for: Comparative genomic analysis reveals metabolic flexibility of Woesearchaeota
Source: Nat Commun. 2021 Sep 6;12:5281. doi: 10.1038/s41467-021-25565-9 (PMC8421398; doi:10.1038/s41467-021-25565-9)
Supplement: Supplementary file 8 — Supplementary Data 5 [file 41467_2021_25565_MOESM8_ESM.xlsx]

## Sheet: Supplementary Data 4
Supplementary Data 5 | Gene gain events predicted at the six nodes (node 92 to node 91, node 91 to node 87, node 87 to node 82, node 82 to node 73, node 82 to node 79, node 79 to 74). OG refers to orthologous groups obtained with Orthofinder as described in Methods. Name refers to preferred gene name used in eggNOG (v5.0) clusters and COG category was sourced from first cluster of orthologous gro…
92 => 91
OG	Name	COG category	COG function	COG group	eggnong description	Pfam accession	Pfam description	TIGRFAM accession	TIGRFAM description	KEGG accession	KEGG description	events
OG0000000		K	Transcription	INFORMATION STORAGE AND PROCESSING	Transcriptional regulator, TrmB	PF01978	Sugar-specific transcriptional regulator TrmB			K23356	HTH-type transcriptional regulator, sugar sensing transcriptional regulator	Transfer
OG0000002	galE	M	Cell wall/membrane/envelope biogenesis	CELLULAR PROCESSES AND SIGNALING	PFAM NAD-dependent epimerase dehydratase	PF01370	NAD dependent epimerase/dehydratase family			K01784	UDP-glucose 4-epimerase [EC:5.1.3.2]	Transfer
OG0000005	rfbM	M	Cell wall/membrane/envelope biogenesis	CELLULAR PROCESSES AND SIGNALING	Nucleotidyl transferase	PF00483	Nucleotidyl transferase			K16881	mannose-1-phosphate guanylyltransferase / phosphomannomutase [EC:2.7.7.13 5.4.2.8]	Transfer
OG0000006	hit	F	Nucleotide transport and metabolism	METABOLISM	Scavenger mRNA decapping enzyme C-term binding	PF01230	HIT domain			K02503	histidine triad (HIT) family protein	Transfer
OG0000010												Transfer
OG0000012		C	Energy production and conversion	METABOLISM	B12 binding domain	PF04055	Radical SAM superfamily			K04034	anaerobic magnesium-protoporphyrin IX monomethyl ester cyclase [EC:1.21.98.3]	Transfer
OG0000013		S	Function unknown	POORLY CHARACTERIZED	HAD-hyrolase-like	PF13242	HAD-hyrolase-like	TIGR01549	HAD-SF-IA-v1: HAD hydrolase, family IA, variant 1	K07025	putative hydrolase of the HAD superfamily	Transfer
OG0000017	xerD3	L	Replication, recombination and repair	INFORMATION STORAGE AND PROCESSING	Belongs to the 'phage' integrase family	PF00589	Phage integrase family			K04763	integrase/recombinase XerD	Transfer
OG0000022
OG0000024		S	Function unknown	POORLY CHARACTERIZED	Metallophosphoesterase, calcineurin superfamily	PF12850	Calcineurin-like phosphoesterase superfamily domain			K07096	uncharacterized protein	Transfer
OG0000025		G	Carbohydrate transport and metabolism	METABOLISM	Starch synthase catalytic domain	PF00534	Glycosyl transferases group 1			K16150	glycogen synthase [EC:2.4.1.11]	Transfer
OG0000026												Transfer
OG0000028	dph6	E	Amino acid transport and metabolism	METABOLISM	Diphthamide synthase	PF00733	Asparagine synthase			K01953	asparagine synthase (glutamine-hydrolysing) [EC:6.3.5.4]	Transfer
OG0000029		S	Function unknown	POORLY CHARACTERIZED	Domain in cystathionine beta-synthase and other proteins.	PF00571	CBS domain			K04767	acetoin utilization protein AcuB	Transfer
OG0000035		C	Energy production and conversion	METABOLISM	nitroreductase	PF00881	Nitroreductase family			K19286	FMN reductase [NAD(P)H] [EC:1.5.1.39]	Transfer
OG0000040	pan	O	Post-translational modification, protein turnover, and chaperones	CELLULAR PROCESSES AND SIGNALING	ATPase which is responsible for recognizing, binding, unfolding and translocation of substrate proteins into the archaeal 20S proteasome core particle. Is essential for opening the gate of the 20S proteasome via an interaction with its C- terminus, thereby allowing substrate entry and access to the site of proteolysis. Thus, the C-termini of the proteasomal ATPase function like a 'key in a lock' …	PF00004	ATPase family associated with various cellular activities (AAA)	TIGR01242	26Sp45: 26S proteasome subunit P45 family	K03420	proteasome regulatory subunit	Transfer
OG0000041	manB	G	Carbohydrate transport and metabolism	METABOLISM	Phosphoglucomutase/phosphomannomutase, alpha/beta/alpha domain III	PF00408	Phosphoglucomutase/phosphomannomutase, C-terminal domain			K15778	phosphomannomutase / phosphoglucomutase [EC:5.4.2.8 5.4.2.2]	Transfer
OG0000042	hstA	L	Replication, recombination and repair	INFORMATION STORAGE AND PROCESSING	Centromere kinetochore component CENP-T histone fold	PF00808	Histone-like transcription factor (CBF/NF-Y) and archaeal histone			K14535	transcription initiation factor TFIID subunit 9	Transfer
OG0000052										K11244	cell wall integrity and stress response component	Transfer
OG0000055	uppS	H	Coenzyme transport and metabolism	METABOLISM	Catalyzes the sequential condensation of isopentenyl diphosphate (IPP) with geranylgeranyl diphosphate (GGPP) to yield (2Z,6Z,10Z,14Z,18Z,22Z,26Z,30E,34E,38E)-undecaprenyl diphosphate (tritrans,heptacis-UPP). It is probably the precursor of glycosyl carrier lipids	PF01255	Putative undecaprenyl diphosphate synthase	TIGR00055	uppS: di-trans,poly-cis-decaprenylcistransferase	K15888	tritrans,polycis-undecaprenyl-diphosphate synthase [geranylgeranyl-diphosphate specific] [EC:2.5.1.89]	Transfer
OG0000058										K18599	nuclear migration protein JNM1	Transfer
OG0000061										K02847	O-antigen ligase [EC:2.4.1.-]	Transfer
OG0000067	mscS-1	M	Cell wall/membrane/envelope biogenesis	CELLULAR PROCESSES AND SIGNALING	Mechanosensitive ion channel	PF00924	Mechanosensitive ion channel			K03442	small conductance mechanosensitive channel
OG0000068						PF05123	S-layer like family, N-terminal region
OG0000069		N	Cell motility	CELLULAR PROCESSES AND SIGNALING	Type II/IV secretion system protein	PF00437	Type II/IV secretion system protein			K07332	archaeal flagellar protein FlaI
OG0000071		M	Cell wall/membrane/envelope biogenesis	CELLULAR PROCESSES AND SIGNALING	Domain present in PSD-95, Dlg, and ZO-1/2.	PF02163	Peptidase family M50			K07765	S2P endopeptidase [EC:3.4.24.85]
OG0000075	lig	L	Replication, recombination and repair	INFORMATION STORAGE AND PROCESSING	DNA ligase that seals nicks in double-stranded DNA during DNA replication, DNA recombination and DNA repair	PF04679	ATP dependent DNA ligase C terminal region	TIGR00574	dnl1: DNA ligase I, ATP-dependent (dnl1)	K10747	DNA ligase 1 [EC:6.5.1.1 6.5.1.6 6.5.1.7]	Origination
OG0000080	rpl13	J	Translation, ribosomal structure and biogenesis	INFORMATION STORAGE AND PROCESSING	This protein is one of the early assembly proteins of the 50S ribosomal subunit, although it is not seen to bind rRNA by itself. It is important during the early stages of 50S assembly	PF00572	Ribosomal protein L13	TIGR01077	L13_A_E: ribosomal protein uL13	K02872	large subunit ribosomal protein L13Ae	Transfer
OG0000087	dnaG	L	Replication, recombination and repair	INFORMATION STORAGE AND PROCESSING	RNA polymerase that catalyzes the synthesis of short RNA molecules used as primers for DNA polymerase during DNA replication. Also part of the exosome, which is a complex involved in RNA degradation. Acts as a poly(A)-binding protein that enhances the interaction between heteropolymeric, adenine-rich transcripts and the exosome	PF13662	Toprim domain			K02316	DNA primase [EC:2.7.7.101]
OG0000098	srp54	U	Intracellular trafficking, secretion, and vesicular transport	CELLULAR PROCESSES AND SIGNALING	Involved in targeting and insertion of nascent membrane proteins into the cytoplasmic membrane. Binds to the hydrophobic signal sequence of the ribosome-nascent chain (RNC) as it emerges from the ribosomes. The SRP-RNC complex is then targeted to the cytoplasmic membrane where it interacts with the SRP receptor FtsY	PF02881	SRP54-type protein, helical bundle domain			K03106	signal recognition particle subunit SRP54 [EC:3.6.5.4]	Transfer
OG0000099	pepB1	E	Amino acid transport and metabolism	METABOLISM	Thermophilic metalloprotease (M29)					K19689	aminopeptidase [EC:3.4.11.-]	Transfer
OG0000108		L	Replication, recombination and repair	INFORMATION STORAGE AND PROCESSING	Part of the Rad50 Mre11 complex, which is involved in the early steps of DNA double-strand break (DSB) repair. The complex may facilitate opening of the processed DNA ends to aid in the recruitment of HerA and NurA. Mre11 binds to DSB ends and has both double-stranded 3'-5' exonuclease activity and single- stranded endonuclease activity	PF00149	Calcineurin-like phosphoesterase			K03547	DNA repair protein SbcD/Mre11	Origination
OG0000116	rps4e	J	Translation, ribosomal structure and biogenesis	INFORMATION STORAGE AND PROCESSING	Belongs to the eukaryotic ribosomal protein eS4 family	PF00900	Ribosomal family S4e			K02987	small subunit ribosomal protein S4e
OG0000121	pol	L	Replication, recombination and repair	INFORMATION STORAGE AND PROCESSING	DNA polymerase	PF03104	DNA polymerase family B, exonuclease domain	TIGR00592	pol2: DNA polymerase (pol2)	K02319	DNA polymerase, archaea type [EC:2.7.7.7]
OG0000123	rps19e	J	Translation, ribosomal structure and biogenesis	INFORMATION STORAGE AND PROCESSING	May be involved in maturation of the 30S ribosomal subunit	PF01090	Ribosomal protein S19e			K02966	small subunit ribosomal protein S19e
OG0000125	rpoH	K	Transcription	INFORMATION STORAGE AND PROCESSING	DNA-dependent RNA polymerase catalyzes the transcription of DNA into RNA using the four ribonucleoside triphosphates as substrates	PF01191	RNA polymerase Rpb5, C-terminal domain			K03053	DNA-directed RNA polymerase subunit H [EC:2.7.7.6]	Origination
OG0000132	rpoL	K	Transcription	INFORMATION STORAGE AND PROCESSING	DNA-dependent RNA polymerase catalyzes the transcription of DNA into RNA using the four ribonucleoside triphosphates as substrates	PF13656	RNA polymerase Rpb3/Rpb11 dimerisation domain			K03056	DNA-directed RNA polymerase subunit L [EC:2.7.7.6]
OG0000149	rps5	J	Translation, ribosomal structure and biogenesis	INFORMATION STORAGE AND PROCESSING	With S4 and S12 plays an important role in translational accuracy	PF03719	Ribosomal protein S5, C-terminal domain	TIGR01020	uS5_euk_arch: ribosomal protein uS5	K02988	small subunit ribosomal protein S5
OG0000171		S	Function unknown	POORLY CHARACTERIZED	AI-2E family transporter	PF01594	AI-2E family transporter			K03548	putative permease
OG0000172	rps6e	J	Translation, ribosomal structure and biogenesis	INFORMATION STORAGE AND PROCESSING	Belongs to the eukaryotic ribosomal protein eS6 family	PF01092	Ribosomal protein S6e			K02991	small subunit ribosomal protein S6e
OG0000202	scpB	K	Transcription	INFORMATION STORAGE AND PROCESSING	segregation and condensation protein B	PF04079	Segregation and condensation complex subunit ScpB	TIGR00281	TIGR00281: segregation and condensation protein B	K06024	segregation and condensation protein B
OG0000209	rpl1	J	Translation, ribosomal structure and biogenesis	INFORMATION STORAGE AND PROCESSING	Binds directly to 23S rRNA. Probably involved in E site tRNA release	PF00687	Ribosomal protein L1p/L10e family			K02863	large subunit ribosomal protein L1
OG0000210	fen	L	Replication, recombination and repair	INFORMATION STORAGE AND PROCESSING	Structure-specific nuclease with 5'-flap endonuclease and 5'-3' exonuclease activities involved in DNA replication and repair. During DNA replication, cleaves the 5'-overhanging flap structure that is generated by displacement synthesis when DNA polymerase encounters the 5'-end of a downstream Okazaki fragment. Binds the unpaired 3'-DNA end and kinks the DNA to facilitate 5' cleavage specificity.…	PF00752	XPG N-terminal domain	TIGR03674	fen_arch: flap structure-specific endonuclease	K04799	flap endonuclease-1 [EC:3.-.-.-]
OG0000211		Q	Secondary metabolites biosynthesis, transport, and catabolism	METABOLISM	Conserved hypothetical protein 95	PF02475	Met-10+ like-protein			K15429	tRNA (guanine37-N1)-methyltransferase [EC:2.1.1.228]
OG0000214	fusA	J	Translation, ribosomal structure and biogenesis	INFORMATION STORAGE AND PROCESSING	Catalyzes the GTP-dependent ribosomal translocation step during translation elongation. During this step, the ribosome changes from the pre-translocational (PRE) to the post- translocational (POST) state as the newly formed A-site-bound peptidyl-tRNA and P-site-bound deacylated tRNA move to the P and E sites, respectively. Catalyzes the coordinated movement of the two tRNA molecules, the mRNA and…	PF00679	Elongation factor G C-terminus	TIGR00490	aEF-2: translation elongation factor aEF-2	K03234	elongation factor 2	Origination
OG0000222	polB	L	Replication, recombination and repair	INFORMATION STORAGE AND PROCESSING	DNA-directed DNA polymerase activity	PF04042	DNA polymerase alpha/epsilon subunit B			K02323	DNA polymerase II small subunit [EC:2.7.7.7]	Origination
OG0000223	hjc	L	Replication, recombination and repair	INFORMATION STORAGE AND PROCESSING	A structure-specific endonuclease that resolves Holliday junction (HJ) intermediates during genetic recombination. Cleaves 4-way DNA junctions introducing paired nicks in opposing strands, leaving a 5'-terminal phosphate and a 3'-terminal hydroxyl group that are ligated to produce recombinant products	PF01870	Archaeal holliday junction resolvase (hjc)			K03552	holliday junction resolvase Hjr [EC:3.1.22.4]	Transfer
OG0000228	rpl29	J	Translation, ribosomal structure and biogenesis	INFORMATION STORAGE AND PROCESSING	Belongs to the universal ribosomal protein uL29 family	PF00831	Ribosomal L29 protein	TIGR00012	L29: ribosomal protein uL29	K02904	large subunit ribosomal protein L29
OG0000238		K	Transcription	INFORMATION STORAGE AND PROCESSING	Cold shock protein	PF00313	'Cold-shock' DNA-binding domain			K03704	cold shock protein
OG0000249										K20460	lantibiotic transport system permease protein
OG0000259	rpl37ae	J	Translation, ribosomal structure and biogenesis	INFORMATION STORAGE AND PROCESSING	binds to the 23S rRNA	PF01780	Ribosomal L37ae protein family			K02921	large subunit ribosomal protein L37Ae
OG0000266	rfcL	L	Replication, recombination and repair	INFORMATION STORAGE AND PROCESSING	Part of the RFC clamp loader complex which loads the PCNA sliding clamp onto DNA	PF00004	ATPase family associated with various cellular activities (AAA)			K04800	replication factor C large subunit	Transfer
OG0000268	truD	J	Translation, ribosomal structure and biogenesis	INFORMATION STORAGE AND PROCESSING	Could be responsible for synthesis of pseudouridine from uracil-13 in transfer RNAs	PF01142	tRNA pseudouridine synthase D (TruD)			K06176	tRNA pseudouridine13 synthase [EC:5.4.99.27]	Transfer
OG0000272										K23305	PadR family transcriptional regulator, activator of gas vesicle formation
OG0000286
OG0000300	rpoE1	K	Transcription	INFORMATION STORAGE AND PROCESSING	RNA binding S1 domain protein	PF00575	S1 RNA binding domain	TIGR00448	rpoE: DNA-directed RNA polymerase	K03049	DNA-directed RNA polymerase subunit E' [EC:2.7.7.6]
OG0000301	ribL	F	Nucleotide transport and metabolism	METABOLISM	Catalyzes the transfer of the AMP portion of ATP to flavin mononucleotide (FMN) to produce flavin adenine dinucleotide (FAD) coenzyme	PF01467	Cytidylyltransferase-like	TIGR00125	cyt_tran_rel: cytidyltransferase-like domain	K14656	FAD synthetase [EC:2.7.7.2]	Transfer
OG0000318										K14346	solute carrier family 10 (sodium/bile acid cotransporter), member 6	Transfer
OG0000345	trmI	J	Translation, ribosomal structure and biogenesis	INFORMATION STORAGE AND PROCESSING	tRNA methyltransferase complex GCD14 subunit	PF08704	tRNA methyltransferase complex GCD14 subunit			K07442	tRNA (adenine57-N1/adenine58-N1)-methyltransferase catalytic subunit [EC:2.1.1.219 2.1.1.220]	Transfer
OG0000346		L	Replication, recombination and repair	INFORMATION STORAGE AND PROCESSING	TatD related DNase	PF01026	TatD related DNase	TIGR00010	TIGR00010: hydrolase, TatD family	K03424	TatD DNase family protein [EC:3.1.21.-]
OG0000349	top6B	L	Replication, recombination and repair	INFORMATION STORAGE AND PROCESSING	Relaxes both positive and negative superturns and exhibits a strong decatenase activity	PF09239	Topoisomerase VI B subunit, transducer	TIGR01052	top6b: DNA topoisomerase VI, B subunit	K03167	DNA topoisomerase VI subunit B [EC:5.6.2.2]
OG0000352										K03068	low density lipoprotein receptor-related protein 5/6	Origination
OG0000360	traB	S	Function unknown	POORLY CHARACTERIZED	Pheromone shutdown	PF01963	TraB family			K09973	uncharacterized protein
OG0000375
OG0000378						PF03604	DNA directed RNA polymerase, 7 kDa subunit			K03059	DNA-directed RNA polymerase subunit P [EC:2.7.7.6]
OG0000380						PF02594	Uncharacterised ACR, YggU family COG1872			K09131	uncharacterized protein	Origination
OG0000390	trm14	J	Translation, ribosomal structure and biogenesis	INFORMATION STORAGE AND PROCESSING	RNA methylase	PF01170	Putative RNA methylase family UPF0020			K16318	tRNA (guanine6-N2)-methyltransferase [EC:2.1.1.256]
OG0000407	rnp3	J	Translation, ribosomal structure and biogenesis	INFORMATION STORAGE AND PROCESSING	Part of ribonuclease P, a protein complex that generates mature tRNA molecules by cleaving their 5'-ends	PF01876	RNase P subunit p30			K03539	ribonuclease P/MRP protein subunit RPP1 [EC:3.1.26.5]
OG0000420	pepP	E	Amino acid transport and metabolism	METABOLISM	Creatinase/Prolidase N-terminal domain	PF00557	Metallopeptidase family M24			K01271	Xaa-Pro dipeptidase [EC:3.4.13.9]
OG0000431	ksgA	I	Lipid transport and metabolism	METABOLISM	NUDIX domain	PF00293	NUDIX domain			K01823	isopentenyl-diphosphate Delta-isomerase [EC:5.3.3.2]
OG0000434	rimK	F	Nucleotide transport and metabolism	METABOLISM	COG0189 Glutathione synthase Ribosomal protein S6 modification enzyme (glutaminyl transferase)	PF08443	RimK-like ATP-grasp domain	TIGR00768	rimK_fam: alpha-L-glutamate ligase, RimK family	K05844	ribosomal protein S6--L-glutamate ligase [EC:6.3.2.-]	Transfer
OG0000447	thiI	H	Coenzyme transport and metabolism	METABOLISM	Catalyzes the ATP-dependent transfer of a sulfur to tRNA to produce 4-thiouridine in position 8 of tRNAs, which functions as a near-UV photosensor. Also catalyzes the transfer of sulfur to the sulfur carrier protein ThiS, forming ThiS-thiocarboxylate. This is a step in the synthesis of thiazole, in the thiamine biosynthesis pathway. The sulfur is donated as persulfide by IscS	PF02926	THUMP domain	TIGR00342	TIGR00342: tRNA sulfurtransferase ThiI	K03151	tRNA uracil 4-sulfurtransferase [EC:2.8.1.4]
OG0000456		I	Lipid transport and metabolism	METABOLISM	TIGRFAM Competence protein ComEA, helix-hairpin-helix	PF13091	PLD-like domain			K06131	cardiolipin synthase A/B [EC:2.7.8.-]	Transfer
OG0000467						PF00924	Mechanosensitive ion channel			K03442	small conductance mechanosensitive channel
OG0000472	slyD	O	Post-translational modification, protein turnover, and chaperones	CELLULAR PROCESSES AND SIGNALING	FKBP-type peptidyl-prolyl cis-trans isomerase	PF00254	FKBP-type peptidyl-prolyl cis-trans isomerase			K03775	FKBP-type peptidyl-prolyl cis-trans isomerase SlyD [EC:5.2.1.8]
OG0000480										K08979	putative membrane protein
OG0000492						PF10066	Uncharacterized conserved protein (DUF2304)			K09153	small membrane protein	Transfer
OG0000519	adk2	F	Nucleotide transport and metabolism	METABOLISM	Broad-specificity nucleoside monophosphate (NMP) kinase that catalyzes the reversible transfer of the terminal phosphate group between nucleoside triphosphates and monophosphates	PF13238	AAA domain			K18532	adenylate kinase [EC:2.7.4.3]
OG0000521	trmG10	L	Replication, recombination and repair	INFORMATION STORAGE AND PROCESSING	methylase	PF01170	Putative RNA methylase family UPF0020			K07446	tRNA (guanine10-N2)-dimethyltransferase [EC:2.1.1.213]
OG0000522		S	Function unknown	POORLY CHARACTERIZED	PFAM Peptidase	PF02163	Peptidase family M50			K06402	stage IV sporulation protein FB [EC:3.4.24.-]
OG0000527		J	Translation, ribosomal structure and biogenesis	INFORMATION STORAGE AND PROCESSING	CRS1 / YhbY (CRM) domain	PF01985	CRS1 / YhbY (CRM) domain			K07574	RNA-binding protein
OG0000529	mptN	H	Coenzyme transport and metabolism	METABOLISM	COG0189 Glutathione synthase Ribosomal protein S6 modification enzyme (glutaminyl transferase)	PF05618	Putative ATP-dependant zinc protease			K05844	ribosomal protein S6--L-glutamate ligase [EC:6.3.2.-]
OG0000551	gatA	J	Translation, ribosomal structure and biogenesis	INFORMATION STORAGE AND PROCESSING	Allows the formation of correctly charged Gln-tRNA(Gln) through the transamidation of misacylated Glu-tRNA(Gln) in organisms which lack glutaminyl-tRNA synthetase. The reaction takes place in the presence of glutamine and ATP through an activated gamma-phospho-Glu-tRNA(Gln)	PF01425	Amidase			K02433	aspartyl-tRNA(Asn)/glutamyl-tRNA(Gln) amidotransferase subunit A [EC:6.3.5.6 6.3.5.7]	Origination
OG0000558		S	Function unknown	POORLY CHARACTERIZED	Beta-lactamase superfamily domain	PF12706	Beta-lactamase superfamily domain			K06167	phosphoribosyl 1,2-cyclic phosphate phosphodiesterase [EC:3.1.4.55]
OG0000575		S	Function unknown	POORLY CHARACTERIZED	Belongs to the DegT DnrJ EryC1 family	PF01041	DegT/DnrJ/EryC1/StrS aminotransferase family			K13010	perosamine synthetase [EC:2.6.1.102]
OG0000595	acsA	H	Coenzyme transport and metabolism	METABOLISM	Catalyzes the conversion of acetate into acetyl-CoA (AcCoA), an essential intermediate at the junction of anabolic and catabolic pathways. AcsA undergoes a two-step reaction. In the first half reaction, AcsA combines acetate with ATP to form acetyl-adenylate (AcAMP) intermediate. In the second half reaction, it can then transfer the acetyl group from AcAMP to the sulfhydryl group of CoA, forming …	PF13193	AMP-binding enzyme C-terminal domain			K01895	acetyl-CoA synthetase [EC:6.2.1.1]	Transfer
OG0000611										K21947	tRNA-5-methyluridine54 2-sulfurtransferase [EC:2.8.1.15]	Transfer
OG0000627	lysS	J	Translation, ribosomal structure and biogenesis	INFORMATION STORAGE AND PROCESSING	tRNA synthetases class I (K)					K04566	lysyl-tRNA synthetase, class I [EC:6.1.1.6]
OG0000633										K01992	ABC-2 type transport system permease protein
OG0000643										K06940	uncharacterized protein	Transfer
OG0000652	pfpI3	S	Function unknown	POORLY CHARACTERIZED	protein deglycation	PF01965	DJ-1/PfpI family			K05520	protease I [EC:3.5.1.124]
OG0000673										K14100	energy-converting hydrogenase A subunit I
OG0000674						PF11950	Protein of unknown function (DUF3467)					Origination
OG0000680	pflA	O	Post-translational modification, protein turnover, and chaperones	CELLULAR PROCESSES AND SIGNALING	Psort location Cytoplasmic, score 8.87	PF13353	4Fe-4S single cluster domain	TIGR02495	NrdG2: anaerobic ribonucleoside-triphosphate reductase activating protein	K04069	pyruvate formate lyase activating enzyme [EC:1.97.1.4]	Origination
OG0000690		S	Function unknown	POORLY CHARACTERIZED	PFAM metal-dependent phosphohydrolase HD sub domain	PF01966	HD domain	TIGR00277	HDIG: HDIG domain	K06950	uncharacterized protein	Transfer
OG0000695		U	Intracellular trafficking, secretion, and vesicular transport	CELLULAR PROCESSES AND SIGNALING	Involved in the import of queuosine (Q) precursors, required for Q precursor salvage	PF02592	Putative vitamin uptake transporter	TIGR00697	TIGR00697: conserved hypothetical integral membrane protein	K09125	queuosine precursor transporter	Transfer
OG0000699												Transfer
OG0000807												Origination
OG0000836										K07172	antitoxin MazE
OG0000839										K21306	dolichyl-phosphooligosaccharide-protein glycotransferase [EC:2.4.99.21]
OG0000915	tpiA	G	Carbohydrate transport and metabolism	METABOLISM	Involved in the gluconeogenesis. Catalyzes stereospecifically the conversion of dihydroxyacetone phosphate (DHAP) to D-glyceraldehyde-3-phosphate (G3P)	PF00121	Triosephosphate isomerase	TIGR00419	tim: triose-phosphate isomerase	K01803	triosephosphate isomerase (TIM) [EC:5.3.1.1]	Origination
OG0000922										K06931	uncharacterized protein	Origination
OG0000927						PF08271	TFIIB zinc-binding			K15196	transcription factor IIIB 90 kDa subunit	Origination
OG0001027	rimI	K	Transcription	INFORMATION STORAGE AND PROCESSING	This enzyme acetylates the N-terminal alanine of ribosomal protein S18	PF00583	Acetyltransferase (GNAT) family			K03789	[ribosomal protein S18]-alanine N-acetyltransferase [EC:2.3.1.266]	Origination
OG0001054		G	Carbohydrate transport and metabolism	METABOLISM	beta-1,4-mannooligosaccharide phosphorylase	PF04041	beta-1,4-mannooligosaccharide phosphorylase			K20885	beta-1,2-mannobiose phosphorylase / 1,2-beta-oligomannan phosphorylase [EC:2.4.1.339 2.4.1.340]
OG0001100	eif5a	J	Translation, ribosomal structure and biogenesis	INFORMATION STORAGE AND PROCESSING	Functions by promoting the formation of the first peptide bond					K02356	elongation factor P	Transfer
OG0001164	aroB	E	Amino acid transport and metabolism	METABOLISM	Catalyzes the conversion of 3-deoxy-D-arabino- heptulosonate 7-phosphate (DAHP) to dehydroquinate (DHQ)	PF01761	3-dehydroquinate synthase	TIGR01357	aroB: 3-dehydroquinate synthase	K01735	3-dehydroquinate synthase [EC:4.2.3.4]	Origination
OG0001174	hydA	C	Energy production and conversion	METABOLISM	NADH ubiquinone oxidoreductase, subunit G, iron-sulphur binding	PF02256	Iron hydrogenase small subunit	TIGR02512	FeFe_hydrog_A: [FeFe] hydrogenase, group A	K18332	NADP-reducing hydrogenase subunit HndD [EC:1.12.1.3]
OG0001175		C	Energy production and conversion	METABOLISM	Respiratory-chain NADH dehydrogenase domain, 51 kDa subunit	PF01512	Respiratory-chain NADH dehydrogenase 51 Kd subunit			K00335	NADH-quinone oxidoreductase subunit F [EC:7.1.1.2]	Origination
OG0001176		C	Energy production and conversion	METABOLISM	PFAM NADH dehydrogenase (ubiquinone) 24 kDa subunit	PF01257	Thioredoxin-like [2Fe-2S] ferredoxin			K18330	NADP-reducing hydrogenase subunit HndA [EC:1.12.1.3]	Origination
OG0001242										K07778	two-component system, NarL family, sensor histidine kinase DesK [EC:2.7.13.3]	Origination
OG0001405		S	Function unknown	POORLY CHARACTERIZED	Protein of unknown function (DUF498/DUF598)	PF04430	Protein of unknown function (DUF498/DUF598)			K09008	NADH dehydrogenase [ubiquinone] 1 alpha subcomplex assembly factor 3
OG0001413						PF01022	Bacterial regulatory protein, arsR family			K22043	ArsR family transcriptional regulator, zinc-responsive transcriptional repressor
OG0001614		S	Function unknown	POORLY CHARACTERIZED	Domain of unknown function (DUF4416)	PF14385	Domain of unknown function (DUF4416)					Origination
OG0001671	lysX_1	H	Coenzyme transport and metabolism	METABOLISM	Glutathione synthase Ribosomal protein S6 modification enzyme (Glutaminyl transferase)	PF08443	RimK-like ATP-grasp domain			K05844	ribosomal protein S6--L-glutamate ligase [EC:6.3.2.-]
OG0001674	nrdD	F	Nucleotide transport and metabolism	METABOLISM	Ribonucleoside-triphosphate reductase	PF00462	Glutaredoxin			K18917	mycoredoxin [EC:1.20.4.3]	Origination
OG0001816	trpC	E	Amino acid transport and metabolism	METABOLISM	Belongs to the TrpC family	PF00218	Indole-3-glycerol phosphate synthase			K01609	indole-3-glycerol phosphate synthase [EC:4.1.1.48]	Origination
OG0002107		Q	Secondary metabolites biosynthesis, transport, and catabolism	METABOLISM	Involved in 1,2-propanediol (1,2-PD) degradation by catalyzing the conversion of propanoyl-CoA to propanoyl-phosphate	PF06130	Phosphate propanoyltransferase			K15024	putative phosphotransacetylase [EC:2.3.1.8]	Origination
OG0002109										K10120	fructooligosaccharide transport system substrate-binding protein	Origination
OG0002138										K03095	SprT-like protein	Origination
91=>87
OG	Name	COG category	COG function	COG group	eggnong description	Pfam accession	Pfam description	TIGRFAM accession	TIGRFAM description	KEGG accession	KEGG description	events
OG0000000		K	Transcription	INFORMATION STORAGE AND PROCESSING	Transcriptional regulator, TrmB	PF01978	Sugar-specific transcriptional regulator TrmB			K23356	HTH-type transcriptional regulator, sugar sensing transcriptional regulator	Transfer
OG0000001		Q	Secondary metabolites biosynthesis, transport, and catabolism	METABOLISM	Methionine biosynthesis protein MetW	PF08241	Methyltransferase domain			K03183	demethylmenaquinone methyltransferase / 2-methoxy-6-polyprenyl-1,4-benzoquinol methylase [EC:2.1.1.163 2.1.1.201]	Transfer
OG0000002	galE	M	Cell wall/membrane/envelope biogenesis	CELLULAR PROCESSES AND SIGNALING	PFAM NAD-dependent epimerase dehydratase	PF01370	NAD dependent epimerase/dehydratase family			K01784	UDP-glucose 4-epimerase [EC:5.1.3.2]	Transfer
OG0000003		M	Cell wall/membrane/envelope biogenesis	CELLULAR PROCESSES AND SIGNALING	PFAM Glycosyl transferase, family 2	PF00535	Glycosyl transferase family 2			K22907	polyprenyl-phospho-N-acetylgalactosaminyl synthase	Transfer
OG0000004		V	Defense mechanisms	CELLULAR PROCESSES AND SIGNALING	PFAM ABC transporter related	PF00005	ABC transporter			K02003	putative ABC transport system ATP-binding protein	Transfer
OG0000006	hit	F	Nucleotide transport and metabolism	METABOLISM	Scavenger mRNA decapping enzyme C-term binding	PF01230	HIT domain			K02503	histidine triad (HIT) family protein	Transfer
OG0000009		M	Cell wall/membrane/envelope biogenesis	CELLULAR PROCESSES AND SIGNALING	Glycosyl transferases group 1	PF00534	Glycosyl transferases group 1			K19002	1,2-diacylglycerol 3-alpha-glucosyltransferase [EC:2.4.1.337]	Transfer
OG0000011	asnC1	K	Transcription	INFORMATION STORAGE AND PROCESSING	PFAM regulatory protein AsnC Lrp family	PF13412	Winged helix-turn-helix DNA-binding			K05800	Lrp/AsnC family transcriptional regulator	Transfer
OG0000012		C	Energy production and conversion	METABOLISM	B12 binding domain	PF04055	Radical SAM superfamily			K04034	anaerobic magnesium-protoporphyrin IX monomethyl ester cyclase [EC:1.21.98.3]	Transfer
OG0000013		S	Function unknown	POORLY CHARACTERIZED	HAD-hyrolase-like	PF13242	HAD-hyrolase-like	TIGR01549	HAD-SF-IA-v1: HAD hydrolase, family IA, variant 1	K07025	putative hydrolase of the HAD superfamily	Transfer
OG0000015		V	Defense mechanisms	CELLULAR PROCESSES AND SIGNALING	MacB-like periplasmic core domain	PF02687	FtsX-like permease family			K09808	lipoprotein-releasing system permease protein	Transfer
OG0000020						PF01909	Nucleotidyltransferase domain			K07076	uncharacterized protein	Transfer
OG0000025		G	Carbohydrate transport and metabolism	METABOLISM	Starch synthase catalytic domain	PF00534	Glycosyl transferases group 1			K16150	glycogen synthase [EC:2.4.1.11]	Transfer
OG0000034	comEB	F	Nucleotide transport and metabolism	METABOLISM	MafB19-like deaminase	PF00383	Cytidine and deoxycytidylate deaminase zinc-binding region			K01493	dCMP deaminase [EC:3.5.4.12]	Transfer
OG0000035		C	Energy production and conversion	METABOLISM	nitroreductase	PF00881	Nitroreductase family			K19286	FMN reductase [NAD(P)H] [EC:1.5.1.39]
OG0000041	manB	G	Carbohydrate transport and metabolism	METABOLISM	Phosphoglucomutase/phosphomannomutase, alpha/beta/alpha domain III	PF00408	Phosphoglucomutase/phosphomannomutase, C-terminal domain			K15778	phosphomannomutase / phosphoglucomutase [EC:5.4.2.8 5.4.2.2]	Transfer
OG0000043	asrB	C	Energy production and conversion	METABOLISM	Sulfite reductase Subunit B	PF00175	Oxidoreductase NAD-binding domain			K16951	anaerobic sulfite reductase subunit B	Transfer
OG0000046	yrzF	T	Signal transduction mechanisms	CELLULAR PROCESSES AND SIGNALING	serine threonine protein kinase					K07176	putative serine/threonine protein kinase	Transfer
OG0000050										K06776	receptor-type tyrosine-protein phosphatase kappa [EC:3.1.3.48]
OG0000052										K11244	cell wall integrity and stress response component	Transfer
OG0000055	uppS	H	Coenzyme transport and metabolism	METABOLISM	Catalyzes the sequential condensation of isopentenyl diphosphate (IPP) with geranylgeranyl diphosphate (GGPP) to yield (2Z,6Z,10Z,14Z,18Z,22Z,26Z,30E,34E,38E)-undecaprenyl diphosphate (tritrans,heptacis-UPP). It is probably the precursor of glycosyl carrier lipids	PF01255	Putative undecaprenyl diphosphate synthase	TIGR00055	uppS: di-trans,poly-cis-decaprenylcistransferase	K15888	tritrans,polycis-undecaprenyl-diphosphate synthase [geranylgeranyl-diphosphate specific] [EC:2.5.1.89]	Transfer
OG0000058										K18599	nuclear migration protein JNM1
OG0000089										K18729	protein angel	Transfer
OG0000090		I	Lipid transport and metabolism	METABOLISM	KR domain	PF13561	Enoyl-(Acyl carrier protein) reductase			K00034	glucose 1-dehydrogenase [EC:1.1.1.47]	Transfer
OG0000096	rps4	J	Translation, ribosomal structure and biogenesis	INFORMATION STORAGE AND PROCESSING	One of the primary rRNA binding proteins, it binds directly to 16S rRNA where it nucleates assembly of the body of the 30S subunit	PF01479	S4 domain	TIGR01018	uS4_arch: ribosomal protein uS4	K02997	small subunit ribosomal protein S9e	Transfer
OG0000098	srp54	U	Intracellular trafficking, secretion, and vesicular transport	CELLULAR PROCESSES AND SIGNALING	Involved in targeting and insertion of nascent membrane proteins into the cytoplasmic membrane. Binds to the hydrophobic signal sequence of the ribosome-nascent chain (RNC) as it emerges from the ribosomes. The SRP-RNC complex is then targeted to the cytoplasmic membrane where it interacts with the SRP receptor FtsY	PF02881	SRP54-type protein, helical bundle domain			K03106	signal recognition particle subunit SRP54 [EC:3.6.5.4]
OG0000099	pepB1	E	Amino acid transport and metabolism	METABOLISM	Thermophilic metalloprotease (M29)					K19689	aminopeptidase [EC:3.4.11.-]	Transfer
OG0000129	dim2	J	Translation, ribosomal structure and biogenesis	INFORMATION STORAGE AND PROCESSING	SMART KH domain protein	PF00013	KH domain	TIGR03665	arCOG04150: arCOG04150 universal archaeal KH domain protein	K06961	ribosomal RNA assembly protein
OG0000164
OG0000189	rpl30	J	Translation, ribosomal structure and biogenesis	INFORMATION STORAGE AND PROCESSING	PFAM ribosomal protein L30	PF00327	Ribosomal protein L30p/L7e			K02907	large subunit ribosomal protein L30
OG0000195	ileS	J	Translation, ribosomal structure and biogenesis	INFORMATION STORAGE AND PROCESSING	amino acids such as valine, to avoid such errors it has two additional distinct tRNA(Ile)-dependent editing activities. One activity is designated as 'pretransfer' editing and involves the hydrolysis of activated Val-AMP. The other activity is designated 'posttransfer' editing and involves deacylation of mischarged Val-tRNA(Ile)	PF08264	Anticodon-binding domain of tRNA	TIGR00392	ileS: isoleucine--tRNA ligase	K01870	isoleucyl-tRNA synthetase [EC:6.1.1.5]	Transfer
OG0000201										K21618	(R)-2-hydroxyglutarate---pyruvate transhydrogenase [EC:1.1.99.40]
OG0000223	hjc	L	Replication, recombination and repair	INFORMATION STORAGE AND PROCESSING	A structure-specific endonuclease that resolves Holliday junction (HJ) intermediates during genetic recombination. Cleaves 4-way DNA junctions introducing paired nicks in opposing strands, leaving a 5'-terminal phosphate and a 3'-terminal hydroxyl group that are ligated to produce recombinant products	PF01870	Archaeal holliday junction resolvase (hjc)			K03552	holliday junction resolvase Hjr [EC:3.1.22.4]
OG0000226										K03506	DNA polymerase epsilon subunit 4 [EC:2.7.7.7]	Transfer
OG0000230	rpa	L	Replication, recombination and repair	INFORMATION STORAGE AND PROCESSING	DNA recombination	PF01336	OB-fold nucleic acid binding domain			K07466	replication factor A1
OG0000239	ginS	L	Replication, recombination and repair	INFORMATION STORAGE AND PROCESSING	protein conserved in archaea					K09723	DNA replication factor GINS
OG0000243	rpl15e	J	Translation, ribosomal structure and biogenesis	INFORMATION STORAGE AND PROCESSING	Belongs to the eukaryotic ribosomal protein eL15 family	PF00827	Ribosomal L15			K02877	large subunit ribosomal protein L15e
OG0000252	polC	L	Replication, recombination and repair	INFORMATION STORAGE AND PROCESSING	Possesses two activities a DNA synthesis (polymerase) and an exonucleolytic activity that degrades single-stranded DNA in the 3'- to 5'-direction. Has a template-primer preference which is characteristic of a replicative DNA polymerase	PF03833	DNA polymerase II large subunit DP2	TIGR00354	polC: DNA polymerase II, large subunit DP2	K02322	DNA polymerase II large subunit [EC:2.7.7.7]
OG0000254	kae1	J	Translation, ribosomal structure and biogenesis	INFORMATION STORAGE AND PROCESSING	Required for the formation of a threonylcarbamoyl group on adenosine at position 37 (t(6)A37) in tRNAs that read codons beginning with adenine. Is a component of the KEOPS complex that is probably involved in the transfer of the threonylcarbamoyl moiety of threonylcarbamoyl-AMP (TC-AMP) to the N6 group of A37. Kae1 likely plays a direct catalytic role in this reaction, but requires other protein(…	PF00814	Glycoprotease family	TIGR03722	arch_KAE1: universal archaeal protein Kae1	K15904	bifunctional N6-L-threonylcarbamoyladenine synthase / protein kinase Bud32 [EC:2.3.1.234 2.7.11.1]	Origination
OG0000263		S	Function unknown	POORLY CHARACTERIZED	ZPR1-like zinc finger protein	PF03367	ZPR1 zinc-finger domain	TIGR00310	ZPR1_znf: ZPR1 zinc finger domain	K06874	zinc finger protein
OG0000266	rfcL	L	Replication, recombination and repair	INFORMATION STORAGE AND PROCESSING	Part of the RFC clamp loader complex which loads the PCNA sliding clamp onto DNA	PF00004	ATPase family associated with various cellular activities (AAA)			K04800	replication factor C large subunit
OG0000270	rpl10	J	Translation, ribosomal structure and biogenesis	INFORMATION STORAGE AND PROCESSING	Forms part of the ribosomal stalk, playing a central role in the interaction of the ribosome with GTP-bound translation factors	PF17777	Insertion domain in 60S ribosomal protein L10P			K02941	large subunit ribosomal protein LP0
OG0000279	proS	J	Translation, ribosomal structure and biogenesis	INFORMATION STORAGE AND PROCESSING	Catalyzes the attachment of proline to tRNA(Pro) in a two-step reaction proline is first activated by ATP to form Pro- AMP and then transferred to the acceptor end of tRNA(Pro). As ProRS can inadvertently accommodate and process non-cognate amino acids such as alanine and cysteine, to avoid such errors it has two additional distinct editing activities against alanine. One activity is designated a…	PF00587	tRNA synthetase class II core domain (G, H, P, S and T)	TIGR00408	proS_fam_I: proline--tRNA ligase	K14163	bifunctional glutamyl/prolyl-tRNA synthetase [EC:6.1.1.17 6.1.1.15]
OG0000304	cdc6	L	Replication, recombination and repair	INFORMATION STORAGE AND PROCESSING	Involved in regulation of DNA replication	PF13401	AAA domain			K10725	archaeal cell division control protein 6
OG0000307	iscU	C	Energy production and conversion	METABOLISM	Fe-S cluster	PF01592	NifU-like N terminal domain	TIGR03419	NifU_clost: FeS cluster assembly scaffold protein NifU	K04488	nitrogen fixation protein NifU and related proteins
OG0000311	oapC	S	Function unknown	POORLY CHARACTERIZED	Zn-ribbon containing protein	PF09845	Zn-ribbon containing protein			K07163	uncharacterized protein	Transfer
OG0000314	gyrA	L	Replication, recombination and repair	INFORMATION STORAGE AND PROCESSING	A type II topoisomerase that negatively supercoils closed circular double-stranded (ds) DNA in an ATP-dependent manner to modulate DNA topology and maintain chromosomes in an underwound state. Negative supercoiling favors strand separation, and DNA replication, transcription, recombination and repair, all of which involve strand separation. Also able to catalyze the interconversion of other topol…	PF00521	DNA gyrase/topoisomerase IV, subunit A	TIGR01063	gyrA: DNA gyrase, A subunit	K02469	DNA gyrase subunit A [EC:5.6.2.2]
OG0000323	miaB	J	Translation, ribosomal structure and biogenesis	INFORMATION STORAGE AND PROCESSING	MiaB-like tRNA modifying enzyme, archaeal-type	PF00919	Uncharacterized protein family UPF0004	TIGR01578	MiaB-like-B: MiaB-like tRNA modifying enzyme, archaeal-type	K15865	threonylcarbamoyladenosine tRNA methylthiotransferase CDKAL1 [EC:2.8.4.5]
OG0000342	rnp4	J	Translation, ribosomal structure and biogenesis	INFORMATION STORAGE AND PROCESSING	Part of ribonuclease P, a protein complex that generates mature tRNA molecules by cleaving their 5'-ends	PF04032	RNAse P Rpr2/Rpp21/SNM1 subunit domain			K03540	ribonuclease P protein subunit RPR2 [EC:3.1.26.5]	Transfer
OG0000364	pth	J	Translation, ribosomal structure and biogenesis	INFORMATION STORAGE AND PROCESSING	The natural substrate for this enzyme may be peptidyl- tRNAs which drop off the ribosome during protein synthesis	PF01981	Peptidyl-tRNA hydrolase PTH2	TIGR00283	arch_pth2: peptidyl-tRNA hydrolase	K04794	peptidyl-tRNA hydrolase, PTH2 family [EC:3.1.1.29]	Origination
OG0000371		S	Function unknown	POORLY CHARACTERIZED	Radical SAM	PF04055	Radical SAM superfamily			K22227	AdoMet-dependent heme synthase [EC:1.3.98.6]	Transfer
OG0000376	grpE	O	Post-translational modification, protein turnover, and chaperones	CELLULAR PROCESSES AND SIGNALING	Participates actively in the response to hyperosmotic and heat shock by preventing the aggregation of stress-denatured proteins, in association with DnaK and GrpE. It is the nucleotide exchange factor for DnaK and may function as a thermosensor. Unfolded proteins bind initially to DnaJ	PF01025	GrpE			K03687	molecular chaperone GrpE	Transfer
OG0000384										K02590	nitrogen regulatory protein PII 2
OG0000406	prmA	J	Translation, ribosomal structure and biogenesis	INFORMATION STORAGE AND PROCESSING	Conserved hypothetical protein 95	PF05175	Methyltransferase small domain			K07579	putative methylase
OG0000422	nudF	L	Replication, recombination and repair	INFORMATION STORAGE AND PROCESSING	NUDIX domain	PF00293	NUDIX domain			K12944	nucleoside triphosphatase [EC:3.6.1.-]	Transfer
OG0000432	pyrG	F	Nucleotide transport and metabolism	METABOLISM	Catalyzes the ATP-dependent amination of UTP to CTP with either L-glutamine or ammonia as the source of nitrogen. Regulates intracellular CTP levels through interactions with the four ribonucleotide triphosphates	PF00117	Glutamine amidotransferase class-I	TIGR00337	PyrG: CTP synthase	K01937	CTP synthase [EC:6.3.4.2]
OG0000433										K08174	MFS transporter, FHS family, glucose/mannose:H+ symporter
OG0000440	yqxK									K20859	phosphoribosyl 1,2-cyclic phosphate 1,2-diphosphodiesterase [EC:3.1.4.57]
OG0000442										K22534	PR domain zinc finger protein 5	Transfer
OG0000453										K03059	DNA-directed RNA polymerase subunit P [EC:2.7.7.6]	Transfer
OG0000454						PF07314	Protein of unknown function (DUF1461)			K04137	adrenergic receptor alpha-1D
OG0000462	nfo	L	Replication, recombination and repair	INFORMATION STORAGE AND PROCESSING	Xylose isomerase-like TIM barrel	PF01261	Xylose isomerase-like TIM barrel			K01151	deoxyribonuclease IV [EC:3.1.21.2]
OG0000463		O	Post-translational modification, protein turnover, and chaperones	CELLULAR PROCESSES AND SIGNALING	peptidyl-prolyl cis-trans isomerase activity	PF13616	PPIC-type PPIASE domain			K03769	peptidyl-prolyl cis-trans isomerase C [EC:5.2.1.8]
OG0000470	trm1	J	Translation, ribosomal structure and biogenesis	INFORMATION STORAGE AND PROCESSING	N(2),N(2)-dimethylguanosine tRNA methyltransferase	PF02005	N2,N2-dimethylguanosine tRNA methyltransferase			K00555	tRNA (guanine26-N2/guanine27-N2)-dimethyltransferase [EC:2.1.1.215 2.1.1.216]	Transfer
OG0000479		S	Function unknown	POORLY CHARACTERIZED	SMART Elongator protein 3 MiaB NifB	PF04055	Radical SAM superfamily			K06935	uncharacterized protein
OG0000486	deoA	F	Nucleotide transport and metabolism	METABOLISM	Catalyzes the conversion of AMP and phosphate to adenine and ribose 1,5-bisphosphate (R15P). Exhibits phosphorylase activity toward CMP and UMP in addition to AMP. Functions in an archaeal AMP degradation pathway, together with R15P isomerase and RubisCO	PF02885	Glycosyl transferase family, helical bundle domain	TIGR03327	AMP_phos: AMP phosphorylase	K18931	AMP phosphorylase [EC:2.4.2.57]
OG0000543	trmJ	J	Translation, ribosomal structure and biogenesis	INFORMATION STORAGE AND PROCESSING	TIGRFAM RNA methyltransferase, TrmH family, group 1	PF00588	SpoU rRNA Methylase family	TIGR00050	rRNA_methyl_1: RNA methyltransferase, TrmH family, group 1	K02533	tRNA/rRNA methyltransferase [EC:2.1.1.-]
OG0000547		S	Function unknown	POORLY CHARACTERIZED	Von Willebrand factor type A	PF00092	von Willebrand factor type A domain			K07114	Ca-activated chloride channel homolog
OG0000554	cbs8	K	Transcription	INFORMATION STORAGE AND PROCESSING	Transcriptional regulator, XRE family	PF00571	CBS domain			K04767	acetoin utilization protein AcuB
OG0000556	hppA	C	Energy production and conversion	METABOLISM	pump that utilizes the energy of pyrophosphate hydrolysis as the driving force for	PF03030	Inorganic H+ pyrophosphatase			K23025	H+-translocating diphosphatase [EC:7.1.3.1]	Transfer
OG0000588	gatB	J	Translation, ribosomal structure and biogenesis	INFORMATION STORAGE AND PROCESSING	Allows the formation of correctly charged Asn-tRNA(Asn) or Gln-tRNA(Gln) through the transamidation of misacylated Asp- tRNA(Asn) or Glu-tRNA(Gln) in organisms which lack either or both of asparaginyl-tRNA or glutaminyl-tRNA synthetases. The reaction takes place in the presence of glutamine and ATP through an activated phospho-Asp-tRNA(Asn) or phospho-Glu-tRNA(Gln)	PF02934	GatB/GatE catalytic domain	TIGR00133	gatB: aspartyl/glutamyl-tRNA(Asn/Gln) amidotransferase, B subunit	K02434	aspartyl-tRNA(Asn)/glutamyl-tRNA(Gln) amidotransferase subunit B [EC:6.3.5.6 6.3.5.7]
OG0000595	acsA	H	Coenzyme transport and metabolism	METABOLISM	Catalyzes the conversion of acetate into acetyl-CoA (AcCoA), an essential intermediate at the junction of anabolic and catabolic pathways. AcsA undergoes a two-step reaction. In the first half reaction, AcsA combines acetate with ATP to form acetyl-adenylate (AcAMP) intermediate. In the second half reaction, it can then transfer the acetyl group from AcAMP to the sulfhydryl group of CoA, forming …	PF13193	AMP-binding enzyme C-terminal domain			K01895	acetyl-CoA synthetase [EC:6.2.1.1]	Transfer
OG0000596	pgi	G	Carbohydrate transport and metabolism	METABOLISM	TIGRFAM bifunctional phosphoglucose phosphomannose isomerase	PF10432	Bacterial phospho-glucose isomerase C-terminal SIS domain	TIGR02128	G6PI_arch: bifunctional phosphoglucose/phosphomannose isomerase	K15916	glucose/mannose-6-phosphate isomerase [EC:5.3.1.9 5.3.1.8]
OG0000643										K06940	uncharacterized protein
OG0000695		U	Intracellular trafficking, secretion, and vesicular transport	CELLULAR PROCESSES AND SIGNALING	Involved in the import of queuosine (Q) precursors, required for Q precursor salvage	PF02592	Putative vitamin uptake transporter	TIGR00697	TIGR00697: conserved hypothetical integral membrane protein	K09125	queuosine precursor transporter	Origination
OG0000696						PF04967	HTH DNA binding domain			K23348	HTH-type transcriptional regulator, dimethyl sulfoxide reductase transcription regulator	Transfer
OG0000699
OG0000759						PF03692	Putative zinc- or iron-chelating domain			K06940	uncharacterized protein
OG0000802	folC	H	Coenzyme transport and metabolism	METABOLISM	Belongs to the folylpolyglutamate synthase family	PF02875	Mur ligase family, glutamate ligase domain	TIGR01499	folC: bifunctional protein FolC	K11754	dihydrofolate synthase / folylpolyglutamate synthase [EC:6.3.2.12 6.3.2.17]	Transfer
OG0000831										K07746	antitoxin ParD1/3/4	Origination
OG0000836										K07172	antitoxin MazE	Transfer
OG0000838										K01623	fructose-bisphosphate aldolase, class I [EC:4.1.2.13]
OG0000968		E	Amino acid transport and metabolism	METABOLISM	aminopeptidase activity					K19689	aminopeptidase [EC:3.4.11.-]	Origination
OG0000969	ribBA	H	Coenzyme transport and metabolism	METABOLISM	Catalyzes the conversion of D-ribulose 5-phosphate to formate and 3,4-dihydroxy-2-butanone 4-phosphate	PF00925	GTP cyclohydrolase II	TIGR00505	ribA: GTP cyclohydrolase II	K01497	GTP cyclohydrolase II [EC:3.5.4.25]	Transfer
OG0000982										K05311	central glycolytic genes regulator
OG0001024	leuC	H	Coenzyme transport and metabolism	METABOLISM	Catalyzes the isomerization between 2-isopropylmalate and 3-isopropylmalate, via the formation of 2-isopropylmaleate	PF00330	Aconitase family (aconitate hydratase)	TIGR02086	IPMI_arch: 3-isopropylmalate dehydratase, large subunit	K01703	3-isopropylmalate/(R)-2-methylmalate dehydratase large subunit [EC:4.2.1.33 4.2.1.35]	Origination
OG0001027	rimI	K	Transcription	INFORMATION STORAGE AND PROCESSING	This enzyme acetylates the N-terminal alanine of ribosomal protein S18	PF00583	Acetyltransferase (GNAT) family			K03789	[ribosomal protein S18]-alanine N-acetyltransferase [EC:2.3.1.266]
OG0001035	ribK	H	Coenzyme transport and metabolism	METABOLISM	Catalyzes the CTP-dependent phosphorylation of riboflavin (vitamin B2) to form flavin mononucleotide (FMN)	PF12802	MarR family			K07732	riboflavin kinase, archaea type [EC:2.7.1.161]	Origination
OG0001044		E	Amino acid transport and metabolism	METABOLISM	EamA-like transporter family	PF00892	EamA-like transporter family			K08978	bacterial/archaeal transporter family protein	Transfer
OG0001054		G	Carbohydrate transport and metabolism	METABOLISM	beta-1,4-mannooligosaccharide phosphorylase	PF04041	beta-1,4-mannooligosaccharide phosphorylase			K20885	beta-1,2-mannobiose phosphorylase / 1,2-beta-oligomannan phosphorylase [EC:2.4.1.339 2.4.1.340]	Transfer
OG0001091	leuD	E	Amino acid transport and metabolism	METABOLISM	Catalyzes the isomerization between 2-isopropylmalate and 3-isopropylmalate, via the formation of 2-isopropylmaleate	PF00694	Aconitase C-terminal domain	TIGR02087	LEUD_arch: 3-isopropylmalate dehydratase, small subunit	K16793	methanogen homoaconitase small subunit [EC:4.2.1.114]	Origination
OG0001100	eif5a	J	Translation, ribosomal structure and biogenesis	INFORMATION STORAGE AND PROCESSING	Functions by promoting the formation of the first peptide bond					K02356	elongation factor P
OG0001106	ribC	H	Coenzyme transport and metabolism	METABOLISM	TIGRFAM riboflavin synthase	PF00885	6,7-dimethyl-8-ribityllumazine synthase	TIGR01506	ribC_arch: riboflavin synthase	K00794	6,7-dimethyl-8-ribityllumazine synthase [EC:2.5.1.78]	Origination
OG0001107	ribH	H	Coenzyme transport and metabolism	METABOLISM	Catalyzes the formation of 6,7-dimethyl-8- ribityllumazine by condensation of 5-amino-6-(D- ribitylamino)uracil with 3,4-dihydroxy-2-butanone 4-phosphate. This is the penultimate step in the biosynthesis of riboflavin	PF00885	6,7-dimethyl-8-ribityllumazine synthase	TIGR00114	lumazine-synth: 6,7-dimethyl-8-ribityllumazine synthase	K00794	6,7-dimethyl-8-ribityllumazine synthase [EC:2.5.1.78]	Origination
OG0001228	gpt	F	Nucleotide transport and metabolism	METABOLISM	PFAM Phosphoribosyl transferase domain	PF00156	Phosphoribosyl transferase domain			K07101	uncharacterized protein	Transfer
OG0001356										K08363	mercuric ion transport protein	Origination
OG0001357		S	Function unknown	POORLY CHARACTERIZED	IgA Peptidase M64	PF09471	IgA Peptidase M64			K09607	immune inhibitor A [EC:3.4.24.-]	Origination
OG0001359		S	Function unknown	POORLY CHARACTERIZED	Predicted permease	PF03773	Predicted permease			K07089	uncharacterized protein	Transfer
OG0001366										K07697	two-component system, sporulation sensor kinase B [EC:2.7.13.3]
OG0001368										K19156	antitoxin PrlF	Origination
OG0001380										K09167	uncharacterized protein	Transfer
OG0001465										K12286	MSHA biogenesis protein MshP
OG0001476										K07822	archaeal flagellar protein FlaC	Origination
OG0001497												Origination
OG0001543		L	Replication, recombination and repair	INFORMATION STORAGE AND PROCESSING	DNA methylase	PF01555	DNA methylase			K00571	site-specific DNA-methyltransferase (adenine-specific) [EC:2.1.1.72]
OG0001561	glpX	G	Carbohydrate transport and metabolism	METABOLISM	TIGRFAM fructose-1,6-bisphosphatase, class II	PF03320	Bacterial fructose-1,6-bisphosphatase, glpX-encoded	TIGR00330	glpX: fructose-1,6-bisphosphatase, class II	K02446	fructose-1,6-bisphosphatase II [EC:3.1.3.11]	Origination
OG0001624										K03136	transcription initiation factor TFIIE subunit alpha	Origination
OG0001690										K02402	flagellar transcriptional activator FlhC
OG0001783												Origination
OG0001801										K18918	RHH-type transcriptional regulator, rel operon repressor / antitoxin RelB	Origination
OG0001803										K23579	insulin-like growth factor-binding protein 6	Origination
OG0001804										K14201	clumping factor A	Origination
OG0001811		C	Energy production and conversion	METABOLISM	Iron-containing alcohol dehydrogenase	PF00465	Iron-containing alcohol dehydrogenase			K19954	alcohol dehydrogenase [EC:1.1.1.-]	Origination
OG0001967		S	Function unknown	POORLY CHARACTERIZED	Uncharacterised protein family (UPF0182)	PF03699	Uncharacterised protein family (UPF0182)			K09118	uncharacterized protein
87==>82
OG	Name	COG category	COG function	COG group	eggnong description	Pfam accession	Pfam description	TIGRFAM accession	TIGRFAM description	KEGG accession	KEGG description	events
OG0000001		Q	Secondary metabolites biosynthesis, transport, and catabolism	METABOLISM	Methionine biosynthesis protein MetW	PF08241	Methyltransferase domain			K03183	demethylmenaquinone methyltransferase / 2-methoxy-6-polyprenyl-1,4-benzoquinol methylase [EC:2.1.1.163 2.1.1.201]	Transfer
OG0000002	galE	M	Cell wall/membrane/envelope biogenesis	CELLULAR PROCESSES AND SIGNALING	PFAM NAD-dependent epimerase dehydratase	PF01370	NAD dependent epimerase/dehydratase family			K01784	UDP-glucose 4-epimerase [EC:5.1.3.2]	Transfer
OG0000003		M	Cell wall/membrane/envelope biogenesis	CELLULAR PROCESSES AND SIGNALING	PFAM Glycosyl transferase, family 2	PF00535	Glycosyl transferase family 2			K22907	polyprenyl-phospho-N-acetylgalactosaminyl synthase	Transfer
OG0000004		V	Defense mechanisms	CELLULAR PROCESSES AND SIGNALING	PFAM ABC transporter related	PF00005	ABC transporter			K02003	putative ABC transport system ATP-binding protein	Transfer
OG0000005	rfbM	M	Cell wall/membrane/envelope biogenesis	CELLULAR PROCESSES AND SIGNALING	Nucleotidyl transferase	PF00483	Nucleotidyl transferase			K16881	mannose-1-phosphate guanylyltransferase / phosphomannomutase [EC:2.7.7.13 5.4.2.8]	Transfer
OG0000008	asnC1	K	Transcription	INFORMATION STORAGE AND PROCESSING	PFAM regulatory protein AsnC Lrp family	PF01037	Lrp/AsnC ligand binding domain			K03719	Lrp/AsnC family transcriptional regulator, leucine-responsive regulatory protein	Transfer
OG0000010												Transfer
OG0000014										K07680	two-component system, NarL family, sensor histidine kinase ComP [EC:2.7.13.3]
OG0000015		V	Defense mechanisms	CELLULAR PROCESSES AND SIGNALING	MacB-like periplasmic core domain	PF02687	FtsX-like permease family			K09808	lipoprotein-releasing system permease protein	Transfer
OG0000022
OG0000029		S	Function unknown	POORLY CHARACTERIZED	Domain in cystathionine beta-synthase and other proteins.	PF00571	CBS domain			K04767	acetoin utilization protein AcuB	Transfer
OG0000032	ppsA	G	Carbohydrate transport and metabolism	METABOLISM	Catalyzes the phosphorylation of pyruvate to phosphoenolpyruvate	PF02896	PEP-utilising enzyme, TIM barrel domain	TIGR01418	PEP_synth: phosphoenolpyruvate synthase	K01007	pyruvate, water dikinase [EC:2.7.9.2]	Transfer
OG0000033	gspE	U	Intracellular trafficking, secretion, and vesicular transport	CELLULAR PROCESSES AND SIGNALING	type II secretion system protein	PF00437	Type II/IV secretion system protein			K07332	archaeal flagellar protein FlaI	Transfer
OG0000037										K24072	positive control factor	Transfer
OG0000043	asrB	C	Energy production and conversion	METABOLISM	Sulfite reductase Subunit B	PF00175	Oxidoreductase NAD-binding domain			K16951	anaerobic sulfite reductase subunit B	Transfer
OG0000046	yrzF	T	Signal transduction mechanisms	CELLULAR PROCESSES AND SIGNALING	serine threonine protein kinase					K07176	putative serine/threonine protein kinase
OG0000052										K11244	cell wall integrity and stress response component	Dupliaction
OG0000055	uppS	H	Coenzyme transport and metabolism	METABOLISM	Catalyzes the sequential condensation of isopentenyl diphosphate (IPP) with geranylgeranyl diphosphate (GGPP) to yield (2Z,6Z,10Z,14Z,18Z,22Z,26Z,30E,34E,38E)-undecaprenyl diphosphate (tritrans,heptacis-UPP). It is probably the precursor of glycosyl carrier lipids	PF01255	Putative undecaprenyl diphosphate synthase	TIGR00055	uppS: di-trans,poly-cis-decaprenylcistransferase	K15888	tritrans,polycis-undecaprenyl-diphosphate synthase [geranylgeranyl-diphosphate specific] [EC:2.5.1.89]
OG0000056		P	Inorganic ion transport and metabolism	METABOLISM	Sodium/calcium exchanger protein	PF01699	Sodium/calcium exchanger protein	TIGR00367	TIGR00367: K+-dependent Na+/Ca+ exchanger homolog	K07301	cation:H+ antiporter	Transfer
OG0000059										K17875	beta-amyrin 11-oxidase [EC:1.14.14.152]	Transfer
OG0000061										K02847	O-antigen ligase [EC:2.4.1.-]	Transfer
OG0000062		S	Function unknown	POORLY CHARACTERIZED	Protein of unknown function DUF58	PF01882	Protein of unknown function DUF58			K03404	magnesium chelatase subunit D [EC:6.6.1.1]	Transfer
OG0000072	rnz	J	Translation, ribosomal structure and biogenesis	INFORMATION STORAGE AND PROCESSING	Zinc phosphodiesterase, which displays some tRNA 3'- processing endonuclease activity. Probably involved in tRNA maturation, by removing a 3'-trailer from precursor tRNA	PF12706	Beta-lactamase superfamily domain	TIGR02651	RNase_Z: ribonuclease Z	K00784	ribonuclease Z [EC:3.1.26.11]
OG0000078	moxR4	S	Function unknown	POORLY CHARACTERIZED	PFAM ATPase associated with various cellular activities, AAA_3	PF17863	AAA lid domain			K03924	MoxR-like ATPase [EC:3.6.3.-]	Transfer
OG0000085	epf2	S	Function unknown	POORLY CHARACTERIZED	KH domain	PF00753	Metallo-beta-lactamase superfamily	TIGR03675	arCOG00543: arCOG00543 universal archaeal KH-domain/beta-lactamase-domain protein	K07041	uncharacterized protein
OG0000089										K18729	protein angel
OG0000096	rps4	J	Translation, ribosomal structure and biogenesis	INFORMATION STORAGE AND PROCESSING	One of the primary rRNA binding proteins, it binds directly to 16S rRNA where it nucleates assembly of the body of the 30S subunit	PF01479	S4 domain	TIGR01018	uS4_arch: ribosomal protein uS4	K02997	small subunit ribosomal protein S9e
OG0000099	pepB1	E	Amino acid transport and metabolism	METABOLISM	Thermophilic metalloprotease (M29)					K19689	aminopeptidase [EC:3.4.11.-]	Transfer
OG0000100	tfe	K	Transcription	INFORMATION STORAGE AND PROCESSING	Transcription factor that plays a role in the activation of archaeal genes transcribed by RNA polymerase. Facilitates transcription initiation by enhancing TATA-box recognition by TATA-box-binding protein (Tbp), and transcription factor B (Tfb) and RNA polymerase recruitment. Not absolutely required for transcription in vitro, but particularly important in cases where Tbp or Tfb function is not o…	PF02002	TFIIE alpha subunit			K03136	transcription initiation factor TFIIE subunit alpha	Origination
OG0000104	rps10	J	Translation, ribosomal structure and biogenesis	INFORMATION STORAGE AND PROCESSING	Involved in the binding of tRNA to the ribosomes	PF00338	Ribosomal protein S10p/S20e	TIGR01046	uS10_euk_arch: ribosomal protein uS10	K02969	small subunit ribosomal protein S20e	Transfer
OG0000116	rps4e	J	Translation, ribosomal structure and biogenesis	INFORMATION STORAGE AND PROCESSING	Belongs to the eukaryotic ribosomal protein eS4 family	PF00900	Ribosomal family S4e			K02987	small subunit ribosomal protein S4e
OG0000120	rpl3	J	Translation, ribosomal structure and biogenesis	INFORMATION STORAGE AND PROCESSING	One of the primary rRNA binding proteins, it binds directly near the 3'-end of the 23S rRNA, where it nucleates assembly of the 50S subunit	PF00297	Ribosomal protein L3	TIGR03626	L3_arch: ribosomal protein uL3	K02925	large subunit ribosomal protein L3e
OG0000122												Transfer
OG0000131		T	Signal transduction mechanisms	CELLULAR PROCESSES AND SIGNALING	KaiC	PF06745	KaiC			K08482	circadian clock protein KaiC	Transfer
OG0000145	aspC1	E	Amino acid transport and metabolism	METABOLISM	DegT/DnrJ/EryC1/StrS aminotransferase family	PF00155	Aminotransferase class I and II			K10907	aminotransferase [EC:2.6.1.-]	Transfer
OG0000152	dph2	J	Translation, ribosomal structure and biogenesis	INFORMATION STORAGE AND PROCESSING	Putative diphthamide synthesis protein	PF01866	Putative diphthamide synthesis protein	TIGR00322	diphth2_R: diphthamide biosynthesis enzyme Dph1/Dph2 domain	K07561	2-(3-amino-3-carboxypropyl)histidine synthase [EC:2.5.1.108]
OG0000153	topA	L	Replication, recombination and repair	INFORMATION STORAGE AND PROCESSING	Releases the supercoiling and torsional tension of DNA, which is introduced during the DNA replication and transcription, by transiently cleaving and rejoining one strand of the DNA duplex. Introduces a single-strand break via transesterification at a target site in duplex DNA. The scissile phosphodiester is attacked by the catalytic tyrosine of the enzyme, resulting in the formation of a DNA-(5'…	PF01396	Topoisomerase DNA binding C4 zinc finger	TIGR01057	topA_arch: DNA topoisomerase I	K03168	DNA topoisomerase I [EC:5.6.2.1]	Transfer
OG0000155	nusA	K	Transcription	INFORMATION STORAGE AND PROCESSING	Participates in transcription termination	PF13184	NusA-like KH domain	TIGR01952	nusA_arch: NusA family KH domain protein, archaeal	K02600	transcription termination/antitermination protein NusA	Transfer
OG0000158		L	Replication, recombination and repair	INFORMATION STORAGE AND PROCESSING	AAA-like domain	PF01935	Helicase HerA, central domain			K06915	uncharacterized protein
OG0000165	rpl4	J	Translation, ribosomal structure and biogenesis	INFORMATION STORAGE AND PROCESSING	50S ribosomal protein L4	PF00573	Ribosomal protein L4/L1 family	TIGR03672	rpl4p_arch: 50S ribosomal protein uL4	K02930	large subunit ribosomal protein L4e
OG0000176	slyD	O	Post-translational modification, protein turnover, and chaperones	CELLULAR PROCESSES AND SIGNALING	Peptidyl-prolyl cis-trans isomerase	PF00254	FKBP-type peptidyl-prolyl cis-trans isomerase			K03775	FKBP-type peptidyl-prolyl cis-trans isomerase SlyD [EC:5.2.1.8]
OG0000200										K16388	polyene glycosyltransferase	Origination
OG0000207	gyrB	L	Replication, recombination and repair	INFORMATION STORAGE AND PROCESSING	A type II topoisomerase that negatively supercoils closed circular double-stranded (ds) DNA in an ATP-dependent manner to modulate DNA topology and maintain chromosomes in an underwound state. Negative supercoiling favors strand separation, and DNA replication, transcription, recombination and repair, all of which involve strand separation. Also able to catalyze the interconversion of other topol…	PF00986	DNA gyrase B subunit, carboxyl terminus	TIGR01443	intein_Cterm: intein C-terminal splicing region	K02470	DNA gyrase subunit B [EC:5.6.2.2]
OG0000219	alaS	J	Translation, ribosomal structure and biogenesis	INFORMATION STORAGE AND PROCESSING	Catalyzes the attachment of alanine to tRNA(Ala) in a two-step reaction alanine is first activated by ATP to form Ala- AMP and then transferred to the acceptor end of tRNA(Ala). Also edits incorrectly charged Ser-tRNA(Ala) and Gly-tRNA(Ala) via its editing domain	PF01411	tRNA synthetases class II (A)	TIGR03683	A-tRNA_syn_arch: alanine--tRNA ligase	K01872	alanyl-tRNA synthetase [EC:6.1.1.7]
OG0000220	eif2b	J	Translation, ribosomal structure and biogenesis	INFORMATION STORAGE AND PROCESSING	translation initiation factor activity	PF01873	Domain found in IF2B/IF5	TIGR00311	aIF-2beta: putative translation initiation factor aIF-2, beta subunit	K03238	translation initiation factor 2 subunit 2
OG0000226										K03506	DNA polymerase epsilon subunit 4 [EC:2.7.7.7]
OG0000242		S	Function unknown	POORLY CHARACTERIZED	Tripartite tricarboxylate transporter TctA family	PF01970	Tripartite tricarboxylate transporter TctA family			K08971	putative membrane protein
OG0000245		J	Translation, ribosomal structure and biogenesis	INFORMATION STORAGE AND PROCESSING	diphthine synthase activity	PF00590	Tetrapyrrole (Corrin/Porphyrin) Methylases	TIGR00522	dph5: diphthine synthase	K00586	diphthine methyl ester synthase [EC:2.1.1.314]
OG0000246	serS	J	Translation, ribosomal structure and biogenesis	INFORMATION STORAGE AND PROCESSING	Catalyzes the attachment of serine to tRNA(Ser). Is also able to aminoacylate tRNA(Sec) with serine, to form the misacylated tRNA L-seryl-tRNA(Sec), which will be further converted into selenocysteinyl-tRNA(Sec)	PF00587	tRNA synthetase class II core domain (G, H, P, S and T)			K01875	seryl-tRNA synthetase [EC:6.1.1.11]	Transfer
OG0000249										K20460	lantibiotic transport system permease protein
OG0000251		S	Function unknown	POORLY CHARACTERIZED	helicase activity					K09746	uncharacterized protein	Transfer
OG0000255
OG0000258	cysS	J	Translation, ribosomal structure and biogenesis	INFORMATION STORAGE AND PROCESSING	Belongs to the class-I aminoacyl-tRNA synthetase family	PF09190	DALR domain	TIGR00435	cysS: cysteine--tRNA ligase	K01883	cysteinyl-tRNA synthetase [EC:6.1.1.16]	Transfer
OG0000261	prs	F	Nucleotide transport and metabolism	METABOLISM	Involved in the biosynthesis of the central metabolite phospho-alpha-D-ribosyl-1-pyrophosphate (PRPP) via the transfer of pyrophosphoryl group from ATP to 1-hydroxyl of ribose-5-phosphate (Rib-5-P)	PF13793	N-terminal domain of ribose phosphate pyrophosphokinase	TIGR01251	ribP_PPkin: ribose-phosphate diphosphokinase	K00948	ribose-phosphate pyrophosphokinase [EC:2.7.6.1]	Transfer
OG0000269	kae1	T	Signal transduction mechanisms	CELLULAR PROCESSES AND SIGNALING	serine threonine protein kinase	PF01163	RIO1 family	TIGR03724	arch_bud32: Kae1-associated kinase Bud32	K08851	TP53 regulating kinase and related kinases [EC:2.7.11.1]
OG0000286
OG0000288	cna	J	Translation, ribosomal structure and biogenesis	INFORMATION STORAGE AND PROCESSING	Belongs to the class I-like SAM-binding methyltransferase superfamily. RsmB NOP family	PF17125	N-terminal domain of 16S rRNA methyltransferase RsmF	TIGR00446	nop2p: NOL1/NOP2/sun family putative RNA methylase	K22446	tRNA (cytosine49-C5)-methyltransferase [EC:2.1.1.-]	Origination
OG0000291		L	Replication, recombination and repair	INFORMATION STORAGE AND PROCESSING	phosphoesterase RecJ domain protein	PF02272	DHHA1 domain			K07097	uncharacterized protein
OG0000294	ugd	M	Cell wall/membrane/envelope biogenesis	CELLULAR PROCESSES AND SIGNALING	Belongs to the UDP-glucose GDP-mannose dehydrogenase family	PF03721	UDP-glucose/GDP-mannose dehydrogenase family, NAD binding domain	TIGR03026	NDP-sugDHase: nucleotide sugar dehydrogenase	K00012	UDPglucose 6-dehydrogenase [EC:1.1.1.22]	Transfer
OG0000308		J	Translation, ribosomal structure and biogenesis	INFORMATION STORAGE AND PROCESSING	mature ribosome assembly	PF01172	Shwachman-Bodian-Diamond syndrome (SBDS) protein	TIGR00291	RNA_SBDS: rRNA metabolism protein, SBDS family	K14574	ribosome maturation protein SDO1
OG0000311	oapC	S	Function unknown	POORLY CHARACTERIZED	Zn-ribbon containing protein	PF09845	Zn-ribbon containing protein			K07163	uncharacterized protein
OG0000313	rnj	J	Translation, ribosomal structure and biogenesis	INFORMATION STORAGE AND PROCESSING	An RNase that has 5'-3' exonuclease activity. May be involved in RNA degradation	PF12706	Beta-lactamase superfamily domain	TIGR00649	MG423: beta-CASP ribonuclease, RNase J family	K12574	ribonuclease J [EC:3.1.-.-]
OG0000330		S	Function unknown	POORLY CHARACTERIZED	Phosphoesterase	PF00149	Calcineurin-like phosphoesterase	TIGR00024	SbcD_rel_arch: putative phosphoesterase	K06953	uncharacterized protein
OG0000342	rnp4	J	Translation, ribosomal structure and biogenesis	INFORMATION STORAGE AND PROCESSING	Part of ribonuclease P, a protein complex that generates mature tRNA molecules by cleaving their 5'-ends	PF04032	RNAse P Rpr2/Rpp21/SNM1 subunit domain			K03540	ribonuclease P protein subunit RPR2 [EC:3.1.26.5]
OG0000357		S	Function unknown	POORLY CHARACTERIZED	AMMECR1	PF01871	AMMECR1	TIGR00296	TIGR00296: uncharacterized protein, PH0010 family	K09141	uncharacterized protein	Transfer
OG0000363	dnaK	O	Post-translational modification, protein turnover, and chaperones	CELLULAR PROCESSES AND SIGNALING	Heat shock 70 kDa protein	PF00012	Hsp70 protein	TIGR02350	prok_dnaK: chaperone protein DnaK	K04043	molecular chaperone DnaK	Transfer
OG0000365	aspS	J	Translation, ribosomal structure and biogenesis	INFORMATION STORAGE AND PROCESSING	L-aspartate is first activated by ATP to form Asp-AMP and then transferred to the acceptor end of tRNA(Asp	PF02938	GAD domain	TIGR00459	aspS_bact: aspartate--tRNA ligase	K01876	aspartyl-tRNA synthetase [EC:6.1.1.12]	Origination
OG0000372	pyrB	F	Nucleotide transport and metabolism	METABOLISM	Belongs to the ATCase OTCase family	PF02729	Aspartate/ornithine carbamoyltransferase, carbamoyl-P binding domain	TIGR00670	asp_carb_tr: aspartate carbamoyltransferase	K00609	aspartate carbamoyltransferase catalytic subunit [EC:2.1.3.2]	Transfer
OG0000373		S	Function unknown	POORLY CHARACTERIZED	PFAM peptidase M50					K06402	stage IV sporulation protein FB [EC:3.4.24.-]
OG0000409	dxs	H	Coenzyme transport and metabolism	METABOLISM	Catalyzes the acyloin condensation reaction between C atoms 2 and 3 of pyruvate and glyceraldehyde 3-phosphate to yield 1-deoxy-D-xylulose-5-phosphate (DXP)	PF13292	1-deoxy-D-xylulose-5-phosphate synthase	TIGR00204	dxs: 1-deoxy-D-xylulose-5-phosphate synthase	K01662	1-deoxy-D-xylulose-5-phosphate synthase [EC:2.2.1.7]	Transfer
OG0000415												Origination
OG0000429	bchP	C	Energy production and conversion	METABOLISM	FAD binding domain	PF13450	NAD(P)-binding Rossmann-like domain	TIGR02032	GG-red-SF: geranylgeranyl reductase family	K17830	digeranylgeranylglycerophospholipid reductase [EC:1.3.1.101 1.3.7.11]
OG0000439		J	Translation, ribosomal structure and biogenesis	INFORMATION STORAGE AND PROCESSING	A2A adenosine receptor binding	PF01997	Translin family			K07477	translin
OG0000453										K03059	DNA-directed RNA polymerase subunit P [EC:2.7.7.6]
OG0000464		M	Cell wall/membrane/envelope biogenesis	CELLULAR PROCESSES AND SIGNALING	PFAM glycosyl transferase family 9	PF01075	Glycosyltransferase family 9 (heptosyltransferase)			K02843	heptosyltransferase II [EC:2.4.-.-]	Transfer
OG0000466		E	Amino acid transport and metabolism	METABOLISM	amino acid	PF08242	Methyltransferase domain			K03294	basic amino acid/polyamine antiporter, APA family	Transfer
OG0000468	suhB	G	Carbohydrate transport and metabolism	METABOLISM	Inositol monophosphatase	PF00459	Inositol monophosphatase family			K01092	myo-inositol-1(or 4)-monophosphatase [EC:3.1.3.25]	Transfer
OG0000475		H	Coenzyme transport and metabolism	METABOLISM	UBA THIF-type NAD FAD binding protein	PF00899	ThiF family			K21029	molybdopterin-synthase adenylyltransferase [EC:2.7.7.80]	Transfer
OG0000476	metK	H	Coenzyme transport and metabolism	METABOLISM	S-adenosylmethionine synthetase, C-terminal domain	PF02773	S-adenosylmethionine synthetase, C-terminal domain			K00789	S-adenosylmethionine synthetase [EC:2.5.1.6]	Transfer
OG0000483										K05667	ATP-binding cassette, subfamily C (CFTR/MRP), member 3	Transfer
OG0000489	pcm	J	Translation, ribosomal structure and biogenesis	INFORMATION STORAGE AND PROCESSING	Catalyzes the methyl esterification of L-isoaspartyl residues in peptides and proteins that result from spontaneous decomposition of normal L-aspartyl and L-asparaginyl residues. It plays a role in the repair and or degradation of damaged proteins	PF01135	Protein-L-isoaspartate(D-aspartate) O-methyltransferase (PCMT)	TIGR00080	pimt: protein-L-isoaspartate O-methyltransferase	K00573	protein-L-isoaspartate(D-aspartate) O-methyltransferase [EC:2.1.1.77]	Transfer
OG0000496	tmk	F	Nucleotide transport and metabolism	METABOLISM	thymidylate kinase	PF02223	Thymidylate kinase	TIGR00041	DTMP_kinase: dTMP kinase	K00943	dTMP kinase [EC:2.7.4.9]	Origination
OG0000500												Origination
OG0000506		L	Replication, recombination and repair	INFORMATION STORAGE AND PROCESSING	AAA-like domain	PF01935	Helicase HerA, central domain			K06915	uncharacterized protein	Transfer
OG0000509		S	Function unknown	POORLY CHARACTERIZED	NYN domain	PF01936	NYN domain			K06860	putative heme uptake system protein
OG0000517	rpiB	G	Carbohydrate transport and metabolism	METABOLISM	Ribose/Galactose Isomerase	PF02502	Ribose/Galactose Isomerase	TIGR01120	rpiB: ribose 5-phosphate isomerase B	K01808	ribose 5-phosphate isomerase B [EC:5.3.1.6]	Transfer
OG0000530		S	Function unknown	POORLY CHARACTERIZED	Aerotolerance regulator N-terminal	PF13519	von Willebrand factor type A domain			K07114	Ca-activated chloride channel homolog
OG0000536	glmS	M	Cell wall/membrane/envelope biogenesis	CELLULAR PROCESSES AND SIGNALING	Catalyzes the first step in hexosamine metabolism, converting fructose-6P into glucosamine-6P using glutamine as a nitrogen source	PF13522	Glutamine amidotransferase domain	TIGR01135	glmS: glutamine-fructose-6-phosphate transaminase (isomerizing)	K00820	glutamine---fructose-6-phosphate transaminase (isomerizing) [EC:2.6.1.16]
OG0000548										K08471	gustatory receptor
OG0000553	rluB	J	Translation, ribosomal structure and biogenesis	INFORMATION STORAGE AND PROCESSING	RNA pseudouridylate synthase	PF01479	S4 domain	TIGR00093	TIGR00093: pseudouridine synthase	K06178	23S rRNA pseudouridine2605 synthase [EC:5.4.99.22]
OG0000559						PF00092	von Willebrand factor type A domain			K07114	Ca-activated chloride channel homolog	Transfer
OG0000564	leuA	E	Amino acid transport and metabolism	METABOLISM	Catalyzes the condensation of the acetyl group of acetyl-CoA with 3-methyl-2-oxobutanoate (2-oxoisovalerate) to form 3-carboxy-3-hydroxy-4-methylpentanoate (2-isopropylmalate)	PF00682	HMGL-like	TIGR00973	leuA_bact: 2-isopropylmalate synthase	K01649	2-isopropylmalate synthase [EC:2.3.3.13]	Origination
OG0000566	fba	G	Carbohydrate transport and metabolism	METABOLISM	DeoC/LacD family aldolase	PF01791	DeoC/LacD family aldolase			K11645	fructose-bisphosphate aldolase, class I [EC:4.1.2.13]	Transfer
OG0000571						PF17963	Bacterial Ig domain			K02496	uroporphyrin-III C-methyltransferase [EC:2.1.1.107]	Transfer
OG0000579	URA5	F	Nucleotide transport and metabolism	METABOLISM	Orotidine-5-phosphate decarboxylase orotate phosphoribosyltransferase	PF00156	Phosphoribosyl transferase domain	TIGR00336	pyrE: orotate phosphoribosyltransferase	K00762	orotate phosphoribosyltransferase [EC:2.4.2.10]
OG0000581	hflC	O	Post-translational modification, protein turnover, and chaperones	CELLULAR PROCESSES AND SIGNALING	SPFH domain-Band 7 family	PF01145	SPFH domain / Band 7 family			K17286	erythrocyte band 7 integral membrane protein	Transfer
OG0000583	serB	E	Amino acid transport and metabolism	METABOLISM	PFAM Haloacid dehalogenase domain protein hydrolase	PF12710	haloacid dehalogenase-like hydrolase	TIGR01488	HAD-SF-IB: HAD phosphoserine phosphatase-like hydrolase, family IB	K01079	phosphoserine phosphatase [EC:3.1.3.3]	Transfer
OG0000595	acsA	H	Coenzyme transport and metabolism	METABOLISM	Catalyzes the conversion of acetate into acetyl-CoA (AcCoA), an essential intermediate at the junction of anabolic and catabolic pathways. AcsA undergoes a two-step reaction. In the first half reaction, AcsA combines acetate with ATP to form acetyl-adenylate (AcAMP) intermediate. In the second half reaction, it can then transfer the acetyl group from AcAMP to the sulfhydryl group of CoA, forming …	PF13193	AMP-binding enzyme C-terminal domain			K01895	acetyl-CoA synthetase [EC:6.2.1.1]	Transfer
OG0000600										K14484	auxin-responsive protein IAA	Transfer
OG0000614	glgX	G	Carbohydrate transport and metabolism	METABOLISM	Glycogen debranching enzyme	PF06202	Amylo-alpha-1,6-glucosidase			K06888	uncharacterized protein	Origination
OG0000629		L	Replication, recombination and repair	INFORMATION STORAGE AND PROCESSING	Domain of unknown function DUF83	PF12705	PD-(D/E)XK nuclease superfamily	TIGR00372	cas4: CRISPR-associated protein Cas4	K07464	CRISPR-associated exonuclease Cas4 [EC:3.1.12.1]	Transfer
OG0000644	nadM	F	Nucleotide transport and metabolism	METABOLISM	Nicotinamide-nucleotide adenylyltransferase	PF01467	Cytidylyltransferase-like	TIGR00125	cyt_tran_rel: cytidyltransferase-like domain	K00952	nicotinamide-nucleotide adenylyltransferase [EC:2.7.7.1]	Transfer
OG0000655												Origination
OG0000670		I	Lipid transport and metabolism	METABOLISM	Acyltransferase	PF01553	Acyltransferase			K00655	1-acyl-sn-glycerol-3-phosphate acyltransferase [EC:2.3.1.51]	Origination
OG0000671										K19164	antitoxin CcdA	Transfer
OG0000676	guaA	F	Nucleotide transport and metabolism	METABOLISM	Catalyzes the synthesis of GMP from XMP	PF00958	GMP synthase C terminal domain			K01951	GMP synthase (glutamine-hydrolysing) [EC:6.3.5.2]	Transfer
OG0000695		U	Intracellular trafficking, secretion, and vesicular transport	CELLULAR PROCESSES AND SIGNALING	Involved in the import of queuosine (Q) precursors, required for Q precursor salvage	PF02592	Putative vitamin uptake transporter	TIGR00697	TIGR00697: conserved hypothetical integral membrane protein	K09125	queuosine precursor transporter
OG0000697	purM	F	Nucleotide transport and metabolism	METABOLISM	Phosphoribosylformylglycinamidine cyclo-ligase	PF02769	AIR synthase related protein, C-terminal domain			K01933	phosphoribosylformylglycinamidine cyclo-ligase [EC:6.3.3.1]	Origination
OG0000711	gldE	S	Function unknown	POORLY CHARACTERIZED	Transporter associated domain	PF01595	Cyclin M transmembrane N-terminal domain			K03699	putative hemolysin
OG0000713	pyrC	F	Nucleotide transport and metabolism	METABOLISM	Belongs to the metallo-dependent hydrolases superfamily. DHOase family. Class I DHOase subfamily	PF01979	Amidohydrolase family			K01465	dihydroorotase [EC:3.5.2.3]	Transfer
OG0000716	gatC	J	Translation, ribosomal structure and biogenesis	INFORMATION STORAGE AND PROCESSING	Allows the formation of correctly charged Asn-tRNA(Asn) or Gln-tRNA(Gln) through the transamidation of misacylated Asp- tRNA(Asn) or Glu-tRNA(Gln) in organisms which lack either or both of asparaginyl-tRNA or glutaminyl-tRNA synthetases. The reaction takes place in the presence of glutamine and ATP through an activated phospho-Asp-tRNA(Asn) or phospho-Glu-tRNA(Gln)	PF02686	Glu-tRNAGln amidotransferase C subunit	TIGR00135	gatC: aspartyl/glutamyl-tRNA(Asn/Gln) amidotransferase, C subunit	K02435	aspartyl-tRNA(Asn)/glutamyl-tRNA(Gln) amidotransferase subunit C [EC:6.3.5.6 6.3.5.7]
OG0000759						PF03692	Putative zinc- or iron-chelating domain			K06940	uncharacterized protein	Origination
OG0000762	lipM	H	Coenzyme transport and metabolism	METABOLISM	Catalyzes the transfer of endogenously produced octanoic acid from octanoyl-acyl-carrier-protein onto the lipoyl domain of GcvH, an intermediate carrier during protein lipoylation	PF03099	Biotin/lipoate A/B protein ligase family			K23734	lipoyl(octanoyl) transferase [EC:2.3.1.181]	Transfer
OG0000763	mdh	C	Energy production and conversion	METABOLISM	Catalyzes the reversible oxidation of malate to oxaloacetate	PF02866	lactate/malate dehydrogenase, alpha/beta C-terminal domain	TIGR01763	MalateDH_bact: malate dehydrogenase, NAD-dependent	K00024	malate dehydrogenase [EC:1.1.1.37]	Transfer
OG0000767	purL	F	Nucleotide transport and metabolism	METABOLISM	Part of the phosphoribosylformylglycinamidine synthase complex involved in the purines biosynthetic pathway. Catalyzes the ATP-dependent conversion of formylglycinamide ribonucleotide (FGAR) and glutamine to yield formylglycinamidine ribonucleotide (FGAM) and glutamate. The FGAM synthase complex is composed of three subunits. PurQ produces an ammonia molecule by converting glutamine to glutamate.…	PF00586	AIR synthase related protein, N-terminal domain	TIGR01736	FGAM_synth_II: phosphoribosylformylglycinamidine synthase II	K23269	phosphoribosylformylglycinamidine synthase subunit PurL [EC:6.3.5.3]	Origination
OG0000792	MA20_27240	I	Lipid transport and metabolism	METABOLISM	Belongs to the thiolase family	PF02803	Thiolase, C-terminal domain			K08764	sterol carrier protein 2 [EC:2.3.1.176]	Origination
OG0000793												Transfer
OG0000797	purN	F	Nucleotide transport and metabolism	METABOLISM	Catalyzes the transfer of a formyl group from 10- formyltetrahydrofolate to 5-phospho-ribosyl-glycinamide (GAR), producing 5-phospho-ribosyl-N-formylglycinamide (FGAR) and tetrahydrofolate	PF00551	Formyl transferase			K11175	phosphoribosylglycinamide formyltransferase 1 [EC:2.1.2.2]	Origination
OG0000798	coaD	H	Coenzyme transport and metabolism	METABOLISM	Reversibly transfers an adenylyl group from ATP to 4'- phosphopantetheine, yielding dephospho-CoA (dPCoA) and pyrophosphate	PF01467	Cytidylyltransferase-like	TIGR01510	coaD_prev_kdtB: pantetheine-phosphate adenylyltransferase	K00954	pantetheine-phosphate adenylyltransferase [EC:2.7.7.3]	Transfer
OG0000802	folC	H	Coenzyme transport and metabolism	METABOLISM	Belongs to the folylpolyglutamate synthase family	PF02875	Mur ligase family, glutamate ligase domain	TIGR01499	folC: bifunctional protein FolC	K11754	dihydrofolate synthase / folylpolyglutamate synthase [EC:6.3.2.12 6.3.2.17]
OG0000805	gmhB	E	Amino acid transport and metabolism	METABOLISM	D,D-heptose 1,7-bisphosphate phosphatase	PF13242	HAD-hyrolase-like	TIGR01656	Histidinol-ppas: histidinol-phosphate phosphatase domain	K03273	D-glycero-D-manno-heptose 1,7-bisphosphate phosphatase [EC:3.1.3.82 3.1.3.83]	Transfer
OG0000834	dapA	E	Amino acid transport and metabolism	METABOLISM	Catalyzes the condensation of (S)-aspartate-beta- semialdehyde (S)-ASA and pyruvate to 4-hydroxy- tetrahydrodipicolinate (HTPA)	PF00701	Dihydrodipicolinate synthetase family	TIGR00674	dapA: 4-hydroxy-tetrahydrodipicolinate synthase	K01714	4-hydroxy-tetrahydrodipicolinate synthase [EC:4.3.3.7]	Origination
OG0000836										K07172	antitoxin MazE
OG0000870	argG	E	Amino acid transport and metabolism	METABOLISM	argininosuccinate synthase activity	PF00764	Arginosuccinate synthase	TIGR00032	argG: argininosuccinate synthase	K01940	argininosuccinate synthase [EC:6.3.4.5]	Transfer
OG0000872	leuB-1	C	Energy production and conversion	METABOLISM	PFAM isocitrate isopropylmalate dehydrogenase	PF00180	Isocitrate/isopropylmalate dehydrogenase			K07246	tartrate dehydrogenase/decarboxylase / D-malate dehydrogenase [EC:1.1.1.93 4.1.1.73 1.1.1.83]	Transfer
OG0000874	folD	F	Nucleotide transport and metabolism	METABOLISM	Catalyzes the oxidation of 5,10- methylenetetrahydrofolate to 5,10-methenyltetrahydrofolate and then the hydrolysis of 5,10-methenyltetrahydrofolate to 10- formyltetrahydrofolate	PF00763	Tetrahydrofolate dehydrogenase/cyclohydrolase, catalytic domain			K01491	methylenetetrahydrofolate dehydrogenase (NADP+) / methenyltetrahydrofolate cyclohydrolase [EC:1.5.1.5 3.5.4.9]	Origination
OG0000875	pheB	E	Amino acid transport and metabolism	METABOLISM	Chorismate mutase type II	PF01817	Chorismate mutase type II			K04092	chorismate mutase [EC:5.4.99.5]	Transfer
OG0000879	purC	F	Nucleotide transport and metabolism	METABOLISM	SAICAR synthetase	PF01259	SAICAR synthetase			K13713	fusion protein PurCD [EC:6.3.2.6 6.3.4.13]	Transfer
OG0000880	asd	I	Lipid transport and metabolism	METABOLISM	Catalyzes the formation of archaetidylethanolamine (PtdEtn) from archaetidylserine (PtdSer)	PF02666	Phosphatidylserine decarboxylase	TIGR00164	PS_decarb_rel: phosphatidylserine decarboxylase homolog	K01613	phosphatidylserine decarboxylase [EC:4.1.1.65]	Transfer
OG0000907	pyrI	F	Nucleotide transport and metabolism	METABOLISM	Involved in allosteric regulation of aspartate carbamoyltransferase	PF02748	Aspartate carbamoyltransferase regulatory chain, metal binding domain	TIGR00240	ATCase_reg: aspartate carbamoyltransferase, regulatory subunit	K00610	aspartate carbamoyltransferase regulatory subunit	Transfer
OG0000914	ppdK	G	Carbohydrate transport and metabolism	METABOLISM	Belongs to the PEP-utilizing enzyme family	PF02896	PEP-utilising enzyme, TIM barrel domain			K01006	pyruvate, orthophosphate dikinase [EC:2.7.9.1]	Transfer
OG0000918	ilvE	E	Amino acid transport and metabolism	METABOLISM	Belongs to the class-IV pyridoxal-phosphate-dependent aminotransferase family	PF01063	Amino-transferase class IV	TIGR01122	ilvE_I: branched-chain amino acid aminotransferase	K00826	branched-chain amino acid aminotransferase [EC:2.6.1.42]	Origination
OG0000921	sirR	K	Transcription	INFORMATION STORAGE AND PROCESSING	Mn-dependent transcriptional regulator	PF01325	Iron dependent repressor, N-terminal DNA binding domain			K03709	DtxR family transcriptional regulator, Mn-dependent transcriptional regulator	Transfer
OG0000923	purQ	F	Nucleotide transport and metabolism	METABOLISM	Part of the phosphoribosylformylglycinamidine synthase complex involved in the purines biosynthetic pathway. Catalyzes the ATP-dependent conversion of formylglycinamide ribonucleotide (FGAR) and glutamine to yield formylglycinamidine ribonucleotide (FGAM) and glutamate. The FGAM synthase complex is composed of three subunits. PurQ produces an ammonia molecule by converting glutamine to glutamate.…	PF13507	CobB/CobQ-like glutamine amidotransferase domain	TIGR01737	FGAM_synth_I: phosphoribosylformylglycinamidine synthase I	K23265	phosphoribosylformylglycinamidine synthase subunit PurQ / glutaminase [EC:6.3.5.3 3.5.1.2]	Origination
OG0000924	ylmE	S	Function unknown	POORLY CHARACTERIZED	Pyridoxal 5'-phosphate (PLP)-binding protein, which is involved in PLP homeostasis	PF01168	Alanine racemase, N-terminal domain	TIGR00044	TIGR00044: pyridoxal phosphate enzyme, YggS family	K06997	PLP dependent protein	Transfer
OG0000926	nnrD	G	Carbohydrate transport and metabolism	METABOLISM	Bifunctional enzyme that catalyzes the epimerization of the S- and R-forms of NAD(P)HX and the dehydration of the S-form of NAD(P)HX at the expense of ADP, which is converted to AMP. This allows the repair of both epimers of NAD(P)HX, a damaged form of NAD(P)H that is a result of enzymatic or heat-dependent hydration	PF03853	YjeF-related protein N-terminus	TIGR00197	yjeF_nterm: YjeF family N-terminal domain	K23997	ADP-dependent NAD(P)H-hydrate dehydratase / NAD(P)H-hydrate epimerase [EC:4.2.1.136 5.1.99.6]	Transfer
OG0000966	lysC	E	Amino acid transport and metabolism	METABOLISM	Belongs to the aspartokinase family	PF00696	Amino acid kinase family	TIGR00657	asp_kinases: aspartate kinase	K00928	aspartate kinase [EC:2.7.2.4]	Origination
OG0000969	ribBA	H	Coenzyme transport and metabolism	METABOLISM	Catalyzes the conversion of D-ribulose 5-phosphate to formate and 3,4-dihydroxy-2-butanone 4-phosphate	PF00925	GTP cyclohydrolase II	TIGR00505	ribA: GTP cyclohydrolase II	K01497	GTP cyclohydrolase II [EC:3.5.4.25]
OG0000971	argH	E	Amino acid transport and metabolism	METABOLISM	argininosuccinate lyase	PF00206	Lyase	TIGR00838	argH: argininosuccinate lyase	K01755	argininosuccinate lyase [EC:4.3.2.1]	Transfer
OG0000973	proB	E	Amino acid transport and metabolism	METABOLISM	Catalyzes the transfer of a phosphate group to glutamate to form L-glutamate 5-phosphate	PF01472	PUA domain	TIGR01027	proB: glutamate 5-kinase	K00931	glutamate 5-kinase [EC:2.7.2.11]	Transfer
OG0000976		S	Function unknown	POORLY CHARACTERIZED	4-oxalocrotonate tautomerase	PF01361	Tautomerase enzyme			K01821	4-oxalocrotonate tautomerase [EC:5.3.2.6]
OG0000977	ygfA	H	Coenzyme transport and metabolism	METABOLISM	PFAM 5-formyltetrahydrofolate cyclo-ligase	PF01812	5-formyltetrahydrofolate cyclo-ligase family	TIGR02727	MTHFS_bact: 5-formyltetrahydrofolate cyclo-ligase	K01934	5-formyltetrahydrofolate cyclo-ligase [EC:6.3.3.2]	Transfer
OG0001014										K10060	C-type lectin domain family 4 member F	Origination
OG0001020										K10421	CAP-Gly domain-containing linker protein 1	Origination
OG0001021		F	Nucleotide transport and metabolism	METABOLISM	orotidine-5'-phosphate decarboxylase activity	PF00215	Orotidine 5'-phosphate decarboxylase / HUMPS family			K01591	orotidine-5'-phosphate decarboxylase [EC:4.1.1.23]	Origination
OG0001022	tyrA	C	Energy production and conversion	METABOLISM	PFAM Prephenate dehydrogenase	PF02153	Prephenate dehydrogenase			K14187	chorismate mutase / prephenate dehydrogenase [EC:5.4.99.5 1.3.1.12]	Origination
OG0001023		S	Function unknown	POORLY CHARACTERIZED	Phosphotransferase enzyme family	PF01636	Phosphotransferase enzyme family			K17880	hygromycin-B 7''-O-kinase [EC:2.7.1.119]	Transfer
OG0001024	leuC	H	Coenzyme transport and metabolism	METABOLISM	Catalyzes the isomerization between 2-isopropylmalate and 3-isopropylmalate, via the formation of 2-isopropylmaleate	PF00330	Aconitase family (aconitate hydratase)	TIGR02086	IPMI_arch: 3-isopropylmalate dehydratase, large subunit	K01703	3-isopropylmalate/(R)-2-methylmalate dehydratase large subunit [EC:4.2.1.33 4.2.1.35]
OG0001026	lipA	H	Coenzyme transport and metabolism	METABOLISM	Catalyzes the radical-mediated insertion of two sulfur atoms into the C-6 and C-8 positions of the octanoyl moiety bound to the lipoyl domains of lipoate-dependent enzymes, thereby converting the octanoylated domains into lipoylated derivatives	PF04055	Radical SAM superfamily	TIGR00510	lipA: lipoyl synthase	K03644	lipoyl synthase [EC:2.8.1.8]
OG0001029	gap	G	Carbohydrate transport and metabolism	METABOLISM	Belongs to the glyceraldehyde-3-phosphate dehydrogenase family	PF02800	Glyceraldehyde 3-phosphate dehydrogenase, C-terminal domain	TIGR01546	GAPDH-II_archae: glyceraldehyde-3-phosphate dehydrogenase, type II	K00150	glyceraldehyde-3-phosphate dehydrogenase (NAD(P)) [EC:1.2.1.59]	Origination
OG0001030	coaE	F	Nucleotide transport and metabolism	METABOLISM	Catalyzes the phosphorylation of the 3'-hydroxyl group of dephosphocoenzyme A to form coenzyme A	PF01121	Dephospho-CoA kinase	TIGR00152	TIGR00152: dephospho-CoA kinase	K00859	dephospho-CoA kinase [EC:2.7.1.24]	Origination
OG0001031	hisF	E	Amino acid transport and metabolism	METABOLISM	IGPS catalyzes the conversion of PRFAR and glutamine to IGP, AICAR and glutamate. The HisF subunit catalyzes the cyclization activity that produces IGP and AICAR from PRFAR using the ammonia provided by the HisH subunit	PF00977	Histidine biosynthesis protein	TIGR00735	hisF: imidazoleglycerol phosphate synthase, cyclase subunit	K02500	imidazole glycerol-phosphate synthase subunit HisF [EC:4.3.2.10]	Transfer
OG0001032	hisF	E	Amino acid transport and metabolism	METABOLISM	IGPS catalyzes the conversion of PRFAR and glutamine to IGP, AICAR and glutamate. The HisF subunit catalyzes the cyclization activity that produces IGP and AICAR from PRFAR using the ammonia provided by the HisH subunit	PF00117	Glutamine amidotransferase class-I	TIGR01855	IMP_synth_hisH: imidazole glycerol phosphate synthase, glutamine amidotransferase subunit	K02501	imidazole glycerol-phosphate synthase subunit HisH [EC:4.3.2.10]	Transfer
OG0001035	ribK	H	Coenzyme transport and metabolism	METABOLISM	Catalyzes the CTP-dependent phosphorylation of riboflavin (vitamin B2) to form flavin mononucleotide (FMN)	PF12802	MarR family			K07732	riboflavin kinase, archaea type [EC:2.7.1.161]
OG0001036	carA	F	Nucleotide transport and metabolism	METABOLISM	Belongs to the CarA family	PF00117	Glutamine amidotransferase class-I	TIGR01368	CPSaseIIsmall: carbamoyl-phosphate synthase, small subunit	K01956	carbamoyl-phosphate synthase small subunit [EC:6.3.5.5]	Origination
OG0001076	aphA	B	Chromatin structure and dynamics	INFORMATION STORAGE AND PROCESSING	including yeast histone deacetylase and acetoin utilization protein	PF00850	Histone deacetylase domain			K11407	histone deacetylase 6 [EC:3.5.1.98]
OG0001087	argB	F	Nucleotide transport and metabolism	METABOLISM	Belongs to the acetylglutamate kinase family. ArgB subfamily	PF00696	Amino acid kinase family	TIGR00761	argB: acetylglutamate kinase	K00930	acetylglutamate kinase [EC:2.7.2.8]	Origination
OG0001091	leuD	E	Amino acid transport and metabolism	METABOLISM	Catalyzes the isomerization between 2-isopropylmalate and 3-isopropylmalate, via the formation of 2-isopropylmaleate	PF00694	Aconitase C-terminal domain	TIGR02087	LEUD_arch: 3-isopropylmalate dehydratase, small subunit	K16793	methanogen homoaconitase small subunit [EC:4.2.1.114]
OG0001093	ispF	H	Coenzyme transport and metabolism	METABOLISM	Bifunctional enzyme that catalyzes the formation of 4- diphosphocytidyl-2-C-methyl-D-erythritol from CTP and 2-C-methyl- D-erythritol 4-phosphate (MEP) (IspD), and catalyzes the conversion of 4-diphosphocytidyl-2-C-methyl-D-erythritol 2- phosphate (CDP-ME2P) to 2-C-methyl-D-erythritol 2,4- cyclodiphosphate (ME-CPP) with a corresponding release of cytidine 5-monophosphate (CMP) (IspF)	PF01128	2-C-methyl-D-erythritol 4-phosphate cytidylyltransferase	TIGR00151	ispF: 2-C-methyl-D-erythritol 2,4-cyclodiphosphate synthase	K12506	2-C-methyl-D-erythritol 4-phosphate cytidylyltransferase / 2-C-methyl-D-erythritol 2,4-cyclodiphosphate synthase [EC:2.7.7.60 4.6.1.12]	Origination
OG0001094	rpsA	J	Translation, ribosomal structure and biogenesis	INFORMATION STORAGE AND PROCESSING	Catalyzes the conversion of 1-hydroxy-2-methyl-2-(E)- butenyl 4-diphosphate (HMBPP) into a mixture of isopentenyl diphosphate (IPP) and dimethylallyl diphosphate (DMAPP). Acts in the terminal step of the DOXP MEP pathway for isoprenoid precursor biosynthesis	PF02401	LytB protein	TIGR00216	ispH_lytB: 4-hydroxy-3-methylbut-2-enyl diphosphate reductase	K03527	4-hydroxy-3-methylbut-2-en-1-yl diphosphate reductase [EC:1.17.7.4]	Transfer
OG0001102	purE	F	Nucleotide transport and metabolism	METABOLISM	Catalyzes the conversion of N5-carboxyaminoimidazole ribonucleotide (N5-CAIR) to 4-carboxy-5-aminoimidazole ribonucleotide (CAIR)	PF00731	AIR carboxylase			K01588	5-(carboxyamino)imidazole ribonucleotide mutase [EC:5.4.99.18]	Origination
OG0001103		E	Amino acid transport and metabolism	METABOLISM	Alanine dehydrogenase/PNT, C-terminal domain	PF01262	Alanine dehydrogenase/PNT, C-terminal domain			K00259	alanine dehydrogenase [EC:1.4.1.1]	Origination
OG0001106	ribC	H	Coenzyme transport and metabolism	METABOLISM	TIGRFAM riboflavin synthase	PF00885	6,7-dimethyl-8-ribityllumazine synthase	TIGR01506	ribC_arch: riboflavin synthase	K00794	6,7-dimethyl-8-ribityllumazine synthase [EC:2.5.1.78]
OG0001109										K22902	D-galactosaminyltransferase	Origination
OG0001110										K22902	D-galactosaminyltransferase	Origination
OG0001118	carB	E	Amino acid transport and metabolism	METABOLISM	Carbamoyl-phosphate synthase (glutamine-hydrolyzing)	PF02142	MGS-like domain	TIGR01369	CPSaseII_lrg: carbamoyl-phosphate synthase, large subunit	K11540	carbamoyl-phosphate synthase / aspartate carbamoyltransferase / dihydroorotase [EC:6.3.5.5 2.1.3.2 3.5.2.3]	Origination
OG0001119
OG0001149										K07706	two-component system, LytTR family, sensor histidine kinase AgrC [EC:2.7.13.3]	Origination
OG0001157	trpG	E	Amino acid transport and metabolism	METABOLISM	TIGRFAM glutamine amidotransferase of anthranilate synthase	PF00117	Glutamine amidotransferase class-I	TIGR00566	trpG_papA: glutamine amidotransferase of anthranilate synthase or aminodeoxychorismate synthase	K01658	anthranilate synthase component II [EC:4.1.3.27]
OG0001165	argC	E	Amino acid transport and metabolism	METABOLISM	Catalyzes the NADPH-dependent reduction of N-acetyl-5- glutamyl phosphate to yield N-acetyl-L-glutamate 5-semialdehyde	PF02774	Semialdehyde dehydrogenase, dimerisation domain	TIGR01850	argC: N-acetyl-gamma-glutamyl-phosphate reductase	K00145	N-acetyl-gamma-glutamyl-phosphate reductase [EC:1.2.1.38]	Origination
OG0001166	ribB	H	Coenzyme transport and metabolism	METABOLISM	Catalyzes the conversion of D-ribulose 5-phosphate to formate and 3,4-dihydroxy-2-butanone 4-phosphate	PF00926	3,4-dihydroxy-2-butanone 4-phosphate synthase	TIGR00506	ribB: 3,4-dihydroxy-2-butanone-4-phosphate synthase	K02858	3,4-dihydroxy 2-butanone 4-phosphate synthase [EC:4.1.99.12]	Origination
OG0001168	purP	F	Nucleotide transport and metabolism	METABOLISM	Catalyzes the ATP- and formate-dependent formylation of 5-aminoimidazole-4-carboxamide-1-beta-d-ribofuranosyl 5'- monophosphate (AICAR) to 5-formaminoimidazole-4-carboxamide-1- beta-d-ribofuranosyl 5'-monophosphate (FAICAR) in the absence of folates	PF06849	Protein of unknown function (DUF1246)			K06863	5-formaminoimidazole-4-carboxamide-1-(beta)-D-ribofuranosyl 5'-monophosphate synthetase [EC:6.3.4.23]	Origination
OG0001177		S	Function unknown	POORLY CHARACTERIZED	Cupin domain	PF07883	Cupin domain			K07155	quercetin 2,3-dioxygenase [EC:1.13.11.24]	Transfer
OG0001229	dapB	E	Amino acid transport and metabolism	METABOLISM	Catalyzes the conversion of 4-hydroxy- tetrahydrodipicolinate (HTPA) to tetrahydrodipicolinate	PF01113	Dihydrodipicolinate reductase, N-terminus	TIGR00036	dapB: 4-hydroxy-tetrahydrodipicolinate reductase	K00215	4-hydroxy-tetrahydrodipicolinate reductase [EC:1.17.1.8]	Origination
OG0001233		S	Function unknown	POORLY CHARACTERIZED	Domain of unknown function (DUF4443)					K05311	central glycolytic genes regulator	Transfer
OG0001237												Origination
OG0001239	purP	F	Nucleotide transport and metabolism	METABOLISM	Catalyzes the ATP- and formate-dependent formylation of 5-aminoimidazole-4-carboxamide-1-beta-d-ribofuranosyl 5'- monophosphate (AICAR) to 5-formaminoimidazole-4-carboxamide-1- beta-d-ribofuranosyl 5'-monophosphate (FAICAR) in the absence of folates	PF06973	Domain of unknown function (DUF1297)			K06863	5-formaminoimidazole-4-carboxamide-1-(beta)-D-ribofuranosyl 5'-monophosphate synthetase [EC:6.3.4.23]	Origination
OG0001240	hisB	E	Amino acid transport and metabolism	METABOLISM	Imidazoleglycerol-phosphate dehydratase	PF00475	Imidazoleglycerol-phosphate dehydratase			K01693	imidazoleglycerol-phosphate dehydratase [EC:4.2.1.19]	Origination
OG0001244						PF03692	Putative zinc- or iron-chelating domain			K06940	uncharacterized protein
OG0001245										K07172	antitoxin MazE	Origination
OG0001246	coaBC	H	Coenzyme transport and metabolism	METABOLISM	Catalyzes two steps in the biosynthesis of coenzyme A. In the first step cysteine is conjugated to 4'-phosphopantothenate to form 4-phosphopantothenoylcysteine, in the latter compound is decarboxylated to form 4'-phosphopantotheine	PF04127	DNA / pantothenate metabolism flavoprotein	TIGR00521	coaBC_dfp: phosphopantothenoylcysteine decarboxylase / phosphopantothenate--cysteine ligase	K13038	phosphopantothenoylcysteine decarboxylase / phosphopantothenate---cysteine ligase [EC:4.1.1.36 6.3.2.5]	Origination
OG0001247						PF13231	Dolichyl-phosphate-mannose-protein mannosyltransferase			K22902	D-galactosaminyltransferase
OG0001253										K02415	flagellar FliL protein	Origination
OG0001254		O	Post-translational modification, protein turnover, and chaperones	CELLULAR PROCESSES AND SIGNALING	Tetratricopeptide repeat	PF13414	TPR repeat			K23424	protein O-mannosyl-transferase [EC:2.4.1.-]	Origination
OG0001343	birA	H	Coenzyme transport and metabolism	METABOLISM	Biotin protein ligase C terminal domain	PF02237	Biotin protein ligase C terminal domain	TIGR00121	birA_ligase: biotin--[acetyl-CoA-carboxylase] ligase	K03524	BirA family transcriptional regulator, biotin operon repressor / biotin---[acetyl-CoA-carboxylase] ligase [EC:6.3.4.15]	Origination
OG0001344	accC	I	Lipid transport and metabolism	METABOLISM	TIGRFAM acetyl-CoA carboxylase, biotin carboxylase	PF00289	Biotin carboxylase, N-terminal domain	TIGR00514	accC: acetyl-CoA carboxylase, biotin carboxylase subunit	K01961	acetyl-CoA carboxylase, biotin carboxylase subunit [EC:6.4.1.2 6.3.4.14]	Origination
OG0001345	dxr	I	Lipid transport and metabolism	METABOLISM	Catalyzes the NADP-dependent rearrangement and reduction of 1-deoxy-D-xylulose-5-phosphate (DXP) to 2-C-methyl-D-erythritol 4-phosphate (MEP)	PF13288	DXP reductoisomerase C-terminal domain	TIGR00243	Dxr: 1-deoxy-D-xylulose 5-phosphate reductoisomerase	K00099	1-deoxy-D-xylulose-5-phosphate reductoisomerase [EC:1.1.1.267]	Origination
OG0001347	aroF	E	Amino acid transport and metabolism	METABOLISM	PFAM DAHP synthetase I KDSA	PF18152	DAHP synthase ferredoxin-like domain	TIGR01361	DAHP_synth_Bsub: 3-deoxy-7-phosphoheptulonate synthase	K03856	3-deoxy-7-phosphoheptulonate synthase [EC:2.5.1.54]	Origination
OG0001348	ribD	H	Coenzyme transport and metabolism	METABOLISM	Converts 2,5-diamino-6-(ribosylamino)-4(3h)-pyrimidinone 5'-phosphate into 5-amino-6-(ribosylamino)-2,4(1h,3h)- pyrimidinedione 5'-phosphate	PF00383	Cytidine and deoxycytidylate deaminase zinc-binding region	TIGR00326	eubact_ribD: riboflavin biosynthesis protein RibD	K11752	diaminohydroxyphosphoribosylaminopyrimidine deaminase / 5-amino-6-(5-phosphoribosylamino)uracil reductase [EC:3.5.4.26 1.1.1.193]	Origination
OG0001349	proA	E	Amino acid transport and metabolism	METABOLISM	Catalyzes the NADPH-dependent reduction of L-glutamate 5-phosphate into L-glutamate 5-semialdehyde and phosphate. The product spontaneously undergoes cyclization to form 1-pyrroline-5- carboxylate	PF00171	Aldehyde dehydrogenase family	TIGR00407	proA: glutamate-5-semialdehyde dehydrogenase	K00147	glutamate-5-semialdehyde dehydrogenase [EC:1.2.1.41]	Transfer
OG0001350		S	Function unknown	POORLY CHARACTERIZED	ECF-type riboflavin transporter, S component	PF07155	ECF-type riboflavin transporter, S component			K16927	energy-coupling factor transport system substrate-specific component	Origination
OG0001351						PF14478	Domain of unknown function (DUF4430)			K14615	gastric intrinsic factor	Origination
OG0001354	ispG	I	Lipid transport and metabolism	METABOLISM	Converts 2C-methyl-D-erythritol 2,4-cyclodiphosphate (ME-2,4cPP) into 1-hydroxy-2-methyl-2-(E)-butenyl 4-diphosphate	PF04551	GcpE protein	TIGR00612	ispG_gcpE: 4-hydroxy-3-methylbut-2-en-1-yl diphosphate synthase	K03526	(E)-4-hydroxy-3-methylbut-2-enyl-diphosphate synthase [EC:1.17.7.1 1.17.7.3]	Origination
OG0001355	ispE	F	Nucleotide transport and metabolism	METABOLISM	Catalyzes the phosphorylation of the position 2 hydroxy group of 4-diphosphocytidyl-2C-methyl-D-erythritol	PF00288	GHMP kinases N terminal domain	TIGR00154	ispE: 4-(cytidine 5'-diphospho)-2-C-methyl-D-erythritol kinase	K00919	4-diphosphocytidyl-2-C-methyl-D-erythritol kinase [EC:2.7.1.148]	Origination
OG0001358	pdxT	H	Coenzyme transport and metabolism	METABOLISM	Catalyzes the hydrolysis of glutamine to glutamate and ammonia as part of the biosynthesis of pyridoxal 5'-phosphate. The resulting ammonia molecule is channeled to the active site of PdxS	PF01174	SNO glutamine amidotransferase family	TIGR03800	PLP_synth_Pdx2: pyridoxal 5'-phosphate synthase, glutaminase subunit Pdx2	K08681	5'-phosphate synthase pdxT subunit [EC:4.3.3.6]	Origination
OG0001361	gcvH	E	Amino acid transport and metabolism	METABOLISM	The glycine cleavage system catalyzes the degradation of glycine. The H protein shuttles the methylamine group of glycine from the P protein to the T protein	PF01597	Glycine cleavage H-protein	TIGR00527	gcvH: glycine cleavage system H protein	K02437	glycine cleavage system H protein	Origination
OG0001362	hisA	E	Amino acid transport and metabolism	METABOLISM	Belongs to the HisA HisF family	PF00977	Histidine biosynthesis protein			K01814	phosphoribosylformimino-5-aminoimidazole carboxamide ribotide isomerase [EC:5.3.1.16]	Origination
OG0001363	hisD	E	Amino acid transport and metabolism	METABOLISM	Catalyzes the sequential NAD-dependent oxidations of L- histidinol to L-histidinaldehyde and then to L-histidine	PF00815	Histidinol dehydrogenase	TIGR00069	hisD: histidinol dehydrogenase	K00013	histidinol dehydrogenase [EC:1.1.1.23]	Origination
OG0001369	nadA	H	Coenzyme transport and metabolism	METABOLISM	Catalyzes the condensation of iminoaspartate with dihydroxyacetone phosphate to form quinolinate	PF02445	Quinolinate synthetase A protein	TIGR00550	nadA: quinolinate synthetase complex, A subunit	K03517	quinolinate synthase [EC:2.5.1.72]	Origination
OG0001370	nadC	H	Coenzyme transport and metabolism	METABOLISM	Involved in the catabolism of quinolinic acid (QA)	PF01729	Quinolinate phosphoribosyl transferase, C-terminal domain	TIGR00078	nadC: nicotinate-nucleotide diphosphorylase (carboxylating)	K00767	nicotinate-nucleotide pyrophosphorylase (carboxylating) [EC:2.4.2.19]	Origination
OG0001374										K04894	potassium voltage-gated channel Isk-related subfamily E member 1	Transfer
OG0001380										K09167	uncharacterized protein
OG0001461	pccB	I	Lipid transport and metabolism	METABOLISM	Carboxyl transferase domain	PF01039	Carboxyl transferase domain			K01966	propionyl-CoA carboxylase beta chain [EC:6.4.1.3 2.1.3.15]	Origination
OG0001462	mmdC	I	Lipid transport and metabolism	METABOLISM	Biotin-requiring enzyme	PF00364	Biotin-requiring enzyme			K23351	glutaconyl-CoA/methylmalonyl-CoA decarboxylase subunit gamma	Origination
OG0001463										K05837	rod shape determining protein RodA	Origination
OG0001464	fabZ	M	Cell wall/membrane/envelope biogenesis	CELLULAR PROCESSES AND SIGNALING	UDP-3-O-[3-hydroxymyristoyl] N-acetylglucosamine deacetylase activity	PF07977	FabA-like domain			K16363	UDP-3-O-[3-hydroxymyristoyl] N-acetylglucosamine deacetylase / 3-hydroxyacyl-[acyl-carrier-protein] dehydratase [EC:3.5.1.108 4.2.1.59]	Origination
OG0001468	pheA	E	Amino acid transport and metabolism	METABOLISM	Prephenate dehydratase	PF01842	ACT domain			K14170	chorismate mutase / prephenate dehydratase [EC:5.4.99.5 4.2.1.51]	Origination
OG0001469										K20478	golgin subfamily B member 1	Origination
OG0001471		E	Amino acid transport and metabolism	METABOLISM	Alcohol dehydrogenase GroES-like domain	PF08240	Alcohol dehydrogenase GroES-like domain			K00008	L-iditol 2-dehydrogenase [EC:1.1.1.14]	Origination
OG0001472	dhsS	E	Amino acid transport and metabolism	METABOLISM	Aminotransferase	PF00266	Aminotransferase class-V			K13290	serine---pyruvate transaminase [EC:2.6.1.51]	Origination
OG0001474	ilvN	E	Amino acid transport and metabolism	METABOLISM	Acetolactate synthase, small subunit	PF01842	ACT domain	TIGR00119	acolac_sm: acetolactate synthase, small subunit	K01653	acetolactate synthase I/III small subunit [EC:2.2.1.6]	Origination
OG0001475	pdxS	H	Coenzyme transport and metabolism	METABOLISM	Catalyzes the formation of pyridoxal 5'-phosphate from ribose 5-phosphate (RBP), glyceraldehyde 3-phosphate (G3P) and ammonia. The ammonia is provided by the PdxT subunit. Can also use ribulose 5-phosphate and dihydroxyacetone phosphate as substrates, resulting from enzyme-catalyzed isomerization of RBP and G3P, respectively	PF01680	SOR/SNZ family	TIGR00343	TIGR00343: pyridoxal 5'-phosphate synthase, synthase subunit Pdx1	K06215	pyridoxal 5'-phosphate synthase pdxS subunit [EC:4.3.3.6]	Origination
OG0001479										K11262	acetyl-CoA carboxylase / biotin carboxylase 1 [EC:6.4.1.2 6.3.4.14 2.1.3.15]	Origination
OG0001481										K23265	phosphoribosylformylglycinamidine synthase subunit PurQ / glutaminase [EC:6.3.5.3 3.5.1.2]	Origination
OG0001483												Origination
OG0001484		S	Function unknown	POORLY CHARACTERIZED	kinase activity	PF00288	GHMP kinases N terminal domain			K06982	pantoate kinase [EC:2.7.1.169]	Origination
OG0001485	panC	S	Function unknown	POORLY CHARACTERIZED	ligase activity	PF02006	Phosphopantothenate/pantothenate synthetase			K09722	4-phosphopantoate---beta-alanine ligase [EC:6.3.2.36]	Origination
OG0001487	metF	C	Energy production and conversion	METABOLISM	PFAM Methylenetetrahydrofolate reductase	PF02219	Methylenetetrahydrofolate reductase			K00297	methylenetetrahydrofolate reductase (NADPH) [EC:1.5.1.20]	Transfer
OG0001597												Origination
OG0001598		C	Energy production and conversion	METABOLISM	Domain of unknown function (DUF362)	PF04015	Domain of unknown function (DUF362)					Origination
OG0001600	aroD	E	Amino acid transport and metabolism	METABOLISM	Involved in the biosynthesis of the chorismate, which leads to the biosynthesis of aromatic amino acids. Catalyzes the reversible NADPH linked reduction of 3-dehydroshikimate (DHSA) to yield shikimate (SA)	PF01488	Shikimate / quinate 5-dehydrogenase	TIGR01093	aroD: 3-dehydroquinate dehydratase, type I	K13832	3-dehydroquinate dehydratase / shikimate dehydrogenase [EC:4.2.1.10 1.1.1.25]	Transfer
OG0001601	aroA	E	Amino acid transport and metabolism	METABOLISM	Catalyzes the transfer of the enolpyruvyl moiety of phosphoenolpyruvate (PEP) to the 5-hydroxyl of shikimate-3- phosphate (S3P) to produce enolpyruvyl shikimate-3-phosphate and inorganic phosphate	PF00275	EPSP synthase (3-phosphoshikimate 1-carboxyvinyltransferase)	TIGR01356	aroA: 3-phosphoshikimate 1-carboxyvinyltransferase	K00800	3-phosphoshikimate 1-carboxyvinyltransferase [EC:2.5.1.19]	Origination
OG0001602	aroC	E	Amino acid transport and metabolism	METABOLISM	Catalyzes the anti-1,4-elimination of the C-3 phosphate and the C-6 proR hydrogen from 5-enolpyruvylshikimate-3-phosphate (EPSP) to yield chorismate, which is the branch point compound that serves as the starting substrate for the three terminal pathways of aromatic amino acid biosynthesis. This reaction introduces a second double bond into the aromatic ring system	PF01264	Chorismate synthase	TIGR00033	aroC: chorismate synthase	K01736	chorismate synthase [EC:4.2.3.5]	Origination
OG0001603	argJ	E	Amino acid transport and metabolism	METABOLISM	Catalyzes two activities which are involved in the cyclic version of arginine biosynthesis the synthesis of N- acetylglutamate from glutamate and acetyl-CoA as the acetyl donor, and of ornithine by transacetylation between N(2)-acetylornithine and glutamate	PF01960	ArgJ family	TIGR00120	ArgJ: glutamate N-acetyltransferase/amino-acid acetyltransferase	K00620	glutamate N-acetyltransferase / amino-acid N-acetyltransferase [EC:2.3.1.35 2.3.1.1]	Origination
OG0001604		K	Transcription	INFORMATION STORAGE AND PROCESSING	Transcriptional regulator	PF08279	HTH domain			K07013	uncharacterized protein	Origination
OG0001605	gcvT	E	Amino acid transport and metabolism	METABOLISM	The glycine cleavage system catalyzes the degradation of glycine	PF08669	Glycine cleavage T-protein C-terminal barrel domain	TIGR00528	gcvT: glycine cleavage system T protein	K00605	aminomethyltransferase [EC:2.1.2.10]	Origination
OG0001608	trpE	H	Coenzyme transport and metabolism	METABOLISM	Anthranilate synthase component I domain protein	PF04715	Anthranilate synthase component I, N terminal region			K01657	anthranilate synthase component I [EC:4.1.3.27]	Origination
OG0001610	ilvD	E	Amino acid transport and metabolism	METABOLISM	Belongs to the IlvD Edd family	PF00920	Dehydratase family	TIGR00110	ilvD: dihydroxy-acid dehydratase	K01687	dihydroxy-acid dehydratase [EC:4.2.1.9]	Origination
OG0001611										K10578	ubiquitin-conjugating enzyme E2 J1 [EC:2.3.2.23]	Origination
OG0001620		S	Function unknown	POORLY CHARACTERIZED	Alpha/beta hydrolase family					K01046	triacylglycerol lipase [EC:3.1.1.3]	Origination
OG0001621	gcvPB	E	Amino acid transport and metabolism	METABOLISM	The glycine cleavage system catalyzes the degradation of glycine. The P protein binds the alpha-amino group of glycine through its pyridoxal phosphate cofactor	PF02347	Glycine cleavage system P-protein			K00283	glycine dehydrogenase subunit 2 [EC:1.4.4.2]	Origination
OG0001622	gcvPA	E	Amino acid transport and metabolism	METABOLISM	The glycine cleavage system catalyzes the degradation of glycine. The P protein binds the alpha-amino group of glycine through its pyridoxal phosphate cofactor	PF02347	Glycine cleavage system P-protein			K00282	glycine dehydrogenase subunit 1 [EC:1.4.4.2]	Origination
OG0001628	thiE	H	Coenzyme transport and metabolism	METABOLISM	Condenses 4-methyl-5-(beta-hydroxyethyl)thiazole monophosphate (THZ-P) and 2-methyl-4-amino-5-hydroxymethyl pyrimidine pyrophosphate (HMP-PP) to form thiamine monophosphate (TMP)	PF02581	Thiamine monophosphate synthase	TIGR00693	thiE: thiamine-phosphate diphosphorylase	K00788	thiamine-phosphate pyrophosphorylase [EC:2.5.1.3]	Origination
OG0001630	nadB	H	Coenzyme transport and metabolism	METABOLISM	Catalyzes the oxidation of L-aspartate to iminoaspartate	PF02910	Fumarate reductase flavoprotein C-term	TIGR00551	nadB: L-aspartate oxidase	K00278	L-aspartate oxidase [EC:1.4.3.16]
OG0001632	panB	H	Coenzyme transport and metabolism	METABOLISM	Catalyzes the reversible reaction in which hydroxymethyl group from 5,10-methylenetetrahydrofolate is transferred onto alpha-ketoisovalerate to form ketopantoate	PF02548	Ketopantoate hydroxymethyltransferase	TIGR00222	panB: 3-methyl-2-oxobutanoate hydroxymethyltransferase	K00606	3-methyl-2-oxobutanoate hydroxymethyltransferase [EC:2.1.2.11]	Origination
OG0001640		P	Inorganic ion transport and metabolism	METABOLISM	Ferrous iron transport B domain protein	PF02421	Ferrous iron transport protein B	TIGR00231	small_GTP: small GTP-binding protein domain	K04759	ferrous iron transport protein B	Origination
OG0001780	yneP	S	Function unknown	POORLY CHARACTERIZED	Thioesterase superfamily	PF03061	Thioesterase superfamily	TIGR00051	TIGR00051: acyl-CoA thioester hydrolase, YbgC/YbaW family	K07107	acyl-CoA thioester hydrolase [EC:3.1.2.-]	Origination
OG0001787		Q	Secondary metabolites biosynthesis, transport, and catabolism	METABOLISM	PFAM fumarylacetoacetate (FAA) hydrolase	PF01557	Fumarylacetoacetate (FAA) hydrolase family			K18336	2,4-didehydro-3-deoxy-L-rhamnonate hydrolase [EC:3.7.1.26]	Origination
OG0001788												Origination
OG0001796	bioY	S	Function unknown	POORLY CHARACTERIZED	BioY family	PF02632	BioY family			K03523	biotin transport system substrate-specific component	Origination
OG0001797										K03124	transcription initiation factor TFIIB	Origination
OG0001798	hisG	F	Nucleotide transport and metabolism	METABOLISM	ATP phosphoribosyltransferase	PF01634	ATP phosphoribosyltransferase	TIGR03455	HisG_C-term: ATP phosphoribosyltransferase, C-terminal domain	K00765	ATP phosphoribosyltransferase [EC:2.4.2.17]	Origination
OG0001799	hisI	E	Amino acid transport and metabolism	METABOLISM	Catalyzes the hydrolysis of the adenine ring of phosphoribosyl-AMP	PF01502	Phosphoribosyl-AMP cyclohydrolase			K01496	phosphoribosyl-AMP cyclohydrolase [EC:3.5.4.19]	Origination
OG0001800												Origination
OG0001806	metH	H	Coenzyme transport and metabolism	METABOLISM	PFAM Pterin binding enzyme	PF02574	Homocysteine S-methyltransferase			K00548	5-methyltetrahydrofolate--homocysteine methyltransferase [EC:2.1.1.13]	Origination
OG0001815		S	Function unknown	POORLY CHARACTERIZED	KilA-N	PF04383	KilA-N domain					Origination
OG0001817	trpD	E	Amino acid transport and metabolism	METABOLISM	Catalyzes the transfer of the phosphoribosyl group of 5- phosphorylribose-1-pyrophosphate (PRPP) to anthranilate to yield N-(5'-phosphoribosyl)-anthranilate (PRA)	PF00591	Glycosyl transferase family, a/b domain	TIGR01245	trpD: anthranilate phosphoribosyltransferase	K00766	anthranilate phosphoribosyltransferase [EC:2.4.2.18]	Origination
OG0002021	napF	C	Energy production and conversion	METABOLISM	NIL	PF09383	NIL domain			K23976	L-aspartate semialdehyde sulfurtransferase ferredoxin	Origination
OG0002038												Origination
OG0002040	thiC	H	Coenzyme transport and metabolism	METABOLISM	Catalyzes the synthesis of the hydroxymethylpyrimidine phosphate (HMP-P) moiety of thiamine from aminoimidazole ribotide (AIR) in a radical S-adenosyl-L-methionine (SAM)-dependent reaction	PF01964	Radical SAM ThiC family	TIGR00190	thiC: phosphomethylpyrimidine synthase	K03147	phosphomethylpyrimidine synthase [EC:4.1.99.17]	Origination
OG0002041	thiL	H	Coenzyme transport and metabolism	METABOLISM	Catalyzes the ATP-dependent phosphorylation of thiamine- monophosphate (TMP) to form thiamine-pyrophosphate (TPP), the active form of vitamin B1	PF02769	AIR synthase related protein, C-terminal domain	TIGR01379	thiL: thiamine-phosphate kinase	K00946	thiamine-monophosphate kinase [EC:2.7.4.16]	Origination
OG0002050		M	Cell wall/membrane/envelope biogenesis	CELLULAR PROCESSES AND SIGNALING	ADP-heptose-lipopolysaccharide heptosyltransferase activity	PF01075	Glycosyltransferase family 9 (heptosyltransferase)			K02843	heptosyltransferase II [EC:2.4.-.-]	Origination
OG0002062						PF07705	CARDB					Origination
82==>73
OG	Name	COG category	COG function	COG group	eggnong description	Pfam accession	Pfam description	TIGRFAM accession	TIGRFAM description	KEGG accession	KEGG description	events
OG0000002	galE	M	Cell wall/membrane/envelope biogenesis	CELLULAR PROCESSES AND SIGNALING	PFAM NAD-dependent epimerase dehydratase	PF01370	NAD dependent epimerase/dehydratase family			K01784	UDP-glucose 4-epimerase [EC:5.1.3.2]	Transfer
OG0000003		M	Cell wall/membrane/envelope biogenesis	CELLULAR PROCESSES AND SIGNALING	PFAM Glycosyl transferase, family 2	PF00535	Glycosyl transferase family 2			K22907	polyprenyl-phospho-N-acetylgalactosaminyl synthase	Transfer
OG0000005	rfbM	M	Cell wall/membrane/envelope biogenesis	CELLULAR PROCESSES AND SIGNALING	Nucleotidyl transferase	PF00483	Nucleotidyl transferase			K16881	mannose-1-phosphate guanylyltransferase / phosphomannomutase [EC:2.7.7.13 5.4.2.8]	Transfer
OG0000006	hit	F	Nucleotide transport and metabolism	METABOLISM	Scavenger mRNA decapping enzyme C-term binding	PF01230	HIT domain			K02503	histidine triad (HIT) family protein	Transfer
OG0000007		K	Transcription	INFORMATION STORAGE AND PROCESSING	Phosphate uptake regulator					K07172	antitoxin MazE	Transfer
OG0000008	asnC1	K	Transcription	INFORMATION STORAGE AND PROCESSING	PFAM regulatory protein AsnC Lrp family	PF01037	Lrp/AsnC ligand binding domain			K03719	Lrp/AsnC family transcriptional regulator, leucine-responsive regulatory protein	Transfer
OG0000009		M	Cell wall/membrane/envelope biogenesis	CELLULAR PROCESSES AND SIGNALING	Glycosyl transferases group 1	PF00534	Glycosyl transferases group 1			K19002	1,2-diacylglycerol 3-alpha-glucosyltransferase [EC:2.4.1.337]	Transfer
OG0000010
OG0000014										K07680	two-component system, NarL family, sensor histidine kinase ComP [EC:2.7.13.3]
OG0000016		K	Transcription	INFORMATION STORAGE AND PROCESSING	Transcriptional regulator, TrmB	PF11495	Archaeal transcriptional regulator TrmB			K23356	HTH-type transcriptional regulator, sugar sensing transcriptional regulator
OG0000025		G	Carbohydrate transport and metabolism	METABOLISM	Starch synthase catalytic domain	PF00534	Glycosyl transferases group 1			K16150	glycogen synthase [EC:2.4.1.11]	Transfer
OG0000028	dph6	E	Amino acid transport and metabolism	METABOLISM	Diphthamide synthase	PF00733	Asparagine synthase			K01953	asparagine synthase (glutamine-hydrolysing) [EC:6.3.5.4]	Transfer
OG0000029		S	Function unknown	POORLY CHARACTERIZED	Domain in cystathionine beta-synthase and other proteins.	PF00571	CBS domain			K04767	acetoin utilization protein AcuB	Transfer
OG0000032	ppsA	G	Carbohydrate transport and metabolism	METABOLISM	Catalyzes the phosphorylation of pyruvate to phosphoenolpyruvate	PF02896	PEP-utilising enzyme, TIM barrel domain	TIGR01418	PEP_synth: phosphoenolpyruvate synthase	K01007	pyruvate, water dikinase [EC:2.7.9.2]
OG0000033	gspE	U	Intracellular trafficking, secretion, and vesicular transport	CELLULAR PROCESSES AND SIGNALING	type II secretion system protein	PF00437	Type II/IV secretion system protein			K07332	archaeal flagellar protein FlaI	Transfer
OG0000036		M	Cell wall/membrane/envelope biogenesis	CELLULAR PROCESSES AND SIGNALING	Glycosyl transferase family group 2	PF00535	Glycosyl transferase family 2			K11936	poly-beta-1,6-N-acetyl-D-glucosamine synthase [EC:2.4.1.-]	Transfer
OG0000037										K24072	positive control factor	Transfer
OG0000039		G	Carbohydrate transport and metabolism	METABOLISM	gluconolactonase activity	PF04200	Lipoprotein associated domain			K16669	protocadherin Fat 4
OG0000050										K06776	receptor-type tyrosine-protein phosphatase kappa [EC:3.1.3.48]
OG0000052										K11244	cell wall integrity and stress response component	Transfer
OG0000053	ftsZ2	D	Cell cycle control, cell division, chromosome partitioning	CELLULAR PROCESSES AND SIGNALING	Essential cell division protein that forms a contractile ring structure (Z ring) at the future cell division site. The regulation of the ring assembly controls the timing and the location of cell division. One of the functions of the FtsZ ring is to recruit other cell division proteins to the septum to produce a new cell wall between the dividing cells. Binds GTP and shows GTPase activity	PF00091	Tubulin/FtsZ family, GTPase domain	TIGR00065	ftsZ: cell division protein FtsZ	K03531	cell division protein FtsZ	Transfer
OG0000059										K17875	beta-amyrin 11-oxidase [EC:1.14.14.152]
OG0000076	gspF1	N	Cell motility	CELLULAR PROCESSES AND SIGNALING	type II secretion	PF00482	Type II secretion system (T2SS), protein F			K07333	archaeal flagellar protein FlaJ	Transfer
OG0000078	moxR4	S	Function unknown	POORLY CHARACTERIZED	PFAM ATPase associated with various cellular activities, AAA_3	PF17863	AAA lid domain			K03924	MoxR-like ATPase [EC:3.6.3.-]	Transfer
OG0000081	rrp41	J	Translation, ribosomal structure and biogenesis	INFORMATION STORAGE AND PROCESSING	Catalytic component of the exosome, which is a complex involved in RNA degradation. Has 3'- 5' exoribonuclease activity. Can also synthesize heteropolymeric RNA-tails	PF03725	3' exoribonuclease family, domain 2			K11600	exosome complex component RRP41
OG0000087	dnaG	L	Replication, recombination and repair	INFORMATION STORAGE AND PROCESSING	RNA polymerase that catalyzes the synthesis of short RNA molecules used as primers for DNA polymerase during DNA replication. Also part of the exosome, which is a complex involved in RNA degradation. Acts as a poly(A)-binding protein that enhances the interaction between heteropolymeric, adenine-rich transcripts and the exosome	PF13662	Toprim domain			K02316	DNA primase [EC:2.7.7.101]
OG0000090		I	Lipid transport and metabolism	METABOLISM	KR domain	PF13561	Enoyl-(Acyl carrier protein) reductase			K00034	glucose 1-dehydrogenase [EC:1.1.1.47]	Transfer
OG0000092						PF00482	Type II secretion system (T2SS), protein F			K07333	archaeal flagellar protein FlaJ
OG0000095	rps11	J	Translation, ribosomal structure and biogenesis	INFORMATION STORAGE AND PROCESSING	Located on the platform of the 30S subunit	PF00411	Ribosomal protein S11	TIGR03628	arch_S11P: ribosomal protein uS11	K02955	small subunit ribosomal protein S14e
OG0000112	rpl22	J	Translation, ribosomal structure and biogenesis	INFORMATION STORAGE AND PROCESSING	The globular domain of the protein is located near the polypeptide exit tunnel on the outside of the subunit, while an extended beta-hairpin is found that lines the wall of the exit tunnel in the center of the 70S ribosome	PF00237	Ribosomal protein L22p/L17e	TIGR01038	uL22_arch_euk: ribosomal protein uL22	K02880	large subunit ribosomal protein L17e
OG0000122												Transfer
OG0000126	rpl44e	J	Translation, ribosomal structure and biogenesis	INFORMATION STORAGE AND PROCESSING	binds to the 23S rRNA	PF00935	Ribosomal protein L44			K02929	large subunit ribosomal protein L44e
OG0000127	dys	H	Coenzyme transport and metabolism	METABOLISM	Catalyzes the NAD-dependent oxidative cleavage of spermidine and the subsequent transfer of the butylamine moiety of spermidine to the epsilon-amino group of a specific lysine residue of the eIF-5A precursor protein to form the intermediate deoxyhypusine residue	PF01916	Deoxyhypusine synthase	TIGR00321	dhys: deoxyhypusine synthase	K00809	deoxyhypusine synthase [EC:2.5.1.46]	Transfer
OG0000131		T	Signal transduction mechanisms	CELLULAR PROCESSES AND SIGNALING	KaiC	PF06745	KaiC			K08482	circadian clock protein KaiC
OG0000144	eif2a	J	Translation, ribosomal structure and biogenesis	INFORMATION STORAGE AND PROCESSING	Translation initiation factor 2 alpha subunit	PF07541	Eukaryotic translation initiation factor 2 alpha subunit			K03237	translation initiation factor 2 subunit 1
OG0000145	aspC1	E	Amino acid transport and metabolism	METABOLISM	DegT/DnrJ/EryC1/StrS aminotransferase family	PF00155	Aminotransferase class I and II			K10907	aminotransferase [EC:2.6.1.-]	Transfer
OG0000150	secY	T	Signal transduction mechanisms	CELLULAR PROCESSES AND SIGNALING	Translation initiation factor IF-2, N-terminal region	PF00344	SecY translocase			K03076	preprotein translocase subunit SecY
OG0000164
OG0000180	lgt	M	Cell wall/membrane/envelope biogenesis	CELLULAR PROCESSES AND SIGNALING	Transfers the N-acyl diglyceride group on what will become the N-terminal cysteine of membrane lipoproteins	PF01790	Prolipoprotein diacylglyceryl transferase	TIGR00544	lgt: prolipoprotein diacylglyceryl transferase	K13292	phosphatidylglycerol---prolipoprotein diacylglyceryl transferase [EC:2.5.1.145]
OG0000190	rpl15	J	Translation, ribosomal structure and biogenesis	INFORMATION STORAGE AND PROCESSING	binds to the 23S rRNA	PF00828	Ribosomal proteins 50S-L15, 50S-L18e, 60S-L27A			K02876	large subunit ribosomal protein L15
OG0000205	lsm	J	Translation, ribosomal structure and biogenesis	INFORMATION STORAGE AND PROCESSING	PFAM Like-Sm ribonucleoprotein, core	PF01423	LSM domain			K04796	small nuclear ribonucleoprotein
OG0000213	ef1b	J	Translation, ribosomal structure and biogenesis	INFORMATION STORAGE AND PROCESSING	Promotes the exchange of GDP for GTP in EF-1-alpha GDP, thus allowing the regeneration of EF-1-alpha GTP that could then be used to form the ternary complex EF-1-alpha GTP AAtRNA	PF00736	EF-1 guanine nucleotide exchange domain	TIGR00489	aEF-1_beta: translation elongation factor aEF-1 beta	K03232	elongation factor 1-beta	Transfer
OG0000236	rpoA1	K	Transcription	INFORMATION STORAGE AND PROCESSING	DNA-dependent RNA polymerase catalyzes the transcription of DNA into RNA using the four ribonucleoside triphosphates as substrates	PF04998	RNA polymerase Rpb1, domain 5	TIGR02390	RNA_pol_rpoA1: DNA-directed RNA polymerase subunit A'	K03041	DNA-directed RNA polymerase subunit A' [EC:2.7.7.6]
OG0000237	rpoB1	K	Transcription	INFORMATION STORAGE AND PROCESSING	DNA-dependent RNA polymerase catalyzes the transcription of DNA into RNA using the four ribonucleoside triphosphates as substrates	PF04561	RNA polymerase Rpb2, domain 2			K03045	DNA-directed RNA polymerase subunit B" [EC:2.7.7.6]
OG0000246	serS	J	Translation, ribosomal structure and biogenesis	INFORMATION STORAGE AND PROCESSING	Catalyzes the attachment of serine to tRNA(Ser). Is also able to aminoacylate tRNA(Sec) with serine, to form the misacylated tRNA L-seryl-tRNA(Sec), which will be further converted into selenocysteinyl-tRNA(Sec)	PF00587	tRNA synthetase class II core domain (G, H, P, S and T)			K01875	seryl-tRNA synthetase [EC:6.1.1.11]	Transfer
OG0000260		J	Translation, ribosomal structure and biogenesis	INFORMATION STORAGE AND PROCESSING	TIGRFAM Sua5 YciO YrdC YwlC family protein	PF01300	Telomere recombination	TIGR00057	TIGR00057: tRNA threonylcarbamoyl adenosine modification protein, Sua5/YciO/YrdC/YwlC family	K07566	L-threonylcarbamoyladenylate synthase [EC:2.7.7.87]	Transfer
OG0000261	prs	F	Nucleotide transport and metabolism	METABOLISM	Involved in the biosynthesis of the central metabolite phospho-alpha-D-ribosyl-1-pyrophosphate (PRPP) via the transfer of pyrophosphoryl group from ATP to 1-hydroxyl of ribose-5-phosphate (Rib-5-P)	PF13793	N-terminal domain of ribose phosphate pyrophosphokinase	TIGR01251	ribP_PPkin: ribose-phosphate diphosphokinase	K00948	ribose-phosphate pyrophosphokinase [EC:2.7.6.1]
OG0000268	truD	J	Translation, ribosomal structure and biogenesis	INFORMATION STORAGE AND PROCESSING	Could be responsible for synthesis of pseudouridine from uracil-13 in transfer RNAs	PF01142	tRNA pseudouridine synthase D (TruD)			K06176	tRNA pseudouridine13 synthase [EC:5.4.99.27]	Transfer
OG0000271						PF00428	60s Acidic ribosomal protein	TIGR03685	ribo_P1_arch: 50S ribosomal protein P1	K02869	large subunit ribosomal protein L12
OG0000276		M	Cell wall/membrane/envelope biogenesis	CELLULAR PROCESSES AND SIGNALING	PFAM Oligosaccharyl transferase STT3 subunit	PF02516	Oligosaccharyl transferase STT3 subunit			K21306	dolichyl-phosphooligosaccharide-protein glycotransferase [EC:2.4.99.21]	Transfer
OG0000278
OG0000279	proS	J	Translation, ribosomal structure and biogenesis	INFORMATION STORAGE AND PROCESSING	Catalyzes the attachment of proline to tRNA(Pro) in a two-step reaction proline is first activated by ATP to form Pro- AMP and then transferred to the acceptor end of tRNA(Pro). As ProRS can inadvertently accommodate and process non-cognate amino acids such as alanine and cysteine, to avoid such errors it has two additional distinct editing activities against alanine. One activity is designated a…	PF00587	tRNA synthetase class II core domain (G, H, P, S and T)	TIGR00408	proS_fam_I: proline--tRNA ligase	K14163	bifunctional glutamyl/prolyl-tRNA synthetase [EC:6.1.1.17 6.1.1.15]
OG0000283	rpl24e	J	Translation, ribosomal structure and biogenesis	INFORMATION STORAGE AND PROCESSING	binds to the 23S rRNA	PF01246	Ribosomal protein L24e			K02896	large subunit ribosomal protein L24e
OG0000289	metG	J	Translation, ribosomal structure and biogenesis	INFORMATION STORAGE AND PROCESSING	Is required not only for elongation of protein synthesis but also for the initiation of all mRNA translation through initiator tRNA(fMet) aminoacylation	PF01588	Putative tRNA binding domain	TIGR00398	metG: methionine--tRNA ligase	K01874	methionyl-tRNA synthetase [EC:6.1.1.10]
OG0000301	ribL	F	Nucleotide transport and metabolism	METABOLISM	Catalyzes the transfer of the AMP portion of ATP to flavin mononucleotide (FMN) to produce flavin adenine dinucleotide (FAD) coenzyme	PF01467	Cytidylyltransferase-like	TIGR00125	cyt_tran_rel: cytidyltransferase-like domain	K14656	FAD synthetase [EC:2.7.7.2]	Transfer
OG0000324	oapB	S	Function unknown	POORLY CHARACTERIZED	Uncharacterized protein conserved in archaea (DUF2073)	PF09846	Uncharacterized protein conserved in archaea (DUF2073)			K09743	uncharacterized protein
OG0000340	rpl14e	J	Translation, ribosomal structure and biogenesis	INFORMATION STORAGE AND PROCESSING	Belongs to the eukaryotic ribosomal protein eL14 family					K02875	large subunit ribosomal protein L14e	Transfer
OG0000343	hel308	L	Replication, recombination and repair	INFORMATION STORAGE AND PROCESSING	DNA-dependent ATPase and 3'-5' DNA helicase that may be involved in repair of stalled replication forks	PF00270	DEAD/DEAH box helicase			K03726	helicase [EC:3.6.4.-]
OG0000356										K02026	multiple sugar transport system permease protein
OG0000363	dnaK	O	Post-translational modification, protein turnover, and chaperones	CELLULAR PROCESSES AND SIGNALING	Heat shock 70 kDa protein	PF00012	Hsp70 protein	TIGR02350	prok_dnaK: chaperone protein DnaK	K04043	molecular chaperone DnaK
OG0000370	dinG	K	Transcription	INFORMATION STORAGE AND PROCESSING	HELICc2	PF13307	Helicase C-terminal domain			K10844	DNA excision repair protein ERCC-2 [EC:3.6.4.12]
OG0000372	pyrB	F	Nucleotide transport and metabolism	METABOLISM	Belongs to the ATCase OTCase family	PF02729	Aspartate/ornithine carbamoyltransferase, carbamoyl-P binding domain	TIGR00670	asp_carb_tr: aspartate carbamoyltransferase	K00609	aspartate carbamoyltransferase catalytic subunit [EC:2.1.3.2]	Transfer
OG0000382		J	Translation, ribosomal structure and biogenesis	INFORMATION STORAGE AND PROCESSING	RNA-binding PUA-like domain of methyltransferase RsmF	PF13636	RNA-binding PUA-like domain of methyltransferase RsmF			K11392	16S rRNA (cytosine1407-C5)-methyltransferase [EC:2.1.1.178]	Transfer
OG0000408		S	Function unknown	POORLY CHARACTERIZED	Bacterial regulatory protein, arsR family	PF01022	Bacterial regulatory protein, arsR family			K07725	CRISPR-associated protein Csa3
OG0000409	dxs	H	Coenzyme transport and metabolism	METABOLISM	Catalyzes the acyloin condensation reaction between C atoms 2 and 3 of pyruvate and glyceraldehyde 3-phosphate to yield 1-deoxy-D-xylulose-5-phosphate (DXP)	PF13292	1-deoxy-D-xylulose-5-phosphate synthase	TIGR00204	dxs: 1-deoxy-D-xylulose-5-phosphate synthase	K01662	1-deoxy-D-xylulose-5-phosphate synthase [EC:2.2.1.7]
OG0000428						PF13231	Dolichyl-phosphate-mannose-protein mannosyltransferase			K14340	mannosyltransferase [EC:2.4.1.-]	Transfer
OG0000437		E	Amino acid transport and metabolism	METABOLISM	Transglutaminase/protease-like homologues	PF01841	Transglutaminase-like superfamily			K22452	protein-glutamine gamma-glutamyltransferase [EC:2.3.2.13]	Transfer
OG0000443
OG0000449		S	Function unknown	POORLY CHARACTERIZED	COG1994 Zn-dependent proteases					K16922	putative peptide zinc metalloprotease protein
OG0000459		S	Function unknown	POORLY CHARACTERIZED	PFAM Deoxyribonuclease rho motif-related TRAM	PF01938	TRAM domain			K03215	23S rRNA (uracil1939-C5)-methyltransferase [EC:2.1.1.190]	Transfer
OG0000464		M	Cell wall/membrane/envelope biogenesis	CELLULAR PROCESSES AND SIGNALING	PFAM glycosyl transferase family 9	PF01075	Glycosyltransferase family 9 (heptosyltransferase)			K02843	heptosyltransferase II [EC:2.4.-.-]
OG0000465		C	Energy production and conversion	METABOLISM	Vitamin k epoxide reductase	PF08139	Prokaryotic membrane lipoprotein lipid attachment site			K13984	thioredoxin domain-containing protein 5	Transfer
OG0000466		E	Amino acid transport and metabolism	METABOLISM	amino acid	PF08242	Methyltransferase domain			K03294	basic amino acid/polyamine antiporter, APA family
OG0000468	suhB	G	Carbohydrate transport and metabolism	METABOLISM	Inositol monophosphatase	PF00459	Inositol monophosphatase family			K01092	myo-inositol-1(or 4)-monophosphatase [EC:3.1.3.25]
OG0000470	trm1	J	Translation, ribosomal structure and biogenesis	INFORMATION STORAGE AND PROCESSING	N(2),N(2)-dimethylguanosine tRNA methyltransferase	PF02005	N2,N2-dimethylguanosine tRNA methyltransferase			K00555	tRNA (guanine26-N2/guanine27-N2)-dimethyltransferase [EC:2.1.1.215 2.1.1.216]
OG0000475		H	Coenzyme transport and metabolism	METABOLISM	UBA THIF-type NAD FAD binding protein	PF00899	ThiF family			K21029	molybdopterin-synthase adenylyltransferase [EC:2.7.7.80]	Transfer
OG0000483										K05667	ATP-binding cassette, subfamily C (CFTR/MRP), member 3
OG0000489	pcm	J	Translation, ribosomal structure and biogenesis	INFORMATION STORAGE AND PROCESSING	Catalyzes the methyl esterification of L-isoaspartyl residues in peptides and proteins that result from spontaneous decomposition of normal L-aspartyl and L-asparaginyl residues. It plays a role in the repair and or degradation of damaged proteins	PF01135	Protein-L-isoaspartate(D-aspartate) O-methyltransferase (PCMT)	TIGR00080	pimt: protein-L-isoaspartate O-methyltransferase	K00573	protein-L-isoaspartate(D-aspartate) O-methyltransferase [EC:2.1.1.77]
OG0000513	ham1	F	Nucleotide transport and metabolism	METABOLISM	Pyrophosphatase that catalyzes the hydrolysis of nucleoside triphosphates to their monophosphate derivatives, with a high preference for the non-canonical purine nucleotides XTP (xanthosine triphosphate), dITP (deoxyinosine triphosphate) and ITP. Seems to function as a house-cleaning enzyme that removes non-canonical purine nucleotides from the nucleotide pool, thus preventing their incorporation…	PF01725	Ham1 family	TIGR00042	TIGR00042: non-canonical purine NTP pyrophosphatase, RdgB/HAM1 family	K01519	inosine triphosphate pyrophosphatase [EC:3.6.1.-]	Transfer
OG0000517	rpiB	G	Carbohydrate transport and metabolism	METABOLISM	Ribose/Galactose Isomerase	PF02502	Ribose/Galactose Isomerase	TIGR01120	rpiB: ribose 5-phosphate isomerase B	K01808	ribose 5-phosphate isomerase B [EC:5.3.1.6]
OG0000524		C	Energy production and conversion	METABOLISM	NAD binding	PF02826	D-isomer specific 2-hydroxyacid dehydrogenase, NAD binding domain			K03778	D-lactate dehydrogenase [EC:1.1.1.28]
OG0000525	dut	F	Nucleotide transport and metabolism	METABOLISM	This enzyme is involved in nucleotide metabolism it produces dUMP, the immediate precursor of thymidine nucleotides and it decreases the intracellular concentration of dUTP so that uracil cannot be incorporated into DNA	PF00692	dUTPase	TIGR00576	dut: dUTP diphosphatase	K01520	dUTP pyrophosphatase [EC:3.6.1.23]	Transfer
OG0000531										K07066	uncharacterized protein
OG0000537	cutA	P	Inorganic ion transport and metabolism	METABOLISM	PFAM CutA1 divalent ion tolerance protein	PF03091	CutA1 divalent ion tolerance protein			K03926	periplasmic divalent cation tolerance protein
OG0000541
OG0000544	gmd	M	Cell wall/membrane/envelope biogenesis	CELLULAR PROCESSES AND SIGNALING	Catalyzes the conversion of GDP-D-mannose to GDP-4- dehydro-6-deoxy-D-mannose	PF16363	GDP-mannose 4,6 dehydratase	TIGR01472	gmd: GDP-mannose 4,6-dehydratase	K01711	GDPmannose 4,6-dehydratase [EC:4.2.1.47]	Transfer
OG0000549										K06016	beta-ureidopropionase / N-carbamoyl-L-amino-acid hydrolase [EC:3.5.1.6 3.5.1.87]
OG0000552		V	Defense mechanisms	CELLULAR PROCESSES AND SIGNALING	K homology RNA-binding domain	PF01850	PIN domain			K06865	ATPase
OG0000559						PF00092	von Willebrand factor type A domain			K07114	Ca-activated chloride channel homolog
OG0000561	rpl37e	J	Translation, ribosomal structure and biogenesis	INFORMATION STORAGE AND PROCESSING	binds to the 23S rRNA	PF01907	Ribosomal protein L37e			K02922	large subunit ribosomal protein L37e
OG0000566	fba	G	Carbohydrate transport and metabolism	METABOLISM	DeoC/LacD family aldolase	PF01791	DeoC/LacD family aldolase			K11645	fructose-bisphosphate aldolase, class I [EC:4.1.2.13]	Transfer
OG0000568	purF	F	Nucleotide transport and metabolism	METABOLISM	Catalyzes the formation of phosphoribosylamine from phosphoribosylpyrophosphate (PRPP) and glutamine	PF13522	Glutamine amidotransferase domain			K00764	amidophosphoribosyltransferase [EC:2.4.2.14]
OG0000571						PF17963	Bacterial Ig domain			K02496	uroporphyrin-III C-methyltransferase [EC:2.1.1.107]
OG0000573		J	Translation, ribosomal structure and biogenesis	INFORMATION STORAGE AND PROCESSING	Belongs to the eIF-2B alpha beta delta subunits family	PF01008	Initiation factor 2 subunit family			K18237	ribose 1,5-bisphosphate isomerase [EC:5.3.1.29]
OG0000581	hflC	O	Post-translational modification, protein turnover, and chaperones	CELLULAR PROCESSES AND SIGNALING	SPFH domain-Band 7 family	PF01145	SPFH domain / Band 7 family			K17286	erythrocyte band 7 integral membrane protein
OG0000583	serB	E	Amino acid transport and metabolism	METABOLISM	PFAM Haloacid dehalogenase domain protein hydrolase	PF12710	haloacid dehalogenase-like hydrolase	TIGR01488	HAD-SF-IB: HAD phosphoserine phosphatase-like hydrolase, family IB	K01079	phosphoserine phosphatase [EC:3.1.3.3]
OG0000586		K	Transcription	INFORMATION STORAGE AND PROCESSING	Transcriptional regulator	PF01381	Helix-turn-helix			K07108	uncharacterized protein	Transfer
OG0000600										K14484	auxin-responsive protein IAA
OG0000618	amyA	G	Carbohydrate transport and metabolism	METABOLISM	Belongs to the glycosyl hydrolase 57 family	PF03065	Glycosyl hydrolase family 57			K07405	alpha-amylase [EC:3.2.1.1]
OG0000630	argD	E	Amino acid transport and metabolism	METABOLISM	acetylornithine aminotransferase	PF00202	Aminotransferase class-III	TIGR00707	argD: transaminase, acetylornithine/succinylornithine family	K00821	acetylornithine/N-succinyldiaminopimelate aminotransferase [EC:2.6.1.11 2.6.1.17]
OG0000644	nadM	F	Nucleotide transport and metabolism	METABOLISM	Nicotinamide-nucleotide adenylyltransferase	PF01467	Cytidylyltransferase-like	TIGR00125	cyt_tran_rel: cytidyltransferase-like domain	K00952	nicotinamide-nucleotide adenylyltransferase [EC:2.7.7.1]
OG0000655
OG0000657	MA20_07975	S	Function unknown	POORLY CHARACTERIZED	PFAM oxidoreductase domain protein	PF02894	Oxidoreductase family, C-terminal alpha/beta domain			K18855	UDP-N-acetylglucosamine 3-dehydrogenase [EC:1.1.1.374]	Transfer
OG0000670		I	Lipid transport and metabolism	METABOLISM	Acyltransferase	PF01553	Acyltransferase			K00655	1-acyl-sn-glycerol-3-phosphate acyltransferase [EC:2.3.1.51]
OG0000694	pgsA	I	Lipid transport and metabolism	METABOLISM	Belongs to the CDP-alcohol phosphatidyltransferase class-I family	PF01066	CDP-alcohol phosphatidyltransferase	TIGR00560	pgsA: CDP-diacylglycerol--glycerol-3-phosphate 3-phosphatidyltransferase	K08744	cardiolipin synthase (CMP-forming) [EC:2.7.8.41]
OG0000700		J	Translation, ribosomal structure and biogenesis	INFORMATION STORAGE AND PROCESSING	DNA repair	PF08123	Histone methylation protein DOT1			K11427	[histone H3]-lysine79 N-trimethyltransferase [EC:2.1.1.360]
OG0000709	nadE	H	Coenzyme transport and metabolism	METABOLISM	Catalyzes the ATP-dependent amidation of deamido-NAD to form NAD. Uses ammonia as a nitrogen source	PF02540	NAD synthase	TIGR00552	nadE: NAD+ synthetase	K01916	NAD+ synthase [EC:6.3.1.5]
OG0000713	pyrC	F	Nucleotide transport and metabolism	METABOLISM	Belongs to the metallo-dependent hydrolases superfamily. DHOase family. Class I DHOase subfamily	PF01979	Amidohydrolase family			K01465	dihydroorotase [EC:3.5.2.3]
OG0000717	atpA	C	Energy production and conversion	METABOLISM	Produces ATP from ADP in the presence of a proton gradient across the membrane. The archaeal alpha chain is a catalytic subunit	PF00006	ATP synthase alpha/beta family, nucleotide-binding domain			K02117	V/A-type H+/Na+-transporting ATPase subunit A [EC:7.1.2.2 7.2.2.1]	Transfer
OG0000734		S	Function unknown	POORLY CHARACTERIZED	Rossmann fold nucleotide-binding protein	PF18306	SLOG cluster4 family	TIGR00725	TIGR00725: TIGR00725 family protein	K04096	DNA processing protein
OG0000763	mdh	C	Energy production and conversion	METABOLISM	Catalyzes the reversible oxidation of malate to oxaloacetate	PF02866	lactate/malate dehydrogenase, alpha/beta C-terminal domain	TIGR01763	MalateDH_bact: malate dehydrogenase, NAD-dependent	K00024	malate dehydrogenase [EC:1.1.1.37]
OG0000765	purH	F	Nucleotide transport and metabolism	METABOLISM	TIGRFAM phosphoribosylaminoimidazolecarboxamide formyltransferase IMP cyclohydrolase	PF01808	AICARFT/IMPCHase bienzyme	TIGR00355	purH: phosphoribosylaminoimidazolecarboxamide formyltransferase/IMP cyclohydrolase	K00602	phosphoribosylaminoimidazolecarboxamide formyltransferase / IMP cyclohydrolase [EC:2.1.2.3 3.5.4.10]
OG0000769						PF04467	Protein of unknown function (DUF483)
OG0000772	rfaE	M	Cell wall/membrane/envelope biogenesis	CELLULAR PROCESSES AND SIGNALING	pfkB family carbohydrate kinase	PF00294	pfkB family carbohydrate kinase	TIGR02198	rfaE_dom_I: bifunctional protein RfaE, domain I	K03272	D-beta-D-heptose 7-phosphate kinase / D-beta-D-heptose 1-phosphate adenosyltransferase [EC:2.7.1.167 2.7.7.70]	Transfer
OG0000798	coaD	H	Coenzyme transport and metabolism	METABOLISM	Reversibly transfers an adenylyl group from ATP to 4'- phosphopantetheine, yielding dephospho-CoA (dPCoA) and pyrophosphate	PF01467	Cytidylyltransferase-like	TIGR01510	coaD_prev_kdtB: pantetheine-phosphate adenylyltransferase	K00954	pantetheine-phosphate adenylyltransferase [EC:2.7.7.3]
OG0000820		C	Energy production and conversion	METABOLISM	Elongator protein 3, MiaB family, Radical SAM	PF04055	Radical SAM superfamily			K04034	anaerobic magnesium-protoporphyrin IX monomethyl ester cyclase [EC:1.21.98.3]
OG0000828	dtdA	S	Function unknown	POORLY CHARACTERIZED	D-amino acid catabolic process	PF04414	D-aminoacyl-tRNA deacylase			K09716	D-aminoacyl-tRNA deacylase [EC:3.1.1.96]	Transfer
OG0000855												Transfer
OG0000870	argG	E	Amino acid transport and metabolism	METABOLISM	argininosuccinate synthase activity	PF00764	Arginosuccinate synthase	TIGR00032	argG: argininosuccinate synthase	K01940	argininosuccinate synthase [EC:6.3.4.5]
OG0000875	pheB	E	Amino acid transport and metabolism	METABOLISM	Chorismate mutase type II	PF01817	Chorismate mutase type II			K04092	chorismate mutase [EC:5.4.99.5]
OG0000877	purB	F	Nucleotide transport and metabolism	METABOLISM	adenylosuccinate lyase	PF00206	Lyase			K01756	adenylosuccinate lyase [EC:4.3.2.2]
OG0000879	purC	F	Nucleotide transport and metabolism	METABOLISM	SAICAR synthetase	PF01259	SAICAR synthetase			K13713	fusion protein PurCD [EC:6.3.2.6 6.3.4.13]
OG0000898		S	Function unknown	POORLY CHARACTERIZED	hydrolases or acyltransferases (alpha beta hydrolase superfamily)	PF08386	TAP-like protein			K00433	non-heme chloroperoxidase [EC:1.11.1.10]	Transfer
OG0000899										K03674	glutaredoxin 1	Transfer
OG0000907	pyrI	F	Nucleotide transport and metabolism	METABOLISM	Involved in allosteric regulation of aspartate carbamoyltransferase	PF02748	Aspartate carbamoyltransferase regulatory chain, metal binding domain	TIGR00240	ATCase_reg: aspartate carbamoyltransferase, regulatory subunit	K00610	aspartate carbamoyltransferase regulatory subunit
OG0000908	gpsA	I	Lipid transport and metabolism	METABOLISM	Glycerol-3-phosphate dehydrogenase	PF07479	NAD-dependent glycerol-3-phosphate dehydrogenase C-terminus			K00057	glycerol-3-phosphate dehydrogenase (NAD(P)+) [EC:1.1.1.94]
OG0000921	sirR	K	Transcription	INFORMATION STORAGE AND PROCESSING	Mn-dependent transcriptional regulator	PF01325	Iron dependent repressor, N-terminal DNA binding domain			K03709	DtxR family transcriptional regulator, Mn-dependent transcriptional regulator
OG0000924	ylmE	S	Function unknown	POORLY CHARACTERIZED	Pyridoxal 5'-phosphate (PLP)-binding protein, which is involved in PLP homeostasis	PF01168	Alanine racemase, N-terminal domain	TIGR00044	TIGR00044: pyridoxal phosphate enzyme, YggS family	K06997	PLP dependent protein
OG0000925	pssA	I	Lipid transport and metabolism	METABOLISM	Belongs to the CDP-alcohol phosphatidyltransferase class-I family	PF01066	CDP-alcohol phosphatidyltransferase	TIGR00473	pssA: CDP-diacylglycerol-serine O-phosphatidyltransferase	K17103	CDP-diacylglycerol---serine O-phosphatidyltransferase [EC:2.7.8.8]
OG0000926	nnrD	G	Carbohydrate transport and metabolism	METABOLISM	Bifunctional enzyme that catalyzes the epimerization of the S- and R-forms of NAD(P)HX and the dehydration of the S-form of NAD(P)HX at the expense of ADP, which is converted to AMP. This allows the repair of both epimers of NAD(P)HX, a damaged form of NAD(P)H that is a result of enzymatic or heat-dependent hydration	PF03853	YjeF-related protein N-terminus	TIGR00197	yjeF_nterm: YjeF family N-terminal domain	K23997	ADP-dependent NAD(P)H-hydrate dehydratase / NAD(P)H-hydrate epimerase [EC:4.2.1.136 5.1.99.6]
OG0000958		H	Coenzyme transport and metabolism	METABOLISM	TIGRFAM dihydropteroate synthase-related protein	PF14251	Domain of unknown function (DUF4346)			K00577	tetrahydromethanopterin S-methyltransferase subunit A [EC:2.1.1.86]	Transfer
OG0000959	atpC	C	Energy production and conversion	METABOLISM	Produces ATP from ADP in the presence of a proton gradient across the membrane	PF01992	ATP synthase (C/AC39) subunit	TIGR02923	AhaC: ATP synthase A1, C subunit	K02119	V/A-type H+/Na+-transporting ATPase subunit C	Transfer
OG0000971	argH	E	Amino acid transport and metabolism	METABOLISM	argininosuccinate lyase	PF00206	Lyase	TIGR00838	argH: argininosuccinate lyase	K01755	argininosuccinate lyase [EC:4.3.2.1]
OG0000972	proC	E	Amino acid transport and metabolism	METABOLISM	Catalyzes the reduction of 1-pyrroline-5-carboxylate (PCA) to L-proline	PF03807	NADP oxidoreductase coenzyme F420-dependent	TIGR00112	proC: pyrroline-5-carboxylate reductase	K00286	pyrroline-5-carboxylate reductase [EC:1.5.1.2]
OG0000973	proB	E	Amino acid transport and metabolism	METABOLISM	Catalyzes the transfer of a phosphate group to glutamate to form L-glutamate 5-phosphate	PF01472	PUA domain	TIGR01027	proB: glutamate 5-kinase	K00931	glutamate 5-kinase [EC:2.7.2.11]
OG0000977	ygfA	H	Coenzyme transport and metabolism	METABOLISM	PFAM 5-formyltetrahydrofolate cyclo-ligase	PF01812	5-formyltetrahydrofolate cyclo-ligase family	TIGR02727	MTHFS_bact: 5-formyltetrahydrofolate cyclo-ligase	K01934	5-formyltetrahydrofolate cyclo-ligase [EC:6.3.3.2]
OG0000986										K14647	minor extracellular serine protease Vpr [EC:3.4.21.-]	Transfer
OG0000987										K15383	MtN3 and saliva related transmembrane protein	Transfer
OG0001002	glk	H	Coenzyme transport and metabolism	METABOLISM	Glucokinase	PF02685	Glucokinase			K00845	glucokinase [EC:2.7.1.2]	Transfer
OG0001009		S	Function unknown	POORLY CHARACTERIZED	Protein of unknown function, DUF	PF04214	Protein of unknown function, DUF			K17318	putative aldouronate transport system substrate-binding protein	Transfer
OG0001017		E	Amino acid transport and metabolism	METABOLISM	Threonine synthase	PF00291	Pyridoxal-phosphate dependent enzyme	TIGR00260	thrC: threonine synthase	K01733	threonine synthase [EC:4.2.3.1]	Transfer
OG0001020										K10421	CAP-Gly domain-containing linker protein 1
OG0001022	tyrA	C	Energy production and conversion	METABOLISM	PFAM Prephenate dehydrogenase	PF02153	Prephenate dehydrogenase			K14187	chorismate mutase / prephenate dehydrogenase [EC:5.4.99.5 1.3.1.12]
OG0001029	gap	G	Carbohydrate transport and metabolism	METABOLISM	Belongs to the glyceraldehyde-3-phosphate dehydrogenase family	PF02800	Glyceraldehyde 3-phosphate dehydrogenase, C-terminal domain	TIGR01546	GAPDH-II_archae: glyceraldehyde-3-phosphate dehydrogenase, type II	K00150	glyceraldehyde-3-phosphate dehydrogenase (NAD(P)) [EC:1.2.1.59]
OG0001031	hisF	E	Amino acid transport and metabolism	METABOLISM	IGPS catalyzes the conversion of PRFAR and glutamine to IGP, AICAR and glutamate. The HisF subunit catalyzes the cyclization activity that produces IGP and AICAR from PRFAR using the ammonia provided by the HisH subunit	PF00977	Histidine biosynthesis protein	TIGR00735	hisF: imidazoleglycerol phosphate synthase, cyclase subunit	K02500	imidazole glycerol-phosphate synthase subunit HisF [EC:4.3.2.10]
OG0001032	hisF	E	Amino acid transport and metabolism	METABOLISM	IGPS catalyzes the conversion of PRFAR and glutamine to IGP, AICAR and glutamate. The HisF subunit catalyzes the cyclization activity that produces IGP and AICAR from PRFAR using the ammonia provided by the HisH subunit	PF00117	Glutamine amidotransferase class-I	TIGR01855	IMP_synth_hisH: imidazole glycerol phosphate synthase, glutamine amidotransferase subunit	K02501	imidazole glycerol-phosphate synthase subunit HisH [EC:4.3.2.10]
OG0001038										K12516	putative surface-exposed virulence protein	Transfer
OG0001064	ccdA	O	Post-translational modification, protein turnover, and chaperones	CELLULAR PROCESSES AND SIGNALING	Cytochrome C biogenesis protein	PF02683	Cytochrome C biogenesis protein transmembrane region			K06196	cytochrome c-type biogenesis protein	Transfer
OG0001081	soj	D	Cell cycle control, cell division, chromosome partitioning	CELLULAR PROCESSES AND SIGNALING	Cellulose biosynthesis protein BcsQ	PF13614	AAA domain			K03496	chromosome partitioning protein
OG0001092	ilvB	E	Amino acid transport and metabolism	METABOLISM	TIGRFAM acetolactate synthase, large subunit, biosynthetic type	PF02776	Thiamine pyrophosphate enzyme, N-terminal TPP binding domain	TIGR00118	acolac_lg: acetolactate synthase, large subunit, biosynthetic type	K01652	acetolactate synthase I/II/III large subunit [EC:2.2.1.6]
OG0001112	glnA2	E	Amino acid transport and metabolism	METABOLISM	glutamine synthetase	PF00120	Glutamine synthetase, catalytic domain	TIGR00653	GlnA: glutamine synthetase, type I	K01915	glutamine synthetase [EC:6.3.1.2]
OG0001119
OG0001127										K08446	CD97 antigen	Transfer
OG0001145	atpE	C	Energy production and conversion	METABOLISM	Produces ATP from ADP in the presence of a proton gradient across the membrane	PF01991	ATP synthase (E/31 kDa) subunit			K02121	V/A-type H+/Na+-transporting ATPase subunit E	Origination
OG0001146	atpF	C	Energy production and conversion	METABOLISM	Produces ATP from ADP in the presence of a proton gradient across the membrane	PF01990	ATP synthase (F/14-kDa) subunit			K02122	V/A-type H+/Na+-transporting ATPase subunit F	Transfer
OG0001172	bpr	O	Post-translational modification, protein turnover, and chaperones	CELLULAR PROCESSES AND SIGNALING	COG1404 Subtilisin-like serine proteases					K13276	bacillopeptidase F [EC:3.4.21.-]	Transfer
OG0001177		S	Function unknown	POORLY CHARACTERIZED	Cupin domain	PF07883	Cupin domain			K07155	quercetin 2,3-dioxygenase [EC:1.13.11.24]
OG0001213	atpP	C	Energy production and conversion	METABOLISM	PFAM H transporting two-sector ATPase C subunit	PF00137	ATP synthase subunit C			K02124	V/A-type H+/Na+-transporting ATPase subunit K	Transfer
OG0001233		S	Function unknown	POORLY CHARACTERIZED	Domain of unknown function (DUF4443)					K05311	central glycolytic genes regulator
OG0001295										K19058	mercuric ion transport protein	Transfer
OG0001311	gnd	G	Carbohydrate transport and metabolism	METABOLISM	6-phosphogluconate dehydrogenase, C-terminal domain	PF03446	NAD binding domain of 6-phosphogluconate dehydrogenase	TIGR00872	gnd_rel: 6-phosphogluconate dehydrogenase (decarboxylating)	K00033	6-phosphogluconate dehydrogenase [EC:1.1.1.44 1.1.1.343]	Transfer
OG0001317		T	Signal transduction mechanisms	CELLULAR PROCESSES AND SIGNALING	cheY-homologous receiver domain	PF05763	Protein of unknown function (DUF835)			K07718	two-component system, sensor histidine kinase YesM [EC:2.7.13.3]	Transfer
OG0001324	msrB	O	Post-translational modification, protein turnover, and chaperones	CELLULAR PROCESSES AND SIGNALING	Peptide-methionine (R)-S-oxide reductase	PF01641	SelR domain	TIGR00357	TIGR00357: methionine-R-sulfoxide reductase	K07305	peptide-methionine (R)-S-oxide reductase [EC:1.8.4.12]	Transfer
OG0001349	proA	E	Amino acid transport and metabolism	METABOLISM	Catalyzes the NADPH-dependent reduction of L-glutamate 5-phosphate into L-glutamate 5-semialdehyde and phosphate. The product spontaneously undergoes cyclization to form 1-pyrroline-5- carboxylate	PF00171	Aldehyde dehydrogenase family	TIGR00407	proA: glutamate-5-semialdehyde dehydrogenase	K00147	glutamate-5-semialdehyde dehydrogenase [EC:1.2.1.41]
OG0001358	pdxT	H	Coenzyme transport and metabolism	METABOLISM	Catalyzes the hydrolysis of glutamine to glutamate and ammonia as part of the biosynthesis of pyridoxal 5'-phosphate. The resulting ammonia molecule is channeled to the active site of PdxS	PF01174	SNO glutamine amidotransferase family	TIGR03800	PLP_synth_Pdx2: pyridoxal 5'-phosphate synthase, glutaminase subunit Pdx2	K08681	5'-phosphate synthase pdxT subunit [EC:4.3.3.6]	Origination
OG0001378										K11720	lipopolysaccharide export system permease protein
OG0001398	ybjQ	S	Function unknown	POORLY CHARACTERIZED	Belongs to the UPF0145 family	PF01906	Putative heavy-metal-binding			K06080	RcsF protein	Origination
OG0001432		P	Inorganic ion transport and metabolism	METABOLISM	PFAM DsrE family protein	PF02635	DsrE/DsrF-like family			K06039	uncharacterized protein involved in oxidation of intracellular sulfur	Transfer
OG0001442										K03893	arsenical pump membrane protein	Transfer
OG0001487	metF	C	Energy production and conversion	METABOLISM	PFAM Methylenetetrahydrofolate reductase	PF02219	Methylenetetrahydrofolate reductase			K00297	methylenetetrahydrofolate reductase (NADPH) [EC:1.5.1.20]
OG0001550		S	Function unknown	POORLY CHARACTERIZED	Calcineurin-like phosphoesterase superfamily domain	PF00149	Calcineurin-like phosphoesterase			K07096	uncharacterized protein	Transfer
OG0001553		S	Function unknown	POORLY CHARACTERIZED	Domain of unknown function DUF302	PF03625	Domain of unknown function DUF302					Transfer
OG0001566	ccdA	O	Post-translational modification, protein turnover, and chaperones	CELLULAR PROCESSES AND SIGNALING	cytochrome c biogenesis protein	PF02683	Cytochrome C biogenesis protein transmembrane region			K06196	cytochrome c-type biogenesis protein	Transfer
OG0001570		G	Carbohydrate transport and metabolism	METABOLISM	Belongs to the carbohydrate kinase PfkB family	PF00294	pfkB family carbohydrate kinase			K21057	cytidine kinase [EC:2.7.1.213]	Transfer
OG0001706												Transfer
OG0001715		Q	Secondary metabolites biosynthesis, transport, and catabolism	METABOLISM	Multicopper oxidase	PF07731	Multicopper oxidase			K22552	multicopper oxidase [EC:1.16.3.1]
OG0001757	Z012_09595	S	Function unknown	POORLY CHARACTERIZED	NADPH-dependent FMN reductase	PF02525	Flavodoxin-like fold			K00355	NAD(P)H dehydrogenase (quinone) [EC:1.6.5.2]	Transfer
OG0001772		M	Cell wall/membrane/envelope biogenesis	CELLULAR PROCESSES AND SIGNALING	peptidase	PF01551	Peptidase family M23			K19304	murein DD-endopeptidase [EC:3.4.24.-]	Transfer
OG0001822		S	Function unknown	POORLY CHARACTERIZED	Sulfatase-modifying factor enzyme 1					K15946	aklavinone 7-alpha-L-rhodosaminyltransferase [EC:2.4.1.326]	Origination
OG0001834		M	Cell wall/membrane/envelope biogenesis	CELLULAR PROCESSES AND SIGNALING	Glycosyl transferase, family 2	PF00535	Glycosyl transferase family 2			K21349	glucosylglycerate synthase [EC:2.4.1.268]	Origination
OG0001928	cysE	E	Amino acid transport and metabolism	METABOLISM	COG1045 Serine acetyltransferase	PF00132	Bacterial transferase hexapeptide (six repeats)			K00640	serine O-acetyltransferase [EC:2.3.1.30]	Dupliaction
OG0001964		M	Cell wall/membrane/envelope biogenesis	CELLULAR PROCESSES AND SIGNALING	Soluble lytic murein transglycosylase and related regulatory proteins (some contain LysM invasin domains)	PF01464	Transglycosylase SLT domain			K08309	soluble lytic murein transglycosylase [EC:4.2.2.-]	Transfer
OG0001983		O	Post-translational modification, protein turnover, and chaperones	CELLULAR PROCESSES AND SIGNALING	AhpC/TSA family	PF08534	Redoxin			K02199	cytochrome c biogenesis protein CcmG, thiol:disulfide interchange protein DsbE	Transfer
82==>79
OG	Name	COG category	COG function	COG group	eggnong description	Pfam accession	Pfam description	TIGRFAM accession	TIGRFAM description	KEGG accession	KEGG description	events
OG0000001		Q	Secondary metabolites biosynthesis, transport, and catabolism	METABOLISM	Methionine biosynthesis protein MetW	PF08241	Methyltransferase domain			K03183	demethylmenaquinone methyltransferase / 2-methoxy-6-polyprenyl-1,4-benzoquinol methylase [EC:2.1.1.163 2.1.1.201]	Transfer
OG0000002	galE	M	Cell wall/membrane/envelope biogenesis	CELLULAR PROCESSES AND SIGNALING	PFAM NAD-dependent epimerase dehydratase	PF01370	NAD dependent epimerase/dehydratase family			K01784	UDP-glucose 4-epimerase [EC:5.1.3.2]	Transfer
OG0000003		M	Cell wall/membrane/envelope biogenesis	CELLULAR PROCESSES AND SIGNALING	PFAM Glycosyl transferase, family 2	PF00535	Glycosyl transferase family 2			K22907	polyprenyl-phospho-N-acetylgalactosaminyl synthase	Transfer
OG0000005	rfbM	M	Cell wall/membrane/envelope biogenesis	CELLULAR PROCESSES AND SIGNALING	Nucleotidyl transferase	PF00483	Nucleotidyl transferase			K16881	mannose-1-phosphate guanylyltransferase / phosphomannomutase [EC:2.7.7.13 5.4.2.8]	Transfer
OG0000008	asnC1	K	Transcription	INFORMATION STORAGE AND PROCESSING	PFAM regulatory protein AsnC Lrp family	PF01037	Lrp/AsnC ligand binding domain			K03719	Lrp/AsnC family transcriptional regulator, leucine-responsive regulatory protein	Transfer
OG0000012		C	Energy production and conversion	METABOLISM	B12 binding domain	PF04055	Radical SAM superfamily			K04034	anaerobic magnesium-protoporphyrin IX monomethyl ester cyclase [EC:1.21.98.3]	Transfer
OG0000015		V	Defense mechanisms	CELLULAR PROCESSES AND SIGNALING	MacB-like periplasmic core domain	PF02687	FtsX-like permease family			K09808	lipoprotein-releasing system permease protein	Transfer
OG0000016		K	Transcription	INFORMATION STORAGE AND PROCESSING	Transcriptional regulator, TrmB	PF11495	Archaeal transcriptional regulator TrmB			K23356	HTH-type transcriptional regulator, sugar sensing transcriptional regulator	Transfer
OG0000019												Transfer
OG0000026												Transfer
OG0000028	dph6	E	Amino acid transport and metabolism	METABOLISM	Diphthamide synthase	PF00733	Asparagine synthase			K01953	asparagine synthase (glutamine-hydrolysing) [EC:6.3.5.4]	Transfer
OG0000029		S	Function unknown	POORLY CHARACTERIZED	Domain in cystathionine beta-synthase and other proteins.	PF00571	CBS domain			K04767	acetoin utilization protein AcuB
OG0000032	ppsA	G	Carbohydrate transport and metabolism	METABOLISM	Catalyzes the phosphorylation of pyruvate to phosphoenolpyruvate	PF02896	PEP-utilising enzyme, TIM barrel domain	TIGR01418	PEP_synth: phosphoenolpyruvate synthase	K01007	pyruvate, water dikinase [EC:2.7.9.2]
OG0000033	gspE	U	Intracellular trafficking, secretion, and vesicular transport	CELLULAR PROCESSES AND SIGNALING	type II secretion system protein	PF00437	Type II/IV secretion system protein			K07332	archaeal flagellar protein FlaI
OG0000035		C	Energy production and conversion	METABOLISM	nitroreductase	PF00881	Nitroreductase family			K19286	FMN reductase [NAD(P)H] [EC:1.5.1.39]	Transfer
OG0000037										K24072	positive control factor	Transfer
OG0000039		G	Carbohydrate transport and metabolism	METABOLISM	gluconolactonase activity	PF04200	Lipoprotein associated domain			K16669	protocadherin Fat 4
OG0000043	asrB	C	Energy production and conversion	METABOLISM	Sulfite reductase Subunit B	PF00175	Oxidoreductase NAD-binding domain			K16951	anaerobic sulfite reductase subunit B	Transfer
OG0000050										K06776	receptor-type tyrosine-protein phosphatase kappa [EC:3.1.3.48]
OG0000052										K11244	cell wall integrity and stress response component	Dupliaction
OG0000056		P	Inorganic ion transport and metabolism	METABOLISM	Sodium/calcium exchanger protein	PF01699	Sodium/calcium exchanger protein	TIGR00367	TIGR00367: K+-dependent Na+/Ca+ exchanger homolog	K07301	cation:H+ antiporter	Transfer
OG0000059										K17875	beta-amyrin 11-oxidase [EC:1.14.14.152]	Transfer
OG0000061										K02847	O-antigen ligase [EC:2.4.1.-]	Transfer
OG0000062		S	Function unknown	POORLY CHARACTERIZED	Protein of unknown function DUF58	PF01882	Protein of unknown function DUF58			K03404	magnesium chelatase subunit D [EC:6.6.1.1]	Transfer
OG0000065		P	Inorganic ion transport and metabolism	METABOLISM	Small Multidrug Resistance protein	PF00892	EamA-like transporter family			K12962	undecaprenyl phosphate-alpha-L-ara4N flippase subunit ArnE	Transfer
OG0000066	rfbE	E	Amino acid transport and metabolism	METABOLISM	DegT/DnrJ/EryC1/StrS aminotransferase family	PF01041	DegT/DnrJ/EryC1/StrS aminotransferase family			K13010	perosamine synthetase [EC:2.6.1.102]	Transfer
OG0000078	moxR4	S	Function unknown	POORLY CHARACTERIZED	PFAM ATPase associated with various cellular activities, AAA_3	PF17863	AAA lid domain			K03924	MoxR-like ATPase [EC:3.6.3.-]	Transfer
OG0000081	rrp41	J	Translation, ribosomal structure and biogenesis	INFORMATION STORAGE AND PROCESSING	Catalytic component of the exosome, which is a complex involved in RNA degradation. Has 3'- 5' exoribonuclease activity. Can also synthesize heteropolymeric RNA-tails	PF03725	3' exoribonuclease family, domain 2			K11600	exosome complex component RRP41
OG0000087	dnaG	L	Replication, recombination and repair	INFORMATION STORAGE AND PROCESSING	RNA polymerase that catalyzes the synthesis of short RNA molecules used as primers for DNA polymerase during DNA replication. Also part of the exosome, which is a complex involved in RNA degradation. Acts as a poly(A)-binding protein that enhances the interaction between heteropolymeric, adenine-rich transcripts and the exosome	PF13662	Toprim domain			K02316	DNA primase [EC:2.7.7.101]
OG0000092						PF00482	Type II secretion system (T2SS), protein F			K07333	archaeal flagellar protein FlaJ	Transfer
OG0000095	rps11	J	Translation, ribosomal structure and biogenesis	INFORMATION STORAGE AND PROCESSING	Located on the platform of the 30S subunit	PF00411	Ribosomal protein S11	TIGR03628	arch_S11P: ribosomal protein uS11	K02955	small subunit ribosomal protein S14e
OG0000122												Transfer
OG0000126	rpl44e	J	Translation, ribosomal structure and biogenesis	INFORMATION STORAGE AND PROCESSING	binds to the 23S rRNA	PF00935	Ribosomal protein L44			K02929	large subunit ribosomal protein L44e
OG0000127	dys	H	Coenzyme transport and metabolism	METABOLISM	Catalyzes the NAD-dependent oxidative cleavage of spermidine and the subsequent transfer of the butylamine moiety of spermidine to the epsilon-amino group of a specific lysine residue of the eIF-5A precursor protein to form the intermediate deoxyhypusine residue	PF01916	Deoxyhypusine synthase	TIGR00321	dhys: deoxyhypusine synthase	K00809	deoxyhypusine synthase [EC:2.5.1.46]
OG0000131		T	Signal transduction mechanisms	CELLULAR PROCESSES AND SIGNALING	KaiC	PF06745	KaiC			K08482	circadian clock protein KaiC	Transfer
OG0000144	eif2a	J	Translation, ribosomal structure and biogenesis	INFORMATION STORAGE AND PROCESSING	Translation initiation factor 2 alpha subunit	PF07541	Eukaryotic translation initiation factor 2 alpha subunit			K03237	translation initiation factor 2 subunit 1
OG0000145	aspC1	E	Amino acid transport and metabolism	METABOLISM	DegT/DnrJ/EryC1/StrS aminotransferase family	PF00155	Aminotransferase class I and II			K10907	aminotransferase [EC:2.6.1.-]	Transfer
OG0000150	secY	T	Signal transduction mechanisms	CELLULAR PROCESSES AND SIGNALING	Translation initiation factor IF-2, N-terminal region	PF00344	SecY translocase			K03076	preprotein translocase subunit SecY
OG0000153	topA	L	Replication, recombination and repair	INFORMATION STORAGE AND PROCESSING	Releases the supercoiling and torsional tension of DNA, which is introduced during the DNA replication and transcription, by transiently cleaving and rejoining one strand of the DNA duplex. Introduces a single-strand break via transesterification at a target site in duplex DNA. The scissile phosphodiester is attacked by the catalytic tyrosine of the enzyme, resulting in the formation of a DNA-(5'…	PF01396	Topoisomerase DNA binding C4 zinc finger	TIGR01057	topA_arch: DNA topoisomerase I	K03168	DNA topoisomerase I [EC:5.6.2.1]
OG0000155	nusA	K	Transcription	INFORMATION STORAGE AND PROCESSING	Participates in transcription termination	PF13184	NusA-like KH domain	TIGR01952	nusA_arch: NusA family KH domain protein, archaeal	K02600	transcription termination/antitermination protein NusA
OG0000156
OG0000170	tbp	K	Transcription	INFORMATION STORAGE AND PROCESSING	General factor that plays a role in the activation of archaeal genes transcribed by RNA polymerase. Binds specifically to the TATA box promoter element which lies close to the position of transcription initiation	PF00352	Transcription factor TFIID (or TATA-binding protein, TBP)			K03120	transcription initiation factor TFIID TATA-box-binding protein
OG0000190	rpl15	J	Translation, ribosomal structure and biogenesis	INFORMATION STORAGE AND PROCESSING	binds to the 23S rRNA	PF00828	Ribosomal proteins 50S-L15, 50S-L18e, 60S-L27A			K02876	large subunit ribosomal protein L15
OG0000194	argS	J	Translation, ribosomal structure and biogenesis	INFORMATION STORAGE AND PROCESSING	Arginyl-tRNA synthetase	PF03485	Arginyl tRNA synthetase N terminal domain	TIGR00456	argS: arginine--tRNA ligase	K01887	arginyl-tRNA synthetase [EC:6.1.1.19]
OG0000205	lsm	J	Translation, ribosomal structure and biogenesis	INFORMATION STORAGE AND PROCESSING	PFAM Like-Sm ribonucleoprotein, core	PF01423	LSM domain			K04796	small nuclear ribonucleoprotein	Transfer
OG0000224	nth	L	Replication, recombination and repair	INFORMATION STORAGE AND PROCESSING	DNA repair enzyme that has both DNA N-glycosylase activity and AP-lyase activity. The DNA N-glycosylase activity releases various damaged pyrimidines from DNA by cleaving the N- glycosidic bond, leaving an AP (apurinic apyrimidinic) site. The AP-lyase activity cleaves the phosphodiester bond 3' to the AP site by a beta-elimination, leaving a 3'-terminal unsaturated sugar and a product with a term…	PF00730	HhH-GPD superfamily base excision DNA repair protein	TIGR01083	nth: endonuclease III	K10773	endonuclease III [EC:4.2.99.18]	Transfer
OG0000236	rpoA1	K	Transcription	INFORMATION STORAGE AND PROCESSING	DNA-dependent RNA polymerase catalyzes the transcription of DNA into RNA using the four ribonucleoside triphosphates as substrates	PF04998	RNA polymerase Rpb1, domain 5	TIGR02390	RNA_pol_rpoA1: DNA-directed RNA polymerase subunit A'	K03041	DNA-directed RNA polymerase subunit A' [EC:2.7.7.6]
OG0000237	rpoB1	K	Transcription	INFORMATION STORAGE AND PROCESSING	DNA-dependent RNA polymerase catalyzes the transcription of DNA into RNA using the four ribonucleoside triphosphates as substrates	PF04561	RNA polymerase Rpb2, domain 2			K03045	DNA-directed RNA polymerase subunit B" [EC:2.7.7.6]
OG0000258	cysS	J	Translation, ribosomal structure and biogenesis	INFORMATION STORAGE AND PROCESSING	Belongs to the class-I aminoacyl-tRNA synthetase family	PF09190	DALR domain	TIGR00435	cysS: cysteine--tRNA ligase	K01883	cysteinyl-tRNA synthetase [EC:6.1.1.16]
OG0000261	prs	F	Nucleotide transport and metabolism	METABOLISM	Involved in the biosynthesis of the central metabolite phospho-alpha-D-ribosyl-1-pyrophosphate (PRPP) via the transfer of pyrophosphoryl group from ATP to 1-hydroxyl of ribose-5-phosphate (Rib-5-P)	PF13793	N-terminal domain of ribose phosphate pyrophosphokinase	TIGR01251	ribP_PPkin: ribose-phosphate diphosphokinase	K00948	ribose-phosphate pyrophosphokinase [EC:2.7.6.1]	Transfer
OG0000271						PF00428	60s Acidic ribosomal protein	TIGR03685	ribo_P1_arch: 50S ribosomal protein P1	K02869	large subunit ribosomal protein L12
OG0000278
OG0000279	proS	J	Translation, ribosomal structure and biogenesis	INFORMATION STORAGE AND PROCESSING	Catalyzes the attachment of proline to tRNA(Pro) in a two-step reaction proline is first activated by ATP to form Pro- AMP and then transferred to the acceptor end of tRNA(Pro). As ProRS can inadvertently accommodate and process non-cognate amino acids such as alanine and cysteine, to avoid such errors it has two additional distinct editing activities against alanine. One activity is designated a…	PF00587	tRNA synthetase class II core domain (G, H, P, S and T)	TIGR00408	proS_fam_I: proline--tRNA ligase	K14163	bifunctional glutamyl/prolyl-tRNA synthetase [EC:6.1.1.17 6.1.1.15]
OG0000283	rpl24e	J	Translation, ribosomal structure and biogenesis	INFORMATION STORAGE AND PROCESSING	binds to the 23S rRNA	PF01246	Ribosomal protein L24e			K02896	large subunit ribosomal protein L24e
OG0000289	metG	J	Translation, ribosomal structure and biogenesis	INFORMATION STORAGE AND PROCESSING	Is required not only for elongation of protein synthesis but also for the initiation of all mRNA translation through initiator tRNA(fMet) aminoacylation	PF01588	Putative tRNA binding domain	TIGR00398	metG: methionine--tRNA ligase	K01874	methionyl-tRNA synthetase [EC:6.1.1.10]
OG0000301	ribL	F	Nucleotide transport and metabolism	METABOLISM	Catalyzes the transfer of the AMP portion of ATP to flavin mononucleotide (FMN) to produce flavin adenine dinucleotide (FAD) coenzyme	PF01467	Cytidylyltransferase-like	TIGR00125	cyt_tran_rel: cytidyltransferase-like domain	K14656	FAD synthetase [EC:2.7.7.2]	Transfer
OG0000307	iscU	C	Energy production and conversion	METABOLISM	Fe-S cluster	PF01592	NifU-like N terminal domain	TIGR03419	NifU_clost: FeS cluster assembly scaffold protein NifU	K04488	nitrogen fixation protein NifU and related proteins	Transfer
OG0000321	cmk	F	Nucleotide transport and metabolism	METABOLISM	Belongs to the cytidylate kinase family. Type 2 subfamily	PF13189	Cytidylate kinase-like family	TIGR02173	cyt_kin_arch: putative cytidylate kinase	K00945	CMP/dCMP kinase [EC:2.7.4.25]
OG0000324	oapB	S	Function unknown	POORLY CHARACTERIZED	Uncharacterized protein conserved in archaea (DUF2073)	PF09846	Uncharacterized protein conserved in archaea (DUF2073)			K09743	uncharacterized protein
OG0000340	rpl14e	J	Translation, ribosomal structure and biogenesis	INFORMATION STORAGE AND PROCESSING	Belongs to the eukaryotic ribosomal protein eL14 family					K02875	large subunit ribosomal protein L14e
OG0000343	hel308	L	Replication, recombination and repair	INFORMATION STORAGE AND PROCESSING	DNA-dependent ATPase and 3'-5' DNA helicase that may be involved in repair of stalled replication forks	PF00270	DEAD/DEAH box helicase			K03726	helicase [EC:3.6.4.-]
OG0000352										K03068	low density lipoprotein receptor-related protein 5/6
OG0000356										K02026	multiple sugar transport system permease protein
OG0000357		S	Function unknown	POORLY CHARACTERIZED	AMMECR1	PF01871	AMMECR1	TIGR00296	TIGR00296: uncharacterized protein, PH0010 family	K09141	uncharacterized protein	Transfer
OG0000363	dnaK	O	Post-translational modification, protein turnover, and chaperones	CELLULAR PROCESSES AND SIGNALING	Heat shock 70 kDa protein	PF00012	Hsp70 protein	TIGR02350	prok_dnaK: chaperone protein DnaK	K04043	molecular chaperone DnaK
OG0000372	pyrB	F	Nucleotide transport and metabolism	METABOLISM	Belongs to the ATCase OTCase family	PF02729	Aspartate/ornithine carbamoyltransferase, carbamoyl-P binding domain	TIGR00670	asp_carb_tr: aspartate carbamoyltransferase	K00609	aspartate carbamoyltransferase catalytic subunit [EC:2.1.3.2]
OG0000382		J	Translation, ribosomal structure and biogenesis	INFORMATION STORAGE AND PROCESSING	RNA-binding PUA-like domain of methyltransferase RsmF	PF13636	RNA-binding PUA-like domain of methyltransferase RsmF			K11392	16S rRNA (cytosine1407-C5)-methyltransferase [EC:2.1.1.178]	Transfer
OG0000390	trm14	J	Translation, ribosomal structure and biogenesis	INFORMATION STORAGE AND PROCESSING	RNA methylase	PF01170	Putative RNA methylase family UPF0020			K16318	tRNA (guanine6-N2)-methyltransferase [EC:2.1.1.256]	Transfer
OG0000399	speB	E	Amino acid transport and metabolism	METABOLISM	Belongs to the arginase family	PF00491	Arginase family			K01480	agmatinase [EC:3.5.3.11]	Transfer
OG0000402		S	Function unknown	POORLY CHARACTERIZED	COG0467 RecA-superfamily ATPases implicated in signal transduction	PF06745	KaiC			K08482	circadian clock protein KaiC	Transfer
OG0000408		S	Function unknown	POORLY CHARACTERIZED	Bacterial regulatory protein, arsR family	PF01022	Bacterial regulatory protein, arsR family			K07725	CRISPR-associated protein Csa3
OG0000409	dxs	H	Coenzyme transport and metabolism	METABOLISM	Catalyzes the acyloin condensation reaction between C atoms 2 and 3 of pyruvate and glyceraldehyde 3-phosphate to yield 1-deoxy-D-xylulose-5-phosphate (DXP)	PF13292	1-deoxy-D-xylulose-5-phosphate synthase	TIGR00204	dxs: 1-deoxy-D-xylulose-5-phosphate synthase	K01662	1-deoxy-D-xylulose-5-phosphate synthase [EC:2.2.1.7]
OG0000413	nrdR	K	Transcription	INFORMATION STORAGE AND PROCESSING	Negatively regulates transcription of bacterial ribonucleotide reductase nrd genes and operons by binding to NrdR- boxes	PF03477	ATP cone domain	TIGR00244	TIGR00244: transcriptional regulator NrdR	K07738	transcriptional repressor NrdR
OG0000423	pflA	C	Energy production and conversion	METABOLISM	Radical SAM superfamily	PF13353	4Fe-4S single cluster domain	TIGR04337	AmmeMemoSam_rS: AmmeMemoRadiSam system radical SAM enzyme	K04069	pyruvate formate lyase activating enzyme [EC:1.97.1.4]	Transfer
OG0000427	gluD	C	Energy production and conversion	METABOLISM	Belongs to the Glu Leu Phe Val dehydrogenases family	PF02812	Glu/Leu/Phe/Val dehydrogenase, dimerisation domain			K00260	glutamate dehydrogenase [EC:1.4.1.2]	Transfer
OG0000428						PF13231	Dolichyl-phosphate-mannose-protein mannosyltransferase			K14340	mannosyltransferase [EC:2.4.1.-]
OG0000437		E	Amino acid transport and metabolism	METABOLISM	Transglutaminase/protease-like homologues	PF01841	Transglutaminase-like superfamily			K22452	protein-glutamine gamma-glutamyltransferase [EC:2.3.2.13]
OG0000443
OG0000449		S	Function unknown	POORLY CHARACTERIZED	COG1994 Zn-dependent proteases					K16922	putative peptide zinc metalloprotease protein
OG0000452		G	Carbohydrate transport and metabolism	METABOLISM	PFAM Transketolase	PF00456	Transketolase, thiamine diphosphate binding domain			K00615	transketolase [EC:2.2.1.1]	Transfer
OG0000459		S	Function unknown	POORLY CHARACTERIZED	PFAM Deoxyribonuclease rho motif-related TRAM	PF01938	TRAM domain			K03215	23S rRNA (uracil1939-C5)-methyltransferase [EC:2.1.1.190]
OG0000464		M	Cell wall/membrane/envelope biogenesis	CELLULAR PROCESSES AND SIGNALING	PFAM glycosyl transferase family 9	PF01075	Glycosyltransferase family 9 (heptosyltransferase)			K02843	heptosyltransferase II [EC:2.4.-.-]	Transfer
OG0000466		E	Amino acid transport and metabolism	METABOLISM	amino acid	PF08242	Methyltransferase domain			K03294	basic amino acid/polyamine antiporter, APA family
OG0000468	suhB	G	Carbohydrate transport and metabolism	METABOLISM	Inositol monophosphatase	PF00459	Inositol monophosphatase family			K01092	myo-inositol-1(or 4)-monophosphatase [EC:3.1.3.25]
OG0000483										K05667	ATP-binding cassette, subfamily C (CFTR/MRP), member 3
OG0000489	pcm	J	Translation, ribosomal structure and biogenesis	INFORMATION STORAGE AND PROCESSING	Catalyzes the methyl esterification of L-isoaspartyl residues in peptides and proteins that result from spontaneous decomposition of normal L-aspartyl and L-asparaginyl residues. It plays a role in the repair and or degradation of damaged proteins	PF01135	Protein-L-isoaspartate(D-aspartate) O-methyltransferase (PCMT)	TIGR00080	pimt: protein-L-isoaspartate O-methyltransferase	K00573	protein-L-isoaspartate(D-aspartate) O-methyltransferase [EC:2.1.1.77]
OG0000498						PF08661	Replication factor A protein 3			K06931	uncharacterized protein
OG0000506		L	Replication, recombination and repair	INFORMATION STORAGE AND PROCESSING	AAA-like domain	PF01935	Helicase HerA, central domain			K06915	uncharacterized protein
OG0000507						PF13462	Thioredoxin			K08059	interferon, gamma-inducible protein 30	Transfer
OG0000512		E	Amino acid transport and metabolism	METABOLISM	aspartate kinase activity					K14114	energy-converting hydrogenase B subunit E	Transfer
OG0000513	ham1	F	Nucleotide transport and metabolism	METABOLISM	Pyrophosphatase that catalyzes the hydrolysis of nucleoside triphosphates to their monophosphate derivatives, with a high preference for the non-canonical purine nucleotides XTP (xanthosine triphosphate), dITP (deoxyinosine triphosphate) and ITP. Seems to function as a house-cleaning enzyme that removes non-canonical purine nucleotides from the nucleotide pool, thus preventing their incorporation…	PF01725	Ham1 family	TIGR00042	TIGR00042: non-canonical purine NTP pyrophosphatase, RdgB/HAM1 family	K01519	inosine triphosphate pyrophosphatase [EC:3.6.1.-]
OG0000517	rpiB	G	Carbohydrate transport and metabolism	METABOLISM	Ribose/Galactose Isomerase	PF02502	Ribose/Galactose Isomerase	TIGR01120	rpiB: ribose 5-phosphate isomerase B	K01808	ribose 5-phosphate isomerase B [EC:5.3.1.6]
OG0000523	batA	S	Function unknown	POORLY CHARACTERIZED	von Willebrand factor type A domain	PF07584	Aerotolerance regulator N-terminal			K07114	Ca-activated chloride channel homolog	Transfer
OG0000524		C	Energy production and conversion	METABOLISM	NAD binding	PF02826	D-isomer specific 2-hydroxyacid dehydrogenase, NAD binding domain			K03778	D-lactate dehydrogenase [EC:1.1.1.28]
OG0000531										K07066	uncharacterized protein
OG0000537	cutA	P	Inorganic ion transport and metabolism	METABOLISM	PFAM CutA1 divalent ion tolerance protein	PF03091	CutA1 divalent ion tolerance protein			K03926	periplasmic divalent cation tolerance protein
OG0000541
OG0000549										K06016	beta-ureidopropionase / N-carbamoyl-L-amino-acid hydrolase [EC:3.5.1.6 3.5.1.87]
OG0000552		V	Defense mechanisms	CELLULAR PROCESSES AND SIGNALING	K homology RNA-binding domain	PF01850	PIN domain			K06865	ATPase
OG0000559						PF00092	von Willebrand factor type A domain			K07114	Ca-activated chloride channel homolog
OG0000561	rpl37e	J	Translation, ribosomal structure and biogenesis	INFORMATION STORAGE AND PROCESSING	binds to the 23S rRNA	PF01907	Ribosomal protein L37e			K02922	large subunit ribosomal protein L37e
OG0000564	leuA	E	Amino acid transport and metabolism	METABOLISM	Catalyzes the condensation of the acetyl group of acetyl-CoA with 3-methyl-2-oxobutanoate (2-oxoisovalerate) to form 3-carboxy-3-hydroxy-4-methylpentanoate (2-isopropylmalate)	PF00682	HMGL-like	TIGR00973	leuA_bact: 2-isopropylmalate synthase	K01649	2-isopropylmalate synthase [EC:2.3.3.13]	Transfer
OG0000566	fba	G	Carbohydrate transport and metabolism	METABOLISM	DeoC/LacD family aldolase	PF01791	DeoC/LacD family aldolase			K11645	fructose-bisphosphate aldolase, class I [EC:4.1.2.13]	Transfer
OG0000568	purF	F	Nucleotide transport and metabolism	METABOLISM	Catalyzes the formation of phosphoribosylamine from phosphoribosylpyrophosphate (PRPP) and glutamine	PF13522	Glutamine amidotransferase domain			K00764	amidophosphoribosyltransferase [EC:2.4.2.14]
OG0000571						PF17963	Bacterial Ig domain			K02496	uroporphyrin-III C-methyltransferase [EC:2.1.1.107]
OG0000573		J	Translation, ribosomal structure and biogenesis	INFORMATION STORAGE AND PROCESSING	Belongs to the eIF-2B alpha beta delta subunits family	PF01008	Initiation factor 2 subunit family			K18237	ribose 1,5-bisphosphate isomerase [EC:5.3.1.29]
OG0000576		K	Transcription	INFORMATION STORAGE AND PROCESSING	Helix-turn-helix domain	PF12840	Helix-turn-helix domain			K07721	ArsR family transcriptional regulator	Transfer
OG0000581	hflC	O	Post-translational modification, protein turnover, and chaperones	CELLULAR PROCESSES AND SIGNALING	SPFH domain-Band 7 family	PF01145	SPFH domain / Band 7 family			K17286	erythrocyte band 7 integral membrane protein
OG0000582	mfpsA	G	Carbohydrate transport and metabolism	METABOLISM	(Starch) synthase	PF05693	Glycogen synthase			K00693	glycogen synthase [EC:2.4.1.11]	Transfer
OG0000587		C	Energy production and conversion	METABOLISM	COG1249 Pyruvate 2-oxoglutarate dehydrogenase complex, dihydrolipoamide dehydrogenase (E3) component, and related enzymes	PF07992	Pyridine nucleotide-disulphide oxidoreductase			K17883	mycothione reductase [EC:1.8.1.15]	Transfer
OG0000595	acsA	H	Coenzyme transport and metabolism	METABOLISM	Catalyzes the conversion of acetate into acetyl-CoA (AcCoA), an essential intermediate at the junction of anabolic and catabolic pathways. AcsA undergoes a two-step reaction. In the first half reaction, AcsA combines acetate with ATP to form acetyl-adenylate (AcAMP) intermediate. In the second half reaction, it can then transfer the acetyl group from AcAMP to the sulfhydryl group of CoA, forming …	PF13193	AMP-binding enzyme C-terminal domain			K01895	acetyl-CoA synthetase [EC:6.2.1.1]	Transfer
OG0000600										K14484	auxin-responsive protein IAA
OG0000613		Q	Secondary metabolites biosynthesis, transport, and catabolism	METABOLISM	Iron-sulfur cluster-binding domain	PF13186	Iron-sulfur cluster-binding domain			K22227	AdoMet-dependent heme synthase [EC:1.3.98.6]	Transfer
OG0000618	amyA	G	Carbohydrate transport and metabolism	METABOLISM	Belongs to the glycosyl hydrolase 57 family	PF03065	Glycosyl hydrolase family 57			K07405	alpha-amylase [EC:3.2.1.1]
OG0000630	argD	E	Amino acid transport and metabolism	METABOLISM	acetylornithine aminotransferase	PF00202	Aminotransferase class-III	TIGR00707	argD: transaminase, acetylornithine/succinylornithine family	K00821	acetylornithine/N-succinyldiaminopimelate aminotransferase [EC:2.6.1.11 2.6.1.17]
OG0000644	nadM	F	Nucleotide transport and metabolism	METABOLISM	Nicotinamide-nucleotide adenylyltransferase	PF01467	Cytidylyltransferase-like	TIGR00125	cyt_tran_rel: cytidyltransferase-like domain	K00952	nicotinamide-nucleotide adenylyltransferase [EC:2.7.7.1]
OG0000655
OG0000656	asnC	K	Transcription	INFORMATION STORAGE AND PROCESSING	Transcriptional regulator, asnc family					K03718	Lrp/AsnC family transcriptional regulator, regulator for asnA, asnC and gidA	Transfer
OG0000670		I	Lipid transport and metabolism	METABOLISM	Acyltransferase	PF01553	Acyltransferase			K00655	1-acyl-sn-glycerol-3-phosphate acyltransferase [EC:2.3.1.51]	Transfer
OG0000671										K19164	antitoxin CcdA
OG0000676	guaA	F	Nucleotide transport and metabolism	METABOLISM	Catalyzes the synthesis of GMP from XMP	PF00958	GMP synthase C terminal domain			K01951	GMP synthase (glutamine-hydrolysing) [EC:6.3.5.2]	Transfer
OG0000694	pgsA	I	Lipid transport and metabolism	METABOLISM	Belongs to the CDP-alcohol phosphatidyltransferase class-I family	PF01066	CDP-alcohol phosphatidyltransferase	TIGR00560	pgsA: CDP-diacylglycerol--glycerol-3-phosphate 3-phosphatidyltransferase	K08744	cardiolipin synthase (CMP-forming) [EC:2.7.8.41]
OG0000700		J	Translation, ribosomal structure and biogenesis	INFORMATION STORAGE AND PROCESSING	DNA repair	PF08123	Histone methylation protein DOT1			K11427	[histone H3]-lysine79 N-trimethyltransferase [EC:2.1.1.360]
OG0000708	tspO	T	Signal transduction mechanisms	CELLULAR PROCESSES AND SIGNALING	COG3476 Tryptophan-rich sensory protein (mitochondrial benzodiazepine receptor homolog)	PF03073	TspO/MBR family			K05770	translocator protein	Transfer
OG0000709	nadE	H	Coenzyme transport and metabolism	METABOLISM	Catalyzes the ATP-dependent amidation of deamido-NAD to form NAD. Uses ammonia as a nitrogen source	PF02540	NAD synthase	TIGR00552	nadE: NAD+ synthetase	K01916	NAD+ synthase [EC:6.3.1.5]
OG0000712										K05826	alpha-aminoadipate/glutamate carrier protein LysW	Transfer
OG0000713	pyrC	F	Nucleotide transport and metabolism	METABOLISM	Belongs to the metallo-dependent hydrolases superfamily. DHOase family. Class I DHOase subfamily	PF01979	Amidohydrolase family			K01465	dihydroorotase [EC:3.5.2.3]
OG0000715	galT	C	Energy production and conversion	METABOLISM	Domain of unknown function (DUF4921)	PF11969	Scavenger mRNA decapping enzyme C-term binding	TIGR00209	galT_1: galactose-1-phosphate uridylyltransferase	K00965	UDPglucose--hexose-1-phosphate uridylyltransferase [EC:2.7.7.12]
OG0000717	atpA	C	Energy production and conversion	METABOLISM	Produces ATP from ADP in the presence of a proton gradient across the membrane. The archaeal alpha chain is a catalytic subunit	PF00006	ATP synthase alpha/beta family, nucleotide-binding domain			K02117	V/A-type H+/Na+-transporting ATPase subunit A [EC:7.1.2.2 7.2.2.1]	Transfer
OG0000718	atpB	C	Energy production and conversion	METABOLISM	Produces ATP from ADP in the presence of a proton gradient across the membrane. The archaeal beta chain is a regulatory subunit	PF00006	ATP synthase alpha/beta family, nucleotide-binding domain			K02118	V/A-type H+/Na+-transporting ATPase subunit B	Origination
OG0000734		S	Function unknown	POORLY CHARACTERIZED	Rossmann fold nucleotide-binding protein	PF18306	SLOG cluster4 family	TIGR00725	TIGR00725: TIGR00725 family protein	K04096	DNA processing protein
OG0000735						PF01984	Double-stranded DNA-binding domain			K06875	programmed cell death protein 5	Transfer
OG0000736	ddlB1	M	Cell wall/membrane/envelope biogenesis	CELLULAR PROCESSES AND SIGNALING	ATP-grasp domain	PF07478	D-ala D-ala ligase C-terminus			K01921	D-alanine-D-alanine ligase [EC:6.3.2.4]	Transfer
OG0000739		U	Intracellular trafficking, secretion, and vesicular transport	CELLULAR PROCESSES AND SIGNALING	Large extracellular alpha-helical protein	PF17963	Bacterial Ig domain					Transfer
OG0000740	atpD	C	Energy production and conversion	METABOLISM	Produces ATP from ADP in the presence of a proton gradient across the membrane	PF01813	ATP synthase subunit D	TIGR00309	V_ATPase_subD: V-type ATPase, D subunit	K02120	V/A-type H+/Na+-transporting ATPase subunit D	Origination
OG0000759						PF03692	Putative zinc- or iron-chelating domain			K06940	uncharacterized protein
OG0000762	lipM	H	Coenzyme transport and metabolism	METABOLISM	Catalyzes the transfer of endogenously produced octanoic acid from octanoyl-acyl-carrier-protein onto the lipoyl domain of GcvH, an intermediate carrier during protein lipoylation	PF03099	Biotin/lipoate A/B protein ligase family			K23734	lipoyl(octanoyl) transferase [EC:2.3.1.181]
OG0000763	mdh	C	Energy production and conversion	METABOLISM	Catalyzes the reversible oxidation of malate to oxaloacetate	PF02866	lactate/malate dehydrogenase, alpha/beta C-terminal domain	TIGR01763	MalateDH_bact: malate dehydrogenase, NAD-dependent	K00024	malate dehydrogenase [EC:1.1.1.37]
OG0000765	purH	F	Nucleotide transport and metabolism	METABOLISM	TIGRFAM phosphoribosylaminoimidazolecarboxamide formyltransferase IMP cyclohydrolase	PF01808	AICARFT/IMPCHase bienzyme	TIGR00355	purH: phosphoribosylaminoimidazolecarboxamide formyltransferase/IMP cyclohydrolase	K00602	phosphoribosylaminoimidazolecarboxamide formyltransferase / IMP cyclohydrolase [EC:2.1.2.3 3.5.4.10]
OG0000769						PF04467	Protein of unknown function (DUF483)
OG0000776	lacA	S	Function unknown	POORLY CHARACTERIZED	Maltose acetyltransferase	PF00132	Bacterial transferase hexapeptide (six repeats)			K00661	maltose O-acetyltransferase [EC:2.3.1.79]	Transfer
OG0000792	MA20_27240	I	Lipid transport and metabolism	METABOLISM	Belongs to the thiolase family	PF02803	Thiolase, C-terminal domain			K08764	sterol carrier protein 2 [EC:2.3.1.176]	Transfer
OG0000798	coaD	H	Coenzyme transport and metabolism	METABOLISM	Reversibly transfers an adenylyl group from ATP to 4'- phosphopantetheine, yielding dephospho-CoA (dPCoA) and pyrophosphate	PF01467	Cytidylyltransferase-like	TIGR01510	coaD_prev_kdtB: pantetheine-phosphate adenylyltransferase	K00954	pantetheine-phosphate adenylyltransferase [EC:2.7.7.3]
OG0000801										K09096	hypoxia-inducible factor 3 alpha
OG0000805	gmhB	E	Amino acid transport and metabolism	METABOLISM	D,D-heptose 1,7-bisphosphate phosphatase	PF13242	HAD-hyrolase-like	TIGR01656	Histidinol-ppas: histidinol-phosphate phosphatase domain	K03273	D-glycero-D-manno-heptose 1,7-bisphosphate phosphatase [EC:3.1.3.82 3.1.3.83]
OG0000806	atpI	C	Energy production and conversion	METABOLISM	Belongs to the V-ATPase 116 kDa subunit family	PF01496	V-type ATPase 116kDa subunit family			K02123	V/A-type H+/Na+-transporting ATPase subunit I
OG0000820		C	Energy production and conversion	METABOLISM	Elongator protein 3, MiaB family, Radical SAM	PF04055	Radical SAM superfamily			K04034	anaerobic magnesium-protoporphyrin IX monomethyl ester cyclase [EC:1.21.98.3]
OG0000830		J	Translation, ribosomal structure and biogenesis	INFORMATION STORAGE AND PROCESSING	Phosphorolytic exoribonuclease that removes nucleotide residues following the -CCA terminus of tRNA and adds nucleotides to the ends of RNA molecules by using nucleoside diphosphates as substrates	PF17963	Bacterial Ig domain			K16503	cadherin-related family member 3
OG0000835	cysM	E	Amino acid transport and metabolism	METABOLISM	PFAM Pyridoxal-5'-phosphate-dependent protein beta subunit	PF00291	Pyridoxal-phosphate dependent enzyme	TIGR01136	cysKM: cysteine synthase	K12339	S-sulfo-L-cysteine synthase (O-acetyl-L-serine-dependent) [EC:2.5.1.144]	Transfer
OG0000841										K03271	D-sedoheptulose 7-phosphate isomerase [EC:5.3.1.28]	Dupliaction
OG0000860	mgtC2	S	Function unknown	POORLY CHARACTERIZED	membrane	PF02308	MgtC family			K07507	putative Mg2+ transporter-C (MgtC) family protein	Transfer
OG0000870	argG	E	Amino acid transport and metabolism	METABOLISM	argininosuccinate synthase activity	PF00764	Arginosuccinate synthase	TIGR00032	argG: argininosuccinate synthase	K01940	argininosuccinate synthase [EC:6.3.4.5]
OG0000872	leuB-1	C	Energy production and conversion	METABOLISM	PFAM isocitrate isopropylmalate dehydrogenase	PF00180	Isocitrate/isopropylmalate dehydrogenase			K07246	tartrate dehydrogenase/decarboxylase / D-malate dehydrogenase [EC:1.1.1.93 4.1.1.73 1.1.1.83]	Transfer
OG0000875	pheB	E	Amino acid transport and metabolism	METABOLISM	Chorismate mutase type II	PF01817	Chorismate mutase type II			K04092	chorismate mutase [EC:5.4.99.5]
OG0000877	purB	F	Nucleotide transport and metabolism	METABOLISM	adenylosuccinate lyase	PF00206	Lyase			K01756	adenylosuccinate lyase [EC:4.3.2.2]
OG0000879	purC	F	Nucleotide transport and metabolism	METABOLISM	SAICAR synthetase	PF01259	SAICAR synthetase			K13713	fusion protein PurCD [EC:6.3.2.6 6.3.4.13]
OG0000880	asd	I	Lipid transport and metabolism	METABOLISM	Catalyzes the formation of archaetidylethanolamine (PtdEtn) from archaetidylserine (PtdSer)	PF02666	Phosphatidylserine decarboxylase	TIGR00164	PS_decarb_rel: phosphatidylserine decarboxylase homolog	K01613	phosphatidylserine decarboxylase [EC:4.1.1.65]
OG0000881	thyX	H	Coenzyme transport and metabolism	METABOLISM	Catalyzes the reductive methylation of 2'-deoxyuridine- 5'-monophosphate (dUMP) to 2'-deoxythymidine-5'-monophosphate (dTMP) while utilizing 5,10-methylenetetrahydrofolate (mTHF) as the methyl donor, and NADPH and FADH(2) as the reductant	PF02511	Thymidylate synthase complementing protein			K03465	thymidylate synthase (FAD) [EC:2.1.1.148]	Transfer
OG0000907	pyrI	F	Nucleotide transport and metabolism	METABOLISM	Involved in allosteric regulation of aspartate carbamoyltransferase	PF02748	Aspartate carbamoyltransferase regulatory chain, metal binding domain	TIGR00240	ATCase_reg: aspartate carbamoyltransferase, regulatory subunit	K00610	aspartate carbamoyltransferase regulatory subunit
OG0000908	gpsA	I	Lipid transport and metabolism	METABOLISM	Glycerol-3-phosphate dehydrogenase	PF07479	NAD-dependent glycerol-3-phosphate dehydrogenase C-terminus			K00057	glycerol-3-phosphate dehydrogenase (NAD(P)+) [EC:1.1.1.94]
OG0000914	ppdK	G	Carbohydrate transport and metabolism	METABOLISM	Belongs to the PEP-utilizing enzyme family	PF02896	PEP-utilising enzyme, TIM barrel domain			K01006	pyruvate, orthophosphate dikinase [EC:2.7.9.1]
OG0000916		S	Function unknown	POORLY CHARACTERIZED	Domain of unknown function (DUF371)	PF04027	Domain of unknown function (DUF371)			K09738	uncharacterized protein	Transfer
OG0000921	sirR	K	Transcription	INFORMATION STORAGE AND PROCESSING	Mn-dependent transcriptional regulator	PF01325	Iron dependent repressor, N-terminal DNA binding domain			K03709	DtxR family transcriptional regulator, Mn-dependent transcriptional regulator
OG0000924	ylmE	S	Function unknown	POORLY CHARACTERIZED	Pyridoxal 5'-phosphate (PLP)-binding protein, which is involved in PLP homeostasis	PF01168	Alanine racemase, N-terminal domain	TIGR00044	TIGR00044: pyridoxal phosphate enzyme, YggS family	K06997	PLP dependent protein
OG0000925	pssA	I	Lipid transport and metabolism	METABOLISM	Belongs to the CDP-alcohol phosphatidyltransferase class-I family	PF01066	CDP-alcohol phosphatidyltransferase	TIGR00473	pssA: CDP-diacylglycerol-serine O-phosphatidyltransferase	K17103	CDP-diacylglycerol---serine O-phosphatidyltransferase [EC:2.7.8.8]
OG0000926	nnrD	G	Carbohydrate transport and metabolism	METABOLISM	Bifunctional enzyme that catalyzes the epimerization of the S- and R-forms of NAD(P)HX and the dehydration of the S-form of NAD(P)HX at the expense of ADP, which is converted to AMP. This allows the repair of both epimers of NAD(P)HX, a damaged form of NAD(P)H that is a result of enzymatic or heat-dependent hydration	PF03853	YjeF-related protein N-terminus	TIGR00197	yjeF_nterm: YjeF family N-terminal domain	K23997	ADP-dependent NAD(P)H-hydrate dehydratase / NAD(P)H-hydrate epimerase [EC:4.2.1.136 5.1.99.6]
OG0000971	argH	E	Amino acid transport and metabolism	METABOLISM	argininosuccinate lyase	PF00206	Lyase	TIGR00838	argH: argininosuccinate lyase	K01755	argininosuccinate lyase [EC:4.3.2.1]
OG0000972	proC	E	Amino acid transport and metabolism	METABOLISM	Catalyzes the reduction of 1-pyrroline-5-carboxylate (PCA) to L-proline	PF03807	NADP oxidoreductase coenzyme F420-dependent	TIGR00112	proC: pyrroline-5-carboxylate reductase	K00286	pyrroline-5-carboxylate reductase [EC:1.5.1.2]
OG0000973	proB	E	Amino acid transport and metabolism	METABOLISM	Catalyzes the transfer of a phosphate group to glutamate to form L-glutamate 5-phosphate	PF01472	PUA domain	TIGR01027	proB: glutamate 5-kinase	K00931	glutamate 5-kinase [EC:2.7.2.11]
OG0000976		S	Function unknown	POORLY CHARACTERIZED	4-oxalocrotonate tautomerase	PF01361	Tautomerase enzyme			K01821	4-oxalocrotonate tautomerase [EC:5.3.2.6]
OG0000977	ygfA	H	Coenzyme transport and metabolism	METABOLISM	PFAM 5-formyltetrahydrofolate cyclo-ligase	PF01812	5-formyltetrahydrofolate cyclo-ligase family	TIGR02727	MTHFS_bact: 5-formyltetrahydrofolate cyclo-ligase	K01934	5-formyltetrahydrofolate cyclo-ligase [EC:6.3.3.2]
OG0000995										K13851	repetitive interspersed family protein	Transfer
OG0001020										K10421	CAP-Gly domain-containing linker protein 1
OG0001022	tyrA	C	Energy production and conversion	METABOLISM	PFAM Prephenate dehydrogenase	PF02153	Prephenate dehydrogenase			K14187	chorismate mutase / prephenate dehydrogenase [EC:5.4.99.5 1.3.1.12]
OG0001026	lipA	H	Coenzyme transport and metabolism	METABOLISM	Catalyzes the radical-mediated insertion of two sulfur atoms into the C-6 and C-8 positions of the octanoyl moiety bound to the lipoyl domains of lipoate-dependent enzymes, thereby converting the octanoylated domains into lipoylated derivatives	PF04055	Radical SAM superfamily	TIGR00510	lipA: lipoyl synthase	K03644	lipoyl synthase [EC:2.8.1.8]	Transfer
OG0001029	gap	G	Carbohydrate transport and metabolism	METABOLISM	Belongs to the glyceraldehyde-3-phosphate dehydrogenase family	PF02800	Glyceraldehyde 3-phosphate dehydrogenase, C-terminal domain	TIGR01546	GAPDH-II_archae: glyceraldehyde-3-phosphate dehydrogenase, type II	K00150	glyceraldehyde-3-phosphate dehydrogenase (NAD(P)) [EC:1.2.1.59]
OG0001031	hisF	E	Amino acid transport and metabolism	METABOLISM	IGPS catalyzes the conversion of PRFAR and glutamine to IGP, AICAR and glutamate. The HisF subunit catalyzes the cyclization activity that produces IGP and AICAR from PRFAR using the ammonia provided by the HisH subunit	PF00977	Histidine biosynthesis protein	TIGR00735	hisF: imidazoleglycerol phosphate synthase, cyclase subunit	K02500	imidazole glycerol-phosphate synthase subunit HisF [EC:4.3.2.10]
OG0001032	hisF	E	Amino acid transport and metabolism	METABOLISM	IGPS catalyzes the conversion of PRFAR and glutamine to IGP, AICAR and glutamate. The HisF subunit catalyzes the cyclization activity that produces IGP and AICAR from PRFAR using the ammonia provided by the HisH subunit	PF00117	Glutamine amidotransferase class-I	TIGR01855	IMP_synth_hisH: imidazole glycerol phosphate synthase, glutamine amidotransferase subunit	K02501	imidazole glycerol-phosphate synthase subunit HisH [EC:4.3.2.10]
OG0001042		S	Function unknown	POORLY CHARACTERIZED	23S rRNA-intervening sequence protein	PF05635	23S rRNA-intervening sequence protein	TIGR02436	TIGR02436: four helix bundle protein	K19504	glucoselysine-6-phosphate deglycase	Transfer
OG0001081	soj	D	Cell cycle control, cell division, chromosome partitioning	CELLULAR PROCESSES AND SIGNALING	Cellulose biosynthesis protein BcsQ	PF13614	AAA domain			K03496	chromosome partitioning protein
OG0001089	apgM	G	Carbohydrate transport and metabolism	METABOLISM	2,3-bisphosphoglycerate-independent phosphoglycerate mutase	PF01676	Metalloenzyme superfamily	TIGR02535	hyp_Hser_kinase: proposed homoserine kinase	K15635	2,3-bisphosphoglycerate-independent phosphoglycerate mutase [EC:5.4.2.12]	Transfer
OG0001092	ilvB	E	Amino acid transport and metabolism	METABOLISM	TIGRFAM acetolactate synthase, large subunit, biosynthetic type	PF02776	Thiamine pyrophosphate enzyme, N-terminal TPP binding domain	TIGR00118	acolac_lg: acetolactate synthase, large subunit, biosynthetic type	K01652	acetolactate synthase I/II/III large subunit [EC:2.2.1.6]
OG0001094	rpsA	J	Translation, ribosomal structure and biogenesis	INFORMATION STORAGE AND PROCESSING	Catalyzes the conversion of 1-hydroxy-2-methyl-2-(E)- butenyl 4-diphosphate (HMBPP) into a mixture of isopentenyl diphosphate (IPP) and dimethylallyl diphosphate (DMAPP). Acts in the terminal step of the DOXP MEP pathway for isoprenoid precursor biosynthesis	PF02401	LytB protein	TIGR00216	ispH_lytB: 4-hydroxy-3-methylbut-2-enyl diphosphate reductase	K03527	4-hydroxy-3-methylbut-2-en-1-yl diphosphate reductase [EC:1.17.7.4]
OG0001097		S	Function unknown	POORLY CHARACTERIZED	Rubrerythrin	PF02915	Rubrerythrin			K22737	erythrin-vacuolar iron transport family protein	Transfer
OG0001112	glnA2	E	Amino acid transport and metabolism	METABOLISM	glutamine synthetase	PF00120	Glutamine synthetase, catalytic domain	TIGR00653	GlnA: glutamine synthetase, type I	K01915	glutamine synthetase [EC:6.3.1.2]
OG0001149										K07706	two-component system, LytTR family, sensor histidine kinase AgrC [EC:2.7.13.3]
OG0001224										K11619	lia operon protein LiaI	Transfer
OG0001233		S	Function unknown	POORLY CHARACTERIZED	Domain of unknown function (DUF4443)					K05311	central glycolytic genes regulator
OG0001238		H	Coenzyme transport and metabolism	METABOLISM	ApbE family	PF02424	ApbE family			K03734	FAD:protein FMN transferase [EC:2.7.1.180]
OG0001241												Origination
OG0001244						PF03692	Putative zinc- or iron-chelating domain			K06940	uncharacterized protein	Transfer
OG0001254		O	Post-translational modification, protein turnover, and chaperones	CELLULAR PROCESSES AND SIGNALING	Tetratricopeptide repeat	PF13414	TPR repeat			K23424	protein O-mannosyl-transferase [EC:2.4.1.-]
OG0001347	aroF	E	Amino acid transport and metabolism	METABOLISM	PFAM DAHP synthetase I KDSA	PF18152	DAHP synthase ferredoxin-like domain	TIGR01361	DAHP_synth_Bsub: 3-deoxy-7-phosphoheptulonate synthase	K03856	3-deoxy-7-phosphoheptulonate synthase [EC:2.5.1.54]
OG0001349	proA	E	Amino acid transport and metabolism	METABOLISM	Catalyzes the NADPH-dependent reduction of L-glutamate 5-phosphate into L-glutamate 5-semialdehyde and phosphate. The product spontaneously undergoes cyclization to form 1-pyrroline-5- carboxylate	PF00171	Aldehyde dehydrogenase family	TIGR00407	proA: glutamate-5-semialdehyde dehydrogenase	K00147	glutamate-5-semialdehyde dehydrogenase [EC:1.2.1.41]
OG0001351						PF14478	Domain of unknown function (DUF4430)			K14615	gastric intrinsic factor	Transfer
OG0001352		K	Transcription	INFORMATION STORAGE AND PROCESSING	PspC domain	PF04024	PspC domain			K03973	phage shock protein C	Transfer
OG0001361	gcvH	E	Amino acid transport and metabolism	METABOLISM	The glycine cleavage system catalyzes the degradation of glycine. The H protein shuttles the methylamine group of glycine from the P protein to the T protein	PF01597	Glycine cleavage H-protein	TIGR00527	gcvH: glycine cleavage system H protein	K02437	glycine cleavage system H protein
OG0001372										K21310	methanethiol S-methyltransferase [EC:2.1.1.334]	Origination
OG0001373										K05405	interleukin 6	Transfer
OG0001407						PF13650	Aspartyl protease			K06985	aspartyl protease family protein	Transfer
OG0001468	pheA	E	Amino acid transport and metabolism	METABOLISM	Prephenate dehydratase	PF01842	ACT domain			K14170	chorismate mutase / prephenate dehydratase [EC:5.4.99.5 4.2.1.51]
OG0001477	pfkA	G	Carbohydrate transport and metabolism	METABOLISM	6-phosphofructokinase activity	PF00365	Phosphofructokinase	TIGR02483	PFK_mixed: phosphofructokinase	K21071	ATP-dependent phosphofructokinase / diphosphate-dependent phosphofructokinase [EC:2.7.1.11 2.7.1.90]	Transfer
OG0001478	kamA	E	Amino acid transport and metabolism	METABOLISM	lysine 2,3-aminomutase activity	PF13353	4Fe-4S single cluster domain	TIGR00238	TIGR00238: KamA family protein	K01843	lysine 2,3-aminomutase [EC:5.4.3.2]	Transfer
OG0001482	rimK	H	Coenzyme transport and metabolism	METABOLISM	Ribosomal protein S6 modification	PF08443	RimK-like ATP-grasp domain			K05844	ribosomal protein S6--L-glutamate ligase [EC:6.3.2.-]	Origination
OG0001483
OG0001486	pckG	C	Energy production and conversion	METABOLISM	Catalyzes the conversion of oxaloacetate (OAA) to phosphoenolpyruvate (PEP), the rate-limiting step in the metabolic pathway that produces glucose from lactate and other precursors derived from the citric acid cycle	PF00821	Phosphoenolpyruvate carboxykinase C-terminal P-loop domain			K01596	phosphoenolpyruvate carboxykinase (GTP) [EC:4.1.1.32]	Origination
OG0001487	metF	C	Energy production and conversion	METABOLISM	PFAM Methylenetetrahydrofolate reductase	PF02219	Methylenetetrahydrofolate reductase			K00297	methylenetetrahydrofolate reductase (NADPH) [EC:1.5.1.20]
OG0001494										K12962	undecaprenyl phosphate-alpha-L-ara4N flippase subunit ArnE	Transfer
OG0001500						PF13412	Winged helix-turn-helix DNA-binding			K03719	Lrp/AsnC family transcriptional regulator, leucine-responsive regulatory protein	Transfer
OG0001595						PF17963	Bacterial Ig domain
OG0001600	aroD	E	Amino acid transport and metabolism	METABOLISM	Involved in the biosynthesis of the chorismate, which leads to the biosynthesis of aromatic amino acids. Catalyzes the reversible NADPH linked reduction of 3-dehydroshikimate (DHSA) to yield shikimate (SA)	PF01488	Shikimate / quinate 5-dehydrogenase	TIGR01093	aroD: 3-dehydroquinate dehydratase, type I	K13832	3-dehydroquinate dehydratase / shikimate dehydrogenase [EC:4.2.1.10 1.1.1.25]
OG0001602	aroC	E	Amino acid transport and metabolism	METABOLISM	Catalyzes the anti-1,4-elimination of the C-3 phosphate and the C-6 proR hydrogen from 5-enolpyruvylshikimate-3-phosphate (EPSP) to yield chorismate, which is the branch point compound that serves as the starting substrate for the three terminal pathways of aromatic amino acid biosynthesis. This reaction introduces a second double bond into the aromatic ring system	PF01264	Chorismate synthase	TIGR00033	aroC: chorismate synthase	K01736	chorismate synthase [EC:4.2.3.5]
OG0001617												Origination
OG0001619	nptA	P	Inorganic ion transport and metabolism	METABOLISM	PFAM Na Picotransporter	PF02690	Na+/Pi-cotransporter	TIGR00704	NaPi_cotrn_rel: Na/Pi-cotransporter II-related protein	K03324	phosphate:Na+ symporter	Transfer
OG0001620		S	Function unknown	POORLY CHARACTERIZED	Alpha/beta hydrolase family					K01046	triacylglycerol lipase [EC:3.1.1.3]
OG0001623	gltA	C	Energy production and conversion	METABOLISM	glutamate synthase (NADPH), homotetrameric	PF07992	Pyridine nucleotide-disulphide oxidoreductase	TIGR01316	gltA: glutamate synthase (NADPH), homotetrameric	K00266	glutamate synthase (NADPH) small chain [EC:1.4.1.13]	Transfer
OG0001640		P	Inorganic ion transport and metabolism	METABOLISM	Ferrous iron transport B domain protein	PF02421	Ferrous iron transport protein B	TIGR00231	small_GTP: small GTP-binding protein domain	K04759	ferrous iron transport protein B
OG0001643	tatA	U	Intracellular trafficking, secretion, and vesicular transport	CELLULAR PROCESSES AND SIGNALING	protein secretion	PF02416	mttA/Hcf106 family	TIGR01411	tatAE: twin arginine-targeting protein translocase, TatA/E family	K03116	sec-independent protein translocase protein TatA	Transfer
OG0001644	tatC	U	Intracellular trafficking, secretion, and vesicular transport	CELLULAR PROCESSES AND SIGNALING	Sec-independent protein translocase protein (TatC)	PF00902	Sec-independent protein translocase protein (TatC)	TIGR00945	tatC: twin arginine-targeting protein translocase TatC	K03118	sec-independent protein translocase protein TatC	Transfer
OG0001778	hom	E	Amino acid transport and metabolism	METABOLISM	homoserine dehydrogenase	PF00742	Homoserine dehydrogenase			K00003	homoserine dehydrogenase [EC:1.1.1.3]	Origination
OG0001779										K16923	energy-coupling factor transport system substrate-specific component	Origination
OG0001789	rnfC	C	Energy production and conversion	METABOLISM	Belongs to the 4Fe4S bacterial-type ferredoxin family. RnfC subfamily	PF10531	SLBB domain	TIGR01945	rnfC: electron transport complex, RnfABCDGE type, C subunit	K03615	Na+-translocating ferredoxin:NAD+ oxidoreductase subunit C [EC:7.2.1.2]	Origination
OG0001790	rnfD	C	Energy production and conversion	METABOLISM	Part of a membrane complex involved in electron transport	PF03116	NQR2, RnfD, RnfE family	TIGR01946	rnfD: electron transport complex, RnfABCDGE type, D subunit	K03614	Na+-translocating ferredoxin:NAD+ oxidoreductase subunit D [EC:7.2.1.2]	Origination
OG0001791	rnfG	C	Energy production and conversion	METABOLISM	Part of a membrane complex involved in electron transport	PF04205	FMN-binding domain			K03612	Na+-translocating ferredoxin:NAD+ oxidoreductase subunit G	Origination
OG0001792	rnfE	C	Energy production and conversion	METABOLISM	Part of a membrane complex involved in electron transport	PF02508	Rnf-Nqr subunit, membrane protein	TIGR01948	rnfE: electron transport complex, RnfABCDGE type, E subunit	K03613	Na+-translocating ferredoxin:NAD+ oxidoreductase subunit E	Origination
OG0001793	rnfA	C	Energy production and conversion	METABOLISM	Part of a membrane complex involved in electron transport	PF02508	Rnf-Nqr subunit, membrane protein	TIGR01943	rnfA: electron transport complex, RnfABCDGE type, A subunit	K03617	Na+-translocating ferredoxin:NAD+ oxidoreductase subunit A	Origination
OG0001794	rnfB	C	Energy production and conversion	METABOLISM	TIGRFAM electron transport complex, RnfABCDGE type, B subunit	PF12800	4Fe-4S binding domain	TIGR01944	rnfB: electron transport complex, RnfABCDGE type, B subunit	K03616	Na+-translocating ferredoxin:NAD+ oxidoreductase subunit B [EC:7.2.1.2]	Origination
OG0001795	XK27_07020	S	Function unknown	POORLY CHARACTERIZED	Domain of unknown function (DUF1846)	PF08903	Domain of unknown function (DUF1846)			K01489	cytidine deaminase [EC:3.5.4.5]	Origination
OG0001808	atpC	C	Energy production and conversion	METABOLISM	Produces ATP from ADP in the presence of a proton gradient across the membrane	PF01992	ATP synthase (C/AC39) subunit			K02119	V/A-type H+/Na+-transporting ATPase subunit C	Origination
OG0001809										K02122	V/A-type H+/Na+-transporting ATPase subunit F	Origination
OG0001810										K01578	malonyl-CoA decarboxylase [EC:4.1.1.9]	Origination
OG0002012	bcd	I	Lipid transport and metabolism	METABOLISM	acyl-CoA dehydrogenase	PF02770	Acyl-CoA dehydrogenase, middle domain			K00248	butyryl-CoA dehydrogenase [EC:1.3.8.1]	Origination
OG0002013	etfB	C	Energy production and conversion	METABOLISM	Electron transfer flavoprotein	PF01012	Electron transfer flavoprotein domain			K22431	caffeyl-CoA reductase-Etf complex subunit CarD [EC:1.3.1.108]	Origination
OG0002014		C	Energy production and conversion	METABOLISM	electron transfer flavoprotein, alpha subunit	PF00037	4Fe-4S binding domain			K22432	caffeyl-CoA reductase-Etf complex subunit CarE [EC:1.3.1.108]	Origination
OG0002017								TIGR04213	PGF_pre_PGF: PGF-pre-PGF domain	K21041	HCMV CEACAM1-like protein	Origination
OG0002018		S	Function unknown	POORLY CHARACTERIZED	Protein of unknown function (DUF1015)	PF06245	Protein of unknown function (DUF1015)			K23370	L-serine kinase (ADP) [EC:2.7.1.226]	Origination
OG0002019		S	Function unknown	POORLY CHARACTERIZED	PFAM ApbE family					K09740	uncharacterized protein	Origination
OG0002020		S	Function unknown	POORLY CHARACTERIZED	Homocysteine biosynthesis enzyme, sulfur-incorporation	PF01837	Homocysteine biosynthesis enzyme, sulfur-incorporation			K23975	L-aspartate semialdehyde sulfurtransferase [EC:2.8.1.16]	Origination
OG0002024										K22286	apolipoprotein C-I	Origination
OG0002027	fumB	C	Energy production and conversion	METABOLISM	Fumarase C-terminus	PF05683	Fumarase C-terminus	TIGR00723	ttdB_fumA_fumB: hydrolyase, tartrate beta subunit/fumarate domain protein, Fe-S type	K01678	fumarate hydratase subunit beta [EC:4.2.1.2]	Origination
OG0002028	fumA	C	Energy production and conversion	METABOLISM	Fumarate hydratase (Fumerase)	PF05681	Fumarate hydratase (Fumerase)	TIGR00722	ttdA_fumA_fumB: hydrolyase, tartrate alpha subunit/fumarate domain protein, Fe-S type	K01677	fumarate hydratase subunit alpha [EC:4.2.1.2]	Origination
OG0002029										K19540	fructoselysine transporter	Origination
OG0002031	thi4	H	Coenzyme transport and metabolism	METABOLISM	Involved in the biosynthesis of the thiazole moiety of thiamine. Catalyzes the conversion of NAD and glycine to adenosine diphosphate 5-(2-hydroxyethyl)-4-methylthiazole-2-carboxylate (ADT), an adenylated thiazole intermediate, using free sulfide as a source of sulfur	PF01946	Thi4 family	TIGR00292	TIGR00292: thiazole biosynthesis enzyme	K22699	sulfide-dependent adenosine diphosphate thiazole synthase [EC:2.4.2.59]	Origination
OG0002032		P	Inorganic ion transport and metabolism	METABOLISM	FeoA	PF04023	FeoA domain			K04758	ferrous iron transport protein A	Origination
OG0002036						PF14947	Winged helix-turn-helix			K07725	CRISPR-associated protein Csa3	Origination
OG0002045						PF00117	Glutamine amidotransferase class-I			K01951	GMP synthase (glutamine-hydrolysing) [EC:6.3.5.2]	Origination
OG0002051	atpK	C	Energy production and conversion	METABOLISM	subunit K	PF00137	ATP synthase subunit C			K02124	V/A-type H+/Na+-transporting ATPase subunit K	Origination
OG0002052										K02121	V/A-type H+/Na+-transporting ATPase subunit E	Origination
OG0002053										K16915	nickel transport protein	Origination
OG0002054										K07722	CopG family transcriptional regulator, nickel-responsive regulator	Origination
79==>74
OG	Name	COG category	COG function	COG group	eggnong description	Pfam accession	Pfam description	TIGRFAM accession	TIGRFAM description	KEGG accession	KEGG description	events
OG0000008	asnC1	K	Transcription	INFORMATION STORAGE AND PROCESSING	PFAM regulatory protein AsnC Lrp family	PF01037	Lrp/AsnC ligand binding domain			K03719	Lrp/AsnC family transcriptional regulator, leucine-responsive regulatory protein	Transfer
OG0000016		K	Transcription	INFORMATION STORAGE AND PROCESSING	Transcriptional regulator, TrmB	PF11495	Archaeal transcriptional regulator TrmB			K23356	HTH-type transcriptional regulator, sugar sensing transcriptional regulator
OG0000018						PF01944	Stage II sporulation protein M			K06384	stage II sporulation protein M	Transfer
OG0000031	pspA	G	Carbohydrate transport and metabolism	METABOLISM	Belongs to the phosphoglycerate mutase family	PF00300	Histidine phosphatase superfamily (branch 1)			K14634	fructose-2,6-bisphosphatase [EC:3.1.3.46]	Transfer
OG0000040	pan	O	Post-translational modification, protein turnover, and chaperones	CELLULAR PROCESSES AND SIGNALING	ATPase which is responsible for recognizing, binding, unfolding and translocation of substrate proteins into the archaeal 20S proteasome core particle. Is essential for opening the gate of the 20S proteasome via an interaction with its C- terminus, thereby allowing substrate entry and access to the site of proteolysis. Thus, the C-termini of the proteasomal ATPase function like a 'key in a lock' …	PF00004	ATPase family associated with various cellular activities (AAA)	TIGR01242	26Sp45: 26S proteasome subunit P45 family	K03420	proteasome regulatory subunit
OG0000042	hstA	L	Replication, recombination and repair	INFORMATION STORAGE AND PROCESSING	Centromere kinetochore component CENP-T histone fold	PF00808	Histone-like transcription factor (CBF/NF-Y) and archaeal histone			K14535	transcription initiation factor TFIID subunit 9	Transfer
OG0000043	asrB	C	Energy production and conversion	METABOLISM	Sulfite reductase Subunit B	PF00175	Oxidoreductase NAD-binding domain			K16951	anaerobic sulfite reductase subunit B
OG0000045						PF13459	4Fe-4S single cluster domain			K05337	ferredoxin
OG0000056		P	Inorganic ion transport and metabolism	METABOLISM	Sodium/calcium exchanger protein	PF01699	Sodium/calcium exchanger protein	TIGR00367	TIGR00367: K+-dependent Na+/Ca+ exchanger homolog	K07301	cation:H+ antiporter	Transfer
OG0000059										K17875	beta-amyrin 11-oxidase [EC:1.14.14.152]	Transfer
OG0000064										K07003	uncharacterized protein	Transfer
OG0000065		P	Inorganic ion transport and metabolism	METABOLISM	Small Multidrug Resistance protein	PF00892	EamA-like transporter family			K12962	undecaprenyl phosphate-alpha-L-ara4N flippase subunit ArnE
OG0000074	parA1	D	Cell cycle control, cell division, chromosome partitioning	CELLULAR PROCESSES AND SIGNALING	Belongs to the ParA family	PF01656	CobQ/CobB/MinD/ParA nucleotide binding domain	TIGR01969	minD_arch: cell division ATPase MinD	K03609	septum site-determining protein MinD	Transfer
OG0000078	moxR4	S	Function unknown	POORLY CHARACTERIZED	PFAM ATPase associated with various cellular activities, AAA_3	PF17863	AAA lid domain			K03924	MoxR-like ATPase [EC:3.6.3.-]
OG0000079	tfb	K	Transcription	INFORMATION STORAGE AND PROCESSING	Stabilizes TBP binding to an archaeal box-A promoter. Also responsible for recruiting RNA polymerase II to the pre- initiation complex (DNA-TBP-TFIIB)	PF04545	Sigma-70, region 4			K03124	transcription initiation factor TFIIB	Transfer
OG0000084	psmB	O	Post-translational modification, protein turnover, and chaperones	CELLULAR PROCESSES AND SIGNALING	Component of the proteasome core, a large protease complex with broad specificity involved in protein degradation	PF00227	Proteasome subunit			K03433	proteasome beta subunit [EC:3.4.25.1]
OG0000086	rpoB1	K	Transcription	INFORMATION STORAGE AND PROCESSING	DNA-dependent RNA polymerase catalyzes the transcription of DNA into RNA using the four ribonucleoside triphosphates as substrates	PF04560	RNA polymerase Rpb2, domain 7	TIGR03670	rpoB_arch: DNA-directed RNA polymerase subunit B	K13798	DNA-directed RNA polymerase subunit B [EC:2.7.7.6]
OG0000091	czrA	K	Transcription	INFORMATION STORAGE AND PROCESSING	helix_turn_helix, Arsenical Resistance Operon Repressor	PF01022	Bacterial regulatory protein, arsR family			K22043	ArsR family transcriptional regulator, zinc-responsive transcriptional repressor	Transfer
OG0000117	rpl5	J	Translation, ribosomal structure and biogenesis	INFORMATION STORAGE AND PROCESSING	This is 1 of the proteins that binds and probably mediates the attachment of the 5S RNA into the large ribosomal subunit, where it forms part of the central protuberance. In the 70S ribosome it contacts protein S13 of the 30S subunit (bridge B1b), connecting the 2 subunits	PF00673	ribosomal L5P family C-terminus			K02868	large subunit ribosomal protein L11e
OG0000131		T	Signal transduction mechanisms	CELLULAR PROCESSES AND SIGNALING	KaiC	PF06745	KaiC			K08482	circadian clock protein KaiC	Transfer
OG0000145	aspC1	E	Amino acid transport and metabolism	METABOLISM	DegT/DnrJ/EryC1/StrS aminotransferase family	PF00155	Aminotransferase class I and II			K10907	aminotransferase [EC:2.6.1.-]
OG0000160		J	Translation, ribosomal structure and biogenesis	INFORMATION STORAGE AND PROCESSING	Belongs to the class-I aminoacyl-tRNA synthetase family	PF00579	tRNA synthetases class I (W and Y)			K01866	tyrosyl-tRNA synthetase [EC:6.1.1.1]	Transfer
OG0000173								TIGR04272	cxxc_cxxc_Mbark: CxxC-x17-CxxC domain	K05826	alpha-aminoadipate/glutamate carrier protein LysW	Transfer
OG0000193	pfdB	O	Post-translational modification, protein turnover, and chaperones	CELLULAR PROCESSES AND SIGNALING	Molecular chaperone capable of stabilizing a range of proteins. Seems to fulfill an ATP-independent, HSP70-like function in archaeal de novo protein folding	PF01920	Prefoldin subunit			K04798	prefoldin beta subunit
OG0000205	lsm	J	Translation, ribosomal structure and biogenesis	INFORMATION STORAGE AND PROCESSING	PFAM Like-Sm ribonucleoprotein, core	PF01423	LSM domain			K04796	small nuclear ribonucleoprotein
OG0000208	rps3ae	J	Translation, ribosomal structure and biogenesis	INFORMATION STORAGE AND PROCESSING	Belongs to the eukaryotic ribosomal protein eS1 family	PF01015	Ribosomal S3Ae family			K02984	small subunit ribosomal protein S3Ae
OG0000213	ef1b	J	Translation, ribosomal structure and biogenesis	INFORMATION STORAGE AND PROCESSING	Promotes the exchange of GDP for GTP in EF-1-alpha GDP, thus allowing the regeneration of EF-1-alpha GTP that could then be used to form the ternary complex EF-1-alpha GTP AAtRNA	PF00736	EF-1 guanine nucleotide exchange domain	TIGR00489	aEF-1_beta: translation elongation factor aEF-1 beta	K03232	elongation factor 1-beta
OG0000229	rps14	J	Translation, ribosomal structure and biogenesis	INFORMATION STORAGE AND PROCESSING	Binds 16S rRNA, required for the assembly of 30S particles	PF00253	Ribosomal protein S14p/S29e			K02980	small subunit ribosomal protein S29e
OG0000250	prkC	K	Transcription	INFORMATION STORAGE AND PROCESSING	serine threonine protein kinase	PF00069	Protein kinase domain			K12132	eukaryotic-like serine/threonine-protein kinase [EC:2.7.11.1]	Transfer
OG0000261	prs	F	Nucleotide transport and metabolism	METABOLISM	Involved in the biosynthesis of the central metabolite phospho-alpha-D-ribosyl-1-pyrophosphate (PRPP) via the transfer of pyrophosphoryl group from ATP to 1-hydroxyl of ribose-5-phosphate (Rib-5-P)	PF13793	N-terminal domain of ribose phosphate pyrophosphokinase	TIGR01251	ribP_PPkin: ribose-phosphate diphosphokinase	K00948	ribose-phosphate pyrophosphokinase [EC:2.7.6.1]
OG0000275		S	Function unknown	POORLY CHARACTERIZED	Protein of unknown function (DUF357)	PF04010	Protein of unknown function (DUF357)			K09728	uncharacterized protein	Transfer
OG0000296										K22911	thiamine phosphate phosphatase / amino-HMP aminohydrolase [EC:3.1.3.100 3.5.99.-]
OG0000307	iscU	C	Energy production and conversion	METABOLISM	Fe-S cluster	PF01592	NifU-like N terminal domain	TIGR03419	NifU_clost: FeS cluster assembly scaffold protein NifU	K04488	nitrogen fixation protein NifU and related proteins	Transfer
OG0000310	oapA	S	Function unknown	POORLY CHARACTERIZED	GTP-binding protein	PF01926	50S ribosome-binding GTPase	TIGR00231	small_GTP: small GTP-binding protein domain	K03595	GTPase
OG0000313	rnj	J	Translation, ribosomal structure and biogenesis	INFORMATION STORAGE AND PROCESSING	An RNase that has 5'-3' exonuclease activity. May be involved in RNA degradation	PF12706	Beta-lactamase superfamily domain	TIGR00649	MG423: beta-CASP ribonuclease, RNase J family	K12574	ribonuclease J [EC:3.1.-.-]
OG0000352										K03068	low density lipoprotein receptor-related protein 5/6	Transfer
OG0000353		O	Post-translational modification, protein turnover, and chaperones	CELLULAR PROCESSES AND SIGNALING	PFAM cytochrome c biogenesis protein, transmembrane region	PF11139	Sap, sulfolipid-1-addressing protein			K06196	cytochrome c-type biogenesis protein
OG0000369		D	Cell cycle control, cell division, chromosome partitioning	CELLULAR PROCESSES AND SIGNALING	Di-iron-containing protein involved in the repair of iron-sulfur clusters	PF08984	Domain of unknown function (DUF1858)	TIGR03980	prismane_assoc: hybrid cluster protein-associated redox disulfide domain	K07322	regulator of cell morphogenesis and NO signaling	Transfer
OG0000378						PF03604	DNA directed RNA polymerase, 7 kDa subunit			K03059	DNA-directed RNA polymerase subunit P [EC:2.7.7.6]
OG0000381		G	Carbohydrate transport and metabolism	METABOLISM	pfkB family carbohydrate kinase	PF00294	pfkB family carbohydrate kinase			K00852	ribokinase [EC:2.7.1.15]
OG0000382		J	Translation, ribosomal structure and biogenesis	INFORMATION STORAGE AND PROCESSING	RNA-binding PUA-like domain of methyltransferase RsmF	PF13636	RNA-binding PUA-like domain of methyltransferase RsmF			K11392	16S rRNA (cytosine1407-C5)-methyltransferase [EC:2.1.1.178]
OG0000389
OG0000399	speB	E	Amino acid transport and metabolism	METABOLISM	Belongs to the arginase family	PF00491	Arginase family			K01480	agmatinase [EC:3.5.3.11]
OG0000401		S	Function unknown	POORLY CHARACTERIZED	thiolester hydrolase activity	PF00326	Prolyl oligopeptidase family			K06889	uncharacterized protein	Transfer
OG0000402		S	Function unknown	POORLY CHARACTERIZED	COG0467 RecA-superfamily ATPases implicated in signal transduction	PF06745	KaiC			K08482	circadian clock protein KaiC	Transfer
OG0000427	gluD	C	Energy production and conversion	METABOLISM	Belongs to the Glu Leu Phe Val dehydrogenases family	PF02812	Glu/Leu/Phe/Val dehydrogenase, dimerisation domain			K00260	glutamate dehydrogenase [EC:1.4.1.2]	Transfer
OG0000456		I	Lipid transport and metabolism	METABOLISM	TIGRFAM Competence protein ComEA, helix-hairpin-helix	PF13091	PLD-like domain			K06131	cardiolipin synthase A/B [EC:2.7.8.-]
OG0000464		M	Cell wall/membrane/envelope biogenesis	CELLULAR PROCESSES AND SIGNALING	PFAM glycosyl transferase family 9	PF01075	Glycosyltransferase family 9 (heptosyltransferase)			K02843	heptosyltransferase II [EC:2.4.-.-]	Transfer
OG0000482						PF01850	PIN domain			K18828	tRNA(fMet)-specific endonuclease VapC [EC:3.1.-.-]	Transfer
OG0000491	taw3	J	Translation, ribosomal structure and biogenesis	INFORMATION STORAGE AND PROCESSING	S-adenosyl-L-methionine-dependent methyltransferase that acts as a component of the wyosine derivatives biosynthesis pathway. Probably methylates N-4 position of wybutosine-86 to produce wybutosine-72	PF02676	Methyltransferase TYW3			K15450	tRNA wybutosine-synthesizing protein 3 [EC:2.1.1.282]
OG0000497	napA	P	Inorganic ion transport and metabolism	METABOLISM	Belongs to the monovalent cation proton antiporter 2 (CPA2) transporter (TC 2.A.37) family	PF00999	Sodium/hydrogen exchanger family			K03455	monovalent cation:H+ antiporter-2, CPA2 family
OG0000499	gtb	M	Cell wall/membrane/envelope biogenesis	CELLULAR PROCESSES AND SIGNALING	Glycosyl transferases group 1	PF00535	Glycosyl transferase family 2			K12984	(heptosyl)LPS beta-1,4-glucosyltransferase [EC:2.4.1.-]	Transfer
OG0000507						PF13462	Thioredoxin			K08059	interferon, gamma-inducible protein 30
OG0000512		E	Amino acid transport and metabolism	METABOLISM	aspartate kinase activity					K14114	energy-converting hydrogenase B subunit E
OG0000520		L	Replication, recombination and repair	INFORMATION STORAGE AND PROCESSING	PFAM HhH-GPD family protein	PF00730	HhH-GPD superfamily base excision DNA repair protein			K07457	endonuclease III related protein
OG0000526										K23255	archaeal type IV pilus assembly protein PilA	Transfer
OG0000534	cobA	H	Coenzyme transport and metabolism	METABOLISM	ATP:corrinoid adenosyltransferase BtuR/CobO/CobP	PF02572	ATP:corrinoid adenosyltransferase BtuR/CobO/CobP			K19221	cob(I)alamin adenosyltransferase [EC:2.5.1.17]	Transfer
OG0000535		K	Transcription	INFORMATION STORAGE AND PROCESSING	Winged helix-turn-helix DNA-binding					K10123	putative ferrous iron transport protein C	Transfer
OG0000555		T	Signal transduction mechanisms	CELLULAR PROCESSES AND SIGNALING	diguanylate cyclase activity	PF00990	Diguanylate cyclase, GGDEF domain	TIGR00254	GGDEF: diguanylate cyclase (GGDEF) domain	K02488	two-component system, cell cycle response regulator [EC:2.7.7.65]
OG0000564	leuA	E	Amino acid transport and metabolism	METABOLISM	Catalyzes the condensation of the acetyl group of acetyl-CoA with 3-methyl-2-oxobutanoate (2-oxoisovalerate) to form 3-carboxy-3-hydroxy-4-methylpentanoate (2-isopropylmalate)	PF00682	HMGL-like	TIGR00973	leuA_bact: 2-isopropylmalate synthase	K01649	2-isopropylmalate synthase [EC:2.3.3.13]
OG0000565						PF06271	RDD family			K04238	hypocretin (orexin) receptor 1
OG0000566	fba	G	Carbohydrate transport and metabolism	METABOLISM	DeoC/LacD family aldolase	PF01791	DeoC/LacD family aldolase			K11645	fructose-bisphosphate aldolase, class I [EC:4.1.2.13]
OG0000578		K	Transcription	INFORMATION STORAGE AND PROCESSING	FR47-like protein	PF00583	Acetyltransferase (GNAT) family			K22441	diamine N-acetyltransferase [EC:2.3.1.57]	Transfer
OG0000580										K07722	CopG family transcriptional regulator, nickel-responsive regulator	Transfer
OG0000582	mfpsA	G	Carbohydrate transport and metabolism	METABOLISM	(Starch) synthase	PF05693	Glycogen synthase			K00693	glycogen synthase [EC:2.4.1.11]
OG0000583	serB	E	Amino acid transport and metabolism	METABOLISM	PFAM Haloacid dehalogenase domain protein hydrolase	PF12710	haloacid dehalogenase-like hydrolase	TIGR01488	HAD-SF-IB: HAD phosphoserine phosphatase-like hydrolase, family IB	K01079	phosphoserine phosphatase [EC:3.1.3.3]
OG0000587		C	Energy production and conversion	METABOLISM	COG1249 Pyruvate 2-oxoglutarate dehydrogenase complex, dihydrolipoamide dehydrogenase (E3) component, and related enzymes	PF07992	Pyridine nucleotide-disulphide oxidoreductase			K17883	mycothione reductase [EC:1.8.1.15]
OG0000606	ogg	L	Replication, recombination and repair	INFORMATION STORAGE AND PROCESSING	Responsible for removing an oxidatively damaged form of guanine (7,8-dihydro-8-oxoguanine 7-oxoG) from DNA. Also nicks DNA at apurinic apyrimidinic sites (AP sites)					K03653	N-glycosylase/DNA lyase [EC:3.2.2.- 4.2.99.18]	Transfer
OG0000613		Q	Secondary metabolites biosynthesis, transport, and catabolism	METABOLISM	Iron-sulfur cluster-binding domain	PF13186	Iron-sulfur cluster-binding domain			K22227	AdoMet-dependent heme synthase [EC:1.3.98.6]
OG0000628		S	Function unknown	POORLY CHARACTERIZED	4Fe-4S single cluster domain	PF04055	Radical SAM superfamily			K07129	uncharacterized protein	Transfer
OG0000636						PF01402	Ribbon-helix-helix protein, copG family			K07722	CopG family transcriptional regulator, nickel-responsive regulator	Transfer
OG0000647	porB	C	Energy production and conversion	METABOLISM	PFAM Thiamine pyrophosphate enzyme, C-terminal TPP binding domain	PF02775	Thiamine pyrophosphate enzyme, C-terminal TPP binding domain			K00170	pyruvate ferredoxin oxidoreductase beta subunit [EC:1.2.7.1]
OG0000648	porA	C	Energy production and conversion	METABOLISM	PFAM pyruvate flavodoxin ferredoxin oxidoreductase domain protein	PF17147	Pyruvate:ferredoxin oxidoreductase core domain II			K00169	pyruvate ferredoxin oxidoreductase alpha subunit [EC:1.2.7.1]
OG0000649	porC	C	Energy production and conversion	METABOLISM	TIGRFAM pyruvate ketoisovalerate oxidoreductase, gamma subunit	PF01558	Pyruvate ferredoxin/flavodoxin oxidoreductase	TIGR02175	PorC_KorC: 2-oxoacid:acceptor oxidoreductase, gamma subunit, pyruvate/2-ketoisovalerate family	K00172	pyruvate ferredoxin oxidoreductase gamma subunit [EC:1.2.7.1]
OG0000654										K06460	CD9 antigen	Transfer
OG0000670		I	Lipid transport and metabolism	METABOLISM	Acyltransferase	PF01553	Acyltransferase			K00655	1-acyl-sn-glycerol-3-phosphate acyltransferase [EC:2.3.1.51]	Transfer
OG0000676	guaA	F	Nucleotide transport and metabolism	METABOLISM	Catalyzes the synthesis of GMP from XMP	PF00958	GMP synthase C terminal domain			K01951	GMP synthase (glutamine-hydrolysing) [EC:6.3.5.2]
OG0000677										K19164	antitoxin CcdA	Transfer
OG0000689		C	Energy production and conversion	METABOLISM	TIGRFAM pyruvate ferredoxin flavodoxin oxidoreductase, delta subunit	PF14697	4Fe-4S dicluster domain	TIGR02179	PorD_KorD: 2-oxoacid:acceptor oxidoreductase, delta subunit, pyruvate/2-ketoisovalerate family	K00171	pyruvate ferredoxin oxidoreductase delta subunit [EC:1.2.7.1]
OG0000701		S	Function unknown	POORLY CHARACTERIZED	Protein of unknown function (DUF460)	PF04312	Protein of unknown function (DUF460)			K09150	uncharacterized protein
OG0000708	tspO	T	Signal transduction mechanisms	CELLULAR PROCESSES AND SIGNALING	COG3476 Tryptophan-rich sensory protein (mitochondrial benzodiazepine receptor homolog)	PF03073	TspO/MBR family			K05770	translocator protein	Transfer
OG0000712										K05826	alpha-aminoadipate/glutamate carrier protein LysW
OG0000714		D	Cell cycle control, cell division, chromosome partitioning	CELLULAR PROCESSES AND SIGNALING	NUBPL iron-transfer P-loop NTPase	PF14697	4Fe-4S dicluster domain			K03609	septum site-determining protein MinD	Transfer
OG0000717	atpA	C	Energy production and conversion	METABOLISM	Produces ATP from ADP in the presence of a proton gradient across the membrane. The archaeal alpha chain is a catalytic subunit	PF00006	ATP synthase alpha/beta family, nucleotide-binding domain			K02117	V/A-type H+/Na+-transporting ATPase subunit A [EC:7.1.2.2 7.2.2.1]
OG0000718	atpB	C	Energy production and conversion	METABOLISM	Produces ATP from ADP in the presence of a proton gradient across the membrane. The archaeal beta chain is a regulatory subunit	PF00006	ATP synthase alpha/beta family, nucleotide-binding domain			K02118	V/A-type H+/Na+-transporting ATPase subunit B
OG0000735						PF01984	Double-stranded DNA-binding domain			K06875	programmed cell death protein 5
OG0000736	ddlB1	M	Cell wall/membrane/envelope biogenesis	CELLULAR PROCESSES AND SIGNALING	ATP-grasp domain	PF07478	D-ala D-ala ligase C-terminus			K01921	D-alanine-D-alanine ligase [EC:6.3.2.4]
OG0000737										K09862	uncharacterized protein
OG0000739		U	Intracellular trafficking, secretion, and vesicular transport	CELLULAR PROCESSES AND SIGNALING	Large extracellular alpha-helical protein	PF17963	Bacterial Ig domain
OG0000753		C	Energy production and conversion	METABOLISM	Pyruvate flavodoxin ferredoxin oxidoreductase domain protein	PF01558	Pyruvate ferredoxin/flavodoxin oxidoreductase	TIGR03710	OAFO_sf: 2-oxoacid:acceptor oxidoreductase, alpha subunit	K00174	2-oxoglutarate/2-oxoacid ferredoxin oxidoreductase subunit alpha [EC:1.2.7.3 1.2.7.11]
OG0000760	ackA	F	Nucleotide transport and metabolism	METABOLISM	Catalyzes the formation of acetyl phosphate from acetate and ATP. Can also catalyze the reverse reaction	PF00871	Acetokinase family	TIGR00016	ackA: acetate kinase	K00925	acetate kinase [EC:2.7.2.1]	Transfer
OG0000766		S	Function unknown	POORLY CHARACTERIZED	PFAM Dinitrogenase iron-molybdenum cofactor biosynthesis protein	PF02579	Dinitrogenase iron-molybdenum cofactor			K02585	nitrogen fixation protein NifB	Transfer
OG0000792	MA20_27240	I	Lipid transport and metabolism	METABOLISM	Belongs to the thiolase family	PF02803	Thiolase, C-terminal domain			K08764	sterol carrier protein 2 [EC:2.3.1.176]
OG0000794		U	Intracellular trafficking, secretion, and vesicular transport	CELLULAR PROCESSES AND SIGNALING	UPF0056 membrane protein	PF01914	MarC family integral membrane protein	TIGR00427	TIGR00427: membrane protein, MarC family	K05595	multiple antibiotic resistance protein
OG0000800										K07725	CRISPR-associated protein Csa3	Transfer
OG0000835	cysM	E	Amino acid transport and metabolism	METABOLISM	PFAM Pyridoxal-5'-phosphate-dependent protein beta subunit	PF00291	Pyridoxal-phosphate dependent enzyme	TIGR01136	cysKM: cysteine synthase	K12339	S-sulfo-L-cysteine synthase (O-acetyl-L-serine-dependent) [EC:2.5.1.144]
OG0000841										K03271	D-sedoheptulose 7-phosphate isomerase [EC:5.3.1.28]
OG0000860	mgtC2	S	Function unknown	POORLY CHARACTERIZED	membrane	PF02308	MgtC family			K07507	putative Mg2+ transporter-C (MgtC) family protein
OG0000869												Transfer
OG0000870	argG	E	Amino acid transport and metabolism	METABOLISM	argininosuccinate synthase activity	PF00764	Arginosuccinate synthase	TIGR00032	argG: argininosuccinate synthase	K01940	argininosuccinate synthase [EC:6.3.4.5]	Transfer
OG0000876		S	Function unknown	POORLY CHARACTERIZED	VIT family	PF01988	VIT family			K22736	vacuolar iron transporter family protein	Transfer
OG0000881	thyX	H	Coenzyme transport and metabolism	METABOLISM	Catalyzes the reductive methylation of 2'-deoxyuridine- 5'-monophosphate (dUMP) to 2'-deoxythymidine-5'-monophosphate (dTMP) while utilizing 5,10-methylenetetrahydrofolate (mTHF) as the methyl donor, and NADPH and FADH(2) as the reductant	PF02511	Thymidylate synthase complementing protein			K03465	thymidylate synthase (FAD) [EC:2.1.1.148]
OG0000916		S	Function unknown	POORLY CHARACTERIZED	Domain of unknown function (DUF371)	PF04027	Domain of unknown function (DUF371)			K09738	uncharacterized protein
OG0000917	cbs1	C	Energy production and conversion	METABOLISM	COG0517 FOG CBS domain	PF00571	CBS domain			K04767	acetoin utilization protein AcuB	Transfer
OG0000920										K07038	inner membrane protein	Transfer
OG0000928	tfaE	S	Function unknown	POORLY CHARACTERIZED	Appr-1-p processing domain protein	PF01661	Macro domain			K23518	O-acetyl-ADP-ribose deacetylase [EC:3.1.1.106]
OG0000967		S	Function unknown	POORLY CHARACTERIZED	integral membrane protein	PF07853	Protein of unknown function (DUF1648)			K00412	ubiquinol-cytochrome c reductase cytochrome b subunit	Transfer
OG0000974		G	Carbohydrate transport and metabolism	METABOLISM	Glycosyl hydrolases family 15	PF00723	Glycosyl hydrolases family 15			K07190	phosphorylase kinase alpha/beta subunit	Transfer
OG0000980		K	Transcription	INFORMATION STORAGE AND PROCESSING	HTH-type transcriptional regulatory protein	PF01381	Helix-turn-helix			K07728	putative transcriptional regulator
OG0000983												Transfer
OG0000984		I	Lipid transport and metabolism	METABOLISM	CDP-alcohol phosphatidyltransferase	PF01066	CDP-alcohol phosphatidyltransferase			K23992	1L-myo-inositol 1-phosphate cytidylyltransferase / CDP-L-myo-inositol myo-inositolphosphotransferase [EC:2.7.7.74 2.7.8.34]	Transfer
OG0001014										K10060	C-type lectin domain family 4 member F
OG0001028										K06196	cytochrome c-type biogenesis protein
OG0001034										K07746	antitoxin ParD1/3/4	Transfer
OG0001036	carA	F	Nucleotide transport and metabolism	METABOLISM	Belongs to the CarA family	PF00117	Glutamine amidotransferase class-I	TIGR01368	CPSaseIIsmall: carbamoyl-phosphate synthase, small subunit	K01956	carbamoyl-phosphate synthase small subunit [EC:6.3.5.5]
OG0001042		S	Function unknown	POORLY CHARACTERIZED	23S rRNA-intervening sequence protein	PF05635	23S rRNA-intervening sequence protein	TIGR02436	TIGR02436: four helix bundle protein	K19504	glucoselysine-6-phosphate deglycase
OG0001072		C	Energy production and conversion	METABOLISM	4Fe-4S ferredoxin iron-sulfur binding domain protein	PF12838	4Fe-4S dicluster domain			K07138	uncharacterized protein
OG0001085		U	Intracellular trafficking, secretion, and vesicular transport	CELLULAR PROCESSES AND SIGNALING	PKD domain	PF00801	PKD domain			K04985	polycystin 1	Transfer
OG0001089	apgM	G	Carbohydrate transport and metabolism	METABOLISM	2,3-bisphosphoglycerate-independent phosphoglycerate mutase	PF01676	Metalloenzyme superfamily	TIGR02535	hyp_Hser_kinase: proposed homoserine kinase	K15635	2,3-bisphosphoglycerate-independent phosphoglycerate mutase [EC:5.4.2.12]
OG0001097		S	Function unknown	POORLY CHARACTERIZED	Rubrerythrin	PF02915	Rubrerythrin			K22737	erythrin-vacuolar iron transport family protein
OG0001098	kch	P	Inorganic ion transport and metabolism	METABOLISM	Ion channel	PF02254	TrkA-N domain			K10716	voltage-gated potassium channel	Transfer
OG0001099		L	Replication, recombination and repair	INFORMATION STORAGE AND PROCESSING	PD-(D/E)XK nuclease superfamily	PF12705	PD-(D/E)XK nuclease superfamily			K07465	putative RecB family exonuclease	Transfer
OG0001154		O	Post-translational modification, protein turnover, and chaperones	CELLULAR PROCESSES AND SIGNALING	PFAM proteinase inhibitor I4 serpin	PF00079	Serpin (serine protease inhibitor)			K13963	serpin B	Transfer
OG0001160		C	Energy production and conversion	METABOLISM	SMART Elongator protein 3 MiaB NifB	PF02310	B12 binding domain			K22705	hopanoid C-2 methylase [EC:2.1.1.-]	Transfer
OG0001171										K19059	mercuric ion transport protein	Transfer
OG0001173		C	Energy production and conversion	METABOLISM	4Fe-4S ferredoxin, iron-sulfur binding	PF04015	Domain of unknown function (DUF362)			K23976	L-aspartate semialdehyde sulfurtransferase ferredoxin
OG0001241
OG0001243	speE	H	Coenzyme transport and metabolism	METABOLISM	Catalyzes the irreversible transfer of a propylamine group from the amino donor S-adenosylmethioninamine (decarboxy- AdoMet) to putrescine (1,4-diaminobutane) to yield spermidine	PF01564	Spermine/spermidine synthase domain			K00797	spermidine synthase [EC:2.5.1.16]
OG0001246	coaBC	H	Coenzyme transport and metabolism	METABOLISM	Catalyzes two steps in the biosynthesis of coenzyme A. In the first step cysteine is conjugated to 4'-phosphopantothenate to form 4-phosphopantothenoylcysteine, in the latter compound is decarboxylated to form 4'-phosphopantotheine	PF04127	DNA / pantothenate metabolism flavoprotein	TIGR00521	coaBC_dfp: phosphopantothenoylcysteine decarboxylase / phosphopantothenate--cysteine ligase	K13038	phosphopantothenoylcysteine decarboxylase / phosphopantothenate---cysteine ligase [EC:4.1.1.36 6.3.2.5]
OG0001327						PF15993	Fuseless			K08986	putative membrane protein	Transfer
OG0001358	pdxT	H	Coenzyme transport and metabolism	METABOLISM	Catalyzes the hydrolysis of glutamine to glutamate and ammonia as part of the biosynthesis of pyridoxal 5'-phosphate. The resulting ammonia molecule is channeled to the active site of PdxS	PF01174	SNO glutamine amidotransferase family	TIGR03800	PLP_synth_Pdx2: pyridoxal 5'-phosphate synthase, glutaminase subunit Pdx2	K08681	5'-phosphate synthase pdxT subunit [EC:4.3.3.6]
OG0001364		S	Function unknown	POORLY CHARACTERIZED	Phosphoesterase	PF12850	Calcineurin-like phosphoesterase superfamily domain	TIGR00040	yfcE: phosphodiesterase, MJ0936 family	K07095	uncharacterized protein	Transfer
OG0001367						PF09853	Putative transposon-encoded protein (DUF2080)			K07076	uncharacterized protein	Transfer
OG0001373										K05405	interleukin 6
OG0001477	pfkA	G	Carbohydrate transport and metabolism	METABOLISM	6-phosphofructokinase activity	PF00365	Phosphofructokinase	TIGR02483	PFK_mixed: phosphofructokinase	K21071	ATP-dependent phosphofructokinase / diphosphate-dependent phosphofructokinase [EC:2.7.1.11 2.7.1.90]
OG0001478	kamA	E	Amino acid transport and metabolism	METABOLISM	lysine 2,3-aminomutase activity	PF13353	4Fe-4S single cluster domain	TIGR00238	TIGR00238: KamA family protein	K01843	lysine 2,3-aminomutase [EC:5.4.3.2]
OG0001488										K05802	potassium-dependent mechanosensitive channel	Transfer
OG0001500						PF13412	Winged helix-turn-helix DNA-binding			K03719	Lrp/AsnC family transcriptional regulator, leucine-responsive regulatory protein
OG0001607		D	Cell cycle control, cell division, chromosome partitioning	CELLULAR PROCESSES AND SIGNALING	aminopeptidase activity	PF04389	Peptidase family M28			K19701	aminopeptidase YwaD [EC:3.4.11.6 3.4.11.10]	Transfer
OG0001609	mngB	S	Function unknown	POORLY CHARACTERIZED	Hydrolyzes mannosyl-3-phosphoglycerate (MPG) to form the osmolyte mannosylglycerate (MG)	PF08282	haloacid dehalogenase-like hydrolase	TIGR01484	HAD-SF-IIB: HAD hydrolase, family IIB	K07026	mannosyl-3-phosphoglycerate phosphatase [EC:3.1.3.70]	Transfer
OG0001615										K14203	FPRL1 inhibitory protein	Transfer
OG0001616		S	Function unknown	POORLY CHARACTERIZED	FAD dependent oxidoreductase	PF03486	HI0933-like protein			K07137	uncharacterized protein	Transfer
OG0001619	nptA	P	Inorganic ion transport and metabolism	METABOLISM	PFAM Na Picotransporter	PF02690	Na+/Pi-cotransporter	TIGR00704	NaPi_cotrn_rel: Na/Pi-cotransporter II-related protein	K03324	phosphate:Na+ symporter
OG0001623	gltA	C	Energy production and conversion	METABOLISM	glutamate synthase (NADPH), homotetrameric	PF07992	Pyridine nucleotide-disulphide oxidoreductase	TIGR01316	gltA: glutamate synthase (NADPH), homotetrameric	K00266	glutamate synthase (NADPH) small chain [EC:1.4.1.13]
OG0001627		C	Energy production and conversion	METABOLISM	PFAM blue (type 1) copper domain protein					K02911	large subunit ribosomal protein L32	Transfer
OG0001631						PF04193	PQ loop repeat			K15383	MtN3 and saliva related transmembrane protein	Transfer
OG0001644	tatC	U	Intracellular trafficking, secretion, and vesicular transport	CELLULAR PROCESSES AND SIGNALING	Sec-independent protein translocase protein (TatC)	PF00902	Sec-independent protein translocase protein (TatC)	TIGR00945	tatC: twin arginine-targeting protein translocase TatC	K03118	sec-independent protein translocase protein TatC
OG0001773		S	Function unknown	POORLY CHARACTERIZED	Pyrimidine dimer DNA glycosylase	PF03013	Pyrimidine dimer DNA glycosylase			K01161	deoxyribonuclease (pyrimidine dimer) [EC:3.1.25.1]	Transfer
OG0001785		H	Coenzyme transport and metabolism	METABOLISM	Catalyzes the activation of phenylacetic acid (PA) to phenylacetyl-CoA (PA-CoA)					K01912	phenylacetate-CoA ligase [EC:6.2.1.30]	Transfer
OG0001786										K07554	ATP synthase, H+ transporting, mitochondrial F0 complex, subunit s	Origination
OG0002016										K06078	murein lipoprotein	Transfer
OG0002022												Origination
OG0002025										K14479	procyclin	Transfer
OG0002026		O	Post-translational modification, protein turnover, and chaperones	CELLULAR PROCESSES AND SIGNALING	Peptidase S8					K22452	protein-glutamine gamma-glutamyltransferase [EC:2.3.2.13]	Dupliaction
OG0002031	thi4	H	Coenzyme transport and metabolism	METABOLISM	Involved in the biosynthesis of the thiazole moiety of thiamine. Catalyzes the conversion of NAD and glycine to adenosine diphosphate 5-(2-hydroxyethyl)-4-methylthiazole-2-carboxylate (ADT), an adenylated thiazole intermediate, using free sulfide as a source of sulfur	PF01946	Thi4 family	TIGR00292	TIGR00292: thiazole biosynthesis enzyme	K22699	sulfide-dependent adenosine diphosphate thiazole synthase [EC:2.4.2.59]	Dupliaction
OG0002033		S	Function unknown	POORLY CHARACTERIZED	Metallo-beta-lactamase superfamily	PF00753	Metallo-beta-lactamase superfamily			K06897	7,8-dihydropterin-6-yl-methyl-4-(beta-D-ribofuranosyl)aminobenzene 5'-phosphate synthase [EC:2.5.1.105]	Transfer
OG0002039												Transfer
OG0002042										K06477	sialophorin	Origination
OG0002043	trkH	P	Inorganic ion transport and metabolism	METABOLISM	Cation transport protein	PF02386	Cation transport protein			K03498	trk system potassium uptake protein	Transfer
OG0002044												Transfer
OG0002046		G	Carbohydrate transport and metabolism	METABOLISM	Mn2 dependent serine threonine protein kinase					K23983	amicoumacin kinase [EC:2.7.1.230]	Transfer
OG0002047	yqaA	S	Function unknown	POORLY CHARACTERIZED	Snare associated golgi protein	PF09335	SNARE associated Golgi protein			K03975	membrane-associated protein	Transfer
OG0002048										K23637	WAP four-disulfide core domain protein 3	Transfer
OG0001786										K07554	ATP synthase, H+ transporting, mitochondrial F0 complex, subunit s	Transfer
OG0002016										K06078	murein lipoprotein	Transfer
OG0002022												Origination
OG0002025										K14479	procyclin	Transfer
OG0002026		O	Post-translational modification, protein turnover, and chaperones	CELLULAR PROCESSES AND SIGNALING	Peptidase S8					K22452	protein-glutamine gamma-glutamyltransferase [EC:2.3.2.13]	Origination
OG0002031	thi4	H	Coenzyme transport and metabolism	METABOLISM	Involved in the biosynthesis of the thiazole moiety of thiamine. Catalyzes the conversion of NAD and glycine to adenosine diphosphate 5-(2-hydroxyethyl)-4-methylthiazole-2-carboxylate (ADT), an adenylated thiazole intermediate, using free sulfide as a source of sulfur	PF01946	Thi4 family	TIGR00292	TIGR00292: thiazole biosynthesis enzyme	K22699	sulfide-dependent adenosine diphosphate thiazole synthase [EC:2.4.2.59]	Dupliaction
OG0002033		S	Function unknown	POORLY CHARACTERIZED	Metallo-beta-lactamase superfamily	PF00753	Metallo-beta-lactamase superfamily			K06897	7,8-dihydropterin-6-yl-methyl-4-(beta-D-ribofuranosyl)aminobenzene 5'-phosphate synthase [EC:2.5.1.105]	Transfer
OG0002039												Transfer
OG0002042										K06477	sialophorin	Origination
OG0002043	trkH	P	Inorganic ion transport and metabolism	METABOLISM	Cation transport protein	PF02386	Cation transport protein			K03498	trk system potassium uptake protein	Transfer
OG0002044												Transfer
OG0002046		G	Carbohydrate transport and metabolism	METABOLISM	Mn2 dependent serine threonine protein kinase					K23983	amicoumacin kinase [EC:2.7.1.230]	Transfer
OG0002047	yqaA	S	Function unknown	POORLY CHARACTERIZED	Snare associated golgi protein	PF09335	SNARE associated Golgi protein			K03975	membrane-associated protein	Transfer
OG0002048										K23637	WAP four-disulfide core domain protein 3	Transfer
