# Supplementary material for: Comparative genomic analysis reveals metabolic flexibility of Woesearchaeota
Source: Nat Commun. 2021 Sep 6;12:5281. doi: 10.1038/s41467-021-25565-9 (PMC8421398; doi:10.1038/s41467-021-25565-9)
Supplement: Supplementary file 9 — Supplementary Data 6 [file 41467_2021_25565_MOESM9_ESM.xlsx]

## Sheet: Supplementary Data 5
Supplementary Data 6 | Assessment and evaluation of orthologs suitable for concatenation for phylogenetic analysis. The top 50% ranked orthologs included orthologs with (Rank A+B) < 75.
OG	ID_used_for _search	TIGRFAM	arCOG	eggnog preferred gene name	eggnog arCOG free text description	TIGRFAM description	Used for concatenated phylogenetic analysis?	comments	Ranks in Dombrowski et al. 2020 (364 Taxa)	number of genomes	Total splits	Number of cluster	Splits per cluster	Splits per genome count	Rank A (Splits per cluster)	Rank B (Splits per genomes)	Rank A+B
OG11	TIGR02390	TIGR02390	arCOG04257	rpoA1	DNA-dependent RNA polymerase catalyzes the transcription of DNA into RNA using the four ribonucleoside triphosphates as substrates	RNA_pol_rpoA1: DNA-directed RNA polymerase subunit A'	y		top 25% protein set	418	55	43	1.27907	0.131579	1	1	2
OG49	TIGR00491	TIGR00491	arCOG01560	infB	Function in general translation initiation by promoting the binding of the formylmethionine-tRNA to ribosomes. Seems to function along with eIF-2	aIF-2: translation initiation factor aIF-2	y		top 25% protein set	417	61	44	1.38636	0.146283	2	2	4
OG311	arCOG04187	TIGR00291	arCOG04187	arCOG04187	mature ribosome assembly	RNA_SBDS: rRNA metabolism protein, SBDS family	y		top 25% protein set	420	62	44	1.40909	0.147619	4	3	7
OG38	TIGR03670	TIGR03670	arCOG01762	rpoB1	DNA-dependent RNA polymerase catalyzes the transcription of DNA into RNA using the four ribonucleoside triphosphates as substrates	rpoB_arch: DNA-directed RNA polymerase subunit B	y		top 25% protein set	419	62	44	1.40909	0.147971	4	4	8
OG83	TIGR03680	TIGR03680	arCOG01563	eif2g	eIF-2 functions in the early steps of protein synthesis by forming a ternary complex with GTP and initiator tRNA	eif2g_arch: translation initiation factor 2, gamma subunit	y		top 25% protein set	415	62	44	1.40909	0.149398	4	5	9
OG313	arCOG04239	TIGR01018	arCOG04239	rps4	One of the primary rRNA binding proteins, it binds directly to 16S rRNA where it nucleates assembly of the body of the 30S subunit	uS4_arch: ribosomal protein uS4	y		Full protein set	425	65	43	1.51163	0.152941	7	6	13
OG256	arCOG04107	TIGR03591;TIGR00717	arCOG04107	eif2a	eIF-2 functions in the early steps of protein synthesis by forming a ternary complex with GTP and initiator tRNA	polynuc_phos: polyribonucleotide nucleotidyltransferase; rpsA: ribosomal protein bS1	y		top 25% protein set	427	67	44	1.52273	0.156909	9.5	8	17.5
OG405	arCOG04113	TIGR00279	arCOG04113	rpl10e	Belongs to the universal ribosomal protein uL16 family	Ribosomal protein L16p/L10e	y		top 25% protein set	410	64	42	1.52381	0.156098	11	7	18
OG386	TIGR00448	TIGR00448	arCOG00675	rpoE1	DNA-directed RNA Polymerase	rpoE: DNA-directed RNA polymerase	y		top 25% protein set	425	67	44	1.52273	0.157647	9.5	9	18.5
OG135	TIGR02389	TIGR02389	arCOG04256	rpoA2	DNA-dependent RNA polymerase catalyzes the transcription of DNA into RNA using the four ribonucleoside triphosphates as substrates	RNA_pol_rpoA2: DNA-directed RNA polymerase, subunit A''	y		top 25% protein set	365	61	41	1.4878	0.167123	6	14	20
OG85	TIGR00967	TIGR00967	arCOG04169	secY	The central subunit of the protein translocation channel SecYEG. Consists of two halves formed by TMs 1-5 and 6-10. These two domains form a lateral gate at the front which open onto the bilayer between TMs 2 and 7, and are clamped together by SecE at the back. The channel is closed by both a pore ring composed of hydrophobic SecY resides and a short helix (helix 2A) on the extracellular side of …	3a0501s007: preprotein translocase, SecY subunit	y		top 25% protein set	423	68	44	1.54545	0.160757	13	10	23
OG121	TIGR00065	TIGR00065	arCOG02201	ftsZ1	Essential cell division protein that forms a contractile ring structure (Z ring) at the future cell division site. The regulation of the ring assembly controls the timing and the location of cell division. One of the functions of the FtsZ ring is to recruit other cell division proteins to the septum to produce a new cell wall between the dividing cells. Binds GTP and shows GTPase activity	ftsZ: cell division protein FtsZ	y	Found ftsZ1 in Woesearchaeota only therefore retained sequences affiliated with ftsZ1	na	347	57	37	1.54054	0.164265	12	13	25
OG243	arCOG01574	TIGR02065	arCOG01574	rrp42	Non-catalytic component of the exosome, which is a complex involved in RNA degradation. Contributes to the structuring of the Rrp41 active site	ECX1: exosome complex exonuclease 1	y		top 25% protein set	403	65	41	1.58537	0.16129	14	12	26
OG302	arCOG04067	TIGR01171	arCOG04067	rpl2	One of the primary rRNA binding proteins. Required for association of the 30S and 50S subunits to form the 70S ribosome, for tRNA binding and peptide bond formation. It has been suggested to have peptidyltransferase activity	arch_bud32: Kae1-associated kinase Bud32	y		top 50% protein set	435	70	44	1.59091	0.16092	15	11	26
OG131	TIGR01242	TIGR01242	arCOG01306	pan	ATPase which is responsible for recognizing, binding, unfolding and translocation of substrate proteins into the archaeal 20S proteasome core particle. Is essential for opening the gate of the 20S proteasome via an interaction with its C- terminus, thereby allowing substrate entry and access to the site of proteolysis. Thus, the C-termini of the proteasomal ATPase function like a 'key in a lock' …	26Sp45: 26S proteasome subunit P45 family	y		na	286	50	33	1.51515	0.174825	8	22	30
OG179	arCOG04087	TIGR01020	arCOG04087	rps5	With S4 and S12 plays an important role in translational accuracy	uS5_euk_arch: ribosomal protein uS5	y		top 25% protein set	423	71	44	1.61364	0.167849	17	15	32
OG195	TIGR03672	TIGR03672	arCOG04071	rpl4	Forms part of the polypeptide exit tunnel	Ribosomal protein L4/L1 family	y		top 25% protein set	428	72	44	1.63636	0.168224	20	16	36
OG19	TIGR01057	TIGR01057	arCOG01527	topA	Releases the supercoiling and torsional tension of DNA, which is introduced during the DNA replication and transcription, by transiently cleaving and rejoining one strand of the DNA duplex. Introduces a single-strand break via transesterification at a target site in duplex DNA. The scissile phosphodiester is attacked by the catalytic tyrosine of the enzyme, resulting in the formation of a DNA-(5'…	topA_arch: DNA topoisomerase I	y		na	387	67	41	1.63415	0.173127	19	21	40
OG528	TIGR00037	TIGR00037	arCOG04277	eif5a	Functions by promoting the formation of the first peptide bond	eIF_5A: translation elongation factor IF5A	y		top 25% protein set	424	73	44	1.65909	0.17217	21	19	40
OG532	TIGR03673	TIGR03673	arCOG04095	rpl14	Binds to 23S rRNA. Forms part of two intersubunit bridges in the 70S ribosome	uL14_arch: 50S ribosomal protein uL14	y		top 50% protein set	430	74	44	1.68182	0.172093	22.5	18	40.5
OG409	arCOG04092	NONE	arCOG04092	rpl5	This is 1 of the proteins that binds and probably mediates the attachment of the 5S RNA into the large ribosomal subunit, where it forms part of the central protuberance. In the 70S ribosome it contacts protein S13 of the 30S subunit (bridge B1b), connecting the 2 subunits		y		top 25% protein set	440	75	44	1.70455	0.170455	25.5	17	42.5
OG432	arCOG04089	NONE	arCOG04089	rpl19e	Binds to the 23S rRNA		y		top 50% protein set	428	74	44	1.68182	0.172897	22.5	20	42.5
OG51	OG51	None	arCOG00185;arCOG00188	arCOG00185;arCOG00188	ABC transporter; PFAM ABC transporter related		y		na	383	69	43	1.60465	0.180157	16	31	47
OG287	arCOG01180	TIGR03724	arCOG01180	rio1	Serine threonine protein kinase	RIO1 family	y		top 75% protein set	362	65	40	1.625	0.179558	18	30	48
OG176	TIGR03626	TIGR03626	arCOG04070	rpl3	One of the primary rRNA binding proteins, it binds directly near the 3'-end of the 23S rRNA, where it nucleates assembly of the 50S subunit	Ribosomal protein L3	y		top 50% protein set	427	75	44	1.70455	0.175644	25.5	25	50.5
OG166	arCOG00469	TIGR02397	arCOG00469	rfcS	Part of the RFC clamp loader complex which loads the PCNA sliding clamp onto DNA	dnaX_nterm: DNA polymerase III, subunit gamma and tau	y		top 75% protein set	421	75	44	1.70455	0.178147	25.5	27	52.5
OG273	arCOG01575	TIGR02065	arCOG01575	rrp41	Catalytic component of the exosome, which is a complex involved in RNA degradation. Has 3'- 5' exoribonuclease activity. Can also synthesize heteropolymeric RNA-tails	ECX1: exosome complex exonuclease 1	y		top 75% protein set	398	70	41	1.70732	0.175879	28	26	54
OG223	arCOG04186	NONE	arCOG04186	rps3ae	Belongs to the eukaryotic ribosomal protein eS1 family		y		top 25% protein set	418	75	44	1.70455	0.179426	25.5	29	54.5
OG263	arCOG04289	TIGR03591	arCOG04289	rpl1	Binds directly to 23S rRNA. Probably involved in E site tRNA release	PF00687 Ribosomal protein L1p/L10e family	y		top 50% protein set	440	77	44	1.75	0.175	31.5	23	54.5
OG539	arCOG04091	NONE	arCOG04091	rps8	One of the primary rRNA binding proteins, it binds directly to 16S rRNA central domain where it helps coordinate assembly of the platform of the 30S subunit	Ribosomal protein S8	y		top 50% protein set	439	77	44	1.75	0.175399	31.5	24	55.5
OG152	TIGR02928	TIGR02928	arCOG00467	cdc6	Involved in regulation of DNA replication	TIGR02928: orc1/cdc6 family replication initiation protein	y		top 75% protein set	404	72	42	1.71429	0.178218	29	28	57
OG156	TIGR03674	TIGR03674	arCOG04050	fen	Structure-specific nuclease with 5'-flap endonuclease and 5'-3' exonuclease activities involved in DNA replication and repair. During DNA replication, cleaves the 5'-overhanging flap structure that is generated by displacement synthesis when DNA polymerase encounters the 5'-end of a downstream Okazaki fragment. Binds the unpaired 3'-DNA end and kinks the DNA to facilitate 5' cleavage specificity.…	fen_arch: flap structure-specific endonuclease	y		top 50% protein set	415	75	43	1.74419	0.180723	30	32	62
OG632	arCOG04129	NONE	arCOG04129	rpl21e	Belongs to the eukaryotic ribosomal protein eL21 family		y		top 75% protein set	431	78	44	1.77273	0.180974	35	33	68
OG495	TIGR03628	TIGR03628	arCOG04240	rps11	Located on the platform of the 30S subunit	arch_S11P: ribosomal protein uS11	y		top 50% protein set	430	78	44	1.77273	0.181395	35	34	69
OG493	arCOG01760	TIGR01952	arCOG01760	nusA	transcription termination protein NusA	nusA_arch: NusA family KH domain protein, archaeal	y		top 50% protein set	385	72	41	1.7561	0.187013	33	37	70
OG357	arCOG04254	TIGR01028	arCOG04254	rps7	One of the primary rRNA binding proteins, it binds directly to 16S rRNA where it nucleates assembly of the head domain of the 30S subunit. Is located at the subunit interface close to the decoding center	uS7_euk_arch: ribosomal protein uS7	y		top 25% protein set	428	79	44	1.79545	0.184579	37	35	72
OG261	arCOG00678	TIGR03591	arCOG00678	rrp4	Non-catalytic component of the exosome, which is a complex involved in RNA degradation. Increases the RNA binding and the efficiency of RNA degradation. Confers strong poly(A) specificity to the exosome	polynuc_phos: polyribonucleotide nucleotidyltransferase	y		na	400	74	41	1.80488	0.185	38	36	74
OG627	TIGR01046	TIGR01046	arCOG01758	rps10	Involved in the binding of tRNA to the ribosomes	uS10_euk_arch: ribosomal protein uS10	y		top 50% protein set	407	78	44	1.77273	0.191646	35	39	74
OG361	arCOG04130	TIGR01405	arCOG04130	arCOG04130	Protein of unknown function (DUF655)	Protein of unknown function (DUF655)	n		top 50% protein set	427	80	44	1.81818	0.187354	39	38	77
OG154	TIGR02236	TIGR02236	arCOG00415	radA	Involved in DNA repair and in homologous recombination. Binds and assemble on single-stranded DNA to form a nucleoprotein filament. Hydrolyzes ATP in a ssDNA-dependent manner and promotes DNA strand exchange between homologous DNA molecules	recomb_radA: DNA repair and recombination protein RadA	n		top 50% protein set	417	81	44	1.84091	0.194245	40	41	81
OG601	TIGR01158	TIGR01158	arCOG04223	tif1a	Belongs to the SUI1 family	SUI1_rel: putative translation initiation factor SUI1	n		top 75% protein set	425	83	44	1.88636	0.195294	42.5	42	84.5
OG328	arCOG00970	TIGR03634	arCOG00970	psmB	Component of the proteasome core, a large protease complex with broad specificity involved in protein degradation	arc_protsome_B: proteasome endopeptidase complex, archaeal, beta subunit	n		na	429	83	43	1.93023	0.193473	45	40	85
OG488	arCOG04185	TIGR00952	arCOG04185	rps15	structural constituent of ribosome	S15_bact: ribosomal protein uS15	n		top 75% protein set	416	83	44	1.88636	0.199519	42.5	44	86.5
OG608	arCOG04109	NONE	arCOG04109	rpl44e	Binds to the 23S rRNA	Ribosomal protein L44	n		na	417	84	44	1.90909	0.201439	44	47	91
OG436	TIGR03629	TIGR03629	arCOG01722	rps13	Located at the top of the head of the 30S subunit, it contacts several helices of the 16S rRNA. In the 70S ribosome it contacts the 23S rRNA (bridge B1a) and protein L5 of the 50S subunit (bridge B1b), connecting the 2 subunits	uS13_arch: ribosomal protein uS13	n		top 50% protein set	422	84	43	1.95349	0.199052	50	43	93
OG126	arCOG00470	TIGR02397	arCOG00470	rfcL	Part of the RFC clamp loader complex which loads the PCNA sliding clamp onto DNA	dnaX_nterm: DNA polymerase III, subunit gamma and tau	n		top 75% protein set	417	85	44	1.93182	0.203837	47.5	48	95.5
OG201	TIGR00501	TIGR00501	arCOG01001	map	Removes the N-terminal methionine from nascent proteins. The N-terminal methionine is often cleaved when the second residue in the primary sequence is small and uncharged (Met-Ala-, Cys, Gly, Pro, Ser, Thr, or Val)	met_pdase_II: methionine aminopeptidase, type II	n		Full protein set	416	85	44	1.93182	0.204327	47.5	49	96.5
OG579	arCOG01016	NONE	arCOG01016	rpoF	RNA polymerase		n		top 75% protein set	433	87	44	1.97727	0.200924	51	46	97
OG248	TIGR00522	TIGR00522	arCOG04161	asterids	diphthine synthase activity	dph5: diphthine synthase	n		top 50% protein set	371	78	42	1.85714	0.210243	41	57	98
OG257	arCOG04372	TIGR01632	arCOG04372	rpl11	Forms part of the ribosomal stalk which helps the ribosome interact with GTP-bound translation factors	L11_bact: ribosomal protein uL11	n		Full protein set	429	86	43	2	0.200466	53	45	98
OG552	TIGR00523	TIGR00523	arCOG01179	eif1a	Seems to be required for maximal rate of protein biosynthesis. Enhances ribosome dissociation into subunits and stabilizes the binding of the initiator Met-tRNA(I) to 40 S ribosomal subunits	eIF-1A: translation initiation factor eIF-1A	n		na	413	85	44	1.93182	0.205811	47.5	52	99.5
OG366	arCOG04209	NONE	arCOG04209	rpl15e	Belongs to the eukaryotic ribosomal protein eL15 family		n		top 50% protein set	406	85	44	1.93182	0.20936	47.5	56	103.5
OG383	TIGR03665	TIGR03665	arCOG04150	dim2	KH domain protein, archaea	arCOG04150: arCOG04150 universal archaeal KH domain protein	n		top 75% protein set	420	86	43	2	0.204762	53	51	104
OG591	TIGR02338	TIGR02338	arCOG01342	pfdB	Molecular chaperone capable of stabilizing a range of proteins. Seems to fulfill an ATP-independent, HSP70-like function in archaeal de novo protein folding	gimC_beta: prefoldin, beta subunit	n		top 50% protein set	425	87	43	2.02326	0.204706	55	50	105
OG320	arCOG04093	NONE	arCOG04093	rps4e	Belongs to the eukaryotic ribosomal protein eS4 family		n		top 25% protein set	439	91	44	2.06818	0.207289	57.5	53	110.5
OG395	TIGR03653	TIGR03653	arCOG04090	rpl6	This protein binds to the 23S rRNA, and is important in its secondary structure. It is located near the subunit interface in the base of the L7 L12 stalk, and near the tRNA binding site of the peptidyltransferase center	uL6_arch: ribosomal protein uL6	n		top 75% protein set	437	91	44	2.06818	0.208238	57.5	54	111.5
OG530	TIGR01025	TIGR01025	arCOG04099	rps19p	Protein S19 forms a complex with S13 that binds strongly to the 16S ribosomal RNA	uS19_arch: ribosomal protein uS19	n		top 75% protein set	436	91	44	2.06818	0.208716	57.5	55	112.5
OG108	TIGR00483	TIGR00483	arCOG01561	tuf	regulation of response to stimulus	EF-1_alpha: translation elongation factor EF-1, subunit alpha	n		top 50% protein set	408	88	44	2	0.215686	53	60	113
OG527	TIGR03627	TIGR03627	arCOG04243	rps9	Belongs to the universal ribosomal protein uS9 family	uS9_arch: ribosomal protein Us9	n		top 50% protein set	422	91	44	2.06818	0.21564	57.5	59	116.5
OG354	arCOG01701	TIGR00324	arCOG01701	endA	Endonuclease that removes tRNA introns. Cleaves pre-tRNA at the 5'- and 3'-splice sites to release the intron. The products are an intron and two tRNA half-molecules bearing 2',3' cyclic phosphate and 5'-OH termini. Recognizes a pseudosymmetric substrate in which 2 bulged loops of 3 bases are separated by a stem of 4 bp	endA: tRNA-intron lyase	n		Full protein set	413	89	43	2.06977	0.215496	60	58	118
OG371	arCOG00781	NONE	arCOG00781	rpl32e	Belongs to the eukaryotic ribosomal protein eL32 family		n		top 75% protein set	426	94	44	2.13636	0.220657	61	61	122
OG546	TIGR00307	TIGR00307	arCOG04154	rps8e	Ribosomal protein S8e	eS8: ribosomal protein eS8	n		top 75% protein set	410	96	44	2.18182	0.234146	62	62	124
OG577	arCOG00780	NONE	arCOG00780	rpl18e	Belongs to the eukaryotic ribosomal protein eL18 family		n		Full protein set	414	97	42	2.30952	0.2343	64	63	127
OG694	arCOG01268	NONE	arCOG01268	rpoK	DNA-dependent RNA polymerase catalyzes the transcription of DNA into RNA using the four ribonucleoside triphosphates as substrates		n		na	359	94	41	2.29268	0.261838	63	67	130
OG510	TIGR01077	TIGR01077	arCOG04242	rpl13	This protein is one of the early assembly proteins of the 50S ribosomal subunit, although it is not seen to bind rRNA by itself. It is important during the early stages of 50S assembly	L13_A_E: ribosomal protein uL13	n		Full protein set	421	102	44	2.31818	0.24228	65	65	130
OG639	TIGR03636	TIGR03636	arCOG04072	rpl23	Binds to 23S rRNA. One of the proteins that surrounds the polypeptide exit tunnel on the outside of the ribosome	uL23_arch: ribosomal protein uL23	n		top 75% protein set	428	103	44	2.34091	0.240654	66	64	130
OG725	arCOG00782	NONE	arCOG00782	rps14	Binds 16S rRNA, required for the assembly of 30S particles		n		na	375	99	42	2.35714	0.264	67	68	135
OG388	arCOG04088	TIGR00060	arCOG04088	rpl18	This is one of the proteins that binds and probably mediates the attachment of the 5S RNA into the large ribosomal subunit, where it forms part of the central protuberance	L18_bact: ribosomal protein uL18	n		top 75% protein set	435	111	44	2.52273	0.255172	71	66	137
OG269	arCOG01185	TIGR03724	arCOG01185	kae1	serine threonine protein kinase	arch_bud32: Kae1-associated kinase Bud32	n		na	404	107	43	2.48837	0.264851	70	69	139
OG531	TIGR00283	TIGR00283	arCOG04228	pth	The natural substrate for this enzyme may be peptidyl- tRNAs which drop off the ribosome during protein synthesis	arch_pth2: peptidyl-tRNA hydrolase	n		Full protein set	385	104	43	2.4186	0.27013	68	71	139
OG703	arCOG04244	NONE	arCOG04244	rpoN	DNA-dependent RNA polymerase catalyzes the transcription of DNA into RNA using the four ribonucleoside triphosphates as substrates		n		Full protein set	410	109	44	2.47727	0.265854	69	70	139
OG456	TIGR01080	TIGR01080	arCOG04094	rpl24	Located at the polypeptide exit tunnel on the outside of the subunit	rplX_A_E: ribosomal protein uL24	n		Full protein set	426	116	44	2.63636	0.2723	72	72	144
OG565	TIGR00264	TIGR00264	arCOG04061	nac	Contacts the emerging nascent chain on the ribosome	TIGR00264: alpha-NAC homolog	n		Full protein set	402	110	41	2.68293	0.273632	73	73	146
OG630	TIGR03685	TIGR03685	arCOG04287	rpl12	Forms part of the ribosomal stalk, playing a central role in the interaction of the ribosome with GTP-bound translation factors	ribo_P1_arch: 50S ribosomal protein P1	n		na	433	124	44	2.81818	0.286374	74	74	148
OG20	arCOG01814	NONE	arCOG01814	arCOG01814			n	Found in too few genomes, therefore removed	na
OG102	arCOG00397	TIGR00619	arCOG00397	mre11	Part of the Rad50 Mre11 complex, which is involved in the early steps of DNA double-strand break (DSB) repair. The complex may facilitate opening of the processed DNA ends to aid in the recruitment of HerA and NurA. Mre11 binds to DSB ends and has both double-stranded 3'-5' exonuclease activity and single- stranded endonuclease activity	sbcd: exonuclease SbcCD, D subunit	n	Possible sign of horizontal gene transfer	na
OG115	arCOG01510	TIGR00617	arCOG01510	rpa	DNA recombination	rpa1: replication factor-a protein 1 (rpa1)	n	Archaea are not monophyletic	na
OG171	arCOG02610	NONE	arCOG02610	scpA	chromosome segregation and condensation protein ScpA	Segregation and condensation protein ScpA	n	Archaea are not monophyletic	na
OG18	arCOG01818	TIGR03819	arCOG01818	arCOG01818	Type II/IV secretion system protein	heli_sec_ATPase: helicase/secretion neighborhood ATPase	n	Archaea are not monophyletic	na
OG254	arCOG00978	TIGR02469;TIGR03534;TIGR00080;TIGR00479	arCOG00978	trmI	tRNA methyltransferase complex GCD14 subunit	CbiT: precorrin-6Y C5,15-methyltransferase (decarboxylating), CbiT subunit; RF_mod_PrmC: protein-(glutamine-N5) methyltransferase, release factor-specific; pimt: protein-L-isoaspartate O-methyltransferase; rumA: 23S rRNA (uracil-5-)-methyltransferase RumA	n	Archaea are not monophyletic	na
OG274	TIGR02237	TIGR02237	arCOG00417	radB	Involved in DNA repair and in homologous recombination. May regulate the cleavage reactions of the branch-structured DNA. Has a very weak ATPase activity that is not stimulated by DNA. Binds DNA but does not promote DNA strands exchange	DNArecomb_radB: DNA repair and recombination protein RadB	n	Archaea are not monophyletic	na
OG522	arCOG00919	NONE	arCOG00919	hjc	A structure-specific endonuclease that resolves Holliday junction (HJ) intermediates during genetic recombination. Cleaves 4-way DNA junctions introducing paired nicks in opposing strands, leaving a 5'-terminal phosphate and a 3'-terminal hydroxyl group that are ligated to produce recombinant products	Archaeal holliday junction resolvase (hjc)	n	Archaea are not monophyletic	na
OG663	arCOG00998	NONE	arCOG00998	lsm	Like-Sm ribonucleoprotein core		n	Archaea are not monophyletic	na
OG180	TIGR00446	TIGR00446	arCOG00973	can	Belongs to the class I-like SAM-binding methyltransferase superfamily. RsmB NOP family	nop2p: NOL1/NOP2/sun family putative RNA methylase	n	Archaea are not monophyletic	na
OG149	arCOG01159	TIGR02169	arCOG01159	arCOG01159	archaeal coiled-coil protein	SMC_prok_A: chromosome segregation protein SMC	n	Excluded as previous publication indicated signs of horizontal gene transfer	na
OG151	OG151	TIGR00644	arCOG00427	recJ1	DHHA1 domain	recJ: single-stranded-DNA-specific exonuclease RecJ	n	Excluded as too many copies of homologs were found in non-woesearchaeotal genomes	na
OG252	arCOG00922	TIGR02211	arCOG00922	arCOG00922	ATPases associated with a variety of cellular activities	LolD_lipo_ex: lipoprotein releasing system, ATP-binding protein	n	Excluded as too many copies of homologs were found in non-woesearchaeotal genomes	na
OG64	TIGR02339	TIGR02339	arCOG01257	thsA	TCP-1/cpn60 chaperonin family	thermosome_arch: thermosome, various subunits, archaeal	n	Excluded as too many copies of homologs were found in non-woesearchaeotal genomes	na
OG240	OG240	NONE	arCOG02625	CP_0175	nucleotide metabolic process		n	Found in too few genomes, therefore removed	na
OG31	OG31	NONE	arCOG02123	arCOG02123	PFAM DNA polymerase, beta domain protein region		n	Found in too few genomes, therefore removed	na
OG367	arCOG04265	TIGR00340	arCOG04265	arCOG04265	ZPR1-related zinc finger protein	zpr1_rel: zinc finger protein ZPR1 homolog	n	Found in too few genomes, therefore removed	na
OG65	OG65	NONE	arCOG07910;arCOG01917;arCOG15275	arCOG07910;arCOG01917;arCOG15275	TM2 domain; deoxyhypusine monooxygenase activity; TIGRFAM N-acetyl sugar amidotransferase		n	Found in too few genomes, therefore removed	na
OG717	arCOG04177	NONE	arCOG04177	rpl39e	Belongs to the eukaryotic ribosomal protein eL39 family		n	Found in too few genomes, therefore removed	na
OG206	arCOG02123	NONE	arCOG02123	arCOG02123	PFAM DNA polymerase, beta domain protein region		n	Possible sign of horizontal gene transfer	na
OG229	arCOG02037	NONE	arCOG02037	TrmB	Sugar-specific transcriptional regulator TrmB		n	Possible sign of horizontal gene transfer	na
OG363	arCOG01145	TIGR00040	arCOG01145	arCOG01145	Metallophosphoesterase, calcineurin superfamily	yfcE: phosphodiesterase, MJ0936 family	n	Possible sign of horizontal gene transfer	na
OG675	arCOG02155	NONE	arCOG02155	arCOG02155	PRC-barrel domain protein		n	Possible sign of horizontal gene transfer	na
OG202	TIGR02651	TIGR02651	arCOG00500	rnz	Zinc phosphodiesterase, which displays some tRNA 3'- processing endonuclease activity. Probably involved in tRNA maturation, by removing a 3'-trailer from precursor tRNA	RNase_Z: ribonuclease Z	n		Archaea are not monophlyetic
OG26	TIGR00490	TIGR00490	arCOG01559	fusA	Catalyzes the GTP-dependent ribosomal translocation step during translation elongation. During this step, the ribosome changes from the pre-translocational (PRE) to the post- translocational (POST) state as the newly formed A-site-bound peptidyl-tRNA and P-site-bound deacylated tRNA move to the P and E sites, respectively. Catalyzes the coordinated movement of the two tRNA molecules, the mRNA and…	aEF-2: translation elongation factor aEF-2	n		problematic due to gene history
OG280	TIGR03633	TIGR03633	arCOG00971	psmA	Component of the proteasome core, a large protease complex with broad specificity involved in protein degradation	arc_protsome_A: proteasome endopeptidase complex, archaeal, alpha subunit	n		Archaea are not monophlyetic
OG33	arCOG01361	TIGR01211	arCOG01361	elp3	SMART Elongator protein 3 MiaB NifB	ELP3: radical SAM enzyme/protein acetyltransferase, ELP3 family 11	n		Archaea are not monophlyetic
OG34	TIGR03675	TIGR03675	arCOG00543	epf2	KH domain	arCOG00543: arCOG00543 universal archaeal KH-domain/beta-lactamase-domain protein	n		Archaea are not monophlyetic
OG5	TIGR00392	TIGR00392	arCOG00807	ileS	amino acids such as valine, to avoid such errors it has two additional distinct tRNA(Ile)-dependent editing activities. One activity is designated as 'pretransfer' editing and involves the hydrolysis of activated Val-AMP. The other activity is designated 'posttransfer' editing and involves deacylation of mischarged Val-tRNA(Ile)	ileS: isoleucine--tRNA ligase	n		Archaea are not monophlyetic
OG54	TIGR00471	TIGR00471	arCOG00412	pheT	Phenylalanyl-tRNA synthetase, beta subunit	pheT_arch: phenylalanine--tRNA ligase, beta subunit	n		Archaea are not monophlyetic
OG56	TIGR00463	TIGR00463	arCOG04302	gltX	Catalyzes the attachment of glutamate to tRNA(Glu) in a two-step reaction glutamate is first activated by ATP to form Glu-AMP and then transferred to the acceptor end of tRNA(Glu)	gltX_arch: glutamate--tRNA ligase	n		Archaea are not monophlyetic
OG57	TIGR00468	TIGR00468	arCOG00410	pheS	Belongs to the class-II aminoacyl-tRNA synthetase family. Phe-tRNA synthetase alpha subunit type 2 subfamily	pheS: phenylalanine--tRNA ligase, alpha subunit	n		Archaea are not monophlyetic
OG95	TIGR00959	TIGR00959	arCOG01228	srp54	Involved in targeting and insertion of nascent membrane proteins into the cytoplasmic membrane. Binds to the hydrophobic signal sequence of the ribosome-nascent chain (RNC) as it emerges from the ribosomes. The SRP-RNC complex is then targeted to the cytoplasmic membrane where it interacts with the SRP receptor FtsY	ffh: signal recognition particle protein	n		found in too few species, therefore removed
OG44	OG44	TIGR00335;TIGR02778	arCOG04110;arCOG03310	priS; priL	DNA replication initiation	primase_sml: putative DNA primase, eukaryotic-type, small subunit; ligD_pol: DNA ligase D, polymerase domain	n	This orthologous group contains different subunit of DNA primase therefore removed	top 50% protein set;
OG76	TIGR02013	TIGR02013	arCOG01762	rpoB1	DNA-dependent RNA polymerase catalyzes the transcription of DNA into RNA using the four ribonucleoside triphosphates as substrates	rpoB: DNA-directed RNA polymerase, beta subunit	n	Excluded as best hits to the bacterial HMM model of rpoB, indicating possible horizontal gene transfer	na
