# Supplementary material for: Comparative genomic analysis reveals metabolic flexibility of Woesearchaeota
Source: Nat Commun. 2021 Sep 6;12:5281. doi: 10.1038/s41467-021-25565-9 (PMC8421398; doi:10.1038/s41467-021-25565-9)
Supplement: Supplementary file 11 — Source Data [file 41467_2021_25565_MOESM11_ESM.zip]

Archive with 46 entries (45 files):
- Source data/
- Source data/Figure_1.xlsx
- Source data/Figure_2.fasta
- Source data/Figure_3a.xlsx
- Source data/Figure_4.fasta
- Source data/Figure_5a.fasta
- Source data/Supplementary_Fig_1.xlsx
- Source data/Supplementary_Fig_10.fasta
- Source data/Supplementary_Fig_11.fasta
- Source data/Supplementary_Fig_12.fasta
- Source data/Supplementary_Fig_13.fasta
- Source data/Supplementary_Fig_14.fasta
- Source data/Supplementary_Fig_15.fasta
- Source data/Supplementary_Fig_16.fasta
- Source data/Supplementary_Fig_17.fasta
- Source data/Supplementary_Fig_18.fasta
- Source data/Supplementary_Fig_19.fasta
- Source data/Supplementary_Fig_2.xlsx
- Source data/Supplementary_Fig_20.fasta
- Source data/Supplementary_Fig_21.fasta
- Source data/Supplementary_Fig_22.fasta
- Source data/Supplementary_Fig_24.fasta
- Source data/Supplementary_Fig_25.fasta
- Source data/Supplementary_Fig_26.fasta
- Source data/Supplementary_Fig_27.fasta
- Source data/Supplementary_Fig_28.fasta
- Source data/Supplementary_Fig_29.fasta
- Source data/Supplementary_Fig_3.xls
- Source data/Supplementary_Fig_30.fasta
- Source data/Supplementary_Fig_31.fasta
- Source data/Supplementary_Fig_32.fasta
- Source data/Supplementary_Fig_33.fasta
- Source data/Supplementary_Fig_34.fasta
- Source data/Supplementary_Fig_35.fasta
- Source data/Supplementary_Fig_36.fasta
- Source data/Supplementary_Fig_37.fasta
- Source data/Supplementary_Fig_38.fasta
- Source data/Supplementary_Fig_39.fasta
- Source data/Supplementary_Fig_4.fasta
- Source data/Supplementary_Fig_40.fasta
- Source data/Supplementary_Fig_41.fasta
- Source data/Supplementary_Fig_43.fasta
- Source data/Supplementary_Fig_5.xlsx
- Source data/Supplementary_Fig_6.fasta
- Source data/Supplementary_Fig_7.fasta
- Source data/Supplementary_Fig_9.fasta
