# Supplementary material for: Comparative genomic analysis reveals metabolic flexibility of Woesearchaeota
Source: Nat Commun. 2021 Sep 6;12:5281. doi: 10.1038/s41467-021-25565-9 (PMC8421398; doi:10.1038/s41467-021-25565-9)
Supplement: Supplementary file 11 — Source Data [file 41467_2021_25565_MOESM11_ESM.zip › Source data/Figure_1.xlsx]

## Sheet: Fig1a
Fig 1a
Run	biotope	latitude_deg	longitude_deg	relative abundance of Woesearchaeota (%)
ERR1558077	soil	74.4804	-20.5573	0.00453612
ERR1557980	marine sediment	-23.14	-44.17	0.0024875
ERR1557981	marine water	-23.14	-44.17	0.00502311
ERR1557984	marine water	-22.85	-43.23	0.0090838
ERR1557985	marine sediment	-22.85	-43.23	0.00670636
ERR1557992	saline environment	-22.92	-42.43	0.00587429
ERR1557994	saline environment	-22.94	-42.39	0.00553107
ERR1545572	marine sediment	28.0594	-90.2482	0.00439893
ERR1545579	marine sediment	27.8283	-89.1648	0.00609631
ERR1545581	marine sediment	28.7052	-88.4017	0.00275977
ERR1545583	marine sediment	28.7572	-88.3887	0.0014366
ERR1545586	marine sediment	28.7579	-88.3445	0.0019364
ERR1545588	marine sediment	28.7099	-88.3664	0.00104156
ERR1545589	marine sediment	28.7099	-88.3664	0.00174169
ERR1545598	marine sediment	28.7133	-88.4014	0.00176664
ERR1545607	marine sediment	28.7451	-88.3591	0.00206125
ERR1545608	marine sediment	28.8068	-88.5611	0.00263019
ERR1545609	marine sediment	28.8068	-88.5611	0.00281527
ERR1545610	marine sediment	28.6679	-88.43	0.00112239
ERR1545612	marine sediment	28.6391	-88.4713	0.00177769
ERR1545613	marine sediment	28.6391	-88.4713	0.00158362
ERR1545614	marine sediment	28.8341	-88.65	0.00462076
ERR1545615	marine sediment	28.2973	-88.6363	0.00118128
ERR1545616	marine sediment	28.2938	-88.0435	0.00259392
ERR1545618	marine sediment	28.3452	-88.7785	0.00246245
ERR1545619	marine sediment	28.3452	-88.7785	0.00258617
ERR1545620	marine sediment	28.9399	-88.8931	0.00407594
ERR1545621	marine sediment	28.9399	-88.8931	0.00547704
ERR1545622	marine sediment	28.5654	-88.4481	0.00154572
ERR1545623	marine sediment	28.4734	-88.4783	0.00257111
ERR1545624	marine sediment	28.6727	-88.3685	0.00401686
ERR1545625	marine sediment	28.9689	-89.0299	0.00188925
ERR1545626	marine sediment	28.874	-88.7569	0.0020546
ERR1545631	marine sediment	27.528	-90.5688	0.00609478
ERR1545632	marine sediment	27.528	-90.5688	0.00542416
ERR1545633	marine sediment	28.1167	-88.0718	0.00640499
ERR1545635	marine sediment	28.3431	-88.1397	0.00438059
ERR1545636	marine sediment	28.0866	-88.517	0.00384853
ERR1545637	marine sediment	27.8874	-88.6268	0.00456485
ERR1545638	marine sediment	27.6544	-88.6379	0.00327705
ERR1545642	marine sediment	28.7317	-88.3587	0.00114261
ERR1545643	marine sediment	28.7348	-88.3622	0.0015556
ERR1545644	marine sediment	28.7348	-88.3622	0.0019113
ERR1545647	marine sediment	28.7423	-88.3622	0.00145745
ERR1545652	marine sediment	28.7449	-88.3742	0.0012902
ERR1545653	marine sediment	28.5571	-87.7607	0.00393028
ERR1545654	marine sediment	28.5571	-87.7607	0.00455743
ERR1545655	marine sediment	28.5809	-87.8857	0.00556387
ERR1545656	marine sediment	28.5701	-88.0233	0.0027993
ERR1545658	marine sediment	28.6724	-88.2339	0.00209859
ERR1545659	marine sediment	28.6724	-88.2339	0.00252211
ERR1545660	marine sediment	28.703	-88.361	0.00169355
ERR1545663	marine sediment	28.4156	-88.7043	0.00191981
ERR1545665	marine sediment	28.4471	-88.7593	0.00362373
ERR1545667	marine sediment	28.7302	-88.417	0.00230156
ERR1545668	marine sediment	28.7302	-88.417	0.00204616
ERR1545673	marine sediment	28.5141	-88.6006	0.00473867
ERR1545674	marine sediment	28.5141	-88.6006	0.00293682
ERR1545675	marine sediment	28.3247	-88.9397	0.00273668
ERR1545676	marine sediment	28.3247	-88.9397	0.0021022
ERR1544646	marine sediment	-54.811	-68.296	0.00180059
ERR1544651	marine sediment	78.237	15.677	0.00122125
ERR1544652	marine sediment	78.237	15.677	0.00123513
ERR1544656	marine sediment	78.237	15.677	0.00125341
ERR1544668	marine sediment	59.583	18.2	0.00201577
ERR1544669	marine sediment	59.583	18.2	0.001956
ERR1544670	marine sediment	59.583	18.2	0.00257567
ERR1544671	marine sediment	59.583	18.2	0.00235203
ERR1544672	marine sediment	59.583	18.2	0.00193645
ERR1544673	marine sediment	59.583	18.2	0.00295391
ERR1544674	marine sediment	59.583	18.2	0.00274154
ERR1544675	marine sediment	59.583	18.2	0.00272269
ERR1544676	marine sediment	59.583	18.2	0.00185626
ERR1544677	marine sediment	59.583	18.2	0.00208431
ERR1544678	marine sediment	59.583	18.2	0.00273123
ERR1544679	marine sediment	59.583	18.2	0.00264431
ERR1544680	marine sediment	59.583	18.2	0.00278031
ERR1544681	marine sediment	59.583	18.2	0.00250087
ERR1544682	marine sediment	59.583	18.2	0.0031194
ERR1544683	marine sediment	59.583	18.2	0.00360933
ERR1544684	marine sediment	59.583	18.2	0.00253355
ERR1544685	marine sediment	59.583	18.2	0.00417904
ERR1544686	marine sediment	59.583	18.2	0.00428703
ERR1544687	marine sediment	59.583	18.2	0.00252708
ERR1544688	marine sediment	59.583	18.2	0.00174469
ERR1544689	marine sediment	59.583	18.2	0.0039454
ERR1544690	marine sediment	59.583	18.2	0.00361498
ERR1544691	marine sediment	59.583	18.2	0.00288221
ERR1544692	marine sediment	59.583	18.2	0.0036753
ERR1544693	marine sediment	59.583	18.2	0.00201447
ERR1544694	marine sediment	59.583	18.2	0.00352429
ERR1544695	marine sediment	59.583	18.2	0.00381106
ERR1544696	marine sediment	59.583	18.2	0.00354513
ERR1544697	marine sediment	59.583	18.2	0.00351083
ERR1582178	freshwater	37.09	-95.71	0.00168776
ERR1582204	freshwater	37.09	-95.71	0.00124811
ERR1582205	freshwater	37.09	-95.71	0.0014004
ERR1582240	freshwater	37.09	-95.71	0.00196564
ERR1582256	freshwater	37.09	-95.71	0.00202209
ERR1582257	freshwater	37.09	-95.71	0.00193869
ERR1582264	freshwater	37.09	-95.71	0.00133778
ERR1582282	freshwater	37.09	-95.71	0.00138231
ERR1582283	freshwater	37.09	-95.71	0.00183973
ERR1582286	freshwater	37.09	-95.71	0.00140373
ERR1582334	freshwater	37.09	-95.71	0.00124558
ERR1582338	freshwater	37.09	-95.71	0.00125426
ERR1582344	freshwater	37.09	-95.71	0.00131214
ERR1582354	freshwater	37.09	-95.71	0.00137356
ERR1582372	freshwater	37.09	-95.71	0.00101827
ERR1582377	freshwater	37.09	-95.71	0.00149151
ERR1582405	freshwater	37.09	-95.71	0.00101798
ERR1582500	freshwater	37.09	-95.71	0.00129888
ERR1582507	freshwater	37.09	-95.71	0.00157112
ERR1582508	freshwater	37.09	-95.71	0.00143119
ERR1582516	freshwater	37.09	-95.71	0.00106919
ERR1582526	freshwater	37.09	-95.71	0.00205654
ERR1582531	freshwater	37.09	-95.71	0.00122136
ERR1582532	freshwater	37.09	-95.71	0.00107702
ERR1582538	freshwater	37.09	-95.71	0.00151632
ERR1582541	freshwater	37.09	-95.71	0.00112329
ERR1582543	freshwater	37.09	-95.71	0.0011141
ERR1582545	freshwater	37.09	-95.71	0.00103529
ERR1582546	freshwater	37.09	-95.71	0.00200244
ERR1582548	freshwater	37.09	-95.71	0.00165198
ERR1582550	freshwater	37.09	-95.71	0.0012488
ERR1582552	freshwater	37.09	-95.71	0.00157149
ERR1582567	freshwater	37.09	-95.71	0.00182915
ERR1582578	freshwater	37.09	-95.71	0.0014267
ERR1582583	freshwater	37.09	-95.71	0.001365
ERR1582587	freshwater	37.09	-95.71	0.00109265
ERR1582590	freshwater	37.09	-95.71	0.00149584
ERR1582810	freshwater	37.09	-95.71	0.00127536
ERR1582811	freshwater	37.09	-95.71	0.00136498
ERR2012665	freshwater	40.01	-105.34	0.00341428
ERR2012666	freshwater	40.01	-105.34	0.00272769
ERR2012668	freshwater	40.01	-105.34	0.00245771
ERR2012669	freshwater	40.01	-105.34	0.00114855
ERR2012707	freshwater	46.35	-119.94	0.00303799
ERR2012708	freshwater	46.35	-119.94	0.0051236
ERR2012709	freshwater	46.35	-119.94	0.00550734
ERR2012727	freshwater	46.35	-119.94	0.0019008
ERR2012731	freshwater	46.35	-119.94	0.00120544
ERR2012738	freshwater	40.02	-105.48	0.00549079
ERR2012741	freshwater	40.02	-105.48	0.00739621
ERR2012744	freshwater	40.02	-105.48	0.0056794
ERR2012778	freshwater	40.02	-105.48	0.00825434
ERR2012779	freshwater	40.02	-105.48	0.00730595
ERR2012781	freshwater	40.02	-105.48	0.00567345
ERR2012783	freshwater	40.02	-105.48	0.00302762
ERR2012795	freshwater	40.01	-105.34	0.00159717
ERR2012797	freshwater	40.02	-105.48	0.00415085
ERR2012798	freshwater	40.02	-105.48	0.0100172
ERR2012799	freshwater	40.02	-105.48	0.0116883
ERR2012800	freshwater	40.02	-105.48	0.0105514
ERR2012801	freshwater	40.02	-105.48	0.0114523
ERR2012802	freshwater	40.02	-105.48	0.0115667
ERR2012803	freshwater	40.02	-105.48	0.0121785
ERR2012804	freshwater	40.02	-105.48	0.0152271
ERR2012805	freshwater	40.02	-105.48	0.0089797
ERR2012807	freshwater	40.02	-105.48	0.0143351
ERR2012808	freshwater	40.02	-105.48	0.0103558
ERR2012809	freshwater	40.02	-105.48	0.00870479
ERR2012810	freshwater	40.02	-105.48	0.00598498
ERR2012811	freshwater	40.02	-105.48	0.0055595
ERR2012812	freshwater	40.02	-105.48	0.0035461
ERR2012813	freshwater	40.02	-105.48	0.00764354
ERR2012814	freshwater	40.02	-105.48	0.00286661
ERR2012815	freshwater	40.02	-105.48	0.00431216
ERR2012816	freshwater	40.02	-105.48	0.00643087
ERR2012817	freshwater	40.01	-105.34	0.00148682
ERR2012818	freshwater	40.02	-105.48	0.00878906
ERR2012819	freshwater	40.02	-105.48	0.0072799
ERR2012820	freshwater	40.02	-105.48	0.00147528
ERR2012821	freshwater	40.02	-105.48	0.00262639
ERR2012822	freshwater	40.02	-105.48	0.00334939
ERR2012823	freshwater	40.02	-105.48	0.00579789
ERR2012824	freshwater	40.02	-105.48	0.00372417
ERR2012825	freshwater	40.02	-105.48	0.00815547
ERR2012826	freshwater	40.02	-105.48	0.00402219
ERR2012827	freshwater	40.02	-105.48	0.00481087
ERR2012829	freshwater	40.02	-105.48	0.00745722
ERR2012830	freshwater	40.02	-105.48	0.00283734
ERR2012831	freshwater	40.02	-105.48	0.00861197
ERR2012832	freshwater	40.02	-105.48	0.00787715
ERR2012833	freshwater	40.02	-105.48	0.00920834
ERR2012834	freshwater	40.02	-105.48	0.00584634
ERR2012835	freshwater	40.02	-105.48	0.00461168
ERR2012836	freshwater	40.02	-105.48	0.00520928
ERR2012837	freshwater	40.02	-105.48	0.00517201
ERR2012838	freshwater	40.02	-105.48	0.00576244
ERR2012840	freshwater	40.02	-105.48	0.00407928
ERR2012841	freshwater	40.02	-105.48	0.00686689
ERR2012842	freshwater	40.02	-105.48	0.00466192
ERR2012843	freshwater	40.02	-105.48	0.00479194
ERR1589300	soil	37.473	-110.709	0.00189093
ERR1589301	soil	37.473	-110.709	0.00211344
ERR1589304	soil	37.473	-110.709	0.0049266
ERR1589305	soil	37.473	-110.709	0.00465199
ERR1589261	soil	37.552	-110.675	0.00523109
ERR1589262	soil	37.552	-110.675	0.00732641
ERR1589263	soil	37.552	-110.675	0.00673384
ERR1589273	soil	37.552	-110.675	0.00550814
ERR1589274	soil	37.552	-110.675	0.00552127
ERR1589275	soil	37.552	-110.675	0.00558921
ERR1589322	soil	37.495	-110.7	0.00202697
ERR1589323	soil	37.495	-110.7	0.00156064
ERR1589324	soil	37.495	-110.7	0.00237133
ERR1589330	soil	37.495	-110.7	0.00200221
ERR1589331	soil	37.495	-110.7	0.00179216
ERR1590016	saline environment	37.5691	-122.103	0.00284388
ERR1590018	saline environment	37.5695	-122.102	0.00499151
ERR1590020	saline environment	37.569	-122.102	0.00214332
ERR1590021	saline environment	37.5688	-122.103	0.0034266
ERR1590028	mangrove	17.975	-67.0138	0.00113939
ERR1590029	mangrove	17.975	-67.0138	0.00108348
ERR1590033	mangrove	17.9675	-67.0188	0.00556674
ERR1590034	mangrove	17.9673	-67.0188	0.00361887
ERR1590035	mangrove	17.9672	-67.0187	0.00369587
ERR1538556	freshwater sediment	42.1757	-72.7	0.00354778
ERR1538557	freshwater sediment	42.3084	-71.3412	0.0092712
ERR1538560	freshwater sediment	42.1757	-72.7	0.00601913
ERR1538562	freshwater sediment	42.1757	-72.7	0.00699961
ERR1538563	freshwater sediment	42.1757	-72.7	0.00347858
ERR1538565	freshwater sediment	42.1757	-72.7	0.0037127
ERR1538566	freshwater sediment	42.1757	-72.7	0.00581234
ERR1538569	freshwater sediment	42.1757	-72.7	0.00516379
ERR1538571	freshwater sediment	42.1757	-72.7	0.00867412
ERR1538572	freshwater sediment	42.1757	-72.7	0.00770156
ERR1538574	freshwater sediment	42.1757	-72.7	0.00300734
ERR1538576	freshwater sediment	42.1757	-72.7	0.0106023
ERR1538577	freshwater sediment	42.1757	-72.7	0.0110083
ERR1538579	freshwater sediment	42.1757	-72.7	0.00731936
ERR1538580	freshwater sediment	42.1757	-72.7	0.0108136
ERR1538582	freshwater sediment	42.1757	-72.7	0.00640888
ERR1538584	freshwater sediment	42.1757	-72.7	0.00816336
ERR1538585	freshwater sediment	42.1757	-72.7	0.00873961
ERR1538588	freshwater sediment	42.3084	-71.3412	0.00560258
ERR1538590	freshwater sediment	42.3084	-71.3412	0.00330482
ERR1538592	freshwater sediment	42.3084	-71.3412	0.0107018
ERR1538593	freshwater sediment	42.3084	-71.3412	0.00132518
ERR1538594	freshwater sediment	42.3084	-71.3412	0.00487612
ERR1538596	freshwater sediment	42.3084	-71.3412	0.00780045
ERR1538598	freshwater sediment	42.3084	-71.3412	0.00797384
ERR1538600	freshwater sediment	42.3084	-71.3412	0.0029444
ERR1538602	freshwater sediment	42.3084	-71.3412	0.00516564
ERR1538604	freshwater sediment	42.3084	-71.3412	0.0135347
ERR1538606	freshwater sediment	42.3084	-71.3412	0.0110931
ERR1538608	freshwater sediment	42.3084	-71.3412	0.00330912
ERR1538614	freshwater sediment	42.06	-71.3776	0.00454976
ERR1538615	freshwater sediment	42.06	-71.3776	0.0054995
ERR1538616	freshwater sediment	42.06	-71.3776	0.00729946
ERR1538617	freshwater sediment	42.06	-71.3776	0.00262914
ERR1538618	freshwater sediment	42.06	-71.3776	0.00471622
ERR1538619	freshwater sediment	42.06	-71.3776	0.00118966
ERR1538620	freshwater sediment	42.06	-71.3776	0.0044399
ERR1538621	freshwater sediment	42.06	-71.3776	0.00196261
ERR1538622	freshwater sediment	42.06	-71.3776	0.0049761
ERR1538624	freshwater sediment	42.06	-71.3776	0.00340691
ERR1538625	freshwater sediment	42.06	-71.3776	0.00514866
ERR1538627	freshwater sediment	42.06	-71.3776	0.00361876
ERR1538629	freshwater sediment	42.06	-71.3776	0.00376235
ERR1538631	freshwater sediment	42.06	-71.3776	0.00400972
ERR1538632	freshwater sediment	42.06	-71.3776	0.00165798
ERR1538633	freshwater sediment	42.06	-71.3776	0.00418927
ERR1538634	freshwater sediment	42.06	-71.3776	0.00260369
ERR1538635	freshwater sediment	42.06	-71.3776	0.00748871
ERR1538636	freshwater sediment	42.06	-71.3776	0.00886469
ERR1538637	freshwater sediment	42.06	-71.3776	0.00266291
ERR1538638	freshwater sediment	42.06	-71.3776	0.00338882
ERR1538639	freshwater sediment	42.06	-71.3776	0.0036225
ERR1538640	freshwater sediment	42.06	-71.3776	0.00401614
ERR1538641	freshwater sediment	42.06	-71.3776	0.0038497
ERR1538642	freshwater sediment	42.06	-71.3776	0.00354904
ERR1538647	freshwater sediment	42.06	-71.3776	0.0102484
ERR1538648	freshwater sediment	42.06	-71.3776	0.00928993
ERR1538650	freshwater sediment	42.06	-71.3776	0.00289777
ERR1538652	freshwater sediment	42.06	-71.3776	0.00408986
ERR1538654	freshwater sediment	42.06	-71.3776	0.00295073
ERR1538656	freshwater sediment	42.06	-71.3776	0.003113
ERR1538664	freshwater sediment	42.06	-71.3776	0.00148177
ERR1538665	freshwater sediment	42.06	-71.3776	0.00665003
ERR1538666	freshwater sediment	42.06	-71.3776	0.00923442
ERR1538677	freshwater sediment	42.06	-71.3776	0.00775093
ERR1538678	freshwater sediment	42.06	-71.3776	0.00820522
ERR1538679	freshwater sediment	42.06	-71.3776	0.00913813
ERR1538680	freshwater sediment	42.06	-71.3776	0.00971298
ERR1538681	freshwater sediment	42.06	-71.3776	0.0121063
ERR1538682	freshwater sediment	42.06	-71.3776	0.0096724
ERR1538683	freshwater sediment	42.06	-71.3776	0.00976096
ERR1538684	freshwater sediment	42.06	-71.3776	0.00794958
ERR1538686	freshwater sediment	42.06	-71.3776	0.00932778
ERR1538687	freshwater sediment	42.06	-71.3776	0.0071981
ERR1538688	freshwater sediment	42.06	-71.3776	0.00860249
ERR1538690	freshwater sediment	42.06	-71.3776	0.0101341
ERR1538691	freshwater sediment	42.06	-71.3776	0.00834486
ERR1538692	freshwater sediment	42.06	-71.3776	0.014039
ERR1538693	freshwater sediment	42.06	-71.3776	0.0129978
ERR1538694	freshwater sediment	42.06	-71.3776	0.0122676
ERR1538695	freshwater sediment	42.06	-71.3776	0.0120621
ERR1538696	freshwater sediment	42.06	-71.3776	0.0130951
ERR1538697	freshwater sediment	42.06	-71.3776	0.0120685
ERR1538698	freshwater sediment	42.06	-71.3776	0.00843133
ERR1538699	freshwater sediment	42.06	-71.3776	0.0178706
ERR1538700	freshwater sediment	42.06	-71.3776	0.016233
ERR1538701	freshwater sediment	42.06	-71.3776	0.0112696
ERR1538702	freshwater sediment	42.06	-71.3776	0.0114391
ERR1538704	freshwater sediment	42.06	-71.3776	0.0130858
ERR1538706	freshwater sediment	42.06	-71.3776	0.0146266
ERR1538707	freshwater sediment	42.06	-71.3776	0.0189413
ERR1538708	freshwater sediment	42.06	-71.3776	0.0150001
ERR1538710	freshwater sediment	42.06	-71.3776	0.0173839
ERR1538712	freshwater sediment	42.06	-71.3776	0.016246
ERR1538714	freshwater sediment	42.06	-71.3776	0.0153716
ERR1538716	freshwater sediment	42.06	-71.3776	0.0166871
ERR1538717	freshwater sediment	42.06	-71.3776	0.0123842
ERR1538718	freshwater sediment	42.06	-71.3776	0.0142501
ERR1538719	freshwater sediment	42.06	-71.3776	0.0151097
ERR1538720	freshwater sediment	42.06	-71.3776	0.0129883
ERR1538722	freshwater sediment	42.06	-71.3776	0.0117754
ERR1538723	freshwater sediment	42.06	-71.3776	0.0122404
ERR1538724	freshwater sediment	42.06	-71.3776	0.00143996
ERR1538725	freshwater sediment	42.06	-71.3776	0.0158935
ERR1538726	freshwater sediment	42.06	-71.3776	0.00898583
ERR1538728	freshwater sediment	42.06	-71.3776	0.00984499
ERR1538730	freshwater sediment	42.06	-71.3776	0.0123731
ERR1538731	freshwater sediment	42.06	-71.3776	0.00896202
ERR1538734	freshwater sediment	42.06	-71.3776	0.00866688
ERR1538735	freshwater sediment	42.06	-71.3776	0.0138468
ERR1538736	freshwater sediment	42.06	-71.3776	0.0103636
ERR1538737	freshwater sediment	42.06	-71.3776	0.00351432
ERR1538738	freshwater sediment	42.06	-71.3776	0.0100953
ERR1538739	freshwater sediment	42.06	-71.3776	0.00868442
ERR1538740	freshwater sediment	42.06	-71.3776	0.00979174
ERR1538741	freshwater sediment	42.06	-71.3776	0.00913072
ERR1538742	freshwater sediment	42.06	-71.3776	0.0113697
ERR1538743	freshwater sediment	42.06	-71.3776	0.00986749
ERR1538744	freshwater sediment	42.06	-71.3776	0.00881028
ERR1538745	freshwater sediment	42.06	-71.3776	0.00837043
ERR1538746	freshwater sediment	42.06	-71.3776	0.00237797
ERR1538747	freshwater sediment	42.06	-71.3776	0.00692841
ERR1538748	freshwater sediment	42.06	-71.3776	0.00775629
ERR1538749	freshwater sediment	42.06	-71.3776	0.00609427
ERR1538750	freshwater sediment	42.06	-71.3776	0.00967015
ERR1538751	freshwater sediment	42.06	-71.3776	0.00725864
ERR1538752	freshwater sediment	42.06	-71.3776	0.00578796
ERR1538753	freshwater sediment	42.06	-71.3776	0.00567857
ERR1538754	freshwater sediment	42.06	-71.3776	0.0098118
ERR1538755	freshwater sediment	42.06	-71.3776	0.00596263
ERR1538756	freshwater sediment	42.06	-71.3776	0.00740113
ERR1538757	freshwater sediment	42.06	-71.3776	0.00790737
ERR1538758	freshwater sediment	42.06	-71.3776	0.0107132
ERR1538759	freshwater sediment	42.06	-71.3776	0.00661344
ERR1538760	freshwater sediment	42.06	-71.3776	0.0047732
ERR1538761	freshwater sediment	42.06	-71.3776	0.00544328
ERR1538762	freshwater sediment	42.06	-71.3776	0.00555124
ERR1538763	freshwater sediment	42.06	-71.3776	0.00746967
ERR1538764	freshwater sediment	42.06	-71.3776	0.00646654
ERR1538765	freshwater sediment	42.06	-71.3776	0.010522
ERR1538766	freshwater sediment	42.06	-71.3776	0.00686822
ERR1538767	freshwater sediment	42.06	-71.3776	0.0062934
ERR1538768	freshwater sediment	42.06	-71.3776	0.00775194
ERR1538769	freshwater sediment	42.06	-71.3776	0.00548083
ERR1538770	freshwater sediment	42.06	-71.3776	0.00980147
ERR1538771	freshwater sediment	42.06	-71.3776	0.00585145
ERR1538772	freshwater sediment	42.06	-71.3776	0.00798711
ERR1538773	freshwater sediment	42.06	-71.3776	0.00822941
ERR1538774	freshwater sediment	42.06	-71.3776	0.00486681
ERR1538775	freshwater sediment	42.06	-71.3776	0.00851621
ERR1538776	freshwater sediment	42.06	-71.3776	0.00653789
ERR1538777	freshwater sediment	42.06	-71.3776	0.00529643
ERR1538778	freshwater sediment	42.06	-71.3776	0.00513363
ERR1538779	freshwater sediment	42.06	-71.3776	0.00622778
ERR1538780	freshwater sediment	42.06	-71.3776	0.00519505
ERR1538781	freshwater sediment	42.06	-71.3776	0.00540031
ERR1538782	freshwater sediment	42.06	-71.3776	0.00490196
ERR1538783	freshwater sediment	42.06	-71.3776	0.00524141
ERR1538784	freshwater sediment	42.06	-71.3776	0.00492504
ERR1538785	freshwater sediment	42.06	-71.3776	0.00478548
ERR1538786	freshwater sediment	42.06	-71.3776	0.00590057
ERR1538787	freshwater sediment	42.06	-71.3776	0.00231254
ERR1538788	freshwater sediment	42.06	-71.3776	0.00182822
ERR1538789	freshwater sediment	42.06	-71.3776	0.00558515
ERR1538791	freshwater sediment	42.06	-71.3776	0.00411807
ERR1538794	freshwater sediment	42.06	-71.3776	0.00444676
ERR1538795	freshwater sediment	42.06	-71.3776	0.0050464
ERR1538796	freshwater sediment	42.06	-71.3776	0.00303977
ERR1538800	freshwater sediment	42.06	-71.3776	0.00700197
ERR1538801	freshwater sediment	42.06	-71.3776	0.00326266
ERR1538802	freshwater sediment	42.06	-71.3776	0.0055289
ERR1538803	freshwater sediment	42.06	-71.3776	0.00358147
ERR1538804	freshwater sediment	42.06	-71.3776	0.0069108
ERR1538805	freshwater sediment	42.06	-71.3776	0.0072824
ERR1538807	freshwater sediment	42.06	-71.3776	0.0070975
ERR1538809	freshwater sediment	42.06	-71.3776	0.0127074
ERR1538811	freshwater sediment	42.06	-71.3776	0.0129801
ERR1538813	freshwater sediment	42.06	-71.3776	0.0136335
ERR1538814	freshwater sediment	42.06	-71.3776	0.0114008
ERR1538816	freshwater sediment	42.06	-71.3776	0.00146362
ERR1538817	freshwater sediment	42.06	-71.3776	0.0124333
ERR1538818	freshwater sediment	42.06	-71.3776	0.0161717
ERR1538821	freshwater sediment	42.06	-71.3776	0.0139111
ERR1538824	freshwater sediment	42.06	-71.3776	0.017634
ERR1538827	freshwater sediment	42.06	-71.3776	0.0140648
ERR1538830	freshwater sediment	42.06	-71.3776	0.0155724
ERR1538833	freshwater sediment	42.06	-71.3776	0.0185886
ERR1538836	freshwater sediment	42.06	-71.3776	0.02204
ERR1538837	freshwater sediment	42.06	-71.3776	0.00214456
ERR1538838	freshwater sediment	42.06	-71.3776	0.0201748
ERR1538839	freshwater sediment	42.06	-71.3776	0.0183952
ERR1538840	freshwater sediment	42.06	-71.3776	0.0205277
ERR1538841	freshwater sediment	42.06	-71.3776	0.015744
ERR1538842	freshwater sediment	42.06	-71.3776	0.021842
ERR1538843	freshwater sediment	42.06	-71.3776	0.0144312
ERR1538844	freshwater sediment	42.06	-71.3776	0.0145285
ERR1538845	freshwater sediment	42.06	-71.3776	0.0148343
ERR1538846	freshwater sediment	42.06	-71.3776	0.00433894
ERR1538847	freshwater sediment	42.06	-71.3776	0.015699
ERR1538848	freshwater sediment	42.06	-71.3776	0.0152917
ERR1538849	freshwater sediment	42.06	-71.3776	0.0147852
ERR1538850	freshwater sediment	42.06	-71.3776	0.0119677
ERR1538851	freshwater sediment	42.06	-71.3776	0.0130821
ERR1538852	freshwater sediment	42.06	-71.3776	0.0118249
ERR1538853	freshwater sediment	42.06	-71.3776	0.0146791
ERR1538854	freshwater sediment	42.06	-71.3776	0.0119726
ERR1538855	freshwater sediment	42.06	-71.3776	0.0105201
ERR1538856	freshwater sediment	42.06	-71.3776	0.00568248
ERR1538857	freshwater sediment	42.06	-71.3776	0.0113576
ERR1538858	freshwater sediment	42.06	-71.3776	0.0089657
ERR1538859	freshwater sediment	42.06	-71.3776	0.0104997
ERR1538860	freshwater sediment	42.06	-71.3776	0.00847803
ERR1538861	freshwater sediment	42.06	-71.3776	0.00817802
ERR1538862	freshwater sediment	42.06	-71.3776	0.0105497
ERR1538863	freshwater sediment	42.06	-71.3776	0.00799677
ERR1538864	freshwater sediment	42.06	-71.3776	0.00840596
ERR1538865	freshwater sediment	42.06	-71.3776	0.00657127
ERR1538866	freshwater sediment	42.06	-71.3776	0.00630604
ERR1538867	freshwater sediment	42.06	-71.3776	0.00405219
ERR1538868	freshwater sediment	42.06	-71.3776	0.00555789
ERR1538869	freshwater sediment	42.06	-71.3776	0.00648468
ERR1538870	freshwater sediment	42.06	-71.3776	0.00481016
ERR1538871	freshwater sediment	42.06	-71.3776	0.00428275
ERR1538872	freshwater sediment	42.06	-71.3776	0.00661387
ERR1538873	freshwater sediment	42.06	-71.3776	0.00518754
ERR1538874	freshwater sediment	42.06	-71.3776	0.00522781
ERR1538875	freshwater sediment	42.06	-71.3776	0.00518421
ERR1538876	freshwater sediment	42.06	-71.3776	0.00363505
ERR1538877	freshwater sediment	42.06	-71.3776	0.00380466
ERR1538878	freshwater sediment	42.06	-71.3776	0.00462038
ERR1538879	freshwater sediment	42.06	-71.3776	0.00491403
ERR1538880	freshwater sediment	42.06	-71.3776	0.00442311
ERR1538881	freshwater sediment	42.06	-71.3776	0.00362821
ERR1538882	freshwater sediment	42.06	-71.3776	0.00461592
ERR1538883	freshwater sediment	42.06	-71.3776	0.00663
ERR1538884	freshwater sediment	42.06	-71.3776	0.00468595
ERR1538885	freshwater sediment	42.06	-71.3776	0.00716043
ERR1538886	freshwater sediment	42.06	-71.3776	0.00833036
ERR1538887	freshwater sediment	42.06	-71.3776	0.00508834
ERR1538888	freshwater sediment	42.06	-71.3776	0.00413064
ERR1538889	freshwater sediment	42.06	-71.3776	0.00457635
ERR1538890	freshwater sediment	42.06	-71.3776	0.00343215
ERR1538891	freshwater sediment	42.06	-71.3776	0.00450955
ERR1538892	freshwater sediment	42.06	-71.3776	0.00587472
ERR1538893	freshwater sediment	42.06	-71.3776	0.0049158
ERR1538894	freshwater sediment	42.06	-71.3776	0.00529397
ERR1538895	freshwater sediment	42.06	-71.3776	0.0045034
ERR1538896	freshwater sediment	42.06	-71.3776	0.0036976
ERR1538897	freshwater sediment	42.06	-71.3776	0.00793777
ERR1538898	freshwater sediment	42.06	-71.3776	0.00380712
ERR1538899	freshwater sediment	42.06	-71.3776	0.00615265
ERR1538900	freshwater sediment	42.06	-71.3776	0.00579409
ERR1538901	freshwater sediment	42.06	-71.3776	0.00433607
ERR1538902	freshwater sediment	42.06	-71.3776	0.00411896
ERR1538903	freshwater sediment	42.06	-71.3776	0.00477907
ERR1538905	freshwater sediment	42.06	-71.3776	0.00405114
ERR1538906	freshwater sediment	42.06	-71.3776	0.00438629
ERR1538907	freshwater sediment	42.06	-71.3776	0.0040786
ERR1589914	freshwater sediment	32.47	83.22	0.0022074
ERR1591089	cropland	35.117	138.937	0.00103731
ERR1591090	cropland	35.117	138.937	0.00107162
ERR1591091	cropland	35.117	138.937	0.00145648
ERR1591092	cropland	35.117	138.937	0.00117743
ERR1591093	cropland	35.117	138.937	0.00119517
ERR1591094	cropland	35.117	138.937	0.00104566
ERR1591097	cropland	35.117	138.937	0.00100685
ERR1591099	cropland	35.117	138.937	0.00236951
ERR1591100	cropland	35.117	138.937	0.00356408
ERR1591101	cropland	35.117	138.937	0.00318118
ERR1591102	cropland	35.117	138.937	0.00411599
ERR1591104	cropland	35.117	138.937	0.00265426
ERR1591105	cropland	35.117	138.937	0.00245314
ERR1591106	cropland	35.117	138.937	0.00313401
ERR1591107	cropland	35.117	138.937	0.00230774
ERR1591108	cropland	35.117	138.937	0.00226075
ERR1591109	cropland	35.117	138.937	0.00241186
ERR1591110	cropland	35.117	138.937	0.00171271
ERR1591111	cropland	35.117	138.937	0.00209443
ERR1591112	cropland	35.117	138.937	0.00259612
ERR1591113	cropland	35.117	138.937	0.00339305
ERR1591114	cropland	35.117	138.937	0.00285013
ERR1591115	cropland	35.117	138.937	0.00385031
ERR1591116	cropland	35.117	138.937	0.00218534
ERR1591117	cropland	35.117	138.937	0.00415162
ERR1591118	cropland	35.117	138.937	0.00321012
ERR1591119	cropland	35.117	138.937	0.00229829
ERR1591120	cropland	35.117	138.937	0.00199992
ERR1591121	cropland	35.117	138.937	0.00268823
ERR1591122	cropland	35.117	138.937	0.0023746
ERR1591124	cropland	35.117	138.937	0.00224133
ERR1591125	cropland	35.117	138.937	0.00249787
ERR1591126	cropland	35.117	138.937	0.00277495
ERR1591127	cropland	35.117	138.937	0.0025659
ERR1591129	cropland	35.117	138.937	0.00320598
ERR1591130	cropland	35.117	138.937	0.00350381
ERR1591131	cropland	35.117	138.937	0.00290413
ERR1591132	cropland	35.117	138.937	0.00311367
ERR1591133	cropland	35.117	138.937	0.00248397
ERR1591134	cropland	35.117	138.937	0.00374441
ERR1591135	cropland	35.117	138.937	0.00206328
ERR1591136	cropland	35.117	138.937	0.00222718
ERR1591137	cropland	35.117	138.937	0.00227718
ERR1591138	cropland	35.117	138.937	0.00240857
ERR1591139	cropland	35.117	138.937	0.00190479
ERR1591142	cropland	35.117	138.937	0.00199843
ERR1591145	cropland	35.117	138.937	0.00173927
ERR1591146	cropland	35.117	138.937	0.00269823
ERR1591147	cropland	35.117	138.937	0.00197545
ERR1591148	cropland	35.117	138.937	0.00205747
ERR1591149	cropland	35.117	138.937	0.00313359
ERR1591150	cropland	35.117	138.937	0.00237992
ERR1591151	cropland	35.117	138.937	0.00283299
ERR1591152	cropland	35.117	138.937	0.00313664
ERR1591153	cropland	35.117	138.937	0.00305708
ERR1591154	cropland	35.117	138.937	0.00374042
ERR1591155	cropland	35.117	138.937	0.00236619
ERR1591156	cropland	35.117	138.937	0.00252864
ERR1591157	cropland	35.117	138.937	0.00203816
ERR1591158	cropland	35.117	138.937	0.00344466
ERR1591159	cropland	35.117	138.937	0.00390023
ERR1591160	cropland	35.117	138.937	0.00364954
ERR1591161	cropland	35.117	138.937	0.00339735
ERR1591162	cropland	35.117	138.937	0.00369096
ERR1591163	cropland	35.117	138.937	0.00493008
ERR1591164	cropland	35.117	138.937	0.00362184
ERR1591165	cropland	35.117	138.937	0.00374524
ERR1591166	cropland	35.117	138.937	0.00322201
ERR1591167	cropland	35.117	138.937	0.00421103
ERR1591168	cropland	35.117	138.937	0.00351994
ERR1591169	cropland	35.117	138.937	0.00449687
ERR1591170	cropland	35.117	138.937	0.00429093
ERR1591171	cropland	35.117	138.937	0.00374677
ERR1591172	cropland	35.117	138.937	0.00345751
ERR1591173	cropland	35.117	138.937	0.00379265
ERR1591174	cropland	35.117	138.937	0.00316872
ERR1591175	cropland	35.117	138.937	0.00332402
ERR1591176	cropland	35.117	138.937	0.0042525
ERR1591177	cropland	35.117	138.937	0.00400312
ERR1591178	cropland	35.117	138.937	0.00451715
ERR1591179	cropland	35.117	138.937	0.00408474
ERR1591180	cropland	35.117	138.937	0.00182433
ERR1591181	cropland	35.117	138.937	0.00270028
ERR1591182	cropland	35.117	138.937	0.00252016
ERR1591183	cropland	35.117	138.937	0.00304515
ERR1591184	cropland	35.117	138.937	0.00391355
ERR1591185	cropland	35.117	138.937	0.0044705
ERR1591186	cropland	35.117	138.937	0.00456547
ERR1591187	cropland	35.117	138.937	0.0060714
ERR1591188	cropland	35.117	138.937	0.00480119
ERR1591189	cropland	35.117	138.937	0.00370357
ERR1591190	cropland	35.117	138.937	0.00337048
ERR1591191	cropland	35.117	138.937	0.00607493
ERR1591192	cropland	35.117	138.937	0.00360321
ERR1591193	cropland	35.117	138.937	0.00406996
ERR1591194	cropland	35.117	138.937	0.00476903
ERR1591195	cropland	35.117	138.937	0.00692434
ERR1591196	cropland	35.117	138.937	0.00444683
ERR1591197	cropland	35.117	138.937	0.00580489
ERR1591198	cropland	35.117	138.937	0.00579862
ERR1591199	cropland	35.117	138.937	0.00497757
ERR1591200	cropland	35.117	138.937	0.0049946
ERR1591201	cropland	35.117	138.937	0.00446698
ERR1591202	cropland	35.117	138.937	0.00332379
ERR1591203	cropland	35.117	138.937	0.00493165
ERR1591204	cropland	35.117	138.937	0.00336167
ERR1591205	cropland	35.117	138.937	0.00402742
ERR1591206	cropland	35.117	138.937	0.00496638
ERR1591207	cropland	35.117	138.937	0.00389791
ERR1591208	cropland	35.117	138.937	0.00325142
ERR1591209	cropland	35.117	138.937	0.00517215
ERR1591210	cropland	35.117	138.937	0.00519132
ERR1591211	cropland	35.117	138.937	0.00552625
ERR1591212	cropland	35.117	138.937	0.00638978
ERR1591213	cropland	35.117	138.937	0.00418949
ERR1591214	cropland	35.117	138.937	0.00656021
ERR1591215	cropland	35.117	138.937	0.00532637
ERR1591216	cropland	35.117	138.937	0.0067707
ERR1591218	cropland	35.117	138.937	0.00417931
ERR1591219	cropland	35.117	138.937	0.00540395
ERR1591220	cropland	35.117	138.937	0.00727666
ERR1591221	cropland	35.117	138.937	0.00493052
ERR1591222	cropland	35.117	138.937	0.00875659
ERR1591223	cropland	35.117	138.937	0.00904501
ERR1591224	cropland	35.117	138.937	0.00715987
ERR1591225	cropland	35.117	138.937	0.00698487
ERR1591226	cropland	35.117	138.937	0.00455549
ERR1591227	cropland	35.117	138.937	0.00416556
ERR1591228	cropland	35.117	138.937	0.00511924
ERR1591229	cropland	35.117	138.937	0.00619697
ERR1591230	cropland	35.117	138.937	0.0066804
ERR1591231	cropland	35.117	138.937	0.00385612
ERR1591232	cropland	35.117	138.937	0.00475147
ERR1591233	cropland	35.117	138.937	0.00507089
ERR1591234	cropland	35.117	138.937	0.00582978
ERR1591235	cropland	35.117	138.937	0.00555068
ERR1591236	cropland	35.117	138.937	0.00637192
ERR1591237	cropland	35.117	138.937	0.00813572
ERR1591238	cropland	35.117	138.937	0.00529142
ERR1591239	cropland	35.117	138.937	0.0073059
ERR1591240	cropland	35.117	138.937	0.00569648
ERR1591241	cropland	35.117	138.937	0.00593135
ERR1591242	cropland	35.117	138.937	0.00303638
ERR1591243	cropland	35.117	138.937	0.0055643
ERR1591244	cropland	35.117	138.937	0.0052117
ERR1591245	cropland	35.117	138.937	0.00415208
ERR1591246	cropland	35.117	138.937	0.00734957
ERR1591247	cropland	35.117	138.937	0.00412827
ERR1591248	cropland	35.117	138.937	0.00498124
ERR1591249	cropland	35.117	138.937	0.00674449
ERR1591250	cropland	35.117	138.937	0.0063004
ERR1591251	cropland	35.117	138.937	0.00590558
ERR1591252	cropland	35.117	138.937	0.0063344
ERR1591253	cropland	35.117	138.937	0.00752875
ERR1591254	cropland	35.117	138.937	0.0103181
ERR1591255	cropland	35.117	138.937	0.0038223
ERR1591256	cropland	35.117	138.937	0.00641849
ERR1591257	cropland	35.117	138.937	0.0090619
ERR1591258	cropland	35.117	138.937	0.00622206
ERR1591259	cropland	35.117	138.937	0.00515279
ERR1591260	cropland	35.117	138.937	0.00834744
ERR1591261	cropland	35.117	138.937	0.00873627
ERR1591262	cropland	35.117	138.937	0.00482409
ERR1591263	cropland	35.117	138.937	0.00443054
ERR1591264	cropland	35.117	138.937	0.00313239
ERR1591265	cropland	35.117	138.937	0.00640025
ERR1591266	cropland	35.117	138.937	0.00354535
ERR1591267	cropland	35.117	138.937	0.00479524
ERR1591268	cropland	35.117	138.937	0.00429224
ERR1591269	cropland	35.117	138.937	0.0059156
ERR1591270	cropland	35.117	138.937	0.00682976
ERR1591271	cropland	35.117	138.937	0.0046143
ERR1591272	cropland	35.117	138.937	0.00679612
ERR1591273	cropland	35.117	138.937	0.00665509
ERR1591274	cropland	35.117	138.937	0.00400304
ERR1591275	cropland	35.117	138.937	0.00586761
ERR1591276	cropland	35.117	138.937	0.00509498
ERR1591277	cropland	35.117	138.937	0.00621
ERR1591278	cropland	35.117	138.937	0.00637929
ERR1591279	cropland	35.117	138.937	0.00266018
ERR1591280	cropland	35.117	138.937	0.00469143
ERR1591281	cropland	35.117	138.937	0.00552056
ERR1591282	cropland	35.117	138.937	0.00601742
ERR1591283	cropland	35.117	138.937	0.00647036
ERR1591284	cropland	35.117	138.937	0.00459743
ERR1591285	cropland	35.117	138.937	0.00356557
ERR1591286	cropland	35.117	138.937	0.00655998
ERR1591287	cropland	35.117	138.937	0.00503551
ERR1591288	cropland	35.117	138.937	0.00753775
ERR1591289	cropland	35.117	138.937	0.00594109
ERR1591290	cropland	35.117	138.937	0.0057202
ERR1591291	cropland	35.117	138.937	0.00479592
ERR1591292	cropland	35.117	138.937	0.0047417
ERR1591293	cropland	35.117	138.937	0.00501855
ERR1591294	cropland	35.117	138.937	0.00485672
ERR1591295	cropland	35.117	138.937	0.00478186
ERR1591296	cropland	35.117	138.937	0.00678798
ERR1591297	cropland	35.117	138.937	0.00576225
ERR1591298	cropland	35.117	138.937	0.00388198
ERR1591299	cropland	35.117	138.937	0.00465877
ERR1591300	cropland	35.117	138.937	0.00561551
ERR1591301	cropland	35.117	138.937	0.0057284
ERR1591302	cropland	35.117	138.937	0.004859
ERR1591303	cropland	35.117	138.937	0.00530975
ERR1591304	cropland	35.117	138.937	0.00621584
ERR1591305	cropland	35.117	138.937	0.00499302
ERR1591306	cropland	35.117	138.937	0.0028349
ERR1591307	cropland	35.117	138.937	0.00534233
ERR1591308	cropland	35.117	138.937	0.00628287
ERR1591309	cropland	35.117	138.937	0.00279596
ERR1591310	cropland	35.117	138.937	0.00326036
ERR1591311	cropland	35.117	138.937	0.00436937
ERR1591312	cropland	35.117	138.937	0.00172056
ERR1591313	cropland	35.117	138.937	0.00445495
ERR1591314	cropland	35.117	138.937	0.00434573
ERR1591315	cropland	35.117	138.937	0.00311718
ERR1591316	cropland	35.117	138.937	0.00355356
ERR1591317	cropland	35.117	138.937	0.00409617
ERR1591318	cropland	35.117	138.937	0.00328344
ERR1591319	cropland	35.117	138.937	0.00458619
ERR1591320	cropland	35.117	138.937	0.00486715
ERR1591321	cropland	35.117	138.937	0.00480645
ERR1591322	cropland	35.117	138.937	0.00435345
ERR1591323	cropland	35.117	138.937	0.00241044
ERR1591324	cropland	35.117	138.937	0.00442813
ERR1591325	cropland	35.117	138.937	0.00328645
ERR1591326	cropland	35.117	138.937	0.00249675
ERR1591327	cropland	35.117	138.937	0.00451159
ERR1591328	cropland	35.117	138.937	0.00217457
ERR1591330	cropland	35.117	138.937	0.00492407
ERR1591332	cropland	35.117	138.937	0.003713
ERR1591333	cropland	35.117	138.937	0.00559245
ERR1591334	cropland	35.117	138.937	0.00295076
ERR1591335	cropland	35.117	138.937	0.00336188
ERR1591337	cropland	35.117	138.937	0.00366675
ERR1591338	cropland	35.117	138.937	0.00490058
ERR1591339	cropland	35.117	138.937	0.0055722
ERR1591340	cropland	35.117	138.937	0.00508538
ERR1591341	cropland	35.117	138.937	0.00688909
ERR1591342	cropland	35.117	138.937	0.00432746
ERR1591343	cropland	35.117	138.937	0.00282118
ERR1591344	cropland	35.117	138.937	0.00583331
ERR1591345	cropland	35.117	138.937	0.00372826
ERR1591346	cropland	35.117	138.937	0.00371987
ERR1591347	cropland	35.117	138.937	0.00555129
ERR1591348	cropland	35.117	138.937	0.0048071
ERR1591349	cropland	35.117	138.937	0.00332511
ERR1591350	cropland	35.117	138.937	0.00425938
ERR1591351	cropland	35.117	138.937	0.0046761
ERR1591352	cropland	35.117	138.937	0.00371475
ERR1591353	cropland	35.117	138.937	0.00477653
ERR1591354	cropland	35.117	138.937	0.00597029
ERR1591355	cropland	35.117	138.937	0.00695015
ERR1591356	cropland	35.117	138.937	0.00267916
ERR1591357	cropland	35.117	138.937	0.00436501
ERR1591358	cropland	35.117	138.937	0.00632863
ERR1591359	cropland	35.117	138.937	0.00416774
ERR1591360	cropland	35.117	138.937	0.00700667
ERR1591361	cropland	35.117	138.937	0.00579898
ERR1591362	cropland	35.117	138.937	0.00591572
ERR1591363	cropland	35.117	138.937	0.00511632
ERR1591364	cropland	35.117	138.937	0.00694451
ERR1591365	cropland	35.117	138.937	0.00474015
ERR1591366	cropland	35.117	138.937	0.00535749
ERR1591368	cropland	35.117	138.937	0.00475452
ERR1591369	cropland	35.117	138.937	0.00778005
ERR1591370	cropland	35.117	138.937	0.00641639
ERR1591371	cropland	35.117	138.937	0.00380523
ERR1591372	cropland	35.117	138.937	0.006273
ERR1591373	cropland	35.117	138.937	0.00364908
ERR1591374	cropland	35.117	138.937	0.00692574
ERR1591375	cropland	35.117	138.937	0.00677864
ERR1591376	cropland	35.117	138.937	0.00657601
ERR1591377	cropland	35.117	138.937	0.0069428
ERR1591378	cropland	35.117	138.937	0.00685658
ERR1591379	cropland	35.117	138.937	0.00382743
ERR1591380	cropland	35.117	138.937	0.00513982
ERR1591381	cropland	35.117	138.937	0.00805858
ERR1591382	cropland	35.117	138.937	0.00504634
ERR1591383	cropland	35.117	138.937	0.00604039
ERR1591384	cropland	35.117	138.937	0.00606391
ERR1591385	cropland	35.117	138.937	0.00606972
ERR1591386	cropland	35.117	138.937	0.00425308
ERR1591387	cropland	35.117	138.937	0.00646283
ERR1591388	cropland	35.117	138.937	0.00510513
ERR1591389	cropland	35.117	138.937	0.00534145
ERR1591390	cropland	35.117	138.937	0.0048289
ERR1591391	cropland	35.117	138.937	0.00560232
ERR1591392	cropland	35.117	138.937	0.00429949
ERR1591393	cropland	35.117	138.937	0.00592054
ERR1591394	cropland	35.117	138.937	0.00305938
ERR1591395	cropland	35.117	138.937	0.00429895
ERR1591396	cropland	35.117	138.937	0.00482062
ERR1591397	cropland	35.117	138.937	0.00509739
ERR1591398	cropland	35.117	138.937	0.00419863
ERR1591399	cropland	35.117	138.937	0.00456768
ERR1591400	cropland	35.117	138.937	0.00858711
ERR1591401	cropland	35.117	138.937	0.00607173
ERR1591402	cropland	35.117	138.937	0.00526611
ERR1591403	cropland	35.117	138.937	0.00795122
ERR1591405	cropland	35.117	138.937	0.00411642
ERR1591406	cropland	35.117	138.937	0.0059914
ERR1591407	cropland	35.117	138.937	0.00580543
ERR1591408	cropland	35.117	138.937	0.00703042
ERR1591419	cropland	35.117	138.937	0.0015118
ERR1591420	cropland	35.117	138.937	0.0018243
ERR1591421	cropland	35.117	138.937	0.00224788
ERR1591422	cropland	35.117	138.937	0.00271344
ERR1591423	cropland	35.117	138.937	0.00200069
ERR1591424	cropland	35.117	138.937	0.00143538
ERR1591426	cropland	35.117	138.937	0.001537
ERR1591427	cropland	35.117	138.937	0.00239472
ERR1591428	cropland	35.117	138.937	0.00192687
ERR1591429	cropland	35.117	138.937	0.00117092
ERR1591431	cropland	35.117	138.937	0.00163948
ERR1591432	cropland	35.117	138.937	0.00158461
ERR1591436	cropland	35.117	138.937	0.00128617
ERR1591437	cropland	35.117	138.937	0.00132692
ERR1591438	cropland	35.117	138.937	0.00115062
ERR1591439	cropland	35.117	138.937	0.00159968
ERR1591442	cropland	35.117	138.937	0.00100177
ERR1591445	cropland	35.117	138.937	0.00153319
ERR1591447	cropland	35.117	138.937	0.0013898
ERR1591448	cropland	35.117	138.937	0.00149757
ERR1591450	cropland	35.117	138.937	0.00129367
ERR1591451	cropland	35.117	138.937	0.001514
ERR1591453	cropland	35.117	138.937	0.00119924
ERR1591454	cropland	35.117	138.937	0.00195141
ERR1591459	cropland	35.117	138.937	0.00137927
ERR1591462	cropland	35.117	138.937	0.00165786
ERR1591463	cropland	35.117	138.937	0.00235084
ERR1591464	cropland	35.117	138.937	0.00153584
ERR1591465	cropland	35.117	138.937	0.00160847
ERR1591466	cropland	35.117	138.937	0.00128242
ERR1591467	cropland	35.117	138.937	0.00398532
ERR1591471	cropland	35.117	138.937	0.00126255
ERR1591472	cropland	35.117	138.937	0.00136445
ERR1591473	cropland	35.117	138.937	0.00163839
ERR1591474	cropland	35.117	138.937	0.00202224
ERR1591475	cropland	35.117	138.937	0.00243685
ERR1591476	cropland	35.117	138.937	0.00217111
ERR1591477	cropland	35.117	138.937	0.00173139
ERR1591478	cropland	35.117	138.937	0.00284019
ERR1591479	cropland	35.117	138.937	0.00259902
ERR1591480	cropland	35.117	138.937	0.00198294
ERR1591481	cropland	35.117	138.937	0.00165306
ERR1591482	cropland	35.117	138.937	0.00202644
ERR1591483	cropland	35.117	138.937	0.00296389
ERR1591484	cropland	35.117	138.937	0.00227179
ERR1591485	cropland	35.117	138.937	0.00211337
ERR1591486	cropland	35.117	138.937	0.00209886
ERR1591487	cropland	35.117	138.937	0.00330411
ERR1591488	cropland	35.117	138.937	0.00303881
ERR1591489	cropland	35.117	138.937	0.00253025
ERR1591490	cropland	35.117	138.937	0.00228249
ERR1591491	cropland	35.117	138.937	0.00233293
ERR1591492	cropland	35.117	138.937	0.00246407
ERR1591493	cropland	35.117	138.937	0.00264
ERR1591494	cropland	35.117	138.937	0.00216224
ERR1591495	cropland	35.117	138.937	0.00196524
ERR1591496	cropland	35.117	138.937	0.00299684
ERR1591497	cropland	35.117	138.937	0.00262355
ERR1591498	cropland	35.117	138.937	0.00448367
ERR1591499	cropland	35.117	138.937	0.00271559
ERR1591500	cropland	35.117	138.937	0.00307321
ERR1591501	cropland	35.117	138.937	0.00351189
ERR1591502	cropland	35.117	138.937	0.00455534
ERR1591503	cropland	35.117	138.937	0.00392997
ERR1591504	cropland	35.117	138.937	0.0034358
ERR1591505	cropland	35.117	138.937	0.0019208
ERR1591506	cropland	35.117	138.937	0.00514987
ERR1591507	cropland	35.117	138.937	0.00551504
ERR1591508	cropland	35.117	138.937	0.00674095
ERR1591509	cropland	35.117	138.937	0.00247366
ERR1591510	cropland	35.117	138.937	0.00227695
ERR1591511	cropland	35.117	138.937	0.00272386
ERR1591512	cropland	35.117	138.937	0.00184698
ERR1591513	cropland	35.117	138.937	0.0017023
ERR1591514	cropland	35.117	138.937	0.00178312
ERR1591515	cropland	35.117	138.937	0.0014134
ERR1591516	cropland	35.117	138.937	0.00221443
ERR1591517	cropland	35.117	138.937	0.00213051
ERR1591518	cropland	35.117	138.937	0.00338727
ERR1591519	cropland	35.117	138.937	0.00331128
ERR1591520	cropland	35.117	138.937	0.00338436
ERR1591521	cropland	35.117	138.937	0.00384868
ERR1591522	cropland	35.117	138.937	0.00468766
ERR1591523	cropland	35.117	138.937	0.00332187
ERR1591524	cropland	35.117	138.937	0.00326728
ERR1591525	cropland	35.117	138.937	0.00383438
ERR1591526	cropland	35.117	138.937	0.00512651
ERR1591527	cropland	35.117	138.937	0.00465427
ERR1591528	cropland	35.117	138.937	0.00270264
ERR1591529	cropland	35.117	138.937	0.00390126
ERR1591530	cropland	35.117	138.937	0.00633873
ERR1591531	cropland	35.117	138.937	0.00632349
ERR1591532	cropland	35.117	138.937	0.00533217
ERR1591533	cropland	35.117	138.937	0.00392442
ERR1591534	cropland	35.117	138.937	0.00433082
ERR1591535	cropland	35.117	138.937	0.00728856
ERR1591536	cropland	35.117	138.937	0.00784032
ERR1591537	cropland	35.117	138.937	0.00463855
ERR1591538	cropland	35.117	138.937	0.00563887
ERR1591539	cropland	35.117	138.937	0.00416907
ERR1591540	cropland	35.117	138.937	0.00294571
ERR1591541	cropland	35.117	138.937	0.00529278
ERR1591542	cropland	35.117	138.937	0.00341449
ERR1591544	cropland	35.117	138.937	0.00417507
ERR1591545	cropland	35.117	138.937	0.00451601
ERR1591546	cropland	35.117	138.937	0.00352034
ERR1591547	cropland	35.117	138.937	0.00323191
ERR1591548	cropland	35.117	138.937	0.00394453
ERR1591549	cropland	35.117	138.937	0.00484851
ERR1591550	cropland	35.117	138.937	0.00370259
ERR1591551	cropland	35.117	138.937	0.00371056
ERR1591552	cropland	35.117	138.937	0.00384084
ERR1591553	cropland	35.117	138.937	0.00366971
ERR1591554	cropland	35.117	138.937	0.0029862
ERR1591555	cropland	35.117	138.937	0.00340752
ERR1591556	cropland	35.117	138.937	0.00256076
ERR1591557	cropland	35.117	138.937	0.00514862
ERR1591558	cropland	35.117	138.937	0.0048463
ERR1591559	cropland	35.117	138.937	0.00285427
ERR1591560	cropland	35.117	138.937	0.00421484
ERR1591561	cropland	35.117	138.937	0.00341272
ERR1591562	cropland	35.117	138.937	0.00509012
ERR1591563	cropland	35.117	138.937	0.00171341
ERR1591564	cropland	35.117	138.937	0.00471275
ERR1591565	cropland	35.117	138.937	0.00403088
ERR1591566	cropland	35.117	138.937	0.00546201
ERR1591567	cropland	35.117	138.937	0.00370576
ERR1591568	cropland	35.117	138.937	0.00368081
ERR1591569	cropland	35.117	138.937	0.00485651
ERR1591570	cropland	35.117	138.937	0.00568067
ERR1591571	cropland	35.117	138.937	0.00456987
ERR1591572	cropland	35.117	138.937	0.00721435
ERR1591573	cropland	35.117	138.937	0.00621878
ERR1591574	cropland	35.117	138.937	0.00485019
ERR1591575	cropland	35.117	138.937	0.0045969
ERR1591576	cropland	35.117	138.937	0.00584244
ERR1591577	cropland	35.117	138.937	0.00606159
ERR1591578	cropland	35.117	138.937	0.00336854
ERR1591579	cropland	35.117	138.937	0.00296602
ERR1591580	cropland	35.117	138.937	0.00344518
ERR1591581	cropland	35.117	138.937	0.00398285
ERR1591582	cropland	35.117	138.937	0.00538317
ERR1591583	cropland	35.117	138.937	0.00427618
ERR1591584	cropland	35.117	138.937	0.00378694
ERR1591585	cropland	35.117	138.937	0.00477475
ERR1591586	cropland	35.117	138.937	0.00532799
ERR1591587	cropland	35.117	138.937	0.00344091
ERR1591588	cropland	35.117	138.937	0.00352349
ERR1591589	cropland	35.117	138.937	0.00372741
ERR1591590	cropland	35.117	138.937	0.00340465
ERR1591591	cropland	35.117	138.937	0.00271989
ERR1591592	cropland	35.117	138.937	0.00137006
ERR1591593	cropland	35.117	138.937	0.00246094
ERR1591594	cropland	35.117	138.937	0.00305676
ERR1591595	cropland	35.117	138.937	0.00377631
ERR1591596	cropland	35.117	138.937	0.00338983
ERR1591597	cropland	35.117	138.937	0.00368695
ERR1591598	cropland	35.117	138.937	0.00405455
ERR1591599	cropland	35.117	138.937	0.0033759
ERR1591600	cropland	35.117	138.937	0.00434399
ERR1591601	cropland	35.117	138.937	0.0036719
ERR1591602	cropland	35.117	138.937	0.00403622
ERR1591603	cropland	35.117	138.937	0.00342788
ERR1591604	cropland	35.117	138.937	0.00459263
ERR1591605	cropland	35.117	138.937	0.00339227
ERR1591606	cropland	35.117	138.937	0.00466346
ERR1591607	cropland	35.117	138.937	0.0054458
ERR1591608	cropland	35.117	138.937	0.00482474
ERR1591609	cropland	35.117	138.937	0.00623084
ERR1591610	cropland	35.117	138.937	0.00653933
ERR1591611	cropland	35.117	138.937	0.00603223
ERR1591612	cropland	35.117	138.937	0.00480373
ERR1591613	cropland	35.117	138.937	0.00387784
ERR1591614	cropland	35.117	138.937	0.00414881
ERR1591615	cropland	35.117	138.937	0.00668138
ERR1591616	cropland	35.117	138.937	0.00997897
ERR1591617	cropland	35.117	138.937	0.00529366
ERR1591618	cropland	35.117	138.937	0.00426465
ERR1591619	cropland	35.117	138.937	0.00599236
ERR1591620	cropland	35.117	138.937	0.00334808
ERR1591621	cropland	35.117	138.937	0.00390134
ERR1591622	cropland	35.117	138.937	0.00125017
ERR1591623	cropland	35.117	138.937	0.00294358
ERR1591624	cropland	35.117	138.937	0.00404715
ERR1591625	cropland	35.117	138.937	0.00384778
ERR1591626	cropland	35.117	138.937	0.00443068
ERR1591627	cropland	35.117	138.937	0.0034565
ERR1591628	cropland	35.117	138.937	0.00458578
ERR1591629	cropland	35.117	138.937	0.0035645
ERR1591630	cropland	35.117	138.937	0.00334473
ERR1591631	cropland	35.117	138.937	0.00256444
ERR1591632	cropland	35.117	138.937	0.00266389
ERR1591633	cropland	35.117	138.937	0.00307264
ERR1591634	cropland	35.117	138.937	0.00262087
ERR1591635	cropland	35.117	138.937	0.00371695
ERR1591636	cropland	35.117	138.937	0.00461185
ERR1591637	cropland	35.117	138.937	0.00385327
ERR1591638	cropland	35.117	138.937	0.00456989
ERR1591639	cropland	35.117	138.937	0.00284437
ERR1591640	cropland	35.117	138.937	0.00521237
ERR1591641	cropland	35.117	138.937	0.00496
ERR1591642	cropland	35.117	138.937	0.00523053
ERR1591643	cropland	35.117	138.937	0.00241624
ERR1591644	cropland	35.117	138.937	0.00458115
ERR1591645	cropland	35.117	138.937	0.00438792
ERR1591646	cropland	35.117	138.937	0.00659826
ERR1591647	cropland	35.117	138.937	0.00451046
ERR1591648	cropland	35.117	138.937	0.00227518
ERR1591649	cropland	35.117	138.937	0.00198799
ERR1591650	cropland	35.117	138.937	0.00312965
ERR1591652	cropland	35.117	138.937	0.00272141
ERR1591653	cropland	35.117	138.937	0.00340022
ERR1591654	cropland	35.117	138.937	0.0039488
ERR1591655	cropland	35.117	138.937	0.00430222
ERR1591656	cropland	35.117	138.937	0.00370565
ERR1591657	cropland	35.117	138.937	0.00453566
ERR1591658	cropland	35.117	138.937	0.00438909
ERR1591659	cropland	35.117	138.937	0.00313217
ERR1591660	cropland	35.117	138.937	0.00419638
ERR1591661	cropland	35.117	138.937	0.00355645
ERR1591662	cropland	35.117	138.937	0.00423145
ERR1591663	cropland	35.117	138.937	0.00342007
ERR1591664	cropland	35.117	138.937	0.0035384
ERR1591665	cropland	35.117	138.937	0.00243281
ERR1591666	cropland	35.117	138.937	0.00489186
ERR1591667	cropland	35.117	138.937	0.0050651
ERR1591668	cropland	35.117	138.937	0.00691121
ERR1591669	cropland	35.117	138.937	0.00676219
ERR1591670	cropland	35.117	138.937	0.0083113
ERR1591671	cropland	35.117	138.937	0.00687473
ERR1591672	cropland	35.117	138.937	0.0066182
ERR1591673	cropland	35.117	138.937	0.0032084
ERR1591674	cropland	35.117	138.937	0.00727373
ERR1591675	cropland	35.117	138.937	0.00843129
ERR1591676	cropland	35.117	138.937	0.00630231
ERR1591677	cropland	35.117	138.937	0.00875611
ERR1591678	cropland	35.117	138.937	0.00400353
ERR1591679	cropland	35.117	138.937	0.00275191
ERR1591680	cropland	35.117	138.937	0.00524461
ERR1591681	cropland	35.117	138.937	0.00439583
ERR1591682	cropland	35.117	138.937	0.00203998
ERR1591683	cropland	35.117	138.937	0.00364818
ERR1591684	cropland	35.117	138.937	0.00391619
ERR1591685	cropland	35.117	138.937	0.00431022
ERR1591686	cropland	35.117	138.937	0.00432338
ERR1591687	cropland	35.117	138.937	0.00285229
ERR1591688	cropland	35.117	138.937	0.00531426
ERR1591689	cropland	35.117	138.937	0.00465373
ERR1591690	cropland	35.117	138.937	0.0037191
ERR1591691	cropland	35.117	138.937	0.00474401
ERR1591692	cropland	35.117	138.937	0.00471082
ERR1591693	cropland	35.117	138.937	0.00505894
ERR1591694	cropland	35.117	138.937	0.00490021
ERR1591695	cropland	35.117	138.937	0.0057955
ERR1591696	cropland	35.117	138.937	0.00352778
ERR1591697	cropland	35.117	138.937	0.00408703
ERR1591698	cropland	35.117	138.937	0.00422947
ERR1591699	cropland	35.117	138.937	0.00521486
ERR1591700	cropland	35.117	138.937	0.00658606
ERR1591701	cropland	35.117	138.937	0.00368401
ERR1591702	cropland	35.117	138.937	0.00712953
ERR1591703	cropland	35.117	138.937	0.00615015
ERR1591704	cropland	35.117	138.937	0.00556843
ERR1591705	cropland	35.117	138.937	0.00850715
ERR1591706	cropland	35.117	138.937	0.0065062
ERR1591707	cropland	35.117	138.937	0.00638934
ERR1591708	cropland	35.117	138.937	0.00440291
ERR1591709	cropland	35.117	138.937	0.00387686
ERR1591710	cropland	35.117	138.937	0.00578942
ERR1591711	cropland	35.117	138.937	0.00308134
ERR1591712	cropland	35.117	138.937	0.00323357
ERR1591713	cropland	35.117	138.937	0.00436296
ERR1591714	cropland	35.117	138.937	0.00335928
ERR1591715	cropland	35.117	138.937	0.00437844
ERR1591716	cropland	35.117	138.937	0.00538457
ERR1591717	cropland	35.117	138.937	0.00217506
ERR1591718	cropland	35.117	138.937	0.00349322
ERR1591720	cropland	35.117	138.937	0.00444728
ERR1591721	cropland	35.117	138.937	0.00527655
ERR1591722	cropland	35.117	138.937	0.00138614
ERR1591723	cropland	35.117	138.937	0.00591892
ERR1591724	cropland	35.117	138.937	0.00427466
ERR1591725	cropland	35.117	138.937	0.00436037
ERR1591726	cropland	35.117	138.937	0.00289697
ERR1591727	cropland	35.117	138.937	0.00296423
ERR1591728	cropland	35.117	138.937	0.00701948
ERR1593509	soil	71.296	-156.766	0.00175118
ERR1593510	soil	71.296	-156.766	0.00342433
ERR1593561	soil	71.296	-156.766	0.00104253
ERR1844347	soil	0.15	35.52	0.00128878
ERR1666196	freshwater	68.6256	-149.596	0.00202411
ERR1666208	freshwater	68.574	-149.584	0.00146563
ERR1666217	freshwater	68.5969	-149.601	0.00524748
ERR1666223	freshwater	68.6085	-149.588	0.00242165
ERR1666226	freshwater	68.6103	-149.6	0.00128108
ERR1666227	freshwater	68.6108	-149.601	0.00186273
ERR1666266	freshwater	68.574	-149.584	0.00118312
ERR1666268	freshwater	68.5748	-149.582	0.00180703
ERR1666273	freshwater	68.5786	-149.621	0.00549313
ERR1666278	freshwater	68.6182	-149.597	0.00107549
ERR1666280	freshwater	68.6085	-149.588	0.00548677
ERR1666293	freshwater	68.6241	-149.467	0.00157096
ERR1666296	freshwater	68.6416	-149.343	0.00567487
ERR1666297	freshwater	68.6867	-149.097	0.00383672
ERR1666299	freshwater	68.6458	-149.41	0.00580168
ERR1666301	freshwater	68.574	-149.584	0.0017206
ERR1666307	freshwater	68.5949	-149.586	0.00247831
ERR1666310	freshwater	68.5969	-149.601	0.00603741
ERR1666311	freshwater	68.5737	-149.537	0.00484685
ERR1666315	freshwater	68.6182	-149.597	0.00397667
ERR1666317	freshwater	68.6085	-149.588	0.00614842
ERR1666318	freshwater	68.6184	-149.596	0.00108223
ERR1666319	freshwater	68.622	-149.591	0.00598909
ERR1666320	freshwater	68.6256	-149.596	0.00356933
ERR1666324	freshwater	68.5748	-149.582	0.00151897
ERR1666329	freshwater	68.5949	-149.586	0.00430956
ERR1666332	freshwater	68.5969	-149.601	0.00616143
ERR1666333	freshwater	68.5737	-149.537	0.00456651
ERR1666334	freshwater	68.6085	-149.588	0.0052012
ERR1666339	freshwater	68.6184	-149.596	0.00384188
ERR1666340	freshwater	68.6256	-149.596	0.00162945
ERR1666341	freshwater	68.6192	-149.595	0.00142001
ERR1666342	freshwater	68.6256	-149.596	0.00102494
ERR1666343	freshwater	68.6194	-149.595	0.00127191
ERR1666348	freshwater	68.6279	-149.613	0.0113464
ERR1666349	freshwater	68.6279	-149.613	0.00219761
ERR1666351	freshwater	68.6279	-149.613	0.00184987
ERR1666353	freshwater	68.574	-149.584	0.00107899
ERR1666355	freshwater	68.5748	-149.582	0.00134688
ERR1666360	freshwater	68.5949	-149.586	0.00107602
ERR1666362	freshwater	68.5786	-149.621	0.00691368
ERR1666363	freshwater	68.5969	-149.601	0.00569523
ERR1666368	freshwater	68.6006	-149.596	0.00163115
ERR1666369	freshwater	68.6182	-149.597	0.00213956
ERR1666370	freshwater	68.6097	-149.59	0.00556676
ERR1666372	freshwater	68.6184	-149.596	0.00115481
ERR1666373	freshwater	68.6194	-149.595	0.00117679
ERR1666378	freshwater	68.6279	-149.613	0.00204931
ERR1666392	freshwater	68.5786	-149.621	0.00491165
ERR1666393	freshwater	68.5969	-149.601	0.00641675
ERR1666398	freshwater	68.6103	-149.6	0.00347297
ERR1666401	freshwater	68.6182	-149.597	0.00359727
ERR1666403	freshwater	68.6085	-149.588	0.00717924
ERR1666405	freshwater	68.622	-149.591	0.00654535
ERR1666406	freshwater	68.6256	-149.596	0.00266042
ERR1666417	freshwater	68.5737	-149.537	0.00649296
ERR1666419	freshwater	68.5786	-149.621	0.00703787
ERR1666420	freshwater	68.5969	-149.601	0.00794534
ERR1666421	freshwater	68.6182	-149.597	0.00349325
ERR1666423	freshwater	68.6085	-149.588	0.00391433
ERR1666424	freshwater	68.6184	-149.596	0.00158951
ERR1666425	freshwater	68.6194	-149.595	0.00140562
ERR1666426	freshwater	68.622	-149.591	0.00466198
ERR1666427	freshwater	68.6256	-149.596	0.00259993
ERR1666429	freshwater	68.6279	-149.613	0.00305967
ERR1666430	freshwater	68.6279	-149.613	0.0305266
ERR1666431	freshwater	68.6279	-149.613	0.00421663
ERR1666432	freshwater	68.6256	-149.596	0.0047048
ERR1666441	freshwater	68.6182	-149.597	0.00131213
ERR1666447	freshwater	68.5737	-149.537	0.00215363
ERR1666457	freshwater	68.5786	-149.621	0.00266879
ERR1666458	freshwater	68.5842	-149.584	0.00178699
ERR1666459	freshwater	68.5969	-149.601	0.00442039
ERR1666466	freshwater	68.6085	-149.588	0.00191579
ERR1666471	freshwater	68.6182	-149.597	0.00419729
ERR1666472	freshwater	68.6184	-149.596	0.00197635
ERR1666473	freshwater	68.622	-149.591	0.0051382
ERR1666474	freshwater	68.6256	-149.596	0.00346778
ERR1666475	freshwater	68.6103	-149.6	0.00532906
ERR1666476	freshwater	68.6182	-149.597	0.00314763
ERR1666477	freshwater	68.6184	-149.596	0.00330569
ERR1666478	freshwater	68.6256	-149.596	0.00514548
ERR1666481	freshwater	68.6085	-149.588	0.00251649
ERR1666483	freshwater	68.6085	-149.588	0.00218566
ERR1666485	freshwater	68.6182	-149.597	0.00171084
ERR1666493	freshwater	68.6085	-149.588	0.00393272
ERR1666495	freshwater	68.6256	-149.596	0.00131797
ERR1666499	freshwater	68.6085	-149.588	0.00292789
ERR1666501	freshwater	68.6182	-149.597	0.00212096
ERR1666503	freshwater	68.6256	-149.596	0.00123943
ERR1666510	freshwater	68.5786	-149.621	0.00501448
ERR1666520	freshwater	68.5969	-149.601	0.00558143
ERR1666521	freshwater	68.6085	-149.588	0.00335813
ERR1666523	freshwater	68.6103	-149.6	0.00129552
ERR1666524	freshwater	68.6182	-149.597	0.0015624
ERR1666526	freshwater	68.622	-149.591	0.00467727
ERR1666528	freshwater	68.6256	-149.596	0.00158493
ERR1666543	freshwater	68.6085	-149.588	0.00207308
ERR1666545	freshwater	68.6182	-149.597	0.0012874
ERR1666564	freshwater	68.5748	-149.582	0.00121164
ERR1666572	freshwater	68.5786	-149.621	0.00520439
ERR1666573	freshwater	68.5969	-149.601	0.00623216
ERR1666580	freshwater	68.6085	-149.588	0.00283295
ERR1666588	freshwater	68.622	-149.591	0.00381728
ERR1666589	freshwater	68.6182	-149.597	0.00132164
ERR1666590	freshwater	68.6108	-149.601	0.00133701
ERR1666596	freshwater	68.6085	-149.588	0.00215735
ERR1666603	freshwater	68.63	-149.613	0.00136916
ERR1666605	freshwater	68.6085	-149.588	0.0042986
ERR1666613	freshwater	68.5959	-149.595	0.00313466
ERR1666615	freshwater	68.6006	-149.596	0.00334812
ERR1666618	freshwater	68.5789	-149.58	0.00124335
ERR1666620	freshwater	68.5876	-149.59	0.00337747
ERR1666622	freshwater	68.5684	-149.586	0.00246159
ERR1666626	freshwater	68.5821	-149.623	0.00615561
ERR1666629	freshwater	68.6097	-149.59	0.0031034
ERR1666634	freshwater	68.6256	-149.596	0.00263154
ERR1666637	freshwater	68.5748	-149.582	0.00166273
ERR1666638	freshwater	68.574	-149.584	0.00106245
ERR1666639	freshwater	68.5737	-149.537	0.00312595
ERR1666647	freshwater	68.5969	-149.601	0.00642477
ERR1666657	freshwater	68.6085	-149.588	0.00159422
ERR1666662	freshwater	68.622	-149.591	0.00459891
ERR1666663	freshwater	68.6103	-149.6	0.00492937
ERR1666664	freshwater	68.6182	-149.597	0.00338004
ERR1666665	freshwater	68.6184	-149.596	0.00253873
ERR1666667	freshwater	68.6256	-149.596	0.00264185
ERR1666672	freshwater	68.6256	-149.596	0.00123526
ERR1666678	freshwater	68.6256	-149.596	0.00105478
ERR1666682	freshwater	68.5748	-149.582	0.0014854
ERR1666692	freshwater	68.5969	-149.601	0.00526807
ERR1666693	freshwater	68.5786	-149.621	0.00451177
ERR1666703	freshwater	68.6085	-149.588	0.00408746
ERR1666711	freshwater	68.622	-149.591	0.00460993
ERR1666729	freshwater	68.5841	-149.624	0.00169948
ERR1666731	freshwater	68.5893	-149.617	0.00471153
ERR1666732	freshwater	68.5897	-149.615	0.0067878
ERR1666733	freshwater	68.591	-149.611	0.00735387
ERR1666734	freshwater	68.5935	-149.603	0.00687401
ERR1666735	freshwater	68.5959	-149.601	0.00775681
ERR1666736	freshwater	68.5959	-149.602	0.00492814
ERR1666737	freshwater	68.5966	-149.601	0.0063105
ERR1666741	freshwater	68.6256	-149.596	0.00124335
ERR1666756	freshwater	68.5969	-149.601	0.00332277
ERR1666757	freshwater	68.5786	-149.621	0.00465864
ERR1666767	freshwater	68.6085	-149.588	0.00266246
ERR1666770	freshwater	68.6097	-149.59	0.00105506
ERR1666775	freshwater	68.622	-149.591	0.00356351
ERR1666780	freshwater	68.6256	-149.596	0.00119495
ERR1666781	freshwater	68.6256	-149.596	0.00113119
ERR1666784	freshwater	68.6256	-149.596	0.00118922
ERR1666794	freshwater	68.6085	-149.588	0.00236505
ERR1666796	freshwater	68.6182	-149.597	0.00115847
ERR1666797	freshwater	68.6184	-149.596	0.00341703
ERR1666810	freshwater	68.5949	-149.586	0.00194534
ERR1666820	freshwater	68.6085	-149.588	0.00315195
ERR1666825	freshwater	68.6103	-149.6	0.00252838
ERR1666826	freshwater	68.622	-149.591	0.00418512
ERR1666827	freshwater	68.6182	-149.597	0.00460574
ERR1666828	freshwater	68.6184	-149.596	0.00412474
ERR1666829	freshwater	68.6256	-149.596	0.00111359
ERR1666833	freshwater	68.6085	-149.588	0.00257842
ERR1666844	freshwater	68.6085	-149.588	0.00134752
ERR1666848	freshwater	68.6256	-149.596	0.0028914
ERR1666872	freshwater	68.6085	-149.588	0.00329379
ERR1666877	freshwater	68.6103	-149.6	0.00103801
ERR1666881	freshwater	68.6256	-149.596	0.00134271
ERR1666889	freshwater	68.6182	-149.597	0.00289457
ERR1666906	freshwater	68.5737	-149.537	0.00320061
ERR1666910	freshwater	68.5949	-149.586	0.00405467
ERR1666921	freshwater	68.6085	-149.588	0.00441421
ERR1666924	freshwater	68.6103	-149.6	0.00542583
ERR1666926	freshwater	68.6182	-149.597	0.00445827
ERR1666927	freshwater	68.6184	-149.596	0.00190556
ERR1666928	freshwater	68.622	-149.591	0.00261627
ERR1666929	freshwater	68.6256	-149.596	0.00170182
ERR1666949	freshwater	68.5737	-149.537	0.00228208
ERR1666955	freshwater	68.5969	-149.601	0.00493568
ERR1666957	freshwater	68.5786	-149.621	0.00292874
ERR1666967	freshwater	68.6085	-149.588	0.00192118
ERR1666974	freshwater	68.6184	-149.596	0.00271832
ERR1666997	freshwater	68.6085	-149.588	0.0055193
ERR1666999	freshwater	68.6256	-149.596	0.00168886
ERR1667021	freshwater	69.4549	-148.542	0.0013353
ERR1667022	freshwater	69.3149	-148.71	0.0015527
ERR1667025	freshwater	69.0163	-148.818	0.00176461
ERR1667026	freshwater	68.9229	-148.841	0.00235136
ERR1667027	freshwater	68.8006	-148.829	0.00176877
ERR1667036	freshwater	68.6085	-149.588	0.00619534
ERR1667037	freshwater	68.6	-149.576	0.00334298
ERR1667066	freshwater	68.6103	-149.6	0.0031212
ERR1667075	freshwater	68.6085	-149.588	0.00414362
ERR1667077	freshwater	68.6085	-149.588	0.00295276
ERR1667081	freshwater	68.6256	-149.596	0.00148256
ERR1667084	freshwater	68.6256	-149.596	0.00128459
ERR1667085	freshwater	68.6085	-149.588	0.00621155
ERR1667088	freshwater	68.6184	-149.596	0.00156461
ERR1667089	freshwater	68.6256	-149.596	0.00171722
ERR1667092	freshwater	68.6085	-149.588	0.00513919
ERR1667094	freshwater	68.6085	-149.588	0.00378937
ERR1667102	freshwater	68.6256	-149.596	0.00223454
ERR1667123	freshwater	68.6085	-149.588	0.00473953
ERR1667128	freshwater	68.622	-149.591	0.00477226
ERR1667129	freshwater	68.6256	-149.596	0.00104122
ERR1667156	freshwater	68.5748	-149.582	0.00418274
ERR1667157	freshwater	68.5737	-149.537	0.00390855
ERR1667158	freshwater	68.571	-149.565	0.00323025
ERR1667165	freshwater	68.5949	-149.586	0.00316049
ERR1667166	freshwater	68.5786	-149.621	0.0025802
ERR1667168	freshwater	68.5821	-149.623	0.00409389
ERR1667170	freshwater	68.5842	-149.584	0.00357416
ERR1667177	freshwater	68.6085	-149.588	0.00907539
ERR1667180	freshwater	68.6113	-149.59	0.00514034
ERR1667181	freshwater	68.6103	-149.6	0.0061013
ERR1667183	freshwater	68.6182	-149.597	0.00535243
ERR1667184	freshwater	68.6184	-149.596	0.0064675
ERR1667235	freshwater	68.6256	-149.596	0.00345272
ERR1667247	freshwater	68.5858	-149.622	0.00618888
ERR1667248	freshwater	68.5858	-149.622	0.0100675
ERR1667256	freshwater	68.5913	-149.612	0.00922752
ERR1667274	freshwater	68.5748	-149.582	0.00409679
ERR1667283	freshwater	68.5949	-149.586	0.00575667
ERR1667295	freshwater	68.6085	-149.588	0.00704333
ERR1667298	freshwater	68.6113	-149.59	0.00462604
ERR1667299	freshwater	68.6103	-149.6	0.00395649
ERR1667301	freshwater	68.6182	-149.597	0.00375688
ERR1667303	freshwater	68.622	-149.591	0.00123992
ERR1667304	freshwater	68.6256	-149.596	0.00445906
ERR1667346	soil	68.5737	-149.537	0.00196734
ERR1667352	freshwater sediment	68.5737	-149.537	0.00746644
ERR1667353	freshwater	68.5737	-149.537	0.00213601
ERR1667356	freshwater	68.5737	-149.537	0.00347377
ERR1667358	freshwater	68.5737	-149.537	0.00554356
ERR1667361	soil	68.6015	-149.579	0.00246363
ERR1667362	soil	68.6015	-149.579	0.00295652
ERR1667368	freshwater sediment	68.6015	-149.579	0.00165958
ERR1667372	soil	68.6085	-149.588	0.00207412
ERR1667378	freshwater sediment	68.6085	-149.588	0.00230534
ERR1667380	freshwater	68.6085	-149.588	0.00532232
ERR1667383	soil	68.5858	-149.622	0.00138657
ERR1667384	soil	68.5858	-149.622	0.00153342
ERR1667389	freshwater sediment	68.5858	-149.622	0.00414934
ERR1667390	freshwater sediment	68.5858	-149.622	0.00121102
ERR1667391	freshwater	68.5858	-149.622	0.010597
ERR1667397	freshwater sediment	68.5913	-149.612	0.00403957
ERR1667398	freshwater sediment	68.5913	-149.612	0.00231189
ERR1667403	soil	68.5969	-149.601	0.00288706
ERR1667410	freshwater	68.5969	-149.601	0.00487648
ERR1667419	freshwater	68.5737	-149.537	0.00668596
ERR1667422	freshwater	68.6	-149.576	0.0161281
ERR1667423	freshwater	68.6	-149.576	0.00894969
ERR1667428	freshwater	68.6015	-149.579	0.00716204
ERR1667435	freshwater	68.6085	-149.588	0.011467
ERR1667463	freshwater	68.6256	-149.596	0.00158833
ERR1667488	freshwater	68.6085	-149.588	0.00265465
ERR1667493	freshwater	68.6108	-149.601	0.00121746
ERR1667503	freshwater sediment	68.5737	-149.537	0.00193547
ERR1667512	freshwater sediment	68.626	-149.599	0.00218779
ERR1667513	freshwater sediment	68.626	-149.599	0.00216787
ERR1667514	freshwater sediment	68.626	-149.599	0.00267092
ERR1667515	freshwater sediment	68.63	-149.613	0.00527537
ERR1667516	freshwater sediment	68.63	-149.613	0.00361244
ERR1667517	freshwater sediment	68.63	-149.613	0.00485129
ERR1667518	freshwater sediment	68.6331	-149.628	0.00248967
ERR1667519	freshwater sediment	68.6331	-149.628	0.00264572
ERR1667520	freshwater sediment	68.6331	-149.628	0.00187644
ERR1667521	freshwater sediment	68.6332	-149.611	0.00787653
ERR1667522	freshwater sediment	68.6332	-149.611	0.00949955
ERR1667523	freshwater sediment	68.6332	-149.611	0.0113244
ERR1667524	freshwater sediment	68.6326	-149.601	0.00352544
ERR1667525	freshwater sediment	68.6326	-149.601	0.00140805
ERR1667526	freshwater sediment	68.6326	-149.601	0.00267731
ERR1667527	freshwater sediment	68.6386	-149.611	0.00121205
ERR1667528	freshwater sediment	68.6386	-149.611	0.00183098
ERR1667529	freshwater sediment	68.6386	-149.611	0.00129401
ERR1667530	freshwater sediment	68.6364	-149.595	0.00268305
ERR1667531	freshwater sediment	68.6364	-149.595	0.00310583
ERR1667532	freshwater sediment	68.6364	-149.595	0.003034
ERR1667533	freshwater sediment	68.6399	-149.596	0.00292749
ERR1667534	freshwater sediment	68.6399	-149.596	0.00303571
ERR1667535	freshwater sediment	68.6399	-149.596	0.00323107
ERR1667542	freshwater	68.6115	-149.578	0.00273637
ERR1667545	freshwater	68.6085	-149.588	0.00200922
ERR1667547	freshwater	68.6256	-149.596	0.00273542
ERR1667548	freshwater	68.6256	-149.596	0.00278437
ERR1667549	freshwater	68.6256	-149.596	0.00427331
ERR1667550	freshwater	68.6256	-149.596	0.00315377
ERR1667551	freshwater	68.6256	-149.596	0.00144421
ERR1667552	freshwater	68.6256	-149.596	0.00238033
ERR1667557	freshwater	68.6256	-149.596	0.00101532
ERR1667559	freshwater	68.6256	-149.596	0.00117533
ERR1667596	freshwater	68.6182	-149.597	0.00355875
ERR1667597	freshwater	68.6184	-149.596	0.00402816
ERR1667603	freshwater	68.6085	-149.588	0.00356591
ERR1667605	freshwater	68.6184	-149.596	0.00339
ERR1667606	freshwater	68.6182	-149.597	0.00526112
ERR1667607	freshwater	68.6182	-149.597	0.00644056
ERR1667614	freshwater	68.6184	-149.596	0.00409826
ERR1667621	freshwater	68.6085	-149.588	0.00467599
ERR1667623	freshwater	68.6115	-149.578	0.00695532
ERR1667624	freshwater	68.6089	-149.579	0.00366655
ERR1667632	freshwater	68.6085	-149.588	0.00547197
ERR1667646	freshwater	68.6085	-149.588	0.00363476
ERR1667648	freshwater	68.6115	-149.578	0.0015644
ERR1667649	freshwater	68.6089	-149.579	0.00315345
ERR1667651	freshwater	68.63	-149.613	0.00433593
ERR1667670	freshwater	68.5748	-149.582	0.00177234
ERR1667671	freshwater	68.5737	-149.537	0.00557048
ERR1667679	freshwater	68.5786	-149.621	0.00850685
ERR1667686	freshwater	68.5969	-149.601	0.00544851
ERR1667691	freshwater	68.6085	-149.588	0.00448375
ERR1667695	freshwater	68.6103	-149.6	0.00331054
ERR1667697	freshwater	68.6182	-149.597	0.0015293
ERR1667699	freshwater	68.622	-149.591	0.00152735
ERR1667700	freshwater	68.6256	-149.596	0.00118657
ERR1667738	freshwater	68.5737	-149.537	0.0096338
ERR1667740	freshwater	68.6	-149.576	0.0238524
ERR1667741	freshwater	68.6	-149.576	0.00647859
ERR1667742	freshwater	68.6015	-149.579	0.00151241
ERR1667743	freshwater	68.6015	-149.579	0.0116425
ERR1667747	freshwater	68.6085	-149.588	0.0144895
ERR1667750	freshwater	68.622	-149.591	0.00263431
ERR1667756	soil	68.5737	-149.537	0.00200177
ERR1667791	freshwater sediment	68.5969	-149.601	0.00119084
ERR1667806	freshwater	68.5969	-149.601	0.00281527
ERR1667808	freshwater sediment	68.6326	-149.601	0.0124601
ERR1667809	freshwater sediment	68.6326	-149.601	0.0024618
ERR1667810	freshwater sediment	68.6364	-149.595	0.0053384
ERR1667811	freshwater sediment	68.6364	-149.595	0.00951938
ERR1667813	freshwater sediment	68.626	-149.599	0.00346332
ERR1667814	freshwater sediment	68.6399	-149.596	0.00324037
ERR1667815	freshwater sediment	68.6399	-149.596	0.00266176
ERR1667832	freshwater	68.574	-149.584	0.00190498
ERR1667833	freshwater	68.5748	-149.582	0.00183149
ERR1667849	freshwater	68.5969	-149.601	0.00204709
ERR1667851	freshwater	68.5959	-149.595	0.0119757
ERR1667856	freshwater	68.6097	-149.59	0.00650725
ERR1667858	freshwater	68.6103	-149.6	0.00105294
ERR1667860	freshwater	68.6182	-149.597	0.00262345
ERR1667861	freshwater	68.6184	-149.596	0.00114582
ERR1667909	freshwater	68.6256	-149.596	0.00147455
ERR1667912	freshwater sediment	68.6326	-149.601	0.012565
ERR1667913	freshwater sediment	68.6326	-149.601	0.00525444
ERR1667914	freshwater sediment	68.6364	-149.595	0.0108478
ERR1667915	freshwater sediment	68.6364	-149.595	0.00321004
ERR1667917	freshwater sediment	68.626	-149.599	0.00211467
ERR1667918	freshwater sediment	68.6399	-149.596	0.00500864
ERR1667919	freshwater sediment	68.6399	-149.596	0.00200626
ERR1667936	freshwater sediment	68.5737	-149.537	0.00290993
ERR1667937	freshwater sediment	68.5737	-149.537	0.00160922
ERR1667944	freshwater sediment	68.6015	-149.579	0.0013471
ERR1667960	freshwater	68.5737	-149.537	0.00734529
ERR1667962	freshwater	68.5737	-149.537	0.00150809
ERR1667963	freshwater	68.6	-149.576	0.0150448
ERR1667965	freshwater	68.6015	-149.579	0.00522092
ERR1667972	freshwater sediment	68.5858	-149.622	0.00126125
ERR1667977	freshwater sediment	68.5913	-149.612	0.00142703
ERR1667992	freshwater	68.5858	-149.622	0.00977995
ERR1667994	freshwater	68.5858	-149.622	0.00301213
ERR1667998	freshwater	68.5969	-149.601	0.00332087
ERR1668001	freshwater	68.6182	-149.597	0.0011347
ERR1668012	freshwater	68.5737	-149.537	0.00218611
ERR1668020	freshwater	68.5786	-149.621	0.00193162
ERR1668027	freshwater	68.5969	-149.601	0.010364
ERR1668032	freshwater	68.6085	-149.588	0.00319235
ERR1668036	freshwater	68.6103	-149.6	0.00198526
ERR1668038	freshwater	68.6182	-149.597	0.00111058
ERR1668040	freshwater	68.622	-149.591	0.00257928
ERR1668051	freshwater sediment	68.4959	-149.602	0.0080544
ERR1668052	freshwater sediment	68.4959	-149.602	0.00681126
ERR1668057	freshwater	68.534	-149.157	0.00259921
ERR1668058	freshwater	68.534	-149.157	0.0115077
ERR1668065	freshwater sediment	68.8264	-149.758	0.00100531
ERR1668068	freshwater sediment	68.8273	-149.75	0.0014656
ERR1668075	freshwater sediment	68.7017	-149.743	0.00112024
ERR1668146	freshwater	68.6256	-149.596	0.00288167
ERR1668183	freshwater	68.6256	-149.596	0.00143649
ERR1668218	freshwater	68.9508	-150.198	0.00234849
ERR1668219	freshwater	68.9575	-150.201	0.00116249
ERR1668220	freshwater	68.9576	-150.236	0.00492146
ERR1668228	freshwater	68.6256	-149.596	0.00108834
ERR1668231	freshwater	68.6741	-149.629	0.00164874
ERR1668232	freshwater	68.6738	-149.618	0.00337085
ERR1668233	freshwater	68.6741	-149.618	0.00339106
ERR1668236	freshwater	68.5748	-149.582	0.0030392
ERR1668237	freshwater	68.5737	-149.537	0.00473327
ERR1668247	freshwater	68.5821	-149.623	0.00304692
ERR1668251	freshwater	68.5949	-149.586	0.00105636
ERR1668252	freshwater	68.5969	-149.601	0.00585305
ERR1668257	freshwater	68.6085	-149.588	0.00427415
ERR1668261	freshwater	68.6103	-149.6	0.00219689
ERR1668283	freshwater	68.708	-149.715	0.00422037
ERR1668298	freshwater	68.9863	-149.898	0.006394
ERR1668303	freshwater	68.8731	-149.041	0.0090655
ERR1668307	freshwater	68.6254	-149.139	0.00113693
ERR1668309	freshwater	68.6254	-149.139	0.00178808
ERR1668319	freshwater	68.6256	-149.596	0.00118327
ERR1668323	freshwater	68.5858	-149.622	0.00398457
ERR1668329	freshwater	68.5969	-149.601	0.00292722
ERR1668355	freshwater	68.6	-149.576	0.0142526
ERR1668356	freshwater	68.6	-149.576	0.0112138
ERR1668357	freshwater	68.6015	-149.579	0.0112328
ERR1668389	freshwater	68.622	-149.591	0.0022992
ERR1668434	freshwater	68.6738	-149.618	0.00127432
ERR1668506	freshwater	68.5858	-149.622	0.00700105
ERR1668511	freshwater	68.5913	-149.612	0.00975656
ERR1668512	freshwater	68.5969	-149.601	0.0051178
ERR1668535	freshwater sediment	68.6015	-149.579	0.00434094
ERR1668588	freshwater	68.5786	-149.621	0.00127513
ERR1668594	freshwater	68.5949	-149.586	0.0081116
ERR1668607	freshwater	68.6202	-149.568	0.00180014
ERR1668611	freshwater	68.63	-149.613	0.00126785
ERR1668612	freshwater	68.63	-149.613	0.00560178
ERR1668788	freshwater	68.6182	-149.597	0.004793
ERR1668789	freshwater	68.6184	-149.596	0.00474989
ERR1668790	freshwater	68.622	-149.591	0.00222633
ERR1668791	freshwater	68.6256	-149.596	0.00166766
ERR1668799	freshwater	68.6182	-149.597	0.00158548
ERR1668801	freshwater	68.622	-149.591	0.00253234
ERR1668821	freshwater	68.5969	-149.601	0.00819832
ERR1668826	freshwater	68.6085	-149.588	0.00811769
ERR1668830	freshwater	68.6103	-149.6	0.00226344
ERR1668832	freshwater	68.6182	-149.597	0.00186528
ERR1668834	freshwater	68.622	-149.591	0.00343692
ERR1668910	freshwater	68.5913	-149.612	0.00565408
ERR1668932	freshwater	68.5737	-149.537	0.00504899
ERR1668936	freshwater sediment	68.5737	-149.537	0.00298946
ERR1668943	freshwater	68.6	-149.576	0.00384095
ERR1668944	freshwater	68.6	-149.576	0.0113385
ERR1668964	freshwater	68.6738	-149.618	0.00255873
ERR1668966	freshwater	68.6777	-149.624	0.00128725
ERR1668967	freshwater	68.6182	-149.597	0.00176793
ERR1668969	freshwater	68.622	-149.591	0.00419055
ERR1668973	freshwater	68.574	-149.584	0.00136317
ERR1668974	freshwater	68.5748	-149.582	0.00482699
ERR1668983	freshwater	68.5786	-149.621	0.00566728
ERR1668990	freshwater	68.5969	-149.601	0.00719714
ERR1668995	freshwater	68.6085	-149.588	0.00497404
ERR1668999	freshwater	68.6103	-149.6	0.00145609
ERR1669003	freshwater	68.622	-149.591	0.00390923
ERR1669004	freshwater	68.6256	-149.596	0.00134569
ERR1669005	freshwater	68.6256	-149.596	0.0015606
ERR1669016	freshwater	68.6182	-149.597	0.00173817
ERR1669017	freshwater	68.6184	-149.596	0.00119827
ERR1669018	freshwater	68.622	-149.591	0.00327976
ERR1669019	freshwater	68.6256	-149.596	0.00258242
ERR1669026	freshwater	68.5737	-149.537	0.0021415
ERR1669040	freshwater	68.5949	-149.586	0.0025441
ERR1669041	freshwater	68.5969	-149.601	0.00514699
ERR1669046	freshwater	68.6085	-149.588	0.0018781
ERR1669050	freshwater	68.6103	-149.6	0.00730135
ERR1669052	freshwater	68.6182	-149.597	0.00258054
ERR1669053	freshwater	68.6184	-149.596	0.00436122
ERR1669054	freshwater	68.622	-149.591	0.00349351
ERR1669057	freshwater	68.6738	-149.618	0.00210634
ERR1669071	freshwater	68.6256	-149.596	0.00571214
ERR1669072	freshwater	70.1928	-148.428	0.00360297
ERR1669073	freshwater	70.1928	-148.428	0.0031381
ERR1669078	freshwater	68.6256	-149.596	0.00565195
ERR1669120	freshwater	68.6085	-149.588	0.00382817
ERR1669122	freshwater	68.6182	-149.597	0.00169451
ERR1669123	freshwater	68.6184	-149.596	0.00115191
ERR1669124	freshwater	68.622	-149.591	0.00229801
ERR1669125	freshwater	68.6256	-149.596	0.00108038
ERR1669129	freshwater	68.6256	-149.596	0.0037009
ERR1669131	freshwater	68.6738	-149.618	0.0017066
ERR1669132	freshwater	68.6085	-149.588	0.00506322
ERR1669134	freshwater	68.6182	-149.597	0.00373032
ERR1669136	freshwater	68.622	-149.591	0.00202722
ERR1669142	freshwater	68.6256	-149.596	0.00359851
ERR1669145	freshwater	68.5737	-149.537	0.00407957
ERR1669153	freshwater	68.5786	-149.621	0.0010978
ERR1669156	freshwater	68.5842	-149.584	0.00278433
ERR1669164	freshwater	68.6085	-149.588	0.0029135
ERR1669168	freshwater	68.6103	-149.6	0.00142952
ERR1669170	freshwater	68.6182	-149.597	0.00363236
ERR1669172	freshwater	68.622	-149.591	0.00231232
ERR1669173	freshwater	68.6256	-149.596	0.00273552
ERR1669174	freshwater	68.6256	-149.596	0.00183182
ERR1669179	freshwater	68.6256	-149.596	0.00414995
ERR1669181	freshwater	68.6738	-149.618	0.00202534
ERR1669183	freshwater	68.6738	-149.618	0.00163907
ERR1669184	freshwater	68.6113	-149.59	0.00741823
ERR1669186	freshwater	68.6182	-149.597	0.00379117
ERR1669188	freshwater	68.622	-149.591	0.00546783
ERR1669189	freshwater	68.6256	-149.596	0.00231515
ERR1669192	freshwater	68.6256	-149.596	0.00414862
ERR1669237	freshwater	68.6085	-149.588	0.00533493
ERR1669239	freshwater	68.6182	-149.597	0.00422355
ERR1669240	freshwater	68.6184	-149.596	0.0013743
ERR1669241	freshwater	68.622	-149.591	0.00387071
ERR1669245	freshwater	68.6256	-149.596	0.00191846
ERR1669249	freshwater	68.5858	-149.622	0.00420762
ERR1669251	freshwater	68.5858	-149.622	0.00174986
ERR1669258	freshwater	68.5913	-149.612	0.0034779
ERR1669274	freshwater	68.5737	-149.537	0.00249758
ERR1669275	freshwater	68.5737	-149.537	0.00253456
ERR1669281	freshwater	68.6	-149.576	0.00581182
ERR1669282	freshwater	68.6	-149.576	0.00900745
ERR1669283	freshwater	68.6015	-149.579	0.00528904
ERR1669284	freshwater	68.6015	-149.579	0.00147547
ERR1669290	freshwater	68.6085	-149.588	0.00318835
ERR1669292	freshwater	68.6085	-149.588	0.00480423
ERR1669293	soil	68.6085	-149.588	0.00105655
ERR1669298	freshwater	68.5858	-149.622	0.00718283
ERR1669299	freshwater	68.5858	-149.622	0.00132435
ERR1669307	freshwater	68.5737	-149.537	0.00134491
ERR1669308	freshwater	68.6085	-149.588	0.00331944
ERR1669311	freshwater	68.5969	-149.601	0.00178923
ERR1669323	freshwater	68.6738	-149.618	0.00122812
ERR1669324	freshwater	68.6777	-149.624	0.00463315
ERR1669325	freshwater	68.6085	-149.588	0.00626039
ERR1669327	freshwater	68.6182	-149.597	0.00353174
ERR1669328	freshwater	68.6184	-149.596	0.00108175
ERR1669330	freshwater	68.6256	-149.596	0.0023298
ERR1669342	freshwater	68.5737	-149.537	0.00444977
ERR1669353	freshwater	68.5842	-149.584	0.00126201
ERR1669361	freshwater	68.6085	-149.588	0.0074459
ERR1669365	freshwater	68.6103	-149.6	0.00479726
ERR1669367	freshwater	68.6182	-149.597	0.00396432
ERR1669368	freshwater	68.6184	-149.596	0.00216159
ERR1669369	freshwater	68.622	-149.591	0.00476336
ERR1669370	freshwater	68.6256	-149.596	0.00417519
ERR1669373	freshwater	68.6777	-149.624	0.00295806
ERR1669378	freshwater	68.6256	-149.596	0.00395604
ERR1669381	freshwater	68.6256	-149.596	0.00104645
ERR1669394	freshwater	68.234	18.8232	0.0018281
ERR1669412	marine sediment	70.1055	-143.503	0.00748737
ERR1669414	marine sediment	70.1096	-143.427	0.00620542
ERR1669416	marine sediment	70.1162	-143.379	0.00217464
ERR1669426	marine sediment	70.0863	-143.63	0.00879296
ERR1669428	marine sediment	70.1008	-143.578	0.0100664
ERR1669450	marine sediment	70.0757	-145.529	0.00509821
ERR1669451	freshwater	70.0557	-144.122	0.00443859
ERR1669452	freshwater	70.0797	-144.001	0.00528059
ERR1669453	marine sediment	70.0562	-144.141	0.00267499
ERR1669455	marine sediment	70.0758	-144.084	0.00394301
ERR1669457	marine sediment	70.0558	-144.148	0.00489805
ERR1669461	marine sediment	69.6344	-141.267	0.00547945
ERR1669463	marine water	69.6598	-141.34	0.00193247
ERR1669469	marine sediment	69.6828	-141.413	0.00188718
ERR1669474	marine sediment	70.0554	-144.154	0.00244444
ERR1669476	marine sediment	70.0791	-143.972	0.00214928
ERR1669478	marine sediment	70.0818	-144.025	0.0022564
ERR1669483	marine sediment	70.1248	-143.303	0.00369403
ERR1669484	marine sediment	70.1272	-143.241	0.00422024
ERR1669485	marine sediment	70.1196	-143.328	0.00248407
ERR1669486	marine sediment	70.116	-143.339	0.00286473
ERR1669487	marine sediment	70.1282	-143.256	0.00176481
ERR1653407	marine sediment	50.338	-4.148	0.00222504
ERR1653408	marine sediment	50.338	-4.148	0.0012775
ERR1653409	marine sediment	50.338	-4.148	0.00235049
ERR1653411	marine sediment	50.338	-4.148	0.00178991
ERR1653412	marine sediment	50.338	-4.148	0.00200024
ERR1653413	marine sediment	50.338	-4.148	0.00121492
ERR1653415	marine sediment	50.338	-4.148	0.00288744
ERR1653416	marine sediment	50.338	-4.148	0.00223652
ERR1653417	marine sediment	50.338	-4.148	0.00322753
ERR1653418	marine sediment	50.338	-4.148	0.0112251
ERR1653419	marine sediment	50.338	-4.148	0.00135758
ERR1653420	marine sediment	50.338	-4.148	0.0158737
ERR1653421	marine sediment	50.338	-4.148	0.00196069
ERR1653422	marine sediment	50.338	-4.148	0.00124348
ERR1653423	marine sediment	50.338	-4.148	0.0018006
ERR1653424	marine sediment	50.338	-4.148	0.00398486
ERR1653427	marine sediment	50.338	-4.148	0.00314447
ERR1653431	marine sediment	50.338	-4.148	0.0122358
ERR1653432	marine sediment	50.338	-4.148	0.00215178
ERR1653433	marine sediment	50.338	-4.148	0.0017267
ERR1653434	marine sediment	50.338	-4.148	0.00201773
ERR1653435	marine sediment	50.338	-4.148	0.00184038
ERR1653436	marine sediment	50.338	-4.148	0.0034901
ERR1653437	marine sediment	50.338	-4.148	0.0138596
ERR1653438	marine sediment	50.338	-4.148	0.00153509
ERR1653440	marine sediment	50.338	-4.148	0.00266557
ERR1653442	marine sediment	50.338	-4.148	0.0019049
ERR1653443	marine sediment	50.338	-4.148	0.0012076
ERR1653444	marine sediment	50.338	-4.148	0.00145838
ERR1653445	marine sediment	50.338	-4.148	0.0010899
ERR1653448	marine sediment	50.338	-4.148	0.00207373
ERR1653449	marine sediment	50.338	-4.148	0.00112707
ERR1653451	marine sediment	50.338	-4.148	0.00405189
ERR1653452	marine sediment	50.338	-4.148	0.00235285
ERR1653454	marine sediment	50.338	-4.148	0.00171402
ERR1653456	marine sediment	50.338	-4.148	0.00138115
ERR1653461	marine sediment	50.338	-4.148	0.00161897
ERR1653468	marine sediment	50.338	-4.148	0.0020393
ERR1653474	marine sediment	50.338	-4.148	0.00108349
ERR1653475	marine sediment	50.338	-4.148	0.0020402
ERR1653477	marine sediment	50.338	-4.148	0.00230887
ERR1653484	marine sediment	50.338	-4.148	0.00143715
ERR1653489	marine sediment	50.338	-4.148	0.00122494
ERR1653490	marine sediment	50.338	-4.148	0.00163269
ERR1653493	marine sediment	50.338	-4.148	0.00107416
ERR1653495	marine sediment	50.338	-4.148	0.00173216
ERR1653499	marine sediment	50.338	-4.148	0.00104002
ERR1653594	marine sediment	50.338	-4.148	0.0051344
ERR1653597	marine sediment	50.338	-4.148	0.00506955
ERR1653599	marine sediment	50.338	-4.148	0.00177506
ERR1653600	marine sediment	50.338	-4.148	0.00130477
ERR1653601	marine sediment	50.338	-4.148	0.00153177
ERR1653603	marine sediment	50.338	-4.148	0.00557539
ERR1653606	marine sediment	50.338	-4.148	0.00171535
ERR1653607	marine sediment	50.338	-4.148	0.007834
ERR1653608	marine sediment	50.338	-4.148	0.00956488
ERR1653610	marine sediment	50.338	-4.148	0.00604524
ERR1653617	marine sediment	50.338	-4.148	0.0119256
ERR1653618	marine sediment	50.338	-4.148	0.00627319
ERR1653619	marine sediment	50.338	-4.148	0.0093451
ERR1653620	marine sediment	50.338	-4.148	0.00891542
ERR1653621	marine sediment	50.338	-4.148	0.00108263
ERR1653622	marine sediment	50.338	-4.148	0.00364466
ERR1653623	marine sediment	50.338	-4.148	0.00291518
ERR1653625	marine sediment	50.338	-4.148	0.00123557
ERR1653626	marine sediment	50.338	-4.148	0.00698123
ERR1653627	marine sediment	50.338	-4.148	0.00104858
ERR1653628	marine sediment	50.338	-4.148	0.00136536
ERR1653629	marine sediment	50.338	-4.148	0.0118522
ERR1653630	marine sediment	50.338	-4.148	0.0132346
ERR1653631	marine sediment	50.338	-4.148	0.0115271
ERR1653632	marine sediment	50.338	-4.148	0.011409
ERR1653633	marine sediment	50.338	-4.148	0.0161798
ERR1653634	marine sediment	50.338	-4.148	0.00172877
ERR1653635	marine sediment	50.338	-4.148	0.00170854
ERR1653640	marine sediment	50.338	-4.148	0.00301506
ERR1653642	marine sediment	50.338	-4.148	0.00375955
ERR1653643	marine sediment	50.338	-4.148	0.00178835
ERR1653644	marine sediment	50.338	-4.148	0.00271529
ERR1653647	marine sediment	50.338	-4.148	0.00110044
ERR1653649	marine sediment	50.338	-4.148	0.00109137
ERR1653651	marine sediment	50.338	-4.148	0.0127676
ERR1653652	marine sediment	50.338	-4.148	0.0134296
ERR1653653	marine sediment	50.338	-4.148	0.0107478
ERR1653655	marine sediment	50.338	-4.148	0.0132821
ERR1653656	marine sediment	50.338	-4.148	0.00393366
ERR1653657	marine sediment	50.338	-4.148	0.00102232
ERR1653659	marine sediment	50.338	-4.148	0.011026
ERR1653660	marine sediment	50.338	-4.148	0.0112984
ERR1653661	marine sediment	50.338	-4.148	0.0117738
ERR1653662	marine sediment	50.338	-4.148	0.00744188
ERR1653663	marine sediment	50.338	-4.148	0.00747603
ERR1653665	marine sediment	50.338	-4.148	0.00338072
ERR1653668	marine sediment	50.338	-4.148	0.00200438
ERR1653671	marine sediment	50.338	-4.148	0.0011972
ERR1653673	marine sediment	50.338	-4.148	0.00301585
ERR1653674	marine sediment	50.338	-4.148	0.0130098
ERR1653675	marine sediment	50.338	-4.148	0.00454913
ERR1653676	marine sediment	50.338	-4.148	0.0140561
ERR1653678	marine sediment	50.338	-4.148	0.00535134
ERR1653679	marine sediment	50.338	-4.148	0.0109618
ERR1653680	marine sediment	50.338	-4.148	0.0130851
ERR1653681	marine sediment	50.338	-4.148	0.00720746
ERR1653682	marine sediment	50.338	-4.148	0.00672151
ERR1653503	marine sediment	50.338	-4.148	0.00146054
ERR1653504	marine sediment	50.338	-4.148	0.00106294
ERR1653506	marine sediment	50.338	-4.148	0.00288246
ERR1653507	marine sediment	50.338	-4.148	0.00217862
ERR1653508	marine sediment	50.338	-4.148	0.00100965
ERR1653511	marine sediment	50.338	-4.148	0.00497778
ERR1653512	marine sediment	50.338	-4.148	0.00545139
ERR1653516	marine sediment	50.338	-4.148	0.0041292
ERR1653518	marine sediment	50.338	-4.148	0.00198063
ERR1653520	marine sediment	50.338	-4.148	0.00644984
ERR1653521	marine sediment	50.338	-4.148	0.00300746
ERR1653522	marine sediment	50.338	-4.148	0.00494952
ERR1653525	marine sediment	50.338	-4.148	0.00541337
ERR1653526	marine sediment	50.338	-4.148	0.00335503
ERR1653530	marine sediment	50.338	-4.148	0.0159493
ERR1653531	marine sediment	50.338	-4.148	0.00479168
ERR1653534	marine sediment	50.338	-4.148	0.00583641
ERR1653535	marine sediment	50.338	-4.148	0.00232581
ERR1653537	marine sediment	50.338	-4.148	0.00646973
ERR1653540	marine sediment	50.338	-4.148	0.00798594
ERR1653541	marine sediment	50.338	-4.148	0.0120499
ERR1653542	marine sediment	50.338	-4.148	0.0116998
ERR1653546	marine sediment	50.338	-4.148	0.00367739
ERR1653547	marine sediment	50.338	-4.148	0.00422725
ERR1653549	marine sediment	50.338	-4.148	0.0017682
ERR1653550	marine sediment	50.338	-4.148	0.00213376
ERR1653551	marine sediment	50.338	-4.148	0.0029157
ERR1653552	marine sediment	50.338	-4.148	0.00193982
ERR1653554	marine sediment	50.338	-4.148	0.00181157
ERR1653555	marine sediment	50.338	-4.148	0.00548897
ERR1653559	marine sediment	50.338	-4.148	0.00286662
ERR1653560	marine sediment	50.338	-4.148	0.00266824
ERR1653561	marine sediment	50.338	-4.148	0.00411589
ERR1653562	marine sediment	50.338	-4.148	0.0026037
ERR1653564	marine sediment	50.338	-4.148	0.0018997
ERR1653565	marine sediment	50.338	-4.148	0.00436285
ERR1653566	marine sediment	50.338	-4.148	0.00327985
ERR1653567	marine sediment	50.338	-4.148	0.00655352
ERR1653568	marine sediment	50.338	-4.148	0.00203134
ERR1653573	marine sediment	50.338	-4.148	0.0020932
ERR1653575	marine sediment	50.338	-4.148	0.00329578
ERR1653578	marine sediment	50.338	-4.148	0.00301278
ERR1653579	marine sediment	50.338	-4.148	0.00398675
ERR1653580	marine sediment	50.338	-4.148	0.0014925
ERR1653582	marine sediment	50.338	-4.148	0.00393864
ERR1653586	marine sediment	50.338	-4.148	0.0101705
ERR1653588	marine sediment	50.338	-4.148	0.00891035
ERR1653589	marine sediment	50.338	-4.148	0.00952055
ERR1653590	marine sediment	50.338	-4.148	0.00151483
ERR1653591	marine sediment	50.338	-4.148	0.0016558
ERR1753873	freshwater	55.906	-3.204	0.00127584
ERR1753884	freshwater	55.906	-3.204	0.00118437
ERR1753889	freshwater	55.905	-3.204	0.00127048
ERR1753893	freshwater	55.905	-3.204	0.00107867
ERR1753896	freshwater	55.905	-3.204	0.00148287
ERR1753907	freshwater	55.905	-3.204	0.00123118
ERR1753912	freshwater	55.905	-3.204	0.00274138
ERR1753916	freshwater	55.905	-3.204	0.0017121
ERR1753924	freshwater	55.905	-3.204	0.00167128
ERR1753926	freshwater	55.905	-3.204	0.00150415
ERR1753965	sand	55.873	-4.284	0.0010562
ERR1753972	sand	55.873	-4.284	0.00121228
ERR1754023	sand	55.873	-4.284	0.00141506
ERR1754076	sand	55.873	-4.284	0.00175147
ERR1754077	sand	55.873	-4.284	0.00147021
ERR1754081	sand	55.873	-4.284	0.00138352
ERR1754085	sand	55.873	-4.284	0.00161637
ERR1754093	sand	55.873	-4.284	0.0012077
ERR1754094	sand	55.873	-4.284	0.00148008
ERR1754095	sand	55.873	-4.284	0.00102432
ERR1754223	sand	55.906	-3.204	0.00157948
ERR1754227	sand	55.906	-3.204	0.0077664
ERR1754229	sand	55.906	-3.204	0.00134315
ERR1754233	sand	55.906	-3.204	0.00125955
ERR1754237	sand	55.906	-3.204	0.00399723
ERR1754240	sand	55.906	-3.204	0.00111534
ERR1754243	sand	55.906	-3.204	0.00126618
ERR1754244	sand	55.906	-3.204	0.00136973
ERR1754247	sand	55.906	-3.204	0.00395167
ERR1754249	sand	55.906	-3.204	0.00105288
ERR1754250	sand	55.906	-3.204	0.0010652
ERR1754253	sand	55.906	-3.204	0.00109192
ERR1754257	sand	55.906	-3.204	0.00923616
ERR1754259	sand	55.906	-3.204	0.00185357
ERR1754260	sand	55.906	-3.204	0.00153569
ERR1754262	sand	55.906	-3.204	0.00147328
ERR1754263	sand	55.906	-3.204	0.00170329
ERR1754264	sand	55.906	-3.204	0.00100736
ERR1754266	sand	55.906	-3.204	0.00237839
ERR1754268	sand	55.906	-3.204	0.00134655
ERR1754269	sand	55.906	-3.204	0.00104194
ERR1754273	sand	55.906	-3.204	0.00155242
ERR1754278	sand	55.906	-3.204	0.00125549
ERR1754282	sand	55.906	-3.204	0.00134146
ERR1754286	sand	55.906	-3.204	0.00801925
ERR1754288	sand	55.906	-3.204	0.00132351
ERR1754289	sand	55.906	-3.204	0.00128783
ERR1754292	sand	55.906	-3.204	0.00145713
ERR1754293	sand	55.906	-3.204	0.00163732
ERR1754297	sand	55.906	-3.204	0.00158611
ERR1754299	sand	55.906	-3.204	0.0013482
ERR1754301	sand	55.906	-3.204	0.00129366
ERR1754304	sand	55.906	-3.204	0.00231757
ERR1754306	sand	55.906	-3.204	0.00127179
ERR1754316	sand	55.906	-3.204	0.00147532
ERR1754319	sand	55.906	-3.204	0.0023028
ERR1754321	sand	55.906	-3.204	0.00138339
ERR1754331	sand	55.906	-3.204	0.00163054
ERR1754334	sand	55.906	-3.204	0.00290311
ERR1754336	sand	55.906	-3.204	0.00180593
ERR1754341	sand	55.906	-3.204	0.0010938
ERR1754342	sand	55.906	-3.204	0.00126401
ERR1754347	sand	55.906	-3.204	0.00124458
ERR1754351	sand	55.906	-3.204	0.00107044
ERR1754362	sand	55.906	-3.204	0.00160613
ERR1754364	sand	55.906	-3.204	0.00217973
ERR1754366	sand	55.906	-3.204	0.00300231
ERR1754371	sand	55.906	-3.204	0.00140842
ERR1754372	sand	55.906	-3.204	0.00110539
ERR1754374	sand	55.906	-3.204	0.00105601
ERR1754377	sand	55.906	-3.204	0.00287715
ERR1754379	sand	55.906	-3.204	0.00105704
ERR1754384	sand	55.906	-3.204	0.00168488
ERR1754386	sand	55.906	-3.204	0.00169
ERR1754387	sand	55.906	-3.204	0.00108386
ERR1754389	sand	55.906	-3.204	0.00102265
ERR1754391	sand	55.906	-3.204	0.00107887
ERR1754392	sand	55.906	-3.204	0.00120801
ERR1754394	sand	55.906	-3.204	0.00206227
ERR1754407	sand	55.906	-3.204	0.00271117
ERR1754414	sand	55.906	-3.204	0.00175043
ERR1754417	sand	55.906	-3.204	0.00101699
ERR1754437	sand	55.905	-3.204	0.00144165
ERR1754439	sand	55.905	-3.204	0.00100786
ERR1754440	sand	55.905	-3.204	0.00114883
ERR1754441	sand	55.905	-3.204	0.00156569
ERR1754442	sand	55.905	-3.204	0.0014492
ERR1754448	sand	55.905	-3.204	0.00132395
ERR1754453	sand	55.905	-3.204	0.0016313
ERR1754456	sand	55.905	-3.204	0.0013715
ERR1754457	sand	55.905	-3.204	0.00161521
ERR1754458	sand	55.905	-3.204	0.00167746
ERR1754460	sand	55.905	-3.204	0.0059916
ERR1754463	sand	55.905	-3.204	0.00181006
ERR1754467	sand	55.905	-3.204	0.00145219
ERR1754469	sand	55.905	-3.204	0.00161297
ERR1754471	sand	55.905	-3.204	0.00107569
ERR1754472	sand	55.905	-3.204	0.00359061
ERR1754474	sand	55.905	-3.204	0.00119219
ERR1754476	sand	55.905	-3.204	0.0047777
ERR1754478	sand	55.905	-3.204	0.00195104
ERR1754479	sand	55.905	-3.204	0.00233268
ERR1754480	sand	55.905	-3.204	0.00103763
ERR1754481	sand	55.905	-3.204	0.00101414
ERR1754484	sand	55.905	-3.204	0.00323469
ERR1754486	sand	55.905	-3.204	0.00108119
ERR1754487	sand	55.905	-3.204	0.00100243
ERR1754489	sand	55.905	-3.204	0.00200761
ERR1754491	sand	55.905	-3.204	0.00755791
ERR1754500	sand	55.905	-3.204	0.00164455
ERR1754502	sand	55.905	-3.204	0.00146076
ERR1754503	sand	55.905	-3.204	0.00413205
ERR1754505	sand	55.905	-3.204	0.00104785
ERR1754507	sand	55.905	-3.204	0.00230506
ERR1754509	sand	55.905	-3.204	0.00205953
ERR1754510	sand	55.905	-3.204	0.00401131
ERR1754514	sand	55.905	-3.204	0.00143649
ERR1754516	sand	55.905	-3.204	0.00101284
ERR1754518	sand	55.905	-3.204	0.00181916
ERR1754520	sand	55.905	-3.204	0.00350696
ERR1754523	sand	55.905	-3.204	0.00266883
ERR1754525	sand	55.905	-3.204	0.00165274
ERR1754527	sand	55.905	-3.204	0.0010138
ERR1754528	sand	55.905	-3.204	0.00123084
ERR1754530	sand	55.905	-3.204	0.00214915
ERR1754532	sand	55.905	-3.204	0.00149792
ERR1754537	sand	55.905	-3.204	0.0018692
ERR1754539	sand	55.905	-3.204	0.00608534
ERR1754542	sand	55.905	-3.204	0.00122169
ERR1754549	sand	55.905	-3.204	0.001389
ERR1754550	sand	55.905	-3.204	0.00144429
ERR1754551	sand	55.905	-3.204	0.00344877
ERR1754552	sand	55.905	-3.204	0.00252695
ERR1754557	sand	55.905	-3.204	0.00146507
ERR1754558	sand	55.905	-3.204	0.00675526
ERR1754560	sand	55.905	-3.204	0.00176064
ERR1754562	sand	55.905	-3.204	0.00105896
ERR1754587	sand	55.905	-3.203	0.0013146
ERR1754592	sand	55.905	-3.203	0.00100035
ERR1754602	sand	55.905	-3.203	0.00154325
ERR1754607	sand	55.905	-3.203	0.00208446
ERR1754616	sand	55.905	-3.203	0.00150769
ERR1754618	sand	55.905	-3.203	0.00195607
ERR1754622	sand	55.905	-3.203	0.00139204
ERR1754628	sand	55.905	-3.203	0.00182614
ERR1754632	sand	55.905	-3.203	0.00117979
ERR1754637	sand	55.905	-3.203	0.00574893
ERR1754640	sand	55.905	-3.203	0.00105958
ERR1754645	sand	55.905	-3.203	0.00119523
ERR1754646	sand	55.905	-3.203	0.00188419
ERR1754647	sand	55.905	-3.203	0.00172612
ERR1754649	sand	55.905	-3.203	0.0011726
ERR1754659	sand	55.905	-3.203	0.00142631
ERR1754660	sand	55.905	-3.203	0.00308969
ERR1754666	sand	55.905	-3.203	0.00233051
ERR1754672	sand	55.905	-3.203	0.0019755
ERR1754676	sand	55.905	-3.203	0.00123303
ERR1754690	sand	55.905	-3.203	0.00159416
ERR1754691	sand	55.905	-3.203	0.00134811
ERR1754692	sand	55.905	-3.203	0.00190273
ERR1754696	sand	55.905	-3.203	0.0020181
ERR1754702	sand	55.905	-3.203	0.0011333
ERR1754723	sand	55.905	-3.204	0.00204323
ERR1754736	sand	55.905	-3.204	0.00129526
ERR1754737	sand	55.905	-3.204	0.00117844
ERR1754745	sand	55.905	-3.204	0.0010597
ERR1754750	sand	55.905	-3.204	0.00154112
ERR1754751	sand	55.905	-3.204	0.00188742
ERR1754752	sand	55.905	-3.204	0.00115032
ERR1754765	sand	55.905	-3.204	0.00120792
ERR1754773	sand	55.905	-3.204	0.00104444
ERR1754775	sand	55.905	-3.204	0.00131226
ERR1754778	sand	55.905	-3.204	0.00102519
ERR1754779	sand	55.905	-3.204	0.00204462
ERR1754787	sand	55.905	-3.204	0.00125035
ERR1754791	sand	55.905	-3.204	0.00114323
ERR1754792	sand	55.905	-3.204	0.00167542
ERR1754800	sand	55.905	-3.204	0.0012521
ERR1754802	sand	55.905	-3.204	0.00195056
ERR1754806	sand	55.905	-3.204	0.00119229
ERR1754821	sand	55.905	-3.204	0.00129703
ERR1754828	sand	55.905	-3.204	0.00100359
ERR1754829	sand	55.905	-3.204	0.00158796
ERR1754831	sand	55.905	-3.204	0.00116699
ERR1520148	hydrothermal	30.1253	-42.1189	0.00742437
ERR1520149	hydrothermal	30.1253	-42.1189	0.00216624
ERR1520150	hydrothermal	30.1253	-42.1189	0.00338146
ERR1520153	hydrothermal	30.1238	-42.1206	0.00346237
ERR1520160	hydrothermal	30.1248	-42.119	0.0011989
ERR1520162	hydrothermal	30.1248	-42.119	0.0026916
ERR1520163	hydrothermal	30.1248	-42.119	0.00149017
ERR1520164	hydrothermal	30.1239	-42.1202	0.00550423
ERR1520183	hydrothermal	30.1243	-42.1187	0.00246931
ERR1520186	hydrothermal	30.1239	-42.1201	0.00238679
ERR1520195	hydrothermal	30.1243	-42.1191	0.00573951
ERR1520198	hydrothermal	30.1241	-42.12	0.00177475
ERR1520207	hydrothermal	30.1242	-42.1197	0.00341241
ERR1520208	hydrothermal	30.1242	-42.1197	0.00304166
ERR1520214	hydrothermal	30.1241	-42.1195	0.00376274
ERR1520220	marine sediment	38.862	-122.414	0.00540044
ERR1520221	marine sediment	38.862	-122.414	0.00586685
ERR1520222	marine sediment	38.862	-122.414	0.0027042
ERR1520241	marine sediment	44.597	8.7833	0.00105378
ERR1520242	marine sediment	44.597	8.7833	0.00193501
ERR1531051	freshwater sediment	45.9429	-106.949	0.00211305
ERR1531052	freshwater sediment	45.9429	-106.949	0.00227907
ERR1531053	freshwater sediment	45.9429	-106.949	0.00215254
ERR1531056	freshwater sediment	45.9429	-106.949	0.00100043
ERR1531057	freshwater sediment	45.1834	-106.74	0.00222168
ERR1531058	freshwater sediment	45.1834	-106.74	0.00223311
ERR1531059	freshwater sediment	45.1834	-106.74	0.0025019
ERR1531060	freshwater sediment	45.1834	-106.74	0.00112962
ERR1531061	freshwater sediment	45.1834	-106.74	0.002253
ERR1531062	freshwater sediment	45.1834	-106.74	0.00163372
ERR1531063	freshwater sediment	45.9429	-106.949	0.00168003
ERR1531064	freshwater sediment	45.9429	-106.949	0.0015116
ERR1531065	freshwater sediment	45.9429	-106.949	0.00207481
ERR1531066	freshwater sediment	45.9429	-106.949	0.00277732
ERR1531068	freshwater sediment	45.9429	-106.949	0.00149953
ERR1531070	freshwater sediment	45.9429	-106.949	0.00103567
ERR1531071	freshwater sediment	45.4143	-106.441	0.00175383
ERR1531072	freshwater sediment	45.4143	-106.441	0.00176805
ERR1531073	freshwater sediment	45.4143	-106.441	0.00481935
ERR1531074	freshwater sediment	45.4143	-106.441	0.00149767
[truncated: 165 more rows]

## Sheet: Fig1b
Fig1b
	PD_whole_tree	biotope
SRR1955438	2.59611	freshwater sediment
SRR1955334	3.02186	freshwater sediment
SRR5858935	6.10051	freshwater
SRR2002423	6.96586	Saltmarshes
SRR2002422	5.15761	Saltmarshes
SRR2002421	6.94618	Saltmarshes
SRR2002410	7.31635	Saltmarshes
SRR2002409	3.90492	Saltmarshes
SRR2002408	7.24044	Saltmarshes
SRR2002407	7.30811	Saltmarshes
SRR2002406	6.98514	Saltmarshes
SRR2002375	6.2298	Saltmarshes
ERR1544668	1.59603	marine sediment
ERR1544669	2.47909	marine sediment
ERR1544670	2.30071	marine sediment
ERR1544671	2.20683	marine sediment
ERR1544672	1.8688	marine sediment
ERR1544673	1.87996	marine sediment
ERR1544674	2.04329	marine sediment
ERR1544675	2.80742	marine sediment
ERR1544676	1.85922	marine sediment
ERR1544677	2.32769	marine sediment
ERR1544678	2.71646	marine sediment
ERR1544679	2.33891	marine sediment
ERR1544680	2.8813	marine sediment
ERR1544681	2.80687	marine sediment
ERR1544682	2.48345	marine sediment
ERR1544683	2.79115	marine sediment
ERR1544684	2.49031	marine sediment
ERR1544685	2.75774	marine sediment
ERR1544686	3.25726	marine sediment
ERR1544687	2.67205	marine sediment
ERR1544688	2.35993	marine sediment
ERR1544689	2.73125	marine sediment
ERR1544690	2.95078	marine sediment
ERR1544691	2.47679	marine sediment
ERR1544692	3.3247	marine sediment
ERR1544693	1.67542	marine sediment
ERR1544694	3.40647	marine sediment
ERR1544695	3.1709	marine sediment
ERR1544696	3.26619	marine sediment
ERR1544697	2.95755	marine sediment
SRR1613310	1.58734	freshwater sediment
SRR1583247	3.9364	marine sediment
SRR1583246	4.31623	marine sediment
SRR1583245	3.72896	marine sediment
SRR1583241	2.09759	marine sediment
SRR1583239	1.44825	marine sediment
SRR1583236	2.70582	marine sediment
SRR1583235	4.41198	marine sediment
SRR1583232	5.14016	marine sediment
SRR1583231	4.67554	marine sediment
SRR1583230	4.85771	marine sediment
SRR1583228	4.09667	marine sediment
SRR1583227	5.18476	marine sediment
SRR1583226	6.25224	marine sediment
SRR1583225	6.31489	marine sediment
SRR1583224	6.28778	marine sediment
SRR1583223	7.0122	marine sediment
SRR1583222	6.12523	marine sediment
SRR1583220	7.95823	marine sediment
SRR1583219	9.45506	marine sediment
SRR1583218	8.40629	marine sediment
SRR1583217	4.81956	marine sediment
SRR1583216	7.49848	marine sediment
SRR1583215	8.04989	marine sediment
SRR1583214	5.36009	marine sediment
SRR1583213	5.81403	marine sediment
YX30	4.51021	mangrove
YX28	4.2015	mangrove
YX26	4.60805	mangrove
YX19	2.2606	mangrove
YX18	1.6655	mangrove
XMD9	2.00404	mangrove
XMD2	2.83683	mangrove
XMD11	3.11981	mangrove
XMD1	2.84801	mangrove
SZ83	6.40134	mangrove
SZ81	5.89007	mangrove
YX25	3.80088	mangrove
YX24	3.41719	mangrove
YX22	3.32965	mangrove
YX21	2.68114	mangrove
YX20	2.96539	mangrove
YX16	1.94938	mangrove
XMD8	3.0453	mangrove
XMD12	2.30794	mangrove
ERR1559125	1.03267	soil
YX29	4.40896	mangrove
YX27	3.79472	mangrove
SZ84	4.63797	mangrove
SZ82	3.79073	mangrove
SZ80	3.87856	mangrove
XMD7	2.70989	mangrove
XMD6	4.08217	mangrove
XMD5	3.30212	mangrove
XMD4	2.50946	mangrove
XMD3	3.32768	mangrove
XMD10	2.64938	mangrove
ERR1669426	5.62571	marine sediment
SZ78	4.92262	mangrove
SZ76	4.36689	mangrove
SZ74	3.82292	mangrove
LZ66	3.0347	mangrove
ERR1669463	2.81902	marine water
ERR1669416	1.5347	marine sediment
ERR1669461	4.93849	marine sediment
SRR1955335	3.15351	freshwater sediment
ERR1669469	2.36226	marine sediment
SZ79	6.55463	mangrove
SZ77	6.8699	mangrove
SZ75	5.06214	mangrove
ERR1669412	4.62161	marine sediment
ERR1669428	5.60278	marine sediment
SRR1583210	6.46087	marine sediment
LZ65	4.29308	mangrove
LZ58	2.52275	mangrove
ERR1669414	4.50912	marine sediment
ERR1653437	6.0796	marine sediment
ERR1653438	2.46886	marine sediment
ERR1653440	3.32255	marine sediment
ERR1653442	2.30443	marine sediment
ERR1653493	2.46637	marine sediment
ERR1653407	3.32801	marine sediment
ERR1653408	2.26179	marine sediment
ERR1653409	4.02993	marine sediment
ERR1653411	3.18405	marine sediment
ERR1653412	3.18066	marine sediment
ERR1653417	2.90482	marine sediment
ERR1653418	7.14058	marine sediment
ERR1653419	2.28905	marine sediment
ERR1653420	7.25506	marine sediment
ERR1653421	3.53202	marine sediment
ERR1653422	2.14296	marine sediment
ERR1653423	2.6942	marine sediment
ERR1653424	3.56945	marine sediment
ERR1653427	4.0398	marine sediment
ERR1653431	7.18606	marine sediment
ERR1653432	3.52547	marine sediment
ERR1653433	3.05763	marine sediment
ERR1653434	3.03311	marine sediment
ERR1653435	2.51033	marine sediment
ERR1653436	4.35877	marine sediment
ERR1653448	3.48406	marine sediment
ERR1653449	2.61602	marine sediment
ERR1653451	4.79506	marine sediment
ERR1653452	3.58026	marine sediment
ERR1653454	2.51542	marine sediment
ERR1653456	2.81256	marine sediment
ERR1653461	2.6141	marine sediment
ERR1653484	2.33964	marine sediment
ERR1653489	2.84813	marine sediment
ERR1653490	3.438	marine sediment
ERR1653495	2.59878	marine sediment
ERR1653413	1.9874	marine sediment
ERR1653415	3.48761	marine sediment
ERR1653416	3.63896	marine sediment
ERR1653443	2.54583	marine sediment
ERR1653444	2.37076	marine sediment
ERR1653445	1.73101	marine sediment
ERR1653468	2.74617	marine sediment
ERR1653474	1.46682	marine sediment
ERR1653475	3.0608	marine sediment
ERR1653477	3.41864	marine sediment
ERR1653499	2.285	marine sediment
SRR1955336	3.98354	freshwater sediment
SRR2002374	5.09093	Saltmarshes
ERR1558077	2.12277	soil
ERR1557980	3.13155	marine sediment
ERR1557981	3.33292	marine water
ERR1557984	3.85678	marine water
ERR1557985	3.15023	marine sediment
ERR1557992	3.53181	saline environment
ERR1557994	2.25392	saline environment
ERR1545572	2.3721	marine sediment
ERR1545579	1.64817	marine sediment
ERR1545581	1.33307	marine sediment
ERR1545583	1.36924	marine sediment
ERR1545586	1.90497	marine sediment
ERR1545588	1.44915	marine sediment
ERR1545589	1.37078	marine sediment
ERR1545598	1.43735	marine sediment
ERR1545607	1.63741	marine sediment
ERR1545608	1.76079	marine sediment
ERR1545609	1.02482	marine sediment
ERR1545610	1.0045	marine sediment
ERR1545612	1.72072	marine sediment
ERR1545613	1.12646	marine sediment
ERR1545614	3.77439	marine sediment
ERR1545615	1.7614	marine sediment
ERR1545616	1.6325	marine sediment
ERR1545618	1.11922	marine sediment
ERR1545619	1.05996	marine sediment
ERR1545620	4.50215	marine sediment
ERR1545621	4.61391	marine sediment
ERR1545622	1.31378	marine sediment
ERR1545623	1.38991	marine sediment
ERR1545624	1.81522	marine sediment
ERR1545625	3.81741	marine sediment
ERR1545626	2.08344	marine sediment
ERR1545631	1.34566	marine sediment
ERR1545632	2.10449	marine sediment
ERR1545633	2.18713	marine sediment
ERR1545635	1.15888	marine sediment
ERR1545636	1.74729	marine sediment
ERR1545637	1.37358	marine sediment
ERR1545638	1.67372	marine sediment
ERR1545642	1.24582	marine sediment
ERR1545643	1.18554	marine sediment
ERR1545644	1.82239	marine sediment
ERR1545647	1.38726	marine sediment
ERR1545652	1.65472	marine sediment
ERR1545653	1.67838	marine sediment
ERR1545654	1.75487	marine sediment
ERR1545655	1.61702	marine sediment
ERR1545656	1.37486	marine sediment
ERR1545658	1.40887	marine sediment
ERR1545659	1.50018	marine sediment
ERR1545660	1.19212	marine sediment
ERR1545663	1.22217	marine sediment
ERR1545665	1.5395	marine sediment
ERR1545667	1.81349	marine sediment
ERR1545668	1.09619	marine sediment
ERR1545673	3.33316	marine sediment
ERR1545674	1.41106	marine sediment
ERR1545675	2.15946	marine sediment
ERR1545676	1.9969	marine sediment
ERR1544646	2.55313	marine sediment
ERR1544651	1.34465	marine sediment
ERR1544652	1.1984	marine sediment
ERR1544656	1.40284	marine sediment
ERR1582178	1.16658	freshwater
ERR1582204	1.7031	freshwater
ERR1582205	2.27895	freshwater
ERR1582240	2.12421	freshwater
ERR1582256	1.62865	freshwater
ERR1582257	1.63037	freshwater
ERR1582264	1.57779	freshwater
ERR1582282	1.82367	freshwater
ERR1582283	1.65801	freshwater
ERR1582286	1.93834	freshwater
ERR1582334	2.34456	freshwater
ERR1582338	2.14665	freshwater
ERR1582344	2.69552	freshwater
ERR1582354	1.54482	freshwater
ERR1582372	2.57494	freshwater
ERR1582377	1.33913	freshwater
ERR1582405	1.35418	freshwater
ERR1582500	1.46152	freshwater
ERR1582507	1.81646	freshwater
ERR1582508	1.55826	freshwater
ERR1582516	1.50451	freshwater
ERR1582526	1.90696	freshwater
ERR1582531	1.54053	freshwater
ERR1582532	1.72379	freshwater
ERR1582538	1.65623	freshwater
ERR1582541	1.78389	freshwater
ERR1582543	1.85534	freshwater
ERR1582545	1.45239	freshwater
ERR1582546	1.96186	freshwater
ERR1582548	1.53844	freshwater
ERR1582550	1.68028	freshwater
ERR1582552	1.72271	freshwater
ERR1582567	2.18004	freshwater
ERR1582578	2.17953	freshwater
ERR1582583	1.89862	freshwater
ERR1582587	1.59654	freshwater
ERR1582590	1.47176	freshwater
ERR1582810	1.08816	freshwater
ERR1582811	1.04206	freshwater
ERR2012665	1.09224	freshwater
ERR2012666	1.60621	freshwater
ERR2012668	1.05607	freshwater
ERR2012669	1.27593	freshwater
ERR2012707	1.07665	freshwater
ERR2012708	1.10867	freshwater
ERR2012709	1.08746	freshwater
ERR2012727	1.02951	freshwater
ERR2012731	1.14915	freshwater
ERR2012738	1.00853	freshwater
ERR2012741	1.28975	freshwater
ERR2012744	1.2249	freshwater
ERR2012778	1.97741	freshwater
ERR2012779	1.51377	freshwater
ERR2012781	1.00577	freshwater
ERR2012783	1.14085	freshwater
ERR2012795	1.56212	freshwater
ERR2012797	1.37109	freshwater
ERR2012798	5.70834	freshwater
ERR2012799	4.23227	freshwater
ERR2012800	4.65596	freshwater
ERR2012801	4.16569	freshwater
ERR2012802	5.25436	freshwater
ERR2012803	4.31709	freshwater
ERR2012804	5.72574	freshwater
ERR2012805	4.27648	freshwater
ERR2012807	1.96432	freshwater
ERR2012808	2.66834	freshwater
ERR2012809	3.45	freshwater
ERR2012810	3.49876	freshwater
ERR2012811	2.604	freshwater
ERR2012812	2.41883	freshwater
ERR2012813	3.04631	freshwater
ERR2012814	3.15943	freshwater
ERR2012815	2.38649	freshwater
ERR2012816	2.53867	freshwater
ERR2012817	1.69915	freshwater
ERR2012818	1.50277	freshwater
ERR2012819	1.38458	freshwater
ERR2012820	1.45292	freshwater
ERR2012821	1.71406	freshwater
ERR2012822	1.91124	freshwater
ERR2012823	1.98804	freshwater
ERR2012824	1.57961	freshwater
ERR2012825	2.42215	freshwater
ERR2012826	2.5468	freshwater
ERR2012827	1.15804	freshwater
ERR2012829	2.34464	freshwater
ERR2012830	3.27653	freshwater
ERR2012831	5.26151	freshwater
ERR2012832	2.07868	freshwater
ERR2012833	3.88896	freshwater
ERR2012834	3.24924	freshwater
ERR2012835	2.5184	freshwater
ERR2012836	2.68823	freshwater
ERR2012837	1.46549	freshwater
ERR2012838	2.18509	freshwater
ERR2012840	2.71732	freshwater
ERR2012841	4.49622	freshwater
ERR2012842	3.0316	freshwater
ERR2012843	2.63107	freshwater
ERR1589300	1.52952	soil
ERR1589301	2.07042	soil
ERR1589304	1.98012	soil
ERR1589305	2.26329	soil
ERR1589261	1.58634	soil
ERR1589262	2.37112	soil
ERR1589263	1.98809	soil
ERR1589273	1.59671	soil
ERR1589274	1.64725	soil
ERR1589275	2.10643	soil
ERR1589322	1.39282	soil
ERR1589323	1.61709	soil
ERR1589324	1.47699	soil
ERR1589330	1.10477	soil
ERR1589331	1.65911	soil
ERR1590016	1.2887	saline environment
ERR1590018	1.41212	saline environment
ERR1590020	1.34858	saline environment
ERR1590021	3.12056	saline environment
ERR1590028	2.00505	mangrove
ERR1590029	1.56858	mangrove
ERR1590033	3.86533	mangrove
ERR1590034	4.06844	mangrove
ERR1590035	3.54799	mangrove
ERR1538556	1.27665	freshwater sediment
ERR1538557	2.40367	freshwater sediment
ERR1538560	5.84416	freshwater sediment
ERR1538562	1.66526	freshwater sediment
ERR1538563	3.36174	freshwater sediment
ERR1538565	2.62267	freshwater sediment
ERR1538566	1.65273	freshwater sediment
ERR1538569	3.46018	freshwater sediment
ERR1538571	2.583	freshwater sediment
ERR1538572	2.7045	freshwater sediment
ERR1538574	2.04115	freshwater sediment
ERR1538576	5.09024	freshwater sediment
ERR1538577	2.69574	freshwater sediment
ERR1538579	1.37319	freshwater sediment
ERR1538580	2.3676	freshwater sediment
ERR1538582	2.16814	freshwater sediment
ERR1538584	2.24904	freshwater sediment
ERR1538585	1.99694	freshwater sediment
ERR1538588	1.38515	freshwater sediment
ERR1538590	1.05467	freshwater sediment
ERR1538592	2.54995	freshwater sediment
ERR1538593	1.45421	freshwater sediment
ERR1538594	1.54585	freshwater sediment
ERR1538596	2.58069	freshwater sediment
ERR1538598	3.02358	freshwater sediment
ERR1538600	1.28834	freshwater sediment
ERR1538602	1.52	freshwater sediment
ERR1538604	4.02984	freshwater sediment
ERR1538606	4.09771	freshwater sediment
ERR1538608	3.17927	freshwater sediment
ERR1538614	3.867	freshwater sediment
ERR1538615	3.83002	freshwater sediment
ERR1538616	2.32651	freshwater sediment
ERR1538617	2.07235	freshwater sediment
ERR1538618	2.10304	freshwater sediment
ERR1538619	1.06701	freshwater sediment
ERR1538620	2.02019	freshwater sediment
ERR1538621	1.70623	freshwater sediment
ERR1538622	1.53543	freshwater sediment
ERR1538624	1.6613	freshwater sediment
ERR1538625	1.88315	freshwater sediment
ERR1538627	1.3823	freshwater sediment
ERR1538629	1.08451	freshwater sediment
ERR1538631	1.04435	freshwater sediment
ERR1538632	1.32109	freshwater sediment
ERR1538633	1.14069	freshwater sediment
ERR1538634	1.57691	freshwater sediment
ERR1538635	4.1922	freshwater sediment
ERR1538636	4.5356	freshwater sediment
ERR1538637	1.19071	freshwater sediment
ERR1538638	1.05856	freshwater sediment
ERR1538639	1.1242	freshwater sediment
ERR1538640	1.4761	freshwater sediment
ERR1538641	1.19485	freshwater sediment
ERR1538642	1.42407	freshwater sediment
ERR1538647	4.3331	freshwater sediment
ERR1538648	4.81804	freshwater sediment
ERR1538650	1.40086	freshwater sediment
ERR1538652	1.11907	freshwater sediment
ERR1538654	1.32122	freshwater sediment
ERR1538656	1.20428	freshwater sediment
ERR1538664	1.24364	freshwater sediment
ERR1538665	4.30868	freshwater sediment
ERR1538666	4.12506	freshwater sediment
ERR1538677	4.67683	freshwater sediment
ERR1538678	5.13151	freshwater sediment
ERR1538679	4.93932	freshwater sediment
ERR1538680	4.9885	freshwater sediment
ERR1538681	3.99358	freshwater sediment
ERR1538682	5.25476	freshwater sediment
ERR1538683	4.39587	freshwater sediment
ERR1538684	4.24833	freshwater sediment
ERR1538686	4.3496	freshwater sediment
ERR1538687	4.01463	freshwater sediment
ERR1538688	4.39928	freshwater sediment
ERR1538690	3.82454	freshwater sediment
ERR1538691	5.22531	freshwater sediment
ERR1538692	5.0023	freshwater sediment
ERR1538693	3.5429	freshwater sediment
ERR1538694	4.13076	freshwater sediment
ERR1538695	3.69466	freshwater sediment
ERR1538696	3.8573	freshwater sediment
ERR1538697	3.87389	freshwater sediment
ERR1538698	3.77561	freshwater sediment
ERR1538699	3.89378	freshwater sediment
ERR1538700	3.82201	freshwater sediment
ERR1538701	3.75157	freshwater sediment
ERR1538702	2.85764	freshwater sediment
ERR1538704	4.04235	freshwater sediment
ERR1538706	4.36418	freshwater sediment
ERR1538707	3.84051	freshwater sediment
ERR1538708	3.90863	freshwater sediment
ERR1538710	3.69758	freshwater sediment
ERR1538712	4.41015	freshwater sediment
ERR1538714	4.19406	freshwater sediment
ERR1538716	4.10718	freshwater sediment
ERR1538717	3.88483	freshwater sediment
ERR1538718	4.00722	freshwater sediment
ERR1538719	3.33406	freshwater sediment
ERR1538720	3.97427	freshwater sediment
ERR1538722	3.84113	freshwater sediment
ERR1538723	2.99617	freshwater sediment
ERR1538724	2.01846	freshwater sediment
ERR1538725	3.09144	freshwater sediment
ERR1538726	3.32206	freshwater sediment
ERR1538728	3.32467	freshwater sediment
ERR1538730	4.18582	freshwater sediment
ERR1538731	4.26099	freshwater sediment
ERR1538734	3.74408	freshwater sediment
ERR1538735	2.89189	freshwater sediment
ERR1538736	3.32774	freshwater sediment
ERR1538737	3.84557	freshwater sediment
ERR1538738	4.54674	freshwater sediment
ERR1538739	3.39844	freshwater sediment
ERR1538740	3.61214	freshwater sediment
ERR1538741	3.26404	freshwater sediment
ERR1538742	4.11516	freshwater sediment
ERR1538743	3.49775	freshwater sediment
ERR1538744	2.83956	freshwater sediment
ERR1538745	2.94327	freshwater sediment
ERR1538746	2.43499	freshwater sediment
ERR1538747	2.90568	freshwater sediment
ERR1538748	3.28655	freshwater sediment
ERR1538749	2.75896	freshwater sediment
ERR1538750	3.34097	freshwater sediment
ERR1538751	3.01035	freshwater sediment
ERR1538752	2.39368	freshwater sediment
ERR1538753	2.58494	freshwater sediment
ERR1538754	3.02277	freshwater sediment
ERR1538755	3.89984	freshwater sediment
ERR1538756	2.7694	freshwater sediment
ERR1538757	3.25092	freshwater sediment
ERR1538758	3.03214	freshwater sediment
ERR1538759	2.55241	freshwater sediment
ERR1538760	1.94445	freshwater sediment
ERR1538761	2.19567	freshwater sediment
ERR1538762	2.08749	freshwater sediment
ERR1538763	3.08581	freshwater sediment
ERR1538764	2.81725	freshwater sediment
ERR1538765	3.12312	freshwater sediment
ERR1538766	4.51646	freshwater sediment
ERR1538767	2.30647	freshwater sediment
ERR1538768	2.61353	freshwater sediment
ERR1538769	2.18287	freshwater sediment
ERR1538770	3.26004	freshwater sediment
ERR1538771	2.1755	freshwater sediment
ERR1538772	3.03193	freshwater sediment
ERR1538773	3.18366	freshwater sediment
ERR1538774	1.93602	freshwater sediment
ERR1538775	2.97243	freshwater sediment
ERR1538776	2.54261	freshwater sediment
ERR1538777	3.80319	freshwater sediment
ERR1538778	1.84023	freshwater sediment
ERR1538779	2.5488	freshwater sediment
ERR1538780	1.62251	freshwater sediment
ERR1538781	2.36604	freshwater sediment
ERR1538782	2.35293	freshwater sediment
ERR1538783	1.87715	freshwater sediment
ERR1538784	1.95907	freshwater sediment
ERR1538785	1.76818	freshwater sediment
ERR1538786	1.75146	freshwater sediment
ERR1538787	3.22909	freshwater sediment
ERR1538788	2.74937	freshwater sediment
ERR1538789	3.73684	freshwater sediment
ERR1538791	1.11924	freshwater sediment
ERR1538794	1.01706	freshwater sediment
ERR1538795	1.24739	freshwater sediment
ERR1538796	1.04317	freshwater sediment
ERR1538800	4.14613	freshwater sediment
ERR1538801	1.40684	freshwater sediment
ERR1538802	4.4211	freshwater sediment
ERR1538803	1.03692	freshwater sediment
ERR1538804	4.1052	freshwater sediment
ERR1538805	3.94225	freshwater sediment
ERR1538807	3.87068	freshwater sediment
ERR1538809	4.69317	freshwater sediment
ERR1538811	4.09965	freshwater sediment
ERR1538813	4.32987	freshwater sediment
ERR1538814	3.70684	freshwater sediment
ERR1538816	2.03454	freshwater sediment
ERR1538817	4.59688	freshwater sediment
ERR1538818	4.30918	freshwater sediment
ERR1538821	4.51065	freshwater sediment
ERR1538824	4.84671	freshwater sediment
ERR1538827	4.05117	freshwater sediment
ERR1538830	3.55342	freshwater sediment
ERR1538833	4.51491	freshwater sediment
ERR1538836	3.8403	freshwater sediment
ERR1538837	3.17501	freshwater sediment
ERR1538838	3.74426	freshwater sediment
ERR1538839	3.77761	freshwater sediment
ERR1538840	3.89401	freshwater sediment
ERR1538841	3.83191	freshwater sediment
ERR1538842	3.41236	freshwater sediment
ERR1538843	3.50802	freshwater sediment
ERR1538844	3.73442	freshwater sediment
ERR1538845	2.87314	freshwater sediment
ERR1538846	2.83524	freshwater sediment
ERR1538847	3.40829	freshwater sediment
ERR1538848	3.51212	freshwater sediment
ERR1538849	3.87474	freshwater sediment
ERR1538850	3.20576	freshwater sediment
ERR1538851	2.78808	freshwater sediment
ERR1538852	3.12958	freshwater sediment
ERR1538853	3.32047	freshwater sediment
ERR1538854	2.8571	freshwater sediment
ERR1538855	3.11751	freshwater sediment
ERR1538856	4.33699	freshwater sediment
ERR1538857	2.7643	freshwater sediment
ERR1538858	3.00199	freshwater sediment
ERR1538859	2.80294	freshwater sediment
ERR1538860	2.3434	freshwater sediment
ERR1538861	2.97538	freshwater sediment
ERR1538862	2.10351	freshwater sediment
ERR1538863	2.04083	freshwater sediment
ERR1538864	2.29341	freshwater sediment
ERR1538865	2.03148	freshwater sediment
ERR1538866	1.53786	freshwater sediment
ERR1538867	3.0723	freshwater sediment
ERR1538868	2.0552	freshwater sediment
ERR1538869	1.79516	freshwater sediment
ERR1538870	1.8829	freshwater sediment
ERR1538871	2.25122	freshwater sediment
ERR1538872	2.291	freshwater sediment
ERR1538873	1.99588	freshwater sediment
ERR1538874	2.01948	freshwater sediment
ERR1538875	1.73909	freshwater sediment
ERR1538876	1.3617	freshwater sediment
ERR1538877	3.85479	freshwater sediment
ERR1538878	1.82812	freshwater sediment
ERR1538879	1.8708	freshwater sediment
ERR1538880	1.53746	freshwater sediment
ERR1538881	1.57605	freshwater sediment
ERR1538882	1.32775	freshwater sediment
ERR1538883	1.84953	freshwater sediment
ERR1538884	1.76855	freshwater sediment
ERR1538885	1.585	freshwater sediment
ERR1538886	4.66032	freshwater sediment
ERR1538887	1.63451	freshwater sediment
ERR1538888	1.43455	freshwater sediment
ERR1538889	1.45266	freshwater sediment
ERR1538890	1.22523	freshwater sediment
ERR1538891	1.48311	freshwater sediment
ERR1538892	1.32661	freshwater sediment
ERR1538893	1.43255	freshwater sediment
ERR1538894	1.98761	freshwater sediment
ERR1538895	1.54876	freshwater sediment
ERR1538896	1.25101	freshwater sediment
ERR1538897	4.47058	freshwater sediment
ERR1538898	1.48821	freshwater sediment
ERR1538899	1.39179	freshwater sediment
ERR1538900	1.20794	freshwater sediment
ERR1538901	1.11044	freshwater sediment
ERR1538902	1.1501	freshwater sediment
ERR1538903	1.12226	freshwater sediment
ERR1538905	1.5406	freshwater sediment
ERR1538906	1.452	freshwater sediment
ERR1538907	1.03529	freshwater sediment
ERR1589914	2.23212	freshwater sediment
ERR1591089	1.50777	cropland
ERR1591090	1.51334	cropland
ERR1591091	1.58454	cropland
ERR1591092	1.31286	cropland
ERR1591093	1.45523	cropland
ERR1591094	1.84562	cropland
ERR1591097	1.49227	cropland
ERR1591099	1.66673	cropland
ERR1591100	2.02974	cropland
ERR1591101	1.74271	cropland
ERR1591102	1.69434	cropland
ERR1591104	1.97176	cropland
ERR1591105	2.10269	cropland
ERR1591106	1.96216	cropland
ERR1591107	1.45985	cropland
ERR1591108	1.69774	cropland
ERR1591109	1.54499	cropland
ERR1591110	1.28157	cropland
ERR1591111	1.52335	cropland
ERR1591112	1.66577	cropland
ERR1591113	1.94665	cropland
ERR1591114	2.09236	cropland
ERR1591115	2.06927	cropland
ERR1591116	1.8915	cropland
ERR1591117	2.37107	cropland
ERR1591118	1.79951	cropland
ERR1591119	1.141	cropland
ERR1591120	1.76814	cropland
ERR1591121	1.97822	cropland
ERR1591122	1.96978	cropland
ERR1591124	1.9646	cropland
ERR1591125	1.57155	cropland
ERR1591126	1.88485	cropland
ERR1591127	2.07809	cropland
ERR1591129	2.0397	cropland
ERR1591130	1.67588	cropland
ERR1591131	1.91945	cropland
ERR1591132	2.34953	cropland
ERR1591133	1.45096	cropland
ERR1591134	2.87922	cropland
ERR1591135	1.6623	cropland
ERR1591136	1.80373	cropland
ERR1591137	1.82643	cropland
ERR1591138	1.80675	cropland
ERR1591139	1.83236	cropland
ERR1591142	1.5281	cropland
ERR1591145	1.33645	cropland
ERR1591146	1.71366	cropland
ERR1591147	1.7056	cropland
ERR1591148	1.47056	cropland
ERR1591149	2.05515	cropland
ERR1591150	2.22215	cropland
ERR1591151	2.00459	cropland
ERR1591152	1.64434	cropland
ERR1591153	1.84984	cropland
ERR1591154	1.99841	cropland
ERR1591155	1.52359	cropland
ERR1591156	1.77622	cropland
ERR1591157	2.25553	cropland
ERR1591158	1.83057	cropland
ERR1591159	1.60289	cropland
ERR1591160	1.85145	cropland
ERR1591161	2.3754	cropland
ERR1591162	2.32632	cropland
ERR1591163	1.93155	cropland
ERR1591164	2.38444	cropland
ERR1591165	2.92627	cropland
ERR1591166	1.88046	cropland
ERR1591167	2.25922	cropland
ERR1591168	1.87175	cropland
ERR1591169	1.75828	cropland
ERR1591170	2.13498	cropland
ERR1591171	2.01718	cropland
ERR1591172	2.31518	cropland
ERR1591173	1.52619	cropland
ERR1591174	1.82976	cropland
ERR1591175	2.33871	cropland
ERR1591176	1.82372	cropland
ERR1591177	2.7315	cropland
ERR1591178	1.98279	cropland
ERR1591179	2.33388	cropland
ERR1591180	1.78323	cropland
ERR1591181	1.78164	cropland
ERR1591182	1.94965	cropland
ERR1591183	1.82221	cropland
ERR1591184	2.14874	cropland
ERR1591185	2.10659	cropland
ERR1591186	2.74482	cropland
ERR1591187	2.19907	cropland
ERR1591188	2.23599	cropland
ERR1591189	2.1501	cropland
ERR1591190	1.66822	cropland
ERR1591191	2.3879	cropland
ERR1591192	2.551	cropland
ERR1591193	1.97827	cropland
ERR1591194	2.01392	cropland
ERR1591195	2.70465	cropland
ERR1591196	1.74736	cropland
ERR1591197	1.93031	cropland
ERR1591198	2.67565	cropland
ERR1591199	2.0597	cropland
ERR1591200	2.46288	cropland
ERR1591201	2.72349	cropland
ERR1591202	2.11036	cropland
ERR1591203	2.02007	cropland
ERR1591204	1.82574	cropland
ERR1591205	2.59139	cropland
ERR1591206	1.96162	cropland
ERR1591207	2.17987	cropland
ERR1591208	2.58593	cropland
ERR1591209	2.29974	cropland
ERR1591210	2.30941	cropland
ERR1591211	2.01836	cropland
ERR1591212	2.50563	cropland
ERR1591213	2.58976	cropland
ERR1591214	2.86612	cropland
ERR1591215	2.05914	cropland
ERR1591216	2.06682	cropland
ERR1591218	2.49001	cropland
ERR1591219	2.77452	cropland
ERR1591220	1.94591	cropland
ERR1591221	2.75577	cropland
ERR1591222	2.65375	cropland
ERR1591223	2.43401	cropland
ERR1591224	2.74597	cropland
ERR1591225	2.1343	cropland
ERR1591226	2.15656	cropland
ERR1591227	1.78102	cropland
ERR1591228	2.40736	cropland
ERR1591229	2.6329	cropland
ERR1591230	2.5653	cropland
ERR1591231	2.13427	cropland
ERR1591232	2.69568	cropland
ERR1591233	2.12244	cropland
ERR1591234	2.59815	cropland
ERR1591235	2.78551	cropland
ERR1591236	1.92933	cropland
ERR1591237	3.34781	cropland
ERR1591238	2.67019	cropland
ERR1591239	2.86667	cropland
ERR1591240	2.43006	cropland
ERR1591241	2.53215	cropland
ERR1591242	2.00571	cropland
ERR1591243	2.20034	cropland
ERR1591244	2.28587	cropland
ERR1591245	1.77793	cropland
ERR1591246	2.24886	cropland
ERR1591247	2.19484	cropland
ERR1591248	2.27175	cropland
ERR1591249	2.88939	cropland
ERR1591250	2.54604	cropland
ERR1591251	2.41171	cropland
ERR1591252	1.9883	cropland
ERR1591253	3.30779	cropland
ERR1591254	2.9171	cropland
ERR1591255	2.49831	cropland
ERR1591256	2.52646	cropland
ERR1591257	2.7218	cropland
ERR1591258	2.2009	cropland
ERR1591259	3.19088	cropland
ERR1591260	3.20034	cropland
ERR1591261	2.60874	cropland
ERR1591262	2.65788	cropland
ERR1591263	2.23019	cropland
ERR1591264	1.96333	cropland
ERR1591265	2.67105	cropland
ERR1591266	2.69749	cropland
ERR1591267	2.1843	cropland
ERR1591268	2.18378	cropland
ERR1591269	2.35124	cropland
ERR1591270	2.97352	cropland
ERR1591271	2.37164	cropland
ERR1591272	3.22223	cropland
ERR1591273	1.92087	cropland
ERR1591274	2.97856	cropland
ERR1591275	2.58487	cropland
ERR1591276	2.49751	cropland
ERR1591277	2.31759	cropland
ERR1591278	2.54144	cropland
ERR1591279	2.4217	cropland
ERR1591280	2.58315	cropland
ERR1591281	2.89287	cropland
ERR1591282	2.84395	cropland
ERR1591283	2.65853	cropland
ERR1591284	2.37546	cropland
ERR1591285	2.55964	cropland
ERR1591286	2.87318	cropland
ERR1591287	3.04807	cropland
ERR1591288	2.39538	cropland
ERR1591289	2.58482	cropland
ERR1591290	2.40333	cropland
ERR1591291	2.82664	cropland
ERR1591292	2.40165	cropland
ERR1591293	2.44605	cropland
ERR1591294	2.7555	cropland
ERR1591295	2.52722	cropland
ERR1591296	2.673	cropland
ERR1591297	2.37086	cropland
ERR1591298	2.07298	cropland
ERR1591299	2.30354	cropland
ERR1591300	2.22389	cropland
ERR1591301	2.83273	cropland
ERR1591302	2.05989	cropland
ERR1591303	2.16376	cropland
ERR1591304	2.59778	cropland
ERR1591305	2.4914	cropland
ERR1591306	2.74717	cropland
ERR1591307	2.36668	cropland
ERR1591308	2.47538	cropland
ERR1591309	2.45397	cropland
ERR1591310	2.22717	cropland
ERR1591311	2.7076	cropland
ERR1591312	1.56098	cropland
ERR1591313	2.52363	cropland
ERR1591314	2.43097	cropland
ERR1591315	2.32942	cropland
ERR1591316	1.9229	cropland
ERR1591317	2.30768	cropland
ERR1591318	2.19202	cropland
ERR1591319	2.42602	cropland
ERR1591320	2.22079	cropland
ERR1591321	2.01615	cropland
ERR1591322	2.10723	cropland
ERR1591323	2.49517	cropland
ERR1591324	2.58211	cropland
ERR1591325	1.89511	cropland
ERR1591326	1.84448	cropland
ERR1591327	2.22383	cropland
ERR1591328	1.9306	cropland
ERR1591330	2.27116	cropland
ERR1591332	2.66493	cropland
ERR1591333	2.63223	cropland
ERR1591334	2.05189	cropland
ERR1591335	2.12232	cropland
ERR1591337	2.79308	cropland
ERR1591338	2.58725	cropland
ERR1591339	2.83797	cropland
ERR1591340	2.35588	cropland
ERR1591341	2.47489	cropland
ERR1591342	2.24577	cropland
ERR1591343	2.28005	cropland
ERR1591344	2.5851	cropland
ERR1591345	1.89222	cropland
ERR1591346	1.83375	cropland
ERR1591347	2.79392	cropland
ERR1591348	2.41168	cropland
ERR1591349	2.13641	cropland
ERR1591350	2.1763	cropland
ERR1591351	1.99525	cropland
ERR1591352	2.75027	cropland
ERR1591353	2.29085	cropland
ERR1591354	3.15014	cropland
ERR1591355	2.92531	cropland
ERR1591356	2.40153	cropland
ERR1591357	2.32938	cropland
ERR1591358	2.16518	cropland
ERR1591359	2.24183	cropland
ERR1591360	2.69191	cropland
ERR1591361	3.3176	cropland
ERR1591362	2.78594	cropland
ERR1591363	2.43695	cropland
ERR1591364	2.74675	cropland
ERR1591365	2.26028	cropland
ERR1591366	2.50075	cropland
ERR1591368	2.34049	cropland
ERR1591369	2.96542	cropland
ERR1591370	2.70535	cropland
ERR1591371	2.26941	cropland
ERR1591372	2.36627	cropland
ERR1591373	2.78035	cropland
ERR1591374	2.69197	cropland
ERR1591375	3.24894	cropland
ERR1591376	3.2519	cropland
ERR1591377	2.9832	cropland
ERR1591378	2.28068	cropland
ERR1591379	2.43795	cropland
ERR1591380	2.39598	cropland
ERR1591381	2.84075	cropland
ERR1591382	2.93588	cropland
ERR1591383	2.74549	cropland
ERR1591384	2.67836	cropland
ERR1591385	2.85779	cropland
ERR1591386	2.65535	cropland
ERR1591387	3.13636	cropland
ERR1591388	2.65778	cropland
ERR1591389	2.36236	cropland
ERR1591390	3.2636	cropland
ERR1591391	3.29368	cropland
ERR1591392	2.50001	cropland
ERR1591393	3.08831	cropland
ERR1591394	1.44445	cropland
ERR1591395	2.48332	cropland
ERR1591396	2.37769	cropland
ERR1591397	3.02226	cropland
ERR1591398	2.77661	cropland
ERR1591399	2.4339	cropland
ERR1591400	2.7524	cropland
ERR1591401	2.94047	cropland
ERR1591402	2.32484	cropland
ERR1591403	3.21809	cropland
ERR1591405	2.50695	cropland
ERR1591406	2.75598	cropland
ERR1591407	2.83074	cropland
ERR1591408	2.67327	cropland
ERR1591419	1.72944	cropland
ERR1591420	1.62384	cropland
ERR1591421	1.57606	cropland
ERR1591422	2.02315	cropland
ERR1591423	1.97139	cropland
ERR1591424	1.09898	cropland
ERR1591426	1.09812	cropland
ERR1591427	1.58789	cropland
ERR1591428	1.34254	cropland
ERR1591429	1.34089	cropland
ERR1591431	1.51595	cropland
ERR1591432	1.16887	cropland
ERR1591436	1.09977	cropland
ERR1591437	1.13277	cropland
ERR1591438	1.36133	cropland
ERR1591439	1.38796	cropland
ERR1591442	1.08216	cropland
ERR1591445	1.54508	cropland
ERR1591447	1.26571	cropland
ERR1591448	1.65241	cropland
ERR1591450	1.1937	cropland
ERR1591451	1.4119	cropland
ERR1591453	1.19428	cropland
ERR1591454	1.37225	cropland
ERR1591459	1.00038	cropland
ERR1591462	1.33661	cropland
ERR1591463	1.88123	cropland
ERR1591464	1.18209	cropland
ERR1591465	2.05411	cropland
ERR1591466	1.36474	cropland
ERR1591467	1.81802	cropland
ERR1591471	1.39879	cropland
ERR1591472	1.13324	cropland
ERR1591473	1.67943	cropland
ERR1591474	1.77198	cropland
ERR1591475	1.6651	cropland
ERR1591476	1.72024	cropland
ERR1591477	1.65209	cropland
ERR1591478	1.79888	cropland
ERR1591479	1.82388	cropland
ERR1591480	1.58706	cropland
ERR1591481	1.64237	cropland
ERR1591482	1.44338	cropland
ERR1591483	1.76378	cropland
ERR1591484	1.56194	cropland
ERR1591485	1.67861	cropland
ERR1591486	2.32767	cropland
ERR1591487	2.25902	cropland
ERR1591488	2.14138	cropland
ERR1591489	1.79285	cropland
ERR1591490	1.24691	cropland
ERR1591491	1.38455	cropland
ERR1591492	1.6091	cropland
ERR1591493	1.40983	cropland
ERR1591494	1.50578	cropland
ERR1591495	1.57536	cropland
ERR1591496	1.62817	cropland
ERR1591497	2.0623	cropland
ERR1591498	2.44276	cropland
ERR1591499	2.29191	cropland
ERR1591500	2.08101	cropland
ERR1591501	1.90994	cropland
ERR1591502	2.47043	cropland
ERR1591503	2.45336	cropland
ERR1591504	2.43769	cropland
ERR1591505	1.33275	cropland
ERR1591506	2.11668	cropland
ERR1591507	1.89565	cropland
ERR1591508	2.67151	cropland
ERR1591509	1.55455	cropland
ERR1591510	1.94488	cropland
ERR1591511	1.80331	cropland
ERR1591512	1.81223	cropland
ERR1591513	1.41562	cropland
ERR1591514	2.26512	cropland
ERR1591515	1.69087	cropland
ERR1591516	1.85694	cropland
ERR1591517	1.36859	cropland
ERR1591518	2.1258	cropland
ERR1591519	2.15483	cropland
ERR1591520	2.54144	cropland
ERR1591521	2.35802	cropland
ERR1591522	2.16751	cropland
ERR1591523	1.91586	cropland
ERR1591524	2.0471	cropland
ERR1591525	1.96888	cropland
ERR1591526	2.55514	cropland
ERR1591527	2.46881	cropland
ERR1591528	1.92838	cropland
ERR1591529	2.3502	cropland
ERR1591530	2.92827	cropland
ERR1591531	3.07278	cropland
ERR1591532	2.27322	cropland
ERR1591533	1.84043	cropland
ERR1591534	2.81808	cropland
ERR1591535	2.90199	cropland
ERR1591536	2.81225	cropland
ERR1591537	2.98008	cropland
ERR1591538	2.9533	cropland
ERR1591539	2.57093	cropland
ERR1591540	1.6296	cropland
ERR1591541	1.96836	cropland
ERR1591542	2.23341	cropland
ERR1591544	2.50445	cropland
ERR1591545	2.01141	cropland
ERR1591546	2.3358	cropland
ERR1591547	1.8102	cropland
ERR1591548	2.55811	cropland
ERR1591549	2.97079	cropland
ERR1591550	2.57618	cropland
ERR1591551	1.58316	cropland
ERR1591552	2.84854	cropland
ERR1591553	2.43473	cropland
ERR1591554	1.47572	cropland
ERR1591555	1.67356	cropland
ERR1591556	1.67725	cropland
ERR1591557	2.51925	cropland
ERR1591558	2.19278	cropland
ERR1591559	2.19135	cropland
ERR1591560	2.21438	cropland
ERR1591561	2.05263	cropland
ERR1591562	1.94073	cropland
ERR1591563	1.50163	cropland
ERR1591564	2.42769	cropland
ERR1591565	2.25152	cropland
ERR1591566	1.65939	cropland
ERR1591567	1.74053	cropland
ERR1591568	2.32265	cropland
ERR1591569	3.10047	cropland
ERR1591570	2.44328	cropland
ERR1591571	2.2721	cropland
ERR1591572	2.26128	cropland
ERR1591573	2.46098	cropland
ERR1591574	2.10413	cropland
ERR1591575	2.32544	cropland
ERR1591576	1.93837	cropland
ERR1591577	2.6748	cropland
ERR1591578	2.27441	cropland
ERR1591579	2.06316	cropland
ERR1591580	2.32996	cropland
ERR1591581	2.32543	cropland
ERR1591582	2.95712	cropland
ERR1591583	2.59426	cropland
ERR1591584	1.7176	cropland
ERR1591585	2.07195	cropland
ERR1591586	2.26608	cropland
ERR1591587	1.82612	cropland
ERR1591588	1.86644	cropland
ERR1591589	2.46177	cropland
ERR1591590	1.92856	cropland
ERR1591591	1.9421	cropland
ERR1591592	1.11169	cropland
ERR1591593	1.96636	cropland
ERR1591594	2.38903	cropland
ERR1591595	1.82821	cropland
ERR1591596	2.07274	cropland
ERR1591597	1.96048	cropland
ERR1591598	2.01417	cropland
ERR1591599	1.53217	cropland
ERR1591600	1.66545	cropland
ERR1591601	1.85927	cropland
ERR1591602	2.28839	cropland
ERR1591603	1.87647	cropland
ERR1591604	1.97377	cropland
ERR1591605	2.32434	cropland
ERR1591606	2.00699	cropland
ERR1591607	2.16465	cropland
ERR1591608	2.27708	cropland
ERR1591609	2.31456	cropland
ERR1591610	2.72042	cropland
ERR1591611	2.16666	cropland
ERR1591612	2.75189	cropland
ERR1591613	2.13812	cropland
ERR1591614	2.57601	cropland
ERR1591615	3.38987	cropland
ERR1591616	2.67316	cropland
ERR1591617	1.93927	cropland
ERR1591618	1.92305	cropland
ERR1591619	2.27158	cropland
ERR1591620	2.34094	cropland
ERR1591621	1.92981	cropland
ERR1591622	1.63156	cropland
ERR1591623	2.26698	cropland
ERR1591624	2.32132	cropland
ERR1591625	1.94318	cropland
ERR1591626	1.85672	cropland
ERR1591627	2.22856	cropland
ERR1591628	1.7821	cropland
ERR1591629	1.70079	cropland
ERR1591630	1.51656	cropland
ERR1591631	1.50658	cropland
ERR1591632	1.85502	cropland
ERR1591633	1.38384	cropland
ERR1591634	2.31129	cropland
ERR1591635	2.04894	cropland
ERR1591636	2.22908	cropland
ERR1591637	2.17618	cropland
ERR1591638	2.02507	cropland
ERR1591639	2.10046	cropland
ERR1591640	2.24195	cropland
ERR1591641	2.16416	cropland
ERR1591642	2.36499	cropland
ERR1591643	1.74161	cropland
ERR1591644	2.18124	cropland
ERR1591645	2.43439	cropland
ERR1591646	2.32121	cropland
ERR1591647	1.78846	cropland
ERR1591648	2.14145	cropland
ERR1591649	1.92111	cropland
ERR1591650	2.16195	cropland
ERR1591652	1.9861	cropland
ERR1591653	1.93858	cropland
ERR1591654	1.98897	cropland
ERR1591655	2.44157	cropland
ERR1591656	1.70156	cropland
ERR1591657	2.42645	cropland
ERR1591658	1.93122	cropland
ERR1591659	2.27621	cropland
ERR1591660	2.93643	cropland
ERR1591661	2.2749	cropland
ERR1591662	2.77115	cropland
ERR1591663	2.34418	cropland
ERR1591664	2.11614	cropland
ERR1591665	3.09958	cropland
ERR1591666	2.09744	cropland
ERR1591667	2.11124	cropland
ERR1591668	2.64377	cropland
ERR1591669	2.56053	cropland
ERR1591670	3.58605	cropland
ERR1591671	2.40527	cropland
ERR1591672	2.49327	cropland
ERR1591673	2.08469	cropland
ERR1591674	2.50105	cropland
ERR1591675	3.1668	cropland
ERR1591676	2.6874	cropland
ERR1591677	3.2847	cropland
ERR1591678	2.10492	cropland
ERR1591679	2.23944	cropland
ERR1591680	2.1584	cropland
ERR1591681	1.36066	cropland
ERR1591682	2.16179	cropland
ERR1591683	2.44717	cropland
ERR1591684	2.87126	cropland
ERR1591685	2.59456	cropland
ERR1591686	2.55973	cropland
ERR1591687	2.25269	cropland
ERR1591688	2.12606	cropland
ERR1591689	2.64653	cropland
ERR1591690	2.71436	cropland
ERR1591691	2.6621	cropland
ERR1591692	3.17904	cropland
ERR1591693	2.98567	cropland
ERR1591694	2.56965	cropland
ERR1591695	2.34557	cropland
ERR1591696	2.23906	cropland
ERR1591697	2.39479	cropland
ERR1591698	2.19254	cropland
ERR1591699	2.86484	cropland
ERR1591700	2.85806	cropland
ERR1591701	2.27567	cropland
ERR1591702	2.75266	cropland
ERR1591703	2.76367	cropland
ERR1591704	2.96112	cropland
ERR1591705	2.92367	cropland
ERR1591706	2.83673	cropland
ERR1591707	2.57811	cropland
ERR1591708	2.58721	cropland
ERR1591709	2.30307	cropland
ERR1591710	2.17835	cropland
ERR1591711	1.89857	cropland
ERR1591712	2.53175	cropland
ERR1591713	2.53453	cropland
ERR1591714	2.36113	cropland
ERR1591715	3.25681	cropland
ERR1591716	2.65364	cropland
ERR1591717	2.19876	cropland
ERR1591718	2.23004	cropland
ERR1591720	2.27807	cropland
ERR1591721	2.77748	cropland
ERR1591722	1.10833	cropland
ERR1591723	2.5135	cropland
ERR1591724	2.5356	cropland
ERR1591725	2.54869	cropland
ERR1591726	2.32575	cropland
ERR1591727	2.78866	cropland
ERR1591728	2.29933	cropland
ERR1593509	1.36896	soil
ERR1593510	1.82382	soil
ERR1593561	1.0648	soil
ERR1844347	1.14101	soil
ERR1666196	2.70227	freshwater
ERR1666208	2.30967	freshwater
ERR1666217	5.23638	freshwater
ERR1666223	3.76858	freshwater
ERR1666226	3.18545	freshwater
ERR1666227	3.03409	freshwater
ERR1666266	2.21033	freshwater
ERR1666268	2.33009	freshwater
ERR1666273	4.08438	freshwater
ERR1666278	2.41791	freshwater
ERR1666280	4.5472	freshwater
ERR1666293	3.24167	freshwater
ERR1666296	3.93533	freshwater
ERR1666297	3.81046	freshwater
ERR1666299	4.34567	freshwater
ERR1666301	3.21307	freshwater
ERR1666307	2.65628	freshwater
ERR1666310	4.78791	freshwater
ERR1666311	4.88	freshwater
ERR1666315	4.62201	freshwater
ERR1666317	5.24014	freshwater
ERR1666318	2.20348	freshwater
ERR1666319	4.48509	freshwater
ERR1666320	3.79774	freshwater
ERR1666324	2.86306	freshwater
ERR1666329	2.28343	freshwater
ERR1666332	6.21702	freshwater
ERR1666333	4.90033	freshwater
ERR1666334	4.93323	freshwater
ERR1666339	3.47607	freshwater
ERR1666340	2.73047	freshwater
ERR1666341	2.96898	freshwater
ERR1666342	2.68384	freshwater
ERR1666343	3.02705	freshwater
ERR1666348	4.98203	freshwater
ERR1666349	1.31502	freshwater
ERR1666351	1.96445	freshwater
ERR1666353	2.32	freshwater
ERR1666355	2.60677	freshwater
ERR1666360	2.13337	freshwater
ERR1666362	4.47274	freshwater
ERR1666363	5.11035	freshwater
ERR1666368	3.61329	freshwater
ERR1666369	3.57432	freshwater
ERR1666370	4.42281	freshwater
ERR1666372	2.1081	freshwater
ERR1666373	2.26722	freshwater
ERR1666378	1.89157	freshwater
ERR1666392	4.12648	freshwater
ERR1666393	4.54066	freshwater
ERR1666398	4.64813	freshwater
ERR1666401	4.08711	freshwater
ERR1666403	5.79996	freshwater
ERR1666405	4.80548	freshwater
ERR1666406	3.21294	freshwater
ERR1666417	5.07559	freshwater
ERR1666419	4.92745	freshwater
ERR1666420	5.47355	freshwater
ERR1666421	4.5701	freshwater
ERR1666423	4.49672	freshwater
ERR1666424	2.8868	freshwater
ERR1666425	2.87099	freshwater
ERR1666426	4.09198	freshwater
ERR1666427	4.28158	freshwater
ERR1666429	2.57769	freshwater
ERR1666430	7.40572	freshwater
ERR1666431	2.77009	freshwater
ERR1666432	5.48911	freshwater
ERR1666441	2.38347	freshwater
ERR1666447	2.67597	freshwater
ERR1666457	3.61858	freshwater
ERR1666458	2.81135	freshwater
ERR1666459	4.05723	freshwater
ERR1666466	2.91366	freshwater
ERR1666471	4.66235	freshwater
ERR1666472	2.82172	freshwater
ERR1666473	3.61592	freshwater
ERR1666474	3.9867	freshwater
ERR1666475	4.99476	freshwater
ERR1666476	3.88983	freshwater
ERR1666477	2.63562	freshwater
ERR1666478	4.91088	freshwater
ERR1666481	3.09989	freshwater
ERR1666483	4.15006	freshwater
ERR1666485	2.66735	freshwater
ERR1666493	4.21834	freshwater
ERR1666495	2.61504	freshwater
ERR1666499	2.8922	freshwater
ERR1666501	3.64933	freshwater
ERR1666503	2.3579	freshwater
ERR1666510	4.72432	freshwater
ERR1666520	5.114	freshwater
ERR1666521	3.93831	freshwater
ERR1666523	2.88413	freshwater
ERR1666524	3.22996	freshwater
ERR1666526	4.17618	freshwater
ERR1666528	2.5179	freshwater
ERR1666543	3.25643	freshwater
ERR1666545	2.51741	freshwater
ERR1666564	2.70473	freshwater
ERR1666572	3.16044	freshwater
ERR1666573	3.68404	freshwater
ERR1666580	2.85659	freshwater
ERR1666588	2.17536	freshwater
ERR1666589	2.49749	freshwater
ERR1666590	1.72992	freshwater
ERR1666596	2.74044	freshwater
ERR1666603	2.25658	freshwater
ERR1666605	3.30364	freshwater
ERR1666613	4.63739	freshwater
ERR1666615	5.43171	freshwater
ERR1666618	2.5379	freshwater
ERR1666620	4.48093	freshwater
ERR1666622	4.29122	freshwater
ERR1666626	6.49339	freshwater
ERR1666629	4.82756	freshwater
ERR1666634	2.88894	freshwater
ERR1666637	2.34412	freshwater
ERR1666638	2.06577	freshwater
ERR1666639	3.39518	freshwater
ERR1666647	5.89987	freshwater
ERR1666657	2.77929	freshwater
ERR1666662	4.69002	freshwater
ERR1666663	4.97405	freshwater
ERR1666664	4.15574	freshwater
ERR1666665	2.55754	freshwater
ERR1666667	3.2578	freshwater
ERR1666672	1.51532	freshwater
ERR1666678	2.11281	freshwater
ERR1666682	2.61419	freshwater
ERR1666692	5.03083	freshwater
ERR1666693	4.94896	freshwater
ERR1666703	4.43284	freshwater
ERR1666711	3.9885	freshwater
ERR1666729	3.97782	freshwater
ERR1666731	5.61598	freshwater
ERR1666732	6.11831	freshwater
ERR1666733	6.56683	freshwater
ERR1666734	5.3704	freshwater
ERR1666735	5.81102	freshwater
ERR1666736	4.59656	freshwater
ERR1666737	4.73649	freshwater
ERR1666741	1.81914	freshwater
ERR1666756	3.58062	freshwater
ERR1666757	5.15684	freshwater
ERR1666767	3.23511	freshwater
ERR1666770	2.44402	freshwater
ERR1666775	4.44435	freshwater
ERR1666780	2.28842	freshwater
ERR1666781	2.58264	freshwater
ERR1666784	1.87799	freshwater
ERR1666794	3.56481	freshwater
ERR1666796	2.33203	freshwater
ERR1666797	2.66212	freshwater
ERR1666810	3.22528	freshwater
ERR1666820	2.27317	freshwater
ERR1666825	3.09479	freshwater
ERR1666826	3.56747	freshwater
ERR1666827	5.22149	freshwater
ERR1666828	2.77829	freshwater
ERR1666829	1.73954	freshwater
ERR1666833	1.61736	freshwater
ERR1666844	1.60541	freshwater
ERR1666848	1.18177	freshwater
ERR1666872	3.29808	freshwater
ERR1666877	2.48711	freshwater
ERR1666881	3.25627	freshwater
ERR1666889	2.73866	freshwater
ERR1666906	3.63393	freshwater
ERR1666910	4.9279	freshwater
ERR1666921	3.80371	freshwater
ERR1666924	5.27452	freshwater
ERR1666926	4.81003	freshwater
ERR1666927	1.85479	freshwater
ERR1666928	2.08853	freshwater
ERR1666929	2.88301	freshwater
ERR1666949	3.22121	freshwater
ERR1666955	4.59177	freshwater
ERR1666957	3.60666	freshwater
ERR1666967	2.02224	freshwater
ERR1666974	2.63919	freshwater
ERR1666997	5.20218	freshwater
ERR1666999	3.28751	freshwater
ERR1667021	2.77204	freshwater
ERR1667022	3.07148	freshwater
ERR1667025	2.59407	freshwater
ERR1667026	3.15351	freshwater
ERR1667027	2.08642	freshwater
ERR1667036	5.30588	freshwater
ERR1667037	4.04135	freshwater
ERR1667066	1.31127	freshwater
ERR1667075	3.547	freshwater
ERR1667077	3.91115	freshwater
ERR1667081	2.5705	freshwater
ERR1667084	2.33344	freshwater
ERR1667085	1.34698	freshwater
ERR1667088	1.59424	freshwater
ERR1667089	1.25782	freshwater
ERR1667092	4.86038	freshwater
ERR1667094	4.51593	freshwater
ERR1667102	2.06178	freshwater
ERR1667123	1.15496	freshwater
ERR1667128	3.99188	freshwater
ERR1667129	2.27473	freshwater
ERR1667156	4.39628	freshwater
ERR1667157	4.02492	freshwater
ERR1667158	3.32896	freshwater
ERR1667165	3.46429	freshwater
ERR1667166	2.82571	freshwater
ERR1667168	3.816	freshwater
ERR1667170	3.77045	freshwater
ERR1667177	4.41208	freshwater
ERR1667180	4.75995	freshwater
ERR1667181	2.51922	freshwater
ERR1667183	4.31974	freshwater
ERR1667184	3.99074	freshwater
ERR1667235	4.17484	freshwater
ERR1667247	6.10849	freshwater
ERR1667248	5.17636	freshwater
ERR1667256	5.90652	freshwater
ERR1667274	3.71895	freshwater
ERR1667283	4.32225	freshwater
ERR1667295	3.41638	freshwater
ERR1667298	5.26697	freshwater
ERR1667299	4.33668	freshwater
ERR1667301	4.82253	freshwater
ERR1667303	1.99735	freshwater
ERR1667304	4.16729	freshwater
ERR1667346	1.31607	soil
ERR1667352	3.00094	freshwater sediment
ERR1667353	3.38983	freshwater
ERR1667356	3.94474	freshwater
ERR1667358	4.93187	freshwater
ERR1667361	2.18517	soil
ERR1667362	2.30817	soil
ERR1667368	1.32551	freshwater sediment
ERR1667372	1.75399	soil
ERR1667378	1.89599	freshwater sediment
ERR1667380	4.63066	freshwater
ERR1667383	1.61346	soil
ERR1667384	2.11435	soil
ERR1667389	2.74802	freshwater sediment
ERR1667390	1.3827	freshwater sediment
ERR1667391	7.04344	freshwater
ERR1667397	3.13153	freshwater sediment
ERR1667398	3.01294	freshwater sediment
ERR1667403	2.53599	soil
ERR1667410	2.26407	freshwater
ERR1667419	5.45378	freshwater
ERR1667422	6.81582	freshwater
ERR1667423	5.55794	freshwater
ERR1667428	5.50086	freshwater
ERR1667435	6.46168	freshwater
ERR1667463	2.57014	freshwater
ERR1667488	2.93402	freshwater
ERR1667493	3.08824	freshwater
ERR1667503	2.6639	freshwater sediment
ERR1667512	3.6509	freshwater sediment
ERR1667513	1.96098	freshwater sediment
ERR1667514	3.81306	freshwater sediment
ERR1667515	2.19404	freshwater sediment
ERR1667516	2.75757	freshwater sediment
ERR1667517	2.20478	freshwater sediment
ERR1667518	2.38979	freshwater sediment
ERR1667519	3.13806	freshwater sediment
ERR1667520	2.70731	freshwater sediment
ERR1667521	2.27067	freshwater sediment
ERR1667522	1.74826	freshwater sediment
ERR1667523	2.42728	freshwater sediment
ERR1667524	2.58049	freshwater sediment
ERR1667525	2.40386	freshwater sediment
ERR1667526	2.5605	freshwater sediment
ERR1667527	2.73806	freshwater sediment
ERR1667528	3.3611	freshwater sediment
ERR1667529	2.53354	freshwater sediment
ERR1667530	3.39389	freshwater sediment
ERR1667531	4.17297	freshwater sediment
ERR1667532	4.76481	freshwater sediment
ERR1667533	4.70062	freshwater sediment
ERR1667534	4.80891	freshwater sediment
ERR1667535	5.11409	freshwater sediment
ERR1667542	1.64869	freshwater
ERR1667545	1.32067	freshwater
ERR1667547	2.94501	freshwater
ERR1667548	2.22647	freshwater
ERR1667549	3.05995	freshwater
ERR1667550	2.19845	freshwater
ERR1667551	1.00651	freshwater
ERR1667552	1.59969	freshwater
ERR1667557	1.65724	freshwater
ERR1667559	1.97371	freshwater
ERR1667596	4.43563	freshwater
ERR1667597	3.41454	freshwater
ERR1667603	3.57552	freshwater
ERR1667605	2.56313	freshwater
ERR1667606	4.98175	freshwater
ERR1667607	6.35682	freshwater
ERR1667614	2.85252	freshwater
ERR1667621	3.46211	freshwater
ERR1667623	2.68905	freshwater
ERR1667624	2.46066	freshwater
ERR1667632	3.56361	freshwater
ERR1667646	1.06541	freshwater
ERR1667648	1.45752	freshwater
ERR1667649	1.1915	freshwater
ERR1667651	3.59515	freshwater
ERR1667670	2.88267	freshwater
ERR1667671	4.17253	freshwater
ERR1667679	5.98774	freshwater
ERR1667686	3.70268	freshwater
ERR1667691	4.33005	freshwater
ERR1667695	3.75245	freshwater
ERR1667697	3.7095	freshwater
ERR1667699	2.43734	freshwater
ERR1667700	2.65778	freshwater
ERR1667738	5.36529	freshwater
ERR1667740	7.67988	freshwater
ERR1667741	5.11096	freshwater
ERR1667742	2.4399	freshwater
ERR1667743	6.50946	freshwater
ERR1667747	6.21861	freshwater
ERR1667750	2.95656	freshwater
ERR1667756	2.05652	soil
ERR1667791	1.28019	freshwater sediment
ERR1667806	3.5306	freshwater
ERR1667808	2.38681	freshwater sediment
ERR1667809	1.53865	freshwater sediment
ERR1667810	5.40657	freshwater sediment
ERR1667811	4.49699	freshwater sediment
ERR1667813	2.79263	freshwater sediment
ERR1667814	4.09037	freshwater sediment
ERR1667815	3.97458	freshwater sediment
ERR1667832	3.78647	freshwater
ERR1667833	2.75288	freshwater
ERR1667849	3.39533	freshwater
ERR1667851	7.27665	freshwater
ERR1667856	3.93724	freshwater
ERR1667858	1.03769	freshwater
ERR1667860	4.41626	freshwater
ERR1667861	2.41592	freshwater
ERR1667909	1.0508	freshwater
ERR1667912	4.55488	freshwater sediment
ERR1667913	2.90526	freshwater sediment
ERR1667914	3.68464	freshwater sediment
ERR1667915	3.56392	freshwater sediment
ERR1667917	3.09279	freshwater sediment
ERR1667918	4.62878	freshwater sediment
ERR1667919	3.83173	freshwater sediment
ERR1667936	2.97946	freshwater sediment
ERR1667937	1.65393	freshwater sediment
ERR1667944	1.95746	freshwater sediment
ERR1667960	5.76343	freshwater
ERR1667962	1.93483	freshwater
ERR1667963	5.66201	freshwater
ERR1667965	5.08356	freshwater
ERR1667972	1.47172	freshwater sediment
ERR1667977	2.46419	freshwater sediment
ERR1667992	3.27863	freshwater
ERR1667994	5.12282	freshwater
ERR1667998	4.09581	freshwater
ERR1668001	1.74158	freshwater
ERR1668012	2.59566	freshwater
ERR1668020	3.12745	freshwater
ERR1668027	6.11593	freshwater
ERR1668032	4.11331	freshwater
ERR1668036	3.67236	freshwater
ERR1668038	2.85652	freshwater
ERR1668040	3.39423	freshwater
ERR1668051	5.79337	freshwater sediment
ERR1668052	5.27993	freshwater sediment
ERR1668057	3.93994	freshwater
ERR1668058	4.90669	freshwater
ERR1668065	1.75788	freshwater sediment
ERR1668068	1.49484	freshwater sediment
ERR1668075	1.69237	freshwater sediment
ERR1668146	3.88922	freshwater
ERR1668183	2.99559	freshwater
ERR1668218	1.69819	freshwater
ERR1668219	2.61604	freshwater
ERR1668220	3.59751	freshwater
ERR1668228	1.77464	freshwater
ERR1668231	3.2079	freshwater
ERR1668232	4.02022	freshwater
ERR1668233	2.12395	freshwater
ERR1668236	3.59692	freshwater
ERR1668237	4.4999	freshwater
ERR1668247	3.39265	freshwater
ERR1668251	1.78646	freshwater
ERR1668252	4.43723	freshwater
ERR1668257	4.62721	freshwater
ERR1668261	3.53583	freshwater
ERR1668283	4.50248	freshwater
ERR1668298	4.57873	freshwater
ERR1668303	5.47926	freshwater
ERR1668307	2.97397	freshwater
ERR1668309	2.80869	freshwater
ERR1668319	2.55999	freshwater
ERR1668323	4.83797	freshwater
ERR1668329	4.18914	freshwater
ERR1668355	6.1586	freshwater
ERR1668356	6.85401	freshwater
ERR1668357	6.88405	freshwater
ERR1668389	2.07688	freshwater
ERR1668434	2.44999	freshwater
ERR1668506	3.43972	freshwater
ERR1668511	4.10244	freshwater
ERR1668512	2.12981	freshwater
ERR1668535	2.82816	freshwater sediment
ERR1668588	2.34004	freshwater
ERR1668594	1.81508	freshwater
ERR1668607	1.98872	freshwater
ERR1668611	2.0499	freshwater
ERR1668612	3.67504	freshwater
ERR1668788	4.91634	freshwater
ERR1668789	3.32945	freshwater
ERR1668790	3.17628	freshwater
ERR1668791	2.64087	freshwater
ERR1668799	2.74448	freshwater
ERR1668801	1.57067	freshwater
ERR1668821	6.40381	freshwater
ERR1668826	5.35421	freshwater
ERR1668830	3.19035	freshwater
ERR1668832	3.40348	freshwater
ERR1668834	3.60461	freshwater
ERR1668910	5.40979	freshwater
ERR1668932	5.03829	freshwater
ERR1668936	3.43768	freshwater sediment
ERR1668943	4.0584	freshwater
ERR1668944	6.73477	freshwater
ERR1668964	3.54658	freshwater
ERR1668966	1.46284	freshwater
ERR1668967	3.23851	freshwater
ERR1668969	3.07629	freshwater
ERR1668973	2.67399	freshwater
ERR1668974	3.72403	freshwater
ERR1668983	5.32836	freshwater
ERR1668990	5.31779	freshwater
ERR1668995	4.26543	freshwater
ERR1668999	3.11785	freshwater
ERR1669003	3.56342	freshwater
ERR1669004	2.95804	freshwater
ERR1669005	3.2969	freshwater
ERR1669016	3.22388	freshwater
ERR1669017	2.45676	freshwater
ERR1669018	2.7555	freshwater
ERR1669019	3.38689	freshwater
ERR1669026	2.35872	freshwater
ERR1669040	1.6233	freshwater
ERR1669041	2.55934	freshwater
ERR1669046	1.89113	freshwater
ERR1669050	5.49303	freshwater
ERR1669052	2.05192	freshwater
ERR1669053	1.09599	freshwater
ERR1669054	3.01974	freshwater
ERR1669057	1.54451	freshwater
ERR1669071	4.48869	freshwater
ERR1669072	3.07332	freshwater
ERR1669073	2.9188	freshwater
ERR1669078	3.96873	freshwater
ERR1669120	3.8568	freshwater
ERR1669122	1.98242	freshwater
ERR1669123	2.01792	freshwater
ERR1669124	3.02	freshwater
ERR1669125	2.40129	freshwater
ERR1669129	4.45648	freshwater
ERR1669131	2.90243	freshwater
ERR1669132	3.99947	freshwater
ERR1669134	4.4565	freshwater
ERR1669136	2.53015	freshwater
ERR1669142	3.66928	freshwater
ERR1669145	4.10709	freshwater
ERR1669153	2.25849	freshwater
ERR1669156	4.28212	freshwater
ERR1669164	3.16536	freshwater
ERR1669168	3.07957	freshwater
ERR1669170	4.20044	freshwater
ERR1669172	2.92139	freshwater
ERR1669173	3.49784	freshwater
ERR1669174	3.46329	freshwater
ERR1669179	5.14215	freshwater
ERR1669181	3.3808	freshwater
ERR1669183	3.31116	freshwater
ERR1669184	6.14762	freshwater
ERR1669186	3.82724	freshwater
ERR1669188	3.54726	freshwater
ERR1669189	2.96781	freshwater
ERR1669192	4.00871	freshwater
ERR1669237	5.22783	freshwater
ERR1669239	4.81013	freshwater
ERR1669240	1.635	freshwater
ERR1669241	3.78718	freshwater
ERR1669245	3.48918	freshwater
ERR1669249	5.38989	freshwater
ERR1669251	3.40516	freshwater
ERR1669258	4.98664	freshwater
ERR1669274	3.42528	freshwater
ERR1669275	3.11791	freshwater
ERR1669281	4.62674	freshwater
ERR1669282	6.06549	freshwater
ERR1669283	5.10486	freshwater
ERR1669284	1.84306	freshwater
ERR1669290	3.8015	freshwater
ERR1669292	3.74652	freshwater
ERR1669293	2.55428	soil
ERR1669298	4.64652	freshwater
ERR1669299	1.28666	freshwater
ERR1669307	2.78492	freshwater
ERR1669308	4.57866	freshwater
ERR1669311	3.55437	freshwater
ERR1669323	2.34762	freshwater
ERR1669324	2.11457	freshwater
ERR1669325	5.78415	freshwater
ERR1669327	4.86389	freshwater
ERR1669328	1.79888	freshwater
ERR1669330	3.36254	freshwater
ERR1669342	2.67581	freshwater
ERR1669353	2.64326	freshwater
ERR1669361	6.26112	freshwater
ERR1669365	5.51049	freshwater
ERR1669367	4.53377	freshwater
ERR1669368	3.08188	freshwater
ERR1669369	4.12363	freshwater
ERR1669370	4.35632	freshwater
ERR1669373	1.94055	freshwater
ERR1669378	4.73777	freshwater
ERR1669381	2.58484	freshwater
ERR1669394	1.76469	freshwater
ERR1669450	3.18094	marine sediment
ERR1669451	2.06104	freshwater
ERR1669452	4.60483	freshwater
ERR1669453	2.10423	marine sediment
ERR1669455	1.33247	marine sediment
ERR1669457	4.07859	marine sediment
ERR1669474	1.92907	marine sediment
ERR1669476	1.80702	marine sediment
ERR1669478	1.41124	marine sediment
ERR1669483	2.53477	marine sediment
ERR1669484	3.54772	marine sediment
ERR1669485	2.06874	marine sediment
ERR1669486	2.30357	marine sediment
ERR1669487	2.1334	marine sediment
ERR1653594	5.37605	marine sediment
ERR1653597	5.25887	marine sediment
ERR1653599	2.80505	marine sediment
ERR1653600	2.27948	marine sediment
ERR1653601	2.59123	marine sediment
ERR1653603	6.81008	marine sediment
ERR1653606	2.18213	marine sediment
ERR1653607	5.52746	marine sediment
ERR1653608	6.18658	marine sediment
ERR1653610	4.36955	marine sediment
ERR1653617	6.79568	marine sediment
ERR1653618	4.07783	marine sediment
ERR1653619	4.78825	marine sediment
ERR1653620	4.93513	marine sediment
ERR1653621	2.5866	marine sediment
ERR1653622	4.32095	marine sediment
ERR1653623	3.87624	marine sediment
ERR1653625	2.45417	marine sediment
ERR1653626	6.42995	marine sediment
ERR1653627	2.20092	marine sediment
ERR1653628	2.56631	marine sediment
ERR1653629	7.29727	marine sediment
ERR1653630	7.90888	marine sediment
ERR1653631	7.71163	marine sediment
ERR1653632	7.87505	marine sediment
ERR1653633	7.44259	marine sediment
ERR1653634	2.49324	marine sediment
ERR1653635	3.58316	marine sediment
ERR1653640	3.74815	marine sediment
ERR1653642	3.71016	marine sediment
ERR1653643	3.16896	marine sediment
ERR1653644	4.11085	marine sediment
ERR1653647	1.86994	marine sediment
ERR1653649	1.91327	marine sediment
ERR1653651	5.60786	marine sediment
ERR1653652	6.32077	marine sediment
ERR1653653	6.6034	marine sediment
ERR1653655	6.83646	marine sediment
ERR1653656	3.85602	marine sediment
ERR1653657	1.89186	marine sediment
ERR1653659	4.80774	marine sediment
ERR1653660	5.18218	marine sediment
ERR1653661	7.03934	marine sediment
ERR1653662	5.25789	marine sediment
ERR1653663	5.1083	marine sediment
ERR1653665	4.70352	marine sediment
ERR1653668	3.90495	marine sediment
ERR1653671	2.39428	marine sediment
ERR1653673	3.51466	marine sediment
ERR1653674	6.65263	marine sediment
ERR1653675	5.52599	marine sediment
ERR1653676	7.20167	marine sediment
ERR1653678	3.97434	marine sediment
ERR1653679	4.66523	marine sediment
ERR1653680	4.21019	marine sediment
ERR1653681	6.43131	marine sediment
ERR1653682	3.71978	marine sediment
ERR1653503	2.10626	marine sediment
ERR1653504	2.00605	marine sediment
ERR1653506	3.94039	marine sediment
ERR1653507	2.43041	marine sediment
ERR1653508	2.0586	marine sediment
ERR1653511	4.34969	marine sediment
ERR1653512	3.58716	marine sediment
ERR1653516	4.94377	marine sediment
ERR1653518	2.76342	marine sediment
ERR1653520	6.49609	marine sediment
ERR1653521	3.91862	marine sediment
ERR1653522	4.83219	marine sediment
ERR1653525	3.8385	marine sediment
ERR1653526	4.48159	marine sediment
ERR1653530	5.69348	marine sediment
ERR1653531	3.89009	marine sediment
ERR1653534	5.8883	marine sediment
ERR1653535	3.45403	marine sediment
ERR1653537	4.99665	marine sediment
ERR1653540	6.71108	marine sediment
ERR1653541	7.08142	marine sediment
ERR1653542	7.57063	marine sediment
ERR1653546	5.26295	marine sediment
ERR1653547	4.10434	marine sediment
ERR1653549	2.26274	marine sediment
ERR1653550	2.99726	marine sediment
ERR1653551	2.75038	marine sediment
ERR1653552	2.95516	marine sediment
ERR1653554	2.21003	marine sediment
ERR1653555	4.22214	marine sediment
ERR1653559	3.59106	marine sediment
ERR1653560	4.19826	marine sediment
ERR1653561	3.20108	marine sediment
ERR1653562	3.90845	marine sediment
ERR1653564	3.46659	marine sediment
ERR1653565	3.67752	marine sediment
ERR1653566	4.48844	marine sediment
ERR1653567	4.99017	marine sediment
ERR1653568	2.88467	marine sediment
ERR1653573	3.17052	marine sediment
ERR1653575	4.60347	marine sediment
ERR1653578	3.99258	marine sediment
ERR1653579	5.0722	marine sediment
ERR1653580	3.39701	marine sediment
ERR1653582	5.14161	marine sediment
ERR1653586	4.77925	marine sediment
ERR1653588	4.57561	marine sediment
ERR1653589	4.45033	marine sediment
ERR1653590	2.41136	marine sediment
ERR1653591	2.61911	marine sediment
ERR1753873	1.57351	freshwater
ERR1753884	1.15455	freshwater
ERR1753889	1.33343	freshwater
ERR1753893	1.22953	freshwater
ERR1753896	1.3115	freshwater
ERR1753907	1.35844	freshwater
ERR1753912	1.84032	freshwater
ERR1753916	1.60316	freshwater
ERR1753924	1.34709	freshwater
ERR1753926	1.81291	freshwater
ERR1753965	1.64817	sand
ERR1753972	1.51803	sand
ERR1754023	1.4787	sand
ERR1754076	1.55292	sand
ERR1754077	1.38643	sand
ERR1754081	1.92592	sand
ERR1754085	1.57344	sand
ERR1754093	1.83071	sand
ERR1754094	1.79078	sand
ERR1754095	1.62675	sand
ERR1754223	1.56251	sand
ERR1754227	1.67236	sand
ERR1754229	1.46155	sand
ERR1754233	1.73134	sand
ERR1754237	1.23848	sand
ERR1754240	2.05921	sand
ERR1754243	1.16361	sand
ERR1754244	1.77102	sand
ERR1754247	1.8288	sand
ERR1754249	1.38648	sand
ERR1754250	1.24931	sand
ERR1754253	1.5264	sand
ERR1754257	1.40229	sand
ERR1754259	1.53156	sand
ERR1754260	1.67383	sand
ERR1754262	1.45269	sand
ERR1754263	1.51834	sand
ERR1754264	1.76224	sand
ERR1754266	1.56136	sand
ERR1754268	1.80968	sand
ERR1754269	1.47013	sand
ERR1754273	2.14568	sand
ERR1754278	1.56987	sand
ERR1754282	1.40698	sand
ERR1754286	1.41516	sand
ERR1754288	1.51068	sand
ERR1754289	1.42309	sand
ERR1754292	1.37049	sand
ERR1754293	2.14148	sand
ERR1754297	1.85852	sand
ERR1754299	1.66824	sand
ERR1754301	1.28633	sand
ERR1754304	1.30948	sand
ERR1754306	1.49097	sand
ERR1754316	1.76074	sand
ERR1754319	1.68334	sand
ERR1754321	1.66413	sand
ERR1754331	1.51947	sand
ERR1754334	1.59167	sand
ERR1754336	2.2373	sand
ERR1754341	1.63813	sand
ERR1754342	1.19472	sand
ERR1754347	1.883	sand
ERR1754351	1.5883	sand
ERR1754362	1.59515	sand
ERR1754364	1.44512	sand
ERR1754366	1.7396	sand
ERR1754371	1.50935	sand
ERR1754372	1.14625	sand
ERR1754374	1.80669	sand
ERR1754377	1.30459	sand
ERR1754379	1.64351	sand
ERR1754384	1.3062	sand
ERR1754386	1.58863	sand
ERR1754387	1.4602	sand
ERR1754389	1.73244	sand
ERR1754391	1.48774	sand
ERR1754392	1.64149	sand
ERR1754394	1.41115	sand
ERR1754407	1.80074	sand
ERR1754414	1.84003	sand
ERR1754417	1.42244	sand
ERR1754437	1.38799	sand
ERR1754439	1.38252	sand
ERR1754440	1.59142	sand
ERR1754441	1.77996	sand
ERR1754442	2.13543	sand
ERR1754448	1.46838	sand
ERR1754453	1.41977	sand
ERR1754456	1.48968	sand
ERR1754457	1.47457	sand
ERR1754458	1.54896	sand
ERR1754460	1.25542	sand
ERR1754463	1.27406	sand
ERR1754467	1.828	sand
ERR1754469	1.69288	sand
ERR1754471	1.1585	sand
ERR1754472	1.95405	sand
ERR1754474	1.63853	sand
ERR1754476	1.63622	sand
ERR1754478	1.3407	sand
ERR1754479	1.43907	sand
ERR1754480	1.73992	sand
ERR1754481	1.4463	sand
ERR1754484	1.65863	sand
ERR1754486	1.28283	sand
ERR1754487	1.32521	sand
ERR1754489	1.99641	sand
ERR1754491	1.2574	sand
ERR1754500	1.88669	sand
ERR1754502	1.77053	sand
ERR1754503	1.76153	sand
ERR1754505	1.60837	sand
ERR1754507	1.58013	sand
ERR1754509	1.31193	sand
ERR1754510	1.94813	sand
ERR1754514	1.71942	sand
ERR1754516	1.70996	sand
ERR1754518	1.83351	sand
ERR1754520	1.44987	sand
ERR1754523	1.34022	sand
ERR1754525	1.02263	sand
ERR1754527	1.27399	sand
ERR1754528	1.59929	sand
ERR1754530	1.90091	sand
ERR1754532	1.48472	sand
ERR1754537	1.72088	sand
ERR1754539	1.36286	sand
ERR1754542	1.40556	sand
ERR1754549	1.3971	sand
ERR1754550	1.30353	sand
ERR1754551	1.56831	sand
ERR1754552	1.7176	sand
ERR1754557	1.55147	sand
ERR1754558	1.43563	sand
ERR1754560	1.532	sand
ERR1754562	1.18289	sand
ERR1754587	1.3147	sand
ERR1754592	1.00798	sand
ERR1754602	2.00998	sand
ERR1754607	1.57204	sand
ERR1754616	1.03499	sand
[truncated: 165 more rows]

## Sheet: Fig1cd
Fig1cd
	SRR1955438	SRR1955334	SRR5858935	SRR2002423	SRR2002422	SRR2002421	SRR2002410	SRR2002409	SRR2002408	SRR2002407	SRR2002406	SRR2002375	ERR1544668	ERR1544669	ERR1544670	ERR1544671	ERR1544672	ERR1544673	ERR1544674	ERR1544675	ERR1544676	ERR1544677	ERR1544678	ERR1544679	ERR1544680	ERR1544681	ERR1544682	ERR1544683	ERR1544684	ERR1544685	ERR1544686	ERR1544687	ERR1544688	ERR1544689	ERR1544690	ERR1544691	ERR1544692	ERR1544693	ERR1544694	ERR1544695	ERR1544696	ERR1544697	SRR1613310	SRR1583247	SRR1583246	SRR1583245	SRR1583241	SRR1583239	SRR1583236
SRR1955438	0	0.573261	0.883064	0.804216	0.838657	0.817948	0.857137	0.809477	0.836192	0.839689	0.844418	0.82671	0.840547	0.75956	0.81414	0.782583	0.842016	0.755776	0.83262	0.706138	0.836592	0.762314	0.65713	0.74676	0.796295	0.798788	0.818886	0.812539	0.824938	0.777861	0.753167	0.806456	0.755217	0.747311	0.813075	0.862272	0.793061	0.848101	0.794573	0.795692	0.771997	0.787053	0.87227	0.884592	0.91515	0.889316	0.920862	0.954476	0.932947
SRR1955334	0.573261	0	0.82562	0.845239	0.85504	0.866827	0.87349	0.818661	0.864684	0.865747	0.84528	0.86503	0.831186	0.820576	0.861514	0.831802	0.78779	0.712642	0.887655	0.771544	0.854263	0.751368	0.765058	0.773672	0.842799	0.813297	0.874619	0.803934	0.789367	0.799678	0.748184	0.830051	0.764361	0.786868	0.829195	0.842051	0.790237	0.849879	0.771578	0.832768	0.788369	0.842709	0.899514	0.896756	0.921459	0.893696	0.899007	0.961126	0.924622
SRR5858935	0.883064	0.82562	0	0.80088	0.777155	0.81888	0.793003	0.786575	0.767073	0.776967	0.812391	0.804484	0.902787	0.867118	0.868215	0.856143	0.880144	0.896613	0.913424	0.87418	0.881683	0.879027	0.842867	0.84702	0.837374	0.869263	0.901769	0.878641	0.811959	0.82689	0.832976	0.812364	0.847249	0.848937	0.865006	0.876209	0.821964	0.88501	0.800775	0.887601	0.841814	0.853313	0.828348	0.914244	0.915684	0.913261	0.926376	0.964221	0.934842
SRR2002423	0.804216	0.845239	0.80088	0	0.525651	0.422219	0.418547	0.583817	0.455296	0.376122	0.373761	0.371899	0.855576	0.77977	0.790298	0.821818	0.860295	0.873731	0.810241	0.785077	0.868674	0.806288	0.768339	0.80522	0.801866	0.826372	0.826477	0.824285	0.817411	0.822127	0.728061	0.834706	0.762153	0.829198	0.763917	0.818489	0.791356	0.847843	0.730676	0.782691	0.77771	0.729534	0.88362	0.784374	0.776847	0.729057	0.873634	0.889461	0.819456
SRR2002422	0.838657	0.85504	0.777155	0.525651	0	0.444105	0.502404	0.60194	0.564617	0.527301	0.502153	0.502567	0.867073	0.75731	0.78529	0.831813	0.838917	0.850226	0.807223	0.81036	0.830146	0.829862	0.780683	0.820445	0.801004	0.801243	0.813911	0.772358	0.783141	0.84483	0.746836	0.813864	0.735685	0.838357	0.802861	0.819825	0.774868	0.805383	0.756313	0.81169	0.795494	0.765113	0.852088	0.784184	0.752997	0.73966	0.801639	0.857485	0.794056
SRR2002421	0.817948	0.866827	0.81888	0.422219	0.444105	0	0.428295	0.622193	0.469313	0.461192	0.445701	0.350813	0.875307	0.798729	0.821929	0.860362	0.878802	0.887678	0.831018	0.797938	0.872939	0.848587	0.807229	0.842959	0.834005	0.839622	0.837507	0.843734	0.828129	0.845545	0.77449	0.848633	0.791195	0.846066	0.82939	0.812402	0.782912	0.878813	0.769481	0.831063	0.767865	0.766722	0.892231	0.802127	0.766586	0.736392	0.850732	0.890964	0.823298
SRR2002410	0.857137	0.87349	0.793003	0.418547	0.502404	0.428295	0	0.620818	0.439086	0.417924	0.421375	0.423657	0.879898	0.798979	0.815321	0.823575	0.87525	0.875538	0.830694	0.827328	0.845115	0.84303	0.767135	0.837392	0.777073	0.815773	0.81506	0.821661	0.818685	0.808184	0.750455	0.809863	0.796044	0.819379	0.808822	0.848169	0.769371	0.855268	0.796353	0.81476	0.797119	0.776079	0.869772	0.800427	0.770096	0.735343	0.855488	0.882249	0.80344
SRR2002409	0.809477	0.818661	0.786575	0.583817	0.60194	0.622193	0.620818	0	0.574943	0.602335	0.602	0.570592	0.812703	0.715687	0.801704	0.837916	0.826785	0.881024	0.813949	0.786456	0.839108	0.850653	0.780541	0.827516	0.798901	0.854133	0.807637	0.815995	0.804753	0.788039	0.750895	0.814988	0.750489	0.840356	0.790308	0.874099	0.799918	0.86999	0.765818	0.806297	0.787687	0.74634	0.836585	0.781785	0.810019	0.798206	0.795054	0.895675	0.788845
SRR2002408	0.836192	0.864684	0.767073	0.455296	0.564617	0.469313	0.439086	0.574943	0	0.382573	0.478707	0.49139	0.885853	0.803404	0.82082	0.806776	0.874106	0.878813	0.819217	0.817468	0.865256	0.828175	0.763522	0.829498	0.762596	0.807629	0.819283	0.83403	0.829871	0.800231	0.72669	0.83849	0.796927	0.810881	0.794421	0.851866	0.777807	0.87447	0.785559	0.812919	0.770782	0.764172	0.885326	0.804292	0.763871	0.732006	0.863922	0.898576	0.815689
SRR2002407	0.839689	0.865747	0.776967	0.376122	0.527301	0.461192	0.417924	0.602335	0.382573	0	0.460358	0.423707	0.87402	0.791599	0.80545	0.809439	0.853584	0.864688	0.81466	0.791636	0.855451	0.825636	0.746214	0.817337	0.782541	0.772354	0.792806	0.786691	0.812029	0.787222	0.735681	0.805894	0.762828	0.7982	0.76459	0.83803	0.753999	0.841603	0.752051	0.784342	0.745199	0.739542	0.878367	0.801765	0.764195	0.737403	0.883562	0.902272	0.844604
SRR2002406	0.844418	0.84528	0.812391	0.373761	0.502153	0.445701	0.421375	0.602	0.478707	0.460358	0	0.442298	0.872982	0.807585	0.787672	0.841713	0.851666	0.853813	0.831005	0.822971	0.854906	0.838708	0.794597	0.844389	0.805202	0.857983	0.821127	0.817048	0.828015	0.820936	0.766334	0.84847	0.787793	0.809402	0.76388	0.827319	0.804247	0.843825	0.74397	0.781843	0.80813	0.758737	0.900382	0.794955	0.763111	0.747975	0.86503	0.897929	0.823736
SRR2002375	0.82671	0.86503	0.804484	0.371899	0.502567	0.350813	0.423657	0.570592	0.49139	0.423707	0.442298	0	0.838393	0.805309	0.816512	0.843973	0.867425	0.879614	0.812851	0.82136	0.877809	0.811658	0.752227	0.85408	0.798216	0.846084	0.825557	0.84545	0.831089	0.82026	0.768762	0.811461	0.773188	0.831124	0.803473	0.84257	0.789012	0.867854	0.79989	0.821377	0.75884	0.744633	0.882506	0.820553	0.818999	0.774484	0.889535	0.904952	0.836506
ERR1544668	0.840547	0.831186	0.902787	0.855576	0.867073	0.875307	0.879898	0.812703	0.885853	0.87402	0.872982	0.838393	0	0.767248	0.73764	0.726048	0.661504	0.709034	0.743125	0.779484	0.768384	0.807358	0.812444	0.72757	0.815527	0.764549	0.783828	0.678723	0.747447	0.677642	0.742208	0.787908	0.853411	0.783645	0.783836	0.753937	0.799389	0.767588	0.810373	0.744385	0.733028	0.758312	0.913896	0.899291	0.848074	0.855941	0.885413	0.933938	0.939352
ERR1544669	0.75956	0.820576	0.867118	0.77977	0.75731	0.798729	0.798979	0.715687	0.803404	0.791599	0.807585	0.805309	0.767248	0	0.761857	0.759587	0.747522	0.715191	0.63591	0.690434	0.76847	0.751839	0.679315	0.699455	0.809929	0.731039	0.781011	0.643449	0.672434	0.727201	0.666412	0.665041	0.729703	0.65352	0.637734	0.800012	0.691779	0.737638	0.683343	0.744904	0.67786	0.713748	0.859551	0.819584	0.80508	0.819219	0.884213	0.904612	0.906739
ERR1544670	0.81414	0.861514	0.868215	0.790298	0.78529	0.821929	0.815321	0.801704	0.82082	0.80545	0.787672	0.816512	0.73764	0.761857	0	0.773208	0.754016	0.803256	0.694955	0.707424	0.747511	0.737755	0.788969	0.721998	0.744978	0.739538	0.6356	0.740674	0.733503	0.670777	0.707563	0.732393	0.678953	0.781493	0.620777	0.659835	0.729789	0.616772	0.683944	0.613132	0.740486	0.61644	0.846875	0.862275	0.813552	0.831165	0.886526	0.869273	0.886983
ERR1544671	0.782583	0.831802	0.856143	0.821818	0.831813	0.860362	0.823575	0.837916	0.806776	0.809439	0.841713	0.843973	0.726048	0.759587	0.773208	0	0.715649	0.667813	0.75363	0.758957	0.794902	0.740964	0.713881	0.655985	0.678511	0.638355	0.745488	0.642244	0.808434	0.669651	0.648793	0.822653	0.82026	0.666821	0.68625	0.747983	0.740791	0.779719	0.766749	0.709897	0.705628	0.770269	0.850513	0.837692	0.806092	0.762818	0.888008	0.901702	0.903642
ERR1544672	0.842016	0.78779	0.880144	0.860295	0.838917	0.878802	0.87525	0.826785	0.874106	0.853584	0.851666	0.867425	0.661504	0.747522	0.754016	0.715649	0	0.554873	0.715958	0.70061	0.759419	0.686294	0.768482	0.685008	0.837025	0.661681	0.753276	0.53648	0.75407	0.635332	0.695154	0.753845	0.750416	0.729184	0.710525	0.729776	0.710231	0.743657	0.743271	0.722056	0.65841	0.782203	0.916486	0.817741	0.824047	0.854727	0.886387	0.892859	0.91492
ERR1544673	0.755776	0.712642	0.896613	0.873731	0.850226	0.887678	0.875538	0.881024	0.878813	0.864688	0.853813	0.879614	0.709034	0.715191	0.803256	0.667813	0.554873	0	0.725319	0.76594	0.733237	0.658168	0.725875	0.598145	0.810521	0.681645	0.815636	0.619106	0.775667	0.679655	0.716558	0.765081	0.769127	0.675081	0.729107	0.692648	0.66086	0.786659	0.721293	0.767927	0.662167	0.83921	0.936166	0.864693	0.840001	0.838779	0.893428	0.933389	0.930794
ERR1544674	0.83262	0.887655	0.913424	0.810241	0.807223	0.831018	0.830694	0.813949	0.819217	0.81466	0.831005	0.812851	0.743125	0.63591	0.694955	0.75363	0.715958	0.725319	0	0.755507	0.741674	0.794163	0.721844	0.712859	0.809183	0.760691	0.668343	0.653581	0.795274	0.743094	0.723276	0.634402	0.817486	0.682337	0.6843	0.760943	0.716437	0.690134	0.713578	0.681551	0.70312	0.698274	0.952384	0.847695	0.796922	0.828971	0.900915	0.906954	0.930142
ERR1544675	0.706138	0.771544	0.87418	0.785077	0.81036	0.797938	0.827328	0.786456	0.817468	0.791636	0.822971	0.82136	0.779484	0.690434	0.707424	0.758957	0.70061	0.76594	0.755507	0	0.808525	0.672086	0.679616	0.628808	0.70427	0.615554	0.668813	0.68638	0.730666	0.651671	0.672399	0.704479	0.665512	0.689615	0.636712	0.706433	0.681758	0.723565	0.681229	0.665711	0.589386	0.629978	0.853055	0.829647	0.813214	0.826406	0.877156	0.884426	0.884104
ERR1544676	0.836592	0.854263	0.881683	0.868674	0.830146	0.872939	0.845115	0.839108	0.865256	0.855451	0.854906	0.877809	0.768384	0.76847	0.747511	0.794902	0.759419	0.733237	0.741674	0.808525	0	0.839426	0.780401	0.759997	0.739099	0.767095	0.688538	0.751022	0.827231	0.754684	0.784164	0.681513	0.733304	0.740508	0.760086	0.754739	0.772633	0.761401	0.803986	0.736998	0.749143	0.708291	0.838224	0.861454	0.841499	0.851804	0.7889	0.867879	0.847518
ERR1544677	0.762314	0.751368	0.879027	0.806288	0.829862	0.848587	0.84303	0.850653	0.828175	0.825636	0.838708	0.811658	0.807358	0.751839	0.737755	0.740964	0.686294	0.658168	0.794163	0.672086	0.839426	0	0.613018	0.627749	0.764972	0.612439	0.743148	0.70479	0.692966	0.706725	0.677423	0.724901	0.662503	0.738652	0.73056	0.742088	0.582622	0.738351	0.644006	0.767511	0.618914	0.76554	0.877688	0.876108	0.887477	0.854647	0.925473	0.887099	0.898544
ERR1544678	0.65713	0.765058	0.842867	0.768339	0.780683	0.807229	0.767135	0.780541	0.763522	0.746214	0.794597	0.752227	0.812444	0.679315	0.788969	0.713881	0.768482	0.725875	0.721844	0.679616	0.780401	0.613018	0	0.725329	0.664956	0.685644	0.743983	0.722994	0.716488	0.673349	0.713101	0.649418	0.639238	0.630688	0.750052	0.804522	0.637116	0.730175	0.698747	0.751943	0.708334	0.721816	0.827472	0.835648	0.839756	0.819955	0.894364	0.898563	0.880642
ERR1544679	0.74676	0.773672	0.84702	0.80522	0.820445	0.842959	0.837392	0.827516	0.829498	0.817337	0.844389	0.85408	0.72757	0.699455	0.721998	0.655985	0.685008	0.598145	0.712859	0.628808	0.759997	0.627749	0.725329	0	0.706656	0.622163	0.768342	0.647921	0.766489	0.659901	0.66054	0.712739	0.689503	0.703682	0.677055	0.718128	0.606861	0.823629	0.641472	0.656894	0.625268	0.716252	0.87849	0.841698	0.8276	0.862645	0.87188	0.912245	0.902714
ERR1544680	0.796295	0.842799	0.837374	0.801866	0.801004	0.834005	0.777073	0.798901	0.762596	0.782541	0.805202	0.798216	0.815527	0.809929	0.744978	0.678511	0.837025	0.810521	0.809183	0.70427	0.739099	0.764972	0.664956	0.706656	0	0.69625	0.637697	0.786943	0.809064	0.677024	0.60725	0.709712	0.740364	0.689055	0.732804	0.736764	0.660667	0.773879	0.789587	0.73141	0.725626	0.761925	0.887753	0.875815	0.867975	0.83804	0.82529	0.879365	0.807878
ERR1544681	0.798788	0.813297	0.869263	0.826372	0.801243	0.839622	0.815773	0.854133	0.807629	0.772354	0.857983	0.846084	0.764549	0.731039	0.739538	0.638355	0.661681	0.681645	0.760691	0.615554	0.767095	0.612439	0.685644	0.622163	0.69625	0	0.73065	0.629629	0.735766	0.659088	0.612708	0.783195	0.723743	0.69383	0.691794	0.680293	0.524593	0.815685	0.663513	0.719753	0.597591	0.772365	0.861202	0.892161	0.849647	0.84212	0.901899	0.856787	0.867254
ERR1544682	0.818886	0.874619	0.901769	0.826477	0.813911	0.837507	0.81506	0.807637	0.819283	0.792806	0.821127	0.825557	0.783828	0.781011	0.6356	0.745488	0.753276	0.815636	0.668343	0.668813	0.688538	0.743148	0.743983	0.768342	0.637697	0.73065	0	0.693905	0.809966	0.709953	0.726325	0.603988	0.801227	0.75881	0.633891	0.746797	0.684174	0.641997	0.763074	0.640487	0.708677	0.668452	0.939365	0.878257	0.841462	0.859089	0.893319	0.900624	0.921464
ERR1544683	0.812539	0.803934	0.878641	0.824285	0.772358	0.843734	0.821661	0.815995	0.83403	0.786691	0.817048	0.84545	0.678723	0.643449	0.740674	0.642244	0.53648	0.619106	0.653581	0.68638	0.751022	0.70479	0.722994	0.647921	0.786943	0.629629	0.693905	0	0.722946	0.557036	0.618432	0.718341	0.740878	0.57393	0.651996	0.727308	0.727855	0.696219	0.678785	0.615315	0.557031	0.729047	0.924143	0.78005	0.751499	0.782176	0.838638	0.896808	0.900461
ERR1544684	0.824938	0.789367	0.811959	0.817411	0.783141	0.828129	0.818685	0.804753	0.829871	0.812029	0.828015	0.831089	0.747447	0.672434	0.733503	0.808434	0.75407	0.775667	0.795274	0.730666	0.827231	0.692966	0.716488	0.766489	0.809064	0.735766	0.809966	0.722946	0	0.653376	0.698573	0.713639	0.740004	0.749917	0.722788	0.715665	0.733414	0.757515	0.659274	0.809607	0.674186	0.737744	0.81967	0.886211	0.841671	0.811086	0.918586	0.910947	0.913432
ERR1544685	0.777861	0.799678	0.82689	0.822127	0.84483	0.845545	0.808184	0.788039	0.800231	0.787222	0.820936	0.82026	0.677642	0.727201	0.670777	0.669651	0.635332	0.679655	0.743094	0.651671	0.754684	0.706725	0.673349	0.659901	0.677024	0.659088	0.709953	0.557036	0.653376	0	0.612076	0.67548	0.761224	0.648338	0.703281	0.682756	0.664342	0.801742	0.643362	0.672334	0.51953	0.703266	0.876756	0.826584	0.825468	0.832754	0.906396	0.935465	0.921998
ERR1544686	0.753167	0.748184	0.832976	0.728061	0.746836	0.77449	0.750455	0.750895	0.72669	0.735681	0.766334	0.768762	0.742208	0.666412	0.707563	0.648793	0.695154	0.716558	0.723276	0.672399	0.784164	0.677423	0.713101	0.66054	0.60725	0.612708	0.726325	0.618432	0.698573	0.612076	0	0.742789	0.702248	0.644109	0.685052	0.616581	0.689067	0.769052	0.630632	0.670145	0.536608	0.697345	0.895546	0.842477	0.82925	0.771533	0.85176	0.886357	0.84432
ERR1544687	0.806456	0.830051	0.812364	0.834706	0.813864	0.848633	0.809863	0.814988	0.83849	0.805894	0.84847	0.811461	0.787908	0.665041	0.732393	0.822653	0.753845	0.765081	0.634402	0.704479	0.681513	0.724901	0.649418	0.712739	0.709712	0.783195	0.603988	0.718341	0.713639	0.67548	0.742789	0	0.738754	0.660544	0.669159	0.754896	0.723976	0.731099	0.742936	0.702602	0.65483	0.664662	0.880254	0.860066	0.838711	0.861048	0.891328	0.911781	0.923877
ERR1544688	0.755217	0.764361	0.847249	0.762153	0.735685	0.791195	0.796044	0.750489	0.796927	0.762828	0.787793	0.773188	0.853411	0.729703	0.678953	0.82026	0.750416	0.769127	0.817486	0.665512	0.733304	0.662503	0.639238	0.689503	0.740364	0.723743	0.801227	0.740878	0.740004	0.761224	0.702248	0.738754	0	0.775817	0.732095	0.796483	0.744258	0.744466	0.687474	0.782597	0.725562	0.576463	0.731348	0.818873	0.827487	0.796281	0.791748	0.877385	0.787759
ERR1544689	0.747311	0.786868	0.848937	0.829198	0.838357	0.846066	0.819379	0.840356	0.810881	0.7982	0.809402	0.831124	0.783645	0.65352	0.781493	0.666821	0.729184	0.675081	0.682337	0.689615	0.740508	0.738652	0.630688	0.703682	0.689055	0.69383	0.75881	0.57393	0.749917	0.648338	0.644109	0.660544	0.775817	0	0.64215	0.688831	0.691613	0.696818	0.752415	0.677736	0.60663	0.726557	0.876418	0.868985	0.840036	0.828054	0.89574	0.925377	0.920259
ERR1544690	0.813075	0.829195	0.865006	0.763917	0.802861	0.82939	0.808822	0.790308	0.794421	0.76459	0.76388	0.803473	0.783836	0.637734	0.620777	0.68625	0.710525	0.729107	0.6843	0.636712	0.760086	0.73056	0.750052	0.677055	0.732804	0.691794	0.633891	0.651996	0.722788	0.703281	0.685052	0.669159	0.732095	0.64215	0	0.707306	0.714555	0.683671	0.642721	0.48214	0.690453	0.628381	0.91058	0.828567	0.779312	0.78424	0.883208	0.895748	0.897383
ERR1544691	0.862272	0.842051	0.876209	0.818489	0.819825	0.812402	0.848169	0.874099	0.851866	0.83803	0.827319	0.84257	0.753937	0.800012	0.659835	0.747983	0.729776	0.692648	0.760943	0.706433	0.754739	0.742088	0.804522	0.718128	0.736764	0.680293	0.746797	0.727308	0.715665	0.682756	0.616581	0.754896	0.796483	0.688831	0.707306	0	0.707028	0.755497	0.650907	0.628519	0.64102	0.770417	0.912796	0.887918	0.828107	0.811098	0.873658	0.845478	0.87224
ERR1544692	0.793061	0.790237	0.821964	0.791356	0.774868	0.782912	0.769371	0.799918	0.777807	0.753999	0.804247	0.789012	0.799389	0.691779	0.729789	0.740791	0.710231	0.66086	0.716437	0.681758	0.772633	0.582622	0.637116	0.606861	0.660667	0.524593	0.684174	0.727855	0.733414	0.664342	0.689067	0.723976	0.744258	0.691613	0.714555	0.707028	0	0.787082	0.646095	0.755372	0.642554	0.762121	0.874766	0.829125	0.849961	0.844163	0.917979	0.887533	0.889127
ERR1544693	0.848101	0.849879	0.88501	0.847843	0.805383	0.878813	0.855268	0.86999	0.87447	0.841603	0.843825	0.867854	0.767588	0.737638	0.616772	0.779719	0.743657	0.786659	0.690134	0.723565	0.761401	0.738351	0.730175	0.823629	0.773879	0.815685	0.641997	0.696219	0.757515	0.801742	0.769052	0.731099	0.744466	0.696818	0.683671	0.755497	0.787082	0	0.786267	0.720102	0.760271	0.681129	0.848782	0.870006	0.836166	0.85886	0.892174	0.906722	0.917317
ERR1544694	0.794573	0.771578	0.800775	0.730676	0.756313	0.769481	0.796353	0.765818	0.785559	0.752051	0.74397	0.79989	0.810373	0.683343	0.683944	0.766749	0.743271	0.721293	0.713578	0.681229	0.803986	0.644006	0.698747	0.641472	0.789587	0.663513	0.763074	0.678785	0.659274	0.643362	0.630632	0.742936	0.687474	0.752415	0.642721	0.650907	0.646095	0.786267	0	0.660621	0.592491	0.716108	0.870958	0.830545	0.816102	0.801054	0.909221	0.899563	0.900135
ERR1544695	0.795692	0.832768	0.887601	0.782691	0.81169	0.831063	0.81476	0.806297	0.812919	0.784342	0.781843	0.821377	0.744385	0.744904	0.613132	0.709897	0.722056	0.767927	0.681551	0.665711	0.736998	0.767511	0.751943	0.656894	0.73141	0.719753	0.640487	0.615315	0.809607	0.672334	0.670145	0.702602	0.782597	0.677736	0.48214	0.628519	0.755372	0.720102	0.660621	0	0.666529	0.620191	0.91038	0.815732	0.777703	0.779181	0.872358	0.897688	0.886388
ERR1544696	0.771997	0.788369	0.841814	0.77771	0.795494	0.767865	0.797119	0.787687	0.770782	0.745199	0.80813	0.75884	0.733028	0.67786	0.740486	0.705628	0.65841	0.662167	0.70312	0.589386	0.749143	0.618914	0.708334	0.625268	0.725626	0.597591	0.708677	0.557031	0.674186	0.51953	0.536608	0.65483	0.725562	0.60663	0.690453	0.64102	0.642554	0.760271	0.592491	0.666529	0	0.713689	0.893104	0.830249	0.821389	0.836155	0.911067	0.930762	0.930275
ERR1544697	0.787053	0.842709	0.853313	0.729534	0.765113	0.766722	0.776079	0.74634	0.764172	0.739542	0.758737	0.744633	0.758312	0.713748	0.61644	0.770269	0.782203	0.83921	0.698274	0.629978	0.708291	0.76554	0.721816	0.716252	0.761925	0.772365	0.668452	0.729047	0.737744	0.703266	0.697345	0.664662	0.576463	0.726557	0.628381	0.770417	0.762121	0.681129	0.716108	0.620191	0.713689	0	0.754053	0.813877	0.79956	0.785653	0.858942	0.910995	0.865947
SRR1613310	0.87227	0.899514	0.828348	0.88362	0.852088	0.892231	0.869772	0.836585	0.885326	0.878367	0.900382	0.882506	0.913896	0.859551	0.846875	0.850513	0.916486	0.936166	0.952384	0.853055	0.838224	0.877688	0.827472	0.87849	0.887753	0.861202	0.939365	0.924143	0.81967	0.876756	0.895546	0.880254	0.731348	0.876418	0.91058	0.912796	0.874766	0.848782	0.870958	0.91038	0.893104	0.754053	0	0.877542	0.882211	0.877835	0.85314	0.9321	0.877403
SRR1583247	0.884592	0.896756	0.914244	0.784374	0.784184	0.802127	0.800427	0.781785	0.804292	0.801765	0.794955	0.820553	0.899291	0.819584	0.862275	0.837692	0.817741	0.864693	0.847695	0.829647	0.861454	0.876108	0.835648	0.841698	0.875815	0.892161	0.878257	0.78005	0.886211	0.826584	0.842477	0.860066	0.818873	0.868985	0.828567	0.887918	0.829125	0.870006	0.830545	0.815732	0.830249	0.813877	0.877542	0	0.577471	0.597891	0.805252	0.879964	0.795477
SRR1583246	0.91515	0.921459	0.915684	0.776847	0.752997	0.766586	0.770096	0.810019	0.763871	0.764195	0.763111	0.818999	0.848074	0.80508	0.813552	0.806092	0.824047	0.840001	0.796922	0.813214	0.841499	0.887477	0.839756	0.8276	0.867975	0.849647	0.841462	0.751499	0.841671	0.825468	0.82925	0.838711	0.827487	0.840036	0.779312	0.828107	0.849961	0.836166	0.816102	0.777703	0.821389	0.79956	0.882211	0.577471	0	0.465751	0.82044	0.88533	0.803232
SRR1583245	0.889316	0.893696	0.913261	0.729057	0.73966	0.736392	0.735343	0.798206	0.732006	0.737403	0.747975	0.774484	0.855941	0.819219	0.831165	0.762818	0.854727	0.838779	0.828971	0.826406	0.851804	0.854647	0.819955	0.862645	0.83804	0.84212	0.859089	0.782176	0.811086	0.832754	0.771533	0.861048	0.796281	0.828054	0.78424	0.811098	0.844163	0.85886	0.801054	0.779181	0.836155	0.785653	0.877835	0.597891	0.465751	0	0.79306	0.818992	0.710199
SRR1583241	0.920862	0.899007	0.926376	0.873634	0.801639	0.850732	0.855488	0.795054	0.863922	0.883562	0.86503	0.889535	0.885413	0.884213	0.886526	0.888008	0.886387	0.893428	0.900915	0.877156	0.7889	0.925473	0.894364	0.87188	0.82529	0.901899	0.893319	0.838638	0.918586	0.906396	0.85176	0.891328	0.791748	0.89574	0.883208	0.873658	0.917979	0.892174	0.909221	0.872358	0.911067	0.858942	0.85314	0.805252	0.82044	0.79306	0	0.660552	0.557366
SRR1583239	0.954476	0.961126	0.964221	0.889461	0.857485	0.890964	0.882249	0.895675	0.898576	0.902272	0.897929	0.904952	0.933938	0.904612	0.869273	0.901702	0.892859	0.933389	0.906954	0.884426	0.867879	0.887099	0.898563	0.912245	0.879365	0.856787	0.900624	0.896808	0.910947	0.935465	0.886357	0.911781	0.877385	0.925377	0.895748	0.845478	0.887533	0.906722	0.899563	0.897688	0.930762	0.910995	0.9321	0.879964	0.88533	0.818992	0.660552	0	0.59488
SRR1583236	0.932947	0.924622	0.934842	0.819456	0.794056	0.823298	0.80344	0.788845	0.815689	0.844604	0.823736	0.836506	0.939352	0.906739	0.886983	0.903642	0.91492	0.930794	0.930142	0.884104	0.847518	0.898544	0.880642	0.902714	0.807878	0.867254	0.921464	0.900461	0.913432	0.921998	0.84432	0.923877	0.787759	0.920259	0.897383	0.87224	0.889127	0.917317	0.900135	0.886388	0.930275	0.865947	0.877403	0.795477	0.803232	0.710199	0.557366	0.59488	0
SRR1583235	0.909479	0.901189	0.914613	0.796463	0.762293	0.766667	0.77927	0.729794	0.769536	0.796511	0.768001	0.804716	0.871428	0.849634	0.841731	0.871675	0.877115	0.881821	0.882371	0.84881	0.854565	0.907163	0.866578	0.8886	0.837824	0.873987	0.882212	0.846981	0.876275	0.853296	0.815391	0.87877	0.813609	0.898827	0.876199	0.850201	0.881142	0.905528	0.85928	0.858646	0.863689	0.848203	0.901463	0.733432	0.669533	0.696987	0.642318	0.728527	0.514249
SRR1583232	0.910817	0.903723	0.889927	0.71471	0.705536	0.703733	0.683021	0.6921	0.723148	0.742734	0.689437	0.736095	0.882012	0.826652	0.827554	0.854601	0.888885	0.893575	0.863813	0.831503	0.847814	0.901347	0.862955	0.860193	0.805756	0.861154	0.85714	0.831438	0.844414	0.858302	0.783171	0.880138	0.807215	0.869651	0.822958	0.800172	0.850553	0.880215	0.808668	0.811373	0.843655	0.802031	0.893389	0.788985	0.759829	0.725284	0.710226	0.792502	0.634161
SRR1583231	0.930278	0.933719	0.918632	0.78832	0.749765	0.792488	0.763521	0.75945	0.797913	0.810133	0.769203	0.801644	0.905621	0.841417	0.832241	0.861217	0.863076	0.908188	0.868074	0.857987	0.882485	0.897067	0.858687	0.90384	0.861661	0.877157	0.874707	0.818777	0.875797	0.877889	0.84619	0.886796	0.831911	0.900362	0.857139	0.865736	0.873701	0.863359	0.841307	0.865844	0.868662	0.847002	0.887187	0.740211	0.747752	0.755776	0.760512	0.758688	0.601371
SRR1583230	0.908911	0.91958	0.894083	0.767776	0.751945	0.762349	0.7307	0.721038	0.732225	0.749967	0.741002	0.774268	0.897049	0.805906	0.835131	0.840685	0.86242	0.89544	0.856109	0.828549	0.876662	0.875577	0.80039	0.884969	0.823716	0.83091	0.844787	0.813527	0.836882	0.817495	0.832567	0.874539	0.824491	0.85229	0.858218	0.864578	0.824824	0.869493	0.823247	0.863582	0.846666	0.830231	0.85292	0.744993	0.723249	0.733896	0.784931	0.781026	0.659293
SRR1583228	0.909139	0.893449	0.891502	0.786197	0.761804	0.793131	0.763299	0.763412	0.756354	0.788364	0.773661	0.80506	0.89216	0.841247	0.836199	0.850689	0.91271	0.917277	0.893438	0.836953	0.887887	0.871054	0.820958	0.88224	0.801674	0.849759	0.892694	0.866227	0.853896	0.886468	0.840288	0.905883	0.775018	0.84218	0.828619	0.860764	0.852274	0.864549	0.862487	0.839148	0.90658	0.818749	0.851058	0.803256	0.752928	0.691487	0.735132	0.817258	0.57673
SRR1583227	0.921765	0.902004	0.885218	0.756747	0.736731	0.749314	0.718136	0.753848	0.735271	0.748102	0.740872	0.78098	0.897761	0.838124	0.831917	0.823763	0.866898	0.880036	0.872293	0.833148	0.868368	0.88305	0.839651	0.885192	0.806208	0.826115	0.865718	0.833754	0.849699	0.857202	0.814173	0.881844	0.803082	0.870571	0.850761	0.846145	0.834894	0.866414	0.838057	0.863754	0.869394	0.837502	0.872455	0.784035	0.741394	0.724755	0.683296	0.780464	0.628198
SRR1583226	0.932545	0.918761	0.88153	0.732029	0.682768	0.704305	0.729786	0.742493	0.726792	0.726816	0.708989	0.733107	0.870831	0.843667	0.846822	0.84757	0.871517	0.90163	0.851785	0.829835	0.906755	0.878942	0.847646	0.882656	0.82227	0.838925	0.873731	0.802571	0.855205	0.84608	0.815113	0.891984	0.833851	0.854058	0.839097	0.848735	0.845928	0.872012	0.824719	0.84332	0.836342	0.855098	0.885622	0.747741	0.676352	0.718771	0.796796	0.849014	0.780287
SRR1583225	0.920823	0.923452	0.906772	0.742733	0.735838	0.725822	0.73311	0.788608	0.718878	0.75178	0.72186	0.751657	0.88512	0.862469	0.834236	0.839284	0.884533	0.897776	0.86842	0.856304	0.894954	0.886023	0.86016	0.904721	0.856006	0.853826	0.88719	0.849543	0.851393	0.83531	0.827254	0.906975	0.862938	0.868974	0.844058	0.834769	0.85154	0.881886	0.828143	0.846337	0.84034	0.823003	0.884748	0.760887	0.671128	0.706091	0.829929	0.832159	0.733544
SRR1583224	0.903997	0.904913	0.872253	0.697423	0.728618	0.706558	0.686123	0.715524	0.692351	0.690041	0.706274	0.726209	0.891817	0.810572	0.839315	0.838779	0.877938	0.893154	0.858162	0.803099	0.897971	0.855321	0.824572	0.845335	0.852488	0.818696	0.878798	0.831781	0.82175	0.834514	0.814643	0.857532	0.830814	0.867144	0.837374	0.842136	0.824587	0.884437	0.78755	0.839071	0.811994	0.814858	0.85794	0.734095	0.706721	0.710921	0.828985	0.823485	0.741522
SRR1583223	0.870097	0.893819	0.867731	0.675807	0.708863	0.674823	0.653062	0.730197	0.65269	0.675931	0.65656	0.700261	0.89789	0.81536	0.833096	0.823231	0.883651	0.879669	0.842607	0.808699	0.887125	0.850697	0.794317	0.854993	0.831275	0.822392	0.856958	0.824779	0.829455	0.812112	0.793737	0.855893	0.834303	0.849225	0.834993	0.847234	0.788099	0.878076	0.786937	0.836055	0.803602	0.790719	0.869382	0.711952	0.691125	0.676964	0.871699	0.878867	0.807581
SRR1583222	0.92199	0.907513	0.884145	0.70747	0.698792	0.709532	0.691928	0.749896	0.722889	0.711839	0.708441	0.746198	0.894335	0.848438	0.834727	0.838062	0.878802	0.901478	0.847195	0.83275	0.862209	0.881735	0.843448	0.895698	0.805576	0.850682	0.832976	0.803344	0.844147	0.831503	0.800391	0.84157	0.832082	0.861876	0.84029	0.825193	0.855488	0.874636	0.805957	0.824217	0.845425	0.820674	0.887356	0.722148	0.70025	0.691082	0.806743	0.841784	0.790605
SRR1583220	0.907766	0.903581	0.887761	0.721908	0.735934	0.702245	0.730894	0.78267	0.688645	0.692821	0.714931	0.741938	0.922962	0.869932	0.879682	0.857566	0.906876	0.902687	0.862841	0.826564	0.910251	0.883748	0.838373	0.880485	0.845051	0.866937	0.882985	0.845034	0.870861	0.863662	0.822495	0.894641	0.841796	0.849421	0.839946	0.859451	0.821015	0.904075	0.826017	0.84208	0.847001	0.830537	0.915599	0.69956	0.699128	0.680424	0.852836	0.899962	0.829681
SRR1583219	0.883527	0.879898	0.856739	0.668981	0.676697	0.636694	0.670973	0.756376	0.654843	0.666716	0.653718	0.687027	0.914229	0.848414	0.859349	0.864479	0.898382	0.886425	0.86462	0.823707	0.910294	0.860427	0.834858	0.868431	0.847396	0.857174	0.880129	0.843804	0.857601	0.850034	0.805259	0.864219	0.831724	0.871754	0.844262	0.846411	0.813033	0.883786	0.778876	0.840447	0.829474	0.81302	0.889312	0.73174	0.719827	0.716165	0.867489	0.913004	0.846365
SRR1583218	0.912657	0.899508	0.899675	0.689405	0.724187	0.677037	0.696138	0.746539	0.691366	0.687662	0.662649	0.712946	0.912587	0.852482	0.873752	0.868379	0.890979	0.880981	0.862815	0.838151	0.908218	0.890139	0.863721	0.875418	0.850944	0.886809	0.886011	0.824733	0.88124	0.85477	0.806675	0.885387	0.845855	0.866804	0.838048	0.855975	0.847098	0.900413	0.817435	0.825549	0.858226	0.823383	0.926774	0.72274	0.715286	0.690537	0.843147	0.901165	0.813768
SRR1583217	0.820626	0.853547	0.909321	0.743567	0.738938	0.717544	0.7712	0.760768	0.733219	0.73729	0.719244	0.746691	0.870326	0.796405	0.823734	0.858068	0.847178	0.841635	0.779636	0.799139	0.87671	0.865411	0.795745	0.894183	0.863367	0.849131	0.820537	0.772874	0.817883	0.830438	0.792139	0.842244	0.841738	0.832355	0.80768	0.827249	0.816418	0.853091	0.768964	0.832763	0.804433	0.826215	0.912516	0.712762	0.676139	0.689968	0.842909	0.882676	0.875967
SRR1583216	0.831864	0.846354	0.876138	0.637619	0.7015	0.648005	0.658757	0.734224	0.624727	0.615525	0.649246	0.683664	0.896739	0.791872	0.838002	0.822658	0.869337	0.866803	0.813655	0.795594	0.902641	0.837174	0.779618	0.857607	0.834615	0.806801	0.855526	0.800294	0.841893	0.823403	0.763286	0.84093	0.814207	0.812901	0.798767	0.857482	0.803772	0.887922	0.766477	0.801904	0.800289	0.821667	0.900035	0.712538	0.695444	0.681311	0.863629	0.905464	0.843536
SRR1583215	0.86455	0.862373	0.861679	0.666228	0.706095	0.644961	0.671422	0.736918	0.659075	0.655844	0.649996	0.697614	0.918916	0.825604	0.83678	0.850806	0.878773	0.877528	0.837428	0.791731	0.900639	0.832148	0.802144	0.868324	0.842458	0.823758	0.851263	0.815868	0.830314	0.822756	0.793463	0.855027	0.814898	0.832735	0.802557	0.846578	0.790858	0.885932	0.755041	0.818197	0.79302	0.814442	0.88702	0.722273	0.694264	0.674414	0.862732	0.902104	0.8429
SRR1583214	0.903244	0.909631	0.920196	0.752667	0.734274	0.713141	0.755323	0.74681	0.727462	0.755248	0.705802	0.748562	0.877466	0.840502	0.863378	0.83959	0.871098	0.864561	0.850009	0.832471	0.888381	0.864483	0.830284	0.881749	0.859915	0.864847	0.875264	0.776792	0.867791	0.839503	0.8129	0.891236	0.844	0.859451	0.842212	0.854029	0.854536	0.881708	0.816785	0.828145	0.817887	0.853266	0.90819	0.71842	0.648668	0.660124	0.775922	0.832871	0.762398
SRR1583213	0.917284	0.901699	0.903311	0.709982	0.728988	0.702946	0.714402	0.713053	0.70735	0.734221	0.691786	0.713533	0.902142	0.854496	0.841395	0.866977	0.886517	0.891311	0.864812	0.840539	0.908349	0.885148	0.865423	0.889855	0.84757	0.889148	0.889025	0.827551	0.869227	0.851766	0.805293	0.899689	0.83241	0.890288	0.863923	0.860495	0.86455	0.884855	0.835897	0.852425	0.845094	0.838507	0.910039	0.731806	0.712002	0.710527	0.790272	0.836874	0.696302
YX30	0.874416	0.872171	0.827589	0.677548	0.701541	0.722668	0.680096	0.627777	0.679302	0.671921	0.697018	0.675951	0.856903	0.786036	0.847886	0.82421	0.847601	0.89119	0.830217	0.810385	0.848159	0.877714	0.797883	0.827896	0.8262	0.869965	0.846292	0.792976	0.831786	0.807219	0.771506	0.80533	0.80521	0.826713	0.823256	0.868482	0.826341	0.877245	0.794949	0.794759	0.776478	0.774917	0.823351	0.735369	0.729947	0.750272	0.80736	0.893253	0.805853
YX28	0.870347	0.869524	0.865639	0.719843	0.694226	0.741705	0.704484	0.670198	0.694625	0.682071	0.677302	0.705298	0.85199	0.784983	0.869574	0.821003	0.811893	0.847798	0.816021	0.814164	0.828767	0.900532	0.786308	0.799112	0.791904	0.85758	0.84341	0.730154	0.880062	0.784419	0.769567	0.821078	0.79052	0.80073	0.817461	0.891191	0.836076	0.867931	0.822017	0.785078	0.778102	0.815349	0.913669	0.70463	0.720785	0.777661	0.803069	0.884196	0.805175
YX26	0.887797	0.902811	0.874451	0.741218	0.727077	0.767923	0.691481	0.696371	0.728359	0.72253	0.724265	0.749704	0.86978	0.807764	0.856061	0.839111	0.845177	0.888722	0.800739	0.801393	0.79099	0.878117	0.810475	0.816431	0.801495	0.856291	0.793854	0.750952	0.85705	0.832702	0.829177	0.826279	0.84608	0.783809	0.818065	0.860277	0.821786	0.815941	0.814792	0.779556	0.822288	0.797949	0.874625	0.731664	0.721276	0.735704	0.790851	0.863857	0.782793
YX19	0.852644	0.883274	0.898156	0.78867	0.784846	0.827435	0.793002	0.786389	0.792135	0.780472	0.820445	0.786633	0.912863	0.789277	0.890961	0.857584	0.851221	0.88516	0.795879	0.834986	0.801685	0.835161	0.770808	0.811364	0.854405	0.819162	0.865456	0.760568	0.822312	0.839382	0.789967	0.790845	0.808921	0.802302	0.804872	0.866013	0.825811	0.820735	0.781325	0.798293	0.775815	0.787018	0.841579	0.784058	0.817379	0.824306	0.880187	0.868553	0.834324
YX18	0.877472	0.898269	0.908664	0.851307	0.81169	0.851292	0.842652	0.777621	0.837671	0.848423	0.819873	0.850643	0.884897	0.783018	0.839601	0.837124	0.826718	0.87227	0.762433	0.779188	0.790979	0.898424	0.862679	0.783741	0.806113	0.890825	0.828546	0.789819	0.871342	0.833515	0.804067	0.826855	0.857013	0.814905	0.832022	0.820163	0.848327	0.816766	0.82836	0.808029	0.817737	0.825743	0.888666	0.788846	0.822042	0.841538	0.787793	0.801376	0.821705
XMD9	0.938632	0.928638	0.880689	0.801429	0.759486	0.840103	0.80273	0.71878	0.813922	0.807941	0.816701	0.781095	0.861753	0.853701	0.867963	0.881477	0.888233	0.938633	0.803277	0.888616	0.845903	0.923195	0.870361	0.887441	0.784805	0.927964	0.843213	0.805211	0.890769	0.82467	0.818901	0.821939	0.866646	0.851129	0.880003	0.892235	0.893931	0.829174	0.872836	0.86057	0.853824	0.829214	0.898644	0.835829	0.857501	0.873275	0.817497	0.883455	0.809237
XMD2	0.954198	0.963651	0.93321	0.765961	0.7744	0.807231	0.769273	0.789408	0.802933	0.776207	0.791321	0.778566	0.857646	0.792657	0.862344	0.829813	0.880342	0.883883	0.803681	0.850819	0.842402	0.907163	0.868029	0.886509	0.884095	0.907075	0.841987	0.800549	0.876612	0.854504	0.83352	0.840028	0.897508	0.834313	0.835383	0.851107	0.861922	0.829956	0.849365	0.823709	0.810485	0.832346	0.89417	0.820979	0.756059	0.759245	0.828619	0.830306	0.842177
XMD11	0.879249	0.896592	0.874245	0.75752	0.773334	0.800878	0.783315	0.713151	0.756504	0.76964	0.775849	0.78596	0.821971	0.816838	0.800958	0.835144	0.887864	0.909523	0.839505	0.809726	0.835734	0.895899	0.857094	0.811692	0.792174	0.877144	0.834359	0.791556	0.870237	0.794495	0.795079	0.835718	0.794936	0.824333	0.80571	0.846789	0.853153	0.855876	0.782031	0.753821	0.804006	0.773519	0.880913	0.797045	0.76529	0.773319	0.795364	0.845061	0.783565
XMD1	0.888622	0.918839	0.921594	0.794146	0.79709	0.808583	0.774127	0.750674	0.800515	0.792439	0.785299	0.800639	0.839394	0.775492	0.80541	0.818758	0.867904	0.878647	0.795421	0.800466	0.797824	0.878126	0.819784	0.842443	0.846702	0.85474	0.814209	0.771762	0.855067	0.815768	0.809014	0.805159	0.851987	0.772934	0.778461	0.813508	0.842288	0.80004	0.778288	0.743668	0.784854	0.765652	0.860012	0.790503	0.737999	0.746981	0.81104	0.826287	0.804859
SZ83	0.891321	0.914754	0.855375	0.674148	0.725455	0.712625	0.669064	0.704944	0.616639	0.632738	0.681444	0.698898	0.859347	0.807144	0.854796	0.840285	0.865962	0.875008	0.827101	0.831227	0.851537	0.882547	0.783206	0.853777	0.842426	0.851023	0.856818	0.796758	0.855882	0.797892	0.830852	0.84942	0.814648	0.828514	0.834919	0.869174	0.818689	0.876594	0.810302	0.798844	0.821072	0.804162	0.883645	0.749318	0.740522	0.725923	0.858755	0.89342	0.828128
SZ81	0.880578	0.911976	0.851894	0.666785	0.712879	0.698193	0.664109	0.679561	0.663251	0.671361	0.682449	0.681657	0.891275	0.795574	0.848265	0.877877	0.873986	0.897292	0.84125	0.814967	0.857369	0.858308	0.792535	0.829859	0.858213	0.866291	0.86714	0.807389	0.844023	0.802277	0.80211	0.822092	0.809251	0.852781	0.841881	0.855764	0.810899	0.886352	0.784213	0.79854	0.799299	0.773562	0.872335	0.748496	0.751272	0.734844	0.855985	0.885939	0.830924
YX25	0.861739	0.888278	0.881051	0.729996	0.726228	0.754211	0.741239	0.734484	0.718771	0.736479	0.724242	0.756189	0.854524	0.772211	0.805846	0.851112	0.899683	0.904934	0.833937	0.819965	0.826908	0.815241	0.76599	0.815903	0.755222	0.856656	0.831842	0.747248	0.835592	0.821782	0.764024	0.846846	0.761078	0.804561	0.815182	0.840305	0.815168	0.84212	0.797599	0.791099	0.819493	0.792646	0.887217	0.792439	0.793503	0.781995	0.758261	0.863207	0.788493
YX24	0.896624	0.93444	0.895709	0.746401	0.738469	0.774561	0.739353	0.718358	0.743942	0.721673	0.734388	0.746418	0.857482	0.778922	0.869828	0.795811	0.868516	0.878108	0.799092	0.849604	0.835165	0.902038	0.807242	0.848734	0.840559	0.882512	0.839446	0.762591	0.864866	0.833883	0.845235	0.840597	0.869236	0.802904	0.811715	0.87928	0.830848	0.845768	0.841702	0.809124	0.838063	0.791053	0.902828	0.784444	0.756083	0.757671	0.835584	0.865497	0.792806
YX22	0.897902	0.92034	0.882325	0.736248	0.717747	0.757241	0.723043	0.752407	0.745332	0.733164	0.716723	0.753668	0.816679	0.80924	0.735549	0.830604	0.881618	0.883826	0.772376	0.789095	0.807885	0.850919	0.7851	0.805825	0.792821	0.847234	0.797485	0.764241	0.828968	0.806956	0.788937	0.786059	0.800363	0.784443	0.812659	0.766862	0.808551	0.774298	0.811511	0.779673	0.80376	0.726429	0.846754	0.777564	0.732499	0.745796	0.808415	0.814837	0.789456
YX21	0.890677	0.894388	0.890972	0.777536	0.772566	0.793434	0.779979	0.733177	0.74611	0.776297	0.737363	0.784649	0.886038	0.791161	0.867404	0.871696	0.907286	0.887835	0.792901	0.85716	0.792544	0.865428	0.809554	0.820302	0.801808	0.890071	0.842697	0.837921	0.850781	0.847878	0.828889	0.839205	0.825974	0.813689	0.830394	0.862371	0.840162	0.853154	0.835729	0.818016	0.852547	0.808684	0.906765	0.826821	0.80229	0.822977	0.809321	0.893011	0.818058
YX20	0.846217	0.887436	0.861458	0.756257	0.780347	0.790239	0.759434	0.731936	0.743253	0.745485	0.793038	0.75943	0.85165	0.789435	0.838902	0.846321	0.877779	0.889318	0.754942	0.793798	0.78707	0.860279	0.780028	0.782026	0.795537	0.823392	0.817051	0.794561	0.815389	0.829087	0.772747	0.724991	0.857696	0.770331	0.807404	0.819706	0.815231	0.833519	0.803523	0.764628	0.763897	0.735582	0.871682	0.845316	0.77216	0.817474	0.858339	0.880284	0.853293
YX16	0.927864	0.952484	0.913862	0.835201	0.785414	0.845395	0.824383	0.809158	0.818046	0.840291	0.814066	0.858288	0.896171	0.856487	0.845793	0.81804	0.877943	0.900174	0.839209	0.82879	0.823231	0.919127	0.890955	0.799985	0.838709	0.882696	0.868885	0.844303	0.923414	0.900604	0.875956	0.873528	0.867101	0.873747	0.839075	0.855829	0.845217	0.849336	0.882683	0.842762	0.899752	0.822454	0.888125	0.815934	0.780851	0.815075	0.813226	0.802091	0.802767
XMD8	0.943801	0.958964	0.930824	0.740819	0.755778	0.780594	0.744535	0.775106	0.767528	0.753483	0.758056	0.756361	0.85295	0.804418	0.850125	0.844728	0.88255	0.89719	0.847442	0.839966	0.86262	0.875428	0.818626	0.875568	0.847167	0.875655	0.869263	0.799356	0.832775	0.84113	0.8131	0.855078	0.84234	0.831096	0.834783	0.825052	0.837373	0.853117	0.818433	0.809068	0.82115	0.823895	0.892126	0.807674	0.762699	0.710424	0.848566	0.781499	0.777785
XMD12	0.932091	0.953955	0.93961	0.804618	0.795106	0.8406	0.799199	0.799454	0.824514	0.814445	0.807668	0.821508	0.871897	0.762482	0.900496	0.823228	0.868362	0.863469	0.834635	0.897309	0.837567	0.904679	0.859136	0.893199	0.889394	0.895795	0.858913	0.777244	0.874596	0.869381	0.837673	0.866484	0.887389	0.81963	0.854596	0.858969	0.876777	0.827662	0.847397	0.854027	0.817364	0.86546	0.902719	0.821878	0.780899	0.779509	0.853109	0.833775	0.845995
ERR1559125	0.949373	0.912511	0.881824	0.950656	0.946421	0.957916	0.961503	0.909656	0.943231	0.944709	0.942353	0.950954	0.856266	0.972479	0.937179	0.899058	0.871748	0.916698	0.946654	0.974891	0.911309	0.92859	0.953348	0.886257	0.942699	0.938054	0.938988	0.931664	0.914707	0.897194	0.939538	0.935389	0.949679	0.947226	0.947163	0.931831	0.911371	0.972917	0.880791	0.941153	0.916017	0.91689	0.957998	0.940232	0.938255	0.950103	0.965084	0.984806	0.970929
YX29	0.895392	0.926623	0.902429	0.732229	0.772125	0.763686	0.735527	0.725735	0.731482	0.721603	0.724641	0.75513	0.847052	0.828051	0.810764	0.83961	0.871207	0.898281	0.850467	0.810356	0.833365	0.858839	0.832069	0.848264	0.829605	0.842476	0.82758	0.778771	0.817032	0.798274	0.798842	0.864639	0.826199	0.842001	0.820872	0.822125	0.821555	0.873557	0.771933	0.778785	0.790134	0.787096	0.867554	0.761215	0.728762	0.725185	0.828569	0.843909	0.771231
YX27	0.850736	0.882176	0.884093	0.70362	0.705443	0.705736	0.7	0.658751	0.733831	0.721211	0.69626	0.73204	0.837323	0.763255	0.826477	0.871497	0.854033	0.869435	0.783264	0.805218	0.797635	0.878521	0.800357	0.828733	0.855168	0.872639	0.847706	0.723137	0.822614	0.802237	0.812512	0.833326	0.798961	0.782732	0.81569	0.8197	0.834355	0.818618	0.772176	0.792986	0.766147	0.773828	0.862834	0.7289	0.705223	0.712607	0.74553	0.880967	0.795833
SZ84	0.920581	0.944328	0.907265	0.740439	0.758738	0.745324	0.70366	0.777374	0.732165	0.74329	0.739605	0.728019	0.887354	0.81611	0.861573	0.850199	0.899592	0.904356	0.868879	0.853603	0.821057	0.87043	0.838109	0.859637	0.825136	0.888467	0.837152	0.817283	0.877791	0.850638	0.835001	0.848061	0.826665	0.832064	0.850083	0.862245	0.843786	0.870738	0.855256	0.820516	0.827739	0.791359	0.878531	0.748892	0.750903	0.714333	0.823191	0.879535	0.788291
SZ82	0.942235	0.945633	0.921857	0.793321	0.782136	0.801918	0.755254	0.801415	0.770395	0.774346	0.791954	0.799755	0.926303	0.873807	0.88646	0.864903	0.893116	0.918313	0.862551	0.854631	0.845884	0.896592	0.844419	0.873894	0.862862	0.881975	0.876316	0.794452	0.897941	0.884206	0.843407	0.8882	0.849307	0.859688	0.859059	0.856609	0.855072	0.88366	0.853655	0.824081	0.857268	0.853716	0.898165	0.749483	0.771879	0.733462	0.783825	0.851161	0.802298
SZ80	0.935481	0.919806	0.92731	0.799379	0.780942	0.782151	0.76953	0.786304	0.759075	0.785825	0.772782	0.78187	0.886026	0.86849	0.867108	0.887037	0.918183	0.917083	0.859922	0.835773	0.831017	0.852819	0.835559	0.87988	0.827242	0.893892	0.864063	0.832234	0.888491	0.876683	0.805559	0.86146	0.788398	0.844768	0.853872	0.826881	0.86525	0.873359	0.859911	0.816756	0.828895	0.819439	0.890175	0.815684	0.759812	0.726306	0.744533	0.869988	0.754129
XMD7	0.894102	0.89005	0.850313	0.780456	0.733708	0.797423	0.769889	0.714802	0.786872	0.774105	0.780258	0.766694	0.895745	0.834073	0.861985	0.801452	0.886297	0.884545	0.831815	0.880795	0.823949	0.907503	0.818695	0.842448	0.822945	0.903133	0.835221	0.778459	0.895283	0.83709	0.806424	0.843551	0.82081	0.819594	0.836003	0.870907	0.848609	0.847539	0.819224	0.826534	0.830936	0.837551	0.882277	0.795759	0.790248	0.808818	0.80319	0.842111	0.818049
XMD6	0.925062	0.936401	0.916099	0.740899	0.749531	0.77194	0.726353	0.781789	0.772887	0.7471	0.788025	0.751905	0.90928	0.82745	0.863026	0.872883	0.895356	0.9115	0.869192	0.802749	0.895155	0.864163	0.827392	0.846298	0.867681	0.863088	0.889493	0.834543	0.825349	0.878152	0.812202	0.84533	0.828916	0.864702	0.848162	0.776407	0.839391	0.887672	0.81768	0.786611	0.817816	0.826672	0.872592	0.804166	0.757282	0.735113	0.8449	0.813864	0.807421
XMD5	0.912007	0.921169	0.906794	0.777816	0.789549	0.798574	0.769137	0.752064	0.771523	0.775571	0.773523	0.781728	0.880968	0.804863	0.8764	0.830419	0.887666	0.869137	0.84606	0.842802	0.845209	0.914149	0.836209	0.853316	0.849637	0.900709	0.847636	0.806626	0.852996	0.814832	0.812885	0.841252	0.879091	0.821725	0.807488	0.824973	0.860018	0.86399	0.80374	0.812392	0.803911	0.837119	0.905507	0.801379	0.718795	0.748152	0.851429	0.853589	0.83355
XMD4	0.89673	0.924872	0.924519	0.82023	0.793357	0.837372	0.80602	0.8223	0.822184	0.82669	0.836405	0.84015	0.847588	0.739329	0.873689	0.821817	0.837057	0.844984	0.806209	0.834358	0.798027	0.9011	0.837437	0.845728	0.855387	0.878984	0.848281	0.758157	0.845687	0.824514	0.805092	0.835896	0.881384	0.798636	0.812883	0.795245	0.858882	0.798657	0.814977	0.819027	0.807549	0.846532	0.897726	0.789032	0.76895	0.77654	0.840153	0.884036	0.855096
XMD3	0.834879	0.916673	0.902127	0.715116	0.756284	0.786379	0.757235	0.758876	0.757893	0.744589	0.770357	0.764388	0.836187	0.754532	0.829078	0.75343	0.829653	0.871273	0.813698	0.78561	0.81075	0.866296	0.765782	0.800168	0.800032	0.842918	0.81414	0.743311	0.850629	0.802118	0.777606	0.829156	0.818564	0.773776	0.757835	0.831316	0.849895	0.791589	0.793349	0.747023	0.764934	0.788835	0.881201	0.753245	0.707312	0.754924	0.855349	0.835914	0.835061
XMD10	0.913867	0.922188	0.910562	0.803662	0.803712	0.837526	0.817868	0.738196	0.825871	0.821038	0.808903	0.806924	0.861081	0.827647	0.86103	0.887456	0.869692	0.932031	0.894623	0.847811	0.850363	0.910287	0.866687	0.887263	0.870035	0.910197	0.88625	0.825285	0.874368	0.849505	0.886008	0.869066	0.842375	0.838208	0.85116	0.877384	0.891387	0.8487	0.824066	0.81862	0.844062	0.820488	0.834394	0.805266	0.804809	0.810096	0.809528	0.845975	0.773198
ERR1669426	0.84745	0.884654	0.906844	0.704885	0.723603	0.714981	0.714739	0.769276	0.768484	0.714696	0.71584	0.72975	0.85754	0.766518	0.810067	0.844226	0.852229	0.860356	0.839458	0.799568	0.876735	0.850018	0.804677	0.893677	0.856858	0.854082	0.867844	0.74108	0.807786	0.762651	0.771001	0.856194	0.835281	0.79516	0.810123	0.77738	0.841555	0.834259	0.76283	0.763946	0.765297	0.829272	0.918601	0.800096	0.805364	0.743758	0.879463	0.885532	0.854204
SZ78	0.927636	0.934586	0.906441	0.764682	0.755091	0.740218	0.731779	0.770565	0.721319	0.734129	0.742698	0.74377	0.90342	0.865868	0.863795	0.864678	0.907449	0.905433	0.853775	0.842327	0.852663	0.883198	0.842707	0.877967	0.875764	0.887073	0.865613	0.811621	0.88081	0.863694	0.838763	0.877654	0.852967	0.842005	0.8544	0.842343	0.85962	0.88472	0.8287	0.829645	0.826714	0.842648	0.901334	0.775792	0.723314	0.701028	0.829272	0.873573	0.751313
SZ76	0.905622	0.923257	0.914214	0.79381	0.79229	0.790691	0.76009	0.768869	0.776521	0.783028	0.80705	0.771639	0.900301	0.818934	0.903373	0.886339	0.917077	0.931605	0.832413	0.820494	0.831212	0.876973	0.849285	0.850061	0.870159	0.870905	0.844532	0.819925	0.884112	0.882397	0.844313	0.821396	0.852548	0.843932	0.857241	0.868293	0.859542	0.898133	0.849204	0.826931	0.806578	0.795352	0.879261	0.796441	0.769099	0.739844	0.826679	0.861424	0.801965
SZ74	0.930627	0.943142	0.932084	0.794917	0.776478	0.780746	0.798186	0.799574	0.762378	0.801238	0.788414	0.794155	0.927009	0.856525	0.902227	0.871624	0.90995	0.915922	0.877963	0.853761	0.863795	0.854198	0.849912	0.876282	0.85639	0.87769	0.883411	0.857993	0.900806	0.917779	0.863502	0.908058	0.841775	0.860148	0.857149	0.85726	0.852509	0.889664	0.861386	0.834723	0.877321	0.847727	0.891701	0.807693	0.788599	0.726962	0.80131	0.81144	0.76265
LZ66	0.858529	0.864399	0.861965	0.771179	0.691101	0.782505	0.755839	0.686934	0.775194	0.776377	0.747154	0.785368	0.865637	0.751384	0.849669	0.779214	0.836887	0.812574	0.798936	0.846074	0.770832	0.903419	0.838612	0.812808	0.765669	0.855241	0.837829	0.784866	0.853882	0.844463	0.751635	0.845353	0.82714	0.815285	0.829491	0.837817	0.838578	0.824876	0.805634	0.815422	0.810812	0.838202	0.890394	0.790349	0.793931	0.797418	0.781068	0.883344	0.817139
ERR1669463	0.848966	0.887682	0.905872	0.742082	0.775452	0.80025	0.739358	0.781776	0.790221	0.762385	0.77221	0.783167	0.804388	0.724223	0.83327	0.766414	0.827667	0.85474	0.777451	0.820623	0.869436	0.880841	0.800192	0.884581	0.860954	0.874775	0.847269	0.684081	0.813383	0.761832	0.740803	0.817907	0.858206	0.751292	0.80042	0.832818	0.88149	0.772497	0.769627	0.772653	0.733211	0.815201	0.893139	0.772911	0.769865	0.723377	0.872094	0.866604	0.857527
ERR1669416	0.883284	0.927187	0.957719	0.923789	0.918528	0.945512	0.922008	0.932594	0.922846	0.901445	0.941139	0.918384	0.927314	0.852541	0.906867	0.862051	0.926463	0.918727	0.890731	0.889012	0.901356	0.862092	0.837512	0.887006	0.857007	0.893791	0.881573	0.813571	0.929399	0.867251	0.861537	0.870171	0.860423	0.827259	0.861686	0.85903	0.924707	0.853365	0.885213	0.790471	0.857785	0.873007	0.967771	0.936215	0.929001	0.921779	0.957138	0.968216	0.964884
ERR1669461	0.846727	0.882435	0.890645	0.688831	0.748954	0.751466	0.722878	0.777986	0.722794	0.678576	0.756311	0.742671	0.876414	0.792653	0.810983	0.863602	0.874162	0.900842	0.797878	0.810634	0.871676	0.829551	0.787014	0.856828	0.85408	0.789903	0.825579	0.764471	0.828679	0.828164	0.767037	0.836563	0.804332	0.819281	0.774517	0.801997	0.815729	0.829893	0.74824	0.738584	0.767913	0.794742	0.904183	0.825962	0.779132	0.733384	0.927129	0.896835	0.849857
SRR1955335	0.702384	0.730635	0.790756	0.823957	0.818495	0.818851	0.856087	0.823893	0.827811	0.832214	0.836389	0.815614	0.8911	0.829346	0.866453	0.898018	0.836383	0.81363	0.862633	0.78021	0.889894	0.807387	0.790667	0.806675	0.838074	0.84237	0.901865	0.856572	0.816241	0.87037	0.840649	0.825177	0.767787	0.843974	0.854059	0.816186	0.780646	0.865703	0.807641	0.810629	0.812919	0.847135	0.860203	0.862435	0.902666	0.891173	0.936262	0.948873	0.933816
ERR1669469	0.857013	0.928184	0.919019	0.854643	0.852979	0.870279	0.850989	0.848882	0.872796	0.838426	0.87493	0.86105	0.895896	0.86828	0.847141	0.863962	0.855855	0.923606	0.889627	0.847792	0.89136	0.879972	0.85618	0.881092	0.87259	0.853534	0.892796	0.779174	0.864519	0.806045	0.860457	0.895357	0.850187	0.839033	0.851706	0.83696	0.900303	0.837957	0.826468	0.774453	0.82837	0.847313	0.894441	0.872008	0.888282	0.867329	0.931614	0.916293	0.876773
SZ79	0.873095	0.895241	0.794035	0.63568	0.662608	0.676946	0.650183	0.644033	0.633097	0.649022	0.664223	0.635923	0.89589	0.807096	0.872071	0.854747	0.86069	0.898187	0.844856	0.814648	0.852229	0.855968	0.796773	0.835265	0.828526	0.866704	0.866231	0.812814	0.865065	0.838524	0.792334	0.834484	0.802526	0.836331	0.848526	0.868605	0.839049	0.867509	0.808941	0.814717	0.78092	0.793501	0.861557	0.742749	0.759547	0.773946	0.83262	0.91565	0.828479
SZ77	0.891306	0.899109	0.806007	0.664738	0.672336	0.663291	0.64295	0.695473	0.631151	0.656836	0.671445	0.653729	0.896779	0.81864	0.846648	0.885112	0.886618	0.905188	0.834947	0.837872	0.879133	0.85778	0.815415	0.843923	0.838598	0.879559	0.873393	0.82386	0.855345	0.830138	0.789373	0.833967	0.798137	0.84587	0.857065	0.831617	0.830685	0.880059	0.784041	0.794225	0.786128	0.812289	0.878613	0.7562	0.772892	0.766939	0.86497	0.909498	0.812729
SZ75	0.841167	0.877465	0.838032	0.692046	0.675905	0.700097	0.681286	0.660457	0.663899	0.673279	0.703194	0.670531	0.870424	0.785858	0.823083	0.848803	0.862488	0.891596	0.824871	0.790231	0.824489	0.831904	0.796808	0.822926	0.850664	0.860705	0.826331	0.810848	0.857707	0.840646	0.814245	0.808466	0.796455	0.817928	0.803986	0.857748	0.817029	0.842574	0.803945	0.782224	0.774164	0.740417	0.844913	0.782683	0.753806	0.74834	0.828434	0.891027	0.835816
ERR1669412	0.837694	0.89143	0.88858	0.663309	0.696149	0.713134	0.694576	0.775905	0.7223	0.626781	0.699062	0.683696	0.894803	0.809111	0.797519	0.822407	0.855678	0.875087	0.809291	0.783522	0.854841	0.815911	0.771153	0.859772	0.778121	0.802159	0.828474	0.760905	0.825344	0.810047	0.733158	0.821078	0.759351	0.767911	0.721219	0.782749	0.821412	0.809068	0.728732	0.73062	0.763732	0.773007	0.909139	0.823766	0.79347	0.748757	0.89158	0.886616	0.825902
ERR1669428	0.869689	0.900652	0.903209	0.672653	0.703141	0.690118	0.660686	0.728917	0.728514	0.659219	0.668396	0.715403	0.859791	0.771532	0.777808	0.837634	0.859388	0.872922	0.809685	0.819452	0.865376	0.835258	0.78973	0.864761	0.830184	0.840774	0.818811	0.762767	0.839995	0.807555	0.783027	0.821056	0.841253	0.786524	0.764611	0.812396	0.778812	0.81489	0.77086	0.756343	0.781964	0.81379	0.919908	0.775721	0.754441	0.72207	0.855597	0.886118	0.847349
SRR1583210	0.922931	0.914155	0.904892	0.714783	0.698656	0.682521	0.70558	0.734512	0.713777	0.708604	0.670148	0.719573	0.890144	0.876592	0.856898	0.879133	0.896883	0.920785	0.880774	0.845562	0.916227	0.901139	0.875184	0.908605	0.853135	0.904565	0.877937	0.838067	0.86354	0.881519	0.823093	0.910215	0.856869	0.87975	0.858545	0.863223	0.885824	0.878819	0.837729	0.846108	0.857459	0.845105	0.913993	0.75611	0.701795	0.693206	0.810684	0.848058	0.774366
LZ65	0.910852	0.909978	0.882642	0.738682	0.743258	0.783776	0.722782	0.742989	0.754778	0.710208	0.753968	0.761874	0.888016	0.827285	0.825842	0.871191	0.901814	0.905947	0.804585	0.861041	0.836011	0.888385	0.832957	0.84475	0.780073	0.853332	0.835694	0.788511	0.84087	0.799024	0.745151	0.815216	0.824563	0.816313	0.835158	0.765037	0.825823	0.85303	0.754096	0.74012	0.783512	0.817785	0.906593	0.780091	0.790091	0.796334	0.845924	0.87672	0.812413
LZ58	0.86116	0.908668	0.892198	0.776574	0.792491	0.790193	0.757663	0.697492	0.800069	0.777648	0.792175	0.748601	0.825468	0.816807	0.789146	0.830059	0.864966	0.893561	0.811004	0.810644	0.79597	0.866669	0.782731	0.845612	0.822644	0.886168	0.791561	0.824512	0.842546	0.798854	0.860853	0.779182	0.813991	0.815904	0.818067	0.837733	0.839032	0.825486	0.79735	0.791491	0.814046	0.776465	0.855017	0.828786	0.800036	0.799735	0.830335	0.850598	0.831247
ERR1669414	0.87904	0.914582	0.911702	0.724853	0.745038	0.726692	0.698319	0.724707	0.724436	0.705415	0.707645	0.722079	0.850148	0.790015	0.809712	0.851395	0.852682	0.869143	0.828919	0.784622	0.847981	0.838435	0.7937	0.880428	0.815729	0.83233	0.82803	0.802934	0.825719	0.810303	0.784172	0.819723	0.806559	0.804069	0.808205	0.781792	0.826197	0.821103	0.79501	0.807532	0.7882	0.756943	0.877218	0.784742	0.753348	0.713037	0.822484	0.840415	0.788513
ERR1653437	0.943888	0.95469	0.920074	0.787067	0.782749	0.795791	0.765353	0.806737	0.790904	0.795853	0.787775	0.814256	0.888197	0.860619	0.857069	0.871847	0.894883	0.904529	0.851768	0.839128	0.859301	0.914875	0.864904	0.872677	0.854467	0.883591	0.875415	0.816749	0.8811	0.859471	0.844773	0.856564	0.879168	0.871511	0.871195	0.846621	0.868265	0.885366	0.857422	0.83645	0.852535	0.829288	0.902495	0.770729	0.74274	0.759097	0.798961	0.828111	0.747359
ERR1653438	0.90299	0.921067	0.931593	0.846916	0.838537	0.844127	0.828373	0.849891	0.836638	0.839282	0.855104	0.852742	0.829638	0.891365	0.82474	0.888553	0.883715	0.891585	0.84621	0.860936	0.862997	0.869069	0.834327	0.885465	0.873034	0.862923	0.89761	0.839846	0.862276	0.847368	0.85595	0.852383	0.867797	0.877065	0.873712	0.829149	0.881282	0.88737	0.835369	0.842259	0.856339	0.85657	0.949351	0.870593	0.828145	0.796694	0.839851	0.776679	0.783444
ERR1653440	0.912259	0.904198	0.897818	0.784721	0.755093	0.801901	0.767146	0.739447	0.781826	0.778931	0.776968	0.786222	0.858451	0.856588	0.781739	0.854639	0.889841	0.92825	0.82443	0.828905	0.859811	0.901281	0.827074	0.892873	0.789679	0.881274	0.845822	0.801747	0.855107	0.831511	0.763238	0.833733	0.813716	0.849763	0.854621	0.809654	0.868984	0.821436	0.826785	0.800849	0.847719	0.801791	0.878649	0.788471	0.754731	0.756369	0.77922	0.792664	0.716871
ERR1653442	0.910257	0.928081	0.918201	0.854769	0.816965	0.854791	0.835151	0.855803	0.853981	0.851421	0.851617	0.865619	0.892745	0.907396	0.850574	0.862786	0.871212	0.884317	0.884948	0.880522	0.880273	0.874144	0.83268	0.88497	0.875291	0.868268	0.919395	0.84039	0.863051	0.863417	0.8715	0.891996	0.874134	0.887998	0.893722	0.838554	0.879927	0.893936	0.864806	0.879728	0.881224	0.901151	0.914051	0.860037	0.853649	0.828643	0.837127	0.757333	0.760437
ERR1653493	0.895976	0.920783	0.923868	0.803423	0.786754	0.821577	0.788729	0.797398	0.819816	0.808722	0.806083	0.805894	0.838827	0.833687	0.803092	0.858998	0.86701	0.86953	0.781529	0.789299	0.817712	0.830991	0.776304	0.827174	0.822436	0.824968	0.854966	0.799039	0.844664	0.823976	0.838775	0.789559	0.772299	0.839763	0.844191	0.810388	0.835896	0.832388	0.813798	0.827786	0.834758	0.798298	0.882737	0.815046	0.749034	0.770004	0.808459	0.810948	0.795179
ERR1653407	0.888376	0.916791	0.9002	0.810876	0.773807	0.822398	0.783578	0.800533	0.811749	0.818649	0.790947	0.826491	0.858487	0.770625	0.77952	0.809056	0.844185	0.880052	0.808023	0.833677	0.85253	0.885326	0.803317	0.879568	0.828792	0.838905	0.830718	0.773475	0.842855	0.842307	0.807094	0.833901	0.85575	0.800963	0.815343	0.826028	0.847796	0.822043	0.843598	0.815971	0.84545	0.808682	0.902353	0.809072	0.790918	0.790046	0.854926	0.778559	0.829957
ERR1653408	0.881794	0.897229	0.907827	0.823399	0.766012	0.809538	0.826182	0.772508	0.832931	0.816557	0.804273	0.832845	0.851364	0.772578	0.756117	0.816736	0.813427	0.875292	0.843631	0.863327	0.85002	0.885391	0.859238	0.907021	0.872429	0.820863	0.863726	0.773311	0.812545	0.82793	0.790022	0.910369	0.814688	0.866462	0.848674	0.821161	0.843882	0.827203	0.794815	0.85386	0.839296	0.846812	0.850268	0.794928	0.817235	0.772045	0.851949	0.783079	0.79835
ERR1653409	0.921123	0.941548	0.908282	0.752572	0.744988	0.769923	0.724598	0.72819	0.759801	0.76488	0.73894	0.767089	0.860916	0.835514	0.821165	0.838674	0.871627	0.910649	0.830075	0.826279	0.851478	0.899988	0.817669	0.867178	0.839449	0.879391	0.870587	0.794743	0.819101	0.816846	0.805573	0.843348	0.835832	0.843982	0.837308	0.828325	0.851404	0.851226	0.808202	0.811079	0.825608	0.791729	0.880132	0.744881	0.717542	0.693372	0.831168	0.809153	0.721546
ERR1653411	0.921646	0.934	0.93141	0.821448	0.814831	0.818341	0.804882	0.762087	0.795787	0.811075	0.81374	0.81598	0.839654	0.846411	0.765611	0.873405	0.864674	0.916029	0.820466	0.825566	0.821861	0.906774	0.85949	0.881081	0.85041	0.840717	0.857453	0.818685	0.867942	0.835436	0.82651	0.857973	0.830727	0.859855	0.840365	0.825571	0.847448	0.889617	0.865456	0.830727	0.849168	0.780451	0.890521	0.810644	0.771153	0.781722	0.780954	0.770275	0.750476
ERR1653412	0.89094	0.919516	0.914988	0.80648	0.79956	0.819416	0.795814	0.768304	0.799536	0.804579	0.794713	0.809553	0.853455	0.834704	0.84636	0.812088	0.848932	0.894624	0.836874	0.84722	0.850238	0.879237	0.799932	0.879321	0.837007	0.861301	0.853725	0.774453	0.845512	0.837393	0.816661	0.863812	0.852752	0.840163	0.85339	0.855136	0.854194	0.8784	0.846728	0.82471	0.843336	0.849909	0.921255	0.773826	0.776218	0.778276	0.839014	0.822777	0.770553
ERR1653417	0.923703	0.924934	0.914466	0.819127	0.804065	0.823302	0.800911	0.761847	0.807058	0.808809	0.804326	0.816159	0.843427	0.866932	0.766386	0.861063	0.867141	0.915109	0.823475	0.838848	0.835241	0.897012	0.854285	0.876982	0.849545	0.838065	0.850946	0.840777	0.872621	0.833575	0.841575	0.834812	0.851372	0.87772	0.841599	0.817015	0.854354	0.87929	0.855221	0.822847	0.854329	0.818999	0.891741	0.803158	0.780821	0.763706	0.800059	0.742196	0.749492
ERR1653418	0.91025	0.931776	0.905968	0.760695	0.762053	0.765302	0.75591	0.779636	0.764081	0.764329	0.751065	0.789847	0.892375	0.820309	0.831787	0.884802	0.884863	0.891071	0.844885	0.827485	0.862192	0.890541	0.836277	0.876434	0.857503	0.86721	0.861152	0.811488	0.860917	0.842292	0.847596	0.855581	0.851127	0.854397	0.82844	0.836962	0.836176	0.876135	0.835726	0.823911	0.849389	0.821808	0.908808	0.764253	0.746804	0.764982	0.840593	0.873122	0.775566
ERR1653419	0.928888	0.926692	0.926358	0.856447	0.8382	0.854395	0.844289	0.804784	0.852187	0.858178	0.849898	0.861689	0.85335	0.871783	0.853526	0.865553	0.869271	0.875826	0.87803	0.866779	0.84736	0.939858	0.902117	0.921465	0.912707	0.914847	0.907052	0.842262	0.873924	0.853539	0.870693	0.87549	0.865145	0.888648	0.871264	0.85278	0.930623	0.876714	0.876426	0.862174	0.860115	0.829333	0.863179	0.847433	0.77288	0.770447	0.816456	0.853121	0.808464
ERR1653420	0.915968	0.931072	0.90469	0.758797	0.755509	0.760835	0.716258	0.779937	0.737482	0.739922	0.757834	0.783098	0.889391	0.85335	0.85012	0.847347	0.894477	0.891522	0.839121	0.863515	0.876432	0.924394	0.85588	0.891263	0.848285	0.845231	0.875346	0.829867	0.864315	0.850888	0.835249	0.88132	0.895653	0.846112	0.860981	0.854572	0.836628	0.887236	0.859106	0.837543	0.855423	0.83791	0.896193	0.786642	0.74944	0.764611	0.862882	0.875441	0.789612
ERR1653421	0.919934	0.936968	0.924742	0.792834	0.784421	0.805344	0.766969	0.793208	0.775335	0.771054	0.786943	0.808545	0.889109	0.829275	0.855317	0.846868	0.874304	0.903738	0.79637	0.82509	0.856528	0.892468	0.836217	0.868161	0.827787	0.838225	0.859696	0.792147	0.855388	0.840465	0.793572	0.840811	0.849786	0.819792	0.821309	0.834795	0.847552	0.864254	0.805439	0.806747	0.825877	0.819621	0.924531	0.793938	0.769014	0.718495	0.842018	0.789339	0.757613
ERR1653422	0.898792	0.92441	0.918207	0.815253	0.804056	0.817607	0.816965	0.756253	0.820925	0.834117	0.803719	0.825102	0.778607	0.843776	0.718776	0.821294	0.837693	0.882681	0.827082	0.828881	0.832649	0.888047	0.858208	0.861739	0.846787	0.864747	0.853546	0.819379	0.803097	0.813964	0.810391	0.849342	0.835653	0.884406	0.858111	0.771676	0.869954	0.832025	0.822827	0.800312	0.844396	0.790176	0.852011	0.798001	0.752843	0.752142	0.813938	0.766734	0.760907
ERR1653423	0.909019	0.92691	0.924938	0.818438	0.791745	0.810138	0.792194	0.776114	0.804637	0.815979	0.810943	0.818392	0.790271	0.832502	0.766607	0.855394	0.832317	0.872557	0.838366	0.800177	0.842306	0.875251	0.834434	0.833773	0.81844	0.856593	0.868389	0.787473	0.829082	0.802466	0.796734	0.836505	0.853648	0.85102	0.854467	0.79014	0.838676	0.832327	0.842116	0.802427	0.812792	0.826106	0.916869	0.799894	0.77138	0.768717	0.818822	0.744872	0.7404
ERR1653424	0.926465	0.942302	0.909305	0.821743	0.76293	0.820963	0.788062	0.829074	0.819743	0.820107	0.810323	0.837934	0.890237	0.848408	0.82812	0.836521	0.880304	0.892606	0.864213	0.823365	0.856169	0.892323	0.832748	0.839564	0.822445	0.855276	0.880513	0.792592	0.888287	0.870268	0.822445	0.863102	0.877921	0.835169	0.846869	0.816449	0.834739	0.837171	0.85255	0.808728	0.854322	0.847209	0.890791	0.808739	0.787732	0.78465	0.839114	0.785299	0.75422
ERR1653427	0.88711	0.920176	0.905142	0.755099	0.757777	0.754195	0.746176	0.728273	0.721109	0.74501	0.759595	0.754175	0.857703	0.817763	0.834626	0.844421	0.873018	0.902872	0.83339	0.828408	0.876965	0.888526	0.806721	0.870549	0.838683	0.890681	0.879479	0.801497	0.855762	0.827005	0.814198	0.843632	0.844316	0.833103	0.854125	0.855321	0.865123	0.865343	0.832033	0.809408	0.823808	0.811062	0.908159	0.744989	0.731384	0.69702	0.839071	0.809903	0.752726
ERR1653431	0.912114	0.927831	0.901151	0.737259	0.754925	0.75787	0.724573	0.77472	0.744303	0.737997	0.745873	0.77455	0.886432	0.840727	0.82052	0.875461	0.878926	0.894777	0.844838	0.840443	0.859477	0.908052	0.856715	0.880819	0.851276	0.863806	0.852231	0.818853	0.860734	0.838847	0.818697	0.868855	0.868139	0.863829	0.831743	0.841478	0.839179	0.873886	0.82737	0.816343	0.836808	0.821634	0.922219	0.793472	0.761665	0.758815	0.840668	0.850604	0.782482
ERR1653432	0.874929	0.911762	0.899614	0.785866	0.728657	0.761528	0.763696	0.781038	0.780027	0.779611	0.780437	0.787658	0.844964	0.841315	0.799342	0.853054	0.872221	0.878604	0.806578	0.832001	0.82818	0.895764	0.806708	0.862608	0.846213	0.85016	0.865621	0.755081	0.830593	0.805296	0.81225	0.849445	0.853707	0.851902	0.844732	0.792059	0.854935	0.853346	0.750482	0.806038	0.807759	0.829881	0.892291	0.796998	0.753919	0.754899	0.806302	0.805095	0.79981
ERR1653433	0.910284	0.928777	0.917041	0.829305	0.825142	0.837173	0.810927	0.777938	0.819946	0.824526	0.832839	0.831712	0.832385	0.851079	0.811811	0.869268	0.854822	0.913736	0.798124	0.827013	0.808851	0.898665	0.838433	0.878121	0.852607	0.863566	0.852612	0.776713	0.829798	0.791473	0.826248	0.843865	0.869927	0.85195	0.866387	0.817785	0.865753	0.87003	0.823316	0.803044	0.814134	0.807678	0.903019	0.787556	0.814252	0.811185	0.811581	0.799322	0.759033
ERR1653434	0.900947	0.918578	0.929503	0.796982	0.768027	0.811651	0.77043	0.7715	0.786705	0.781933	0.791916	0.810106	0.805087	0.796074	0.780691	0.798716	0.855068	0.871104	0.783973	0.816986	0.841783	0.88434	0.806279	0.850452	0.83006	0.851121	0.844777	0.724289	0.836364	0.794906	0.754915	0.804426	0.858408	0.806548	0.816938	0.797469	0.851935	0.825926	0.819876	0.751882	0.794934	0.803667	0.92254	0.758367	0.717655	0.721199	0.822791	0.756904	0.747404
ERR1653435	0.90009	0.915939	0.911269	0.83535	0.815764	0.827706	0.813992	0.787248	0.822011	0.833913	0.820975	0.83233	0.792034	0.833465	0.734736	0.842801	0.829607	0.882807	0.79231	0.805859	0.820319	0.879372	0.81121	0.847644	0.833077	0.851249	0.854758	0.780515	0.814554	0.783682	0.799826	0.81666	0.849259	0.837671	0.834901	0.786595	0.857498	0.823226	0.811491	0.805227	0.808687	0.804689	0.905543	0.822087	0.79245	0.770733	0.755188	0.767043	0.763931
ERR1653436	0.91599	0.93756	0.922653	0.771717	0.722987	0.770913	0.741744	0.764692	0.768145	0.762674	0.775121	0.789511	0.873268	0.857097	0.82853	0.840195	0.889762	0.904048	0.844078	0.861411	0.86538	0.905841	0.830892	0.904197	0.86042	0.874527	0.862094	0.800393	0.865374	0.86001	0.837815	0.854251	0.862123	0.880881	0.859195	0.838201	0.872527	0.853694	0.828072	0.831452	0.863759	0.814914	0.897413	0.760476	0.719542	0.694487	0.788578	0.812366	0.745251
ERR1653448	0.904334	0.901801	0.900616	0.784951	0.78086	0.785211	0.768075	0.738714	0.783056	0.772978	0.759779	0.789689	0.849062	0.819779	0.809887	0.843545	0.836744	0.88768	0.848349	0.824523	0.87265	0.873425	0.832573	0.903121	0.86241	0.875226	0.858203	0.754751	0.81794	0.799982	0.780006	0.853619	0.849518	0.838045	0.836908	0.807561	0.865093	0.848503	0.78933	0.819957	0.791508	0.833604	0.894282	0.784033	0.751988	0.715937	0.845189	0.817158	0.810798
ERR1653449	0.87076	0.888047	0.906696	0.801775	0.804449	0.811569	0.786693	0.735129	0.794221	0.804444	0.796974	0.817546	0.809863	0.842683	0.781609	0.858146	0.843311	0.85971	0.824653	0.790652	0.807464	0.906593	0.864236	0.824919	0.847099	0.880588	0.848215	0.817593	0.876188	0.824336	0.838949	0.842331	0.843432	0.851702	0.823288	0.81546	0.8618	0.84191	0.839076	0.777142	0.841674	0.782204	0.886742	0.74731	0.734203	0.739219	0.80402	0.812263	0.787606
ERR1653451	0.895048	0.915046	0.90253	0.769317	0.727125	0.75306	0.738003	0.768932	0.766066	0.749218	0.770487	0.785742	0.870453	0.841688	0.809091	0.86469	0.889695	0.906154	0.833981	0.811418	0.841856	0.895273	0.825198	0.876314	0.821344	0.854867	0.841321	0.784191	0.864459	0.851034	0.818325	0.834037	0.84156	0.840772	0.845605	0.820131	0.852882	0.833481	0.833517	0.805816	0.847596	0.795419	0.885562	0.784647	0.729064	0.733742	0.810931	0.836209	0.755697
ERR1653452	0.910766	0.93002	0.891742	0.784669	0.779368	0.789757	0.737316	0.753577	0.761727	0.761521	0.782787	0.798365	0.814007	0.822844	0.751535	0.801544	0.856774	0.880214	0.813069	0.836878	0.839731	0.911753	0.834312	0.856394	0.828483	0.802401	0.851796	0.768265	0.812795	0.740336	0.791394	0.856771	0.884346	0.82675	0.840583	0.786316	0.81141	0.871629	0.812552	0.813878	0.798599	0.842113	0.867279	0.792972	0.753547	0.771692	0.831843	0.807076	0.800911
ERR1653454	0.896153	0.918325	0.931061	0.843072	0.832861	0.846636	0.830805	0.801202	0.859253	0.858905	0.831681	0.868529	0.779058	0.793139	0.801892	0.819535	0.80817	0.829272	0.786202	0.805314	0.815914	0.890035	0.858672	0.830175	0.863803	0.842079	0.851473	0.776908	0.832766	0.791693	0.818381	0.820949	0.873754	0.863518	0.842549	0.802552	0.861138	0.835994	0.811071	0.78106	0.794777	0.819857	0.897949	0.800244	0.754769	0.813045	0.828528	0.793785	0.841347
ERR1653456	0.883945	0.908493	0.94004	0.809703	0.751614	0.806667	0.79679	0.756068	0.803458	0.814945	0.79564	0.833999	0.830749	0.766662	0.833141	0.813832	0.829859	0.871801	0.838766	0.804115	0.836894	0.86836	0.826997	0.878096	0.817079	0.8445	0.843815	0.720705	0.842006	0.851953	0.771568	0.864609	0.804762	0.801323	0.833275	0.816292	0.854465	0.806014	0.839133	0.809551	0.839422	0.798374	0.888412	0.731315	0.735373	0.715576	0.757258	0.78914	0.751368
ERR1653461	0.90782	0.931885	0.912734	0.80596	0.722735	0.789248	0.795972	0.772257	0.803226	0.81332	0.790365	0.823322	0.841869	0.834636	0.795838	0.807943	0.850214	0.895295	0.855644	0.840131	0.838741	0.884693	0.833136	0.859901	0.807057	0.857264	0.851877	0.773201	0.855365	0.851162	0.804216	0.870222	0.82573	0.87417	0.871869	0.815574	0.844897	0.814696	0.850562	0.815287	0.863934	0.797106	0.858031	0.731946	0.72521	0.71445	0.745343	0.762561	0.717656
ERR1653484	0.920968	0.927164	0.923784	0.825446	0.78207	0.841656	0.812424	0.750423	0.830592	0.844177	0.810525	0.838779	0.847055	0.800541	0.841823	0.847066	0.825829	0.899484	0.826606	0.834209	0.838673	0.908138	0.865473	0.898659	0.845533	0.876668	0.845637	0.788176	0.843167	0.831131	0.809079	0.884407	0.851197	0.870616	0.843968	0.864159	0.881021	0.790462	0.840867	0.854096	0.825692	0.823895	0.837807	0.79158	0.798328	0.830116	0.793457	0.822821	0.825
ERR1653489	0.864316	0.891279	0.871439	0.793259	0.763054	0.79603	0.762673	0.741286	0.802289	0.801922	0.760029	0.820535	0.837374	0.788883	0.83479	0.790679	0.832038	0.842136	0.862627	0.79996	0.79095	0.906726	0.818001	0.789836	0.829056	0.844971	0.872046	0.787593	0.850383	0.788774	0.83737	0.843256	0.847229	0.796001	0.817941	0.839115	0.830192	0.85843	0.818031	0.804474	0.807434	0.815092	0.850816	0.772988	0.765049	0.759409	0.800369	0.792273	0.786953
ERR1653490	0.933243	0.934446	0.932833	0.796979	0.788912	0.804558	0.776477	0.792541	0.803177	0.798939	0.800817	0.809521	0.842086	0.84337	0.787314	0.86985	0.815941	0.85805	0.843519	0.829639	0.862938	0.849811	0.84774	0.866406	0.869296	0.833842	0.88943	0.792011	0.833327	0.804311	0.819076	0.846634	0.841443	0.87696	0.861973	0.805694	0.837944	0.855203	0.8162	0.835565	0.80803	0.850854	0.902982	0.797751	0.743752	0.768329	0.822165	0.78785	0.748802
ERR1653495	0.89812	0.919141	0.914189	0.794201	0.764463	0.811451	0.774704	0.750207	0.787949	0.793828	0.775889	0.795779	0.805683	0.806849	0.743724	0.80058	0.856554	0.89247	0.812348	0.808808	0.843847	0.880666	0.803984	0.878794	0.82648	0.872834	0.839414	0.751669	0.817687	0.795936	0.766807	0.80109	0.828642	0.819659	0.822245	0.793215	0.86171	0.796139	0.82208	0.783176	0.808299	0.781148	0.863915	0.758573	0.733978	0.709259	0.818464	0.759432	0.757722
ERR1653413	0.863228	0.890195	0.909907	0.842394	0.839932	0.843533	0.861812	0.785344	0.839191	0.856151	0.823226	0.853669	0.816002	0.826563	0.788098	0.841267	0.855455	0.883708	0.800576	0.845476	0.885816	0.852489	0.807528	0.89028	0.862009	0.886858	0.840252	0.78129	0.811494	0.83221	0.815216	0.877798	0.846333	0.842804	0.835011	0.84168	0.860764	0.84834	0.794911	0.810558	0.845375	0.835488	0.923125	0.831199	0.830545	0.787867	0.87405	0.850007	0.867786
ERR1653415	0.940659	0.957026	0.911123	0.803735	0.783989	0.812338	0.772456	0.792078	0.783549	0.792771	0.802304	0.830497	0.881295	0.8817	0.816156	0.826259	0.898934	0.924852	0.84963	0.821846	0.882795	0.90209	0.843303	0.880254	0.809672	0.831972	0.852231	0.846626	0.86619	0.86066	0.844789	0.879752	0.880374	0.865395	0.860601	0.815527	0.826809	0.847543	0.860274	0.83127	0.892756	0.842819	0.878799	0.817473	0.756196	0.765734	0.83324	0.771022	0.741623
ERR1653416	0.937234	0.941061	0.900052	0.793142	0.768286	0.803608	0.755843	0.771185	0.768732	0.76576	0.78376	0.810561	0.848856	0.833368	0.830852	0.791595	0.862129	0.897504	0.819584	0.841431	0.868971	0.915184	0.831752	0.889045	0.849188	0.842751	0.871965	0.748979	0.822024	0.806234	0.802588	0.846582	0.877325	0.81685	0.846275	0.817575	0.869211	0.824926	0.831662	0.812716	0.814943	0.819719	0.858365	0.783913	0.711295	0.726036	0.829163	0.820215	0.810018
ERR1653443	0.878767	0.87568	0.915002	0.817996	0.792129	0.809417	0.818612	0.821538	0.831279	0.813509	0.818557	0.833119	0.852432	0.788084	0.811406	0.830063	0.851443	0.849252	0.77907	0.809153	0.864742	0.848219	0.776271	0.846246	0.86237	0.831923	0.87504	0.729045	0.862994	0.831434	0.786155	0.80014	0.78089	0.802962	0.817376	0.803449	0.856263	0.84486	0.785366	0.802132	0.801047	0.826837	0.908472	0.764906	0.722508	0.693166	0.834088	0.834298	0.822421
ERR1653444	0.887828	0.922995	0.913796	0.799581	0.791507	0.801635	0.79065	0.758442	0.805844	0.822798	0.797351	0.80203	0.801534	0.868264	0.732239	0.873023	0.872571	0.922734	0.811222	0.809912	0.862122	0.877309	0.832917	0.861532	0.824582	0.873723	0.859381	0.853775	0.82588	0.836098	0.829605	0.846886	0.848955	0.886916	0.856434	0.780877	0.850141	0.808461	0.814066	0.803684	0.863449	0.809638	0.875441	0.822768	0.761987	0.771216	0.85228	0.803632	0.763727
ERR1653445	0.895889	0.921577	0.925657	0.854876	0.82084	0.84868	0.841521	0.850716	0.870417	0.853744	0.856157	0.872794	0.890621	0.87214	0.874095	0.821267	0.882869	0.859763	0.869398	0.870953	0.803608	0.922087	0.870739	0.866096	0.904905	0.842481	0.888961	0.815702	0.912258	0.869853	0.887691	0.884347	0.876547	0.851466	0.865447	0.842911	0.883488	0.875079	0.861286	0.863557	0.868523	0.869543	0.885057	0.857518	0.815681	0.78928	0.826835	0.752865	0.806592
ERR1653468	0.88117	0.892076	0.906458	0.818634	0.770863	0.817993	0.787704	0.797415	0.809587	0.808294	0.804998	0.827708	0.869254	0.804176	0.801544	0.810476	0.849229	0.840432	0.844337	0.799802	0.828398	0.851309	0.800477	0.84229	0.794587	0.802362	0.854359	0.771142	0.851531	0.839841	0.776249	0.851829	0.815925	0.795888	0.809629	0.776744	0.821845	0.801445	0.794227	0.80148	0.813992	0.841346	0.876831	0.813209	0.796443	0.771998	0.82773	0.763868	0.791918
ERR1653474	0.92302	0.945155	0.950166	0.881956	0.863153	0.882572	0.878751	0.84686	0.881233	0.898596	0.868837	0.886992	0.860025	0.897156	0.826238	0.851475	0.867984	0.886859	0.875523	0.882368	0.812684	0.882801	0.876233	0.874317	0.860747	0.864724	0.898081	0.887887	0.888266	0.909771	0.876	0.908805	0.819145	0.915376	0.895061	0.840193	0.863114	0.901649	0.88806	0.882407	0.911276	0.861377	0.871996	0.845564	0.82726	0.794374	0.820743	0.825199	0.772392
ERR1653475	0.898088	0.918986	0.929079	0.788473	0.756802	0.784654	0.771243	0.747589	0.785593	0.788929	0.794322	0.802429	0.812063	0.842923	0.807793	0.816438	0.862126	0.828107	0.825066	0.849143	0.805049	0.884532	0.8387	0.846898	0.871014	0.858161	0.887264	0.810088	0.843309	0.837194	0.826869	0.849544	0.825937	0.855665	0.843609	0.802577	0.868333	0.875304	0.843406	0.811132	0.834907	0.797677	0.879583	0.795949	0.756713	0.710537	0.790433	0.811891	0.752014
ERR1653477	0.923826	0.940277	0.921383	0.789146	0.765927	0.806698	0.768769	0.784784	0.803975	0.788084	0.786936	0.79627	0.853014	0.840155	0.769146	0.859331	0.881313	0.916249	0.823479	0.829838	0.855202	0.895011	0.83275	0.880305	0.849872	0.855906	0.835786	0.796809	0.864378	0.846293	0.830107	0.841938	0.838812	0.855345	0.840872	0.806724	0.853115	0.836688	0.842596	0.807375	0.834581	0.816601	0.878179	0.783654	0.75836	0.736966	0.814206	0.778256	0.716404
ERR1653499	0.897009	0.928329	0.9293	0.824834	0.802513	0.824241	0.796128	0.812795	0.820293	0.818657	0.832017	0.823983	0.849117	0.850478	0.826028	0.855077	0.866333	0.898846	0.779436	0.836853	0.856363	0.842948	0.793582	0.857015	0.82547	0.86523	0.856443	0.797961	0.837669	0.82614	0.802052	0.825869	0.844892	0.82593	0.839403	0.818168	0.854345	0.849621	0.834031	0.824669	0.832511	0.846744	0.948357	0.811837	0.803403	0.784032	0.81715	0.761832	0.827984
SRR1955336	0.867522	0.842783	0.650254	0.749126	0.805086	0.775601	0.784138	0.78814	0.786982	0.759046	0.771574	0.767536	0.826458	0.84906	0.798735	0.819125	0.834448	0.887303	0.861857	0.821965	0.874477	0.822248	0.819839	0.806738	0.825618	0.81858	0.854899	0.843939	0.745636	0.76378	0.771876	0.817925	0.836784	0.84186	0.844817	0.791434	0.768197	0.85756	0.750163	0.836167	0.789442	0.739675	0.814838	0.877914	0.887491	0.847785	0.935363	0.924992	0.928974
SRR2002374	0.832206	0.86166	0.800706	0.543342	0.562899	0.500648	0.499178	0.595103	0.511765	0.509521	0.585303	0.507575	0.854188	0.745554	0.798873	0.829345	0.850695	0.850635	0.799832	0.795236	0.829255	0.810079	0.748555	0.811465	0.786733	0.812272	0.801279	0.781328	0.783445	0.78596	0.709728	0.790551	0.749879	0.795832	0.792246	0.822002	0.755038	0.838873	0.753089	0.791153	0.710313	0.761885	0.868567	0.783028	0.760231	0.726388	0.850254	0.881256	0.798233
ERR1558077	0.828655	0.776486	0.727988	0.839364	0.834916	0.876265	0.873988	0.80557	0.873287	0.858895	0.868923	0.866012	0.80005	0.828674	0.852415	0.815139	0.768919	0.834366	0.857048	0.825729	0.846559	0.780599	0.817494	0.708433	0.831521	0.825443	0.847745	0.831085	0.762423	0.789337	0.762392	0.790705	0.836566	0.845792	0.84841	0.837094	0.768819	0.865867	0.770605	0.841668	0.79403	0.811134	0.844908	0.897699	0.927193	0.909519	0.919372	0.947263	0.953945
ERR1557980	0.836612	0.777819	0.734596	0.787277	0.796573	0.791517	0.822359	0.756366	0.8063	0.8038	0.826689	0.822596	0.836142	0.862654	0.832786	0.879793	0.856731	0.877136	0.868232	0.808818	0.813763	0.823594	0.866737	0.808944	0.863566	0.860811	0.852475	0.876964	0.787457	0.832169	0.783814	0.804409	0.743642	0.861488	0.852152	0.843221	0.836349	0.868951	0.766646	0.856043	0.82632	0.741521	0.818118	0.873727	0.876175	0.850753	0.851306	0.950338	0.86579
ERR1557981	0.835612	0.807485	0.696711	0.792395	0.788747	0.810797	0.8086	0.780237	0.77928	0.785746	0.811368	0.806556	0.804239	0.804251	0.819144	0.781184	0.83269	0.798222	0.836794	0.819674	0.792545	0.787249	0.805842	0.752117	0.844517	0.786898	0.828467	0.840694	0.743997	0.781902	0.795013	0.782299	0.790456	0.778429	0.786131	0.811799	0.742058	0.830477	0.717892	0.815146	0.756452	0.74368	0.736795	0.87811	0.838569	0.818216	0.884702	0.940315	0.907531
ERR1557984	0.783743	0.81833	0.880082	0.723995	0.740944	0.70591	0.734441	0.749815	0.791413	0.763675	0.725419	0.749756	0.825451	0.787191	0.753484	0.803798	0.811252	0.810081	0.772545	0.742613	0.841982	0.858912	0.829822	0.842189	0.80496	0.821684	0.824324	0.789472	0.817161	0.803958	0.697337	0.841138	0.822455	0.770023	0.773782	0.755055	0.820709	0.821349	0.791424	0.764531	0.741874	0.831217	0.917864	0.81975	0.800148	0.812825	0.844281	0.901225	0.846501
ERR1557985	0.76537	0.842971	0.884197	0.750815	0.790985	0.749345	0.755587	0.752235	0.778436	0.769951	0.72981	0.74454	0.821083	0.772585	0.756104	0.770916	0.806842	0.802475	0.766786	0.762067	0.79937	0.803979	0.771291	0.800303	0.782893	0.812359	0.834786	0.78118	0.81548	0.73207	0.704241	0.806531	0.782777	0.722897	0.73747	0.766983	0.796472	0.814995	0.740588	0.730429	0.722587	0.737499	0.867639	0.794918	0.806897	0.746348	0.869311	0.904132	0.851126
ERR1557992	0.862609	0.867546	0.855236	0.770186	0.760439	0.80598	0.764918	0.787008	0.777591	0.782447	0.751706	0.761354	0.891769	0.790719	0.845848	0.79309	0.814655	0.795135	0.787025	0.811848	0.772914	0.80212	0.765703	0.828162	0.834082	0.820608	0.810174	0.73327	0.857135	0.778645	0.800763	0.797923	0.790525	0.768225	0.765759	0.827295	0.819811	0.810154	0.759471	0.787766	0.74767	0.792381	0.843634	0.761024	0.759952	0.778158	0.854961	0.903944	0.869456
ERR1557994	0.883842	0.853203	0.87048	0.821541	0.793156	0.839442	0.833508	0.783869	0.844689	0.849373	0.79862	0.823718	0.876878	0.835699	0.844958	0.832991	0.852751	0.890665	0.831381	0.855493	0.896749	0.885904	0.843641	0.88763	0.842791	0.917508	0.850881	0.813053	0.865459	0.876335	0.797035	0.887566	0.827737	0.847514	0.8321	0.872712	0.89693	0.816489	0.824025	0.825443	0.87178	0.859996	0.900707	0.836071	0.808948	0.823333	0.836824	0.913845	0.861366
ERR1545572	0.920893	0.91941	0.937091	0.824821	0.821911	0.819103	0.827743	0.790245	0.847097	0.839735	0.821533	0.848717	0.820455	0.823709	0.821349	0.840187	0.867069	0.885603	0.783354	0.805607	0.812174	0.885117	0.875531	0.859908	0.890185	0.870601	0.820217	0.799532	0.845672	0.85035	0.825901	0.870165	0.847906	0.846325	0.816564	0.786898	0.863781	0.816584	0.799266	0.803203	0.825919	0.784539	0.86439	0.832133	0.755773	0.781243	0.825472	0.885038	0.861818
ERR1545579	0.946693	0.942753	0.954493	0.873129	0.876201	0.891172	0.889551	0.87844	0.891018	0.891875	0.899517	0.913431	0.804638	0.857528	0.879121	0.873048	0.892052	0.883514	0.84347	0.86152	0.845813	0.925132	0.940405	0.864869	0.947337	0.884212	0.912231	0.860442	0.897396	0.906052	0.887895	0.906902	0.879276	0.903832	0.858428	0.83935	0.917986	0.892631	0.864621	0.841366	0.891322	0.832641	0.890908	0.861711	0.790857	0.761606	0.832904	0.874508	0.793768
ERR1545581	0.947405	0.922148	0.938184	0.878265	0.8906	0.892737	0.891788	0.851237	0.886895	0.886829	0.876972	0.917999	0.94095	0.899422	0.942885	0.901065	0.874729	0.892837	0.841777	0.900805	0.865955	0.89307	0.902899	0.850653	0.918341	0.911301	0.903264	0.872539	0.913887	0.915925	0.880822	0.934088	0.904047	0.904121	0.878371	0.886517	0.879077	0.903544	0.853061	0.884029	0.881089	0.926011	0.97275	0.868197	0.853549	0.888692	0.923856	0.921384	0.933835
ERR1545583	0.936912	0.953381	0.978297	0.924188	0.906963	0.930886	0.928152	0.939456	0.932494	0.935464	0.939537	0.953916	0.950833	0.892943	0.950837	0.927094	0.943912	0.899796	0.882457	0.942363	0.850902	0.94333	0.925322	0.895259	0.950191	0.916388	0.953278	0.914564	0.945847	0.949533	0.922039	0.955555	0.916096	0.92412	0.92646	0.810336	0.932451	0.930343	0.909645	0.846366	0.929558	0.934745	0.962247	0.919334	0.884736	0.904918	0.906525	0.936632	0.917307
ERR1545586	0.924177	0.935101	0.944	0.890909	0.891202	0.892511	0.894302	0.889307	0.887732	0.893405	0.906138	0.914975	0.886167	0.845133	0.876952	0.8971	0.888161	0.894724	0.794012	0.868014	0.853521	0.91086	0.897738	0.861214	0.899123	0.881253	0.893132	0.847886	0.852147	0.833538	0.831033	0.877444	0.913399	0.870041	0.838726	0.7523	0.884059	0.885974	0.816229	0.752069	0.835149	0.86558	0.963838	0.868997	0.866494	0.859325	0.92693	0.898326	0.898395
ERR1545588	0.925599	0.948465	0.969466	0.925349	0.936769	0.930753	0.913691	0.90986	0.924839	0.917463	0.93755	0.910608	0.85386	0.899656	0.892115	0.950173	0.922226	0.936203	0.881145	0.872695	0.901691	0.896084	0.848149	0.912383	0.918337	0.918279	0.912297	0.883221	0.874446	0.839712	0.906894	0.859581	0.908545	0.869046	0.88525	0.806208	0.926535	0.888057	0.890291	0.782445	0.873281	0.877608	0.943767	0.902671	0.921415	0.899204	0.935923	0.927846	0.919114
ERR1545589	0.948246	0.968903	0.980615	0.920345	0.913449	0.921371	0.920764	0.93265	0.921832	0.925264	0.931982	0.947906	0.899629	0.892095	0.898608	0.909817	0.939446	0.909729	0.833817	0.901283	0.915394	0.937069	0.935099	0.908481	0.962647	0.920147	0.920066	0.897479	0.926022	0.923449	0.902882	0.920363	0.944666	0.918546	0.88959	0.769392	0.937902	0.908074	0.889252	0.797686	0.906388	0.915298	0.971056	0.924268	0.872294	0.878619	0.908449	0.893074	0.924212
ERR1545598	0.952631	0.947982	0.973699	0.936561	0.9181	0.935644	0.937057	0.917942	0.933218	0.941025	0.943824	0.944182	0.906468	0.943846	0.933418	0.941122	0.87765	0.947984	0.929159	0.92124	0.902559	0.927354	0.940065	0.933046	0.942963	0.923563	0.948328	0.915491	0.943246	0.947055	0.941642	0.955966	0.901418	0.952531	0.931777	0.85138	0.948659	0.910773	0.941859	0.844436	0.947215	0.911359	0.930506	0.892896	0.87514	0.894798	0.901111	0.927589	0.901561
ERR1545607	0.949126	0.941753	0.936884	0.917636	0.899483	0.925046	0.910744	0.881445	0.912328	0.899936	0.924079	0.903268	0.905147	0.947356	0.930065	0.92116	0.877248	0.95101	0.926894	0.917693	0.925066	0.946741	0.913475	0.936409	0.948951	0.930272	0.956908	0.857057	0.928244	0.896359	0.935173	0.923313	0.913967	0.917837	0.92598	0.86638	0.954672	0.926139	0.927835	0.852736	0.908093	0.924	0.924858	0.886142	0.900033	0.889697	0.919583	0.914314	0.895583
ERR1545608	0.905324	0.924174	0.968248	0.910849	0.903576	0.919162	0.909488	0.934859	0.906294	0.929712	0.918197	0.934714	0.9428	0.885843	0.947779	0.882285	0.920793	0.872113	0.889365	0.934056	0.860371	0.895579	0.902247	0.89302	0.920376	0.906094	0.950139	0.905394	0.936911	0.912994	0.890784	0.948433	0.909011	0.914901	0.922966	0.814053	0.921334	0.920937	0.907671	0.85032	0.917078	0.927233	0.949296	0.914854	0.886187	0.881275	0.902813	0.933923	0.897463
ERR1545609	0.867025	0.886188	0.944403	0.90499	0.89271	0.911369	0.884323	0.928846	0.91231	0.918151	0.9103	0.911174	0.919887	0.858319	0.928303	0.811264	0.911387	0.800604	0.867267	0.881261	0.821321	0.858518	0.833216	0.812674	0.880502	0.878183	0.925238	0.843446	0.91191	0.848529	0.856276	0.884429	0.881714	0.814929	0.871802	0.854211	0.890943	0.892904	0.878481	0.884417	0.860879	0.92176	0.961236	0.920425	0.896644	0.871943	0.905938	0.885367	0.909756
ERR1545610	0.932966	0.930644	0.94734	0.921208	0.896729	0.918273	0.907776	0.918287	0.908	0.904919	0.92406	0.921303	0.929656	0.895186	0.941974	0.911532	0.890986	0.880365	0.851165	0.920555	0.811054	0.921269	0.896836	0.862774	0.930569	0.897859	0.945181	0.836115	0.88334	0.863886	0.880029	0.901453	0.906225	0.85536	0.903668	0.882859	0.910726	0.920106	0.878825	0.901661	0.849856	0.925668	0.956796	0.898898	0.902521	0.902722	0.897301	0.897749	0.919805
ERR1545612	0.893472	0.893149	0.931757	0.909525	0.90139	0.911519	0.915303	0.890638	0.913462	0.917043	0.904055	0.940586	0.901477	0.854136	0.908741	0.890682	0.888955	0.884001	0.85775	0.877387	0.856037	0.92996	0.893565	0.833982	0.90407	0.914466	0.920241	0.866074	0.908783	0.902107	0.877531	0.917189	0.906103	0.878947	0.873471	0.770857	0.902076	0.893257	0.850718	0.786199	0.878651	0.917939	0.942379	0.879692	0.869824	0.894476	0.894864	0.915487	0.930767
ERR1545613	0.926415	0.917614	0.92614	0.903545	0.900731	0.918299	0.900155	0.899148	0.905647	0.899243	0.913018	0.909033	0.882806	0.856448	0.91457	0.904723	0.849618	0.865005	0.81139	0.903179	0.822951	0.90039	0.890093	0.857942	0.919721	0.888318	0.919244	0.798618	0.861086	0.833885	0.851509	0.876257	0.916234	0.822979	0.86498	0.863866	0.900128	0.874263	0.840555	0.86386	0.823157	0.910838	0.966345	0.892168	0.884992	0.893304	0.916777	0.887228	0.930898
ERR1545614	0.904426	0.931626	0.90023	0.74896	0.746155	0.766016	0.742024	0.738294	0.731944	0.729285	0.782995	0.799456	0.822408	0.840684	0.802013	0.80282	0.813419	0.883878	0.801131	0.794123	0.822189	0.896805	0.860691	0.827594	0.837406	0.847064	0.800923	0.656046	0.854985	0.769538	0.788016	0.824931	0.845252	0.848627	0.780326	0.822334	0.874914	0.84092	0.789401	0.729463	0.772212	0.761473	0.893259	0.721398	0.665009	0.708532	0.791139	0.861277	0.820601
ERR1545615	0.92312	0.929213	0.943526	0.882535	0.856783	0.893105	0.882095	0.924989	0.905373	0.903308	0.895052	0.92613	0.896841	0.87436	0.827637	0.872226	0.883472	0.868721	0.844486	0.878049	0.839787	0.84288	0.871806	0.855656	0.876268	0.827007	0.903015	0.867099	0.846343	0.909816	0.853499	0.911791	0.856796	0.884191	0.880627	0.668153	0.856887	0.829509	0.837999	0.802395	0.882544	0.908497	0.930317	0.889147	0.862934	0.846165	0.890693	0.834211	0.871854
ERR1545616	0.916375	0.91887	0.936619	0.855065	0.843126	0.854594	0.847084	0.817857	0.846283	0.854498	0.856774	0.87772	0.904257	0.854627	0.926221	0.871403	0.833176	0.890193	0.844527	0.867437	0.793162	0.846394	0.833146	0.837984	0.878824	0.849284	0.879004	0.831348	0.882831	0.886777	0.858442	0.89819	0.824009	0.867738	0.843202	0.892073	0.848606	0.884231	0.835171	0.825778	0.848294	0.843219	0.891675	0.808164	0.853619	0.827335	0.840745	0.854744	0.82235
ERR1545618	0.909738	0.921153	0.949234	0.89084	0.868036	0.892446	0.891299	0.897093	0.908337	0.905146	0.899305	0.922309	0.928316	0.867519	0.913283	0.902942	0.922611	0.867559	0.885388	0.883272	0.787275	0.90281	0.878518	0.810564	0.902674	0.870879	0.941042	0.895656	0.866425	0.903175	0.888778	0.923192	0.842902	0.876067	0.878816	0.823126	0.891226	0.880101	0.852521	0.874315	0.885268	0.876313	0.857582	0.85942	0.865797	0.863067	0.867053	0.897741	0.851336
ERR1545619	0.888746	0.876101	0.927331	0.917327	0.902265	0.925538	0.912998	0.893864	0.913189	0.912664	0.912905	0.931798	0.881019	0.846738	0.89436	0.873202	0.876449	0.851576	0.864721	0.878952	0.770825	0.921045	0.8658	0.818639	0.904085	0.893601	0.916216	0.818254	0.888383	0.851156	0.858138	0.876638	0.874585	0.824897	0.856554	0.84695	0.89991	0.880983	0.845952	0.842205	0.838543	0.893821	0.90366	0.864956	0.867787	0.875051	0.860333	0.882404	0.906006
ERR1545620	0.90291	0.927126	0.933045	0.749068	0.748395	0.765657	0.753846	0.810942	0.785057	0.748804	0.783064	0.797047	0.876593	0.740882	0.814079	0.873709	0.849482	0.87304	0.766259	0.784906	0.851848	0.831231	0.791468	0.857668	0.858654	0.791558	0.845592	0.755505	0.847978	0.837689	0.818584	0.824156	0.817639	0.817815	0.791805	0.796004	0.80863	0.834907	0.78301	0.795619	0.811319	0.792135	0.921491	0.765028	0.756717	0.746242	0.843208	0.853514	0.809981
ERR1545621	0.891782	0.914808	0.937417	0.768639	0.785483	0.772499	0.754541	0.830344	0.777142	0.765551	0.786846	0.800961	0.896427	0.840729	0.866749	0.834482	0.880154	0.900401	0.840716	0.797289	0.845587	0.877909	0.830276	0.884722	0.830837	0.846939	0.843376	0.82331	0.875099	0.864964	0.821475	0.85151	0.860761	0.845112	0.799364	0.838812	0.874804	0.857877	0.818513	0.807965	0.84378	0.815666	0.923048	0.783103	0.75375	0.733392	0.830189	0.868525	0.813477
ERR1545622	0.891126	0.899584	0.91097	0.881663	0.865715	0.893759	0.869359	0.896317	0.906013	0.891322	0.881298	0.904433	0.899596	0.860343	0.890481	0.864056	0.87292	0.85534	0.85642	0.878127	0.817422	0.885477	0.844829	0.841174	0.900957	0.867826	0.918683	0.837881	0.875082	0.881659	0.885112	0.886531	0.874135	0.815397	0.849807	0.851572	0.88337	0.837113	0.839566	0.855064	0.855328	0.910481	0.907205	0.898738	0.846255	0.866937	0.893336	0.879187	0.90721
ERR1545623	0.928993	0.916828	0.908896	0.881365	0.849758	0.887882	0.876519	0.882803	0.893699	0.886153	0.892155	0.898668	0.931188	0.891737	0.914191	0.897436	0.87545	0.877575	0.853866	0.89632	0.79815	0.913907	0.892502	0.835202	0.913841	0.895494	0.933681	0.836549	0.870124	0.87525	0.872098	0.900318	0.874767	0.869376	0.87854	0.841879	0.900782	0.882592	0.838671	0.879108	0.855359	0.897826	0.86322	0.865466	0.853731	0.865509	0.878426	0.899089	0.891662
ERR1545624	0.969482	0.972183	0.954065	0.88065	0.854854	0.86082	0.8885	0.893273	0.896835	0.896192	0.896623	0.910836	0.922822	0.906744	0.897016	0.889795	0.955066	0.914523	0.864152	0.896489	0.863929	0.933166	0.952334	0.891375	0.949383	0.932816	0.910662	0.870345	0.909239	0.926782	0.894798	0.914167	0.88385	0.91049	0.89238	0.818087	0.930683	0.89753	0.863595	0.883865	0.879169	0.866543	0.856313	0.833087	0.747039	0.767883	0.805406	0.911549	0.858006
ERR1545625	0.815581	0.859989	0.89923	0.764844	0.715491	0.755985	0.731143	0.737499	0.776165	0.759727	0.724341	0.77252	0.798143	0.743457	0.804064	0.810248	0.837913	0.780294	0.7847	0.797067	0.807934	0.844517	0.771062	0.806519	0.834642	0.863243	0.83344	0.706978	0.817202	0.781009	0.793604	0.787454	0.810451	0.742579	0.776299	0.808862	0.804914	0.829011	0.7849	0.741507	0.76985	0.768809	0.869952	0.748473	0.74369	0.745808	0.817976	0.933803	0.871296
ERR1545626	0.892002	0.908016	0.925982	0.854188	0.832328	0.842238	0.834195	0.855851	0.884945	0.867092	0.867076	0.882138	0.843018	0.85185	0.82671	0.892536	0.819229	0.895783	0.830766	0.814087	0.844225	0.870288	0.865162	0.852878	0.858071	0.868112	0.847138	0.806432	0.814707	0.839457	0.854878	0.82499	0.84651	0.874668	0.821277	0.817549	0.893287	0.839765	0.80282	0.817184	0.851641	0.827071	0.90021	0.813523	0.793749	0.803563	0.824427	0.84304	0.848594
ERR1545631	0.960833	0.966947	0.946591	0.894399	0.852533	0.890621	0.885606	0.903701	0.90179	0.908426	0.897991	0.916403	0.945873	0.896389	0.9248	0.86437	0.924678	0.915871	0.893205	0.877801	0.857913	0.933025	0.929945	0.880811	0.932853	0.905071	0.932545	0.883027	0.929062	0.962562	0.912998	0.940349	0.876532	0.910127	0.891001	0.873311	0.919738	0.88092	0.901983	0.88833	0.921086	0.880597	0.842414	0.88055	0.85055	0.845883	0.848454	0.867147	0.859897
ERR1545632	0.954137	0.917745	0.90779	0.83313	0.808752	0.844013	0.831819	0.810828	0.846617	0.846468	0.845736	0.866396	0.887075	0.885376	0.852547	0.876104	0.849312	0.896775	0.820279	0.868656	0.849291	0.931956	0.945094	0.879853	0.896207	0.879534	0.886803	0.847675	0.873183	0.882631	0.823618	0.905209	0.859832	0.908177	0.85304	0.81982	0.908651	0.872079	0.820246	0.830643	0.866208	0.849202	0.869316	0.850206	0.780895	0.810202	0.802021	0.862901	0.807535
ERR1545633	0.920902	0.916347	0.912005	0.842883	0.818697	0.844281	0.836051	0.8304	0.851175	0.861309	0.855003	0.867732	0.883457	0.847904	0.864594	0.859929	0.861503	0.877988	0.81222	0.832954	0.801401	0.908454	0.919764	0.878516	0.90695	0.874493	0.877664	0.822244	0.869159	0.894888	0.857243	0.882338	0.849399	0.862595	0.828686	0.820118	0.868412	0.841279	0.814179	0.808342	0.861142	0.776026	0.836491	0.812164	0.798422	0.778003	0.831833	0.833483	0.822009
ERR1545635	0.95702	0.94482	0.942407	0.913325	0.912937	0.900523	0.889048	0.859926	0.894406	0.89782	0.920573	0.892142	0.887507	0.914233	0.881752	0.940178	0.883446	0.953099	0.866497	0.863612	0.832569	0.935558	0.928573	0.91896	0.917475	0.921225	0.895065	0.884399	0.910488	0.842346	0.884438	0.850916	0.896939	0.880525	0.88929	0.847396	0.929581	0.906461	0.878483	0.883217	0.856636	0.839121	0.900699	0.875065	0.856567	0.83435	0.881507	0.892981	0.885026
ERR1545636	0.937714	0.935503	0.934857	0.861307	0.844192	0.866283	0.857632	0.841687	0.851075	0.854731	0.888886	0.866474	0.927244	0.895376	0.872681	0.867057	0.938168	0.916925	0.86516	0.853218	0.793398	0.915652	0.931757	0.839425	0.853475	0.878901	0.885539	0.837981	0.925789	0.84154	0.802662	0.878975	0.793006	0.864614	0.847962	0.845568	0.912924	0.921074	0.859994	0.844497	0.829406	0.804944	0.857366	0.885745	0.849453	0.829621	0.79235	0.870447	0.8016
ERR1545637	0.95755	0.96398	0.961951	0.911269	0.884564	0.907355	0.888945	0.896582	0.899971	0.912427	0.921339	0.93444	0.938242	0.884303	0.929365	0.870241	0.869006	0.894208	0.897962	0.89872	0.751019	0.937653	0.950656	0.876358	0.927464	0.86013	0.917711	0.871148	0.958896	0.947043	0.911259	0.934	0.852308	0.91118	0.900379	0.879462	0.903429	0.911829	0.912337	0.871635	0.913197	0.837021	0.855749	0.855109	0.857284	0.840514	0.812341	0.809234	0.808089
ERR1545638	0.924276	0.934508	0.941673	0.887346	0.885223	0.881517	0.884946	0.888002	0.868318	0.882665	0.898529	0.904627	0.855935	0.863604	0.859587	0.882176	0.878179	0.871787	0.791982	0.87278	0.825962	0.911868	0.921716	0.836345	0.90528	0.88293	0.878199	0.875172	0.891673	0.864526	0.855496	0.863762	0.920266	0.874466	0.836106	0.818572	0.879888	0.882626	0.842766	0.821395	0.858057	0.86333	0.962866	0.857437	0.782246	0.830996	0.915137	0.890388	0.905867
ERR1545642	0.917754	0.940917	0.955449	0.950945	0.931155	0.948108	0.933664	0.931468	0.950074	0.930087	0.951477	0.930791	0.957907	0.882925	0.956986	0.92237	0.918471	0.922412	0.932329	0.939237	0.916576	0.924163	0.883371	0.930745	0.936482	0.932272	0.947135	0.896092	0.95225	0.90287	0.934818	0.90397	0.929304	0.859657	0.930966	0.84889	0.941671	0.929694	0.923153	0.869178	0.903305	0.941534	0.948633	0.956884	0.963532	0.949171	0.947362	0.961787	0.962851
ERR1545643	0.956602	0.945384	0.947451	0.898797	0.905629	0.898316	0.907091	0.892839	0.893456	0.901187	0.908945	0.924231	0.898672	0.884333	0.893124	0.914462	0.870762	0.888103	0.806255	0.90531	0.872357	0.935256	0.957997	0.878635	0.950314	0.913015	0.913841	0.864863	0.887556	0.874291	0.863126	0.904396	0.933991	0.904201	0.874449	0.8492	0.917772	0.911587	0.836892	0.868345	0.841866	0.897686	0.96593	0.881953	0.843435	0.852562	0.907048	0.90383	0.926696
ERR1545644	0.939449	0.928896	0.940486	0.897112	0.875445	0.888094	0.884062	0.904401	0.887635	0.905957	0.904671	0.918555	0.942468	0.900735	0.948441	0.912972	0.879053	0.899054	0.874361	0.909994	0.864696	0.919121	0.929559	0.860205	0.908261	0.894143	0.931606	0.866176	0.912206	0.912406	0.881004	0.921467	0.929033	0.900167	0.887987	0.805269	0.906092	0.919772	0.879444	0.821022	0.882974	0.941817	0.977672	0.887612	0.885541	0.879581	0.881489	0.863939	0.869149
ERR1545647	0.922257	0.943643	0.947688	0.929168	0.90089	0.917486	0.924858	0.896886	0.924146	0.93058	0.928677	0.921518	0.924592	0.913354	0.935091	0.934879	0.874963	0.896359	0.924865	0.938083	0.912733	0.937128	0.934035	0.921966	0.932959	0.930268	0.957098	0.882691	0.920769	0.898406	0.915668	0.945212	0.937417	0.917187	0.921422	0.851001	0.937118	0.939464	0.919009	0.864485	0.904114	0.950694	0.964214	0.933587	0.940954	0.937026	0.903818	0.911145	0.923534
ERR1545652	0.904713	0.911195	0.943642	0.916471	0.912508	0.915557	0.92339	0.891493	0.918911	0.923498	0.928929	0.920904	0.933614	0.91589	0.953479	0.946417	0.914678	0.913506	0.917245	0.912956	0.908358	0.926901	0.882845	0.895029	0.916546	0.93526	0.955625	0.90815	0.89378	0.889461	0.916582	0.937562	0.891709	0.921107	0.916898	0.848568	0.934473	0.938537	0.889181	0.851483	0.910973	0.920637	0.94779	0.880542	0.906227	0.898944	0.930231	0.946725	0.913185
ERR1545653	0.953024	0.945413	0.956095	0.889895	0.863579	0.86796	0.888369	0.869819	0.881077	0.889796	0.879249	0.91254	0.875986	0.87071	0.897622	0.875645	0.875247	0.897388	0.845378	0.862748	0.858209	0.906195	0.930076	0.870926	0.937249	0.893061	0.900941	0.864203	0.914667	0.915345	0.876021	0.902568	0.877024	0.894963	0.851613	0.855612	0.900644	0.893241	0.833806	0.839968	0.865773	0.846815	0.896414	0.864069	0.815653	0.810394	0.867378	0.875871	0.875546
ERR1545654	0.948068	0.909853	0.912127	0.867308	0.817609	0.873681	0.854554	0.853425	0.868456	0.879465	0.868692	0.902658	0.930662	0.880746	0.916469	0.856936	0.877704	0.896805	0.883623	0.883163	0.802873	0.917139	0.919749	0.87089	0.879207	0.888037	0.927553	0.864922	0.915258	0.949478	0.848768	0.931503	0.775284	0.897626	0.866513	0.872619	0.908678	0.869983	0.872829	0.859575	0.906066	0.834797	0.81962	0.856651	0.834068	0.821303	0.78175	0.889379	0.803733
ERR1545655	0.954672	0.944651	0.957186	0.909825	0.900711	0.904578	0.895668	0.896111	0.894794	0.905601	0.90748	0.93573	0.915075	0.894703	0.920605	0.913664	0.904109	0.895807	0.875104	0.900946	0.822699	0.935496	0.955987	0.875968	0.934721	0.903827	0.907866	0.89955	0.914106	0.919778	0.886144	0.905221	0.908783	0.904596	0.877674	0.859946	0.923077	0.924053	0.880489	0.88395	0.886992	0.891167	0.909941	0.887133	0.83278	0.845091	0.845412	0.881002	0.884333
ERR1545656	0.928372	0.92886	0.911652	0.912668	0.87406	0.913365	0.897534	0.909641	0.892141	0.892889	0.912471	0.917284	0.937321	0.893087	0.91902	0.876632	0.883272	0.900893	0.874068	0.917775	0.808341	0.934665	0.900859	0.860583	0.916547	0.899698	0.927544	0.863147	0.934537	0.886713	0.898866	0.886422	0.914466	0.85309	0.888439	0.878613	0.897872	0.915757	0.892924	0.879715	0.879731	0.905495	0.935004	0.870231	0.853525	0.864316	0.896524	0.880891	0.893741
ERR1545658	0.920074	0.935021	0.933916	0.880643	0.840332	0.876514	0.875693	0.876815	0.885525	0.884219	0.879444	0.908818	0.908317	0.872189	0.905186	0.860414	0.852356	0.893105	0.873775	0.871799	0.840646	0.908218	0.887601	0.846322	0.91412	0.859168	0.939656	0.833065	0.868287	0.894124	0.875788	0.9323	0.851532	0.884552	0.870575	0.867881	0.894971	0.885609	0.84967	0.859344	0.881942	0.860704	0.818529	0.830912	0.854554	0.832964	0.852902	0.86556	0.818545
ERR1545659	0.943386	0.942762	0.921862	0.892784	0.855684	0.89208	0.884488	0.89968	0.893847	0.895394	0.894813	0.923671	0.939051	0.895445	0.904298	0.902056	0.872361	0.890302	0.844473	0.919702	0.807463	0.926715	0.940276	0.879369	0.926484	0.887372	0.926445	0.867182	0.881902	0.901842	0.87569	0.932666	0.889052	0.896743	0.902629	0.852841	0.909358	0.866557	0.826435	0.900881	0.87786	0.898339	0.89254	0.870166	0.838005	0.866795	0.888448	0.912408	0.876807
ERR1545660	0.941347	0.919079	0.945556	0.896065	0.847626	0.881395	0.900778	0.889962	0.892577	0.894331	0.903107	0.928742	0.935772	0.902255	0.931291	0.914711	0.858568	0.887468	0.852858	0.92749	0.806345	0.92296	0.936996	0.875887	0.933528	0.889635	0.939441	0.821682	0.901115	0.908592	0.880062	0.945049	0.888268	0.909066	0.892536	0.869498	0.915688	0.897562	0.865291	0.885566	0.87874	0.909989	0.926393	0.841719	0.842946	0.839644	0.827244	0.92348	0.894669
ERR1545663	0.941539	0.943367	0.930488	0.90216	0.877935	0.914258	0.905763	0.920112	0.918882	0.916245	0.906545	0.941072	0.946554	0.927852	0.912581	0.89178	0.907213	0.904042	0.864484	0.942953	0.857263	0.956602	0.943427	0.871794	0.943673	0.919692	0.939655	0.896767	0.901575	0.916852	0.908284	0.945208	0.934818	0.930682	0.914747	0.876208	0.926247	0.917849	0.870766	0.904832	0.902803	0.93399	0.929013	0.886877	0.852105	0.902748	0.920723	0.924406	0.929519
ERR1545665	0.943483	0.930029	0.947324	0.881162	0.893861	0.884649	0.890706	0.87478	0.881109	0.884715	0.896494	0.906512	0.883565	0.887008	0.881784	0.915387	0.877346	0.874533	0.800864	0.887331	0.843119	0.926237	0.939444	0.857079	0.936513	0.902338	0.906504	0.872908	0.876605	0.872964	0.857305	0.89812	0.911324	0.899878	0.84555	0.833017	0.91245	0.905119	0.82447	0.845683	0.84692	0.879818	0.95435	0.854294	0.799238	0.83334	0.906523	0.911539	0.896738
ERR1545667	0.920081	0.920657	0.951455	0.901742	0.885261	0.907156	0.905426	0.895697	0.898842	0.904435	0.906833	0.93078	0.912628	0.876894	0.929695	0.893748	0.864444	0.896133	0.895219	0.894649	0.852117	0.904154	0.884639	0.861785	0.911328	0.869722	0.943566	0.868458	0.91008	0.915784	0.892683	0.931218	0.866042	0.887819	0.857234	0.821115	0.89343	0.911471	0.878229	0.76231	0.902846	0.874749	0.912027	0.849849	0.858795	0.849023	0.879401	0.896823	0.847497
ERR1545668	0.93763	0.924269	0.954911	0.929728	0.922359	0.933124	0.921566	0.894914	0.926883	0.91508	0.933498	0.920801	0.88008	0.913579	0.929817	0.928336	0.852696	0.937112	0.924762	0.891753	0.874391	0.901211	0.887821	0.903554	0.928977	0.905197	0.946415	0.855298	0.926586	0.898106	0.924888	0.905097	0.894456	0.893404	0.905426	0.918066	0.93099	0.884835	0.920409	0.892878	0.899117	0.900159	0.921068	0.901805	0.886666	0.904421	0.905768	0.892185	0.904452
ERR1545673	0.949156	0.909328	0.900294	0.833411	0.822468	0.841426	0.830983	0.808664	0.815063	0.833605	0.83124	0.86848	0.914029	0.891708	0.894168	0.914628	0.8863	0.909572	0.845787	0.866135	0.873265	0.899827	0.919838	0.885287	0.861149	0.891989	0.866142	0.858133	0.8743	0.879383	0.818549	0.906631	0.883355	0.896987	0.864571	0.770178	0.879795	0.884357	0.826691	0.804928	0.856709	0.895518	0.945226	0.869382	0.802431	0.849417	0.872233	0.924007	0.870106
ERR1545674	0.937527	0.928392	0.933254	0.877225	0.875099	0.889107	0.888691	0.861855	0.874025	0.881188	0.892312	0.90226	0.864945	0.868833	0.85715	0.889796	0.84396	0.87698	0.756005	0.874334	0.806598	0.914851	0.930326	0.871093	0.912605	0.877924	0.881277	0.838896	0.860977	0.840602	0.829482	0.868572	0.899935	0.880172	0.837757	0.816585	0.896811	0.875399	0.808651	0.816695	0.83091	0.846169	0.942919	0.847249	0.805817	0.816247	0.895435	0.874961	0.88075
ERR1545675	0.930693	0.908465	0.899947	0.844141	0.808281	0.851914	0.832026	0.824446	0.849882	0.850567	0.858244	0.872737	0.943594	0.866767	0.915629	0.907854	0.85728	0.902051	0.855198	0.915902	0.819272	0.927004	0.921905	0.884186	0.869143	0.88004	0.909309	0.858917	0.889063	0.91026	0.829718	0.925687	0.860791	0.900205	0.898482	0.859148	0.904005	0.875883	0.848299	0.890149	0.886034	0.907581	0.904861	0.860619	0.834014	0.869316	0.832633	0.88732	0.830206
ERR1545676	0.889233	0.908208	0.938295	0.901535	0.888547	0.898616	0.89644	0.872321	0.898654	0.901842	0.905441	0.905643	0.911263	0.855825	0.913296	0.927448	0.852745	0.9221	0.868649	0.878274	0.845601	0.90794	0.85515	0.881976	0.862851	0.895342	0.890698	0.86225	0.863097	0.861287	0.877335	0.889643	0.880438	0.892536	0.895139	0.821715	0.901374	0.882958	0.866296	0.813511	0.879223	0.886205	0.929931	0.862742	0.88706	0.896337	0.90234	0.906534	0.8855
ERR1544646	0.87468	0.90381	0.925163	0.818824	0.821559	0.832601	0.794277	0.760696	0.818997	0.832515	0.82549	0.802549	0.786245	0.865252	0.832594	0.855019	0.82023	0.845125	0.835415	0.842036	0.856892	0.914263	0.87512	0.883728	0.868659	0.892736	0.85805	0.780176	0.848821	0.779663	0.841423	0.837436	0.897312	0.879333	0.86654	0.86221	0.886494	0.863247	0.875579	0.848636	0.818942	0.841846	0.927048	0.796599	0.809925	0.79968	0.843732	0.824126	0.766483
ERR1544651	0.796509	0.86395	0.919827	0.870041	0.821006	0.858525	0.853983	0.823391	0.871329	0.86093	0.857819	0.847512	0.834072	0.741918	0.811289	0.841812	0.845018	0.813155	0.79054	0.855097	0.744865	0.888746	0.793003	0.839772	0.878079	0.852661	0.851107	0.752387	0.862374	0.785071	0.814796	0.819527	0.847154	0.751329	0.816017	0.828142	0.862654	0.791668	0.819976	0.80353	0.791376	0.84558	0.896699	0.865622	0.852749	0.855429	0.889267	0.868845	0.879166
ERR1544652	0.841566	0.906501	0.952944	0.88555	0.888635	0.895016	0.881916	0.892895	0.890351	0.871211	0.902883	0.850937	0.816852	0.85653	0.830898	0.863176	0.90369	0.877838	0.809817	0.821249	0.867477	0.853297	0.81072	0.854832	0.858851	0.882801	0.830476	0.808816	0.879357	0.798917	0.822889	0.793023	0.831565	0.81427	0.794796	0.88323	0.920465	0.854678	0.839235	0.789728	0.79732	0.804408	0.962886	0.945156	0.891935	0.878065	0.961494	0.956808	0.968194
ERR1544656	0.822522	0.906831	0.941122	0.862401	0.859703	0.884182	0.865269	0.85962	0.879349	0.850531	0.882959	0.853457	0.839801	0.837471	0.820567	0.858086	0.843212	0.892794	0.859113	0.82597	0.851751	0.849695	0.802926	0.84969	0.857227	0.827124	0.862197	0.789844	0.865923	0.802339	0.856468	0.856101	0.816382	0.837096	0.823142	0.883492	0.899231	0.820748	0.823223	0.778176	0.82356	0.797203	0.900394	0.90644	0.89792	0.886748	0.934893	0.891399	0.897454
ERR1582178	0.876956	0.843659	0.87037	0.883262	0.855522	0.894135	0.89664	0.878222	0.898922	0.899249	0.906116	0.906893	0.956714	0.834977	0.954379	0.911916	0.950716	0.913816	0.931639	0.890954	0.888828	0.894743	0.886596	0.839026	0.890405	0.893695	0.956762	0.91935	0.871208	0.93782	0.828268	0.885253	0.816349	0.907847	0.908678	0.906227	0.897548	0.943777	0.879945	0.913713	0.882445	0.898778	0.847395	0.936764	0.942118	0.923693	0.84741	0.90559	0.882547
ERR1582204	0.890412	0.872351	0.849999	0.844043	0.86559	0.876892	0.886261	0.817173	0.870003	0.867981	0.873338	0.869806	0.901092	0.86219	0.865124	0.931964	0.889656	0.921889	0.893388	0.851642	0.872726	0.865027	0.889669	0.866476	0.920927	0.894241	0.898024	0.928494	0.832898	0.883363	0.860206	0.819897	0.812091	0.911124	0.863735	0.89534	0.89373	0.876557	0.839723	0.874458	0.853512	0.777775	0.70032	0.890836	0.894846	0.863795	0.909665	0.926952	0.904529
ERR1582205	0.889118	0.837962	0.800395	0.797988	0.795718	0.832225	0.832241	0.792477	0.824889	0.819173	0.820672	0.838982	0.91701	0.846952	0.867357	0.911707	0.891255	0.890457	0.876304	0.851366	0.845689	0.866839	0.89103	0.853557	0.887525	0.870689	0.896187	0.902381	0.838712	0.885417	0.791833	0.829011	0.77047	0.885944	0.843139	0.852352	0.878016	0.877448	0.822553	0.851834	0.840887	0.792671	0.751775	0.884306	0.879128	0.848673	0.851308	0.911194	0.853786
ERR1582240	0.785279	0.800486	0.804493	0.830781	0.846879	0.848894	0.881654	0.825491	0.853901	0.865244	0.865591	0.886665	0.912096	0.837562	0.866431	0.870024	0.883917	0.875944	0.875421	0.831619	0.845513	0.856041	0.84218	0.809038	0.901088	0.849059	0.903815	0.88828	0.854403	0.896627	0.839415	0.846312	0.817436	0.858793	0.859555	0.878327	0.846928	0.870794	0.797631	0.86076	0.850046	0.822593	0.855633	0.911024	0.913693	0.890628	0.926122	0.938319	0.930297
ERR1582256	0.822472	0.826011	0.792122	0.847652	0.854413	0.885782	0.889457	0.800404	0.856096	0.865048	0.885753	0.876843	0.882965	0.851955	0.834312	0.883886	0.871849	0.896747	0.895265	0.860229	0.863886	0.83995	0.825589	0.808011	0.878722	0.863381	0.87844	0.905825	0.833978	0.877053	0.853119	0.805052	0.801047	0.892954	0.866988	0.894568	0.848636	0.848479	0.852381	0.863894	0.863114	0.792911	0.836376	0.919494	0.931306	0.905654	0.935956	0.946087	0.939164
ERR1582257	0.800178	0.776412	0.84171	0.8523	0.873362	0.875616	0.903946	0.863845	0.894735	0.887266	0.887065	0.89964	0.923565	0.851053	0.869902	0.913036	0.866662	0.893827	0.911476	0.818272	0.88706	0.840981	0.84975	0.842823	0.915699	0.867467	0.911981	0.901955	0.837795	0.903584	0.855477	0.836961	0.790653	0.878259	0.874402	0.900506	0.875945	0.845155	0.850197	0.889323	0.86682	0.823984	0.832894	0.930021	0.94095	0.908142	0.935987	0.946118	0.942039
ERR1582264	0.88025	0.815061	0.80047	0.86442	0.849739	0.878286	0.882473	0.797657	0.868953	0.867522	0.890907	0.867183	0.873793	0.791275	0.901284	0.928562	0.897839	0.925063	0.889679	0.846759	0.913844	0.849078	0.880338	0.860901	0.871742	0.885855	0.900504	0.914139	0.755411	0.893156	0.809793	0.781537	0.814458	0.909292	0.814048	0.894951	0.903879	0.91134	0.841955	0.882974	0.864057	0.853461	0.887992	0.943974	0.937348	0.900281	0.888606	0.952093	0.915105
ERR1582282	0.837851	0.798214	0.794026	0.803778	0.782043	0.839674	0.842209	0.769559	0.836546	0.825732	0.833922	0.828053	0.897479	0.864132	0.85561	0.898695	0.879433	0.905741	0.896768	0.865543	0.806345	0.855179	0.838619	0.826192	0.852567	0.875029	0.897445	0.911106	0.843232	0.892957	0.813964	0.834539	0.670277	0.901871	0.878471	0.902165	0.867096	0.849786	0.85268	0.879149	0.873696	0.756047	0.767325	0.883255	0.897733	0.867554	0.824665	0.941435	0.847822
ERR1582283	0.838443	0.799627	0.787117	0.842542	0.831435	0.871974	0.877491	0.789428	0.869711	0.868	0.872845	0.855836	0.875902	0.849601	0.901274	0.890348	0.867685	0.918637	0.885107	0.869815	0.865765	0.870683	0.843433	0.812522	0.837386	0.895824	0.901697	0.895039	0.821376	0.876554	0.801148	0.839282	0.785163	0.908397	0.885026	0.911313	0.87998	0.910117	0.798166	0.882285	0.860374	0.846419	0.859163	0.908429	0.932941	0.9146	0.86824	0.955078	0.914043
ERR1582286	0.792404	0.783475	0.845567	0.826109	0.845693	0.839659	0.876684	0.825969	0.866586	0.855363	0.845971	0.882878	0.856017	0.785196	0.814063	0.866517	0.85735	0.850695	0.834653	0.761083	0.829943	0.831606	0.839908	0.794343	0.899015	0.840972	0.853345	0.845816	0.774619	0.847245	0.788029	0.796522	0.782891	0.820581	0.796566	0.819676	0.847619	0.80839	0.778985	0.811501	0.788841	0.768785	0.820586	0.902392	0.884726	0.851117	0.899251	0.917843	0.924993
ERR1582334	0.813844	0.812734	0.781212	0.848763	0.842154	0.851906	0.876369	0.858438	0.860117	0.860304	0.884225	0.888507	0.897244	0.796134	0.857398	0.882785	0.891711	0.883728	0.87606	0.848256	0.821434	0.866374	0.836662	0.809117	0.904432	0.86255	0.891451	0.873345	0.815685	0.872407	0.853723	0.783088	0.832123	0.85974	0.830292	0.821154	0.843655	0.876401	0.851482	0.794738	0.851228	0.830749	0.87004	0.913564	0.919212	0.89778	0.924286	0.947757	0.931817
ERR1582338	0.862705	0.845516	0.777769	0.824668	0.82617	0.852522	0.849259	0.814029	0.833628	0.835807	0.849245	0.860331	0.880928	0.755062	0.822013	0.874974	0.83226	0.853177	0.817083	0.823245	0.807912	0.829963	0.837864	0.819412	0.903002	0.837892	0.853413	0.838684	0.723564	0.818481	0.777708	0.743012	0.82082	0.837815	0.755893	0.83331	0.85224	0.832717	0.7769	0.811444	0.777306	0.784022	0.82662	0.896429	0.898364	0.85814	0.912885	0.916895	0.923995
ERR1582344	0.872218	0.829931	0.773857	0.840876	0.816102	0.868965	0.852487	0.809666	0.848091	0.856349	0.862162	0.884434	0.873236	0.828144	0.859306	0.808084	0.822788	0.834549	0.869472	0.839419	0.792528	0.796481	0.84353	0.799239	0.843816	0.789428	0.827021	0.831243	0.818395	0.881201	0.802701	0.791148	0.801495	0.837445	0.828928	0.839712	0.819891	0.843498	0.744754	0.832918	0.801784	0.807158	0.828844	0.894066	0.899182	0.860346	0.883846	0.888986	0.890604
ERR1582354	0.852969	0.824018	0.834422	0.863597	0.861573	0.901494	0.893545	0.862925	0.888582	0.88362	0.892821	0.912683	0.921319	0.808539	0.865555	0.876038	0.868287	0.85668	0.871209	0.865573	0.838913	0.837953	0.850791	0.814834	0.910925	0.832911	0.897419	0.87342	0.829943	0.905499	0.828235	0.829814	0.807491	0.867563	0.840638	0.867076	0.855582	0.847205	0.821873	0.84976	0.845658	0.825397	0.842243	0.921313	0.922026	0.881757	0.914897	0.921136	0.924349
ERR1582372	0.817319	0.787637	0.74876	0.795099	0.789438	0.804891	0.832372	0.796726	0.819572	0.815422	0.816882	0.838091	0.869245	0.824792	0.825323	0.882999	0.887878	0.879189	0.835844	0.797292	0.819786	0.858611	0.837303	0.815352	0.862945	0.859619	0.852746	0.866419	0.818165	0.835245	0.782157	0.794416	0.783118	0.843642	0.826539	0.85166	0.854392	0.853281	0.816671	0.818956	0.816226	0.786759	0.868398	0.909321	0.891769	0.867332	0.879301	0.923063	0.891586
ERR1582377	0.845192	0.859809	0.869474	0.863117	0.860717	0.881551	0.88414	0.834772	0.87374	0.865811	0.882839	0.893916	0.86179	0.827666	0.812094	0.88231	0.876547	0.878225	0.828242	0.828099	0.838472	0.858812	0.855582	0.80666	0.913766	0.857596	0.845142	0.881104	0.810851	0.840694	0.810526	0.805446	0.824494	0.875148	0.820154	0.856502	0.843236	0.84652	0.80288	0.800868	0.808409	0.773835	0.839283	0.894526	0.88669	0.865689	0.928393	0.909561	0.917108
ERR1582405	0.845177	0.860415	0.876793	0.884293	0.863976	0.892777	0.887906	0.864559	0.88812	0.881354	0.915234	0.897996	0.855536	0.781855	0.840597	0.869391	0.874139	0.836339	0.816695	0.806836	0.769354	0.794643	0.801163	0.789544	0.904576	0.815528	0.840052	0.840441	0.773018	0.828806	0.777691	0.746913	0.833472	0.826137	0.809397	0.820042	0.827783	0.838183	0.80209	0.821821	0.772934	0.812977	0.874046	0.926501	0.914411	0.871882	0.898609	0.908141	0.928627
ERR1582500	0.870417	0.881465	0.875633	0.873891	0.864359	0.88845	0.870942	0.873416	0.879761	0.870673	0.890561	0.903808	0.87819	0.809055	0.821652	0.840216	0.901983	0.854701	0.839048	0.805233	0.844775	0.839456	0.811876	0.820954	0.87545	0.790704	0.85278	0.872186	0.768044	0.811188	0.792855	0.815786	0.816016	0.80692	0.829778	0.822452	0.813571	0.821373	0.815623	0.822139	0.797828	0.778328	0.759668	0.93034	0.895339	0.848957	0.896636	0.898077	0.912282
ERR1582507	0.868334	0.873248	0.805928	0.871111	0.872754	0.894589	0.884723	0.847542	0.869987	0.870234	0.893158	0.897558	0.894421	0.799713	0.880933	0.906845	0.875777	0.905575	0.839968	0.857221	0.827302	0.873508	0.85212	0.846516	0.927942	0.872353	0.870413	0.871831	0.760624	0.824672	0.819873	0.719416	0.895214	0.884969	0.800453	0.883397	0.870596	0.91841	0.816304	0.83171	0.809701	0.841032	0.909007	0.907372	0.911503	0.895843	0.94129	0.924111	0.941342
ERR1582508	0.860221	0.834851	0.84631	0.862844	0.862336	0.88788	0.878967	0.830878	0.863368	0.861081	0.885892	0.890367	0.872912	0.807391	0.860821	0.881471	0.833834	0.859398	0.810553	0.81466	0.799309	0.828015	0.828712	0.81756	0.913646	0.830708	0.848935	0.826409	0.76624	0.809064	0.7605	0.794735	0.848333	0.84082	0.802625	0.832782	0.856522	0.871458	0.773923	0.80865	0.765162	0.815559	0.895234	0.914292	0.912931	0.870976	0.914833	0.92142	0.936729
ERR1582516	0.828876	0.867572	0.862673	0.871909	0.846296	0.869993	0.873288	0.846982	0.882047	0.874175	0.888558	0.887491	0.826815	0.734578	0.780722	0.852062	0.887655	0.843486	0.799285	0.800612	0.803101	0.829473	0.828988	0.780405	0.887466	0.830333	0.815504	0.857388	0.720732	0.825661	0.781726	0.714505	0.801988	0.847535	0.767916	0.818265	0.826292	0.809122	0.809575	0.796359	0.790826	0.74695	0.844678	0.910081	0.896281	0.863949	0.905583	0.915057	0.91662
ERR1582526	0.857828	0.820549	0.817064	0.830361	0.796016	0.832406	0.831891	0.804226	0.843156	0.834214	0.858083	0.847463	0.87609	0.752553	0.829473	0.883421	0.868981	0.862408	0.818147	0.813676	0.850572	0.837238	0.857512	0.813539	0.864057	0.842797	0.852414	0.845239	0.708224	0.841045	0.724821	0.762169	0.7557	0.858391	0.783198	0.838031	0.859817	0.834123	0.80473	0.829789	0.785988	0.789905	0.849723	0.907023	0.907292	0.866976	0.858455	0.917817	0.875743
ERR1582531	0.801075	0.788223	0.891528	0.868972	0.879814	0.865251	0.897546	0.845136	0.889639	0.881632	0.890066	0.912667	0.872102	0.796294	0.858846	0.880844	0.860461	0.851645	0.828561	0.75593	0.843886	0.816971	0.849503	0.810017	0.912289	0.824185	0.846957	0.855682	0.784845	0.851292	0.785025	0.802761	0.842618	0.828661	0.800517	0.830672	0.852039	0.8692	0.787705	0.806683	0.794178	0.81355	0.890598	0.925245	0.909731	0.870486	0.916546	0.923517	0.938227
ERR1582532	0.822685	0.838385	0.909958	0.871751	0.865754	0.853163	0.887341	0.875937	0.895793	0.883993	0.895127	0.906882	0.88199	0.812219	0.829001	0.890041	0.89119	0.854927	0.840374	0.763154	0.851065	0.833113	0.854345	0.823405	0.918513	0.840294	0.850519	0.862346	0.808506	0.85996	0.810984	0.811154	0.818737	0.836947	0.833553	0.800513	0.850897	0.820849	0.822103	0.79606	0.804927	0.792501	0.847421	0.916059	0.90633	0.868633	0.893297	0.91696	0.910458
ERR1582538	0.860775	0.872372	0.838857	0.885021	0.854339	0.883211	0.880109	0.866901	0.880252	0.879858	0.900978	0.894785	0.865251	0.746782	0.81674	0.874908	0.892952	0.8512	0.832977	0.808686	0.791954	0.837026	0.82999	0.810843	0.906733	0.832487	0.842064	0.844296	0.73361	0.829136	0.79612	0.736014	0.805589	0.834431	0.772332	0.834318	0.851714	0.819384	0.816285	0.822565	0.784311	0.775929	0.853011	0.923983	0.909986	0.868249	0.907621	0.91702	0.91796
ERR1582541	0.829318	0.759899	0.849752	0.844177	0.832266	0.825636	0.862288	0.840072	0.870852	0.858482	0.865325	0.870315	0.839162	0.822768	0.839461	0.852948	0.864037	0.818124	0.851142	0.766659	0.861994	0.807373	0.869571	0.765233	0.873175	0.805923	0.8622	0.835106	0.765481	0.830646	0.711712	0.828291	0.751071	0.812942	0.844619	0.802581	0.820021	0.842316	0.795262	0.841074	0.756564	0.798017	0.85936	0.927811	0.913965	0.877286	0.853309	0.91442	0.871901
ERR1582543	0.855942	0.84318	0.80274	0.850971	0.843143	0.869744	0.869976	0.819699	0.861717	0.852877	0.873501	0.880536	0.874004	0.741031	0.827038	0.879732	0.868221	0.86024	0.8315	0.790555	0.848181	0.827859	0.850509	0.795818	0.88167	0.845079	0.848385	0.860445	0.732226	0.85829	0.790367	0.751423	0.814263	0.854687	0.752438	0.835405	0.824793	0.822888	0.792554	0.806374	0.798713	0.785154	0.847125	0.911487	0.898426	0.856035	0.914677	0.924756	0.923524
ERR1582545	0.890916	0.902612	0.92139	0.885009	0.890271	0.890938	0.864662	0.898896	0.894122	0.88901	0.909745	0.903882	0.922721	0.847327	0.867867	0.928743	0.938181	0.903771	0.887144	0.863572	0.799415	0.877305	0.893335	0.866773	0.888196	0.872705	0.829466	0.906924	0.84266	0.902506	0.842121	0.7703	0.857023	0.895782	0.873409	0.879698	0.887815	0.876356	0.85516	0.875317	0.851376	0.794288	0.838973	0.932776	0.925301	0.888275	0.899654	0.872684	0.89247
ERR1582546	0.887184	0.851002	0.81393	0.843269	0.827005	0.85728	0.852949	0.842757	0.85613	0.852565	0.86874	0.861278	0.905137	0.831876	0.888459	0.90169	0.926351	0.88721	0.866106	0.821451	0.839843	0.85499	0.852047	0.80673	0.852103	0.8606	0.882237	0.871116	0.834291	0.874539	0.767046	0.822575	0.808108	0.860049	0.849178	0.856186	0.842565	0.891692	0.837903	0.85586	0.818899	0.845927	0.90188	0.944549	0.913286	0.87252	0.862236	0.882927	0.891111
ERR1582548	0.871704	0.885198	0.860559	0.901084	0.885802	0.905285	0.894754	0.883564	0.896581	0.895384	0.924024	0.915618	0.891748	0.749053	0.871794	0.893621	0.905596	0.868256	0.852679	0.821986	0.808006	0.824534	0.832989	0.829037	0.91959	0.834406	0.848523	0.863804	0.739278	0.845613	0.800169	0.683584	0.860982	0.848069	0.780703	0.840554	0.860213	0.871867	0.829546	0.837622	0.799098	0.825496	0.879637	0.942877	0.930459	0.892591	0.900515	0.90984	0.928907
ERR1582550	0.851775	0.858169	0.849719	0.854928	0.833063	0.871841	0.865191	0.857592	0.865209	0.862756	0.87917	0.878089	0.861633	0.79455	0.803224	0.873272	0.877921	0.843909	0.825906	0.802712	0.78427	0.81564	0.809162	0.809482	0.905253	0.831197	0.833297	0.846139	0.782313	0.82319	0.795058	0.774823	0.801263	0.833114	0.81267	0.8228	0.840498	0.793643	0.803455	0.812569	0.778791	0.763529	0.828768	0.914926	0.899971	0.857301	0.899953	0.903309	0.915228
ERR1582552	0.849769	0.868471	0.842895	0.868698	0.86367	0.881662	0.879795	0.829934	0.861785	0.871792	0.887288	0.889353	0.871227	0.799595	0.820921	0.870611	0.908276	0.862959	0.855086	0.802608	0.788915	0.849151	0.819062	0.815122	0.902822	0.84387	0.847349	0.849218	0.794372	0.834452	0.790447	0.782146	0.808764	0.828133	0.82276	0.822492	0.866005	0.822845	0.814271	0.821513	0.781721	0.773995	0.822892	0.924277	0.905303	0.870572	0.890805	0.909259	0.916379
ERR1582567	0.892017	0.862838	0.804272	0.841496	0.833655	0.839557	0.838339	0.84122	0.841208	0.837875	0.859605	0.847479	0.903602	0.78566	0.848255	0.89895	0.911623	0.871517	0.86363	0.826383	0.822105	0.85742	0.862477	0.833603	0.874575	0.85435	0.866577	0.8807	0.780572	0.85321	0.763646	0.730504	0.787333	0.857521	0.805861	0.840639	0.865972	0.859345	0.841795	0.843977	0.807137	0.771614	0.837637	0.926767	0.921425	0.876774	0.856402	0.914079	0.875801
ERR1582578	0.85932	0.856468	0.793059	0.857904	0.876897	0.878889	0.868781	0.845495	0.855423	0.855945	0.879615	0.883788	0.872425	0.784685	0.861033	0.886315	0.88942	0.882296	0.842736	0.840422	0.802574	0.854087	0.835242	0.828491	0.908478	0.854878	0.851797	0.871797	0.770007	0.835827	0.818821	0.708027	0.87146	0.866666	0.786785	0.857227	0.858053	0.893197	0.781307	0.817174	0.814021	0.782723	0.908963	0.921103	0.909245	0.873921	0.920723	0.931491	0.938973
ERR1582583	0.859373	0.838712	0.84429	0.862326	0.852826	0.884287	0.860602	0.836719	0.872481	0.862762	0.886507	0.89599	0.875758	0.805852	0.829125	0.883156	0.869932	0.862062	0.841051	0.820311	0.759686	0.833217	0.857218	0.823572	0.849415	0.836441	0.775602	0.863728	0.790712	0.859792	0.804464	0.694896	0.818661	0.858099	0.809066	0.84492	0.859562	0.833671	0.80047	0.814353	0.80671	0.789468	0.851724	0.916556	0.903392	0.862281	0.887271	0.892352	0.90012
ERR1582587	0.813534	0.82412	0.882781	0.874157	0.869326	0.855863	0.883691	0.87324	0.895249	0.887478	0.89663	0.905581	0.881441	0.802472	0.830434	0.893288	0.9027	0.857388	0.842271	0.762561	0.849123	0.835447	0.855907	0.824656	0.918991	0.838426	0.856152	0.870596	0.802178	0.862055	0.798065	0.767771	0.816087	0.838452	0.841609	0.836048	0.858562	0.831768	0.821962	0.833791	0.805481	0.789501	0.841332	0.930093	0.915713	0.87803	0.904511	0.913495	0.915484
ERR1582590	0.874544	0.885104	0.868596	0.890598	0.870928	0.891886	0.88963	0.875292	0.899872	0.890964	0.906725	0.907441	0.883555	0.817773	0.830554	0.890424	0.910482	0.864062	0.848268	0.817674	0.84355	0.847985	0.868593	0.824375	0.917405	0.838579	0.852088	0.871655	0.808712	0.867443	0.795808	0.778531	0.809631	0.859304	0.837465	0.836338	0.863255	0.831964	0.782998	0.833977	0.809231	0.781469	0.835702	0.93192	0.917153	0.875323	0.895396	0.909463	0.90819
ERR1582810	0.79497	0.764491	0.892627	0.883885	0.891745	0.888302	0.918643	0.8696	0.90279	0.901868	0.915284	0.929805	0.920112	0.798853	0.92292	0.877089	0.867911	0.857844	0.867083	0.812251	0.849026	0.829238	0.848352	0.801309	0.916688	0.831171	0.927151	0.881073	0.835899	0.909487	0.8505	0.839051	0.847625	0.852523	0.854491	0.889396	0.856253	0.907831	0.823876	0.871001	0.845343	0.873388	0.880731	0.929389	0.935427	0.897684	0.917093	0.931417	0.941193
ERR1582811	0.828864	0.865125	0.863895	0.908751	0.877599	0.909592	0.9104	0.881788	0.913038	0.912818	0.933935	0.923673	0.883206	0.736726	0.894195	0.849739	0.911079	0.861694	0.848716	0.86794	0.810795	0.832348	0.829774	0.770547	0.888419	0.829924	0.896357	0.887829	0.77705	0.891857	0.852134	0.705181	0.850854	0.877819	0.833141	0.887784	0.835288	0.906121	0.85429	0.870241	0.851357	0.846584	0.878386	0.932115	0.937983	0.910318	0.911548	0.924867	0.937049
ERR2012665	0.948355	0.896743	0.875834	0.949308	0.953569	0.964269	0.965896	0.909553	0.93428	0.949881	0.948402	0.958074	0.843546	0.959045	0.923632	0.877894	0.84913	0.892924	0.90694	0.962622	0.921999	0.921637	0.952307	0.880491	0.930438	0.920037	0.930286	0.913454	0.924705	0.878224	0.923439	0.905217	0.970067	0.914056	0.93446	0.912902	0.898607	0.956604	0.893603	0.928084	0.928446	0.924541	0.983537	0.943181	0.952559	0.953001	0.986207	0.965982	0.977499
ERR2012666	0.899366	0.845833	0.843663	0.929461	0.928203	0.944058	0.948083	0.8826	0.911749	0.932353	0.951955	0.934255	0.869884	0.919767	0.950238	0.907238	0.88569	0.915334	0.958937	0.933445	0.945995	0.863714	0.905537	0.835351	0.939479	0.888186	0.951181	0.928474	0.875373	0.889054	0.895349	0.876652	0.926495	0.943323	0.939665	0.934602	0.869099	0.981509	0.864129	0.929698	0.904204	0.899442	0.916357	0.951629	0.969143	0.960691	0.986987	0.984176	0.980832
ERR2012668	0.948883	0.943626	0.915791	0.935458	0.935791	0.950848	0.953123	0.890504	0.931815	0.938262	0.937948	0.943104	0.911651	0.971844	0.937644	0.94602	0.928065	0.966903	0.947078	0.974298	0.890782	0.970547	0.952852	0.932534	0.938042	0.974295	0.943443	0.968516	0.965753	0.932534	0.972013	0.93884	0.933167	0.973768	0.947731	0.972647	0.948422	0.973155	0.949373	0.940768	0.972073	0.90169	0.91032	0.928832	0.939538	0.938375	0.947584	0.983818	0.956428
ERR2012669	0.889836	0.853014	0.875232	0.926427	0.924238	0.94168	0.94598	0.874174	0.926077	0.929567	0.949938	0.931162	0.87009	0.91209	0.945392	0.91081	0.887506	0.927935	0.954665	0.927672	0.939965	0.863312	0.896917	0.832265	0.934355	0.88978	0.946663	0.933096	0.851756	0.890737	0.897284	0.864939	0.919279	0.938363	0.934642	0.940083	0.869171	0.979397	0.875229	0.926475	0.877325	0.89074	0.9058	0.948406	0.967261	0.957988	0.985694	0.982224	0.979209
ERR2012707	0.967142	0.940997	0.934314	0.926911	0.929555	0.938472	0.946146	0.89741	0.925335	0.930103	0.938762	0.949246	0.964479	0.968813	0.972172	0.964003	0.869721	0.963255	0.942386	0.971524	0.887827	0.96738	0.968218	0.96458	0.969582	0.97152	0.973638	0.928097	0.942057	0.946315	0.936009	0.967829	0.908943	0.970938	0.945055	0.960104	0.97273	0.969235	0.930081	0.946713	0.952897	0.920786	0.910362	0.88125	0.911271	0.892895	0.899602	0.979546	0.923241
ERR2012708	0.967435	0.941481	0.947898	0.939234	0.945291	0.950535	0.957492	0.914168	0.935397	0.941849	0.950742	0.962141	0.964914	0.9691	0.972441	0.964363	0.92528	0.963663	0.966299	0.971764	0.853078	0.967694	0.968492	0.964921	0.969833	0.971759	0.973879	0.948147	0.963075	0.965717	0.969758	0.96811	0.88027	0.971187	0.945512	0.960474	0.972932	0.9696	0.947365	0.947132	0.969821	0.896857	0.853445	0.898495	0.91184	0.893679	0.900705	0.979807	0.923935
ERR2012709	0.967242	0.934678	0.944085	0.930685	0.935086	0.942713	0.950133	0.908161	0.927592	0.938533	0.947374	0.958538	0.964627	0.96891	0.972263	0.964125	0.924703	0.963394	0.966063	0.956272	0.888284	0.967487	0.968311	0.946993	0.96331	0.971601	0.97372	0.947848	0.962848	0.965521	0.963801	0.967925	0.901041	0.971023	0.945211	0.943074	0.972798	0.969359	0.947104	0.946855	0.96967	0.921014	0.883253	0.883455	0.898263	0.877822	0.876906	0.956266	0.906205
ERR2012727	0.898098	0.877102	0.918197	0.906649	0.91067	0.924197	0.927802	0.860675	0.90554	0.910823	0.944464	0.926166	0.963818	0.897571	0.971767	0.963459	0.923082	0.962637	0.965401	0.9158	0.875639	0.892455	0.902785	0.901001	0.954586	0.915787	0.973275	0.951808	0.89077	0.949748	0.920715	0.893647	0.836112	0.955394	0.929304	0.960647	0.925093	0.968682	0.894192	0.932834	0.919891	0.860947	0.797061	0.892544	0.918381	0.887332	0.90434	0.970867	0.905443
ERR2012731	0.892269	0.888187	0.923207	0.894962	0.897684	0.912631	0.91677	0.851141	0.899638	0.90495	0.938244	0.913478	0.913987	0.85779	0.944981	0.95548	0.914391	0.949098	0.929268	0.891754	0.863449	0.871577	0.89704	0.890107	0.94453	0.906001	0.947893	0.922388	0.857212	0.925855	0.899231	0.86843	0.831421	0.925597	0.909477	0.935022	0.916347	0.910568	0.876168	0.911061	0.898442	0.830613	0.792407	0.88194	0.901104	0.86761	0.892574	0.949314	0.895535
ERR2012738	0.9665	0.941012	0.938122	0.949235	0.944353	0.957398	0.964047	0.917699	0.942974	0.951426	0.953212	0.961598	0.963516	0.968184	0.971583	0.963212	0.922477	0.962356	0.965155	0.971001	0.862776	0.966692	0.967618	0.963833	0.969033	0.970997	0.97311	0.946707	0.961978	0.964773	0.969026	0.967214	0.888928	0.970393	0.944057	0.959292	0.972289	0.96843	0.919669	0.945797	0.969092	0.90441	0.848792	0.905093	0.918068	0.900524	0.88995	0.978967	0.921041
ERR2012741	0.942531	0.91372	0.929094	0.930672	0.919014	0.937264	0.943361	0.900431	0.926053	0.937833	0.941793	0.949064	0.967188	0.943403	0.967612	0.959751	0.922122	0.958607	0.961372	0.929818	0.840931	0.940894	0.944354	0.917035	0.942726	0.945122	0.966054	0.939453	0.937457	0.947359	0.942775	0.926452	0.845341	0.952649	0.928217	0.936666	0.95204	0.96389	0.926851	0.930687	0.948655	0.874222	0.824689	0.877511	0.90787	0.87658	0.864113	0.934054	0.88696
ERR2012744	0.937519	0.916684	0.906647	0.932053	0.926277	0.943329	0.950596	0.881288	0.919223	0.933338	0.931267	0.946156	0.92388	0.925885	0.925037	0.915115	0.88455	0.939256	0.910044	0.932328	0.810841	0.962793	0.939542	0.930663	0.929266	0.956622	0.928993	0.905524	0.930201	0.923628	0.934331	0.904804	0.856094	0.909166	0.904452	0.91476	0.950075	0.911193	0.912201	0.90828	0.932855	0.866044	0.810097	0.875732	0.890896	0.878766	0.864114	0.951019	0.905494
ERR2012778	0.948321	0.946218	0.887831	0.913575	0.906793	0.922557	0.934555	0.873525	0.900286	0.915488	0.917464	0.92639	0.935779	0.956905	0.930866	0.935259	0.891617	0.962007	0.896304	0.95998	0.850971	0.965409	0.951531	0.935456	0.931045	0.957428	0.927709	0.92419	0.945287	0.912572	0.940575	0.894788	0.905873	0.943553	0.933938	0.949801	0.936858	0.954575	0.92436	0.919811	0.945302	0.879366	0.888998	0.878964	0.898714	0.900297	0.904399	0.957889	0.916819
ERR2012779	0.963222	0.922886	0.925279	0.935874	0.935699	0.94861	0.955353	0.906771	0.937129	0.943253	0.944648	0.951788	0.888468	0.937951	0.9505	0.931765	0.88695	0.923442	0.936976	0.952484	0.870028	0.92384	0.964306	0.9296	0.962522	0.940123	0.95287	0.898975	0.909912	0.921407	0.93021	0.948421	0.895756	0.919075	0.928419	0.912992	0.944736	0.921595	0.882508	0.93076	0.930349	0.886942	0.884493	0.902587	0.907892	0.890575	0.892727	0.962969	0.919672
ERR2012781	0.940106	0.968647	0.929576	0.943524	0.9165	0.936474	0.946031	0.914342	0.930264	0.944348	0.947579	0.941435	0.909629	0.950956	0.916278	0.921722	0.937352	0.956616	0.899661	0.955368	0.859401	0.961772	0.944479	0.922524	0.922082	0.955361	0.916701	0.933632	0.96075	0.919317	0.957901	0.891104	0.923241	0.934299	0.954491	0.941745	0.927244	0.945936	0.954096	0.931568	0.957992	0.88836	0.901392	0.907223	0.920007	0.91631	0.913492	0.95486	0.927423
ERR2012783	0.967725	0.921815	0.929649	0.950105	0.945586	0.958124	0.964629	0.913596	0.93887	0.945229	0.94676	0.962313	0.93417	0.969383	0.972705	0.939342	0.895655	0.935832	0.966651	0.972	0.863171	0.943691	0.968763	0.940893	0.970082	0.950861	0.974117	0.926384	0.940005	0.94435	0.95098	0.968388	0.888285	0.949854	0.945964	0.937223	0.954534	0.969958	0.902056	0.947548	0.951084	0.903382	0.855347	0.912084	0.912653	0.907994	0.901788	0.980063	0.929452
ERR2012795	0.878397	0.823012	0.877921	0.904292	0.899332	0.9238	0.925629	0.886489	0.904226	0.909872	0.930341	0.937229	0.903835	0.841947	0.943384	0.860869	0.863493	0.857166	0.912349	0.88365	0.882886	0.861123	0.88321	0.779792	0.929314	0.849875	0.946079	0.872017	0.836692	0.896973	0.832766	0.870219	0.869824	0.871766	0.87206	0.866487	0.856392	0.934971	0.819891	0.886655	0.841635	0.897787	0.880188	0.914749	0.914346	0.900646	0.917883	0.921965	0.934297
ERR2012797	0.96395	0.939772	0.906292	0.945732	0.943996	0.956563	0.961588	0.918784	0.931345	0.947983	0.94957	0.963496	0.968116	0.965406	0.968352	0.960702	0.924225	0.959684	0.962327	0.968211	0.861276	0.963939	0.965049	0.961355	0.963618	0.965334	0.966794	0.945945	0.959763	0.962467	0.966653	0.94843	0.888926	0.967601	0.939546	0.957313	0.969713	0.964888	0.921074	0.93623	0.96672	0.903128	0.863131	0.911505	0.923105	0.907573	0.897652	0.969649	0.924576
ERR2012798	0.908191	0.858338	0.642797	0.823339	0.827536	0.835463	0.832224	0.783415	0.792899	0.819134	0.849486	0.839641	0.877706	0.877939	0.905533	0.879057	0.8867	0.904099	0.874715	0.878703	0.830615	0.890336	0.885978	0.83168	0.836278	0.884578	0.873902	0.869788	0.849429	0.849811	0.810734	0.80043	0.859321	0.870514	0.877304	0.876185	0.842694	0.911409	0.812927	0.878619	0.834958	0.845478	0.907008	0.893616	0.889708	0.883272	0.873132	0.939576	0.891935
ERR2012799	0.898869	0.860494	0.701129	0.854785	0.853538	0.87278	0.862427	0.82767	0.843745	0.854182	0.879736	0.87356	0.886154	0.844747	0.915746	0.86056	0.87058	0.892038	0.874589	0.892702	0.788713	0.88407	0.876543	0.802658	0.851012	0.868673	0.887079	0.857388	0.828006	0.853751	0.838867	0.750887	0.869018	0.867291	0.858866	0.88386	0.815778	0.925388	0.8026	0.885431	0.823051	0.851015	0.893556	0.890298	0.894996	0.888329	0.887484	0.937891	0.90791
ERR2012800	0.898786	0.841759	0.66759	0.8101	0.813598	0.829002	0.809322	0.788598	0.795494	0.803784	0.836785	0.834803	0.858839	0.865969	0.897136	0.844596	0.889151	0.886487	0.879745	0.867874	0.799421	0.8671	0.849569	0.804306	0.79406	0.849171	0.867154	0.863999	0.837723	0.819561	0.808553	0.780159	0.840537	0.847409	0.867441	0.850526	0.797258	0.921748	0.803155	0.862816	0.838205	0.830084	0.843343	0.887847	0.860974	0.850149	0.839118	0.931087	0.87853
ERR2012801	0.90225	0.860194	0.67214	0.859409	0.837862	0.875159	0.876286	0.822393	0.847965	0.865906	0.883819	0.869606	0.881981	0.899386	0.906167	0.890079	0.871486	0.916305	0.905559	0.89714	0.836232	0.886871	0.882234	0.839916	0.878421	0.898277	0.919354	0.873052	0.846317	0.856297	0.865424	0.850875	0.863667	0.895908	0.912299	0.890672	0.847822	0.918986	0.803675	0.892548	0.871389	0.843211	0.835667	0.89331	0.9005	0.899148	0.908585	0.972352	0.931507
ERR2012802	0.885657	0.847724	0.717426	0.835732	0.875696	0.837921	0.856547	0.827247	0.839056	0.842351	0.850677	0.85167	0.870836	0.901998	0.915383	0.908255	0.893713	0.916473	0.907438	0.864708	0.830851	0.889142	0.890352	0.842766	0.855388	0.90546	0.86999	0.889971	0.853528	0.850935	0.859271	0.811827	0.885707	0.896599	0.901633	0.905039	0.862115	0.933458	0.81806	0.890491	0.848185	0.825618	0.90406	0.909996	0.901504	0.898309	0.911529	0.954065	0.932154
ERR2012803	0.896545	0.842926	0.677259	0.801392	0.793313	0.824085	0.834842	0.797778	0.813176	0.80994	0.831568	0.829775	0.881267	0.874348	0.920007	0.882033	0.883153	0.896924	0.895995	0.890687	0.829162	0.881326	0.877554	0.802576	0.859276	0.88576	0.91452	0.861027	0.845857	0.862646	0.820121	0.831826	0.834726	0.886022	0.893661	0.88614	0.844943	0.929718	0.815803	0.886407	0.827464	0.843235	0.889358	0.879117	0.885737	0.870226	0.851289	0.944919	0.888852
ERR2012804	0.904238	0.875516	0.658512	0.826228	0.834913	0.850096	0.845121	0.802534	0.800626	0.82775	0.848894	0.856457	0.881373	0.877662	0.891017	0.886833	0.894325	0.906133	0.877136	0.880947	0.832307	0.895201	0.889598	0.83659	0.881755	0.886733	0.888035	0.862215	0.855051	0.850894	0.836994	0.804976	0.879187	0.873102	0.882933	0.874491	0.85694	0.914824	0.806355	0.864813	0.820409	0.839101	0.888159	0.882505	0.870413	0.870466	0.893993	0.941252	0.909854
ERR2012805	0.90298	0.835227	0.660185	0.818886	0.8339	0.850853	0.868155	0.80553	0.845281	0.845477	0.843229	0.830581	0.884798	0.904005	0.92934	0.898365	0.883119	0.917916	0.922558	0.899612	0.855417	0.885805	0.880277	0.82447	0.847974	0.902859	0.923612	0.892372	0.864019	0.864923	0.835911	0.839618	0.838727	0.909781	0.909458	0.892747	0.846844	0.935823	0.82443	0.908566	0.85543	0.843205	0.892762	0.905466	0.915945	0.909572	0.881828	0.965165	0.909099
ERR2012807	0.893838	0.820908	0.830562	0.887805	0.888461	0.906493	0.908054	0.827154	0.883319	0.886913	0.912184	0.892122	0.885084	0.884137	0.943832	0.889751	0.823218	0.887625	0.916944	0.90011	0.819542	0.828037	0.866856	0.835712	0.930117	0.85258	0.94345	0.862584	0.809324	0.850149	0.84325	0.826562	0.83866	0.896997	0.910969	0.898682	0.873541	0.936439	0.823168	0.921951	0.818719	0.857502	0.853715	0.90345	0.924189	0.898312	0.894023	0.965167	0.917471
ERR2012808	0.894397	0.844329	0.797846	0.866357	0.873434	0.893439	0.90043	0.820862	0.859715	0.872339	0.88785	0.873278	0.86881	0.903028	0.928888	0.894599	0.858412	0.910075	0.918269	0.916871	0.836205	0.861104	0.873567	0.829102	0.92213	0.882765	0.930407	0.887186	0.841692	0.851135	0.86109	0.862028	0.862367	0.914481	0.919261	0.913156	0.858775	0.950615	0.814255	0.915214	0.845148	0.848345	0.870756	0.908724	0.912357	0.908119	0.917093	0.970886	0.934219
ERR2012809	0.882802	0.839769	0.748146	0.869093	0.852969	0.882923	0.880106	0.835497	0.846157	0.86735	0.89274	0.891129	0.871556	0.859882	0.915153	0.85578	0.879989	0.877936	0.90165	0.886398	0.807161	0.861402	0.86082	0.781154	0.870653	0.865451	0.908895	0.853286	0.848708	0.859798	0.852161	0.818002	0.8548	0.87771	0.886528	0.876052	0.809321	0.925941	0.803456	0.874492	0.832702	0.843198	0.874264	0.887245	0.893912	0.875772	0.874683	0.955428	0.913545
ERR2012810	0.889775	0.812286	0.708025	0.849633	0.844097	0.861701	0.849043	0.786891	0.819985	0.839037	0.863861	0.848428	0.872804	0.897188	0.919453	0.889633	0.871318	0.907444	0.9169	0.904603	0.803288	0.8763	0.86966	0.823333	0.849175	0.888884	0.893505	0.882034	0.843076	0.85058	0.82645	0.823328	0.821765	0.905545	0.912989	0.904411	0.869041	0.934802	0.819798	0.908183	0.839681	0.85097	0.878953	0.898312	0.907332	0.90833	0.845954	0.948974	0.881933
ERR2012811	0.908931	0.854908	0.81885	0.876991	0.891213	0.905342	0.884072	0.854918	0.878703	0.895402	0.901741	0.901114	0.8782	0.896762	0.913736	0.915588	0.88107	0.913245	0.926076	0.891927	0.790613	0.856269	0.893898	0.867892	0.896753	0.880333	0.876377	0.894357	0.7969	0.85911	0.862379	0.810961	0.872577	0.908775	0.894776	0.866687	0.894002	0.922996	0.790394	0.901452	0.837181	0.850347	0.804336	0.914928	0.895354	0.881833	0.891412	0.922334	0.895437
ERR2012812	0.903059	0.883019	0.821912	0.899949	0.900798	0.918153	0.903912	0.855511	0.87921	0.895361	0.920657	0.910487	0.921276	0.910447	0.937734	0.922732	0.907067	0.946437	0.925194	0.922798	0.837303	0.897893	0.907264	0.862935	0.895318	0.900478	0.902252	0.938548	0.896517	0.906203	0.904014	0.804531	0.878454	0.919884	0.928472	0.944202	0.879353	0.95967	0.858785	0.920237	0.901019	0.859167	0.85448	0.90332	0.913661	0.91025	0.90446	0.933593	0.8996
ERR2012813	0.873411	0.818629	0.757953	0.843174	0.840219	0.858528	0.839215	0.79182	0.814332	0.840611	0.860571	0.862412	0.810556	0.82717	0.862789	0.826984	0.851073	0.854984	0.816144	0.824677	0.721346	0.842125	0.842408	0.756481	0.831263	0.834801	0.818326	0.828219	0.800247	0.793066	0.79631	0.740164	0.838794	0.820415	0.832217	0.821668	0.797092	0.885685	0.771865	0.820492	0.763954	0.776246	0.861866	0.874829	0.862782	0.839553	0.851931	0.909728	0.880985
ERR2012814	0.877432	0.833622	0.675839	0.860613	0.853963	0.875808	0.88741	0.808119	0.869802	0.865778	0.890281	0.867347	0.852815	0.846752	0.911466	0.87222	0.85511	0.898318	0.90434	0.882763	0.855885	0.859397	0.871629	0.792927	0.856635	0.882535	0.904993	0.877641	0.799986	0.851686	0.842545	0.776388	0.843323	0.900997	0.870515	0.898993	0.815593	0.920132	0.797987	0.884099	0.853555	0.836224	0.861664	0.892422	0.909532	0.902084	0.898447	0.969478	0.928899
ERR2012815	0.858325	0.816989	0.773133	0.855909	0.851249	0.878677	0.884059	0.803444	0.87039	0.867638	0.889773	0.872182	0.799885	0.84633	0.856273	0.86264	0.849312	0.875418	0.892674	0.872776	0.82403	0.838414	0.859668	0.781372	0.885105	0.865764	0.882413	0.867996	0.793543	0.834824	0.840567	0.791497	0.793944	0.876368	0.88487	0.87478	0.838412	0.849219	0.790182	0.88159	0.819232	0.771047	0.799763	0.877631	0.889999	0.868098	0.872227	0.951733	0.900064
ERR2012816	0.890358	0.838546	0.822646	0.861415	0.869019	0.876458	0.888412	0.790438	0.857343	0.856742	0.879691	0.865673	0.81552	0.884618	0.894808	0.890235	0.84945	0.897297	0.879086	0.878495	0.867422	0.840697	0.888725	0.826803	0.913921	0.872101	0.89087	0.880339	0.793098	0.824574	0.833042	0.831111	0.862492	0.908555	0.891567	0.880907	0.860094	0.93196	0.774736	0.885339	0.818277	0.812368	0.867305	0.901024	0.890746	0.88416	0.911822	0.970413	0.930128
ERR2012817	0.898425	0.854065	0.840344	0.910844	0.906751	0.927442	0.930628	0.84574	0.907916	0.914521	0.933896	0.91589	0.873959	0.918389	0.948189	0.905989	0.884841	0.927402	0.956567	0.93192	0.883067	0.863451	0.904503	0.835744	0.937909	0.887466	0.952588	0.926998	0.862055	0.888348	0.894569	0.879886	0.870136	0.941595	0.940373	0.932896	0.872056	0.978381	0.835732	0.935434	0.895433	0.849163	0.844827	0.914796	0.935587	0.922904	0.934224	0.980761	0.935259
ERR2012818	0.901511	0.856808	0.837353	0.914302	0.909359	0.930383	0.927686	0.844708	0.897906	0.9124	0.910121	0.914594	0.795427	0.913793	0.886021	0.84	0.837734	0.868819	0.904066	0.92088	0.735604	0.895803	0.874106	0.822661	0.885923	0.904294	0.887227	0.859365	0.857243	0.82515	0.887456	0.869525	0.849291	0.874084	0.88798	0.88086	0.882129	0.906749	0.829762	0.882405	0.855277	0.837353	0.874937	0.89383	0.905384	0.890141	0.862496	0.968352	0.920517
ERR2012819	0.887233	0.881841	0.867735	0.89664	0.887498	0.91022	0.921278	0.842436	0.89801	0.902135	0.930808	0.90941	0.927904	0.908898	0.942598	0.947902	0.930773	0.966836	0.948945	0.923478	0.869271	0.904828	0.892099	0.865944	0.930114	0.923467	0.941747	0.946573	0.902817	0.924729	0.920168	0.874175	0.85244	0.959398	0.930465	0.963402	0.890598	0.972416	0.866962	0.897483	0.916581	0.843644	0.830906	0.888071	0.912814	0.896007	0.896196	0.974612	0.913725
ERR2012820	0.885022	0.85305	0.880273	0.901192	0.884048	0.910939	0.921535	0.841225	0.90364	0.905417	0.931407	0.910748	0.873871	0.902871	0.943702	0.908189	0.885766	0.924246	0.949992	0.924797	0.870637	0.855263	0.895157	0.833294	0.928348	0.888335	0.942816	0.912441	0.844414	0.885963	0.895713	0.875478	0.85824	0.935044	0.931618	0.927326	0.868613	0.973035	0.870277	0.918106	0.871601	0.845121	0.82171	0.893825	0.917671	0.901802	0.904627	0.975225	0.920425
ERR2012821	0.902021	0.812606	0.850295	0.907349	0.901087	0.914381	0.928422	0.86006	0.91	0.909717	0.933808	0.917289	0.871474	0.894249	0.948033	0.889741	0.850583	0.882182	0.937909	0.902676	0.841953	0.835958	0.895185	0.825005	0.93587	0.855898	0.950407	0.878782	0.849007	0.891879	0.856255	0.894011	0.807474	0.908644	0.910507	0.891084	0.865517	0.937614	0.808608	0.916892	0.869102	0.837052	0.794507	0.905624	0.922316	0.883398	0.878092	0.975461	0.915367
ERR2012822	0.875942	0.826587	0.825811	0.88051	0.870857	0.90055	0.901765	0.806535	0.880172	0.88366	0.905511	0.886245	0.839567	0.87651	0.919775	0.868982	0.859909	0.89318	0.91762	0.88107	0.826564	0.818568	0.869589	0.766893	0.85893	0.860035	0.917649	0.894032	0.827791	0.868255	0.864246	0.849729	0.814219	0.908371	0.910132	0.903522	0.797704	0.935725	0.840639	0.906483	0.849133	0.80609	0.816296	0.907028	0.923075	0.897453	0.904694	0.97733	0.92662
ERR2012823	0.84428	0.80071	0.800456	0.875224	0.860835	0.89527	0.896186	0.783587	0.867256	0.874121	0.884622	0.881365	0.819216	0.853783	0.886499	0.864619	0.828997	0.885958	0.895541	0.87661	0.822708	0.847578	0.849795	0.794399	0.891967	0.874136	0.899315	0.861363	0.789465	0.827933	0.827735	0.837074	0.81917	0.883532	0.895198	0.893206	0.851001	0.917804	0.809742	0.882316	0.810927	0.805171	0.802507	0.873079	0.900912	0.89326	0.875959	0.974991	0.922722
ERR2012824	0.904448	0.841474	0.819277	0.910368	0.908464	0.925691	0.928519	0.853345	0.898832	0.909093	0.932575	0.908941	0.868591	0.924933	0.948705	0.902777	0.880423	0.918391	0.955069	0.930939	0.850589	0.869252	0.882765	0.819972	0.936103	0.885175	0.947631	0.91207	0.880657	0.857197	0.884535	0.878066	0.864287	0.927241	0.94018	0.930821	0.854733	0.97757	0.825046	0.935123	0.879449	0.854522	0.854865	0.908847	0.930652	0.916996	0.924122	0.977682	0.926649
ERR2012825	0.878639	0.837704	0.731101	0.881504	0.873751	0.900258	0.895057	0.81877	0.855032	0.877615	0.903523	0.885423	0.866512	0.877364	0.916042	0.869721	0.864083	0.912213	0.907992	0.881421	0.807521	0.861135	0.860457	0.793125	0.876092	0.880324	0.908443	0.881746	0.85444	0.841981	0.866111	0.802483	0.852092	0.876763	0.907759	0.901583	0.82808	0.929613	0.809229	0.904524	0.863382	0.831838	0.841566	0.882025	0.903587	0.894763	0.901071	0.950235	0.910341
ERR2012826	0.871751	0.82457	0.806502	0.871239	0.882795	0.874481	0.903035	0.830382	0.874445	0.882175	0.900459	0.883026	0.889846	0.919828	0.955946	0.915068	0.877178	0.923809	0.936519	0.883267	0.873386	0.875047	0.889809	0.835641	0.913032	0.900361	0.952939	0.903119	0.86807	0.86053	0.885117	0.877922	0.884177	0.915989	0.944575	0.941526	0.858382	0.973742	0.85642	0.939529	0.866077	0.87464	0.876311	0.901932	0.924103	0.923961	0.937208	0.979264	0.937727
ERR2012827	0.875212	0.822384	0.872281	0.902431	0.895863	0.922642	0.924396	0.83412	0.895466	0.906743	0.932168	0.91173	0.886245	0.865089	0.946435	0.904629	0.855897	0.897009	0.937956	0.893325	0.84913	0.821891	0.879665	0.828842	0.932814	0.863288	0.949304	0.909853	0.815278	0.901287	0.871924	0.876984	0.810299	0.902044	0.902178	0.915352	0.877331	0.937609	0.846632	0.910161	0.865	0.841602	0.796614	0.911905	0.929636	0.887657	0.883632	0.974418	0.913938
ERR2012829	0.920531	0.855872	0.798328	0.8987	0.901059	0.915206	0.900641	0.859082	0.856373	0.878923	0.920557	0.898238	0.916812	0.918085	0.940642	0.887742	0.889859	0.924765	0.965733	0.929211	0.880177	0.878068	0.862122	0.876604	0.92496	0.863825	0.97144	0.916493	0.85294	0.859847	0.896388	0.908055	0.846204	0.891216	0.935502	0.929908	0.866726	0.933453	0.84543	0.939387	0.872437	0.86093	0.755151	0.911152	0.909847	0.894722	0.924321	0.973766	0.918202
ERR2012830	0.881217	0.833374	0.75503	0.861344	0.845646	0.875212	0.877197	0.825349	0.837267	0.855046	0.871285	0.882976	0.863768	0.854715	0.91306	0.837781	0.875438	0.864259	0.883826	0.876766	0.772872	0.852382	0.845364	0.767722	0.860231	0.85876	0.89683	0.851814	0.856065	0.855184	0.837718	0.837294	0.818122	0.861238	0.868628	0.873901	0.792202	0.914663	0.767961	0.870249	0.836229	0.816002	0.836954	0.887258	0.884148	0.874123	0.887728	0.956313	0.918535
ERR2012831	0.897433	0.85606	0.650668	0.780211	0.792975	0.797991	0.7955	0.762556	0.771557	0.782056	0.802729	0.807996	0.881293	0.872456	0.894343	0.879906	0.885252	0.894357	0.878722	0.858202	0.816244	0.871206	0.869781	0.823548	0.824588	0.880857	0.852447	0.861668	0.839789	0.83968	0.791451	0.788242	0.840951	0.87118	0.8637	0.862363	0.828159	0.914736	0.79765	0.847173	0.799239	0.805543	0.886551	0.877763	0.873819	0.85885	0.854285	0.937303	0.88708
ERR2012832	0.855626	0.854666	0.781197	0.850619	0.858745	0.875843	0.87678	0.790667	0.836012	0.852138	0.878058	0.852453	0.866072	0.856908	0.892986	0.898137	0.868343	0.922951	0.882559	0.856097	0.821359	0.876012	0.825596	0.800884	0.838499	0.904396	0.89202	0.883704	0.830829	0.840279	0.86333	0.810483	0.855456	0.896018	0.887804	0.922468	0.831798	0.904683	0.844976	0.884227	0.848627	0.817736	0.864035	0.897483	0.918928	0.901971	0.915263	0.957923	0.94848
ERR2012833	0.892289	0.861581	0.667961	0.855817	0.846874	0.874275	0.857333	0.819025	0.844029	0.857316	0.884776	0.861055	0.88399	0.886829	0.896865	0.888003	0.866353	0.905416	0.91037	0.884546	0.782392	0.871012	0.86763	0.815454	0.837877	0.889002	0.882543	0.890312	0.837368	0.850481	0.857429	0.819334	0.828348	0.895317	0.904092	0.909207	0.833015	0.909678	0.825124	0.898068	0.828839	0.81537	0.818021	0.887342	0.916088	0.901416	0.88998	0.953318	0.911287
ERR2012834	0.885254	0.847275	0.731298	0.817297	0.811627	0.834906	0.847043	0.81141	0.818088	0.823742	0.848578	0.838423	0.835232	0.852105	0.839003	0.858386	0.850163	0.873711	0.845558	0.861607	0.874394	0.810562	0.852671	0.776353	0.847268	0.810986	0.889745	0.853165	0.779032	0.834549	0.77386	0.8395	0.830799	0.876941	0.860713	0.827798	0.744653	0.891092	0.731303	0.856693	0.813582	0.823768	0.883798	0.895667	0.895482	0.854171	0.9255	0.914854	0.906462
ERR2012835	0.871211	0.823866	0.715867	0.866747	0.865134	0.886918	0.887001	0.812247	0.857772	0.865869	0.89473	0.86612	0.830267	0.883347	0.887848	0.873244	0.841048	0.897999	0.908125	0.899501	0.849521	0.857035	0.851425	0.807123	0.901001	0.880065	0.913492	0.868631	0.816909	0.822406	0.84678	0.838841	0.852255	0.895127	0.90513	0.89893	0.857804	0.900968	0.800396	0.906707	0.828214	0.842269	0.85077	0.910588	0.928694	0.921908	0.932986	0.976644	0.95089
ERR2012836	0.872749	0.845338	0.728753	0.829976	0.85681	0.847008	0.859004	0.776009	0.823403	0.826221	0.854363	0.825906	0.817835	0.851027	0.865848	0.871222	0.845559	0.901674	0.835728	0.829829	0.842001	0.855539	0.846429	0.791788	0.844618	0.879895	0.857499	0.851952	0.791659	0.794182	0.811415	0.769489	0.868072	0.849775	0.862424	0.868251	0.804605	0.893676	0.767978	0.857168	0.795266	0.776866	0.883669	0.89828	0.899538	0.881795	0.926845	0.95382	0.946361
ERR2012837	0.88611	0.86022	0.82978	0.891277	0.875281	0.906475	0.914156	0.832903	0.900396	0.89594	0.914097	0.902105	0.927096	0.867818	0.933064	0.918474	0.892229	0.919365	0.916916	0.858515	0.836436	0.861813	0.873434	0.826071	0.883081	0.88221	0.926878	0.920333	0.868546	0.923922	0.880032	0.853063	0.797492	0.915501	0.892349	0.932398	0.859907	0.91407	0.865191	0.904856	0.880285	0.829357	0.835678	0.903499	0.921099	0.880007	0.876386	0.957927	0.905886
ERR2012838	0.847965	0.782085	0.779305	0.840425	0.844214	0.857756	0.858796	0.80289	0.830447	0.838765	0.872626	0.859074	0.840887	0.801626	0.903445	0.79907	0.797725	0.812771	0.860871	0.866747	0.748953	0.811823	0.822504	0.756388	0.903787	0.822248	0.907573	0.798689	0.770592	0.811803	0.77711	0.826781	0.787144	0.818713	0.821229	0.830431	0.826701	0.885846	0.756787	0.857976	0.776879	0.805859	0.818317	0.864519	0.879392	0.834482	0.845595	0.929213	0.891805
ERR2012840	0.853975	0.806061	0.769334	0.83647	0.850588	0.861089	0.833228	0.821678	0.850087	0.831756	0.866359	0.863445	0.786933	0.821056	0.85057	0.830076	0.815443	0.840131	0.829048	0.835865	0.765822	0.825223	0.825621	0.749795	0.852652	0.826967	0.803001	0.804842	0.755177	0.747983	0.74505	0.721362	0.862771	0.832613	0.828074	0.810139	0.808419	0.880254	0.758799	0.820686	0.750149	0.785605	0.899151	0.902503	0.903822	0.877532	0.890891	0.91275	0.925
ERR2012841	0.901216	0.840463	0.664067	0.783442	0.771905	0.799142	0.813439	0.776156	0.77265	0.78702	0.800965	0.808231	0.86307	0.849991	0.875302	0.862137	0.872636	0.887316	0.850247	0.860747	0.830956	0.866983	0.873212	0.792915	0.838946	0.87235	0.881348	0.848227	0.828017	0.828413	0.781005	0.821442	0.802975	0.857823	0.861414	0.86188	0.803757	0.889827	0.760456	0.856696	0.790278	0.797032	0.868238	0.872159	0.86859	0.848451	0.872705	0.941676	0.88377
ERR2012842	0.841072	0.801041	0.712485	0.865424	0.87034	0.867686	0.893802	0.834745	0.85995	0.876563	0.897052	0.876424	0.851953	0.875652	0.912987	0.86943	0.840916	0.891673	0.902406	0.842952	0.869146	0.8496	0.853287	0.779008	0.855542	0.878292	0.906477	0.871711	0.826471	0.81943	0.840372	0.832007	0.885569	0.873143	0.900005	0.896371	0.802704	0.92968	0.800085	0.892521	0.825296	0.868272	0.872992	0.915106	0.943344	0.932414	0.940049	0.974353	0.966186
ERR2012843	0.883785	0.834419	0.77772	0.862794	0.867361	0.893718	0.878862	0.833804	0.879156	0.878671	0.898947	0.884336	0.861611	0.885634	0.921171	0.873631	0.870693	0.899182	0.91708	0.887108	0.820852	0.844117	0.875792	0.781246	0.82969	0.863922	0.877915	0.895588	0.85011	0.875982	0.859682	0.814246	0.842755	0.905812	0.897301	0.903662	0.805564	0.932171	0.82207	0.903051	0.869789	0.830595	0.86554	0.908929	0.918839	0.895588	0.883431	0.936034	0.905568
ERR1589300	0.833991	0.82745	0.775826	0.87156	0.864377	0.896533	0.900461	0.805534	0.88401	0.883647	0.8989	0.88102	0.840732	0.836168	0.832806	0.851584	0.878494	0.908334	0.890866	0.865498	0.861219	0.859057	0.828934	0.79401	0.86416	0.886738	0.872742	0.905517	0.828034	0.868008	0.866584	0.793252	0.807959	0.888714	0.86277	0.903024	0.865844	0.846015	0.845299	0.867612	0.869795	0.785157	0.773609	0.912047	0.927187	0.908307	0.926049	0.961599	0.95296
ERR1589301	0.800979	0.744952	0.740727	0.855783	0.855582	0.861515	0.896121	0.801747	0.879843	0.880436	0.871905	0.874495	0.790689	0.844578	0.849406	0.820254	0.800872	0.866039	0.882317	0.828659	0.882565	0.831592	0.841905	0.76944	0.885187	0.85326	0.891946	0.841708	0.799495	0.803984	0.803212	0.826447	0.836232	0.850414	0.879867	0.875021	0.834599	0.877052	0.789496	0.870739	0.822294	0.807753	0.808652	0.89266	0.926482	0.913953	0.931118	0.967693	0.958508
ERR1589304	0.873593	0.838631	0.741697	0.877584	0.876042	0.905635	0.909092	0.834576	0.887779	0.890274	0.913721	0.888677	0.841478	0.87538	0.909909	0.869565	0.843442	0.897914	0.890486	0.897777	0.900857	0.84232	0.867339	0.814079	0.898714	0.87379	0.91255	0.897369	0.821869	0.853729	0.850138	0.835916	0.889587	0.90248	0.894717	0.908653	0.85383	0.931987	0.834493	0.892968	0.858329	0.861354	0.875714	0.930797	0.954074	0.93345	0.95491	0.966814	0.970987
ERR1589305	0.883761	0.832831	0.738073	0.881715	0.87796	0.907813	0.909973	0.836979	0.88085	0.892244	0.910664	0.891705	0.831688	0.876368	0.902998	0.846501	0.817947	0.890542	0.864358	0.891374	0.893708	0.839134	0.873378	0.809564	0.893089	0.852622	0.908978	0.876442	0.83026	0.833596	0.834102	0.8179	0.899372	0.879811	0.89319	0.886074	0.841843	0.922714	0.8171	0.889987	0.851518	0.857542	0.888316	0.922696	0.945779	0.924981	0.955565	0.954979	0.962003
ERR1589261	0.869535	0.810646	0.79715	0.890856	0.890405	0.9089	0.916543	0.83508	0.897067	0.894926	0.924122	0.89447	0.816571	0.88103	0.917615	0.865584	0.817858	0.886809	0.896913	0.903665	0.904767	0.814602	0.867058	0.774168	0.903523	0.851034	0.915821	0.874968	0.810321	0.842835	0.825096	0.836687	0.884169	0.901572	0.904696	0.902361	0.830644	0.935078	0.822314	0.90204	0.844044	0.864388	0.901803	0.93672	0.963312	0.942576	0.962124	0.982112	0.975838
ERR1589262	0.799922	0.752794	0.759906	0.852133	0.866805	0.869981	0.903728	0.812236	0.889566	0.884298	0.876903	0.881145	0.823792	0.841021	0.892651	0.826299	0.820688	0.863405	0.882097	0.838538	0.87859	0.830033	0.840821	0.781105	0.887878	0.852238	0.895283	0.867056	0.793402	0.832144	0.827179	0.823553	0.861245	0.84003	0.877165	0.876183	0.840947	0.915773	0.790581	0.881329	0.806739	0.850048	0.864287	0.918378	0.936377	0.923398	0.941676	0.970312	0.970846
ERR1589263	0.834468	0.775992	0.743351	0.867369	0.862401	0.89168	0.898734	0.807102	0.887534	0.87592	0.899128	0.873071	0.793762	0.835319	0.884264	0.803055	0.807688	0.855559	0.882952	0.878943	0.872444	0.81949	0.828787	0.747453	0.870772	0.853311	0.886247	0.85303	0.774887	0.812159	0.806804	0.811677	0.841288	0.859435	0.866184	0.870837	0.827346	0.899229	0.7866	0.877131	0.800374	0.847487	0.849319	0.916461	0.938869	0.92313	0.934889	0.974885	0.968392
ERR1589273	0.87509	0.813457	0.815501	0.891644	0.887815	0.91605	0.916482	0.838748	0.902346	0.898812	0.922215	0.899562	0.807438	0.885797	0.914353	0.865999	0.819971	0.889867	0.89601	0.902912	0.907692	0.824305	0.866328	0.788403	0.899803	0.850336	0.917468	0.874241	0.804703	0.836384	0.833506	0.838704	0.888409	0.903931	0.908024	0.901548	0.844259	0.937906	0.82173	0.910432	0.830902	0.863699	0.908596	0.936846	0.963379	0.942694	0.962234	0.982174	0.975898
ERR1589274	0.852212	0.797548	0.808044	0.895386	0.89103	0.914749	0.919224	0.83804	0.904196	0.900781	0.929049	0.901647	0.811005	0.865711	0.918989	0.854932	0.857015	0.879237	0.920434	0.905107	0.910388	0.824469	0.850224	0.792987	0.90201	0.85337	0.917165	0.895673	0.826923	0.858784	0.859575	0.83936	0.870039	0.891485	0.896842	0.903942	0.843781	0.940151	0.826782	0.905695	0.852252	0.866421	0.90383	0.95087	0.956662	0.935138	0.962763	0.98247	0.976184
ERR1589275	0.863967	0.813382	0.763141	0.878954	0.872763	0.900862	0.906892	0.827388	0.888217	0.886353	0.913583	0.884161	0.832105	0.868667	0.916494	0.8478	0.83296	0.881023	0.89832	0.90413	0.908578	0.832137	0.857979	0.805145	0.904939	0.861312	0.918771	0.888341	0.818531	0.845098	0.842318	0.844902	0.87928	0.897458	0.899358	0.903008	0.846105	0.938634	0.81497	0.904734	0.836256	0.8728	0.885246	0.935	0.955228	0.935226	0.959972	0.979895	0.974865
ERR1589322	0.871753	0.823602	0.792672	0.901522	0.894405	0.918566	0.927713	0.83794	0.908046	0.911028	0.917012	0.907543	0.813463	0.886067	0.908493	0.836965	0.803738	0.890252	0.90758	0.8959	0.897625	0.85179	0.875039	0.771228	0.902265	0.870884	0.911606	0.875896	0.816837	0.821854	0.826795	0.851105	0.883665	0.905202	0.89975	0.88764	0.83651	0.940883	0.814891	0.892048	0.844724	0.853186	0.846951	0.908358	0.941593	0.93594	0.952191	0.961863	0.96889
ERR1589323	0.800246	0.8018	0.799908	0.877947	0.87942	0.876718	0.914468	0.823269	0.894449	0.895796	0.895139	0.891388	0.847249	0.79845	0.881073	0.868937	0.846389	0.907168	0.867057	0.821617	0.866581	0.876608	0.840761	0.804176	0.878389	0.891469	0.885326	0.896127	0.77737	0.853111	0.849195	0.758164	0.852069	0.879692	0.829115	0.917009	0.859281	0.901332	0.83695	0.871481	0.855141	0.84076	0.850923	0.908077	0.940138	0.925799	0.929043	0.971759	0.965586
ERR1589324	0.86025	0.811567	0.799743	0.898387	0.89299	0.914452	0.921686	0.838902	0.903048	0.902709	0.931219	0.901021	0.794033	0.867987	0.90353	0.832942	0.832515	0.873204	0.903944	0.878482	0.89211	0.801536	0.856875	0.768369	0.893841	0.826693	0.906835	0.891594	0.807329	0.842002	0.844276	0.819521	0.879116	0.895774	0.897215	0.888088	0.822347	0.928131	0.827354	0.889908	0.847574	0.854237	0.858336	0.940997	0.957456	0.935341	0.95259	0.975462	0.970973
ERR1589330	0.894768	0.842691	0.841103	0.916633	0.912011	0.931086	0.937698	0.85976	0.915295	0.920295	0.936578	0.921123	0.841838	0.918011	0.942489	0.891619	0.825465	0.916342	0.928105	0.925406	0.936277	0.852922	0.900875	0.801515	0.931343	0.873223	0.943977	0.897917	0.842455	0.850224	0.852088	0.880766	0.908642	0.935435	0.932716	0.924712	0.848331	0.9781	0.843779	0.9208	0.870322	0.886154	0.913363	0.931557	0.966192	0.956435	0.984918	0.981009	0.978254
ERR1589331	0.846386	0.83626	0.788258	0.87045	0.87114	0.900586	0.903143	0.803491	0.883739	0.886679	0.893668	0.885843	0.849518	0.849218	0.880091	0.86935	0.852518	0.910757	0.871213	0.869027	0.865724	0.870195	0.834828	0.806615	0.877631	0.892654	0.884435	0.899145	0.824177	0.858969	0.851039	0.798642	0.863317	0.901355	0.872871	0.911388	0.867581	0.900058	0.832999	0.866674	0.859863	0.830295	0.840081	0.911883	0.938412	0.920845	0.929892	0.96326	0.965928
ERR1590016	0.880371	0.902587	0.939581	0.881923	0.834258	0.874764	0.882914	0.806544	0.875144	0.880666	0.852596	0.886864	0.826019	0.808265	0.838074	0.85099	0.837637	0.842892	0.879288	0.852653	0.795566	0.909119	0.877232	0.855037	0.892542	0.915713	0.891066	0.823952	0.851403	0.857109	0.851766	0.902693	0.798219	0.869381	0.88774	0.892158	0.897745	0.815976	0.902954	0.865871	0.864972	0.82271	0.820299	0.789996	0.79037	0.809658	0.83395	0.914903	0.856523
ERR1590018	0.806929	0.858075	0.931621	0.859492	0.85452	0.862719	0.877585	0.785667	0.889368	0.874334	0.835538	0.879936	0.806673	0.775652	0.841995	0.840322	0.811282	0.855152	0.897166	0.784124	0.87741	0.886229	0.83104	0.852468	0.882289	0.889541	0.899211	0.805404	0.805888	0.810002	0.848434	0.882265	0.804221	0.805415	0.848945	0.904674	0.875973	0.834063	0.862158	0.834901	0.850688	0.81187	0.866332	0.834895	0.864898	0.850937	0.895084	0.911794	0.874077
ERR1590020	0.919171	0.936086	0.954251	0.87662	0.871184	0.865391	0.876288	0.821845	0.874657	0.872795	0.87992	0.88146	0.760451	0.857221	0.839443	0.888375	0.871435	0.887401	0.84527	0.836614	0.835906	0.910066	0.887424	0.888336	0.897418	0.936591	0.873171	0.854235	0.831548	0.834349	0.85898	0.871627	0.852132	0.901159	0.882584	0.868019	0.920015	0.835427	0.872506	0.831306	0.85522	0.813862	0.858116	0.827194	0.79418	0.805734	0.840735	0.924974	0.891262
ERR1590021	0.847696	0.89314	0.91562	0.712036	0.7722	0.734025	0.764607	0.790841	0.812197	0.771813	0.737882	0.758625	0.815912	0.772322	0.76081	0.849719	0.830236	0.879272	0.766403	0.763484	0.876958	0.870836	0.831037	0.868867	0.866975	0.871368	0.803383	0.797714	0.861498	0.856184	0.820905	0.821519	0.833444	0.788859	0.778432	0.797288	0.848824	0.790235	0.785398	0.745116	0.818625	0.770457	0.889534	0.789415	0.749367	0.767343	0.905169	0.903881	0.893409
ERR1590028	0.841925	0.887394	0.937087	0.821038	0.811191	0.835787	0.823112	0.799199	0.822232	0.825266	0.801031	0.841875	0.804684	0.773699	0.751548	0.855996	0.8231	0.843568	0.796058	0.792575	0.772234	0.837875	0.800667	0.83247	0.827131	0.796963	0.835925	0.76626	0.774662	0.782941	0.776901	0.831341	0.774938	0.799566	0.758777	0.751173	0.815298	0.820203	0.725415	0.734236	0.788338	0.75799	0.870346	0.832994	0.805022	0.74052	0.844307	0.817586	0.749377
ERR1590029	0.842917	0.893342	0.928888	0.834196	0.856246	0.834112	0.854874	0.839298	0.847388	0.827449	0.84349	0.844337	0.803948	0.773846	0.808151	0.81226	0.817888	0.805291	0.74651	0.778773	0.808874	0.802956	0.806399	0.804102	0.802656	0.811597	0.847932	0.769734	0.754059	0.764265	0.72793	0.804119	0.845452	0.721571	0.756149	0.727871	0.817748	0.804099	0.768265	0.755833	0.713781	0.807759	0.8903	0.836156	0.851251	0.819861	0.892182	0.882987	0.89791
ERR1590033	0.853916	0.876425	0.886884	0.711703	0.711866	0.732666	0.713667	0.767462	0.75219	0.747499	0.708448	0.720576	0.797428	0.82905	0.758421	0.787762	0.819774	0.837953	0.804666	0.77672	0.833593	0.811902	0.808318	0.828292	0.793105	0.85216	0.807976	0.79553	0.797305	0.776365	0.726519	0.817051	0.810711	0.829896	0.801213	0.782097	0.809688	0.823465	0.779168	0.762003	0.781395	0.780854	0.89126	0.774128	0.748985	0.714181	0.860287	0.840415	0.812852
ERR1590034	0.868947	0.889197	0.911141	0.735984	0.741538	0.759753	0.728208	0.77298	0.75456	0.766108	0.735058	0.746554	0.852865	0.780637	0.808777	0.7904	0.848062	0.808683	0.782645	0.80041	0.844731	0.83613	0.812562	0.832482	0.840258	0.840944	0.852838	0.758353	0.841298	0.792587	0.793222	0.825948	0.823524	0.805918	0.802299	0.824006	0.788542	0.884934	0.800031	0.797294	0.777977	0.818009	0.903115	0.730209	0.736716	0.708775	0.865229	0.869572	0.795199
ERR1590035	0.905117	0.924275	0.917249	0.747213	0.759131	0.796725	0.737268	0.768391	0.750506	0.789665	0.75286	0.787191	0.849547	0.816705	0.830688	0.764769	0.850736	0.860065	0.799039	0.815012	0.838221	0.857891	0.847027	0.838257	0.797542	0.860534	0.838229	0.757458	0.831015	0.808878	0.758433	0.848392	0.863497	0.845066	0.812029	0.819499	0.843079	0.857299	0.81549	0.785002	0.819256	0.806167	0.909001	0.756362	0.730273	0.68088	0.807994	0.780763	0.698839
ERR1538556	0.874594	0.873724	0.878043	0.871756	0.869916	0.901763	0.90429	0.874563	0.88958	0.894403	0.899767	0.888526	0.922855	0.899623	0.858649	0.939738	0.92216	0.958788	0.940427	0.915524	0.924507	0.860176	0.84206	0.877323	0.897441	0.862859	0.948815	0.956964	0.850962	0.927503	0.887007	0.879897	0.812487	0.952774	0.923995	0.923782	0.851411	0.912705	0.861566	0.918292	0.919424	0.852128	0.827963	0.921952	0.932546	0.886038	0.972553	0.876413	0.919853
ERR1538557	0.925652	0.940798	0.849874	0.834235	0.843047	0.845263	0.838628	0.848959	0.838588	0.839495	0.85847	0.834886	0.933277	0.858536	0.854613	0.931711	0.963141	0.968066	0.912248	0.879463	0.931877	0.874193	0.85311	0.904724	0.873155	0.834245	0.915761	0.953364	0.823076	0.900913	0.883734	0.878705	0.823061	0.913518	0.890499	0.912129	0.811162	0.91143	0.838051	0.928964	0.909162	0.792768	0.724725	0.923717	0.903031	0.837747	0.924682	0.877361	0.889116
ERR1538560	0.900412	0.860838	0.63361	0.771243	0.786033	0.783995	0.760419	0.776933	0.751428	0.756343	0.786567	0.77971	0.870664	0.893529	0.85671	0.875216	0.86997	0.920588	0.906835	0.870144	0.821188	0.85489	0.8357	0.852353	0.799355	0.83766	0.858274	0.874861	0.813066	0.83554	0.796939	0.799221	0.790983	0.87549	0.881939	0.82366	0.812242	0.88818	0.808992	0.847136	0.850648	0.78303	0.832694	0.885099	0.874462	0.843675	0.871672	0.907923	0.871766
ERR1538562	0.846848	0.868824	0.821701	0.835065	0.799319	0.844048	0.860961	0.8361	0.865785	0.859509	0.859089	0.846257	0.886076	0.843336	0.81633	0.878935	0.879758	0.908464	0.852197	0.863596	0.868335	0.796815	0.784517	0.818979	0.843062	0.823436	0.885424	0.885251	0.7893	0.876898	0.806639	0.77326	0.742788	0.898692	0.894452	0.881697	0.797965	0.842028	0.794222	0.883545	0.843837	0.801953	0.834574	0.89587	0.927995	0.872057	0.929969	0.893446	0.904796
ERR1538563	0.865664	0.869801	0.732506	0.798546	0.795102	0.829337	0.804843	0.789237	0.799572	0.790161	0.818964	0.812127	0.843059	0.862492	0.78477	0.867523	0.854218	0.916939	0.866069	0.836936	0.789699	0.834575	0.766384	0.857171	0.84362	0.818498	0.848186	0.874318	0.766881	0.789301	0.814326	0.773009	0.741043	0.858969	0.843494	0.855749	0.805684	0.837886	0.777121	0.840166	0.835726	0.722255	0.725761	0.859339	0.851133	0.804365	0.876928	0.882419	0.877083
ERR1538565	0.842642	0.764121	0.666407	0.822556	0.832869	0.840812	0.868098	0.796232	0.847312	0.850788	0.854433	0.847007	0.869715	0.833198	0.924991	0.868837	0.838291	0.884687	0.891467	0.835215	0.873577	0.829489	0.854207	0.787996	0.838722	0.861512	0.9183	0.870525	0.788319	0.840856	0.801201	0.795053	0.843491	0.868009	0.858889	0.891275	0.831879	0.934338	0.830819	0.898186	0.843712	0.876487	0.885011	0.920566	0.945707	0.927809	0.908764	0.958631	0.930583
ERR1538566	0.911347	0.930628	0.875997	0.877871	0.852742	0.886395	0.876984	0.871101	0.875804	0.876857	0.902732	0.878275	0.96283	0.854744	0.867225	0.923834	0.958937	0.964965	0.941751	0.919553	0.920413	0.867271	0.830197	0.916116	0.889031	0.804945	0.943736	0.964973	0.831353	0.919789	0.902962	0.899835	0.790664	0.919225	0.913234	0.932681	0.817586	0.918498	0.851411	0.954403	0.932097	0.851584	0.637819	0.92481	0.932483	0.878894	0.912326	0.887297	0.871286
ERR1538569	0.934718	0.921847	0.791084	0.821998	0.840493	0.842461	0.828551	0.85693	0.836722	0.837251	0.821543	0.832262	0.891967	0.876258	0.833152	0.863274	0.886588	0.921084	0.892475	0.912555	0.82989	0.892964	0.866963	0.887768	0.796014	0.837181	0.843739	0.911129	0.845939	0.888397	0.904389	0.809354	0.841732	0.894151	0.836909	0.876548	0.818008	0.889069	0.853803	0.89431	0.928439	0.799718	0.830374	0.902908	0.889567	0.843623	0.891101	0.866264	0.885122
ERR1538571	0.875007	0.863462	0.776393	0.801456	0.797095	0.830155	0.841708	0.800386	0.829342	0.821269	0.825371	0.828316	0.888949	0.805945	0.788203	0.916669	0.858896	0.909321	0.836847	0.821707	0.897302	0.810476	0.834815	0.848129	0.865026	0.81111	0.849183	0.881685	0.747974	0.866626	0.795313	0.805116	0.79025	0.897298	0.808541	0.846348	0.792123	0.842582	0.793506	0.859401	0.832355	0.805442	0.860967	0.908564	0.917265	0.857706	0.924781	0.890099	0.903353
ERR1538572	0.898641	0.907646	0.795506	0.802597	0.796195	0.812512	0.822242	0.802663	0.815929	0.817804	0.824583	0.799947	0.894951	0.832635	0.8239	0.899834	0.903924	0.936049	0.858216	0.840838	0.895839	0.847264	0.825165	0.873877	0.846755	0.799483	0.882945	0.908155	0.753629	0.849934	0.83631	0.849983	0.795657	0.887034	0.84873	0.857841	0.787357	0.879813	0.785822	0.885741	0.854972	0.778477	0.743588	0.903693	0.900346	0.837294	0.908799	0.91074	0.892667
ERR1538574	0.853066	0.885143	0.721344	0.850726	0.836169	0.868741	0.873378	0.809279	0.857119	0.873221	0.879803	0.861337	0.905772	0.815075	0.869828	0.885925	0.880315	0.909737	0.875606	0.853622	0.881156	0.860985	0.850166	0.816677	0.856162	0.88144	0.903569	0.909424	0.801414	0.876617	0.858382	0.743147	0.837428	0.902384	0.859988	0.912707	0.845306	0.876351	0.868366	0.893417	0.861736	0.823691	0.817465	0.907058	0.936937	0.912994	0.93382	0.947381	0.940732
ERR1538576	0.832194	0.857898	0.849342	0.728918	0.715367	0.700131	0.71214	0.73542	0.739766	0.737887	0.732637	0.757456	0.882607	0.819161	0.788556	0.87689	0.868892	0.922083	0.85071	0.754002	0.826921	0.843303	0.828606	0.861606	0.808374	0.822104	0.789023	0.854398	0.836795	0.84586	0.804703	0.780325	0.779687	0.85589	0.82856	0.855514	0.798197	0.859854	0.809451	0.816786	0.827494	0.767319	0.851052	0.810152	0.792296	0.793016	0.862975	0.89086	0.851764
ERR1538577	0.916184	0.906622	0.811809	0.79652	0.837488	0.821752	0.831123	0.82363	0.817441	0.814718	0.812692	0.815341	0.920407	0.851472	0.838346	0.912881	0.91876	0.949149	0.890365	0.855087	0.908647	0.868793	0.844261	0.887109	0.855459	0.811819	0.891794	0.933744	0.803218	0.878365	0.864746	0.837497	0.810615	0.899057	0.841975	0.871065	0.798884	0.893492	0.834039	0.885328	0.882106	0.743828	0.760869	0.900172	0.891654	0.830623	0.919175	0.897347	0.885904
ERR1538579	0.863964	0.894925	0.849751	0.877113	0.855763	0.887649	0.892248	0.890955	0.88971	0.897495	0.906135	0.881007	0.906336	0.888526	0.83681	0.927582	0.941906	0.945306	0.931475	0.896413	0.906969	0.84886	0.831942	0.85298	0.869785	0.839536	0.919276	0.949476	0.833463	0.906403	0.880918	0.809159	0.804874	0.942138	0.938778	0.912558	0.828132	0.901928	0.877843	0.925973	0.905205	0.833593	0.832967	0.92581	0.947941	0.907633	0.956357	0.887747	0.905995
ERR1538580	0.917733	0.929235	0.851556	0.816146	0.825146	0.828617	0.855048	0.849149	0.857066	0.856476	0.836815	0.815247	0.944372	0.863253	0.867814	0.950465	0.921728	0.956081	0.904323	0.886951	0.916061	0.874001	0.88256	0.889586	0.895159	0.847865	0.928541	0.928795	0.836735	0.929978	0.872127	0.897401	0.804504	0.944241	0.888247	0.899977	0.833359	0.906742	0.820068	0.926874	0.897232	0.776767	0.798416	0.898033	0.922385	0.861105	0.926776	0.876058	0.888239
ERR1538582	0.879235	0.908559	0.82377	0.830454	0.802424	0.842654	0.831886	0.831038	0.837221	0.837197	0.859338	0.835652	0.912596	0.865904	0.823578	0.889573	0.908841	0.945714	0.882186	0.907577	0.87983	0.862063	0.804219	0.870841	0.843797	0.800341	0.892581	0.929392	0.819842	0.854926	0.867994	0.834299	0.79078	0.907089	0.909713	0.91868	0.78081	0.903059	0.866956	0.922594	0.901019	0.814348	0.709475	0.886655	0.908985	0.867308	0.911876	0.890382	0.875351
ERR1538584	0.88149	0.887935	0.821185	0.822184	0.80708	0.844732	0.853818	0.814405	0.838451	0.844583	0.85231	0.835235	0.914592	0.871414	0.83051	0.930382	0.890001	0.949725	0.887781	0.904528	0.885745	0.867861	0.852921	0.874316	0.887422	0.835701	0.89739	0.930604	0.838486	0.898582	0.870947	0.840421	0.792838	0.946381	0.894857	0.922839	0.824547	0.908484	0.849421	0.914266	0.896634	0.820648	0.783646	0.881801	0.917305	0.877721	0.916536	0.893037	0.877635
ERR1538585	0.9014	0.917896	0.820243	0.842454	0.812911	0.851619	0.845842	0.833664	0.846423	0.842151	0.871992	0.838321	0.946439	0.860078	0.859444	0.906072	0.914243	0.9523	0.899264	0.889086	0.907922	0.855836	0.819111	0.871398	0.846774	0.804722	0.926153	0.929172	0.818442	0.889724	0.858686	0.898971	0.780046	0.906031	0.908797	0.923637	0.767851	0.901497	0.830529	0.936304	0.890702	0.83994	0.683605	0.896363	0.918337	0.865134	0.920284	0.899687	0.881821
ERR1538588	0.884954	0.882839	0.858817	0.888537	0.87337	0.902474	0.902904	0.905982	0.900301	0.906955	0.915331	0.897408	0.937619	0.812702	0.857551	0.929279	0.935041	0.92695	0.938172	0.890003	0.914462	0.829994	0.838949	0.870631	0.888056	0.827732	0.938003	0.933739	0.76597	0.93465	0.865056	0.802257	0.775533	0.923353	0.875997	0.896204	0.853446	0.877358	0.866433	0.931087	0.901916	0.846784	0.820562	0.950262	0.964996	0.903072	0.928681	0.885826	0.900413
ERR1538590	0.918246	0.930067	0.89134	0.912637	0.883768	0.915171	0.920224	0.887403	0.919435	0.920139	0.932693	0.906045	0.972461	0.908083	0.938369	0.966971	0.970881	0.970995	0.972937	0.885403	0.917454	0.912676	0.914364	0.880328	0.927061	0.921641	0.976384	0.965972	0.90538	0.962296	0.926887	0.913255	0.809858	0.95585	0.954114	0.971347	0.899175	0.913933	0.920346	0.956608	0.917856	0.837334	0.694498	0.929297	0.934028	0.901779	0.924169	0.914379	0.912625
ERR1538592	0.88541	0.891171	0.821893	0.803482	0.803427	0.824253	0.798725	0.819312	0.807831	0.802565	0.828129	0.838734	0.882386	0.818587	0.796673	0.866351	0.887304	0.904913	0.820131	0.87599	0.816352	0.859357	0.816795	0.835184	0.795425	0.775231	0.79723	0.893905	0.788323	0.824039	0.818489	0.743893	0.838701	0.871406	0.83747	0.863001	0.752972	0.891119	0.794069	0.856274	0.846748	0.816096	0.815799	0.890627	0.881697	0.837811	0.908408	0.846461	0.874828
ERR1538593	0.833954	0.870581	0.869675	0.85744	0.841194	0.86003	0.86607	0.837368	0.869796	0.869845	0.886544	0.854193	0.859374	0.800505	0.805144	0.884479	0.897779	0.901162	0.842286	0.859353	0.860174	0.839007	0.829624	0.823138	0.884834	0.84091	0.852633	0.906255	0.84136	0.886482	0.876381	0.80324	0.802092	0.901486	0.865074	0.908777	0.836875	0.831657	0.873474	0.885064	0.877373	0.737221	0.811282	0.917011	0.919274	0.87866	0.907841	0.876805	0.918641
ERR1538594	0.894342	0.86998	0.828973	0.863388	0.864784	0.894444	0.876919	0.877236	0.867597	0.867822	0.890934	0.886506	0.955315	0.890526	0.875429	0.905806	0.861954	0.94471	0.926847	0.906376	0.930202	0.85291	0.807609	0.892167	0.863032	0.810794	0.95395	0.9313	0.796602	0.875866	0.844234	0.853928	0.812035	0.900358	0.914767	0.913467	0.82353	0.900542	0.837784	0.925569	0.894175	0.867038	0.765445	0.911611	0.933663	0.879202	0.955337	0.894901	0.910155
ERR1538596	0.896654	0.905346	0.789935	0.809127	0.807847	0.837481	0.85511	0.806203	0.831601	0.835784	0.834185	0.828783	0.921903	0.86929	0.843824	0.930388	0.899983	0.953636	0.890956	0.898396	0.895174	0.879649	0.865949	0.855763	0.865352	0.855773	0.902652	0.930596	0.852154	0.905479	0.871554	0.843523	0.801739	0.945401	0.885252	0.928262	0.804543	0.910229	0.860088	0.915214	0.902153	0.827896	0.811979	0.884385	0.912326	0.880623	0.922909	0.902698	0.886185
ERR1538598	0.899466	0.902882	0.768065	0.801304	0.80315	0.821972	0.817138	0.814863	0.815286	0.820787	0.81774	0.819614	0.908332	0.851028	0.831749	0.897471	0.904049	0.952709	0.858278	0.8612	0.869877	0.861626	0.822655	0.878206	0.786235	0.824523	0.817455	0.918554	0.793082	0.856516	0.851052	0.776691	0.842069	0.899118	0.844983	0.879675	0.785139	0.893957	0.806042	0.874159	0.869354	0.809507	0.837789	0.898448	0.899772	0.862061	0.932436	0.88358	0.900425
ERR1538600	0.928191	0.928288	0.857096	0.899469	0.901562	0.924927	0.909602	0.919878	0.89038	0.900351	0.899727	0.919432	0.923132	0.949213	0.839044	0.875562	0.902029	0.939946	0.921949	0.953433	0.907545	0.915535	0.846547	0.921812	0.847484	0.860264	0.929354	0.950592	0.881633	0.882175	0.922208	0.889515	0.865894	0.909226	0.923811	0.906998	0.846033	0.890958	0.900376	0.91813	0.953383	0.892173	0.847635	0.921807	0.919278	0.8855	0.958076	0.892683	0.919537
ERR1538602	0.852492	0.856718	0.807964	0.853378	0.860377	0.895555	0.891485	0.855509	0.888273	0.879074	0.887587	0.886963	0.933714	0.872413	0.879833	0.929552	0.867754	0.934716	0.907687	0.889081	0.897226	0.875553	0.865321	0.862286	0.92571	0.893211	0.922953	0.920239	0.834314	0.890127	0.856669	0.830914	0.836624	0.933746	0.906566	0.928928	0.884085	0.885195	0.86267	0.899596	0.871597	0.825268	0.837513	0.906789	0.938205	0.925448	0.9571	0.94188	0.94276
ERR1538604	0.88544	0.888015	0.628736	0.765904	0.774292	0.802889	0.807019	0.789468	0.80211	0.788659	0.796585	0.799749	0.908154	0.835585	0.81099	0.869247	0.873652	0.922171	0.877504	0.862854	0.902399	0.84156	0.800457	0.854333	0.825874	0.808778	0.872804	0.904769	0.781811	0.865998	0.840107	0.781335	0.817176	0.881333	0.815109	0.860086	0.764829	0.859819	0.770079	0.873233	0.871162	0.814738	0.789143	0.893506	0.903462	0.874871	0.931979	0.915371	0.91469
ERR1538606	0.894723	0.874415	0.631093	0.771401	0.775118	0.796641	0.795828	0.752626	0.789258	0.786382	0.798865	0.786469	0.911633	0.838573	0.867799	0.87275	0.8854	0.93475	0.88445	0.871248	0.867043	0.878825	0.842812	0.853927	0.766972	0.857438	0.839956	0.913667	0.846209	0.878696	0.849797	0.752369	0.815318	0.891327	0.82613	0.911348	0.81979	0.894894	0.830718	0.886501	0.885359	0.819752	0.818809	0.897366	0.913573	0.896074	0.884156	0.923771	0.894657
ERR1538608	0.834813	0.803097	0.648793	0.811269	0.828386	0.830528	0.854584	0.824441	0.841647	0.839429	0.843093	0.843017	0.864791	0.834786	0.864006	0.866807	0.826213	0.868604	0.882404	0.818751	0.858376	0.818824	0.847112	0.780871	0.872349	0.843618	0.879175	0.855013	0.775114	0.818654	0.814513	0.78053	0.85235	0.853975	0.851687	0.869464	0.80685	0.881583	0.817581	0.874085	0.817579	0.799693	0.866782	0.904321	0.931664	0.906432	0.940802	0.948176	0.947678
ERR1538614	0.886018	0.893674	0.725897	0.780663	0.764662	0.789401	0.795484	0.774046	0.772673	0.779007	0.799373	0.78804	0.89603	0.855653	0.817703	0.879338	0.878013	0.923996	0.852453	0.83913	0.834708	0.828915	0.802509	0.858406	0.844099	0.828391	0.855509	0.890353	0.799409	0.827108	0.830507	0.822009	0.78999	0.854801	0.846928	0.877724	0.79392	0.873851	0.786112	0.860134	0.822785	0.779727	0.743303	0.871325	0.865179	0.817287	0.898315	0.899792	0.889132
ERR1538615	0.886201	0.908194	0.784708	0.788718	0.788706	0.797975	0.796683	0.804866	0.797603	0.78823	0.807143	0.793105	0.861461	0.819531	0.818109	0.87587	0.910309	0.935942	0.843343	0.849225	0.846677	0.865346	0.809722	0.871038	0.843831	0.830568	0.85403	0.891769	0.77402	0.841808	0.827659	0.800529	0.772201	0.87364	0.850176	0.886423	0.808401	0.860997	0.811789	0.86924	0.854369	0.723013	0.759214	0.872188	0.857898	0.805952	0.895489	0.904671	0.893526
ERR1538616	0.863205	0.905921	0.888342	0.8099	0.808557	0.815369	0.826024	0.808401	0.844793	0.844261	0.829031	0.810153	0.85821	0.837753	0.766479	0.906079	0.917147	0.940051	0.87024	0.847962	0.789772	0.844254	0.832576	0.869307	0.82177	0.829842	0.789109	0.913538	0.805714	0.87944	0.849227	0.769194	0.757693	0.920735	0.845785	0.841794	0.83124	0.867727	0.825245	0.86177	0.876889	0.728057	0.719541	0.879937	0.883393	0.844197	0.863935	0.833622	0.839924
ERR1538617	0.87953	0.921799	0.859122	0.838858	0.796006	0.823328	0.826432	0.795391	0.826439	0.822853	0.855011	0.823446	0.865006	0.835618	0.785622	0.881175	0.941416	0.949641	0.855858	0.861197	0.886149	0.832063	0.790665	0.866906	0.834526	0.804529	0.844093	0.927807	0.797449	0.83949	0.852364	0.826718	0.77316	0.885002	0.876001	0.894135	0.766797	0.874266	0.794072	0.88745	0.873041	0.763891	0.687342	0.887991	0.882152	0.834589	0.918208	0.90195	0.880508
ERR1538618	0.861447	0.896155	0.892233	0.827656	0.818269	0.825558	0.833867	0.814348	0.852221	0.851741	0.84689	0.822536	0.862759	0.832703	0.770668	0.912023	0.928068	0.936474	0.862283	0.846462	0.775251	0.845605	0.828259	0.861824	0.81228	0.823588	0.776538	0.919039	0.789111	0.873194	0.841948	0.756853	0.761446	0.916766	0.851838	0.832784	0.823063	0.865808	0.824826	0.865094	0.863814	0.730192	0.746312	0.88624	0.877524	0.830433	0.868203	0.815186	0.84268
ERR1538619	0.937604	0.97411	0.937393	0.921796	0.896731	0.91841	0.906489	0.900665	0.905554	0.907529	0.921998	0.913222	0.9163	0.923738	0.849488	0.878507	0.943634	0.954582	0.890253	0.960465	0.878027	0.912694	0.848459	0.934681	0.859523	0.827837	0.89677	0.960709	0.896243	0.895794	0.935357	0.94089	0.875661	0.920323	0.930605	0.923034	0.820676	0.943285	0.925507	0.94514	0.96727	0.906182	0.795765	0.923759	0.919846	0.891121	0.921059	0.899788	0.898939
ERR1538620	0.871742	0.913501	0.890269	0.849883	0.837814	0.84718	0.85399	0.848541	0.873122	0.871477	0.869417	0.841985	0.886505	0.863011	0.820837	0.931578	0.940058	0.942911	0.896297	0.872673	0.791762	0.848094	0.848004	0.876037	0.825203	0.85826	0.829558	0.936154	0.791486	0.88611	0.857299	0.75215	0.787466	0.929487	0.882702	0.850876	0.852269	0.888996	0.828522	0.88171	0.882802	0.7494	0.763791	0.900497	0.891034	0.84189	0.896236	0.832996	0.855665
ERR1538621	0.877483	0.912675	0.89884	0.853965	0.864836	0.852324	0.866137	0.802298	0.860766	0.856437	0.876988	0.841974	0.855564	0.843815	0.851682	0.8759	0.921332	0.947884	0.861781	0.850784	0.877126	0.874794	0.827339	0.875525	0.886797	0.835305	0.864296	0.927249	0.828819	0.842337	0.888675	0.842111	0.848756	0.892079	0.848241	0.887873	0.83661	0.923213	0.860756	0.866045	0.882816	0.759663	0.681955	0.902584	0.875192	0.869311	0.900481	0.910509	0.909223
ERR1538622	0.878466	0.918133	0.903013	0.862246	0.837746	0.85894	0.871667	0.833479	0.870414	0.870348	0.878013	0.849817	0.866592	0.88369	0.805518	0.931848	0.941546	0.944789	0.891643	0.856844	0.845946	0.850412	0.845687	0.868971	0.886065	0.846832	0.896091	0.936896	0.794977	0.88099	0.849452	0.842245	0.742402	0.929487	0.905907	0.875578	0.843952	0.882615	0.843142	0.890459	0.8698	0.742536	0.707736	0.884888	0.875386	0.817974	0.903805	0.858293	0.857871
ERR1538624	0.940004	0.969107	0.893686	0.860023	0.844264	0.872239	0.864702	0.881877	0.871178	0.866756	0.859868	0.847535	0.908807	0.933073	0.830089	0.848853	0.89567	0.954579	0.875062	0.916986	0.891723	0.904425	0.828116	0.931565	0.844866	0.867576	0.910446	0.907331	0.87844	0.882314	0.893041	0.919943	0.807563	0.901788	0.89683	0.891202	0.846159	0.858003	0.887212	0.889374	0.936776	0.799869	0.724994	0.868109	0.864919	0.823249	0.921424	0.863705	0.888335
ERR1538625	0.850293	0.896538	0.85352	0.85645	0.831807	0.851652	0.841297	0.828188	0.840255	0.841617	0.873725	0.847379	0.86007	0.853246	0.787231	0.86884	0.926158	0.929234	0.884616	0.849231	0.844537	0.834415	0.77445	0.850205	0.823006	0.814322	0.873386	0.919752	0.750086	0.819358	0.831204	0.79887	0.753062	0.868986	0.891949	0.857569	0.796454	0.859509	0.823007	0.877838	0.86215	0.757932	0.644064	0.883263	0.877487	0.830606	0.896495	0.889444	0.870182
ERR1538627	0.84885	0.893925	0.882287	0.875631	0.83601	0.876385	0.883292	0.852933	0.874646	0.887612	0.896658	0.86316	0.902585	0.87565	0.832425	0.919204	0.943676	0.94705	0.937746	0.89781	0.856159	0.854323	0.820904	0.857056	0.876608	0.86314	0.929849	0.942523	0.823426	0.912899	0.872977	0.860254	0.742898	0.935	0.931968	0.903459	0.843796	0.888259	0.863785	0.919363	0.906428	0.796786	0.680535	0.893836	0.906665	0.862575	0.913295	0.874703	0.883021
ERR1538629	0.932767	0.967561	0.934814	0.889988	0.873099	0.887272	0.898324	0.884091	0.897302	0.897024	0.884993	0.880203	0.85182	0.939771	0.773751	0.929722	0.940691	0.944435	0.874054	0.917236	0.866746	0.908222	0.897758	0.925672	0.896089	0.929743	0.881402	0.942166	0.860157	0.890841	0.894324	0.894834	0.820644	0.94393	0.917993	0.865821	0.908641	0.860766	0.887476	0.900189	0.924135	0.809885	0.809076	0.906651	0.877199	0.837031	0.927119	0.852584	0.884774
ERR1538631	0.931975	0.96723	0.937578	0.897247	0.879878	0.892459	0.901486	0.88304	0.900494	0.898528	0.892275	0.886529	0.849227	0.939042	0.770411	0.928792	0.939825	0.943629	0.872206	0.916301	0.864653	0.907027	0.896554	0.924724	0.894915	0.928958	0.879889	0.941525	0.858343	0.88956	0.893232	0.893576	0.818143	0.9433	0.921229	0.869789	0.907724	0.858419	0.881892	0.903623	0.923374	0.813144	0.805596	0.905827	0.896323	0.862059	0.926119	0.89859	0.883396
ERR1538632	0.936486	0.968876	0.918377	0.915522	0.904768	0.913549	0.922722	0.889392	0.921984	0.919529	0.911318	0.909482	0.864541	0.92723	0.847163	0.934076	0.944608	0.948037	0.888429	0.921764	0.876989	0.954121	0.942873	0.930162	0.939719	0.966892	0.893524	0.945114	0.892791	0.897157	0.932825	0.884701	0.879095	0.94681	0.907685	0.915926	0.945785	0.878291	0.904932	0.905389	0.92781	0.821545	0.826238	0.916741	0.885612	0.878342	0.931763	0.922738	0.929603
ERR1538633	0.933845	0.968013	0.935352	0.890834	0.874373	0.884653	0.899068	0.885529	0.898061	0.897779	0.885879	0.881225	0.855302	0.940761	0.778263	0.930983	0.941863	0.945525	0.87655	0.91851	0.869567	0.909842	0.895312	0.92696	0.89376	0.930812	0.883454	0.94304	0.857982	0.892583	0.895814	0.896544	0.824029	0.944789	0.918773	0.868179	0.909894	0.863922	0.885492	0.901618	0.925175	0.812978	0.81374	0.907779	0.878617	0.839214	0.928474	0.856243	0.886648
ERR1538634	0.931816	0.965255	0.9296	0.860716	0.848008	0.850256	0.883989	0.855303	0.872989	0.881102	0.853486	0.846424	0.850022	0.905195	0.75742	0.918854	0.927402	0.945488	0.85575	0.908344	0.878764	0.900911	0.892211	0.928221	0.901786	0.874676	0.859026	0.930851	0.871233	0.897347	0.899775	0.900967	0.822148	0.944122	0.866556	0.842478	0.86685	0.868849	0.872449	0.879829	0.926359	0.777925	0.812793	0.900419	0.894078	0.856735	0.90753	0.873374	0.871852
ERR1538635	0.889207	0.899668	0.747798	0.766546	0.795576	0.780674	0.79794	0.775581	0.771895	0.771584	0.78031	0.769368	0.876329	0.850533	0.809272	0.882336	0.897252	0.932852	0.881316	0.846546	0.841652	0.86336	0.812537	0.859547	0.831022	0.841262	0.862968	0.908869	0.804609	0.836004	0.864683	0.793979	0.802853	0.880776	0.831116	0.866319	0.809888	0.886139	0.811516	0.860746	0.869029	0.72363	0.735416	0.87905	0.851917	0.818656	0.892258	0.89833	0.891295
ERR1538636	0.900503	0.881996	0.761859	0.782364	0.777181	0.788794	0.811282	0.767845	0.788462	0.77659	0.794241	0.796669	0.863048	0.85293	0.826846	0.858498	0.866349	0.912119	0.868461	0.84409	0.880435	0.837544	0.829331	0.843913	0.831243	0.81262	0.866138	0.877446	0.762336	0.832354	0.824464	0.840367	0.801857	0.872785	0.843733	0.844868	0.763907	0.885982	0.795809	0.845088	0.827851	0.788496	0.750454	0.864556	0.850077	0.823115	0.899817	0.91251	0.898853
ERR1538637	0.934775	0.968405	0.934889	0.895411	0.877359	0.89277	0.903345	0.88678	0.90239	0.90045	0.890517	0.886406	0.858268	0.941616	0.782132	0.932068	0.942868	0.94646	0.878691	0.919611	0.87198	0.911238	0.900813	0.92807	0.899073	0.931737	0.885223	0.943795	0.864738	0.894088	0.897106	0.89802	0.826937	0.945531	0.920264	0.870211	0.910981	0.866614	0.88184	0.902856	0.926077	0.815649	0.817705	0.908761	0.879852	0.841108	0.929639	0.859351	0.888265
ERR1538638	0.933363	0.962148	0.927594	0.898006	0.885048	0.900058	0.921097	0.91619	0.914107	0.922597	0.897762	0.889146	0.915919	0.958988	0.840584	0.931332	0.947481	0.951184	0.935784	0.96256	0.872647	0.922849	0.898126	0.930655	0.90043	0.934118	0.941764	0.959788	0.91259	0.938776	0.931238	0.937281	0.820482	0.961778	0.942779	0.876383	0.912529	0.899869	0.90979	0.928901	0.964362	0.825939	0.808749	0.913204	0.913484	0.873604	0.932478	0.866297	0.889331
ERR1538639	0.933532	0.967882	0.93431	0.894518	0.879707	0.889748	0.898851	0.885111	0.897839	0.897559	0.889577	0.883586	0.854297	0.940474	0.776958	0.930618	0.941524	0.945209	0.875828	0.91814	0.868751	0.909373	0.898922	0.926587	0.897225	0.908239	0.882859	0.942786	0.861905	0.892077	0.895381	0.896047	0.823048	0.944539	0.922892	0.873042	0.889122	0.863011	0.884214	0.905584	0.924873	0.817467	0.812395	0.907451	0.898	0.864636	0.928082	0.902047	0.886104
ERR1538640	0.926306	0.959121	0.926478	0.872811	0.853091	0.871299	0.882836	0.893391	0.880557	0.880415	0.869137	0.886955	0.873105	0.903152	0.783475	0.89069	0.931997	0.900813	0.835692	0.912371	0.826579	0.899137	0.894472	0.888196	0.897466	0.874614	0.879467	0.908232	0.860293	0.888193	0.861505	0.891773	0.819876	0.909439	0.886109	0.827293	0.857507	0.860861	0.851155	0.870448	0.894239	0.814634	0.837448	0.892252	0.854107	0.808832	0.903692	0.824207	0.863139
ERR1538641	0.934851	0.968437	0.93094	0.906021	0.880109	0.908028	0.913373	0.911745	0.912525	0.916448	0.905766	0.898252	0.906601	0.951743	0.826406	0.932156	0.942949	0.946536	0.91911	0.955836	0.872175	0.916222	0.900928	0.92816	0.899186	0.910005	0.927053	0.953097	0.906523	0.9325	0.925825	0.930901	0.827173	0.954941	0.950845	0.906554	0.891044	0.88154	0.91043	0.937197	0.9583	0.854251	0.818026	0.90408	0.903909	0.867074	0.929733	0.85846	0.888397
ERR1538642	0.922487	0.956252	0.910791	0.885329	0.869403	0.887358	0.89313	0.886358	0.886305	0.896113	0.885688	0.881966	0.860989	0.928701	0.786029	0.919439	0.92843	0.93191	0.876262	0.913127	0.85543	0.894444	0.890126	0.915193	0.88563	0.895884	0.884414	0.931774	0.858918	0.888685	0.884066	0.868813	0.813347	0.933275	0.909056	0.856361	0.879867	0.86476	0.881555	0.897573	0.919977	0.814237	0.822596	0.900295	0.878342	0.830754	0.912037	0.834432	0.870275
ERR1538647	0.911116	0.88657	0.737314	0.763162	0.76572	0.776342	0.778482	0.787073	0.7778	0.771429	0.77902	0.771229	0.857872	0.868317	0.818013	0.862633	0.865957	0.918034	0.875888	0.862554	0.866336	0.835878	0.827594	0.842766	0.851393	0.812355	0.873009	0.880993	0.779778	0.806997	0.829602	0.848296	0.810113	0.87903	0.857171	0.859439	0.770183	0.888842	0.759968	0.87906	0.842531	0.757329	0.719088	0.880715	0.865339	0.823105	0.914509	0.909998	0.89968
ERR1538648	0.894382	0.876527	0.754747	0.764552	0.78348	0.785014	0.788838	0.792601	0.759495	0.765433	0.777027	0.777818	0.859885	0.844852	0.827913	0.861833	0.86227	0.914864	0.865924	0.844258	0.852081	0.83216	0.803522	0.859557	0.85253	0.821394	0.863636	0.863002	0.76578	0.820855	0.819935	0.835291	0.799606	0.845062	0.835848	0.865285	0.785557	0.864418	0.780296	0.862482	0.826299	0.754561	0.793246	0.867699	0.849097	0.813304	0.902204	0.908557	0.900514
ERR1538650	0.938416	0.969951	0.908528	0.893008	0.876307	0.889203	0.880775	0.889247	0.879601	0.880648	0.887009	0.882636	0.869503	0.941847	0.789534	0.888752	0.943062	0.946422	0.883035	0.920954	0.877054	0.913251	0.858633	0.929086	0.858538	0.894805	0.888683	0.946763	0.842513	0.852189	0.899404	0.900595	0.838172	0.904569	0.921529	0.874589	0.87241	0.872472	0.884802	0.90491	0.926984	0.822662	0.756197	0.910272	0.866507	0.826845	0.93068	0.871063	0.894586
ERR1538652	0.933434	0.967841	0.939144	0.899947	0.875786	0.907524	0.912943	0.902364	0.912083	0.914447	0.90524	0.897586	0.871586	0.928625	0.808198	0.930503	0.941418	0.94511	0.897003	0.945597	0.868495	0.909226	0.898773	0.92647	0.897079	0.908108	0.914619	0.937056	0.886468	0.921181	0.915566	0.919256	0.822741	0.938742	0.94078	0.893163	0.88898	0.819894	0.908335	0.927153	0.949228	0.837298	0.811972	0.907348	0.895006	0.85868	0.927959	0.854857	0.885934
ERR1538654	0.856084	0.907016	0.899932	0.857553	0.827223	0.854679	0.867474	0.824773	0.866142	0.864397	0.880713	0.844192	0.855379	0.863296	0.791619	0.92741	0.937376	0.940876	0.883943	0.858012	0.8598	0.825762	0.82784	0.860231	0.879558	0.87112	0.889595	0.93339	0.777709	0.873953	0.84129	0.822721	0.750174	0.925482	0.901153	0.867631	0.857044	0.87316	0.83249	0.884633	0.871425	0.749234	0.689395	0.893247	0.882959	0.824777	0.917317	0.845641	0.867845
ERR1538656	0.927389	0.962075	0.924917	0.891798	0.870956	0.887889	0.898749	0.880923	0.891365	0.897006	0.885643	0.881003	0.848424	0.934065	0.779676	0.924734	0.934837	0.938497	0.879259	0.912468	0.861982	0.903023	0.893312	0.920069	0.89186	0.924711	0.885694	0.93686	0.853463	0.886598	0.890487	0.890404	0.817833	0.938506	0.913375	0.862849	0.902401	0.867326	0.883898	0.896157	0.919728	0.807748	0.805918	0.903111	0.880182	0.834664	0.921067	0.847593	0.880615
ERR1538664	0.936499	0.971718	0.957515	0.900097	0.88437	0.893495	0.908201	0.872186	0.907303	0.904877	0.895768	0.890862	0.857786	0.907842	0.805285	0.93066	0.941156	0.951548	0.843546	0.918549	0.879195	0.907446	0.903363	0.932939	0.907173	0.879093	0.848637	0.942466	0.874737	0.89919	0.902554	0.903143	0.877553	0.949553	0.889451	0.877505	0.868242	0.922399	0.889454	0.902055	0.929986	0.859175	0.880921	0.919936	0.889809	0.854382	0.919818	0.842969	0.895583
ERR1538665	0.905374	0.904879	0.739852	0.783745	0.800046	0.787823	0.80012	0.788338	0.77504	0.791067	0.801474	0.776152	0.871767	0.867744	0.828291	0.860626	0.882677	0.910376	0.86942	0.851642	0.855318	0.84438	0.824549	0.84588	0.848579	0.795018	0.88193	0.883608	0.788702	0.823469	0.82697	0.841511	0.813619	0.86812	0.857075	0.846215	0.782462	0.89883	0.801335	0.878469	0.833383	0.746203	0.761946	0.887367	0.882554	0.831925	0.906151	0.900592	0.891367
ERR1538666	0.897108	0.878937	0.753844	0.782579	0.779598	0.79051	0.788955	0.801125	0.787291	0.778595	0.798271	0.789585	0.860949	0.858689	0.814764	0.857383	0.862565	0.914447	0.867018	0.86763	0.858855	0.826126	0.813021	0.856756	0.869643	0.795	0.877903	0.869463	0.740791	0.812889	0.822159	0.830047	0.798437	0.874424	0.857255	0.853851	0.787521	0.875547	0.753675	0.878766	0.835587	0.764167	0.744809	0.87426	0.849482	0.811853	0.903113	0.896979	0.888556
ERR1538677	0.909869	0.89844	0.726719	0.775723	0.773762	0.784393	0.79632	0.792612	0.78599	0.774289	0.793451	0.791342	0.890633	0.869748	0.833843	0.871631	0.869127	0.927506	0.865856	0.854214	0.884007	0.851699	0.844287	0.867307	0.848371	0.828211	0.873911	0.889427	0.8122	0.845496	0.837775	0.834113	0.81884	0.880745	0.858791	0.858748	0.795922	0.891676	0.790957	0.854712	0.850362	0.770633	0.77111	0.866636	0.856693	0.814286	0.906726	0.898626	0.887337
ERR1538678	0.90276	0.867621	0.709417	0.761137	0.742433	0.753558	0.749477	0.753369	0.746753	0.750693	0.770781	0.761039	0.862361	0.859534	0.831856	0.858224	0.88833	0.910042	0.864393	0.849805	0.837948	0.848606	0.837486	0.840839	0.751854	0.822609	0.826588	0.868973	0.788961	0.837856	0.798126	0.817673	0.774142	0.862895	0.87297	0.843495	0.781018	0.892058	0.798324	0.866366	0.84549	0.753953	0.775059	0.875511	0.86651	0.830309	0.857482	0.89591	0.857545
ERR1538679	0.914686	0.882808	0.717629	0.790183	0.794529	0.811563	0.792221	0.798792	0.792742	0.790326	0.809334	0.805117	0.870065	0.852689	0.844889	0.861902	0.87647	0.914592	0.857753	0.855028	0.808645	0.846074	0.828788	0.854479	0.808332	0.812772	0.834393	0.866681	0.793358	0.834729	0.831416	0.789537	0.805069	0.859853	0.849751	0.881942	0.787328	0.894564	0.791292	0.875626	0.847108	0.774229	0.769546	0.878965	0.876088	0.828619	0.901242	0.895683	0.88975
ERR1538680	0.890555	0.899342	0.752999	0.772279	0.778956	0.793798	0.764262	0.768574	0.753967	0.762934	0.786848	0.786483	0.896646	0.857786	0.826711	0.883413	0.893886	0.939401	0.875295	0.837864	0.81202	0.868776	0.807466	0.879943	0.806666	0.84811	0.8161	0.886979	0.814009	0.839765	0.844201	0.782234	0.810957	0.878646	0.841725	0.866417	0.82184	0.879541	0.809102	0.842495	0.856884	0.759521	0.799819	0.866152	0.860263	0.811222	0.883067	0.893584	0.881714
ERR1538681	0.892284	0.897974	0.764697	0.780473	0.801789	0.80473	0.796178	0.799439	0.786524	0.77401	0.80397	0.796537	0.887888	0.865364	0.813813	0.897258	0.881582	0.934836	0.873189	0.867951	0.840711	0.866855	0.815071	0.889288	0.877142	0.818402	0.875039	0.89501	0.798207	0.833459	0.846911	0.818524	0.796282	0.890839	0.851203	0.860361	0.81771	0.89012	0.814509	0.854969	0.862068	0.760924	0.771296	0.878202	0.868721	0.813412	0.891364	0.890688	0.879587
ERR1538682	0.913483	0.907071	0.756114	0.776461	0.788317	0.781344	0.781326	0.807931	0.775031	0.77189	0.786048	0.780502	0.895205	0.874885	0.844305	0.884393	0.880394	0.927226	0.877581	0.855503	0.823264	0.860174	0.831316	0.875678	0.822223	0.829752	0.831296	0.886877	0.81823	0.843934	0.841114	0.809162	0.8217	0.877236	0.839409	0.847137	0.796976	0.891288	0.801788	0.846328	0.855987	0.757349	0.797849	0.874148	0.861024	0.823763	0.897557	0.898242	0.887835
ERR1538683	0.907413	0.932141	0.780377	0.786476	0.793126	0.801529	0.792698	0.804231	0.785763	0.786545	0.80837	0.785703	0.895891	0.860335	0.835703	0.890323	0.920787	0.952072	0.878262	0.846621	0.868725	0.881264	0.825668	0.882285	0.844217	0.84923	0.869702	0.900218	0.823623	0.842263	0.859432	0.809132	0.823484	0.889775	0.86342	0.884669	0.817985	0.897394	0.832081	0.857974	0.867924	0.756738	0.744158	0.866868	0.859132	0.824718	0.906772	0.90222	0.892403
ERR1538684	0.908526	0.909608	0.780566	0.788195	0.783245	0.784875	0.771543	0.787834	0.7721	0.780412	0.798338	0.787213	0.881501	0.886869	0.824966	0.87675	0.900317	0.932194	0.884322	0.864669	0.82795	0.853101	0.824637	0.864336	0.811255	0.812853	0.838357	0.891604	0.766041	0.831172	0.84486	0.819354	0.820933	0.884702	0.890235	0.872604	0.788472	0.892438	0.790741	0.901078	0.844237	0.77532	0.756993	0.881322	0.85086	0.833281	0.903056	0.88153	0.873888
ERR1538686	0.919622	0.925817	0.789137	0.790417	0.797099	0.806359	0.807356	0.813344	0.801548	0.792259	0.808799	0.802803	0.922309	0.872327	0.853612	0.900385	0.909841	0.956489	0.879946	0.856295	0.90705	0.879841	0.848829	0.894476	0.859553	0.848107	0.883944	0.917284	0.836125	0.875855	0.86421	0.836055	0.828124	0.907243	0.858351	0.894397	0.815959	0.90825	0.823383	0.857574	0.877887	0.774813	0.767728	0.864336	0.865687	0.817937	0.918033	0.902754	0.892785
ERR1538687	0.906048	0.919815	0.788306	0.78621	0.788444	0.791221	0.786976	0.794943	0.779445	0.77661	0.815624	0.77594	0.878545	0.847937	0.817713	0.877763	0.908625	0.937425	0.853819	0.846984	0.856783	0.855474	0.807156	0.877439	0.84845	0.821964	0.862156	0.888847	0.805725	0.836317	0.838547	0.82594	0.799384	0.877473	0.849423	0.86869	0.806279	0.8835	0.826353	0.848303	0.852626	0.738743	0.7379	0.8725	0.86021	0.805956	0.902346	0.898777	0.886338
ERR1538688	0.906504	0.916555	0.769672	0.806485	0.792564	0.813574	0.79505	0.799588	0.794391	0.794083	0.820878	0.808601	0.911537	0.86244	0.844662	0.890386	0.905429	0.952099	0.878334	0.850993	0.818768	0.881508	0.82534	0.884612	0.811328	0.847501	0.833928	0.90027	0.828122	0.855626	0.85588	0.768361	0.818345	0.889834	0.848969	0.885387	0.819185	0.897458	0.816252	0.85253	0.864958	0.802517	0.761493	0.85932	0.857845	0.822269	0.89137	0.886202	0.878611
ERR1538690	0.883889	0.891869	0.789985	0.800412	0.794072	0.8071	0.794553	0.804455	0.799399	0.801518	0.814382	0.803501	0.856574	0.8188	0.80578	0.845238	0.904731	0.916504	0.861067	0.834353	0.858025	0.835074	0.800613	0.858819	0.84488	0.801539	0.849992	0.884525	0.782407	0.84641	0.826022	0.790432	0.769705	0.858608	0.837603	0.867889	0.798021	0.860478	0.793945	0.86033	0.852551	0.712047	0.739644	0.876366	0.855579	0.797717	0.886962	0.892866	0.886429
ERR1538691	0.915934	0.914062	0.749163	0.757065	0.786849	0.781806	0.77487	0.813146	0.774136	0.776609	0.788816	0.782121	0.904619	0.861863	0.841682	0.897341	0.906873	0.945579	0.875759	0.856793	0.837092	0.880468	0.8379	0.887217	0.820793	0.847886	0.844314	0.901313	0.804986	0.862287	0.863864	0.818943	0.834961	0.893321	0.850187	0.859344	0.82429	0.882985	0.815109	0.849697	0.868293	0.761207	0.76926	0.881254	0.855408	0.827509	0.901097	0.900598	0.888478
ERR1538692	0.910246	0.917569	0.723193	0.784618	0.793287	0.799448	0.780515	0.79081	0.78044	0.785666	0.805533	0.796451	0.91062	0.879275	0.833534	0.897189	0.90932	0.939633	0.885029	0.866361	0.851657	0.87804	0.850434	0.88693	0.81652	0.837487	0.85413	0.917306	0.809839	0.875974	0.867498	0.822893	0.83547	0.903312	0.871475	0.866952	0.827368	0.894951	0.822092	0.870777	0.880317	0.793115	0.757389	0.886748	0.865422	0.834502	0.897969	0.898067	0.884183
ERR1538693	0.898376	0.920311	0.813126	0.766185	0.778711	0.774341	0.788636	0.801642	0.809375	0.78895	0.78362	0.771274	0.875348	0.839629	0.796697	0.888522	0.912905	0.953738	0.856861	0.863795	0.889659	0.866454	0.816982	0.886476	0.858561	0.836555	0.864615	0.894849	0.752286	0.848687	0.853789	0.833951	0.79081	0.885855	0.850025	0.862636	0.813757	0.861419	0.776341	0.877603	0.868382	0.694358	0.693711	0.865315	0.848521	0.817122	0.904844	0.895878	0.88687
ERR1538694	0.891653	0.878752	0.768379	0.79498	0.787653	0.791094	0.779297	0.791914	0.791836	0.788154	0.811234	0.785776	0.840151	0.832403	0.819231	0.838454	0.877445	0.901961	0.849705	0.848628	0.817994	0.823522	0.815567	0.828007	0.792837	0.794531	0.791647	0.869052	0.757041	0.80856	0.795295	0.767312	0.799117	0.856328	0.845969	0.852451	0.766979	0.873448	0.770648	0.868053	0.81948	0.740116	0.750396	0.871409	0.860809	0.813819	0.885751	0.893141	0.884447
ERR1538695	0.909448	0.915112	0.805093	0.794968	0.8051	0.813709	0.781949	0.804695	0.784497	0.783997	0.811001	0.800015	0.909831	0.85566	0.834538	0.888093	0.895418	0.949353	0.862362	0.856524	0.805828	0.867453	0.815506	0.898982	0.81745	0.826233	0.825666	0.903487	0.808429	0.847607	0.853197	0.786237	0.811492	0.885934	0.839638	0.905979	0.824267	0.893853	0.815756	0.868811	0.866296	0.750409	0.724891	0.859361	0.853471	0.808633	0.895837	0.867983	0.869039
ERR1538696	0.897319	0.904092	0.807649	0.768828	0.776793	0.7794	0.763305	0.809939	0.80419	0.791957	0.784617	0.775594	0.876746	0.848572	0.807218	0.862156	0.880386	0.926373	0.854301	0.850837	0.824119	0.841758	0.816076	0.875677	0.811503	0.804646	0.817227	0.884943	0.757021	0.842089	0.82252	0.785942	0.787982	0.876134	0.841484	0.845116	0.803247	0.862598	0.762794	0.864087	0.853644	0.716134	0.727659	0.873699	0.852496	0.800022	0.882569	0.873281	0.868823
ERR1538697	0.903046	0.922926	0.828789	0.806343	0.793309	0.803881	0.800958	0.814648	0.805748	0.797231	0.8225	0.807536	0.902242	0.850087	0.82766	0.879807	0.908288	0.947496	0.866084	0.851211	0.88144	0.859368	0.818451	0.892492	0.857705	0.835512	0.862528	0.900344	0.809547	0.85889	0.842154	0.813047	0.792579	0.889071	0.847063	0.868181	0.818712	0.881609	0.834486	0.850249	0.86681	0.74239	0.719755	0.848464	0.853756	0.801818	0.898472	0.886388	0.878597
ERR1538698	0.946895	0.92136	0.813397	0.806869	0.826472	0.823414	0.831835	0.854989	0.831121	0.824941	0.795745	0.825871	0.871554	0.90394	0.822355	0.855815	0.866343	0.925399	0.867958	0.903851	0.915319	0.881364	0.874357	0.907454	0.881849	0.845145	0.878365	0.883373	0.816746	0.846694	0.861765	0.889791	0.862356	0.894925	0.84354	0.839388	0.833878	0.875928	0.784661	0.875077	0.894094	0.789666	0.808027	0.881664	0.855018	0.824328	0.928084	0.896327	0.904716
ERR1538699	0.88527	0.909391	0.80849	0.783056	0.772155	0.788589	0.769275	0.790203	0.786443	0.782864	0.797532	0.784821	0.87343	0.833429	0.805195	0.868883	0.896461	0.93845	0.852319	0.837183	0.816406	0.852479	0.798881	0.87457	0.791507	0.823932	0.78566	0.890722	0.784962	0.83639	0.837182	0.7573	0.782707	0.880482	0.838237	0.890013	0.802687	0.863579	0.799502	0.861099	0.855258	0.722494	0.749836	0.861083	0.85507	0.797637	0.87032	0.874255	0.871306
ERR1538700	0.899916	0.920246	0.818019	0.796054	0.805784	0.797228	0.789539	0.81673	0.799564	0.802208	0.802361	0.791487	0.898519	0.857894	0.827936	0.891676	0.913181	0.954394	0.876973	0.86622	0.803808	0.87214	0.803887	0.897013	0.823465	0.838432	0.824915	0.900753	0.80686	0.844926	0.855848	0.790838	0.799201	0.890679	0.854661	0.883647	0.826141	0.887545	0.801744	0.879304	0.861765	0.732425	0.752286	0.86351	0.858853	0.823431	0.882915	0.870708	0.871215
ERR1538701	0.900993	0.921425	0.747208	0.801263	0.796571	0.808967	0.806314	0.79386	0.796084	0.798485	0.819862	0.800845	0.881901	0.860431	0.815012	0.890653	0.906075	0.946294	0.87722	0.852924	0.853207	0.871486	0.813475	0.868222	0.836465	0.831929	0.868002	0.907265	0.805983	0.828867	0.856778	0.804365	0.80817	0.890025	0.86218	0.89663	0.796121	0.893508	0.830139	0.888025	0.863905	0.785466	0.710614	0.868409	0.861352	0.837541	0.901281	0.889307	0.885787
ERR1538702	0.895656	0.92412	0.83423	0.821973	0.815502	0.832594	0.833068	0.80816	0.829614	0.821547	0.839387	0.821649	0.877196	0.857882	0.803311	0.889889	0.890549	0.952051	0.871183	0.862013	0.875447	0.875953	0.822283	0.883348	0.869589	0.818781	0.874973	0.912634	0.784963	0.844268	0.836049	0.850704	0.780531	0.901188	0.8585	0.894373	0.811731	0.884648	0.832823	0.888394	0.865567	0.776314	0.695615	0.86482	0.860524	0.823458	0.893811	0.87901	0.877207
ERR1538704	0.888125	0.867176	0.778835	0.783615	0.800763	0.810309	0.782041	0.788454	0.793466	0.784909	0.803494	0.800057	0.863409	0.840346	0.821266	0.843308	0.861144	0.902624	0.847032	0.840396	0.813063	0.823804	0.805552	0.848081	0.790893	0.797944	0.792552	0.872962	0.766904	0.816486	0.80685	0.770493	0.800712	0.854042	0.835497	0.855717	0.784036	0.866019	0.768112	0.85072	0.824241	0.737451	0.758684	0.861886	0.862363	0.805805	0.883209	0.890423	0.882085
ERR1538706	0.888244	0.893101	0.801975	0.781098	0.779067	0.772381	0.778517	0.802917	0.793902	0.788482	0.787194	0.779175	0.854806	0.853165	0.819525	0.861037	0.877632	0.917917	0.869911	0.85948	0.823405	0.835494	0.8225	0.857991	0.816695	0.810576	0.812021	0.880799	0.76653	0.822393	0.827936	0.793455	0.787341	0.877289	0.850592	0.850085	0.791262	0.881023	0.780684	0.871259	0.840017	0.718254	0.763932	0.872539	0.862421	0.820216	0.880885	0.882588	0.878396
ERR1538707	0.898614	0.91614	0.840651	0.798664	0.805032	0.805848	0.801142	0.796617	0.808453	0.797473	0.808173	0.808276	0.901549	0.857909	0.831199	0.892751	0.901769	0.954549	0.877407	0.868938	0.815128	0.869651	0.82285	0.898039	0.822085	0.838955	0.826277	0.911842	0.803094	0.864233	0.859112	0.802224	0.781477	0.902101	0.854427	0.905521	0.826668	0.888746	0.802961	0.881314	0.872967	0.74223	0.731909	0.858671	0.848671	0.816003	0.887215	0.872828	0.872926
ERR1538708	0.899782	0.927023	0.797679	0.805219	0.784393	0.804983	0.79966	0.810913	0.797179	0.794774	0.814895	0.796085	0.894678	0.852393	0.825921	0.886955	0.919895	0.955107	0.871464	0.858209	0.860766	0.873006	0.809172	0.892048	0.860169	0.842814	0.865937	0.897927	0.809296	0.842174	0.851618	0.814954	0.800106	0.887908	0.859599	0.903988	0.82417	0.887433	0.818461	0.881089	0.865801	0.747546	0.754717	0.863487	0.86	0.811581	0.904776	0.889144	0.886173
ERR1538710	0.8906	0.923579	0.805453	0.778186	0.79738	0.79088	0.797763	0.777686	0.781247	0.792404	0.803036	0.777767	0.882837	0.828094	0.816569	0.876459	0.915863	0.952183	0.849181	0.847244	0.886681	0.872553	0.815021	0.886686	0.845618	0.830972	0.864397	0.889257	0.783119	0.851025	0.841094	0.819147	0.799083	0.873102	0.841872	0.876006	0.821118	0.877939	0.836308	0.866221	0.867917	0.689677	0.742443	0.86182	0.85673	0.808985	0.902388	0.889065	0.883873
ERR1538712	0.894591	0.900143	0.772164	0.778586	0.793313	0.801249	0.777851	0.777891	0.770705	0.77177	0.794016	0.789908	0.883217	0.84921	0.823511	0.880311	0.89249	0.943787	0.865722	0.854823	0.803021	0.866474	0.806335	0.88524	0.810891	0.838563	0.814842	0.891204	0.807527	0.836754	0.847341	0.771307	0.79954	0.881722	0.838794	0.896589	0.822024	0.87919	0.804103	0.866395	0.862141	0.751785	0.776157	0.866103	0.853437	0.802919	0.88051	0.882192	0.878094
ERR1538714	0.894725	0.916092	0.77366	0.771914	0.782106	0.773725	0.78226	0.794698	0.776181	0.776822	0.793409	0.759367	0.886883	0.838119	0.819066	0.870047	0.905518	0.93431	0.855774	0.829145	0.848954	0.859987	0.801807	0.862872	0.833779	0.829493	0.862254	0.881635	0.799632	0.83926	0.833723	0.826338	0.796194	0.87035	0.832998	0.842925	0.797716	0.87499	0.808756	0.832373	0.845688	0.717968	0.728868	0.866495	0.862388	0.808839	0.894141	0.905301	0.892123
ERR1538716	0.887714	0.880369	0.763256	0.763391	0.763409	0.774383	0.778849	0.804532	0.78856	0.780539	0.767465	0.769423	0.837678	0.850419	0.794796	0.837133	0.870972	0.910554	0.858169	0.84581	0.8835	0.825897	0.811991	0.843605	0.844318	0.796246	0.851116	0.862156	0.750577	0.809147	0.810174	0.82987	0.8033	0.867131	0.842825	0.821093	0.780962	0.856197	0.744062	0.858969	0.839337	0.726024	0.744713	0.877957	0.849005	0.813123	0.903925	0.898078	0.899795
ERR1538717	0.897724	0.921548	0.807943	0.786101	0.790974	0.797614	0.792099	0.812364	0.808776	0.79793	0.807515	0.794261	0.900479	0.84401	0.826019	0.880049	0.905857	0.945873	0.864414	0.831181	0.845709	0.859228	0.819744	0.87207	0.789703	0.832001	0.808933	0.904593	0.795653	0.852791	0.838237	0.78554	0.812316	0.887598	0.835293	0.873533	0.797143	0.879847	0.81648	0.858387	0.859748	0.765058	0.73197	0.864908	0.863512	0.830084	0.899975	0.87067	0.88223
ERR1538718	0.875945	0.89517	0.79119	0.769241	0.751554	0.760736	0.757661	0.79196	0.775758	0.773308	0.77232	0.768252	0.870499	0.824512	0.792276	0.860712	0.890109	0.914145	0.841032	0.828272	0.808322	0.83507	0.795573	0.859383	0.781619	0.807322	0.772995	0.880674	0.768801	0.823403	0.813129	0.739779	0.790458	0.857979	0.817525	0.83969	0.789873	0.848661	0.798677	0.837416	0.838245	0.703095	0.753315	0.871852	0.861727	0.812345	0.885445	0.880989	0.885062
ERR1538719	0.901812	0.917764	0.798299	0.791061	0.819035	0.809679	0.821651	0.785663	0.795486	0.800788	0.814279	0.792491	0.904782	0.875341	0.834004	0.906857	0.90431	0.961082	0.88706	0.880269	0.916129	0.881941	0.842312	0.910618	0.884593	0.828878	0.903399	0.930998	0.805177	0.870557	0.868431	0.867878	0.834245	0.915542	0.857466	0.88684	0.837369	0.91611	0.816234	0.887019	0.886883	0.760613	0.757137	0.887518	0.881164	0.834604	0.929863	0.890835	0.896731
ERR1538720	0.909938	0.932246	0.825567	0.790957	0.787761	0.781685	0.814134	0.816203	0.803773	0.801096	0.805362	0.795825	0.917865	0.877477	0.847646	0.903539	0.923952	0.951888	0.877051	0.876234	0.881357	0.867768	0.843523	0.903886	0.875943	0.8395	0.881499	0.919448	0.825026	0.866308	0.865349	0.848624	0.804976	0.906266	0.880299	0.864724	0.828297	0.90716	0.83655	0.862192	0.873508	0.729123	0.750017	0.874508	0.860376	0.829403	0.9154	0.90171	0.888818
ERR1538722	0.891589	0.920019	0.835089	0.797897	0.806063	0.797008	0.7909	0.801019	0.789154	0.799278	0.823101	0.80017	0.898517	0.844239	0.834304	0.882809	0.917532	0.951717	0.85139	0.854883	0.849223	0.869378	0.812274	0.895163	0.809694	0.834404	0.819557	0.887132	0.789835	0.862519	0.845024	0.80421	0.82317	0.874488	0.855448	0.851454	0.826418	0.874281	0.81892	0.846757	0.869316	0.72957	0.786185	0.86854	0.860459	0.820834	0.89574	0.879665	0.879411
ERR1538723	0.888623	0.897053	0.837226	0.782545	0.779133	0.797743	0.808146	0.77266	0.794347	0.791395	0.796461	0.783489	0.875957	0.82616	0.800802	0.872338	0.890115	0.953476	0.833196	0.839665	0.895257	0.859279	0.798489	0.887459	0.851491	0.823869	0.860442	0.881096	0.764237	0.848585	0.835518	0.837343	0.788213	0.868921	0.823206	0.872027	0.80556	0.865852	0.789094	0.844915	0.860023	0.728916	0.713653	0.855511	0.848258	0.80252	0.911422	0.882205	0.892312
ERR1538724	0.893577	0.857871	0.832251	0.834912	0.861169	0.856985	0.880622	0.859803	0.851787	0.855558	0.850924	0.833025	0.840934	0.907415	0.860266	0.893359	0.869305	0.908473	0.933392	0.914217	0.86242	0.83001	0.849765	0.815427	0.896346	0.853051	0.928589	0.896494	0.834747	0.84859	0.84635	0.864479	0.816671	0.910482	0.908126	0.848544	0.82402	0.910321	0.807619	0.903785	0.870852	0.751418	0.83857	0.903593	0.917798	0.883159	0.943785	0.909349	0.905773
ERR1538725	0.866932	0.900677	0.820541	0.783155	0.763476	0.774817	0.79798	0.777627	0.802467	0.793437	0.792404	0.774674	0.858927	0.828847	0.779863	0.85479	0.883377	0.927799	0.834637	0.831347	0.863153	0.834428	0.780568	0.862199	0.831365	0.79749	0.842159	0.881509	0.763022	0.824172	0.820552	0.806143	0.760244	0.86955	0.832665	0.84699	0.789213	0.853095	0.781655	0.84782	0.838925	0.733466	0.716053	0.866329	0.854183	0.803474	0.882953	0.873011	0.88199
ERR1538726	0.872777	0.904632	0.822891	0.798899	0.773952	0.793354	0.788757	0.7758	0.802704	0.797172	0.807888	0.797075	0.866426	0.824238	0.790781	0.861684	0.89	0.93122	0.842862	0.838716	0.809169	0.842252	0.793833	0.86855	0.788425	0.804293	0.793322	0.886487	0.76408	0.831962	0.828686	0.765488	0.772192	0.87514	0.839676	0.877845	0.798004	0.860817	0.804773	0.864542	0.845435	0.772152	0.732953	0.871124	0.850488	0.811116	0.869276	0.857665	0.869725
ERR1538728	0.88883	0.919797	0.831848	0.800029	0.817512	0.805187	0.795443	0.82222	0.814453	0.812667	0.816362	0.795011	0.890132	0.855048	0.81286	0.893087	0.910077	0.949818	0.876232	0.867205	0.834033	0.875917	0.828066	0.892432	0.819064	0.823008	0.828918	0.913714	0.785152	0.851036	0.85669	0.790925	0.811889	0.903191	0.857678	0.873197	0.828973	0.894262	0.815307	0.881201	0.874892	0.737643	0.737824	0.879463	0.875025	0.833372	0.889282	0.85712	0.872833
ERR1538730	0.889119	0.905737	0.781313	0.786508	0.770532	0.791991	0.805649	0.785736	0.794469	0.791851	0.795451	0.786826	0.871898	0.826375	0.813638	0.875618	0.883816	0.939925	0.842539	0.847791	0.829542	0.864199	0.798157	0.874342	0.846273	0.832684	0.855587	0.872332	0.774181	0.828844	0.830525	0.812506	0.771054	0.862034	0.827226	0.873551	0.812106	0.869939	0.788129	0.850848	0.851487	0.717691	0.748062	0.863766	0.847527	0.806242	0.892846	0.898703	0.891183
ERR1538731	0.886993	0.913406	0.779	0.777991	0.777559	0.776719	0.776683	0.776265	0.774321	0.78328	0.796743	0.777927	0.881189	0.860875	0.823417	0.878621	0.906473	0.941279	0.869323	0.85356	0.799052	0.865353	0.803605	0.885766	0.815311	0.829134	0.815655	0.883618	0.816836	0.835048	0.848893	0.792345	0.797993	0.880193	0.858111	0.866201	0.823359	0.883288	0.804584	0.864332	0.850057	0.729562	0.769169	0.862363	0.856099	0.807331	0.864545	0.882616	0.871273
ERR1538734	0.900864	0.903822	0.789797	0.776899	0.796148	0.803209	0.805534	0.788072	0.806654	0.805268	0.799074	0.804428	0.875473	0.855479	0.821198	0.890854	0.900039	0.953733	0.870795	0.866781	0.833455	0.875773	0.828997	0.88379	0.816298	0.847528	0.817026	0.906869	0.814958	0.854501	0.852967	0.805206	0.794881	0.896844	0.852282	0.883474	0.825891	0.883213	0.789569	0.869867	0.866505	0.754386	0.751289	0.858861	0.855494	0.818064	0.885911	0.869032	0.871495
ERR1538735	0.867005	0.898427	0.822075	0.796479	0.777777	0.79265	0.802655	0.798724	0.807203	0.805267	0.814965	0.796117	0.876886	0.812912	0.782706	0.877428	0.882944	0.932785	0.833911	0.828878	0.870663	0.845798	0.793706	0.856506	0.835999	0.821528	0.853972	0.877801	0.725651	0.825245	0.810641	0.824906	0.78062	0.861888	0.835189	0.838647	0.792419	0.854584	0.808713	0.857334	0.849344	0.72252	0.728575	0.869211	0.864968	0.822229	0.901523	0.872808	0.882815
ERR1538736	0.886988	0.918158	0.837386	0.804599	0.803579	0.814099	0.811502	0.81232	0.820159	0.820986	0.823421	0.813686	0.870837	0.848235	0.812453	0.893119	0.908111	0.947944	0.869538	0.865368	0.81315	0.873135	0.829929	0.890517	0.82091	0.821081	0.826866	0.908181	0.783059	0.850371	0.8557	0.81016	0.794998	0.898636	0.866826	0.872066	0.82983	0.882879	0.81112	0.879502	0.873202	0.756346	0.719484	0.871439	0.857634	0.830983	0.876036	0.858846	0.861399
ERR1538737	0.892149	0.863042	0.727267	0.775697	0.785946	0.791402	0.805945	0.755239	0.781784	0.780281	0.785008	0.772115	0.836427	0.861222	0.800941	0.871863	0.842938	0.895849	0.860757	0.845252	0.834373	0.835614	0.844243	0.819999	0.858237	0.837535	0.855669	0.864977	0.793469	0.816883	0.815757	0.822414	0.79335	0.886434	0.846925	0.852924	0.803006	0.882431	0.767825	0.864303	0.826115	0.733552	0.769942	0.865054	0.864167	0.823383	0.886012	0.892601	0.886233
ERR1538738	0.896815	0.898477	0.772897	0.785324	0.790401	0.800345	0.795635	0.799603	0.797389	0.795508	0.801609	0.799309	0.886108	0.85102	0.82468	0.881483	0.913497	0.943611	0.879649	0.843987	0.847793	0.869767	0.825417	0.867604	0.79338	0.840523	0.816877	0.905865	0.822103	0.868705	0.858089	0.783587	0.812748	0.890936	0.832987	0.854657	0.799361	0.882472	0.807384	0.836534	0.876476	0.779302	0.797053	0.885484	0.864771	0.817789	0.890035	0.887049	0.886924
ERR1538739	0.897645	0.921389	0.832071	0.813705	0.815713	0.820393	0.8123	0.824153	0.806141	0.821574	0.835905	0.813621	0.897122	0.850397	0.830766	0.896201	0.919232	0.956215	0.880376	0.870465	0.817595	0.854955	0.806763	0.901781	0.824824	0.825479	0.824684	0.916123	0.816091	0.862194	0.873666	0.787328	0.808972	0.892512	0.841658	0.884482	0.815038	0.870239	0.818288	0.855452	0.878299	0.77839	0.761023	0.882928	0.867106	0.824509	0.90164	0.854638	0.870245
ERR1538740	0.885859	0.91084	0.815925	0.774821	0.792223	0.786277	0.79699	0.793326	0.801964	0.793505	0.798524	0.771094	0.860244	0.814442	0.80677	0.868026	0.904531	0.940963	0.832876	0.838768	0.874099	0.859283	0.80551	0.872044	0.846796	0.824484	0.857524	0.876397	0.763182	0.845823	0.830838	0.822206	0.778361	0.865278	0.829843	0.867936	0.807909	0.861816	0.800084	0.854377	0.854332	0.678192	0.732663	0.867381	0.857779	0.798849	0.892695	0.897449	0.889929
ERR1538741	0.909011	0.936236	0.859075	0.805294	0.830604	0.815911	0.808499	0.835253	0.829677	0.824128	0.823618	0.811991	0.89839	0.865604	0.825125	0.900003	0.936933	0.95502	0.873707	0.858845	0.82511	0.875118	0.840035	0.884039	0.80455	0.820924	0.835579	0.920719	0.820924	0.878667	0.878704	0.813705	0.794071	0.894519	0.877042	0.881457	0.804417	0.897095	0.831179	0.889275	0.895577	0.702535	0.740428	0.888322	0.882485	0.834653	0.888067	0.870366	0.855853
ERR1538742	0.89382	0.920916	0.797908	0.793351	0.787452	0.795333	0.775529	0.800937	0.786466	0.783757	0.802589	0.788292	0.898903	0.850411	0.812393	0.881826	0.906472	0.940089	0.868749	0.847272	0.797904	0.862489	0.80371	0.882137	0.810801	0.83008	0.802008	0.89217	0.802711	0.831342	0.833326	0.768472	0.796606	0.875265	0.847585	0.885629	0.805968	0.87894	0.82049	0.86775	0.849838	0.738264	0.728182	0.861475	0.85365	0.817151	0.889021	0.874788	0.87452
ERR1538743	0.910238	0.920348	0.819913	0.787508	0.781947	0.795937	0.812615	0.777901	0.79958	0.789994	0.802931	0.782228	0.899366	0.856083	0.819409	0.890712	0.896165	0.955762	0.866339	0.857668	0.881733	0.859488	0.827468	0.890852	0.862164	0.833366	0.866641	0.916984	0.80936	0.860301	0.850728	0.832388	0.785684	0.899447	0.825158	0.888203	0.799769	0.893712	0.815911	0.860083	0.870872	0.73123	0.682616	0.853671	0.858917	0.808584	0.919433	0.894828	0.890538
ERR1538744	0.885046	0.903335	0.809988	0.796193	0.795605	0.804481	0.799864	0.79369	0.804727	0.794444	0.814137	0.789448	0.854184	0.855559	0.802483	0.864737	0.888119	0.933536	0.864984	0.840315	0.891387	0.846581	0.817111	0.847267	0.840852	0.798642	0.874744	0.891141	0.766345	0.826303	0.829464	0.856382	0.794587	0.880232	0.870067	0.875884	0.774827	0.884422	0.821648	0.883567	0.849248	0.742361	0.702649	0.87348	0.867274	0.821801	0.908355	0.877757	0.889738
ERR1538745	0.88744	0.916142	0.814961	0.784117	0.771045	0.782668	0.804435	0.776206	0.807816	0.793419	0.798448	0.773423	0.867929	0.851516	0.80165	0.879543	0.910226	0.952942	0.860462	0.84382	0.877939	0.857665	0.805208	0.860504	0.830248	0.829281	0.864199	0.903391	0.798083	0.843895	0.837003	0.849381	0.764563	0.891825	0.854615	0.870616	0.775467	0.879272	0.805582	0.868802	0.859873	0.735271	0.686102	0.85819	0.850776	0.811137	0.896644	0.880617	0.878488
ERR1538746	0.881655	0.85393	0.779384	0.818809	0.812511	0.836206	0.824161	0.782596	0.801228	0.800966	0.834774	0.813918	0.797421	0.851987	0.778798	0.82597	0.807477	0.8911	0.835758	0.843468	0.860783	0.806806	0.786526	0.827106	0.856515	0.759696	0.862752	0.848561	0.736137	0.754075	0.79782	0.836392	0.807682	0.850299	0.837731	0.839966	0.773109	0.871256	0.771166	0.860093	0.812205	0.793664	0.7748	0.893702	0.879462	0.825959	0.916949	0.867669	0.903359
ERR1538747	0.89709	0.92081	0.851584	0.820393	0.814121	0.823623	0.809563	0.816743	0.831971	0.82336	0.842564	0.815073	0.894768	0.872479	0.810811	0.897389	0.907384	0.951488	0.867862	0.869307	0.815709	0.864663	0.826452	0.89658	0.817688	0.807528	0.828226	0.918911	0.799116	0.852006	0.854229	0.798543	0.788944	0.907762	0.871096	0.872559	0.816624	0.899158	0.824444	0.884077	0.877327	0.757556	0.712521	0.875065	0.866945	0.820299	0.87908	0.83756	0.845223
ERR1538748	0.940304	0.962031	0.892216	0.814187	0.832112	0.81252	0.817254	0.848562	0.83341	0.824296	0.800812	0.81567	0.894874	0.909524	0.811343	0.885821	0.914585	0.954245	0.862919	0.905959	0.844377	0.913256	0.865737	0.931707	0.823856	0.875284	0.811963	0.905702	0.864323	0.866869	0.884396	0.854772	0.84208	0.90792	0.873256	0.845503	0.856074	0.880548	0.856209	0.860684	0.907553	0.775494	0.81545	0.876763	0.848695	0.825447	0.891475	0.864281	0.879606
ERR1538749	0.875625	0.911251	0.831628	0.814692	0.802077	0.811654	0.801229	0.804173	0.818154	0.817042	0.829581	0.802342	0.874063	0.8504	0.78749	0.879439	0.898	0.943351	0.859605	0.851708	0.809836	0.860188	0.808344	0.879052	0.79869	0.801447	0.806892	0.904076	0.771813	0.83461	0.841105	0.788497	0.786665	0.893406	0.853696	0.857544	0.811367	0.879143	0.78954	0.868375	0.861519	0.750757	0.695455	0.87183	0.876565	0.841859	0.87477	0.860786	0.857797
ERR1538750	0.889169	0.920018	0.819355	0.796614	0.782041	0.798949	0.785758	0.801552	0.803771	0.803954	0.805645	0.786367	0.881166	0.846217	0.804166	0.873964	0.909584	0.949982	0.855961	0.843096	0.799204	0.860014	0.785677	0.879997	0.791201	0.82356	0.793074	0.887444	0.796356	0.824945	0.838955	0.767902	0.795467	0.876162	0.845125	0.873597	0.805395	0.873116	0.781375	0.858992	0.852601	0.748849	0.738918	0.86528	0.857987	0.81617	0.888132	0.856483	0.871813
ERR1538751	0.889718	0.92214	0.838206	0.791092	0.763678	0.787792	0.765495	0.799601	0.804995	0.787097	0.804758	0.784658	0.893588	0.856498	0.789485	0.882127	0.906922	0.947388	0.854123	0.855461	0.81625	0.846163	0.809704	0.888611	0.803716	0.806031	0.809843	0.905348	0.762854	0.849828	0.84508	0.788739	0.77269	0.89581	0.868985	0.878885	0.804335	0.862528	0.799279	0.881869	0.861118	0.728072	0.662027	0.862706	0.841233	0.798783	0.878313	0.845491	0.846402
ERR1538752	0.927895	0.954646	0.891868	0.853999	0.836156	0.856514	0.873942	0.848203	0.865432	0.866901	0.850157	0.858866	0.865725	0.905566	0.786405	0.916839	0.905569	0.946583	0.855788	0.908197	0.88438	0.913274	0.894668	0.924685	0.90266	0.893879	0.867425	0.902226	0.856816	0.88016	0.876722	0.90201	0.833728	0.938437	0.882347	0.844828	0.880983	0.876805	0.847798	0.864422	0.907348	0.827947	0.837122	0.879929	0.874541	0.840978	0.899061	0.868989	0.881757
ERR1538753	0.876101	0.915114	0.86591	0.825407	0.814155	0.817668	0.830647	0.815094	0.829771	0.829344	0.846317	0.815022	0.86813	0.835981	0.784685	0.880087	0.925035	0.946311	0.881189	0.851397	0.881432	0.86015	0.804998	0.87967	0.856964	0.80502	0.870352	0.915779	0.77604	0.851977	0.862294	0.837602	0.783861	0.893122	0.843443	0.823691	0.808471	0.879861	0.836391	0.842261	0.878658	0.746939	0.676295	0.8812	0.873238	0.836999	0.891913	0.890258	0.87376
ERR1538754	0.882153	0.911109	0.834504	0.809853	0.799487	0.806854	0.796174	0.79635	0.81788	0.816662	0.829636	0.802425	0.882104	0.840781	0.794442	0.878695	0.896209	0.937814	0.862564	0.852293	0.797865	0.858737	0.813316	0.878345	0.795565	0.804451	0.809785	0.908825	0.766044	0.834678	0.842077	0.776683	0.782357	0.889436	0.840844	0.856253	0.810892	0.886698	0.82102	0.866793	0.860231	0.739985	0.659895	0.860893	0.859064	0.821245	0.867713	0.846677	0.852103
ERR1538755	0.899665	0.906122	0.751615	0.783529	0.778157	0.806362	0.806523	0.770954	0.778071	0.780185	0.80011	0.788126	0.895267	0.856374	0.825827	0.87466	0.883081	0.93636	0.850865	0.847409	0.830707	0.853921	0.804814	0.881908	0.856131	0.831028	0.863162	0.892776	0.819749	0.837555	0.83779	0.808832	0.777367	0.875337	0.841511	0.894704	0.816753	0.884122	0.81669	0.859083	0.847314	0.764094	0.715932	0.864046	0.850073	0.80331	0.899108	0.893534	0.886615
ERR1538756	0.867862	0.888526	0.814644	0.810746	0.773856	0.811482	0.798217	0.774734	0.796517	0.795187	0.832066	0.801768	0.845271	0.809034	0.767386	0.84603	0.896828	0.922082	0.810921	0.816007	0.856837	0.833362	0.765097	0.842273	0.806394	0.795268	0.813159	0.867473	0.751019	0.80916	0.801311	0.795676	0.763639	0.852132	0.835428	0.834768	0.768304	0.83432	0.778497	0.81907	0.831218	0.742167	0.730742	0.863922	0.867294	0.810365	0.886232	0.915473	0.884539
ERR1538757	0.892109	0.900654	0.830105	0.821806	0.805623	0.814329	0.838126	0.821019	0.825879	0.830496	0.825212	0.817113	0.851692	0.846354	0.815728	0.856817	0.906269	0.92552	0.886166	0.856917	0.898869	0.833649	0.815829	0.861834	0.864111	0.797762	0.873334	0.89673	0.759509	0.842626	0.842282	0.839371	0.797444	0.876514	0.852128	0.847054	0.78964	0.885398	0.77478	0.876328	0.850296	0.768053	0.73276	0.887436	0.86168	0.834544	0.915996	0.889298	0.89739
ERR1538758	0.882372	0.91489	0.846282	0.784206	0.779105	0.774049	0.77389	0.792278	0.798735	0.79043	0.799197	0.773402	0.863695	0.828345	0.792372	0.874156	0.903335	0.94667	0.835491	0.845542	0.822344	0.853453	0.803626	0.872216	0.78676	0.809789	0.791787	0.882653	0.762088	0.83101	0.838128	0.777881	0.782185	0.870606	0.850069	0.866403	0.798492	0.867948	0.804197	0.864324	0.851998	0.675181	0.716515	0.863051	0.870003	0.828133	0.882224	0.870744	0.866289
ERR1538759	0.882845	0.91214	0.859295	0.818132	0.800185	0.811272	0.822543	0.802824	0.812989	0.817461	0.830992	0.802946	0.866958	0.841896	0.786195	0.868348	0.921325	0.948579	0.86906	0.847869	0.845002	0.842171	0.757582	0.875982	0.846121	0.814521	0.849614	0.902532	0.80244	0.832754	0.852284	0.822102	0.764577	0.871457	0.840284	0.859144	0.788362	0.85971	0.809139	0.861146	0.861507	0.733351	0.681587	0.871119	0.853616	0.812699	0.899499	0.865257	0.880561
ERR1538760	0.929391	0.960762	0.903898	0.84169	0.851513	0.84982	0.858228	0.842905	0.858965	0.855804	0.833346	0.839506	0.849006	0.90192	0.747855	0.869351	0.921604	0.946528	0.862913	0.897813	0.856441	0.91036	0.848308	0.923029	0.859403	0.849183	0.851966	0.924995	0.849626	0.853823	0.894058	0.898144	0.795017	0.900239	0.858846	0.839241	0.837864	0.859402	0.871902	0.875085	0.922212	0.756932	0.696934	0.880132	0.853053	0.82469	0.881799	0.87852	0.866512
ERR1538761	0.888308	0.918862	0.877408	0.829108	0.831357	0.833044	0.845386	0.828544	0.843948	0.843027	0.851925	0.828694	0.886036	0.859169	0.804634	0.899199	0.943294	0.95124	0.876141	0.870412	0.889993	0.860491	0.814732	0.887206	0.865071	0.801563	0.877007	0.94138	0.800008	0.857018	0.868367	0.857074	0.802444	0.900933	0.874827	0.864154	0.800384	0.895183	0.842571	0.88644	0.884861	0.760524	0.709676	0.903976	0.880976	0.832201	0.920744	0.873125	0.883864
ERR1538762	0.934334	0.961805	0.887384	0.837635	0.80146	0.834831	0.823972	0.849821	0.828473	0.820328	0.830725	0.844941	0.889924	0.85517	0.780608	0.830759	0.906048	0.911898	0.764667	0.888733	0.848963	0.896004	0.839724	0.894174	0.849679	0.821048	0.835177	0.872726	0.835296	0.841838	0.833332	0.881939	0.831259	0.857488	0.833099	0.852513	0.796893	0.846204	0.834326	0.847221	0.871793	0.808702	0.802901	0.863869	0.826874	0.777898	0.903554	0.847918	0.874902
ERR1538763	0.893425	0.92111	0.852967	0.80438	0.793527	0.80571	0.803398	0.802408	0.826643	0.820555	0.807142	0.802959	0.883876	0.844874	0.802926	0.875591	0.905366	0.947277	0.856786	0.844404	0.800888	0.863562	0.809998	0.882218	0.798151	0.814503	0.797835	0.899413	0.784229	0.838639	0.839723	0.783537	0.760777	0.888009	0.839876	0.867028	0.807265	0.874882	0.805475	0.860828	0.850899	0.72636	0.707196	0.855542	0.848376	0.809208	0.869532	0.84913	0.853948
ERR1538764	0.882045	0.916494	0.852984	0.813552	0.799186	0.805549	0.821576	0.8062	0.823099	0.817352	0.834407	0.803865	0.875933	0.844295	0.796448	0.886263	0.904814	0.949102	0.867147	0.865431	0.887982	0.867302	0.814701	0.885711	0.86359	0.822144	0.876735	0.902953	0.774487	0.84038	0.847492	0.845537	0.795542	0.898053	0.848092	0.832721	0.81704	0.886776	0.826329	0.846794	0.873912	0.759567	0.698515	0.871129	0.863064	0.824677	0.897546	0.873471	0.879709
ERR1538765	0.901388	0.923825	0.829197	0.790622	0.794675	0.806709	0.810139	0.814297	0.815915	0.809809	0.817774	0.798156	0.882372	0.827727	0.810151	0.882019	0.912606	0.953694	0.833146	0.856393	0.901918	0.858622	0.813448	0.888012	0.847819	0.825351	0.862068	0.88951	0.783321	0.847424	0.842692	0.821452	0.801818	0.877869	0.839896	0.878111	0.80458	0.876888	0.810069	0.865513	0.877909	0.733289	0.750309	0.8742	0.866352	0.815396	0.917213	0.870095	0.882786
ERR1538766	0.892709	0.891021	0.74324	0.79776	0.784465	0.795145	0.781689	0.803047	0.789537	0.793644	0.812792	0.791715	0.848761	0.855547	0.8113	0.840336	0.891167	0.908004	0.877601	0.835096	0.797137	0.825385	0.815	0.83079	0.791492	0.817918	0.815863	0.867413	0.78032	0.818114	0.830671	0.766842	0.801348	0.841867	0.857672	0.791536	0.789216	0.863045	0.817037	0.820148	0.833081	0.777472	0.714099	0.877479	0.840804	0.822441	0.876669	0.891843	0.879878
ERR1538767	0.870933	0.912666	0.863492	0.816985	0.798442	0.811604	0.833364	0.799673	0.831816	0.830404	0.824348	0.811306	0.870837	0.812929	0.78975	0.871771	0.937558	0.945393	0.860624	0.85355	0.87576	0.84084	0.783779	0.868553	0.839116	0.815133	0.846972	0.918084	0.773001	0.846878	0.84474	0.815617	0.767059	0.877881	0.837349	0.850822	0.784523	0.863878	0.799273	0.86368	0.865674	0.734172	0.688578	0.881034	0.870766	0.829254	0.90726	0.899167	0.885826
ERR1538768	0.877288	0.91358	0.83558	0.807529	0.794856	0.809956	0.82551	0.796968	0.823878	0.813876	0.817481	0.80116	0.866408	0.837516	0.78673	0.883664	0.900565	0.947103	0.861012	0.852721	0.882768	0.86153	0.806714	0.880891	0.858229	0.806707	0.871611	0.906343	0.743352	0.83376	0.841793	0.839069	0.785889	0.894155	0.842071	0.858778	0.809986	0.881268	0.79445	0.86971	0.862677	0.749056	0.679204	0.873078	0.869188	0.842237	0.903534	0.891251	0.883664
ERR1538769	0.879142	0.913431	0.853507	0.820934	0.807266	0.823502	0.82231	0.805036	0.821572	0.82356	0.830918	0.801633	0.852023	0.854102	0.790738	0.845019	0.891508	0.943638	0.847635	0.808531	0.871473	0.845217	0.769909	0.864474	0.82343	0.814197	0.865399	0.878075	0.757259	0.819152	0.807081	0.823232	0.74625	0.863745	0.840487	0.846256	0.801663	0.839748	0.794372	0.831297	0.839831	0.697021	0.651102	0.846261	0.853161	0.803958	0.899687	0.888631	0.878378
ERR1538770	0.887465	0.914753	0.818083	0.79321	0.797384	0.792609	0.809256	0.807257	0.812422	0.803853	0.805246	0.790997	0.898768	0.841291	0.823978	0.889295	0.920544	0.949155	0.862139	0.866266	0.875792	0.864167	0.814727	0.8863	0.857115	0.832258	0.865956	0.910634	0.779179	0.849195	0.843926	0.803597	0.789929	0.891618	0.856645	0.871585	0.813317	0.885007	0.797097	0.877787	0.860117	0.718818	0.742563	0.867382	0.861769	0.814727	0.902793	0.891883	0.885165
ERR1538771	0.882441	0.92347	0.863818	0.823032	0.813278	0.821162	0.837191	0.817297	0.826698	0.834213	0.843311	0.814239	0.876759	0.8545	0.79296	0.891473	0.935792	0.950985	0.875475	0.863141	0.889382	0.848636	0.8057	0.886645	0.861591	0.793074	0.876408	0.935249	0.791078	0.856349	0.866959	0.855479	0.791966	0.900485	0.867834	0.862479	0.797663	0.888046	0.83921	0.879918	0.884385	0.751541	0.686732	0.898511	0.887334	0.84081	0.913228	0.886347	0.875736
ERR1538772	0.882367	0.915591	0.837634	0.814683	0.806656	0.807597	0.803988	0.813317	0.823895	0.818289	0.833731	0.802139	0.882365	0.846164	0.800538	0.886434	0.903331	0.946667	0.868151	0.859613	0.822335	0.864882	0.817715	0.880153	0.808391	0.81247	0.818187	0.908982	0.771156	0.842316	0.840035	0.787089	0.792509	0.897771	0.849667	0.862263	0.812475	0.886943	0.815874	0.874893	0.863258	0.762049	0.716499	0.87376	0.869396	0.828261	0.882219	0.842163	0.862314
ERR1538773	0.883816	0.905849	0.840379	0.790607	0.76164	0.782398	0.79351	0.775608	0.796043	0.795121	0.796968	0.776791	0.846291	0.831411	0.773919	0.849617	0.892992	0.92891	0.828477	0.818288	0.854188	0.845558	0.785141	0.85581	0.820719	0.802419	0.828981	0.869138	0.776727	0.823525	0.816406	0.821756	0.74856	0.865134	0.821048	0.819067	0.787328	0.844965	0.789803	0.808986	0.840287	0.700936	0.719195	0.849374	0.837906	0.779896	0.872893	0.884635	0.872678
ERR1538774	0.881149	0.914215	0.878372	0.839307	0.81472	0.839988	0.83003	0.809754	0.831745	0.828052	0.861878	0.8286	0.861888	0.849642	0.768525	0.880008	0.922831	0.947748	0.866984	0.85577	0.881575	0.843219	0.792501	0.87953	0.853704	0.785239	0.868833	0.928157	0.792158	0.847905	0.859965	0.847795	0.767777	0.894842	0.867186	0.885105	0.786485	0.879729	0.844072	0.882869	0.885748	0.761479	0.63552	0.887949	0.864291	0.812211	0.903201	0.839378	0.864382
ERR1538775	0.888883	0.901861	0.848447	0.792959	0.808153	0.819548	0.791864	0.814458	0.811503	0.800344	0.819504	0.817648	0.89261	0.86756	0.78765	0.893432	0.901413	0.946955	0.883135	0.865913	0.832326	0.851923	0.817699	0.892726	0.814643	0.804509	0.819137	0.928796	0.779421	0.864022	0.869688	0.80358	0.802731	0.905924	0.856141	0.874686	0.810662	0.869208	0.822031	0.880266	0.887633	0.756166	0.682326	0.885203	0.85469	0.812025	0.890616	0.839698	0.855385
ERR1538776	0.87759	0.916681	0.858595	0.818714	0.793967	0.803908	0.824561	0.799383	0.823625	0.824388	0.82689	0.801639	0.866601	0.837747	0.783162	0.868041	0.927069	0.948459	0.868743	0.847548	0.883204	0.844131	0.788222	0.875702	0.8458	0.814118	0.855203	0.91305	0.79894	0.853287	0.851997	0.839312	0.763995	0.882643	0.845466	0.85883	0.791526	0.86627	0.782623	0.860875	0.871835	0.732749	0.671888	0.87533	0.854043	0.812351	0.901915	0.867038	0.881907
ERR1538777	0.901666	0.880098	0.741172	0.787639	0.763364	0.798537	0.781838	0.785036	0.789929	0.783859	0.803899	0.780115	0.839504	0.853954	0.787728	0.829405	0.863315	0.894167	0.842893	0.823207	0.843018	0.815078	0.801779	0.820159	0.818224	0.771547	0.848261	0.852534	0.744123	0.787288	0.802081	0.818432	0.791137	0.850034	0.84887	0.834866	0.748637	0.854511	0.761003	0.861345	0.817446	0.759914	0.697282	0.872033	0.845798	0.810921	0.898307	0.891362	0.883091
ERR1538778	0.880845	0.912377	0.893227	0.831862	0.841672	0.844745	0.869971	0.837936	0.868741	0.869744	0.857893	0.834451	0.872622	0.863923	0.822375	0.937303	0.946607	0.949541	0.877333	0.867476	0.86041	0.855162	0.849332	0.879677	0.894198	0.858302	0.904118	0.92296	0.778933	0.889749	0.859716	0.847247	0.765479	0.915678	0.899291	0.853494	0.854501	0.886988	0.829982	0.884919	0.878516	0.701797	0.728971	0.891621	0.894562	0.846593	0.911907	0.899482	0.868652
ERR1538779	0.880977	0.915239	0.855513	0.819106	0.821279	0.825293	0.833388	0.814435	0.830458	0.833643	0.829926	0.818831	0.866827	0.853391	0.77622	0.873437	0.918795	0.940503	0.874322	0.844988	0.852801	0.863636	0.804326	0.873192	0.848	0.79471	0.860997	0.917434	0.794794	0.845518	0.856564	0.836214	0.756219	0.887363	0.84998	0.850697	0.801906	0.872363	0.832275	0.865429	0.873202	0.720566	0.665279	0.871226	0.850038	0.805828	0.875244	0.850537	0.85754
ERR1538780	0.939419	0.971426	0.919109	0.851071	0.846893	0.849976	0.87363	0.85666	0.873777	0.873686	0.847369	0.83705	0.871986	0.888178	0.770967	0.908152	0.944152	0.953368	0.826091	0.889023	0.889609	0.896182	0.881821	0.930216	0.886249	0.91101	0.832735	0.922383	0.880634	0.905515	0.88183	0.884646	0.81964	0.928827	0.846827	0.8473	0.878781	0.8447	0.836124	0.861334	0.920955	0.769023	0.837933	0.893578	0.882334	0.836128	0.924945	0.890625	0.884195
ERR1538781	0.872679	0.913715	0.86402	0.81568	0.802026	0.818278	0.820446	0.795674	0.817114	0.819946	0.833385	0.799271	0.859823	0.820772	0.775742	0.852145	0.923796	0.946201	0.852299	0.816554	0.877726	0.841166	0.772773	0.870433	0.830637	0.798082	0.843112	0.901594	0.783336	0.84746	0.838212	0.823096	0.75846	0.869282	0.82315	0.852926	0.789258	0.848114	0.819404	0.840538	0.864119	0.710464	0.652136	0.867598	0.845893	0.794757	0.897638	0.860021	0.877291
ERR1538782	0.883964	0.916823	0.840762	0.840009	0.829235	0.835286	0.823545	0.841006	0.845255	0.843432	0.857776	0.829784	0.897053	0.871809	0.8326	0.899674	0.915926	0.944803	0.879975	0.879232	0.807685	0.858469	0.817508	0.88297	0.796051	0.831435	0.84013	0.923114	0.760591	0.83484	0.841746	0.769054	0.805392	0.898054	0.885712	0.859664	0.825059	0.895883	0.792201	0.884665	0.870585	0.765645	0.730493	0.888999	0.892915	0.848844	0.90186	0.877078	0.866427
ERR1538783	0.931034	0.962593	0.907375	0.848838	0.848009	0.850638	0.855962	0.886532	0.857843	0.854641	0.845231	0.861906	0.867642	0.902514	0.778782	0.835936	0.91371	0.906504	0.835908	0.89901	0.8414	0.899199	0.850517	0.894589	0.86591	0.827236	0.883206	0.8995	0.850251	0.856071	0.872611	0.899381	0.820356	0.874358	0.858802	0.804355	0.824889	0.86034	0.846396	0.848558	0.89893	0.775749	0.749038	0.882549	0.829645	0.790361	0.892873	0.824295	0.863785
ERR1538784	0.940646	0.970384	0.90336	0.853811	0.858786	0.865836	0.866033	0.874331	0.867875	0.86559	0.849088	0.851483	0.865953	0.904577	0.800268	0.856703	0.925869	0.950494	0.868012	0.87983	0.892321	0.896237	0.836696	0.929394	0.848373	0.889359	0.874579	0.914821	0.84755	0.866522	0.887688	0.872878	0.81859	0.889531	0.853637	0.857273	0.867774	0.849874	0.870612	0.857763	0.920869	0.76396	0.747498	0.883702	0.859596	0.817838	0.919834	0.887896	0.889045
ERR1538785	0.926329	0.959259	0.903451	0.867396	0.849668	0.864842	0.857325	0.847275	0.859215	0.855993	0.858023	0.855925	0.839828	0.897432	0.734026	0.862762	0.917491	0.943799	0.855658	0.893457	0.870665	0.910227	0.8414	0.91946	0.853291	0.842457	0.844876	0.921869	0.842421	0.847261	0.893365	0.893671	0.811028	0.895924	0.867263	0.869326	0.833425	0.851134	0.879842	0.883465	0.919269	0.79965	0.707516	0.888609	0.847392	0.8185	0.8943	0.848396	0.880971
ERR1538786	0.854769	0.901511	0.867896	0.843595	0.829219	0.840763	0.849953	0.823519	0.848494	0.846915	0.859322	0.829315	0.85376	0.857914	0.793387	0.8742	0.933395	0.936518	0.890586	0.84461	0.853872	0.843424	0.777031	0.85496	0.829952	0.834625	0.881825	0.925411	0.743905	0.822989	0.838509	0.821312	0.760539	0.873725	0.879389	0.827869	0.824533	0.865441	0.816394	0.864746	0.858385	0.718358	0.624757	0.887232	0.862853	0.81313	0.906159	0.869113	0.882106
ERR1538787	0.855845	0.831592	0.672661	0.814725	0.816424	0.853345	0.85428	0.785407	0.819877	0.832553	0.842429	0.839354	0.824211	0.83802	0.827839	0.854938	0.820975	0.870089	0.882902	0.863626	0.829666	0.832148	0.841416	0.793594	0.887114	0.856282	0.879736	0.842707	0.751501	0.795171	0.804465	0.800862	0.830715	0.854118	0.858573	0.829825	0.837519	0.833645	0.779002	0.86793	0.805202	0.797796	0.793999	0.88893	0.880329	0.879754	0.913178	0.932526	0.931457
ERR1538788	0.890982	0.849264	0.738041	0.80526	0.807565	0.831936	0.842117	0.808383	0.837942	0.829716	0.821341	0.818968	0.799185	0.886038	0.783711	0.864195	0.812669	0.884915	0.868818	0.85503	0.908504	0.809356	0.861641	0.808164	0.883543	0.832153	0.880326	0.865995	0.743178	0.81136	0.791702	0.843322	0.821797	0.899794	0.863019	0.817565	0.818663	0.861562	0.76032	0.860825	0.818788	0.794752	0.76854	0.897071	0.90059	0.868509	0.936606	0.911513	0.92023
ERR1538789	0.906523	0.882407	0.74465	0.787694	0.784757	0.806692	0.801571	0.76519	0.768898	0.77827	0.797585	0.787038	0.838625	0.862753	0.820586	0.840689	0.846505	0.908456	0.851275	0.828627	0.852827	0.826207	0.812374	0.835454	0.838003	0.797094	0.861401	0.861617	0.787395	0.793318	0.810802	0.843931	0.800363	0.857511	0.841335	0.862091	0.771064	0.883554	0.7766	0.855207	0.828864	0.770582	0.730761	0.867418	0.847017	0.807479	0.904941	0.899986	0.891704
ERR1538791	0.933437	0.967842	0.939146	0.894389	0.875789	0.895286	0.902446	0.884984	0.901473	0.903388	0.89354	0.885175	0.853992	0.940387	0.776562	0.930507	0.941421	0.945114	0.875609	0.922955	0.868504	0.90923	0.898778	0.926474	0.897084	0.908113	0.888402	0.942709	0.865959	0.897157	0.89525	0.895897	0.822751	0.944464	0.91831	0.867289	0.888984	0.862734	0.888436	0.90573	0.92914	0.81753	0.811986	0.907352	0.878079	0.838387	0.927963	0.854868	0.885939
ERR1538794	0.923338	0.960247	0.928874	0.892974	0.874092	0.888122	0.897439	0.875832	0.889876	0.894445	0.887956	0.881687	0.835781	0.930288	0.768085	0.920013	0.930315	0.934261	0.87092	0.907788	0.851665	0.897036	0.88736	0.915232	0.886075	0.920733	0.878839	0.933549	0.847545	0.8803	0.885139	0.884198	0.805772	0.935236	0.913135	0.860279	0.900057	0.856779	0.88282	0.895586	0.915924	0.802525	0.789023	0.899079	0.895737	0.854172	0.915923	0.884682	0.873854
ERR1538795	0.933111	0.968837	0.935423	0.889459	0.866059	0.88409	0.897667	0.877209	0.894094	0.894755	0.88456	0.879827	0.84049	0.936725	0.767289	0.918149	0.92753	0.947481	0.87363	0.907678	0.874608	0.899454	0.890144	0.929287	0.900596	0.919898	0.880713	0.932007	0.867062	0.895743	0.898532	0.899643	0.812706	0.946349	0.908747	0.872438	0.907158	0.851873	0.883447	0.891793	0.927073	0.803382	0.799438	0.899382	0.870955	0.830912	0.915235	0.840595	0.87577
ERR1538796	0.931951	0.964242	0.923154	0.880665	0.857673	0.877968	0.887354	0.862853	0.888302	0.880563	0.875582	0.867879	0.849149	0.939021	0.770311	0.928764	0.901172	0.943605	0.838834	0.916273	0.864591	0.906992	0.896518	0.924695	0.89488	0.928935	0.879844	0.918054	0.828569	0.863449	0.864995	0.893539	0.818068	0.943281	0.918344	0.869739	0.907697	0.858349	0.868507	0.900355	0.901808	0.813079	0.805492	0.886593	0.893719	0.85894	0.926089	0.898538	0.883355
ERR1538800	0.897803	0.92015	0.788508	0.789847	0.760645	0.790862	0.793603	0.797238	0.783794	0.779858	0.797198	0.790924	0.898313	0.852639	0.815376	0.876994	0.89337	0.927637	0.852417	0.828515	0.841225	0.852898	0.800603	0.869387	0.837506	0.817241	0.857564	0.880535	0.796325	0.832364	0.827388	0.830344	0.784779	0.869138	0.841767	0.854721	0.782469	0.872806	0.824608	0.839014	0.844899	0.772262	0.762119	0.866658	0.847269	0.809238	0.896495	0.896942	0.884627
ERR1538801	0.920281	0.932967	0.901234	0.882639	0.862529	0.879149	0.889012	0.8734	0.886985	0.884479	0.881172	0.879716	0.796175	0.920263	0.762161	0.868075	0.863663	0.893676	0.864484	0.892831	0.851382	0.842175	0.868198	0.881555	0.882828	0.873933	0.861246	0.892842	0.818594	0.85166	0.859438	0.835421	0.80159	0.901825	0.892428	0.829573	0.862796	0.832477	0.858025	0.882598	0.889069	0.795668	0.796232	0.882523	0.884011	0.845044	0.892097	0.864572	0.860759
ERR1538802	0.901974	0.872501	0.750742	0.777461	0.800694	0.794006	0.806836	0.785326	0.777789	0.785214	0.781504	0.788882	0.861673	0.858486	0.833594	0.843574	0.864327	0.903822	0.857712	0.854926	0.840596	0.835852	0.81304	0.846586	0.85055	0.821611	0.85642	0.858165	0.797683	0.805829	0.812107	0.815495	0.805096	0.850592	0.833739	0.779184	0.805339	0.875098	0.777721	0.795504	0.825934	0.732441	0.770209	0.864447	0.853886	0.80852	0.897494	0.915175	0.898545
ERR1538803	0.931826	0.967168	0.937509	0.897142	0.879716	0.892886	0.90139	0.882844	0.900396	0.898429	0.892164	0.8864	0.848737	0.938906	0.769782	0.928617	0.939661	0.943477	0.871858	0.916126	0.864259	0.906803	0.896328	0.924546	0.894694	0.928811	0.879605	0.941405	0.853649	0.88932	0.893027	0.89334	0.817673	0.943182	0.921517	0.869477	0.907552	0.857977	0.881671	0.903437	0.923232	0.812731	0.804938	0.905673	0.896164	0.861814	0.925931	0.898256	0.883138
ERR1538804	0.91487	0.928287	0.774659	0.782399	0.79078	0.790694	0.77921	0.79777	0.769536	0.774348	0.800222	0.777131	0.909142	0.875499	0.837529	0.896128	0.909315	0.95299	0.872722	0.848735	0.816633	0.875577	0.826982	0.88118	0.78352	0.838224	0.823075	0.909751	0.830511	0.846388	0.857502	0.794088	0.817556	0.893513	0.862914	0.911706	0.785829	0.902129	0.833028	0.866715	0.866359	0.7505	0.767536	0.867492	0.853734	0.819819	0.903397	0.878105	0.877227
[truncated: 1,635 more rows]
[truncated: 2,114 more columns]
