# Supplementary material for: Comparative genomic analysis reveals metabolic flexibility of Woesearchaeota
Source: Nat Commun. 2021 Sep 6;12:5281. doi: 10.1038/s41467-021-25565-9 (PMC8421398; doi:10.1038/s41467-021-25565-9)
Supplement: Supplementary file 11 — Source Data [file 41467_2021_25565_MOESM11_ESM.zip › Source data/Figure_2.fasta]

>YT3_932
LVPEISIGLVGHVDHGKTTLVKALSGVWTDTHSEEIKRGITIRLGYADAVFYKCEKKHSVKEKGKGKPLRKVSFVDAPGHESLMATMLSGATIMDGALLLIAANESCPQPQTREHLMALEISGIKNIVIVQNKIDIISEKEAIKNYKEIKEFIKGTSYENAPIIPISAQQNVNIDVLIEAIEKNLKTPKRDPIMFIARSFDINRPGSDYEKLVGGVLGGALKQGLLKLNQDIEIKPGIVIEEKGRKEYKEIITKIIGLKSGNLTVKEVGPGGTIGVLTSLDPAIVKSDSLAGNIVGLPGKLPPVWNDLKLETHLLERVVGVLGVEPIKINEILMLNINSAATVGVVVELFIRCKLKLPVCANPNSNVTISRRIGNRFRLIGYSIITPKKLKKKYSTPIHPWQAERIEEERSLFREYGFKNKKEIWKMDSILRNFLRQAKRLTATEQSEKEKIQLLDRLKRLGLLTETLIDDVLDISLKDLLERRLQTLVFRKGLARRVKQARQFIVHRHIMIGDNKITVPGYLVSKAEEVKITFFKSSLASADHPERKIEKKPKKKSEKKEN----------------------------------------------------------------------------------------------------------------------------------------------------------------------------------------------------------------------------------------------------------------------------------------------------------------------------------------------------------------------------------------------------------------------------------------------------------------------------------------------------------------------------------------------------------------DIAIWTEKYRPKAFKEVKGQDEIVKRVSSFVKQKNMPHLMFAGPAGVGKTTLALVIARELFGESWRQNILETNASDERGIDIIRHKVKDFARTKSIGDAPFKIIYLDECDALTKEAQQALRRTMENYTQTTRFILSCNYSSKIIDPIQSRCAVFRFKPLPKDEIFKIIDIIAKSEIDEKAKQALYIVSEGDCRRVENILQSSAAIAKNITEDIVFSLASVARPKEVKEFLELALNNKFIDARNKLLDVMLNYGLSGLDIIKQIQKEIWDLDIENRSKVNLIEKCGEIEFRMTEGSDEFVQLEALLSQVVLAGSSVDAELEEMLGRQRAKIKVVGTGGGGNNTINRITEVGIKGTESIAVNTDAQDLLYTNANSKILIGRETTQGMGAGSNPKLGEEAAKENEHEIKKSLVGSDMVFITCGLGGGTGTGSAPIIADIAKKMGCLTVGVVTLPFAMEGQVRYENAIIGLEKMEQIVDTLIVIPNDKLLELAPDLPLHTAFKVADEILTSAVKGIAELVTKAGLVNLDFADIKAVMRNGGVALIGVGESDTENRAAEAVEKAISNPLLEVDITGATGALINVAGGEDMTLDEARKVVEVISERLNDDAKIIWGAQIYKDLEGTIRTMLVITGVKSTQIFRKSDIEKELGIEFVDMKLKILTKEGNEKGSQDLPNQFNEPVRVDLIKRAVLSLQSIKRQRYGADPEAGIRASVILSKRRRKYRGMYGHGISRTPRKILSRSGTQFNWQGAFAPNTVGGRRAHPPKAEKEWEKKINKKERRKAIRSALAATINKNLVIERGHLIPDNYPFVLESDIESLDKTKQVLDLLKKFGFEKELERVEKTIRAGRGKLRGRKYRKKKGLLIVIKFGKAVRNIPGVEAINVNAINTELLAPGTIPGRMTLFTQAALERLEKEKLFMAISARITKGLPSGTKLATCDNSGAKIIKIFSGHKTVKGRIPAAGVGDLVMASVTSGRPDIRKQVVFAVIVRQRKEYRRPDGTRIKFEDNAAVVLKDEKGDPKGTIFKGAIAKEACDRWPGVAKLASIIVERWGIAHIYSSYNNTIIHITDITGTETIARTSGGQVVKADRLESSPTAAMVAAKKAAETALDKGINSIHVKIKAPGGHNGPNNPGPGAQAAVRALSRMGLKIGIIEDVTPIPHDGCRKKGGRRGRRVPQKARIKLASTDINKINQVCDYIKSIATKTGVDMRGPIPLPTKRLKVTTRKCPCGNGTATWERYEMRVHKRLVDLGIDERALRLVMRVPIPKGLNIEIEMIDMLNDPLSNALSKILNAEQVSKSECIIKPVSNTIKKVLKIMQEKKYLGGFDEINDGKNFIKLNLLGQINKCGAIKPRYPIKWDKFERFENRYLPAKDFGIILVSTNRGIMTHIEAKEKKLGGILVAYCYVKRIAVVDNTKLKDMDKKKQSLCPVNRSGKESKLLIDESLCICANAAPEAIHIINLPEELEQEPIHRYGKNEFQLFSLPIPIFGKVVGILGINGIGKSTAIKILAGILKPNLRKQLIDFFKGTEAQAFFEKVKTGEIKIAYKPQQVDLIPKTQKGKVKALLKKVNELDKIAKQLEIENILDNNIKDISGGELQRVAIAATVLKKANFYVFDEPTSYLDIKQRIKISRFIKSLADENTAVMVVEHDLIILDYMTDLIHIMYGKEGCYGIVSQPRTTRTAINVYLSGYLKEENMRFRNYPIKFEKRALVLLTSWQSIEKKLGKFNLKAKQGSVYKNEVVGILGENGIGKTSFVKILANVIKPDKGKIKKITVSYKPQYLSDDLVVNVLQEAYTNQIINPLNIKPLLDKKLNELSGGELQRVSIALCLSKKADLYLLDEPSAYLDVEQRLIISKIIRELMEISGKTALVVDHDLLFIDYLSQRLLVFEGIPAKQGQSNGPFQMEQGMNIFLKDLAITFRRDPESKRPRVNKQGSVKDREQKEKEKYYYIFWNTILNNLPEVTGPQQRRLSFKEKLKWTGIILVIFFVLGLIPLYGLGANALQQFEYLSLILGAKFGSIISLGIGPIVTASIVLQLLNGSGIVKFDLTSQEGKKRFQGVQKLLALLFIIFEALIYVFMGGLAPLLLVFQLFLGGILILFMDEVISKWGFGSGISLFIAAGVSESIFIRALSPLIATGAIPALFQSLSAGDPITAALMIAAVLSTIFVFVIAVYGQAMKVEIPLSFGRVRGHGMRWPLSFIYTSNIPVILIAALLANIQLWARLLQNILGRFSGLVAWLFSPVVGKVIDITHAIVYMLIMIGGAVVFSIFWVQTSGMDARSQANQILSSGLQIPGFRRDQRVLERLLNRYIWPLTVMGAILVGFLASIADLTGALAHGTGILLTVMIVYRLYEEVAKQHMMDMHPMMRKFME----------------------------------------------------------------------------------------------------------------------------------------------------------------------------------------------------------------------------------------------------------------------------------------------------------------------------------------------------------------------------------------------------------------------------------------------------------------------------------------------------------------------------------------------------------------------MLRSIHKRYGEDKTIKILGNIFRLGIKVLLKRGFTTDIVDSDIPENARIRIKELLNKAEDDVNGLINLYHQGKLEVFPGRTAKETLELKILEILNRVRNETGKVVMEYSLIMAESGARGNNLNIAQMAAVIGQQALRGKRIEKGYVGRTLSHFRRGDLSPEAHGFISSGFKSGMSPFEFFFGAITGRDSLMDTALRTPKSGYLYRRLANAMQDLRVEYDGTVRDASGKIIQFSYGEDGIDVSKSESGKQSVMAGVRKEDILKVIKELKEAKKRKFKQSFDLIVVLKGLNMKKDHVEFFQTIKHSSKIKICALVGPELAAKAKECCDIVVSADEFPKKDKKAVKKIANECDWFIAQANIMPKVAASFGRVLGPKGKMPNPKAGCIVPPTANLAPLCERLRKTVKISAMIQCIVGKEDMKDEDVVDNIWTIYDGLVHHLSAGKDNIRNVLLKLTMSKPVKLEKEKWKVWGNVFDEFTFRTLFKLASQGHFSPVSIGKESNIFSAKKGNDKIIIKIYRLETCDFNRMYDYIKYDPRYVNLKSKRKIVFAWTQREYRNLMKAREAVNVPRPIAFLNNILCLEFIAAPKLIPKNKKKFFEKIVGAVQKLYLVHADLSQFNILNFKEEPVFIDFSQCTLIRNPRADEFLKRDVRNICNFFKKIGLKIDEKIVKRKEFAKYKDKLPISIIEENKILEKTYEEYKNAHVDAGESVGLVSAESIGEPGTQMTLNTFHFAGVAEMNVTVGLPRIIEILDGRKKIATPMMEIFLKKPWSQGKIRRLALTIKETSLKEIMVELLINMAESKIEVVFDKQKMKDIGITLVINALKKSIAIKKLILKAR-TGDIYKIKDKIKDAYIKGIKGIKQVLPVKRGDEFIIITAGTNLADVLELNEVDSSRTTTNDVFEIGNILGIEAARQAIINEVYKVIEAQGLNVDVRHIMLVADTMCTAGEISGITRYGIVSEKASVLARASFETPIKHIINAALVGEVDWLNSVVENVMLNQPVPIGTGLPGLITKVKKRTEKKIWFPIVAPKIFYNQVVGQILLTNPSDAIGRIVPVNLANLTRDPRRQNITIKLKASNVAGEKIHTELIGYKISPSFVKKLVRKGGTKIDYSFTAYTADNKNLRIKTTLLARKEIKTSVSTALKKTVEDILKEIKKMSFVEIMQAIVTYKIQSGMKQLAKVYPLKVFEIRHLGIEMGTNLKDLITAKEITFEELKGKILAVDSFNILYQFLSTIRQRDGALLKDSQGRVTSHLTGLFNRTTKLMQHGIKLAFVFDGKPPELKQKEREKRKTVKQEAMKLYEEAKKKEDIESMKKYASRTSILTSEMIEESKKLISALGLPVIQAPSEGEAQVAAIINDKKAFAGISEDYDSLLYGIPRLVKNLTISGRRKFKA--YVTIKPKIINLAENLNNLGIDQDQLIALAILVGTDYNPGGVKGIGPKNALKLVKKYKNFDDMFKEAKGDFSWKDIYYLIKKMPVKKDCNLEFKKINSKKIFELLIEKHDFSKERVNKAIENLVGKKQQKGLGIKIKYDINLMKFISMFETITRAQVKDCFGERLVFVVKEGNIGKALGKGGSNVKRLERMLKKKLRIIEFNPDLIQFIKNVVFPSKVKEIIITITPLDSETRGYLIGRGAVNLNVTKEIVRRYFITDIKVIEMEKWHPKTKLGKDVKEGKITKIDEILDNGLKILEPEIVDMLIDISVDLLLVGQSKGKFGGGQRRVFRQTQKKTKEGNKPKFATFAVAGNENGYVGVGYGKSKETVPAREKAIRNAKLNVMKIKRGCGSWQCGCGLPHSIPFTIQGKCGSVKVKFMSAPKGTGLSAEHECAKILKLAGIKDVWSKSFGKTGTKLNLIKACIAAVKQLVEVKIKELKAHIIELLDKGTRLDGRKALEYRKIKVDYNVSNSAEGSARVQIGETEMITGVKMAIESPYPDTPDSGNLMVGAELSPLANPEFESGPPSIEAIELARVVDRGVRESKAIDTQKLCIEAGEKVWAVMIDLTPINDAGNLFDIAALSALAAIKNTRFPKLTDTPLPLNKEPISVTVCKIGKHFIVDPIIEEEKVIDARLTVAVGKLYALQKGEDTPLKEEEIMQMVDIAVEKTKELRKAL--------------------------------------------------------------------------------------------------------------------------------------------------------------------------------------------------------------------------KILVKEKDIVVPGECLAQGMDYLPGNGTYREGEKIIASRLGLTVVDGRAIKLIALAGKYLPKRGDTIIGQIKEILMSGWMIDTNSAYHAMLSMKEASEFIPKGADLTHYFNFGDYVVCKITNVTSQKLVDVTARGPGLRKLKDGRVITVNTHKVPRIIGKKGSMVSMIKQATGCKIIVGQNGIIWLQGKMEFLAVNTIKKIEREAHISGLTDRIKEYLEKETGK---------------------------------------------------------------------------------------------------------------------------------------------------------------------------------------------------MFYKAEIKDHIRVPPALFNLTRQEAVLKQLKEEYEGYISKDIGIVIDVKEIKEIKEGIVIPGDGASYYETSFELLTFKPELQEVVLGKIKDIADFGAFISLGPIEGMIHISQTMDDFVSFAKNKVLTGKDTKRTLKIGDECKARIIAVSFKDTTSPKLGLTMRQPGLGRSDWIEEKKEAEPEKYELIICEKPAAAKKIAEALADNKPKKETMKKIPYYRLTHKGKEIVVTCAVGHLYGLAEKGWVYPVYNIEWKPIADVKSAKFSKQYLNAIKKLAKEASEFTVATDYDVEGEVIGLNIIRYICNKKDANRMKFSTLTKDDLIEAYENKIPHLDWGQAKAGEARHILDWFYGINTSRALTSAIKTTFKLMSTGRVQGPALKLIVDKEKEIQAFKPTPYWQIQLLGETELDSWHEKKKQAQEYNKIHKNVEKKRFNQAPPTPFDLTSLQIEAHRTLKVSPKHTFEIAQDLYTSGYISYPRTSSQQLPAKIGYKKIINALSKKKETKILTLKPNEGKKTDPAHPAIYPTGIIPSLDKDAFNMYDLIVRRFLATFGDPAVRETMNIRIDIFIAKGTITIEPGWHLLYGRFTPAKEEELPQVEKGQSIDVKKITLHDKETQPPKRFTEASIIKELEKRNLGTKATRAQIIDTLFQRDYIEGKQIKATELGIRTIGTLEKHNPDIIDEKLTREFEEDMEEIREGKEKEENVLERAKKVLTKIMEKFKKDEKEIGHELATAQRETRDELTTLGPCPVCKEGQLQIRRGKFFAACNKYPDCKTTFSLPSNAMVKPAKKICETCGYPMILVIKKRKRPQEICLNPKCPSKLMGKNLIQQKRGKGSPTYRSPSFRYKGGAKHNGKIIDLIDCPGHTAPLAQIKYENGILMIAPEGVRVGEAVQAGTVKNGNIVPLKNIPEGTSIYNIESKPGDGGKFVRTSGGFARIVSKVRDGVIVRLPSNKQKTFQECRACIGAVAGSGRTEKPFIKAGNRYYAMKAKNKLYPSVSGTSMNSLSHPFGGSSSATKGRPTQSSRNAPPGRKVGKIAPKRTGMRRMARIRKFSAYRRAYTRISKFKEKNFVKASPNINIVNFDMGNPKELDLVSKSDLQIRHQAMESARMTCNRLLETVLGKSGYYLKVRFFPFHILRENPLAAGAGADRMSTGMKHSFGKPIGRAAQIRKGQVLFQLKVELAKKALKRASHKFPCGCLIEVKELMLYKREGMPGEDELVLCTVTAVHGHSVFANLDEYTGMIHISEVSPGRIRNIRDYVVEGKKVVCKILKIDKKKGHIDLSLRRVNEGQKRKKINEIKQEQKAEKIIEGLAKKLNKDTKELYEQISNKIFEKYEYIHQCFNDIVNLAKLFDEKLAGELTEAVKDKIKPVEVQIKGILKMMSSAPDGIEVVKGALKKAINIHVKYRGAGEYNVIVNAPNYKEAEKIIKNSIDKVMRYGELVISFERQMQYWPRKRAKREIARVRSFEPELLGFAGYKAGMTHVMMNDNKATSKTKGQEIFCPVTIIECPALIAASIIFYKKTKAASAVMASIPKSIEEYDDIRMLVYTQPKLTTIKKKPELFEIQLNGEEKLAWAKDHLGKEIQVTDVLKEGQHFDIHAITKGKGYQGPMKRFGISRTSHKSEKGVRTPANIGPWT-GAKQWTVAKAGQTGYHQRIELSKWLIKVGTEEINNKSGFKRYGIVKNPFILVKGSVAGPVKRLIILTNPLRPNKEAPSITYISKVLDKVIYSYSAGQAEEENRLLRETVDKLKEELDRFKKLPLMICVVKAIFEDELIIQIPNGNEFLVNKTSELYPGDSVLVEQKNLTVIKKINAKKFAVDSFVIIEKPDTTWKQIGGLKNKIKEIQEVIELPLKKPELFKEVGISPPKGILLHGPPGTGKTLLAKAVAQSTNSTFIEIVASELVQKFIGEGAKLVKEIFELAREKAPSIVFIDEIDALAAKRIEVGTSGEREVQRTFMQLLAELDGFKPLDNVKIIGATNRKDVLDPAVIRPGRLDRLIHIPVPDMDGKKQIFDIHTKNMKLDDTNINQILATMDNFSGAEIKSVCTEAGYFAIRGKRTYVNKQDFLKAVEKVKQTEEENKDHLHMFGMTEVYINSKFVGETEDSALFCEQFKSERRKGSIPNANIFYNDKSDVLEIENRKGRARRPLIVVKDGIPLLTENHIKQLEKGEISWNDLVQQGVIEFLDSAEEENALVAFNENELRVENTHLEITPMSMLGLATSLVPYANHSPPARINMGSKNQKQALGFYASNFLVRMDMDVNLLHSPQIPIVKTMMHSIYELHPSGQNIIVAVMSYEGYNMEDSIILNKGSIDRGFGRSTYYRPSIAEELRYSGGLVDDVSIPDKDVKGYKSEHDYRYLEKDGIIYPEAQIAEGDVVIGKTSPPRFLSSLDEYNLATRRESSVSIAHGEQGVVDFVLVTENAEGNKLVQVRLRDQRIPEIGDKFTSRHGQKGIVGLIVPEGDMPFSSSGIIPDLIFSPHSVPSRMTISHMIELIAGKTGALSGRYIDGTTFDSEPEEELRKELLSLGFREDGFETLYNGQTGEEFKVRIYIGNMYYLKLKHMVANKIHARARGPIQLLTRQPTEGRAKEGGLRLGEMEKDTFVAHGASLLLKERFDSDKTIVPVCEKCGLIAIYDEKQNKSFCPVCGD-VEVSNIEVSYAFKLVLDEFKSLCVYPALKLKNKYDEKKIVSVGSLKKGSYVILEGAACRVTNTSTSRPGKHGHAKVRLEAVGIIDGKKREVVMPGHDNIDVPVIDKRNAQILSIIANVMDSETYETFDMKIPNEIVEGATVLYWTILGQKIMKQIKLVNFFENFNKQPIFKDKKILQTNFTPGTIPHRDEHINQIAQILAPCLRLEKPSNLFIYGKTGTGKTVSINFVKNNMMEVAKEKNIPIKIFYINCKLKKNADTEYRLIAQIIRKEIPPTGLPTDEVYKIFYNLLNNVVIILDEIDQLVKKTGDEILYNLTRINSDLKDSQVSIIGISNDLIFRDSLDPRVISSLSEEEIIFPPYNALQIQDILKERAKKAFNKDTIKPGVIEKCAAYAAREHGDARRALELLRVSAELAERKGNMKIELKHIDEAEEKIDCDRVLNIVKTHPKQHQAVLFSTIMLSIFTGEIYDLYKKICSQTSLRPLTQRRVSDVIAELDMLGIINASIISKGRYGRTREISLAIPSSVEEKIKQVLAEGLALVKKIGSFRRKTRHKLSKTARKKGKINISKYFQTFKIGEKVVLKAEPAVQKGMYRPSFHGKSGIIKKGSCYNVLVNDKNKQKVIIVHPVHLRKIRIDKRKLDETRPIEAKVGIIKRADGSAMFKIGDTIAYAAVYGPRSMFPRFLQNPQKGTLRVNYNMMPFSGHGERVRPGPSRRSKEISLVTEKALLPVVDLSEYPNAVVDVFIELPQTDAGTRCAGICAASMALADAGITMKDLVSAIAVGVIDGTVVADLDYDEEVADIPVAVLPNSGEISLLQMDGENTKENLLKAVKLAKEVCKKIYEVQKKALKEKYANPMREIKIEKITLNIGAGKEQTKLEKGIKLLKNITGIEPAKKRIPGWGLRPGLPIGCKLTLRKNTATDVLLKLLKAVDNILKPEQFDMGNVAFGIPEYIDIPEVKYDPSIGIMGLEVCVTLERPGFRIKRRRLRKRKITQRHSITKEEAIKFMESKFNIKVGLNLQKKLAAQILKCSEKKICMDTSRLEDIKEAITKADIRSLISEGVIKRKQSNAASRVRARKIAVQKRKGRRKGAGKRKGKKTARLRKKKAWINRIRVQRNFLKELKEKDIIIVYQQLYMKSKGGFFRSKRHIKLYIEEHDLAS
>CG10_big_fil_rev_8_21_14_0_10_36_11
VQPEFNLALVGHVDHGKTTVTERLSGKWTDTHSEEMKRGITIRLGYADFSVYKCDKFYTAKDKGSTTLLRKISLVDAPGHESLMATMLSGAAIVDGALLLIAANEKCPQPQTKEHLMALQISGIKNVVVVQNKIDLVTREEALENYQQIKDFLAKTEYKNVSIIPLSARANVNIDILIEAIQEYLPTPTKEPIMLVARSFDINKPGCKPDKLFGGIVGGTVRQGMFKVGDEIEISPGYMVEEKNKKVWKPLKTKITGIFSGGQPVDTILPGGSMALATSLDPTIVKSDSLTGALVGIPGKLPDIHYQISLDTFLLERVVGTTDVKPLAKNEVLMLNVNSAATVGVVVDPNTTCALKKPICADKGARITISRRVGDRFRLIGYGILKPKKLRKKYETAMHPWIKKNIDEEKILRREYGLRNKKEILKVSSFLKKYKNIAKKLTTVSQGEREKKQVLEKLQKLGLLPVGELDQILNLHVKHVLERRIQSVLFQKHLAQSMKQARQFITHRHVSIGDKEITSPSYILSLEEEAQLQFKSSGLADENHPERAEIQKEKEKKPVKQKATRKVLVTVLGHVDHGKTSLLDKIRATVVASGEAGAITQAIGVSAIPIETIQKICKLLDAIKNLTVPGLLTIDTPGHAAFTSLRKRGGSLADIAILVVDIDEGFKPQTVESIEILKAQKVPFIVAANKIDLIPHWQFFMENVNALHEVQGEFEKRVYDLVAQFQEHGLQAERFDRVEDYTKQIAIIPVSAQTGQGIPELLMVLTGLAQKYFEKVLKITGPAKGTILEVKEEKGLGTLNAIIYNGQLKVNDTLVIGSIEEPIVVKVRALLEPAELASKFKNVKEVHAATGVKIVAPDSAMAGMPLRSCIATAKNEVQEEVGEIGVIIKADTIGGLEALRTLLQEKNIPISSSSLGDITKKDISKLETIRDKDVFQGVILGFNVKRLKVITHDIIYQTIEEYEKYVETLTRDIELEELSKLVRPCKFAILKGYTFRQNNPAIVGVEIEIGKIKTGDPIMNLITQVKSMKDGKENVTVAEQGKQVAMAMGGVTVGRQIEEGDFLYSDIPEDDFVKLKHMKKHLSTREINILKEIAEIKRRTNPVWGATSTIWTEKYRPQTFDQVKGQTEIVEKVRAFVASGSMPHLMFSGPAGVGKTTLALVIAKQLFGDSWHQNVLELNASDERGIDVVRVKVKDFARTRAIGDVPFKLIYLDECDALTKDAQQALRRTMENYTKTCRFILSCNYSSKIIDPIQSRCAVFRFKPLSENEIFQMIETVASQEISDDAKKALFVVCGGDCRRLENILQSCAVIKNDIDAELVYSMASVAKPKEVNDILSVAVTGDFQTSRKKLLDLMLNYGLSGSDIIKQIQREIWNLELDDRKKVELVDKCGEVEFRMVEGSDEYIQLESFLAYVVLVGSDVDEELERLIASQKTRIKVIGCGGAGNNTINRISEVGIKGIETIAINTDAQDLLYTSSTKKLLIGKELTHGLGAGSNPRVGEEAAKENEHDLKKLMADSDMVFITCGLGGGTGTGSAPYIAQLAKKMGILSVAIVTVPFTMEGSHRFENAMMGLEKLEHHVNTLIVIPNEKLLELAPHLPLQTAFKVADEILTNSVKGIAELVTKTGLVNLDFADVKAIMSEGGVAMIGMGESDSENRAEESVEKALSNPLIDVDISTATGALINISGGDSLTLDESRKIVERVAESLDANAKIIWGAQIYKDLEKTIRTMIIITGVHSDQIFKKDSIGSELGIDFMEMKLSIITLENVTSGQKELPSQCTEAYRPILIKRAVHALQSVARQAYGAHPDAGKRHSSKLSKRRRKYRGCYGFGISRVNRKILSRRGTRFFWVGAFSPQTRGGRRSHPPKAEKQFDQKINKKENRKAIRSALAATLNRSMVIERGHTVPETYPFIITSDFENLTKTKNVENVLKVIGFNDELKRSLKKIRAGMGTLRGRRYQRKKGLLLVVPLQKSASNIAGIDVVPVSALNAEVLAPGAMAGRVTLMTEKAVDILKEKKLFIPIKSTITRALPVQAFVATCDNSGAKMLKIVSGHKTVKGRISAAGIGDLVLASVKKGKLEMRKTVVPAIIVRQKKEFRRPDGTRVKFEDNAAVVLKDMKGNPKGTIFKGPIAKEVAERWPAVAKVANMVVIRWGIAHIFSTYNNTLITITDITGTETIARSTGGQIVKTDRLESSPTAAMGAAKKVAEICKEKGIKGLYIKVRARGGHNGPKNPGPGAQAAIRALSRVGMRIGKIEEVTPEAHNGCRAKGGRRGRRVVQRARIKLASTEIDKLNQICRDIKEIADKTGVQLRGPIPLPTKKLKVTTRKSPDGEGKASWERYEMRIHKRLIDVGADERTLRLVMRVPIPEGLNIEIEMVDMLNDPLAAALTKIINAERVGKREVLIRPASKMIKAVLHIMNENNYLGAFEEIPDGLSVLKVNLLGNINKCGVIKPRFSVKKSEFEKWEKRYLPAKDFGLILLSTPTGIMTHTDAKGKNTGGKLLVYCYKKRIAVIDREKCHPVECGNATLCPVNRLGAETKARIDEMLCICPKRCPGAITIINLPETLKKPPVHRYGENMFELYSLPTPLFGKVTGIVGKNGLGKSTALKIIADVLQPNLGRDVIQYFKGTETQKFMEKVHNHEISFSYKPQQVDLIPKQFKGTVHQLLQGVKKIEEIAEQLHLHDFLDTDISKISGGELQRVAMAAAVLKNANLYLFDEPTSYLDIKQRVAISKFIQSLASPNTALLVIEHDLVILDHMTDLVNIMYGFEGVYGIVSGVKTTREGINTFLEGYLKEENIRFRDHAITFEKSDDRKLVTWSNIHKKLGNFLLRAESGTLHKNEIIGILGENGIGKTSFVKILAGVLKPDTGELDKIRVAYKPQYLSDTTVLEFLQEAYTNQLINPLNIEKFFGQKLSELSGGQLQRVAIAHCLSQNAELFLLDEPSAYLDVEQRLLISKVIKNIAEERDVTILVVDHDLMFLDYLSDRLIVFSGTPAKEGILKGPFAMKEGMNLFLQELGITLRRDVSSKRPRINKVGSVKDREQREDNKWYCGLLDKFITYLPEVKGPQQKRLPFKEKLKWTLIILVLFFVMGLIPLFGLGENALQQFEFLSIILGASFGSIISLGIGPIVTSSIVLQLLSGTGILNMDTNTTEGRQRFQGLQKLLSIFFIVLEGAIYVLMGGLAPILLLFQLVLGGLVIMFMDEVVSKWGFGSGISLFIAAGVAQQIFIRTFNFLIAAGAVPALFQSLAIGDVTTAALQIAAIASTLLVFAVCVFGQAMKVEIPLSFGKVRGYGMRWPLNFFYTSNIPVILIAALMANIQLFARLLENILGTFSGLVYWISSPLVQNIIMLLQSLIYIAVFIVGAVIFSIFWMQTAGMDARSQAKQIMSSGLQIPGFRRDERVLEKILKRYIWPLTIVGGAAVGLLAALADLTGALSNGTGILLAVMIVYKLYEEIAKQHMMDMHPAMRKFMENVHKKIISINFGFFSPKQVIDVASAKVVTPELYDREGYPVDGGLMDLRLGVIDPGLRCKTCGQKLKECPGHFGYIELARPVIHVKFVRHVFDLLKSTCKSCARVLIPDESLKRYMVGKYKLKEKCPHCSAKQEKIKLEKPYNFYENDVRLSPIEVRARLEKIPQEDLSVFGFKENEFRPEWLVLTILQIPPVTMRPSITLESGERSEDDLTHKLGDIVRINQRLFENINAGAPEVIIEDLWDLLQYHITTFFDNSVPQLPPARHRGGQVLKTIASRLSSKDGRIRHNLAGKRTDFSARTVISPDPLIDLNEVGVPLVMAMRLTVPERVTPWNKEYLKKYIVNGKKYPGANYIIKSDGKRKTITEETKDEILEELDTGYVVERHLIAGDIALFNRQPSLHRMSMMCHKVKILPGRTFRLNPAVCNPYNADFDGDEMNLHIPQTEEARAEAQVLMLVETQLISPRYGLSVVGCIHDAITGNYLLTKEVLTRNEAADLLYNCGVHKDKIDGKEVFSMLLPEDFNFIGKDKNEVKIVNGHLKTGLMDKSNLSGLMLRNIYETYGPSYTATLLGKISKLGIVVLARRGFSIGVRDMDLPAETKEEIQNIIQKSEDEVVRFIDQFYAGKLESLPGRTVQETLEVKIMEALNRARNKSADIAMRQALTMARCGSRGNPLNIAQMSAIFGQVALRGKRIEKGFKDRTLSYFKENDLSPMARGFIRNNFKSGLVPHEFFFGAMVGRDALMDTALRTPKSGYLYRRLSNAMQDLKVEYDGTVRDASSKIIQLMYGEDGLDVAKTKGGVKKIVQHVIKEQIQKALHELKQLPKKKFSQSYDLIINLKNFEVKKSPLDFFVTLHYPLPIKVAAFVDQQLADQADQHCDITIKEVDFVKKDIKEAKKLAKGYDYFIAQATLMPKVAAAFGKSLGVRGKMPNPKLGCVVPPSANLEQLKKKLSSSVHLTTNLQCMVGKESQPESEIIDNILTIYGAVIKHLPNEMQNIKNINLKLTMSKPVNI-QERFRTIKGVFDEFTNRTLFTLQSKGIFGPLSVGKESNVFIALQGDDKVIVKIYRVQNCDFNTMYDYIRKDPRYDFLRRRRDIILAWAQREYKNLLKAAKSVRVPKALGWKNHIIVEEFIAAPPLHPENPEEFFVDVINQMRKMYLIHGDLSSFNILNYNGKAVLIDFSQATLTKTPNSDELLERDIKNIVHFFKKFGINAKVKKIIKKVISGYKDVLPMSVLEETQIMDETVAAYNAARVNPGESVGIVSAESIGEPGTQMTLNTFHFAGVAEMNVTTGLPRIIEIFDAQKTLKTPMMEVFLNKPHNTNMIRKFATSIKETLFDEFVVEFALNIFDQTLRITLDKDILADHDLSDLIKCVKLKFSIESILFTQKEIKELYNLKEKIRVVKVKGIKGILQVLPVKRGEEYIVLTSGNNLKDILDLPEVDATRTLSNDVHEVYKVLGVEAARHAIINEVYKVIEAQGLNIDVRHIMLVADLMTTNGNVKGITRYGVVSEKASVLARASFETPIKHLINAALEGEIDNLTSVVENVMINQPVPLGTGLPGLVTKMKVQTKRKTWYKILAPRLFSNREIGETYIATTESAIGRVCNVNLRDLTGNVKDQNAFTKFIITSFRNGVFETATIGFGLSPAFVKRLVRKNTARIDDHFVLTTKDGQKVIVKALMVSRNKIQHSAKTELRKQLHDLLEEVLQGDLDTFISNVVGYKVQSVLKKLHKVCPMKEVTMRSISLKMGLQFKDLVVREEVTIKDFHGKVLAVDASNILYQFLTTIRGSDGYVLTDAQGRVTSHLIGLFSRATSLMEQGLKLVFVFDGKAPEIKKKTWEKRTKVKTDATLLLQEAEAARDIAGMRKYSRQTAVLTRDMVNDAKRVVTALGLPVVQAPSEGEAQATYMVTQGDAFATVSQDYDNLIFGCQRLIRNLSLDGKRKKKGTFFIKIKPEIIFLKDVLTHLQITQDQLIVLAILIGTDYNPGGVKGIGPKTSLKLVKEHKNFDTLFDVVEWDLEWRTVFDIIKNIPVTDEYSLEWKKIDEGGLIHLLVKEHGFSEERVRTKLEKLKHGLNQKGLQGRLKLDPDAVGISSLFERITGVKVKDCFSDMLYFIVAPGTIGKAVGKGGENIKKIQLKMDKRVKVIEYRDDIIHFVRSVIYPITAEEITVFIRDSHKKTKSLLIGRDGKNLQIINRAVKRFFV-DVKVMPKAEWNPTTALGKMVKEGTITDINEIFDRSLPILESEIVDHLMGLEEDLLLIGQAKGKFGGGQRRIFRQTQKKTCEGNKIHFMTCAVVGNRNGFIGVATGKSKETVPARDKAKRKARLSLMRIRRGCGSWETDMRDANSIPFSVEGKCGSVRITLMPAPQGKGLCIEKECAKILEMAGIKDIWSKTKGQTKTKLNLIKALLDALRKLSEVKITVNQNTIKDLASKQMRIDGRALTEYRKILVETNISWTAEGSARVQVGETVVMAGVKLSLEKPYNDTPDEGGIMINAELTPLSSAEYESGPPGIKAIELSRVTDRGIREAKAIDMKKLCVEPGEKAWFVIIDIVTINDAGNLFDVAGLATLAALKSARFPVVTDQPLPLTKEPLPVTVYKINGNLVIDPTVEEEQVYEARLTVATDTISAMQKGGTESLSIDEISMMIDLAQEKATFLRGELIKKFGENFEISIDPNTALQYKLGTDLREVLLADNIFSDARKGLIVPSETLAKAFHTTDTAKIADIILHHGEIQISAEHRSLERDQRRKRLIELIHTRAIDAKTGLPHPSNRIDAALDEAKIHLDNHKSVEEQFDEVISQLRPIIPLKIEQKKLTITVPSQFAGKCQQLIRDNSKIVTEDWMQDGGWKVVVEIPAGFSIEFIEKLNSLTHGDVVVNE--ELLKKEREIVIPGEILAQGMDFLPGENTYRENDNIYAKALGLVYVSGRVIKITSLSGPYVPMVGDRIIGKVIDITMTGWRIDTGTAYSGLLNVKDATRFIKKGEDLSKIIAIGDYVIVMITQVTSQRLIDLAMREPGLKKITGGRIMKINSHKVPRIIGKQASMVNLLREKTGCEITVGQNGLVWVRGEGELKAEGAIKRIEERSHESGLTESMDAFLGGK---DIKFFNRWSSEGVNVEDAGLQKYMTLAPKIVPKTGARAGNRFHKSYTFIVERLASKLMSSGHKRKKHFMSSGHNTGKKSKVLKVVENALAKAEIKLKQNPLAILVKAVENAAPREEVIAIEYGGARYPKAVDVAPQRRIDIALRYMVQGAYVKSFNKKTKIENALAEEIMNAYSSSKSNAVAKKRDLERQAASSKMFYRIKVKDHIRVPPHMFNVSKKEAVLANVKSTYENYTSKELGFVINVIDVEDVKEGVIVPGDGAGFYETEFELLAFKPELNELVYGKIRDITDFGAFMDIGGVEGMVHISQSMDDFVSFSKEKVLQGKKSGRSIKVGDKCKARIIAVSYKDLNNPKIGLTMRQEGLGKLEWIEEDNQ-----VELIITEKPSSAKKIAEALADTKPVQKKSKRSSYYELTHNKKPIIVTSAVGHLYGLVEQGWTYPVFDIQWEASYKSKSLAYVKDYVDTIASLSKTADEFTVACDYDVEGEVIGLNVVRFVCKQKDANRMKFSTLTKGDLIESYEHKIKHLDWGQAFAGETRHKLDWFYGINVSRALTASVKAAFKVMSSGRVQGPALKLLVDREKEIQAFVSEPFWLIRLDGTYPVEAWHEKRTIVETLAKVQGSVKRTQRNQVPPFPFDLTTLQSESYNHFKITPKETLALAQSLYLMGVTSYPRTSSQQLDPKLGFHNILTQLAKQDFAEELQLHPHNGRKTDPAHPAIYPTGILPKLKPYEQKVYDLIVKRFCATFADPAVRETMEIVLNNFVTKGTRTIQENWHRFYKPYVKLEEVSLPDMKENDKVTITKIEKVDKETQPPKRFNQSSIIKELEKRNLGTKATRADILDRLFQRGYVAGVQITVTQLGIETIGVLEKYAPEIIDEKLTADFEEDMEEIREGKEKQENVLAKAQTFLTKLLADFKKKEKTIGQDILASLRETMDAANYMGKCPKCNEGKLMIRRGKRFVGCDKYPECKTIINVPKTGKLKFTGETDEKTGFPVIEA-GTGRQKATVTLTENNSNEPMGKRIISQRRGRGTNTYRSPSHRFKGAVKHIGTITELVHCAGHTAPLMKVTFVTGALAVAPYGMKVGDSVTIGPIEPGNVLPLKDIPEGTLIHNIELRPGDGGKLVRSSGTFAKIVAKTDTVVRVVLPSKKEKMFINCRAAIGIIAGSGRIDKPFMKAGTRMFKMRARNKLYPKVCGISMNAVDHPFGGGCSHIKGRPTLSPRSAPPGRKVGKIAPRRTGRKKMVKLRKFVAYQRPYTRISKYVKKNYVRGGPHMKVIKFDMGTPQVVCLNSTRRMNIRHNAIESARMTSNRLLEKSFGKD-YHLRIKIYPFHVLRENPLASGAGADRLSTGMKKAFGKSISSAARVREGQTLLELRIKIGKEALARAAKKFPCICKVVVQ--MFYKRHGLPEEEEIVLCKVTKIYPNSVFVDMIEYSGMVHISEVSPGRIRNLRDYVSVGRQIVCKVLRIDTQKGHIDLSLRRVNSTQRREKLDEIRQEMKAEQLVKNLAKKLNKNVGDIYKEITKEVFVHYSHLYLCFKDIVDISTLLNKELAQEIHSAVIDKFKPKQITIKGEVRLRTYSSEGIDKIKTVLHAIGTLSLFYLGAGRYKLVIEDFDYKPAEATLKKVVAILQKFNDSSAEFEREMQFWPRKRAKQSHARIRSWKVKPLGFVGYKAGMAHVMVTDNRPKSLTKEETISLPVTIIDCPAMTVAGVCFYKKGEKCSTILAALPKKTQECDDIRLLVHSNPKHTSIAKKPVLVEIALGGEEKRAYAKDMLGKDISLSDIFEEGSLLDVHGITKGKGFQGVVKRYGVPILQHKGEKAKRSIGNLGSWTP-RVEFTVAQPGKMGYHTRTQYNNQILKIGTKEITPKSGFGRYGIVKNNYILLHGSVAGSVKRTVILTAAIRPPKDAFSIEFVSTRLEEENNALAKTRLEEESSVLRAMFNNVNDELSNLKKPSLLVADIVNVIDKNAIIKLPNGNRFYCHMSKEVNSGDSVLVDQKSLNILKKIDGENFEVEKFVIIEKPQESWKEIGGLRREIQEVKEVIELPLKKPHLFEKVGIKPPKGVLLYGPPGTGKTLLAKAVAHSTNATFIEVVGSELVQKFIGEGAKLVKDIFALARRKAPTIVFIDEIDALAAVRMENGTSGEREVNRTFMQLLSELDGFKHLGDVKIIGATNRIDILDKAIIRPGRLDRLIEVGLPDEEGRFEIMKVHTKSMNLQKIDVKELVKNMDGFSGAEIQATCTEAGYFAIRENREYVTQDDFVLATEKVRFDD-EDDDGAKLFGMADVYINAKFVGTVDEPTAFVNDIKDLRRKGTFPDVNVYHDIAAQEVRLFADEGRARRPLIIVRDGKSLLTVKHLEQLKDSEITWFDLVRQGVIEYLDAAEEENALVAWDEDHITEDHTHMEVTPGSISGVTASLVPFGNFMPSQRLIIGSKNQKQALGFYASNYSLRMDMDANILHYSQAPLVRTRVHDVSGDHPSGQNMVVAVMCYDGYNMEDGVILNKSSVERGLARSTYYTPVSAEELRYSGGLIDEISVPDKDVKGYKSEKDYSLLEGDGLVYPEAKLSEGDVVIGRTSPPRFLSSMDEYNLAIRRESSISLKHGERGVADFVVVTENEEGNRLVQVRLREERIPEIGDKFTSRHGQKGVTGVLVPQQDIPFSVSGIVPDLIFTPHGISSRMTISHLIELLGGKVGALGGRYVDGTLFESESEESLRKELLTLGFREDGTEVFHDGRTGRQMLVQIYVGSMYYLRLRHMVANKIQARARGPIQLLTRQPTEGKAKEGGLRLGEMEKDTLIAHGASLLLKERFDADKVIVPICEKSGLMGYYDFRRNKAISPMYGENSDISNIEMSYAFKLMLDEVRSLGIYAKLVLNNKYDETKLVSVGDLKKGDTIIIDGAPCKITDTSTSRPGKHGHAKVNMMAVGLLDGKKRQLVMPGHDKVETPIIEKKSAQILSVTANVMDMETYETFDMDIPEQVKEGIEVLYWALMGVKVMKQVK--------------------------------------------------------------------------------------------------------------------------------------------------------------------------------------------------------------------------------------------------------------------------------------------------------------------------------------------------------------------------------------------------------------------------------------------------------------------------------------------RLDERKNDELRPMDAKAGVIPNADGSAYFRAGKTTAYVAVYGPRELFPKFKQDPKKGLLRCHYAMMPFSGSGERIRPGTSRRAQEISMVMEQALLPVIDLSEFPNSVVDVFVQLPQTDAGTRCAAISAAAIALADAGIPMKDMISSVAVGQVDGTIVADLSYGEEVSDIPVAMTHNTKQITLLQMDGEISKEDLVKALDAAKSATEKVYDVQMKALKSKFSNPMKRVHIEKMTLNIGVGKDESMLKKGLLLLQKLSPLTPTKKRIPGWGLRPGLAIGCKVTVR-KNTEELLKRLLVAKMNTLSTKNFDNGNFSFGIPEYIDIQGLEYDPDLKIMGLEVAVTLKRSGYRVKQRRLHTSNVGKSHCVTKDDAITFVRS-VGVEVTMRSKKRLAGKILKVSPSKVRFAADALDDIKKAITRSDIRGFIATKKIVKSKKNLQSKSGARKIAAQKKKGRQKGRGSRKGSKHSNVSRKELWMKKVRVQRIFLKDLREKKLLTNYRSLYAKSKGGYFRNRRHIKLYVTEHNLWE
>UBA153
-----------------------MSGKWTDTHSEEVKRGITIRLGYADVVFRKCPAAYTTKKVITTEPLLKISLVDAPGHESLMATMLSGATIMDGALLLVAANETCPQPQTREHLMALEISGIEKVVVVQNKVDLVPKERAVRNYQQIKEFLKGTKFADAPIVPMSAQRGVNVDALIKVLLDAFTVPIRDPFMVVARSFDVNKPGTNPAKLQGGVLGGALKSGALVKGTRVEIRPGRIVEEANKIKARPLFTTITGLVTGGVTVDKVVPGGSIAVMTSLDHSVVRADSLTGSVVGIPGRLPPIWEHLVLAPHLLDRVVGSLKVNPILPNELLMLNVNSAATVGIVSDLRVACRLKKPICAAVGSRVTISRRVGTRFRLIGYGMILPKKTRKQYSTPSHPWVGPRILEENKLVQEYGLRNKKEVWKMASVISQFKDRAKKLIAKAQTEKERQQLLDRMARLGLIKRGSFDDILGLTVKSSLDRRLQTLLVKKHLARTMDQARQMVIHRHVTMNGVVVTSPGRLVTVEEEPTLAFTRSAFFNEQHPERFLSRKREAAARKRAEAIRSPIVSVLGHVDHGKSSILDAIRGSNILATEAGAITQAIGASIIPLATIQKKCQLLCQLKDFTIPGLLFIDTPGHAAFTTLRKRGGSLADIAILVVDLNEGFKPQTKEAVEILRAFKTPFIVAANKLDLVNGYRALLQDLNAQTEVQQVLDDKLYRLVGVFYEFGMQAERFDRVSDYAKQLAIVPCSALKNHGIPELLMVIAGLAQRYLEGRLNVDGPAKGTVLEVKETTGLGTIDVIVYDGTLRRGDTIVIAGTDAPLVTKVRALLEPAPLAAKFKPVEAAIAATGVKISAPEVVTPGMPLRGAIEAAKRLVQEQVDDAGVIIKADTLGSLEALSKLLNDEGIPVRKATVGPVSRKDVVDAEANLDKEPLTGVIIGFNIPKVAVFTNPVIYRLIEDYLAWRKAQVEKAHRAAMDELSAVCKLEILQSCIFRQSNPAVVGVEVLQGVLKQGTRLMKRVAVVKELQQESKSLSRAEKGFQVAISLPGVTCGRQINEHDLLLTELDEGEFRKYKEYKDLLNADQKALLKEISDIKRKENPVWGVESSIWTEKYRPKTFKEVKGQKDVVSKVEAFVKQGNMPHLLFAGPAGIGKTTLSLVIARQMYGDEWRGNFLELNASDERGIDVVRNKVKDFARTRAIGDVPFKIIYLDECDALTKEAQQALRRTMENYTQTCRFILSCNYSSKIIDPIQSRCTVFRFKPLAREEIAHIIEKIAKDEVDAKAEEALFLVSNGDVRRVENLLQACAALEKKITEDVVYSIASYAKPKEVAQLLEHAKQGDFPGAKKILLTVMLEYGLSGTDIIKQLQAACWQLSVDDRKKLELVKSCGEAEFRMVEGADEYLQLEALLASFTLTLQAVDDELEQLLSQQRAKIKVVGCGGGGNNTINRMTEVGITGAEMVAINTDAQDLLYTSADKKILIGKDLTKGLGAGSIPKVGEDSAREQEHEIKNALQNSDMVFITCGLGGGTGTGSAPIVAEIGKKLGSLVVAVVTMPFEMEGNRRYENALHGLERLEKQVDTLIVIPNDKLLELAPDLPLHTAFKVADEILTNAVKGIAELVTKAGLVNLDFADIRAVMGNGGVALIGVGESDTDNRAVEAVEKAINNPLLDVDIGGANGALINVSGGSDMTLEEARRVVETVSVRLDDDARVIWGAQISDDLAGTIRVLLIVTGVRSSQIIKGKEIEEELGIEFVDMKLAVFDAKKARTGDVDLPVQFSEPVRSDLIKRAVHALQAGQRQPYGSDPRAGKRSSSKVSRRRRNYRGSYGQGISRVPRKVLNRRGTRMYFVGAFAPGTVGGRRAHPPKAEKVWEEKINDRERRKAIRSALAATVARELVTKRGHLVPEAYPFALDDSFERLAKTKEVKAALRALGFEQEMARAVVNIKAGKASMRGRKRKKPVSLLLVTKLALAAANLPGLTIVPVDVLNAELLAPGTHAGRATLFTNGALARIANEGLYTAIKANMTRAIPVGSYLPTCDNSGAKLIKIFTGMKTRKGRYPAAGIGDLVMASVKKGRPEMRKQVVFAVIVRQRQPFQRPDGTRVKFEDNAAVVLKDDKGNPKGTIFKGPIAKEACIRWPGVAKIAGVVLFRWGICHILASYNNTLIHVTDITGSETIALVTGGQMVKSDRLESSPTTAMSAAAKVAELCHEKGIKALHVRIRAPGGHNGPMNPGPGAQAAVRALSRRGLRIGLIEDVTPVPHGGCRKKGGRRGRRVQQRARIKLASTDIEKINQVCDYIRDIAEKTGVTMKGPVPLPRKSLKITTRKSPDGEGTATWERYEMRIHKRLIDLGLDERALRLVMRVPIPEGLQIEIEMI-SMNDPLANVLSAIMNAERRGGREVVTKHNSTLLRKVLDLLVAEGYLAGYSVAPASSDTLTIKLVGKINKVGVVKPRYQIGKSEYVRFEKRFLPARGFGVLLISTNKGLLTHEQAKALGVGGTLISYCYQHRIVIVEKEKCNPEGCGGARVSPSNRAGKEGKIGVNEELVIACNKCPGALKMIKLPEELNEAPVHRYGKNGFGLYRLPVPIFNKVVGILGRNGIGKSTAIKILAGVLKPNLGIALIEKFKGNEAQGYFEKLRDKKITLSYKPQQVEQLSKAVKGKVGELLKRVKELDSVLEQLQLTHLLDRELNVLSGGELQRVAMAATVLKNANVLFFDEPTSYLDIKQRVRSAHFLQARANPETAVMVIDHDLIILDYMTELVHILYGAENGYGIVSQPKATKAGINVYLEGYLKEENVRFRDHKIAFPKHAFEKLAEWPAVHKTLGTFTLEAAPGTIHKHDIIGIVGENGIGKTTFVKELAALQGVT---SRALTVSHKPQYLAEATVGDFLSEAFETQLIKPLDLATLFEKKLSELSGGQLQRVVIARCLGADADLFLLDEPSAYLDVEQRLLMSKVLREMMAAKGKACLVVDHDLLFIDYLSEKLIVFEGEPGKHGKATGPFSMQEGMNKFLSDLGITFRRDEENNRPRANKRESLKDREQKANGKLYYTFIDSILNNLPEVKAPTEKRLGFKEKLKWTLIVLVLYFVLGLIPLFGLGPSALQQFEFLEMVLGASFGSIITLGIGPIVTASIVLQLLNGSGIVKFDLTSHEGKARFQGIQKLLSVGFVILEGIIYVITGGLSPWFLVFQLFLGGVLIMLMDEVVTKWGFGSGISLFIAAGVSKGIFVTLFSPFYSVGRFFQLFQSLSASDMTTFMVAASIILATIVVFLVVVYTQAMKVEIPLSFGRIRGQGMRWPLNFFYTSNIPVILVAALLANIQLLGRLIPK-----SWITPLVNQPIVQKIIDFFTALLYILIFMTGSLIFGLFWVQTAGLDPRSQARNIMRSGLQIPGFRKDERVLERMLSRYIWPLSVVGSLAVGLLAAVADLTGALGTGTGILLTVMIVYHLYQTIAQQHMMDMNPMMRKFMG--------------------------------------------------------------------------------------------------------------------------------------------------------------------------------------------------------------------------------------------------------------------------------------------------------------------------------------------------------------------------------------------------------------------------------------------------------------------------------------------------------------------------------------------------------------------------------------------------------------------------------------------------------------------------------------------------------------------------------------------------------------------------------------------------------------------------------------DKELTAAIETLKKDSQRKFKESIDLIVALKDLNLKVEQVEIFVQAHKTLPKKICAIVGPEMAEEAKKVFDTAIVLDDNQK-DKKAMKKVAHSHDYFIGQANLMPKIAQGWGRVLGPVGKMPNPKAGCIVPPKALLAPLYAKLQKTVKVSANVQVLVGTVDMDLEDVIDNIKTVYSQLVAHLPREKNNVKHVFVKLSMSKPVRIHRGEWKIRANVFDPFTERTLFQLAGKGFFSPVALGKEANVFSASEGKEKIIVKIYRLENSNFKKMYEYLQQDPRYMHAKPKRDVILSWCQREFRNLMLARESINVPTPIGYKNNVLVLSFIPAPQLVPSNPEAFAQAVLERIAILWLVHGDLSAFNILNDGDQPVFIDFSQSSPTTAPNAKELLRRDLTNLASYFKKHGVKLDVERVVK-----------------------------------------------------MTLNTFHFAGVSEMNVTTGLPRLIEILDARKAIQSPMMEVYLKPPYNKGEIRKVAEKVKETLFEEYIRELSIDVVECTMTILLDRDKMALVGNDRLAKTLAKSFTVKKIEIKSTPLKEIYRLKTKIKSVYINGVKGVRQVLPVKRGDEFIIMTAGTNLKAILKLDETDPLRTVSNDLYEVEEVLGIEAAREQIIREVLKVLRAQGIDIDIRHILLVADTMTMAGGLQGISRYGIVKDKPSVLARASFETPLRHIFNAAMIGEHDQLNSVIENVMLNQPVPVGTGLPHLVAKRPKAKTKKKWVQIIAPGSFNSLHLGESLVDDPGRLVGKTVTANLMTLTNDMRNQGIEIRFDIVKVHESKGHAAATGYALLPSQLKRLVRRGRSKIGDSFVVRNQNGRLVRIKPVVLTATPASSGAQTQIRLAVRNRTKLVAGMSFDRLVHELINYQVQRALKVANKTHPVRGVEIVACFLLMGVAITELLEGKEISIEDLRGKILAVDAFNMLYQFLTTIRMQDGTPLRDSKGNVTSHLIGLFSRTTALMADGVKLAFVFDGEPPALKKKERERRAAVKAEALLHLKSAEAREDVAEMKKYAGRTATLSPEMVDEAKQLLRALGIPVLQAPSEGEAQAAHVCARGDAYAVVSQDADSFLFGAPRVVKNLNLSGKRKKTSALYETIHPELLSLDDSLKALNLTRDQLIVLALLVGTDYNREGIRGIGPKKALKLLEAHGDFAALFDAVSWDLPWKVLVETFKKMPVTDEYALSWAKPDAAALRELLVVQHDFSEERVAAALAKLGAAAQQRGLGEKQVFDTNDLQTIAHFEKLTHVKVRDYYNDRLIFIIETGGLLRALGENGANVKKLSTQLNRRIKVAEFNPDVKLFIRNLIHPLKVEKMIITLSDNDVKTKGLIIGAKAQNLRFYERVVQKYFVKEIKVVNLDNWHPKTELGRQVKAKEILDIDEILDSGRTILEPEIIDILLNLEADLLLIGQAKGKFGGGQRRTFRQTQKKTMEGNKPKFSCLVVIGDKNGHVGFGLGKAKETMPAREKAVRKAKLNLFKIRRGTGSWEDASSEPHSIPFSVTGKTGSVLIKLIPAPKGKGLVVEKEAAKALVLAGIKNVWSKTYGQTKNKVNFIRALELALRNLSTTKVPAVKEHINQSLKKGVRLDGRALDEFRKISIETGVVATAEGSARVMCGETEIIAGVKMEVGKPFPDRPDSGVLMVNAELRPLSNPDFEAGPPDIESIETARVIDRGIRESKAIDEKSLCIKEGESVWMANVDVCPLNHDGNLIDIGALAAMAALKNARIPTLTKQKLELSATPITITIVKIGENFLVDPTQDEMDSADARLTVASLRLCSLQKGGSGALTLEEIERMIDLAVEKGSELRALILKKGGETFEIVVDPDAAIAMKEAGDAKDVVKAEKVFSDAKKGLLASTEHLKAVFGADDFETVAKVILADGEIQLTTEHRDKVRSAKRRKLIALIHRNAIDPKTGNPHPETRIELAFDESKVHVDEFRTIEKQLPDVVRKLQEVLPLRFEQARLNVKVPALFAAKMHGEITRMATIVKEAWLDDGHWQATLELPAGLKNDLIELLESRTHGGATIEEERRLVAQDKSVVAPGQVLAEGMEYLPSQGTYRKNDRIYANQTGLLAIEGKVLKLIPLAGVYLPKRGDVIIGRVIDILMTGWRFSTNSPYSAVLPLKDAFDYIKKGADLTTYFDLDEYVVCKIFQVTSQNLVDVSMKGPGLRKLKGGRVLKVNAAKVPRIIGKRGSMVSMIKQATGCAMIVGQNGLVWLAGAQEVLAVNAIRKIEREAHVPGLTERMRVYLEAETGKAIKIFNRWDLSGITVKDPGLQRYLSIKPVIVPKTGARAGNRFHKSKINVVERLINRVMIPGHKGKKHKFSSGKDTGKSQTAYLLVLEALSIVEKKTKKNPVEVFVRAIENGAPREELISIEYGGARYPKAVECAPQRRIDTALKMMSQGAFQKSIRSKKSAASALADEILLAYQLSNSNAIAKKIELERQADASRMFYAVKVKDHVRVPPAMFSNDLNEAVVKSVKEQFTGYIGKEIGIVIDVLDVVEVQDGIIIPGDGATYYETLFELLVYLPEQQEVLPGIIRDVAEFGAFISLGPIDGMVHVSQAMNDFVSATKEKTLQGKDTGRTLKVGDVCLARMVAISYKDRANPKFGLTMRQEGLGKDEWILQDLTGEGKPYELIICEKPSAALKIAEALASGKPVKKALNGVPYYELSHGKREIVVAAAAGHLYGVGERTYGYPVYEMEWKPNSELKDADFTKKYITTLQKLAKGADEFTVATDYDIEGETIGYNIVRFACKKKDANRMKFSTLTKDELVEAYENKQKTLDWGQAKAGETRHYLDWMFGINLSRALTQSVKAAFKILSIGRVQGPALYMVVEREREIEAFKPVDYWELELNSEKPVTAWHATEPEAKAHAKAKASVEAKSFNQSPPTPFDLGTLQTEAYRCFKIKPKETLEVAQSLYSAGYISYPRTSSQKLPAKLGFKKILGQLTKQELANTLTLQPNEGKKDDPAHPAIFPTGIVPT-GARDLKVYDLIVKRFLATFADPATRETVTATMDPFIAKGTRTTSKGWHVFYAPYVTLEEEELPKMTKAEKLPVKKVTLHKKQTQPPKRYTQASIITELEKRSLGTKATRADVVDALFKRNYVKGANITATGLGIQTIQTLEKHSPDIIDQELTRHFEEELEEIREGAKDGPQVLEEAKGPLDKTLKKFKKDEKEVGAELIEAHRNEQDLQNTLFACPVCKSGTLKVKFSPKFIGCDKYPECTFTAPLPKLGFPKPADKNCEHCGAAMLMVVMKGRPPLVTCINPTCPERVMGKNLIQQRRGKGSVTYRRHTLSAPGMARVGATILALLHSRFHTAPLARVEYEDGGLIIAPEGVRVGQRVLISPLATGNTLPLKSLPEGSLVYNIEAQPGDGGTFVRASGGVGRIVGKTGEGVIIQLPSKKRRLFNECKATLGIVAGGGRPEKPFLKAGIKFHRVKARHKYWPIVSGAAMNAVDHPFGGKRTSRKGRPTIAPKNAPPGRKVGMIRPRHTGRNKMAKLRKGVSYRRPYTRKSKYRAKNYVRANPHNLVVKYDMGDTKRILLVSRESIQLRHNALEAARKTCNRALESKLGKSGYRFKLRVFPHHVLRENPLASGAGADRMSTGMAFSFGKPIGIAAQVRQGHPIIEIGVPTARIAAQRANFKFPCTTRIVVEQN---------------------------------------------------------------------------------------------------------------------------------------------------------------------------------------------------------------------------------------------------MGVWPRKRAKKQTARVRSWEQGLLAFPAYKARMTRVIATDTGKNSQTKGETIVIPATVLECPPVKIYSVRGYTKDKAAAEVVVVTKKTDKKFSRITVVLLTQPSKTGIQKKPQIFEAGVGGEQALAWINDHVGKEIAVTDVFKEGDYADAHGITTGRGFQGPVKRFGISLKPHKSEKGRRAPATLGGWSGQHFMYRVAHAGQMGYHRRVQFNNFILKIGDALVNPAGGIPYYGLVKNQYVVVKGSIQGPKKRMITLTKPVKLYASLPTIEKISVELDKAVYSYSSTELEEENKLLRETVDQLRNEVEKFKRPALLVAEVGDVVWRYIVIKVPNGNMFYVEVADGLVPGESVLVEQKNLTVVEKVSTKRFPVEQFVILEKPTVTWQEVGGLQQQIEELKEVIELPLKSPELFKKVGITPPKGILLYGPPGTGKTLLAKAVAHSTNSTFIEVVGSELVQKFIGEGAKLVKEIFQLARDKAPSIIFIDELDALASKRVDMGTSGEREVQRTFMQLLAEIDGFKSLGNVKLIGCTNRRDILDEAVIRPGRLDRLIEVPHPSKEGLREIFKIHTRTMKLERADTEKILDKMVNFSGAEVKAAVTEAGYFAIRANRTIVKESDFFKAIVKVRRSEEEGKDYIGMFGMTDVFMNARFIGTVTNGAEFRKQLIDERRTGKLPQLNLFYDSRRDELFLETSPGRALRPVIVVKEGKPALTERHVEQLKKNELAWSDLVKQGVVEYLDAAEEENALVALQPEDLTTDHTHLEVSAVDIVGITTSLVPFAHHNHGARLMQGSKNQKQAIGFYAANYYTRLDMDTNLLHYPQEPVVQTIINDVMWKHPHGQNVVVAVMSYKGYNMEDAIIINKASIERGLGRATYFRPVATEELRYSGGLVDEIGIPDKDTKGYRTEHDYRFLEPDGIISPEARVAEGDVIIGKTSPPRFLSAMDEYNLNYRRESSMSLKHGEEGLVDFVVITENDEGNKLVQVRLRDERIPMIGDKFTSRHGQKGVISLVVPENDMPFSATGIKPDIIFNPHGIPSRMTVSHMIELIAGKTGALSGRKIDGTIFNAEKETDLRQELLNLGFKESGVEILFSGETGMPYLNKIFVGNQYYLRLRHMVKNKVHSRARGPIQLLTRQPTEGKAKEGGLRLGEMEKDTFIAHGASLLLKERFDSDKVIVPVCEECGLIGVYDARKDKHYCPICGENAEVSEIEMSYAFKLLLDEMKSMGIXPEAEAKREVGDVTLKSVGGMKKGDYIILEGAACIVQSTQTSRPGKHGHAKVRMQAVGMIDGKKRDVVMPGHDEVQVPIIGKKNAQVLSLTANVMDMESYETFDLVIPGKLSEGDILLYWEILADRVMKQVMLTSFFEEFERGSIFANKKVLQSNYIPDEIEHRDEQIEAIANILAPALRLERPSNLFIYGKTGTGKTLAARYTAEKMVGVAKERGINLQIFYINCKLKKIADTEYRLIAELARHAIPPTGLPTDEVYTIFYQALDVVIFILDEVDQLVKKAGDEIIYNLTRINSELKQSQVAIIGISNDLTFCNDLDPRVKSSLSEEELVFPPYNALQIQTILKKRCGLAFKETVLDEGVIPKCAAYAAREHGDARRALELVRVAGELAERAGEQTILLKHLDEAEEKIERDRFLDVVQHQPKQFQATLYAVIAVPVFTGEIYDTYKDLAGKLGLRPLTQRRVSDIIAELDMLGLINAKVISKGRFGRTREIALNMPKQLIPKITNILKEDLGVGARLGGSRRKTRHIMLKDRRKKGKLSLRAFFQELTPGQKVSLKAESSYHKGLYCRRFHGKVCVVDVGTCYKLSLNDHGKRKTLIVHPVHLKLLRHDNRKPDETRPIIAKAGIIPKADGSGYFKIGNTEAYAAVYGPRELHPRSKQDPKQGLLRCLYNMMPFSGQGNRVRPGPGRRSKEISMVMENALRPVLDLEAYPNAVVDVFVELPQTDAGSRCAAITAAAIALADAGLKMRDMVAAVAVGVVDDAQVVDLDYEEEVADIPVAMVPSTGEITLLQMDGKVEKEQLLAALALARPAIERIAEAQRAAIRQRYENPMRTIRVEKLTLNIGAGKDQAKLDKGEKLIKFITGVAPTQERIPGWGLRPGLPIGVKLTLRGSDVLKLIPRLLAAKGNKLQPSNIDEGNVSFGIPEYIDIDGIQYNPEIGILGLQACLTLERPGYRVKRRRCKNVKPGKRHRLTREEAMEFMTSTFKTKFELDTQRRIAASLLKCGSDRVVFDPARANDIKEAITKSDMRLLISDGIVRARPVAGVSKARARKIKAQKRKGLRRGHGSKKGTPNASLDGKTRWVAAVRSQRAFIQELREKGLLSTFRDVYRKSKGGFFRSQRHIKLYLDDRRLWQ
>CSBr16_68R1
--------------------------------------------------------------------------------------------------------------------------------------------------------------------------------------------------------------------------------------------------------------------------------------------------------------------------------------------------------------------------------------------------PKKIRKNYTRPSILWNEATLAHDKEIRKEYRTKNKKEIWKMNSFLENIKDQAKSITSRERALLEKELLIAKVKRLGLVNKDTLSDLLNLSLRDVMDRRLQTMVCKKKLARTLSQARQFIVHGHVRVGDKKITSPSYLVSTTEEDLIDFTRSPMKNTSHPERGKEEKKAEAAEKAKE-----------------------------------------------------------------------------------------------------------------------------------------------------------------------------------------------------------------------------------------------------------------------------------------------------------------------------------------------------------------------------------------------------------------------------------------------------------------------------------------------------------------------------------------------------------------------------------------------------------------------------------------------------------------------------------------------------------------------------------------------------------------------------------------------------------------------------------------------------------------------------------------DIDAELEQMLSKQKAMIKVVGCGGGGNNTINRITEVGIMGAETIAINTDAQDLLYTTADKKILVGKDTTKGLGAGSIPKIGEEAAREQEQEIKHAIAGADMVFVTCGLGGGTGTGSAPVVSDIAKKSGALTVAIVTIPFSMEGHRRYENAIIGLEKLENLVDTLIVIPNDKLLELAPDLPLQTAFKVADEILTNSVKGIAELVTKAGLVNLDFADIRAVMGNGGVALIGVGESDTENRAQEGVEKALNNPLLDVDVSGANGALINVLGGNDMTLDEARKVIEVVSEKLDEDARIIWGAQVADDMGSTVRVMIIVTGVRSSQIFRRKDAESELGIEFVDMKLKVKDVKNGEKGSVSLPRQFSEEIRLDLISRAVHTIASHKRQPYGADPEAGKKSSAELSRRRRKYRGSYGHGISRVPRKILSRSGTRFNWVGAFAPGTVGGRRAHPPKAEKIWALKINNKERQKAIRSALAATIDKDLVVSRGHRIPTDYPFAVSEDFEKLAKTKDVLASLKNIGFDDEVERCDKTIRAGKGKLRGRKYRRKTGVLLVVPLELSAANLPGIDVVKVNELNASLLAPGTDVGRATIFTENALKVLEEQDLFYSLKANVTRGLSHGSVLDTCDNSGAKTIKIISNLQTVRRRKPQCGVGDLIMASVVKGRPEMRKQVVFAIVVRQKKEYQRPDGTRVSFEDNSAVVLKDEKGNPKGTIFKGPIAKEVAVRWPAVAKVASIIVIKWGIAYINSSYNNTIIHITDITGSESIFRISGGMVVKSDRMKPSPTAAMIAAKAAADAAVEKGITGLNIKIRAPGGHQGPNNPGPGAQAAVRALSRKGIRIGLIEDVTPVAHDGCRKKGGKRGRRVMQKARIKLACTDIDKVNDVCKAITDIAEKTGVSLRGPIPLPTKKLRITTRKSPDGEGSATWERYEMRIHKRLIDLGVDERALRLVMRVHIPEGLNIEIELLDSLNDTLANSLSYILNLERIGAKECVIKPSSKVVKKVLEVLHESGYIGEIVESETTKKQLNVSLIGRINNCNVVKPRFSVSLDSFTKFEKRFLPAKDFGVIIVTTNQGIMTHNQAKEKHIGGKLLAYCY-------------------------------------------------------------------------------------------------------------------------------------------------------------------------------------------------------------------------------------------------------------------------------------------------------------------------------------------------------------------------------------------------------------------------------------------------------------------------------------------------------------------------------------------------------------------------------------------------------------------------------------------------------------------------------------------------------------------------------------------------------------------------------------------------------------------------------------------------------------------------------------------------------------------------------------------------------------------------------------------------------YVQKKVGSINFGILSPTMIKKLSVVKVVTPELYDKEGYPVDGGLMDTRMGVIDPGIVCKTDGRKLKDSPGYFGYIDLARPVVHIMYVNLVLNILRSTCKECGRILTKNPPLNGFDITDLRNVSKCPHCAAKQGKIKIEKPTTFLEDDKRISPIEIRTRLERVTNEDLAAFALDGELVRPEWMILTILPIPPVTMRPSITLESGERSEDDLTHKLGDIVRINQRLFENINAGAPEIIIEDLWDLLQYHITTFFNNDVSQLPPARHRGGQPLKTLTERIKSKEGRIRNNLAGKRTNFSARTVVSPDPKIELNEVGVPKSMSMNLTVPETVQDWNMDYLKKFIEKGKEYPGANYVVRPDGKRKKITDETKEQMIEELQPGYKVERHLLDGDVVLFNRQPSLHRMSMMAHKVKVLPGKTFRINPAVCHPYNADFDGDEMNLHVPQTEEARAEAEILMQVQTQLISPAFGLTIMGCMQDSISGNFALTKDSFSKNEAIAILTSIGVKGDVVTGKQIFSAIIPDDFGFIGRSKDQLIIRNGEIKAGVMDKKNLSGLMLRIMHKKYGADKTLDVIGKFFRLGVEVLLRRGFSMPISDIDLPQTAKDEIENIIRQSENEVDMLIDSFRKGELEQIPGRTKEQTLEIKILERLNKARNDTGSVVQKNTLIMVNSGARGNNIQLAQMTACVGQQSLRGGRIDRGYRQRTLSCFKKEDLNPASRGFVRNNYKKGLKPHEFFFCAMTGRDSLMDTALRTPKSGYLYRRLANALQDIRTEYDNTVRDAVGNIVQFSYGEDGIDVSRSEAGRKSIIEQVMQKNVIEALQKLKTSKKRKFNQRVDVIVNLKHLNLKKDQVDFYAQLPHSAKKSVCALVGPELFDEAK-VCDEVIRFDDFSKSDKKLVKQLTEKHDFFIAQADIMGKVAQVFGRVLGPRGKMPNPKAGCVVPPKASIKPIYDRLQLTQRVSAIVQAAVGNEDMDEAQIAENAVSFYDQIIRHLPLEKNNIRSVFIKMTMTKPEKLE----------------------------------------------------------------------------------------------------------------------------------------------------------------------------------------------------------------KELEKYESLFPKRIIDDAKILDSVKEEYEFSQIDAGESVGIVAAESLGEPGTQMTLNTKHFGGVAEMNVTMGLPRIMEILDVRINISTPLMEIHLKEPYNTGKIKKIAMMIKETTLGEITKEFVINMAELNILVSLDDKKIEELNIDKLLKAVSKAYIVKEIIVKGKDINAIYKAKDKLKKIYVCGIKGISHVLPIKRDNEYLIQTAGSNLTEALKLEFVDKYRTTTNDVKEIESVFGIEAARLAVVNETYKVIENQGLEVDVRHIMLIADTMCSSGVLRGITRVGVVSEKSSVLARASFETPIKHIVSASLLGQTDHLNSVIENVMLNQEIPVGTGMLKLKVRRDKSGKKKSWFTILAPKVFNEMVVGETSAVDSQYVVGRSVRSSLMTFTRSMKNQSITVTLKVKEIKDGKAMTEIDSFVTNPSAIKRLVRRRRAKIDDSFVCKTKDNRMVRVKPMILTKSNTSNSTLTSIRHVMRYMFINVMKLTYGQFVDAVLNDKLVRDVKHVNVVYPVRIVSVRAFELE--------------------------------------------------------------------------------------------------------------------------------------------------------------------------------------------------------------------------------------------------------------------------------------------------------------------------------------------EKRIISAELMKLMSMFEAVTKVSLKDCFNNALTFIVPEGTIGKALGKKAINVKNLEARLKRHVKVAEYNSDVKSFIKSLLFPLAVNDIVYQIEPIDSKTRGMIIGRSAVNLRNLEKIIRRFFVKEIKVVDVEAWKPKTEIGAKVKSGEITDIQDILVKGHRILEPEVVDILLGVETDLLLIGQAKGKFGGGQRRVFKQCQKKTREGNKPSFATIAVVGNKNGFVGLGYGKARETVPAREKAFRDAKRNLIVIKRGSGSWEGAGEYPNSVPFKVSGKCGSVIVELMPAPDGTGLCIEEECAKMLRLAGIKDVWSRTRGQSKTKINQTKACFEALKMLSKTKVKAEKLHLREALKANIRYDGRKNDEIRQIVIEKGVIATAEGSARVKVGDTEVLAGVKMEVGTPYSDTPDEGSLMVGAEFLSMASADFEMGPPSIEAIELARVVDRGIRESGAIDVKKLCIEEGKAAWTVIVDICTINNNGNLQDASAIAAIAAIEDARLPKLTKDKLPLAVKPVTVTVFKRDEYIFVDPTNAEEKLYDSRLSIAVLKLCALQKGGDGVLTTDEINSMVDLAITKSQEIRKALLKTHGEVLEVVIDPDKAIEYKTAPELREVLRSEEIFHDAHKGELASENFLKETFGTDEPLEIAEKILIDGEIQLTAEHRKSVMDAKRRKIIEILHKHSIDPTSGMPHPVSRLERMLEGVHFRVDEYKKAEDQVEEALHVLKPVMPIKFDIKRISVKIYGEVAHKVYGNLKQH-KVLRESWNNDGSLSMTFEVPAGLRVEFIDKINEMTHGGAEIEVLEELLIQQKKVVVPGDIIAKGMDFLPSAGTYRRDEDIVASKLGLVAMEGKVIKLIPLSGSYIPKAGDVIIGKVNDIAMSGWLINTNTAYTAVLNVKDASHFIAKGADLTRYFKIGDYVATKIINVTSQMLVDLSTKGPGLKKLSGGQVISVEASKVPRIVGKAGSMVSMIKEATKCRIVVGQNGLVWINGQAEVIAVNTIRMIEKESHVSGLTERVQAFLNDSVKGEIKIFNKYSTSGIEVSDVGIKEYITLSPIYVPKTGARAGNRFHKSRISIVERLINKLMITGHKGKKHKTSSGHNTGKVNSVYSLVRGAFEIIEQRLNQNPMAVFVKAVENSAPREEIVTIEYGGARYPKAVEVAPQRRIDLALRMMAQATYSASFNSKKDATEALASEIIEAYRMSRSQAISKKIDLERQADSSRMFYKVELEDHIRVPPSSFGKPLEEAMISMIKHKYDGYISRDLGIVIDVLDVKEIGDGVVIPGDGAQYYKVSFELITYEPEMQEVVLGSIRDIADFGVFMTIGPMEGMIHVSQTMDDFVSFTKDKVLQGKESKRILKVGDVCRARLIAISYKDMANPKLGLTMRQAGLGKVEWIEEDLNKGKKK----------------------------------------------------------------------------------------------------------------------------------------------------------------------------------------------------------------------------------------------------------------------------------------------------------------------------------------------------------------------------------------------------------------------------------------------------------------------------------------------------------------------------------------------------------------------------------------------------------------------------------------------------------------MGKNLIQQARGKGSMRYRALGFRYKGSSKHSGRIVDFVDCPGHSAPLAQIEFFDGSLMIAPEGMKVGDVINVGIAEKGNTLPLSKIPEGAFIHNIEGSPGDGGKFVRASGVFAKVSSQMSDGVVVTLPSKKTKKFGQCRATIGVVAGGGRTEKPFGKAGTKYHAMKSRNKLYPIVSGNAQNAVDHPLGNSRSSRKSKNKPAPKNAPPGRNVGMLRPRHTGRNKMAKLRKFSAYRRPYTRKSKYREKSFIRASPTCKVIRFDMGNLRAVHLSVNSSLQIRHNALESARLTSNRTLEKSLGKSGFYLKLRKYPHHFLRENPLASGAGADRMSTGMKCAFGKIVGMAAQFKPGDRIFSAYVSVAKSAMNKASKKLPCSCKIVVEKI------------------------------------------------------------------------------MRRVSGIQKRNKVEELKQEQKAEKIMEFVASQNDLKLKEFNAQIAPKLLAKYPSLHAAFEEVSNLEELLEKKVADQLTELIKQRIKPPVVQISGEVKTISYEPEGLDITKDIMVRAHDTTIKYGGGGKYSVVITKNDYKDAEAELKTVLEFIEAETKSTYDYKRKMQFWPRKRAKSETVRVRSWDAKPLGFAGYKAGMTHIILTDNNKNSSTKGMKVRVPVTIIECPNLKVVGARFYKKTKVYGEVEFNVSKQFSDIYDIKLLVHTSPEKTSIKKIPEFFEMGLGGEEKFAYAKENASKELSISDVFAPGEQMDVKAVTKGKGFQGPVKRFGISIRARKSEKTKRGPGSIGGWTSGHMMYRVAHAGQMGYHTRTEYNKLIVKVIEEEINPKGGFVNYGLTKNPCILVKGSVAGPKKRLVRFNKAIRPSGFNPIVDYISL-------------------------------------------------------------------------------------------------------------------------------------------------------------------------------------------------------------------------------------------------------------------------------------------------------------------------------------------------------------------------------------------------------------------------------------------------------------------------------------------------------------------------------------------------------------------------MHDISHLHPSGQNMTIAVMSYEGYNMEDAVILNRGSIDRGLGRSTYFRPAVAEELRYTGGLIDEICVPDKDVKGYRTEHDYRFLEEDGIIHPEASIGEGDVVIGKISPPRFLSGADEYNLNINRESSVSLKHGEEGVVDFVALTENQEGNKFVQVRLREQRIPEIGDKFTSRHGQKGVIGLIVNPSDVPFSVSGHVPDIIFSPHSVPSRQTISHMIEIIGGKVGALSGRYIDGTLFDSESEASLREELSSVGFRENGTEIMYNPITGKKYEARIFIGNIYYLKLRHMVANKIHSRARGPIQLLTRQPTEGRAKEGGLRLGEMEKDTLVAHGASSLLKERFGADNTVVWVSEKSGMLAVNDAYNKRVYDLLHGDNTEVYPIEISYAFKLFLDELKAMGIYPKMQLVDKYMTIKQQSIGSLKKGSYIVIDDVACKVTDLSVSRPGKHGHAKVNLMAVGILDGKKRNMVAPGHDSVDVPVIDKKNAQVLSIHANVMDMETYETFDLEITGEVVEGCTVLYWQILDDKLMKQVSLSEYFKQYSSDSIFKNKKSIQSSYMPETIMHRENEIKLISSMLAPALKNDLPSNIFVYGKTGTGKTLVLKKIKKEMENVALENNLPLKVFYINCKLKKITDTEYRLIAEFAKMEVPKTGLATNEIYNILQTNLDTTVLILDEIDELVRRIGDDVLYSLTRLNSELEKSQLCLVGISNDMTFANNLEPRVRSSLNEEDVVFEPYNALQLQHILTERVSLAFVEDTIEPGVIAKCAAYAARDHGDARRALDLLRVAGEICERNQEKKITIEHIDISEKKIEKDKVLDIVKSQPKQSHAVLYSILSVHFFTGDIYELYKSVCSNSSLRPLTMRRISDIIAELDTLGILNTQVLSKGRYGRTRKISLSLPSDMPSKLLEVLGERLDLVKRIGGFRRKTRNKMKKPLSMKGKFSIAKFFQKFSVDDRVVLKAESSYQRGMYFPRFHGKNGLVKQGNCYKVLINDSGKKKEVIVHPVHLKKNKREGRANNELRPMEAKAGIIPNAAGSAYFKIGKTAAYATVYGPRSLYPKFKQDPEKGLLRCHYNMMPFSGTGNRVRPGQNRRAKEISLVTENALKSVLAFEDFPNSVVDVFIEIPAADAGTRCAGICAASIALADAGFSMKEMVSAISVGKVNDTVIVDLDYNEEVADIPVAMQPTTGEVSLLQMDGIISKEQLAEALSMAQEACQKINEVQKAALYEKYSNPMREIKISKLTLNVGAGKDQRVLDRSMKLLKVLTGIEPTYKRIQAWGLRSGLPIGCMITLRDQKIRELLPRLLEAKENVMVRKMFDDGNISFGIPECIDIADYKYDPEIGILGLQATITLTRPGYRIMRRKHKSSRINKNHQIKREESIKFMKDNFGISIKLTVQKRLAADVLNCSPNDVRFVESKLADIKEAITRTDIRVLVAQGAILKARTSESSRSRARESHAQKVKGKRKGQGSRKGTSNARENEKLVWMNKVRAQRGLIKELKEKKLISTYRDLYLKVKGGYFRNKRHIKLFIGEKELLQ
>ARS102
LQPEVNIGMVGHVDHGKTTLLERLSGVWTDTHSEEIKRGITIRLGYADTVFYKEDNAYTTKPKSKAKVIRKVSFVDSPGHESLMATMLSGATIMDGALLLIAANEECPQPQTREHLMALEIIGIKNVVIIQNKIDLVDEKTALKNYSQVKDFVKGTSYKNAPIIPLSAQHNVGVSALIKTIEEIIPTPKRDPIMLVARSFDINLPGILPKDLTGGILGGSMKEGTLKKGQEIEIRPGRSTVEKNKEVYKPIITKIKDIKYGGASVDEFSPGGTAGLLTSLDHSIVKADQLSGSVVGLPGKLPDVLYEITISPDLLKRVLGTLNVEPIKMNEALMLNVNSAATVGIVTGFNIVCKLKIPVCAELSSRVTISRRIGNRFRLIGYGEIQPKKQKKKFSKPNHPWQKERILAEQELLKSYGLRRKYELWKMNTILKNFTKQAKNLTATKQVEKERNQLLTKLSSLGLIGKDKIGDILSLTLKDILERRLQTVLFRKSMAKSFNQARQLIVHQHISLGDRTITSPSFLVPSGKESEIQFANSAFVNASHPERVPKKAKPAKTEEKTDEIRQPIITFMGHIDHGKTSLQDYIRQSALVKAEAGSITQHIGSSDIPLDTIKKICKLLDALKEFTIPGLLFIDTPGHAAFTNLRRRGGNLADIVILVVDINEGIMPQTLECVEILNQYKTPFIIALNKIDLLSGWQFLIQNISSQASIQQILDTKLYEIVGKLSELGFNAERFDRVEDHTKQIAIVPTSAATGEGMPELLMVLTGLAQKFMEQNLKIKGNAKGTVLEIKEEKGLGTLDVIVYDGSLNQSDVIVIGTLSEPIVTKVKALLEPSPLATKFQHVKGVSAAAGVKIFAPENAVAGMPLRSCAQKVKEEVKKEVEEVGIVVKADSLGSLEALIKLLKEKNIDVKRGSIGNISKKDISEAQISREKDHLHSVVLGFNVSNVKVITNNVIYKLIEDFEKWQEEERKKIEGKEIEFLVRPCKMQIMKGYIFRQSNPAVAGMDILAGNLKVNTPLMKTITEAKSIQHEQENIEKAEKGKQVAVSMPKVMVGRQINEGDILYSAIPEEDFKKLKELKKYLAPEEIEILKEIAGIMREKNPVWGVESTIWTEKYRPKEFSEIKGQKEIVKRIKAFVEQKNIPHLLFAGPAGVGKSTTALVMAKNLFKDSWHQNFLELNASDERGIDIIRNKVKDFARTKAIGNVPFKIIFLDECDALTREAQQALRRTMENYTSTCRFILSANYSSKIIDPIQSRCAMFRFKLLEEKEIHAIAEKIEKDEIDDKAKQALYTICEGDARKLENILQSSAAISNNITEEVIYSMASVARPKEIDEALKLAINNKFIEARTKLMDVMLNYGLSGLDVIKQIQQEILTLELNNESKMLLIEKCGEIEFRMTEGSDEFLQLEALLSQFALYGNNIDAELEQLLAKQKATIKVVGAGGGGNNTIQRISEVGIIGAETIAVNTDAQDLLYTTAAKKILIGRELTRGHGAGSDPRLGEEAARESEPEIKKTLQGADMVFVTCGLGGGTGTGSAPVVAEIAKKVGALSVGVVTLPFSMEGHRRYENAVMGLEKMEQIVDTLIVIPNEKLLELAPDLPLHTAFKVADEILTSAVKGIAELVTKAGLVNLDFADIQAVMKGGGVALIGVGESDSENRAVEAVEKAINNPLLDVDISGANGTLINVVGGQDMTLDEARKVVETISEKLDDDARIIWGAQISKDMEKTIRTMLIVTGVKSSQILRKKEIETELGIEFLDMKLNILDTSKNKVGEINLPKQFDESVRPDLVKRAVLAIQSDKRQPYGAMKKAGMRASANLSKRRKKYRGMYGFGISRTPRKILSRRGTRMHWVGAISPNTVSGRKAHPPKAEKTLHKKINKKERRKAIRICIAATVINDLVKDRGHAIPESYPFALDKKFEDISKTKDVVAVLKGFGLEKELNRTKKTVRAGKGKARGRKYKAKKGPLIVVSIVKAAGNVPGIDVADVKSLNAELLAPGAVLGRLTLWTKSAIEALTEKKLFEALKSKITKALPIGSEVETCDNSGAKIVKIFTGSKTTKGRVPSAGVADLVMASVRRGRPDMRKQVVHAIIVRQKKEYKRTDGSRIKFEDNAVVVLKDEKGNPKGTMFKGAIAKEVCERWPAVAKIASIVVERWGIAHIYASYNNTIIHITDITGTETISKASGGMVVKSDRMESSPTAAMAAAKRAAEGAIDKGINSIHVKIRAAGGHNNPTSPGPGAQAAVRALSRMGMRIGVIEDVTPLPHDGCRKKGGRRGRRVMQKARIKLASIEIHKINEVCSYINDIADKTGVDMKGPIPLPTKKLRVTTRKSPDGEGRSTWEKYEMRVHKRVIDLGLDERALRLVMRVPIPEGLNIEIEMIESLNDPLANALSTILNDTKVGRSESKIRPSSKIIKKVLEVMKDNSYIGAFEEIEDGKGLIKVNLLGNINKCGVIKPRYSIKKNEFESFEERYLLARDMGILILSTPQGIMMHNDAKKKNVGGRLLAYCYMKRIAVVDNEKLKDMPQKLQSLCPVNRSGTEGFLKIDEATCICVKAAPNAIKVVNLPEILDKNPIHRYSENGFALFNLPVPIFGKVVGILGVNGIGKSTAIDILAGMLKPNFGDEIIDFFKGTEVQLFFEKVKKGTVKVGYKPQKVDLISKTQKGKVKDLLKKVNRLDEIAKELEIGNILDNEISKISGGELQRVAIAATVLKKANLYIFDEPTSYLDIKQRINVSKFIRDLADDKTSVIVVEHDLIIFDYISDLSHIMFGSEDAYGSVSGLKPTKNSINTYLDGYLKEENIRFRDKKVKFEPRKSFSLVSWKNIGKKLGNFTLKTEEGKIHKGEVIGVLGENGIGKTTFVKILANEIKKDEGELNNVKVSYKPQYLNDELVISVLDEAYTNQIINPLNIKPLLLKKLNEVSGGELQRVAIALCLSKEADLYLLDEPSAYLDVEQRLLISKVIRDFMEIKNASALIVEHDLLFLNYLADKIMVFDGVPAENGIVLGPYPMEDGMNMFLKRLGITLRRDKESLMPRVNKLDSKLDREQKEKGKFYFVIWKAILNNLPEVEGPSQKFLSFKEKLKWTFVILMIYYFLGLLPLFGLGVNALQRFETLSIILGAEFGSLISLGIGPIVTASIVLQLLNGSGILKLDLTRPEGKKTFQGLQKLLAIFFIIFEAAIYVLMGGLAPLVLIFQLFLGGVMILFMDEVVSKWGFGSGIGLFIVAGVSKSIFIQAFNWLYSSGAVPALFQSLTAGDPTTAAIMFATLVSTALVFAIAVYAQAMKVEIPLSFGMVRGHGVRWPLSFFYTSVIPVILVSALIANFQLLGRFLQNFLGRFSGFVYWLQGPLLRSVIPYLQSLVYLSFLMLGAMIFSIFWMQTAGMDARSQAKQMMSSGLQIPGFRRDERVLERLLNRYIWPLTIMGGLAIGFLAGIADITGTLSSGTGILLAVMIVYKLYEEVSKQHMMDMNPMMRKFMGHVFKRVKSIVFSVLSPKMIKDMASAKIVTPELYDKEGYPVDGGLMDIRLGVIDPGLRCKTCGSKLKECIGHFGYIELARPIIHIKFVNIILNFLKSTCRECSRILIPKNKISKYKIASLKTINKCPHCKARQKKITMDKPTTFFEDEKRISPIEIWTRLEKISDDDILLFGLVVDYVRPEWMVFTFLPIPPVTMRPSITLESGERSEDDLTHKLGDIVRINQRLFENINAGAPEIIVEDLWDLLQYHVTTFFDNEVAQLPPARHRSGQPLKTLTERIKSKEGRIRHNLAGKRTNFCARTVISPDPMLELNEVGVPDLIAMKLTVPERITEWNMEYLKKFVEKGKKYPGANYITRPDGKKKKITEETKEASLEEIQPGYTVERHLMDGDLAVFNRQPSLHRMSMMCHRVRVLPGKTLRLNPAVCHPYNADFDGDEMNLHIPQTEEARAEAEILMEVQTQLISLRYGLSIIGCVQDAISGNYLLTKNILDRDKAIDLLAAIGIRKEKIDGKELFSTLIPEDFNFTGKTREEVTIKNGKLVEGYMDRSNLSGLLLRNIHQKYGKEFTINLLGKIFRLGVEVLLRNGFTCAVSDTDLPENARMKIQETLSNAAKEVDNMIGMYYDKKLEHLPGHTLSETLELKILETLNKARNETGNIVADFTMIMAQSGARGNLLNLAQMAACVGQQAMRGKRIKKGFEARTLSNFKKDELTPGAGGFISNGFKTGLTPTEFFFGAMTGRDSLMDTALRTPKSGYLYRRLANAMQDLKVEYDETVRDSSGRIIQFEYGEDGMDVSKSEKGIKRIIKSIT------------------------------------------------------------------------------------------------------------------------------------------------------------------------------------------------------------KESFKTKHGVFDEFTNRTLFKLITQGHFSPISIGKESNVFSALKDEERLMIKVYRLETCDFNKMYDYIKGDPRYLSLKKKRNVIFAWVQREYRNLIKAREAVNVPIPLTFSNNILVLEFIIAPKLIPKNKKKFFDKIVDNIKKLYMVHADLSAFNILNFDETPVFIDMSQTTTLRHTRAEEYLKRDIKNVCSFFNKIGMKTDEKEVLGKLISEYEDKLPRKVIDDKKIMDKALGEYENAKVNAGESVGIIAAESIGEPGTQMTLNTFHFAGVAEMNVTLGLPRIIEILDGRKEIKTPIMQIRLKAPYSKGKIKEFALSIKETKLSEITTEFSISLADSEIEVKLDKEKMKSLNLTNVVNSISKQFTIKDIILKSRALNEVYKAKEKIKDIHIRGVKGISQVLPVKRDDEFIIMTSGSNLSEVLQIDGVDSHRTTTNNIFEIQEVLGVEAARQAIIEEVFNVIENQGLNVDVRHIMLVADTMCVLGMIKGITRYGVVSEKSSVLARASFETPIKHIINAALVGENDTLNSVVENVMLNQPVPIGTGVPKLVTKKKLKVAKKQWYPILAPKIFRNSVLGETVVFEPEQMVGKGITYNLANLTKDIKRQNVNIDFEVNGVQDGKALTHVVGYKIIPSSLKRMARRNIEKIDMSFMCSTSDKKNMRIKPIIITRAATKGSIASKIRKNAQDFLLYINEISYDNFLNDLIGHKIQSSLKHLKKTYPLRICEIRSMEVVMGVAFKGIIVSQETDLDFFKNKIIILDAHNILYQFITTIRGRDGSQLMDSKGNITSHLVGLFTRTANLMQRGIKIAFVFDGKPPELKQKTREQRKKLKLDAERKFQEAKKRGDEEEMKKYASRTSRLTKDMIEESKKLISSMGLPVVQAPSEGEAQASYMVKENHGFAVGSQDFDSLIHGATRLARNLSVAGRRKKGNTIYETIKPELIDLSENLHNLGIDSDQLIVLSIIIGTDYNPGGIKGIGPKNALKLVKKHKDFDSLFKEVKWQFSWEEVYYLIKKMPVTDDFKLGWGNVKKDELYRLLVDKHDFSEQRVNSTLQKINAKKQQKSLSARIKYNIDVMKYISLFESLTGAKLKDCIDDNVTFIVQENEMGKAIGKKGINIKKIESVLKKKIRLIEFNSNISQFVANLTYPFKAQDVVVIIYGPDTKTKGMIIGRDRHNIKWINDIVKRYFVKEVKVDDKESWKPKTDLGVKVKSGEINNINQVLDSKFKILEQGIVDVLLNLSSDLLLVGQSKGKFGGGQRRVFRQTQKKTQEGNKPKFGTFAIVGNEDGLVGIGYGKSKETVPAREKAIRNAKLNIIRVLRGCGSWQCECNNPHTIPFAVEGKYGSVIVKLMPAPRGTGLCIEGECSKILKIAGIKDVWSQTFGQTKTKLNLIYACFDAVKKLTEIKVQQIRTHIIKLFNSDRRLDGRKLTEYRKVDVQLNATSTAEGSARVKIGETDVIAGIKTEVMEPYPDSPSEGSIMVGVELLPLSSPDFESGPPSARAVELARIVDRGIRESKCLDFKSLCIKEGEKIWMVIIDVCIINDAGNLFDAAALAAIAALKSMRFPEYTDKGLELKDLPIEVTVIKIGDKFIVDADSEEEKAIDARLTVASLTLCAMQKGGDFPLTDEDICKMVEIGIEKAKELRKLVLKSHNQNFEVLVDCNNAIALKHGIDMKDVLATAKIFTDAKKGLEASETAMSQVFQTTDMEEGARQIIKKGEIQLTAEYRNELKEIKRKQIINIIHRNGVDPKTHLPHPINRLENAMEEAKFHVDEFAPVEQQVQDALKKLKPILPIRFEVKEIAVKIGPEYAAKSYAILKSFGTILREEWQNDGYWSGVIEMPGGLEEEFYEKINSICHGEVEAKVLKKINVKNKDIAVPGEVLAVGMESFPGIGTYREGENIVASRLGLVQLDGRTIKLILLSGRYIPKRGDTIICKVIDVGFSGWRLETNGPYSAMLSMKDASQFIARGADLTQFYDLGDQIVCSITNVTSQKLVDVTMKGPGLRKLSGGRIIEVSSNKVPRIIGKQGSMVSMIKDATKCNITVGQNGLVWIDGEDELLAITTIRKIEEESHLSGLTDKIKEFLDKNKKTMIKVFDRWSMEGIAVDDAGLKPYITLEPRVAPKTGARAKNRFHKSRIFIVERLINKIMIPGHKGKKHFKSSGRTTGKANKSLSIMENVFTIIEKQTKENPLKVFVKALENAAPREEIITIEYGGARYPKAVECAPQRRVDVVLRHMVQGAYHKSFNSKKPVDDYLAEEILNAYRLSGSHAISKKLEVERQADASR---------------------------------------------------------------------------------------------------------------------------------------------------------------------------------------YELIICEKPSAAKKISDALADGKAIKENINGAPIYKVTHGKKDIVVACAVGHLYGLAEKTWNFPVFDIEWKPASELKKSDFSKKYLNTIKKLSKEADSFTIATDYDVEGEVIGLNVIKYACNQKDANRMKFSTLTKPDLIEAYENKKKTLDWGQANAGETRHFLDFYNGISYSRALTSSIKTAFKLMSTGRVQGPALKIIVDREKEIKKFKPVPFWQIELQGAVNIIAWHKEKEKADKMDLVKKKTQKRQFQQSPPVPFDLTTMQVEAYRCHKISPKDTLSIAQELYTSGFISYPRTSSQQLSDKLGFKKIFTQLSKQELIKKISLKPNNGKKTDPAHPAIYPTGINAEINEREQKIYDMIVKRFMATFAEPAVRETMTIDIDIFIAKGTRTVEKGWHIFYEPYVKLEEEELPQVKEKDIVDVKKIIMHSKETQPPKRYTPASIIKMLESKNLGTKSTRASIIDTLFQRGYVDGKAIEATNLGIRTIETLEKHCPKIIDEELTKHFEEGMEEIREGKIKSKNVLDEAKGEIKNIMEDFKKHEKEIGKSLLDATIETRDALSTLGKCPVCKSGDLQIRSGKRFCACNQYPKCKTTFSLPSNALIKPAGKICETCGYPKVLAIKKGKKPMDFCINKQCTSKHMGKNLIQQARGKGSPRYRAPSFRYKGQSKYTGKITDLIHCQGHSSPLAQIRYDNGILMHAPEGVKIGDNVEMGDAKKGNVMPLKNIPEGMAIYNIELFPGDGGKFVRASGGFAKIVTKMQNMIVVELPSSKRKKFLDCRATIGVIAGSGRKEKPFLKAGTRYYAMKAKNKLWPQVSGTSMNSVDHPFGGSSSAVKGGPTVASRNAPPGAKVGKISPNRTGRKKMARLRKSVSYRRPYTRISKYKEQSFVRANPNSRIVGFETGTPQTLKLVSKTDLQIRDNALESAKQTSNKLLETTLGTTNYHMKLKPYPHHILRENPIAAGAGADRFSTGMQKSFGKPHGNAAQVRKGSIVFQVSVDTAKTALTRASKKLPNSYLIQITENMLLKKEGFPEEDELVICTVTKVQFHSVFANLDEYGGMIHISEVSPGRIRNIRDFVKEGKKVVCKVLRINTDRGHIDLSLRRVTEGQKRNKIDELKQEQKAEKILEFVAKDLKIDVKKLFYDITKNISEKYASLYGFFQQVVAIKDAVEEKTAEKIVEAVKSRIKEASIKIEGKLKLTSFASNGIDIIKEALKKAESISIKYLGAGSYNIIINAKEYKGAEKLLKEASEKAIEHVMGEGEFTRVLQFWPRRRSKRVFARVRSWDAKPLGFAGYKVGMTHLIITDDRKTSTTKGMGIFCPATIIECPPLKTASIKFYKNTKVASETLAAIPKKSKDFDFIRLLVYTQPKLTGIKKKPELFEIGLGGEDQVKYANEKLGKEIIISEVFKEGQQLDVHAVTKGKGMQGPVKRFGISLKNHKSEKGRRTPGSLGGWIAGHIMWRNAKAGKMGYHPRTEYNKWLLKIG-KDVNVKGGLKHYGVVKNTYILVKGSIIGTEKRLIRINEPSRPNNTAPTIQNINLILDSVVYNYTSNQLEEENNILKETINKLKEDLDRFKVPPLMVSEVRDVFGKNAVIRLPNGNQFYVNISEDVNPGDMILSDQKNLTIIKKIPTQKFDVGNFVIIEKTKVSWNDVGGLDDQAREIKEVVELPLKKPELFKKVGITPPKGILLYGQPGTGKTLLAKAVAASTNSTFIQVVGSELVQKFIGEGAKMVKEIFELARKKAPAIIFIDEIDSLAAKRVEIGTSGEREVSRTFMQLLAEIDGFRPLGNIKVIGATNRKDILDPAIVRPGRLDRLIHIPIPKGDARLEILKIHCGDMKFSKVDLKNISGLMEDMSGAEIKAVCTESGYFAIREDRTIVTKKDITEAIDKVKNEEKEGMDYMNMFGMTELYLNSKFMGTVDDSNSFVKRIKEERRMGNLTNLNVRYDEKADEIYIETSKGRSRRPLIIVSEGQPLLTENHLKQLEKNEISWSDMVKQGIIEYLDAGEEENALVAFFEKDITPEHTHLEITPLVMFGLTTSLVPYGNFNQSTRLNAGSKNQKQALGFYASNYAVRMDMDVNLLHYPQVPIVKTNMHDISSKHPAGQNIVVAIMSYKGYNMEDAIILNKSSIERGFGRSTYYRPSIAEELRYSGGLIDQISIPDKDVKGYKSEKDYRFLEEDGIIYPEAQVAEGDVVIGKTSPPRFLSSLEEYNLGTRRESSVSIKHGEKGVVDFILLTENEEGNRLIQARLRDERIPEIGDKFTSRHGQKGVVGLIVPQADMPFSASGITPDLIFSPHGIPSRMTISHLIEIIAGKVGALSGRQINGTTFDSEPEEKVREELKTLGFRENGVETFYNGITGEVFEAKIFVGNMYYLKLKHLVANKLHSRARGPIQLLTRQPTEGRAKEGGLRLGEMEKDTFIAHGAALLLKERFDSDKTIVPVCESCGLIAIKDDFKGKSYCPICGENVEVNDVEISYAFKLILDEFKSLGIYQKLQLESKY----MQSVGGLQRGNYVVLDGAACKVTDTQVSRPGKHGHAKVRLTAVGLVDEKKRITVMPGHDNVEVPIVEKKTAQILSITANVMDSETFETFDLHIPGEVTEGANVMYWIILEDKVMKQIKLTTFFEEFHNKSLFVNRSALLSSYTPESIPHRDKEMNNIASILAPALKQEKPSNLFIYGNTGTGKTLVVKHVVKNMGEISKNKKIPLKVIYVNCKLKRVADTEYRLMSQLASCAIPSTGLPTDEVYKSFYSAAEIILLVLDEVDQLIKKVGDNVLYNLTRINEELKGAQISILGISNDTTLTENMDIRVKSSLSEEDVFFALYNAVEMKSILQERASKAFHENTIEQGVIEKCAAYAAREHGDARKAIELLRVAGELAERSKSEKVSFEHIDEAEEKLEREKIFDIIKTQPKQFQAVLYSIITLIVYTGEIYDLYKKICFKIGLRPLTQRRVSDIIGEFELIGIINTKTISKGRYGRTREITMSIPSSTNPLTKKILEEELSIMKRIGGLKRKSRHKLTKPRRQKGKVSISRFMQRFEAGQRIHLSMEPSINKGSYNPKFMGKTGIVKRGKCYEVSITDKGKEKILIIHPVHLKLSRLNGRKFDETRKIEAKAGVIPRADGSAMFKIGNTWAYAAVYGPRNLHPKFLQDPSKGILRCNYNMMPFSSSGDRVRPGSSRRSKEISLVTEKALLPVLDLSEYPNSVVDVFIEFPQTEAGSRCAGICAAAMALADAGLAMKDLVAAVSVGRVDDKLLVDLDYNEEVADIPIAMSPNYGKVTLLQMDGLISKEQLKKVIEMGKKACKDIYEVQKKALKDRYKNAMKQISVEKVTLNIGAGKDQARLEKGIKLINSIAGHNPAKKRIQEWGLRPGLPIGCKLTLRKQKALEMIKRLLESKDNTLRPSNFDNGNISFGISEYIYIPGVKYNPDIGIMGLQVCVTLKRSGFRVKSRALKKHHIPRRHRIKKEESIDFMKNNFGLKTGLKIQKRLAAQILKSSEKSIWLDSSRLDEIKEAITKVDIKSLIKDKAIKGKQKKGISKSRIRKNKEQKRKGRRSGAGSIKGGRNARLAKKRRWINRIRVQREFLQNLKGKDVINSYRSLYLKSKGGFFRSKRHIKVYMQEHNIIK
>Pacearchaeota-none-none-none-none-Pacearchaeota_archaeon-GCA_002689985.1
---------------------------------------------------------------------------------------------------------------------------------------------------------------------------------------------------------------------------------------------------------------------------------------------------------------------------------------------------------------------------------------------------KQKHKSYSKPKRPFDKERLVEEEKIKKEFGLKNKKEIWKSEARIKSIREKAKKLISA---PEEQKLFFNRLKKIGL--DVSIADVLSLEKQDYLKRRLQTIVVTKKIATTTKSARQLITHKKITVNGNVVNSPSYVVSVELEKNISLKKEKKKKE---------KKQE----LKNKIRQPIVTVVGHVDHGKTSILDCFRGSCIQEKEAGGITQKISFTSYPMNQLKASCPLIDSSGKLNIPGFLLIDTPGHAAFTNLRKRGGSLADLAVLVIDINEGIKPQTAEVIQILKHNKTPFLIALNKIDNISSWRDLKKSINAQPNVKQIFDERYMTLIGSLNSHGFDADLFYNIQDFTKKIALIPISAKTKEGIPELIMMLCGLSQKYLGDKLNLGKDAKGVMLEIKKEKTTNYIESILYDGELKNIDKIAIANFDDPIITKIRVLEEIEPLCAKFKPKEKAQASTGLRMQLVTQILPGMPFVIYIKEIKEIFKKEISDNGIIAKADSLGSLEALLVLLKQNNIPVVKAGIGNINKTDIISAKANLEINELDSVIIGFNVSNLKILTDDVIYKLIENITEFRNELKKEIEKKRVMGLSAICKLKILPQFVFRNTKPAVFGVKIEGGKLTTGLNLINKVGRVKNIQSENKSVDKSTEGMEIAISIPGLNYERQIKNTNLLYSEISESQFKNFKKNKDLLSSNEIKVLQEISEIKRKEKADWGNESEIWTEKFRPSKFSEVVGQSDIIKRVEALTNSLNIPHFLFAGPAGTGKSTLALIIVKELFKENWKENYLELNASDERGIQIVREKVKNFARTKSLGSVPFKVIFLDEADALTPEAQQALRRTMENYSATCRFILSCNYSSKIIDPIQSRCVLFRFKILEKKDIESVIQKIAETELNQEVAEVLYEGSEGDCRKCINLIQSTAAISPNITADLVSTILSNSKPKDIKIILDYALSGDFQKSREKLLDVMLKESISGQDVVKAIQKEIWNLPVEPELKVRLTEKTGETEFRIVEGSDPFIQLQSLIASFVLAGLEIDKELEELLKKQSAKIKVIGIGGGGNNSLSRMKEIGIKGGELIAINTDAQDLLYTNADQKILIGKELTQGLGAGSNPKVGQEAAKESESEIKKKISGSDMIFITCGLGGGTGTGAAPVVAGLAKKQSALTIGIVTLPFTIEGGKRIENAMDGLERMEASVDTLIVIPNDKLLELAPELPLHTAFKIADEILTNAVKGTTELVTTSGLVNLDFADIKAVMVDGGVSLIGMGESDTGQRAIEAVEKAIQNPLLDVDISNATGALVNIVGGNDMSLDECKLIIEALGERLSPDAKLIWGAQIAPDMEKSIRVLLIVTGVKSAQILKHKEIEDELGIEFFEMKAKIIDINGKEKGKIDLPKCFSEKIRKDLIYKVLEAKKTQ--QPYSPSLVAGKQHAAKVVHRRHVWRSGYGRGASRVPRKIMSRKGSQFNWEPAEVPFAKGGMRAHPPKILSMITKKINKKELKMALISAISATANEEEITKRYDKLNNNLPLIVESKITSL-KTKELISNLKKILGKLFELALKKAVRSGKGKMRGRKYKKNAGLLLVIKL-----KANAFDITSTQKLSVNDLAKGH-PGRITLYTEQAIKELGEKLK--AISAKVTPGLNLGAYMISSDNSGAKIVKLVSRAKAKKGKQVCAKIADWVKVSVRKGIPDMKGKVFDAVVIRQKKSYRRLNGERIAFEDNAVAILKDEKGNPKGTQIKGPIAREVMERWPSVAKIASIVYDIEATINIYTSFNNTLVHVTDMSGK-TLAKVTGGMVTKHDRLKANPTIGMFIAKRISEQIKELGVKSLYVRIRTKTRNP---APGPGAHAIVKSLSREGFKILNILDTTRNPRGGPKKKGGRRGRRPMPKVRIKLNSTDIDMLNTICKMIKDIAKKSGIVISGPVPLPTKKLKVTTRKSPCGDGTATFDKFEMRIHKRLIDLPANEKVLHHIMRLQIPKNVNIKIEVRDMSQDIIADALNMVKNAKKAKKENIKINRISNLLIEILKIMKQKNAIKKYKIDS--KKFIEITI-GDLSECKAIKPRFTVNKSEIEKYRRRYLPSRNLGTMIISTNKGLVTHEEILEKGIGGSLIAYFY-------------------------------------------------------------------------------------------------------------------------------------------------------------------------------------------------------------------------------------------------------------------------------------------------------------------------------------------------------------------------------------------------------------------------------------------------------------------------------------------------------------------------------------------------------------------------------------------------------------------------------------------------------------------------------------------------------------------------------------------------------------------------------------------------------------------------------------------------------------------------------------------------------------------------------------------------------------------------------------------------------PIKKKIAEVGFSLFSPEQIKKVSTAKIVTPELYDIDGYPVDGGLMDLRLGAIDPGVRCRTCGGRLKECLGHPGRIDLARSIIHLKYVPLIEMGLRCFCHDCKKLLIDDKDLSKYSAKKAKDAKKCPHCKIAHEKVKLDKPTNFHIGKKRLFPTKIREMLVNIPDEELKKIGVDPASARPEWAVLTILLVPSVTIRPSIILESGERSEDDLTHKLSDIIRANQRLWENLNAGAPEVIIEDLWDLLQFHVTTFFDNTVARIPPARHRSGQPLKTITERIKGKEGRIRKNLAGKRVNFSGRTVISPDPSIGLNEVGIPYEIAKIVTVSETVNDLNIEKIKKLVEKAEVYPGANYVIRPDGKRKKITPELKEEIINELVPGYKIERQLQDGDIVLFNRHPSLHRGSLMSHFVKVLPGRTFRLHPAVTFPYNADFDGDEMNIHSPQTEEARAEAKILLDVKRNLISPKNNTNLLGCAADAITGNYLLGLENFPADYINQITYQSDISKKTISGTEVFSQIFPN-INFS----SSITIKDGKVIKGNIDKTSFDGELIKRLDKLVGRDKTIDIIRKVFNLGKNYLTDRGITISVEDLNLDESVINTGDEIIKKAKDKTSEIIESYNKNELDIIPGKTKEESREIRILQVLNEVRTKVGEIVKKEVNHMIMSGGGGNILNITQIACFVGQQDLDSKRIDIGYNNRTLSFFKKGELSPRSRGFIDNSFMKGLRPDEFFFGSITGRSTLMDTALRTPKSGYLYRRLANALQDIKMEYDGTVRDSNNNIIQFKYSSDGLDVSELHTGKTSVIENIIKEDLKKALIELRKGKERKFNQTLDLIVNLQKFDIKKNNVNLFITVPHKIDKKICAFLET-----NNDSIE-TITGDKFKKSEKKELKKLVKKFDFFIAQASLMPKIATSFGRILGPAGKMPSPQLGILTNVNKTINELKNKINNTIKIKVSIKLPVGKQSMKDEELIENITTIYNTILKSMPRERENIKNVELKFTMTKPQKIK--------------------------------------------------------------------------------------------------------------------------------------------------------------------------------------------------------------------------------------------------------------------------------------------------------------------------------------------------------------------------------------------------------------------------------------------------------------------------------------------------------------------------------------------------------------------------IAKKRKKFFDVEIPIINKQT---QLQAYEIKELDKRLINYDL---TRILRGKNVLLKLKVKIDK-DKAIANPKEMKLLSYFLKRMVRKGTSYVEDSFSTECKD-AKIRIKPFXXTRRKVSRAVRKALREKAREELIYVKNKNTETLFEELLKGQIQKTLSILKKIYPLALCEIRIFKVEMGLSIKDIIPRKKIELTELKGKTVCVDAFNTLYQFLSTIRQLDGTPLMDNQKRITSHLSGIFYRNIALLSEGIKLIYVFDGKAPELKEKTHIIRKEGRNLAKEKYEEAKQKGDVIGMKRYASQLIRLEDYMIKESKELLEAMGIAIVQAPSEGEAEAAYLCKKGDIYASASQDYDSLLFGAPKLIQNLTLSKRRKTFTGW-IDIKSELIDLEKVLDHLEINLDQLICLGILVGTDYNPKGVPGIGQKKALQIVQQFKQPVLIFKEVEERFNWQEIFELFHKPGVI-DIDFKFGKINEEKIKEILVVKHNFSEERINKQLERLKEKSKQKDLDMGNTINMQDMRYLNLFERITRISTRFCFNEAIIFCVPQQLVSRSIGEGGRNVKEIRSIIGKKVKVIPNPLEVKEFISNIISPIKFKDLGIII-NAGSQSKAALIGRNKRRLFELQKISKDFF-KELRIIIISAWSPKTKLGHDVKDGKIKNIDEILDNNKKILEYEIVDSLLNVKSDLLSIGQSKGKFGGGKRRAWRQTQRKTKEGNVPTFSTLAVIGDENGHVGVGSGKSNETLPARDKAVKKAKLNVIKIKRTCGGFDCACSELHSVPFKVIGKSGSVKVTLIPASQGTGLVVANELKKVLKLAGIKDVYSRTQGRKRTTFNLIKACMNALKKINIQKEIMTGERIKEYLSNGKRFDGRNLEQFRELIIEPGISKNAEGSARVKLGKTEVLVGVKMNTSEPYPDSPNKGNLMVTTELLPLSSPRFEAGPPKIESIELGRLIDRAIRESKLIELDKLCIKEGEKVWTVFIDIYSINDDGNLLDAAGIGAIAALKNAKIPKYSGKNIPLSDIPVSITAHKIGENIIIDSTREEEDISETRVTIGS-IVSSMQKGNSKELSIKEMEHILDLVEKVEKEISLKIIKQSGKNFEIIVDLDDALKFKKGSSIE--AEGDKIFSDSKKGQVASSSDLKNAFGTEEINTVTEKIIKSGEVLLTQEHRDEEKEKKFKQIIDFLTTNSIDSKTGNPHTAERIKSALEQAHINIKN-TPIESQINDILLEISKIIPIKIETKKVKITIPAVHTGQVYGIINQY-K-EEEKWLDNGNLEVIVNVPAGIIMNFYDKLNGVTHGSAITEEIQTKEDNQRKVVIPGEVIVKGDNYLPGDGTEKRGEEIVSIKYGLSEEQNRLIKVIPLSGIYHPRRGNVVIGKVENLTFNGWVIDIGAPEGAFLSLMEVPKYVNK-DGLDEVMDFGDMVIAKIWSINKRG-IDLSIKSRGLGKIDEGIIVKVNPNKVPRVIGKEGSMVKLIKDETGCNITVGQNGLIWIKGEDELFAKKSILFVTEKSYISGLTEEVKKWFEKEKK-QFKIFDLYDLNEVNIEDPGLKSAINLHPKLILKSHGRNVQKLGQMKVNIVERLMNKLSVAGHRGKKHKIILGRSTGKYSKNMKIVLDAFKLIEKKLQKNPIQVLVKAIENAAPRDEITVIEYGGARYPQAVDVSPLRRINLALRNITHGASDKAFNKKKTIVQGLAEEIIMAHDGNESFALRKKNEAEKQADSARMFYLTEVEDYVRVEPKLFGLSTADAIDKQLKESYEDYYDKELGRVVSVIEVLNIGEGVIIPGDGAAYYNSTFKLLVWKPELQELTYGIISEITNFGAFIDMGVMKGMIHISQTMDDYVSFSKANSLLGKSSKRSLKNGDLCLARIVAISYKG-NEPKIGLTMRQPGLGKIDWIKEDKLKKEKE----------------------------------------------------------------------------------------------------------------------------------------------------------------------------------------------------------------------------------------------------------------------------------------------------------------------------------------------------------------------------------------------------------------------------------------------------------------------------------------------------------------------------------------------------------------------------------------------------------------------------------------------------------------MGKRIITQARGKGSHTYRVRKKAFRYKLQYEGTVIKLFNSAAHSSPLAKIKHNNEFYIPAFKEMFEGQKINFEEIKPGNIIKLKNIPVKTKIYNIESRPGDGGIFIKSAGNSAEINKVIDDNIFVLMPSKKEKKFNDCRAIIGVIAGEGRLSKPVVKAGKKHHIKKSKSKLWPRTSAVKMNAIDHPFGSGRAKNP-KSKIAKRNAPPGRKVGLLRPRRTGKRKMAGLRKASAYSVPFTRVSKRKKKSYIKTVPPQKIVKFSMGKETQFTVFSKEKVQIRHNALEACRQFINRKLEKELG-NQYVFKVIPYPHHIQRENKMLTGAGADRMQTGMQLAYGKSSGKAAIIKSNKKIFFVAVLLLRTTLRQIKSKLPCKTRIIEETI------MDLDVGEIVLCTVDRIVGTVVFVRIEG-EGSIILSEIAPGRIRNLREYVIPKKKIVCKVLRISGD--RIDLSLRRVTKKEKKELIEQFKQEKSYISVLKSILGKEV-------DKVIEEITKEDK-IYDFLEEAKKLEKIVGKTNTKKILDILKKQ-KQKKAIVKKQIHLTTTKSNGLELIKDVLGII-EAEIKYISAGQYSIKTESNDLKSADNILKEILSKIEKETKIEFSIDEKLQFWPRKRAAKFLPRVNWDGKNLKGFICYKAGMKSAYVKDNTPDSMTKGKKIIIPITILECPSLKIFSVRFYKNGKVVKDILTKVSKKQEEYDDVRVIVYSQVKKTGIKKTPDLSEIGLIGEEKIKFIKENLNKEISALDVFQKGELIDLRGLTKGKGLQGPVKRFGITLKQSKSEKGRRRPGSLGPWHPARVTFRVPQAGQLGMFTRVNYNNKIVDIGNK----FKNIKNFGDIKTDYIIVRGSIQGPVKRQLLITTTLRKSKKDFELLELR--------------------------------------------------------------------------------------------------------------------------------------------------------------------------------------------------------------------------------------------------------------------------------------------------------------------------------------------------------------------------------------------------------------------------------------------------------------------------------------------------------------------------------------------------------------------------------------------MTHEGYNMEDALVFNKGSLERGVGRSYFFRPYSSIEMNYSGGLKDKIAIPEKDTSGYKMESSYRFLEEDGIVYPEAEISEGEVLIGKMSPPKFLSEAREISVRTKKESSVTMRQEEKGIVDAIFITKDSEGNKIIQIRTRDQRIPELGDKYATAHGQKGIIGAIIPEEDVPFTARGIKPDIIFNPHGLPSRMTVGYLLELLAGKVGCVRGEVIDGTSFSGETKKELEGQLKDMGFRFDGKETMYNGVTGKKMVSKIFIGNLYYLKLKRMVKGLIHGRASGKITLLTRQPVEGRSRGGALRLGEMEQQALVAHGASLLLKERYSSDKVELNICSKCGAIAIDDNIRGKIVCPECN-SEDTEPIEVSYAFKLLLEELQGLHIHSNFKLKNKYMVLKIINATEARIGTNIIVDGNPCTIRSIDISKTGKHGHAKCRIEAVGIINKQKKVFVVPGHDRLEVPIVDKRKGQVLSLKVSIMDSESFETLDVPCNSELEENSNVEYWDVEGVKIIKRKLLDNIFESFDKNNIFKNKFILQTNHQPENIIHRDEQIKQIASILAPVLRGEKASNLFLYGRTGTGKTLSIQYVKNELLKRAKKYDFKLRIEYLNCKLKKVSDTEYRILAELIKKNIPATGLPTESVYNKFIEIIDLLVLILDEIDQTVKKIPDGFLYNLTRLNSELSKTQICIVGISNDLTFLDEIDPRIRSSLSEEEVVFAPYNALQLQEILNKRSKEAFKDNIIQEGVIAKCAAFAAREHGDARRALDLLRIAGELAERDNSKKILLKHIDESNNKIERDKILDIIKTEPKQFQAVLYSIIQLTIVTGDIYNSYHNLCVENKLEILTQRRVSDIIQEFDMLGIINVKVISKGRGGRMREIRLAITDNIVKKAKAIIEDSLNY-------------MKKKLVRTRGKLQLSKYFQEFEKDDSVAVVREKAVQS-SFPLRIQGKTGSIERGKAYIVKINDQNKEKRFLIEPIHLKKIRPDGRKVDELRKMSAKVGVVPNADGSAMFSFGDTIAIAAVYGPKKMHPQHKQNPEKGTLRCNYNMISFS-VNDRIRPGMSRRSMEISEISKWALEPVLMIDNYPNMVVDVHINILQANASTRCAGINAACLALAHAGISMKNMVSSVSIGKLDKQLVVDVDKKEEATDIPITMT-SDDKITHLQLDGKITNKQLKDAIELARKACKEIYEVQKKALKESLG--MRTIKIEKVVLNVGATGE--ELEKGVKLLKILTGKKPSNKRIPTLSVRPGLEVGAVVTIR-KDINEFLKRMLAAIDNKLNRNQISENNFSFGIKEYIEIPDVEYQREIGIIGFDITVVFIRSGRRVKLKKVKRGKIPKKQIISKKEIIKFMEEKFQTEFILSKKKILATKALKVGKERIVFLQSRLNEIKEAITKQDIRDLINDKAIIVKNIKGRKK--------NTKKKGKKSIGNIRKKVNKR---KKEYVIMTRKLRKYLSEIKKQEKIEEVKNIRKKIRNRIFKDKAHLVNYIKKLK---
>Yap30.bin3.42
VQPEVNIGLVGHVDHGKTTLVKALSGIWTDTHSEELKRGITIRLGYADCIFYRCSKRYGVKKIAEAEPLRKVSFVDAPGHESLMATMLSGATIMDGALLLIAANESCPQPQTREHLMALQITGIKNIVVVQNKIDTVSEEGALKNYEEIKQFLSNTLYKDAPIIPISAQQEVNIDVLVEAIEKFIPTPKRDPIMLVARSFDVNKPGTLPENLVGGVLGGSIKQGKLRVGDEIELKPGIEIESHGKKEWKPITTKIIEIRTGGGKVDEAGPGGNLGVQTLLDPSLAKGDALTGSIVGLPGKMPPVWNKLKLEVHLLERVVGTLKVEPLRMNEPLMLNVNAAATVGIVTKVKIECALKLPVCAEVRNKVTISRRIGNRFRLIGYGIILPRRLRKQYEKPPHPWMAARIAEEKELMKEFGLRRKKEIWKAESILRRFRAQAKKLIAAEQEKKEGELLLRKLIRLGLLHEGKVEDVLDLNVRDILNRRLQSVVFKKGLALSMKQARQFIVHKHIMVGDKKVNVPSYLVEKNEEDKICFADSPFSKEDHVEISTEQKVEE-------QIRKVICTVMGHVDHGKTTILDRIRNTVVAKSEPGLITQAIGVSIIPIEAVRKICKLLDALNKITVPGLLFIDTPGHAAFTALRKRGGSLADIAILVVDINEGSMPQTVECIEILKAFKTPFVVAANKIDLIPGWKLLLENIEKQDRVIGEFEGKLYELVAKLNEFGFNADRFDRVRDYTKEIAIVPISAATGEGVAELLMVLIGLAQRYLEESLKCDGPAKGTVLEVKEEKGVGTVDAIIYDGHLKINDTLLVAGLDDVIVTKVRALLEPAPLA-KFQRVKEVKAATGVKIVAPERAVAGMPLRSCVDAVKEELMKEVEEVGVIVKADSLGSLEAVAKLLREKGIPIKRGSVGEISRKDVAEAIANLGVDPLYGVILGFNVGQIKVITSDIIYKLVEKLEEWQEAVRKAEEEKEFAKLVRPCKVEILRGYVFRQSNPAIVGVSVIEGVLRPNTPMMRSVGYVKGIQSEGQNIEKAEKGKQVAISLPDVIVGRQVKEGDILLSDVPEDDFRKLKRLKKFLSKEEIELLKEIAQIKRKKNPIWGIDSLIWTEKYRPTDFSQIVGQEHIIPRIKAFVEKKNLPHMLFAGPAGVGKTTLALVIARKLFGNAWRRYLLELNASDERGIDIIRNKVKDFARTKALGGIPFKIIYLDESDALTRDAQQALRRTMELFTKTCRFILSCNFSSKIIDPIQSRCAIFRFKPLPEEALYEIINTIMQKEIDEQAKKELINVSGGDCRKLTNILQSCSVLSKKITVDDVYQIISYATPTEIKTILEKAIKGDFLTARKLLLDTMLKHGLSGQDMIKQIHQTIWQLPIKDEKKIKLIELCAEIEFRLTEGSDEFLQLEALLAQFALAGK--------------------------------------------------------------------------------------------------------------------------------------------------------------------------------------------------------------------------------------------------------------------------------------------------------------------------------------------------MKVDVVDLGGKVVGKVDLPKQFSEEYHPNLIKRAVEVIQANKRQPYGAKPEAGKRAIVKLSKRRRDYRASYGRGISRVPRKVLLKRGSQFYFVGAFAPGTVGGRRAHPPKAEKDWSKRINKKERKKAIRSALSAALNKSLVEERGHKLPEKYPFVLVDDFVKLGKTKDVKQALEALGLKDEIERSKKKIRAGKGKLRGRRYRRKVGPLLVVDLMKSAANIPGVDIVLVNNLNAEMLAPGGKAGRLTLFTKSALDVMAKENLFMPVKARVTKGINFGSYIPVCDNSGAKVIRMFARRKTTKGRYPSAGVGDMIMATVKEGKPEMKKQVVLAVIVRQKKEYRRPDGMRIAFEDNAAVVVKDKAGNPKGTLIKGPVAKEAASRWPGISKLANIIVVKWGIAHIYSSYNNTIIHITDITGSETIAISSGGQHVKADRLESSPTAAMMAAKKVAEIALDKGINAVHVKIRAPGGHNGPMNPGPGAQAAIRALSRHGLKIGVIEDVTPIPHDGCRKKGGKRGRRVPQKARIKIVSTDINKINQVCQYIKDIAEKTGVVMRGPIPLPTKRLRVTTRRSPDGEGTETWDRFEIRVHKRLIDLGIDERALRLVMRVPIPEGLHIEIEMVEMLNDPLADALSKVLNAEFAGKKECIIKPYSKLIKAVFKIMQREGYVGDQKEVDDGRGYLIVNLIGAINKCGAIKPRYDVGIDEFEKFEKRYLPAKDFGFLIVSTSKGLMTHIEAKKAGIGGKLIAFVY-MRIAVIEKERCINGKGCNGKLCPVNRQGKENKPIIDESLCICTKRCPQCIHIVNLPEQLKEKPIHRYGINGFELFSLPTPIFNSIVGIIGRNGIGKSTALQIIAGLLKPNLGIELIQHFKGTEAQTFFENLKEGKIKSSFKPQQVDLLPAIEKGKVKDLLKKINRLTKIAKELEIEKLLESDIKHLSGGELQRVAIAAAFLKDANLIILDEPTSFLDIKQRLKTARFIRKECSAEKSIILVEHDLIVLDYLTDYIHIAYGKPSVFGIISMLKSARAGINTYLEGYLKEENIRFRDYPIQFQERAPPILTKWTELKFAYERFNLTATEGCIYKNDVIGVLGENGIGKTTFIKLLAGELKPVKGEIENITISYKPQFLKDVTVKDILKEAYKHQLIAPLELERLYNRKLSELSGGELQRVAIAECLAKKADLYLLDEPSAYLDIEQRLALAKIINEILFHTNASAIIVDHDLLFIDSIAKRILVFQGIPAEHGIAKGPFDMETGMNLFLKDLGITFRRDPETKRPRANKPGSVKDREQKELGKYYYIFLNKLLGNLPEVEGPKQRRLSFKEKLKWTLIVLVLFYVLGMIPLFGLGPNALEQFEYLSLILGAKFGSIISLGIGPIVTASIVLQLLNGSGIVKFDLTTHEGKRRFQGVQKLLSLVFIIFEAAVYVFMGGLAPLLLVFQLFLGGLLIMFMDEVVSKWGFGSGISLFIAAGVSQQLFVRAFSPLIATGAIPALFQSLAGGDPVTAALMFVSVLSTVVVFVIAVYGQAMKVEIPLTFGRIRGYGLRWPLHFIYTSNIPVILIAALLANIKLWARLLQNILGRFSGLVAWIDSPIVGKLIDVGHALVYLLIMIGGAVIFSIFWVQTSGMDARSVAKQMLSSGLQIPGFRRDERILEKILNRYIWPLTVMGAILVGFLAGIADLTGALSYGTGILLTVMIVYRLYEEIAKQHMMDMHPMLRRFMGIVYKMIDRLIFGMLSPKVIKKMASAKIVTPELYDKEGYPVDGGLMDLRLGVIDPGLRCKTCGGRLKECVGHFGYIELARPVIHVKFVKLIYDLLRCTCKDCGRILIPADVISRYKITKLKTINKCPYCGAKQLKITLEKPTTFLENEKKLSPIEIRARLEKIPDEDFAIFGINPKAMRPEWAVLTVLPIPPVTMRPSITLETGERSEDDLTHKLGDIVRINQRLFENINAGAPEIIIDDLWELLQYHVTTYFDNTIAQIPPARHKSGHPLKTLTERIKSKEGRIRHNLAGKRTNFSARTVISPDPMLMLDEVGVPLVVAMKLTIPERATEWNIEYLKHFVEAGTKYPGANYVIRPDGKRKKITDETKEQLLEELAPGYAVERHLLDGDIAVFNRQPSLHRMSMMAHKVKVLPYKTFRLNPAVCHPYNADFDGDEMNLHIPQTEEARAEAKELIAIPTQLISPRYGLAIMGCIQDAISGNYLLTKGKLKRTEAIELLASIGVNKEFVFGKEVFSCIFPKDFCFVGSSKYEVIIKDGKLVKGVMDKGCLAGLMLRALHKRYGPERTVEIIGLMFRLGIKVLLKYGFTAGLADADLPEEIKLKVKEILDKAEEEAENVIGLYQQGMLEVYPGRTLRETVELKILELLNRARNKVGELIREYFQIMAESGARGNYLNLTQMSATVGQQALRGKRIERGYKHRTLSCFRKHDLCPAAHGFIRSSYKEGLLPHEFFFAAITGRDGLMDTALRTPKSGYLYRRLANALQDLKVEYDGTVREAGGNIIQFTYGEDGIDVSKSEGGKQSVISNV-KENFLKAIQKLKAAKKRNFVQTYDLTITLKDLDLKKNQVNLFVQLKYPRKVKICAFVAPDLFEEAKKYFDKVILVDEFDKKDVKIQKAMTKEFDFFVAQATVMPKVATIFGKVLGRRGKMPNPKAGCIIAPGVNLKVLYEKLQKLVQISIMAQVAIGNEKMADEEVAENGLAVYEALVHALQNGERNIDKVLLKFTMSKPVEVGREEWKVYGGVFDKATYEFLFRLAGKGLFSPLSIGKESNVFSAVGKHGRVAVKIYRVTACDFNRMYDYIRYDPRFRVVKKRRKVVFAWALREYRNLFRARNAVRVPAPFGVLNNVLIEEFISAPKLIPEDIDGFFNDLLKNLKLLYLVHGDLSAFNILNHDETPVLIDLSQGTVDRNPYFNSYWERDVKVICNFFNKIGLKVDPKEIKFRYMKLFEKLAKEKNID-DKIEEIEYIDTEHRYVYDFSVPGLETFTTREGIITHNTLNTFHFAGVAEMSVAIGLPRIIEILDGRKEIQTPMMEIYLKSPYNKGKIKKIALSIRETKLGQLAKEFDVDVGRMVVEISIDKEKMRDLEISTIIKAVKKQGSVKELEIKLKGLLELYKLKDKMKNVFIKGIKGIKQVLVVKRGDEYIIITAGSNLKEILRMPEVDEKRTITNDIHEIAAVLGIEAAREAIINEVMKVMESQGLNVDIRHIMLVADMMCATGKIKGITRYGVVSEKASVLARASFETPIKHLINAALIGEEDKLSSVVENVMVNQPVPIGTGLPGLVTKLKQKRKKKEWYQIVTPKIFKEKVLGETHLLDPTKSIGRCLSVSLADLIGDIKRQNIYVKFRITDFTGTKLYTIPVGYEISPTVIKRMVRRRTRKIDDSFIVETLDKKKFRIKPFILTKGRVNNSVASTLRLTSREKLAAVKNLDSKKLFEAIIGHKLQSTLYELSKIYPLKYFEIRKLELIMGVNLGSLIKGREISISELAGKVLAVDASMWIHQFLASIRAPDGTLFCDKKGRTTSHLIGLSSRIANLLEANIKLVFCFDGKPPELKLAEKERRTAIKEEALKQYREALTKGELKEARKYAMRTTTLTNEIITSAKKLISAFGLPIIQAPQEADAQAAYLVKQNDAFAVSTNDYDALLFGAPRMVKNISIYGKKIVHGRQ-ITIKPELITLSALLQQLGINHDQLIALGILIGTDYNPGGIHGIGPKRALELVKQFKDFKALFAYVKWPVDWSEIFNIFKLMPVEKNYRITFKEPDKKAIEKILIEEYDFSEERVKNIIEKAI---EQKGLQMKIKYDIKSMRFISIFEALTGARVKDCFKDKIIFIVKKGDIRKALGVKARNVDKIEKTINKKIKIVEYSDKLEQFIINVFFPCKIERVAVLVMPKDKHERGKMIGKNAENLRLAEKIVKRFFVKEIKIPLIERWQPKTALGMKVKNGEIKNIDEIIDKGLRIYEPEIADALLDLTTDFILIGQAKGKFGGGQRRLFKQTQKKTKEGNKPKFSAMAVVGDGNGHVGIGLGKSKETLPAREKAIRRAKQNLIKIRRGCGSWECACKELHSIPFVVEGKSGSVIIRLIPAPKGTGLCVEKECQKILKAAGIKDVFSKTFGQTRTKINLALACFDALKKLIMVKVKEAKKHVIELLEKGVRLDGRKLLEYRKLKVNYGVSVNAEGSASVQIGETLVFAGVKLAIEQPYPDTPDEGLLMVGAELLPLANPRFEMGPPGIEAIELARIVDRGIRESGFIDLKKLCIEPGEKAWAVLIDICPINDAGNLFDASALAAFAALKNAVFPAVTNKKLPLVVNPMSVTVFKIGDHFILDPTTEEQELYDARLTVGSMRLCALQKGGDVPLSADDVQKMVKIGIQYGKELRKLVLKQNGETFEVLVDCEKAMAFKEGISMDDVLAVSEVFSDAKKGLAASEKRMEAVFGTADPYEVAKIIIKEGEVQLTAAYREKLRERVKKQIIDILHRNGIDPRTNAPHPPARLEAALEEAKVKIDETKPASEQVERILKQIRPILPIRFAKKEIAIKIKSDYAGKAYPFVQKSGKILKQEWQNDGSLIAVVEIPGGIEEEFYDQLNKITHGTVETKLLKKQLVKDKSIVVPGEVVAEGKDFILGPGVRREGNQIVASRVGLIHFEGKLIKLIALSGRYIPRRDDVIIGRIKEILINGWLVDTESAYPAMLNVRDATEYVAKGSDLTRFFDFNDYIVCKIINVTPQMLVDVTTKGPGLKKLIGGRIIKVNPNKVPRIIGKKGSMLNMIKQATGCNIIVGQNGVIWIKSKMELIAVNTIKTIEEESHVPGLTEKIHAYLEKETGKKPKIFGKWSMEGIKVEDKGLVKYINLEPKIVPRSFARAGKRFYKNKAFIVERLINKLMVSGHKGKKHFKTSYKFTGKWLNAYRIVEEAFEIIAKKTGENPMKIFVKALENAAPRDEVIAIEYGGARYPKAVDCAPQRRVDLALRHIAQGAYHKCFNTKTGIAESLANEIVAAYECSQSNAITKKYELERQADASRMFYRVRVKDHIRVPPNLFGLKRDEAILKQIREEYQNHISKELNIVLDVEKLVEVKEGVVIPGDGAAYFETTFDLITFKTNLNEAVLGRIKDITDFGAFISIGPIEGMIHISQTMDDYVSFSKDKVLQGRDTKRTLKVGDLCRARIVAVSYKDPMNPKIGLTMRQPGLGKLEWLEEKEKKKEQPMELIICEKPKAALQIALALSDGKTTKRNYKGIPFYEIKHKGDSITVGAAAGHLFTLAENKWTYPIFDIEWKPIPEVKKAKYAKNFIDALSFLAKKATSFTIACDYDIEGEVIGWNILRFICKTEKASRMKFSTLTKPDLLKAYENKLPTIDWGQAHAGEARHYLDYYYGINLSRALTNAIKSAFKIMSTGRVQGPALKLIVDREKLIKAFVPQPFWQIQLTATEKIIALHEKQNEAKRFEKVKDDIKKKTSKQLPPTPFDLTTLQTEAYRCFGISPTQTLSIAQQLYLAGLISYPRTSSQQLPAKIGFKRLLNALAKNNLANQLTLSPRNGKKKDPAHPAIYPTGIQPKLAKNQQRIYDLIVKRTLATFSESAERQTITIKISNFIAKGTRTTKPGWHLFYKPYVDLKEEELPELIEKQIISVKKIELLKKTTLPPKRYTQASIIKELESRNLGTKATRAQIIQTLYERGYIQGKSIKATELGIALIETLGKYCPSVLDEKLTRRFEQEMEEIRENKKTTEQVISEAKKILTKILNEFKKKEEAIGKSLLAAKMEQQREEETIGVCPICKEGVLRIKKGKKFIACDNYPNCKTIFNIPKGAKVSPTSEQCPKCGFPIV-IIKQNKRSKKICLNPECPGKEMGKSLIVQRRGKGTRTFKALSHRYKGDAKFEGVVVDIVDCPGHSAPLMIVRYANGALMIAPEGIKVGDMVEIGSVKIGNVLPLDEIPEGTSVYNIESIPGDGGKFCRASGSFARVVGKLPSGVLVKLPSKKERLFNNCRACIGVVAGSGRLEKPFLKAGNKAKAMWARNKIYPRTSACKMNAVAHPFGNTRSARKSKKRPVSRNAPPGRKVGSIAARRTGRKKMARLRKGIAYRRPYTRVSKFREKSFIRATPRVNIIKFTMGDPNRLDLVSKDSIQVRHNALEASRLTVNRHLEKKLGKKGYHFKLRVYPFHILRENPIAAGAGADRVSKGMKQSFGKPIGSAAQISAGQSIMFVDVPVAKTALERAIKKLPCKCTIKISEIMLYRKSGFPEEDEIVLCTVTKIYHNSVFVHIDEYQGLIYIGEISPGRIRNIRDFVREGKKIVCKVLRADPKKGTVDLSLRRVNEEQRRKKLEEIKQEIKAERILEEVAKKLGMDIKKLYAVVSERVFRKYEYLHQFFNDIVNSLKILPENIASVLDEVVLARIKPSEVKVKGKVKLWSLAPNGVELIKRALQRGLKIEIRYAGNGEFNVSVIAPEYKIANKTLAKCIENIVKAIQGHGESIIELQYWPRARAKKIRPRVRKIKAGLSGFAGYKVGMVHVCLLDERKNSMTKGERITVPATIIECPPLRIFGIRFYKIKFSGETVLNQLPKKKEDYDDLAIIVYTMPKLTGVKKKPELFEMSIGGKEKVEFVKGLFDKEIKVSDVFGEGALVDVHAVTKGKGFQGAVKRFGVAIRQHKSEKTKRGPGTLGPWTP-RVSWTVPQTGKMGFHQRTEYNKLILKIG-EEINKPGGYLNYGVLKCDFVLLKGSIPGSRKRLIIFTAAKRPN-MVPKIEKIIKR-----------GVFEENRFLKAEVMRLRKELERFQRPPLVIAEVKEVFDGKVVVKIPNGSEFLVEVSKSLTPGDFVALEQKNLIVVRKLGLSKFAVERFVIIEKPKVGWRDIGGLNEQIREIREVVELPLKNPKLFRKIGITPPKGILLYGPPGTGKTLLAKSMASSTKAVFIEIVASELVQKFIGEGAKLVKEIFSLAREKAPAIIFIDELDAIAAQRVELGTSGEREVNRTFMQLLAEIDGFDPLGDVKIIGATNRIDVLDPAILRPGRLDRLIHVPLPDGKGRADIFKIHTRKMPL-RVDLNQLAKLTEGFSGADIKAVCTEAGYFAIRGKRNYVSMDDFFKAIKKVRREESEG--YKEMFGPADVYMNGKYVGEVDDPKFFVDLFKAERRRGTIQNVNIYYDEDMNEVRVEGERGRARRPLIVVKDGVPLLTEKHIEQIRKGELGWNDLVQQGIIEFLDAAEEENALIAFSEDELTPEHTHLEITPFVMFSLSTSMVPFANHTPTPRVNYGGKNIKQGVGLYVANYLIRMDMDVNLLHYPQIPIVQTLTYDVSAARPAGQNVVVAIMSYEGYNMEDSIIVNKASVERGFARSTYFRPSITEELRYSGGLMDKICIPEKEVVGYKSEHDYRLLEKDGIIFPEAKVSEGDVVIGKTSPPRFLSSLDEYSLATRRESSEIVPHGEKGIVDFVLITESEEGNKLVQVRIRDDRPAEVGDKFTSRHGQKGVIGLIVPEADMPFTASGIVPDIIFSPHSVPSRMTISHLIELVGGKVGALTGRYVDGTTFHSESETDLRRELLSLGFRENGVEAMYNPINGKIMKARIFVGNMYYLKLKHLVANKLHARARGPIQLLTRQPTEGRAKEGGLRLGEMEKDCFVAHGASLLLKERFDSDKTIVPVCEKCGLIAIHDAYRKRLYCPVCGDEGEVDEIEMSYAFKLILDEFKALGIYPKIKLKNKFAETRLVGVNTIKVGSYIVIEGAACKVTNIQVSKPGKHGHAKYRIEAVGLLDGRKRTVIIPGGDNVEVPIIEKKGAQVLSIKATVMDNETFETFELDIPDDVVEGCKIVYWDILGQKVIKQVKLVDFFTTYEKEPLFKDKSVLQSNFTPETIPHREEQIKTIANILAPALKLEKPSNLFIYGKTGTGKTVTIKFVAKNIEKIAKERNIPLKIIYLNCKLKKIADTEYRLAARIIREEIPATGLPTDEVYKTLFELIDLILLILDEIDQLVKKSGDEVLYNLTRVNAELKNSQISIIGISNDLIFIDHIDPRVKSSLSEEEIVFPPYNAIQLQSILLQRAEKAFKPNVLEEGVIEKCAAYAAREHGDARRALELLRVAGEIAERQNNSKIKIEHIDQAEDKIEKDRILDIVKTQPKQHQATLLAILNIPIFTGEVYELYKQICLKTSLRPLTQRRISDIISELDMLGIISAKVISKGRYGRTREIASAISHTTQPKIKAILEEALNLVKRIGTARRKTRKSLRKSVKERGKISISRFFQTFEIGDKVMIDPEPAVHTSLPFRRFIGKTGIVRQGSCYCVEIKNGKKQKVIIAHPVHLKPVRPDGRAYDEIRPIKAEVGVVSRADGSARFQIGKTVAYAAVYGPRSLYPKFLQNPKHGLLRCYYNMLPFSSKGERIRPGPSRRAMEISLVTEKALTPAIDLTKYPNAVVDVFIELPQTDAGTRCAGITAAAMALADAGIVMYDLVSAVAVGYVNGNLIADLIYDEEVADIPVAYMPRRDKFSLLQMDGKVSSEQLQKALELAKKVCLQICDIQRKALKRRYENPMREIRIEKVTLNIGSGKNVDALEKAIKLLQKITGAKPAKKRIPAWDIRPGVPIACIVTLRGKKARQVLGLLLDAKDRMLDAKNFDNGTFSFGIPEYIEIPGMKYDPELGIIGLEVAVTLERRGFRVKRRKLRKRRIGKRHRITKEETIAFAEKELGVRIKLEKKKEIVARMLGCSKKKVRFGREHLSEIKDAVTKADMRSLIKKGYIKIVGDKGVSRARARKRREQKKKGRRRGHGSRKGKAGARIGKKEVWVTHVRAQRKALKQLREKGKIKAFRDVYRKIGGGAFRSVRHMLLYIEEHGLLK
>FT1_394
LQPEINIGLVGHVDHGKTTLVQALSGKWTDTHSEEIKRGITIRLGYADVAFYKCTKAYGAREKTETQLLRKVSLVDAPGHESLMATMLCGANIIDGALLMVSATETCPQPQTREHLQALEIVGVENLVVIQNKIDLVKEEQAKKNYQEIKEFLKGTKFEDAPIIPMSAIHSINLDILIETIQEKFQTPERDPIMFVARSFDINKPGTKPDKMTGGILGGSLKQGKLIQGADIEILPGYEVQEKNQKVWKPLKTTITSIMAGGEKTKEAIPGGSIAIMTELDPSVVKSDKLVGSLVVLEGTAPKVWNEFKLETHLLERVVGALVVEPVKLGELLMLNVNAAATVGVVKELQIKCTLRKPICAETGARVAMGRNLGQRWRLIGYGIIKPRRFRNQYSRPRHPWQLARIEEERLLVKEYGLKTKRELWKVDSKLKSFAEQAKRLTALEQAELEKKQLLERLNRLGLLPVGGLDDVLGLNVKNLLERRLQTLVFKKGFARSPRQARQFISHRHVLIGNKQMSAPGYLVPAADEESISIVTSSLSNPEHPERVEVPAEPEKPKAPKKMIRQPIVAIMGHVDHGKTFLLDKIRGTAIAAREAGGITQAIGASIIPLATIKSVCALLEQLKKLTIPGLLFIDTPGHAAFVNLRKRGGNLADIAILVVDINEGVMPQTKESIEILKQYKTPFIIAANKIDLIQGWSTLLQNISSQTDTQRKFETKLYELVGQIYELGIEADRYDRVSDYTKTAAVVPVSAKTGAGVPELLMMLTGLAQRFLEQGLQVSGPAKGTILEVKEQKGLGVLDTIVYDGTLNVGDSVLVGTLDEPVQAKVKALFQPSALATKFVGVKSVSAASGVRVVVPETAVAGAPIMSAVEKVKKELQEEMHEVGIIVKADSLGSLEALMTLLKQSGIPIRKSGIGPITKKDISDAEATLDSDPLHSVILGFNIPSAHVIVHDIIYRLIEDYSAWKASQEKKIELSKLDVLVSPCRVELLKGYVFRQSNPAIVGVEVMAGVLKPNTPLMKRLTEVKGIQVEQENVERLDKGKQGAASMPGVIVGRQINEGDILFSAVPEEDFRQFKEYKEHLTADQKSVLKEIAEIMRKENPVWGIESAIWTEKYRPKTFDDIKGQGEIVSKLKAFVKQRNLPHLLFAGPAGVGKSTIALVIARTLFGEVYRDNLLELNASDERGIDIVRNKVKDFARTKAIGNVPFKIIFLDECDALTKEAQQALRRTMENHTATCRFILAANYSSKIIDPIQSRCAIFRFKPLPKEQLLEYIQKIVQTEVSEEAKEALVTISEGDCRRATNVLQS-SATEKQITPEIIFSLASVAKPTEIKEVLTTALKGDFIKSREKLLDVMLRYGLSGLDAIKQIQAEIWGLEIDGRKKVVLIDKCGETEFRLVEGADEFIQLESLLAQFVLAGHPLDTELQELLAKQNASIRVVGCGGAGNNTINRITEVGVHGAETLALNTDAQDLLYTTADKKILIGREVTKGLGAGSDPRIGEEAARESEHDVKNALQGADMVFITCGLGGGTGTGSAPVVADIAKKMGALTVAIVTLPFTMEGNRRYDNAVVGLEKLEQFVDTLIVIPNDKLLELAPDLPLHTAFKVADEILTNSVKGIAELVTKAGLVNLDFADIRAVMSNGGVALIGVGESDSENRAVEAVEKAINNPLLDVDITGASGALINVSGSKDLTLNEARRVVEAVSERLSEEARIIWGAQIYEDLGPVLRVMLIVTGVKSPQIFTREEMQTELGIEFVDMELKIIDKTNKEAGKQKLPAQFQEEIRPDLIKRAAEAVQSHKRQSYGADPRAGKKQAAKLSRRRRKYKGAYGKGISRMPRKTLTRRGMQMIWVGAFAPGNVGGRRAFPPTSQHNLAQKINDKERKKAIRSALAATLDKETVKQRGHKAPQNYPFIISTDIEKIEKTSELLKILETIGLKEELQR-KRKVRAGKGTMRGRKYKRAKGPLIVVSALKAAKSIPGIDATEITKINAELLAPGTHAGRLTLFTQAAIQKLDKEKLFIGLKASITRGLPHTANINACDNSGARILRIISTAKTVKGRKPTAAIGDYVMCSVVQGKPEMRKQVVPAVIVRQRMPYKRPDGTRIKFEDNAAVVIKDELGNPKGTMIKGPIAKEAADRWPLVAKIASTIIIRWGVAHIYASYNDTIIHITDITGTETLAMASGGMMVKASRLESSPTAAMMAAKRAAETAMDKGVMGVHVKVKAPGGHNGPHSPGPGAQAAIRAMSRMGLKIGIIEDVTPVPHGGCRKKGGKRGRRVMQKARIKLASIDIDKLNQTCAFIKDIADKTGVDIRGPIPLPTKRLKLTTRRTPCGQGAATWERYEMRVHKRLIDLGLDERALRLVMRVPIPEGLNIEIEMIDMLNDPLANVMSAIITHEKRGKKEFIVHPVSKTIRRILTIMQERGYVGALEEVSEGRGFAKLNLLGNVNKCGVIKPRFAVKTFEFQKFEKRYLPANGVGILLVSTPKGIMTHDQAREKGTGGRLIAYCYMPRIAIVRKDRCNPQGCGGARVCPVNMEGKDKKPKIDETLCICPNRCPEAIDIINLPEQL-ENPIHRYGPNGFHLYSLPTPLFGKVVGIVGKNGIGKSTAIKILAGTLKPNLGTELVKFFKGKEAQTYFEAVRDGKIKVSYKPQHVELIPQAMKGKVADLLKKVGKFDEVVDALDLREVLDRDITQVSGGELQRTAIAATVLRKANLYIFDEPSSYLDIKQRIRVSKFIKTLADEKTAVLVVEHDLIILDYMTDLLHIMYGKEGAYGIVSLPKTTRTGMNIYLDGFIADENMRFRDHKIAFTSKPPPTLTNWGDIQKTLGSFHLNAKEGNIGRNQILGILGENGIGKTTFVKILAGEINPDKGEVDKIKVSYKPQYLSEEIVMTVLKQAYNNQIVKPLEIHNLLLKPLNTLSGGELQRVAIARCLSQPADLYLLDEPSAYLDIEQRLAFSKVIRDIAEQRGVSILIVDHDLLFIDYLSDKLIVFDGKPAKQGKVEGPFSMEQGMNKFLTDLKITMRRDKETNRPRINKPESRLDREQRETGKLYYVLWEKILLNLPEVSHPTQRKLSFKEKLKWTGIILVLFFILGLVPLFGLGQNALQRFELLSIILGASFGSIISLGIGPIVTASIVLQLLNGSGLVKFDLSTKEGKQRFQGLQKILSVFFIVFESAIYVFMGGLAPLLLIFQLILGGLLIMFMDEVTTKWGFGSGVSLFIAAGVSQSLFIRILSPLIATGAIPALFQSLAAGDPQTAMLMMAGILSTAIVFVMAVYSQAMKVEIPLSFGRIRGHGIRWPLHFIYTSNIPVILISALLANVQLWARLLQNLLGTFTGFVAWVTPPLVGSLITVLQGLAYMLFMIVGAVIFSWFWVQTSGMDARSQAKQIMSSGLQIPGFRKDERVLERLLQRYIGPLTIMGAIAVGILAALADISGALTHGTSLLLSVMIIYRLYEDIARQHLMDMNPMLRKFMGYVYKQVSSVVLGVLSPKMVKKMASAKIVTPELYDKEGYPVDGGLMDVRLGVIDPGLRCKTCGSKLKECIGHFGYIELARPVIHVKFNRIIQLLLRATCRDCGRLMISQEKWARAKIEGAKTGGKCPHCKAKQYKISIEKPTTFVENEKRVSPIEIRARFEKIPDEDVELFGLNPKVARPEWMVLTVLPIPPVTVRPSITLESGERSEDDLTHKLGDIVRINQRLFENINAGAPEIIIEDLWDLLQYHVTTFFDNNIAQLPPARHRSGQPLKTITERIKSKEGRIRHNLAGKRTNFCARTVISPDPMLGLNEVGVPQSVAFKLTVPETVNEWNLAFLKKFVANGEKYPGANYIVRPDGKKKKITEETKEASLEELQPGYLVERHLMDGDIAIFNRQPSLHRMSMMCHRVRVLPGRTLRLNPAVCNPYNADFDGDEMNLHIPQTEEARAEAEILMEVQTQLISPRYGLSVIGCIQDGISGNYLLTKLVLSRESAALLLANTGVNKKQISGREIFSVLLPEDFSYEGVSREKVVIKDGSLVEGVIDTKSIEGLLLRMLHKKYGPSVTIKILHQIFRMGIEYLLMRGFSTGIADEDLPVEAREQIDQLLHQAEEDVAQLISSYRDGKLEVFPGRTMRETLELKILERLNKARNACGQILKGFAAVMILSGARGSITSLIQMSACVGQQAMRGKRIEKGYRERTLSCFKRDDLSPEARGFIIHGFKHGINPKEFFFHSITGRDALMDTALRTPKSGYLYRRLANAMQDLRVEYDGTVRDASGRIIQFAYGEDGIDVARSESGKQRIINEG-KKNFIEAIQKLKALPKRKFKQKYDLIINLKNLDLKKHQVELWIKLPHDKPAKIGALVGPELADQAKANCDVVVMHDDFSQTDKRKIRKLARECDYFVAQANIMADVAKAFGRIFGPRGKMPNPKAGCVVPPNANLKTLSENLRKTIKATASIKVIVGNEDMPDEQVAENAMAIYTNVLQKLPQELFNIKSVLLKMTMSEPVKVEKEKFKTLKQVFDLFTEKNLFKLISQGYISPISIGKEANIFTAKKDDETRIVKIYRLQTCDFNKMYDYIKADPRYLGLKNRREVIFAWAHREYRNLLKAREAARVPTPYVVLSNILIMEFIPAQKLKPENPKEFFEEVVKQMKKLYLVHADLSGFNILNLNQKPVFIDMSQTTPLNNQNAQEYLKRDIYNVCTLFKKWGVEADEKEITKADLKDFEGKLPPKLLQEKKVAQRVYDEFFSSMIDAGEAVGLVAAESIGEPGTQMTLNTFHYAGVAEMNVTMGLPRIIEILDGRKSITTPQMEIFLKSPYNKGKIREIALQIKETKLGELVLEYGLNIVDLKIELKLNQERMKDLDVSFLVKAVEKAASVKHLVLKLKGLNALYRLKEKSKDVYIKGIKGVSQILPVKRKDEFIIITAGSNLKKVFELDFVDTQRTSTNDIYEISEVLGIEAARQAIMDEVFKVIETQGLNVDIRHIMLVADTMTAGGEIKGVTRYGVVSEKASVLARASFETPIKHIINAALKGEVDHLNSVVENVMLNQAVPVGTGLPGLVTKIVVIVKKKKWVRILAPKLFNEQFIGESYVGDVQELVGRKISVSLMTLTNDPQKQTINVTFKITGTKNDTAKTEFEGYKMLPAAAKKLMRRQRNKIEDSFIVESKDKKIVRIKPIIITRGKTTGSVLTTIRKLEKAYLAAIAKNEAEGIIREITQKKLQHGMYLLKKLHPMAACEIRQLELIMGVNFKEIIIKHPITLEQLSGKTLIVDGNNMLYQFLSNIRAPDGRLFTDHHGNVTSHLIGLFSRVTNLMQKNIKLAFVFDGKVPELKHKELAKRAEAKQEAQKKYEQALATEDKEEMKKYASRTSRLTREMIAQATELLQSLGITVVQAPSEGEAQAAHIVKKGHGWAVSSQDYDSLLYGTPKLIQNLSVEGRRKLPGKLYTKIEPMLIELEENLKTLGLNRDQLTWLAMLVGTDYSPGGVKGIGPKKGLTIVKQHGSAEAIFTAHPL--NWKEIQEIFKTMPVTDDYEITFKPVDRKKIYEFLVEQHDFNKERVEKTLDQIA-AKQQKGLGMKIVLDSQTMQMIALFEQLTGAHVRDCVADQVIFIVHEGEVGRAVGKGGQHVRNLEHKLKKKVKIIEFHGDVMQFVKNVVAPLVLEEVVLLLTAKDLKTRGLLIGRGASNLRLFEAIVKRYYIKELRVEDIEGWTPKTGLGKKVKNGEITEIDQILDKGLPILEEQIVDILMAVQSELLMIGQSKGKFGGGSRRIFKQTQKKTPEGNKPSFACMAVVGNEDGYVGVGYGKSKDTVPAREKAIRNAKLNIFKIRRGAGSWEDATSEPHSIPWTVEGRCGSVRIKLMPAPKGKGLVIEKECGKILKLAGIESVYSKTFGQTRAKVNMIEACMKALKQLNAFRPRELKTHLLKALTKDVRYDGRKKLEYRPITVEYGVTKSAEGSARVKIGGTEVMAGVKMETTEPYPDTPDQGNLMVNAELIPLSNPEFESGPPGEQAIELARVVDRAIRESKCIDTHKLVITSGELVWGINIDICTINDEGNLLDASCLAAMAALKDARLPKLTEEKLPLTKEPVEVTVIKVGDQFFVDPLTAEEKVVDARLTVAVTTVCALQKGGAQPLSPEEIDKMIETAQALAPSLRKALLKKGSDVFEIVVNPEKAIHYRSHTDIREAVVYPKIYSDAKKGLLAPEQRMQAVFGTTEPLEAAKQILQKGDIQVTAEYRQKLQEQKRNRIIDIIRRQGVDPRTNAPHPLTRIEAALKEAKVRIEEYKPAEQQIADILKALRPIIPIKLVTKEIQVILPAKYAPKAHSIIKVFGKVIKERWENDGSWNGQVEIPGGMETEFYDKLNNTTHGQAQTKLINKILVKDKEIVVPGEIIAKGMGFIPSKGIYREEDKVVAQRLGMISIEGKVIKLIPLSGKYSPKLKDRVIGKVIDVLMTGWRLEINSAYSAVMTMKDASEFIPRGADLTQYFKLGDYLVCQIVNVTSQKLVDVTMKGPGLRKLHGGRIIEVTPQKVPRIIGKDGSMVSMVKQATNCNITVGQNGLIWISGEKELIAFKAIKKIEDEAHLSGLTDRIAEWLEKETGV-MLAFNKWGVEGIKVGDMGLQRYISLDPRYVPKTGARAGRKFYKSKVFVVERLINKVMVPGHKAKKHFRSSGHNTGKSALAYNVVEKAFKIIEQKTKQNPLAVFVKAIENSAPREEIVAIEYGGARYPKAVDCAPQRRVDVALRYFVQGAYEKCFNKKTAVEAALADEIMNAFRLDKSLAVSKKSEIERQADASRMFYKIEVQDHIRVPPRFFQFDVNEAVLKAVKQKYDGLIDPNLGVVIDVANVKEIGEGIIIPGDGASYYDTTFELLAFQPELQEIIPGKIKDIADFGAFITLGPIDGMIHISQTMDDFVSFSKEKTLTGRDSKRTLKIGDSCRARVIAVSFKDVTNPKIGLTMRQPGLGKIDWITAEETPAEPKYELIVAEKPDAAKRIAEALSDGKPVKKAVKTVPYYELKRGSKNIVVGCAVGHLFGLAEKGFAYPVFDIDWVPTYAIKSSAFSKKYFDALKKLAKDASAVSVATDYDVEGEVIGLNIVRFICDRNDAHRLKFSTLTKDDLVEAYDSASAHLDWGQAEAGETRHFLDFYYGINLSRALTRAIKSAFQILSTGRVQGPALKIVVDRERDIAAFKPVPYWKIELQAK-SFVAWHEAKDKALAMDNVKGSVKVGRFKQNPPVPFDLTSLQTEAYRCFGINPSVTLAIAQDLYTSGWISYPRTSSQQLPVGIGYQKILKSLGKQEIVDLLKLVPNNGKKTDPAHPAIYPTGIAPGLDGRKAKVYDLVVKRFLAVFGEPAVRETVIASIDIFIVKGTRTVEKNWHVLYAPYVKLEEAELPKLAEKDDISVKKIVMHDEETQPPKRYTPASLIRELEKRNLGTKATRAEIVETLRKRNYVTGESLTVTQLGMGTVDVLEKYSPGILDEDLTRHFELDMEAIREGKKHRDEILSEAKDVLTKLLAEFKSKEEKIGEELKKTLSETKTIMSTVGACPVCKKGTLMLRFGKRFIACDKYPDCKTTFKLPSSGMVEVTKNICPKCQFPMVKIIRKGKRPQEVCINLDCPGKEMGKSLIQQARGKGGPTYRSKGFAYAGESKLKGKVTNIIKCQGHTAPLMEVKYDDGCLMPAPEFIRIGDEVQSGEINPGNTLKLKEIPEGTPVYNIESQPGDGGKFCKTGGSVARILAKTESYATLRLPSKQEKLFNECRACIGIIAGAGRLEKPMLKAGTKHFRKRMTNKRWPNPSAAAQNAVDHPFGNKRTSRKAKNKPVGHHAPPGRKAGKLWPKPRGS--MARLRSWTCYRRPYTRYSKYKKYCFVRARPANRISRYTSGI-QDVHLIPKSDLQIRDSALESARQITNRMMEGALGKAGYFFQMRVYPHHILRENPLAAGAGADRLSTGMAHNYGKPIGIAAQVKKGQAVFTIKTPLARKAMKKAAFKLPCRCTVVVEEKMLLKKTGFPEDEELVLCTVTGINPHSVFCTLDEYTGMIHISEIAPGRIRNIREYVQEGKKIVCKVLQTNKEKGHIDLSLRRVNETQKRNKLNQIKQEQLSEKIVEQAAKQTGQSVLTLYNKLAEKLMPQYGTLFAAFEQVTNLETAVDKKTATLLTESIKTRIKPPEVIIDGDLKLSSYAPNGLQEVKDALEIATGLEVRYLGAGTYHLEYKAEDFKEAEKKIKTTIEEIQEFGEMTVEWARKMQYWPRRRAADIVARIRNWEAKLSGFAGYKVGMTHVIISDNKSTSITKGMDVQVPVTILECPPLKIASILLYKKDHCTGQINAPLQKKAKDIQEVRILAYTQPKLTTIKKKPEFFEIGIGGEEKLTYAQGLLGKEIKITDVFSEGQTVDITSITKGKGTQGPVKRFGLNLRSHKSEKTKRGPGSLGPWH-GPRTYRAPHAGQMGYHQRTDRNKQIMKIDEAKINAKGGFLRYGLVKNQYILIKGSVGGAHKRLITLTLPRHSTKEASQIIYTSINKDSVSYGYQTQGAEEENKFLRESVENLERELEKFRRNPLISCEVRDIIDDKLLVRLPNGNEFLVDVAEGISIGDSVLAEQKNLTVVKKITSRRFDADKFVIIEKPKLSWDQVGGLKEQERDIKEVIELPLLKPDLFRKVGIEPPKGILLYGPPGTGKTLLAKAVAASTKSTFIEVVGSELVQKFIGEGAKLVKEIFQLARDKAPSIIFIDELDAIAAVRMDIGTSGEREVQRTFMQLLAEIDGFDPLDNVKIIGCTNRKDILDPAIIRPGRLDRLIHVPLPNPVARKEIFKIHTKPMSLGRLNMDKLVKAMDGFSGAEIKAVATEAGYFAIRNNRTKVDEKDFISAVAKVSAEVKEGEDYLKMFGMSEVYLNGKFVGEIDNAHEFVQRLKQDRRSGALSNVNVYFDDKLNTVHVESSRGRCRRPLIVVNGGMPALTDKHVKQLQKGEITWSDLVDQGVIEFLDAGEEENCLIAFSDQELTPEHTHLEISPLTMLGIVTGLIPYGDFIQSARLIIGSRNLKQSIGMYSANFPVRMDMDVNLLHYPQMPLVHTMMHELTSAHPSGQNIIVAIMCYKGYNIEDAVIINKGSIERGFGRSTYFRPAVTEELRYSGGLMDSVCVPDKDVKGYKSERDYRFLEGDGIVYPEATVKEEDVVIGKTSPPRFLSNLDEYSLNIRRESSVALRHGERGVVDFVCLTENEEGNKLVQVRIRDQRIPEIGDKFVSRHGQKGVVGLIVPEADMPFTSSGIVPDLLFSPHGIPSRMTISHLIELIGGKTASMSGRVIDGTTFSGEKEEAIRKELLNLGFCEKGVETMYNGITGEVFDAKIYVGNMYYLKLKHMVANKIHSRARGPIQLLTRQPTEGRAKEGGLRLGEMEKDTFVAHGASLLLKERFDSDKTVVPICEGCGIIAIYDVYKDKRYCPICGENVEVSDVEISYAFKLILDEFKSLGIYPKLVLRSKY-------------------------MASSETSKSGKHGHAKVRIVAIGLMDNKKREVVMPAHDNVEVPIIEKKSAQVLSVTANVMDEESYETFDLKIPETVVPNCKILYWTIMGEKVMKQIKLVGFFEKYEKKPIFKNKVVLQSNYSPAQISHRDEQIQQLANILAPVLRGEKPSNVFIYGKTGTGKTLTVKYTTQQLTEISKQKQLPIKVIYLNCKLKKLADTEYRIVAQLLRENIPPTGLPTDEVYHLFFNTLDILLLILDEIDQLVGKSGDELLYNLTRINSELKNSQITLVGISNDLVFTDTLDPRVKSSLSEEELIFPPYNAEQIQNILHQRALLAFFPGTLEEGVLEKCAAFAAREHGDARRALELLRVAGELAERQNEKKVCIAHLDLAEDKIERDRILDVVATQPKQYQITLFSILDAGVFTGEIYSLYERYCSQVGLRPLTQRRISDIIAELDMLGIINAKVISKGRYGRTREISIGINDALIQRIKGILSEELNLSSRKGGFRAGTRKLFSKSPRTKGKISLTKYFMPYKTGDKAVLCAEPAVQKNLYHQRFHGKTGVVIRGNCYEIKLRDGGKEKMVIVHPVHLRKVRFDGRNFEELRPMSAKVGIIPRADGSAMFQIGKTIALCAVYGPRELHPKFLQNPETGILRVNYNMMPFSGHGERVRPGGGRRSKEISMVMQKALVPVLDLKDYPNSVVDVFIELPQTDAGTRCAAIVAASMALADAGLEMKDLVCAVATGRVEDKIVVDLNYLED-ADLPVAVLPNSGKVTLLQMDGEMTREQIKECVEKAKEACKKIYEIQKTALKEKFKNQMQTPRIEKITLNVGAGKDQTRLEKGVAVLKMITGIEPTSKRIPTWGLRPGLPIGCKLTLRKTKASEVLKRLLEAKNNKLQPSQFDEGNISFGIHEYIDIPGVTYDPKIGVLGLQVCVTLERPGYRIKRRRLETKKICKKQMISKEEAMSFMQKQFNVTIGMELQKRLAADILKCGPKRIRFDPEKLSEIKEAITKFDVQRLIKKGTITKLQSKGVSRARAKKIQVQKRKKRRKGYGSRKGTAKARRNPKTTWINAVRAQRELLKKLRAKNLIEAFRTLYTKVKGGFFRSTKHIKIYIEEQDMIK
>CG10_big_fil_rev_8_21_14_0_10_47_5
-----------------------------------------------------------------------------------MATMLSGATIMDGALLLVAANEHCPQPQTREHLMALDIIGIKKIIVVQNKIDIVSEEEALANYKEIKAFLKETPYSDAPVIPISAQQGVNIDLLICAIERHIPTPKREPTMLVARSFDINRPGTEVEDLVGGVLGGSLKAGLLSIGDEIEIRPGRKLEKGGRTYWEPLRTSIVGLRTGGCQVERVGPGGSIGVMTSLDPGVVKSDQLAGSVVGHAEKLPPVWYEFTLETELLERVVGALIVEPVKPGEVLMLNVNAASTVGDVVSIKVDFKLKIPVCADPGSRVTISRKIGSRWRLIGYGVIE---------------------------------------------------------------------------------------------------------------------------------------------------------------------------------------------------------------------------------------------------------------------------------------------------------------------------------------------------------------------------------------------------------------------------------------------------------------------------------------------------------------------------------------------------------------------------------------------------------------------------------------------------------------------------------------------------------------------------------------------------------------------------------------------------------------------------------------------------------------------------------------------------------------------------------------------------------------------------------------------------------------------------------------------------------------------------------------------------------------------------------------------------------------------------------------------------------------------------------------------------------------------------------------------------------------------------------------------------------------------------------------------------------------------------------------------------------------------------------------------------------------------------------------------------------------------------------------------------------------------------------------------------------------------------------------------------------------------------------------------------------------------------------------------------------------------------------------------------------------------MVVKADRLESSPTAAMAAAKRAAEDAMEKGINAIHVKIRAPGGHNGPSNPGPGAQAAXXXLSRMGLKIGIIEDVTPLPHDGCRKKGGRRGRRVMQKARIKLASTDINSINQTCDYIRDIVEKTGVEMRGPIPLPTKRLRITTRKSPCGNGKATWDHFETRIHKRLIDLGSDERTLRLVMRVPIPEGLNIEIEMVEALNDLLSNALSHILNSERSHKQECLVK-SSKLIRGVLELLQAHHYIGGYSAVEDGRGILRVNLLGQINRCGSIKPRFAVGKFGFERFEKSILPAKDFGILVVSTPQGLMTHTEAKKRNMGGKLIAYCYMTRIAIIEKEKCNPSECG-MRFCPRNRMGEEGRPIINEELCICTKKCPNAIHIINLPEEAGK-PIHRFGDNGFALYSLPIPIFGKSVGIVGKNGIGKSTALKIIAGLLEPNFAGRLISFFKGSEAQIFFERVKSGRVRIAYKPQNVEGITRAYNGSVRDLLAKTGMLSEIAARLGIDKVMDNDIKNISGGELQRVAIAATVLKKANLYIFDEPTSFLDIKQRIRVSRFIRELADPETAALVVEHDLIILDYITDLVHIMYGREACFGVVSMPKATRVGINVYLSGYLREENMRFRDNEIKFEAKPPAEIVSWKGLEKELGNFSLDAEEGGLSKDHVAGILGENGIGKTSFVRVLAGEIKPDKGEVSKVKVAYKPQYLGDELVAAVLKDAHSTSLIKPLQIEPLLNKRLSELSGGELQRVAIAHCLSSDVKLFLLDEPSAYLDVEQRLAVARIIKDIAERRGVSMLIVDHDLLFIDNISEQLIVFEGEPAVHGIVKGPMPMEEGMNLFLEKLGITLRRDEQSRRPRVNKPGSRKDREQREVGKLYYT-------------------------------------------------------------------------------------------------------------------------------------------------------------------------------------------------------------------------------------------------------------------MAALLANIQLWARLLQNILGTFSGIVAWLQPPLLRKLIDLGHSAVYIIFMIVGAVIFSIFWVQTSGMDARSQAQQMMSSGLQIPGFRRDPRVLEHLLNRYIWPLTVMGAITVGFLAATADLSGALSSGTGILLTVMIIYRLYEEIAQQHMMDMYPVMRRFIG--------------------------------------------------------------------------------------------------------------------------------------------------------------------------------------------------------------------------------------------------------------------------------------------------------------------------------------------------------------------------------------------------------------------------------------------------------------------------------------------------------------------------------------------------------------------------------------------------------------------------------------------------------------------------------------------------------------------------------------------------------------------------------------------------------------------------------------KKSVLKAIKELRELPKRNFKQSFDLTLNLKDLDIKKHQINFFAQLHYPSKRRVCALIGPELEPEARGVCDKVIMQEEFVNKDKRGAKRLASEFDFFIAQANLMAQIAASFGRFLGPKGKMPNPKAGCVVPLKAALKPLYDKLQLMRPLVIVLHCQVACEDMKDEEVAENVMAVCNQLVKHLPREQANIRRVLLKLTMSKPVIIT-----------------------------------------------------------------------------------------------------------------------------------------------------------------------------------------------------------------------------------------------------------------------------------------------------------------------------------------------------------------------------------------------------------------------------------------------------------------------------------------------------------------------------------------------------------------------------------------------------------------------------------------------------------------------------------------------------------------------------------------------------------------------------------------------------------------------------------------------------------------------------------------------------------------------------------------------------------------------------------------------------------------------------------------------MYDLFEKMPVTGEYSLRWSPPNKEAXXXXXCGEHDFSVERIEKSIDSMP-GLGQKSLF---------------------------------------------------------------------------------------------------------------------------------DSSGWVPKTRLGREVKAGEISSLDPVLDSGMKIMEAEITDRLLGLEIEFMMIGQSKGKFGGGQRRIFKQVQKKTSEGNKPRFAVCVAIGNCDGIVGIGLGKSRETMPARDKAIRNAKLAVFKIRRGCGSWECGCGEPHTIPFRVEGKCGSVTIKLMPAPKGTGLRCDKECQKILKLAGISDIWSKTYGQARSKINIIMACEAALRRLVKTRVRDSKEHMLKSLRENLRFDGRRLSDFREISLELGVSDSAEGSARVRIGDTEVIAGVKLGVESPYPDTPDQGNLIVGTELLPIANPAFEPGPPGTESIEISRVVDRGIRESKVIDIKALCITPGEKVWAVNIDICSINDSGNLIDCAALATVAAIKDTVFPEFSSKRLPLARMPVTVTVVKIGEHLIVDPGFEEEAAIDARLTVASTVICSMQKGGDKAISTEDVSSMIDLALLKAREISKVV-------------------------------------------------------------MAGVIISAGEVQLTAAYRERKREEKRRMVIQLIHHAGVDPRTGLPHPPERISRAMDEARVRIDDSKGAEDQIKDIVKKLRSVLPVKFEVRRIMVRVPPEFSAKSVSVIKGFATLISEEWLNDGSLRLVVELPAGIQQDFFDALNRLTKGSAETSIVNALCVNEKEIVVPGEVLATGMDNLPASGTFRDGDQIIASRLGIMEVSGRLIRIIPLSGNYLPKRGDTVIARVTDVTLSGWRMDINSPYLAMLSLKDASRFIKKGSDLTQFFDLGDFVAIKIINVTTQKITDLSMRGPGLKKLPEGRIIYVTPSKVPRIIGKEGSMVSMVKKNLDCRILVGQNGVIWLNGKAELLAVETIRKIEREAHINGLTDRVGRFLEERLKQ---------------------------------------------------------------------------------------------------------------------------------------------------------------------------------------------------MFYKTLIRDHIRVPPDMFGTPLNEAILQMVKKKYDGFISKELGIVIDVSDVKSVGEGIIISGDGAAYYETEFELLTFKPKLQEVVLGKIRDIADFGAFMNIGPIDGMIHISQTMDDFVSFSKDKVLMGKETKRTLKPNDLCKARIIAVSYKDISNPKIGLTMRQPYLGRLDWVYESKPKAKEA----------------------------------------------------------------------------------------------------------------------------------------------------------------------------------------------------------------------------------------------------------------------------------------------------------------------------------------------------------------------------------------------------------------------------------------------------------------------------------------------------------------------------------------------------------------------------------------------------------------------------------------------------------------------------------------------------------------------------------------------------------------------------------------------MPSKMKKEFRLCRAMIGIVAGGGRPEKPLVKAGNNYHKKRARNKLYPRVCGLSMNALDHPFGGSRSSKKGKVTIAPRNAPPGRRVGLIRPRRSGRRR--------------------------------------------------------------------------------------------------------------------------------------------------------------------------------------------------------------------------------------------------------------------------------------------------------------------------------------------------------------------------------------------------------------------------------------------------------------------------------------------------------------------------------------------------------------------------------------------------------------------------------------------------------------------------------------------------------------------------------MRAEFDRMRRPPLMVCEVREIYDKNAMIRVPNGNQFIVEVSADLKPGDDVIVEQKNLNIIRRINSKRFNVERFVIMEKPTVGWGDIGGLDEQINEIHEVIELPLKSPELFERVGITPPKGILLYGAPGTGKTLLAKAVAASTNSTFIEIVASELVQKFIGEGAKLVNEIFDLAKEKTPSIIFIDELDALAANRIDLGTSGEREVQRTFMQLLAEIDGFKHLGNVKVIGCTNRKDILDPAILRPGRLDRLIYVPIPDARARREIFRIHTSRMTLSRVNVEAMIRRMEEFSGAEIHAACTEAGYFAIRAGRVKVTSSDFVKAIEKVKRMDEEESGYTDMFG-------------------------------------------------------------------------------------------------------------------------------------------------------------------------------------------------------------------------------------------------------------------------------------------------------------------------------------------------------------------------------------------------------------------------------------------------------------------MSGEQFKVGIFIGNMYYLKLKHMVANKLHSRARGPVQLLTRQPTEGRAKEGGLRLGEMEKDTFVAHGAALLLKERFDSDKTRIPVCEECGLVAVYDEFKKRAYCPICGDNAEINFIEIPYAFKLILDEFKSMCIYPKLVLKNKY--------------------------------------------------------------------------------------------------------------------------KKNFFERFKQDSLFINKRVLQSNYTPETIPHRDEQISQIAEILAPALKMERPSNVFIYGKTGTGKTLSTRYITQQLLNMAAEKGADLRVVYVNCKLKRVADTEYRLVAQLIRDEIPATGLPTDEVYKIFFDILDLIILVLDEIDQLIKKTGDEPLYNLTRINEELKKSQISLIGISNDLIFIDKIDPRVKS-------------------XXXXXXKTAFKPGVISEGVIEKCAAYAAREHGDARRALELLRVAGEVAERSGVERVGIQHIDEADEKIEKDRVFDIVATQPKQFQATLYSILTTLIFTGEIYENYKKLCQQIGLRPLTQRRVSDVIAELDMLGIINAKVISKGRYGRTREVSIATPPSSLPKIQKLLEDSLGLTQRTGSNIRKAKHKLTKPVRLRGKMPLKRYLQDIRAGDRIVLCTEPACQEGRYHMRFHGRAGVVSRGSCYKVEVADGGKTKCLIVHPAHLKRVRFDGRRADQMREIEARVGVIPRADGSAYFRIGRTIAYAAVYGPRNLYPRFLQDPSKGILRCRYNMMPFSGSGERVRPGGNRRSKEISMVTENALMPVLNLDDFPNAVVDVFIELPQTDSGTRCAGICAASMALADAGISMRDLVTSVSVGKVGSSLLVDLTYDEEVSDVPVAILPRTGQISLLQMDGEIEKDELIRLLDMAKKACWGIYEVQKAALKERFNNPMRRIRIEKLTLNIGAGTSSEALDKAMKLLRSVAGVSPASKRIPTWGLRPGMPIGCMLTLRGGEAHELVKRLIAARDNTLRESQFDNGNVSFGIPEYIDIPGVNYDPEIGIKGLQVCITLKRPGFRIKKRRIHRRNIPKRSIITREEAMAFMKEEFNISIGLRLQRRLASDVMGCSGKDVTFSFESDDDLKKAITKRDIRLLISAGLISRKPLNNSSRGRIRKAMTQRCKGRRSGHGSRKGKKTARLPRKEAWMKRIRLARIFLKTLRGKKAITNYRMLYLKAKGGFFRSKRHIKLYIDEHKLAG
>CSBr16_197
MQPEINIGLVGHVDHGKTTLTKQLSGKWTDTHSEELKRGITIRLGYADTEIRKNPRAYTVQQEVATELVRKISLIDAPGHESLMATMIAGASLMDGALLLVAANEHVPQAQTVEHIMTLQTSGIQNVIVVQNKIDLVSSERAMENYAQIRAMLAETEYKDAPVIPISAEKGVNIDSLLEAIQTHIPTPVRDPLFYVARSFDINKPGSNPEKLQGGILGGAVVAGTFHANQEIEIRPGRIVEEANKKVAHPIRAHTISLTSGSSSQEELSPGGSSAVMTTLDPSLTASDNLAGSVVGIPGKLPPIWSVLTLETTLLARVIG-SAIEPLKLKELLMLNVNSSATIGVVSELKITVHLRVPVCARVGEKITLSRRMGTRFRLIGYGVLVIKKIRKKYAKPIHPWNKERIEEERSYIRRYGLTNKKEVWKAETLLKNIKDQIKKFPSMAQAEVLRVALKNRLLKYGLVREDPLQEVLGYTSEVILQKRLQSVVLKKGFARTPKQARQLITHEHIIVNDVVMNAPSYLVTVTDK--VGFHSSPFAQEDHPERKTEKQKQEKARRAKQMIRAPICTVVGHVDHGKTSLLDTIRGTAVTAGEAGKITQAIGASIIPIEHILERSSIIKKQ-HITIPGLLFIDTPGHAAFSGMRNRGGGLSDIAILLVDINEGCKPQTKEAIEILKKHKTPFIIAANKIDLITGYSNIIQDIQLQNKTQEIIETKTYELVAQVAEQGIQSDRFDRVEDFTKKIAIVPISARTKAGINSMLALIVGLAQKFLETQLHAEGPAKGTILEVSEEQGLGTLNVILQDGTVRVGDTLLIGTLQEPIITKIRALLQPNSIAARFKNVPEAIAATGVKIVAPENALAGMPIMTGSEEAKKAVQERIAHVGIIIKADNIGSLEALVQLFKEKNVPIRIADIGPITKKDLLMAASNPEE---FATIYAFNLPGVQLFEKNIIYALIDDYEEQQRKREEKIREEKVTQLNLPARIRVLEGCIFRSSNPLVCGVEVLKGNLKKNTKLIKSVGYVKEIQEKNKNISLAKTQSQVAISIPGAIGGKHVLEGDILWSAISEEEFKQSKQYAKLLDQETKETLKEYAELMRRQQPLWGINTTIWTEKYRPQTFDEISGQQEIVRVVRGFVEAKNLPHLLFTGPAGVGKTTLSVVIAKTLFGTVWKENTLELNASDERGIDIVRNTIKDFARTKSISTVPFKIIYLDEADALTKEAQQALRRTMEKYTSSCRFILSCNYASKIIDPIQSRCAVFKFKPLQKEDVYAIIEGIASQEISEEVKEALFTVSKGDVRRLENIMQAVATHQQTFTVEAIHQMASLAKPEELKQVLQLAQQNMFIQARDLLLKTMLSYGMSGIDVITQLQSIIWDVEASDEQKLVLVRACGEAEFRIVEGSDEFVQLEALLAQFMLHK-------------------------------------------------------------------------------------------------------------------------------------------------------------------------------MAPNIPIHTAFKLADEILTNAVKGIAELITKAGLVNLDYADIRTVMGNGGVALIGVGESDTSKRSAEAVEKAINNPLLDANIKGANGALINVIGGEDLTLEEARAVVERISAELDDDARIIWGAQIREDLEGTLRVMLIITGVQSSQITEKDRFKGELGIEFVDMKLAILSTTNTKKGDITFP--INEAYRPDLIKRSVLSLQSRRRQPYGADPRAGLKHATNVAKRRRKYRGSYGKGISRVPRKVLSRSGLQFYWKGAEAPGTVGGRRAHPPKAEKIWVKQINKKENRKAINSALCATLDVSIVQQRGHHVPKTYPFVLADEFETIEKTKQVRELLETLGFAKELERGNNAVS-----------------LLIITLAKAAKNIPGVDAVMFTAVNAELLAPGTHAGRATLFTESSIKKMEE---FLPISSSVTGGLQVGSRVATCDNSGAKIVEIISKKKTTKGRRQTAGVGDMVILSVKKGRPDVRKQVMHGVVVRQKKEFRRADGMHVKFEDNAIVVCKDEKGNPKGTIFKGPIAKEATDRWPAVANVASIIVERWGICHIYSSYNNTIVHITDVTATETIAFASGGQVVKQDRLKSSPTGAMSLAKKVGEIAKEAGITSLNVKIRAPGGHNGPASPGPGSQPAIRTLSRMGFKIGLIQDVTPHPHDRCRKKGGRRGRRVMSKARIKLASADISKVNEVCEYIKDISTKTGVDMRGPIPLPTKRLQLTTRKSPDGEGTATWERYEMRIHKRLIDLGVDERALRLVMRVQIPEGLNIEIEIIDSLNNPLANVLSAINNAERVSHKKVVLQNTGRVIEKVLAILQQEKYVESFEFIGGVRGTITVTLCQGINKIGVITPNFSVKFADFQKWEQRYLPAKDFGILIVSTSQGMMTHYQAQELGIGGRLLAYCYMSRIAVVEADKCNQTRCGGAKVCPINKAGEEGKAKIIESMCICPKKCPNAITIVNLPEAFNETPIHKYGESGFQLFNLPTPIPGKVVGLLGRNGIGKSTAVKILSGLLKPNLKSDLINHFRGSEMQRHFELLRDGKIKVSFKPQQVELIPKQFSGSVRALLERVKVLSSLIELFELEAILDRDISSISGGELQRVALVAAASRDASLYIFDEPTSYLDIKQRIKISHFLRSLAQEGVSVLVIEHDLIVLDYLTDLVHIVYGKENAYGIISKPKSTKNGINMYLSGFLPDENMRFRDSAITFDQVAPDELCAWDSFGVTKGSFSLQADKGLIHTHDIIGILGENGIGKTTYVSELAKIEAET---KRELQISHKPQYLDDQLVMTYLSEAYQQQLIKPLELEPLFERMLSELSGGQLQRVVIAKKLAEDADLFLLDEPSAYLDVEQRLRMSKIIREMMDAKGKACLVVDHDLLFIDYLSERLIVFDGKPAISGHAKGPFTMRDGMNIFLHDLAVTFRRDEDSGRPRINKLGSVKDKEQKASGSLYYTVIEKIASIFPTVQGPTQKNIGFNRKLKWTLLILFVFFILSVIPLWGLDPASQFQFAQLELILGASFGSLMTLGIGPIVTASIVLQLLNGSGILNINTNTQEGKKRFQSLQRVLALFFVIFEAFIFVFLGGMAPGFLIFQLCLGGFLIMLMDEVVSKWGFGNGISLFIAAGVSKELIVRTLSPFGFVGAVPELFRTIFIGETTGAFIALSGIIATILVFVMVVFTQAMKVEIPLSFGRVRGHGIRWPLNFFYTSNIPVILVAALLANFQLWARLLQNVLGTYSGFIQYITPPLFQAAIMLFIALVYTIFLALGSMVFSYFWVQTAGLDARSQAKNIMASGLQVPGFRKDPRVMERLLDRYVPPLTWMGGLAVGLLAAIADLMGALTSGMGLLLAVMIIYKLYEEVAREQAYEMNPLMRKFLGSITKKIKSIRFGIFSPEMIKDMSAAKVVTPELYDMEGYPVDGGLMDTRLGVIDPGIVCKTDGLRLKDSLGHFGYISLARPVIHVKFAGLILDLLRTNCRDCGRILIPDDKRDTFIISSLRTIKKCPHCDAKQQKITLERPTTYLENERRISPIEIRTRLEKVTDEDMMIFGMNPEFVRPEWLVQTILAIPPVTTRPSITLESGERSEDDLTHKLGDIVRINQRLFENINAGAPEIIIEDLWDLLQYHVTTYYDNEVTQLPPARHRTGQPLKTLSSRIKSKEGRIRHNLAGKRTNFSARTVVSPDPKIELNEVGIPRSVAMKLTVPERVTEWNINYLKQFVQQGKAYPGSNYIIRPDGKKMKITDETQEMLLEEIQPGFIVERHLLDGDITLFNRQPSLHKMSMMAHRVRVLPGKTFRVNPAVCAPYNADFDGDEMNLHVPQTEEARAEAEVLLQVQTQIISPRYGLSIIGCNQDAITGNYLLTKFTLRYEQAVDLLAQTGVKKEIVTGKEVFSVLLPKGFDFTGEAKTPVAIEDGILLEGFMDKANLAGLMLRNIHKKYGEDQALDILGKFYRLGAQALQIYGFSFNYDDLILSENSQKEMHKVIEQAYADVDILIKKYQENRLEVLPGRSPSETLELTILERLNRARNDTGAVAQKQTMVMAQSGSRGSVINMSQMSACVGQQSFRGGRIDRGYSNRTLSCFSRNDLQPAARGFIDVGFRNGMKPWEFFFMAMTGRDSLMDTALRTPKSGYLYRRLANALQDLKVDYDGTVRDAGGKIVQFAYGEDGLAVAKTRGGRKKIVEQVKLQHIQQKLAQAKEAQQRKFVQSVDFIINLKNLNFKKDHVDFYVQLPYTNKLLICALVGPELEEEARKVCDRVLTQEEFSA-SKKELKNVASTYHYFIAQANIMAAVAKTFGRILGPRGKMPDPKAGCVVPPKTNLQPLYDRLQQTIRVVAVVHLLVGTADQDEKEVSENMHRVYTQLRTNLPLEENNIKNALVKLTMGKPVVL-REEWKIQHGVFDQFTLRVIEKLRGQQHFGALALGKEANVFTAH--QEPVVVKIYRLENRDFHQMIRYLMADPRFMHMKKKREIVFAWAQREYRNLLLAREVIPVPKPVTHFKNVLVMEQIPAPKLPPKDPEKFFKTICLYMKKLYMVHGDLSEFNILNYNEQPIFIDFSQASRVTAPDAQELWERDKKNIISAAKKVGVTLTEPNGF-DIFMTYEGKLPTSIIEEENVLSAVYEEYLDTLEEAGDAVGIVAAESIGEPSTQMVLRTFHFAGVSEMQVTSGLPRIIEVFDARKTIQTPTMEIYLREPYNAGKLKSIAQRILETTVDDYVSSISLDISVPQIVLAVDKQALAHIDWTMLAKHINKKFKVAAITIKP-NIDDLVKTRERIKKTFVNGIKNVSQVLPVKRGDEFIIMTAGTNLKDVFELEYVDTTRTISNDLYEVESLLGIEAARQLIIDETVKVLRTQGLNIDVRHIMLVADTMTMTGELQGINRTGIVREKASVLARASFETPFKHLVNASLVGETDELNSVVENVMVNQPIPLGTGLPRLVVRRDVRKGKRRWYPIYAPALFDNQLIGETYVWDTESIPQKFVTVNLSTLVNNSKKQNVDVHFKVVALKEGKGICKTIGLEMQLNSVRRLARKGRSKVSDSFLAKTKKGEYIRIKPILMTRTRANNDIQTALRLRMRTLVRVTAKYNFETIVNDCISMRLQKYLKELTKIFPTRSVDIRFIKYEMGVKLKDLFETKKTSYEQLAHKRIAIDAFNMLYQFLTTIRMQDGTPLKNSKGNITSHLVGLLARCTNMLEHNIKPIFIYDGTPPELKRAERERRKELKEEAQKKYAQAIQEQDGEQMKKYAGRTVQLTADIISESKELLTALGIPWIQAPSEAEAQAAYIVQRGDADYSASQDYDSLLFGTPKLIRNLGISGKRKRPGSYYIQIEPEIIVLEEELKRLHITQKQLILLGMIIGTDFNIGGIQGLGPKKGLMKIKEHGDMDALFADIGWEYTYQDVYNTLADMPVTETYTTTQKNIDEQYIHDLLVKRFEFNPQRVQQSIERIQ-RSSQKGLAMEKSFDAELIRIIGFFEEFTTASVKDAFNQKLTFIVQPGNIGKAVGKNATMLKKVEDKLGKRIRVAEFTDDKLAFIRSLVSPLTLVRIIITLEGKDEKTTGLLIGKHARNLRNLENMVRRYMCEEIRVV-MEQWNPKTDLGKSVLRRDITDINQILDNGLTILEAGITDALLNLQDDLLMIGQSKGKFGGGRRRVFRQTQKKTREGNKPKFAAYAVVGNGDGIVGMGYGKARETVPAREKALRQAKINVFKIARGSGSWESTVKEPHSIPFSVEGSCGSVIVQLFPAPKGKGLIAEKEIQKILSLAGVKDCWSRTFGQTKNKINLIKATEEALKKLVTTRLRTLKTHLEEAFAKNIRTDGRKLLEFRNITIDRGVSSTAHGSARVRAGNAEIIAGVKIDVGTPYPDTPDEGALMVNAEFLAMSHRKHEGGRPGIDSIETARVIDRTIRESKSIDVKKLCLIPGEKILMVSVDIVPIAYDGNMIDLGTIAAMAALQDARIPTVTENPVPLSHLPIAVTVFKYDDMLVVDPTEVEERYYDARLTVGTLTPCALQKGGSASFTVEEIEEIISLAQKKGDELRGLLLRKGGDTFEIVIDPDKAVKYKEGLTLRDVLRAQKIFSDAKKGVFASEERLQSLFNTTDPLSIAEIIFSQGEVQLTHEYREGLREKKKNRIVSIIHMTAINPSTQTVHPQERIRRALEEAKFRINEFASAESQVSEAVRAIRPIIPIKIATYIAQVQLSALHASKQYGLFGQYGTVVSEQWLSDGSLAVKLEIPAGRYNDFVDILASKTQGEFDITKEEKLHIQERQIVVPGQVLATGLEYLPSKGTYRHNDTIRANRIGLVQIDGKVIKTIPLAGRYLPKRGDTVVGRISDVLISGWRVDLHTMVDSVLSLKEANEYIKRGEDLTRYFALDDWISCKITQVTSQNLVDVSMRGPGLFKLEGGTIIEVDSQKVPRIIGARGSMVRMLKKATDCNVVVGQNGVIWIKGDMEVIVIRSIRLIEQNSHLQGLTETIKEFLEDLTGNDIKLFNEWDVSGISVTDQGLVSYITLRPVIVPKTGARAGNRFHKSRTSIVERLINKMMVAGHRAKKHKYSSGHITGQAERTYLIVYTAFKILEEKTKKNPVAVFVQAVENAAPREEIINIEYGGARYPKAVECAPQRRIDIVLRQMAQSAYQRSVNKKVSAAQSLANEILNAYECKDSQAIQKKLDLERTADSSRMYYQIKVSDHIRVPPALFGKPLEEAIIDQIKHKYDGYISKQLGIVIGVKGLDEIGEGIIIPGDGASYYHTAFTLFVFQPEQQEIVTGVIKDIADFGAFITLGPVDGMIHVSQTMNDYVSFTKEKTLQGKETNRHLKLGDVCRARIIAISYKDITNPKIGLTMRQEGLGKLDWIEEDLKMKEEAMELIITEKPSSMRKIAQALADKKAVSNKKNGVEYFTLEHNGNEITIVSAVGHLYTVAEKGWTYPIFDIEWIPSSESKQSAFTKKYLNTIKTLAKKAKIVTVATDYDVEGEVIGYNILRYACKKEDGNRMKYSTVTVDELKQSYAEKMNHIDWGQAHAGVTRHELDWYYGINLSRALTLSVKAAFKILSSGRVQTPALKILADKEKEIAAFEPQPYWEVEITAK-NILAKHKKEEEAKQQQDT-GDIETKEFIQPPPHPFDLTTLQTESYKSFGMSPKETLSRAQDLYSAGYISYPRTSSQQLPESIGYQKILTQIAKQELANQLSLKPNNGKKSDPAHPAIYPTGIPPKTQERAKKVYDIIVRRFLATFAQAAKRETQTIHLQEYHTKGTRTIFPGWHVFYGPHLKQKDEELPLLKQGEELPISACELLAKQTQPPRRYTPSSIIKELEKRGLGTKATRADIVDNLFERGYVHENSIQVTEIGLHTIDTLEKYVPEILDTQLTKEIEEEMEGIRANTTTPQKVLEKAKTHLNDVLGKFKKHEKEIGGELLGAQRETQDTQTLVGISPKKEEGLLQIKRSKFFVGSVNYPECKAVYGLPKGAYNEPAHKECPWCAYPLISTKRKGKGKQLHCFNTECPSRAMGKPIIAQKRGKGSPTYTVTSHRFKGEAKHEGLVVDIVKCAAHTAPLALVEHEEGYLTIAGEGCTVGSIIEIGELKVGNTLTLADIPEGTPIFNIESQPGDGGRFVRTSGATARLVSKQNNKVIIQLPSKKQRVFHNCRATIGVAAGGGRVDKPILKAGNAYHKARARNKLYPRVSPNSMAAHDHPFGNTRSLRKSKSRPAPKNAPPGRKVGHIRPRRTGRR-MGKDRKFVAYRRPYTRKSKYRRYMYVRGNPHRKIQRFVMGNKASVKLVSRTDLQIRHSALEAARMAANRRVETLAGRPNYYMRFHVFPHHVLRENALASGAGADRLSTGMKKSFGKPVGVAAQVRKGKVIVEIGVAVAKGALELVKNKFPNSYYIMVDEVMV---SHRPEEGELVIATITKIQYHSIFCSLDEYSAMIHISELAPGRIKNVHEYVREGKTVVAKVLSVDAQKGHIDLSLRRVTEAQKRQKANERKQYTLVQNILEQTANETISS-----EELRTQLEAHQDNLYDIFRQIVELE--VEETIAAVLQEKISERIKPQEVLIPVEYSIQSYDVQGVAQIRAAFSNL-TIHAKYKGAGKYIVEIRDKTYKQAEQQLKEFTKRLEETITGVTTLHRQLQYWPRKRAKRQHARVRTWSEGLLGFAGFKAGMTHVLVTDNRKNSITKGQDISVPVTMVECPPLDIIGVRFYRKSEAATEVRMVWNATGEEYVRATLIVSTQPKETGIQKKPQIFELGYGKSDVISFAKE--NKLLSVESALKAGEFYDVHSVTTGRGTQGVIKRFGAGIRSHKSEKSNRK-AVLGPEGYGKVSFRSLQGGKMGYHLRTEYNKQIVGIV-DQVQISGGLVNYGQVKNTVLLVKGSIGGTKKRLITFSAPQRKSTEPMAITYISTDLEKVMYDYTVNELEEENQLLRQTIKQLRSEVERYRVPPLMVCELCEQSSEGWIIKIPNGNKFFTLAAPELVSGDTVLCEQKNLTILKKINDKKFNVEQFTIITKPSITFADIGGLSEQITEIQEVVELPLKKPELFNKLGIQPPKGVLLYGEPGTGKTLLAKAVANASDATFIEVVGSELVQKFIGEGAKQIKEIFQLARERAPAIVFIDEIDALASKRIEIGTSGEREVQRTFMQLLAELDGFKPLGNIKIIAATNRKDILDPAIVRPGRFDRLIHIPKPDINGIKTIFGIHTASMSLDKVDVAVLAERIEKFSGASIRNVCTEAGYLAIREDRVTVSQQDFETAITKIIKSQQDAADFLPMFGMTEVYIDHKYAGTVKNAEDFVEKILTERRIGKISHVNVLYERDMDAILIETSTGRVVRPLLVVKEGKILLTQRHVDQLHSKELSWTDLVKQGIIEYLDSTEEEGALVAFDEADLTKQHTHLEIAPMSIVGLTTSLVPFGQHNHGVRNAQGAKNQKQAVGFYAANFYNRNDMDLSILYYPQIPIVHTIMHELSNKHPSGQNVTIAVLSYEGYNMEDALVINKGSVQRGFGRSAYFRPVISEELRYSGGLTDNITVPDKETKGYRSEHEYRFLEDDGIVYPEASVAEGDVVIGKTSPPRFLSAMDEYNLNSRRESSVSLKHGEEGIIDFVLLTENEEGNKLVQVRIRESRIPEIGDKFTSRHGQKGVIGLLVPEADIPFTASGIRPDIIFGPHGLPSRMTVSHLIEIIGGKVGALSGRFIDSTLFESEKEEDLRKELGSHGFSESGQETMFNAVSGEQYIARVMVGNMYYMRLKHMVANKLHSRARGPIQLLTRQPTEGRAKEGGLRLGEMEKDTFVAHGASLLLKERFDSDRTVVPVCERSGLLGYYDARKRKLMSPVYGEDSEVSYVEMSYAFKLMLDELKSLGIYPRIELEGKYGEVKLVSVGTLKKGSGIVIEGVACTVIDTKTSRPGKHGHAKVNLMAVGMIDGKKRNLVMPGHDNVPVPIIDKRNAQVLSVLANVMDSETYETFDLVIPGTVAEGQLVVYWVILDDRVLKQIK-----------------------------------------------------------------------------------------------------------------------------------------------------------------------------------------------------------------------------------------------------------------------------------------------------------------------------------------------------------------------------------------------VQRVGGMRRKTRNKLAKHARQKGKVSIRRSLQQFTNGDKVLLLAEPAVQGGMYFPRFHGKVGFIEQGECYKVAITDGNNKKQLIVHPVHLRVARHDGRKWNETRTISAQAGVIPQADGSAVFTIGNSTAYAAVYGPQELHPRFMQNPKTGILRCHYNMLPFSGPGSRGRPGPNRRSQEISMVTQNALSPVVDLTDYPNSVVDVHIEFTQTDAGSRCAGICAAAIALADAGIVMKDLVSAVAVGHLDGTVVIDLDGEEEVADIPIAIIPSTGEVTLLQMDGLTQPELIIEAIKRGREEIEVITKVQRDALLKKFSNVMKKISVEKITINFSAGKDQNRLDKGITLIKMITGIDPTQERIPGWGLRPGLPIGAKLTLRGQPALDVLKRFLEARDNKLPTSCVDDGNISFGIAEYIDIPGVKYDPKIPVMGIQISVTLKRPGFRVLRRKLQKTSPGKNHQIRKNESMAFLTEHFGTEFELNTQKRLAAAVMNCSEKRVLFDQDAVESISEAITKEDIRQLVNEGVITKKPVRGISRVRANKILVQKRKGRRKGAGSHKGKRTARLPAKEAWMNKIRAQRGLLSTLRSEEAISDYRDLYNKAKGGFFRSKRHINLYIDEHNMRK
>UBA12459
VQPVLNIGLVGHVDHGKTTLTEKLTGKWTDTXPE----------------------CFTTSKTVPTEFIRKISFVDAPGHESLMATMLSGAAIIDGALLLIASNESCPQPQTREHLMALEMSGLDKVIVVQNKIDLVNEERALKNFQQIKDFLKGTKYENSLIIPVSAQHNVNLDLLIKTIEEIIPTPKRVPIMFIARSFDINKPGTAPENMKGGILGGAVMKGILKKNDRIEIRPGRIVEEANQIVAKPLFTTILSAMTGSTPVDELHPGGSVAVMTDLDPSVVNSDKLSGNVVGIPGKLPKIWYSFELECILLDRVVGALKVEPIKPNEILMLNVNSAATVGFVQSIRVKCKLKLPVCADSGSKVTISRRVGTRFRLIGYGMIKIKKIRKKYSKPSHPWRITRIEEENQIGKEYGIPKKTEIWKTISKLESFKNQAKKLSSLVQSAKEMQNLLSKLQSLNLIQTTTSDAILGITLKDVLNRRLQTIVFKKDYAKSMSQARQLITHRHILVNNKIISSPSYLVKVSEENSIEISKSSFYSTDHPERLKRVHKVK-VRQKGR------------MDHGKSSILDRIRNTCIIDNEAGAITQAIGASNVPIEIIKKFCAL--KVKDFTIPGLLFIDTPGHEAFTSLRKRGGNLADIAVLVVDINEGFKPQTIEAFEILKSFRTPFVIALNKIDLIDGFKSVLDNINAQDAVQAKIEEKLYNIVAFIHEFGMSADRFDRC-DYAKQIPIIPCSAKKGIGIPKLLMVLTGLTQKYLEENLKCDSRAKGTILEIKNVEGLGCMDAILYDGMIRVNDTLIIGDIKNNTITKVRGLFEPKKLSTKFRSIKSVVAASGVRILAPNDAIAGMPFIAIINKAMDELTKEVTEVGIVVKADTIGSLEAMIKILRDKNIKIRSASIGNITKKDIADAESNYERDPLESVILGFNISKVKIITSNIIYRIIEDYEKWKIDEGRRIEEKELEGLTRPCKIEYLHNYTFRQSNPAVIGAEVIVGIMTSGMDIMKILTNIKEIQKNKESVKTAAKKDQVAISLPNVQVGRQINEGDIFYSAIPEDDFRKIKNLTKYLARDEVECLKEIAEIMRKKNPVWGV-------------------------------------------------------------------------------------------------------------------------------------------------------------------------------------------------------------------------------------------------------------------------------------------------------------------------IMDAELEEMLAKQKASIKVVGCGGAGNNTINRISEVGVVGAETIAVNTDAQDLLYTTADKKILIGKELTKGLGAGGIPKIGEDAAHEQEHEIKNSITGADMVFLTCGLGGGTGTGSIGVISEIAKKLGSLTVGIVTVPFSMEGHRRYENAMYGLDNLEKNVDTLIVIPNDKLIELAPDLPLHTAFKVADEILTNAVKGIAELITKAGLVNLDFADVKAVMGNGGVALIGIGESDTENRAMEAVEKAIHNPLLDVDIAGANGALINVVGGTDLTLNEAKKIVEAISVKLDEDARIIWGSQISEDMNGAVRVMLIVTGVKSSQITESKGMQDVLGIEFI-MKVPVFDNEKKEIAKKELPKQFTEPVRNDLIYRAVMTVQSNNRQPYGSYALAGMNVSAKLSRRRRDYKGSYGHGMARTPRKSLSHRGTRFNWVGALAPNTRGGRRSHPPKPERIWSKKLNAKERKKALCSALSATVDKKIIESRGHLLPKEFPFILSSNIESISKTKDVIKMLYALGFKEELDRTSKTIRAGKGKNRARPYKIKKSVLFVVPLNSSAANISGVDIVTPDHLNAELLAPGTKPGRLTLYTDAAVDKIAE--MFKALKANITKALPVGTYVEACDNSGAKQLKIFSGHKTRKGQKPAAGISDLVMCAVKKGKPDMRKQVVYAIIVRQKKSYMRNNGMRIKFEDNAVVVLKDEKGNPKGTIFKGPIAKEVADRWPAIAKIASIIVTRWGICYIYSSYNNTIIHITDITGSETLARSSGGQVVKSDRLESSPTAAIMAAKSAAEQAMEKGLTGIHVKIRAPGGHNGPNNPGPGAQAAVRALSRMGLRIGSIEEVTPIPHDTCRKKGGKRGRRVMQKARIKLASTDINKINQTCAYIMDVAEKTGVVMKGPIPLPTKKLRLTTRKGPCGNGTATWDRFEMRVHKRLIDLGIDERALRLVMKVPIPEGLNIEIEMIDMLNDPLSNVLSYINNHEKLGRKEITVGNNSKIIRKILDVLNENNYVGSYEEIDDGKRLLHINLLGNINKVGVIKPRFNVKKDDFEKFEKRYLPAKDFGVLIVSTSKGMMIHNKAKELKLGGRLIAYCYMTRIAVIDKKKCNPHGCGNAKVCPVNRMGEQKKALIDEKLCICPKKCPGAITIINLPEELDKEPIHRYGVNGFALYNLPTPLFGKVIGIIGRNGIGKSTAMKILSNNLKPNLGREVIEYFKGTEAQAYFEKLRDDKIIISYKPQQVDLIPKQFNGTVKELLEKVNIFDSIVKELELENLLDSKLHELSGGELQRLAIAATSMKKANVYFFDEPTSYLDIKQRMKISRFIKSLADENTAVMVIEHDLIVLDYMADMIHLMYGHESVYGVVSGLKTTKNGINVYLSGFLKEENVRFRDNAIKFERHAQQILTEWEGFEHSLGRFRLNAESGLLSKGDVVGILGQNGIGKTTFVKILAGVIDEK---NKNLRVSYKPQYLSDELVITALQRAFEIEIIRPLNLKELFMRKISELSGGELQKVAIAHCLSQDADIYLMDEPSAYLDVEQRLIVAKVIRDVMFTTGKSAMIVDHDLLFIDSLSDKLLIFEGIPAVQGLAKSPMSMRDGMNAFLRELNITFRRDEENHRPRINKEDSVKDREQKAEGKLYYSFFDNLIENLPEVSGPTQKRLPFKDKLKWTLIVLMIFFVLGMIPLFGLGENALQQFEFLSIILGASFGSIISLGIGPIVTASIVLQLLNGSGIWKFDLTSHEGKKRFQGTQKLFSIFFIILEGAIYVLMGGLSPMILILQLFIGGVLIMFMDEIVSKWGFGSGISLFIAAGVAQQVFIGAFSFIALTGAVPVLFQSLASGDPTTAFLKLAAIIATIAVFFMAVYVQAMKVEIPLSFGRIRGHGIRWPLNFLYTSNIPVILVAALLANVQLFGTLLQNLLGTFSGFALWVQGAIIDNIVLLGQSLIYMLFMIVGSVIFSIFWVQSAGMDARSQAKQMMASGLQIPGFRKDERVLERILNRYIWPLTIMGAIAVGFLASFADLLGALSRGTGILLTVMIIYQLYEHIAREHMMDMNPMMRKFMGYVHKKINKILFGFMSPKVIKEMASAKIVTPELYDKEGYPVDGGLMDIRLGVIDPGLKCKTCGGKLKECPGHFGYIELARPIIHIKFVGLIYDLVRSTCRDCGRILIPKQKIDKVNIVELKTIYQCPYCKAKQFKISLEKPTTFLEEEKKLSPIEVRMRLEKIPENDLSVFGINATALRPEWTVLTVMPIPSVTMRPSITLESGERSEDDLTHKLGDIVRINQRLFENINAGAPEIIIEDLWDLLQYHITTFFDNEVSQLPPARHRSGQPLKTLTARIKSKEGRIRHNLAGKRTNFSARTVISPDPKLAINEVGIPKVVAMKLTVPERVTTWNIEYLKGFISKGDVYPGANYVIRPDGKRKRITNETKEQLLEEIQPGFIVERHLMDGDTSIFNRQPSLHRMSMMCHKIKVLPGLTFRLNPAVCEPYNADFDGDEMNLHIPQTEEARAEAEILMHVPTQIISPRYGLSIIGCNKDAQTGMYLLSQKKLTREEAIDMLASIAVDKEIISGREVISTLIPKDFNFLGYSKAIVKIERGVLKSGVLDNANLQGLLLRNIYKQYGPDFCSDFLGKIFKLGNAVLTHTGFTTGIADIDIGPEAKQQILDIIDSTYVEVDELIRQFKENSLETLPGRSMRETLELKILEKLNKARNRSGKIVADTLMMMIQSGGAGNLLNLAQMSACVGQQAMRGGRISKGFDKRTLSVFKKDDLGPAARGFIKEGFKDGLKPHELFFMSMTGRDSLMDTALRTPKSGYLYRRLANAMQDLKINNDFTVRDASNKIVQYVYGEDGVDVTKSENGRKRIIDKVLKKQALDVVHNLRKAKQRKFVQAIDLVVNLQDLDFKKHQIDFYVTMPYSSKKFIGALVDADLFEEAKSVCDIVIPLHQFDDKDKKKAKKLAKRTDFFIAQSNIMTKIAATFGRTLGPKNKMPNPKAGCVVAPKTSLKPLYDKLQKTIRVLAILQLCIAREDMTDEQVADNLYAVYDQLIHHLPKERNNVKSVFLKTTMSQPVKVEKESWKVYGNVFSEHSLKLLFKLSSQGYFSPLSVGKEANVFTAVKDHERIVVKIYRLENCNFNKMYDYIIQDPRYIDARRQRQIIFSWVQREFRNLMIAREVIKVPKPIAFKDNVILMSFIPAPELKPKDPKKFFEKTIDNMKKLYLIHADLSPFNILNHDDEPIFIDFSQATMINANNSDELLRRDIKNICHYFRKY-FKIDEKKITNKAFKDYQDLIPEKILEDKKILELIYEEYKNSLAEPGESVGLVAAESIGEPSTQMTLNTFHFAGVSEMNVTTGLPRIIEVLDGRAEISTKMMHVYLKKPYSEGKIKKIAESIKETTLKEYIQEVSIDIADSQMTMALDQDKLERIGLKAIIKILEKSYSFKPLVIKSTDLNNIYKLKEKLQDVYINGIKGIKQVLPVKKGDEYIIVTSGSNIKDIFKLEFVNPDKTTTNDIYEIERMLGIEAARQSIINEVDKVIEEQGLNVDMRHIMLISDIMTTSSTMLGVNRYGIVKEKPSVLARASFETPIKHIINASISGETDYLRSVIENVMINQVVPVGTGLPRLMVKTKKKQKKKKWCPIIAPDLFSNRVLGESLLDDASQLMNRTITVNMMQLLGDMKKQNINMMFKVVDVKEGKGLTEPMKFEVSQSSTRRLARREKDKLMDSFVVKTGDNKLIRIKTIMITNNATKGKVQTALIKNCRYACKLINATTFTNLFYDLVNGKFQKQVKALHKTYPLRILEIRLVELEMGTKITELMQSKEISIDDLKGKTVVVDAFNQLYMFLSSIRQPDGSLLKDSKGNVTSHLNGLFYRFTKLMQHDIRFVFVFDGKPPELKLKERQRRAELKHEAELKFEEAKEKGDEEEMKKYAARTSKLSKDMINDAKELIDALGLCIVQAPSEGEAQAAFIVRNKHAYASLSQDADSLLFGCPLIVKNLTISGRRKQAGKLYDTVIPEIISLHDTLKELDIAQDQLIVIAMLTGTDYNIGGIKGIGHKTALKLVKEYGNFDKLFKDHKWDYDWIEVFDIIKNTETTDDYKIIFKEVNDEKVIDVLCNKHEFSEERVRKVLETLHKPKSQKGLGQKTVYDLELIKIINLFENITKARVKDAFKEVLTFIVFEGDMFKALGKNLVNLHRIEELLKKKVKIVEFNNDLVKFTANLIFPYKVKSIIVTIIDDDTKTKGLIIGAKAQNLRQYESVVKKYFIEEIKVVDIEKWHPKTDLGRKVKNREITDINAVLDSGKPILEPEITDMLLNLESDLLMIGQSKGKFGGGSRRVFRQTQKKTKEGNKPKFSTYSVIGNKDGFVGLGFGKAKETVPAREKALRKAKLNIMKISRGCGSWQCGCKTSHSIPFAVMGKCSSVTVELKPAPKGTGLKAEREVAKVLRLAGIQDIWSKTRGQTRNKLNVIEALRKALVKLNSTKIQETKKHIIECLEKDVRYDGRKKDEYREIEFKIGLIETAEGSAYVKCGNTEVIAGVKISVEKPFPDTPEDGILMVGAELLPLSNPKYESGPPDSVAIEVARVIDRGIRESKSIDTKSLCIVKGEKVWSISVDISPINDDGNLIDIGSMAAVAAILNAKFPKYTDSLLPFNKIPVAATVLKLGNNFIIDPTELEQEAADSRLTVTITKLCAIQKGGDGTLSIEDIDKMMSMAIGKSHEIRKHILKKNGKNYEIVVDPDNAVAFKEGNDIREVLSAEHIFENAKKGIFSPKMDLQSTFGTLDEEEIAEFILRKGDLQLSSKYRDEKQAEKKRRVLEIIHRNAINPQNNLPHPIIRLENAFEEAKIRIDDKRTAEDQVQDILKKLKHVLPIRIENKTLQIHLIERYAKKHYKLIHNYGKIIKENWLDDGCYLCLLEIPAGIYLDLVDDLSRKTHGGVEIKVMSSILVKDKEVVVPGEALADDLGFIPGYGTYRFNNKLLASRLGLVNIEGKVIKTIPLAGKYLPKRNDVVIGRVIDILISGWRCDINSPYTAVLSSKE-PEFIEKNDDLSRYFDLDDYVVAKITNVTSQNLIDLTVRDQGLRKLRGGRIISVNTHKVPRIIGKKGSMVTMIKQATNCRIIVGQNGWIYVDGQNENIAVLAINKIASESHLSGLTERIKEFLEKETGVQILAFGKWDCSQIKVDDPGVAPYIITKPTIVTKTGARAGQKFYKSKIFIVERLMNKLMVPGHRGKKHKITSRQATGKAQTANRIVLEAFNIIEQRLKKNPVEVFVKALENAAPREEVIAIEYGGARYPKALECAPQRRVDLALRQMTQSTFQKTFNAKKGASEALAAEIINAFQLSQSAAVSKKLELERQADAARMYYKTKVIDFIRVPPASFAEDTKVSVVQEIKKKFNGYINQDIGFVIDVSEVNNVGDGMILPGDGSAHYNVEFTLLTFKPELQEIVLGKITNVADFGAFINIGPVEGMIHISQTMNDFVSYSKDGVLLGKNTKHSLKVGDVCKARIIAVSYKDLSNPKIGLTMRQQGLGKDDWIEEENKVEEKGYELIITEKPNAAKMIAAALADSKIIKENNKGVPYYKIIHNKKDIVVGCAVGHLYTVAEKSFKYPVFDLQWKKNSDVKN-DFSKKYADTLKKLAKDANSFTVATDYDIEGEVIGLNCVRFVCKQKDAARMKFSTLTKPDIVDSYENKSSTLDWGQAYAGETRHFLDWMYGINLSRALTLAIKNAFKILSSGRVQGPALKLVVEKEKEIKAFISEPYWQVQVNGRFLIEFWHEKAEEALNYNKVKSKTQNSEFIQKTPVPFDLTTLQTEAYRFFGINPKQTLDIAQELYTSGFISYPRTSSQKLP-NVNFKKLLEQLSK-VKAMDLSLKPSEGKKTDPAHPAIYPTGIIPKLKDRQFKVYDLIVKRFLACFAEEAKRETLTITVDKFIARGTRTIKQGWHYYYMPYVQLEEQQMPKVKVNEAFFNKETIKHDKFTQPPKRFTPASIIRELEKKNLGTKATRAQIVDSLYERNYIKHESIEATELGIQTVETLEKFAAEILDEKLTRHFENEMEKIRQKKLTEDKVLKEAEKTLIKVLEKFKKNEKSIGKELSKSHKQHLETSSFIGKCPNCEKGNLKIMYSRKFIACDAYPECKTIMNMPGYN-IKVFDKTCEHCKYPIVRVI-AGKNTKELCINNHCPSKKMGKNLVQQARGKGGPRYIAPSFRYLGQAKLSALILDIKNSQGHSTPLLEVKYNDNGLMIAPEGVFVGQELKVGEAGLGNSLMLKDIPEGTLIFNIEGVPGDGGRFCRTTGSFAKLIARTEKSIQVMLPSKKIKEFNNCRATIGVPAGAGRKEKPFLKAGKMHFHMKARNKKYPVMSGSAQNAVDHPFGNKRSSRKSKARPAPQNAPPGRKVGYIRPKRTGQSKMAKLRRGAAYSRPYTRRSKYRAKNFIKASPHSKVVRYEMGNVMTLILIAKRALQIRHNALESARMSGNKILEAKAGKTEYHMQLRKYPHHHLRENVLASGAGADRMSTGMAASFGKVVGLAAQVKENDIIFSVEVGIAKESLIRCKNKLPCRCQILIEKNMLLKRQGFPEESDLVMCTVTNIQHNSVFVSIHEYQGMITISEIAPGRIRNIRDYVLEGKVVICKVLNVNKERGYIDLSLRRVSEGQKRTKSDEIKQEQKAEKIIEIAAHALKMDFKLLYSQAADKLLQQYFYIYQAFDDVVDLNDYFDAKIAGTLKKTIFEKIKPKQIIVAGDLTLNLWEENGVEIVKDALMSIKNAKISYLGGGKYRILVTGSEYKSLEKILKDSSDKIINVIKGKAEYNRVMQYWPRVRAKSTVARVRSWKDHVLGFIGYKAGMTHIMGIDTRKTSQSKGEEIVIPTTVIECPPMKIAGFRVYKKQQPFKDFLFIVPKKVDELTDLRILVYTQPSMTGIKKKPELMEIGLSGNDKINFVKENHDKELLASSLFKEGEFVDIHAITKGKGFQGPVKRFGVAFKPHKTEKGVRRVGTLGAWSGGHTLYRVPHAGQMGYHMRTEHNKQIIKISNEEVNPKGAFPRYGNVKSNFILVKGSISGARKRAIIFTKSLRS-ESLPTITYISKIKDSASFSYTSQVLEDENKVLREAVNSLREEVERFKAPSLMIAEVTELINDHAVIKIPNGNKFYVSVSKNLEPGDSVLVEQKNLNIVDTINSKYFDVERFVIMEKPKTGWNDIGGLKEQIEDIKEVVELPLMNPELFKKIGIQPPKGILLHGPPGTGKTLLAKAIANSTDATFIEIVGSEIVQKFIGDGAKLIKEIFNLAKSKAPSIVFIDELDALCAKRIDLGTSGEREVQRTFMQLLAELDGFKPLDNVKIIGCTNRKDILDPAILRPGRLDRMIEVPNPDIEGVKQIYRIHTKSMPLDKLDMEKIFNLSKEISGAEIKAVATEAGYFAIRNKRDTVKEEDFLNAISKVRKEEDYGKQYVEMFGMTDVFVDNKYVGSVKDGHKFRDDIINERRAGKMPEVNVLFHEATDQVFVETSKGRTIRPLIVVKDGKSTLTQEISDKLNKNEMQWSDLIKMGVIEYLDPSEEEDALVAFYENELTAEHTHLSITPLDILGLCTSLIPFGQFNQGVRLSQGSKNQKQAVGFYAANFFQRIDMDVNILHYPQNPVVKTLMHDVSYQHPSGQNVVIAIMPYDGYNMEDAVVINKGSVDRGLGRSTYFRPVVSEELRYPGGLMDEISIPDKDVKGFRTEKDYRFLEEDGIVSAESKVQEGDVIIGKTSPPRFLNSMDEYNLNVRRESSMTLEHGERGVVDLVLLSENEEGNRLIQVRLREQRIPEIGDKFISRHGQKGVIGMVVPEQNIPFSENGMRPDILFNPHGLPKRMTVAHLIEMLGGKVGALEGRYIDGTTFDSENEKDLRSALEKLGFKEDGTEIMYSPITGKQYQARIYIGSMYYQRLKHMVANKMHSRARGPIQLLTRQPTEGRAKEGGLRLGEMEKDTFIAHGASLLLKERFDSDKTIVPICEKCGLIGIYDSRKNKSYCPTCGDAVEMSNIELSYAFKLFMDELRSFGIYPKMMLKSEYGDTVPKSVGTLQKGNYVIVDGAACIVQDTQTSRPGKHGHAKVRLVAVGMIDGKKRELVMPGHDNIDVPIIEKRTAQVLSIKANVMDSETFETFDLTVPDSCSEGSNVLYWVILNDKVMKQVKITEFLENFRKESLFKNKAVLQSAYFPDEVLHREEQTSALVKILAPCLRNEKPSNIFIYGRTGSGKTLTVQHTAHQISSMAQREDIPVKFIYINCKLKKVTDTEYRLIAEIARRSIPPTGLPTDEVYNIFYKALNVIILILDEIDQLIKKIGDEVIYNLTRINTEMKNSQVSIVGISNDVMFADNLDPRVKSSLSEEEIVFPSYNALQIQDILKNRCAAAIKDGVLEEGVIAKCSAYAAREHGDARRALELIRVAVEIAERKGQTKITLKELDESEEKIEKDRVIDIITTQPRQFQLVLYSILLIPMFTGDIYTLYKDLCLKTNLRPLTQRRASDVISEFDLLGIINAKVISKGRYGRTREISIVTNENLNIKIKSLLESLLNVTTRMDGFRKRTRRKFKKNQSDKGKLSIRSYLQKLNTGDKVALIVEPAYQRGMYRPKFLGKVGIITKGQCYQVEISDFSKKKTLIVHPIHLKKLRLDGRGFDELRPIEAKAGVIKNAEGSAYFRMGKTIAYAAVYGPREMFPKFKQDPKKGVIRCNYNMMPFSGAGERVRPGPSRRSKEISFVTDKALIPTVDLEDFPNAVVDVYIELPQTDAGSRCCGINAAAIALADAGIPMRDIVASVAVGQADNQILVDLTYEEEVADIPVAIIPSTGQISLLQMDGIIEKDALMKALHKAKEVISKISEVQKNALKEKYANPMREIKVNKLTLNIGTGKDQVMLEKAEKLLKQITGIPPTQKRIAAWGLRPGLPIGCKLTLRNQKALEMIPRLLAASDNKLEDSNFDDGNVSFGIKEYIDIKDAKYDPAIGIIGLQACITLERPGFRIKKRKIMKKNVPMRHRISRAESIDFMKKNFNVKLILKVQKRLAAQILNCSPKRIAFDPDRLEDIKQAITNRDLKLLIGEKAIIKKPMNATSKFRARKIRVQKSKGRRKGPGSHKGSHNARVNIKDQWMTRLRVQRAFLRELVDKGVILAYRELYLKSKGGYFRSKRHIKLFLEEHDEMI
>CG11_big_fil_rev_8_21_14_0_20_57_5
------------------------------------------------------------------------------------------------------------------------------------------------------------------------------------------------------------------------------------------------------------------------------------------------------------------------------------------------------------------------------------------------------------------------------------------------------------------------------------------------MERRLQTILFRQHKTTTMKQARQAITHGHVQVAGKKVSVPSYMVPVIEESQLSVILTVAVVKAVPPKQESEKDASKASEPEE---------------------------------------------------------------------------------------------------------------------------------------------------------------------------------------------------------------------------------------------------------------------------------------------------------------------------------------------------------------------------------------------------------------------------------------------------------------------------------------------------------------------------------------------------------------------------------------------------MPHLMFAGPAGTGKTSLALIIARKLFGTEWRNNFLELNASDERGIDVVRVKVKDFARTRALGDVPFKLIYLDECDALTRDAQQALRRTMENYTSTCRFILSCNYSSKIIDPIHSRCAVFRFKPLPKADIIGIIERISKQEVDDLAKEALYEVSGGDSRRLINLMQSAASVAKKIDEETVFSLGSMAQPKEMRQALDKALAGDFTAARKTLLDVMLNRGLTGLDVIKQLQQEILKLDIDARKKMRLVEKCAEFEFRLVEGSDEFVQLEALLAAVCASKL----------------------------------------------------------------------------------------------------------------------------------------MPFAMEGTRRYENASLGLERMEKTVDTLIVIPNDKLLLLAPDLPIHTAFKVADEILTNAVKGIAELVTRPGLVNLDFADIKTVMGNGGVALIGVGESDTENRALEAVEKAIGNPMLDVDISGANGALINITGGMDLTLEEARSIVEAVSAKVDPEARIIWGAQVNEDMQKAIRVLLIITGVHSSQITKRKNMENELGIEFVDMKLPLLGTDGKEQGSVTLPAQFQEPINAALVKKAVLATESRQRQPYGSSPEAGMQQSTKLSRRRRDYKGSYGHGISRVPRKVMSGKGSRLYWVGALAPGTVGGRRAHPPKSFKNWAHKINVKERRKAIRSAIAATVQIELVKANGHKVPKVYPFIFVTDIEAMAKTADVVKALQAAGLKDELARITK----GFGK----------GPLLVVKAIRAARNIKGVDVVTVKQLNAQVLAPSRNPGRLTIFTKTAIEAME--GLFA---------------------------------------------------------------------------------------------------------------------------------ERWGVCHIYASYNNTIIHITDLTGSETIARATGGMMVKSDRMESSPTAAMAAAKRAAEEAKDKGLTGIHVRIKAPGGHNGPNNPGPGAQAAVRALSRMGLRIGIIEDVTPMPHDGCRKKGGRRGRRV------------------------------------------------------------------------------------------------------ASNDPLANALSKINNAEARSKPDVLLTPVSTIIQSCLTLMQEHGFITGTTXXXXA-STSAV-------------------------------PS------------------------------SHAL-------------------------------------------------------------------------------MPVEGXXXXXXXXXALGKSTAIKVLAGLIKPNLGTELISFFKGTQTQAFLEQVRDGKVAISFKPQQVDMIPKSYKGTVGALLAKVVAKAETIAALSLGHLLEHDIATLSGGELQRVAIAAACIRPAQLYILDEPTSYLDIRQRILLSRFMEQLS-QRASVILIEHDLIILDYLADQVQIMYGREGAYGVVSRTRPVRTGINVYLSGYLKEENIRFRDQPIKFSEHPPTHLVSWEGIKAQRGDFLLDAPAGQLPKGFACGVLGENGTGKTTFVKILAGVDKQDSGTIDSIKVAYKPQYLEDTLVLAVLPGI--RALMTGLNLEPLLQKQLSWLSGGELQRVALARCLSQDAGLFLLDEPSAYLDIEQRLGLAKLIKELTSVEGKTVLVVDHDLLFLDAISDFMMVFSGEPGTRGVVGAPVPLEDAMNTFLRSLGITMRRDEDSKRPRINKLDSRKDREQKASGKLYYGKARSFSIKAQEAITAAGXXXXXXXXLKWTLTILVAYYILGHVPLFGLGANALAQFEFLSIILGAKFGSLISLGIGPIVTASIVLQLLNGSGIVKFDLTTHDGKRFFQGLQKLLSIGFIIFEAIIYVMMGGLQPWMLILQLTIGGLLIMFMDEVVSKWGFGSGLSLFIAAGVSEQIFIRTFSPLVAIGALPAMVQSLARGQPTEAGLLLAGVLATVIVFAMSVYAQAMKVEIPLSFGRVRGHGIRWPLSFIYTSNIPVILVAALLANIQLWARLLQNFLGTFSGLVLWMTPTMVRAFLILWHSLAYISFMMIGCVIFSWFWVQTSGMDARSQAKQMISSGLQIPGFRRDERVLERLLERYIGPLTVMGAIAVGILAAVADIAGALSSGTGILLAVMIIFKLYEEIAQQHLMDMNPMMRKFMG--------------------------------------------------------------------------------------------------------------------------------------------------------------------------------------------------------------------------------------------------------------------------------------------------------------------------------------------------------------------------------------------------------------------------------------------------------------------------------------------------------------MLAQAGVNKNTVSGREIFSVLLPSDFNFSGHSRSYVIIKKGKLQQGILDRANLSGLLLRNLHKQYGPDQTIDILEKIFRLGVHYLLYRGFTAGIADTDLDKDTWAQVNAELNKADEDVRILINDYAAGNLEALPGRTVEETLEIRILENLNNARNKAGSVVQQQTRIMADSGARGNIINLAQMSAVVGQQAMRGKRIDKGYYQRTLSCFRKGDLLPESRGFIRSGFRKGLNPKEFFFQAMTGRDSLMDTALRTPKSGYLYRRLANAMQDLKVEYDGSVRDSAGRIVQFAYGEDGIDVSKSESGTKRALEVEQKKTFIKVVSDARKSKKRNFSQKFDLIINLENIDLKKQQVDFYATLPHLRQLRTCALVGLELADEAKANCTKTLTQEEFVQQKKRDIVKLADEFDFFIAQANIMAKVATVFGRVLGPRNKMPNPKAGCVVPPKTNLRPLIERLEKTVRVQALIQVMVGSEEMPDDAVAENAASVADQLIHHLPGGKNNVKSMYLKTTMGKAVKVAKEEWKVWGNVFDRYTEENLVKLSKQGHISPLSIGKESNIFTVASPHGTIVAKIYRVQNCNFKHMYDYIIADPRYGNIKPKRQIILSWITREFRNIMLARQGVTVPKPIALEGNVIMMELI--QQLAPDNPKAFLDTLLKEVATLWLVHGDLSAFNVLNFQQKPVLIDFSQGSSVEAFNAQELLERDLTNVREYFRKLGVPLDVKRIRQDIPAVITRSLPPRLREEKQAEERINAAYHAMQVEPGESVGLVAAESIGEPGTQMTLNTFHFAGVSEMNITVGLPRIIEILDGRKTISTPMMEIFLKKPHNNGKIRELAMQIKMTTLQDLVLAFRTNLLENTIVIELDVKALERLDMSDVQKPLGKSAKISRLTVTLNPINEIFKIKEKLKGVHVKGIKGITQILPIKRDDEYMIITAGSNLKDVISLDFVDSERTISNDVHEVRDILGIEAAREMIVLELMKVIETQGLNVDVRHIMLVADTMCSGGTIKGITRYGIIAEKSSVLARASFETPIKHVFLAAMAGEIDQLTSVIENVMINQPVPLGTGLPQLSAKR------------------------------------------------------------------------------------------------------------------------------------------------------------------------------------MGVNITELWQARELSEEALKGKILAVDAPLFLYQFLSSIRQQDGTPLMDSHGSITSHLAGVLNRSAWLMSLGARPAWVFDGTPPGLKQAELTRRRVAKEEAAAAYQKAAAEKDIDAMAKYARRTVRLTREMKEEAMTLVAALGMPVIAAPAEAEAQAAHMVKQSKAWAVASQDADTLLFGAPRLARNLSASQRRRQ--GLTRQTPPELVELSVMLEQQGLTQEQLILLGMLIGTDYNQGGIKGIGPKKALKLVKEHVGRRALFAAVKWEQDWHDVYTLLAHPAVTDDYSLAWKAPDKQAVLRILVGQHEFSLERIEASLAKMT---KQRGLD---------------------------------------------------------------------------------------------------------------------------------PKLSWKPKTRIGRLIADGVITDIDTLIDSGLPIIEAEIVDLLLELKNDLLLVGQSKGKFGGGQRRIFRQTQKKTKEGNKPHFGTAAVVGDENGHVGIGFGKSKETVPAREKAVRNAKKNIIKVRRGSGSWESNTTELHSIPYKVTGKAGSVHVTLFPAPKGTGLKIQGDCAKVLAMAGIKDVWSQTRGSTKSTINLIQACFNALKSLSEVKGG------------------------------------------------------------------------------------------------------------------------------------------------------------------------------------------------------------------------------------------------YHRGHKGIEVLVDCEKAIELRQGIAMEDVLAFPDVFTDSSRGLKASDSDLQELLGTNDRMEAARRIIKEGEVQLTTEHRKHLREEKHKQLLELLHRNYIDPRTNAPHPFTRLENAMAEARLHLDEFKSVEDQLDAVVKKLQPIIPLKFERKHLSVRIPAQYAAKCFSTLRGHGSV-KEEWQNDGSLIAELELPAGIVDDFLDKLNHQTHGDIDVKMK-EQLLANKAIAVPGEEIARGMDFVPAAGTYRDKESILAARLGLVSTDNRLIKLIPLSGRYLPKRGDMIIGQVIDVQLSGWRIELNSAYTALLSMKEGSEYIEKGADLRKYFDLGDWIGTKIINVTTQRLVDVSMRGPGLHKLSGGRIIKVNPSKVPRIIGKQGSMIGMIKNATNTKVVVGQNGVIWVSGGDEIRVLDVIRKIERESHKSGLTDVIKTYLGAPDAVMILAFNRWSSEGITIADPGLQGYIGLEARIVPKTGAKGGKRFGKSQTFIVERLINKVMIPGHKSKKHFKTSSHITGKAITAYGIVEEALAKVEKKAKVNPIAVLVKAVENAAPREEIISIEYGGARYPKAVECAPQRRVDVALRLITQGSYQKSFNSKRSIVDTLADEIFNCYQMSNSAAISKKLELERQADSSR--------------------------------------------------------------------------------MKELVFGTIRDIADFGAFMTIGPIDGMIHISQTMDDYVSFAKEKVLSGKESKKSLKVGDQCMARIIAISYKDITNXXXXXXXXXXGLGRLDWVEEEGQKEKEK----------------------------------------------------------------------------------------------------------------------------------------------------------------------------------------------------------------------------------------------------------------------------------------------------------------------------------------------------------------------------------------------------------------------------------------------------------------------------------------------------------------------------------------------------------------------------------------------------------------------------------------------------------------MPKNLIQQKRGKGSLSYRSPSHRFGADIKHTGTVMDIVHSPGHSSPLCKIRYADGVITVATDGIFVKQQVVNGEVKSGNTLPLSAIPDGTLICNIEGLPGDGGKFVRSSGGTAKVISHTVKGVVITMPSKKQRTFLSCRATIGVAAGSGRREKPFLKAGRKHHAMKARNKMWPTVSGAAMNALSHPLGGSRSSRKGRPTIAPKNAPPGRKVGMIRPRHTGRNK--------------------------------------MGNSKTLSLVSSSPLQIRHNAIESARQTGNRHLEKFLGKEGFHMKIRIFPHHVLRENPLAAGAGADRMSTGMQKAFGKSISVAAQVHTNQTLITLRIAIGKRALQKAASKLPCNCRIVQSGPMLLQQDRWPEPSELVLCTVTKVLPHSVFVSLDEFSGLIHISEISPGRIRNIRDYVKEGKVVVCKVLDVREDRGHIDLSLRRVSDNQRRKKVNELKQEQKAEKIVEFVCGQLKKEFLPTYKEIMAGLKTHGERLYPFFQDIIKVADLLDKTITKALDDIVRQRIKPPEVSIEGTFKIITYASDGVLLIRSTFEQVLEAEVYYEGGGRYHLRVNAQHYKDAEKSLKELTDTITEQASGTAVFERA----------------------------------------------------------------------------------------------------------------------------------------------------------------------------------------------------------MGYHARTERNKHLLKITPSSLAPQGGFLRYGIPKCDCILVKGSLPGTTKRLIILTTAERAKHQAPSITLISR-----------------------------------------------------------------------------------------------------------------------MTEIKEVIELPLKKPELFKAIGITPPKGILLHGPPGTGKTLLAKAVASSTKSTFIELVGSELVQKFIGEGAKLVKEVFQLARERAPSIIFIDEIDALASRRIEIGTSGEREVQRTFMQLLAEIDGFKHLGNVKVVGCTNRKDILDPAILRPGRLDRLIYVPVPNAEGRKEIFHIHAKGMATGRMNAQKLVDAMDGFSGAEVRSVCTEAGYFAIRASRHKVTQDDFVKAIEKVRQDEEASKDYLVMFG----------------------------------------------------------------------------------------------------------------------------------------------------------------------------------------------------------------------------------------------------------------------------------------------------------------------------MPHGEKGKVDFVLLTENDEGNRMVQVRIRDQRVPEIGDKFTSRHGQKGVIGLIVPQSDMPFSVSGITPDIIFSPHGIPSRMTIAHLIELVGGKLGSLEGRYIDGTAFDAEDPDALRKALVSHGFRESGTEQIYNGESGEAMQAQIFIGSMYYLKLKHMVANKLHSRARGPIQLLTRQPTEGRAKEGGLRLGEMEKDTFVAHGASLLLKERFDSDRTLVPVCEESGLIAYIDRYRNVTVSPIYGDTPKVSFVEMSYAFKLFLDELMSLGIYPKLQLEDRYMSTKPVSASYLKKGSYVVIDGEPSKVSNLSVSRPGKHGHAKIRIEAVGLFDDKKRDLVMPGHDSVDVPILEKRNAQVLAVKVSVMDMESFEQFELDVPDQLTEGQTVLFWQIMGRRVLKQLK------------------------------------------------------------------------------------------------------------------------------------------------------------------------------------------------------------------------------------------------------------------------------------------MLEVVQTHPKQHQVVLLSMLRSVVQTGTVYDTYRELCAPVGLRPLTQRRVSDIIGEFDMLGIINAKVHSFGRYGRTRNISVQIPSSLLPTVNAILQDALHLAKRIGSNIRKARYKLTKTVRQRGKISPTRFLQTFEKGDKVSLHAEPAYQKGNYHMNYHGKTAVVVKGRCYEVEIMDFTKAKRLIVHPVHLRRL-----------------------------------------------------------------------------------------------------------------------------------------------------------------------------------------------------------------------------HPMKNIRIEKLTLNVGAGKNQQVLEKGLKLIESIAGVPPTQKRIQAWGLRPGLPIGCKITLRGEKAAELLPRLLAAKEKTLRSSQMGPGNVSFGIHEYIDVPGVNYDPDIGIMGFEVCVTLERPGYGVKRRRAHRAKVGNKHLITKEDTVAYMKETYQVQVD------------------------------------------------------------------------------------------------------------------------------------------------
>CSSed10_238R1
MQPEVNIGLVGHVDHGKTTLTERLSGKWTDTHSEEVKRGITIKLGYADSTFYECPKKYTVKEKEDTNPLRKVSFVDAPGHESLMATMLAGATIMDGAILLVAANEPCPQPQTREHLMALEIAGIKNVVVAQNKIDLIDEERVKKNYKQIKEFLKGTSYENTPIIPVSAQHGANIHYLIQAIQGKIPTPERDPWFLVARSFDINKPGWTPEKLVGGILGGALKQGKLKKGDRIEIRPGRIIEEHNQLVSKPLFTGIRSITSGGVEVEEITPGGSMGLLTGLDPAAVKSDSLVGNIAGLEGQLPKVWNELKLEVHLLERVVGSLKVEPIKMHELLMLNVNSAATVGQVFELSFKCRLRLPVCAELGSRVSISRRVGTRFRLIGYGIIEPRRTRNKYSTPGHPWEKERLEIEKKLMKEYGLVNKKEIWKVNSKLKNFKDNAKSLVAKDQAQLERKQLAEKLKSYGLVESDSLDEILGLGLEQFLERRLQTILVRKGLARSISQARQMITHKHVTVNGKMVSSPGYLVTVKEEGAVQFYGSKFNDEMHPERKAPGKPAEKEEGKA-----------------------------------------------------------------------------------------------------------------------------------------------------------------------------------------------------------------------------------------------------------------------------------------------------------------------------------------------------------------------------------------------------------------------------------------------------------------------------------------------------------------------------------------------------------------NFSIWTEKYRPKKFSEIIGQKEIVRRLQAFTEKKNMPHLLFSGPPGTGKTTTALVIARQLYGDNWHQNFLELNASDTRGIDVIRQQVKDFARTKSIGDAPYKIIYLDEADALTNEAQQALRRTMENYTQTTRFILSCNYSSKIIDPIQSRCTVFRFKPLSKEEITKIIEGIAEKEVTEKAKEALYEVSGGDCRRLENIMQSSASITNKIDEKTIYDVSSYAEPKEIREILSLCTKNNFSEAKKKLLDVMLNQGLSGLDVIKQLQKETWNLDTSDNAKLEMLKACGDMEFRLVEGSDEHIQLEALLARFILINEVLDAELEELLSKQKAKIKVFGCGGGGNNTINRITEIGIVGAETVGINTDAQDLLYTSADKKILIGRDSTKGLGAGGIPKLGEEAARESEHDIKQAIAGADMVFITCGLGGGTGTGSAPIVAEMAKRTGALTVGIVTIPFRMEGQRRYENAIMGLDSLKKNVDTLIVIPNDKLLELAPDLPLHTAFKIADEILTNAVKGVAELVTKAGLVNLDFADIRTVMGDGGVALIGVGESDSDNRSVEAVEKSINNPLLDVDITGANGALINVAGGNDMTLEEARKVVEKISEKLDEDARMIWGAQISDDLEGSIKVMIVVTGVKSSQIIKKKEAESELGITFVDMKLKLLGKDAKETGNIDLPLQFKEPLRKDIIKRAVIALQLNNRQPYGASPEAGKRASTYLSKRRRAYRGTYGIGQSRTPRKILSRRGTQIYYVGAFAPHTTGGRRAHPPKASKSWEKKVNEKENRKAIRSALAATVNAELVKKRGHKAPKEYPFIITDEFEKITKTKDLVKALEAIGFKEELERGTTKIRAGKGKTRGRKHKTKKTMLFVVDLEKAARNLPGADIAVINNVNAELLAPGAELGRLTLYTESAIKKLGEENLFTSISASIPKCLPHGALVDTCDNSGAKVLRIFGGHKTVKGRMPSARIGDMVKASVVKGRPDMRKTVVLAVIVRQKKEYTRPDGTRVKFEDNSAVVVKDDKGNPKGTILKGPVAKEACERWSGIAKISSMIVGRWGLANIYASYNNTIIHITDLTGSETIALASGGQIVKSDRLESSPTTAMAAAKKAAEIAMDKGIDSIHVKIRSKGGHNGPMNPGPGAQAAVRSLSRRGLRIGLIEDVTPVPHGGCRKKGGRRGRRVMQRARVKLASTDINKINATCDYIRDIAEKTGVVLRGPIPLPTKKLRITTRKSPCGDGTATWDRFEMRVHKRLIDVGLDERALRLIMRVPIPEGLNIEIEMIDSLNDPLANVLSHVYNYEKLGKKELVTDNNSKVIKEVLRIMQEEGFIGSYEEIDHGKKALKIHLIGSLNKCGAVKPRFRVKVSDYEKFEKRYLPAMDFGVLIVSTSKGIKTNTQAKKENIGGTLISYAY-----------------------------------------------------------------------------------------------------------------------------------------------------------------------------------------------------------------------------------------------------------------------------------------------------------------------------------------------------------------------------------------------------------------------------------------------------------------------------------------------------------------------------------------------------------------------------------------------------------------------------MILGASFGSIVSLGIGPIVTASIVLQLLNGSGIVNFELTTQDGRRRFQGTQKILAVFFVVVESFVFVLMGGLTPLILVGQLIIGGLFILFMDEIVSKYGFGSGVGLFIVAGVSQEIMIRTFNPLIPAGAIPAIIQSIGLGDTTIASIEFMAILATLVVFAFVVFVQAMKVEIPLSFGRVKGHGVRWPLNFLYASVIPVILVSALIANLQLLARLFENIFGTFSGLVFWFTAPILEEIVSVGQALTYIVVFVIGATVFSIFWVQTAGLDAGSQAKQMMASGLQVPGFRRDQRVLERLLKRYIGPLTVMGGISIGLLASVADLTGAIGTGTGILLAVMIVYKIYEEIAKQHMYDMNPMMRKFVSAIYKFIEAIDFGVMSPKLLKSIAKAKIVTPELYDKEGYPVDGGLMDVRLGVIDPGLRCKTDGQKLRDSLGHFGYMELARPVIHISFVDVVLDLVRSTCRSCGRILIPQNKIDEYSIANLRTINKCPYCKEKQHKITLDKPTSFIEDEKRLSPIEVRARLERIPDDDLVVFGLNPKNARPEWMVLTVLPIPPVTMRPSITLESGERSEDDLTHKLGDIVRINQRLFENINAGAPEIIIEDLWDLLQYHVTTFFDNDVAQLPPARHRSGQPLNTLTARIKNKEGRIRGNLAGKRTNFSARTVISPDPKIDINEVGVPEVIAKKLTVPERVTEWNMEYLKGFLERGDQYPGSNYIIRPDGKRKRITNETKEQLLEEIQPGFIVERHLMDGDIALFNRQPSLHRMSMMCHRVKVLPGMTLRLNPAVCAPYNADFDGDEMNLHIPQTEEARAEAEILMQVQTQIISPRYGLSIIACIQDSISGNFILTKEKLKRDEAIDLLSSAGINKKYVSGKEVFSVILPDDFNFTGRSRAVVKIVNGKLVSGVMDSANLSGLLLRNLHKKYGADEIIIFLRKINGLGAEALLKFGFTSKLSDIDLSKDAEGQVREALEKADEDVKKIIKDYNEGTLERLPGRSIEETLELRILERLNRARNESGKIVELTTMIMVRSGAKGNTINIAQMSACVGQQALRGGRIGKGYKGRSLSCFKKDDLGAVPRGFIKNGFKKGLKPYEMFFMAMTGRDSLMDTALRTPKSGYLYRRLANAMQDLKLEYDFTVRDASKKIVQFTYGEDGLDVSKTEAGKKGIIDSFNKEQVKKALKELRESKKRKFSQSVDLVFTFRDLNLKNEQLDFSITLNHGLKVSVAALAGPEMAENAKDVCDIVVTQDDFDKKDKKEAKKLASKYDYFIGQADIMPKIAGAFGRFLGPRGKMPNPKLGTILPGKAPVKPLYEKLQRTVRLVAMAQVKAGSESMKEEELIDNIITIYNQVIHHLPKEKSNLKDVYVKLTMSKPVKVEREEWKIYKNVFDSFTERNLHKLAGQGHFSPIALGKEANVFAARKSGELVAVKIYRVENCNFNTMYYYIKSDPRFEGLENKRKIIFSWVQREYRNLLIAREKARVPRPIAFKDNILVMEFIPALKLPPEDPKDFFEKTVRGVKGMLIVHADLSDFNILNHEEEPVFIDLSQGTVLNTYNTQELLERDVKNLVSAFRKT-LSLDKEEIISQALKEYEDRLPSSILKEKKIMQAIEDEYDSSQAVPGECVGIVSAESIGEPGTQMTLNTFHFAGVAEMNVTTGLPRLIEVLDGRKTISTEMMNIFLVKPYNEGKIKRVAESLKELTMNDFLKEVVVNISEANLKVVLDKNKIELLKISTITDSLKKNFSFKLITVTQSDIIQLYKLKEKLKNVFIHGVKGITQVLPVKKDNEYMIVTAGSNLKEVLKQDFVDGKRTYTNNIHEIEKEFGIEAARQLIINELMKVIEEQGLNVDIRHIMIVADAMCMSGKIMGINRYGIVKEKPSVLARASFETPIRHVINAGLTGESDPLNSVIENVMLNQPVPIGTGLPGLIVRTKARKRKKNWYEMVSPDVLDNRFIGESLLYEAKDLMGKTIKVNLSTLLNDMKKQGIDAGFKVVSIKDNKGITEFTGIYHTNSSMKRIVRRGRDKIEDSFLAKTKNGKTIRIKPIIITSSKTSNSAISMIRGEAKKTLMKAKSMNHDAFFKELIHQKTQKEIKALSKIYPLRFVDVRQAYLEMGVPLQDLLKGKEVKPEELAGKVLAVDAFNTLYMFLTTIRGPDGSPLMDSQGRITSHLQGLFSRFTNLLEKGPKFVFVFDGEPPELKRKERERRKSLKLEAQKLYEEAKQKEDVENMKKYAARTTFLTDEMISEAKELLEAMGIPFVEAPSEGEAQAAHMVKKGDAYAAVSQDADSLLSGTPRLIRNLSITGRRKMPGSYYKTINPEMISLKESLEELSLTQDQLITLAILVGTDYNYGGIKGIGPKKALKLIKKHEDFDAVFEEAKWDFEWKKIFELIKNMPVTDEYKVSFGQIDEEKIKKLLVERHEFSEERVTNTLKKLEKLQAQKGLNMKIKYDAELLNLMSLFEKITGASLKDCFRDKIVFVVQPGEMGRALGKQKSNIERVEKALNRKIKIVEFSPDKLTFIRNLMFPLKILDMIVTIKGPDMKTKGLMIGARAQNLRNYEEIVRKYFLKEIKVVISENWTPRTTVGKMVFNREINDIDQILDNGLPVLEQEIVDSLLGMESELLMIGQAKGKFGGGQRRIFRQTQKKTREGNKPQFTTMAVIGNKNGYVGIGLGKSKETVPAREKAVKAAKLNVFKIARGSGSWESNSKEPNSIPFAVTGKCGSVELTLMPAPKGKGLCVEKECQKVLELAGIKDVWSKTRGQTKNKVNLIKACEQALRKLSTTKIREILEHIKNSLKKGVRIDGRKPDEIRKVTIETGFLTTAEGSARVKFGDAEVLAGIKMALEKPYPDTPEDGVLMVNSELLPLSNPEFEAGPPSIDSIETARVIDRGIRESKTIDTKALCVEKGEKVWSVAIDIVPINYEGNLIDMGGLAAIAALKTARFPLVTDKKLDLKKMPIPVTVCKIGDVFIVDPTDEEEKAIDARLTVTSITLCALQKGGDHPLSETDINDMVELALKKAGELRKALYHKHGKTFELVVDPDLAIAYKDKEDLKELLKAENIFFDAKKGELVSEQEVKSVFGTNNILEAADKMLHEGEIQLTAEHREKLRQDKKKKIVELIHRSAINPKTGTPHPVSRIENALEEAKIKVDEFKKAEDQVSDILSRLKPIIPIKFEQRSIDIKLPLQYAAKLRNLIVSYGKLEREEWLGDGSYACRIKIPAGLQSQLIDDLNNRTHGNVNISIEKELLAKEREVVVPGQVLANGIDYIPGNGTYRHDDKVLANRLGILSVEGKVLKTMPLAGRYMPKKDDVIIGRVDDILMSGWRLEINSPYSAVLPLKDAFDFIAKGADLTKYFKLDDYVVVKITQVTSQNLVDVTAKGQGLRKLRGGRVIKVNPQKVPRIIGKKGSMVSMLKRATDCKVIVGQNGFVWIEGEMEVIIVRAIRKIETESHYSGLTESLKGFLEKETGKEALLFNKWSMEGISISDPGVAPYISFKPVIVPKTGARAGNRFHKSRVSLVERLINKVMVTGHKGKKHFISSGHYTGKAQKVYDLVEDALSLVEKKTKKNPVMVLAKAVENAAPREEIVTIEYGGARYPKAVECAPQRRIDIVLRLFAQGARQKSFNKKRTFESALADEIVNAYAMSQSLAISKKLEIERQADASR-------------------------------------------------------------------------------------------------------------------------------------------------------------------------------------------------------------------------------------------------------------------------------------------------------------------------------------------------------------------------------------------------------------------------------------------------------------------------------------------------------------------------------------------------------------------------------------------------------------------------------------------------------------------------------------------------------------------------------------------------------------------------------------------------------------------------------------------------------MGKNLIQQRRGRGTQRFRAPDFRYKGDIKMSYTVKNLVRCPGHTAPLIEAEYNDKSLLVAPEGVAVGETYNIGEVRAGNILSLKDIPEGTSIFCIEAKPGDGGKFVRSSGGSAKLVGKTGKAVKVLLPSKKEKEFHECKAMIGVIAGSGRTDKPLLKAGKKHHLMKARNKFYPIVSGTAMNAVAHPFGNKRTLRKSKNKPVSRHAPPGRKVGSIAARRTGRKKMAKLMRAVAWRRPYTRRSKYREKSYVRTVPNNRIVRYIMGNQKRVLLNSKADIQIRHNALESARLTANRLLEAK-APSDYQFKLRVYPHHILRNNPLAAGAGADRMSTGMSHSFGKPVGIAAQVRKGQPVLEVNVKLAKQALDRARKKMPCGFSITIEEVMLLKRHGYPEEGDIVFCTVTNVQYNSVFVRIEEYQGLIHISEISPGRIRNIRDYVKEGKMVVCKVLRIDERKGHIDLSLRRVNERERRQKTDERKQEQKAEKIVEGLAGQLKKPFEKVYEEVSSALMPKYGFLHVAFEEVVSLEKMLKKEYAEPLEALVREKIKPKQVTLSGVITIKTYAESGVDIVRDALVKARTINIYYLGAGNYSISVEAKDYKDAEKHLKEAVGIAEKTVVSVFKFKKRMGVWPRKRAKRPYARIRSKEAKPLAFPAYKAGMTHIIVRSKDNTPKKADINVSMPVTILECPPIRIAGVRLYKKKVVDKQLNFLQSKDKDDYEDITIQIYTNPKLIDLKKTPELFEVSLGGKEKIEYIKNHHDKNILVTDLFKEGQVVDTHAITKGYGTQGPVRRFGIGLKNHKSEKGRRRPGTLGGWIAAHYMYRVAYAGQTGYHQRTQYNNPLIKISDEEVNPKGGFVRYGTVKTSYVMVKGSIQGPKKRLVTLTQPIRPPFTSDSIRYISKAEKRPEYEYQASSLEQENKILRETVFQLKTELDRFRSPALMVADTTDILSDRAIIKVPNGNKFLVNISGDLKPGETVIVEQKNLTIVEKLEERRIDAEQFVIIEKPSVKWKDIGGLKEQENELVEVIEMPLKKPELFKKIGIKPPKGVLLYGPPGTGKTMLAKAAAASTKSTFIEIVGSELVQKFIGEGAKLVKDIFKLAREKAPSIIFIDELDAIASKRIDVGTSGEREVQRTFMQLLAEIDGFKPLDNVKIIGCTNRSDILDPAVTRPGRLDRMIEVPVPSKEGLKEIFKIHTKGMSIEKLKTETLLKKMEGFSGAEIKSVCTEAGYFAIRDNRKSVKKQDFEKAIVKVKKDENGFQEYKGMFGMTDVFMDNKYIGTVKNAKDFVDQVVSERRMGRVSSVNIAYSQEEEKVLIETSRGRSTRPLIVVKEGKPLLTEKHIQQLEKKEISWSDLLKQGVIEYLDATEEENALVAFTEEDVTSDHTHMEISSLDLLGLITTMVPFGNYNQGVRLNQGAKNQKQAVGFYAANFLVRMDMDVSVLHYPHYPIVQSVAHSVSDKHPSGQNVIVAVLTYKGYNMDDAIIINKGSVDRGLGRSTYFRPVVSEELRYSGGLMDEVTMPDKEVRGYRSEHEYRFLEEDGIIYPEAGVKEGDVVIGKVSPPRFLSSMDEYSLDSRRESSMALKHGEKGIVDFVTLTENEEGNKLVQVRLREQRIPEIGDKFTSRHGQKGVISLVVPEEDVPFTSTGLKPDILFNPHGIPTRMTVSHMMELLAGKTGSLTGRYIDATMFESEEESDIRKDLLEMGFRDDGSETMYNGITGEKYDVRIFVGNMYYLKLKHMVANKLHSRARGPIQLLTRQPTEGRAKEGGLRLGEMEKDTFVAHGASLTLKERFDSDQVVVPVCEKSGLVGYYDARKNKPMSPVYGEDSEMSDIEVSYAFKLLLDEFKSLGIYPKIKLKSKFSEIKHKTAGSLQKGDYVVVDGAACAVTDVKVSRPGKHGHAKVNLMAVGLLDEKKRNMVVPGHDNVEVPVIDKRNAQVLSVTCSVMDLETFENFEMKVPDKLKSGDVVLYWVVLSERVLKQIKLQGFFEKFKKETIFKNKKVLQSNYIPGDISHRDEQINQVAQVLAPALKNDKPSNLFIYGKTGTGKTLVTKYVAEQMENLAKERDLPLHILYINCKLKKIADTEYRLIAELSRFAVPPTGLPTDEVYNIFFQALDVIVIILDEIDQLVRKAGDEIIYNLTRINSDLKKTQLSIVGISNDLMFANNIDPRVKSSLSEEELLFPPYNAVQIQDILKKRVEHAFRPKTIEEGVIQKCAAYAAREHGDARRALELLRVAGELSERKNKEKVKIENIDEAEDKIERDRLIDMVKTHPKQFQTTLYPILILQVLTGDIYELYKTICNKTGLRPLTQRRVSDIIAELDMLGIINAKVISKGRFGRTREINVSLSKSIERKIVSILEEELGLMARIGGTRRKTSSVFTKPAKRKGKISAKRYLTEFSEGDRVSLGVEPAVHEGLYDPRFIGMTGIVSKGSCYEVKVRDMGKEKRVIVHPVHLKKVRPTKRKPEETRPVEAEAGVIKKADGSARFKIGDTEAYAAVYGPRDLHPKFLQDPKTGILRCSYSMLPFSGDGTRVRPGPSRRSKEISLVTEKALLPVMNLEDYPNTVVDVFIELPQTDAGSRCAGICAAAIALADAGLIMKDMVSAVSVGQVRGHLLVDLDGDEEAADVPVAMIPSTEEITLLQMDGIVTKEDLSKALEMVKPALKEIAEKQREALKKKYE-KMKEIKVAKVTLNIGAGKDQRLLEKGVKLLKNLTGTEPTQKRIQGWGLRPGLPIGVKKTLRGKQADEMIKRVLYAKDNLLEESYFDNGNISFGLPEYVDIKDAKYDTEIGMMGLQVSITLTRPGYRVKHRSVRKKNIPAKHQVKKEEAMNFMKEKYSAKIGMKTQKRLAAQLLGVSEKKVVFDQQRLADIKESITKTDIRKLIADKAITKKPVSESSKSRARKLKIQKSKGLRKGKGSREGKKTARLPRKESWMSKIRSQRKFITELKSKELITTYRNIYLKAKGGFFRSTRHIKIYLNEHKLFT
>UBA142
LQPELNLGIVGHVDHGKTTLVQALSEKWTDTHSEEIKKGITIRLGYADFSVYKCSDCYSVNESKKGELLRTISIVDAPGHESLMATMLSGTAIIDGALLLIAANENCPQPQTREHLVALQIIGIKNVVVVQNKIDLVSNAVAKKNYQQIKAFLKGTPYAAAPIIPISAQHKVNIDALLQAIQEKIPSPKRDPLLFVARSFDINKPGIDYQKLVGGVLGGTLKQGTLKVGDELELKPGYNSQKRGKTVWKPLLTKIKALKAGNDDVSQVHPGGSVGVLTMLDPGIVKSDAFVGNVAGIPGKLPTVWYDLNLEVNLLERVVGALVVEPIKMNENLMLNVNSAATVGIVNELSLKCSLRIPVCAETESRVTISRLLGSRWRLIGYGIIK--------------------------------------------------------------------------------------------------------------------------------------------------------------------------------MIRTPIIAFLGHVNSGKTTLQDFIRKTAIVKSEAGEITQSIGASLVPDVIIKNLCDLLNQLKDLKIPGLLMIDTPGHAAFVSLRKRGGTLADLAVLVVDINEGLMPQTLEAIEILKRFKTPFLIAANKLDTLNGWKNLLQNIPKQESVQDKLDTLLYSLVTKLAELELNADRYDRVDDYTKALAIVPCSAKTGEGIPELLVMAAGLSQRFLGKKLEYDAPAKGTILEVKKERGLGTLDTIIYDGVLSKEDELVIGGIDEPIVTKVKALFEPKKLLTKFQQVDQVVAATGVKIAALENVSAGMPLLAVLEETKALVQKEIAEMGVIAKADTLGSLEALVKLLKEHGIKVKKAAIGEITRKDVSDAVTNIQTDPLSAAVIGFNVNGVQIITGDVIYTLIDRLQEWQKKEKTKLESSAVKKITKPCKLMLLKGYIFRQSNPAIVGTEILMGTLQTGAELMKVVTIVKEIQEEKENVTEARKGKQVAVAYEKIIIGRQLNEGDTLYSFITDKDYRKLKELKQYLTDDEKEALREIAAIMRKQNPLWGVESMIWAEKYRPNDFSEIMGQEEIIKRASAFVKQGNMPHLLLAGPPGVGKTTLSLVIAKQLYGDMWRNNILELNASSERGIDVIRNTVKDFARTKSIGDVPFKICILDEADSLTKEAQQALRRTMENYTATCRFILLANYSSKIIEPIQSRCVVFRFKPLAKEQLLKIIDKIGINEVDDKGKEAIIQVSEGDCRKLENVMQSCAAVKESITDETVYSIASAAKPKEIKEVITLALDNRFTEARNKLLETMLNHGLAGLDIIRHIQKEVLSLDIDSKSKMRLIESCGEIEFRMSEGSDEFIQLESLLSKFALVGESVDAELEQMLSKQKATIKVVGTGGAGNNTVTRIAEVGVVGSEIISINTDAQDLLYTTSDKKILIGKELTHGLGAGSDPKTGEEAARESEHELKDALSGADMVFITCGLGGGTGTGSAPIIADISKKLGALTVGIVTMPFTMEGNRRYENAMIGLERLENVVDTLIVIPNDKLLELAPDLPLLTAFKVADEILTNAVKGIAEMVTKAGLINLDFADIKAVMTGGGVALIGVGESDSENRAVEAVEKAITNPLLDVDVTGANGALINVSGGSDMTLEEARKVVETVSQKLDENAKVIWGAQIYEDLPNIIRTMLIVTGVSSEQIFRKAEIESELGIEFVDMNLEQYNLEKNSEGKIELPSQFNEPISLNLIARSVITLQLNKRQPYGASPEAGTRVSAQVSRRRRAYRGSYGRGISRVPRKVLSRSGRQFFWQGALAPGTVKGRRAHPPKASTQLFKKINKKENNKAIRSALSAAIAKDFVKKRGHILPEGYPFVVNDSLASIEKTKIAKQALEKLGFAPELKRTKKTVRAGRGKTRGRKYNRKIGPLIVVALQKSAANMPGVEIVLVNKLNAELLAPGTVPGRMILFTSSAINKIKNEKLFMAVPARFFRTLNQGSLIETCDNSGAKLLKITSGSKTVKGRKPAAVISDLVTASVKKGTPEMRKQVVFAVIVRQKKEFRRLSGEHIKFEDNAAVVVKDEAGNPKGTLIKGPVAKEVCLRWPPIAKISSVIV-------------------------------------------------------------------------------------------------------------------------------MQKARIKLVSTDIEKINQVSTSIQEIAEKTGVDLRGPIPLPSKKLKITTRKCPCGDGKASWDRFEMRVHKRLIDLATDERALRLVMRVPLPKGLNIEIEMVEMMNDPLANALSLIVNAELRGKTNCTITPVSNLIKKILTIMNKDNYIGKFTETETSAIVLKVELLGAINKCGAVKPRFTVKNNEFEKFEKKFLPAKDFGFIVVSTSQGIMTHIEAKQKSLGGKLIAYFYEKRIAVIEKEKCNPEGCGGIRVSPGNRMGNEGKAQVNEDVCVTVKKCPSAIHMIKLPAKLASQPVHRYGKDGFILYRLPTPKFGSVTGILGVNGIGKSTAVKVLSRVLQPNLGKELLQYFKGSEAQLFFERLSEGKIKISYKPQAVDLIPKQFSGKVKELLEKARQLSDIAKRLDLTNILNSEIKELSGGELQRVAIAAAALKDANVYFFDEPSSFLDISQRINVSKFIRSLANESTAVVVVEHDLVILDYMADFIHVMYGEAGAYGIVSQAKPTRNAINAYLSGYLKEENVRFRNHEIKFTERPPDPLISWKDVGKKLGDFKLTASSGDISKKSVVGILGPNGIGKTTFVKLIAGVENPDSGSISKVKVSYKPQYLSDELVESYL---VDELLSKQLNLEPLMKKEINKLSGGELQRVAIADCLSKDADLYLLDEPSAYLDVEQRLIISKVIRERMEQFGKTALVVEHDLVFIDYLSDSLIVFEGEPAKHGSVNGAFPMEEGMNRFLTNLNITLRRDPDSSRPRINKSDSRLDKEQRESGKLYYQ-IKSILLNLPEVIGPTEKRLPFNEKLKWTVVVLLLFFILGLVPLFGLGANSLAQFQFLSLILGAEFGSLISLGIGPIVTASILLQLLNGSGIVKFDLNSSEGKKLFQGVQKGLALAFVVFEAAIYVFAGGLSPFIIIFQLILGGVMIILMDEVITKWGFGQGVSLFIAAGVSKEIMVRLLSPLFVSGEAPSVFYFLAAGDLREVMFSLTAIVSTAVVFVIVVYVQAMKVEVPLSFGRVRGQGIRWPLAFIYTSNIPVILTAALLANVQLWARLLESLLGTFSGFAAWVSSPIVGNLVDFARAATYSIFLMAGAVMFSLFWVKTAGMDARSQAKKMMDYGLQIPGFRKDERVLESLLNRYIPALTVMGAITVGFLAAMADVSGALTSGTGLLLAVMIIYKLYEEIAQQHALDMNPMLRKFMEYVYKKVGSVSFAMLSPKIIKKMASAKVVTPELYDKEGYPVDGGLMDVRLGVIDPGLRCKTCGSRLKECIGHFGYISLARPIIHFNFIAIILALLRITCRDCSKILLPESKIQQFSITQSKN-NKCPHCKARQYKVTIEKPTTFLENDRRISPIEIRSRLEKIPDDDCAFYALNSNVARPEWMVLTVFPIPPVTMRPSITLETGERSEDDLTHKLGDIVRINQRLFENINAGAPEIIVEDLWDLLQYHVTTFFDNDVAQLPPARHRSGQPLKTISERIRSKEGRIRHNLVGKRTNFSARTVISPDPMLGLNEVGVPEIMALKLSVPERVTEWNIEYLKKFVKNGKKYPGANYVIRPDGKKKKLTEDIIEATLEELQPGYVVERHLMDGDKAIFNRQPSLHRMSMMCHQIRVLPFKTLRLNPAVCFPFNADFDGDEMNLHVPQTEEARAEAELLMLVQTQLISPRYGLSVIGCVQDAISGNYLLTKKKLKRELAVDLLASVGIKKEIVSGKEIFSVLIPPDFDFVGKSRPELIIKSGKLLSGVMDKNNLSGLLLRNLHKKYDASFAVDFLGKLFRLGIAVLLKRGFTTTIADTDLPPDASKKINEIFASSEKEVQALISQFNSNNLEPFPGRSARETLELKISEVLSRARNETGHIVAEYTIIMANSGARGNILNLAQMAGCVGQQALRGKRIEKGFNGRTLSCFKKHDLGTEAHGFIKSSFKKGLKPAEFFFQAMVGRDSLMDTALRTPKSGYLYRRLSNAMQDLRVEYDGTVRDASGRIIQFSYGEDGIDVSKSEGGTPRIIQSVKQGKVIETLKKMR-NKKRNFSQAVDLVVSFKDLDLKKHQVDFFITLQNSPKAKIAALVAQELAAEAKNVCDEVVLQDDFPKKDKKILKKLVREHAYFIGQANIMPKIATTFGRFLGPKGKMPNPKAGCIVPPKASLKPLYEKLQNTVHVQAVVHCRLGNEKMSDEELAQNFASVYDQLLASLPNGEANVRAVFLKLTMGKPEKLKRERFKTQENVFDRFTIRNLFVLSSKDFFSPVSIGKEANVFSAQKGDERVIIKIYRLETADFKRMYEYIKPDPRYENLAKRREIIFSWAQREYRNLMAARKAVKAPLPIAFMKNILVMSLVPAQKMIPKQPKEFLDKIIDNMKKYYFVHGDLSKFNILNHNEKPVLIDFSQASPLRAPHAKEMLKRDVHNVGEFFRKLDVEVNEEKITA-TKPKDDVAVPGSLLSEKNVLKALADEYDKMKIKPGESVGLVAAESIGEPSTQMTLNTFHFAGVAEMNITTGLPRIIEVLDGRKNLATPMMDIYLKKPYSQGQIKKIALSIKETHLQDVSTEISINLADSRIEVFVDDAKLSEIGMSVLFSTLKGELSVDLISFKVKGINAIFKMKEKIKTLVIKGIKGISQVLPVKRNNEFIIITAGSNLKKILPMPFVDETRTVSNNIFEIEDVLGIEAARQAIIEEVYKVIENQGLNVDIRHLMLVADTMCASGKIQGVTRYGTVKEKVSVLARASFETPIKHLIEASLYGETDHLKSVVENVMLNQPVPVGTGMIKLVTKEEGKLLKKSWHNILATKSFDSALLGETYLADPQSMVNSRLTVNLANLTGDIRQQGISLKFKISEITDGKGVANVIGYEASSSQLRRLVRRGVKRLDDSIECKTSDGKLLKVKPFAVTRAAASKVKMSLMRKKLREAIAEVAKLTFDELVKSVISHNLQNALKSIRKIFPLRAIEIRKLQLSMGVQITELLVKKEVEIAQLKNKTIAVDAPNHLYQFLSTIRQRDGSLFTDSDGNITSHLIGLLSRTTTLLKNKLKLFYVFDGKVPELKRAETRKRHEQKERAAKKYEEAEEKGDLDEMKKYAARTSKLTPEMIEEAKKLLEALGVPHVQAPSEGEAQAAYMAKKGDCYAVASQDADCLLFQAPLLLRNLSISGRKKVANKIFQQVNPEIISLKENLKHLGINQEQLISLAMLVGTDYNNGGIRGIGPKNGLKIVKEHKP-EKIFKEVKWDVSWEEVYELISKMPTTDSYKIKFEKVDREKAMKLLVDKHNFSEGRVEKAIADLIEGRKQKGLMMKIKYDNQLMKLMYFFESITHSKLKDCFNDVLNFIVNE-DIAKAIGKNGVNAKKVEAKLKRRIKIVAFSENLEEFISNLLLPLKVKDIIVTIT-PEPESRGYIIGRAASNLRNYEETVKRYFIKEIKVV---------------------------------------------------------------------------------------------------------------------------------------------------------------------------------------------------------------------SIREHILKALDAGIRFDGRKLDELRKVTVEKNVSKNAEGSARVLIGDTEILAGVKTAVEQPYPDSPEEGNLMVNAELLPLSNSRFEPGPPSEEAIEVARIIDRGIREANTIDRNKLCLTPKEEVWSVMIDVLTINAHGNLIDASAFASIVALLNAKLPKRTKESIPLSNIPITVTVYKIGKHLIVDPLPEEEDVADARLTAAVLSVVAMQKGGEQPITADEILAMASLAQTKSKELRKLLLTKGGEQFEIIVEPDKAISYKNGSDVKETMKYEKVFSDAKKGLLASEESMKKVFETVDSVKIAEVVLSKGKIQLTSQYRDSLRDAKKKQLIELIHRNAVDPKTNLPHPVTRLENAFNEAKVHVDE-RKAEDQLEGVLKLLRPILPIRFETRKLQLLIPSKYASKAYSTLKGFGRIIKDTWHSDGTLLSVIEIPAGLQQELTEQLNKLTHGDVDIKISEALLTKDKSVVVPGEELASGMDYLPTNGTYRDGDKIVAARLGLLHIEGRLLKIIPFSGKYLPKRGDVIIAKVEDITLNGWRCYINSAYSALLNLRDASEFIAKGADLTRYFTFGDYIVAGITNVTSQNIVDLTLKAPGLKKLGEGRIMHIDPNKMPRVIGKAGSMVNMIKEATDCRISVGQNGIIWIQGNNELVAVKSIEKISAESHVPGLTERIKKFLDKELKKELKTFGKWSTTGIKVNDPGLIDFISLKPVFVPRTGARAKNKFYKSKISIVERLINKLMIAGHKGKKHKISSSTLSGKAMQSYKLVKEALSIIEGQTKKNPIEILVRAVEKAAPREEIVSIEYGGARYPKAVECAPQRRIDVALRYMVQGAYSKSFNSKRKFSETLAEEITNASNSSASNAIARKLELERQADTSRMFYRVQVEDHVRVPPTSFNLPKEEAIISMLEKQFEGFISKDLGIVISVSQLLNVHEGVIIPDDGAAFYKCTFELLTLKPELQEIVSGKVRDIADFGAFLNIGAIDGMIHISQTMDDFVSFSKEKVLVGKASTRSLKVGDLCRARIIAISYKDVANPKLGLTMRQPGLGKLEWLTEDEKPKEEP-----------------------------------------------------------------------------------------------------------------------------------------------------------------------------------------------------------------------------------------------------------------------------------------------------------------------------------------------------------------------------MATFAESALRETMTIDINIFIAKGTRTVEKGWHVFYQPYVKIEEEELPKVNKNDTVNVKKINLYNKETQPPKRYTPASIIKELEKKNLGTKATRASIVDTLFQRGYVDGKAIAATNLGIKTVETLEKHVPQIIDEALTRHFEEEMEQIVEGKKTGEDVLSEAEKKITEIMSDFKKQEKEIGKELLSANIETRDELSHLGECPNCKKGELHMRRGKNFVACNKYPKCKTTFSLPNNALIKPAKKICETCKHPMVLAIKRGKRPQDFCLNKECPSKNMGKNLITQKRGKGASVYKSHSFRYVGKVKHTGKVKDIVHSSGHYAPIAKVTYQGKSLEIASFGLRVGDEVSSGKIKDGNVLPLESISEGSLIFNIESLPGDGGKFVRTSGGFARVLSKTSDQVKVMLPSKKEHSFNRCRATLGVVAGGGRPEKPILKAGLMSKKRAARGKLYPRTSALSMNAVSHPFGGSSSAHKGKPLIARKNAPAGAKAGMLRPKRTGRGKMPKMRRSRAYIRPYTRISKFRKKSFIRITPARKIVRFNMGEERSLDLVSKASVQIRQEAIESARMTSLRWLEKNVP-GKFFFRIRKYPYHILRENPLAAGAGADRVSTGMKQSFGKPIGVALQLKKGEKLFTVTVEIARKALQRATKKMPCGFTIKINKEMVLKKSGFPEESELVQCTITSVQSHSVFVRMDEYNGMIHISEVAPGRIRNIRDYVVEGKSVICKVMRVNPERGHVDLSLRRVSESQRRNKVNEMKKEKLAEKLVDVVASNLNMEHKKLYPLISEKVNEHFYLLFECFTEIVSISELLPKNISDELKKVILDRLKPEVIFSKGKLSLESYASDGVEIIKETLKKAVGAEVKCLGGGTYSLSCKASNYKDAEAALDKSAKAAISYIKSDGEFSEILAYWPRKHAKRMYPKIRHYETKLAGFAGYKAGMTHIFIADNRPHSITKGKSIMFPVTVLECPPLKIASIRFYKSSRVANEIFSKIPKKPGEYVDVRVNVYTQPQLAGIKKRPEIFEVALGGTEKFNYAKSVLGKEIPVQDVFKEGQQIDIFAVSKAKGTQGPVKRFGIGLRQAKSEKGVRGPANLGPWK-GNRSWRVAHAGRMGFHNRLDKNKLLIKIGEEEVNVKGGFIKYGLLKSNYLLLKGSIPGATKRLIRLVNSYNPNTQAPSIELISLKLGDVVYGYTASALEEQNTLLKENVDKLRNELDRYKKAPLMICEIREVYANKAVIKIPNGNQFLVEISSDLRAGDSVLVEQKNLVVIEKLAQNNFEVEKFVIIDNPDVPWKQVGGLKKQIDEIREVVELPIKKPEMFRKAGIQPPKGILLHGEPGTGKTLLAKAVATSTNATFIEIVGSELVQKYIGEGAKLVKDIFQLARERAPSIVFIDELDALAAKRIDLGTSGEREVQRTFMQFLAEIDGFENLAGVKIIGCTNRKDMLDSAVVRPGRLERHIHIPVPTKEARKEIFKIHIKNMNL-KVDVQKVLSFMEDFTGADVRAVCTEAGYCAIRQSRTIIKTEDFMQAIIKLKEKEQESEEHLQMFGMTDVYLGGKFVGTVDEPKQFVDNLKDKRRAGMLSNVNVYYNDKLDEIHVEAFKGRLRRPLIVVKDGVPLFTEEHRKKLEKNELSWSDLVKQGVIEYLDAAEEEDVYFAFFENELTKEHTHLEIAPLAMFGLTTSLVPFTNYNSAQKVNTGSKNQKQALGFYASNYAVRIDMDVNLLHYPQMPVVKSLMHDIMEKHPSGQNIVVAVMSYKGYNMEDAIVINQGSIERGLGRGSYYRPMNAEELRYSGGLVDEISIPDKDVKGYKSEHDYRFLEDDGVIYPEAQVAEGDVVIGKTSPPRFLSGMEQYSLETRRESSVAMQHGESGIVDTVILTENAEGNKLIQVKLRSNRTPEVGDKFTSRHGQKGVIGLIVPHADMPFTASGIVPDILFSPHGIPTRMTMAHLIELVAGKTGALAGRYIDSSVFDSESEEKLRQELLGMGFRDNGFETMYHGETGEPFNVRIYIGSMYYLRLKHMVSNKIHSRARGPIQLLTRQPTEGRAKEGGLRLGEMEKDTYVAHGASMLLKERFDSDKTTVPVCDNCGLIAVYDEYKKRAYCMVC-PDAETNFVEISYSFKLILDEFKNLCIYPKLKLINKYMTTKSVGANTLKSGSYLVMEGAACKVGNIQISRPGKHGHAKMRIEGVGILDGKKRIIVLPGHDHVEVPVIEKKTAQVLSVTANVMDSETYETFDIKIPADCQAGVNVLYWQVLNDKIMKQVK-----------------------------------------------------------------------------------------------------------------------------------------------------------------------------------------------------------------------------------------------------------------------------------------------------------------------------------------------------------------------------------------------TKNTGTARTKTRNILKVPKKLKGKLNIGKFFQKLKEGDRVVFKASPSIQKGMYHQRFHGKSGQIVRGKSYEVNVKDKNKLKKVIVNPVHLAKVRLDGRKADEMRKISAKVGVIKEANGSAMFKIGDTVAYAAVYGPRNFHPKFLQNPEKGVLRCKYNMMPFSGAGDRVRPGGNRRSKEISMVIESSLASVLNLEDFPNAVVDVFIELSQTDAGTRCAGICAASMALADAGFAMKDLVASVSVGKVDGKVLVDLDYKEEVADIPIAVIPRSGKLTLLQMDGRVTKDELKKALELGKKACSQIYDVQKKALKSKFS--MKLIKIEKITLNIGTGTDATKLEKGIKLINHISGKKPTTKRIPTWGVRPGLPLGCKLTLRKKGAKEMLVRLLQAKENQLASKQFDNGNLAFGIHEYIDIPGAKYDPDVGIIGLEVCVTLERAGFRVKKRRVKKNPISKKHLITRDEAIDYMQKEFNVEIKLKAQKRIAAIVLKCSPQKVLFDTEKLSEIKEAITKQDIKTLISDGVIKRLKSNKQSKSRARVRATQRSKGRQRGQGSRKGKATARLSKKTRWVNRIRLQRDLLKKLRDDDSITIYRELYMKSKGGFFRSKRHIELYISEHSLIS
>Yap75.bin7.84
GQPSVNVGLVGHVDHGKTTLTERLSGRWTDTHSEEVKRGITIRLGYADASFYYCDSEYLSKPRSDTRFVRKVSFVDAPGHESLMATMLSGATIMDGALLLVAANEKCPQPQTREHLMALDMADIDNVVVVQNKVDVVSEERALEHYGQIKEFLKGTRYEEAPVIPVSAQHGANMGSLIQAVEERIPTPDRDPQMVVARSFDINKPGIQPEDLKGGVLGGAVLQGKLKVGDDIEISPGRVVEEHNQQVAKPLRTKVTGIMTGGSPVEGVVPGGSIALMTSLDPGVAKSNHLSGSVVGLEGKLPPVWYEFRLKTHLLDRVVGSLEVEPVKKNEMLMLNVNAAATVGIVTDLVITCRLKLPVCADVGSAVTISRRIGTRFRLIGYGVIQ--------------------------------------------------------------------------------------------------------------------------------------------------------------------------------TLRSPIVTVLGHVDHGKSSILDAIRGSDIVGGEAGAITQAIGASIIPLHTIKKKVKLIDTMKDLTIPGLLFIDTPGHAAFTSLRSRGGTLADLAILVVDITEGFKPQTLEAVDILMKAKTPFIIAANKTDLVKGFTTLLQQLGSQQKVVTELETKLYELVGTLHDYQLQAERFDRVEDFTKQVAIVPCSAKTGLGLQELLMVLTGLAQRYLEGHLKMEGPGKGVILEVKEEKGLGTLDVILHDGTIRAGDTIVYGTLDEPKTTKIRGLFEPKPNASKFKAAKQVTAAMGVKISAPAGAAAGMPVRVVVEAVKDEVTKEINDVGLIIKADTLGSLEALITLLKEHDVPIRKAKVGPVTKKDLLDAETNTEKHPLYAAILGFNIPKVKVIIDDVIYKVLDRYQEWQEERRKAEEAKQLDNLIRPCKIEVLQNCTFRQSNPCILGVEVIKGTLVQGMPLMKPLTFVKAIQAENESVTKAEKGRQVAISLPNITAGRHVHEVEFLYSDIPEDHFRRLKQLAEHLPGDEVAILKEIAHKKRENNPVWGVDAAIWTEKFRPKTFEEVKGQQEIVKRVKAFVDKQNMPHMLFSGPLVLHNTTLSLVVARQFFGDNWQDNFLELNASDERGIDVIRVKVKDFARTRSIGDVPFKIIYLDECDALTKDAQQALRRTMENYTQTCRFILSCNYSSKIIDPIQSRCTVFRFKPLAKEDILEIIDHIATQEINDDAKEALYEVSRGDVRRVENVLQSSAAIQDEITPELIYSIASYARPGEVKTILKHCGEKDFKKAKEQLLKTMLDYGLAGLDVIKQLQQAVWQTQATDRQKLEMSKACGEAEFRMIEGADEFVQLEALLANFILIAQVLDDELEELLSSQKAKIKVIGAGGGGNNTINRITEVGIHGAETVAVNTDAQDLLYTTADKKILIGKDLTKGLGAGSIPQVGEDAARESEHDVKKALEGADMVFITCGLGGGTGTGSAPVIAETARKVGALTVGVVTIPFEMEGNRRYQNALLGLEKLEQNVDTLIVIPNDKLLEIAPELPLHTAFKIADEILTNAVKGIAEMVTKAGLVNLDFADIRAVMGDGGVALIGVGESDSENRSTEAVDKAVNNPLLDVDIGGANGALINVAGGSDMTLEEARKVVEVISVKLDEDAKVIWGAQISDDLEGTMRVMLIVTGVHSPQIIAKKEMTNELGIEFVD---------------------------------------------------------------------------------------------------------------------------------------------------------------------------------------------------------------------------------------------------------------------------------------------------------------------------------------------------------------------------------------------------------------------------------------------------------------------------------------------------------------------------------------MQKARIKLASTDITKINQTCDYIRSIVEKTGVVMKGPIPLPTKKLKLATRKSPCGDGTATWERYEMRVHKRLIDLGLDERTLRLVMRVPIPEGLNIEIEMID--------------------------------------------------------------------------------------------------------------------------------PKRIMIVHKEKCNPQGCGGTRVSPSNRAGKDGKVEVNENVIIAANKCPGALQMVNLPAELDEDPIHRYGKNGFALFQLPIPIFGKVVGIVGRNGIGKTTALQVIAGLLKPNLGQELSKRYRGSEAQQFFEKLDAGSITVAYKPQQVDMIPKQFKGTTRQLLEKVGKLEEISEALDLEKLLDRNVEHLSGGELQRVAIAATVVKKANLYLFDEPTSYLDIKQRLKTAAFIRNLADEDTAVMVIEHDLIIMDAMTDLVHLMYGTPGAFGVVSQPYSTKAGINIYLQGYLPQSNVRFREKAIRFERHPPSVLTSWDGFTHQLGEFTLESSEGTIRKHDVIGILGENGIGKTSLVKVLAGQI--DAGVALDLDISYKPQYLSDDLVITYLQEAHENQLVKPLDLKPLYEKTLSQLSGGELQRVAIAACLARDADLYLMDEPSAYLDVEQRLTISKVVEDMMVSRGKSALIVDHDLLFLDYLSSGLMVFDGEPAIRGKAEGPYAMEEGMNSFLKDVEITFRRDEESGRPRVNKPGSQKDQEQKKSGKLYYT-------------------------------------------------------------------------------------------------------------------------------------------------------------------------------------------------------------------------------------------------------------------------------------------------------------------------------------------------------------------------------------------------------------------------------------LVYSRVNKIEFALMSPKMIKDLAKAKIVTPELYDKEGYPVDGGLMDVRLGVIDPGLKCKTDGQRLKESLGHFGYIELARPVIHVSFVDVILDLLRSTCRECGHILIPQDKIKKHLIANLKTINKCPYCNAKQQKVKIEKPTTVLEDEKRMSPIEIRSRLERIPDEDLKPFGINPQAARPEWMVLTVLTIPPVTMRPSITLESGERSEDDLTHKLGDIIRINQRLFENINAGAPEIIIEDLWDLLQYHITTFFDNNVPQLPPARHRSGQPLKTITGRIKSKEGRIRHNLAGKRTNFSARTVISPDPRIKINEVGVPQKVAMKLTVPERVTEWNMTYLKKFIQQGKEYPGSNYIIRPDGRRKKITSETQEQLLEELQPGFIVERHLMDGDIALFNRQPSLHRMSMMCHRVKVLPGLTLRISPAVCAPYNADFDGDEMNLHIPQTEEARSEAELLMEVQTQIISPRYGLSIIGCNQDAISGNYILTREEVSKKEAVDLLAAVGLNKEKVTGKEVFSALVPEDFSFKGRSKAYVIIEKGRLKQGILDKNNLSGLLLRNLHKRYGADFTLDLLGKFYSLGVEVLNRYGFSVKISDIDLSKEGEDKVQELTKHGEEEVQKLIGKYRDGTLEQLPGRDLTETLELRILEQLNKTRNDIGNVVKDHMLDMMMSGAKGGILNLAQMAACVGQQSLGGGRITKGYRGRTLSCFKPGDLGSASHGFISRGFRNGLKPHEMFFMSMTGRDSLMDTALRTPKSGYLYRRLANALQDLKVEYDNTVRDASGKIVQFSYGEDGVDVSKSEGGKKQIIEQMEKQDIIRALQAARGSKERKFSQTVDLIVALKGLNLKKEQVDLFVNLPNEVKRKVCALVGPEMVDKAKEACDTVITQDEFDKKEKKEAKKLADNHDYFIAQADIMPKVAGAFGRILGPRGKMPNPKAGCILPPKAAMQPVVERLQKLAKVTAAIQLSVGDEQMSDEDIADNIYTIYDQLIHHLPGEQNNVKHAYIKLTMGKPAIISREVWKIYGNVFDEFTNRTLFRLSTQGHFSAYKMGKEANVFLADADGGLVIVKIYRLENCNFNKMFQYLSQDERFEDLKGRRKIIFSWVQREYRNLLKAREAVRVPTPLAVMNNVVVTELIPAPELRPEDPEAFLDEVLRMVRALLMVHGDLSAFNILNHDGEPVFIDFSQGTTTGSPNWRELLERDVDNVLNHFGRLGVFRDRSSLTRELFKEYADKIPTVILEDKKILEQVHEEYRKSLADAGESVGLVAAESIGEPGTQMTLNTFHFAGVAEMQVTTGLPRLIEILDGRKTIATKSMELYLNDPHNKGKIRQVAESLKEATFGDFLRELRVNLAESRLEADLSKERLERSGMTMLVKKLSKAIKFSFVVIKPSDPNTLYRLKEKLKGVYVSGLKGITQVLPVKRDGEYVILTAGSNLKDAFKDPRIDQTRSLSNDLYEIQKLFGVEATREAVIREIVKVIEAQGLNVDLRHFMLVADTMCMSGQLLGINRYGIVKEKPSVLARASFETPLRHVINASISGETDFLNSVIENVMLNQPVPTGTGLPGLVTKIK-----------------------------------------------------------------------------------------------------------------------------------------------------------------------------------MGVSLSELVKGEPVSLADLSSKTFVVDAYNVLYQFLTTIRGPDGAPLSDKHGNTTSHLVGLFSRTTKLMREGLRLVFVFDGKAPELKRKEQERRQKLKQDAQASYDAAKESEDVEGMKKYAGRTSRLTRDMVDEAKELLSALGIPTIQAPSEGEAQAAHMVYKGDAWALISQDYDCLLFGTPRMVKNLSITARRKKKGAYTEGVEPELITLQDVLQKLGITRDQLIALGLLIGTDFNVGGIKGIGPKKGLKLVKAQ-DVGKVFADVNWQSSWQEAFSLFKQMPVTDEYDLQWKGVDGDALHEILVGRHDFSAERVQKTVDQLAQERAQRGLGPSRKVDMEALRLLALFEKVTGANVKDYIKGKPTFIVEEGQLWKALGKNRANLLKLERLLDQRIKIVEYKPDKLQFIANILYPLKIVDMVVTIKGPDTKTKGLIIGAKAQNLRALEDVVRMYFCEEIKVI---------------------------------------------------------------------------------------------------------------------------------------------------------------------------------------------------------------------DFKNHIKKSLDAGVRIDGRKPDEFRPISIELGVSSTAEGSAKVTAGDTEVLAGVKMGLGRPFPDRPDDGVLMVNSEMLPMSNPEFEPGPPGIQSIEVARVIDRGIRESNAFDTKSLCVEKGEKVWMVQCDVLPVNFDGNLLDLGGLGALAALLNARFPKLTDKPLALQRQPIPVTVGKIGDHLLVDLTQQEEKALDARLTITMLTICALQKGGQASLTDGDIKEMVRLATVKSQELRAKLLRKAGSVYEVVVDPDKAVSYKEGIAVEEVLKAEDVFFDAKKGEHASEDRMEEVFGTSDPVRVARVILDEGEVQLTAEHRNKVREDKRRRLVQLIARNACDPKTKAPHPPARIENAMAEAKVHVDEFKKPEDQVSAVLSKLRPVIPITVEERELQVTLPAQHAAKVYGTLHSYGAVKQEKWLNDGSWQGVINLPAGMVNDFLDHLNEATHGAAQVETKRELQVKDKEVVVPGQVLAMGMEYLPADGTYRSGEDIRANRLGLIKVEGKVLKSIPLAGVYLPQKNDVIIGRVMDILMNGWRLDINSPYSAVLQVKDAFDFIAKGADLTKYFDLDDYLVVKIIQVTTQNLVDLTCKGSGLKKLENGRIIRVGPHKVPRVIGTKGSMISMVKKATGCKVIVGQNGVVWLDGAKEVVAVQAIRMVEEYAHTSGLTERIKRFLMEKTGVDIKVFNEWPVEGIEVQDPGLQGYVNLKPVIVPKTGARAGNRFHKSKVFIVERLINKIMVAGHKARKHFISSGHNTGKSNKAYEIVKDAFTLVEKKTKKNPLEVFVKALENAAPREEIITIEYGGARYPKAVECAPQRRIDIVFRLFAQGSYQKSFNKKKSVESALADEIIAAYNKSQSLAISKKGELERQADSSRMYYKVKVKDFIRLPPEQFGKEIDDALVSEVKKKYDGYISKELGLVIDVEQVHDIEEGIIIPGDGACYYETTFDLVCFIPELQEVVYGSIKDIADFGAFINLGPMDGMIHISQAMNDFVSFNKDKTLAGKESKRTLHVADVCRARIIAVSYKDIANPKLGLTMRQEGLGKDDWVVADLETKK-------------------------------------------------------------------------------------------------------------------------------------------------------------------------------------------------------------------------------------------------------------------------------------------------------------------------------------------------------------------------------------------------------------------------------------------------------------------------------------------------------------------------------------------------------------------------------------------------------------------------------------------------------------------------------------------------------------------------------------------------------------------------------------------------------------------------------------------------------------------------------------------------MAKLIRAVAWRRPYTRKSKYRKYNFVRSVPHSKIVKFNMGNLRTLQLKTNTDIQLRHNSLEAARQSSNRLLEKRIGRSNYRLRVKPYPHHILRNNPLAAGAGADRMSTGMSRSFGKVVGIAAQVHKGQVVFEVGVKTAKDALTRARNKLPCGGYVEILEQMYYHKAGYPEEDELVTCTVNNVQYNSVFVKLNDYTALIHISEVSPGRIRNLRDYVKPGKVIVCKVLRVNEQRGHIDVSLRRVNEAQRRMKVEERKAEQKAEKIIETLAAQFEEDPKKTYDEISKPVLENYGLLNYAFTDVVDLKDLVPDKYAKPLQELVKERIQPSEVAIEGDLNVTSYATQGVDTVKKALKAFNAIHLRYLGSGTWRATITAPEFKEAEQHLKKATEAAKAVTEAEFSFTRK----------------------------------------------------------------------------------------------------------------------------------------------------------------------------------------------------------------------------------------------------------------------------------------------------------------------------------------------------------------------------------------------------------------------------------------------------------------------------------------------------------------------------------------------------------------------------------------------------------------------------------------------------------------TTDVFVDGKFMGAVKDPADFTQKIIDERRMGKIPSVNVLNDTLKERVVIETSKGRSVRPLIVVKEGKPLLTERHKEQLKKNEITWSDLIKQGVIEYLDATEEEAAFIAIEEEDLAAEHTHLEVSPMDLVGLCTSMVPFGNYNHGVRMNQGSKNQKQALGLYIANYMVRTDMDVSVLHYPQFPLVASAMHHISDKHPSGQNVIVAVMSYQGYNMEDAIIINKGSIERGLARSTYFKPVTTEELRYSGGLIDEVSVPDKDVKGYKSEHDYRFLEEDGIIHPEAVVDEGDVIIGKTSPPRFLSSADEYNLNQRRESSKALKHGEKGVVDFIFLTENAEGNKLVQARLREQRVPEIGDKFTSRHGQKGVISYVAPEADIPFSATGMKPDILFGTHGIPSRMTVSHLLELVAGKTGALAGRTVDGSVFSSEEEKDIRQELKGFGFQDNGAETLYNGITGERYKVQIYIGNMYYLKLKHMVANKVHSRARGPIQLLTRQPTEGRAKEGGLRLGEMEKDTFVAHGASLLLKERFDSDKTVIPIGEKSGLVGYYDAKKGKATSPLMPDEEGMHNVEVSYAFKLMIDEFMSLGVYPKLVVNRKFADIKHKPAGSMQKGNYVVIDDTACVVQDVKISRPGKHGHAKVNLMAVGMIDEKKRNIIVPGHDNLEVPVIEKKNAQVLSVTCNVMDMETYETFDLKVPGQVAEGQVVVYWVILDDKVLKQIK--------------------------------------------------------------------------------------------------------------------------------------------------------------------------------------------------------------------------------------------------------------------------------------------------------------------------------------------------------------------------------------------------------------------------------------------------------------------------------------------RVSGRALDEPRPITAKAGVIKKADGSGYFKIGETAAYAAVYGPRECHPAFMRNPKRGILRCHYSMMPFSGDGERVRPGPSRRSKEISMVTENALLPVLDLNAYPNTAVDVFIELPETDAGSRCAGICAAAIALADAGLSMKDVVPAVSVGQVEGTLVVDLDGAEEAADIPLAMIPSTGETTLMQMDGIMEPEKLFQALDMVKPALVKIAEAQRQALQERYS------------------------------------------------------------------------------------------------------------------------------------------------------------------------------------------------------------------------------------------------------------------------------------------------------------------
>ARS74
IQPELNIGMVGHVDHGKTTLLERLSGVWTDTHSEEIKRGITIRLGYADTVFYKEGDSYTTQPKSKAKVLRKISFVDAPGHESLMATMLSGATIMDGALLLIAASEECPQPQTREHLMALEIMGIKNIIIVQNKIDLADEKAAIKNYEQIKKFVKGTSYENAPIIPVSAQHNVGLSSLIKAIEETIPTPKRDPLMLVARSFDINKPGILPKDLIGGVLGGTMEQGVLKKGLEIEIRPGRSVTEKNKEVWKPIKTKIVDLKYGGMSVDEISPGGTAGILTSLDPSIVKSDQLLGSVVGLPGKLPDVLHEITLTPNLLERVVGTLSVEQIKMNETLMLNVNSAATVGTVTGFNIICRLKIPVCAEINSRVTISRKIGNRFRLIGYGKIVPKRQRKKFSKPTHPWQKERILAEKELLKDYGLRRKYEIWKMSSILKNFTNQAKNLITIQQSDKERDQLLTKLSSLKLIESNKIEDVLSLTLKDVMERRLQTLVYKKNLAKSLTQARQFIVHEHVAIGDKTITAPSYLVHLNEENNIQFTSSAFADSNHPERLKSEVKKEKKQTAKE----------------------------------------------------------------------------------------------------------------------------------------------------------------------------------------------------------------------------------------------------------------------------------------------------------------------------------------------------------------------------------------------------------------------------------------------------------------------------------------------------------------------------------------------------------------ESAIWTEKYRPKDFSEIKGQKEIVRRIKAFVEIENMPHLLFTGPAGVGKSTLALVVAKKLFKESWHQNFLELNASDERGIDIVRNKVKDFARTKAIGDVPFKIIFLDECDALTREAQQSLRRTMENYTTTCRFVLSCNYSSKIIDPIQSRCAMFRFKPLEKKEIYTIIEKIEKEEINEKAKEALYNISEGDVRRVENILQSSAAISSNITEEVIYSMASVAKPKEVDEVLKLALKNKFVDARNKLMDVMLNYGLSGLDIIKQIQKEILNLDIDNEKKMLLMEKCGETEFRMTEGSDEFVQLEALISQFVLYGSNIDAELEQLLASQRATIKVVGTGGGGNNTIQRISEVGIVGAETIAVNTDAQDLLYTNSNKKILIGRELTKGYGAGSDPRMGEEAARETEIEIKKLLHGADMVFVTCGLGGGTGTGSAPVIAEVAKKLGALTVGIVTLPFTMEGQRRYENAVMGLEKMEQVVDTLIVIPNEKLLELAPDLPLHTAFKVADEILTSAVKGLAELVTKAGLVNLDFADIRAVMKGGGVALIGVGESDTENRAVEAVEKAINNPLLDVDISGANGALINVVGGEDMTLDEARKVVEAISEKLDEGARIIWGAQISKDMEKTIRTMLIVTGVKSSQILRKKEIESELGIEFLDMKLSIFETSKSKTGEISLPRQFNEEVRPDLIKRAVLALQSNRKQPYGASPQAGKRSSAMLSKRRRAYRGCYGFGISRTPRKVLSRRGRRLFWVGAFAPNTVGGRRAHPPKAEKILSKKINKKERRKAIRSAISATVISDLVKSRGHILPENYPLVLGKNFEDFSKTKEVLATLKNFGFEKELERTKKSIRAGKGKARGRKYKTKKGPLIVVNLTKAASNIPGIEVVNVKDLNAELLAPGAIPGRLTLWTKAAIELLEKEKLFLAIKANVTKAIPVGSEVETCDNSGAKVLKIFTGSKTTKGKMSAAGVSDLVMASVRRGRPDMRKQVVYAIIVRQKKEYRRADGTRIKFEDNAAVVLKDEKGNPKGTTFKGAVAKEVTDRWSAIAKIASVVVERWGIAHIYASYNNTIIHITDITGTETISKASGGMVVKSDRMESSPTAAMIAAKRAAETAKEKGINSIHVKIRAAGGHNRPTSPGPGAQAAIRALSRVGLRIGIIEDVTPLPHDGCRKKGGRRGRRVMQKARIKLASIDINKINEVCSYINDIAEKTGVEMRGPIPMPTKKLRVTTRKSPDGEGSATWERYEMRIHKRLIDLGLDERALRLVMRVPIPEGLNIEIEMIESMNDPLANALSLILNDEKIGKNGSSIKPSSKIIKNVLEIMKDNRYIGDFEEIENGRNIIKVNLLGNINKCGVVKPRYSVKKDQYEKFEKRYLLARGMGILIVSTPLGIISHDEAKKKNIGGRLLAYCYMKRIAVVDNEKLKDKQQKLQGLCPVNRSGTEGKITIDESTCICVKAAPDAIKIVNLPKILDRKPIHRFGENQFALFSLPTPLFDKVIGILGVNGIGKSTAISILAGILKPNFDEQIIDFFKGTEVQLFFEKVKEGDIKISYKPQNVELIPKAQKGKVRELLKKVKKLNEIAKELEIENILDNDIKKISGGELQRVAIAAAVLKKANLYVFDEPTSYLDIKQRINVSKFIRNLADEKDAVMVVEHDLIIFDYISDLAHIMYGSEDVYGSVSGLKPTKNSINVYLSGYLKEENIRFRDKKVQFEQRKPFELVSWEDIGKKLGKFVLKAESGSINKGEVIGVLGENGIGKTTFVKILAGEIKKDAGKLNNVKVSYKPQYLNDELVMNVLKDPYANQIINPLNIKPLFLKKLNELSGGELQKVAVALCLGKDVDLYLLDEPSAYLDVEQRLIVSKVIRDFMELKGRSALVVDHDLLFLDYLSDKLMVFDGIPAKEGIVKGPFGMEEGMNMFLKKLNITLRRDKESLMPRVNKLGSKLDREQKEKGKYYYGVWNTILNNLPEVEGPSQKFLSFKEKLKWTLIILIIYFILGLLPLFGLGVNALQRFETLSIILGAEFGSLISLGIGPIVTASIVLQLLNGSGILKLDLTQSEGKKTFQGLQKLLAIFFIIFESVIYVLMGGMAPLILIFQIFLGGIMILFMDEVVSKWGFGSGIGLFIVAGVSKGIFVQAFNWLYSAGAVPALFQSLAAGDPTTAGIMIATLISTVVIFIIAVYAQAMKVEIPLSFGMVRGHGVRWPLSFIYTSVIPVILVSALIANFQLLGRFLQNLLGKFSGFVFWLQGPIIRSIIPYLQAIVYLTFLMLGAMMFSMFWVQTAGMDARSQAKQMMSSGLQIPGFRRDERVLERLLNRYIWPLTVMGGLSIGFLSGFADITGTLSSGTGILLAVMIVYKLYEEISKQHMMDMNPMMRKFMGHIFKQVKSIVFSMLSPKMIKDMASAKIVTPELYDKEGYPVDGGLMDIRLGVIDPGLRCKTCGSKLKECIGHFGYIELARSVIHVKFVAIILNLLKSTCRDCGRILIPKNKISKYKITTLKTINKCPYCKARQKKIKLDKPTTFFEEEKRISPIEIRTRLEKITDEDTLLFGLVVPYARPEWMVLTFLPIPPVTMRPSITLESGERSEDDLTHKLGDIVRINQRLFENINAGAPEIIVEDLWDLLQYHISTFFDNAIAQLPPARHRSGQPLKTLTERIKSKEGRIRHNLAGKRTNFSARTVISPDPMIELNEVGVPDAIAMKLTVPEKVTKWNMEYLKKFIEKGQKYPGANYIIRPDGKKKKITDETKEASLEEIQPGYTVERHLMDGDIAIFNRQPSLHRMSMMSHKIKVLPGRTLRLNPTVCHPYNADFDGDEMNLHIPQTEEARAEADILMEVQTQLISLRYGLSIIGCVQDAISGNYLLTKDELSRNDALDLLAAIGVRKERVDGKEVFSVLIPEDFNFTGKTRDEVAIKNGKLIEGYLDRSNLSGLLLRNIHQKYGKEFTIDMLGKIFRLGIEVLLRRGFSSVVSDTDLPENARIKLNDVLNNAKKEVEHLISMYKDNKLESFPGKSLKGTLEIKILEVLNKARNETGKIVADFTMIMAQSGARGNLLNLAQMAACVGQQAMRGKRIDKGFDERTLSAFKKDDLSPEARGFISNGFKSGLTPTEFFFGAMTGRDSLMDTALRTPKSGYLYRRLANALQDLKVEYDGTVRDASNNIVQFAYGEDGIDVSKSEKGSKRIIKSLIKALIAKTLKTVKESPKRNFKQSIDLIINLKDIDLKKQQVNMFITLHNDVKISVCAFVGTELEKNAKEVCEEVILADQFAKKDKKELKKLANKHNYFISQANIMPKVATAFGRFLGPRGKMPNPKLGSVLPPNANVKPLYEKLKKTVNLTTAIKCIVGKEDNTDEQLIDNILTVYNSLIQKLPNEKHNIKSIMLKLTMGPSFKVGKEKFKTKHGVFDEFTNRTIFKLITEGHFSPISIGKESNVFSALKSDERVIVKIYRLETCDFNIMHGYIKNDPRYQQISRKRNIIFAWVQREYRNLMIAREAVNVPIPITFSNNILVLEFVIAPKLIPKNKKLFFDKVVDNMRKLYLVHADLSAFNILNFNELPVFIDMSQATTLQHPQAEEFLERDVRNISNFFKKYGLAIQKKKIKKKTINEYEGKIPKKLLEGKKILDKAVREYKDAKVHSGESVGIIAAESIGEPGTQMTLNTFHFAGVSEMNVTLGLPRIIEILDGRKQLKTPAMEIHLKAPYSKGKIKEFALSIKETKLGEIALEFSISLVDSEIEVKLDKEKMKTLGLTQVVSSIAKQFNVKDILLRSRSLNEVYKAKESVKNIHLTGIKGISEVLPVKRGDEYLIVTSGSNLPEVLQLQGVDVYRTTTNNIFEIEKVFGVEAARRAIINEVYKVIENQGLNVDVRHIMLVADTMCFSGSVKGITRYGVVSEKASVLARASFETPIKHIINAALVGEVDDLNSVVENVMLNQPVPVGTGIPKLVTKSEAKTLKKEWYPIIAPKIFRNAVLGETVVYEPEKMVGKGLSQNLMTLTNDVKRQNIKINFEIVKVENGKAFADITGYEMVQSSVKRLVRRNINKMDLSFTCNTSDKKTIRIKPILITRSAASGSVATKIRKNAQELLIHIGSMTYDNLINDLISHKLQSTLKNLNKIHPLRICEIRSMHIV-----------------------------------------------------------------------------------------------------------------------------------------------------------------------------------------------------------------------------------------------------------------------------------------------------------------------------------------------------MKFMSLFESLTGAKLKDCINDDITFVVQENDMGKAVGKKGVNIKKIEGILKKKIRLVEFNDDVTKFVSNLIYPAKVEDIIVKIYTPDTKTKGFVMGRDRHKINMVNDIVKRYFV-EVKVEDKESWKPKTSIGIKVKSGEIDDIDHILDNKFKILESGIVDILMNLSTELLLVGQSKGKFGGGQRRVFRQTQKKTREGNKPRFGTFAIVGNEEGYVGIGYGKSKETVPAREKAMRNAKLGIVKVKRGCGSWQCGCKKPHSVPFTAEGKCGSVIVRLIPAPMGTGLCIEGECKKILKIAGVKDVWSQTFGKTRTKLNLINACFNALKKLTEIKIQELRNHIIKLFSSDTRLDGRKLDEYRPINVEVNVVKSAEGSARVKIGQTDVIAGVKVEVMEPYPDQPGQGSIMVGAELLPLSSPEFEPGPPQIRAIELARVVDRGIRESKVLDFKKLCIKEGEKVWMLIIDVCTINEAGNLLDASALAAVAALKNMTFPKYTDKKLEITDTPITITVIKIGDKFIVDPDSDEEKVIDARLTVATLTLCAMQKGGDYPLTAEDIDKMVEIAIEKGKELRKLILKTHGQDFEVLVDCNNAIAIREGIDMKDVLAAMKIFTDSKKGLEASETAMKQIFQTSDAEEVAKQIIKKGEIQLTSEYRNQLKENKRKQIINIIHRNGVDPKTHTPHPVIRIENAFEEAKFHVDEFTSVEKQVQEALKKIQPILPIKFEVKELAVKIGPEYAGKAYGTVKNYGTILREAWQNNGDWVGVIEMPGGLEEEFYEKLNDLCHGNAEVKVLKKINVKDKDVVVPGEILATGMDSLPGIGTYREGENIIASRLGLVHLDGRTLKLIPLSGRYIPKKYDTMICKVTDINVTSWVLDTNSPYHAMLTLKEASEFIARGANLAQYYDIGDYIVCKIVNVTSQKLVDVTMKGPGLRKLRNGRIITVASNKVPRIIGKQGSMVSMIKEATKCNISIGQNGIVWIDGEGELLAVQAIRKIEEQSHLSGLTDKIKEFLEKNKSKEIKVFNRWDVGSIKVEDPGLVNYITLEPKIVPKTGARAKNRFHKSKVFIVERLINKVMIPGHKGKKHFKSSKHTTGKANNAFLIVENAFGIIEKQAKENPIKIFVKALENAAQREEIITIEYGGARYPKAVECAPQRRIDVALRHMTQGAYHKSFNSKKAIENCLAEEITNAYKLSASSAIAKKLEVERQADASRMYYKIELKDHIRVPPNMFDLDVEEAVIKRIKKKYDGYISNELGIVVDVCALKEIGKGIIIPGDGSSYYEAKFEVLSFKPELQEVIVGRIKDIVDFGAFITLGPIDGMIHVSQTMDDFVSFSKEKTLAGKESKRSLKINDVCRARIIAISFKDPLNPKLGLTMRQQGLGRLDWIEEDEQKVEKKYELIIVEKPLAAKKIAEALAHGKPIKENLNGVPFYKITHGKKDIIVACAVGHLYGLAEKGWTFPVFDIEWKPAGDIKRSSFSKKYLIVIKKLSKEANEFTVATDYDVEGEVIGLNVIKYACKKKDANRMKFSTLTKPDLIEAYENKLNHLDWGQANAGEARHFLDFYNGINYSRALTSSIKTAFKLMSTGRVQGPTLKIVVNREKEIRAFKPVPFWQIELQGIVNIIAWHKEKEKAKKMKNVKGKTQKKQFKQAPPFPFDLTTLQIEAYRCHRISPKETLEIAQELYTSGFISYPRTSSQQLSEKMGYKKILTSLSKQSLIKKLTLKPNNGKKTDPAHPAVYPTGISPKLNEREQKIYDLIIKRFMATFAEPATRETMTIDIDIFIAKGTRTVEKGWHTFYEPYVKLEEEELPTVNKNDEVTVKKIKLHEKETQPPKRYTPASIIKELEKKNLGTKSTRASIIDTLFHRGYVTGKAIEATNLGIKTVETLEKYTPKIVDEALTRHFEEDMEKIRENKKKPDDVLKEAKEKITEIIKDFKKHEKKIGKELLAANIETRDELSLLGNCPTCKKGELHMRRGKSFAACNLYPKCKTTFSLPSNALIKPAKKECETCHYPKVLAIKKGKRPQEFCLNKQCPAKQMGKNLIQQARGKGSPRYRAPSFRYKGQSKYTGKIIDLVHCPGHSSPLAQIEYDNGILMQAPEGIRIGDPVQMGEVKKGNIMPLKSMPEGTAIYNIEASPGDGGKFVRTSGGFAKIVAKMQNGVVVQLPSSKTKRFLDCRATIGIIAGSGRKEKPFLKAGTRHYAMKAKNKLYPSVSGTSMNSVDHPFGGSSSAHKGRPTQAARNAPPGRKVGKIAPKRTGRKKMARIRKFVSYRRPYTRISKYKEKSFVRANPNIKVVAFETGTPQTLKLISKDDLQIRDNALESAKQTSNRLLEKSIGTSAYHLKIKPYPHHILRENPIAAGAGADRFSTGMQKSFGKPIGAAAQVRRGQTVFQVSVELAKTALTRASKKLPCSYTIQMTEN---------------------------------------------------------------------------------------------------------------------------------------------------------------------------------------------------------------------------------------------------LQFWPRKRSKRAFARVRFWEPKPLGFAGYKVGMTHLIINDNRKTSTTKNMDIFCPATIIECPPLKTASIRFYKNTKLISETFAILPKKS-NFDFLHLLVYTQPKLTKIKKKPELFEIALGGEEQLKYAQEKLGKEINIDEIFKEGQQIDIHAVTKAKGVQGPVKRFGISLKSHKGEKSRRNPGSLGGWIAGHIMWRQAKAGKMGYHTRTEHNKWLLKIN-NELQKKGGFEHYGIIKNPCIILKGSIIGTKKRLIRLNQATRPDQDPPTIQYTNL------------------------------------------------------------------------------------------------------------------------------------------------------------------------------------------------------------------------------------------------------------------------------------------------------------------------------------------------------------------------------MTEVFVNSKFMGTVEDASNFVAKVREERRLGNLTNLNIYHNEKSDEVYVDTSKGRARRPLIIVREGQPLLTEKHLKQLEKNEISWSDLVKQGIIEYLDTAEEENALVAFFEKDLTSEHTHLEITPMAMFGLTTALVPYANFNQSTRLNAGSKNQKQALGLYAANYAVRMDMDVNLLHYPQAPLVKTIMHDMGDKHPAGQNIVVAVMSYKGYNMEDAIILNKASIERGFGRSTYYRPSIAEELRYSGGLIDQISIPDKDVKGYKTEHDYRFLEADGIIYPEAKVTEGDVVIGKTSPPRFLSSLEEYNLGTRRESSVAIKHGEKGVVDFILMTENEEGNRLVQIRLRDERVPEIGDKFTSRHGQKGIVGLIVPEADIPFSESGIKPDLIFSPHGIPSRMTMSHLIEMLAGKVGALSGRPINGTTFDAEPEEKLREELKSLGFRENGVETFYNGVTGEMLEAKIFVGSMYYLKLKHLVANKIHSRARGPIQLLTRQPTEGRAKEGGLRLGEMEKDTFVAHGASLLLKERFDSDKTVVPICENCGIIAIRDEYKGKSYCPICGENVEINDVEISYAFKLILDEFKSLGMYPKLQLESKYMATKISSVGSLQKGNYVILEGAACKVTDTQVSRPGKHGHAKVRMTAVGLVDSKKRVIVMPGHDNIEVPIVEKKTAQVLSITANVMDSETYETFDLKIPGEVTEGANVLYWIILSDKVMKQVKLSSFFEEYARESLFIDRNVLLPSYTPENISHRDKEVKQIASILAPVLKQEKPSNIFIYGNTGTGKTLTIKHIINNINLIASDRNIQLKTIYSNCKLKKVADTEYRLIAHLSSFSIPPTGLPTDEVYKIFYDSVETLLLVLDEIDQLITKTGDDILYNLTRINEDLKHSQISIIGISNDTTFMENIDTRVKSSLSEEDVFFSPYNALEIQNILKERASKAFKENTVEPGVIEKCAAYAAREHGDARKAIELLRVSGEIAERNKNKTISLDHIDEAEEKLEKEKIFDVVKTQPKQFQAVLFSIISIAAYTGEIYDFYKKLCFKIGLRPLTQRRVSDIIREFELMGIINTKTISKGRYGRTRDISLSVSSSVIPLTKKILEDELIL---------------------------------------------------------------------------------------------RLDKRKFDEPRKMEAKVGVIPRADGSSYFKIGNTEAYAAVYGPRNLHPRFLQNPSKGILRCYYNMMPFSSFGERVRPGGSRRSKEISLVTQKALLPVLNLDDYPNSVVDVFIEFPQTEAGSRCAGICAASMALADAGLLMKDLVASVSVGRVDDKLVVDLDYNEEVADTPIAIMPNSNKITLLQMDGLISKQELKKSLEMAKKVCKDIYDIQKKALKDKYKNPMKLISIEKVTLNIGAGKDQTKLEKGIKLINNIAGHPPTRKRIQEWGLRPGLPIGCKLTLRKKEALELLKRLFESKDNTLQPGNFDNGNISFGIPEYIDIPGVKYEPEIGIMGLQVCVTLKRSGFRIKHRAWKKKVIPRKHRISQNEAMDFIKKTFNLMVGLKIQKRLAAQILKSSESNIWLDSNRLDEIKEAITKADVKSLIKDKAIKAKKIRNTSKYRIRKNQIQKNKGRRRGPGSRKGSLNSRISKKRRWINHIRVQREFLQNLRDKEVIEAYRSLYMKSKGGFFRSKRHLKIYMKEHEFIK
>Pacearchaeota-none-none-none-none-Pacearchaeota_archaeon_UBA92-GCA_002497285.1
NLETVNIVIVGHIDHGKTTLLQKLSGKWTDTHSEELKRGITIKLGYADIILSNDNGTYNIEGK--GEPERYVSFVDAPGHEMLMATMLSGAAIVDAAILVVAANEGI-KPQTQEHLIALHTKGIKQIIIVQNKIDLVSKEKALENYKAIKELVKGTIAENSPIIPVSAQQGINLQSIFEEIAK-IKIPERDPLFVIARSFDINKPGTSPENLHGAVLGGAMKHGRLKVGDEIEIKPGITIKEANQIKYKTLKTKIVSLFKGVHKVSEISPGGSLAIETELDMSTGKTDTLSGGVISIPGKLPEITTSLKLKYSLFEEIFGTEKVAPLKPSEMLMLSVNTATSVGIIKRMIMDMTLRIPVVPFKGDNVGLARNINNHWRLIGYGEIL-KRKHKRYDRPKKAYDSVRIKSEDKLVIKYGLKNKKEIWKAEARVKYFRNRAKGLITA---KDIQKTFFDKLNEIGL--GVSISDVLALGKEDILKRRLATVVFSRGLATTPKQARQMIVHKKIWINKMAVNIPSYLVKVSEEKNIELKKRKVKKE--------KPKDEEDGVSNERIRQPIITVVGHVDHGKTSLLDCFRGSSIQTGEAGGITQKISFTKYPYEQIIKSCPLIEKSKDLKIPGFLFIDTPGHAAFTNLRKRGGALADMAILVVDIKEGIKPQTAEVLSILKSNKTPFVIALNKLDTISGWQTIKESIESQANVEEEFNTALLTFQGSLQNHGFDSDLFYQMEDFTKKIAIVPCSAKTKQGIQELLFVLCGLSQKFLTKSLQISKESKGVILEVKKDKAVELAEAILYDGQLEEGDEIAVATLSDPLITKIRSIQEILPLSSKFKSVKNVTAATGIRLQFTEGLVSGMPFQKILKEIKETFKEEIAQAGIIIKADSLGSLEALVTLLKQSNIQFVKSGIGSINKVDIINAKANLETNPLDAIIVGFNVKNIKVITDDIVYKLIENLELWRKNKQSEIEKERLMELALICKLEILPQYLFRNSNPAIFGVKILAGKLKNHVNLIDVIARVKAIQADKSSVEEASEGQEVAISLPGTNFERQIKNTKFLYSQLSESQFKKFKENRDLLSQSEIKALSEIAEIKRRKTESWGIQSDIWTEKYRPSVFEEVVGQQEIVKRTHSLANAMNIPHLLFAGSAGIGKSTLALIVVKSLFGDSWKDNYLELNASDERGIDVVRQKVKDFARTKALGKVPFKVIFLDEADALTKEAQQALRRTMENYTNTCRFIMSCNYSSKIIDPIQSRCVVFRFKLLEKKDVTTVIKRIAEKEITDEAIETLYEASEGDCRKAINLLQATASISPDINSEMISLIVSKSKPKDIKVVLDYALTGDFVKAKEKLLDVMLTESIAGTDIIKAIQKEIWNLNIEPEIKVKLTEKTGEIEFRLVEGSDEFVQLESLLASFVLAGLPVDVELESLLQKQSARIKVVGCGGGGGNSVSRMKEVGVKGCEVIALNTDAQDLLYTTADHKILIGRELTHGLGAGSNPKIGEEAARESEQEIKKKLSNSDMVFITCGLGGGTGTGAAPVVAEIAKKQNALTIGIVTLPFTVEGQKRIENAQYGLERMESIVDTLIVIPNDKLLELAPELPLHTAFKVADEILTNSVKGIAELITTSGLVNLDFADVRTVMSNGGVSLIGIGESDSQNRAREAVERAINNPLLDVNIKEAKGALVNVIGGNDMSLDEYKIIMETLGSKISPEAKIISGAQISADMDKSIKVLLIVTGVNSTQILAQSQLKDELGIDFLNMKTALYDLKGKKKSDIELPEIFNDSVREDVVMKYFEADKFK--HPSSPYVEAGRRHSATISHKRHDWKGHYGKGISRVPRKTMRRSGTQFIWVGAEVSGTRGGRRAHPPKGIGK-EKKINKREIEMAMNSGFAATGNGEWILKRYESLNKKTPVVVESKLDNI-KTKDFIAMLKEIFGEVFPLIMKKSVRSGKGKARGRKYKSNAGLLFVKKI-----KVNGIDMKDINEITMNDLYP---LGRLCVYTEKALEEIKGVVKK-AVAAKLTRGLNIGSLVLASDNSGARIVRIVSKGKTNRKRQQYVKIADLVKVSVRKGNPTMKGEVFDAVVIRIKKPYMRNTGERVMFEDNAVALLKDGKGNPKGTQIKGPVAREVFERWSVLAKIAQFVSENIGIVYIFSSYNNTIVHITDLAGN-TISRVSGGMITKHSRLKANPTTAMFVAKKAAERAKDVGITGLYIRVKSQTGNP---GLGPGGHEAVKTLGKD-FKIVSVVDTTKIPRGGPKKKGGKRGRRVMARVRIKLNSIDIKALNEIIGMIKEIADKSGVLMRGPIPLPTKKMKVTTRKSPCGDGTATFDRFEMRVHKRIIDLPAEDRVLHPIMHLKIPRSVQIKIEMKEMSQDKVADGLNQMMNAKIAGKKIVKISMYSKVLLSVLAIGKLKKYISNYNIE----KELNVTL-GKLNFCRAVKPRYIVKAKDIEKYVRRYLPARGLGVVLISTSQGLMTHQTAQEKNLGGSIIAYFY------------------------------------------------------------------------------------------------------------------------------------------------------------------------------------------------------------------------------------------------------------------------------------------------------------------------------------------------------------------------------------------------------------------------------------------------------------------------------------------------------------------------------------------------------------------VLKTILQYIPEVRKPAEKKVSFNTKLKWTLIILAGFFILANIKLYGLSSNALGRFEHLAILLGTDFGSVISLGIGPIVMSSIILQLLVGSGILNIDTKSEEGRRYFQGIQKIGVLFFIVFEAVIYVVMRGLEAPIVIGQLMLGGLVIVYMDEVVQKWGFGSGVSLFIVAGVAWRLFTGLFQFVPCTGKVLVILQSVINGAPSEALVALGTILVTGIIFASVVWAQSLKVEVPLTYDRLRGYGVKWPLAFFYASVIPVILVAALIANLQLFASLMENFLGGFSGFAYWINAPILELALNLIQAFLRLIAYMILSMVFAIFWVRTAGMDSSSQAKNIISSGLQIPGFRKDERVLESILNRYIMPLTVMGGLAIGALAAVADLLGALTSGTAILLAVMITYQLYQNIVQQHTVDMHPALRKMIGYFRKQVKALSFSLVSPDKIKKISVAKIVTPELYDIDGFPVDGGLMDLRLGAIDPGVRCRTCGKRVKECPGHPGFIELARPALHIKYVPLIELFMRSFCHDCGKLMLSEEKQKQYSAKKARDKKRCPHCDRDQERVRLEKPSSFIIGKRRIFPIEIREQLLKISDEEIKKIGVNTRTCRPEWGILSQLLVPSVTVRTSITLETGERSEDDLTHKLSDIIRSNQRLWENLNAGAPEVIIEDLWDLLQYHVTTFFDNNITRIPPARHRSGQPLKTITERIKGKEGRIRKNLAGKRVNFSSRTVISPDPYLKLNEVGVPFEVATILTIPEAVTSENIELMKELIKKGQDHPGANYVIRPDGRKKRISDELKDELCNEITPGYKIERHLQDGDIVLFNRHPSLHKQSLMAHYVKVLPGKTFKLHPATAFPYNADFDGDEMNIHSMQTEEARAEAKVLLDVNNNIISSKNNTNLIGTITDAVTGTYLIGKKDFDKAEADQLLFSAGIKTKKLNGMDLFEQIMPKNSGV-------------KMPRELLGPNSFGGEMVKVIDKNCGRGAAVDAINNAFRLGTTYLSNRGHTLSVQDVNVSDKIKNLTKELIEKAENKVKKIIED--SAGTELIPGKGIKESMEVKISQVLNEITSEVGNHVKAYVSNMINPKAAGSALNITQIACCVGQQSLWNKRINLGYTNRTLSFFKDGDLGSEAHGFIKSSYFGGLKPTEYFFGAITGRDGLMDTALRTPKSGYLYRRLVSALQDLKVTYDETVRDASDNIIQFAVGGDGLDVSGLHLNQASVIENIM-MKLNEALIELRKQKERKFNQTVDLIINLKDVDIKKANISLVVDIPHKIDKKVCGFLTT-----KSELVK-TITKPDFKKTDKALLRNLVNGYDFFIAHASLMPAVATAFGKVLGPAGKMPSPQLGIITQENEVIKQLIDRISKSVKVRASIKIPVGKANMKDEELIENIKVIYDAVVNALPTKKENVKKVLLKLTMTKPIGVE--------------------------------------------------------------------------------------------------------------------------------------------------------------------------------------------------------------------------------------------------------------------------------------------------------------------------------------------------------------------------------------------------------------------------------------------------------------------------------------------------------------------------------------------------------------------------KKGAKKKFFPVETQFTSAKV---NLYAYAPEDLNGNVIRLDL---TKALRGKSFELRLKVNEKN-GSLTTSPLSLQLFQGYVKRAVRKGTDYVEDSFETQSKD-NLLRIKPLLITRKRVSRNVLRALRELTQKTISHCQIRDSKEIFDEIITNKLQKILSKLKKIYPLALCEIRAIHILMGLQIGEIVPRKEITLESLKGKTIAIDAYNVIYQFLSSVRQADGTPLMDKEGRITSHLSGLFYRNISLLSEGIKLIYVFDGESPALKGKTLEKRKESKEIAMDRYESAVLKGDFVEAGKYAKQTVRIEEGMIEESMELLEAMGIAVYQAAGEGEMQCAELVKRGDAYAVGSQDYDALVVGGNRLIQNLTLARKRKTRGGV-VDINPEMIEYERVLNHLDINADQLICLAILVGSDFNPKGISGLGPKKSLALVKQKKYPVEIFKEVEEDFNWQEVFEIFKKPNVS-KDGIKFPKINEEKIKKILVEMHDFSLERVEKQLEKLVKKGMQRTL----------------------------------------------------------------------------------------------------------------------------------KLHSWVPKTQIGKDVKSGKEKNIDNILDNGKKILESEIVDLLLNLEKDLLSIGQAKGKFGGGKRRAWRQTQRKTKEGNVLTFSAMAVVGDKNGHVGVGYGKSKETLPSKEKAVRNAKLGIIKVGRSCAHFDCSCDEKHTVPYIVEGKSGSVRVKLMPAPQGTGLVIGDESKKILRLAGIKDVYGVTKGHVRTTFNLARAVLNALKKTRDMEN-LTKEKLTSMFNAGKRFDGRGLLDLKDFEVEYGVSNMAEGSARVRMGKTEIIAGVKMEVGTPYPDSPNKGNLTVSADLLPLASPRFEQGPPKFNAIELPRLIDRMIRESGMIDLKKLVIVEGEKVWTVIVDIYPINDDGALVDAASIACVAALKNAVFPKLSDERLPLVTIPLTFTFYKLGDNLFLSPVREEEEACESKVTLGISMINSCQKGLSVPFRQEEIEKIVKLLPEKYDEVMKTFKCVGSKTFEISVDFEEAIKIKTGGDITNALNSNGIYYNVKEGTMASNLDLKNAFGTTDLHEVAEKIIKEGELQKPQEFRDAEKGRKIKQIVDLILRNAAD-QHGRSYTEERIKRGIQEIHYHFDN-RPAEQQMLDVVEKLKPIIPISIQVKKIKLTIPAQYTGKVYGILQDY-K-DNEEWLPNGDLEVTIHIPAGMQLDFYDKLNGITHGAVRSEEVLSSEGNKRWVVVPGEIIVSGEDFLPGEGARREGDNVIADRFGLAEVAGRMIKVIPLSGAYIPRRGNVVIGRVVDVTFNGWLVDTDSAGSAFLPIAESPRFLNR-NEMDQYLGIGDVLSAKIWSIKGRG-IDLTLKGRGLGKLEGGFIFRINASRVPRIIGREGSMITLIKEKTGCNITVGQNGWVWVKGDSEIKARKAIEFVADKVLIEGLTDKMEVWFQEN---KFKAFGLYDLESVEVKDVTLKPYINIDARLLVKSHGRNIGKFGSAKTHILERLANRIAVPGHVGKKHKIITNWASGKYSPNMRLVLEALDIIEKKKKENPIQVLVRAIENCSPRDETTTIEYGGARYPQAVDSSPLRRVNISLRWIVQGSYQKAFGKKKKMAEALANEIMLASEGNESYAMSKKNESEKQADAARMFYLAEVEDHVRVEPKHFGLPTHESVEKQLNESYVNSVSKELGYVISVVSVGEVGDGVIIPGDGAAFYKSKFKVLVWKPELHELVHGTIAEIASFGAFMDLGVAQGMIHISQTMEDYVSVSKTGTLSGKNTKRSLGKGDNCIARIVAISFKG-GEPKIGLTMRQPGLGKIEWLDEEKRKKDRSSILIITEKPQAALKISNALGN--ARKYTENRVSFYELEKDGEKIIVASAVGHLFNLTYGQTGWPIFKTEWIPSYNQKTAAFTKNYYNLIKRLARRTKEVIIATDYDNEGEVIGWNVLRFIIRKEDAKRMKYSTLTKPELIKSYENAMPHLDWGQAYAGEARHEVDWLYGINLSRALMSAIKTSFKILSIGRVQGPALKIIVHRELEIENFKPEPYWQVFAISNN-AEFKHTKKNELEVFKDI--TTKKTEEKIPPPHPFDLTTLQREAYRLHKISPSNTLRTAQSLYLDGIISYPRTSSQKIPEQVEPKKILKELAKKKYA---RDKPVEGNKSDPAHPSIYPTGEFK-LEEDAKKIYELIVKRFISCFSPEIITANKRVKITDFTASALEVTEKGWLNVYP--MKMEESKLPDLS--GLVVIDKIRIDNKKTQPPKRYTPTSLISILEKKNLGTKSTRSMIVDTLFDRGYLEGTSIKATPLGKKLISSLEKYSPIIIDENLTKELEEKFDDIQTGTEKKEKIIENVERLITDISKEFKAHEREIGLDLMQGTQDLRKEQNTLMPCPVCKKGHLTIKYSKQFVACDNYPECKTTYSLPPNGFIKKTEKVSED-GLPILISLRKGKRPWEFPFNPNWKANQMGKRIIQQARGKGSFTYRVRKRAFVFKVKYDAMIEKIFHSAAHSAPLLKLKIGNEFYNVAFDGAIEKEKIEIGKVENGNIMALKDVPVGTNIFNIERNPGDGGKMIRAAGSHAEIHKKYDNKVGIIMPNRKEIRLDDCRVSIGIISGEGRKQKPFFKAGKMFHKMKARGKLYPRTSAIKVNAVDHPFGSGRGKRA-KPKIAKRNAPPGAKVGHVRPRRTGRRKMASLRKASAYSRPYTRKSKSKGKSYIKVVPHNHIVKYNMGELRHLRLISTEKIQVRDNSLESCRQLINKALDKALL-GKYYFEVRVYPHHILRNNKTAAGAGADRLSSGMKHSFGVTEGRAALVGPGKDIFFVSVRVAREIMQRVKAKLPCRSKIVFQKS------MKLEENEAVLCTVKRIDGTTVFLEIEG-LGTMIFSEVSAGRIRNIRDFIVINKKIVCKVLRIRGE--NIELSLRRVTGKEREEVLDDHKKEKNLQSMLKPVLKDKS-------MEVFDKIKAEYY-IPDFLEEAKILEKFMSKAEAQQMEKIFTEK-KEKEKEVKKMITLVSLSDSGIKDIKSILGT--DAEIRYLGSSKFAISVKAKDFKLANQRLEQVLKGIEEKAKAKIQIR--LQFWPRKRAEKFIPSVNWKDEGMLGFISYKAGMGTAIVKDNTEKSMTKGKKIAMPVTILEVPNMKILSVRFYKNGKVMKDVVVKVSKEIQGWDDIRVIVYPVMKK-MFKKTPDFAEVAISGEDKLGIVKALIGREIALSEVIK-WPLVDVRGLTKGKGVQGPIRRFGIKKKFHKSEKGRRNPGSISPWNPPRVTFRAPLFGQLGMFTRVHYNLKVVGSGNKDVNRKQGFKRYGKINNNYLVLAGSVQGPVKRQILITPALRANKREYEFLEVKF------------------------------------------------------------------------------------------------------------------------------------------------------------------------------------------------------------------------------------------------------------------------------------------------------------------------------------------------------------------------------KHDIFFNGGFIGAVEDNKEFAKKVREERRKNEFPDMSVRSFGTSGEVVISTEIGRVLRPLIILENGKSKLTEEHFLDLEQNKATWKSLIDKGIIEYVDASEEEDAFIAMTPEKITDENTHLEVDLIDLFGLVTSLVPFCNHDQSSRLNKGSKTLKQSLGIYAANYLTRLDTDVSILHYPQKPLVRSFVYDALELYPAGQNLVVAVMPYEGYNIEDAIVLNKASIDRGMGRSTYFRPYKATELNYAGGLKDEIVIPDKDVSGYRTEESYRFLEDDGIAYPEAQVSSGEVVIGRTTPPKFLSEARDISIQSKKEGSTAIRQEEKGIVDAVFITIDAEGNKIAHVRSRDLRLPEPGDKYSAPHGQKGVVGFVSKSEDVPFTVSGIKPDLMFNPHGVPSRRSVGYLIELIAGKTAALSGRIVDGTAFSGDKVEYFEEQLKRLGFSSDGKEKMYNGITGKQMEVKIYIGNMYYLKLRYMVSNRLHARASGKVALLTRQPIEGRSRGGALRLGEMEQQALVGHGASLLLKERYDSDKTVMHICTKCGGTGYEDIIKNKIICSVCG-GNEVSPVEVSYAFKLLIDELLGLHIATSFELKNKFMVLKLINATEAKPGVTILVEGDGYTVRSNDVSKTGKHGHAKCRIEAIGIINGKKKVIAVPGHERFEVPMIDKRKGQILSVSVSLMDLESFETIDVPFVEEIAPDKQVEYWNVEGKKIVKRVLLDKIFDSFIGNNLFKDKSVLQVNYNPENIPHRDEQIAAVASILAPALRGDRISNLFVYGKTGTGKTLSVQHVANEIKKRVNDGQDFLKVVYVNCKLRKVADTEYRILAEIINNSVPITGLPTDAVYNKFVELIDMVLLILDEIDQAVKKISDGFLYTLTRLNSELKNAQIGIIGISNSLTFMDNLDPRVRSSLGEEELVFAPYNALQLQEILRQRAEQAFVSGVLVEGVISKCAAYAAREHGDARRALDLLRVAGELAERQGSKKVGLEQIDEANKKIEKDKMLSIIENEPKQFQLVLLSIMNLKIFTGNIYNRYQEICEKTKNEILTQRRISDIIAEFDMLGLINADVISKGRQGRTRIIKLMLPENLRGKAREILHSSLNI------------MLKHKRIREKGKIPFTKFFQKFNDGDYVAIARELNQNA-GFPRRIQGRTGVVVRGRAYVVEIKDFNLPKQYVIKPVHLKKIRPSGRKANEMRSMKAKVGIIPNADGSAMFAFGDTIAIAAVYGPRQLHPQHMQDPSTGILRVNYDLLSFS-VSERKKPGPSRRSKEISQVTEWALSPVLDLRAFPNTVIDVQIYILQADAGTRTAGINAASMALAHAGIPMKNLICSVAVGKLDKDLALDADNAEEHTDIPLAKIAGTDEFTLMQLDGKIPPEMIKDVLEMVNKGCEEIYEVQKKALKEIVENVMRNARMTKMVISAGAVGP--ELDKAVKLLGIITGTKAPKRRIPAFNVKPDMPLGTRITLRGNKAKETLMRLLAGVGNRLRRSQVVENHFSFGIKEYIDVPSLEYNRDIGIRGFNVTVVFERAGVRVIKKKIKRGKLPRRHHVSPEEIIKFMEENFKTKFVLDKKKALAVRTFGVGKSRIVFNNSRLDEIKEAITKQDIKDLVLNGAISIKEIKGRKT--------KKVKKTRRRKGSIKRTVNTR---KRDYMTLTRKFRSYVTKLKKNGLISNYIELRKQIRLKAFKSLAHIKEKIREMRKEE
>ARS73
VQPEVNIGLVGHVDHGKTTLTERFSGKWTDTHSEEMKRGITIRLGYADSSFYYCKKKYVVQEEGKADFVRKVSFVDAPGHESLMATMLSGATIMDGALLLVAANESCPQPQTREHLMALQISGIKNIIVIQNKIDLVPKERAMANYKQIKEFLKGTEFEDAPVIPSSAAHGVNVEVAIAAIQEKIPTPKRDARMFVARSFDINKPGASIDAIQGGVLGGSLTQGRISVGDKIEIRPGRVVQEQNQVVAKPLFSAVTGAMTGGKKVDSVGPGGSVAVLTTLDPSIVKADSMGGNIVGKQGDLPPVWYEMSLETHLLERVVGSVKVDPIKMNEVLMLNVNAAATVGFVQQIRIHCRLKLPVCAELGSRVTISRRVGTRFRLIGYGMILPRKTRKKYETPKHPWNKARIDSEKALVKEYGFRRKKEIYKMGSLLKAYKDRAKDLIPKVQADLLRNQLRSKLITLGLISEEQISEILGIEIEELMNRRLDSILVKKGLARSPLQARQFITHGHVLVSEKPITSPCYLVSTEQESQVIFRRSSLYSMDHPERMIAKRIEEENEEKQA-------------------------------------------------------------------------------------------------------------------------------------------------------------------------------------------------------------------------------------------------------------------------------------------------------------------------------------------------------------------------------------------------------------------------------------------------------------------------------------------------------------------------------------------------------------------------------------------------------------------------------------------------------------------------------------------------------------------------------------------------------------------------------------------MARPEEVRLVLEECLKGNFAEAKKALLDALLNHGLSGMDVIKQIQSEVWKMDADDRLKLFMTKACGECEFRMVEGSDEFVQLEALLANIILLAD--------------------------------------------------------------------------------------------------------------------------------------------------------------------------------------------------------------------------------------------------------------------------------------------------------------------------------------------------MKLSILSLQKKETGSVQMPDQFFEPVRFDLIKRAVLSIQNANRQPYGAFSEAGKRASAKLSRRRRKYRGSYGHGISRVPRKILSRRGTHFNWVGAFMPGTVGGRRAHPPKAEKIWTQKINTQERRKAIRSALTAAFTKELVSERGHKVPEHYPFIVEDSIQQITKTKELLSHLETLGFAEDLARCERTIRPGRGKMRGRRYKTKKSLLLVVPLEKSAHNVLGLDIIQVQNLNAELLAPGCHAGRMTLFTQESLKKLDQTKLFMPVKAKVTKGMNVGSIVDTCDNSGAKTIKIISRQKTVKGRSPAAGVGDLFMASVKKGRPDMRKQVVHGVLVRQRREYRRPNGTRIKFEDNAAVVLKDDKGNPKGTIFKGPIAKEACQRWPGVAKLASIIVQRWGICHIYASYNNTIIHITDITGTETIARTSGGQVVKQHRLESSPNAAMNAAKKAGEIARDKGVNAFHVKIKAPGGQNGPNNPGPGAQAAVRALSRMGFKIGIIEDVTPLPHDGCRKKGGRRGRRVMQKARIKLASVDIDKVNKTCDYIKGISEKTGVMMRGPIPLPTKKLRITSRKSPCGDGSATWDRYEMRVYKRLIDLGIDERALRLVMRVPIPEGLNIEIEMIDSLNDPLANVLSHIKNYEQLGKKEILTPHNSKIIKKVLEIMQQNNFIGSFEEVPSGSSWLKINLLGRINKTGVIKPQFQITKDDFVKYEQRFLPARDFGIIIISTNLGLMTLKEANEKRIGGKLISFVYTKRIAVVDKEKCYPVKCGNIRLCPVNRSGTDKKIQIIEETCICVHRCPGAISIVNLPEELDKPPVHRYGMNKFALFSLPAPLFGKVVGLLGKNGIGKSTAFNVLAGTLTPNIGNQLINYFKGSEAQAFFEQLRDNKIQISYKPQQVDLIPKHIQGTVKQLLEKTKEIERIAKRLSIEPILERKIDQISGGELQRVAIAAATLKEANVYFFDEPTSFLDIKQRIKTARFIRQLVNEETGVLVVEHDLILLDYMTDLIHLMYGKEDVFGIVSGVKPTRTGMNVYLAGYLREENVRFRDYKIEFLKRPPLTLTEWEPFTINLGDFSLEAEQGTISQQSIVGIVGENGIGKTTFVKALAGVLPGHQG---GVKISYKPQYLSEKSVAEVLQQAYDAILVKPLNLHMLMDKQLNELSGGQLQRVYIAHALAQECDLYLLDEPSAYLDVEQRLAISKILRDILAATGRSALVVDHDLLFLDYISDHIMVFEGEPAKKGKVTGPFEMEEGMNRFLQGIGITFRRDEENNRPRANKEESQLDREQKKTGKFYYSLYDTIIYNLPEVAAPKQKRLAFKEKLKWTLVILVLFYILGLIPLYGLGGNALAQFEFLSIILGASFGSLVSLGIGPIVTASIVLQLLNGSGIVKFDLTSPEGKRRFQGTQKIMSLFFIFIEAVIYVYMGGLSP-ILVFQLIVGGILILFMDEVVSKWGFGSGISLFIAAGVSQSLFIRALSPLIATGAIPALVQSLPE-DPISAAINFGAIVSTILVFLVVVYFQSMKVEIPLSFGRIRGHGVRWPLNFLYTSNIPVILIAALIANIQLFARLLQNWLGTFTGLVAWLTPPLVRGFIDIVHALFYMLVLIGGSVLFSVFWVQTSGLDAHSQAKQMMSSGLQIPGFRKDQRILERLLNRYITPLTVMGGIAIGFLAGLADISGALTSGTGLLLAVMIIYKLYEDIARQHIADMNPMMRKFMGHVHKKVEIIEFGMMSPKFIKELASAKIVTPELYDKEGYPVDGGLMDVRLGVIDPGLKCKTCGSKLKECIGHFGYIELARPIIHIKFISVILDLLRCSCKQCGRVLIPDDKIKKAMITSLKTVSKCPHCNAKQSKVTLEKPSTFLEDEKRLSPIEVRARLERISDSDLKIFGIRPDSMRPEWAVLTVLPIPPVTMRPSITLESGERSEDDLTHKLGDIVRINQRLFENINAGAPEIIIEDLWDLLQYHITTFFDNEIAQLPPARHRSGQPLKTISARISSKEGRIRHNLAGKRTNFSARTVISPDPRLNINEVGVPKVIAMKLTVPERVTEWNLKFLKQFIQNGKEYPGSNYVIRPDGRRKRITDETKEQLLEELEPGFIVERHLMDGDISIFNRQPSLHRMSMMCHRIRVLPGLTLRLNPAVCAPYNADFDGDEMNLHIPQTEEARAEAEILMEVQTQIISPRYGLSIIACKQDSISGNYVLTRNDIPHSEAIDLLSYAGAKKEKHSGKEIFSALLPKDFNFIGKTKDPVIIKNGTIIEGYMDSANLSGLLLRNLHKQYGEKAIIELLGNFNRLGIAALLKYGFSSLINDTDLSETARKEVDTVLSDAMKKVEKYIKEFEKGTLELLPGRSLVETLEVRILESLNKARNESGEIVAQNTMTMVKSGARGNLINLAQISACVGQQALRGGRIATGFKERTLSCFKKGDLGSAARGFIVNGFKSGLKPHELFFMAMTGRDSMMDTALRTPKSGYLYRRLANALQDVKIEYDFTVRDSAKRIIQFSYGEDGMDVSKSEGGTKKIIELTEKKEIQSVLAALKASKERKFTQSVDLIVTLQDLNLKKDQLDFFMTLPYLIKRKVCAFVGPELKDDAAKTCDTTVTNTEFDDKAPRRVKTLAKSHDFFIAQANIMGKVAQVFGRALGPRGKMPNPKSGGVVPPKGSLKPLYDRYQKTLHIVAVVQAMVGIQDMDEEQIIDNVLSTIDQIVHHLPRERHNVKNVYLKFTMSAPMKVKKEKWKVYKNVFSSFSLRTLFTLASQGHFSPISIGKEANIYSAENEGNLVVVKIYRLENCNFNKMKEYLRLDNRYHGKKFSRGTVFNWVQREYRNLLLSRDAVPVPIPLAFKNNVLVMEFIAAPMLEIRDPEKTFEKIMENVCKLWLVHGDLSEFNILLHKNVPVFIDFSQATPTKNSFALELLDRDILNICSFFSKRGVKTNKEKVLSKLLKEYEHKLPPSILLDKKIFERVYQEYITSVAEPGEAVGLVCAESIGEPGTQMTLNTFHFAGVSEMNVTTGLPRLIEILDGRKEISTEMMEIYLNDPFNKGKIKKIAESLKETKFDEFISEASIDIAQLTMEIKLDSRKLEALNFEKLIKILQKSCSFKLLIVKMSNINDLYKFKEKIKLVYVHGIKGIRQVLPVKRGEEYLIVTLGSNLKDVFKLEVVDTTRTRTNNIFETNKVLGIEAARAIIIDELYKVIQAQGLNVDIRHIMLVADTMCMGGKVSGINRYGIVKDKSSVLARASFETPIRHIMDSAMMGDRDKLSSVIENVMLNQVVPVGTGLPGLVTKVKKKVKKKRWYPVVAPRLFREMLLGESYLPDPALLEGKFLTLNLMNLTGDAKRQNINIGFIVDKVTDGKGFAKVINYSMIPSSLKRIVRRGKDKVSDSFLARTKDKVYVRLKPLLITTSKTPKSVQQKMRAETRKFIRALSEKNYDDLVPEIVGWRLQKSLKTLTKIHPLRSVELRYFGTVMGTAITELLEPQLISIKDLQGKIVAVDSFNMLYQFLTTIRQRDGTPLKDSKGRITSHLIGLFNRTIKFLQEGVKPVFVFDGKPPALKAKERLRRKELKIEALKQYEQAVEEEDVEEMKKYASRTSRLTPEMVEEAKELLIALGLPVVQAPSEGEAQAAHMVAQGDCYAVVSQDADSLVFGATRVVRNLSVSQRRKKAGTLYTTVQPELILLSEVLNRLQLSQDQLIIISILVGTDYNYGGVKGIGPKKALQLVRKYPDFEAIFSEVKWDVGWEEIYTVIKKMPVIDSYRLEWKQIDVEQVVELLVEKHDFSQARVESSLKRFEEDKEQKGLGMSFKYDLDTIRFMSLFEKITRAKLKDTFKEKLVFVVLPGELGRALGKNKSNLEKLERLLKKKVKIVEYSEVMPQFIINMIAPIPVQDLIVTITGKDTRSKGLIIGARAQNLRELEKIVQRYFLKEIKVIEEENWKPKTELGRQVKEKIILDIDQILDEGKTILEPQITETLLETESELLLLGQSKGKFGGGQRRAFRQTQKKTREGNKPKFATMAVIGDKNGHVGIGYGKSKETIPAREKSQRNAKLNVFKIKRGCGSWRCGCGTPHSIPFKVEGKSGSVIISFLPAPKGKGLVTENECAKILRLAGIEDVWTKTLGQTKNKVNLIRATEIALRKLVTTKIQ----------------------------------------------------------------------------------------------------------------------------------------------------------------------------------------------------------------------------------------------------------------------------------------------------------------------------------------------------------------------------------------------------------------------------------------------------------------------------------------------------------------------------------------------------------------------------------------------------------------------------------------------------------------------------------------------------------SILLFNQWDTSQIKVEDLGLQKYVSLDPIIVPKTGARAGMRFHKSKANIVERLINRVMVTGHKGKKHKISSGHQTGKASTAFDIVQKAFKIIEQKLKKNPVEVFVKAVENAAPREEIITIEYGGARYPKPVDISPQRRIDFVLKMMTQGAYQKTFSSKRTAEDCLADEIMNAYGLSNSAALAKKLELERQGDASRMFYKIKVKDHVRVPPNNFGKDLNLAIIEEVRNQYGGYISKDLGIVIDVDRVDEVGEGIIIPGDGASYYSTTFSLLSYKPELQEIVKGKIKDIADFGAFITVGPIEGMIHISQTMNDFVSFSKDKVLIGKETKRSLKVNDKCHARVIAISFKDTTNPKIGLTMRQAGLGREDWVVEDIKKEKK-----------------------------------------------------------------------------------------------------------------------------------------------------------------------------------------------------------------------------------------------------------------------------------------------------------------------------------------------------------------------------------------------------------------------------------------------------------------------------------------------------------------------------------------------------------------------------------------------------------------------------------------------------------------MGKRLVQQARGKGSPAYKAPSFTYKGKATTTAEILDIIHCRGHSAPLAQVQFEDNGCIIASEGIYVGKKVRMGELEVGNTLALKNIPEGSLIYNIESKPGDGGKFVRSSGGAAKLVTRTKDQVIITFPSKKRKAFHDCRASLGVVAGGGRTDKPFVKAGKKYFEMKKRNKYWPKVSGASMNAIDHPLGGTRSSRKGRPTIVPKNAPPGRKVGMLRPRQTGRKKMAKLIRAVAWRRPYTRKSKFRKKSFVRAVPHNKVVKYETGNLQTVQLRSKGDIQIRHNAIESGRLTSNRYLEKKLGKIGYKLKVCIFPHHILRNNPLASGAGADRMSTGMKMSFGKSVGLAAQVRKGQILFQASVEVAKTAMNRAKYKMPCSCTLSYKEEMFFKKTGYPEEDELVLCTITKIQFHSVFARLEEYSGMIHIAEVSPGRIRNIRDYVKEGKQVVCKVLRINTEKGYIDLSLRRVTEMAKRSKMDSIKQEQKAEKIIESYAEQNKLDKYKLYKQLADTLLKEYEYIHLCFEDVVSLESIIPKDLAQPLTKLVKEKIKPKQVEIKAEIFIQSWEENGLSQIKETLANSVAAAISYLGGGKYKLILIGKEYKEVEKNLKEITKKIEKAAELTVSIDRV-----------MTPSVRSWE-GFLGFAGYKAGMTHLLIRDDRKNALNKGQDISVPATVIECPPMRIASLRLYIPYKIAQEIFFSGPPQDSDFSNITITIYTQPKHTTIKKKPDLFELHLGGEAKLTFAKQHINKDIHISDVFPENSTVDLHAVTKGKGFQGPVKRFGIALKSHKSEKGQRNPGSLGSWCGGHMMYRVAHAGQMGFHLRTQYNNLLLKTGSKDVNPKGGFLHYGNVKNNYILVKGSVPGPKSRCILLTHPIRNT--IGEIEYIST------------------------------------------------------------------------------------------------------------------------------------------------------------------------------------------------------------------------------------------------------------------------------------------------------------------------------------------------------------------------------MTDVFLNNKYTGKVSDPEDFVDKVISSRRMGKLSSINIFHHKKTDQIFVEISGGRPIRPLIVVKDGKPLLSERHIAQLQKGGLTWSDLVKQGVIEYLDAAEEENTLVAFSEEELTKEHTHMEITPLDIFGICTSLVPFGSHNHGVRLNQGSKNQKQSIGFYATNFLVRMDMDVNILHYPQVPLIKSIMHDISEKHPSGQNVVVAVMSYEGYNMEDAIIINKGSIERGLGRSSYYRPVIAEELRYSGGLIDEISIPDKDVKGYKSEEDYKFLEGDGIISPEAKVEEGHVVIGKVSPPRFLSSLDEYNLNVKRESSMTLAHGEHGVVDFVLLTENNEGNKLVQVRLRNMCVPEIGDKFTSRHGQKGVIGLVVPERDMPFSASGVKPDIIFSPHGIPSRMTVSHLMELISGKTAAMAGRFIDATTFSSETEGDIRKELSSLGFRENGTEILYNGHTGKQFKVNIFIGNMYYLKLKHMVANKMHSRARGPIQLLTRQPTEGRAKEGGLRLGEMEKDTFVAHGTSILLKERFDADKTIVPVCESCGVIAIYDARKNRSFCPTCGENVSISNVEISYAFKLLLDELKSLMVYPRMKLKSKYGEVKLTSVGSLQKGRYCVIDGAACSVTDMKVSRPGKHGHAKVNLTAVGLLDNKKRNIVMPGHDMIEVPVIGKRNAQVLSIVANVMDSENYDTFDLKIPGQLSEGSTIVYWIILDDKVMKQIK-----------------------------------------------------------------------------------------------------------------------------------------------------------------------------------------------------------------------------------------------------------------------------------------------------------------------------------------------------------------------------------------------ATRAGGFRRKTRFKLQKNIRDKGKTSLRNYLQTFEVGEKVTLKAEPAIQKGMHFPRFNGKTGVITKGTCYEVSIKDGKKEKPLIVHPVHLRG--------------------------------------------------------------------------------------------------------------------------------------------------------------------------------------------------------------------------------MQKIRIEKLTLNIGAGKDQNVLEKGMKLLNHITGIQPTQKRLAAWGLRPGLPIGCKLTLRGEKAEQLWKKLLAAKENNLKESNFDNGNISFGIAEYIDIPDVKYDPEIGIIGLQASLTLERPGFRIKKRKIQKKKIHHNHQITKEDAITFLQTQFKVKVGLSLQKRLAGAIKKASKKRVKFDSEQLEDVKEAITKSDLRGLLKDGSVRVEQKKGVSRVRARKRAVQRAKGLQKGPGKRKGSANARASEKLRWMNRVRSQRTFLKELRTKKIINDYRMLYLKSKGGFFRSKAHIKIYIDEHGLTK
>B103_G9
----------------------------------------------------------------------------------------------------------------------------------------------------------------------------------------------------------------------------------------------------------------------------------------------------------------------------------------------------------------------------------------------------------------------------------------------------------------------------------------------------------------------------------------------------------------------------------AIRQPIIAIMGHVDHGKTLILDSIRGSAVAAREAGGITQAIGASIINIDTIKKICPLLEGLKALTIPGLLFIDTPGHAAFVNLRKRGGNLADIAVLVVDINEGVKPQTKESIEILKKYRTPFVVAANKIDLIRGWSSIIKNVSQQSDVQRIFETKLYELVGQLSEFGINADRFDRVSDYTKQVAVVPTSAKTSEGIPELLMVLTGLAQRFLEDSLKIKGPAKGTILEVKEQTGLGVLDVIIYDGSLSVNDKIVIGTLAEPVVTKVKALLEVLPLSSRFKHVRRVKAATGVRIVAPDEVLSGMPLMEAVEKVKDIVKSEVGEVGVVVKADSLGSLEALIGLLKEHGVPIRKASIGLISKKDFSDAEAMGLKNPVFGVILGFNVPPVKVIASDVIYKIIEEYDVWKDQVLKKIELSELEKLTKPCKIELLKGYVFRQSNPAVLGVEVLSGTLKTKTPLMNQLTFVKSIQREQESVSEAKKGSQVAVSLPGVVVGRQVHEGDVLYSFLTEEEFRKYKEFKNLLSADEKSVLKEIAEIMRQADILWGVVSTIWTEKYRPKVLDQVVGQKAVISKIKAFIKQRNIPHLLFAGPAGVGKSTVALIIAKTIFGDSWRNNFLELNASDERGIDVVRVKVKDFARTRAIGDVPFKIVFLDECDALTKEAQQALRRTMENFTSTCRFILAANYSSKIIDPIQSRCAVFRFRPLSKEELSGYVLGIADNEVSPDALDALISVSEGDCRRVVNILQSCAAVSKEITPDLVFSLASVARPDEVKAVLTHALSGDFVKARDSLLKVLLNYGLSGVDFIKLVQKEVWNLDVSDKSKVFLIDRCGEFEFRMVEGSDEFVQLEALLAQFVLVGKNIDYELEELLTKQKACIKVIGCGGGGNNTINRITEVGITGAETIAINTDAQDLLYTTSDKKILIGREVTKGLGAGNDPRIGEEAARENEIDIKNALTGADMVFITCGLGGGTGTGSAPVVAEIAKKLGALTVAIVTMPFTMEGYKRYENAITGLEKLENVTDTLIVIPNNKLLELAPELPMPTAFKVADEILTNAVKGIAELVTRAGLVNLDFADIRAVMSNGGVALIGVGESDSENRAVEAVEKALNNPLLDVDISEAVGALINISGSKDLTLNEARKVVETVSEKLSDSAKIIWGAQIYDDLGGTLKTMLIITGVKSPQIFSKKEIEKELGIDFVD----------------------------------------------------------------------------------------------------------------------------------------------------------------------------------------------------------------------------------------------------------------------------------------------------------------------------------MRKQVVSAVIVRQKRPYRRLDGTRIKFEDNAAVVIKDELGNPKGTMIKGPVAKEAAERWPLIAKIAKIIV-------------------------------------------------------------------------------------------------------------------------------MQKARIKLASIDIEKLNQTCHHIKDIAEKTGVDMRGPIPLPTKRLKITTRKSPCGDGTATWERYEMRVHKRLIDLGTDERALRLVMRVPIPEGLNIEIEMIDMMNDPLANVLSSIVSYESRGKRVLLVNPVNGVIKDVLGIMKREGFVGDFESVSESKGFGNLHLLGRINQCGVIKPRFSVKVDEFVKFEKRFLPARDVGILIVSTSKGVMTHYEAKEKNIGGKLIAFCYMPRIAIVRKDLCNPAACGNAKLCPVNMRGEDKKAHIDEVLCICANRCPGAIEIINLPEELDK-PIHAFGMNGFHLYKLPVPFFGKVTGIVGRNGIGKSTAVKILAGLLKPNLGSKLVDFFKGSEAQKFFEAVHEGKIKVAYKPQQVELIAKKFKGTVKELLKKVGKFDVVVDALDLSVVLDRDISKVSGGELQRVAIAAVVLKDANFYVFDEPSSYLDIKQRIRVARFIRSLVDDDTAVLVVEHDLLVLDYMTDLLYIMYGNSGAYGVVSQPKSARAGLNTYLSGFIREENMRFRDKPVKFSSRPPVELVSWAGVEKKLGDFSLSAREGSVFLNETLGVVGENGIGKTTFVKILAEKIKPDKGEVKNVKVAYKPQYLSDLLVSDFLKDCYENQLVHPLEIERLLLKPLNSLSGGELQRVFIAKCLSQEADLYLLDEPSAYLDIEQRLAFCRVIHEVAEHRKCSILVVDHDLMFIDYLSDRLLVFDGVPAKKGVAKGPFSMEDGMNLFLRDVDITLRRDVESQRPRINKPGSRLDREQKASGKLYYSVFDKLLASLPEVAGPKQSKLSFKEKLKWTAVILVLFFVLGLVPLFGLGQNALQRFELLSVILGASFGSIISLGIGPIVTASIVLQLLNGSGLVKFDLTSKEGRVRFQGSQKLLAVFFILFEASIYVFMGGLAPLILVFQLFLGGLLILFMDEVCSKWGFGSGVSLFIAAGVSKSLFIRLLSPLIATGAIPALFQSLSAGDPQTAVLMLAGIASTIVVFAIAVYSQAMKVEIPLSFGRVRGYGIRWPLHFIYTSNIPVILISALVANIQLWARLLQNIFGSFSGFVYWISPPVVGAFILFARGLTYTLFLIIGSIIFSWFWVQTSGMDARSQAKQIMSSGLQIPGFRKDERVLERLLKRYISPLTVMGAAAVGFLAAVADVSGALTHGTSLLLSVMIVYRLYEDIARQHLMDMNPMLRKFMGYIYKQVSSVVFGILSPKLIKKMASVKVVTPELYDKEGYPVDGGLMDVRLGVIDPGLRCKTCGGKLKECVGHFGYIELARPVIHVKFTRIIQLLLGCTCSECGRLMIPKEKWSRAKIMG-KTGGKCPHCNAKQQKITLEKPTTFFEGEKRLSPIEIRARLEKIPDEDAEVFGLNPQTARPEWMILTVLPIPPVTVRPSITLETGERSEDDLTHKLGDIVRINQRLFENINAGAPEIIIEDLWDLLQYHVTTFFDNNISQLPPARHRSGQPLKTITERIKSKEGRIRHNLAGKRTNFCARTVISPDPMIALDEVGVPKSIAMRLSVPETINDWNIDYLRKFVEKGKEYPGANYVIRPDGKKKKITEETKEAALEELQPGYIVERHLLDGDIAIFNRQPSLHRMSMMCHKVKVLPGKTLRMNPAVCNPYNADFDGDEMNLHVPQTEEARAEAEILMEVQTQLISPRYGLSVIGCIQDAISGNYLLSKAQIPREQAIQLLAAVGINKKMVTGAEIFSVLLPDDFNYTGVSRESVIIKNGILKEGTIDTKSIAGLILRNLHKQYGAAETIKILHKIFKLGNEYLFIKGFSTGIADEDLPQEAVDEINHLLHQAEEEVQQMIEQYHSGKLEAFPGRTTSETLELKILERLNKARNMCGHVIKRYVAVMVQSGARASITSLIQMSACVGQQALRGKRIERGYSGRTLSCFKQGDLSPEAHGFVIHSFKQGINPKEFFFHAITGRDGLMDTALRTPKSGYLYRRLANALQDLRVEYDRTVRDASGRIIQFSYGEDSIDVSRSESGKKKIIETTRKENFLKAIQKLEK--KRKFKQTYELIINLKGLNLKKEQVEFWMQLPKTTPKKIGAFVGPELLEQAKEACDVVISHDDFGNTDKKTIKKLSKSCDYFIAQANLMADVAKTFGRYLGPHGKMPNPKAGCVVPPKANLKPLVEKLKNTIKVSASIKTAAGNENMKEEDIAENMTAIYNNVLDKLPQEKHNIKNVLIKLTMSKPIKVEKEEFKTFKNVFDVFTEKNLFKLVSQGFFSPLSIGKESNVFIAQKGDEFRVVKIYRLSTCDFNRMFDYLKFDPRYAGLKNRRKVVFAWAHREYRNLLKARDAVRVPTPFAVLFNILVMEFVPAPRVVPVEPRAFALDVIVQMKKLFLVHADLSGFNILNYDDKPVFIDFSQATPLNNPRAGEFLDRDIKNVCSLFKKWGLNFSQKRVVGKDLEEYKTKLPPKILQEKKVAQKVYEEYESAKIDPGEAVGLVGAESIGEPGTQMTLNTFHYAGVAEMNVTMGLPRIIEIFDARKKIATPMMEVYLKSPYNKGKIRELAQQIKETSLGEIAKEFAINIVDMKLEVLLNPEKLAEIDITFAAKAVEKVCSVKALLIKLKGLNSLYRLKEKLKNVFVQGIKGITQVLPVKRGEEFIIITAGSNLKKVLELDFVDSTRTTSNDIFEIYSVLGIEATRQAIVDEVYKVIEAQGLNVDIRHILLVADTMCSSGEIKGITRYGVVSEKASVLARASFETPIKHIINAALRGEVDKLNSVVENVMLNQPIPIGTGLPGLVTKIVLSIKKKHWVNIHAPKIFNEQVIGETYTSDVDSMINRFLSVSLANITNEPQKQNISIKFKITGVKEGSLETEVYGLSMLPAAVKRLVRRNRCKIDDSFVVQTKDKKVVRIKPIVLTRGKPTSSVLSAMKKFVRAHIARFSKLNFNDFVQEVINKRFHHDLLPLKKIYPVAVFEIREFSVVMGVKLKDILIRRPLSLKDFSGKVLVVDAYNMLYQFLSNIRARDGSLLTDSRGNVTSHLIGLFSRCTNLMEKGVRLVFVFDGVVPELKHKELSRRAELKKEAARKYEAALAVKDFEQMQKFGARTSRLTKSMVGDAKRLLSLLGIPCVQAPSEGEAQAAFIVKRGDAWAVSSQDYDSLLFGAPRLVQNLSIEGRRKVPGKFYVRVEPVLIDLDENLRNLGISQEKLLWLAVLVGTDYNPSGVKGIGPKKGLALVKEHETAESLFSSVELDVDWRDVLKTFEEIKVTDNYTISWHPVDKKGLFDFLVNERDFSEVRVNKFLGSLC--SLQKGLGNKIIYDSNTVFFMRLFDLITKAKLKDCIENMAVYIVEEGETGKAVGKGGINVRTLEKKTKRKIKIAEFSPEILKFIKNLVAPVQLINAIITLTAKDLKSRGLLIGRNGTNLRFFESIIKRYFIKEIKVKDVDAWKPKTELGRKVKSGEVSDIDFILDKGLPILECEIVDVLLGLETELLLSGQSKGKFGGGSRRVFRQTQKKTPEGNKPSFACIVAVGNKDGYVGIGFGKSKDTVPAREKAIRQAKLNIFKIRRGCGSWEDSSNEPHSIPFAVQGKCGSVVVKLMPAPKGKGLVVEKELAKILSLAGISNIYSKTFGRTSSKSNLVNACVSALKKLSAFKISSLKQKLIEYYKKGLRFDGRKLDEYRKIELKTGVTASAEGSARVKIGKTDLIVGVKMAIEQPYPDTPDKGNLMVNAELMPLSSEQFEPGPPGEEAIELARVVDRGIRESETIDTTKLCIIPGEKVWSIMIDICTINADGNLLDAAALGTIAALKDAKFPKLTNKGLPLTNEPIEVTVLKIGDFLIVDPLPQEEKAFDARLTVAVAQLCALQKGGTKPLTIEELDEMVTLAKQKSTMLRKKL--------------------------------------------------------------------------------------------------------------------------------------------------------------------------------------------------------------------------TILVKDKDIVVPGETVAQGMSFLPGRGLYRKDEKIIAQKLGMINVEGKVIKLIPLSGKYIPRVNDNVVAQVIDVLMTGWRVDINSAYSAMLTMKDASEFIPRGADLTQYFSVGDFIVCKIVNVTSQKLVDVSMKGPGLRKLTGGRIIKVNSHKVPRVIGKEGSMVTLIKQNTGCNITIGQNGLVWIKGEGEIKAVQAIRLVEELAHTSGLTDRISEFFNKQGKTEVLAFNKWGTKDIIVQDPGLKAYVTLQPRFVPRTGARAGNRFHKSKIFIVERLMNKLMVPGHKGKKHFRSSGHCCGQASLAYKTTEKCFKIIEKKTKENPIKIFVKALENAAPREELVAIEYGGARYPKAVDCAPQRRIDLTLRLFVQGAYDRCFNKKTSVEQGLADEIISAYNLNKSLAIAKKNELERQADSSRMFYKIKVKDHIRVPPRYFNLEVKEAILKAAKQKYEGIIDPNLGVIIDVAKINEVGEGIIIPGDGASYYETVFELLALQPELQEVIIGKIKDIADFGAFITLGPIDGMIHISQTMDDFVSFSKEKTLSGRDTKQTLKIGDICKARIIAVSFKDITNPKIGLTMRQPGLGKPEWAEKEKTKKETKTELIIAEKPNASKRIAESLAEGKPKTEKYKGVTYYRIKHNKKNIIIGAAVGHLFGLAEKGFKYPVFDIEWEPAFKIKSATFTKKYYETLRKLAKEADKITVATDYDIEGEVIGLNIVRYICNRNDAKRMKFSTLTKPDLINAYKTAAEHLDWGQAEAGDTRHHLDYYYGINLSRALTSAIKTAFKILSTGRVQGPTLKLVVDKEREIANFKPKKYWQIELKGQTKIEAWHEKKKEAQKYDKIKKKIERKKFEQKPPTPFDLTSLQTEAFRCFGISPKQTLSTAQDLYTEGAISYPRTSSQQLPEKIGFKKILTALSKQPLTNKLILKPNNGKKTDPAHPAIYPTGITPKPEDKKAKIYDLIVKRFLATFAEPAERETQTITITNFKAKGTITTKKGWHEFYQPYVKLEETELPKVKEKEEIKIKKITLHEDETKPPKRYTQASLIKAMEKHGLGTKATRADIIDTLITRNYLTRNPITATTLGMHIIDILEKYSPKIIDVALTRHFEEYLEQIREGKIKEEQVLEEAREVLKEILKEFKTKEKQIGDGLRKTFVETRAELTTVGPCMKCKKGNLVIRKGKRFIACSNYPECKTTFKLPATGLIKPLNKKCAECGYPVIQIIRKGKKPQEVCINPECPGKK-------------------------------------------------------------------------------------------------------------------------------------------------------------------------------------------------------------------------------MARLRSFICYRRPYTRFSKYKRKSFVKSRPHNRISRYTGGE-YKVHLISKEAMQIRDQALESARQTMVRNIEKNMGKAGFFYQMRVYPHHILRENPLAAGAGADRLSTGMAHSFGKPIGRAAQVYNGQELLTVMTALVKTALLKASHKLPCKCKVVIQ--MLLKKEGFPEEEELVLCTVTGVNPHSVFVTLDEYTGMIHISEVAPGRIRNIREYVQEGKKVVCKVLQINKEKGYIDLSLRRVNKLQKRSKLNEIKEQQLSEKIIEQVAKQQKTDGKKLYKELTEKLLKKYETLYAAFEDIANPEKIEDKKTAKLLTTTIKQRVKPPEVILKGEITLSTYAPAGIQDIKETLHIAEGAKVRYLGAGNYDLELKSTDYKIAEKKLEKIIDKMTKFSEIKFKFTRK----------------------------------------------------------------------------------------------------------------------------------------------------------------------------------------------------------------------------------------------------------------------------------TKDEISYGYATHGLEEENRFLKESIENLERELEKFKKTPLIACEVKNLIQDKALIKLPNGNEFLVEISEKLTIGDTVLADQKNLTIIKKIPTRKYDADRFVIIEKPKIKWENVGGLKKQEREIKEVIELPLKKPKLFEKIGIEPPKGILLYGPPGTGKTLLAKAVASSTNSTFIEVVGSELVQKFIGEGAKLVKEIFQIAKEKAPSIIFIDEIDAIASVRMDIGTSGEREVQRTFMQLLAEIDGFKPLGNIKIIGCTNRKDILDPAITRPGRLDRLIYVPLPEKEAREEIFKIHTKNMKLKKINMNKIVKMMKGFSGAEIKAAVTEAGYYAIRENRKTITEKDFTKAIQKVKKETEEREDYIKMFGMTEVFLNGKFVGDVEEPQTFINKIKQDRQAGLISSVNIHYDSALDWIFVEADRGRTRRPLITVKDGMPQLTDKHIKQLEKGEITWDDLIKQGIIEFLDASEEDNCLVAFSDQELTPEHTHLEISPITMLGITTSLIPYGDYLQSARLIIGSRNLKQSLGLYVANYLQRMDMDVNMLHYPQRPLVQTIMHKISEAHPSGQNIIVAIMSYKGYNMEDAIIINKGSIERGFGRSTYYRPAISEELRYSGGLMDEIKVPDKDVKGYKSEHDYRFLEDDGIVYPEAKVSEGDVIIGKTSPPRFLSNLEEYSLNIRRESSTGLRHGEKGVVDFVVLTENEEGNKLVQVRVRDQRIPEIGDKFVSRHGQKGVVGLIVPEEDMPFTTKGVRPDLIFSPHGIPSRMTISHLLELVAGKSASLKANFVDATTFSGKPEDIIRKELVNLGFKENGTETMYNGVTGEMYEAKIYIGNMYYLKLKHMVANKIHSRARGPIQLLTRQPTEGRAKEGGLRLGEMEKDTFVAHGTSLLLKERFDSDKTIVPVCENCGLIAIYDAYKDKRYCPLCGENVEINDVEISYAFKLILDEFKSLCIYPKLELKSKYMETKLVNANSIKPGSYVMIDGVACRTLSAETSKSGKHGSAKTRITAVGLLDGKKREIVMGSQDNIEVPIIEKKTAQVLSITANVMDEETYETFDLEIPDSVAPNCTVLYWKIMGEKVMKQIKLSSFFEEYKRKPLFKNKQILQLNYTPKQILHRDHQIKQIANILAPALREEKPSNVFVYGKTGTGKTLTTKKVTKELQQTAQSRKIPLKIIYVNCKLKKLADTEYRLIAQLLREEIPITGLPTDEVYNLFFQTIDILILILDEIDQLVGKAGDELLYNLTRINSELKNTQITLIGISNDLVFTDVLDPRVKSSLSEEEIIFPPYNAIQIQSILKQRAKKAFNEGTVEEGLIEKCAAYAAREHGDARRAIELLRVAAEIAEREQKEKITIKDLDKAEEKIEKDRIIDIVTTQPKQYQLTLFSVLKSTVFTGEIYTLYEKLCKETKLRPLTQRRISDIITELDMLGIITAKIKSKGRYGRTREIEINTNTTITQKMITILTNELGLVKRKGGPRAGSRRVFKKHFRKKGKISLSRYFAQFKEGEKAVLNAEPAIQNGIYHAKFHGLIGTIISGESYKIKIRDGRKEKTLYVHPVHLKKVRFDSRKFDELRPISAKVGVIPNADGSAMFKIGKTTAYAAVYGPRDLHPKFLQNPSTGILRISYNMMPFSGHGERVRPGASRRSREIAMVTQNALLPVLDLTPYPNSVVDIFIELPQTDAGTRCAGISAAAMALADAGLEMKDLVSAVAVGRVGGTLLADLNYEEE-TDIPVAILPNSGKVTLLQMDGFIKQEELKKVLELAKKKCEEIYEVQKKALKEKFKNVMTIPRIEKVTLNIGAGKDQAKLEKGISLIKTITGVEPTKKRIPSWGLRPGLPVGCMLTLRKKNAVNVLKRLLAAKNNRLAESNFDKGNVSFGIHEYIDIPGVAYDPKIGVLGLQVCISLEKPGFRIKRRRYKKKKIPKKHIVSKEEAIEFMKKNFGIKVG--LQKRLAADILKCSSYRVRFDVDSLKQIKEAITKADVRSLINKGIIFKLPAKGTSRVRARKILVQKRKGRRAGVGSRKGSFNARANLKSVWINKVRKQRDLLKRLKSLGVVDAFWELYSKIKGGFFRSVRHLKLYVQEKGLVK
>YT3_319
--------------------------------------------------------------------------------------------------------------------------------------------------------------------------------------------------------------------------------------------------------------------------------------------------------------------------------------------------------------------------------------------------PKRHKKKYSAPAHPWQKARIEEEKELLKEYGFKNKNEIWKMVSFLRAAAAQAKKLVTLPQAEKEKELLLSRLKRYGLLSPEGLADILSISLRDVLERRLQTQVYKKNLANSVNQSRQFITHEHVCIGGRVITSPSYLVSISEESQISFRSSHLSDTEHPERIVKEKESKKEEDKKDNIRSPVCSVVGHVDHGKSSILDSIRGTRIISKEAGGITQAIGASIIPLDVLQKKAALLDALKDLTIPGLLFIDTPGHAAFTSLRKRGGNLADIAILVVDINDGFKPQTDECVEILKNYKTPFVIAANKIDMIGGWKPVLQAINSQQNVKKIIDTKLYEMVGKLHEFGFPSERFDRVSDFTKEIAIVPVSAKTGEGIPELLMVVTGLAQRYLEKCLECTGPAKGTILEVKEEKGLGTIDVIIYDGKINVNDTIVIGGIDAPIVTKVRALLQPMPLAAKFRGVKEATAATGVKIAAPTNVIAGMPLRGALEQVKKEIQAEVDEVGIIVKADTIGSLEAIVGLLKSKGISIRKATVGEVSKKDIADAESSIEKEPLNAVILAFNIPNVKVVHSDIIYTLIDNFEKWREDEKKRLEAKELEGLVRPCKLRVMPNYVFRQSNPAIVGCDILAGEIRVGSPVMKDISTVKSIQHEKESISVIGTGKQVAIALPGVTVGRQITENDIIYSGIPEPHFRKLKTLKQYLKKEEIEVMKEIAELKRRNNPLWGV--------------------------------------------------------------------------------------------------------------------------------------------------------------------------------------------------------------------------------------------------------------------------------------------------------------------------------------------------------------------------------------------------------------------------------------------------------------------------------------------------------------------------------------------------------------------------------------------------------MTLEEARKIVETISDKLDPEAKVIWGAQISEDLDSTIRTLLIVTGVRSTQIFKRREMESELGIEFIDMKLKILDHSNSEKGSKELPPVFNEEVRPDLIKRAVHAIQANSRQRYGADARAGKKCSAELSRRRRKYRGSYGHGISRVPRKIHSRSGTRFNWTGAFAPGTVGGRRAHPPKATKIWTVKINNKERRKAIRSAISATVVKEFVKERGHAAPESYPFIIADDFESLSKTKQVVDALKKLGFDKELDRSEKTYRAGKARLRGRKYRKRKGPLFVVPLLRAASNVAGLDAVAVTDLNAELLAPGAVPGRLTLFTQSAVEKLDKEKLFHASKARITRGMQVGSLVPTCDNSGAKVVKIVSKIKTTKRRAPSCGVGDLVLAAVKKGKPEMRKQVVFAVIVRQKREFRRPDGMRVRFEDNAVVVLKDDKGNPKGTIFKGPIAKEAAERWPGVSKVASMIVLRWGLCHIYSSFNNTIIHITDMTGMESIARTSGGQVVKADRMESSPTAAMVAAKRAAELAMERGITGIHVKIRAPGGHSGPNSPGPGAQAAVRALSRMGLRIGVIQDVTPVPHDGCRKKGGRRGRRV------------------------------------------------------------------------------------------------------SLNDTLSNTMSKILNLEEVGKKDCEIKPVSKIIKKVLDILNEEGYIGKYEEIEDGKNYIKLNLLGNINKCGAIKPRFAVSLEGYEKFEKRYLPAKGFGVLIVSTPQGMMTHHKAKEKKVGGRLIAYCYMARIAIVKKQECNPMGCGNAKVCPVNRKGEEKKAEIDEELCICANRCPDAIDIINLPEELKQDPIHRYGANGFSLFSLPTPMFGKVVGVLGVNGIGKSTAIKIVAGVLKPNLGRELAEFFKGTEAQNFFEKVRDGKIVTAYKPQNVDAIPKQVSGSVRDILQKAGVFDSVVETLELGKVLDNDVNSISGGELQRVAIAATVMKKANLYVFDEPTSYLDIKQRIKVSKFIRELADPETAVLVIEHDLIILDYITDLVHIMYGKEGGYGVVSLPKTTKAGINIFLEGYLREENIRFRDYKIQFAAKPPVVQCSWQGVQKQLGKFSLSADKGEIYRNDVIGVLGENGIGKTSFVKILADVIKADEGKIDNITVSYKSQYLGDDVVMAVLGEAYDAQLIRPLNIKPLLMKKLNELSGGELQRVAIALCLSKQANLYLLDEPAAYLDVEQRIRVSKIIADIMEQRGTSALVVDHDLLFIDYLSKKLMVFEGEPAVSGSVTGPFDMQEGMNRFLTGLEITMRRDEETLRPRINKPGSQKDREQISANKLYYVLFEKFISYLPEVARPTQRRLSFKEKLKWTAICLIIFYALGLVPLFGMGQNAMQQFEYLSIILGAQFGSLISLGIGPLVTASIVLQLLNGSGLVKFDQSTHEGRRRFQGTQKIMNIGFIVFEAAIYVFMGGLAPLFIIFQLILGGILIMFMDEIISKWGFGSGISLFIVANVAQSIFIRALSPLIATGAIPALFQSLAAGDAVTAGLMLAAVVATIVVFVIAVYTQAMKIEIPLSFGRVRGHGIRWPLAFIYTSNIPVILVAALLANVQLFGRLLQNVLGTFTGLVAWLYSPIVGKIIDFGHGLVYMLFMIAGAVMFSIFWVQTAGMDARSQAQKILNSGLQIPGFRKDQRILEKILNRYIGPLTVMGAVAVGFLAAIADLSGALGNGTGILLAVMIIYRMYEEIAKQHMMDMHPMMRKFMEYAYKKVKSLSFGVLGPKMLKKMASAKVVTPELYDKEGYPVDGGLMDTRLGVIDPGLRCRTCGCKLKECIGHFGYIELARPVIHVKYVSLIQVLLKATCRECGKVMISKAKREKYVLKDLTTQTKCPYCKSRQQKIAIEKPTSFLENEKRLSPIEIRTRLEKISDEDLPLFSMNPQVVRPEWLVLTVLPIPPVTMRPSITLESGERSEDDLTHKLGDIVRINQRLFENINAGAPEIIIEDLWDLLQYHVTTFFDNDIAQLPPARHRSGQPLKTITERIKSKEGRIRHNLAGKRTNFSARTVISPDPMIALNEVGVPKIVAMKLTVPERVTEWNIEYLKKFVERGKEYPGANYIVRPDGKKKRITDEMKEQILEEVQPGYCVERHLMDGDIAIFNRQPSLHKMSMMCHEVKVLPAKTFRLNPAVCAPYNADFDGDEMNLHIPQTEEARSEAETLMKVRTQLISSGFGLSVIGCIQDGVSGNYILTKLELPRNRAISLLMTAGVKKDTLTGQDIFSVLLPADFDFRGKDKGEVVIKKGKL-SGIMDTANLTGLMLRDIHKKYGSAFTAEFIFSIMKLGIFTLMNHGFTTSIGDTDLPEEARKNISEVLDGAYKKVDTLIDMYHKKELETFPGKTMAETLELKILETLNKARNTTGEIVDKYTIIMARSGARGKPLNLAQMAACVGQQAMRGGRITTGYKNRTLSCFKQGDLSPAAHGFIRNSFKNGLSPAEFFFMGMTGRDSLMDTALRTPKSGYLYRRLANALQDLKVEYDHTVRDASKKIVQFKYGEDSIDVSRSEKGTKRIIAEVTKNSIKEALKKLKESKKRNFKQTFDLIINLRGLDMKKQHVDIYVPLHYSKPIRICAFAGPELKEEAGKVCDTTVFVDDFSKKDKKLTKKLAQEHDFFIAQATIMPKVAQVFGKVLGTRGKMPNPKAGCVVPPKASLQPLYERLQKTVNAKAVIKCAVGIEEQSDDEIIDNIMTIYNALIHKLPNEEHNVKSILLKLTMSKPVEVKREKFKTWGNVFDQFTLRNLFELSSKGHFSPVSIGKEANVFTAEKQGKLIIVKIYRLETCDFNKMYDYIKYDARYLNLKARREIIFSWAQREFRNLMKAREAVRVPLPIQCKNNILLMEYIPAPKLYPDDPEKFASKIIDYMKKLYLVHGDLSEFNILNWNEKPVFIDISQGTITRSMNAEELLERDIKNMCRFFKKIGVEKGVGFITSSLFKKYEDKIPSNLLEEEAVLARIKDEYDNAQVDAGESVGLIAAESIGEQGTQMTLNTFHYAGVAEMNVTVGLPRLIEILDGRKNISTPMMEVHLNSPYNKGKIKQIALSIKETKLKDIASEFSINVAELIVEVVMDRKKLDAIGIDKVSKAVEKPFNVKVITIK-SGLNELYKLKEKIKGVHISGIKDVYQVLPVRRGDEFIIITAGSNLKEAFANDYVDSNNTTTNNVFEVSQVLGIEAARQAIINEVFKVIENQGLNIDKRHMMLVADMMCNAGSIKGVTRYGVVSQKASVLAKASFETPIRHIISAALVGEEDKLNSVVENVMLNQPVPVGTGLPGLLTKIKDKWRKKKYFSILAPKLFQERELGQTIAYDPSSLEGRRMASNLMVLTGNIKKQHINLTFIVDRVQGDTGFTRVQQYKVMPAAIKRKVRRQRDRLDESFTCVTKDNKIVRIKPLVITAIKTSRSVKSDLRNKVIQYIMAVRKIDYDSLVMDLINEKFQREIATMKKIVPIRFVDIRVMEYVMGVNFKDIVVKKEISIPQLAGKKLVVDGNNILYQFLSTIRQADGTPLMDSSGNITSHLNGLFHRTTKLMHYGIKLAFVFDGKPPELKKAERQRRAGIKQEAQERYDKAKKSGDVESMKKYGMRTSRLTPEMIEEASTVIDALGLPVVKAPSEGEAQAAYMVEKGDIFAEISQDYDCLLFGVPRMVQNLTISERKKKKDKLYETVKPQIIELDENLKSLGMTQDQLIALGILVGTDYNIGGIKGIGPKKALDLIKKHGDLDAVFKQVKWDYSWKDVFKLFKEMPVKKDYRLEWKELDHDRIMDILCKKHDFSETRVEDTLQKLKAKLSQKGLG---------MKKMALFEQITRAKLKDFFQERLVFIVDPGELWRALGKGSANVKKLERAFNRKIKIVEFNNDLITFIKNMAHPLKVHDVVVTIRHDDMQTKGLLIGKNARNLRNMETNVRRYFLKEIKVVDVDAWKPKTEIGKKVKVGEITDVDVVLNSDKPILEVEIVDMLLTLESELLLIGQSRGKFGGGQRRVFKQTQKKTKEGNKPSFATCAVAGDRKGHVGLGYGKSRETVPAREKAIRKAKINLIKIRRGCGSWQCSCKEPHSIPFEVEGKCGSVKVKLIPAPKGTGLSAGSEIAKILDLAGIKDIWSRTEGNTKARINLTKATMAALEELMSKKVQDLRKGIISLLSKSERLDGRKPDQYREVKVETGVSKNAEGSARVKIGDTEVIAGVKLEIMKPYPDAPDKGSLMVNVELFPMSSPEFETGPPDIYAIELARITDRGIRESKTIDTSKLCVEAGEKVWMVVIDVCTINDNGNLFDAIALAALAAVRDAVFPGYTEEKLPLSKTPVTVTVFKYGDHLLIDPTEDEEKVYDARLTISVLNICSLQKGGDVPVSMDEAAKMIELAQAKSQELRKLILKKGGQNFEIVVDPDNAIAYKRGIDIKDVLKGEQVFTDAKKGVFAPETEMKSLFNSSDPLKVASIILKEGQIQLTTEYRDKIRAEKKKRILTLIQRNAIDPKTKLPHPLTRIENAYEQAKCKIDEFRTAEEQVDEVISKLRVILPLRIEQMVLEIDVPPQYAHQAYGVLKRLGDIKKENWTNDGSLIVNLEIPAGLQEDVMGRLNSMTHGGVNIKIVG--------------------------------------------------------------------------------------------------------------------------------------------------------------------------------------------------------------------------------SVLVFNRWSTDGIVIMDPGLKGYINIEPRVVPRTGGKAKFRFHKSNVFIIERLINRIMNAGHRAKKHKITSGHMTGKGHTAYSIMEKALEIIEKRTNQNPVAVVVKAIENAAPREEIVTIEYGGAKYPKAVEVAPQRRVDQAIKYMTQISYQKAFNSKRSIINCLAEEIIAAFQQSNSGAIAKKLELERQADSSRMFYRTKLKDHIRVPPSLFGLTAEESVTKCIKKKYDGYISKDLGTVIDVSKVSDIREGTIIPGDGASYYDTTFELLAFKPEMQEVVLGKIRDIADFGAFIHLGPIEGMIHVSQAMDDFVSFSKEKVLSGKESKRTLKVGDKCRARIIAVSFRDVTNPKLGLTMRQEFLGKLDWIEEDKGSKESPYELIITEKPNAAKKIAQALATGKPLKKSVKGVPYYEITHDSKDIVVACAVGHLYTVAEKKWTYPVFDIDWEETSKAKESAYTKKYLSVLKKLGKEAAEFTVATDYDTEGEVIGLNVLRFACKQKDANRMKFSTLTKPDLIKAYDSKMGHLNWGQAKAGETRHFLDWIYGINLSRALTLSIKHAHKILSSGRVQGPALKIIVDKERSIMEFKPEPYWELEVKGEVNLNALHTEKEKASKFKKVKPNVTRSEFRQAPPTPFDLTTLQTEAYRTLGISPSVTLQLSQTLYLDGAISYPRTSSQQLPPIIGYEKIIKAVSKQNECSMLSLKPNNGNKTDPAHPAIYPTGNIPTTKGKEAQLYDLIVRRFLATFGDPAVRETVKIEIDLFVAKGTRTKVKGWHELYGKYATQKEEELPKIEKGQEIDIVDALMHDKETQPPKRYTQASIIKELEKKGLGTKSTRSTIVDNLFHRGYATDKAIRATNLGIKTVETLEKFCPEILDEELTRDFELEMEQIREDKKKEGEVLDEAQGVLTKTLKKFKSNEQKIGEKLAEASKETEREMSLIGKCPLC-GGNLVIKRGKRFIACDKYPECSITFKLPINALTKPTKKLCEKCKYPMIQAIRRGKKPQEVCINPECETKKMGKRLIQQARGKGGPTYRAPSFRYKGKAKHEGEVIDLISCRGHSAPLAQVHYSNGCLLVAAEGIQVGQKIHSGEMQTGNTAQLMNIPEGTMVYNIEAVPGDGGKFVRASGTFAKVIGKLKDNIVVQLPSKKRKSFSLCRASIGVVAGGGRPEKPFLKAGVKYYKMKARNKLWPKIRGAAQNAVDHPFGNKRTMRKSKAKPVGRNAPPGRKVGMIAPKKTGRKKMARLRKFAAYRRPYTRISKFRTKSYVRARPTCRIVRFDMGDLSSVQLVSKAAMQLRDNAIEAARQTSNRLLQKKIGKTGWMFKIRMYPHHILRENPLASGAGADRMSTGMKCSFGKPIGIAARIREGQILFQIDTATAKEALRRASTKMPFGCSIEVVEKMVKKKKGFPEESDLVLCTVTKIYPHCVFANIDDYQGMIHISEISPGRIRNIHDYVRIGKKVICKVLKINLERGHIDLSLRRVGEGQKKEKAEMIKKQQKAEKIVEFVANKLKQDKQKLYDDLFKRTSEEYATLHDVFEDFIALKKLLPKDIYESLAEVIRQRIKPPEVEIEGEIKLRSYASDGVKTVKKILVDVEAIKLRYKGGGSYSIIIIQENYKDAEKIMKDATDLIEKQAKCEFDFKRVMQVWPRVRAKRIYPSVNRFEAKLMGFAGYKAGMTHIIITDGRKNSMTKGEDISIPVTVVECPPVRIAGARLYKKKQAAGDFLATVPKKAEDYDDLRVLVQTQPKMTGTKKKPEFFEMCVGGEDKLNFVKENLGKELSVKDVFAEGQAVDIHAVTKGKGFQGPVKRFGIKVRTRKSEKTKRGPGSLGDWK-HKMTWRVAHAGQMGFHNRIDYNKQIMMIGDGKVNIAGGFVRYGQLKNTYLLIKGSIPGPSKRIIRLETAMRPNQAPQTVQYISTILGSIIAGYTTDTLEDENRLLKETVKNLKRELEKYQQVPLLVAEIKDIIEDKVLLRLNNGNEFYVGVADDLAPGDSVLVEQKNLTVLRKIPSKSFNVEKFVIVEKPTVSWKDVGGLDRQEEEIKEVIELPLKKPELFKKVGIKPPKGILLYGPPGTGKTLLAKAVATSTDSTFIEVVGSELVQKFIGEGAKLIKEIFLLAREKAPAIIFIDELDALAAKRVDIGTSGEREVQRTFMQLLAEIDGFKPLGNVKIVGCTNRKDILDPAVVRPGRLDRLIQIPHPDEKGIKEIFKIHTKSMQLAKVNVDRVCKLMKGFSGAEIKASCTEAGYFAIRTNRYKVNEKDFKQAVEKVKQEEKEGEDFMRMFGMTEVFINNKFSGEIDDPNRFVSSMVDERRKGNVPNVNVLYDSESDTVFVDGTKGRVVRPLIVAKNGKPALTEKHVQQLQKGEIVWDDLLKQGVIEYLDAAEEENALVAFFEDELTPDHTHIELHPAALIGLTTSLVPYGNYSHAVRVSVGGKNQKQAIGFYASNFAVRMDMDINLLHTPQMPLVSCLMHKISKEHPAGQNVVVAIMSYTGYNIEDAIIINKGSIDLGLGRSSYFRPAVAEELRYAGGLTDEICIPDKDIKGYKSEVDYRYLEEEGIIYPEARVGEGDVIIGKTSPPRFLSSLDEYNLNIRRESSVALKHGEEGIVDFVLITENGEGNKLVQVRLRDLRIPEIGDKFTSRHGQKGVVGTIVPQTDMPFSASGIVPDIIFSPHGIPSRMTISHLIELVGAKAGALGGRYVEGTTFAADPEESLRKELKALGFKEDGTETMYNGQTGEQMQAKIYVGNMYYLKLKHMVANKLHSRARGPIQLLTRQPTEGRAKEGGLRLGEMEKDTFVAHGASLLLKERFDSDRTLVPVCESCGIIAIYNEFKNKSYCPICGENVDISNVEISYAFKLMLDEFKSLGVYPKMLLENKYGETKKSDAGSMKPGSYMIVDGVASRVVDNQISRPGKHGHAKCRITAVGLLDGKKRVVVMPGHDKVDVPIIGKRTAQVLSITANVMDSETYETFDMPIPGQVVEGAEVLYWVVLSERVMKQVK-----------------------------------------------------------------------------------------------------------------------------------------------------------------------------------------------------------------------------------------------------------------------------------------------------------------------------------------------------------------------------------------------VQRQGGFRRRTRHKLQKNVRQKGKISQRKFFQKLAAGDKVKLTADPAYQKGMYFPRYHGKVGVVKKGSCYDVAIKDQNKEKILIIHPVHLKKL-----------------------------------------------------------------------------------------------------------------------------------------------------------------------------------------------------------------------------NKHKEIKVEKITFNIGAGKSTDKLEKGLKLLEMLTGAKPTNKRIAGWGLRPGVPIGCKVTIRGGKANELLKQMLGAVDNKLEEKQFDNGNIAFGIKEYIDIPGVEYQPEIGVIGFQVCVTLSRPGFRIKRRRLQTKKLKGNHKITKEDSIGFMKQNFNVIFELGVQRRLAASLFKCSQKRVWFDDDRLSDIKEAITKQDIKGLASEGAIRLKPVKSSSRGRIRQQKRQKSKGLRKGVGSRKGGVKARLPKKKQWMSKIRIQRKFLKLLREKGHLKDYQNLYLKSKGGFFRSKRHIKIYAEENKLLQ
>CSSed162cmB_258
TQPEVNIGLVGHVDHGKTTLTQRLSGKWTDTHSEELKRGITIRLGYADSVIRTIPGQFTTHEEKKTTVARKISLIDAPGHESLMATMLSGASLMDGALLLVAANEHCPQPQTVEHLMALQVAGIKNVIVVQNKIDVVSVERAHKHYQQIKEFLEKTAYKDAPIVPISALHDVNIDALIATIQETIPTPQRDPVFYVARSFDINKPGTRPQKLQGGVLGGSVVAGVFSPGDEIEIRPGRVVEEQNKRVAHPITTTVTSVVSGGQPLKKLTCGGSSAMMTALDPGLVKSDSLVGSVVGRPGALPPVWYTLRLKTSLLERVVGVAAIEPLKLKELLMLNVHSAATVGVVSELEIVVSLKKPVCARTGDRVSISRRTGTRFRLIGYGVIAIKRIRKKYTTPMHPWNKERIDAERGYKRTFALTNKKELWKAESILKSFKDQIKSFPSMEQAEKQRKQLRAKLKKYGLADENILADVLGYDTEVILERRLQTLVFKKGLSRTAKQARQFITHEHILVNGRVVNAPGYLVPVSEEAHISFKTSKLGNEDHPERRPQQKKKVKKQEEQPMIRAPICTVVGHVDHGKTTLLDRIRGTAVAAGEAGAITQAIGASIIPVEHILERAHMLDGK-KLNIPGLLFIDTPGHAAFTSMRKRGGSLADIAILIVDINEGFKPQTKEALEILRSHKTPFIVAANKIDACRGYTNIIKDLNAQSQTTEYIETKLYQLVAELAAQGVPADRFDRIEGFDKQVAIVPISALSGQGINSLLAIIVGLAQRYLENNLHADGPAKGTVLEVSEEQGLGTLNAILYDGHLNVQDTIVIASLNEPIVTKVRALLQPSNTGTRFTTIKQAVAATGVKISAPEGVAAGMPFAAVIDSVRAQLKQEVQDVGVVLKADNIGSLEALITLLREKNISIRSAQVGAVTKKDLVLAGSN---KPEHAVVLAFNVKQATVLGADIIYKLIDDYEEYLRVLDEKIVSETVSHLPKPSRMIILGNCIFRQSNPLVCGVEITHGEIKKGSRIVKTIGYVKEIQEKKQSRESAPKGMQVALSIPGAIGGKHVVEQDVLWSAVSEEEFRSLKEYAKHLSVEEKEVLKEFSEVMRKHNPLWGVQDTIWTEKYRPQSFDEIRGQEEIIPRVRAFVEAKNMPHLLFVGPAGVGKTTLALVVAKTLFGEHYRENTLELNASDERGIDVVRNTIKDFARTRSMSDAPFKIIYLDEADALTKEAQQALRRTMENYTSSCRFILSCNFSSKIIDPIQSRCAVFKFKPLPKEEILTIVEKIATQELDTATKEALFDVSRGDVRRLENIMQSVAVTNSTLTEKAVYEMASVAKPQEIKEVLALAHQGNFIKARDTLLKTQLDYGMSGLDVVKQIQAAIWDLDIPEQKKLVLVSACGEAEFRMIEGSDEFVQLQALLAHFMSKH-HIDEELEALLAQQKAAIRVVGCGGAGNNTVNRIGEIGVEGAQTVAINTDAQDLLYCTADTKILIGRSLTKGLGAGSIPKIGEESAREQEQDIRQSLQGADLVFITCGLGGGTGTGSAPIVAEIAKKQGALVIGIVTIPFHMEGARRKDNVQYGLERLQENVDTLIVIPNDKLLEIAPDLPIHTAFKVADEILTNSVKGIAELVTKAGLVNLDFADIKTVMGKGGVALIGVGESDTSDRAKQAVTKAVNNPLLDANIKGANGALINVIGGPDLTLEEARSIVEEISEELDEDARVIWGAQIRDDLEGTVRVMIIVTGVSSPQITKQAEVKSELGIEFVDMKLKILNTKNTQNGDITFP--INEPLRTDLIKRAIQSLRSRARQPYGADPRAGLKHSTNIRKRRRVYRGSYGSGIARSPRKILSRNGRRLNWVGAEAPNTVGGRRAHPAKASKIWERKINKKENRKAISSAITATLDKEVVALRGHKLPSTYPFALDADFDALTKTKDVIAALETLGFADDLTRGQ-------GA----------KSLLIVTLTKAAKNISGVDVASARQLNAYMLAPGAHPGRATLYTTQSIKILSGEEPADPITSSVTEAFQPGSQVATCDNSGAKIVEIISNKKTSKGRRSGAGVGDMCIVTVKKGRPDVRKQVMHAVIVRQKKEFRRVDGVHVKFEDNAVVVCKDAKGNPKGTIFKGPIAKEAADRWPGVANVASIIVTRWGVCHIYASYNNTIIHITDITGSETIALASGGQVVKQHRLESSPTAAMTAAKKAGEIAKEAGITALHVKVRAPGGHNGPSNPGPGSQPAVRSLSRMGFKIGLIEDVTPHPHDGCRKKGGRRGRRV------------------------------------------------------------------------------------------------------ALNNPLANVLSAINNNERVSHKEVTLKNNSKVIRKVLDILQEQGYVSSFEVIENGRGELKVLLAGTINKIGVISPNFPVGKSDYQKYEQRYLPARDFGILVVSTSKGMMTHMQAKELGIGGRLIAYCYMTRIAVVEADKCDQSKCGGAKVCPINRAGDEGKAKIIESMCICPKKCPNAITIVNLPDEFNEQPIHKYGESGFQLYNLPTPVFGKVVGLLGRNGIGKSTAVKILAGMLKPNLKQELISYFKGTEAQSYFERLKEGKIKIAYKPQQVEAIPKSFSGTVRELLTKVQELKSIAETLELTAILDRNITHISGGELQRVAIAATVLKDANVYFFDEPTSYLDIKQRIKISRFIRSLTNENTAVVVIEHDLIILDYLTDLVHLMYGKENAYGIVSQPKSTRNGINIYLSGYLPEENMRFRSTHITFDVRGVRFLADWEAFDVKKGEFTLKADQGTIHAHDIIGILGENGIGKTTFVKELATIEGET---KHSLRVAHKPQYPDDTLVMTYLMQAYDAQLIKPLELEELYERQLNQLSGGQLQRVVIAKTLAEEADLYLLDEPSAYLDVEQRLRMSKIIREMMEVKGKACLVVDHDLLFIDYLSEKLIVFDGKPAVSGHAKGPYTMEDGMNRFLSDLGITFRRDEESGRPRVNKIGSVKDKEQKSSGKLYYAWIESLAKYVPEIVRPKEKNLGFKRKMYWTLGVLFAFFVLGVIPLWGLDPASQFEFAQLELILGASFGSIISLGIGPIVTASIVLQLLKGSGILDIDTHTDAGKKKFQAIQQVLTVVFVVFEAFIFVYMGGLAPLLLVFQLIIGGMLILFMDQVTSKWGFGSGVGLFIAAGVGKELFVRTFSPLGYIGAVPLIFRAIPQGEMLAATTLLAAIIATIVIFLVVVFTQAMKVEIPLSFGRVRGHGIRWPLNFFYTSNIPVILVAALLANMQLWARLMQGWLGHVLGFIGYITPPMLEGFIMWAAAGVYTLFMVAGSVLFSYFWVQTAGLDSRSQAKNIMASGLQVPGFRKDPRVMERLLDRYVMPLTIMGGIAVGLLAAIADLSGTLTSGIGLLLAVMILYRMYQDIAKEQAYEMNPMMRRFFGHISKKLRAIQFGILSPQQIKDMSAAKVVTPELYDMEGYPVDGGLMDVRLGVIDPGLRCKTCSQRLKECQGHFGYISLARPVVHVKFARIVLDLLRTTCRDCGRILIPNEKRDELALKNLKTIKKCPHCQAKQQKISLDRPTTYLENDRRISPIEVRTRLERITDEDMAISGLNPKFMRPEWLVQTILAIPPVTMRPSITLESGERSEDDLTHKLGDIVRINQRLFENINAGAPEIIIEDLWDLLQYHVTTFYDNGVSQLPPARHRSGQPLKTLTARIKSKEGRIRHNLAGKRTNFSARTVISPDPKIELNEVGIPKVVAMKLTVPERVTEWNAEYLKKFVEAGDVYPGSNYIVRPDGKKKKISDETKEQLLEEFQPGFIVERHLMDGDIALFNRQPSLHKMSMMAHRIRVLPGKTFRLNPAVCAPYNADFDGDEMNLHIPQTEEARAEAEVLMQVQTQIISPRYGLSIIGCNQDAITGNYILTRYELRREDAVDLLAMIGVDTPTVHGRDVFSVLLPDGFNFTGETRAEVIIVDGVLKEGFMDKANLAGLMLRNIHKKFGEDQALDILGKFYRLGTQTLLVYGFSFTYDDIVLAAETDAEVERVLADAQADVEDLITQFKNDKLEPLPGRSAAETLELRILDRLNKARNAAGEVAAKTVMIMARSGARGNVINMSQMAACVGQQSFRGGRIDRGYKERTLSCFAPNDLSPAARGFITRGFRQGMKPWEFFFMAMTGRDSLMDTALRTPKSGYLYRRLANALQDLRVEYDGTVRDAGGKVVQFAYGEDGLSVPRTQGGKKKIIEQVDQEHALTVLRTVKEGPSRKFTQSVDLVINLKDIDLKKQQLDLYVTLHYPYEVKVCGLVGPELFDEAKNFCHHVIRQDEFAS-TPKDIKQLAKDYDYFVAQANVMPQVAQTFGRILGPRGKMPNPKAGCVVPPKTNLEPLIKRLQQTVRVQAVLHLKVGSETQDEAQVADNIAYLYKQITVHLPLEENNIKNALLKLTMGTPEALK----------------------------------------------------------------------------------------------------------------------------------------------------------------------------------------------------------------DVYAEFEDKLPLLIREQRKALEAVYEEYLSSLAEPGDAVGIVAAESIGEPSTQMTLNTFHFAGVSEMQVTMGLPRIIEVFDARKTMKTPTMEVYLRPPYNEGKIKSAALRIKETTIQDYATSFSIDIAEPSLTVAFDVARLETVDSSAVARILSKGMKVAMLIITP-SLNDLYRVKEKVRNVYVTGIKGVHQVLPVKRGEEYVIVTAGTNLKEVFALEFVDETRTYSNDLYEVQELLGVEAARQLIINEVLKVLNTQGLNIDTRHIMLVADTMTMGGELQGINRTGIVREKASVLARASFETPFKHIINASLVGETDYLNSVVENVMVNQPIPIGTGIPKLVTRSQIRRGKRKWYSINAPKLFDEQEIGQTLVYETESIVGKHVKVNLMTLTNNPKKQSMNVFFVVTDFKENKASTKTIGIEMQQASTRRLARRGRSKVADSFRARTKKGQIVRIKPVIMTRTLADGEVQRALRARCRELIKTLGKYSFDTVISDIANNRLQKYLKQLSAVFPVRSADIRYLRYEMGTAISSLLDGEEVTVEDLAHRVLAIDAYNMLYQFLTTIRTRDGTPLKNSSGRVTSHMVGLFSRITNFMGHQHKLIFVFDGKTPDLKAAEITRRKQAKQHAAKQLEKATQEDDIAGMKKYAGRVAVLTKDMVKETQQLLDALGIPWMTAPSEAEAQAARLVREGIADYVVSQDMDCLLFGAPKMLRNLSISGKRKRPGTSYYTINPEIITLEKELDRLEITQTQLIALGMLVGTDFNPKGIKGLGPKKGLKLVQEHKDLNALFTAADWDVSWETVYEVITKMPTTNEFTPEWKSIDREAVVRLLVDEFEFSADRVSTALDKLT-AKQQKGLG----------------------------------------------------------------------------------------------------------------------------------MEEWIPKTDLGRRVKHRQITDINEILDNGHIILEPQITDSLLEMENDLLLIGQSKGKFGGGRRRVFRQTQKKTREGNKPRFAAYAVVGNQDGIVGLGYGKARETVPARDKALRKAKISVFKIARGSGSWEGTVDEPHTIPFTVEGKCGSVVVRLKPAPKGKGLVAEKEVQKILRAAGVQDVWSESWGQTKNKINLIKATEAALKKLSTTKLRTMKKNFHDALRKGVRRDGRALTQFRDIEIEYGVSSTSHGSARVKAGNAEIIAGVKIDVGAPYPDTPDEGSLMVSTEMLPLSHRKFEGGPPGIDSIEAARVVDRTIRESKAMDLKGLCIEQGEKIWFVAVDLMPVSYDGNMIDLGVIAAMAALQDARLPKLSDEKLPLNELPIAVTVFKYADQYLIDPSEVEERAYDARLTIGSLHLCSLQKGGEGPLTVEDIEHMFDLGVSTAQDLRKHFLKKGGETFEVVIDPDAAVRYKQGSDLKDVLKAEKIMADAKKGELASEAHMQSLFGTSEPTKVAQIILDQGELQLTHEHRERLREQKRNKVASIIHMNAINPQTGIVHPLERVKRAMDEARVRLDEYKSAQDQVQDVVRALQPILPIKFTTFIAEIHLPATHAAKCYGVFEQYGTLQKEDWLSDGSLAVKLEVPAGRYNDLVDELSSKTHGDVEISKQEELHIQERSIVVPGQVLATGLDYLPSKGTYRFNETIRANRLGLAQVDGKVLKTIPLAGRYLPQKGDLVVGRISDVLMSGWRVDLNTMYDAVLSLAEANEYIKKGEDLTRYFAIEDYLVCKVTQVTSQNLVDVSVRGPGLRKLTGGMVFEVSSSKVPRIIGKRGSMVTMIKKGTDCDVMVGQNGVVWVSGKMQRLAFDTIKMIEEHSHHAGLTQQVKEFLEEVTGRTVLAFNKWDTTGISVTDPGLVAYINLEPRIVPKTGARAGNRFHKSKSFIVERLINKMMVVGHKGKKHTISSGHNTGRAQTVYGIVFDALTIIEEKTKKNPVAVLVDAIETAAPREEIINIEYGGARYPKAVECAPQRRVDIVLRQMAQSAYHRAFNKKKATAQALAEEILAAAAGSQSQAIQKKIDLERTADSSRMYYKITVKDHIRVPPAQFGADLRAAITTQIKEKYDGFISKSIGVVIGVEDVNEIGEGIVIPGDGASYFQTTFTLVVFRPELQEIVVGVIRDIAEFGAFITLGPLEGMIHISQTMNDFVSFNKEKTLHGKDSNRVLKVGDVCRARIIAVSYKDVTNPKIGLTMRQEGLGKLEWVAEDLA---------------------------------------------------------------------------------------------------------------------------------------------------------------------------------------------------------------------------------------------------------------------------------------------------------------------------------------------------------------------------------------------------------------------------------------------------------------------------------------------------------------------------------------------------------------------------------------------------------------------------------------------------------------------MGKPIIPQKRGKGSPSYTVTSHRFKGQAKHEGQIVDIIHCAGHTAPLALVEHEQGYLTIAGEGASVGEIVQIGELKVGNTLMLQDVPEGTPVFNIEGQPGDGGKFVRSSGSAARVVTKTATHVTVALPSKKQRTFSKCRATIGVPAGGGRVDKPLLKAGVAFHKYGARNKYWPKVSGNSMNAADHPFGNTRSMRKSKSKPAPRDAPPGRKVGMIRPRQTGRK-MARDRKFVAYRRPYTRKSKYRRYQYVRGTPHSKIVRFVMGSRTSVKLVSKTDLQIRHSSLEAARMSANRRLEKAAGKQGYFFRIHKFPHHILRENPLASGAGADRLSTGMKKSFGKAVGVAAQVRRGDVVIEIGCEVAKRALNIVSSKLPNGYYVMVDRVMVRHKDGWPDEGELVIATVTKIQYHSVFCNLDEYSGMMHISEIAPGRIKNIGEYVKEGKTLVLKVLKIDKDKGHIDLSLRRVTEAQKRQKASELKQQQIVENIAKQLTEKGH-NGEKILSEL-EKQFSEYHSVYDAFMDVVSIS--FDKKLTDEIVAAIKERLKPKAVRIKGEFSIHSWDPQGVERIREAFSDT-TVRVSYAGGGRYTVIVEDKNYKHAEETLKHLREHVKEHVP--VVFERTLQYWPRKRAARQHARVRSFKEGFAAFAGFKAGMTHIQVVDNQKNSPTKGREINVPVTIIECPPLKIIGVRAYKHNTAATEVRLTWKPTGEDFTRATLIAHTQPDLAGFQKKPQIFEVGFNGADTIAFAKE--HQEVTVDKILEPGAFVDAHAVTTGKGFAGVVKRFGVSLRSHKSEKSNRK-AVIGPEGYGKVQYTAPQAGKMGYHLRTEYNKQIMAIV-DQVQISGGLVNYGQVKNTTLLVKGSIPGPKKRMVTLVKSTRQDTQPMEVSHIATSSENVIYEYTVHELEEENQLLRQSVAQLRAELDRYRTPPLMVCELSEQIEEGWVIKIPNGNKFFTTATKELRTGDTVLCEQKNLSIVQKIADKKFNVEQFSIISKPSVSFADIGGLDEQINEIKEVVELPLKKPELFRELGIQPPKGVLLYGEPGTGKTLLAKAVANSSDACFIEITGSELVQKFIGEGAKMIKEIFQLARERAPSIIFIDEIDALASKRIEIGTSGEREVQRTFMQLLAELDGFKPLGDIKLIAATNRKDILDPAIVRPGRFDRLIHIPIPDEDGIKGIFDIHTKSMKLSSINTSAIVSRIEGFTGAEIRAVCTEAGYLAIREDRTKIEQKDFEEAITKVLRSEKEGADYLRMFGMTEVFVDHKYVGTVKDPQDFIERIRSERRMGKLSSVNVVFDAQTDAVLVETCQGRVVRPLLVVKEGKLLLTGRHVEQLQKNELSWADLVKQGIIEYVDATEEEGCFIAFYEDQITKDTTHLEIAPMAITGLATSLVPFGQHNHGVRNAQGAKNQKQAVGLYAANFYTRMDVDLSILHYPQRPLVQTIMHELSNKHPSGQNVTIAVLSYEGYNMEDAVVINQGSIQRGLGRSAYFKPVATEELRYSGGLIDEVCLPDKETKGYRSEHDYRFLEDDGIIFPEARVREGDVIIGKTSPPRFLSAMDEYNLNARRESSVSLKHGEEGIIDFVLLTENEEGNKLVQVRIRDDRMPEIGDKFTSRHGQKGVIGLIVAEEDVPFTASGIRPDLIFGPHGIPSRMTVSHLIEIIGGKTGALSGRFIDSTLFESEKEQDIRAELAHHGFRESGLETMYNAITGEQFLAQIMVGNMYYMRLKHMVANKLHSRARGPIQLLTRQPTEGRAKEGGLRLGEMEKDTFVAHGASLLLKERFDADGTVVPVCEGCGMVATWDYRRNRGSCTMCGDTTEISNVEVSYAFKLMLDEFKALGIYPKLLLESKYGDTKLVSIGTLKKGSTVVIDDAACVVSETKTSRPGKHGHAKVNLTAVGMLDNKKRNIVMPGHDMIPVPVIDKRNAQVLSINANVMDMESYESFDIAIPGQIKSGQIVVYWIILDDKVIKQIK-----------------------------------------------------------------------------------------------------------------------------------------------------------------------------------------------------------------------------------------------------------------------------------------------------------------------------------------------------------------------------------------------VTRIGGFRRKTRSKLSKKPRQKGKLSIRRYLEEFQSGDRVLLAAEPAVQSGMYHPRFHGKAGIVQKGTCAVVNIVDGNARKELIVHPVHLRRARHDGRKWDEPRPIVAKAGVIPQADGSGFFKIGDSTAYAAVYGPQEFHPRKLHDPKRGVIRCHYNMQPFSGPGSRGRPGPNRRAKEISMVMENALSPVVQLEDYPNTVVDVHVEFTETDAGSRCAGICAAAIALADAGITMKDMVASLAVGHLDGEIVVDLDGVEEVADIPLAVIPSTGEITLLQMDGVTDPKLVLNAIKTGRDIVAKVAEVQRQALLDRYPNVMKTLQIDKVTINFGAGKDQQRLEKGMQLIQMITGKTPTQARIPGWGLRPGLPVGLKLTLRGEEAKSVLSRLLEARENRLKESCVDNGNISFGLSEYIDIPGVKYDPKIGVIGIQASITLTRPGYRVSRRKLRSTSIGKHHVVSRQEAKEFMEKHFSVEFVLSTQKRLAASLLKCSEKRVVFDEQALESIAESITKEDIRQLIKEGVIRKVPVSGISRVRANKRLEQRRKGRQRGSGTRKGTRNARLPHKQAWMNKIRAQRKHLLELREQETISDYRNLYRKAKGGFFRSRRHINLFIDEHDMRR
>Yap150.bin6.108
VQPEISVGLIGHVDHGKTTLVKALTNKWTDTHSEEIKRGITIRLGYADMDIYKCLKCYSVTNKGEAKLLRKASLVDAPGHESLMATMICGANIMDGAILLISASEECPQPQTQEHLMALEIMNIEKLIVVQNKIDLVTEEQANKNYKAIKTFLKDTKYKNAPIIPISALHSINIDMLLQEIQERFPTPKRDPIMLVARSFDINKPGLALDKIKGGVLGGALKQGQLKVGDEIEILPGYSDDKK----WKPLKSKISSAIAGGSSMAEVHPGGSIAIMTELDPAIVKSDQLVGSVVGKPGKLPPVWNELKLETHLLERVVGALVVDPIKKGEFLMLNVNSAATVGIVSEIKFKCKLKRPICAEEGAKITISRRVGQRWRLIGYGIIKPGKLRRKYSGPGHPWQKARIEEEKALKKEYGLKNKSEIWKQDSKLKNFANQAKRLVTLAQAEKERKQLLERLVRLGLVSPGTTEEVLSLSIKDILERRLQTMVYRKGLARSQTQARQYISHGHITIAGKKMKTPSYLVTKEDESQLAFVNSALANAEHPERAKPEVVEVKKFGRKR----------------------------------------------------------------------------------------------------------------------------------------------------------------------------------------------------------------------------------------------------------------------------------------------------------------------------------------------------------------------------------------------------------------------------------------------------------------------------------------------------------------------------------------------------------------QSVIWTEKYRPSTFEEIKGQEEIVSKVKAFVEQKNLPHLMFAGSAGIGKSTLALVTAKQMFGSEWKQNFLELNASDERGIDVVRVKVKDFARTKAIGNVPFKIIFLDECDALTRDAQQALRRTMENYAATCRFILACNYSSKIIDPIQSRCAMFRFRPLAKEHMLELVNFIVEKEVDDAAKEALIEVSGGDCRKFENVLQSCASIAKKITTEVVYSMASTAQPQEIKDLLRIAIQGDFLNARKQLLDVMLRYGLSGLDIIKQIQKEIWELDLDSRQKVALIDKCGEIEFRLVEGSDEYVQLEALLAQICSVKNMQDAELEELLAQQRASIKVFGAGGGGNNTINRITEVGIQGAGTIAINTDAQDLLYTTADKKILIGREVTKGMGAGSDPKIGEESARESEHEIKKAIGGADMVFVTCGLGGGTGTGSAPIIAEIAKKGGALTVGIVTMPFTMEGNRRYDNAVIGLERLEHVVDTLIVIPNDKLLELAPDLPLHTAFKVADEILTNAVKGIAELVTRAGLVNLDFADIRAVMSNGGVALIGVGESDSENRAVEAVEKAISNPLLDVDITGATGALINVCGGKDMKLNEARKVVETISQKLSEDARIIWGAQIYEDLGGNLRTMLIVTGVKSPQIFAKKEIEEELGIEFVDMELKIVSQQNTEAGKRKLPKQFEEPVRKDLIKKAVEAIQSHNRQPYGADPRAGLKHSATLSKKRRQYRGCYGHGISRVPRKITSRRGTQFNWTAAIVPSVVGGRRAHPPKVERALDKKINDKERKKAIRSAIAATINKELVIERGHTLPEKFPFIISNDFEKINKTKALIDSLKKLGLDQDLARAKRKVRAGKGKTRGRKYKKSKSALLVVDLIKSASNIPGIDIIEINNINASLLAPGTQPGRLTLFTDAAIEKLDKEKLFMAIKASVGRVLPHRAKILACDNSGARILRVISGHKTRKGRYSAAGVGDKIKASVIVGKPDMRKQVVTAVIVRQKKEYLRRDGTRVRFEDNAAVILKDDLGNTKGTMIKGPVAKEACERWPNIAKIASNVVERWGVVHIYASYNDTIIHITDISGSETVAVASGGMVVKSDRMENSPTAAMIAAKRVAEQALDKGLTGLHVKVRAPGGHNGPNNPGPGAQAAIRALSRMGLRIGFIEDVTPIPHGGCRKKGGRRGRRVMQKARIKLASIDIDKLNQTCEYIQDIAEKTGVYMRGPIPLPTKKLKLTTRKTPCGNGAETFERFEMRIHKRLIDLGLDERALRLVMRVPIPEGLNIEIEMLD--------------------------------------------------------------------------------------------------------------------------------MPRIAVVQKAKCNPNGCGGMRLCPINRKGEEGKVKIDEKLCICPNRCPEALSVVNLPEELAKQPIHQYGANGFHLYNLPIPIFGKVVGILGKNGIGKSTAIQILAGLLKPNLGKELIDFFKGSEAQIFFEKIKKGEITVSFKPQQVDLIPKKFKGNVQELLKKSARFDEIVDALDLRTVLDRDVATISGGELQRVAIAATVLKKANLYVFDEPTSYLDIKQRIKISKFIQSLANEDTAVLVVEHDLIILDYMTDLIHIMFGEPGVYGIVSLPKVTRAGINVYLEGYLRDQNIRFRDHALTFESRPPLELTSWTDLKKKLGNFNLNAKQGKLNKKTAAGILGENGIGKTTFVKILAGVIEPDSGEIKQVTVSYKPQYLSDTLVATLLKDAYETQIIRPLNIKPLLLKPLNQLSGGELQKVSIAHCLAQKANLYLLDEPSAYLDVEQRLIVSKVIRDITEHRGCSILVVDHDLVFIDYLSDELIVFEGIPAKEGEAKGPFTMEEGMYLFLKDLNITLRRDKESKRPRINKLGSRMDREQKESGKVYYTFFKKVLYNLPEVKGPTQKRLSFKEKLKWTGIILILFFVLGMVPLFGLGQNALQRFELLSIILGASFGSIISLGIGPIVTASIVLQLLNGSGILKFDLTSEAGRQTFQGVQKISAVFFILFEAGIYVFMSGLAPLVLVFQLFLGGILIMFMDEVVSKWGFGSGVSLFIAAGVSQSIFIRALSPLIATGAIPALVQSLAAGDPQTALLMFAGVISTIVVFVMAVYSQAMKVEIPLSFGRVRGHGIRWPLSFMYTSNIPVILVAALLANIQLWARLLQNLLGTFTGLVAWVASPIVGKAIDVGHAGVYVLIMLIGCVIFSWFWVQTSGMDAKSQAKQIMSSGLQIPGFRKDERVLERLLQRYIGPLTIMGAIAVGILAAAADVSGALTSGTGLLLTVMIIYKLYEEIAKQHMMDMNPMMRKFMG-------------------------------------------------------------------------------------------------------------------------------------------------------------------------------------MVITVLPIPPVTIRPSITLESGERSEDDLTHKLGDIVRINQRLFENINAGAPEIIIEDLWDLLQYHVTTFLDNTVAQLPPARHRSGQPLKTITQRIKSKEGRIRHNLAGKRTNFCSRTVISPDPMLSLNEVGVPSVVARKLTVPETINDWNMAYLKKFVERGNVYPGANYIIRPDGKRKKITEETKEAALEELQPGYVIERHLMDGDIAIFNRQPSLHKMSMMCHHVKVLPYKTLRINPAVCAPYNADFDGDEMNLHIPQTEESRAEAEILMKVQTQLISPRYGLSVMGCLHDGISGNYLLTKDELSRERAIELLYQSGINKKMVSGKEIFSILLPKDFDFKGKSRNDVIIEKGKIIKGVMDKTSLAGFLLRSLHKKYGAKATVDILHNILKLGIETLLITGFTAKLSDLDMPKEADDLIAETLSKAEEEVIQMIKAYEEGTLEAFPGRGVAETLELRILELLNKARTKCMNLVKQYTIAMAESGSRGSYLNISQMSACAGQQALHGGRIDKGYSGRTLSCFKKGDLSPEARGFVKHGFKHGLNPKEFFFHAIVGRDSLMDTALRTPKSGYLYRRLANAMQDLRVEYDRSVRDANYRIIQFEYGEDGVDVSRSENGKQKIIDTV--------------------------------MNLKKQQVSNWAVLRFGKKSRTCALIGPELANTAKESCDTVIMHADFPKSDKKLIKKLAKTHDFFIAQANIMPDVAKTFGRILGGRGKMPNPKIGCVVPPNANLKPLVERLQKTVALIASIKCLIGTQDMKDEEVLDNIITIYNNLAHNLPAEERNIKNIQLKFTMGPLVTIT----------------------------------------------------------------------------------------------------------------------------------------------------------------------------------------------------------------EALKSYVGKLPQSILAEKKVAAKALEEYEDAMISPGEAVGLISAESIGEPGTQMTLDTFHFAGVAEMNVTMGLPRIIEILDGRKTLATPMMEIFLKSPYNKGKIRKCAMLIKETTLGELVTEFVIDIVDLKIEVKLNKDKLSILGMTRLVTALAKGASVKEIILKLKGLNDLYKLKEKARDIYVCGMKGIKQVLPVKRKDEFIIITAGSSLKKILDLDFVDPTRTSSNDLYEIVGVLGVEAARQAIIEEVFKVIEAQGLNVDIRHIMLVADTMCISGWIKGITRYGVVSEKASVLARASFETPIKHLINAALTGEVDYLNSVVENVMLNQPVPVGTGLPGLVTKIK-------------------------------------------------------------------------------------------------------------------------------------------------------------------------------------------------------------------------------------------------------------------------------------------------------------------------------------------------------------------------------------------------------------------------------------------------------------------------------------------------------------------------------AKIVYNIDAMKFMSLFETITRAKIKDCIETLVMFIVQPNEVGKAVGPKGANVKKLERILKKRVKIVEFASEPVNFIKNLVHPLQVTEIVYTMTPQDLKTRGLLIGRNASHLRAYEEIMKRYFIKELKVN---------------------------------------------------------------------------------------------------------------------------------------------------------------------------------------------------------------------------------------------------------------------------------------------------------------------------------------------------------------------------------------------------------------------------------------------------------------------LKKGSDIFEIVVDPDKAVLAKKNL-TSEALSFPKIFSDAKKGLQASEERLKHWFKTADPVSVAKIIIQDGTIQLTAEYRQKMVEQKKKQLINLIHRNGVDPRTNAPHPATRIEAALQEAKVKVDEFKSVDAQLKDALKKLQPIIPIKFVVKEIEVVIPSAYAAKSYPTIKMLGKIMKESWNTDGSWLGVVEIPGGMEQDFYDKLNSITHGELQAKVVAKLNIKNKEIAVPGEVLAEGMGYVPSRGIRRVQDKLIAEQLGMISVEGKVIKLIPLTGVYLPKVNDKIICKVIDVLMTGWRLDTRSPYSAVLSMKDASEFIQRGADLTQFFAIGDYVLTKIVNITSQKLVDVSMKGPGLRKLRGGRIIKVNPHKVPRVIGKEGSMVILIKQATGCNVMVGQNGLIWIDGEAEVIAEKAILKINAEAHLPGLTDRIKEFLDKSGLKEILAFNRWSTSGIAVADEGLVRYINLEPRVVPKTGARAGKRFHKSKIFIVERLINKLFIPGHKSKKHLRSSGHCTGKTSNAYGIVENAFTIIEQKIKENPLKVFVQALVNAAPREEIVTIEYGGARYPKAVECSPQRRLDIALRFFVQGSYDKSFKKKKSVESALADEIMAAYKLDKSLAISKKNETERQADAAR---------------------------------------------------------------------------------------------------------------------------------------------------------------------------------------YELIITEKPNASKRIAEALAEGKAIKENIRGVPYYKVTHKGKDLVIGCAVGHLFGLAEPGFKYPIFDIEWVPAFEIKQAAFSKKYFNALKKLAKDADSFTVACDYDIEGEVIGLNVVRFICNRNEARRMKFSTLTKPDVVKAYENAQSHLDWGQAEAGETRHFLDYYYGINLSRALTSAIKTAFKILSAGRVQAPALKIIVDREKEIQAFKPVPFWQIELNGQAPIDAWHKEKKNADAMKKVKSAVNKKQFKQTAPFPFDLTSLQTESYRCFGIRPKETLSLAQELYTNGIISYPRTSSQQLPAAIGYTKILKALAKQESCNKLTLTPNNGKKTDPAHPAIYPTGVSKSLEGKHAKIYDLIVKRFMATFAESAVRETITAELHPFIAKGTRTVEKNWHEFYMPYVKLEEIELPAMNEGDEITIVKITMHDKETQPPKRYTQSSIIKALEKRGLGTKATRADIVERLYSRHYIKGESIEATDLGIQITAILEKYVPKIVDETLTRSFDEDMEEIRARKLKKDQVLKKAKTVVNDICTEFKTKEKDIGEGLRKTFTETRAAMQTVGKCMAC-DGTLVIKKGKLFVACDKYPDCKATFKLPSGCLVKVTEKVCEHCNHPMIRVIRKAKKPQEVCINPECSAKQMGKNLIQQARGTGSPRYKTPSFRFKTDGRLDGKIIDLVNCQGHSAPIIKVKYNDGKLMIAPEGIRVGDVIAAGSADAGNILSLADIPEGTFIFNIESQPGDGGKFCRASGNTARLLTKSSQYANVMMPSKKQRKFNKCRAMVGIIAGGGRHEKPILKAGIMHHKMKAKNKLYPRTGGSKMNAIDHPFGNKRSARKAKQKPVSRFAPPGRKVGKLAAKRTGKRKMARLRKAVAYRRPYTRFSKYKKQRFVRAKPVCRVVRFDMGNATSLHLVVRSDLQIRDNALEAARQTCNRALEKVLGKSGYHLKVRVYPHHVLRENPLAAGAGADRMSTGMAHSFGKVIGIAARLKKGQAVFSTRITLGKTALTKASRKLPCKCTILQGQKMLLKKEGFPEEDELVLCTITAVQFHSVFVNLDEYSGLIHISEIAPGRIRNIRDYVVEGKKVVCKVLRINQQKGHIDLSLRRVNEAQKKNKLNQIKQEQLSERIIEFVAKQNKQKLAELYDKIAEKVLDKYPTMFEAFEAVVDLSKVIDAKLAKQLTELIKQRIKPPEVEIGGEIALSCHEPNGVELIKEALKTASNLTIKYKGTGNYNIWIKSEDYKSAEKVLKKSLEALEKFTKIKYDFKRIMQVWPRKRAKSIIARVRSWEAKPLGFAGYKAGMTHVLVTDNRPNSITKGEDIRFPVTVIECPPMKIIGFTLYKKDHASSQILAPLPKKAEEYVELKLLVHTQPKLTNIKKKPEVFELGIGGNAKFDYAKANLGKEIKIEDVFKEGELIDTHAITTGKGFQGPVKRFGVAIRQHKSEKTKRGPGSLGPWH-GTLNYRVAHAGQMGFHQRVDYNKWLLKISNTEVNPNGGFIRYGILKNNYVLVKGSVQGPAKRMIKLISAIRPNNKVPEINYISIEIKKIVYGYTTEYLEEENRVLQERIVNLEQQLSKFLGTPLLSCEVKELIEDKVLVRLPNSNEFLVEKAEGIMPGDTVLAEQKNLTVVKKISNKRFDVEKFVIIEKPTTQWEDVGGLNAQEQEIKEVIELPLLKPKLFTKVGISPPKGLLLHGPPGTGKTLLAKAVAASTNSTFIEVVGSELVQKFIGEGAKLVKEIFQLAREKAPSVIFIDEMDAIAATRMDVGTSGEREVQRTFMQLLAEIDGFKPLDNVKIIGCTNRMDTLDPAIIRPGRLDRLIDVPLPTGEAIPEIFKIHTSSMSLGKIDLNKIAKAMEGFSGAQIKSAVTEAGYFAIRENRTKVKETDFYNAIEKVAEKEDT---YKEMFGMTEVYLNGKFVGEVENRVEFMERLKSDRRSGVMDNINFTYTENLDQIFVETLRGRTRRPLIIIKDGIPMLTEKHIKQLQKKEITWKDLVEQGIIEYLDAAEEENALVAFHEQDLTPNHTHLEISPLCMLGLVTTLVPFGQFIQSARLSIGSKNQKHAIGFYAANFPVRIDMDVNMMHYPQAPIVNSIMHELSDKHPSGQNIVIAVMCYKGYNMEDAIILNKGSIERGVGRNSYFRPAVADELRYSGGMTDEICIPDKEIKGYKSEKDYRLLEDDGIVYPEAVVKEEDVVIGKTSPPRFLSSLEDYSLNIRRESSVALRHGEKGVIDLVLITENEEGNKLVQVRIRDQRIPEIGDKFVSRHGQKGVVGLIVPASDMPFTASGIVPDLIFTPHGIPSRMTVSHLLEILAGKTGCLAGRYVDATTFSSEPEERVRQELLSMGFREDGTETMYNGINGEMMQVKIFVGSMYYQKIKHMVANKLQARARGPIQLLTRQPTEGRAKEGGLRLGEMEKDTLVAHGASLLLKERFDSDKTVVPVCESCGLIAIYDEQKDKRYCPMCND-AEVNDIELSYAFKLILDEFKSLGIYPKLQLKSKYMSKKTVGVNAIKVGSYIIIDDAACKVTSCESSKSGKHGHAKYRIVATGIMDGKRRETLKPSGENVEVPIIDKKTAQVLSVIANVMDVETYETFDLPITDQVVEGAQIVFWVILGEKILKQVK-----------------------------------------------------------------------------------------------------------------------------------------------------------------------------------------------------------------------------------------------------------------------------------------------------------------------------------------------------------------------------------------------ANRRGSYRRKTRKLMSKHFRERGKISLTKYFAEYADGDKITLKTEPAVQKGIYHLRFHGRNGIVKQGACYKVEIKDGNKPKELIVHPVHLARL-----------------------------------------------------------------------------------------------------------------------------------------------------------------------------------------------------------------------------NQMQQVRIEKLTLNIGAGKDQGKLDKGIILIKAITGITPTSKRIPGWGLRPGLPIGCKLTLRKDKAVEILKRLLEAKDKLLKDSQFDAGNISFGIHEYIDIPGVAYDPKIGILGLQVCVSLERPGFRIKRRRLGPKKIPKKHQISKEEAVKFMAKNFGVSIGMKLQKRIAADAMKCSQKRVHLDPDKLTEVKEAITKADVRVLIKQGVIKEKPVKGISKARSKKIKQQKRKGRQKSGGSRKGKFSARANPKLVWMRSVRAQRKFLKELKDKDLLICFWELYRKSKGGFFRSIRHIKLFIKEKGLVK
>Pacearchaeota-none-none-none-none-archaeon_BMS3Abin17-GCA_002897655.1
EIPELNVGVVGHIDHGKTTLLSKLTGKFTDTHSEELKRGITIKLGYADMIISKDAKGFNNQGK--GTPIRYISFIDAPGHEMLMATMLSGAAIIDAAILVVAANEGI-KPQTKEHFMAVRAKRIKNIIIVQNKIDLVTKEQALKNYKEIKEFVKGTLAENAPIIPVSTQQGVNIDKILEELTK-LEVPKKEPCFLVARSFDINKPGTKIEKLRGGVLGGILKQGKLKVGDEIDIKPGLIVEKSHQKTYQTLTTKILSLHKGNKSVKEVFPGASISIETNLDPVLAKADSLTGCLVSTKGILPEISNNIMIKAELFKEVLGIKEVEPLKTKEILMLSVNTTITVGTVEKIEVELSLNIPVIALKGDNLGIARNINKHWRLIGWGEII-KRKHKQYSKPKRPFDKARIDEEAEIKKEFGLKNKKEIWRAEAKIKSMREKAKKLISA---PKEQEALFERLRKIGL--NVSIADVLSLDKTDYLKRRLQTVLMNKRLATTPKNARQLITHRKVLVDGKVVDSPSYVVPVTLESKITLKKKKKQVK---------KAPEPSEEGKEKIRQPIVTVCGHVDHGKTSILDCIRDSCVQTGEAGGITQKISFTSYPTEQLKAACPLIESSGKLNIPGFLFIDTPGHAAFTNLRKRGGSLADMAVLVIDINEGIKPQTAEVIQILKHNKTPFVIALNKIDNISGWRGLKENIELQSNVKQVFNERYMTIIGSLNSYGFDADLYHNIKDFTKKIALVPCSAKTKEGLPELIMMLCGLSEKYLSDKLKLGKDAKGIVLEIKKEKSINYLEAILYDGELSKKDEIAISDIKDPIITKIRVLEEIGPLCAKFSPKDNVQASTGLRMQLIIDILPGMPFVVYKEKIKKEFKKEISETGIIVKADSLGSLEALLILLKQSNIPIVKAGIGNINKTDIISAKANLDINELDAVIAGFNVDNTKILTEDVIYKLIENLTKFREEKAKEIEKKRLMQLTTICKLKILPQYVFRNTKPAIFGVKVEGGKLIQNLNLISEIGRVKNIQSENKGVQEATEGMEVAISIPGSNFERKISDKTHLYSNITEKQFKNFKKNKDLLSNNEIKILQEIAGIKKFSQ-----VSGIWTEKYRPTKFSDIVGQEDIIKRVESLTNSLNIPHLMFAGPAGTGKSTLALVVVKQLYGENWRDNYLELNASDERGINIVREKVKNFARTKSIGNVPFKVIFLDEADALTPEAQQALRRTMENYSSTCRFILSCNYSSKIIDPIQSRCAIFRFKLLEKKDIEKVVQRIAINEISPESAEILYEGSEGDCRKAINILQSTAAISPTITSELISTIISSAKPKDIKIVLDYALSGDFQKSREKLLDVMLKESISGQEVIKAIQKEIWNLPVEPEIKVKLTEKTGEAEFRMVEGSDPFIQLQALLASFVLAGLQIDQELAELLKQQSAKIKVVGVGGGGGNSLSRMREIGIKGGELIAINTDAQDLLYANADKKILIGRELTHGLGSGSNPKVGQEAAKESDSEIKKKLAGADMVFITCGLGGGTGTGAAPVIASLAKKQGALTIGVVTLPFTIEGRKRIENAMEGLERMESVVDTLIVIPNDKLLELAPELPLHTAFKIADEILTNAVKGTTELVTTSGLVNLDFADIKTVMVNGGVSLIGMGESDSANRAIEAVEKAIQNPLLDVEISNATGALVNIVGGPDMSLDECKLIIETVGNQLSPDAKLIWGAQIAPDMEKSIRVLLIVTGVKSSQILKHKEIEEELGIEFFEMKADILDITGKKKVSIELPKCFSQEIREDIVAKVLEAKKTK--QPYSPSPVAGKQHSATLRHRRHVWKSSYGRGMSRIPRKAFSRRGSQFNWEGAEIPSTRGGRRAHPPKVLANITLKINKKELMTALCSAISATADSRKVSKKYSKLKDNLPFIVESKLTSL-KTKQLVDNLKKILGELIDLAVKRKVRSGRGKLRGRKYKKNAGLLLVTKL-----KTNVIEVKNTKMLGVQDLAKGG-VGRLTLYTENAIKELGEKLK--PISARATAGLNLGAKMISSDNSGAKIVRLVSRAKGKKGKQVCAKIADWVKVSVRKGIPDMKGKVFDAVVIRQKKSYRRLNGERVAFEDNAVAILKDDKGNPKGTQIKGSIAREVMERWPQVAKIASIVYEVEAIVNIYTSYNNTLVHVTDISGK-TIAKVTGGMVTKHGRLKANPTIAMFIAKRIAENVKDLGVKSLYVRIRAKTGNP---SPGPGANAIIKSLTRSGFRILNILDTTRVPRGGPKKKGGRRGRRPMPKVRIKLNSTDIEMLNNICNSIRDIAKKSGITISGPVPLPTKKLKVTTRKSPCGDGTATFDRFEMRIHKRLIDLPANEKVLHHIMKMRIPKNVNIKIEMKDMSQDIVADALNIIKNANKARKEIVKINRISNILIEILKIMKQKNAIKKYKIDG--KKSVEITI-GELSECKAVKPRFSCDVSQIEKYKRRYLPARNLGTLIISTNKGLLTHEEAQEEKIGGSLIAYFY------------------------------------------------------------------------------------------------------------------------------------------------------------------------------------------------------------------------------------------------------------------------------------------------------------------------------------------------------------------------------------------------------------------------------------------------------------------------------------------------------------------------------------------------------------------NLRSIFDYIPEVTKPEEKKVGFNVKLKWTLIILGAFFVLSNIPLFGLSVNALSRFEYLAIILGTNFGSIISLGIGPIVMASIILQLLTGAGIINIDTTTVEGKKFFQGVQKLLVFFFILFEAIVYVLMQGLQAWLVIFQLILGGLAIFYMDQVTLNWGFGSGVSLFIGAGVSWRLFTSAFQFIACSGKFLVMIQSIISGHQIEFFSAIGAILATIIIFLMVVWAQSLKVEIPLSFGKIRGYGVKWPLSFFYASVIPVILTAALIANIQLFGGMLENFLGHFSGFAFWLGSTVLDLFIYLLQAVTHMIFFMFFATIFSVFWVKTSGMDSKAQAHKIASSGLQVAGFRQDERVLESILDRYIMPLTVMGGLAIGLLASVTNLLGALVSGTAMLLVIMIMFQFYQNIAQQHATDMNPTMRKFMGIIRKKVGAVRFSLLNPDKIKKLSAVKIVTPELYNIDGYPVDGGLMDLKLGAIDPGMRCRTCGGRLKECLGHSGSIDLARPVMHLKYIPLIELGLRCFCHDCGKLMMADKDLEKYTAKKAKDGKKCPHCNAAHDKVKIDKPTSFYTGKKRIFPTEIREILVNIPDEELKKIGVNSETCRPEWAVLTTLLVPPVTVRPSIILESGERSEDDLTHKLSDIIRANQRLWENLNAGAPEVIIEDLWDLLQFHITTFFDNTVARIPPARHRSGQPLKTITERIKGKEGRIRKNIAGKRVNYSGRTVISPDTSIEINEVGVPYEIAKVVTVSETITDLNMNKLKQLIEKSEEYPGANYIIRPDGKRKKISPELKEEIISELTPGYKVERHLQDGDIVLFNRHPSLHRGSLMAHYVRVLPGRTFRLHPATTFPYNADFDGDEMNIHSPQTEEARAEAKVLLDVKKNLMSPKNNTNLLGSKADAITGAYLLGIDELTGDYANQLLFKSGISKKNISGTDVFSEILPK-INFS----NSVKIKDGNIISGKIDKTLFDGELIQELDKEVGREETIDIIKKVFSLGTNYITDRGITISVNDLDLEENVVEAGIEITKKAEKKTEDIIKSYKEGTLEVIPGKTREESREINILQVLNEVRTKIGAIAKREVNHMIQSGGGGNILNIAQMACCVGQQALWGKRIDIGYTKRTLSFFKQGDLSPKSRGFISNPFIKGLRPDEFFFGAITGRDSLMDTALRTPKSGYLYRRLANALQDLRIEYDGTIRDSNNNIIQYKYGGDGLDVSKLHIKGTSVIENIIKEDLKKALAELRRKEGRKFNQTLDLIINLQKFDIKRNQVNLFIQVPYKIEKKICAFLET-----KNKNID-TITKEEFKRSDKKELKKIVKKYDFFIAEASLMPKVATTFGRILGPTGKMPSPQLGILMNVNKTINELKEKINNSIKIKTSIKLAVGKYSMKDEDLIENIMTIYNAILKTLTKQIDNVKNIEIKFTMTKPQRIR--------------------------------------------------------------------------------------------------------------------------------------------------------------------------------------------------------------------------------------------------------------------------------------------------------------------------------------------------------------------------------------------------------------------------------------------------------------------------------------------------------------------------------------------------------------------------IAKRKKRFFDVEIPIIGRQT---QAQAYELEELKDRLIQYDL---TRVLRGKSILMQLKIKIDG-EKAIAIPRQTKLMPYFLRRMVRKGTDYVEDSFSAECKD-AQIRIKPFLITRRKVSRAVRKALREKAREELIYVKDKDTETLFDDILRNQLQKPLSKLKKIYPLALCEIRIMKVE-------------MEISELNGKVVCIDAFNTLYQFLSTIRQADGTPLMDNKKRITSHLSGLFYRNISLLYDGLKMVYVFDGVPPELKGKTHEKRQETRDLAKERYEEAKKEEDISAMKRYSGQLARLDDEMIKESKELLQAMGIAVVQAPSEGEAECAYLSKKEDVYAIASQDYDSLLFGAKKLIQNLTLARRRKTATGW-IEIKPELIELDKVLNLLEINLDQLICIGILAGTDYNPKGIPGIGQKRALEIVKRFKQPVLIFQSVEERFEWQEIFEMFKKPELE-DADFEFGKIDEEKIKKLLVEEHDFSEERVNKQLEKLREKKKQKGLGMGKTINMQDMRYLNLFRKMTRISTRFCFNETIVFCVPKNMISKALGENGRNIKKMSEILRKKIKIVPKPEDSKIFIQAIVNPVRFKDLEMIL-TAGNQSKAALIGRNKRRLLEMQEIVRDFF-KEFRIVVIESWDPKTKLGREVKDGKIKNIDEILERGRKILEGEITDSLINLKTDLISIGQSKGKFGGGKRRAWRQTQRKTKEGNVPKFSTLAVVGDEDGHVGVGSGKAKETLPARDKAIRKAKLNIMKINRACAGFDCACSELHTVPFEITGKSGSVRIKLIPAPQGTGLVVTDELKKILKMAGIKDVYSRTTGKKRTTFNLIKACIDALKKTNKVVKKLTGERIRQYLSDGKRFDGRKLDEFRDISIETGVSKNAEGSAKVKIGKTEVIVGVKMGVGEPYPDSPDKGNMMVTAELLPLSSPRFENGPPKFPAIELGRVIDRGIRESKFIDLDKLCIKKGEKVWTVFIDIYSLNDDGNLLDAAGIGAIAALKTAKMPKYTERKIPVSETPVAVSIHKIGNNLIVDPTREEEDVSETRVTIGS-VISSMQKSGLKELSIEEFKNILDLVEKVERDLIKKIIKQAGINFEIMVDLDNALKFKKGGIVSDFLQIDKIFSDSKKGETAPGSDLKKAFGTEDVNAIAEKIVKNGEILLTQEHRDEEKEKKFKQVVDFLVSNAIDPQTGNPHTSERIKRALEQAHVNIKN-VPVENQITDIISEISKTIPIKVETKKVKIIVPAMHTGKVYGIINQY-K-ESEKWLDNGDLDVIVNVPAGLIMDFYDKLNSVTHGGAVTEEVKMTEKAERKIVIPGEVIMKGNDYLPGEGTEKKGDEIVAMKYGLAEESRKLIKVIPLSGVYQPRRGNVVIGKVENMTFNGWILNIGTSDNAFLSLMEVPRYVNK-DGLEEVMDIGDMAVAKIWNVNRRG-IDLSIKSRGLGRIDEGIIVQINPNKVPRVIGKEGSMIKLIKDETGCNITVGQNGLIWIKGEDELYAKKAILFVTEKSFISGLTEEVKKWFEKEKK-QFKIFDLYDISNINIEDPGLKSAINLQPKLVLKSHGRNVQKLGQIKINIVERLMNKLAVAGHRGKKHRIGFGRSTGKYTKNMKTVLEAFKLIEKRIQKNPVEVLVKAIEKAAPRDEITVIEYGGARYPQAVDVSPLRRVNIALKHIIHGASDKAFNKKKTIAQGLAEEIILTYEDNESFALRKKNEAEKQADSARMFYLTEVEDYVRVAPKLFGLPTGEAIDMQLKETYTDYYEKELGKVISVLEVLEVGDGVIIPGDGAVYYNSRFKLLVWKPELQEITYGIISEITNFGAFIDLGAMRGMIHISQTMEDYVSFGKTNSLLGKATKRNLKQGDLCIARIVSISHKG-DHPKIGLTMRQPGLGKIEWIREDQIKKEKEYELVITEKPQAALKISDAL--GKSTKRNEKGIPYYEVDRDGKKIIVACAVGHLFTLKQNGSSIPIFDVSWVPNYLVRKKDFSKKYYDVLLKLAKGAGSITVATDYDIEGEVIGFNVVRFICNQKDANRMKFSTLTTKELDKAYDEKTSSINWGQAIAGETRHYLDWFYGINLSRALMNAIKTTFRIMSIGRVQGPSLNLIVKKEREIQAFKSKPYWQVFITIDDKLELRHNKKKELKNFNGLKGKTKKTEQIFPPNPPFNLTTLQTEAYKFHGISPTNTLRAAQSLYLAGLISYPRTSSQKLPDSIDYKTILKKLSKEKLI---KDKPVEGKKSDPAHPSIYPTGNTQ-LSGNDEKIYNLIIKRFLALFCDDAIIDNKRITAEIFSTKGSAIRKKAWMEIYP--IKLIEKEIPDME--GEVKITDLRTEEKETQPPKRYSQASILSELEKRNLGTKATRASILETLYDRGYIREKSIQATPLGISLITTLEKYSPIIIDEKLTRYFEKEMNSIVSSKGKEKKIIEEAKKAITDISKDFNKNENKIGKELLQANIEQRKIENKLRICPVCGKGHLAITYSKSFVACDAYPDCKTTYSLPPNSLIKKTDKICEECGWPMLMSLRTGKKPWIFCFNKDCPTNKMGKRIIQQRRGRGTHTYKVRRKAFKFKLQYEGSVIKLFNSAAHTAPLAKIRYDKGFYIPAFKGMIEEQKIKFNDIKPGDITKLKNIPIKTEIYNIESRPGDGGVFIKSAGNSAIMNRIVGEDIFVLMPSKKEKKFNNCRVTIGVIAGAGRLDKPVMKAGKKYHIKKSKSKLWPRTSAVKMNVIDHPFGSGRAKNV-KSKIAKRNAPPGRKVGLIRPRRTGKKKMAGLRKATAYSVPYTRTSKQKKKAFIKTIPPQKIVKFTMGSESTLTVVAAEKVQIRHNALEACRQYINKKLDKEFP-GQFLFKVIPFPHHIQRENKMLTGAGSDRMQTGMQLSFGKVAGKSAILKDGGKIFFITVQFVRGIIRQTKSKLPCKIRVIYEQE------MTFEVGDIVLCTVDRIVGTIVFVKIPL-EGSIVMSEIAPGRIRNLRDYVVPKKKIVCKVLRISGD--RIDLSLRRVTLKEQKEIKEQYKQEKSYKSILKSVLEKKA-------EGIIKEILKEES-LYEFLQEAKKLEKLVGKKDSEKIMEIINAQ-KQKKTIIKKEINLQTTKPNGLELIKNILGKV-ETEIKYLSAGKYTLQIESTDPKTADNKLKEIIIDIEKDAKMEFSVKEKLQFWPRKRARKFLPSTNWDGKNLKGFICYKAGMASAYVKDNTPDSMTNGKGIVIPITILECPPIKIFSIRFYKDKKVIKEILSKIPRKKEDYDDVRVIIYSQVKKTGIKKTPDLIEVGLKGEEKINFIKENLGKDISALDVFEKNQVVDLRGLTKGKGFSGPVKRFGITLKSHKSEKGRRRPGSIGPWHPARVTFRVPMAGQLGMFTRVIYNNKIIDMGKK----FKNIKNFGDIKTDYIIVYGSIQGSAKRQLIITSPLRETKKNFELLELR-------------------------------------------------------------------------------------------------------------------------------------------------------------------------------------------------------------------------------------------------------------------------------------------------------------------------------------------------------------------------------GTDVFFNGRFIGVVENAKDFVKKLRERRRNNQLPQLSVRDDSNFESVLISTEPGRVLRPLIIVEEGVSRLKKEHLVKLDQNELKWADLINQQIIEYLDASEEENALVALYEEEITPSHTHLEVDSIDLFGVVTSIVPYINHDQSPRLIKGTKTQKQALGLYSANYLCRLDTDVSILQYPQKPIVRSFVYDTLKTYPAGQNLVVAIMTHEGYNMEDALVFNKGSLDRGVGRSFYFRPYSAVEMNYAGGLKDTIGIPEKDTSGYKMEASYKHLENDGIIYPEAEVDEGEVLIGKMSPPKFLSEAREISVRTKKESSVTMRQEEKGIIESVFVTEDAEGNKIVQVKTRDQRIPELGDKFATSHGQKGVIGMIVPEEDVPFTSSGIRPDVIFNPHGLPSRMTVGYLLELLAGKVGCLKGEVIDGTAFSGRSKKELEEQMKELGFRSDGKETMYNGVTGKRIVSKIFVGNLYYLKLKYMVANKLHGRASGKIALLTRQPIEGRSRGGALRLGEMEQQALVAHGASLLLKERYDSDKVTLPICTKCGSIAIEDNIRDKIICPVCS-SEDVEHIEVSYAFKLLIEELQGLHIHTTFDLKNKYMVLKIINATEVKIGTNIIVDGISCTVKKIDISKTGKHGSSKVRIEATGIINGQKKIFVAPGHERLEVPIVNKRKGQVLTIKISLMDLESFETLEVACPSELEENSNVEYWDVEGEKIIKRKLLNEIFDSVNREGLFKNKSILQANYQPESIPHREEQIKQIASILAPVLKGERTSNLFLYGKTGTGKTLSIQFVRDELFKRTKEAGFKLRIEYLNCKLKKVSDTEYRILAELIKKKVPATGLPTESVYNKFIEIIDMIVLILDEIDQTMKKISSDFLYNLTRLNTELSKTQMCIVGISNDLTFLDGLDPRVRSSLSEEEIVFHPYNALQLQKILTKRAKDAFKEGVVQEGVIAKCAAYAAREHGDARRALDLLRIAGELAERDNSKKILMKYLDEANNKIERDKILDVISSEPKQFQLVLYSIIQLPIFTGDVYNYYQELCSKNKLEVLTQRRVGDIIQEFDMLGVINVTVISKGRGGRMREIKLAITDNILKKAKEIIENSLNY------------MGKRKSIRTRGKLQLSRYFQELDKGDSVAVVREKAARS-SFPKRLQGKTGKIERGKAYIVRIMDQNKEKKFLIQPIHLKKIRPDGRKPDELRPISAKVGVIPNADGSAMFSFGNTVAIAAVYGPKEHHPRNQRNSAKGTLRCNYNMLSFS-VTDRIRPGPSRRSTEISKITEWALEPVVMIDNYPNRVIDVHIHILQADASTRCAGINAAIMALAHAGIPMKDLVSSVSIGKLDKQLVTDLTKKEEATDIPITMT-HEGKITHIQLDGKIGTKQLNEAVELAGKATKKIYEVQKKALKEVGGNPMREIKIEKVVLSIGGTGD--TLEKGFKLLKLLTEKKPSKKRIPSLGVRPGLEIGVVVTLR-KNAEEFLKKMLATNNDTLSKKQISENNFSFGIKEYLEIPGVEYQRDIGIMGFDVTVVFKRVGRRVKLRKIKRGKIPKRQIITKEEIIKFMEDNFQTKFTLSKKKALAVKTLKKGKKRIVFLESRLNDIKEAITKQDIRDLHKEGAIVIKELKGKRK--------KKKRKTKKGKGNVRKKVNKR---KKDYVTLTRKLRKYLNEIKNQKKLSESNEIGKRIRNKMFRSKSHMKEYIGGIKR--
>FT1_799
IQPEINIGLVGHVDHGKTTLTEKLSGKWTDTHSEEIKRGITIRLGYADSIFRKCKKAYTVKEKSESKILRKVSFVDAPGHESLMATMLAGATIIDGALLLIAANERCPQPQTREHLMALEISGIKNVIIVQNKIDIVTEEEATTNYEQIKEFIKDTSYKDAPIIPISARLGINIDALIEAIEKYIPTPKRDPVMFIARSFDINKPGIIAEQLVGGVLGGSLKQGILKSGQEIEIRPGYKVIEKNQAVWKPINTKILDLKTGGLSTKQVGPGGSIGVLTSLDPSIVKSDQLTGNIVGSPGKLPKVWYKVELETNLLERVVGALTVEPIKMSEALMLNVNSAATVGIVTKLKISCTLKLPVCAEPGSRVTISRRIGNRFRLIGYGVIQPKKIRKKYDTPQHPWERARMEEESVLIKEYGLKNKREIWRLASLMRKLTGNAKKLITSKQSEVEKLQLLSKLQRMGLLAEGKLEDVLSLNIRDLMERRLQSIVFKKGFARSMKQARQFITHQHVMVGDKKIAVPSYLVLKEEEATVNFTVSGLLNPDHPERKIEPSSEEKKPKKRAKLRSPICTVVGHVDHGKSSILDNIRGTTIISSEAGAITQAIGASIVPLEIVRKICPLLDALKEFTIPGILFIDTPGHAAFTNLRKRGGNLADIAVLVVDINEGFKPQTIEAIEILKSYKTPFVVAANKIDLIPGWQNVLQTINSQSNVITAVETKLYELVGKIHELGFESERFDRVEDYTKQIAIVPCSAKTGSGIPELLMVITGLAQKYLEKCLKCEGPAEGIILEVKEEKGLGTMDVIIFDGTLKVNDTIVIAGLEKPVTGKVRALFEPMPLSAKFKSVKEAVAATGVKISAPEEAVAGMPIKSVIEKVKEDIQKEVEEVGIIIKADTLGSLEALISLLKEKDIPIRKATIGSISKKDVRDAESNFEKDPMFSVILGFNIDDVKIITNDVIYRLIEDYEKWKDEQTKRLQEKELDKLVMPCKFKVMPGYVFRQNNPAVCGVDILAGKIRTGTPIMNEITSVKSIQHEKDSLSEVEAGKQVAFSMEHITIGRQVNEGDILYASIPEEDFRKLKELKKLLSKEQIELLKEIAEIKRRNQPVWGIETSIWTEKYRPKTFEDIKGQKEIVKRVRAFVEHKNMPHLMFAGPAGVGKTTLALVIARQLFGDSWKNNFLELNASDERGIDIIRNKVKDFARTRAIGDVPFKIIYLDECDALTKEAQQALRRTMENYTQTCRFILSCNFSSKIIDPIQSRCAVFRFKPLSKDEILELIEFISGQEIDDGAKSALFEISNGDCRRIENILQSSAVISQKIDEDLIYNMASAAKPKELMNVLLHALKNEFVLARNLLLDVMLNHGLSGLDVIKQIQKEAWNLEIDARKKLNFIDKCGDVEFRMVEGSDEFIQLEALLAYVALLGSEVDAELATLLAKHKATIRVVGTGGGGNNTINRLTEVGIKGAETIALNTDAQDLLYTTADRKILLGKEITQGLGAGSIPKIGEEAARESEMDIKKSLQGADMVFITCGLGGGTGTGSAPVVAEVAKKMGALTVAIVTVPFTMEGHRRYENAVYGLEKLEQLVDTLIVIPNDKLLELAPDLPLHTAFKVADEILTNAVKGIAELVTKAGLVNLDFADIRAVMGNGGVALIGVGESDTENRAVEAVEKALANPLLDVDISGANGALINVAGGPDMTLEEAKAIVEAVSEKLEDDARIIWGAQIYEDLQGLVRTMLIVTGVKSAQIFKKKEIENTLGIEFVNMKVKILNLQGQGTEEIELPGQFNEALNPVLVKRAVQALQSSARQTYGASPEAGKRHSVELSKRRRKYRGCYGHGIARTPRKIMSRRGTRMNWEGAFAPNTKGGRRAHPPKAEKNFEKKINKKENRKAIRSALAATMDKEVVAKRGHKIPEKYPFIINNDFEGLDKTKNVKSALVKLGLDKELERTKRKVRSGKGKMRGRKYRVKKGLLIVVKLLKSARNILGVDVVQLNQLNAELLAPGADLGRLTLFTKNSIEKMSKEKCFMTVKSRVTRALPSGAHIPTCDNSGAKMIKLFAGIKTVKGRYPAAGVGDLIQAAVVKGKPDMKKQVVFAVIVRQKKEYKRADGTRIKFEDNAAVVLKDDKGNPKGTIFKGPIAKEVTERWPAIAKVASIIVARWGIAHIYSSYNNTIIHITDITGTETIAKGSGGMVVKSHRLEGSPTAAMSAAKKAAEVARDKGITAIHVKIKAPGGHNGPNNPGPGAQAAVRALSRMGLRIGIIEDVTPIPHDGCRKKGGRRGRRVMQKARIKLASTDINKINEICSTIKDIADKTGVQMRGPIPLPTKKLKVTTRKSPCGNGTATWERYEMRIHKRMIDLGLDERALRLVMRVPIPEGLNIEIEMVEMLNDPLANALSKILNAERVGKVSCKIKPVSNVLKKILTLLKEKMFIGEFKEVDDGKGFIELNLLGKINNCGAIKPRYPLKLGDFEKFEKRYLPAKDFGIIVVSTSKGIMSHIEAKEKGIGGKLIAYIYMTRIAIVEKLKCQNKVNCPGGVCPVNRSGKENKPIINEELCICVRKCPDALKIINLPEAWDKAPIHRYGRNGFHLYSLPIPMFGKVVGIVGKNGIGKSTAVKILSGMLKPNLGKDVIQYFKGTEAQAYFEKVKEGKIKVAYKPQAVDLIPKQFKGKVRELLQNVGEFDTIVKELELEKFLDNNVQEISGGELQRVAIAATVLKKADVYFFDEPTSYLDIKQRLKVSNFIRKLATPYVAVVVIEHDLIILDYMTDLVHLMYGKEAGYGIVSQPKTTRVGINIYLSGFLRDENIRFRDTEIRFAARPPETLTSWKGIAKKLGNFSLEAPEGVIYTKDVVGVVGENGIGKTSFVKILADVVEPDSGSVEKVVVSYKPQYISDELVSSVLAEAYKSQLIQPLEIERLLLRKVGELSGGELQRVAIALCLSKKADLYLLDEPSAYLDVEQRLVVSKVIRDVMELRGTSAIVVDHDLLFVDYLSHKILVFEGEPAVKGKALGPFGMKEGMSRFLKDLGITFRRDEESLRPRANKPGSVKDREQRSTGNYYYILLKNIIMNLPEVAGPKEKRLSFKQKLKWTLLILVIFFALGMVGLFGLDPASAFQFEQFAVILGAQFGTLLTLGIGPIVTASIVLQLLNGSGIVKFDMTTPEGKRTFQGVQKLMSFLFIIFEALVFVFMGGLAPMLISFQLMLGGVLILYMDEVINKWGFGSGVSLFIAANVSQSLFIRLLSPLPPVGAIPAILHFLPLGAITEVVQALAGIIATALVFVIAVYGQAMKVEIPLSFGRVRGHGIRWPLSFIYTSNIPVILVAALLANIQLFGRILENILGTFTGLVAWVTAPLIPQLIPYIHTLIYILIMIAGAVVFSIFWVQTSGMDARSQAKQMMASGLQIPGFRKDQRVLERLLNRYIWPLTVMGAITVGFLAALADVSGALTSGTGLLLAVMIIYKLYEDIAKQHMYDMHPMMRKFMEYVFKKVDSITFSVFSPKTIKKMASAKIVTPELYDKEGYPVDGGLMDIRLGVIDPGLKCKTCGSKLKECIGHFGYIELARPVVHINFVEIVLNLLKGTCKECGRALLPRGKVSKILVRSLKAITKCPHCKAKQPKISIEKPTTFLENEKRISPIEVRSRLEKIPDEDLPLFGIDPKSCRPEWMILTVLAIPPVTMRPSITLESGERSEDDLTHKLGDIVRINQRLFENINAGAPEIIIEDLWDLLQYHVTTFFNNNVSQLPPARHRSGQPLKTLSERIKSKEGRIRHNLAGKRTNFSARTVISPDPRIELNEVGVPMRVAMKLTIPERVTEWNIEYLKRFVEKGAKYPGSNYIIRPDGKKKKITDETREQLLEELQPGYIVERHLMDGDIAIFNRQPSLHRMSMMCHKIKVLPGQTFRLNPAVCAPYNADFDGDEMNLHVPQNEESRAEAEILMLIQTQIISPRYGLSVMGGIQDALSGNFMLTTDEVTREQAVTILAKSGINNDNITGKELFSAIIPKDFNFVGTSREKVEIKNGKLVSGSMDKGLLQGLLLRNLHKRYGEGFAVNFLNHVFKLGVNALITKGFSTNISDIDLSAAAIEKVNKIYEETDVEVNKLIESFHNKELLPFPGKTLMETLELKILETLNKSRNEIGKKVTETMLIMTKSGGAGGPLNIAQMSACVGQQALRGKRIEKGFSKRTLSCFKKNDLSPAAHGFISRGFKSGLKPHEFFFMAMTGRDSQMDTALRTPKSGYLYRRLANAMQDLKVEYDDTVRDASKKIVQFSYGEDNIDVSKSEKGVKNIIHSVVKQEVLEVIKKLKEGKKRKFSQSYDLIITLKNFNIKKCQLEFFVPLHFSLKIKTCAIVGPELKAEADENCDTVIEASDIDASKKKDMKKLAEQHDYFIAQANFMGKLAGAFGRVLGPRGKMPNPKAGCVVPPKTNLKPLIDKLQKLVKVSTMIQVIVGREDMKDDEVADNIVTLYNNIVHHLPNEANNVKQIMLKLTMSKPLELKREKWKIYQNVFDEFTLRTLFKLSSQGHFSPISIGKESNVFSATTHNGLIIVKIYRLESCDFNRMYDYIKQDPRYLGLRKKRKIVFAWTQREFRNIMKAREAVHVPKPIAFLNNVLLEEFIPAPRLELKNLKSFFNNVVSNMKKLYLVHADLSGFNILNYKNNPVFIDFSQATQTNAPNSEELLLRDVKNVCVFFTKRGLKTDIKEIKSATFKEYKNKIPENILEEKEVLDTVLKEYNNAKIEAGESVGLIAAESIGEPGTQMTLNTFHFAGVAEMNVTMGLPRLIEILDGRKSITTPMMEIYLKSPYNKGTIKELALAIKETNLEEVSSEISINIAESIIEVELDTEKMSELDLKELISTLSKQISIKKLLFKPKNINEIYKIKEKIKNTYVRGIKGISQVLPVKRGEEFVIITAGVNLKEVLQLENVDESRTISNDIYEIASVLGIEAARQAIINEVFKVIESQGLNVDVRHIMLVADTMCATGEIKGITRYGVVSEKASVLARASFETPIRHIINASLSGEVDKLNSVVENVMLNQPVPVGTGLPGLITKFKLKIKKKRWIPVVAPKVFRNVVIGESHVLDPENLVGRIMKVNLMNLTNDIKKQNMYVDLKVKEIKNANAQTEVIGYGMTTASIKRVVRRNKDKLDDSFVVETANNLNVRVKPLMLTRNKASGSAKSSLVRINREKIAYMKKNNYDTFVQEVISTKFQRGMRQLGKVYPLRLYEIRAFKIEMGTKIFEIVPKKEIDFKFLSGKTLAIDAHLQLYQFLSTIRQRDGALLTDSKGNVTSHLIGLFTRTTNLLQKKIKLIYVFDGKPPELKKGEWEKRRELKQQAEKKYKAALESKDVESMKKYASRTSRLTKEMVDEAKELLNSLGIPIIQAPTEGEAQAAQIVKNNDAFAVATQDADSLIFGTPKLVKNLAISGRRIKTGTLHKKTSLELIELAQVLNTLGIDQDQLISIAMMVGTDYNIGGIKGIGSKNALKLVKKHGDLDSLFKEVKWDFTWTELFYLIKKMKVTDDYSIKFQPINTEKTQEILCEKHDFDKERVENALSKLLKSKDQKGLSIKIKYDINLMKYISLFETITRAKVKDCFGEKLVFVVQEGEIGKAIGKKAANVKKIEGMLKKRIRIIEFNPDLIRFINNVIYPVKAKNIIITITSPDSHSRGLLIGKAAEILRNNEKIVQRYFIEEIKVIESESWKPKTKLGKKVKEGEITDIDEILNNGLKITEPEIIDMLMELENDLLLIGQSKGKFGGGQRRVFRQTQKKTCEGNKPKFSTCAIIGNKNGYIGLGYGKSKETVPAREKAFRNAKLNMMKIRRGCGSWECGCGNPHTIPFAVTGKCGSSVIKIMPAPKGTGLKIEKECGKILRMAGIEDIWSKTTGST-TKVNLIKACLDALKQLTVTKIKGIKDYTLRLLQKGIRLDGRKLDEYRQVLVEYGAAGNAEGSARVKIGETEVLAGIKLELGVPYPDTADQGALMVGVELLPMSNPEFEPGPPGIQSIELARVVDRGIRESHAIDMKKLCITPGEKCWVVVIDICPINDAGNLFDACALATLAALRDTVFPEVTKEKLPVVEDTLECTVYKIGQYFIVDPVTEEEQIYDGRLTIAMKTVCALQKGGEEGLSIDDISSMIEVAGEKIKMLREALLKKAGDNFEVDVDPDMAIAYKQGVSIKDVLKAEKIFADAKKGLLASEERMEQVFGTTDVKQVAEQIIQNGEIQLTAEYRQKVRDAKRKRIIEIIRRNGVDPKTHLPHPLQRLENAFEEAKVKIDEFVSDEKQVQEILKKLRPILPIKFEVKEIEVILGSEYAGKAYPAVKSFGKLLKDEWRNDGSWRAVVEIPAGMQEEFFDKLNSLTHGEVETKILDNLIAKEKSVVVPGEVLADGMDYIPGVNTYRLGDKVLASKLGLVSVEGRAIKLIPLSGKYTPKKGDTIIGKVVDVLFSGWRIETNSAYSAMLSLKDASEFIAKGADLRKYYDFGDYVVAKITNVTSQKLIDLTMKGPGLRKLAGGRVIEVSPHKVPRIIGKKGSMVSMIKDATGCRIVVGQNGLVWIQGVKELLAIKTIRKIEAEAHVSGLTDVIKAFLENKGE----------------------------------------------------------------------------------------------------------------------------------------------------------------------------------------------------MFYRTQIKDHIRVPPDLFNLTKEEAVIKRIKKDYEGFISKDLGIVIDVDKVTQIGEGVVIPGDGASYYETVFELLVFKPELQEVLLGRVKDIADFGVFMALGPIEGMVHVSQTMDDFVSFSKEKVLSGKESKKVLKVGDKCRARMIAISYKDVTNPKFGLTMRQAGLGKLEWIEEDNKPKEAKYELIITEKPAAANKVASALADGKPIKKNEKGVPYYEITHGKKDIVVACAVGHLYGLTQKKKQIPIFEVEWKPVSETKTAKFSKKYLDVIKKLCKGASEITVATDYDIEGEVIGLNIVRFACKKKDAKRMKFSTLTKSDLIKAYDAAAKHLDWGQANAGETRHKLDWFYGINTSRALMRAIKKAFKLMSTGRVQGPALKFIVEREKEIAKFKPVPYWQLELQGKVKIIAWHEKKEEAQDLKKTKGKVERSRLNQMPPHPFDLTSLQVESHKCLNISPKETLAIAQELYTSGYISYPRTSSQQLPPGIGFKKILQSLAKQVECDSLNLNPNNGKKTDPAHPAIYPTGIPPKIKPRDAKVYDLIVRRFLATFGEHAVRETMKAFIDVFIAKGTRTVEKGWHVYYGKYTMLKEEELPNVSKGQTVHVDKIIMHDKETQPPKRFTESSIIKELERRNLGTKATRAAIIDTLFNRGYVEGKPIKATELGIKTSDTLSKYSPTIVDEELTRSFEEEMDKIRDGKSKVDSVIQRAESAVKKIVEEFKEHETKIGKNLMDAQIETRDEMSMVGKCPVCSQGELHIRTGKRFIACNRYPDCKTTFGLPKGGLIKGADKVCEHCGFPLILVIKRGKRPQDVCFNQDCPSKKMGKRIIAQARGKGGPRYRAPGHTFKGMAVNTGEVLDIVKCRAHSTPLVAVKFDDGFFMPGVEGVKVGDRLEAGIAKAGNTLALKDIPEGTLINNIELNPGDGGKFVRASGTFAKIVSKSSDKITIILPSKKQKILSKCRATIGVLAGGGRPEKPLLKAGVSFYKMRAKNKLWPKVCGQSMNAVDHPHGGSRSSMKNYPYAVSRNAPPGAKVGSISARRTGRKKMARLRKATAYRRPYTRISKFRKKSYIRARPNITLVKYDMGDSSRSDLISSKDLNLRHNCLESARQVANRVLEKVLGKTGYHLKIRVFPHHIIRENPLAAGAGADRMSTGMKMSFGKAISTAARVRRDQIVISVYSPTIKTALKRANSKLPCTCKIEQKKLMLYRKTGKPQEGEILLCTITKIYHHSVFANLDEYSGMIHISEIAPGRIRNIRDYVVEGKKVICKVLKIHEDKGHIDLSLRRVNESQKRAKNDFIKQEQKSEKIVEFAAKELKRDVKDMYRKIAAKAFPKFESLHDLFFSFVDLKELLDKEFTEKLAEIVRQRVKPPEVELSGNISIISHASDGVEVVKTALQKAEMTEIRYLGAGKFKISVTSSDFKEAEKVLEKVVDAAVSYAEAEATFERSMQFWPRKRSKRSSARVRSWDAKLLGFAGYKAGMTHVVITDNRPNSATKGQDVSFPVTVIECPAIKVASIRFYKNSQVITEVFSTKSKKISDYDDIRLLAYTQPKLTGIKKKPEVLEIGLGGEDKLAYAKEKLGKEIAINEVFKEGEQLDLHAVTKGKGVQGPVKRFGVSIRHHKSEKTKRGPGSLGGWKAGHVMYRVAFAGKMGYHLRTHYNNWVLKISDEEINPKGGFVRYGILKNQYILVKGSVQGSAKRLITLTTAIRPNDQAPTIQHTSLEIDSVMFSYTAEQLEEENRMLKDAIDRLNNELNKFKHPPLMICEVCEVLEDKVLIRIPNGNQFLVNISKDLEAGDSVLVEQKNLTIIRKHTVKKFDVEKFVIIDKPTIEWEKVGGLKDQVQEIIEVVELPLKKPGLFKKIGIQPHKGVLLHGPPGTGKTLLAKAVAASTKSTFIEIVGSELVQKFIGEGAKLVKEVFALAKEKAPSIIFIDEIDALAAKRIEIGTSGEREVQRTFMQLLAELDGFKPLGDVKVIGATNRKDILDPAVIRPGRLDRLIEVPVPDKEGVKQIFKIHTTSMSLEKIDNNVLIDQMDGFSGAEIKAVCTEAGYFAIRNKRKSVMMEDFVSAISKVKDIEEDGEEYLRMMGMAEVYINYKFVGTVEDATEFVSSFKDERRKGNLSNINIYHDIDSNEVHIESSKGRARRPVIVVKEGQALITEQHVKQLEKNEITWSDLVKQGVIEYLDASEEENAFVAVFPEEITEEHTHLEIMPMGILGLCTSLVPFGNFNHSVRLNQGSKNQKQALGFYAANYFVRLDTDVNLLNTPQIPLCSTIMNQISEKHPFGQNVIVAVMSYEGYNMEDAIVLNKSSIERGMARSTYFKPATAEELRYTGGLVDEIGIPDKEVKGYKSEHDYRLLEEDGIVYPEAVVGEEDVIIGKTSPPRFLSSMDEYNLSTRRESSVSMHHGESGIIDFVLLTENEEGNKLIQVRVRDQRIPEIGDKFTSRYGQKGVISLIVPETDMPFTASGVTPDIVFSPHGIPSRMTIAHLIELIGGKTGALSGRIIDGTCFETEKEADIRKELLSLGFRENGTETLYNGKTGEMFKAKIYIGNMYYLKLKHMVANKLQSRARGPIQLLTRQPTEGRAKEGGLRLGEMEKDTFVAHGASLLLKERFDSDKTIVPVCEGCGMIAVYDEYKNKKYCPICGENVEISNIEISYAFKLILDEFKTLGICPRLKLKNKYGEKKSVSVGSLQKGNYVIIDEVACRVTSIQVSRPGKHGHAKVRLEAVGLLDDKKRAVVMPGHDHIDTPIIDKRTAQVLSIMVNVMDSETYETFDLEIPGEIVEGANVLYWVILDQRVIKQVKLTNFFESYKKEPIFVSKKVLQSNYTPEALSHRDEQIQQVADILAPSLRLDKPSNLFIYGKTGTGKTVTIKFTTSQIMAIAEKRNIPLKVLYINCKLKRVADTEYRLIAELARADIPATGLPTDEVYKLFFNAVNLLILILDEIDQLVKKAGDEILYNLTRINSELKQAQISIIGISNDLIFVDHLDPRVKSSLSEEEIVFPPYNALQIQDILRQRAANAFKQGVLEPGVIEKCAAYAAREHGDARRALELLRVAGEIAERKCCSTVKISHIDDAEEKIERDRLIDIVTTQPKQHQATLYSVLSLIIFTGEVYEIYKGICKDTGLRPLTQRRVSDVIGELDMLGIINAKVISKGRYGRTREISLAIPASTVPKVQQILKDALF-VKRIGGARRKTRSKMKKPVRRKGKISITKYFQEFNEGDRVALKAEPAVQKGMYCLRFHGKQGVIKVGKCYEVAVKDHNKDKILVVHPVHLKRLRFDGRKFEEFRPIEAKVGVISRAIGSAMFKMGKTIALAAVYGPRSMYPRFLQNPEKGVLRCHYNMMPFS-CGERVRPGGGRRSKELSMVIEKAILPVIDLAEFPNAVVDVFIEFPQTDSGTRCAGIVAASMALADAGIPMKELVSSVAVGKVGDKLVVDLTKDEEAVDIATAYLPGSDKFTLLQLDGKISKEELRQCLELAKRACTTISEAQKEALKAKYENVMKSIRIEKITLNIGAGKDVKKLEKGMKLLKNITGIEPTSKRIPGWGLRPGLPIGCKLTLRGTDAEEVLKRLLEAKTFLLNESQFDDGNIAFGVPEYIDIKDAKYDPEIGIMGLEVCVTLERPGFRVKRRKNLKSRVGKNHCIAKEEAIKFMKDKFGIRTELKIQKRLGGQILKCSKNKIVLDPERLEDIKEAITKADIKTLIIDNAISKKPVKGSSRVRARKRALQKRKGKRRGVGTRKGKKTARLPKKEAWMNKIRAQRGLIKELKERSKIDTYRELYSKAKGGFFRSLRHLKLYIKEHNMMK
>UBA10204
VQPEINLALVGHVDHGKTTLTERLSGKWTDTHSEEMKRGITIRLGYADFTIYYDEEFYTVKEKKPTKPLRKISLVDAPGHESLMATMLSGAAIVDGALLLVAANEKCPQPQTKEHLVALQISGIKNVIIVQNKIDLVSYEEAMENHAQVKEFLANTPYKDAPIIPISARANVNIDVLLRAIQECIPTPQRDPVMLVARSFDINKPGIKPKQLVGGVLGGTVKQGIFHKGDEIEIGPGYMVEEKNKKVWKPLRTTIMQIFSGGVPVDEIQPGGSMALGTTLDPSIVKSDNLTGSLVGLPGKLPPQYSQITLDTFLLERVVGATDVKPLAKAEVLMLNVNSAATVGVVVDPNTTCALKKPICAWPGDRITISRRVGDRFRLIGYGILKIKKIRKKYSGPAHPWKKVNIDAERILKQEFGLKNKREIYIAQSFLKKYKNIAKKLIASVQAVKEKELVLTKLKKIGLLSASGLDHILNLELKNILERRVQTLLFRHKLARTVHQARQFVTHRHVLIDNKEVTSPSRLLSLEEESKMVFKSSSLSSDSHPERIQIHDEAEKAKEKGT-----------------------------------------------METIYKICKLMDSLKKITIPGLLAIDTPGHAAFASLRKRGGSLADIAILVVDINEGFKPQTIESLEILKANRVPFVVAVNKIDLLNRWKYLLPNLAALDQTQGEFEAKMYDLVAKLNALGLQAERFDRVEDYTKQIALVPLSARTGQGIPELLMVLTGLAQKYLEQNLVIFGNCKGTTLEVKEDKGLGTINAIIYNGCLHVGDTIIVGGLEHPIVTKIRALLEPGQLVSKFQNVKEVTAATGVKIVAPETAVAGMPLRSCIKQLSVEVQQEVGETGVVIKADTIGGLEALRHLLHEKNIPISSASLGEITKKDLAAAEMMKEKNLFYGVILGFNIPNIRLLIHDVIYRSLEEYEQYTSSLKKEIELRELNNLVRPAKILFLKGYVFRQNNPAIIGIEVEIGRIKNSDPIMNHLTTIKSMKEGQENVSLAEQGKQVAMALDGITVGRQINEGDFFYTDLPEDDFKKLKELKKYLSTREVEVLKEIAEIKRRDNPVWGVTSSIWTEKYRPTTFEQIKGQKEI---------------------------------------------------XDERGIDVVRVKVKDFARTKAMGNVPFKLIYLDESDALTKEAQQALRRTMENYTKTCRFILSCNYSSKIIDPIQSRCAVFRFKPLTKEEIVEVIENVCRGELGTEVKEALYEVSEGDVRRLTNIMQSCFAIKKEIEVKDVFSMASVARPKEVQDIMMLAVKGNFGDARKKLLGTMLEYGLSGLDIVKQMQKEIWNLTLPDRKKVELIDKCGEVEFRMVEGSDEYIQMESFLAFVALVGMDIDEELERLLASHKTRIKVIGCGGGGNNTINRISEVGIKGIETVALNTDAQDLLYTTADKKLLIGKQLTQGLGAGSNPKVGEEAAKESEQDLKKLLEGADMIFITCGLGGGTGTGSAPYVAHIARKMGILSVAIVTLPFSMEGSHRYENAMIGLEKLEQSINTLIVIPNEKLLELAPHLPLQTAFKVADEILTNAVKGIAELVTKTGLVNLDFADVKTIMGQGGVALIGVGESDSENRADESVQKALQNPLINVDISNATGALINISGGESLTLDESRRIVETVGKKLDPKAKIIWGAQIYKDLDKTIRTMLIITGVSSDQIFREGELESELGIELMKMKLNIVDTQRKRIGEQQLPSQFQEAFRPDLIKRAVHALHSAARQAYGAYPEAGMRHSSTVSKRRRDYRGCYGFGVSRVARKIHSRRGTRMNWVGTTSPQTVGGRRSHPPKSQKELTRLINTKENRKAIRSAMAATVSNLLVSRRGHLVPQDYPFILDSRFESLSKTKDIEQALVGLGFTDELERCNTKINSGRGKRRGRVRREKRSLLIVVPLVKAAQNVPGIDVIIVSALNADVLAPGALPGRATLWTQKAVEQVEKENLFIAVKARVTRGLTMESYLNVCDNSGAKVIKVFSGHKTVRGRISAGGVGDFVLASVKKGKLEMRKTVVPAIIVRQRKEYRRPDGTRIKFEDNAAIILKDDKGNPKGTIFKGPIAKEVADRWPAVAKVASMIVLRWAIAHIFSSYNNTIITVTDITGTETIARSSGGQIVKTDRLESSPTAAMGIAKKVAELVKEKGVTGLHIRVRAKGGHNGPKSPGPGAQAAIRALSRTGLRIGKIEEVTPEPHNGCRMKGGRRGRRVAQQARIKLASIEIDKINQVCHDIKEIADKTGIRMQGPIPLPTKKLKVTTRKNPSGEGKAAWERYEMRVHKRLIHIGADERTLRLVMRVPIPEGLNIEIEMVDMLNDPLASTLAKILNADKVGKKEVVITPTSKMIKMVLSLMNDYNYVGAVEETVNGSPALRVNLLGNINKCGVIKPRFSTTQKEFEKWEKRYLPAKDFGYLLVSTPQGVMTHLQAKEKHLGGKLLAYFY---------------------------------------------------------------------------------------------------------------------------------------------------------------------------------------------------------------------------------------------------------------------------------------------------------------------------------------------------------------------------------MSYKPQYVSEMLVGEFLQHAYQHQLIIPLDVEKLFTLRLRDLSGGQLQRVMIAHCLAEEAQLYLLDEPAAYLDVEQRVLISKIIKSITQERDVTIVVVDHDLMFLDYVSDRLMVFSGEPGKHGRVEGPFGMEEGMNRFLKGLGITLRRDIHSQRPRINKPGSVKDHEQREANAWYYGLFDSVLAFFPQVRSPQQRKLPFNEKLKWTLLMLIIFFVLGLVPLYGLGENALAQFEFLSIILGASFGSIISLGIGPLVTSSIVLQLLSGTGILKFDLVSPEGKKRYHGYQKLLSVFFIIFEACVYVFMGGLAPLVLVAQLILGGLIIMFMDEVISKWGFGSGISLFIVGGVAQQIFIRLLNPLAPVGKLWEILYGLSQGDPTMIALAIGTIVATLVIFAVCVYGQAMKVEIPLSFGKVRGYGMRWPLNFFYTSNIPVILVAALMANIQLFATLFERILGTFSGIVFWISPPLLQSIIMIVRALLYTILFIVGSIIFSVFWVQTANMDAASQAKQIMNSGLQIPGFRRDERVLEKVLNRYIWPLTIVGGGAVGLLAATADLLGSLSQGTSILLSVMIVYKLYEEIAKQHVMDLHPAMRKFVEIVYKKIKAISFGVLSPKMIQDMSAGKIVTPELYDREGYPVDGGLMDTRLGVVDPGLVCKTDGLKLKESLGHFGYIELARPVVHIKFVKTIYDLLKATCRGCNQVMIPTQHLKKQIIKKYLAKDKCPHCEAKQEKIKLEKPYNFYEGETRLSPIEVRARLEKISDDELSIFGFRPGEFRPEWMILTVMQIPPVTMRPSITLESGERSEDDLTHKLGDIVRINQRLFENINAGAPEVIIEDLWDLLQYHVTTFFDNEVPQLPPARHRGGQVLKTLATRVSSKEGRIRHNLAGKRTDFSARTVISPDPMIELNEVGVPQRIAMTLTVPERITEWNKEYLKEFVQRGKLYPGANYIIKPDGRRKAITDDTKKEILEELVPGYIIERHLINGDIALFNRQPSLHRMSMMCHSVKVLPGKTFRLNPAVCNPYNADFDGDEMNLHIPQTEEARAEAKILMLVETQLISPRDGLSVVGCIQDAITGNYLLTKEVLSRQEAVDLLYNCGIDKEKLDGKDVFSVLLPKNFNFSGKDKNDVKIVHGILKTGYMDKANLSGLMLRNLYEQYGPKSTSDFLGKVSKLGITVLSRRGFTIGIGDMDLLENTYDEIQQTIAKAEAEAYSLIDDFQAGKLEPLPGRTLAETVELRILEALNRARNKSGDLTMKQAVVMAKCGARGNPLNIAQMAGVVGQQALRGKRIEHGYHDRTLPYFKKKDLSPNAHGFIRNSFKSGLTPSEFFFGAMTGRDALMDTALRTPKSGYLYRRLSNAMQDLKVEYDGTVRDASGRIVQFSYGEDGLDVSRTQNGVMTVIHNVVKEQVLNALQQLKQHPKRKFEQSYDLIINLKNIVIKQDPVDVFVTLHNSKKIKVAAFVDQQLADNAKQHCDFIIRDTEFQNNNKNVLRKLAEDYDYFIAQANLMPKVAAVFGKVLGTKGKMPNPKMGCVVPPSANIGSLVNNLNYTVRLVANLQCIIGKENQSDAEVCDNILTVYQAVLKHVPNETQNIKNVQLKLTMSKPVKL-QERFKTFKGVFDEHTERALFELHSHNHFSPIRVGKESNIFLASKKKKIIIVKIYRLQNCDFTKMFHYIRQDPRYEYLQQRRQIIFAWTQREYKNLLRAQKAIYCPKPLAVQDNILIEEMIPAPPLPPKDPAKFFQECVKSMRKLYLVHGDLSSFNILNHNEKPCFIDFSQGTLTKTPNAMELLQRDVKNITNFFARRGVEADPAKITSELYAQYEQEFPLALLQEQRVLAGVHDVYVKSKVSPGECVGLVSAESIGEPGTQMTLNTFHFAGVSEMNVTTGLPRIIEIFDARKDIKTPMMEIYFKEPHNKKVVRSFAAGLKETVFSDIVEEYTLNIFDQVLRVSFNASLLEDFDLEEIVKQIKLKFELSHISFLHKELKSLYLLKEKLRNVMIKGLKGIRQVLPVKRGDEFVVLTSGTNLKDVLQMKEVDGARTLSNDIHEIHAVLGIEGARQAIINEVYKVVEAQGLNIDIRHIMLVADIMCASGNVKGITRYGVVSEKASVLARASFETPIKHIINAALEGEVDYLTSVVENVMINQPVPLGTGLPGLVTKMKIKEKKKLWYRILAPALFAQKELGESYLDTPLSAMGRTLKVNLKDLTGNMKDQNVYVKFRIVAVEGQTLRTKTLGFEYTVMHIKRLARKNVDRLDDTFTFTTKEGLSVIVKTLLVTLHKTQRSLQAKLRGILHQDLEEFAKSDFDTFVSNLVSQRTIGSIRKLTKLYPLKDVIVRVVLLKMGLQLKDLIIKKEIALSDLAGKTLAVDSMNILYQFLTTIRGPDGSVLTDHRGHVTSHLIGLFNRTTSLMEQGIKLIFVFDGKPPQLKQKTWEKRSAVKAEASLKLKVAEEAGDYEEMRKFASRTTVLTKEMITDAQALITLLGLPIIQAPSEGEAQAAHVVKKGHAYAVVSQDYDTLLFGCPRVVRNLSIEGRRKKAGTVFQTVKPELVDLKDVLAHLQITQEQLVHMAMLMGTDYNPGGIKGIGPKKALTLSKQYSNDPALFDAVQWDLSWQELHKTITTIPVTDDYALSWKPCRDKEIQRLLIEEHGFSADRVHAKLEKLYASTAQEGLS---------------------------------------------------------------------------------------------------------------------------------NSTEWVPRTQLGRMVKEGKITSVDQIFELGLPIMEAEIVDTLLGLEEDLLLIGQAKGKFGGGQRRIFRQTQKKMQEGNRIQFTTCAVVGNRNGYVGIGFGKSKETVPSRDKAKRNARLQIIRIRRGCGSWETDSREANSIPFAIEGRCGSVRIKLMPAPPGKGLCVERECAKILTLAGVKDVWSKTSGQTQTKVNLIMALVDALTKLSHVKIRVNTNTIYDLAAQGKRLDGRSLTDYRTVQIETSISWTAEGSARVQIGSTIVMAGVKLSLEKPYNDTPNEGGITINAELLPLSSSEYESGPPGIKAIELARVVDRGIRESKAIDLKKLCIAPGEKAWFVMVDLITINDAGNLYDVAGLAALAALKSAFFPKITAVPLPLVKEPLPITIYKINGKLFVDPTKEEEETYEARLTVASDTLSAIQKGGDMPLTVDEIAQIIDLALTKAAFLRGIL--------------------------------------------------------------------------------------------------------------------------------------------------------------------------------------------------------------------------TILVQERAIVVPGEALAEGMDYLPGDNTYREQERIYSKVLGLVSLSGRVLKITPLAGPYIPKIDDKIIAKVTDITMSGWRVDTATAYSAMLNVKDASRFIKKEEDLSQILAIGDYLVVGIINVTSQNLIDVTMRAPGLHKIEGGRIIEINCQKVPRVIGKQGSMISLLKEKTGCDITVGQNGLVWIKGEQERRVESAIRLIELKSHLEGLTEKVEKFLSEVQ--DVKFFNRWSVEGIAVSDPGLARYITLDPKIAPKTGARAGNRFHKSYTFIVERLAAKVMSSGHKSKKHFISSGHNTGKKMNALGITLKAFVIIEQKMKQNPLLVLVKAIENAAPREEVISIEYGGARYPKAVDVAPQRRVDLALRNMTQGAYQKSFNKKTKIEDALSEEIMAAAKLSRSTAITKKRDTERQASSSKMFYKVKVRDYVRVPPSMFNLSKKDAVLQNVKLAYENFISKELGFVVAIVDVGEVKEGVIIPGDGAGYYDTQFDLLTYKPELNELVYGRVRDITDFGAFVEIGGAEAMVHISQSMDDFVSFSKDKVLQGKKTGHSVKVGDLCKARIIAVSYKDRHNPKIGLTMRQEGLGKKEWLATPATAVEAV-----------------------------------------------------------------------------------------------------------------------------------------------------------------------------------------------------------------------------------------------------------------------------------------------------------------------MSDLGKQLLSKELELKPNNGKKTDPAHPAIYPTGLVPGLKDRDRKVYDLVVKRFLATFAKPAIRETMEVVLKDFIAKGTRTMEENWHVYYKPYVKVDEVTLPNMKEGETIVVSEIKAESKETQPPNRYNQSSIIKELEKRNLGTKATRADILERLFERGYIEGVQITVSKLGMETVVILEKYAPTIVDEKLTADFEERMEQIREGKEKPDHVLEEAKKILTVLLSDFKKKEKSIGQEIVKSIHETRSEQNYIGKC-SC-SGTLAIKFSKRFVGCDKYPDCKITFKLPGKGLVKSTGKVCDKCSSPIIQIAARGRRMQETCLNSQCSSKVMGKRLISQRRGRGTPVYRARSHYFKGEVKHVGQVIGLVHCAGHTAPLMNVAYSNGNLAFAPEHIRVGDSVTSTVLKEGSVLALKDLPEGTLIHNIELRPGDGGKLVRASGTFARVVAKSEGIVRVLLPSRKEKVFHNCRAAVGVIAGSGRPEKPFLKAGARFWKMKARGKLYPHVCGISMNAVDHPFGGKCSHIKGRPTQSPRNAPPGRKVGKIAPRRTGRKRMARIRKFSSYQRPYTRISKYTKKNFVRGGPHMKISRFDMGDVGTLRLNVTRSMNIRHNSLEAARMTSNRLLEKVVGKE-YHFRLKVYPFHVLRENPLASGAGADRMSTGMSAAYGKAISCAARLFNGQTLFELRVKTAREALERAAKKVPCGCKIVTIDNMFYRLYGIPEVDEIVLCKVTKIFPNSVFVDILEYQGMVHISEVSPGRIRNLREFVTVDRQIVCKVLRIDREQGHIDLSLRRVNSTQRQEKLEEIKQELKAEGLISNLAKKLKLPAEQLYKTVAQPVFKDYSHLYLCFKGVVDLEKVIEKTIAAELTTAIIDKFKPAKIFLKGEIRLQTYDSQGVDKIKSTLHAVETILLSYLGAGRYKLTIEDFDYKPAEQTFRKVQEIIEQFVDSTSSIEREMQFWPRARSRHPLARIRSWKVKPLGFIGYKAGMIHVQVTNNRPKSITKGETIAMASTIVDCPPMVVAGAVFYKKTQAFATVLAPLPKKAAQYDDARLLVHSQPTLASTARKPKLLEIALGGQDKLAYIKSMLGKEITVNDIFNRGAQIDVHGITKGKGFQGTVKRYGIPIRQHKAEKTKRGIGNLGSWTP-RVEFSVALPGKMGYHLRTEYNKQLLRLGAEEVTSTGGIIKYGVVRGAYALLKGSIIGPQRRAVVLTQSIRPNKEAPEITYLSVRAELENRSLSTAKLEEESAMLRELFNNASQELNNLKKPALLVADVESVYEGKAIIKLPNGNKLFSYISKELHVGETVLVDQKSLNIVERINRDNAEVEKFIIVQKPQENWKSIGGLRNEIREIKEVIELPLKKPELFEKVGIKPPKGVLLYGPPGTGKTLLAKAVAHSTDATFIEVVGSELVQKFIGEGAKLVKNIFALAREKAPTIVFIDEIDALAATRIETGTSGEREVSRTFMQLLAELDGFKHLDNVKVIGATNRIDILDNAIIRPGRLDRLIEVGLPDEEGRLEILKVHTERMNLQGVKLKEVALRATNFSGAELQAVCTESGYCAIREKRDYVMMNDFLDAIDKVRMEE-EEDEQTKLFGMVDVYLNSKFVGTVDSALSFVDNVKDVRRKGDFSSVNVYYDEKADEVHVLSDEGRAQRPLIVIRDGKMLLTEKHLRQLTDGEITWFDLVRQGIIEYLDTAEEENALVAFSEEELTSDHTHMEITPGSICGLATSLVPFGNYNQSSRLIIGSKNQKQSLGFYAANYHLRMDMDANILHYPQMPIVKTKIHDVTEDHPSGQNMIVAIMCYDGYNMEDGVILNQSSVQRGLARSTYFRPVSAEELRYSGGLIDQVGVPDKEVKGYRTEQEYRFLEADGIVYPEAKVGEGDVVIGRTSPPRFLSSVEEYNLTTRRESSLALRHGEQGVADFVVITENEEGNKLVQVRLREERIPEIGDKFTSRHGQKGVTGILIPQEDLPFSASGVAPDLIFTPHGISSRMTISHLLELVGGKVGALGGRFVDGTLFEAEKEVDLRRELLELGFREDGLEVFYDGRTGKKMLSLIYVGNMYYLRLRHMVANKIQSRARGPIQLLTRQPTEGKAKEGGLRLGEMEKDTFIAHGASLLLNERFGSDKVVVPICLKSGLLGYYDARKRAPVSPIYGDDTEISYVEISYGFKLLLDELLSLGVYPKLLLEDKFYEKKLVSVGTLKKGDTIIIDGAPCKVTDTATSRPGKHGHAKVNMMAVGILDGKKRNVVMPGHDRVEAPIIEKKSAQVLSVKASVMDTETFETFEMDIPNEHLEGREVLYWTIMGAKVMKQVKVGTLFENYQAESLFIDRSVLSSTFIPEEITYREEQLQEIAKITSPALRIERPSNIFIYGKTGTGKTVSVKHILRSLNEIATKNKIPLKTIYINCKLRRVADTEYRLIAQLIKEDIPPTGLPTDEVYNVFYKLLDIILLTLDEIDQLTIKIGDEILYNLTRINAELQKSQLSIIGISNNLVFAEHLDPRVKSSLSVEELIFPPYNALQIQDILRSRAKKAFRGNALDQGLIEKCAAYAAREHGDARRAIDLLRVAGEVAERSGASVITIAHLDEAEKKVESDRVITAIVNQPKQFQCVLYSILLINFFTGEIYEVYKTICKRCKFNTLTQRRISDILAELDMLGVINAKIISKGRYGRTRDISVSIDETTSIKLREILEKSLQVGGRIGTQQRKTRYKYIKHYKERGKIPLSQYFQDLKDGDKVNLIINSSIDKGRFYPRFHGLTGTVTRGFCYQVTVNDGDKQKLLYVHPIHLKKQRLDGRKIDELRPVEAKVGVVSNADGSASFRIGKTWAIAAVYGPREIFPRFLQNPKRGILRCHYSMMPFSGSGERIRPGSNRRAQEISLVIQKSLEPVVDLSAFPNAVVDIFVELPQTDAGTRCAAISAASMALAVAGIPMKDLVSSVAVGKVDDKVVVDLDYMEEVADIPVAMIHNTKEVTLLQMDGKVSKEDLIYALELAKKGIEQVYATQVKALKAYFPHPMKKIRIAKVTLNVGAGKNEELLKKGLILFQKLVPQTPTKKRIPGWGLRPGLAIGGKVTVR-KNAEALLRRLLVAKENILNASNFDTGNFSFGVPEYIDIQGLDYDPELKILGLEVAVTLERPGFRLKRRKVRSSPVGKSHRITKDESIAFVRL-MGVEVQMIQKKQLAAKIMKTSAHKVRIAEGAQEDVQKAITRSDIRGLIAVGKIFKARVNEQSRSRARGIASQKRKGRRKGRGTHEGKKHAIVSRKRAWVTRIRVQRGFLRQLREKGLLSNYQQLYLQCKGGLFRNKRHVKLYITEHNLLV
>CG1_02_47_18
EQPSINIGLVGHVDHGKTTLTERFTGKWTDTHSEELKRGITIRLGYADTIFYKCPKCFSTNPEGKTDAIRKLSFVDAPGHESLMATMLSGATIMDGALLLVAANEHCPQPQTREHLMALDIIGIKKIIVVQNKIDIVSEEEALANYKEIKAFLKETPYSDAPVIPISAQQGVNIDLLICAIERHIPTPKREPTMLVARSFDINRPGTEVEDLVGGVLGGSLKAGLLSIGDEIEIRPGRKLEKGGRTYWEPLRTSIVGLRTGGCQVERVGPGGSIGVMTSLDPGVVKSDQLAGSVVGHAEKLPPVWYEFTLETELLERVVGALIVEPVKPGEVLMLNVNAASTVGDVVSIKIDFKLKIPVCADPGSRVTISRKIGSRWRLIGYGVIEPRKIKKKYSTPIHPWQRARIEEEGVIIKDHGLKNKKEVWILESRLRRFKSQAKRLIATDQARHEEGLFLTKLKTLGLVDEKTISSVLDLGIKDVADRRLQTFICRKGLARTVRQARQFITHKHIMVNRRVVSSPSYIVRKAEEGLIGFNGSGLTSQDHPERVRKREKKKGPGKKRT----------------------------------------------------------------------------------------------------------------------------------------------------------------------------------------------------------------------------------------------------------------------------------------------------------------------------------------------------------------------------------------------------------------------------------------------------------------------------------------------------------------------------------------------------------------ESVIWTEKYRPKEFSDIKGQDEVVKRIEGFVRQKNMPHLLFAGPAGVGKTSLAILIAKKLFSDSWRTNLLELNASDERGIDVVRVKVKEFARTMAIGDVPFKIIYLDESDALTKEAQHALRRTMENFTRTCRFILSANYSSKIIDPIQSRCAIFRFKPLPREALSEIIGSIAEGEIDEPARDALIELCGGDARKLENIMQSCAASSKKISEELVYSTASAAQPKEIQDLLKTALSGNFLKARERVIDIMYKFGLSGLDMIRQIQREIINLDIAPRGKMHLIDRCGEAEFRMTEGADEFIQIEALLSQFVLAGI--------------------------------------------------------------------------------------------------------------------------------------------------------------------------------------------------------------------------------------------------------------------------------------------------------------------------------------------------MEIPILSISNSEIGRKELPDQFSEPVNSDIIRRAVQVIELNNRQPYGAKSDAGKRHSAKLSRRRRDYRGSYGIGISRVPRKIMSRRGARFNMKGAFAPGTVGGRRAHPPKA-RLWKQKINRKERRKAIRSALAATMIRQAVEKRGHKLPEKYPFVIENKLEKISRTKQMYEALCNLGFKPELERAR---RGGRGKVRGRGKRTKSSLLIIVNAIRASSNISGVEGCTVGRLNARLLAPGGMPGRITLFSEGAIDKLKEKMLFSAVKARISKGLCHRSVVATCDNSGAKLLRIVSGSKTVHGRKPSCGIGDLILASVIKGSPEMRKQVVYAVIVRQKKEYRRLSGIRVGFEDNAAVVLKDDKGNPKGTLFKGAIAKEAADRWPAISKVGAIILIRWGIAHIFASYNNTIIHITDLTGSETIAKASGGMVVKADRLESSPTAAMAAAKRAAEDAMEKGINAIHVKIRAPGGHNGPSNPGPGAQAAVRALSRMGLKIGIIEDVTPLPHDGCRKKGGRRGRRVMQKARIKLASTDINSINQTCDYIRDIVEKTGVEMRGPIPLPTKRLRITTRKSPCGNGKATWDHFETRIHKRLIDLGSDERTLRLVMRVPIPEGLNIEIEMVEALNDLLSNALSHILNSERSHKQECLVK-SSKLIRGVLELLQAHHYIGGYSAVEDGRGILRVNLLGQINRCGSIKPRFAVGKFGFERFEKSILPAKDFGILVVSTPQGLMTHTEAKKRNMGGKLIAYCY------------------------------------------------------------------------------------------------------------------------------------------------------------------------------------------------------------------------------------------------------------------------------------------------------------------------------------------------------------------------------------------------------------------------------------------------------------------------------------------------------------------------------------------------------------------LLKSILTNLPEVVKPTQKRLSFREKLKWTGSVLMLFFVLGMIPLFGLGQNELQRFGLLSIILGAKFGSIISLGIGPIVTASIIIQLLTGSGLVKLDMTSKDGRKLFQGIQKAGSLAFILFEACIYVFMGGLSPWVLIAQLCAGGLLILFMDEVVSKYGFGSGISLFIAAGVSEGIILRLFSPFAPVGAVWAIFHFLSIGAAKDVLTNLAAITATGLVFAIAVYTQAMRVELPMSFGRVRGHGIRWPLSFVYTSNIPVILVAALLANIQLWARLLQNILGTFSGIVAWLQPPLLRKLIDLGHSAVYIIFMIVGAVIFSIFWVQTSGMDARSQAQQMMSSGLQIPGFRRDPRVLEHLLNRYIWPLTVMGAITVGFLAATADLSGALSSGTGILLTVMIIYRLYEEIAQQHMMDMYPVMRRFIGYVYKQVRSIQFNILSPKMIKKMASAKIVTPELYDKEGYPVDGGLMDVRLGVIDPGLKCKTCGSKLKECVGHFGYISLARPIIHVNFVKTILDLLRCTCRECSRILLPQDALDRYNVKKARGQGKCPHCKSGQYKVNIEKPTTFLENEKRISPIEIRTRLEKITDEDASLLGLNPEAARPEWMVLTVLPIPPVTMRPSITLETGERSEDDLTHKLGDIVRINQRLFENINAGAPEIIIEDLWDLLQYHITTFFDNSLAQLPPARHRSGEPLKTLTERIKSKEGRIRHNLTGKRTNFSARTVISPDPMLKINEVGVPSVIAEKLTVPERVTGWNIEYLKGFVKNGKKYPGANYIIRPDGKKKKLTEETIEQSLEELQPGYIVERHLMDGDIAIFNRQPSLHRVSMMCHRIVVLPYKTLRLNPAVCHPYNADFDGDEMNLHIPQTEEARTEAEMLMMVQTQLTSPRYGLSIIGCTQDAISGNYLLTKDIFSRSEAGDLLTSIGVNKETLTGKEIFSVLLPDDFNFVGRSRAYVLIRKGRLISGVMDKANLQGLMLRNLHKKYGEDFAVDMLGRLFKLGVEVLMKRGFTISISDLDITEEARLEVEQLIADAEGRVNELIDEYRKGELEALPGRSLRETLEVRIMEVLNRTRGDAGKVISKHLTVMIQSGARGSSINQAQMTGCVGQQALRGKRIEKGYSKRTLSCFIKGNLNPEAHGFIRSTFKGGLKPHEFFFQSMVGRDSLMDTALRTPKSGYLYRRLANSLQDLKVEYDGTVRDAGRRIIQFKYGEDGVDVSKSEGGAERIIANKSKKSVLKAIKELRELPKRNFKQSFDLTLNLKDLDIKKHQINFFAQLHYPSKRRVCALIGPELEPEARGVCDKVIMQEEFVNKDKRGAKRLASEFDFFIAQANLMAQIAASFGRFLGPKGKMPNPKAGCVVPLKAALKPLYDKLQLMRPLVIVLHCQVACEDMKDEEVAENVMAVCNQLVKHLPREQANIRRVLLKLTMSKPVIITRERFKTKNDVFDSFTERTLFELGCRFSFSPVSIGKEANVFSVKAKPMKLAVKVYRLEVCDFNRMYNYIRTDPRFTGLQSRRKVIFAWAQREYRNLLKAREAVSAPTPIGFLNNVLVMEFIAAPMLTPDDAEGFFRETVLLVKRLYMVHGDLSHFNILNYKGRPVLIDFSQATELKDPLAQERLMRDIKNICSFFKKLGVDAGERRIRQK-ERDYETRLPEKLAKESEIAGEVYREYKDMKVEPGEAVGIVAAESIGEPGTQMTLNTFHFAGVTEMNVTLGLPRIIEILDGRRLITTPTMEIYLKKEYNDKEVRGVALSIKEAHLSEVTSEFSINIPEAKIEVKLDRGKMGELKISVLLKALKRVISVDILIFKIKGISEVYRIKEKLKATHISGVKGIPHVLPVKKEREYIILTAGSNLKKVLELKEVDATRAVTNDIFEIESTLGIEAARQAIINEVFKVIENQGLNIDIRHIMLVADTMCVNGRVKGITRYGVVRDKASILARASFETPINHIFDASLKGEVDNLNSVIENVMLNQPVPIGTGLPGLVTKVRLVKKKKKWITILAPKLFGG-VLGESCVTESSEAMSKTVNANLMSLTNDIKHQAINIKFKVTEIVGDKAATEPVSYEFSPAAIKRIVRRDCDRIDTSFVCNTRDNKKVRINLLVLTRSHATGAVVNTLRKALATLTVEVNAQPYEKLLTSVISHRLQIKLKAIKKVFPLKVCEVKKLKIV--------------------------------------------------------------------------------------------------------------------------------------------------------------------------------------------------------------------------------------------------------------------------------------------------------------------------------------------QRIVYNIQLMNFMRFFENATGAKARDCFSGMLVFVVKEGEIGKAIGRGGSNIRKLEGNLKRKIKIVEFNPEVTEFARNLIMPLRAEGIVLYIKGEDTKVRGMLIGRDSQNLKNYEEIIKRYFIEKIRVIDSSGWVPKTRLGREVKAGEISSLDPVLDSGMKIMEAEITDRLLGLEIEFMMIGQSKGKFGGGQRRIFKQVQKKTSEGNKPRFAVCVAIGNCDGIVGIGLGKSRETMPARDKAIRNAKLAVFKIRRGCGSWECGCGEPHTIPFRVEGKCGSVTIKLMPAPKGTGLRCDKECQKILKLAGISDIWSKTYGQARSKINIIMACEAALRRLVKTRVRDSKEHMLKSLRENLRFDGRRLSDFREISLELGVSDSAEGSARVRIGDTEVIAGVKLGVESPYPDTPDQGNLIVGTELLPIANPAFEPGPPGTESIEISRVVDRGIRESKVIDIKALCITPGEKVWAVNIDICSINDSGNLIDCAALATVAAIKDTVFPEFSSKRLPLARMPVTVTVVKIGEHLIVDPGFEEEAAIDARLTVASTVICSMQKGGDKAISTEDVSSMIDLALLKAREISKVVLKKGGHDFEVVIDPDKAAELKEGVEIADILKSEHVFFDAKKGVLAPEHLLEAVFGSSDPINVAGVIISAGEVQLTAAYRERKREEKRRMVIQLIHHAGVDPRTGLPHPPERISRAMDEARVRIDDSKGAEDQIKDIVKKLRSVLPVKFEVRRIMVRVPPEFSAKSVSVIKGFATLISEEWLNDGSLRLVVELPAGIQQDFFDALNRLTKGSAETSIVNALCVNEKEIVVPGEVLATGMDNLPASGTFRDGDQIIASRLGIMEVSGRLIRIIPLSGNYLPKRGDTVIARVTDVTLSGWRMDINSPYLAMLSLKDASRFIKKGSDLTQFFDLGDFVAIKIINVTTQKITDLSMRGPGLKKLPEGRIIYVTPSKVPRIIGKEGSMVSMVKKNLDCRILVGQNGVIWLNGKAELLAVETIRKIEREAHINGLTDRVGRFLEERLKQEVKVFNRWSVDGISVQDPGLKEYISLTPRFVPRTGARAKNRFYKSRAFIIERLMNKLMIPGHRSKKHKITSYHCTGKAHTVYNIMEETLELIEKKTKQNPIAVVVKAVENAAAREGIISIEYGGARYPRAVECAPQRRVDLALRYIAQGAYSKSFNSKRGIASTLAEELINAFNQNASNAIAKKLEVERQSDASRMFYKTLIRDHIRVPPDMFGTPLNEAILQMVKKKYDGFISKELGIVIDVSDVKSVGEGIIISGDGAAYYETEFELLTFKPKLQEVVLGKIRDIADFGAFMNIGPIDGMIHISQTMDDFVSFSKDKVLMGKETKRTLKPNDLCKARIIAVSYKDISNPKIGLTMRQPYLGRLDWVYESKPKAKEANILVLAEKPQAARKIAIALAEGSPRKEAAKKVPHYVVERSGKRLIIGCAVGHLYGLAENGWTYPVFDIEWKESHKIKDAKFTKPYLEEIKRLCKDIDEIYLSTDKDIEGELLGYNIIRFACKRRDAKRMEFSTLTKPDLIKAFDNAKPHVDFPLIAAGETRHFLDYYYGINMSRALTSAFKKAFKILSSGRVQGPALKIIVEREKEIRSFKPVPFWQLELLGSVPITAWHVKKAEAETLEKTRGSVRREEFKQMPPTPFDLTTMQTEAYRCHRINPKQSLDMAQGLYTAGYISYPRTSSQQLPPAIGYSRILAELSKQQLCKRLKLWPRNGKKTDPAHPAIYPTGIKPKLDARKQKIYDLIVRRFLATFGEPALRETMTIEIDLFVSKGTRTVELGWHIFYKPYVRLEEADLPAVSRDEAVHVKEIKLHDKETQPPKRYTQASIIKELERRNLGTKATRAVIIDTLFQRGYVEGGPIEATELGIKTIDTLQKYSPDIIDEELTRHFEEEMEDIYQDKKKPSEVLDEAKGVLLKILGDFKSREKSIGEGLITANDKAEKKASEIGKCPKC-GGVLQIKRGKRFIACSNYPECTSTFKLPKTGMIKPTDRLCKECNHPMIRMIRKGKKPQELCINTDCPSKHMGKRITSQKRGRGSPTYRAPSFRYVGAARHRGQVRDLLHCPGHYAPLMVITYEDGVITVAPLGVRVGDHVESGRPMTGSTLPLINIPEGTPICNVENQPGDGGRFVRSSGLAARIEAKSADKVIVNMPSKMKKEFRLCRAMIGIVAGGGRPEKPLVKAGNNYHKKRARNKLYPRVCGLSMNALDHPFGGSRSSKKGKVTIAPRNAPPGRRVGLIRPRRSGRRRMARLRKFAAYRRPYTRLSKYRKKSYIRASPNIKIVKFDMGDPKRLHLVPKASIQIRQEALEAARQTSIRLLEKQLGKSGFHLKIRTFPFHILRENPLASGAGADRMSTGMAKSFGKPIGRASQVKAGKELFTLSINTGKKALERASKKMPCGFSIRVEEAMMFKKEGMPEEGEIVLCTVTNVQSHSVFVRLDEYAGMIHISEVSSGRIRNMRDFVREGKVVICKVLNINQERGHIDLSLRRVTESQRRLKSDEIKQEQKSEKIIGFIASKLKMGVEELYEELNQKL-ADYGSLFNAFVGIADIEKLIKKDIRDALTSEIRLRIKPAEVEVHGRLSLVSYSPNGLNVIKTAVLDALEGVVMYEGGRRYSVTVKAPDYKGANDKIKRLSEAIIRGINGEGSFAIVMQYWPRKRAKRTCPRVRSYRPLPLGFSGYKVGMTHITITDNRAESVTSGEVISIPVSIIECPPLRVVSVRFYKESNAACEVMVCLPKKKAEYSDIRFMVCSQPKLTGIKKKPELFEIAIGGKAKLEYAKSILGKDINISEVFSEGQLVDVSGITKGKGFQGPVKRFGIGIRQHKSEKTKRGPGNVGPWS-GNRSWTVAHAGQMGFHNRLERNRWIIRIGNEEINVRGGFKHYGLVKNPYMLVKGSVQGPAKRLLRLNLAARPNEEAPTIGYVSLELRKVIYSHTTDHLEEENHILKQTLTQMRAEFDRMRRPPLMVCEVREIYDKNAMIRVPNGNQFIVEVSADLKPGDDVIVEQKNLNIIRRINSKRFNVERFVIMEKPTVGWGDIGGLDEQINEIHEVIELPLKSPELFERVGITPPKGILLYGAPGTGKTLLAKAVAASTNSTFIEIVASELVQKFIGEGAKLVNEIFDLAKEKTPSIIFIDELDALAANRIDLGTSGEREVQRTFMQLLAEIDGFKHLGNVKVIGCTNRKDILDPAILRPGRLDRLIYVPIPDARARREIFRIHTSRMTLSRVNVEAMIRRMEEFSGAEIHAACTEAGYFAIRAGRVKVTSSDFVKAIEKVKRMDEEESGYTDMFGMTDVYLTGRFVGTITNPVEFLTRIVEERRKGVISNVNVHYDEELDELHVENGKGRLRRPLIVVRDGRPMFSEGVMKKVEEGQVSWEELVNTGVVEYLDAAEEESTLVAFSEEYLTPEHTHLEMAPFDMFGLCTSLVPYSNFSAAQKVNTGSKNQKQALGFYAANFMVRMDMDVSLIYTPQRPIVRTIMHKLSDKHPSGQNIVVAVMSYRGYNMDDATVLNKGSIDFGFGRSSYYRPAIAEELRYSGGLIDEICIPDKEVKGYKSEHDYRFLEGDGIIFPEAKVAEGDVVIGKTSPPRFLSSMEQYNLESRRESSVAMRHGESGIIDLVIITENGEGNKLIQVKVRDQRCPEIGDKFTSRHGQKGVVGLIVPKADMPFTASGIVPDLIFSPHSVPTRMTIAHLIELIGGKVGALAGRYIDGTAFDAEPEEAVRQELLALGFRDNGVETMYNGVSGEQFKVGIFIGNMYYLKLKHMVANKLHSRARGPVQLLTRQPTEGRAKEGGLRLGEMEKDTFVAHGAALLLKERFDSDKTRIPVCEECGLVAVYDEFKKRAYCPICGDNAEINFIEIPYAFKLILDEFKSMCIYPKLVLKNKY--KKIVSASSIKEGSYIIMDDVACKATNIQVSRPGKHGHAKVRVEGIGLIDGKKRVIVMPGHDNVEVPIIEKKNAQVLSIVANIMDRETYETFDLAIPDGCTAGCVVLYWQILGDRVMKQIK-----------------------------------------------------------------------------------------------------------------------------------------------------------------------------------------------------------------------------------------------------------------------------------------------------------------------------------------------------------------------------------------------TQRTGSNIRKAKHKLTKPVRLRGKMPLKRYLQDIRAGDRIVLCTEPACQEGRYHMRFHGRAGVVSRGSCYKVEVADGGKTKCLIVHPAHLKRVRFDGRRADQMREIEARVGVIPRADGSAYFRIGRTIAYAAVYGPRNLYPRFLQDPSKGILRCRYNMMPFSGSGERVRPGGNRRSKEISMVTENALMPVLNLDDFPNAVVDVFIELPQTDSGTRCAGICAASMALADAGISMRDLVTSVSVGKVGSSLLVDLTYDEEVSDVPVAILPRTGQISLLQMDGEIEKDELIRLLDMAKKACWGIYEVQKAALKERFNNPMRRIRIEKLTLNIGAGTSSEALDKAMKLLRSVAGVSPASKRIPTWGLRPGMPIGCMLTLRGGEAHELVKRLIAARDNTLRESQFDNGNVSFGIPEYIDIPGVNYDPEIGIKGLQVCITLKRPGFRIKKRRIHRRNIPKRSIITREEAMAFMKEEFNISIGLRLQRRLASDVMGCSGKDVTFSFESDDDLKKAITKRDIRLLISAGLISRKPLNNSSRGRIRKAMTQRCKGRRSGHGSRKGKKTARQPRKEAWMKRIRLARTFLKTLRGKKAITNYRMLYLKAKGGFFRSKRHIKLYIDEHKLAG
>Pacearchaeota-none-none-none-none-Pacearchaeota_archaeon_CG10_big_fil_rev_8_21_14_0_10_30_48-GCA_002763155.1
KLPVLNIGIVGHIDHGKTTLLQALTGKFADSHSEELKRGITIKLGYADAILRKNKEGYNIKD---GEPMRYLTFVDVPGHEMLMATMLSGAAIVDAAVLVIAANEGI-KPQTREHLVALQAKGIKKIIIVQNKIDLVSKENAIKNYNIIKNFVKGTSAENSPVIPVSAQQGINISKLLETFGN-IEIPQRDPLFVVARSFDINRPGTKIENLSGGVLGGALKRGKLKVGDKIEIKPGLFIKEKGVVSYETVKTKILSIRRGNFEVKEATPGGSLSIETSLDMALTKTDNLSGCVAGLEGELPEIVSRIKLKALHFSEVEGTEKIDDFRINDLLMMSVNTSITVGKIVAVELDLELNIPVVSFKGDSVGIAKNFGGHWRLIGVGEIV-IRKHKQFERPRKAFDIVRIKSENKIVTRYGLKNKKEIWKARAKLNRIRKRAKKLINA---QGVQQEFVDKLNKLGF--KINVVDVLALTEEDILKRRLQSVLVEKKIATTHKGARQLITHKHTMIEGKIVNIPSYQVNTEEEKKIKLLKNKKS--------IVEESNKPQKESDETIRQPIITVAGHVDHGKTSILDALRGTKIADGEAGSITQKISFTKFPVEQLKKVCPLIEKSGKLVIPGFLFIDTPGHAAFNNLRKRGGSLADIAILVIDINEGIKPQTAEVLQILKEHKTPFIIALNKIDRIRGWQNLKENINSQQHVKQDFDEKYYTIVGALNSYGFQADLFYNIEDFSKNIALVPCSAHTKEGIPEILFVMAGLSQKFLMDQLEVGDVAKGVVLEIKKENNLSYIESILYDGSLKINDEIAIASFDGFIKTRVKSIQEIEPLSFKFKSKEIVSAASGIRMQINDEILPGMPFMLY-EEVKENFKSEIFENGIIIKADSLGSLEAMIVLLQQTNVPIVKAGIGTINKSDVLSAKANLNIDPLDAIILGFNVSGIKIISHEVIYKIIEDLQEYREKKTKEIEKERLMELASICKLEILHQYVFRNTSPAIFGVRVSAGELTENQELIDVIGRVKRIQLDNKGVSEALQNMEVAISMSGVNFERKLGDKKNLYSNISEKQFKKFKENRDLLSSDEIKVLQELKVMKE-----WN-GSDIWTERYRPRKFEELVGQEDIVKRVKSLTNAMNIPHLLFAGPAGVGKSTLALIVVRELFGEKWRDNYLELNASDERGIDVVRQKVKDFARTKALAEVPFKVIFLDEADALTNEAQNALRRTMENYTANCRFILSCNYSSKIIDPIQSRCAVFRFRLLEKKDIEKIVKRISEKEIEEEAIKTIFELSEGDCRRVVNLLQTTASISNVITSDLVDIIVPSAKPSDVKVILEYALSGDFRNAKDKLLDVMLKESIAASDIIKAIQKEIWNLSIDPELKVRLTERTGEIEFRLVEGSDEFIQLESLLASFVMAGRDIDKELEELIKKQNAKIKVIGIGGGGNNTLSRIYEIGIKGGEMIAMNTDAQDLLYANSDKKVLLGRELTRGLGAGSNPKIGEEAALESEHEIKKKLEGADMVFITCGLGGGSGSGAAPVVADLAKKQGALVIGIVTMPFTIEGEKRIENASNALEKLESIVDTLIVIPNDKLLELVPDLPLQTAFKVADEILTNAVKGIAEMVTKAGLVNLDFADIKTIMANGGVSLIGVGESDTESRALEAVDKALNNPLLDVDVSNARGALVNIIGGHDLSLEESKIIIEEIGKHLGDGARLIWGAQIAPDMDKTVRVTVIVTGVKSPQILMQGELSNELGIEFLKMKAQLLSIDGKKQKEISLPKAFSTKIREDIIKKVYESEKTW--QPYAHDSEAGKKHSATISHKRHEWKGHYGKGISRIPRKTMWRRGTQFYWVGAEISSTRGGRRAHGPKGTIP-IKKINKKEYLIALNSAISATANTKFVCERYSRVKENLPFIVESKFSEL-KTKDLIKSIDNILGNLKVVSKKKSLRAGKGKLRNRKYKKSAGVLIITEI-----KTNSFNQIKIKDLTVSDLYP---AGRVVVYTEEAIKSLEERDK--AINAKATRGLNLGSVVNATDNSGANLVRIVSKGKSTKKRQQYAKIADWVKVSVKKGKPEMKGEVFDAVVVRLRRPYRRKDGERIAFSDNAVVLLKDEKGNPKGTQIKGPIAREVQERWATVAKNARIVVEHTGILHIYSSFNNTIANVTDLSGS-TVARCTGGMVTKQDRLKANPTTGMFIAKKMGEELKEMGITNLHVKMRGKTGGT---GVGPGAHMIIKTLSKDGIKIININDITKSPRGGPKKKGGRRGRRVPQVVRIKLSSIDIEKLNEITDHIRDISKKAGVIAKGPIPLPTKRLKVTTRKSPCGDGTATFDRFEMRIHKRVIDLPSNDKILHSVMRLPIPKSVNIKIEMKGMSQDVISDALNGIMNAKKARKEFVVVNKHSKLLIKVLDIAIEHGYIKNYKLE----NKLKINI-GKLIKCNAIKPRFNVGVPNIDKYMRRYLPARDLGILIISTNKGVLTHVEAYEKEIGGMLIAYFY------------------------------------------------------------------------------------------------------------------------------------------------------------------------------------------------------------------------------------------------------------------------------------------------------------------------------------------------------------------------------------------------------------------------------------------------------------------------------------------------------------------------------------------------------------------NLVELMKHLPEVEGPKE-KLGFGDKAKWTIFILVAFFILSNISLYGMASSFLARFDQLAVLLGTDFGSVISLGIGPIVTASIILQLLVGSQILNIDTHSAEGKKYFQGLQKLLVLGFIVFESIVFVVMGGFSPPIIIFQLMIGGFAILIMDEVISKWGFGSGVSLFIAAGVSLRLFTSLFQFLQPVGQLWVLVTNLINGNPTGALAAGVTILATAIIFLIIVWAQALKIEIPLSYDRIRGYGVKWPLAFFYTSVIPVILVSALAANIQLAGGLLENILGGFSGFASWIGGVLLNAFIMILQSIGHILFYISFSILFGIFWVKTSGMDAQSQARNIMQSGLTIPGFRKDERILESVLERYILPLTIMGGAAIGFLAAISGIVGTLILGTSFLLVIMIMFQLYQSIAQQHATDMHPALKKFIKPIKKQIKALTFSLLSPEEIKKISSAKIITPELYDMDGYPVDGGLMDLRLGAIDPGVRCRTCGGRLKECLGHPGSIELARPVVHVKYIPTIYMFLRSYCKECGEILLKKEDIEKMTLKKSKDAKKCHSCGATQEKIRIEKPTSFLLGKKRLFPTEIREILERISDDQIKLIGVSPVTFRPEWGILTVLLVPSVTVRPSITLESGERSEDDLTHKLGDIIRSNQRLWENLNAGAPEVIIDDLWDLLQYHVTTFFDNTISRIPPARHRSGQPLKTITERIKGKEGRIRHNLAGKRVNFSSRTVISPDPSLNINEVGIPYEIAEVLTVNEEVTNLNIETLKKLILN-EHYPSANYIIRPDGRRKRISKELKKEIIEEIGPGYFVERHLQDGDIVLFNRHPSLHRGSLMSHYAKILPHKTFRMHPAVVFPYNADFDGDEMNVHVPQTEEARAEARVLLNVNNNLMSPKNNTNLIGTISDAITGNYLLGKDTIQKDEANQLLYNAGITK-EINGKDLFIKLLPK-ISK--------KLSDEIAKTDLTDEYTFNDKITKEIDREFGRELAMESISKAFKLGTNYLSRRGFTISMNDLNVPDAIKIKTKEIIKEGENKTVKIIEDYNDKTLTIIPGKTENESREIKILQALNEVRTKIGKVVKENVNNMISSGSGGNMLNITQISCSVGQRSLWDERISLGYSNRTLSFFKEFDLSPKARGFIYSSYMDGLQPYEFFFDAITGRDGLMDTALRTPKSGYLYRRLANALQDLRVEYDKTVRDASGQIVQFKYGDDGIDVAGEHLDKHSVIENII-MELEKVLTELKKDKEKKFDQTVELIVNLKKFDLKRNSINTFISVPNKINKKACGFIEV-----ESKLID-TIPKAAFPRKNKKELKKLVRKYDFFLASGVNMPAVASTFGKVLGPVGKMPSPKLGIILNENEEIKQVLDKINNSIKIHTSIKISIGKISMPEKEIVQNIKSAYESILKELPNHKENIRSVMVKLTMSKPIRVD--------------------------------------------------------------------------------------------------------------------------------------------------------------------------------------------------------------------------------------------------------------------------------------------------------------------------------------------------------------------------------------------------------------------------------------------------------------------------------------------------------------------------------------------------------------------------KIQEKKKFYVVDVPLLNKEI---ELYGRD-GEFSGKHIKLDL---TNNLKGKGLEVNFLIEEKD-GKITTTPRQLYLHGFYIRRMLRKGTDYVEDSFLTQCKD-NRLRIKPFLITRKRVSNQVLRGLREKAKEEINYVQDKSFELIVKDVLNGKLQKDILALKKIYPLGLCEIRFVGIEMGLNIREIVPKKELDFRNLKDEIIVVDAFNALYQFLSSIRQYDGTPLKDKSGKVTSHLSGLLYRNISLLSEGIKIVYVFDGEAPDLKKKTGEKRSEIKRVAKEKFISAKEDDDVEGMKKYSSQMVKLDDEIIEESKEFLKALGIGVIQAPSEGEAQASIISKEGRAYAVASQDYDCLLFGAPKLIQNLTLARTRKTVSGV-VEIKPEVIELENVLKELGITHEQLIYLGILVGTDYNIGGIKGIGQKKALKLVKEFKTPEKIFGSFEEGFDWKEIFEMFYRPNVKKNAEILFPKMNEDKIREILL-KHDFSEERVEKQIEKLKGKSAQKTL-MIKTINMQVMRYINLFAKISKIPPKHCFNNTIIFVVPENKVSLAIGENGSNIKKISKILERKIKVVMQPEDAEKFIATIIYPTEMKGVHLII-NAGSQNKAMLIGRNKVRLEEMKKIIKNYF-KELRIVHLSGWVPKTALGKKVRDGQIKSIDEVLDKKLKILEPEVVDTLIKVESELLFAGQAKGKFGGGKRRAWRQSQKKTKEGNVITFSALAVIGDKKGHVGLGLGKAKETLPAREKALRKAKLNIIRVKRGSGSFDGVSSELHSIPFKVEGKCGSVRIKLIPAPQGTGLAIGDEGKKILKLVGIKDIYSKSYGQTRTTINYAKAIMDALGKLK-----LTSKRIAEYLSNGKRFDGRKVDEFRDIEIDVNLSKKAEGGAKVKIGKTEVWVGVKMSVGEPYPDSLDKGNLMVTSELTPLSHSKYEYGPPKFPTIELGRLVDRGIRESGFIDLKKLCIVEGEKVWNIFIDIYSINDDGNLLDASFIGTVAALKSTKIPHYPKDNLPLTNVPMNFSIYKIGGGLVLDPIQEEESAAEGRLILAAIKICSMQKSQTMDLDTDEFGKILDLVEQKYDSFTKEITKVNGKHFEILVDADVALAMKKSGDVSSILAVDAVFTDSKKGFHASANDLEISFKTSDINEIAKQIIMKGEIQIPQEYREKMRGEKFKQVVDFLVRNSTNSQSGNPYTPERIERALDEIGVNITN-KPIELQMKEIVSNLSKVIPLKIKSKRLKVTIPAQYTGQAYSLLNPY-K-ESEEWLGNGDLKAILNVPVGFQMEFYDKLNAITHGSGISEEMKKSEEKERKVVVPGEIIFSG-DELPGEGTRKEGKDIIAQRFGLVDKNEKLVKVIPLSGVFIPRRGNVVIGKIEDISFNGWLTNINSAQSSFLPVSEVPRFIDK-HHLDEFLDIGDFFSAKINGVKAKG-IDLSLDSRGLGKLEGGIIISINPNKVPRVIGRNGSMIKLIKDSTNTRIT------------XXXXAKKAINFVTEKSFISGLTEKVEEFLNQEKGKERLIFDLYNISEVKVKDPGLKSALNLKYALVIKSRGRHRERFGKSKVNIVERLVNIISVPGHRGKKHKIITNWASGKYNKNLKQVLEAFKIIHERTKENPIQVLVNAIENGSPMDEVTMIQYGGARYPQAVDSSPSRRISIALRNISHGAYDKSFNKKKPFSQALAEELINTAKGSDSIAVTKRTELEKQADAARMFYLIDVEDFIRVEPKLFGLPTKEAVEQQLKETYAKYFDKELGIVVAVAKVSSIEEGIIIPNDGAAYYKSKFQLVVWRPEMQELVYGTIEEITNFGAFINLGATQGMIHISQTMDDFVSFSKTSTLTGKSSKRSLKKGDSCLARVVAISYKL-GELKIGLTMRQPGLGKLEWIDEDKQKAIKAPIMIVTEKPQSSVKISDALAQGKIEKRSINGVNYYEFFRDGKPMVVVCAVGHLFTLAQQRNPWPTFDIKWAPNFLVRKKDFTKKYYEVIAKLSKHASEIVVATDYDIEGEVIGMNIVRYICNQEDAKRMKFSTLTSNEIQEAFDKRHDTLDWKQGIAGETRHYLDWIYGINLSRALMDAIKTTFRLMSIGRVQGPTLHIIVDKEREIEKFVSEKYWQVFANVSDKVELKYIKEKSVGEFKKLEGETKKSQQQLPPPVPFDLTTLQTESYKFFKITPAKTLQIAQNLYLNGVISYPRTSSQKIPKEIGYDKILNRLKNKSNV---RSVPIEGKKSDPAHPSIFPTGEFH-FEGEDKKIYELIVKRFVSCFCEDAVLDDKKISLEKFVAKGLGIGKKGWMEVYP--NLLKEKEIPDMN--GKVKIEKIDIEEKMTQPPKRYTPASIVSELEKRNLGTKATRASIIETLYDRGYVKEKSIQATSLGLSLIQTLEKNCDVIIDEKLTRDIEGNLEKLRNSKKNQKEILKETKKIIYSIGDKFSKNKNQIGQDLISATEQLWRKDNEIMDCPVCKTGKLTIKYGRYFVACNSYPECKTTFTLPGNALIKTSDKVCEYCNWNMLMSIKKGKRPWIFCFNPECESRK----------------------------------MKIIHSAGHSGPLTKILVNGKFYNLASEKMYEGQKIEIG-KESGDIAKLKDIPTKTMVYNLESRPGDGGKFIRTAGSSVLILKKELGKVTILMPSKKEKVFNECRATIGVIAGNGRKAKPIIKAGKQYYIKKAKSKLWPRTSAVAMNVVDHPFGSGRGKNLRLGKIPKRNAPAGAKVGSVRARRTGRKKMVSLRKAGAYSRPNTRTSKKRAKAFIKASPPNKIVKFNMGKRDEIRLLCLQTIQIRDSAIEAARQYLTRRLEKEAP-GNFYFEIRIYPHHILRENKMLTGAGADRMQSGMKHSFGKTSGRVAMVKPGKDIFLIAVRIAKAALQAIKSKLPCKTQIVVEKIM-----KNYQEGDLIICKVTDIVKTTVFVEAIN-KGSIVFSEVAPGRIRNIRVHVVPNKVIVCKILNVREN--HLFLSLRRVKDKDRKEILAQYKKEKTYEVIMKKLLGDNW-------DKIFGKITEQQT-LGDFIDDARILKKYFDKEQIEKIKKIIEEK-KGKEKEIKREFKLTSKDPEGIIKLKELLKGIE--GIVYLGNSKFSIKRKTLDLKKTDSEIKNDLELIEKSAKCEFEVLKHLQYWPRKRAEKILPSVNWNDKKLLGFIGYKVGMKSLFVKDNTNESMTKGKRITIPITILECPPLKILSIRFYKNKKVASEILSKFPKKTSDFDDVRIIAYSLVKNTTVKKKPDVVEIALSGEEKVAWIKEHLNKEIKISEVFEAGGLTDIRGVTKGKGIQGPVKRFGITLRSHKAEKGQRKTGSLGPWHPARVTFRVPMAGQLGMFTRTTYNNSILEIGSKNINPKEGFKKYGNIKTDYIILRGSIQGPSKRQLIITQPLRSTKKSFEVIEIR-------------------------------------------------------------------------------------------------------------------------------------------------------------------------------------------------------------------------------------------------------------------------------------------------------------------------------------------------------------------------------NYDVFMNGIFVGSIVDYHKFISDFQAVRRKGEISEVSIRFENKHNIIVILSDTGRVLRPLIIVDNGIPRLKDEHIQKLKNGEMKWEDLIKDELVEYVDASEEDNLLPALNKEDLTPEHTHLEIDRVAFLGPITSLVSFGNHDQSSRLIRGSKTQKQGLGLYAANYLTRIDTDVSILHYPQQPIVRSFVYDALNVYPVGQNIVVAVMTHEGYNMEDALVINQASVDRGFGRSTYFRPYSSVELNYAGGLADEIGIPTKDVSGYRTEESYRYLEDDGIVYPEAKLNSGEVMIGKISPPKFLSEARDISIKAQKEASSVMRQEESGIMDGLFITLDENGNKIVQVRTRDPRMPEPGDKFSTAHGQKGVIGALIPEEDIPFSVKGIRPDLIFNPHGIPSRMTVGYLLELITGKLGCLKGEIMDGTSFTERDIKGVESQLKELGFRYDGKETMYNGVTGKMMPAKIYIGDMYYLKLKYMVSNKMHARASGKVALLTRQPIEGRSRGGALRLGEMEQQALVAHGASLLLKERYDSDKVIINICSKCGCLGIKDSLRKKTYCPLCN-STEIDDVEVSYAFKLLAEELLGMHIRTGFELKNKYMAYKIIEGTAVRSGSTIIIDGEPCNVKSINVSKTGKHGHAKVRIEAIGIIDGKKKVIARPGHERFEVPLIEKKKAQVLSMAVNVMDIESYETFDLPIPPELYEGDQVEYWEVEDKKIIKRKIVDKIFNSFMKNQLFKDKFVLQSSYTPETIPHRDEHIEQIASIMAPLLRGEKISNLFVYGKTGTGKTLSVQYVRNQLIKRNNFKENELIIEYVNCKLKKVSDTEYRILAELIKKSVPATGLPTDQVYNRFIELIDLIVLIFDEIDHAINKISDNFLYNLTRLNTELVHSQLSIIGISNNLTFLDDLDPRVRSSLSEEEIIFHPYNAIQLRDILTERSQRAFNHGVLSEGVISKCAAFAAREHGDARRALDLLRIAGEIAERNNFSIISLKDIDLANEKIEKDKILDIIRTEPKQFQLTLLAIMKLEIFTGDVYNTYQELCEKTNNDILTQRRVSDILSEFDMMGLINSSVISKGRQGRTRKIRLAIPIQLKERVREILFDSLSI------------MVRRKPVRERGKIKFSEYFKVLNEGDKVAVVRERSETG-SFPKRIQGRTGVVTRGASYIVNLKELNKAKTFIIQPIHLKKI------MERIVRXXXXXXXVPNADGSAMFAFGNTIAIASVYGPKQLHPQHMQNPSTGILRVNYNMMSFS-VSDRIRPGPSKRSTEISKISEWALNSAILLEEYPNTVVDVHIMIQQADASTRCAGINAASLALAHAGVPMKDLVASVSIGKMDKQLVVDVDKEEEATDIAMSFM-GAKKLTHIQLDGKISSKELKEATEMGKKACEKIIEIQKKALKEAMENVMREIIMEKVVLSCGGVKD--VLEKEVKLLEKISKRKVTNKRIPGFGIRPKLEVGCMVTTRGEEAEELLGRLLAAIDNMLDESKISDNHFSFGIPEYIEIPGEEYDREIGMLGFKVTVVFKRRGKRVQKKKIKKGKLPKKQRVTKAEIIKFMEDKFDTVIELDSKKNLAVKTLGVGKSKIVFNTDRLDEIKEAITRQDIKDLVSSGAISIKENKGRKT--------NVKRKHKKGEGNVKRKVKNR---KQEYVKMVRKLRNYVKELVKQGKVDTSKELRKQIRNRKFKSKRNLRDNIL------
>MP5_1_69
VQPEVNIGLIGHVDHGKTTLVKALSGKWTDTHSEEVKRGITIRLGYADVSIYKCGDTLAVTDKGKAVLQRKISLIDAPGHESLMATMLCGANIIDGAILLISANEDCPQPQTREHLQALEIIGLDKVIVVQNKIDLVSEEKALKNYEQIKEFLKGTKFENVPIIPMSAKHSVNLDILLQTIQEVIPTPKRDPIMFVARSFDINKPGAKPKDLTGGIIGGSLKQGKIEAGKEIEILPGYEVEEKNQKVWKPLTTKVTSIITGGDKVDEVIPGGSVALMTELDPNIVKSDKLVGSVVGYPGKLPPVLNELKLTCHLLDRVVGALVVEPIKLKEILMLNVNAAATVGIVKDIKVVLTLRRPVCASKGARVTIARNLGQRWRLIGYGEIEPRRVRKKYSGPGHPWQKARLEEEKSIKYDFGLVNKKEIYKATSLIKSFANQAKKLIASEQSEKESELLIKRLSRLGLLSVDKLDDVLSLKIRDLLERRLQTLLVRKGLARSSKQARQFITHRHVIIADKVIDVPGYIVPVSEESTIRFSASTLANEEHPERRKEVKKEKKPGKKPVMIRQPIVAIMGHVDHGKTLLLDSIRGTAVQAKEAGGITQAIGASIIPLDVIKKVCDLLKGQ-TVTIPGLLFIDTPGHAAFTNLRKRGGNLADMAILVIDINDGVMPQTKESIEILKQYKTPFIIAANKIDVLEGWQKILKTISEQSEVQRMLDTKLYELVGQIYDLDLQADRFDRVSDFTKQAAIVPVSAKTGEGIPELLMLLTGLAQKYLEQNLKTKGPAKGTILEVKEQKGLGVMDVIIYDGTLKASDTIIIGTLQEPITAKVKALLEPEALASKFKPVKQATASTGVRIVAPEEAIAGMPLLKV-AELKEQLKSEVEQIGVMVKADSLGSLEALITLLREHGVQIRKASIGPITKKDISDVETT--KDPLQRAILGFNIPDVKIITSDVIYRLIEEYDKWEEAEQQKIELKNLAQLTRPCKIQLLKGYVFRQSNPAIAGVEVLAGTLKANTPLMKELTRTKGIQLEQENVDQAEKGKKVAVSMPNIIIGRQVQEGDVLYSMITEDEFRKYKEYKQHLSEEEKGLLREIAEIMRADNPVWGVMSSIWTEKYRPKTFDDLKGHKNIVSKLRAFVEQKNLPHLLFAGPAGVGKSTLALVIARAFFGENYRDNFLELNASDERGIDVVRVKVKDFARTKALGDVPFKIIFLDECDALTKEAQQALRRTMENYTSTCRFVLAANYSSKIIDPIQSRCAVFRFRPLAEEDLLDLGKTLAKNELSDDALKALVDVAHGDSRRVTNILQSCSVVSKEITADLIYQMASVARPAEIKGILDLALKGEFTKARDGLLDVMLRYGLSGVDLIKQIQSEIWNLDIDGRSKVELIDKCGEFEFRLVEGSDEFVQLEALLAQFIKLK-AADDELHELLSRQRASIKVVGCGGGGNNTVNRISEVGIQGAETVALNTDAQDLLYTTSDKKVLIGRDLTKGLGAGSNPKIGEEAARESEHELKQSLEGSDIVFITCGLGGGTGTGSAPIVADIAKKMGALTVAIVTLPFTLEGNRRYENAIIGLEKLEHVVDTLIVIPNDKLLELAPDLPLHTAFKVADEILTNAVKGISELVTKTGLVNLDFADIRAVMSNGGVALIGVGESDSENRAVEAVERAITNPLLDVDISGATGALINVMGSKDMTLNEARKVVETVSEKLDENARIIWGAQIYDDLGGMLKAMLIVTGVKSSQIFRKKDVEQQLDIEFIDMELKVLGLDGSEAGKVKLPEQFGESFRPDIIKRAVEAIWSHTRQPYGADPRAGKRYSSKLSKRRRKSRGSYGKGISRVQRKVVSRRGIQLNLVGAFVPGTVGGRKAHPAKAEKVWTRKINDKERRLAIRSAIAATVDKALVEKRGHKVPAKYPFIIDNSIEAAKKTKDVKNALLALGFKEELERAVKHVRAGRGGSRGRKNKKAKGPLFVVEGVKALKNIAGIDVVEVSRINAELLAPGCHAGRLTIFTKDAVEQLGKQRLFVAVKARITKALPHGSRILACDNSGARILRIVSGHKTRLGRYPAAGVGDHIMASVVEGKPGMRKQVVSAVIVRQKKPYKRRDGTRVCFEDNAAVILKDDLGNPKGTVIKGPIAEEVAERCPLVAKIASSVLLRWGVVHIYASYNDTIIHVTDITGTETLALTSGGMMVKTSRLESSPTAAMMAAKRAAETAKEKGITGLHVRVRAPGGHNGPHNPGPGAQAAIRALSRMGLRIGIIEDVTPVPHGGCRKKGGKRGRRVMQKARIKLASIDIDKLNQTCEYIKGIADKTGVEMRGPIPLPTKKLKVTTRRSPCGDGTATWERYEMRVHKRLVDLGLDERALRLVMRVPIPEGLNIEIEMIDMMNDPIANVLSALKMYEKVGKRDLLVHPVSNLLKRMLEIMNAEGYVGELEIVSSGRRVGKLNLLGNINNCGVIKPRFSVALDEYTKFEKRYLPAKGVGILIVSTPQGVMAHTEAVKKGIGGRLIAYCYMPRIAIVRKDRCNPQGCGGAKVCPVNMQGMDKKALIDETLCICPKRCPDAIDIINLPEEL-ENPIHRYGRNGFHLYNLPTPVFGKVTGIVGRNGVGKSTALKILAGLLKPNLGTQVVDYFKGGEAQKFFEKLKDGKIKVSYKPQHVEMLTRMYKGSARELLEKVGIMSDVVDALSLNHVLDRDLTQISGGELQRVAIAACVLKKADFYIFDEPTSYLDIRQRINISKFIRNLAAPDIAVLVVEHDLIILDYMTDLLHIMYGRPGAYGIVSLPKSTRTGMNAYLSGYIREANMRFRDTEIKFYTRPPLAITRWHDIEKALGDFRLEAKEGMIGRGEIVGVLGQNGIGKTTFVKILADVIKPDKGDVDKVKVAYKPQYLSEELAMVVLKDAYEVQLMRPLELKPLLNKKLNECSGGELQRIAIARCLSQDADLFLLDEPSAYLDIEQRLNFGKIVRDIADQRGCSILVVDHDLLFIDNVSDRLLVFDGVPAKEGIVNGPYEMVAGMNHFLKELDITLRRDIDSKRPRINKHGSNLDTEQKRSGKLYYS-------------------------------------------------------------------------------------------------------------------------------------------------------------------------------------------------------------------------------------------------------------------------------------------------------------------------------------------------------------------------------------------------------------------------------------YVYKKIAGISFGVLSPKLIKKMASAKVVTPELYDKEGYPVDGGLMDLRLGTIDPGLRCKTDGLRLKESLGHFGYIELAHPVIHIKFVNMIYLMLRTMCRECGRVLIAPDKIARARVQSGRLGGKCPHCKAKQFKIALEKPSNFVEADKRLSPIEVRARLEKLSDEDLELYGISPGVCRPEWMVLTVLPIPPVTMRPSITLESGERSEDDLTHKLGDIVRINQRLFENINAGAPEIIIEDLWDLLQYHVTTYFDNAVAQLPPARHRSGQPLKTITERIKSKEGRIRHNLAGKRTNFCARTVISPDPMIALFEVGVPKSIAMRITVPETVNEWNMEYLKKFVEKGGEYPGSNYIIRPDGKKKKITEETKEAALEELQPGYLVERHLMDGDVAVFNRQPSLHRMSMMCHRVRVLPGKTLRMNPAVCNPYNADFDGDEMNLHIPQTEEARAEAEILMQVQTQLISPRYGLSVIGCIQDAISGNYLLSRHEFDREHAVQLLASVGISKKKISGRELFSALLPDDFNYEGISREKVIVKDGNLVEGTIDTKSIDGLMLRALHKQYGADKTIEILHNILKMGVEYLLIRGFTTGIADEDIPLEAKQEIDKLLAEADEDVDELIRQFKEGTLEVFPGRSIEETLELKILERLNKARNATGKVLKRYAAVMILSGARGSITSIIQMSACVGQQALRGKRIDKGYSGRTLSCFKKGDLSPEAHGFIGRGFKHGIKPIELFFHAMTGRDALMDTALRTPKSGYLYRRLANALQDLRVEYDGTVRDAHGTVIQFAYGEDGIDVARSEAGKQKVVKSV-KEDFVKAIEKIE-NKERKFKQTYELVINLTGLDLKKQQIEVWVPLPHGTEIKVAALVGGELKEQADKVCDFALLTDDFGKPDKKAIKNLSRSYDYFIAQANIMPLVAKTFGRFFGPHGKMPNPKIGCVVPPNANLQPLVEKLKKTVKASASAKVPVGTEDLDVQKVAENMLTVYNAILHKLPQEKNNIKNVLVKKTMSAPVKVEKEEWQTFGDVFDQFTERNLFKLAGQHYFSPLNIGKEANIFSAEKGGIKRIVKIYRLSTCDFNRMYDYLKYDPRFPAINRKRKVIFSWAKREYRNLMKARDAVRVPTPYTILSNILVMEFIAAPMLHPKDPEKFLKDIVTQMRKLYMVHGDLSAFNILNYNEKPVLIDMSQSTTLENTFAAEYLDRDIRNICNFFRKLGLDCSDKKIKKADLKEYKDLFPPKMLEEKKAAKKLLEEYDAARVDPGEAVGLVGAESIGEPGTQMTLNTFHFAGVAEMNVTMGLPRIIEILDGRAKIATPMMEIYLKSPYNKGKILDLALSIKETSVSEVVKEFAVNVADLKVEVILDTNKLSGMGVTAVTKVLEHAATVKAIFLKPKTLNALYRVKEKAKSVFLKGVKGIPQVLPVKRHDEFIIITAGSNLKKILELDFVDASRTISNDIHEIRDVLGIEAARQAIIDEVFKVIESQGLNVDIRHIMLVADTMCAGGVIKGITRYGVVSEKSSVLARASFETPLRHLINAAMRGELDNLSSVVENVMLNQAVPVGTGLPGLVTKIVSKVVKKKWYNIVAPKIFNEAPAGEILLAEPEAAKGRIMKTSLMTVTGDPTKQNQSINLKLTSFSDGKYFTEVTGYKLLPAAVKRLVRRNREKIDDSFVVKTKDGKLARLKPIIVTRGKTTNSVLTAMRKYVQAYLAYASSVTFDELVRDVIGRKMQGDAVVLKKFHPIGIFDIRMITLV----------------------------------------------------------------------------------------------------------------------------------------------------------------MRKGDAWAVASQDFDSLLYGTPRLIQNLSIEGKRKLPGKFYTTVEPKIVDLKETLKKLDIDREKLIWLSILVGTDYNPKGVAGIGPKKGLALVKEHKTAESLFASVELDVGWKEVLDTFHNMKTTDKYELEWKPIDRKALYKFLVDDNDFSPERVDKTLDVLC-EKSQATLGMKKVYDAGLMQIMSMFSSVCGVTPKDCMEQMLVFVVGEGLIAKAVGKAGANIRRLEAKLKKKIKVVEYSDDLLQFVKNVVAPLEVAELVVTLIAKDLKTRGLLIGRNASNLRFFESIVKRFYIKELKVKDVDAWTPKTDVGKKVKSGEITAIDEILSSGQNIMEDQIVDILLGIENELLMIGQSKGKFGGGARRIFKQTQKKTTEGNKPSFCCIAAVGNNNGYVGVGVGKSKDTVPSREKALRKAKIGLFKIKRGAGSWEDTTSEPHSIPFKVEGKCGSVKIVLMPAPLGKGLIIEKECAKILRLAGIKNVYSKTFGKTTSKQNLIAACVSALKKLNEFKVR--------------------------------------------------------------------------------------------------------------------------------------------------------------------------------------------------------------------------------------------------------------------------------------------------------------------------------------------------------------------------------------------------------------------------------------------------------------------------KVLAKEKEIVVPGEEIAVGMSFLPGKGTYRVNDKIVAKKLGMLVTEGKVIKLVPLSGVYIPKFNDRIIGKVVDVLMSGWRLSLNCPYEAVLGLKDASEFIPRNADLTQFFAIGDYVMCKISKVTSQKLVDVTMRGPGLRKLHDGRLVKVNAHKVPRIIGKEGSMVSMLKNATGCSINVGQNGLIWISGEQEIRTEEAIRLIEEHAHMSGLTDKVAAFLGVE---MVLAFNKWSTDEISVEDPGLQRYINLAPRIVPRSGAKAGNRFHKSRMFIVERLMNKVMIPGHKGKKHNKSSGHICGKANTVYDSVKKALEIVEQKTGKNPIAVLSKAIENAAPREEIVSIEYGGARYPKAIDCAPQRRVDIVLRYFSQGAYDRSFNKKTSIEKALADEIIAAFNFDKSLAISKKNELERQCDSSRMFYKTELKDYIRVPPRFFGLDVNEAVLKAIKQKYEGLIDTNLGVVIDVSAVKEIGEGIIIPGDGASYYEATFTLLNFMPEMQEVITGKIKDIADFGAFITLGPLDGMIHISQTMDDFVSFSKEKTLQGRDSKRVLKIGDQCRARIIAVSFKDVTNPKIGLTMRQAGLGKIEWIDEENKPKEGKYELVITEKPNASKRIAEALADGKPIKEDYKKVPFYKLKHKGKDIVVGCAVGHLFGLAEKGFSYPVFDIEWVPNYETKSSAFSKKYLDALKKLCKDANSFTVATDYDIEGEVIGLNIIRYACKQKDAKRMKFSTLTKPDIIEAYESRSPTIDWGQARAGETRHFLDYYYGINLSRALTSAIKKAFKILSTGRVQGPALKIVADREREIQEFKPVPFWQIIMDWKKNYLALHIEKDKAEKFKKIKGNVEKAEFKHKAPHPFDLTSLQTEAYRCFSINPKKTLSYAQDLYSSGCISYPRTSSQQLPEKIGFKKVLEALGKQDFVKKLALKPNNGKKTDPAHPAIYPTGIAPKLDEKAAKIYDLIVKRFFAVFCEDAVREKLTLTFDGFISKGSRTIKPNWHLFYAPYVKLEETELPELKIKDKVDIKDILFKEDETKPPKRYTPASLIKELEKQGLGTKATRADIVDTLAKREYITGESINVTELGMETIKILEKYCEKIVDTALTRMFEDRMEEIREKNLTEEQVLVEARKILEDILKEFKSKEKQIGEELKKTFTETRAALTTVGQCPKC-EGNLVIKRGKRFIACDKYPECETTFKLPSTGLVKVTEKTCEHCKFPMITVIRKGKRPQEVCINPDCSGKTMGKNLIQQARGKGGPSYRARSFAYAGVARLSGRITDIIKSPGHAAPLIKVAFEDGCLMQAPEFVKIGDVLQAGEISAGNIMLLKDIPEGTLVFNIESQPGDGGKFCRTGGCAARVLSKIKDKVNVLLPSKREKAFNNCRACIGIPAGAGRKEKPFLKAGIVHHAKRSKNKRYPMISAAAQNAVDHPFGNSRSSRKAKNKAANKFAPPGRKVGKLWPKRSGMKKMAKLRKFKCYKRPFTRFSKYRQLSYVRSRPVVRMSRHVTGE-QTVHLVSTQRIQVRDHALESARQATNRSLERNVGKGFYFFRIRTYPHHILRENPLAKGAGADRLSTGMSHAFGKSIGRAAQVGIGQELMSVYLPEARRALKLASYKLPCKCKVVVQ--MLRKREGFPEEDEFVLCTVTGINPHSVFVTLDEFTGMIHISEVAPGRIRNIKDYVQEGKKVVCKVIQIREDRGHIDLSLRRVNEAQKRRKLNEIKQEQVAEKIIETVARQQKKKTEELYKKISEKLLEEYESLYEAFEDVVDLSKYTDKRTAEMLTEIIKQRIKPEIIAIGGDVQLSSYEPNGIDLVKKTLQAIEGVEVRYLGAGMHHIELRGEDYKEAEKTLKKALESAEKLAKIEFKFTRK-----------------------------------------------------------------MAGILLYRPHACCGQINAPPRKKADNLSDVRLLVHTQPKLTGIKKKPEFFELALGGEDKLKTANELLGKEIKFSDIFKPGSACDIFAVTKGKGFQGPVKRHGVAIRHHKSEKTKRGPGSLGPWMG-DRTSTAPHAGQMGYHQRCSLNRYIFMIETAKFAPKGDFLQYGKVKNEYAVIKGTISGARKRILTMTVTRRTAKDIPKVTHISVMADNVAYSYTAHGLEEENRLLRDSIETLRKQLERYQKPPLVACEVKTKIDNHILVRLPNGNEFLVENTANLVTGDTVLAEQKNLTIAKKIQTNKFDAEKFVIIEKPSTKWEIIGGLKEQERDIKEVIELPLLKPDLFKKIGIEPPKGILLHGPPGTGKTLLAKAVAASTKSTFIEITGSELVQKFIGEGAKLVKEIFQIARDKAPSIIFIDEVDAIASVRIDVGTSGEREVQRTFMQLLAEIDGFKPLDDVKIIGCTNRKDILDTAVTRPGRLDRLIHVPVPNEEGRREIFKIHTKDMKIAKIDFDKIIKAMDNFSGAEIKAVATEAGYHAIRADRSKVTEKDLIAAIEKVRQAEIEDDDYLRMFGMTEVFLNGKFMGDIEDHASYIETLKQERRAGNVNNVNLFYDSILDTLYIESGRGRTRRPLIIVKDGMPLLTDKHIKQLCKGELTWGDLVAQGVIEFLDAAEEENCLVGFSDADLTSDHTHLEISPLTMLGIVTGLIPYGDYIQGARLIIGSRNLKQSIGLYAANYPVRMDMDVSLLHYPQRPLVTTDVHELSDAHPAGQNIVVAVMSYKGYNMEDAILLYKGSIERAFGRSTYFRPAVTEELRYSGGLMDQICVPDKDTKGYKSEQDYRLLEDDGVIYPEAKVHAGDVVIGRTSPPRFLSNLEEYSLNIRRESSISLLHGEKGVVDFVAMTENEEGNRLVQVRIRDQRIPETGDKFVSRHGQKGVIGLIVPEPNLPFTANGVIPDLIFSPHAIPSRMTVSHLIELIGAKSGSLNGEYINGTTFAGKPEKDIRKTLVELGFKEDGTETMYNGMTGEIMEAKIYIGNMFYLKLKHMVSNKIHSRARGPIQLLTRQPTEGRAKEGGLRLGEMEKDTFVAHGASLLLKERFDSDKIVIPVCERSGFIGYYDARKDRAMSPIYGEDSDMSDIEISYAFKLLLDELKSMCIYPKLHLRSKYMTTKPVQATQIKVGSFIVIEDEAYKVVSTDTSRPGKHGHAKVRLVATSLTSGRKKEVVLPGHDTIEVPIIEKKTAQVLSITANVMDDETYETFDLEIPASVAEGVKVVYWTILGEKVMKQVKLVNFFEQYERKSLFKNKSVLQSNYLPDQITHREEQVKYLAQMLAPVRRQEKPSNIFIYGKTGTGKTLTVKYTADQLDQTARKNRIPLKIIYLNCKLKKLADTEYRLIAQLIREEIPPTGLPTDEVYQIFFKTIENLILMLDEIDQLIGKAGDELLYNLTRINSELQHTQVTIVGISNDLHFTENLDPRVKSSLSEEELLFPPYNALQLQDILKNRASAAFKSESIGEGLISKCAAYAAREHGDARRALELLRVAAELAEREGAEQVMVPHLDRAEQKIERDRIIDIITSQPKQHQVALFSILKAEVFTGEIYQIYEQSCNQVGLRPLTQRRISDIIAELDMQGIIIARVISKGRYGRTREINISTNDTITEKMRSRLSEELGLAARKGGLRSRTRRKFKKDLRDKGKISLTKYFTEYKVGEIAVLKAEPAVQKGLYHQRFHGKSGMIVKGTNYELKIKDGGKEKLLYVHPVHLKKRRFDGRKMDQTRPIEAKVGVIPRADGSAMFKIGKTVAYAAVYGPRELHPKFMQNPSTGILRCHYNMMPFSGHGDRVRPGTSRRSKEISMVMNNALLPVLDLKDYPNAVVDVFIELPQTDAGTRCAAICAASMALADAGLEMKDMVAAVAVGKVGGTVLADLNYAEESTDMPVAMIPGTGEVTLLQLDGDVSREDIKAALELAKKVCADIYEVQKAALKLRYKNDMRVPRIEKITINIGAGKDVNKLDKALVLMKNLTQVDPTQKRIPSWGLRPGLPVGCKLTLRKMPAEKMLKRLLAAKDKKLNLTNFDNGNVSFGIHEYIDIPDLKYDPKIGVLGLQVCVTLERPGHRIKRRRLLKKKLPSKQVISREEAVDFMKNNFGVEVQMKLQKRLAASILKCSPSRVRFDSDKLEEIKESITKADTKGLVSRGIISRSKTVGPSKVRTRKTAVQKRKGRRKGHGSRKGKFNARADEKAIWISKVRAQRAALKRIKDKGHITDYGMIYSKVKGGFFRSVQHMKMFMEDNGLFK
>YT2_768
LQPEINIGMVGHVDHGKTTLVKALSGIWTDTHSEEIKRGITIRLGYADAVFYRCEKKFVVSKKGKASVVRKVSFVDAPGHESLMATMLSGATIMDGAILLIAANETCPQPQTREHLMALKISGIKNVVVVQNKIDTVSKEDAVKNYKEIKAFLKGTDYEKSHVIPVSAQQNINVDVLIEGIEKTIPTPKRDPLMFVARSFDINKPGAAPDSLVGGVLGGALKQGVLRVGEEIEIKPGLGIEDKNQKKWIPIKTVIADLKTGGKSVKEVGPGGSIGVMTALDNTVVKSDSLAGSVVGLHGQLPPVWNDLSLDVHLLERVVGALKVEAIKMKEPLMLNVNSAATVGVVTELSVKCILKLPVCADVGSNVTISRRIGTRFRLIGYGVIKPKRHRKSFSTPKKAWEKERIDEERELINEYYFKNKQEIWKLTSKLRDFARQAKRLIALEQSETEKIQLLTKLKKLGLLPEQDLDDVLGISIKDLLDRRLQSIVFKQGLARTMKQARQFIIHEHITIDGKKLTSPNFLVPKDKEGGVAFASSAFIDEMHPERKLPKKPKEKKAEKKEPLRSPICTIEGHVDHGKTSILDRIRGTSVAKAEAGAITQAIGASIIPLETIKKISPLLDALKKLTIPGLLFVDTPGHAAFTSLRKRGGNLADIAIVVIDINEGIMPQTQEAIEILKTYKTPFIIALNKIDLIKGYKPLLQKIESQDAVKKQIETKLYELVGSLHELGFESERFDRVQDYTKQIALVPTSAETGDGIPELLMVMTGLAQKYLEANLECKAPAKGIILEVKEDKGLGTLDVILYNGCLKANDTLVIGSLGEPIITKAKALLQPAPLQTKFSPVKQVVAATGVKISAKDEAVAGMPIHSTIEETKKQIQKEVKEVGIIVKADTLGSLEAMDNLLKEKQIPIRKATIGDISKKDLTEAESMHEKDPLQAVILGFNVKKAKIITNEVIYKIIEDLEKWQEQETKRQEAKELDTIIRPCRLKMMKGYIFRQNNPAVFGVEVLAGELKAGTLLMKRVGEVKSIQAEQETVEKAEKGKQVAISVPGITIGRQIGETDTFLSDIPEEDFRKAKELKKHLSQEEKNLLKEIAEIKRKENPVWGINNAIWTEKYRPKTFEEVKGQGEIVKRVSSFVKQKNMPHLMFAGPAGIGKTTLALVAARQLFGKEWRQNFLELNASDERGIDIIRHKVKDFARTRAIGDVPFKIIYLDECDALTREAQQALRRTMENFTQTTRFILSCNYSSKIIDPIQSRCAVFRFQLLPKEDVFEIIDKIGKEEIDDKAKEAFYVISQGDCRRVENLMQSCAAISDKVTEDVVFSMASVARPKEVKEFLELAMSNKFVDARNKMLDVMLNYGLSGLDVLKQVQKEIWDLKLDGRKKMALIDKCGEIEFRMTEGSDEFVQLEALLSQVGLAGY--------------------------------------------------------------------------------------------------------------------------------------------------------------------------------------------------------------------------------------------------------------------------------------------------------------------------------------------------MELNILTQKAEEKGKKSLPKQFNEDIRPDLIARSVLTLQANKRQPYGASKEAGKRSSSNLSKRRRKYRGTYGIGQSRTPRKVLTRRGTRMYYVGAFAPQTVGGRRAHPPKAEKILGKKVNKKENKKAIRSALAATTKTSLVKDRGHMPPEKYPFIIDNSFESLSKTKDIKTALIALGLKDELTRSKKTIRAGKGKTRGRKYRKKKGILLVVSLNKAARNIPGIDIAPVNSLNTELLAPGAIPGRLTLFTEAALDKLDKDKLFMAVKARVTKALPTGTLIKTCDNSGAKILKIFGGHKTVKGRSPAAGVGDLVLASVKSGKPDIRKTVVFAVIVRQKKEYKRPDGTRIKFEDNAAVVLKDDKGNPKGTIFKGPIAKEACDRWPGVAKLASIVVIRWGIAHIYSSYNNTIIHITDITGTETLAVASGGQVVKADRLESSPTAAMTAAKKAAETAKEKGIQGIHVKIKAPGGHNGPANPGPGAQAAVRALSRVGLKIGIIEDVTPIPHDGCRKKGGKRGRRVAQKARIKISSTDIAKINQVCDYISSISEKTGVDMRGPIPLPTKKLKVTTRKGPDGGGTSSWERFEMRVHKRVIDLGLDERALRLVMRVPIPEGLNIEIEMIDMLNDPLANALSKIKNAEKLGRTSCSIAPSSKVIKEVLRIMQENMFIGEFKETDDGRGIIKVELIGKINNCGVIKPHYSSKKDEFEKFEKRYLPAKDFGILIVSTPYGIMVQQDAVKKDSGGVLLAYCYTRRLAVVEKEKCNPVSCGDIRLCPVNRAGEENKAKISEELCICPKRCPEAIHIINLPEELEQDPIHRYGENGFELFSLPTPIFGKVVGVLGINGIGKSTAIKILAGVLKPNLGKKLIEYFKGTEAQLFFEKIKKGEIKVSYKPQQVDLIPKTQKGKVRTLLKKVNQLAKIAKELDITNILDNDIKKISGGELQRVAIAATVLKKANLYIFDEPTSYLDIKQRIKVSKFIKSLADESTSVLVVEHDLIILDYMTDLVHIMYGKESCYGVVAQPRVTRTAINTYLSGYLKEENIRFRDHPIKFVSRPPVILTSWKDIKKKLGAFQLSADKGEIDKKIVTGVLGENGIGKTSFVKILAQEIKPDRGEILKVKVSYKPQYLSKELVVNVLKDAHTNDVINPLNIKPLYNKQLNELSGGELQRISIALCLSKEADLFLLDDPSAYLDVEQRLIVSKIIKDIMEHRGTSALIVDHDLLFLDYISQKLLIFDGQPAVKGSAKGPFLMEQGMNLFLEDLKITFRRDPETNRPRANKEDSVKDREQKSKGKYYYSLYDKLLSNLPEVKGPEQKRLAFKEKLKWTGITLVIFFVLGLIPLFGLGANALQQFEYLSLILGAKFGSIISLGIGPIVTASIVLQLLNGSGLVKFDLTSHEGKKRFQGTQKLLALFFIIFEAGIYVFMGGLAPLLLVFQLCLGGMLIMFMDEVISKWGFGSGISLFIAAGVSEQIFIRALSPLIATGAIPALFQSLSAGDPITAALMIAAVISTVLVFAIAVYGQAMKVEIPLSFGRIRGHGIRWPLSFIYTSNIPVILIAALMANIQLWARLLQNWLGTFSGLVAWLFSPLVGKLIDAAHGLVYMLIMIGGAVMFSIFWMQTSGMDAKSQAKQIMSSGLQIPGFRRDQRVLERLLNRYIWPLTVMGAITVGFIAAIADLSGALSRGTGILLTVMIIYKLYEEVAKQHMYDMHPMMRKFMEYVYKKIENIVFGVASPQLIKKMATAKVVTPELYDKEGYPVDGGLMDIRLGVIDPGLRCKTCGSKLKECIGHFGYIELARPVIHISFVGVILDLLRSTCKDCGKILIPGDRINRYKIASLKTVNKCPHCKARQQKISLEKPTTFLENDKKIGPIEVRARLEKIPDEDLDVFGLRAGYVRPEWMVLTVMPIPPVTMRPSITLETGERSEDDLTHKLGDIVRINQRLFENINAGAPEIIIEDLWDLLQYHITTFFDNNVAQLPPARHRSGQPLKTITERIKSKEGRIRHNLAGKRTNFSSRTVISPDPMIELNEVGVPKVVAKKLTIPEKITEWNIDYLRKFVERGAKYPGANYIVRPDGKKKKITDETQEALLEELEPGFIVERHLMDGDIAIFNRQPSLHRMSMMCHRVRVLAGRTFRLNPAVCHPYNADFDGDEMNLHIPQTEESRSEAEMLMEVQTQLISPRYGLSVIGCVQDAISGNYLLTRGKLSKAEAVDLLMAIGVSKEAISGRDVFSCVLPKDFSFKGKSRNDVVIKSGRLVKGVMDRDNLAGLLLRNIHKKYGQRRAIKILGRIFKLGIVYLTRHGFTAALSDTDLPEPAKIKIREILNKAEDDVNNLINLYHQGKLEIFPGRTAEETLELKILELLNKARNETGKVVAEHSSVMSDSGSRGGPLNLAQMAACVGQQAMRGKRIEKGYIGRTMSSFKRGDLSSNARGFIRDGYKGGLTPYEFFFGAITGRDSLMDTALRTPKSGYLYRRLANAMQDLKVEYDGTVRDASGKVVQFNYGEDGIDVSKSENGIQRIIDNVKKETIKKALGELKA-PKKKFNQTIDLIIVLRGLNLKKEQVDFYHLLHYSPDIKICGFVGPELAGQAKEVFDVAIHVDDFPKKDKKGVKKLAAECDFFVAQANIMPKVATTFGKVLGPVGKMPNPKAGCVVPPNANLKPLAERLKKTVRIMAMIQLAVGKEDGKEEEIMDNVITTYTDLVNHVPGGKNNIRKVLLKLTMSKPIKLE----------------------------------------------------------------------------------------------------------------------------------------------------------------------------------------------------------------KEYQKYKGKIPGNILEENRVLKEVYKEYKKTKVEPGESVGLVSAESIGEPGTQMTLNTFHFAGVAEMNVTVGLPRIIEILDGRKNIKTPMMEIFLKKPWSTGKIRQLALSIKETTIKEVLVDISVSIVDSKIELKLDNEKMKEIGITQITASLGKQISVKKIILKQKGVGDIYKIKEKIKDIYVKGVKGIKQVLPVKRDDEFIIITAGSNLNDILPLKEVDETRTVSNDVFETADILGVEAARQVVMNEVNKVIEAQGLNVDLRHVMLVADTMCFNGEVKGITRYGIVSKKASVLARASFETPIRHIINAALVGEVDELNSVVENVMLNQPVPVGTGLPGLITKVKRTAVKKTWFQITAPAMFNKQTIGEIPLVEASKGMGRTVPVNLMNLTGDMRKQNINVIFEINNISGSKLYTELVGFKMVASSIKRMVRRGKRKVDYSFTAKTADGYKLKVKVIMVTLGLTYLSSLTGLRKACDEEMVMLSKMKYENFVEELVNHRVQTNVKLLSKVYPLRMFEVRDMQVMMGTNLKDLLVMDEISIDKLKNKVLAVDSFNVLYQFLTTIRQRDGTPLKDSKGRITSHLTGLFNRTTRLMKEGLKLVFVFDGKPPELKAKERERRFVLKQEALKQYKKAAKKKDIEAMKKYAARTSRLTGDMVDESKELIRALGLPVVQAPSEGEAQVAFIVGKGDAYAGISEDYDSLLYGVPKLIKNLTISGRRKFGA--YVTVKPKIISLSKNLNSLGIDNDQLIVLAMLVGTDYNPGGVKGIGPKTALKLVKEHKDFDMLFDEAKWNIDWKDIYYLIKKMPVKKDYKLEWGKVNKEKLYKMLVEEHDFSEERVENALKALVKKKQQKGLG---------MKFISLFEKITKVNAKDCFHEKIVFIVPEGKAGIAVGKKGMNIKKLEGILKKKVKIVEYSDDLIEFVKNVIHPLGAKEIIVTIIPPDSQTRGYLIGREAINLRGFEDIVKRYFIKEIKVVNKDAWKPKTEIGKKVKSGEIKDIDFILDNGYNILESEIVDVLIDIQVDLLLIGQSKGKFGGGSRRIFRQTQKKTREGNKPKFATVAVAGNENGYVGLGYGKSKETVPAREKSIRNAKLNMIKIKRGCGSWQCGCKEPHTIPYKVEGKCGSIILKLIPAPKGTGLKVEGEVGKILKLAGIKDVWSKTLGKTSTKLNLVYACVAALRNLMEIKTKELRAHIIKLLDTGTRLDGRGLLEYRQVKIDYDISASAEGSARLQIGDTIVLAGVKMGIDPPYPDTPESGCFMVNTELIPMANPEFESGPPRIEAIEISRVVDRGIRESKAVDMGKLCIERGEKVWSVMIDIIPVNDAGNLFDAAALVSLAALKNAKFPKVTDTPVPLTKQPISVTVCKIGKHFIVDPITEEEKVIDARLSVATDNLCALQKGGDYPLTEEDIAKMLDIGIDKCNELRKALYKSHGNNFEVLVDCDAAMAFKGGIPIKDVLASEKVFSDSKKGMESSPLALKQSFNTDSPLEAAKQIIKKGEIQLTSEYRNKIRDEKRRQIIGIIHRNGVDPRTHAPHPITRIESALDQAKVHIDEYKPAQEQVNTILSKLQPIIPIKFETKQIEVRIPGKYTGKTYPILKSFGKILKEQWMNDGSHVAVIEMPGGLEEEFHNKLNSITHGDIETKIIEKLITKDKEVVVPGEVLAEGMDYLPGIGTYRDGEKILASKLGLTNIDGRAIKLIPLSGRYMPKRGDTIIAEVTEVAMSAWRVDTNSAYTAMLGMRDASEFIPKGANLRKYFDFGEYIVCKITNVTSQKLIDITMKGPGLRKLRGGRIIRVNCNKVPRIIGKKGSMVSMIKNATASRIIVGQNGVIWLEAKMELLAVETIYKIEKEAHIAGLTDRIKEHLEKETGKMIKAFDRWDTGDIKIKDKGLIEYIVVEPKIVPRTGARAGERFHKSKVFIIERLMNKVMVPGHKSKKHFRSSGHITGKAGNAYKIVEKALLKIEALTKENPIKVFVQALENAAPREEIITIEYGGARYPKAVECAPQRRIDIALRYFCQGAYQKSFNSKKAIEDALADEIMNAYKLSNSAAISKKLELERQADASRMFYKSKIKDHIRVPPSLFNLTKEDAVLKQVKAEYEGFISKDLGMVIDVSQVDDIREGIIIPGDGASYYETEFELLTFKPELQEVVTGAIKDIADFGAFFTLGPTEGMIHISQTMDDFVSFAKDKVLTGKETKRALKVGDKCKARIIAVSYKDPTNPKLGLTMRQPSLGKIEWIKEDHEKEAAPYELIICEKPAAAKKIAEALADNKPKRETMRKIPYYSLTHDGKQIIVTCAVGHLYGLAEKGWTYPVYNIEWKPAADIKASAFTKQYLNSIKKLAKDADEFTVATDYDVEGEVIGLNVIRYACKKKDANRMKFSTLTKDDLIEAYENKSKTLDWGQANAGETRHKLDWFYGINTSRALTSAIKTAFKLMSSGRVQGPALKLVVDKEKEIQAFKPKTYWQIQLIGEKTIESWHEKQKQANSFKKVHKDVEKKRFNQPPPFPFDLTSLQIEAYRTLRITPKNTLAIAQDLYTAGYISYPRTSSQKLPHKIGYKKLINALEKKKETKILTLKPNEGKKSDPAHPAIYPTGIIPAKDKLTMNVYELIARRFLATFGDAAVRETMNIRIDIFLAKGTTTIEPGWHILYGRFTPAKEEELPAVKKGDVLNVKDINLLEKQTQPPKRYTEASIIKELEKRNLGTKATRAQILDTLFQRDYVEGKQIKATGLGIATINTLEKHNPKIIDEALTRHFEVEMEEIRQQKKKESAVIDEAKQVLTKITDQFKKEEKAIGKELAEAQKSTRDELSNLGPCPVCKKGSLQIRRGKMFVACNRYPDCKTTFSLPSNALVKPARKICELCQHPKVLVIKSRKQPQEVCVNPKCPSKLMGKNLIQQRRGRGTATFRAPSFRYKGNTSHKGKIIDLITCQGHSAPLAQIQYENGILMIAPEGIRVGDSIESGKAKAGNILPLKSVPTGTTIYNIESQPGDGGKFVKSSGTSAKVAGKTRAGITILLPSSKKKIFNECRACIGIIAGSGRLEKPFLKAGNRYYAKKVKNKIYPHVQGISMNAVAHPFGGKSSRIKGRPLQASRNAPPGRKVGNIAPRRSGHKRMAKTRKFCAYRRPYTRISKFRQKSYIKTTPNITVVRFDMGNAATLELKSKVECNIRHNAFEAARQSSNRLLENTIGKRAYFLKIKTYPHHIMRENPLAAGAGADRMSTGMKHSFGNPIGSAARVKKGQTIMELKVDTAKTAMKRFQHKMPCGCQIVVSENMLYKKEGMPEENEIVLCTVTNVQHHSVFAKLDEYSGMIHISEVSPGRIRNLRDYVQEGKKVICKILRIDRVKGHIDLSLRRVSEGNRRKKNEAIKQEQKAEKIIETVAKKREKTLEELYEDVSSKVFEKYEYIFQCFNDIVDLKKLIEAGLADELTAVVKEKIKPVEVSIRGILNISSQAPDGIEVVKKTLQRAINVDISYAGAGKYNVVVKAPDYKTAEKILTSSTESAIKFAEGEASFLRALQFWPRKRAKRAYARVHSWEAKPLGFAGYKVGMAHVIFTDNRPNAMTKGQDISMPVTIIECPPLKTASIIFYKKTQASSAVLAISAKKIEEFDDIKILVYTQPKLTTIKKKPELFELGLGGQDKYNWAKENLGKEINIKDALAEGQHVDIHSITKGKGLAGPMKRFGISRTSHKSEKGVRNPANLGAWT-GARQWRVAKAGQLGFQQRTELNKWLLKIGDEEANPKSGFKRYGLIKNPYILLKGSIGGATKRLITLTDPIRPNAEAPAISEIINEIDRVIYSYSTSQFEEENRLLKETIKQLKEENERFKKVPLMICLVKEIIGKQAIIQIPNGNEFFVENTSEIKPGDSVLVEQKNLTIIKKIPSKAFAVESFVIMERPTLSWKEIGGLHKQAQEIQEVVELPLKKPELFKEVGIKPPKGILLHGPPGTGKTLLAKAVAASTGSTFIEIVASELVQKFIGEGAKLVKEVFQLAREKAPAIVFIDEIDALASKRIEIGTSGEREVQRTFMQFLAEIDGFKPLDNVKIIGATNRKDILDPAITRPGRLDRMIHCDLPNAEARKEIFKIHSKDMTLEKIPIKDVIKRMLHFSGAEIKSVCTEAGYFAIRESRTTIQKQDFFKAIDKVKQEEEE-EGHKAMFGITELYLNGKYVGGVEDPVLFIEQFKSERRKGNVSNNNIYYDDKSNIIKIEGGKGRARRPLIIVKDGIPMLTEKHVKQLEQGEISWSDLMHQGVIEFLDASEEENALIAFSEKELRTEHTHLELTPMDMFGLCTSLVPFANHTPTPRVNMGSKNQKQALGFYAANYLVRMDMDVNLLHSPQVPVVKTMMHDIYEHHPSGQNIIVAVMSYDGYNMEDAIVVNKSSIDRGFGRSSYYRPSIAEELRYSGGLVDDISIPDKDVKGYKTEHDYRLLEKDGIIYPEAKIAEGDVIIGKTSPPRFLSSLDEYNLATRRESSVSVSHGEQGVIDFVLITENEEGNKLVQVRVRDQRIPEIGDKFTSRHGQKGVIGLIVPSSDMPFSADGITPDLIFSPHGIPSRMTISHMIELLGGKVGALGGRYIDGTSFHSEKEEDLRKELLAFGFREDGVETLYNGRTGEMYKAKIFIGNMYYLKLKHMVANKIHARARGPIQLLTRQPTEGRAKEGGLRLGEMEKDTFVAHGASLLLKERFDADKTMVPVCEQCGLIAIYDSHKNKSYCPICGDNVEVTNVEMSYAFKLILDEFKSLCVYPKLGLAYKYGETKQASVGSLTRGSYCVIDGAACKVTSTQTSRPGKHGHAKVRMEAVGLIDGKKRIIVMPGHDNIEVPIVEKKTAQILSIIANVMDSVTYETFDLKIPAQVVEGANILYWEILDQKVMKQVKIDTFFEEFDKKSIFSNKKALQSNFTPDTIPHRDNQIQQIADILAPALKLEKPSNLFLYGKTGTGKTLSIKHTTNKLLKVAEKRNIPLKTIYMNCKLKKIADTEYRLIAQISKEELPSTGLPTEEVYKITFSTIELILILLDEIDQLVKKTGDEILYNLTRINSELKNSQISIIGISNDLIFRDNLDPRVKSSLSEEEIIFPPYNALQLQGILRQRSIKAFKKNSIESGVIEKCAAYAAREHGDARRALELLRVAGELTERKGQEKIQLADIDQAEDKIEKDRIEDIIKTQPKQHQAILYSIISIQIFTGEVYELYKTICIKTGVRPLTQRRVSDVIAELDMLGIINAKVISKGRYGRTRDIDLSIPKSSEQKVRTILEEGLNLMKRIGTTRRKTRHKLSKTSRKKGKISLTAYFQKFEKGDKVVLIAEPAVQKGMYHPNYYGKMGTIKKGRCYEVAIKDKSKQKVLIVHPVHLKKARLDKRKNDETRPIEAKVGIIKNADGSAMFKIGKTIAYVAVYGPRELYPRFMQNPEKGILRVNYNMMPFSGSGDRVRPGGSRRSKEIAFVIKQALEPMVDLSGFPNAVVDVFIELPQTDAGTRCAGLCAASMALADAGIVMKDLVSSVSVGSIDGTVLADLSYDEEVADIPVAITPNNGEVVLLQMDGEISKDNLIKAVQLAKKVCKDIYEIQKKALKEKYGNPMRNIRIEKITLNIGTGKEQPRLEKGMNLLKTITGIAPATKRIPGWGLRPGLPIGCKLTLRKKAAKQLLIRLLEAKDNILSPNQFDSGNLAFGLAEYIDIPDVKYDPEIGMMGLEVCITLERPGFRVKRRKLKQKKIPVKHKITKQEAIDFMSKEFNIKVGLKLQKRLASDILKCSEKRISFDQTRLEDIKEAITKLDIKSLITGGAIKAKPVKGVSRVRARKTALQKRKGKRKGPGSTKGRKTARLPKKKAWIGRIRIQRKFLKELRDKGLVSDYHALYQKSKGGFFRSKRHIKLYLEEHRLIK
>T1Sed10_208R1
----------------------------------------------------------------------------------------------------------------------------------------------------------------------------------------------------------------------------------------------------------------------------------------------------------------------------------------------------------------------------------------------------------------------------------------------------------------------------------------------------------------------------------------------------------------------------------TLRKPIVTIMGHVDHGKTKILDTIRQSAIAEREAGAITQAIGSSIVPTETIKKICSLLNLMKDLTLPGLLFIDTPGHAAFTNLRKRGGNLADLAILVIDINEGLKPQTIEAIEILKKYKTPFVIALNKVDLVSGWKTIFENIQNLSPTKQLLDQKLYEVVGQLHEQGFESERFDRITDHTKQIAIVPTCGKSGEGIPELLMVLAGLAQRFLNTCLECEGPAKGTILEVKEVQGLGTLDVIIYTGKIKKGDTIVIGGLEEPIVTKVRSLLEPKPLSSKYTSINEAKAATGIKIAAPNEAIAGMPIIVSIEVAKEEVQKSVQEVGIIIKADTLGGLEAMITLLREREIPIRKAGVGNISKKDLIDASSNLSKNPLNAVILGFNVNNVVTWTNTVIYRLLEDYEKWKDHETKKAEEKQLEGLNKPFKIQLLKGMVFRQCNPAIVGVEIAHGTLKPKSPVMKRMGFIKTIQDGKESVDKAEKDQQVAISIEGVTVGRQIHDTDVLYSDITENEFRTLKEAKKLLSNEEIELLKEICEIKRKNNEFWGIINSLWTEKYRPLEFTDVKGQKDIVSKVKAFVEQKNMPHLLFSGPAGVGKTTLALVISKQLFGKNFRQNILELNASDERGIDIIRSKVKDFARTRAIGDVPFKIIYLDESDALTREAQQALRRTMENYTQTTRFILSCNYSSKIIDPIQSRCAIFRFKPLAKEELFSIFEKIAQAEINQEAKDALYEVSGGDCRKAENIMQSAAAIDNNITAENVFSMASVAKPKEIKQILSYAIKNEFLKARELLLDTMLKYGLSGQDIIKQIQKEIWNLDIKERKKVEMVDKCGEIEFRMTEGSDEYLQLEALLANFTLNSIEIDAELEMLLTSQKAKIKVVGTGGGGNNTINRVAEVGIEGSEVIAINADAQDLLYTTADKKILIGREITGGLGAGSVPKIGEEAARESEHEIKNAMAGADMVFITCGLGGGTGTGSAPVVAEMAKKNGALTIGVVTVPFAMEGQRRYENALIGLERLEETVDTLIVIPNDKLLELAPELPIQTAFKVADEILTNAVKGIAELVTKAGLVNLDFADIRAVMGKGGVALIGVGESDSENRATEALQKALENPLLDVDVSGANGALINVIGGNDMTLDEARRVVETISNKLDEDARVIWGAQVNEDMQNTIRVMLIVTGVKSSQIFTKEEITSELGIEFVDMKVPVLNKSNDEVGKIDLPEQFNEEVRKDLVKRAVLAINANSRQKYGVFHRAGKRHSAKLSKRRNVYRSGYGHGISRVPRKILSRRGKQMYWVGAVAANTVKGRRAHPPKVEKNWERKINKKERRVAIRAALSASANKDYVVERGHKVPENYPFIANNDFEKMSKTKEVIDALNNLGFSDELNRVIKKIRAGKGKIRGRKYKRKVGPLIVVELEKAARNIPGVSVEVVQRLNAKTLAPNATVGRCCIFTQKAIEKIANEKLFMPIKARVTKSLPVGAYVDVCDNSGAKLLKLTNKQKTAKGRVPSAGVGDLVMGSVKKGKPDMRKKVVLAVIVRQKKEFRRPDGTRVKFEDNAAVIVKDPKGNPQGTTIKGAVSKEVTTRYPGIAKVANIIA-------------------------------------------------------------------------------------------------------------------------------MQKARIKLASTEIDKINQVCNYIKDIAEKTGVVMRGPIPLPTKKMKITTRKSPDGEGKATWDRFEMRVHKRLIDLGIDERALRLVMRVPIPEGLNIEIEMIEAMNNPLAAVLSHIQNCERVGRTETIVRPGSKIVKNVLDILNNERMIGETELLEDKRNSLKVYLIGKINKCGVISPRFSVKKDSFERFEKQYLPAEDFGVIIVLTSQGMMTHKQAKEKGIGGRLLAYCYMTRLAVIERKKCNPESCGNQRLCPINRTGSENKPLIDESLCICQNRCPEAISIINLPEELSSTPINRYGQNGFALYSLPSPVFGKVTGVIGKNGIGKSTAIKIMAGILKPNFGSEIIDFFKGTEKQNFFEKLRNGQIKVSYKPQAVDMIPKNTSGKVKELLEKVNKLVKIAKLLDIEKILERDIKNVSGGELQRVAIAASVLKKANLYIFDEPTSYLDIKQRLIVSRFIRELADEDTSVIVIEHDLVALDYMADTVNIMYGKENAYGVVSNQKSAKAGINAFLEGFLREENVRFRQEKITFEIKPPIVLTKWEELEKNYEGFSLKADSGEAFREEIIGVLGENGIGKTTFAKILAGIEKPDSGEVDKIKISYKPQYLSDELVANVLQKAHNNDIILPLELKNLITSKINELSGGQLQRVAIAKALAEDSDIVLLDEPSAYLDVEQRLMVSKVISNISSTKQIVPVVIDHDLVFIDSISNRLLVFDGEPAKYGHAHGPFTMEDGMNRLLKEVEITLRRDDQSGRPRVNKKDSIKDREQKQSGKFYYA---------------------------------------------------------------------------------------------------------------------------------------------------------------------------------------------------------------------------------------------------------------------------------------------------------------------------------------------------------------------------------------------------------------------------------------------------------------------------------------------------------------------------------------------------------------------------------------------------------------------------------------------------------------------------------------------------------------------------------------------------------------------------------------------------------------------------------------------------------------------------------------------------------------------------------------------------------------------------------------------------------------------------------------------------------------------------------------------------------------------------------------------------------------------------------------------------------------------------------------------------------------------------KEKVIEVLSGLRKAKKRNFVQSFDFIVTLKGLDLKKQKVDFFITLPYQIKSKIGAFVGPELVEEARKVFDTVITPDDFPQSEKKQMKKLASEHAHFIAQANIMNQVATQFGKTLGSRGKMPNPKAGSVVPPKANLKDIYDKLQNTVKIATMVQCTVGNEDSPDEEIAGNAVEVYNQLVNNLPGQQNNIKRTLLKMTMSKPVEISKEEWKIYGNVFDEFTIANIQKLMSQRIVSPVKIGKEANIFTSTSEEDKRILKIYRLESCNFNKMYNYIKSDPRFVGIKKRRQVIFSWVKREYKNLMKARQVVRVPTPFSVINNIIVLELIPAPQLQPEDMKQFFDDIIKNLKLLYLVHADLSEYNILNFNDKPVLIDFSQSTTTKDFAAMDYLKRDIKNLKRYFSKFGVIVEEEEITK---------------------------------------------------------------------------------------------------------------------------------------------------------------------------------------------------------------------------------------------------------------------------------------------------------------------------------------------------------------------------------------------------------------------------------------------------------------------------------------------------------------------------------------------MGLQLKELVKSKELDTKDLSEKIIAIDAYNMLYQFYTTIRQPDGMPLMDSHGNVTSHLSGLFNRTVNLLQKKIKPVFVFDGEPHELKKKELERRSQLKKKAEEEYQKAKEEEDIIAMKKYASRTSKLTKEMVDEAKKLVELMGLPVVQAPSEGEAQAAHMVKNGHAYAVSSQDFDSLLFKSPLLVRNLSITGKRKKSNSPYSTVKPEIISLSETLNNLGIDGDQLIVLGVLIGTDFNYGGVKGIGPAKALKLIKKHGDYESIFNEACWPFSWYEVYKSLRNIPVTDEYNLKWLPPDNKGIIELLCKNHEFSEERIGSQLEKLEGSRKQKGLG---------------------------------------------------------------------------------------------------------------------------------APEGWSPKTETGRKVKSGEITQIDEILDRGEKILEPEIVSTLLDLEIDLLAIGQSKGKFGGGQRRVFRQTQKKTKEGNKPKFSAFAICGNYDGFVGYGYGKTKETVPAREKAFRNCKLNVFKIRRGCSSWDCTCGNPHTIPFKVTGKCGSVEVTLMPAPKGTGLCVEKETGKILKLAGIKDVWSKTRGKTSSKINHIKACLAALKKLTTTKTR------------------------------------------------------------------------------------------------------------------------------MQIDICTINDAGNLLDACYLAALSALKTARFPEFTDKKIELKKMPISVTVSKIGSALVVDPTSEEEEHVDARLTVALNTICSLQKGGSIALSSEEIDQMVDLAASKSKEIRKNT-------------------------------------------------------------------------------------------------------------------------------------------------------------------------------------------------------------------------------------------------------------------------------------------------------------------------------------------------------------------------------------------------------------------------------------------------------------------------------------------------------------------------------------------------------------------------------------------------------------------------------------------------------------MFYRTKIQDHIRVPPEKFNTELNSAIISMVKNKYEGYISKELGVVIDVSKIHEVGQGIIIPGDGAPYYKVTFELLAFKPELQEVLLGRIRDIADFGAFMSIGPIEGMIHISQTMNDYVSFGKDKVLLGKETKRNLKVGDLCRSRVIAISYRDVSNPKIGLTMRQEGMGKLEWLEEEQQQKKTKYELIITEKPQAAGKIASFLADGKTEKKNINKIPYYEIKRGGKDIIVASAVGHLFTVSEKSWVYPKFDIKWMQSSKVKDAAYTGKYATVLRKLAKDAQEFTVATDYDIEGEVIGYNIVHHICKRKDAYRMKYSTLTKDEIISSYENKRKSLDWGQVYAGLTRHELDWYYGINLSRALTSAVKSTFKLLSSGRVQGPALKILCEREKEIQEFVPKPYWEIELNGMLNITAMHKEKEKADEISKTKDNVNTSQFKQAQPVPFDLTTLQTEAYRSLKIPPKTTLELAQELYIGGLISYPRTSSQQLPKSIGYKKILNSLKENELAKKLNLTPNNGKKTDPAHPAIYPTGQQEELEGWKAKLYDLIVRRFLATFAEPAKRETVTITIDPFIAKGTRTVEKGWHEFYGPFVNYEEQTMPNAKENEFVKVIDILQHSKETQPPKRYTPASIVRELEKRNLGTKSTRASIIDNLFARGYVTDKSITVTDLGMKTCNTLIKYSPRILDEELTREFEDEMENIREKKKPREDVLKKAKGFLVETLEDFKQKEEMIGNELKQAHFDSLNAQATIGKCPNCEEGTIMIKKSKRFLACDKYPDCKTTFNVPNTGVIKGLDKLCEKCNYPMMS-IKHNRSSNKFCLNENCETRKMGKRIISQRRGKGSARYRAPSHNYFAKASHKGKIIDLIHSSLHSSPLMKVEYENKVFSPAPAGIRVGEEIVSGESKKGNTLFLKDIEEGTFVHNIESQPGDGGKFVRSSGGAARVVAKYENKVFVVMPSKRKKTFSLCRAAVGVVAGAGRKEKPFVKAGNKYYKMKARNKLYPRTEGVKMNAVDHPYGNSRSSNKGHPTIARRFAPPGAKVGKIRPRRTGKKIMARLRKFCAYRRPYTRKSKYRNLSYIKTSPNIKIVRFEGGNLKRVDLVSREPLQIRHNAIESARLTANRYLEKKVGKHEFRLSIRMYPHHVLRENPLAAGAGADRMSTGMKRSFGKAIGKAAQVWVGKPVLSVYVDSAKKALLRASKKFPGTYTVQIHS----------------------------------------------------------------------------------------------------------------------------------------------------------------------------------------------------------------------------------------------------MQFWPRKRAYRSVARVRYWKANLLGFAGYKVGMTHVMAEDTRQKSTTAGENISIPVTVIECPSIKIASARFYKKKKLVTEVFAPLPKKSDDFDEVRVNVYTQPRFTGMKKKPDFFEVAIGGEDAFAYVKENLGKEISVKDIFSEGQIVDTHAVTKGMGYQGPVKRFGVSIRSSKSEKVKRGPGSIGGWKAGHMMYRVPDAGQMGYHMRTEYNKQIVSIIDEKVNPEVGFVRYGNVKNTFLLIKGSVGGSRKRLVRLCMPIRPK-EAPKVLEINKVDSNGSENKATNRVEWENKILRETINHLQTEINKYRQPALMVCDVVDVHDDKVIIKTPNGNRFLVNISSDISAGDAVLCEQKNLTAIKKIDTKQFNVESFVIIEKPEIAWDTIGGLDNEVKEIQEVVELPLKKPQLFKEIGITPPKGVLLHGPPGNGKTLLAKAVAASTNSTFIEIVGSEMVQKFIGEGAKLVKEIFQLAREKKPAIIFIDEIDSLAAKRIELGTSGEREVQRTFMQLLAEIDGFKPLGNIKLIGCTNRIDTLDPAILRPGRFDRLLEVPPPTKEGVKEIFKIHTKNMHLDKIDIDNLSQKMEGFSGADIKAVTTEAGYFAIRNNRKEIKEDDLLKAIEKVNQNEDEDQSFKKMFG--------------------------------------------------------------------------------------------------------------------------------------------------------------------------------------------------------------------------------------------------------------------------------------------------------------------------------------------------------------------------------------------------------------------------------------------------------------------------------------------------------------------------------------------------------------------------------------------------------------------------------------------------------------------------------------------------------------------------------------------------------------------------------------------------------------------------------------------------------------------------------------------------------------------------------------------------------------------------------------------------------------------------------------------------------------------------------------------------------------------------------------------VQRIGGIRRKTREKFKKGYREKGKISIRRYMQSFEQGERVSLSADSALQKGLYPPRFHGKIGYVQKGWCYDVSVKDGGKLKSLIIHPVHLKKV-------------------------------------------------------------------------------------------------------------------------------------------------------------------------------------------------------------------------------MREIYIEKLTMNIGAGRDQDKLEKGVKLIEYLTGIPPTSKRIPNWGVRPGLPIGCKLTLRDSKKKELLKKFVEAKDNVLKSSQFDEGNISFGIHEYINIPGAKYHPEIGIMGFQISITLTRPGRRVSSRKLKSKSLPQKQRVSKKDAMDFMKKEYNVEIVLKFQKRIASSLLKGSRKRVKFDSDRLEEIKESITRGDIRSLVGSGAIALNQKKGVSRARAKLRQIQKTKGLRKGPGKRKGKATARTPRKENWIKKIRSQRNFIGELKKSGLISTYRDIYSKSKGGFFRSKRHIKLYLNENKLFL
>Pacearchaeota-none-none-none-none-Pacearchaeota_archaeon_CG_4_10_14_0_2_um_filter_05_32_18-GCA_002792685.1
KLPVLNVGMVGHIDHGKTTLLQALSGKFADQHSEELKRGITIKLGYADVIIRKNKNDYNIED---GEPVRYITFIDVPGHEMLMATMLSGSAMIDVAILVVASNEGI-KSQTREHLIALEAKKIKNIIIVQNKIDLVSKEEAVKKYKEIKTFIKGTVAENAVIIPVSALQKININKIYECLAD-IKIPDRTPFFIVARSFDVNRPGTKINELNGGVLGGALKQGTLKIGDEIEIKPGMVIKEKDRVKYETVKTKIISLYRGSHAISEAIPGGSLSIETSLDMFFTKSDKLSGCVAGLAGKVPEISYSLKVKATHFKEVFGLVGVEDFRPGETLMLSVNTSVTIGKVIRVVIEFQLNIPVVPFSGDNVGIARNINGHWRLVGFGEIA-IRKHKLFSRPRKAFDSQRIKDENAIVAKYGLKNKEEIWRAKEKLKIVRDAAKRVIHS---EEEKSEFITKLNNMGY--NVNPVEVLSLTEEDILRRRLQTVVLKKGLATTPNGSRQLITHKKISIGKQIVNIPSYHVNVTEENNINILSAKKGTQ------KALVSAESGEMEAGKIRQPILTVAGHVDHGKTSILDALRRSAIAEKEAGHITQKISFTDFPAQSLRMRCPLIDKYGKLDIPGFLFIDTPGHAAFNNLRKRGGSLADLAILVIDINEGIKPQTAEVIQILKANKTPFIVALNKVDKIQGWHEFKDNYDTQPHVKQAFDEKYYTLVGALHDFGFNAELYFKITDFTKNLIIVPCSAKTGEGISEILMMICGLSQKFLREQLTLGEKAKGVVLEIKKEKTISYIEAILYDGNLSLGQEIAIAKFDGYFTSKVKSIHVIEPLSFKFKNCDSVRAAAGIRIQLALEILPGMPFMTY-KEVKDYFKKDVGESGIIIKADSLGSLEALMILLKQANVPVAKVGIGSISKSDILFAKSNLDSNPIDSVILGFNVEKIKVITDEVVYKLIENLQLFREEKAKEIEKERLMSLFKVCKLEVLHNYVFRNTNPAIFGVRVVAGRMVTGQELIDKIGRIKNIQSENKGVEEATEGMEVAISIPGVNFERKLKDKRYIYSEMSSKQFKSFKDNKDLLSSNELSALQEIKNIKQANDDNWGSDSEIWTEKYRPKKFEEIVGQNDIIKRVQSLTNSLNIPHLLFAGPAGVGKSTLALVVVKELFGESWRENYLELNASDERGIDVIRQKVKDFARTKAISKIPFKVIFLDEADALTNEAQNALRRTMENYTSNCRFILSCNYSSKIIDPIQSRCAVFRFRLLEKKDIDKVVKRISQNEIDSKAVESLFELSEGDCRRAINLLQTTASISNKITNELVDIIVPTAKPSDVKIVLEYALAGDFINSKEKLLDIMLKESISGTDIIKAIQKEVWNLDIDPEIKVRLTERTGEIEFRLTEGSDEFIQLEALLASFVMAGREIDRELEELIKKQTAKIKVIGVGGGGNNTLSRMYEIGIKGGEMIAVNTDAQDLLYANADKKILIGKELTKGLGAGSNPGVGEEAAKETEHEIKQKISGADMVFITCGLGGGTGTGAAPVIADLAKKQGALVIGIVTMPFTIEGAKRLENANNGLEKMESIVDTLIVIPNDKLLEIAPDLPLQTAFKVADEILTNAVKGIAELVTKAGLVNLDFADVRTVMQNGGVSLIGSGESDTENRSYEAVEKALNNPLLDVDVTNASGALVNIVGGPDMSLDEAKVVIEEINKHLGDQARLIWGAQIAPDMEKTLRVMLIVTGVKSQQILNQGELSDELGIEFFRMKSQIISIEGKKIKDIELPKVFSSKIREDILKKTFESEQIA--HPYGPSFVAGRQHSAIIRHIRHKWKSGYGRGMSRIPRKIHWRRGTQFYWIGAEVSGTRGGRRAHGPRPEGTVIRKINKKERKLAIFSAIAATASSDKVIGRYNRIDEALPVIVESKISEL-KTKELINALDKILGKLS--IQEKNYRSGKGKLRNRKYKNSRGLIIITKI-----KTDMIESVRVKGLMVSDLYP---SGRIAVYTEKAIKDLENIDKVNAISARATRGLNIGSEVVAADNSGARIVRIVGRGKTVKKRQQYAKISDWVKVSVRKGKPEMKGEVFDAVVVRARKPWRRKNGERIAFSDNAVALLKDEKGNPKGTQIKGPIAREVLERWVSVAKIARIVVEVSAIAYIYASFNNTIVHITDLSGN-TISRVSGGMVTKQDRLKANPTTAMFITKKIEEEIKEHGVNNLYVRMRGQTGGQ---GLGPGANTVIKTLSKDGFNILSISDVTRVPRGGPKKAGGRRGRRVMAVVRIKLSSVDVTQLNEITNTIKDIANKAGVLTKGPIPLPTRRLKVTTRKSPCGDGTATFDRFEMRIHKKIIDLPSNDKVLHSIMRLPIPRSVSIKIEMKEMSQDIIADALNQIMNAKKAGKKEVVLTKNSKLLLKVLDIAKEYNYVEDYEVS----HNLTVKI-GKIIECRAIKPRFNVSTDSINKYMRRYLPGIGLGIIIISTNKGIMTHNEALEKSIGGSLLAYFY------------------------------------------------------------------------------------------------------------------------------------------------------------------------------------------------------------------------------------------------------------------------------------------------------------------------------------------------------------------------------------------------------------------------------------------------------------------------------------------------------------------------------------------------------------------VVKKIIKNLPEVQSPAEKKLDFKVKAKWTLIILGAFFVLANIPLYGLSGNSLSRFENLAVLLGTDFGSIISLGIGPIVTASIILQLLVGSKIINIDTSTAEGKKYFQGIQKLMVIFFVIFEASVFVLMKGLEAWVVIVQLILGGIAIMLMDEVSNKWGFGSGVSLFIAAGVSWRLFTSLFQFIAASGQLLVLINSIISGNTIGATIAAAAIISTILVFLIIVWAQSLKVEIPLSFDRLRGYAIKWPLSFFYTSVMPVILVSALAANIQLAAGLLENILGGFSGFSLWINSSLLQAIIMIWQSIFHILFYVTFSVLFAFFWVKTSGMDAQTQAKNIMNSGLTIPGFRKDERILESVLERYILPLTIMGGIAIGLLSALSDLAGTLIQGTSFLLVIMIMYQYYQQIAQQHSMDMAPALKKFIKAIKKQVKALRFKLLSPEQIKKISCAKIITPELYDMDGYPVDGGLMDLRLGAIDPGVRCRTCGGRLKECLGHPGSIELARPVVHVKYVPIVYTFLRSFCQHCGRILVDEKNIEKLGLKKAKDGKKCPYCQSIQEKIKLEKPTTFMIGKKRLFPPEVREILERIHDNDLKLVGVNPKEFRPEWGVLTVLLVPSVTVRPSITLDSGERSEDDLTHKTGDIIRANQRLWENLNAGAPEVIIDDLWDLLQYHVTTFFDNTISRIPPARHRSGQPLKTITERIKGKEGRIRNNLAGKRVNFSSRTVISPDPSLRINEVGIPYEIAKVLTVNEEVTSANIEKLRKLILN-EGYPGANYIIRPDGRRKKITLELKQEIIEEIKPGYFVERHLQDGDIVLFNRHPSLHRGSLMAHYARILPYRTFRLHPAVVFPYNADFDGDEMNVHVPQTEEARTEAKILLDVNNNLMSPKNNTNLIGTISDAITGNYLLGTTEISKGDAHQLLFTAGVTKEKIDGKDVFISVFPP-INK--------AILNEVTKNDLTAEYTFNDKTTKIIDRELGREKAMETIGKAFTLGTRYLSKVGFTISLNDLNVEGSVKKTTDEIISEGEEKTNKIIEEYNNETMEIIPGKTSEETREIKILQSLNEVRTKIGKIVKNEVNSMILSGAGGNILNITQIACSVGQQSLWSERIKFGYNNRTMSSFKENDLSPRARGFIYSSYMKGLDPDEFFFNAITGRDGLMDTALRTPKSGYLYRRLANALQDLRVEYDGTVRDAIGQIIQFKYGDDGIAVQGAHLNQLSVIENIIMLKLEQAVELLRKDKERKFNQSIDLIVNLRKFDLKKTQINTFVSIPHKIDKKVCGFIES-----KSSIIN-TIQKSQFPIKDKKKVKKLVKEYDFFIASAPNMPLVATTFGRVLGPAGKMPSPKLGILVDDSKNVKELVERINKTIRVQTSIKVSIGKLSMKDSELIENATQVYNSILNELPNNKDNIKSVMIKSTMSKSLRVE--------------------------------------------------------------------------------------------------------------------------------------------------------------------------------------------------------------------------------------------------------------------------------------------------------------------------------------------------------------------------------------------------------------------------------------------------------------------------------------------------------------------------------------------------------------------------KKQVKKKFFPVEVPIANTEI---GLFAGEIRELDNRYVKLDL---TNQLKGKALELKLKINVDN-NKANAKAIQIQLLGYYVRRAVRKGTDYCEDSFVAQIKD-QRVRIKPLLVTRKRVTKKVLNGLRKSAKEKITYVKDKKFDDLIVEIINGKIQREINKLKKIYPLSLCEIRFFGIE---------------------------------------------------------------------------------------------------MAREKYNGAKDKEDYFAMRKYGQQLGLISKGMIEESKELLEAMGIAVVQSPGEGEAQASELAKDKDIYAVASQDYDCLLFGAPVLIQNLTLARKRKTASGI-VEIKPEVIELEKVLNILHINHDQLICIGILTGTDYNPGGIKGIGQKKALEIVQKYKTPVEIFKYYEGDFNWREVFELFKKPDVKRNLDIEFPKINPDKIRKILTER-DFSEERVDKQIDRLLEKNKQKTL-MIRKIDMQHMRYLNLFSKITKINTQHCFNGQIIFVVPGSMVSRAIGDNGKNIRRISEVLNRKVKVVMTPKDAEKFISTIIYPAQLKSVILII-NAGQQNKAMLIGRNKARLDEMKEIVKSYF-KEVKVVPLYSWVPKTKLGKLVKEGKIKNIDEILDNKMRMLEPEIVDKLISVDSDLLFVGQSKGKFGGGKRRAWRQSQKKTKEGNVITFSAFAVVGDKNGHVGLGFGKAKETLPAREKALRKAKLNIIKIKRGSGSFEGSSHEPHSIPLQVEGKCGSVRVILIPAPQGTGLVIGNEGKKILKLAGIQDIYSKSFGHKRTTMNYGKAIMEALKKLE-----LTAKRIHEYLEHGNRFDKRDPEEYREIIIECGISKKSEGSAKVKIGKTEVWVGVKMEVAEPYPDSPDKGNLMVTAELTPLSHPKYEYGPPKFDAIELGRLVDRGIRESRYIDLNKLCITEGEKVWQVFVDVYSINDEGNLLDAAFIAAIAALKDTKVPFYSKEKLPLTNEPFNFSVYLIGDKFIMDPTQDEESASDGRLVLALTSICSMQKSGEFEISEVKFSEILDSVEKVHKTIFPRVIKTGGKHFEILVDVDKALAFKKGISINEVLVIDKIFTDAKKGDHASGKDLEEVFKTQDSAEVARQIIKRGDIEVPVEYKHKELSDKAKQIVTFLSKNAVDPRTGRPYTPERIESAIKESGVNITN-KPIDSQLKEITEKIAIILPLRIETKRIKIIIPARYSGQAYGVVRTY-K-EREEWMNNGDLEIIINLPVGLQMEFYDKLNSLTHGSVISQEVKNMEDGHREVVIPGETILSGSDFLPGDGTKREGNDIVAYRYGLADKNGKLIKIIPLSGVFIPRRGNVIIGRVADITFNGWLTDINSAISAFLPLSEVPRYIDK-NNLSDFLDIGDFFNAKISNVKSKG-VDLTLEGKGLGKLDGGIIIKINPNKVPRVIGKEGSMIKLIKDEANCKITVGQNGIVWIRGEGELFAKKAINFVTERTFVTGLTEKVSKFLSEEKNGVSLVFDLYDLSEVSVKDPGLQGVISLNYSLVIKSHGRRREKFGKANVNIIERLVNSVGVPSHRGKKHKIITGWATGKYNKNLAQVLESFKIIKEKTGKNPVQVLVDAIENGAPMDEVTMIQYGGARYPQAVDTAPLRRISIALRNITHGAYDKSFNKKKSYSQALAEELIGTANKETSIAVSKKNELEKQADSARMFYLIEVEDFIRVEPKLFGLPTKEAVEKQLKESYTDHFDKELGKVIAVAGVDSIKEGIIIPGDGAAYYKSNFKLVVWKPEMQELVYGTIREITNFGAFLDLGMMQGMIHISQTMDDYVSFSKTNTLIGKNNKKSLKKGDACMARIVAISYKL-GEPKIGLTMRQPGLGKLEWIQEEKQKTKKAYILVITEKPQAAEKIADALAEGKVIKSSLGNVPYYTFQRRGKDIQVVCAVGHLFTIAQARNKWPTFDIQWAPNYLVRKNDFTKRYYDVIAKLHKNASEIIVATDYDIEGEVIGMNIIRYICGQKDAERMKFSTLTSKEIQEAYEKRSKTLDWGQGIAGETRHYLDWLYGINLSRALMDAIKTTFRLMSIGRVQGPALHIIVEKEKEIQKFKPEKYWQVFLDINDSVNVKYQKEKELVKFNGLEGKTEKSRQEMPPNAPFDLTNLQTESYRLYKITPNKTLEIAQRLYLGGVISYPRTSSQKIPKEIDYESILNRLKKREMA---RKIPVEGKKTDPAHPSIYPTGEFH-LEEDDKKIYELIVRRFVNCFCENAVIDNKKITFTNFFARGLGIAKKGWMEVYP--ILIKESEIPDMD--GEATIKKEIIEEKMTQPPRRYSPASIISELEKKNLGTKATRANILETLYQRGYIKEKSITATSLGISLINTLENNSPVIINEKLTRDIEINLESIRNSKKSKEKILEEAKKVILSIGKDFEKNKSKIGQDLVKATESLWRKDNEVMSCPECNKGTLSLKYSKYFLGCSSYPECKKTYSLPPNSLIKKSDKKCEYCNFPMLISIRKGKRPWTFCFNPECESRKMGKRIISQARGHGSLTYRVRSKAFIYEIKYEGEIVKFIHSGGHSAPLAKIKLGEIFFNPSANGMYEGQKISIGDNGMGSIVKLKDIPTKATVYNIEANPGDGGKFIRSAGSFATITKKSKNDVIILMPSKKEKVFSDCRASIGVIAGNGRKDKPVMKAGRMFYIKKAKNKLWPRTSAVKMNVIDHPFGSGRGKNLNLGKIPKRNAPPGARVGSIRARRTGKRKMVALRKAGAYSRPYTRTSKKKSKSFIKTVPQKKIVKFNIGNQKEVSLVSQEKTQIRDNAIEACRQAITRELDKQIP-AQFYLEVKVHPHHILRENKMLTGAGSDRMQTGMQKSFGKTIGRAAMVDSGKQIFRVKTRLVKAVLKSVKAKLPCRSRIIEIKQ------MDYQEGEIIICRVMGIVKTTVFVETFD-KGSIVMSEIAPGRIRNIRDYVVPNKVIVCKVLQVKDN--HLFLSLRRVKLSEQKEVLEDFKKEKSYEGIIKTISKNA--------EVLIKKISEKYS-LREFLDNSKILKEFFSEEESEKIEKILVSK-KEKEKELKKEFSLNCISPNGIEIIKNVLGKYD--GIKYLGNSMYVIIKKSHDPKKADQEIREILKIIEENAECNFILKK-LQYWPRKRAKKLIPSVNWTDKQILGFIGYKVGMASAYVKDNTADSMTKSKRISIPVTIIECPKLKILSTRFYKNGQVIGEVVNKIPKKIKDYDDIRIVVYTDLKNF-IKKNPDILEVSLGGENKLSFVKEHIDKTISVSEALQQGQLIDVKAVTKGKGLQGPVKRFGAGLRQHKAEKGVRKIGSIGPWHPSRVSFRVPMAGQMGFFNRIQYNNKIVFVSNNNINPSGGFNHFGNIQGDYILVTGSVQGPAKRQLVITHPLRATKKNYEFIELR-------------------------------------------------------------------------------------------------------------------------------------------------------------------------------------------------------------------------------------------------------------------------------------------------------------------------------------------------------------------------------GVDVFFNGIFIGSVENYKDFIQQVRDKRREQKLPELSIRYDRPINSILILGDTGRVLRPLIIVKNGKPLLESSHIDALKNGSLTWKGLLEQGVIEYIDASEEENCLVSITKENLTPEHTHLEVDKIAFLGPITSLVSFGNHDQSSRLIRGSKTQKQGLGLYAANYLCRVDTDVSILHYPQQPIVRSFIYDALNVYPVGQNIVVAVMTYDGYNMEDALVINKASIDRGFGRSTYFRPYVSVELNYAGGLADEIIIPGKDVSGYRTEESYKYLEDDGVVYPEAKLISGDVVIGKTSPPKFLSEAKDISIKAKKEASSVIRQEESGIIDGVFITLDEDGNKIVQVRTRNPRIPELGDKFSTAHGQKGVIGAIVPEEDIPFTSRGIRPDLIFNPHGIPSRMTVGYLLELLTGKIGCLKGEVMDGTSFTKRDIDNLEMQLRELGFRYDGKETMYHGVTGKRMNAKIYIGNMYYLKLKYMVSNKMHARASGKVALLTRQPIEGRARGGALRLGEMEQQALVAHGASLLLKERYDSDKVIIHICADCGALGIKDMLRNKIYCPTCG-GSEIEDIEVSYAFKLLAEELLGLHISTEFELKNKYMAFKIIDATMAKIGTTIMIENEPCTVRSFDVSKTGKHGHAKVRIEAVGVFDGKKRVIVRPGHERFEVPMIDKRKAQVLSIHASVMDLESFETLDLVIPSGIKEESYVEYWEVEGKKAIKRLVVDQIFDSFMKNNLFKDKFVLQISHTPETIPHRNEQIIQIASILAPALRGERTSNLFVYGKTGTGKTLSVQSVQNELIKRSSSTNVNLVIKYINCKLKKVSDTEYRILAELIKKSVPATGLPTDQVYNKFIELIDLIIIIFDEIDHAVDKISDNFLYNLTRLNSELKNSQISIVGISNNLTFLDGLDPRVRSSLSEEELVFPPYNALQLKDILTERSKRAFKEGVLDEGVIAKCAAFAAREHGDARRALDLLRIAGELAERNNQKRITLKDIDLANEKIEKDKILDIVKTEPKQFQLVLIAIMSLDIFTGDVYNQYQLFCERTKSDVLTQRRVSDILNEFDTMGIINSSVISKGRQGRTRKIKLSIQKQLLPKVKEILNDSLNL------------ASKKKPMHQRGKIKFSEYFKELNKGDKVAIKEEKSIAS-NFHHRIHGRTGEVERGSNYIIKIKEFDKEKTFIVHPIHLKKIRFDGRKFDETRKITAKVGVVPNADGSAMFSFGDTVAIAAVYGPKQLHPQHMQNPEKGILRVNYQMMSFS-VSERIRPGPSKRSTEISKISEWALASSTLLDEFPNTVVDVHIMIPQADASTRCAGINAASIALAHAGVPMKDFVTSVSIGKMDKQMVADVTKEEEATDIAMSFMNRSENLVHIQLDGKISAKELKEAVELGRKTCKRIYEIQKKALKDVKDNKMQIVEMEKLVLSFGGVKD--ELEKGYKLLQKISKEKPTVKRIPSFGIRPQMEVGCMVTLRGNKAKALLKRLLDSIDNKIKKKQIAKNQFSFGIKEYIEIPGEEYDREIGMLGFNVVVVFSRKGKRVGIKKIKRGKLPERHHVTQDEIVQFMKENFKVRVELSNKKILAAKTLGVGTGRIELNINRLDEIKEAITRQDIKDLVKSGAIKIKETKGRRK--------NVKRKQRRRIGKIKLKVKAR---KRSYIIITRKLRTYIKGLKTQEKITKYAELRKQIRNRSFKSKRHLKENLQ------
>UBA94
GQPEISIGLVGHVDHGKTTLTERLSGKWTDTHSEEIKRGITIRLGYADLVIYKAEDSLTTDEKKGKEAVRKISFVDAPGHESLMATMLCGATIIDGALLLIAANEPCPLPQTREHLTALEIIGVERVIVVQNKVDLVSPEDAKKNHQQIAAFLAETPYKDAPIIPISAQHGVNMDFLLQAIQDTFPTPKRDPLMFIARSFDINKPGTDPRKLQGGILGGALRQGVLKIGDTIGLSPGHMVVEKNKQIWKPLTTKITGITTGGEQVKQAGPGGSIGVMTELDPAVVKADSLTGCLVGRPDKLPPVWYSFTLETHLLERVVGSLVVEPIKRQEMLMLNVNAAATVGIVSELQFTCSLKIPVCADPGSRVTISRRVGNRFRLIGFGIIK--------------------------------------------------------------------------------------------------------------------------------------------------------------------------------ALRSPICTVVGHVDHGKSTLLDQIRQTSIVKAEAGGITQHIGASFIPMKRIAQCCPLLKSMGDFTIPGILTIDTPGHAAFTGHRRRGGGLADIAILVVDINDGFMPQTQEALEILKGFKTPFIVAATKIDLLQGWKGLLQTINALPATQEKLDTQLYRIVAKLGEFGMNADRFDRVTDYTKEIGIVPVSGITGDGIPEMLMLIAGLAQRYLEKNLKVAGPARGTILEVKEQKGLGCMDVIIYDGTIHAGDTLIIGTTGEPIITKAKALFTPKELGTKFSSALQVTAAAGVRIAAPEGALGGMPIRTGAASGAEDIKKEIASVGVLVKADSLGSLEAVHKLLSGHKIPVRSVAIGAVTKKDLTDAEAA--KEPTHRAVLAFSVGGTKVISSNVIYRLIDDYDIWIAEVKAHEEAASLEHISRPCKFQVMNGYIFRQSNPAVVGVDILMGDLRSGNKVTKNFGKLKGLQENKENVTEAKEGSQVAASIEGFTVGRQIDANDFLYTAINDDEFRELKKFKQFLTGKEKQVLQEYADMMRQENPLWGLMSVIWTEKYRPQTFSELAGQQDIVEKVEALVADSAMPHLMFAGPAGTGKTSLALIIARKLFGTEWRNNFLELNASDERGIDVVRVKVKDFARTRALGDVPFKLIYLDECDALTRDAQQALRRTMENYTSTCRFILSCNYSSKIIDPIHSRCAVFRFKPLPKADIIGIIERISKQEVDDLAKEALYEVSGGDSRRLINLMQSAASVAKKIDEETVFSLGSMAQPKEMRQALDKALAGDFTAARKTLLDVMLNRGLTGLDVIKQLQQEILKLDIDARKKMRLVEKCAEFEFRLVEGSDEFVQLEALLAAVCASKLVLDAELESLLSQQTASIKVVGCGGAGNNTITRITEVGVAGAETIAINTDAQDLLYTTCDKKILIGRELTKGLGAGSIPKIGEEAARETEAEIKSVIQGSDLVFVTAGLGGGTGTGSAPIVAEIARKQGALTVGIVTMPFAMEGTRRYENASLGLERMEKTVDTLIVIPNDKLLLLAPDLPIHTAFKVADEILTNAVKGIAELVTRPGLVNLDFADIKTVMGNGGVALIGVGESDTENRALEAVEKAIGNPMLDVDISGANGALINITGGMDLTLEEARSIVEAVSAKVDPEARIIWGAQVNEDMQKAIRVLLIITGVHSSQITKRKNMENELGIEFVDMKLPLLGTDGKEQGSVTLPAQFQEPINAALVKKAVLATESRQRQPYGSSPEAGMQQSTKLSRRRRDYKGSYGHGISRVPRKVMSGKGSRLYWVGALAPGTVGGRRAHPPKSFKNWAHKINVKERRKAIRSAIAATVQIELVKANGHKVPKVYPFIFVTDIEAMAKTADVVKALQAAGLKDELARITK----GFGK----------GPLLVVKAIRAARNIKGVDVVTVKQLNAQVLAPSRNPGRLTIFTKTAIEAME--GLFASIKANVTKAIPVGAHIPTCDNSGAKVIKVFGRSKTVKGRYPAAGVGDIVMASVKKGRPDMRKQVVLAVIVRQRKEYRRVDGTRIKFEDNAAVVLKDNKGNPKGTILKGAIAKEASERWPAVAKLASIVV-------------------------------------------------------------------------------------------------------------------------------MQKARIKIASTDIEKVNQVCQYIKDISDKTGVAMRGPIPLPTKKLKITTRKSPDGEGRATWERYEMRVHKRLIDLGIDERALRLVMRVQIPEGLNIEIEMIDASNDPLANALSKINNAEARSKPDVLLTPVSTIIQSCLTLMQEHGFITGTTE-EEGVKKLRVKLNGRINKCGAIKPRFMTKASELEKHEQRYLPAKDFGILVLSTSSGMITHYEAKKKGIGGRLIAYCY------------------------------------------------------------------------------------------------------------------------------------------------------------------------------------------------------------------------------------------------------------------------------------------------------------------------------------------------------------------------------------------------------------------------------------------------------------------------------------------------MMVFSGEPGTRGVVGAPVPLEDAMNTFLRSLGITMRRDEDSKRPRINKLDSRKDREQKASGKLYYG-FADILTNLPEVASPTQKRLSFKEKLKWTLTILVAYYILGHVPLFGLGANALAQFEFLSIILGAKFGSLISLGIGPIVTASIVLQLLNGSGIVKFDLTTHDGKRFFQGLQKLLSIGFIIFEAIIYVMMGGLQPWMLILQLTIGGLLIMFMDEVVSKWGFGSGLSLFIAAGVSEQIFIRTFSPLVAIGALPAMVQSLARGQPTEAGLLLAGVLATVIVFAMSVYAQAMKVEIPLSFGRVRGHGIRWPLSFIYTSNIPVILVAALLANIQLWARLLQNFLGTFSGLVLWMTPTMVRAFLILWHSLAYISFMMIGCVIFSWFWVQTSGMDARSQAKQMISSGLQIPGFRRDERVLERLLERYIGPLTVMGAIAVGILAAVADIAGALSSGTGILLAVMIIFKLYEEIAQQHLMDMNPMMRKFMGVASKKVKAITFGIFSPKLVKKMAAVKVITPELYDREGYPVDGGLMDTRMGVIDPGLRCKTSGAKLKEDLGHFGYIELARPVMHVKFASVLLNILRASCRECSQPLMTKQKQTVALLASMKVTGKCPHCNAKQGKITIEKPTTYLEDEKRISPIEVRTRLEKIPDAALPLFGLNPHVMRPEWTVLTILAIPPVTMRPSITLETGERSEDDLTHKLGDIVRINQRLFENINAGAPEIIIEDLWDLLQYHITTFFDNNIAQLPPARHRSSQPLKTLCERIKSKEGRIRHNLAGKRVNFSARTVISPDPMISVNEVGVPKIIAKKLTVPERVTEWNFERLKQFVERGNAYPGANYVIRPDGRRKKITDETKEALLEELQPGFLVERHLMDGDIALFNRQPSLHRMSMMCHKVRILPYRTFRLNPVVCHPYNADFDGDEMNLHIPQTEEARAEAKFLMMVQTQLISPRYGLSVIGCIQDAISGNYLLSQEAIPRHVAIRMLAQAGVNKNTVSGREIFSVLLPSDFNFSGHSRSYVIIKKGKLQQGILDRANLSGLLLRNLHKQYGPDQTIDILEKIFRLGVHYLLYRGFTAGIADTDLDKDTWAQVNAELNKADEDVRILINDYAAGNLEALPGRTVEETLEIRILENLNNARNKAGSVVQQQTRIMADSGARGNIINLAQMSAVVGQQAMRGKRIDKGYYQRTLSCFRKGDLLPESRGFIRSGFRKGLNPKEFFFQAMTGRDSLMDTALRTPKSGYLYRRLANAMQDLKVEYDGSVRDSAGRIVQFAYGEDGIDVSKSESGTKRALEVEQKKTFIKVVSDARKSKKRNFSQKFDLIINLENIDLKKQQVDFYATLPHLRQLRTCALVGLELADEAKANCTKTLTQEEFVQQKKRDIVKLADEFDFFIAQANIMAKVATVFGRVLGPRNKMPNPKAGCVVPPKTNLRPLIERLEKTVRVQALIQVMVGSEEMPDDAVAENAASVADQLIHHLPGGKNNVKSMYLKTTMGKAVKVA----------------------------------------------------------------------------------------------------------------------------------------------------------------------------------------------------------------DIPAVITRSLPPRLREEKQAEERINAAYHAMQVEPGESVGLVAAESIGEPGTQMTLNTFHFAGVSEMNITVGLPRIIEILDGRKTISTPMMEIFLKKPHNNGKIRELAMQIKMTTLQDLVLAFRTNLLENTIVIELDVKALERLDMSDVQKPLGKSAKISRLTVTLNPINEIFKIKEKLKGVHVKGIKGITQILPIKRDDEYMIITAGSNLKDVISLDFVDSERTISNDVHEVRDILGIEAAREMIVLELMKVIETQGLNVDVRHIMLVADTMCSGGTIKGITRYGIIAEKSSVLARASFETPIKHVFLAAMAGEIDQLTSVIENVMINQPVPLGTGLPQLSAKR----SKVRWYPVVTDSSFANAPIGDTVARESKELIGRSMQVSLMELTNDMKKQHINVKFRIQGVKDKIAVAQPVAMFILPSAIKRQVRRRRTRLDDSFICMTADKHLVRLKPIVMTRANTNNSINQAMRKTQRYLLAIIEKITYETLIKDAVSGKLPSYMKQLESIYPLRSWGLRYVGLHMGVNITELWQARELSEEALKGKILAVDAPLFLYQFLSSIRQQDGTPLMDSHGSITSHLAGVLNRSAWLMSLGARPAWVFDGTPPGLKQAELTRRRVAKEEAAAAYQKAAAEKDIDAMAKYARRTVRLTREMKEEAMTLVAALGMPVIAAPAEAEAQAAHMVKQSKAWAVASQDADTLLFGAPRLARNLSASQRRRQ--GLTRQTPPELVELSVMLEQQGLTQEQLILLGMLIGTDYNQGGIKGIGPKKALKLVKEHVGRRALFAAVKWEQDWHDVYTLLAHPAVTDDYSLAWKAPDKQAVLRILVGQHEFSLERIEASLAKMT---KQRGLDMRRRYTPEHLRLGSLVHTLTGVTPKDIIDDAITLIVPEHAAGRVIGKQATHLKRLEKTLGKQVRIIEYHEDPAQFIRNALFPLKVDVRRIIITAPDHQTRATIIGRERKRQLFLEELLRRYFIPSIRVQPKLSWKPKTRIGRLIADGVITDIDTLIDSGLPIIEAEIVDLLLELKNDLLLVGQSKGKFGGGQRRIFRQTQKKTKEGNKPHFGTAAVVGDENGHVGIGFGKSKETVPAREKAVRNAKKNIIKVRRGSGSWESNTTELHSIPYKVTGKAGSVHVTLFPAPKGTGLKIQGDCAKVLAMAGIKDVWSQTRGSTKSTINLIQACFNALKSLSEVKGGERKMHLLDYFKEGFRPDGRKLDEFRPITIEAGTIKTAEGSAIVTIGGTRVIVGVKMQVEKPYSDRPNEGTMMVGAELYPMASPKFESGPPNAQSIEIARVIDRGLRESKAIDTKGLCLIPGEKCWSVIMDVCAMNEEGNLLDAGSIAALAALNTTIFPGFSDRKLELKKQPIAITVVKIANYLLVDPTNEEEQAMDARLTVTTTTICSLQKGGEASLLPEEIQAMLELAKTKAKEIRGSLYHRGHKGIEVLVDCEKAIELRQGIAMEDVLAFPDVFTDSSRGLKASDSDLQELLGTNDRMEAARRIIKEGEVQLTTEHRKHLREEKHKQLLELLHRNYIDPRTNAPHPFTRLENAMAEARLHLDEFKSVEDQLDAVVKKLQPIIPLKFERKHLSVRIPAQYAAKCFSTLRGHGSV-KEEWQNDGSLIAELELPAGIVDDFLDKLNHQTHGDIDVKMK-EQLLANKAIAVPGEEIARGMDFVPAAGTYRDKESILAARLGLVSTDNRLIKLIPLSGRYLPKRGDMIIGQVIDVQLSGWRIELNSAYTALLSMKEGSEYIEKGADLRKYFDLGDWIGTKIINVTTQRLVDVSMRGPGLHKLSGGRIIKVNPSKVPRIIGKQGSMIGMIKNATNTKVVVGQNGVIWVSGGDEIRVLDVIRKIERESHKSGLTDVIKTYLGAPDAVMILAFNRWSSEGITIADPGLQGYIGLEARIVPKTGAKGGKRFGKSQTFIVERLINKVMIPGHKSKKHFKTSSHITGKAITAYGIVEEALAKVEKKAKVNPIAVLVKAVENAAPREEIISIEYGGARYPKAVECAPQRRVDVALRLITQGSYQKSFNSKRSIVDTLADEIFNCYQMSNSAAISKKLELERQADSSRMFYKIQLKEHVRVPPDMFKYDLSEAILKELKRKFEGLISEELGIVIDVLAVGDIGQGIIIPGDGAAYYETTFDVVSFKPEMKELVFGTIRDIADFGAFMTIGPIDGMIHISQTMDDYVSFAKEKVLSGKESKKSLKVGDQCMARIIAISYKDITNPKFGLTMRQPGLGRLDWVEEEGQKEKEKTELIISEKPQSAQKIAAALADSKPIQKKDGKVSYWLITHKDKDIVVASTVGHIFGLDEGKWTYPVWDISWKPNHLVKGSAYSKKYLDVIKKLAKDAKSFTVATDYDVEGSVIGYNVIRYACGKKDAKRMKFSTLTKNELIDAYEQASPHLDLDQAIAGETRHYLDYYYGINLSRALTHAVKAAWHVLSSGRVQGPALKIIVEREREISAFIPEPYWEITATAEKQFIATHEIKKKAEDFSKVKGSVERKEFSQAPPVPFDLTTLQTEAYRHFRIKPKDTLAIAQDLYTAGTISYPRTSSQQLPPQIGYARIMNELSGQKLCAELTLSPNNGKKTDPAHPAIYPTGEHPGLKERPAKVYDLIVRRFLATFAPAAVRATMTIVLAPFKASGTTTVSPGWHTYYGPYAKYKEEELPVLTEKESVALLDVTKHDKQTEPPKRYTPASIVRELEKRNLGTKATRASIVDTLFSRNYVFGDSIQATELGMATVAALEKHCPRILDEELTKTFEGRMEDIREHKTTQDEVLSHAKEVLGKILEEFKKKEATIGADLKDATRATRDEMNTVGPCPNCGANRIIVMKARRFVGCGGYPDCRTTYPLPRMGLIKPTGKPCKTCSSPIVTVIRKGKRPWSLCLNPMCPEKEMPKNLIQQKRGKGSLSYRSPSHRFGADIKHTGTVMDIVHSPGHSSPLCKIRYADGVITVATDGIFVKQQVVNGEVKSGNTLPLSAIPDGTLICNIEGLPGDGGKFVRSSGGTAKVISHTVKGVVITMPSKKQRTFLSCRATIGVAAGSGRREKPFLKAGRKHHAMKARNKMWPTVSGAAMNALSHPLGGSRSSRKGRPTIAPKNAPPGRKVGMIRPRHTGRNKMARIRKFCAYRRPFTRRSKYKSESFIKASPPSKIIRFDMGNSKTLSLVSSSPLQIRHNAIESARQTGNRHLEKFLGKEGFHMKIRIFPHHVLRENPLAAGAGADRMSTGMQKAFGKSISVAAQVHTNQTLITLRIAIGKRALQKAASKLPCNCRIVQSGPMLLQQDRWPEPSELVLCTVTKVLPHSVFVSLDEFSGLIHISEISPGRIRNIRDYVKEGKVVVCKVLDVREDRGHIDLSLRRVSDNQRRKKVNELKQEQKAEKIVEFVCGQLKKEFLPTYKEIMAGLKTHGERLYPFFQDIIKVADLLDKTITKALDDIVRQRIKPPEVSIEGTFKIITYASDGVLLIRSTFEQVLEAEVYYEGGGRYHLRVNAQHYKDAEKSLKELTDTITEQASGTAVFERALQYWPRVRANRPYARIRQWAGKPAGFAGFKAGMTHVMLTDNRTNSKTKGMDICVPVTIIECPPIKVMGVRFYKKDSAAMDVLAPKNNKTDGVVELRLLVHTKPSQTGIQKKPAIFELAMGGDEQLAYAKEKLGKDITIQDVFAEGDMLDIHSVTKGKGFQGPVKRFGVTLRNHKSEKVIRGPGNLGAWSPGHGNFYVAHAGQMGYHARTERNKHLLKITPSSLAPQGGFLRYGIPKCDCILVKGSLPGTTKRLIILTTAERAKHQAPSITLISRDVSNVVFGYTANQVEEENRILRETVNQLKNELTKFQKTPLLVCEIKDLQGDKALMRLPNGNEFFVNIAASLTAGDSALVEQKNLTVVKKIPSKRFTVEQFVIIEKPNISWSSIGGLAEQMTEIKEVIELPLKKPELFKAIGITPPKGILLHGPPGTGKTLLAKAVASSTKSTFIELVGSELVQKFIGEGAKLVKEVFQLARERAPSIIFIDEIDALASRRIEIGTSGEREVQRTFMQLLAEIDGFKHLGNVKVVGCTNRKDILDPAILRPGRLDRLIYVPVPNVEGRKEIFHIHAKGMATGRMNAQKLVDAMDGFSGAEVRSVCTEAGYFAIRASRHKVTQDDFVKAIEKVRQDEEASKDYLVMFGMAEVYLNGVFVGEVDNAEEFRDKIIAERRRGALPRMSVQVAEVTGDVNLETGKGRVQRPLIVVKNGKPLLTDAHLTQLRKHELSWQDLVKQGVIEHLDAAEEENTLVAFTASDLTEAHTHMEVTPLAILGLCTSLVPFANYNQSARLNAGSKNQKQALGLYAANYLVRMDMDTNVLHEAQMPIVRSDMHIISASHPSGQNMIVAIMSYKGYNMEDAIIINKASLDRGLARNTYFRPSVAEELRYSGGLVDEVCIPDKDVKGYRSEKDYRYLEEDGIIYPEASVQEEDVIIGKTSPPRFLSGMDEYSLNIRRESSVSMPHGEKGKVDFVLLTENDEGNRMVQVRIRDQRVPEIGDKFTSRHGQKGVIGLIVPQSDMPFSVSGITPDIIFSPHGIPSRMTIAHLIELVGGKLGSLEGRYIDGTAFDAEDPDALRKALVSHGFRESGTEQIYNGESGEAMQAQIFIGSMYYLKLKHMVANKLHSRARGPIQLLTRQPTEGRAKEGGLRLGEMEKDTFVAHGASLLLKERFDSDRTLVPVCEESGLIAYIDRYRNVTVSPIYGDTPKVSFVEMSYAFKLFLDELMSLGIYPKLQLEDRYMSTKPVSASYLKKGSYVVIDGEPSKVSNLSVSRPGKHGHAKIRIEAVGLFDDKKRDLVMPGHDSVDVPILEKRNAQVLAVKVSVMDMESFEQFELDVPDQLTEGQTVLFWQIMGRRVLKQLKLSDFFQSYKKQSIFINKKVLQDQHTPSEILHRKEQLGQIASVLAPCLRGEKPSNLFIYGKTGTGKTLAMKYAQGELESVAKDNNLPLQIIYTNCKMKKIAATEYRLIAELGRADIPPTGLPTDEVYNIFFNRVVLILVILDEIDVLVAKNSDEVLYNLTRMNADLQGASLSIIGISNDLRFTELLDPRVRSSLSEEELVFPPYNAVQLQDILRKRSTEAFKTNAIGPGVIEKCAAYAAREHGDARRALELLRVAGEIADRAESEQVGIEHLDLAEDKIEHDRMLEVVQTHPKQHQVVLLSMLRSVVQTGTVYDTYRELCAPVGLRPLTQRRVSDIIGEFDMLGIINAKVHSFGRYGRTRNISVQIPSSLLPTVNAILQDALHL---------------------------------------------------------------------------------------------RTDGRDADGIRPMEAKVGVIPQADGSAMFKIGNTIAYAAVYGPRELYPRFLQNPETGILRCNYNMMPFSGAGDRVRPGANRRSKEISMVTENALRPVIDLHDCPNAVVDVFIELPQTDAGSRCAGITAAAMALADAGIAMRDMVSAIAVGRIGDGSYVDLSYEEEVADIPMAFVNRTGEVTLLQMDGEVQTEGIMDALAKGREACKRIHALQTQALKNKFQHPMKNIRIEKLTLNVGAGKNQQVLEKGLKLIESIAGVPPTQKRIQAWGLRPGLPIGCKITLRGEKAAELLPRLLAAKEKTLRSSQMGPGNVSFGIHEYIDVPGVNYDPDIGIMGFEVCVTLERPGYGVKRRRAHRAKVGNKHLITKEDTVAYMKETYQVQVDLRIQKRLASSVLGCSPKRVKLTPS--DELKEAITKDDIRALVRKGGILRVQKSGVSGGRSRKTAGQKSKGRRQGHGSRSGKAGSRLGRKESWIARIRAQREFLKGLRERKTISDYKTLYRKSGGGFFRSVRHMKLFIGEHRMVK
>JLRS2_1_154
VQPEVNIGLVGHVDHGKTTLTERLSGKWTDTHSEELKRGITIRLGYADTMFFKCTKSYSVKPKGEGDFVRKVSFVDAPGHESLMATMLAGTTIMNGALLLIAANETCPQPQTREHLMALQIMGVKNVIVVQNKIDVVKEDDAMKNYEQIKAFLKGTEYENAPVIPISALHNVNIDLLIETIEKVIPTPKLDPLFFVARSFDINKPGSNPDKIVGGIIGGSLFQGKLRVGDQIEMRPGYAVEFGGRKQWKSIFTNITGLKTGGESVEEILPGGSVGIMTDLDPAIVKSDTLTGSVVGYKDKLPPVWNTLKLETHLLERVVGALVVEPIKMSEPLMLNVNSAATVGVVTELAFTCILKLPICAKVGSRVTISRRLGARFRLIGYGMIKPKKHRKKYSTPNHPWQKLRIDDERQLTQEYGFKNKTEIWKMNSFLRKATAQAKKLVTLPQADKERELLLQRLKRYNLLPPEGLDAILSISLRDLLERRLQTIVYKKQLANSMKQARQFITHQHITINGTTVTSPSYLVPVSEEGMIAFKTSTLADEEHPERVVKERAPKGAEER---------------------------------------------------------------------------------------------------------------------------------------------------------------------------------MGDFTKEIAIVPVSAKTGEGIPELLMVVTGLAQKYLEQCLKCAGPAKGTILEVKEEKGLGTLDVIIYDGMIKVNDTIVIGGVDEPKVTKVRALLQPMPLAAKFSGVKEALAATGVKIAAPNGVIAGMPIMVALEDTKQAVQSEIDEVGIIIKADTIGSLEALINLMKGKGISIRKANVGEVSKKDVIDAESNLEKTPLNAVILAFNTVGIKIISSDIIYQIIDQFEKWQEDEKKRIEAKELEGLVRPCKMRVMPNYVFRQSNPAICGCDILVGELKVGSPLMKDITTVKSIQHEKDSISKVEAGKQVAIAMPHVTIGRQVSENDILYASIPEADFRKLKKLKQYLRKDEVEVMKEIAELKRKQNPLWGVEHAIWTEKYRPKEFSEVLGQDDVVRRVEAFVKDKNMPHLLFTGPAGVGKTSLSLVVARQLFGEQWHSNFLELNASDERGIDVIRNKVKDFARTRAIGDVPFKIIYLDECDALTREAQQALRRTMENYTQTTRFILSANYSSKIIDPIQSRCAIFRFKPLPKADVFKLVEKIAKSEIEKGAEDALYVISEGDCRRVENILQSAAAISKKVTEEIVYSLASVARPKEVKDVLDLALKNEFIKARERLLDVMLNYGLSGLDVIRQVQKEIYNLELDNRSKMVLVDKCGEAEFRMSEGSDEFVQLEAFLANVALVGSEVDAELQALLDKQLARIKVCGVGGAGNNTINRITEIGVKGAEIIALNTDAQDLLYANAKRKILIGKEITAGLGAGSQPRIGEEAAKENEGDIRKALQESDLVFVTCGLGGGTGTGAAPVIADVAKKVGALVVGVVTLPFAMEGQKRYENAVVGLEKLENIVDTLIVIPNDKLLELAPDLPLQTAFKVVDEILANAVKGIAELITKAGLVNLDFADVRTVMGKGGVALIGVGESDSDNRAVEAVEKAINNPLLDVDISGANGALINICGGPNMTLEEARKIVETISDKLDPDAKVIWGAQISEDMDETIRTLLIVTGVRSTQIFKRREMETELGIDFID-----------------------------------------------------------------------------------------------------------------------------------------------------------------------------------------------------------------------------------------------------------------------AVKAKITKGLQLGSIVPTCDNSGANIVKIVSKTKSSKKRAPSCGVGDLVMVAVKKGKPEMRKQVVFAVIVRQRSEFRRPDGMRVRFEDNAAVVLKDDKGNPKGTIFKGPIAKEAAGRWPGVSKVASIILINWGLCHIFSSFNNTIIHITDITGTESIARTSGGQVVKSDRMESSPTAAMIAAKRAAEIAMERGITGIHVNIRAPGGHAGPNSPGPGAQAAVRALSRMGLKIGIIQDVTPIPHDGCRKKGGRRGRRVMQKARIKLTSSDIGKINDVCSHIKDIADKTGVTMRGPIPLPTKKLKITTRKSPCGDGKATWERYEMRVHKRLVDLGLDERALRLVMRVPIPEGLKIEIEMVD--------------------------------------------------------------------------------------------------------------------------------MARIAIVKKKDCNPTGCGGAKVCPINRKGEAHKARIDEALCICPNRCPQAIDIINLPEELTQDPIHRYGENGFALYSLPTPVFGKVVGVLGVNGIGKSTAIKIVAGVLKPNLGRELVTFFKGTEAQTFFEKIRDGAIKVAYKPQSVDGIPKQFKGSVRALLEKTGAFNEMVSALELDKILDNDVSSISGGELQRVAIAATVMKDANLYIFDEPTSYLDIKQRIKVSKFIRGLANPETAVLVIEHDLIILDYITDMVHIMYGREGAYGVVSQPKTTRVGINVFLEGYLKEENVRFRDYKIQFAAKPPIVQVSWEGVKAKLGRFSLSAESGSVSKNDVVGVLGENGIGKTSFVKILAGVTKQDSGKIDKVVVSYKPQYLSDDIVMTVLGEGYDAMIMRPLNIPPLALKKLTELSGGELQRVSIAHCLSKKANVYLMDEPSAGLDVEQRIRVSKVIADVMEKRGTSALVVDHDLLFVDYLSKKLMVFEGEPAVHGSAVGPYDMQEGMNHFLKGLEMTLRRDEESLRPRVNKPGSQKDREQRSANKLYYTVFEKVIAYLPEVSKPTQKRLSFKEKLKWTIICLLLFYALGLVPLFGLGQNALQQFEYLSIILGAQFGSIISLGIGPLVTASIVLQLLSGSGLVKFDQTTHEGRRRFQGTQKIMSIFFVAFEAFIYVFMGGLAPIFLVIQLILGGILIMFMDEVVSKWGFGSGISLFIVANVAQSIFLRALSPLLATGAVPVLFQSLAAGDAVTAGLQLAAIIATIIVFVIAVYTQAMKIEIPLSFGRIRGHGIRWPLAFIYTSNIPVILVAALLANVQLFGRLLQNVLGTFTGIVAWLYSPLVGKIIDFGHAAVYMLFMIGGAVLFSVFWVQTSGMDSRSQAEKIMASGLQIPGFRKDQRILERVLDRYIGPLTVMGAIAVGFLAAVADLSGALGHGTGILLAVMIIYRMYEEIAKQHMMDMHPMMRKFMEYIYKKVRSLVFGVLSPKMIKKMASAKVVTPELYDKEGYPVDGGLMDTRLGVIDPGLKCRTCGSKLKECVGHFGYIELARPVIHVKYVNLVQVLLRSTCRECGKVMLPKARKDKYIIKEILSQTKCPYCKARQHKIAIEKPTTFFENDKRVSPIEIRTRLEKIPDDELLLFGMDSKFVRPEWLVLTVLPIPPVTMRPSITLESGERSEDDLTHKMGDIVRINQRLFENINAGAPEIIIEDLWDLLQYHVTTFFDNDIAQLPPARHRSGQPLKTITERIKSKEGRIRHNLAGKRTNFSARTVISPDPMISLNEVGVPKVIAMKLTVPERATEWNMEYLKKFVERGKEYPGANYVVRPDGKKKRITDEMKEQILEEIQPGYTVERHLMDGDIAIFNRQPSLHKMSMMCHEVRVLPAKTFRLNPAVCAPYNADFDGDEMNLHIPQTEEARAEAEILMKVQTQLISSGFGLSVIGCIQDGISGNYILTKHELPRKTAVKLLSNVGINKDTVTGREVFSVLLPADLDFIGRDKTEVVIKKGKLISGVMDTANLSGILLRDLHKKYGAEFTADFITKAMKLGIYVVMTNGFTTSIEDTDLPSEARKKIAEILDDVNKKSDMLIEQYHKKDLETFPGKTMLETLELKLLEVLNKARNETGNIVDEYTIIMSRSGSRGKPLNLAQMAGCVGQQAMRGGRISSGYRNRTMSCFRPGDLTPAAHGFVRNSFKSGLTPAEFFFMGMTGRDSLMDTALRTPKSGYLYRRLANALQDLKVEYDDTVRDASKKIVQFRYGEDSIDVSKSEKGMKRIVAEIGKNSIKEAIKKAKESKKRNFKQTFDLIMNLKGLDMKKHHVEAFVNLHYSKKSKIAVFAGPELRDEAKANVDTTIFIDDFDNKDKKATKKLAAEHEFFIAQATIMPKVAQVFGKILGTRGKMPNPKAGCVVPPKFALKPLYDRLQNTVVARAVIKVSVGIEDQNEDEVADNILTVYNAVLHKLPNEVHNVKNVLLKLTMGKPVEVKRDKYKTYGDVFDQFTIRNIFELSSKGYFSPISIGKEANVFTALVDEELVVVKIYRLETCDFNRMYDYIKYDARYTNLKARREIIFSWAQREFRNLMKAREAVRVPLPIECKNNILIMEHIPAPKLHPDDAPAFMEKVFEYIKKMWLVHGDLSEFNILNDNEAPVFIDMSQGTITRSINAMELLERDIKNMCRFAKKIGVDADPETIVKDLLKKYEGKIPDSLLDEEEVLERVKQEYEAAMIEAGESVGLIAAESIGEQGTQMTLNTFHYAGVAEMNVTVGLPRLIEILDGRKNISTPMMEIYLKAPYNKGKIKRIALSIKETKLGDIASEFSINVAELIVEVALDQSKIDGIGLDTIGKAVEKSFEIKSIRIK-SGLNELYKLKEKIKGIHISGIKDVYQVLPVRRGDEFIIITAGSNLKAAFDNEYVDASRTTTNNVCEVSDILGIEAARQSIINEVLKVIENQGLNIDKRHMMLVADMMCNSGDIKGITRYGVVSQKASVLAKASFETPIKHVISAALVGEEDKLNSVVENVMLNQAVPVGTGLPGLVTKIKDKWRKKRYFSILAPKLFQERELGKSLAYEPGALQGRLLTANLMVLTGNIKRQEINMTFRVAAVKGDTAYTEIHKYEISPAAIKRKVRRHKDRLDESFQCVTKDNKLIRIKPLVLTAVKTSRTVRAALRKAVIQFMIAIRRTDYDTLVLDIINEKLQREVSSVKKICPVRSVNIRVLKYMMGVNLKDIAVRHETSIPELKGKKLVVDGNNVLYQFLSTIRQPDGTPLMDSHGHITSHLTGLFHRTAKLMQFGIKLVFVFDGKPPALKFAESQRRAGLKEQAKEKYDEAKREGNIDDMKKYGMRTSRLTKEMIAEAIELLGAMGIPVVMAPSEGEAQAAYMVKNNDVYAEISQDYDCLLFGVPRMVQNLTISERKKKKDKLYETVKPQILVLDENLQHMGLTHDQLIVLGILIGTDFNPGGIKGIGPKKALDIIKKHGDFDSMFSELKWDYSWKDVFDLFREMPVVRDYRLEWKQLDRQKIIDILCDKHDFSRQRVEDVLDNLGSQLAQKGLGAKIIIDEETMKKMALFEAVTKAKVKDFFQERLVFIVLPGELWKALGKKGANVKRLEEKFKRKIKIVEYSEDLLTFIKNMAMPLRISDVIVTIRHEDMQTKGLLIGKNARNLRNMEKNIQRYFLKEIKVM---------------------------------------------------------------------------------------------------------------------------------------------------------------------------------------------------------------------ELRNEIIGLLRKDVRLDGRKATQYRDVQIETGVSRNAEGSAKVRIGDTEVIAGVKLEVMKPYPDAMEDGSLMVNVELYPMSSPDFETGPPDIMSIELARITDRGIRESKTIDTKKLCIEKGEKAWMIVIDVCTLNAAGNLFDAIPLAAMAALKTAVYPGYSDKKMPLSKTPITVTVYKYGDNLVIDPTYEEEKVYDARLTVSVLNICSLQKGGDHAIEPDDLHKMVALAQEKSQELRKHFLKKGGKMFEVVIEPDNAIAYKKGIGIKEVLRGEHVFSDAKKGVLAAEADMKALFNSSEPLKVAETILKHGEIQLTTEFRDKLRADKRRRIIELVHRNAMDPKTKLPHPLTRIENAVEQVNVKIDEFKTAEEQVNVVVKAIRTILPISIEQITMQIDIPPQNAHQAYGVLKRIGEIKQETWGSDGSLVVKLRIPAGLQEEVIGKMNSMTHGGVDIKILEEIKIQDKEVVIPGEELANGMDFLPSFGTYREGDKILASRLGLAIIEGKVIKLVPLSGVYHPKRGDTIIGQVIEILLSGWRVNTNSAYSAVLNLKDAAEFIARGADLTKYFAIGDYVMAKITNVTSQNLVDLTMKGPGLRKLKGGRIVTVNANKVPRIIGKQGSMVSMIKQYTNTRILVGQNGIVWIAGAMELLAQETIKKIEREAHIPGLTDSIKAFLEKHKEGAVLVYNRWSTDGIQVEDPGLKAYMNIQPRVVPRTGGKAKFRFHKSNVFILERFMNRLMNSGHKAKKHIITSYTLTGKGHTVYNIMEDALEIIEARTKQNPVAVVVKAVENAAPREEIVTIEYGGAKYPKAVEVAPQRRIDQALKYMTQNAHQKAFNSKKSIAAALADEIINAFNMSQSGAIAKKLEMERQADSSRMFYRTTLKDHIRVPPSLFGLTAEESVTKMIKKKYDGFISKDLGTVIDVSKVIDIREGIIIPGDGASYYDTTFELLTFKPEMHEVVLGRIRDIADFGAFIQLGPIEGMIHVSQTMDDFVSFSKEKVLSGKESKRTLKVNDRCRARIIAVSFRDVTNPKLGLTMRQEFLGKLDWIEEDKASPKKAYELIITEKPNAAKKIAEALANGKPIRKGASGVYYYEVTHGNKDLVIGCAVGHLYTVAEKGWSYPVFDIKWEESGKAKESAFTKKYLAMLKKLSKDATEFTVATDYDVEGEVIGLNVVRYACKKKDANRMKFSTLTKGDLVEAYEKKMKHLDWGQAIAGETRHFLDWMYGINLSRALTLSIKHSHKILSSGRVQGPALKIIVDKELSIQAFKPEPFWELELKAKVALTATHNEKEKASTLAKVKPNVAKNEFKQAPPTPFDLTTLQTEAYRTHGISPSITQQLAQNLYLDGAISYPRTSSQQLPPAIGYAKIIKELSKQNECKMLELKPNNGQKTDPAHPAIYPTGSAPTVKGNELRVYDLIVRRFLATFGEPAVRETVKIEIDLFISKGTRTTKKGWHELYGRYATQKEEELPKVEQGQTVDVDEVLMHDKETQPPKRYTQASIIKELEKKGLGTKATRSTIVDNLFQRGYAAEKAIKATNLGIKTVETLEKYCPEILDEELTRNFELEMEQIREEKKKEEEILDEAKAVLTKTLAKFKDNEKAIGEKLAEASRETQREMSLVGPCPVCKDGNLMIKRGKMFIACDNYPNCSITFKLPSNALSKPSEKKCEKCGYPMILVIKRKARPQELCINPECESKK-------------------------------------------------------------------------------------------------------------------------------------------------------------------------------------------------------------------------------MARLRKFAAYRRPYTRISKYRTKSYVRAKPTCRVVRFDMGDLQTVRLRTKNSLQIRDNAIESARQTSNRVLQKKIGKVGWMMKIRAFPHHVLRENPLASGAGADRMSTGMKCSFGKPIGIAAQVHEGQILFEIKTAAAKDALRRAGTKLPCSTSIEIVEK-MNREQDIPEESELVLCTVTKIYPHSVFVNIDDYQGMIHISEISPGRIRNIHDYVRLGKKIICKVLKIDRERGHIDLSLRRVSEGQKKEKAELIKKQQKAEKIIEFVADQLKIDKHKLEDELTAKTENEYDTLHDVFEDFIVLTKLLDKKIYDKLAEVVRIRIKPPEVEIEGEVKLKSYAAGGVNIIKAILA-APAVGIKYKGGGAYSITVTSDNYKDAEKILETTTSRIEQEAKCEYAFQRVMQVWPRVRAKRSYPNVQRFEAKLTGFAGYKAGMTHIIITDGRKTSMTKGEDVSVPVTILECPPLKIAGVRFYKKGNAIGEVLACPPKKTKDFDDLRVLVQTQPKMTGLKKRPELFEVCVGGDEKFAFAKENLGKELSVKDVFKEGQLVDLHAVTKGKGFQGPVKRFGVKVRHHKSEKTKRGPGSLGGWSKGHVMYRVAFAGQMGYHNRIDYNKQIMMIGDAKVNASGGFVRFGNVKGTYVLIKGSVPGPSKRMIRLETPIRLNQVPPTIQHISTILSSIIAGYTTDTLEDENRLLKETVQNLKNELEKYHQPPLLVAEIKDLIDGSVLLRLNNGNEFFVNAINGLTAGDTVLVEQKNLTVLRKIPTKSFNVEKFVIIEKPTVSWDDIGGLERQQQEIKEVIELPLKKPELFKKVGIQPPKGILLYGPPGTGKTLLAKAVAAETDSTFIEVVGSELVQKFIGEGAKLIKEIFQLAREKAPAIIFIDEMDALASKRIDIGTSGEREVQRTFMQLLAEIDGFKPLSDVKIIGCTNRKDIMDPAVIRPGRLDRLIHIPNPDNEGIRQIFKIHTANMQLDKMKTDNVLKLMEGFSGAEIKAACTEAGYFAIRSSRFKVTEKDFKQAIEKVKQEEKEGEDFMKMFGMTEVFVNNKFRGEIDDPQKFVSSVIEERRKGNVPNVNVQFDPESDTVFVDGSKGRVVRPLIVVKNSKTMLTEKHVQQLEKGEISFDDLLKQGVIEYLDAAEEENALIAFFEDELTPEHTHMELHPISLVGLTTALVPYGNYCHSTKLAIGGKNQKQAIGFYAANFPVRMDMDVNILQTPQAPIVSTLMHKISDAHPAGQNVVVAVMGYMGYNIEDAIVINRGSVDRGFGRTTYFRPAVSEELRYAGGLTDEICIPDKDIKGYKSEVDYRYLEEEGIIYPEAKVGEGDVIIGKTSPPRFLSSLDEYNLNIRRESSVSLKHGEEGVVDFVLITENGEGNKLVQVRLRDSRVPEIGDKFTSRHGQKGVVGIILPQSDMPFTASGITPDLIFTPHGIPSRMTISHLIELVGAKAGALAGRYIDGTTFAAEHESDLRKELLKLGFRDNGTETVYNGLTGEQMPARIYIGNMYYLKLKHMVANKIHSRARGPIQLLTRQPTEGRAKEGGLRLGEMEKDTFVAHGASLLLKERFDSDRTVVPVCEECGIIAVYNEFKNKSYCPICGENVEINNVEISYAFKLMLDEFKSLGIYPKLTLESKYGETKKASVGSLQKGAFIVVEGVACKVVSTATSRPGKHGHAKVNLMAVGLLDGKKRNLVLPGHDNVDVPIIGKKTAQVLHIKANVMDVDTYETFDLEIPAEVTEGCQILYWVVLTERVMKQVKLGSFFEEFKRESLFTNKRVLQSAYTPEEIPHREEQIKQIANMLAPALRMERPSNMFIYGKPGTGKTVCAQHTAKKLEEVAAKNNVDVKIVYVNCKLGKVADTEYRLVAQLAREEIPATGLPTGEVYQIFHKAIDVVILLLDEIDQLVNKTSDEILYNLTRINSELKNAQIAIVGISNDLMFIDHIDPRVKSSLSEEELVFPPYNALQLQDILKRRVNQAFKEGVVQPGVIEKCSAYAAKDHGDARRALELIRVAGELAERNSEETVLIDHLDMAEDKIEKDRIIDVIMTQPHQSKATLYAALVTGVFTGDLYDVYKDICSKTGLRPLTQRRISDIIAEFDMLGIINAKVISKGRYGRTREISIAIPQAIEPKVKEIIVNDLGLTTRIGGVRRKTRAKLQKPRREKGKLSIRKFMQKFNEGDKVQLTAEPAYQKGMYHPRFHGKTGVVNSGKCYTVAISDKGIEKTVIVHPVHLRKLRFDGRAFDETRPMEAKAGIIKRASGSGWFKIGNTEAYAAVYGPREMFPKFQQNPEKGVLRCHYGMMPFSSAGERVRPGPSRRSKEIGLVTEKALSPVVDLSDFANAVVDVFIELPQTDAGTRCAGICAASIALADAGIPMKDMVCAISAGKVEDQMIIDLEYNEDGVDIPIAMLHNSKKVSLLQMDGELSAEDLKKAIEMVKGAVDKIFDVQKAALKDRFKTGLKDIKVAKVTLNIGAGKSTDKLEKGLLLLEMLSGLKPSKKRIAAWGIRQGLPIGCKVTLRGEKAAELLKKLLGALDNKLDTRQFDNGNMSFGIREYIDIPGVEYQPEIGVLGLQVCASLERPGFRIKRRKLQKKKIGHQHRVTQQDAIEFMKSNFNVIFE------------------------------------------------------------------------------------------------------------------------------------------------
>Pacearchaeota-none-none-none-none-Pacearchaeota_archaeon_ex4484_31-GCA_002254805.1
----------------------------------------------------------------------------------------------------------------------------------------------------------------------------------------------------------------------------------------------------------------------------------------------------------------------------------------------------------------------------------------------------RQHKRYKRPKKPFDKARIEEEKRLMKEYGLKNKREIWKAETNISRIRAQARKLIVE----EKQEQFLNKLRKIGLIDEKGLNEVLSLTKRDWLERRLQTIVFKKGLAKTIKEARQLIVHRKIMINDKIVDVPSYVVKKDEEPLIKRK-------------------------------------------------------------------------------------------------------------------------------------------------------------------------------------------------------------------------------------------------------------------------------------------------------------------------------------------------------------------------------------------------------------------------------------------------------------------------------------------------------------------------------------------------------------------------------------------ELILWNEKYRPKTFDEVVGQKEIVSRLKAFVSAKNMPHLLFSGPPGSGKTTLALIIAKKLFGERWRENFLELNASDERGINVIREKVKDFARTKAFAG-PFKIIFLDESDALTREAQQALRRTMEMFTATCRFILSCNAISKIIEPIQSRCVVFRFKPIDKKDVESVIKRIAKKEISQKAIDFIYEVSKGDLRRVINILQSCAAITSNIEEKTVRSIVAEASPEEIKKILTLALKGNFLGARKMLFDLMLSEGLSGLDVIKAISSAVLELDIKEEKKILIVDKCGEIEFRLSEGSDEFLQLEAFLAWLAILKSDVDRELEEIVKAKKAAIKVFGVGGGGGNTLTRMKEVGIKDAELIAVNTDAQDLLYTYADDKVLIGKELTHGLGAGSNPAIGEEAAHESEHEIKQKLQGADMVFITCGLGGGTGTGAAPVIAEIAKKMGILTIGVVTLPFTIEGQKRYENALLGLEKLEGVTDTLIVIPNDKLLELAPDLPLHTAFKVADEILTNAVKGITELITKAGLVNLDFADIKAVMSDGGVAMIGVGESDSQDRAIEAIEKAIENPLLDVDISQASGALVNIVGGLDLTLDEARKVIETVGQKISPDARLIWGAQLSEDMGKTLRVMLIVTGVKSPQILEKEKIEEELGIEFVK-----------------------------------------------------------------------------------------------------------------------------------------------------------------------------------------------------------------------------------------------------------------------AVKARITKGLHIGSYVNVADNSGAKLVKIVSGGKSKKGRQLSCGVADLVKVSVRKGTPEMKKQVFWAVIVRQKKEYRRLTGERISFEDNAVVILKDSAGNPKGTAIKGPIAREAAERWPFVARIAKMIVSGIGIVKIKATTNNTIVHITDLVGN-TIARVSGGEVTKHDRLKANPTVAMFVAKRAAEKAKEEGINAVYVYVRGKGGKLAP-TPGPGANAAIKSLAREGLKILNIVDVTPMPKGGPKPKGGKRGRRVMARTRIKLASTNIEKLNEVVNTICEIASKSGIAVKGPIPLPTKRLRITVRKSPCGDGKATFDRFEMRIHKRLIEMPADTRTLHNIMRLPISKEVNIEIKVIEVVRDWLAAMLNDLTNCVKAGKKQTTCVYVSNLMLNVLEIMKKHGYVKDYKVEEN-KRKVKIEI-GNLIKSQAIKPRFFVNKKNIQKYIKRYLPARDVGILIVSTNKGLLTHHEALEKNVGGCLIAYCY--------------------------------------------------------------------------------------------------------------------------------------------------------------------------------------------------------------------------------------------------------------------------------------------------------------------------------------------------------------------------------------------------------------------------------------------------------------------------------------------------------------------------------------------------------------------MKFLSYLPTVKRPVERRLSFNVKLKWTLIILIAFFILSNIPLYGLTENALQRFEYLSLVLGARFGSLMSLGIGPIVTASIILQLLVGSKLLNIDLTKKEGRKLFEGLQKLLAILFCFFEATIFVLMKGLQAWLVILQLFLGGLLVIYMDEVVSKWGFGSGVSLFILAGVAESLFVRTFGFVQPSGAVPVLVRSIIEQDIAGAKVVIGSLIATIVVFLIVVYTQGIKVEIPLSFARLRGLSLRWPLEFFYTNVIPVILISALLANIQLGASLLEK-----ESLAPWLSGPLLGMILPYLQALFYLLVMVAGSALFAYLWMRTSGMDPKSQAEQIMASELHIPGFRKDQRVIETILNRYIPVLTILGGAAVGFLAAFADLGGALVRGTGLLLAVMIVYRLYQEISREHALDMHPALRKFIGPIVKQIKEIQFSVISPEQIKKIAAKKIVTPELYDLDGYPVDGGLMDLHLGAIGPGIRCRTCGGILRECPGHFGYLELARPVLHVKFMPLIELCLKTTCPNCGRIMISEKELKELEVEKAKKAKKCPYCNATKEKVKIEKPTTVFIGKKRLFPVQIREWLEKIPDDDCKLLGINPKACRPEWAVLTLLLVPPVTARPSIILETGEKSEDDLTHKLSDIVRANQRLWENLNAGAPEVVIEDLWDLLQYHVTTYFDNTLSQVPVARHRSGQPLKTIVERIKGKEGRIRHNLAGKRVNFSSRTVVSPDPFIQLNEVGVPLEVAENLTVPEKVTKENIERLKELIKK-ESYPKALSIIRPDGKRKKITEDTKEQILEELDVGYAVERQLQDGDIVLFNRHPSLHRMSIMGHFVKILPGRTFRIHPGVCFPYNADFDGDEMNIHVPQTEEARAEAKILLNVNQHLISPKFNANVIGCVEDAITGLYLLTSAEISKEDATQLLAQVNCSKEKLSGKEVFSYLLPK-IDFEARNRAYVKIKNGKLVSGTIDGKIITNTLIRELDRSVGREKTMEFLRKAFLLGVIYLTRTGFTVSLSDLKTTKEVEEKTRKIIEDSERKAKEIIESYYKGTLEIIPGKTLEESREIKLLQLLNEVRTLAGKALSEVAYIMTACGSRGSLLFLTQMACVVGQQSLWAKRISLGYSHRTLSFFKPYDLSPRARGFIYSNYLKGLEPDEFFFTAITGRDGLMDTALRTPKSGYLYRRLLNALQDLRIEYDGTVRDSNYNIIQFKYGEDGVAVEKAHLEEVSVIENLI-MNFKKAIVELRKARKRNFDQSLDLIINLKKFDPKKEKLTITFSLPNPFKKKIGAFLESGI---SSANLERVITKSEIER-DKKEMKKIAKKVDFFIATARMMPLVAKKFGKVLSSKGKMPDPAVGILKEEDKEIARVVKKLENLTRIKVSIKVAIGKESMDDEKLVENAETAFNAIVEAIPEGKANVKNVLLKFTMSKPVVVE-------------------------------------------------------------------------------------------------------------------------------------------------------------------------------------------------------------------------------------------------------------------------------------------------------------------------------------------------------------------------------------------------------------------------------------------------------------------------------------------------------------------------------------------------------------------------------------------------------------------------------------------------------------------------------------------------------------------------------------------------------------MGVQISEIVPKKEIDLDFLKNKILAVDTFNVLYQFLANIRQPDGTPLIDSKGRVTSHLSGLFYRTTNLISKGIKLVYVFDGKPPELKYKTKEEREGRKREAKEKYEKAKEEGKEDEMLKYAKQTAKLTEEMVEESKKLIKALGLPCIQAPSEGEAQCAFLVKNNDAFAVASQDYDSLLFGAPRLIQNVTLAKKRHTASGIAVPIQPMLIELDSLLNNLQINIEQLICIGILVGTDFNPQGIKGIGQKKALELVRKYKKPVLLFEALKKDFDWRDIFEIFKKPKVTRNYKIDFKEIDENKVKKILCDEHDFSEERVSNALTKVHEKRKQRELS---------------------------------------------------------------------------------------------------------------------------------EKTEWVPKTSLGKAVKEGKIKSIDEIFEKHLKILEPEIVDALIDLSVEILNIGQAKGKFGGGKRRPWRQTQKKTAEGNVPKFTCMAVVGNRNGYVGIGYGKAKETVPAKQKAIRNAKLNLIRVPRGCGSFECGCKENHSIPFSVEGKCGSVRIKLMPAPRGTGLVSDDECKKILRLAGIKDIYVKSFGQTRTKINHVKALEDALKKLALYAK-LTKKRIEELIARNKRLDGRSLLEFRKIFVEKGVTKKAEGSARVRIGNTEVIAGVKLNLTEPFQDTPDEGALAVNVEFFPIGSEKFEPGPPSVEAVELARIIDRIIRESHFINLKKLCIKKGELVWMVFIDVYPINDDGNLIDASIIASIAALKDAVFPARTKQRLPLNDSVIGLTLYKLGQKFIFDPTTIEEEISQARITVGMSFIHAIQKGGETPLSEEEIKEAIKIIIKKGKEILNKILKLKNKNFEIIVDCEKAVELKNKADVSAVLLTDVVFKDYKKGFRASMQELEEAFNTTNINEIALRILKEGEIVLPLAYREKEREKKLKQVIDFLARNCIDPRTNAPFTRERVERLLEEVHAKIDERKSAEEQAMNILKEIQKVVPIRIETKKIKVTIPAEYVGKTYGVIKKF-NVEKEDWLSDGSLSAILNLPAGMQIEFYDKLNELTHGKAITEEVT-EEEKAREIVVPGETIENRKEFIAGEGTRKEGNEIVAERFGVVDRSTKLLKVIPLSGVYIPRKGNTVIGQVIDITFNGWFVDIRAPHLGFLTIAECGKRVIK-EDLSEYYKVKDILLAKVKSVKTRS-IELTMKERGLKKLDEGLIILVNPTRVPRIIGRAGSMVNLIKKETNTTIVVGQNGVIWIKGENELLAKKAIELVSEKPFIEGLTEKVKEFLENEKAG--MIFDLFSTSDVKIRDPGLKRYINLDEKIMVKSYGRNRERFEKSKTHVLERLANLLAVPGHRGKKHKIIT-RSTGKYTKCMKIVIKALKLIQEKTKENPIQVLVRAIECAAPRDEVTTIEYGGARYPQAVDCSPLRRLNLALRHLVHGAYDKSWNKKTKIHEALAEEIILASQNKESYAIRKKTEMEKQADAARMFNIVEIDDHVRVEPELFNLPVKEAVKKQLEKDYSDYVDEELGVVIAVLDVVRVGEGILIPGDPAAYYDSTFRFLVYKPELQELVYGQISQITNFGAFVNIGALEAMIHISQTMDDYVSFSKSGALIGRNTKRALKKGDLCIARIIAISYKS-LPPKIGLTMRQPGLGKIEWIQEEKRKSSAV------------------------------------------------------------------------------------------------------------------------------------------------------------------------------------------------------------------------------------------------------------------------------------------------------------------------------------------------------------------------------------------------------------------------------------------------------------------------------------------------------------------------------------------------------------------------------------------------------------------------------------------------------------------------------------------------------------------------------------------------------------------------------------------------------------------------------------------------------------------------------------------------MGLRKASCYARPYTRKSKIKSKSYIKSVPYPRIQKFVMGNVKVVYLKATEPVQIRDTALEASRVLIHRELEKKLK-GSYYFAVSAYPHHVLRENKMLTGAGADRMQTGMQLSFGKPIGVAAQIDSNGKI---------------------------------MKERFPEEDELVLCTVEKIVGTSVFVKIEKYEGVINFSEVAPGRIRNIRNYVRVNQKVVCKVLRVDKSKGHIDLSLRRVTAKERKQVMERYERAKDVKIMLSLVLNKEKL------PKVIEEIEKKKE-LSDFFFEIQKLNALFTNNEAEKFLKLIKEKIKQKLVKVKAEIMLTTQAEDGIERIKKILVPI-KANVSYVAAPRYVLSIEEKNYKEANKKLEKLLNEIQKKARCSFEVKT-LQFWPRKRAKKLLPRVNWKTKGILGFICYKAGMARVLARDLTEKSLTKGQEIVLPTTFVECPPMRILSVRFYKNGKTALDVLLKLPKKEDEFDDIRIIVYSLVRLTKKRKTPPIAEIGLAGKEKFEFVKEHFNKEIDISEF--NPSLVDARGVTKGKGYAGPVKRFGIKLKQHKSEKGRRRPGTLGPWTPSRVTFRVPMAGQLGFFTRINYNLKVLRSGNINFE----FPHYGKIRTKYLAIKGSLQGPPKRELLLTIPLRATKQNFEIVRFLK------------------------------------------------------------------------------------------------------------------------------------------------------------------------------------------------------------------------------------------------------------------------------------------------------------------------------------------------------------------------------MTDVFLNDRFIGTVEKASSFIEAVKEKRRAQELPELSIRYDKHLDSIFIATDPGRVLRPLIVVKNKEPLLKQQHIEALKRNELTWNDLINLGIIEYVDASEEDNLLVAKSIEEINEETTHLEIDPIAMFGLLLSLVPFANHNQSSRLGKVGRANKQALGLYAANFLSRMDTDVSILHYPQKPIVRNFAYDVINPYPNGQNVVVAVMCYEGYNMSDAIVVNKGSVDRGFARSTYFRPYTANELHYTGNLKDEICVPTKDVFGYRTEKAYRNLEEDGIVYPEAELKAGDVVIGKISPPKFMLEMEEISFRTKKENSTTIRQNEEGIVDSVFITVDSEGHKLVQVRMRDNRIPEIGDKFASPHGQKGVIGLIVPEEDMPFTARGIKPDIIFNPHGIPSRLTVGYLIELIAGKTGCLKAKYIDGTAFQKNKVEEFEKALKELGFREDGKETLYDGITGKPLQVKIFIGNMYYLKLKYMVGNKIQTRASGKVTLLTRQPIEGRAKGGALRLGEMEKDALVGHGASLLLKERFSSDNTIVYVCPNCGCFGIHDKIRKKDYCPLCN-SHKLEPIEISYASKLLLEELMSLHLLPRLKLKNKY-------------------------------------------------------------------------------------------------------------------------------------------------------------------------------------------------------------------------------------------------------------------------------------------------------------------------------------------------------------------------------------------------------------------------------------------------------------------------------------------------------------------------------------MKKRKRLREKGMVRLSKLFQELKEGDRVMLVSVPGQTK--IPKHFIGLTGTVISGKAYIVKFLNGKVVKKLTVSPIHLKKLRPDGRSNEEFRTVEARVDVVSRADGSALFAFGNSKAIVSVYGPRQLYPQHLQNPERCLLRCYYDLASFS-VPERKRPGPTRRSIEISYVMTKALEPAIKLEAFPNSVIDVYALIIDSDASTRCAAINAASLALANAGVPMKELVSAVSVGKLGNELVVDLTKEEETTDIPIAFLSRSKKISLLQLDGKISAEELFKAIELGKKACLKISKIQERTLKKIKNNVMRNIEIDSVVLHCSTA-DKEKLNKCMKLLEEIAKQKPAKKRVAAWKIRPGIPVGCKVTLRGKKAEEILRVILEGV-KELSEKQFNPGFLTFGIKEYIQIPSVPYKRELGILGFDVAVTLKRKGFRVKKRKIKRSKIGSSHRISKEETIKFFKDKFNVSVRYRLQKRLASEILGVGINRVWLDPENLDEIGKAITKADVEKLIKDGLIKKLPKKGVKRRAGRK----RQKKKRRGKGKVKKRVKKR---KKLYVRRVRSLRRYLKALKEEGKIDEYRKLRTMIKAGLIKTKADIKARIWEKE---
>MP5_7_64
-----------------------------------------------------------------------------------MATMLAGATIIDGALLLVSATEKCPQPQTREHLMAMQIIGLKNIIVIQNKIDLVTEEDAKRNYEEIKNFLKGTDYENAPIIPISAKYGVNIDSVIEAILEFLPTPERDPTMLVARSFDINKPGVVPSKLTGGVLGGALVKGQLKVGEEIEIKPGRKVEKEGKTLWKPLFTKIVSIKTGGEGVEEAGPGGSIAVLTELDPSVVKSDKLAGSVVGKKDQLPPVWESLSLETHLLERVVGSVVVEPIKIGEPLMLNVNSAATVGIVNTIKFHCNLKLPVCAEQGSRVTISRRIGTRFRLIGYGIIAPKRKSKKYQKPSHPWQRARIEEERILMKDYSLKNKKELWSMHSVARKIALQAKNLLAVKQAEKEKELLMQKLVRLNLIGAGPIDAALALSYKDILERRLQTLVYRKSLARSMSQARQFITHRHIKIGDKIITSPAYIVSSEEEPKIQFSISTLADENHPERAEPELEKIEAEEKTK----------------------------------------------------------------------------------------------------------------------------------------------------------------------------------------------------------------------------------------------------------------------------------------------------------------------------------GVVIKADTLGSLEALSRMLREKDIPVMKASIGNITKKDVVDAESNLEKDIFNAAVLGFNVSRAKVITSPVIYKLIDDFEAWKVEEKKKMEAEKLGELVRPCKIQILEGYVFRQSNPAVVGCEIISGTARTGMPIMKQITSIKAIQMEKESLTTAERGLRVAISFEHVTVGRQIKEGDLLYSSIPEDDFREMKKLKEYLNNDELEVMREIAEIMRKENQVWGVMSIIWTEKYRPKSFSEVYGQDEVVKKAEAFVNQKNMPHLLFVGPAGVGKTSLALVIARAMFGEGWHQNFLELNASDERGIDVVRVKVKDFARTKAIGDVPFKIIYLDECDALTKDAQQALRRTMENYTQTCRFILAANYSSKLIDPIQSRCAIFRFKPLGKDEIKKIIEKIAKQEIDAKVEEALYSVGEGDCRRVENILQSCAALSSQVTEDLVFSLASSAKPKEILNVLDLAIKKKFLEARKELLNLMLNYGLSGHDAIKQIQKEILELDIDNKKKMVLIEKCGEIEFRISEGSDAFIQLEAFLASIGAMTD-------------------------------------------------------------------------------------------------------------------------------------------------------------------------------------------------------------------------------------------------------------------------------------------------------------------------------------------------------------------------------------------------------------------------------------------------------------------------------------------------------------------------------------------------------------------------------------------------------------------------AVPSNIPKSLPHGAYLNVCDNSGAKLLKVVSGQKTVKGRYPAAGIGDKIMASVKKGKPEMRKQVVFAVIVRQKKEFKRADGTRVKFEDNAAVVLKDEKGNPKGTLIKGPVAKEIIKRWPAIAKITSVIVIRWGIAHIYASYNDTIIHITDITGTESIARASGGQVVKAHRLESSPTAAMMAAKRAAEQALDRGVNGVHVKVRGPGGHNGPMAPGPGAQAAVRALSRVGIRIGIIEDVTPIPHDTCKKKGGRRGRRVMQKARIKLASTSIDKINEVCGYIKDIAEKTGVDMRGPIPLPTKKLKVTSRKSPCGNGTATWERYEMRVHKRLVDLGIDERALRLVMRVPVPEGLNIEIEMIE-----------------------------------------------------------------------------------------------------------------------------------------------------------------------------------------------------------------------------------------------------------------------------------------------------------------------------------------------------------------------------------------------------------------------------------------------------------------------------------------------------------------------------------------------------------------------------------------------------------------------------------------------------------------------------------------------------------------------------------------------------------------------------------------------------------------------------------------------------------------------------------------------------------------------------------------------------------------------------------------------------------------------------------------------------------------------------------------------------------------------------------------------------------------------------------------------------------------------------------------------------------------------------------------------------------------------------------------------------------------------------------------------------------------------------------------------------------------------------------------------------------------------------------------------------------------------------------------------------------------------------------------------------------------------------------------------------------------------------------------------------------------------------------------------------------------------------------------------------------------------------------------------------------------------------------------------------------------------------KKTVLEALKKIRASKKRNFSQSIDLIINLKDINLKNEQVDFFATLHHTTKKKICALVGPELQDEAKKVCDKTVFVDEFDMKDKKLAKKLASEYDYFIAQANIMPKVAAAFGKVFGPKGKMPNPKAGCVVPPKASLKPLYDRLQDTLKISALVQCLVGKETLKDEEIADNVIDVYNQLEAKLSKGKNNIKSIFIKFTMGKPERVM-----------------------------------------------------------------------------------------------MIARENVDVPTPFAVLNNVLVLQLVPAQRLHPKNPKQFFKKVIENMKKLELVHADLSEYNILNYKETPYFIDFSQATMLKSPNSEELVERDARNIAKFFKRLGLETDEQEIQN---------------------------------------------------------------------------------------------------------------------------------------------------------------------------------------------------------------------------------------------------------------------------------------------------------------------------------------------------------------------------------------------------------------------------------------------------------------------------------------------------------------------------------------------MGIKLKEIIEKKQTSFEELSGKVLVIDSFNIIYQFLSSVRQRDGTPLMDSKGRITSHLSGLFSRTAKMLEFGIKPVFVFDGKPPKLKEKEKKRRAEVKEEAEKQYKVALEREDVESMRKFGSRISYLTGEMIDESKELVKAMGIPIIQAPSEGEAQAAHLVNKGEAFAEVSQDYDCLLYGVKRFIQNLTVSERKKRPGALFEKVVPEIISLEENLKKLGITQEQLIILGILVGTDYNIGGVKGIGPKHALKLVKEHGDYDKIFSEAKWEFGWKEVYDTIKKMPVTDDYELKWSDFNAEKIRKILVEEHDFSLERVNSTIGKLKQKSSQKGLG--------------------------------------------------------------------------------------------------------------------------------------------------------------------------------------------------------------------------------------------------------------------------------------------MPAPKGTGLNIEKECQKILKVAGITDVWSKTTGCTTTKVNVVNACFNALKELMQTKIRGLKSQILKALNEDLRFDGRKSKDWRAVEIEFGISKNAEGSARVKFGGTEVLAGVKLSIGKPYEDRPDEGSLMVDAELTPMSNPDFEAGPPDIKAVELARVVDRGIRESKTIDVKKLCIEKGEKAWMVSIDVVTINDEGNLLDAAGLAALAALKDTKFPKLTKTVLPLSKEPIPVTVIKIGDKLIVDPSTDEEKVIDARLTVTSTLVCSLQKGGEGTITVDEFSKMIDLGIEKAKELRANFVKEKSKHYEVVIDPDLAEDFKKGKNVSEVLKVEDVFTDAKKALRPAESDLVETFGTKDKLKVAEIIIRKGIIQTSDKYRDELRKQKRNKLVELIRVNCIDAKTGLPFPPQRVENAFEEAKIKIDDHKTAEDQVQEVIKQLRTVLPIKTETKVYGISIPAKYASKTHNILKQFAALENEKWNSDGSFSCKIEIPAGMKEEFFDKVNALTHGDAQIEELKEILVKTKTIVVPGEELASGMEFLPSFGTYRDKEKIVASRLGLVNIDGKIIRIIPLSGKYSPKRGDTIIGKVEDVSYSGWRVSTNSAYAAMLSVKDAQEFIARGADLTQYFDVDDYVVAKITNVTSQKLIDLTMRGPGLRKLVGGRVIEVNTNKVPRIIGKQGSMVGMIKDATGCKIIVGQNGLLWLSGKSEIVAVEAIRKIEEESHLSGLTERIKEFLEKKTGKMIKAFDRWDVSGIKVTDPGLVNYITLEPKVVPKTGARAGNKFHKSRVFIVERLINKVMIPGHKGKKHNKSSGHCTGKSQTAYKIVEETLKLVEKKTNQNPIMVLVKAIENAAPREEIVTIEYGGARYPKAVECAPQRRIDLVFRYMVQGSYQKCFNSKRKVQDTLSEEIINAYNMSNSNAIAKKNELERQADASRMFYKIEAKDRIRVTPDLFGEKLNLAVAKMIKSKYEGFVSQELGIVIDVIDVKNIGEGLILPGDGSSFYETTFELLTYKPEMQEVIFGKVKDIAEFGVFLSIGPLEGMIHISQSMDDFVSFSKDKVLIGRDTKRTLKVGDVCKARIIAVSFKDAANPKIGLTMRQPGLGKIEWFEEDLKPKESK-----------------------------------------------------------------------------------------------------------------------------------------------------------------------------------------------------------------------------------------------------------------------------------------------------------------------------------------------------------------------------------------------------------------------------------------------------------------------------------------------------------------------------------------------------------------------------------------------------------------------------------------------------------------------------------------------------------------------------------------------------------------------------------------------------------------------------------------------------------------------------------------------MAKLRKFVCYRKPYTRKSKYTKKNFIKVYPSSKIQRFEGGDAASVLVKVRESIQLRHNALEAARQSANKVLEKALGKPNYFIKMRVYPHHVLRENPLASGAGADRMSTGMSHSYGKNISSAAQLKVGQPVFEVRVQTAKKAMKRMVPKFPCACSIEIFDIMLFKREGWPEEGELVICTVTKVLPSSVFANLDEYSGMIHISEIAPGRIRNIRDYVSEGRVVVCKILQINKEKGHIDLSLRRVSEIAKRKKLEEVKQEQKAEHIVENVAKEMKVDIRKLYDEITKKLFEKYSSLYEAFEDVVSLSDFIEKKYADAIDEVIRQKIKPPEIIIGGTLSLSTYAADGVEVVKEALKEAEDVSVKYLGKGQYLLKVTSKDYKTAEKILKQVVDSAVEYVKGEGSLERK----------------------------------------------------------------------------------------------------------------------------------------------------------------------------------------------------------------------------------------------------------------------------------ILNELKIGYKQDQLEMENKILKETVSHLKDELSKFQKTPLLVAEVKEMDKENALIKLTNGNEFYVSISPALAAGDSVLVEQKNLTIIKKIPAKTFNVERFVIIEKPTTEWGAVGGLSEQVEEIKEVIELPLNKPQLFEKVGIQPPKGILLHGPPGTGKTLLAKAVAHSTKSTFIEVVGSELVQKFIGEGAKLVKEIFNLAKEKAPSVIFIDEIDALAAKRIDIGTSGEREVQRTFMQLLAEIDGFKPLGDVKIIGCTNRKDILDPAVTRPGRLDRLIEVPLPNKEGAKEIFKIHTSRMHFDKIDLKKIYAKLEGMSGAEIKAVATEAGYYAIRGNRTKVEEKDFLLAVDKVRKYEKEGEDYLGMFG-------------------------------------------------------------------------------------------------------------------------------------------------------------------------------------------------------------------------------------------------------------------------------------------------------------------------------------------------------------------------------------------------------------------------------------------------------------------------------------------------------------------------------------------------------------------------------------------------------------------GETKVADVSTIKKGSYMLIDGEACKVNSVQVSRPGKHGHAKFRIEAVGLIDGKKRDIVMP-HGSVEVPIIDKRNAQVLSIMANVMDSETYETFDMEIPDQVKEGSSVLYWVVLNSKVMQQVK-----------MIFLHRLTRKLKGNPENIPHREEQIEQIAKILAPTLKLNKPSNVFIYGKTGTGKTLSVKHTTNKIKQLAEKMQIPISVVYLNCKLKKVADTEYRLIAQIIREEIPPTGLPTDEVYKIFFNTIDIVLLILDEIDQLVKKTGDEILYNLTRINSETKESQISLIGISNDLVFTDTLDPRIKSSLSEEEIIFKPYNALQIQEILLQRSKMAFKKEAISQGVIEKCAAYAAREHGDARRALELLRVAGEIADREGCEKLEIKHLDEAEEKVERDRIVDIVLTQPKQFQATLYSIILLIVETGELYNLYRKICTETTIRPLTQRRVSDVVSELDMLGIINARVISKGRYGRTREISLAINAETESKIKTIIEKDLGYVTRIGGSRKKSRQRMKKAPRTRGKISITRYFQELKKGDKVVLKAEPAYHKGLYDLKFHGKICTVEKGKCYEVSLKE-GKVKTLVVHPVHLKKVRSDGRKEDEPRPMEAKAGIIKRADGSAMFKIGNTTAYAAVYGPRNLFPKFLQNPRQGIIRVNYSMMPFSSAGERVRPGPSRRSKEISMVLEKAILPVVNLEEFPNAVVDVFISLPQTDAGTRCAGLCAASIALADAGIPMKDMVAAISAGKYDDNIILDLNYEEDGCDIPIAMIQRSGEISLMQMDGEITKEQLLKAIELAKKGLNKIYEVQKKALKEKYESIMKNIRVEKVTLNIGAGKSADKLEKGMKLIKMLTGIEPTKKRIPGWGVRPGLPVGCKLTLRKKKATEVFEILVKAKDNILALNNFDEGNLAFGLHEYIDIPGIKYSPEIGIMGLQICVTFERPGFRVKKRKKGSGKISAKHELNKEEVMKYVMKNFNVKIK------------------------------------------------------------------------------------------------------------------------------------------------
>FT2_348
EQPVINIGLVGHVDHGKTTLTEKLSGKWTDTHSEEIKRGITIRLGYADAMFRKC-KSYTVKEKSESKVLRKVSFVDAPGHESLMATMLSGATIMDGALLLVAANEHCPQPQTREHLMALEISGIKNVVIIQNKIDLVTEDEALKNYEEIKEFLKGTAYEEAPIVPISARLGINLDVLIETIEKYIPTPKRDPMMLVARSFDINKPGSDPQKMVGGVLGGALTQGVFKSGQEIEIKPGYKVEEKNKAVWKPIKTKIVSLKTGGSDVKEVSPGGSIGVLTSLDPAIVKSDSLAGSVVGLPGKLPAVLYDLTLETHLLERVVGALIVDPIKFKEILMLNVNASATVGVVYELRIKCKLKLPVCADSGARVTISRRVGNRFRLIGFGIIKPRKSRKKYSSPAKPWEKQRIDEEREILKEYALKNKKEIWKTRSLLKNFTYFSKKLITAPQAQIEKEQLLKRLQMLGLLPVGRLDDVLGLSINDFLERRLQSLVFKKGLARSMKQARQFIVHEHVMVNGKKITVPSYLVSKQEEDLITFANSSLVDSEHPERKVKEVKKEKDDKPEEKIRQVIVTMVGHVDHGKTSILDNIRGSAIVSGEAGAITQAIGASIVPLEVIKKITKLLENLKDFTIPGLLFIDTPGHAAFTNLRKRGGNLADIAVLVVDINEGFKPQTLEAIEILKNYKTPFVVAANKIDLISGWENVLQSIQKQSKTITAIETKLYELVGQIHKHGFESERFDRVKDYTKQIAIIPCSAKTGAGIPELLMVMAGLAQKYLEQCLKCNGPAKGTILEVKEEKGIGCMDVILYDGTLKANDIIVVGGMEGAIVAKVRCLFEPAPLQAKFKPMKEVRAATGVKISAPEEVVAGMPLVSCIEKCKEEVQKEIEEVGIIIKADTLGSLEALITLLQERDIPIRKATIGSITKKDINDAETNFEEEPLYSVILAFNVAKVKILTNEVIYKLIESYEEWVKEQEKLEEAKKLDILIKPCRFEILRGYVFRQSNPAIVGVHILEGSINTGTDIMNIIGSVKSLQHEKESITKAERGKQVAMGITGATVGRQINEGDILFSVIPEEDFKKLKTLKKFLSKGDIEVLKQIAEIKRRDNPVWGI-------------------------------------------------------------------------------------------------------------------------------------------------------------------------------------------------------------------------------------------------------------------------------------------------------------------------SVDKELEAMLARQKTAIKVVGTGGGGNNTINRITEVGIKGAETIAMNTDAQDLLYTTADKKILLGREITQGLGAGSVPKIGEESARESEQQIKKFLQGADMVFITCGLGGGTGTGSAPVIADVAKKMGALTVGIVTIPFSMEGQRRYENAMYGLEKLEQIVDTLIVIPNDKLMDLAPDLPLQTAFKVADEILTNAVKGIAELITKAGLVNLDFADIRAVMGNGGVALIGVGESDTENRAAEAVEKAIQNPLLDVDVAGANGALINVSGGPDMTLDEAKKVVETVSEMLDPEARIIWGAQIYDDLQGIIRAMLIITGVKSNQIFKKKEIENTLGIEFVD--------------------------------------------------------------------------------------------------------------------------------------------------------------------------------------------------------------------------------------------------------------------------------------------------------------------------------------------------------------------------------------------------------VRWGIAHIYSSYNDTIIHITDISGTETLSIASGGMVVKAHRMESSPTAAMVAAKKAAEGAKEKGISGIHVKIKAPGGHNGSNNPGPGAQAAVRALSRVGLRIGIIEDVTPIPHDGCRKKGGRRGRRVMQKARIKLASTDIDKINKICEAIKDISEKTGVQIRGPIPLPTKKLKITTRKSPCGDGKASWDNFEMRVHKRVIDLGLDERALRLVMRVHIPEGLNIEIEMVE--------------------------------------------------------------------------------------------------------------------------------MSRIAIVEKKKCQNKVNCSAGVCPVNRTGKEGKPVIAEELCICVRKCPDAIKIINLPEALKQEPIHRYGRNGFHLYSLPVPVFGKVVGIVGKNGIGKSTALKILAGILKPNLGRELIDYFKGTEAQAYFEKLKEGKVKVAYKPQAVDMIPKQYKGTVRELLKNVDEFDRIVKELELEKFLDTDVGSISGGELQRVAIAATVLKKADVYFFDEPTSYLDIKQRLKVSNFIRGLANQFTGVLVIEHDLIILDYMTDVVHLMYGKEGGYGIVSLPKTSRVGINIYLSGFLREENIRFRDNEIKFMPKPPIVMTNWKGIEKQLGKFSLKADDGEIYKNDVVGVLGENGIGKTSFVKVLAGLEKPDKGEVENVTVSYKPQYISDELVMNVLKDAYKAMLVQPLSLEPLFTKKLNELSGGELQRVAIAACLSKKADLYLLDEPSAYLDVEQRLLVSKVVRDVMEQKSASSIIVDHDLLFLDYLSYRLMVFEGSPAEFGVAKGPFDMKQGMNMFLKDLGITFRRDEESLRPRANKLGSVKDREQKSSGNYYYI---------------------------------------------------------------------------------------------------------------------------------------------------------------------------------------------------------------------------------------------------------------------------------------------------------------------------------------------------------------------------------------------------------------------------------------------------------------------------------------------------------------------------------------------------------------------------------------------------------------------------------------------------------------------------------------------------------------------------------------------------------------------------------------------------------------------------------------------------------------------------------------------------------------------------------------------------------------------------------------------------------------------------------------------------------------------------------------------------------------------------------------------------------------------------------------------------------------------------------------------------------------------------KSEVLKTIEQVKKSKKRNFKQSYDLIITLKNLDLKKHTPDFFQELHFDIKKKIAALVGAELKDEASKVCDLVIIDDDFPG-DKKKQKAIAKDYDYFIAQANMMGKVATTFGKVLGPRGKMPNPKAGCVVPPKASLKPLYDKLQRLSRISVMMQMIVGKEDMKDEEVADNIITVYNGLIHHLPNEVNNVKAVMLKLTMGKPVEIKKEKWKVFENVFDEFALRNLFKLSSEGHFSPVSIGKESNVFTAKKGKGRIIVKIYRLETCDFRRMYDYIKYDSRYFNIKKKRSIVFAWTQREYRNLVRAREAVSVPLALTFKYNILLLEYIIALRVLPKYPKKFFKEVIENMKRLHFVHGDLSEFNILNLNEKPVFIDFSQALQLDSSIAEELLERDVRNICNFFKRLGLKVDVDEIRT----------------------------------------------------------------------------------------------------------------------------------------------------------------------------------------------------------------------------------------------------------------------------------------------------------------------------------------------------------LKLKKKRWVPMVAPKLFNEQVLGESYVVDPDTLIGRKLTMNLMSLTRDVKQQNINIQFEVEGIKGANAVTKIVGYKMIPSAIKRLVRRERSKLEHSYMIKTSDNINLRVKFIILTKSKARSSATRQLLKTAADMLDKASKTTYDNLIFEIITYKLQRFTRKLSKIFPVRNFEVKAFRIE--------------------------------------------------------------------------------------------------------------------------------------------------------------------------------------------------------------------------------------------------------------------------------------------------------------------------------------------------------------------------------------------------------------------------------------------------------------------------------------------------------------------------------------------------------------------------------------------------------------------------------------------------------------------------------------------------GLKDHIVKLLNSDFRLDGRKPLDYREVTVEYGTSKSAEGSATVTIGETIVMAGIKLEIGVPYPDTPDQGALMVGAELLPLSNPDFELGPPSIQAIELARVIDRGIRESHAIDLKKLCIEPNEKAWIVVIDITPINDAGNLFDAGALAVLAALKDCVLPQVTEEKIPIVHDTLSCTVLKIGSKFIVDPVIDEEGVLDARLTVATMTPCAMQKGGDLPLTPEEVDQMVKIAQEKTNFLRKALLKKGGEIFEIDIDPDKAIEFKEGVDIKDILKAEKVFSDAKKGLLASEERMKSLFGTDDPIEVAKVIIEDGEVQLTAEYRQMVRDNKRKRIIEIIHRNGIEPKSGLPHPLQRLENAFAEAKIKIDEFAPEEKQVQEIMKKLKPILPIKFEVREIEVIIGAEYAAKAYPTVKSFGKLLRDQWQSDGSWRCVIEIPAGMQEDFFDKLNSMTHGEVQTKLLAKMLVEGKTVVVPGEALAEGMDFLPGSNTYRDGDKIVASKLGLVAVDGRAVKLIPLSGKYVPKKGDTILGKVVDVLFSGWRIETNSAYPAMLSLKDASDFIARGADLTQYYNFGDHVVAKITNVTSQKLIDLTMKGPGLRKLTGGRIIEVSPHKVPRIIGKKGSMVSMIKQATGCKIIVGQNGLVWILGVKELLAVRTIRKIEAEAHKSGLTDAIKEYLEKEANVNLKAFNKWETSGIVVTDIGIKDYITVEPKIVPKTGARVGNRFHKSKAFIVERLINKLMTTGHKSKGHFKTSYHITGKAQTAYKIVKKTFEIIEQKTKQNPVKVFVEALVNAAPREEIVTIEYGGARYPKAVECAPQRRVDIVLRLMTQGSYHKAFNSKKSIEDCLADEIINAWKMSNSVAIAKKLEVERQADASRMFYRTEIKDHVRVPPELFGLPREEAVLKRLKKDYEGFISKDIGIVIDVDKVNDIHEGVIIPGDGAAYYETTFELLVFRPEVKEVLLGRVKDIAEFGVFMSVGPIEAMIHVSQTMDDFVSFSKEKVLTGKESKRNLKVGDKCRARVIAVSYKDITNPKIGLTMRQPFLGKLEWIEEDMNKKAEKYELIITEKPKAANKIATALADGKPIKKSINNVPYYVLTHNKKNIVVACAVGHLYGLTQKR-VIPIFEVEWKPTADIKSSKFSKKYLNVIKKLCKDASEFTVATDYDIEGEVIGLNVIRFACKKKDARRMKFSTLTKPDLMKSYENVSKHLDWGQAHAGETRHILDWYYGINTSRALMRAIKAAFKLMSTGRVQGPALKLLVDREKEIQAFKSTPYWQIELKGKINISAWHEKKEEAQELKKTKGKVQKSTIKQKPPHPFDLTSMQIEAHKCLRISPKETLALAQELYTSGYISYPRTSSQQLPPAIGFKSILNSLSKNQLCAKLTLAPNNGKKTDAAHPAIYPTGVLPKLKDKEAKLYDLIVRRFLATFGEDATRETMKIFIDMFIAKGTRTVERGWHEFYGKYTMLKEEELPEVNKGDIVDVEKILMHDKETQPPKRYTESSIIKELEKRNLGTKATRATIIDTLFNRGYTEGKPIKVTELGIKTSDTLTKYSPTIVDEELTRNFETEMENIRENKSTPEKVLEKAKKAITTIMDDFKKHLKEIGKNLMEAQIETREEQSHIGQCPVCKEGTLQIRKGKMFIACNRYPDCKTTFSLPSGALIKGTDKICEHCGYPLIMVIRKGKKPQEICFNLKCPSKT-------------------------------------------------------------------------------------------------------------------------------------------------------------------------------------------------------------------------------MARLKKGITWRRRSTRVSKFKKKSFVKNRPNVHIVKYDMGDPSRADLVSKDAVNLRHNCLESARQTSNRLLEKVLGKGNYHLKLRLYPHHILRENPLAAGAGADRMSTGMAHSFGKVVGSAAVVRTGQIIFSIYVEVAKKALERASKKLSPSVVIKFTELMLLQREGLPEEGEIVLCTVTKIYHHSVFVTLDEFSGMIHISEISPGRIRNIRDFVVEGKKVTCKVLKIDQEKGHIDLSLRRVNEAQKRMKNNEIKQEQKAEKIVEFIAKELKLDTRKLYNQIKEAAFKKYDFLFETFADVVDLEKLLDKKTTEKLEEVIRQRIKPPEVSIGGTISLVSHEPDGVDVIKEILKKALMTEIKFIGAGKYSLKVKAEEYKQAEKILSNILKCIETSA-AEFTFQRK-----------------------------------------------------------------------------------------------------------------------------------------------------------------------------------------------------------------------------------------------------------------------------------------------------------------------------------------------------------------------------------------------------------------------------------------------------------------------------------------------------------------------------------------------------------------------------------------------------------------------------------------------------------------------------------------------------------------------------------------------------------------------------------------------------------------------------------------------------------------------------------------------------------------------------------------------------------------------------------------------------------------------------------------------------------------------------------------------------------------------------------------------------------------------------------------------------------------------------------------------------------------------------------GETKSVSVGTLSKGSYIVIDGAACKVTNTQVSRPGKHGHAKVRLEAVGLLDDKKRVIVMPGHDHVDVPIIEKKTAQVLSITANVMDTETYETFDLKIPGSCVEGVHILYWVILDDKVMKQVK----------------------------------------------MRQEKPSNLFIYGKTGTGKTVSIKYTTGQILSVASRRNIPIKVLYVNCKLKKVADTEYRLIAELARAEIPATGLPTDEVYKLFFNVLDIVILILDEIDQLVKKAGDEILYNLTRINSDLHNAQISIIGISNDLIFADNLDPRVKSSLSEEELVFPPYNALQIQDILRQRANQAFKKEILEQGVIEKCAAYAAREHGDARRALELLRVAGEIAERKGSNLVQISHIDDAEEKIERDRVVDIVQTQPKQHKATLYSILSSINFTGEVYEIYKKICNRIGLRPLTQRRVSDVIGELDMLGIINAKVISKGRYGRTREISLAVPTSTVPKIKKILEDSLDL---------------------------------------------------------------------------------------------RNDGRKWEDTRKVEAKVGVIKRAVGSAMFKIGDTIAIAAVYGPRSMYPRFLQDPECGTLRCHYNMMPFS-AGERVRPGGSRRSKEISLVTEKALIPVIDLNEFPNAVVDVFIEFPQTDAGSRCAGICAASMALADAGISMKHLVSAVAVGRVGGRLLVDLDYSEESTDIATAYVPGMG-FSLLQMDGEVTPEELQKLLEMSKQACEKLHKVQEEALKSKYE------------------------------------------------------------------------------------------------------------------------------------------------------------------------------------------------------------------------------------------------------------------------------------------------------------------
>B72_G16
LQPEVNIGLVGHVDHGKTTLTERLSGKWTDTHSEEIKRGITIRLGYADTTFYKCPRCYCTNEKSETEPLRMVSFVDAPGHESLMATMLSGATIMDGALLLIAANEQCPQPQTREHLMALEMANIKNVIVVQNKIDLVPEGGALKNYNQIKEFLKGTNYADAPIIPVSARHDINVDVLIKTVQEVIPTPKRDPLMLIARSFDINKPGTMPERLLGGILGGSLKQGVLKNGEAVELRPGHMVEERNQKIWKPIKTKILALRTGNKDVDEVTPGGSFAILTSLDPAVVKSDKLAGNVLSTEGNLPPVWDELKLRTYLLERVVGALVVEPIKIGEPLMLNVNSAATVGVVKEIVFKCVLKIPVCADKDDKVTISRRIGNRFRLIGYGVIVPKKQRKKYSTPSHPWQRIRIDEERILLREYGLKNKREIWKADSIQKKLKDQFKKLVAEEQADIERKQLYDKVIALGVLKPEKFDDVLNIGTKDILNRRLQTILFLKNLARSIKQARQFIVHGHICVAGKKITSPSYLVRVNEEDTVCFANSSLKDEMHPERVKKSGVGS-------VIRQPIAVVVGHVDHGKSRILDTIRKTVIVEKEAGAITQAIGASIVPIETIKKICKMLETLKKLTLPGILFIDTPGHAAFANLRRRGGNLADIAILVVDVNEGFKPQTFEAVDILKRYKTPFIVAANKIDLIAGWVSILENIRIQANVQNELDKRIYELVGTLSELGFESERFDRVSDYTKQVAIVPTDAKFGEGIAELLMVLTGLAQRFLEQSLKVEGPAKGTILEVKEERGLGTMDVIIYDGRIKTGDTIVIGNIDGPIVAKVRALFEPAPLAAKFKSVKEAVAATGVKISAPENVIAGMPLRVAVDTIKEELEKEVEEVGIIIKADTLGSLEALVNLLREKKIPIRKAIIGDVNKKDIIDAESNLEKQPMYAIVLGFNVQEVTVLTNDVIYRLIEDYEKWQEHRKKQLEARELQSVTRPCKIEILKGYVFRQSNPAIVGVEVLLGTLKTGMNLMTCVTVVKGLQQEKQNISEAQKGKQVAASLTGVTIGRQIKEGDVLYSFIEEGDFRMMKKHKEYLTADEKDVLRQIAEIMRRKNPVWGVENTIWTEKYRPKEFSEVKGQKEIVKRARAFVKQKNMPHLLFSGPAGTGKTTLALVIAKKLFGTGWHDNVLELNASDERGIDIIRNKVKDFARTRAIGNVPFKIIYLDESDALTKEAQQALRRTMENYTRTCRFILSCNYSSKIIEPIQSRCAIFRFKLLTKKDVIEIIETISTLEIDEKAKEALYYITNGDCRKMENILQSSAALSNKITEELIYSIASVARPKEIDEVLNLALKNKFKDARNKLLDVMLEYGLSGLDIIKQIQKEILNLDIEPRKKMFLIDKCGEIEFRMIEGSDEFLQLEALLSQVTLIGIDVDAELESMLAKQRASIKVVGTGGGGNNTINRITEIGIEGAETIAINTDAQDLLYTTSDKKIMIGRETTRGMGAGSMPKLGEEAAKESELEIKKAITGADMVFITCGLGGGTGTGSAPIIAEISKKTGALTVAIVTMPFAMEGNRRYENAVFGLERLEKIVDTLIVIPNDKLLELAPDLPLHTAFKVADEILTNAVKGIAELITKAGLVNLDFADIKAVMNDGGVALIGMGESDSENRADEAVEKAINNPLLDVDISGASGALINIVGGEDMTLEEAKRVVEIVAERLDEDARVIWGALISEDMAKTIRVMLIVTGVRSAQILKIKEIEDELGIEFVE--------------------------------------------------------------------------------------------------------------------------------------------------------------------------------------------------------------------------------------------------------------------------------------------------------------------------------------------------------------------------------------------------------PRWGIAHIYSSYNNTIITITDITGTETIARTSGGQMVKSDRMEASPTAAMAAAKKAAEIAMEAGINAIHVKIRAPGGHNGPNSPGPGAQASVRSLSRSGLRIGIIEDVTAIPHDSCRKKGGRRGRRVMQKARIKIASADIDKVNQVCDQIRGIVEQVGVDMRGPIPLPTKKLKVTTRRSPCGDGKATWERYEMRIHKRLIDVSVDERVLRLIMRVAIPEGLNIEIEMVG--------------------------------------------------------------------------------------------------------------------------------MTRIAVVKKDKCSPARCGELKKCPVNRTGKEGKAFVNEELCICQKICPEAVHIINLPEALKEDPIHRYGPNGFALYSLPTPVFGKVVGVLGKNGIGKTTAIKILAGVLKPNLGKDLIERFKGTEAQKFFEAVQKGKIKIAYKPQAVDLIPRTAKGKVKELLRKIGEFDRIINLFELEKILDTDIDKISGGELQRVAIAATFLKKANLYIFDEPTSYLDIKQRIKISKLINNLANESTAVLVIDHDLIILDYMADLVHLMYGKEGCFGVVSMLKTTRTGINVFLSGYLREENVRFRNYEIKFEARAPVVFTSWRNIEKTLGRFELKAKKGEILKHQVVGVLGENGIGKTSFVKILAGIIKQDKGEVTTVKVSYKPQYLSREIVKSVLKDVYETQLSIPLKLESLMDRHLNQLSGGELQRVSIALTLSKDADLYLLDEPSAYLDVEQRLTVSKVIRSLVEISGKSAMIVDHDLLFIDYLSDNLIVFEGVPAVRGEANGPFVMEQGMNMFLKDLKITMRRDPESMRPRVNKQGSQLDQQQKKEGKLYYS--------------------------------------------------------------------------------------------------------------------------------------------------------------------------------------------------------------------------------------------------------------------------------------------------------------------------------------------------------------------------------------------------------------------------------------------------------------------------------------------------------------------------------------------------------------------------------------------------------------------------------------------------------------MRINHRLEANIDAGAPQLIIEDLWELLQYHVSTFFNNEMPNIPPARHRSGRPLKTLSQRLKGKEGRFRYNLSGKRVNFSARTVISPDPNISINEVGVPFMVAEELTIPLVVTNWNIERCKEYIKA-VEYPKAKYVVRSDGKRIRVRGNIFEELLENIEPGWIIERQLVDGDIVLFNRQPSLHRIGIMEHEVKVLPGKTFRLNPIVCPPYNADFDGDEMNLHAIQTVEARVEARELMKVQEQIISPRHGHAIIKPEEDHISGVFYTTAEEYTKEEACDLLAMAGIKKDKYSGKLIVSSLFPPDLNIRQKTKGYVVIKDGILLSGALESKTYQNIILEEIFHNHGAEAAGQFLDRSTRLILAGLTWHGLSVSLNNYALPDEVEKKLDSLLDTTRREIDAVLIQYKNKTLERTPGMTLKESLEDKIMAITSDSRAKVEKLVEKAAVVMAKSGSRGSILDTIQMSAVVGQQSVRSKRLSRGYRGRVLPHFKRKDLGAEPHGFVYNSFRKGLTPTEFFFMDMGGRESLVNTAIRTGRSGYMQRRLINALQDIIVERNSIVKDAKGIVVQFLYGGDGLDPSKASAGA--------KKDIEKAIKELKESPKRNFKQRVDLIIKLKNLDIKKNQLEFFVLLHFNLRIKVCALVGPELKDEAIKTCDKTIIQDEFDK-DKKTIKKISRDYDVFIAQANIMPKVATTFGRVLGPKGKMPNPKAGCVIPPKATLTQLYDKLQKTVKISTVIQCSVGTEDTNDTELIDNILTIYNSVIHHLPNERNNIKEVLVKLTMSKPVKIP--------------------------------------------------------------------------------------------------------------------------------------------------------------------------------------------------------------------------------------------------------------------------------------------------------------------------------------------------------------------------------------------------------------------------------------------------------------------------------------------------------------------------------------------------------------------------IRKRKKVWYGILAPKLFNETHIGETYTSEINSVLGRHVKVNLANLTRNIKNQNINMLLKINDFRDNLFRTDVIGYEIIPTAIKKMVRRKRDKIDDSFICVTNDAVKIRIKPFLITRNKAYRSVRTALRKATREFLEITAKKSYEEFVKFVVDHKLQSELGSLHKITPVKNSEIRMFKIV----------------------------------------------------------------------------------------------------------------------------------------------------------------------------------------------------------------------------------------------------------------------------------------------------------------------------------------------------------------------------------------------------------------------------------------------------------------------------------------------------------------------------------------------------------------------------------------------------------------------------------------------------------------------------------------------------RKQILDALDKNVRFDGRKKDEYRKIEVIKGVSATAEGSATVKIGDTEVMVGVKLGIGTPYPDSPDSGNLIVSAEFLPLASPEYEPGPPDIDAIELARVVDRGIREAKAIDVKKLCIEKGEKIWEVSVDICTINTAGNLFDAATLATLAALMDTKFPKYTDQRLPLEILPVAITVIKIGNHFLVDPLPEEEEVLDARLTVTLTSVCALQKGGDQPLTVEQIDEMIGIALEKSKEFRKLLLKKAGDVFEISIDPDAAIKYKEKIDIRDILTAQKIFSDAKRGMLASENRLKSVFGTIDVLQVAKKILDEGEIQLTEEYRRSLIERKRKRIVEIIHRNGIDPKTKLPHPVKRIENAFEEAKIKIDNYKTAEDQINDIIKKIRPVLPISFERKRFRVVIPAVYAGKVYRNLKQSGELSDEDWKNDGSFECVIEMPAGLVGEFFDKINDATHGESLIEEIESLYIKDKDVVVPGEILAIGLDYLPGFGTYRLENKIIASRLGLINVDGRALKITPLSGKYLPKRNDVIICKVIDITLNGWRLDTNSAFPAMLSLKDASEYIERGADLSKIYNIGEYLMVKIVAVTSQMLVDVSLKGPGLKKLPPGRIIKVNPMKVPRIIGKQGSMVSMVKKVTGCRILVGQNGVVWIQGINENLAIETIKKIEQEAHVPGLTEKIEIFLKKRMEKEINVFNRWSTSGIKVTDPGLVRYITLKPRIVPKSQGRIGVRFHKSKNSIVERLINKLMVAGHKGKKHLKTSGHNTGK-NKALQLVEKAFEIIESKTNKNPIEVLVKAIGNAAPREEIITIEYGGARYPKAVECAPQRRIDIALRQMVQGAYHKAFNSKKKAAQTLAEEIINAYNLSNSIAIVKKLELERQADSSR---------------------------------------------------------------------------------------------------------------------------------------------------------------------------------------AELIVTEKPSTAGKIADALADGKPQQTKEGNVSYYTLKHDGKDIIVACAVGHLYTIAEKGWTYPVFDVKWDETYKVKEAKFSKKYLSVIKKLAKKADKFTIATDYDIEGEVIGLNIIKYACKQNDANRMKFSTVTKPDLIKAYENKAKHLDWGLANAGVTRHELDWYYGINLSRALTLAIKNSFKILSSGRVQGPALKIIVDKEKAIKTFKPEPYWEIELKGEAEITAMHEKVEDTDEIANVKDSVEKKKVKQVSPHPFDLTSLQTEAYRTLGVAPKKSLQIAQELYTSGYISYPRTSSQQYPKEIGYKNILKALSKQELCNELTLIPNNGKKTDPAHPAIYPTGITPKLTGKEMQIYDLIVRRFMATFADVAIKESMTVRIDIFIAKGMTTVELGWFEFYGRYAPKKEEELPAVVKGDEVRVERISRLDKETQPPKRYTPASIIREMEKLNIGTKATRSDIIENLFNRGYITGKSIEATELGIRTVEILEKYSPSILDVQLTRHFEEEMEKIRQGKLTPERVLEEAKTKLKDILSDFKKKEKAIGKELWKATVETRDELSLLGKCPNCAEGELHLRRGKNFIACNKYPECNITYNLPNVGLMKPAKKICEHCGFPMIQVIRKGKKPQEVCFNPKCPGKK-------------------------------------------------------------------------------------------------------------------------------------------------------------------------------------------------------------------------------MAKKRKFIAYRRPYTRKSKYREKSFVRTTPANRIVRYEMGNPTKLHLISDTDLQIRDLALESMRLTSNRLLEKTLGRVNYFLKIMVYPHHVLRENPLAAGAGADRMSTGMKHSFGKSIGIAARIKKGQKIMTVAVATAKKALIRAKQKLPNSYHIIAEKIMLLKKSGYPEENEIVLCTVTAVKYTSVFVKVNFYSGMIHISEISPGRIRNIRDYVKEGKVIVCKVLSVNKEKGHIDLSLRRVNETQRRAKMEEVRQEQKAQKIVEFVAEKLKMTARELYDKLSEKILEEYDSLYNCFSDVVTLKELVDPMIADEITDVVMQRVKLPEVELKGEFKLSTYDPDGVGIIKEALAQATDAKITYVGGGRYDVVLYSQDYKSAEKMLEKMSTAVIDFMEGQASFQKI----------------------------------------------------------------------------------------------------------------------------------------------------------------------------------------------------------------------------------------------------------------------------------------------------------------------------------------------------------------------------------------------------------------------------------------------------------------------------------------------------------------------------------------------------------------------------------------------------------------------------------------------------------------MSEVYLNGKFIGTVENPGEFSDKVREGRRKGVISNINIYYDKIVGNIHINDDKGRLRRPLIVVKDGQSLLTEEHIKKLQKNEILFSDLVKQGVIEYLDAAEEESAFVAFSREELTKEHTHLELAPLAMVGLCTSLVPYANFSPGARISIGSKNQKQALGMYAINFPIRIDMDVNMLHYPQIPLVQSVMHDVSNKHPSGQNIVVAIMSYKGYNVDDAVVLNKASIDLGFGRSTYYRPSIAEELRYSGGLTDEISIPDKDVKGYKSERDYRLLEKDGIIFQEAKVSEGDVIIGKTSPPRFLSSMDQYNFSNRRESSVALKHGEEGIIDFVLITESSEGNRLVQVKIRDQRIPEIGDKFTSRHGQKGVVGLIIDQADMPFTASGITPDLIFSPHGVPSRMTISHLIELIAGKVGALSSRYIDGTLFDVEPEEKLRKELLSLGFRENGTETMYNGITGEEFEAKIYIGNIYYMKLKHMVANKIHARARGPIQLLTRQPTEGRAKEGGLRLGEMEKDTFVAHGASLLLKERFDADRTVVPVCEECGMIAIHDKFKNKSYCPICGDNVEINFIEVSYAFKLLLDELKSLTVHPRLVLKNKYGEVKKASIGSLQKGSYIVIDGVACKIVDTATSRPGKHGHAKVNLMAVGLIDGKKRNLVLPGHEQVDVPIIDKRTAQVLSITANVMDSETYETFDLKIPSECKEGSNVLYWEILDQKVMKQIKLSGYFEGFKKNSIFVNKKVLLPSYCPEKILHREKQIEDIAKILAPSLKLEKPSNLFIYGKTGTGKTVTVRHVLSNLMSVSKKNNIPLKLVYVNCKLKKIADTEYRVVAQLAREEIPTTGLPTDEVYNVLFNAIEVIIIVLDEIDQLIKKTGDEILYNFTRIDSELKNTLLSIVGISNDLFFLNNLDPRVKSSLSEEEIVFEPYNAIQIQDILRTRVSEVFEEGVLAEGVIEKCAAYAARDHGDARRAIELLRVAAEIADRTNQKNIRIEHVDEAEEKIERDTVFYVIDNQPKQYQLTLFALFSLTVYTGDIYSYYKKLCVKAGLRPLTQRRISDILAEFDMLGLITAKVVSKGRYGRTREINLSIPNTIKQTIFASLKNNLGLAKRIGGTRRKTRRLFKKNVRQRGKFSIGRYLQKFEPGDKVLLKADPTFQKALYHPRLHGVLGTVQRGFCYEVKIKDIKKKKILIIHPVHLVKVRPEGRKFDELRPIVAKAGVIPNAEGSAYFKIGKTVAYAAVYGPRELHPKFLQNPEKGVLRCLYNMMPFAGMGDRVRPGPNRRAKEISLVTEKAILPFINLDRYPNAVVDVFIELTQTDAGSRCAGICAAAIALADAGIEMREMISAVAVGKVADKIVVDLDYSEEVADIPIAMGNVSQQITLLQADGYITREDLKKCLEIAKKACAQINEIQKKALKQKYE------------------------------------------------------------------------------------------------------------------------------------------------------------------------------------------------------------------------------------------------------------------------------------------------------------------
>CG10_big_fil_rev_8_21_14_0_10_32_24
[truncated: 1,537,412 more chars]
