# Supplementary material for: Comparative genomic analysis reveals metabolic flexibility of Woesearchaeota
Source: Nat Commun. 2021 Sep 6;12:5281. doi: 10.1038/s41467-021-25565-9 (PMC8421398; doi:10.1038/s41467-021-25565-9)
Supplement: Supplementary file 11 — Source Data [file 41467_2021_25565_MOESM11_ESM.zip › Source data/Figure_3a.xlsx]

## Sheet: Fig3a
	glk/ROK family_glucokinase	pgi/pgi-pmi_glucose-6-phosphate isomerase	pfk_phosphofructokinase	fba_fructose-bisphosphate aldolase	tpi_triosephosphate isomerase	gap_glyceraldehyde 3-phosphate dehydrogenase	pgk_phosphoglycerate kinase	gpm/apgM_phosphoglycerate mutase	eno_enolase	pyk_pyruvate kinase	atpA_V/A-type H+/Na+-transporting ATPase subunit A	atpB_V/A-type H+/Na+-transporting ATPase subunit B	atpC_V/A-type H+/Na+-transporting ATPase subunit C	atpD_V/A-type H+/Na+-transporting ATPase subunit D	atpE_V/A-type H+/Na+-transporting ATPase subunit E	atpF_V/A-type H+/Na+-transporting ATPase subunit F	atpI_V/A-type H+/Na+-transporting ATPase subunit I	atpK_V/A-type H+/Na+-transporting ATPase subunit K	dxr_1-deoxy-D-xylulose-5-phosphate reductoisomerase	dxs_1-deoxy-D-xylulose-5-phosphate synthase	ispD_2-C-methyl-D-erythritol 4-phosphate cytidylyltransferase	ispE_4-diphosphocytidyl-2-C-methyl-D-erythritol kinase	ispF_2-C-methyl-D-erythritol 2,4-cyclodiphosphate synthase	ispG_(E)-4-hydroxy-3-methylbut-2-enyl-diphosphate synthase	ispH_4-hydroxy-3-methylbut-2-enyl diphosphate reductase	serA_D-3-phosphoglycerate dehydrogenase	serB_phosphoserine phosphatase	lysC_aspartate kinase	asd_aspartate-semialdehyde dehydrogenase	hom_homoserine dehydrogenase	thrB_homoserine kinase	thrC_threonine synthase	ilvB/G/I_acetolactate synthase	ilvC_ketol-acid reductoisomerase	ilvD_dihydroxy-acid dehydratase	ilvE_branched-chain amino acid aminotransferase	leuA_2-isopropylmalate synthase	leuC_3-isopropylmalate/(R)-2-methylmalate dehydratase large subunit	leuD_3-isopropylmalate/(R)-2-methylmalate dehydratase small subunit	leuB_3-isopropylmalate dehydrogenase	argB_acetylglutamate kinase	argC_N-acetyl-gamma-glutamyl-phosphate reductase	argD_acetylornithine aminotransferase	argE_acetylornithine deacetylase	argJ_glutamate N-acetyltransferase / amino-acid N-acetyltransferase	argF/I_ornithine carbamoyltransferase	argG_argininosuccinate synthase	argH_argininosuccinate lyase	proB_glutamate 5-kinase
A(6)	0.166667	0.333333	0	0.166667	0.166667	0.333333	0.166667	0.833333	0.5	0	0	0	0	0	0	0	0	0	0	0	0	0	0	0	0	0.166667	0.333333	0.166667	0	0	0	0.166667	0	0	0	0	0	0	0	0	0	0.166667	0	0	0	0.5	0	0.166667	0
B(8)	0.375	0.25	0.375	1	0.625	0.5	0.75	1	0.75	0	0.125	0.125	0	0	0	0	0	0	0	0	0	0	0	0	0.125	0	0.125	0	0	0	0	0.375	0	0	0	0	0	0	0	0	0	0	0	0	0	0.5	0	0	0
C(11)	0.363636	0.181818	0	0.636364	0.636364	0.727273	0.545455	0.545455	0.636364	0.272727	0.272727	0.181818	0.272727	0.181818	0.0909091	0.272727	0.272727	0.272727	0	0	0	0	0	0	0.0909091	0.545455	0.363636	0.181818	0	0	0	0.181818	0	0	0	0.272727	0.0909091	0	0	0	0.0909091	0.0909091	0.0909091	0	0	0	0	0.0909091	0
D(13)	0.692308	0.769231	0.153846	0.769231	0.769231	0.769231	0.769231	0.923077	0.923077	0.461538	0.384615	0.384615	0.461538	0.384615	0.230769	0.230769	0.384615	0.307692	0.153846	0.153846	0.153846	0.0769231	0.153846	0.153846	0.230769	0	0.384615	0.153846	0.0769231	0.153846	0.0769231	0.307692	0.153846	0	0	0.230769	0.0769231	0	0	0	0.153846	0	0.153846	0	0	0.384615	0.307692	0.230769	0.0769231
E(9)	0.777778	0.888889	0.111111	0.777778	0.222222	0.888889	1	0.888889	0.888889	0.666667	0.888889	0.666667	0.555556	0.777778	0.333333	0.333333	0.666667	0.777778	0	0	0	0	0	0	0.111111	0.666667	0.333333	0.555556	0.555556	0.444444	0.333333	0.444444	0.222222	0.444444	0.444444	0.222222	0.888889	0.444444	0.555556	0.444444	0.555556	0.555556	0.555556	0.444444	0.444444	0.444444	0.555556	0.555556	0.555556
F(3)	0.666667	1	0	0.666667	0.666667	1	0.666667	0.666667	1	0.333333	0	0	0	0	0	0	0	0	0	0	0	0	0	0	0	0	0	0.333333	0	0	0	0	0	0	0	0	0	0	0	0	0	0	0	0	0	0	0	0	0.333333
G(30)	0.9	0.766667	0.1	0.9	0.866667	0.7	0.733333	0.766667	0.833333	0.566667	0.366667	0.366667	0.233333	0.366667	0.0666667	0.133333	0.3	0.2	0	0	0	0.0333333	0	0	0.0333333	0.1	0.366667	0.0666667	0.0333333	0	0	0.333333	0	0	0	0.0666667	0.0666667	0.0333333	0.0333333	0.0333333	0.0333333	0.0333333	0.0333333	0.0666667	0	0.0333333	0.0333333	0.2	0.0333333
H(20)	0.65	0.7	0	0.5	0.7	0.75	0.6	0.8	0.85	0.3	0.4	0.2	0.25	0.2	0.2	0.25	0.25	0.25	0.05	0	0.2	0.2	0.15	0.1	0.3	0.05	0.05	0.1	0.05	0.05	0	0.3	0	0	0	0.2	0.05	0	0	0	0.05	0.05	0	0	0	0.1	0.1	0.15	0
I(21)	0.619048	0.380952	0	0.571429	0.761905	0.761905	0.809524	0.761905	0.761905	0.0952381	0.047619	0	0	0	0	0	0	0	0	0	0	0	0	0	0.0952381	0.047619	0.142857	0	0	0.047619	0	0.0952381	0	0	0	0	0	0	0	0	0.047619	0.047619	0.047619	0.190476	0	0	0	0	0
J(29)	0.586207	0.793103	0.172414	0.586207	0.37931	0.793103	0.551724	0.896552	0.793103	0.206897	0.586207	0.482759	0.448276	0.482759	0.172414	0.275862	0.482759	0.413793	0.413793	0.241379	0.344828	0.37931	0.37931	0.37931	0.482759	0.344828	0.586207	0.448276	0.413793	0.37931	0.0344828	0.551724	0.241379	0.275862	0.241379	0.275862	0.448276	0.37931	0.275862	0.413793	0.448276	0.413793	0.37931	0.103448	0.275862	0.275862	0.344828	0.37931	0.413793
[truncated: 56 more columns]
