# Supplementary material for: Comparative genomic analysis reveals metabolic flexibility of Woesearchaeota
Source: Nat Commun. 2021 Sep 6;12:5281. doi: 10.1038/s41467-021-25565-9 (PMC8421398; doi:10.1038/s41467-021-25565-9)
Supplement: Supplementary file 11 — Source Data [file 41467_2021_25565_MOESM11_ESM.zip › Source data/Figure_4.fasta]

>B66_G1_00684
------------------------------------------------------------
------------------------------------------------------------
------------------------------------------------------------
------------------------------------------------------------
------------------------------------------------------------
------------------------------------------------------------
------------------------------------------------------------
------------------------------------------------------------
------------------------------------------------------------
------------------------------------------------------------
------------------------------------------------------------
-----------------------------------------------------------H
VAVQIAPSVRVSVGEELGFEPGE-LVVKKIYTALRR-LGFSAVF-DTNF-----------
--GADLTIVEEAWE-------LTERI-------K------N------------S------
-------------------------------------T----K----PL--PQLTSCCP-
-GWIKFMEDFY-PDL-M-P---HVSSCKSPQQMLGALIKT-YY-AK-EK----GI-----
-PP-ENIISVSIMPCTAKKFEAE-R-QE-M---S-D------------------------
---S------------G---------------F-K-DVDYVLTTREFVRMIKQ-------
-----ARIDFK-N----LE---E---T--------------EA---D-SI--L-GL----
---Y-------------------------------TGAGTI-----FGATGGVTEAAL--
RTA-------Y-FY--LT-G--RNL--E-K--------VE-FEEVR-GM-----K-----
GIKEAKV---SI------------------------------------------------
-------K-D--L-E------------IRVAVAHGL----G-NAR-KLLDQ-IR-----E
-G-----K-----S-----P---YHFIEIMACP-GGCVGGGGQ----------PNG-FD-
L-K---------------------------------------------------------
-----------LRRKRAEGLYREDKT-L----PWRYS-HENPSIKTLYE---KFL-KRP-
GSE-LSHKLLHTHYYKRE------------------------------------------
------------------------------------------------------------
------------------------------------------------------------
------------------------------------------------------------
------------------------------------------------------------
-------------------------------------------------------
>AIO18483.1_Mollicutes_bacterium_HR1_[FeFe]_Group_B
------------------------------------------------------------
------------------------------------------------------------
------------------------------------------------------------
------------------------------------------------------------
------------------------------------------------------------
------------------------------------------------------------
------------------------------------------------------------
------------------------------------------------------------
------------------------------------------------------------
------------------------------------------------------------
------------------------------------------------------------
-----------------------------------------------------------N
MYALIAPSISSQFD--------S-VTIGQITHALKQ-IGFTDVI-EVAL-----------
--GADMVIQEETKE-------FKNHI-------K------N-------------------
------------------------------------------A-----N--YMTTSCCP-
-SFVNLVEKKF-PTE-T-T---NISTTVSPMVALGRFIKQ-LH-----------------
----QESTNVFIGPCMAKKEEMR-R-TP-V---K--------------------------
----------------D-------------------AIDYVLTFEELRSLLGA-------
-----KEIDLK-T----IE---V---D---------------P---L-N------N----
---A-------------------------------SYYGRM-----FAIHGGVSSSIK--
NYI-------E-SE-----D-------I--------------------------A-----
------------------------------------------------------------
------------V-E------------YNPVAANGA----K-DCI-KQMTL-AK-----N
-K-----K-----M-----A---GNFLEGMVCH-GGCISGPG------------------
------------------------------------------------------------
------------------------------------------------------------
------------------------------------------------------------
------------------------------------------------------------
------------------------------------------------------------
------------------------------------------------------------
------------------------------------------------------------
-------------------------------------------------------
>WP_002580023.1_Clostridium_butyricum_[FeFe]_Group_B
------------------------------------------------------------
------------------------------------------------------------
------------------------------------------------------------
------------------------------------------------------------
------------------------------------------------------------
------------------------------------------------------------
------------------------------------------------------------
------------------------------------------------------------
------------------------------------------------------------
------------------------------------------------------------
------------------------------------------------------------
-----------------------------------------------------------T
VIAAVAPAINGQFGD-------N-VTMDMLREAFIK-IGFSDMI-EVAF-----------
--AADILSIKEACE-------FDKHV-------N------K-------------------
------------------------------------------D----GD-LMITSCCCP-
-MWVGMLKKVY-TSL-V-K---DLSPSISPMIAAGRIIKK-IN-----------------
----PDAKVVFIGPCIAKKAEAK-E-ND-L---K--------------------------
----------------D-------------------VIDFVLTFAELDEIFKA-------
-----LKIDLS-S----LK---G---I--------------PS---K-D------Y----
---T-------------------------------SRGGRM-----YARSGGVSTAVS--
DII-------E-EL-----Y-------P--------------------------D-----
------------------------------------------------------------
----------KFK-S------------FKSSTASGV----K-ECK-EILEK-AL-----N
-K-----E-----L-----D---SNFIEGMGCK-GGCVGGPK------------------
------------------------------------------------------------
------------------------------------------------------------
------------------------------------------------------------
------------------------------------------------------------
------------------------------------------------------------
------------------------------------------------------------
------------------------------------------------------------
-------------------------------------------------------
>WP_002582769.1_Clostridium_butyricum_[FeFe]_Group_B
------------------------------------------------------------
------------------------------------------------------------
------------------------------------------------------------
------------------------------------------------------------
------------------------------------------------------------
------------------------------------------------------------
------------------------------------------------------------
------------------------------------------------------------
------------------------------------------------------------
------------------------------------------------------------
------------------------------------------------------------
------------------------------------------------------------
-YAVVAPAITGQFNL-------N-VKYGQVKNAIKK-LGFKDMT-EAAC-----------
--GADAVTVHESNE-------FIERM-------S------I-------------------
------------------------------------------G----DS--YMTNSCCP-
-GFVSYIEKLV-PDQ-S-S---RISSTVSPMVATGRYIKN-KN-----------------
----ANAKVVFIGPCTAKKNEVL-I-ES-I---K--------------------------
----------------D-------------------SVDYVLTFEELFALFDA-------
-----FEINPS-E----CE---E---T---------------T---V-D------D----
---G-------------------------------SIFGRG-----FAIGGGLTASIE--
NYI-------S-EK-----G-------I--------------------------E-----
------------------------------------------------------------
------------T-E------------FKPVKVSGG----S-EIK-KTMIM-AK-----A
-G-----K-----L-----N---GNFIEGMMCE-GGCINGAA------------------
------------------------------------------------------------
------------------------------------------------------------
------------------------------------------------------------
------------------------------------------------------------
------------------------------------------------------------
------------------------------------------------------------
------------------------------------------------------------
-------------------------------------------------------
>WP_002704855.1_Treponema_saccharophilum_[FeFe]_Group_B
------------------------------------------------------------
------------------------------------------------------------
------------------------------------------------------------
------------------------------------------------------------
------------------------------------------------------------
------------------------------------------------------------
------------------------------------------------------------
------------------------------------------------------------
------------------------------------------------------------
------------------------------------------------------------
------------------------------------------------------------
-----------------------------------------------------------E
VVAMYAPAIGAQFR----------TKPGQLEEALRL-AGFTKTW-EVAI-----------
--GADITADKEAAE-------FEERM-------A------H-------------------
------------------------------------------G----DK--MMTTSCCP-
-AYVRAVNIHV-PEL-S-G---CISDTKSPMMYTAELAKQ-AN-----------------
----PDCITVFIGPCLAKRREGF-D-TD--------------------------------
------------------------------------IVDYVLSVEEINALFTA-------
-----KGIDIA-K----VE---S---K--------------PD---S-VP--TSYV----
---P-------------------------------TVSGRN-----FAKTGGVAESVR--
VRL-------S-DK----------------------------------------------
------------------------------------------------------------
------------S-I------------LRPSVINGL----DKAGM-KQLTT-YGQI--NA
-G-----T-----IPSTPET---PNLIEVMACE-GGCIAGPL------------------
------------------------------------------------------------
------------------------------------------------------------
------------------------------------------------------------
------------------------------------------------------------
------------------------------------------------------------
------------------------------------------------------------
------------------------------------------------------------
-------------------------------------------------------
>WP_002843191.1_Peptostreptococcus_anaerobius_[FeFe]_Group_B
------------------------------------------------------------
------------------------------------------------------------
------------------------------------------------------------
------------------------------------------------------------
------------------------------------------------------------
------------------------------------------------------------
------------------------------------------------------------
------------------------------------------------------------
------------------------------------------------------------
------------------------------------------------------------
------------------------------------------------------------
------------------------------------------------------------
VIAEIAPAFAGQFGP-------K-VTPEKLRVAMIE-LGFFDVV-EVAI-----------
--GADLCTIEEAED-------FLSKV-------P------E-------------------
------------------------------------------K----LD--FMATSCCP-
-AWSVMAKKQF-PEF-K-E---NISMAMTPMVLSARFIKQ-AH-----------------
----PDSKVVFIGPCVAKKSEAT-R-KS-V---K--------------------------
----------------S-------------------HVDYVLTFEEVMGMFEA-------
-----KGINLE-E----MV---P---D--------------KE---V-N------Y----
---G-------------------------------TGAGRG-----FAVSGGVANAVL--
DVI-------K-KE-----H-------P--------------------------D-----
------------------------------------------------------------
------------M-E------------VPIDSADGL----K-DCK-KMLML-AK-----A
-G-----K-----R-----N---GYLLEGMACP-GGCVAGT-------------------
------------------------------------------------------------
------------------------------------------------------------
------------------------------------------------------------
------------------------------------------------------------
------------------------------------------------------------
------------------------------------------------------------
------------------------------------------------------------
-------------------------------------------------------
>WP_003492333.1_Clostridium_sporogenes_[FeFe]_Group_B
------------------------------------------------------------
------------------------------------------------------------
------------------------------------------------------------
------------------------------------------------------------
------------------------------------------------------------
------------------------------------------------------------
------------------------------------------------------------
------------------------------------------------------------
------------------------------------------------------------
------------------------------------------------------------
------------------------------------------------------------
-----------------------------------------------------------K
VYAVIAPAITGQFGP-------L-VKVGQVKNALTK-VGFKDMV-EAAC-----------
--GADAVVFSESQE-------FVERM-------E------E-------------------
------------------------------------------G----QK--CMTTSCCP-
-GFVNYIENQF-KDL-A-G---NISTTVSPMIATGRMIKE-MD-----------------
----KDSYVVFIGPCTAKKSEVL-R-DE-L---Q--------------------------
----------------D-------------------AVDYVMTFEEIAALLGA-------
-----LQIEPS-D----CE---E---D---------------E---V-Q------D----
---A-------------------------------STFARG-----FAQSGGVTAAIQ--
NFI-------D-SK-----E-------I--------------------------D-----
------------------------------------------------------------
------------I-K------------FNPTKVSGK----D-EIK-KTLML-AK-----A
-G-----R-----I-----P---FNFVEGMMCE-GGCIGGPA------------------
------------------------------------------------------------
------------------------------------------------------------
------------------------------------------------------------
------------------------------------------------------------
------------------------------------------------------------
------------------------------------------------------------
------------------------------------------------------------
-------------------------------------------------------
>WP_003530568.1_Ruminiclostridium_leptum_[FeFe]_Group_B
------------------------------------------------------------
------------------------------------------------------------
------------------------------------------------------------
------------------------------------------------------------
------------------------------------------------------------
------------------------------------------------------------
------------------------------------------------------------
------------------------------------------------------------
------------------------------------------------------------
------------------------------------------------------------
------------------------------------------------------------
-----------------------------------------------------------Q
VYAMFAPAIEGQFG--------T-ATVGMLKAALKK-LGFDDSF-EVAL-----------
--GADAVAQHEAHE-------LKEAI-------Q------T-------------------
------------------------------------------G-----R--KMTTSCCP-
-AFFTMIKKHF-PKL-I-P---NISSTVSPMTATARYVKY-LH-----------------
----PHALTVFIGPCIAKKQEIQ-H----V---K--------------------------
----------------D-------------------SADYVLTFEELAAMFKA-------
-----QNVDPM-E----MA---D---D-------------------V-Q------D----
---G-------------------------------SVYGKG-----FAQSGGVSGAVM--
EVL-------D-EE-----G-------F--------------------------E-----
------------------------------------------------------------
------------M-P------------VTCRKCMGA----K-ECK-KALIA-MN-----A
-G-----K-----M-----P---ENIIEGMACP-GGCLDGPA------------------
------------------------------------------------------------
------------------------------------------------------------
------------------------------------------------------------
------------------------------------------------------------
------------------------------------------------------------
------------------------------------------------------------
------------------------------------------------------------
-------------------------------------------------------
>WP_003532170.1_Ruminiclostridium_leptum_[FeFe]_Group_B
------------------------------------------------------------
------------------------------------------------------------
------------------------------------------------------------
------------------------------------------------------------
------------------------------------------------------------
------------------------------------------------------------
------------------------------------------------------------
------------------------------------------------------------
------------------------------------------------------------
------------------------------------------------------------
------------------------------------------------------------
------------------------------------------------------------
VYALVAPAFIGQFSP-------Q-VTPGMLRSAFRR-IGFDGMV-EVAI-----------
--FADILTLKEALE-------FDRNI-------K------T-------------------
------------------------------------------E----SD-FQLTSCCCP-
-MWIGMIRKIY-HQL-M-P---HVPGAVSPMIACGRTIKK-LH-----------------
----PGAVTIFVGPCIAKKAEAR-E-KD-L---Q--------------------------
----------------G-------------------AIDYVLTFEEMQDIFDA-------
-----LRIKPE-S----MR---D---R---------------K---R-E------H----
---S-------------------------------SKAGRI-----YARTGGVSQAVQ--
STL-------E-KL-----A-------P--------------------------E-----
------------------------------------------------------------
----------KSM-K------------IKTRQADGV----P-ACK-EMIDS-LL-----E
-G-----R-----G-----G---ANFFEGMGCV-GGCVGGPK------------------
------------------------------------------------------------
------------------------------------------------------------
------------------------------------------------------------
------------------------------------------------------------
------------------------------------------------------------
------------------------------------------------------------
------------------------------------------------------------
-------------------------------------------------------
>WP_004054251.1_Eubacterium_plexicaudatum_[FeFe]_Group_B
------------------------------------------------------------
------------------------------------------------------------
------------------------------------------------------------
------------------------------------------------------------
------------------------------------------------------------
------------------------------------------------------------
------------------------------------------------------------
------------------------------------------------------------
------------------------------------------------------------
------------------------------------------------------------
------------------------------------------------------------
------------------------------------------------------------
VYALMAPAFIGQFGK-------D-ATPSRIRTALKQ-IGFTGMI-EVAA-----------
--FADILTLKEALE-------FQHNM-------E------Q-------------------
------------------------------------------P----DA-FQLTSCCCP-
-IWINLIRKDF-GKI-V-G---HLPASVSPMIACGRIAKQ-LH-----------------
----KGCRTIFIGPCLAKKAEAK-E-PE-L---A--------------------------
----------------G-------------------AIDCVLTFEELDYIFDT-------
-----FSVDFS-K----LK---D---E---------------V---K-E------H----
---S-------------------------------AAAGRL-----YARTGGVSQAVM--
ECV-------K-NI-----N-------P--------------------------D-----
------------------------------------------------------------
------------C-Q------------IDPVCENGI----A-NCK-KLLED-IL-----N
-G-----K-----A-----S---GNFFEGMACD-GGCVGGPK------------------
------------------------------------------------------------
------------------------------------------------------------
------------------------------------------------------------
------------------------------------------------------------
------------------------------------------------------------
------------------------------------------------------------
------------------------------------------------------------
-------------------------------------------------------
>WP_004093662.1_Acetonema_longum_[FeFe]_Group_B
------------------------------------------------------------
------------------------------------------------------------
------------------------------------------------------------
------------------------------------------------------------
------------------------------------------------------------
------------------------------------------------------------
------------------------------------------------------------
------------------------------------------------------------
------------------------------------------------------------
------------------------------------------------------------
------------------------------------------------------------
------------------------------------------------------------
-YALIAPAFIGQFSE-------E-VTPGMLRNVFKQ-MGFDGMV-EVAV-----------
--FADILTLKEALE-------FDKNI-------N------T-------------------
------------------------------------------E----RD-YQLTSCCCP-
-MWIAMIRKIY-SDL-M-P---HVPATVSPMIAAGRTVKI-LQ-----------------
----PGAVTVFVGPCVAKKAEAK-E-PD-L---Q--------------------------
----------------G-------------------AIDHVLTFQETKELFDL-------
-----LNVDLT-L----FA---A---N---------------E---K-E------N----
---S-------------------------------SRAGRI-----YARVGGVSEAVK--
NTV-------E-RL-----N-------P--------------------------N-----
------------------------------------------------------------
----------RRI-A------------IKTRQADGV----V-NCK-AMINE-LM-----S
-G-----Q-----V-----N---ANFFEGMGCI-GGCVGGPK------------------
------------------------------------------------------------
------------------------------------------------------------
------------------------------------------------------------
------------------------------------------------------------
------------------------------------------------------------
------------------------------------------------------------
------------------------------------------------------------
-------------------------------------------------------
>WP_004099977.1_Acetonema_longum_[FeFe]_Group_B
------------------------------------------------------------
------------------------------------------------------------
------------------------------------------------------------
------------------------------------------------------------
------------------------------------------------------------
------------------------------------------------------------
------------------------------------------------------------
------------------------------------------------------------
------------------------------------------------------------
------------------------------------------------------------
------------------------------------------------------------
-----------------------------------------------------------P
VYAIIAPAFIGQFGL-------K-VRPGQVTSALLQ-FGFEAVR-EVAL-----------
--GADIVTLEETKE-------FVAAV-------P------A-------------------
------------------------------------------K----KK--YLTTSCCP-
-AFVTMIEKHL-PDS-L-T---HVSTTVSPMIATAKMIKQ-EN-----------------
----PSAVVVFLGPCIAKKAEGW-Q-N------R--------------------------
----------------D-------------------MVDYVLTFEEMAAMLDG-------
-----AGINIA-E----TE---E---R--------------EY---Q-V------S----
---A-------------------------------SRDGYM-----FARTGGVMQAVA--
DTA-------A-QL-----A-------P--------------------------D-----
------------------------------------------------------------
------------V-S------------LKPYRCEGL----A-NCK-NVVAQ-LE-----K
-G-----Q-----I-----D---ANFLEGMACI-GGCVGGPG------------------
------------------------------------------------------------
------------------------------------------------------------
------------------------------------------------------------
------------------------------------------------------------
------------------------------------------------------------
------------------------------------------------------------
------------------------------------------------------------
-------------------------------------------------------
>WP_004330064.1_Alistipes_putredinis_[FeFe]_Group_B
------------------------------------------------------------
------------------------------------------------------------
------------------------------------------------------------
------------------------------------------------------------
------------------------------------------------------------
------------------------------------------------------------
------------------------------------------------------------
------------------------------------------------------------
------------------------------------------------------------
------------------------------------------------------------
------------------------------------------------------------
------------------------------------------------------------
MVAVVAPAILGQYN----------APTEKVYGAIKA-IGFEDVI-EVAQ-----------
--GAMETIRNEGAE-------LEEKI-------E------E-------------------
------------------------------------------G----QA--FMTTSCCP-
-SWVELANKHI-PEM-K-P---FISSTGSPMYYAARIAKE-KH-----------------
----PDAQVVFIGPCVAKRKEAR-R-DE--------------------------------
------------------------------------CVDFVMTFEEINSIFDG-------
-----LGIEVA-T----TD---P---F--------------PI---P-F------V----
---S-------------------------------TRAAHG-----FAQAGGVMGAVQ--
LFL-------T-DN-----N-------R--------------------------------
------------------------------------------------------------
------------P-Q------------VEGIQVSNL----NKKNV-SLLRA-YA----KS
-G-----K-----A-----P---AKFIEVMACE-GGCITGPS------------------
------------------------------------------------------------
------------------------------------------------------------
------------------------------------------------------------
------------------------------------------------------------
------------------------------------------------------------
------------------------------------------------------------
------------------------------------------------------------
-------------------------------------------------------
>WP_004602330.1_Eubacterium_cellulosolvens_[FeFe]_Group_B
------------------------------------------------------------
------------------------------------------------------------
------------------------------------------------------------
------------------------------------------------------------
------------------------------------------------------------
------------------------------------------------------------
------------------------------------------------------------
------------------------------------------------------------
------------------------------------------------------------
------------------------------------------------------------
------------------------------------------------------------
------------------------------------------------------------
VFAMCAPATEGQFGP-------D-ITMGSIRVACKE-LGFTDMV-EVGL-----------
--GGDMTAAYESEE-------WSEAK-------E------A-------------------
------------------------------------------G-----K--KMTTSCCP-
-AFINMLRKHF-PELYK-N---NMSSVVSPMCAISRYLKA-TH-----------------
----PGCITVFVGPCIAKKSEAA-D-KELV---A--------------------------
----------------E-------------------NADYVLTYGEFRAFLRS-------
-----KDVELK-P----CE---D---R-------------------Y-Q------E----
---S-------------------------------SIFGKR-----FATSGGVAKAVI--
ECM-------E-ER-----G-------V--------------------------D-----
------------------------------------------------------------
-----------TN-D------------ISLRKCAGG----D-ECR-KALTL-LQ-----F
-G-----K-----L-----P---EDFVEGMVCP-GGCVGGPS------------------
------------------------------------------------------------
------------------------------------------------------------
------------------------------------------------------------
------------------------------------------------------------
------------------------------------------------------------
------------------------------------------------------------
------------------------------------------------------------
-------------------------------------------------------
>WP_004605002.1_Lachnoclostridium_scindens_[FeFe]_Group_B
------------------------------------------------------------
------------------------------------------------------------
------------------------------------------------------------
------------------------------------------------------------
------------------------------------------------------------
------------------------------------------------------------
------------------------------------------------------------
------------------------------------------------------------
------------------------------------------------------------
------------------------------------------------------------
------------------------------------------------------------
------------------------------------------------------------
--MMVAPAFLGQFDE-------A-VTPGKLRSAFKA-LGFTGMV-EVAL-----------
--FADILTLKEALE-------FDSHV-------K------E-------------------
------------------------------------------K----GD-YQLTSCCCP-
-VWISMIRNIY-HEL-M-P---HVPGAVSPMVACGRMIKR-MY-----------------
----PDAVTVFAGPCLAKKKEAR-E-PD-I---A--------------------------
----------------D-------------------AVDYVLTFQEVKDIFEA-------
-----ADIHPE-E----LE---D---D---------------Q---K-E------H----
---A-------------------------------SKAGRL-----YARTGGVSQAVS--
EMV-------E-QL-----R-------P--------------------------D-----
------------------------------------------------------------
----------RSI-A------------VHAEQANGT----K-ECM-AMIKR-IQ-----N
-K-----E-----T-----D---ANFFEGMGCI-GGCVGGPK------------------
------------------------------------------------------------
------------------------------------------------------------
------------------------------------------------------------
------------------------------------------------------------
------------------------------------------------------------
------------------------------------------------------------
------------------------------------------------------------
-------------------------------------------------------
>WP_004800637.1_Erysipelatoclostridium_dolichum_[FeFe]_Group_B
------------------------------------------------------------
------------------------------------------------------------
------------------------------------------------------------
------------------------------------------------------------
------------------------------------------------------------
------------------------------------------------------------
------------------------------------------------------------
------------------------------------------------------------
------------------------------------------------------------
------------------------------------------------------------
------------------------------------------------------------
------------------------------------------------------------
MYAIFAPAIQGQFD--------N-ATLPQIIEGIRQ-LGFADAY-EAAI-----------
--GADAVAWYEKED-------AKKHK-------K------E-------------------
------------------------------------------G-----Q--KITTSCCP-
-AFVNMAKIHF-PTVYE-S---NVSHMVSPMIATARYLKK-MD-----------------
----PDCKLVFIGPCVAKKQEVQ-G-SE--------------------------------
-------------------------------------VDYCITFEELGAMFVS-------
-----KHIALE-A----VE---A---K---------------E---G-I------A----
---A-------------------------------SAHGRN-----FSIGGGVAKAVA--
TAL-------Q-EN-----Q----------------------------------D-----
------------------------------------------------------------
------------E-P------------VTSEYADGG----F-ECK-KALLM-LK-----V
-G-----R-----F-----N---ADVLEGMACP-GGCVCGPA------------------
------------------------------------------------------------
------------------------------------------------------------
------------------------------------------------------------
------------------------------------------------------------
------------------------------------------------------------
------------------------------------------------------------
------------------------------------------------------------
-------------------------------------------------------
>WP_004836902.1_Anaerococcus_tetradius_[FeFe]_Group_B
------------------------------------------------------------
------------------------------------------------------------
------------------------------------------------------------
------------------------------------------------------------
------------------------------------------------------------
------------------------------------------------------------
------------------------------------------------------------
------------------------------------------------------------
------------------------------------------------------------
------------------------------------------------------------
------------------------------------------------------------
------------------------------------------------------------
VYAIVAPSFVGQFGA-------H-VSPEQIREAIKQ-LGFDDVI-EVGL-----------
--GADLTTMNEAHE-------FLEQV-------P------T------------G------
------------------------------------------E----IP--FMGTSCCF-
-SWKSMVRKQF-PDI-N-D---KISESSTPMIYSGKQMKK-RD-----------------
----PNCEVVFIGPCISKKLEAL-E-EE-V---A--------------------------
----------------E-------------------VIDFVITYEELLGMFLA-------
-----KGIEPS-E----IE---V---D--------------EP---M-M------D----
---A-------------------------------SETGRF-----YAVSGGVAEAVK--
RRI-------N-EI-----N-------P--------------------------D-----
------------------------------------------------------------
------------I-A------------VNVEAAEGL----D-NCV-KLARM-AK-----L
-G-----K-----M-----N---GKLIEGMACL-GGCVGGPG------------------
------------------------------------------------------------
------------------------------------------------------------
------------------------------------------------------------
------------------------------------------------------------
------------------------------------------------------------
------------------------------------------------------------
------------------------------------------------------------
-------------------------------------------------------
>WP_004840268.1_Lachnoclostridium_gnavus_[FeFe]_Group_B
------------------------------------------------------------
------------------------------------------------------------
------------------------------------------------------------
------------------------------------------------------------
------------------------------------------------------------
------------------------------------------------------------
------------------------------------------------------------
------------------------------------------------------------
------------------------------------------------------------
------------------------------------------------------------
------------------------------------------------------------
------------------------------------------------------------
IIAEIAPAFVGQFGE-------N-INPRNIKAALIE-LGFKGVH-EVAL-----------
--GADIGAVAEAHH-------YVEKV-------V------T------------G------
------------------------------------------E----LP--FLLTSCCP-
-SWAMLAKKFF-PDL-I-D---QISQELTPMVATARSIKK-EH-----------------
----PNAKVVFIGPCAAKKLEAS-R-RS-V---R--------------------------
----------------S-------------------DVDFVVTFEELQAMFDA-------
-----KEIDLS-Q----YE---A---E--------------SS---F-H------D----
---A-------------------------------TGAGRG-----YACAGGVAEAIE--
KCI-------N-EY-----Y-------P--------------------------D-----
------------------------------------------------------------
------------V-E------------VSIEHAEGL----A-ECK-KTLTL-AK-----A
-G-----R-----L-----N---GCLIEGMGCP-GGCIAGAG------------------
------------------------------------------------------------
------------------------------------------------------------
------------------------------------------------------------
------------------------------------------------------------
------------------------------------------------------------
------------------------------------------------------------
------------------------------------------------------------
-------------------------------------------------------
>WP_005210787.1_Clostridium_celatum_[FeFe]_Group_B
------------------------------------------------------------
------------------------------------------------------------
------------------------------------------------------------
------------------------------------------------------------
------------------------------------------------------------
------------------------------------------------------------
------------------------------------------------------------
------------------------------------------------------------
------------------------------------------------------------
------------------------------------------------------------
------------------------------------------------------------
------------------------------------------------------------
MYAVVAPAITGQFGP-------T-MNYGKVRNAIKS-LGFEDMI-EAAL-----------
--GADAVTVHEANE-------FVERM-------E------R-------------------
------------------------------------------G----DK--YMTNSCCP-
-GFLSFIEKTN-QSE-A-T---KISGTVSPMVATARYIKK-KD-----------------
----PEAKVVFIGPCTAKKGEAV-R-LG-I---A--------------------------
----------------D-------------------AVDYVLTFEELLALFEA-------
-----FDVNPF-E----CE---E---E---------------N---V-N------D----
---A-------------------------------SVFGRG-----FGAAGGLTAAIK--
NYV-------S-DS-----G-------V--------------------------E-----
------------------------------------------------------------
------------V-E------------FKPVAVSGL------ECK-KTVTL-AK-----M
-G-----K-----L-----P---GNFIEGMMCE-GGCINGAG------------------
------------------------------------------------------------
------------------------------------------------------------
------------------------------------------------------------
------------------------------------------------------------
------------------------------------------------------------
------------------------------------------------------------
------------------------------------------------------------
-------------------------------------------------------
>WP_005364906.1_Peptoclostridium_yurii_[FeFe]_Group_B
------------------------------------------------------------
------------------------------------------------------------
------------------------------------------------------------
------------------------------------------------------------
------------------------------------------------------------
------------------------------------------------------------
------------------------------------------------------------
------------------------------------------------------------
------------------------------------------------------------
------------------------------------------------------------
------------------------------------------------------------
------------------------------------------------------------
VHAILAPAFVGQFGP-------L-VKPDMIKEGIRR-LGFKSVV-EVAL-----------
--GADIESIHEAEE-------FLTEV-------P------E-------------------
------------------------------------------T----LK--FLGTSCCP-
-SWYLAATKNF-PEF-K-Q---NISSSATPMVATAKHIKE-DH-----------------
----KNAKIAFIGPCVAKKTEAS-Q-PH-L---K--------------------------
----------------H-------------------LINFVITFEELMGMLVA-------
-----RNIDFM-S----LK---D---A-------------PPA---R-D------D----
---A-------------------------------STSGRG-----FATTGGVAQAIV--
NTI-------H-KV-----E-------P--------------------------Q-----
------------------------------------------------------------
------------Y-E------------VKTFCADGL----H-ECM-KMLKM-AK-----A
-G-----K-----Y-----D---GYLLEGMGCP-GGCIGGAG------------------
------------------------------------------------------------
------------------------------------------------------------
------------------------------------------------------------
------------------------------------------------------------
------------------------------------------------------------
------------------------------------------------------------
------------------------------------------------------------
-------------------------------------------------------
>WP_005487149.1_Halanaerobium_saccharolyticum_[FeFe]_Group_B
------------------------------------------------------------
------------------------------------------------------------
------------------------------------------------------------
------------------------------------------------------------
------------------------------------------------------------
------------------------------------------------------------
------------------------------------------------------------
------------------------------------------------------------
------------------------------------------------------------
------------------------------------------------------------
------------------------------------------------------------
------------------------------------------------------------
LAVMLAPSFVGQFGY-------H-QSAAKIKYALKK-IGFAKII-EVAA-----------
--GAEITAAAESEE-------LEEKI-------E------A-------------------
------------------------------------------G-----E--TLLSSCCP-
-AFKSMVENEF-EQI-S-D---LISATDSPMAVTAKRIKK-ED-----------------
----NELKTIFIGPCIAKKEEAL-E-DE--------------------------------
------------------------------------NVDYVLTFEELVALFTA-------
-----YNINLA-E----LK---K---E--------------EK---M-N------D----
---A-------------------------------GNLGRQ-----FAFAGGLKKSIR--
KLL-------D-------------------------------------------------
------------------------------------------------------------
------------S-D------------YESKQVDGL----A-ELK-KELYL-IK-----A
-G-----K-----N-----N---YSFLEGMACV-GGCIGGPA------------------
------------------------------------------------------------
------------------------------------------------------------
------------------------------------------------------------
------------------------------------------------------------
------------------------------------------------------------
------------------------------------------------------------
------------------------------------------------------------
-------------------------------------------------------
>WP_005944276.1_Faecalibacterium_prausnitzii_[FeFe]_Group_B
------------------------------------------------------------
------------------------------------------------------------
------------------------------------------------------------
------------------------------------------------------------
------------------------------------------------------------
------------------------------------------------------------
------------------------------------------------------------
------------------------------------------------------------
------------------------------------------------------------
------------------------------------------------------------
------------------------------------------------------------
------------------------------------------------------------
-YALVAPAFINQFPG-------L-ASTGKLKAALKA-VGFYDVV-EVAI-----------
--GADLCTVDEAHD-------FLEEV-------P------G-------------------
------------------------------------------K----LN--FMATSCCP-
-AWSMMAKTAF-PDL-A-K---NISMTMTPMVFTARMMKQ-KD-----------------
----PEARMCFIGPCAAKKLEAS-R-RT-V---R--------------------------
----------------S-------------------DVDFVLTFEELAGIIEA-------
-----KDVDTS-L----LE---V---D------------EAEA---L-H------A----
---A-------------------------------SAAGRG-----FAQSGGVAKAVA--
DKI-------K-EW-----H-------P--------------------------D-----
------------------------------------------------------------
------------M-D------------VKIASAQGL----A-ECK-KLLML-AK-----A
-G-----K-----Y-----N---GYLLEGMGCP-GGCIGGAG------------------
------------------------------------------------------------
------------------------------------------------------------
------------------------------------------------------------
------------------------------------------------------------
------------------------------------------------------------
------------------------------------------------------------
------------------------------------------------------------
-------------------------------------------------------
>WP_006190671.1_Selenomonas_sputigena_[FeFe]_Group_B
------------------------------------------------------------
------------------------------------------------------------
------------------------------------------------------------
------------------------------------------------------------
------------------------------------------------------------
------------------------------------------------------------
------------------------------------------------------------
------------------------------------------------------------
------------------------------------------------------------
------------------------------------------------------------
------------------------------------------------------------
------------------------------------------------------------
--ILLAPAFLGQYH--------D-VKTGQIRNAFRK-MGFDGLV-EVAL-----------
--FADILTLKEALE-------FDRNI-------Q------S-------------------
------------------------------------------E----SD-YMLTSCCCP-
-MWVAMIKKSF-RHL-M-P---HVPPSVSPMIAAGRTVKK-LY-----------------
----PDALTVFLGPCMAKKTEAK-D-PD-L---V--------------------------
----------------G-------------------AIDHVLTFQECKDIFDR-------
-----LGIHPQ-D----QS---D---K---------------K---R-V------Y----
---S-------------------------------SEAGRI-----YAYAGGVSQAVQ--
MTL-------D-RL-----S-------P--------------------------E-----
------------------------------------------------------------
----------RAI-K------------VRSRHANGV----A-ECK-QMLND-LM-----E
-G-----E-----V-----K---ANFFEGMGCA-GGCVGGPK------------------
------------------------------------------------------------
------------------------------------------------------------
------------------------------------------------------------
------------------------------------------------------------
------------------------------------------------------------
------------------------------------------------------------
------------------------------------------------------------
-------------------------------------------------------
>WP_006352873.1_Ruminiclostridium_methylpentosum_[FeFe]_Group_B
------------------------------------------------------------
------------------------------------------------------------
------------------------------------------------------------
------------------------------------------------------------
------------------------------------------------------------
------------------------------------------------------------
------------------------------------------------------------
------------------------------------------------------------
------------------------------------------------------------
------------------------------------------------------------
------------------------------------------------------------
------------------------------------------------------------
IYAMVAPAIEGQFG--------D-VRLPEIKAAIKK-LGFDGVY-EVAL-----------
--GADIVAYNEAQE-------LVERT-------Q------E-------------------
------------------------------------------G-----K--KMTSSCCP-
-AFVNLINKHY-PEL-S-E---NVSTTVSPMVAIERYIKA-NE-----------------
----PDAMVVFIGPCIAKKNEVV---HL-Y---Q--------------------------
----------------D-------------------EIEFALTFEELNAMLAA-------
-----KEIKFE-D----VI---P---Y-------------------D-D------K----
---A-------------------------------TRYGKG-----FAMSGGVSQAVG--
EVL-------R-ER-----E-------I--------------------------E-----
------------------------------------------------------------
------------D-T------------IEITKCSGA----A-ECK-KTLTM-FK-----V
-G-----R-----L-----K---EDFVEGMYCE-GGCIAGPA------------------
------------------------------------------------------------
------------------------------------------------------------
------------------------------------------------------------
------------------------------------------------------------
------------------------------------------------------------
------------------------------------------------------------
------------------------------------------------------------
-------------------------------------------------------
>WP_006520976.1_Desulfotomaculum_gibsoniae_[FeFe]_Group_B
------------------------------------------------------------
------------------------------------------------------------
------------------------------------------------------------
------------------------------------------------------------
------------------------------------------------------------
------------------------------------------------------------
------------------------------------------------------------
------------------------------------------------------------
------------------------------------------------------------
------------------------------------------------------------
------------------------------------------------------------
------------------------------------------------------------
-FAIMAPAFIGQFGP-------G-VTPGKMRAALKR-LGFYGMV-EVAL-----------
--FADILTLKEALE-------FERHV-------T------R-------------------
------------------------------------------E----ED-FMLTSMCCP-
-IWVSMVKRVY-QDL-V-P---HISPSVSPMVACGRGVKH-LH-----------------
----PGARVVFIGPCIAKKAEAK-E-AD-I---Q--------------------------
----------------D-------------------AVDAVITFRELEQIFEA-------
-----VGINPA-E----LE---E---D---------------E---S-E------H----
---S-------------------------------SSAGRI-----YARTGGVSQAIS--
DTL-------S-RL-----R-------P--------------------------D-----
------------------------------------------------------------
----------RKI-K------------IRAIQADGV----Q-DCR-RMLKD-VL-----E
-G-----R-----I-----N---GNFLEGMGCN-GGCVGGPK------------------
------------------------------------------------------------
------------------------------------------------------------
------------------------------------------------------------
------------------------------------------------------------
------------------------------------------------------------
------------------------------------------------------------
------------------------------------------------------------
-------------------------------------------------------
>WP_006568603.1_Anaerostipes_caccae_[FeFe]_Group_B
------------------------------------------------------------
------------------------------------------------------------
------------------------------------------------------------
------------------------------------------------------------
------------------------------------------------------------
------------------------------------------------------------
------------------------------------------------------------
------------------------------------------------------------
------------------------------------------------------------
------------------------------------------------------------
------------------------------------------------------------
-----------------------------------------------------------D
VYALIAPAFVGQY-E-------N-ASPGQLRSALKA-AGFKGMV-EVAV-----------
--FADILTLKEALE-------FDEHI-------N------S-------------------
------------------------------------------N----DD-FQLTSCCCP-
-VWIAMIRKIY-HEL-I-P---HVPGAVSPMIAAGRAVKQ-IH-----------------
----PDAVTVFIGPCIAKKKEAR-E-PD-I---A--------------------------
----------------D-------------------AVDYVLTFQEVQDIFDA-------
-----AGIQPE-E----LA---D---N---------------D---R-E------H----
---S-------------------------------SRAGRI-----YAHTGGVSEAVR--
STV-------E-KL-----S-------P--------------------------G-----
------------------------------------------------------------
----------RDV-P------------VRAQQADGV----P-ACK-AMIEQ-IQ-----K
-G-----E-----T-----D---ANFFEGMACR-GGCVGGPK------------------
------------------------------------------------------------
------------------------------------------------------------
------------------------------------------------------------
------------------------------------------------------------
------------------------------------------------------------
------------------------------------------------------------
------------------------------------------------------------
-------------------------------------------------------
>WP_006599253.1_Pseudoramibacter_alactolyticus_[FeFe]_Group_B
------------------------------------------------------------
------------------------------------------------------------
------------------------------------------------------------
------------------------------------------------------------
------------------------------------------------------------
------------------------------------------------------------
------------------------------------------------------------
------------------------------------------------------------
------------------------------------------------------------
------------------------------------------------------------
------------------------------------------------------------
------------------------------------------------------------
VYVMIAPAVEGQFGK-------G-ITMTSWRKAMKE-LGFTDFV-EVGL-----------
--GGDLTTAAEAPE-------WYEAY-------Q------K-------------------
------------------------------------------G-----E--KRTTSCCP-
-GFVNMILRQY-PEL-K-D---NMSTALSPMGELSRLIKS-MH-----------------
----PDALTVFVGPCVAKKSEII-D-QK-I---P--------------------------
----------------G-------------------NADFALTFSELHALMRA-------
-----KDIELT-P----ME---E---D-------------------Y-Q------R----
---A-------------------------------STYGKR-----YADV-GVADSCV--
QYI-------H-EM-----G-------H--------------------------D-----
------------------------------------------------------------
------------E-E------------LSIKRVSGG----K-ECK-TALMM-LA-----K
-G-----R-----L-----Q---EDFIEGMACP-GGCSHGPS------------------
------------------------------------------------------------
------------------------------------------------------------
------------------------------------------------------------
------------------------------------------------------------
------------------------------------------------------------
------------------------------------------------------------
------------------------------------------------------------
-------------------------------------------------------
>WP_006789546.1_Anaeroglobus_geminatus_[FeFe]_Group_B
------------------------------------------------------------
------------------------------------------------------------
------------------------------------------------------------
------------------------------------------------------------
------------------------------------------------------------
------------------------------------------------------------
------------------------------------------------------------
------------------------------------------------------------
------------------------------------------------------------
------------------------------------------------------------
------------------------------------------------------------
------------------------------------------------------------
-YALVAPAIAGQFGA-------D-VTLGKMRATLKA-LGFTGML-EVAA-----------
--FADILTLKEALE-------FDKNI-------R------S-------------------
------------------------------------------E----ND-FQLTSCCCP-
-MWIAMIKKLY-HQL-L-P---NVPGSVSPMIAGGRTVKA-LH-----------------
----PQAKTVFIGPCLAKKAEKN-E-PD-I---E--------------------------
----------------G-------------------AIDYVLTYQELRDLLTV-------
-----TNLNPA-E----MP---E---D---------------S---Q-P------H----
---A-------------------------------STTGIS-----YAYAGGVAAAVK--
RTL-------E-KL-----N-------P--------------------------D-----
------------------------------------------------------------
----------RKI-K------------LATRRADGV----P-GCK-EMIND-IL-----A
-G-----N-----R-----D---GNFFEGMGCI-GGCVGGPR------------------
------------------------------------------------------------
------------------------------------------------------------
------------------------------------------------------------
------------------------------------------------------------
------------------------------------------------------------
------------------------------------------------------------
------------------------------------------------------------
-------------------------------------------------------
>WP_006874781.1_Anaerotruncus_colihominis_[FeFe]_Group_B
------------------------------------------------------------
------------------------------------------------------------
------------------------------------------------------------
------------------------------------------------------------
------------------------------------------------------------
------------------------------------------------------------
------------------------------------------------------------
------------------------------------------------------------
------------------------------------------------------------
------------------------------------------------------------
------------------------------------------------------------
------------------------------------------------------------
VYAVVAPSISSQFS--------Y-AKTGQVVTGLKK-LGFHSVV-EAAL-----------
--GADMVAYDEAAE-------LAEK-----------------------------------
------------------------------------------------G--FLTSSCCP-
-AFVAYVKSAF-PDL-A-N---HISHNPSPMEAVARFIKR-TD-----------------
----PTARCIFVGPCTAKKMEFQ-Q-EA-C---T--------------------------
----------------G--------------------IDCVITFEELQALFDA-------
-----RGVTIE-H----LE---E---S---------------V---L-D------N----
---A-------------------------------SYYGRI-----FARSGGLSDAVA--
QAL-------K-EH-----G-------I--------------------------S-----
------------------------------------------------------------
---------EEQF-Q------------ANPIACDGI----E-ECR-TALFK-AR-----K
-N-----M-----L-----P---NNFIEGMACI-GGCIGGAA------------------
------------------------------------------------------------
------------------------------------------------------------
------------------------------------------------------------
------------------------------------------------------------
------------------------------------------------------------
------------------------------------------------------------
------------------------------------------------------------
-------------------------------------------------------
>WP_006874974.1_Anaerotruncus_colihominis_[FeFe]_Group_B
------------------------------------------------------------
------------------------------------------------------------
------------------------------------------------------------
------------------------------------------------------------
------------------------------------------------------------
------------------------------------------------------------
------------------------------------------------------------
------------------------------------------------------------
------------------------------------------------------------
------------------------------------------------------------
------------------------------------------------------------
------------------------------------------------------------
VIAIVAPAFVGQFGP-------A-MTPEKFTAAMKQ-LGFDSVV-EVAI-----------
--GADLCTIEEAKD-------FMRAV-------P------E-------------------
------------------------------------------E----QP--FMATSCCP-
-SWSVMAKKLF-PTL-A-P---YISMALTPMVLTARLQKK-EH-----------------
----KGCKIVFVGPCSAKKLEAS-R-RT-I---R--------------------------
----------------S-------------------DVDFVLTFEELMGMFVA-------
-----KGVKFG-D----IK---E---E--------------KP---L-Q------E----
---A-------------------------------TAAGRG-----FAVSGGVAQAVS--
DAI-------K-RL-----D-------P--------------------------E-----
------------------------------------------------------------
------------R-E------------VKIASAQGL----R-ECR-KLLML-AK-----A
-G-----K-----Y-----D---GFLLEGMACP-GGCVAGAG------------------
------------------------------------------------------------
------------------------------------------------------------
------------------------------------------------------------
------------------------------------------------------------
------------------------------------------------------------
------------------------------------------------------------
------------------------------------------------------------
-------------------------------------------------------
>WP_006929576.1_Caldithrix_abyssi_[FeFe]_Group_B
------------------------------------------------------------
------------------------------------------------------------
------------------------------------------------------------
------------------------------------------------------------
------------------------------------------------------------
------------------------------------------------------------
------------------------------------------------------------
------------------------------------------------------------
------------------------------------------------------------
------------------------------------------------------------
------------------------------------------------------------
-----------------------------------------------------------N
LVALVAPSAVGQFSP-------K-ATMKQLCTALKL-IGFKKVY-ELAY-----------
--FADLIAREEAAE-------LKEKK-------A------E-------------------
-----------------------------------------------NQ--TLTSSCCP-
-AWVYFARKGR-KNF-A-K---TLSNALSPMARAAEAKK---------------------
----GDEIFVFIGPCLSKKREAE-S-----------------------------------
----------------T-------------------AIDYVLTFEELACLFTA-------
-----KKIDVL-S----CE---E---S--------------EF---D-V------E----
---G-------------------------------PRPGRI-----FAVSGGVTEAIK--
HYA-------G-------------------------------------------------
------------------------------------------------------------
------------T-E------------FNTEKINGL----DKDSI-KYLQR-LK------
-G---------------------VDFIEVMACE-NGCIGGPF------------------
------------------------------------------------------------
------------------------------------------------------------
------------------------------------------------------------
------------------------------------------------------------
------------------------------------------------------------
------------------------------------------------------------
------------------------------------------------------------
-------------------------------------------------------
>WP_007049654.1_Anaerofustis_stercorihominis_[FeFe]_Group_B
------------------------------------------------------------
------------------------------------------------------------
------------------------------------------------------------
------------------------------------------------------------
------------------------------------------------------------
------------------------------------------------------------
------------------------------------------------------------
------------------------------------------------------------
------------------------------------------------------------
------------------------------------------------------------
------------------------------------------------------------
------------------------------------------------------------
VIAEIAPAFVGQFGK-------G-ASPEKIKEALLK-LGFSDVI-EVAL-----------
--GADMGAVFEAKH-------FIEKV-------K------T------------G------
------------------------------------------E----EP--FLATSCCP-
-SWAVMAKRDY-PDI-A-P---YVSPALTPMVATARVIKE-NH-----------------
----PNAKIVFIGPCSAKKLEAN-R-RS-V---K--------------------------
----------------S-------------------DVDYVLTFEEVAGMFEA-------
-----KGIDVD-S----FE---G---E---------------K---L-D------D----
---A-------------------------------TAAGRG-----YGYSGGVTKAIV--
GAI-------N-KL-----D-------P--------------------------E-----
------------------------------------------------------------
------------L-E------------VMTDRADGL----K-GCK-KILTL-AK-----S
-G-----K-----R-----N---GYLLEGMGCP-GGCVGGM-------------------
------------------------------------------------------------
------------------------------------------------------------
------------------------------------------------------------
------------------------------------------------------------
------------------------------------------------------------
------------------------------------------------------------
------------------------------------------------------------
-------------------------------------------------------
>WP_007157603.1_Oribacterium_sinus_[FeFe]_Group_B
------------------------------------------------------------
------------------------------------------------------------
------------------------------------------------------------
------------------------------------------------------------
------------------------------------------------------------
------------------------------------------------------------
------------------------------------------------------------
------------------------------------------------------------
------------------------------------------------------------
------------------------------------------------------------
------------------------------------------------------------
-----------------------------------------------------------E
VYAMCAPATEGQFGK-------D-ISMSAIRVALKK-LGFTDMV-EVGL-----------
--GGDMTAAYEALE-------WSEAR-------K------E-------------------
------------------------------------------G-----K--KMTTSCCP-
-AFINLLKIHF-PDQYH-E---NMSETLSPMAAVSRYLKA-IH-----------------
----PDCVTVFIGPCMAKKSESQ-E-MG-I---E--------------------------
----------------G-------------------NADYVLSFGEFSSLLRS-------
-----KDVQLE-A----EV---S---P-------------------Y-Q------E----
---A-------------------------------SLWGKN-----FASSGGVANAVM--
ECM-------R-ER-----G-------E--------------------------D-----
------------------------------------------------------------
-----------TT-D------------IKLRACSGG----K-ECV-TALSL-LK-----A
-G-----K-----L-----P---EDFIEGMACD-GGCVGGPS------------------
------------------------------------------------------------
------------------------------------------------------------
------------------------------------------------------------
------------------------------------------------------------
------------------------------------------------------------
------------------------------------------------------------
------------------------------------------------------------
-------------------------------------------------------
>WP_007781007.1_Desulfosporosinus_youngiae_[FeFe]_Group_B
------------------------------------------------------------
------------------------------------------------------------
------------------------------------------------------------
------------------------------------------------------------
------------------------------------------------------------
------------------------------------------------------------
------------------------------------------------------------
------------------------------------------------------------
------------------------------------------------------------
------------------------------------------------------------
------------------------------------------------------------
------------------------------------------------------------
-YAIVAPAIVGQFGD-------Q-VTMGQLRAAFKH-LGFYGMV-EVAL-----------
--FADILSLKEALE-------FDHAV-------H------T-------------------
------------------------------------------E----ED-FVLTSCCCP-
-IWVGMVKRVY-HKL-T-P---HILPSVSPMVACGRGIKR-LH-----------------
----PEAKVVFVGPCIAKKAEAK-E-KD-I---R--------------------------
----------------D-------------------AVDAVLTFEEVKQIFEA-------
-----TGINPA-D----ME---D---I---------------P---S-G------H----
---S-------------------------------SAGGRI-----YARTGGVTKAIS--
DTL-------D-QL-----R-------P--------------------------D-----
------------------------------------------------------------
----------KPI-R------------IKAVQADGI----Q-ECK-ELLRS-IN-----S
-G-----D-----I-----K---ANFYEGMGCA-GGCVGGPK------------------
------------------------------------------------------------
------------------------------------------------------------
------------------------------------------------------------
------------------------------------------------------------
------------------------------------------------------------
------------------------------------------------------------
------------------------------------------------------------
-------------------------------------------------------
>WP_008369976.1_Coprococcus_comes_[FeFe]_Group_B
------------------------------------------------------------
------------------------------------------------------------
------------------------------------------------------------
------------------------------------------------------------
------------------------------------------------------------
------------------------------------------------------------
------------------------------------------------------------
------------------------------------------------------------
------------------------------------------------------------
------------------------------------------------------------
------------------------------------------------------------
-----------------------------------------------------------H
IYAMAAPATEGQFGA-------D-ITMESWRKAMKE-LGFVDFY-DVGL-----------
--GGDMTAAYEAEE-------WAEAY-------K------E-------------------
------------------------------------------G-----Q--KKVTSCCP-
-AFVNMVRLNY-PQL-A-D---NISTTVSPMCAISRMIKA-QD-----------------
----PEAITVFIGPCLAKKSEVV-D-QQ-I---E--------------------------
----------------G-------------------NADYVLTYSEIRAIMKA-------
-----KDVELE-A----CP---N---D-------------------N-Q------T----
---A-------------------------------STFGKR-----FANSGGVTAAVL--
ESL-------K-ES-----D-------N--------------------------C-----
------------------------------------------------------------
------------I-D------------AKVCRANGS----Q-ECK-KALLL-MK-----V
-G-----R-----L-----P---EDFIEGMACD-GGCVGGPS------------------
------------------------------------------------------------
------------------------------------------------------------
------------------------------------------------------------
------------------------------------------------------------
------------------------------------------------------------
------------------------------------------------------------
------------------------------------------------------------
-------------------------------------------------------
>WP_008713427.1_Synergistes_sp._3_1_syn1_[FeFe]_Group_B
------------------------------------------------------------
------------------------------------------------------------
------------------------------------------------------------
------------------------------------------------------------
------------------------------------------------------------
------------------------------------------------------------
------------------------------------------------------------
------------------------------------------------------------
------------------------------------------------------------
------------------------------------------------------------
------------------------------------------------------------
-----------------------------------------------------------Q
IYALVAPAIAGQFE----------ASFAQLVTAIRE-LGFSDVV-EVAL-----------
--GADKTAVDEAEE-------LRERM-------A------N-------------------
------------------------------------------K----RP--FMTTSCCP-
-AYIQAARRHM-PEL-T-P---HISDTPTPMHFTAEMMKT-KN-----------------
----PRNINVFIGPCVAKRKEAM-E-DS--------------------------------
------------------------------------CVDYVMTFEELSALFEA-------
-----AGINPS-A----CE---E---A--------------EL---K-K------N----
---A-------------------------------SAQGRG-----FAISGGVAAAVK--
CAL-------G-EE----------------------------------------------
------------------------------------------------------------
------------A-E------------IRTTCINGL----SKATM-AQLKA-YA-----K
-N-----G-----A-----P---FDLIEVMTCP-GGCISGAG------------------
------------------------------------------------------------
------------------------------------------------------------
------------------------------------------------------------
------------------------------------------------------------
------------------------------------------------------------
------------------------------------------------------------
------------------------------------------------------------
-------------------------------------------------------
>WP_008901930.1_Peptoniphilus_duerdenii_[FeFe]_Group_B
------------------------------------------------------------
------------------------------------------------------------
------------------------------------------------------------
------------------------------------------------------------
------------------------------------------------------------
------------------------------------------------------------
------------------------------------------------------------
------------------------------------------------------------
------------------------------------------------------------
------------------------------------------------------------
------------------------------------------------------------
-----------------------------------------------------------K
LYAAVAPSFIGQFGL-------S-TTPKQVFEAIKE-LGFKDVI-EVGL-----------
--GADLTTLHEAHE-------YLERV-------P------E-------------------
------------------------------------------K----IP--FMGTSCCY-
-SWSLMIKNMF-PEL-K-E---QISDSGSPMRYTAEYIKN-ID-----------------
----PEAVVVFIGPCTSKKLEAL-D-TN-I---K--------------------------
----------------S-------------------SVDFVLTFEELMGMFVA-------
-----KDVEPM-D----IE---I---E--------------DD---V-E------D----
---S-------------------------------SALGRG-----YPVAGGVAAAVK--
KVA-------E-EI-----D-------P--------------------------S-----
------------------------------------------------------------
------------R-E------------ILIEGANSL----S-ECV-KMLKV-AK-----A
-G-----R-----K-----N---GYLLEGMACP-GGCIAGV-------------------
------------------------------------------------------------
------------------------------------------------------------
------------------------------------------------------------
------------------------------------------------------------
------------------------------------------------------------
------------------------------------------------------------
------------------------------------------------------------
-------------------------------------------------------
>WP_009145673.1_Phascolarctobacterium_succinatutens_[FeFe]_Group_B
------------------------------------------------------------
------------------------------------------------------------
------------------------------------------------------------
------------------------------------------------------------
------------------------------------------------------------
------------------------------------------------------------
------------------------------------------------------------
------------------------------------------------------------
------------------------------------------------------------
------------------------------------------------------------
------------------------------------------------------------
------------------------------------------------------------
----------------------------QIYEALQK-AGFAEVV-EVGI-----------
--GADITSVKEAEE-------YLDKV-------P------A-------------------
------------------------------------------K----QG--FMTSSCCP-
-AFVKLIKTQV-PEA-A-D---KISDTPSPMLTCAELIKE-KY-----------------
----PYAVTVFIGPCIAKKVEAR-E----H---R--------------------------
----------------E-------------------TINYVLSFEEIMCMLEG-------
-----KDIKFA-E----MS---G---D--------------AAY--E-R------D----
---A-------------------------------SKLGLS-----FPLTAGVSAAVH--
DTV-------A-AM-----G-------G--------------------------E-----
------------------------------------------------------------
------------V--------------HNAQYCSGL----D-KCR-DTVKA-AA-----A
-G-----K-----L-----D---CSYIEGMACP-NGCIDGPD------------------
------------------------------------------------------------
------------------------------------------------------------
------------------------------------------------------------
------------------------------------------------------------
------------------------------------------------------------
------------------------------------------------------------
------------------------------------------------------------
-------------------------------------------------------
>WP_009277946.1_Olsenella_sp._809_[FeFe]_Group_B
------------------------------------------------------------
------------------------------------------------------------
------------------------------------------------------------
------------------------------------------------------------
------------------------------------------------------------
------------------------------------------------------------
------------------------------------------------------------
------------------------------------------------------------
------------------------------------------------------------
------------------------------------------------------------
------------------------------------------------------------
------------------------------------------------------------
VIAAVAPSFVGQFGG-------K-GNVGKLREAFKL-LGFSGVE-EVAL-----------
--GADLCTMQEAED-------FLEEV-------P------D-------------------
------------------------------------------K----LP--FMGTSCCP-
-AWSVMAKREF-PEH-A-N---CVSMALTPMTLTARMIRA-QH-----------------
----PNAKIVFVGPCAAKKLEAM-R-RS-V---R--------------------------
----------------S-------------------EVDFVLTFEEMAGMMAS-------
-----KDIDYL-S----LE---D---D--------------NKS-DF-D------V----
---A-------------------------------STDGRN-----FAVAGGVANAVV--
NAI-------H-RR-----Y-------P--------------------------D-----
------------------------------------------------------------
------------R-V------------VNVVNAEGL----D-ECR-KMMKD-AV-----K
-G-----K-----Y-----P---GYLLEGMACP-GGCVAGAG------------------
------------------------------------------------------------
------------------------------------------------------------
------------------------------------------------------------
------------------------------------------------------------
------------------------------------------------------------
------------------------------------------------------------
------------------------------------------------------------
-------------------------------------------------------
>WP_009380768.1_Bilophila_sp._4_1_30_[FeFe]_Group_B
------------------------------------------------------------
------------------------------------------------------------
------------------------------------------------------------
------------------------------------------------------------
------------------------------------------------------------
------------------------------------------------------------
------------------------------------------------------------
------------------------------------------------------------
------------------------------------------------------------
------------------------------------------------------------
------------------------------------------------------------
-----------------------------------------------------------H
LTAMMAPAIVGQFP----------GNLKRVVEALRE-LGFSEVL-EVAS-----------
--GADVTTKREAAE-------FVERM-------K------H-------------------
------------------------------------------G----ER--FMTTSCCP-
-GYVEAVRLHL-PEM-A-P---FVSSTSTPMHYCAEIAKE-RF-----------------
----PSTTTVFIGPCVAKRREAL-Y-DP--------------------------------
------------------------------------IVDYVLTFEEVGALLEA-------
-----KNIDVS-S----CA---E---H--------------SL---G-D------G----
---A-------------------------------SGDGRG-----YAISGGVAAAVK--
KAV-------G-ND----------------------------------------------
------------------------------------------------------------
------------V-E------------VTPLYVNGL----SLAGL-RKLKS-YA-----T
-K-----D-----C-----P---GNLVEVMACE-GGCVGGAG------------------
------------------------------------------------------------
------------------------------------------------------------
------------------------------------------------------------
------------------------------------------------------------
------------------------------------------------------------
------------------------------------------------------------
------------------------------------------------------------
-------------------------------------------------------
>WP_009624657.1_Desulfosporosinus_sp._OT_[FeFe]_Group_B
------------------------------------------------------------
------------------------------------------------------------
------------------------------------------------------------
------------------------------------------------------------
------------------------------------------------------------
------------------------------------------------------------
------------------------------------------------------------
------------------------------------------------------------
------------------------------------------------------------
------------------------------------------------------------
------------------------------------------------------------
------------------------------------------------------------
VYAMIAPAFIGQFSA-------D-VTPGKLRTAFKK-IGFHGMM-EVAL-----------
--FADILTLKEAFE-------FDRAI-------K------K-------------------
------------------------------------------D----QD-FLLTSCCCP-
-MWVAMIRKTY-STL-V-P---HMPPSVSPMVAGGRVIKH-LH-----------------
----PGAKTVFIGPCLAKKAEAK-E-AD-I---R--------------------------
----------------D-------------------AVDYVLTFQEITEIFDA-------
-----AKISLP-T----LK---E---D---------------E---R-E------H----
---S-------------------------------SRAGRI-----YARSGGVSTAVS--
DTL-------A-RL-----R-------P--------------------------N-----
------------------------------------------------------------
----------RTI-P------------LRSERANGI----V-ACK-KMLKE-IL-----N
-G-----E-----I-----K---ANFLEGMGCT-GGCVGGPK------------------
------------------------------------------------------------
------------------------------------------------------------
------------------------------------------------------------
------------------------------------------------------------
------------------------------------------------------------
------------------------------------------------------------
------------------------------------------------------------
-------------------------------------------------------
>WP_010073823.1_Clostridium_cellulovorans_[FeFe]_Group_B
------------------------------------------------------------
------------------------------------------------------------
------------------------------------------------------------
------------------------------------------------------------
------------------------------------------------------------
------------------------------------------------------------
------------------------------------------------------------
------------------------------------------------------------
------------------------------------------------------------
------------------------------------------------------------
------------------------------------------------------------
------------------------------------------------------------
VIAAVAPAIAGQFG--------D-ATLDQLRTSFKK-LGFIDMF-EVAF-----------
--FADMLTLLEAVE-------FDHLV-------H------D-------------------
------------------------------------------K----DD-LMITSCCCP-
-MWVGMIKQIY-GDL-A-K---HVSPSVSPMIAAGRVLKR-LN-----------------
----PKVKVVFIGPCIAKKAEVK-Q-PD-L---I--------------------------
----------------G-------------------DIDFVLTFAEVQEIFDT-------
-----FEITPS-E----LD---P---T--------------PT---T-E------Y----
---A-------------------------------AREGRL-----YARTGGVSLSVY--
EAV-------N-RI-----F-------P--------------------------E-----
------------------------------------------------------------
----------KSE-L------------FNAVQANGV----V-ECK-NILAK-VK-----N
-G-----E-----L-----K---SNFLEGMGCV-GGCVGGPK------------------
------------------------------------------------------------
------------------------------------------------------------
------------------------------------------------------------
------------------------------------------------------------
------------------------------------------------------------
------------------------------------------------------------
------------------------------------------------------------
-------------------------------------------------------
>WP_010235263.1_Clostridium_arbusti_[FeFe]_Group_B
------------------------------------------------------------
------------------------------------------------------------
------------------------------------------------------------
------------------------------------------------------------
------------------------------------------------------------
------------------------------------------------------------
------------------------------------------------------------
------------------------------------------------------------
------------------------------------------------------------
------------------------------------------------------------
------------------------------------------------------------
-----------------------------------------------------------P
VIAAVAPAITGQFGD-------N-ITMDQLRTAFKR-VGFADMI-EVAF-----------
--FADMLTLKEACE-------FNEHV-------K------S-------------------
------------------------------------------K----DD-LMITSCCCP-
-MWVGMLKRVY-NDM-V-K---YVSPSVSPMIAAGRVIKS-LN-----------------
----IDCKVVFIGPCIAKKAESK-N-KD-I---I--------------------------
----------------G-------------------DIDFVLTFAEVKDIFES-------
-----LNIKPE-E----LP---E---D--------------PS---T-D------Y----
---A-------------------------------SREGRL-----YARTGGVSISVS--
EAV-------A-KL-----F-------P--------------------------E-----
------------------------------------------------------------
----------KKD-L------------FKSVQANGV----K-ECK-EILEK-AQ-----N
-G-----E-----A-----S---ANFIEGMGCI-GGCVGGPK------------------
------------------------------------------------------------
------------------------------------------------------------
------------------------------------------------------------
------------------------------------------------------------
------------------------------------------------------------
------------------------------------------------------------
------------------------------------------------------------
-------------------------------------------------------
>WP_010293869.1_Clostridium_senegalense_[FeFe]_Group_B
------------------------------------------------------------
------------------------------------------------------------
------------------------------------------------------------
------------------------------------------------------------
------------------------------------------------------------
------------------------------------------------------------
------------------------------------------------------------
------------------------------------------------------------
------------------------------------------------------------
------------------------------------------------------------
------------------------------------------------------------
------------------------------------------------------------
LYAVVAPAIAGQFGP-------N-VTLGQIKAALIN-VGFKDMY-EAAC-----------
--GADIVTINESNE-------FVHRM-------N------N-------------------
------------------------------------------G----SK--YMTNSCCP-
-AFLTYINKKF-PKE-S-I---NISSTVSPMIATGKYIKS-ID-----------------
----PEAKIVFIGPCTAKKAEMR-R-DD-V---K--------------------------
----------------D-------------------IIDYVLTFEEISALLDA-------
-----FNMDPE-N----CE---T---L---------------P---A-D------D----
---A-------------------------------SIYGRG-----FAAGGGLTSAIE--
NYI-------K-TE-----S-------I--------------------------D-----
------------------------------------------------------------
------------V-Q------------FKPIKVSGP----F-DIK-KTMTM-AS-----I
-G-----R-----L-----Q---GNFIEGMMCE-GGCVGGAA------------------
------------------------------------------------------------
------------------------------------------------------------
------------------------------------------------------------
------------------------------------------------------------
------------------------------------------------------------
------------------------------------------------------------
------------------------------------------------------------
-------------------------------------------------------
>WP_010297806.1_Clostridium_senegalense_[FeFe]_Group_B
------------------------------------------------------------
------------------------------------------------------------
------------------------------------------------------------
------------------------------------------------------------
------------------------------------------------------------
------------------------------------------------------------
------------------------------------------------------------
------------------------------------------------------------
------------------------------------------------------------
------------------------------------------------------------
------------------------------------------------------------
-----------------------------------------------------------P
VIAAVAPAIANQFN--------G-ANLNKMRTAFKN-IGFTDMV-EVAF-----------
--FADMLTLKEAVE-------FDAMV-------K------N-------------------
------------------------------------------E----DD-FMITSCCCP-
-MWVAMIKKVY-GDL-I-K---HVSPSVSPMIAAGRVMKK-LN-----------------
----PDIKVVFVGPCIAKKSEAK-E-PD-L---L--------------------------
----------------G-------------------DIDFVLTFQEVQEIFDA-------
-----LDVDPS-K----LS---E---T--------------PT---I-E------Y----
---A-------------------------------SRGGRL-----YARTGGVSIAIK--
EAV-------E-LL-----F-------P--------------------------N-----
------------------------------------------------------------
----------KYE-N------------LTEVQGNGV----K-ECK-ALLNK-VI-----S
-G-----E-----I-----Q---GNFIEGMGCV-GGCVGGPK------------------
------------------------------------------------------------
------------------------------------------------------------
------------------------------------------------------------
------------------------------------------------------------
------------------------------------------------------------
------------------------------------------------------------
------------------------------------------------------------
-------------------------------------------------------
>WP_010665374.1_Marinilabilia_salmonicolor_[FeFe]_Group_B
------------------------------------------------------------
------------------------------------------------------------
------------------------------------------------------------
------------------------------------------------------------
------------------------------------------------------------
------------------------------------------------------------
------------------------------------------------------------
------------------------------------------------------------
------------------------------------------------------------
------------------------------------------------------------
------------------------------------------------------------
------------------------------------------------------------
-TAMVAPALHGQYG----------VKPGQVINAIKE-VGFAHVA-EVAE-----------
--GADITAREEAAE-------FRGRL-------E------E-------------------
------------------------------------------G----CS--LMTTSCCP-
-SYVEAVNKHI-PAM-K-K---LVSETPSPMIFSARLAKE-RF-----------------
----PDSKTVFIGPCVAKRKEAK-D-SG--------------------------------
------------------------------------LVDYVLTFEELDAIFEG-------
-----MGIDVR-K----MP---E---E--------------AE---L-V------K----
---V-------------------------------PREARG-----FAMSNGVTNAVK--
KAG-------E-------------------------------------------D-----
------------------------------------------------------------
------------V-Y------------IKEVVINGL----DKKSL-NMLKA-YA-----R
-G-----K-----A-----P---GNFIEVMACE-GGCLSGPC------------------
------------------------------------------------------------
------------------------------------------------------------
------------------------------------------------------------
------------------------------------------------------------
------------------------------------------------------------
------------------------------------------------------------
------------------------------------------------------------
-------------------------------------------------------
>WP_010699218.1_Treponema_denticola_[FeFe]_Group_B
------------------------------------------------------------
------------------------------------------------------------
------------------------------------------------------------
------------------------------------------------------------
------------------------------------------------------------
------------------------------------------------------------
------------------------------------------------------------
------------------------------------------------------------
------------------------------------------------------------
------------------------------------------------------------
------------------------------------------------------------
-----------------------------------------------------------K
VSALYAPAVAAQFK----------AVPGQLESALKK-AGFNKVW-EVAI-----------
--GADITADREASE-------FEERM-------E------H-------------------
------------------------------------------G----HI--LMTTSCCP-
-AYVRAVKKHV-PAL-V-P---CISDTRSPMHYTAELAKK-ED-----------------
----PDCVTVFIGPCLAKRREGL-E-DE--------------------------------
------------------------------------FVDYVLSIEELGALLTA-------
-----KEIDIS-K----EE---A---L--------------PG---K-I------T----
---P-------------------------------TSSGRG-----FAASGGVAEAVR--
VRL-------K-KP----------------------------------------------
------------------------------------------------------------
------------E-N------------LRPVLINGL----NKEGM-KQLAS-YGKI--QS
-G-----E-----LPHDSST---PNLVEVMSCE-GGCIGGPS------------------
------------------------------------------------------------
------------------------------------------------------------
------------------------------------------------------------
------------------------------------------------------------
------------------------------------------------------------
------------------------------------------------------------
------------------------------------------------------------
-------------------------------------------------------
>WP_010966505.1_Clostridium_acetobutylicum_[FeFe]_Group_B
------------------------------------------------------------
------------------------------------------------------------
------------------------------------------------------------
------------------------------------------------------------
------------------------------------------------------------
------------------------------------------------------------
------------------------------------------------------------
------------------------------------------------------------
------------------------------------------------------------
------------------------------------------------------------
------------------------------------------------------------
------------------------------------------------------------
VIAAVAPAIAGQFGE-------N-VSLEMLRTAFKK-VGFADMV-EVAF-----------
--FADMLTIKEAFE-------FNELV-------N------S-------------------
------------------------------------------K----DD-LMITSCCCP-
-MWVSMIRKIY-KDL-A-R---HVSPSVSPMIASGRVIKK-LN-----------------
----PNCKVVFIGPCIAKKAESR-S-QD-I---S--------------------------
----------------D-------------------AIDFVLTFEELKGIFDV-------
-----LDIDPE-K----LP---E---T--------------HT---K-S------Y----
---A-------------------------------SREGRL-----YGRTGGVSTSVD--
EAV-------K-RI-----F-------P--------------------------N-----
------------------------------------------------------------
----------KHH-L------------FKSTKVDGV----K-DCK-DILNK-TQ-----A
-G-----N-----I-----G---ANFLEGMGCV-GGCVGGPK------------------
------------------------------------------------------------
------------------------------------------------------------
------------------------------------------------------------
------------------------------------------------------------
------------------------------------------------------------
------------------------------------------------------------
------------------------------------------------------------
-------------------------------------------------------
>WP_011189620.1_Desulfotalea_psychrophila_[FeFe]_Group_B
------------------------------------------------------------
------------------------------------------------------------
------------------------------------------------------------
------------------------------------------------------------
------------------------------------------------------------
------------------------------------------------------------
------------------------------------------------------------
------------------------------------------------------------
------------------------------------------------------------
------------------------------------------------------------
------------------------------------------------------------
------------------------------------------------------------
LVAMVAPAIAGEFD----------ASMAKLVTALKK-IGFAQAA-EVSS-----------
--GADITAHKEAEE-------FVERM-------E------E-------------------
------------------------------------------G----AP--FMTTSCCP-
-AYTMLVRKHL-TDL-G-E---FVSDTRTPMHYTAAKVKA-VD-----------------
----SNYKTVFIGPCVAKRKEGA-R-DE--------------------------------
------------------------------------GVDYVLTFQELGSLFAA-------
-----LEIDFE-Q----CE---D---G--------------EY---M-F------P----
---A-------------------------------MREGRS-----FPVTGGVTAGIT--
AMI-------G-DR----------------------------------------------
------------------------------------------------------------
------------T-E------------VKPISINGL----DKMSM-RELKR-YS----QK
-R-----E-----A-----P---GNFIEVMGCE-GGCVAGPA------------------
------------------------------------------------------------
------------------------------------------------------------
------------------------------------------------------------
------------------------------------------------------------
------------------------------------------------------------
------------------------------------------------------------
------------------------------------------------------------
-------------------------------------------------------
>WP_011366806.1_Desulfovibrio_alaskensis_[FeFe]_Group_B
------------------------------------------------------------
------------------------------------------------------------
------------------------------------------------------------
------------------------------------------------------------
------------------------------------------------------------
------------------------------------------------------------
------------------------------------------------------------
------------------------------------------------------------
------------------------------------------------------------
------------------------------------------------------------
------------------------------------------------------------
------------------------------------------------------------
VVAIVAPAIAGQVQ----------APMSRLATALRQ-LGFADVA-EVAS-----------
--GADTTARLEADE-------FVERM-------E------H-------------------
------------------------------------------G----AA--FMTSSCCP-
-AYTQLVDKHL-PEL-A-P---FVSDTRTPMHYTAAMVKD-HD-----------------
----PDMVTVFIGPCVAKRNEGK-H-DE--------------------------------
------------------------------------LVDHVLTFQEMVAMLTA-------
-----AGISVD-A----CE---D---G--------------RF---M-F------P----
---A-------------------------------MREGRS-----FPVSGGVTAGVQ--
AHI-------G-TR----------------------------------------------
------------------------------------------------------------
------------A-E------------VRPLSVDGL----NKKTF-RQLKT-WA-----K
-K-----G-----C-----E---GNFVEVMGCQ-GGCVAGPA------------------
------------------------------------------------------------
------------------------------------------------------------
------------------------------------------------------------
------------------------------------------------------------
------------------------------------------------------------
------------------------------------------------------------
------------------------------------------------------------
-------------------------------------------------------
>WP_011591170.1_Clostridium_perfringens_[FeFe]_Group_B
------------------------------------------------------------
------------------------------------------------------------
------------------------------------------------------------
------------------------------------------------------------
------------------------------------------------------------
------------------------------------------------------------
------------------------------------------------------------
------------------------------------------------------------
------------------------------------------------------------
------------------------------------------------------------
------------------------------------------------------------
------------------------------------------------------------
VIAAVAPAIAGQFGE-------N-VSLDMLREAFIK-IGFSDMI-EVAF-----------
--AADILSIKEAVE-------FNHHV-------E------K-------------------
------------------------------------------T----GD-ILITSCCCP-
-MWVAMLRKCY-KDL-V-K---DVSPSVSPMIAAGRVIKK-LN-----------------
----KDAKVVFIGPCIAKKAEAR-E-KD-L---V--------------------------
----------------G-------------------DIDYVLTFEELKGIFEA-------
-----LKIDLS-S----MK---G---V--------------PS---I-E------Y----
---T-------------------------------SRGGRL-----YARTGGVSEAIN--
DVV-------K-EL-----Y-------P--------------------------D-----
------------------------------------------------------------
----------KAK-I------------FKAVQANGV----K-ECK-ELLNK-VQ-----S
-G-----E-----L-----K---ANFIEGMGCV-GGCVGGPK------------------
------------------------------------------------------------
------------------------------------------------------------
------------------------------------------------------------
------------------------------------------------------------
------------------------------------------------------------
------------------------------------------------------------
------------------------------------------------------------
-------------------------------------------------------
>WP_011593255.1_Clostridium_perfringens_[FeFe]_Group_B
------------------------------------------------------------
------------------------------------------------------------
------------------------------------------------------------
------------------------------------------------------------
------------------------------------------------------------
------------------------------------------------------------
------------------------------------------------------------
------------------------------------------------------------
------------------------------------------------------------
------------------------------------------------------------
------------------------------------------------------------
-----------------------------------------------------------K
VYAIVAPAISSQFN--------H-SKIGKVITAIKK-LGFEDVF-EAAL-----------
--GADLVAVHECNE-------FKEKG-------E--------------------------
-----------------------------------------------LD--FMTTSCCP-
-AFVSYIEKNY-PEL-K-E---YISNTVSPMVAMARLIKS-QN-----------------
----KDVKTVFIGPCIAKKTEAK-R-NE-V---S--------------------------
----------------G-------------------DVDYVLTFEELLALLDS-------
-----RNIKID-E----CK---E---S---------------D---T-K------H----
---G-------------------------------SFYGRL-----FARSGGVTESVK--
HLI-------D-SE-----G-------I--------------------------K-----
------------------------------------------------------------
------------V-D------------FRPILGDGI----K-DCD-IKLRL-AK-----L
-K-----R-----A-----Q---GNFLEGMACK-GGCINGPG------------------
------------------------------------------------------------
------------------------------------------------------------
------------------------------------------------------------
------------------------------------------------------------
------------------------------------------------------------
------------------------------------------------------------
------------------------------------------------------------
-------------------------------------------------------
>WP_011721124.1_Clostridium_novyi_[FeFe]_Group_B
------------------------------------------------------------
------------------------------------------------------------
------------------------------------------------------------
------------------------------------------------------------
------------------------------------------------------------
------------------------------------------------------------
------------------------------------------------------------
------------------------------------------------------------
------------------------------------------------------------
------------------------------------------------------------
------------------------------------------------------------
------------------------------------------------------------
VIAAVAPSIIGQFGE-------N-VSMNKLRTAFKK-LGFTDMV-EVAF-----------
--FADMLTLNEATE-------FNKNV-------N------S-------------------
------------------------------------------I----DD-FMITSCCCP-
-MWMAMLKKSF-KEL-L-P---HVSPSVSPMIAAGKVLKK-LN-----------------
----PKCKVVFIGPCIAKKSEAK-E-KD-L---A--------------------------
----------------G-------------------IIDFVLTYKETKDIFDA-------
-----LNIHPE-E----LK---E---D--------------NT---I-E------Y----
---S-------------------------------SKQGLI-----YGFTGGVSKAIC--
DTI-------E-TL-----F-------P--------------------------D-----
------------------------------------------------------------
----------RKD-L------------LKTTKANGI----K-ECR-EVLSL-LK-----Q
-G-----D-----L-----D---SNFIEGMGCV-GGCVGGPG------------------
------------------------------------------------------------
------------------------------------------------------------
------------------------------------------------------------
------------------------------------------------------------
------------------------------------------------------------
------------------------------------------------------------
------------------------------------------------------------
-------------------------------------------------------
>WP_011722917.1_Clostridium_novyi_[FeFe]_Group_B
------------------------------------------------------------
------------------------------------------------------------
------------------------------------------------------------
------------------------------------------------------------
------------------------------------------------------------
------------------------------------------------------------
------------------------------------------------------------
------------------------------------------------------------
------------------------------------------------------------
------------------------------------------------------------
------------------------------------------------------------
-----------------------------------------------------------K
VYALVAPAITGQFGP-------K-VTVGQVKDGLKK-AGFVDMI-EAAC-----------
--GADAVTCHEAEE-------FVERM-------E------K-------------------
------------------------------------------G----DN--FMTNSCCP-
-AFVSYIEKKF-PDQ-V-E---KISGTVSPMIATGRWIKK-KE-----------------
----EDAIVVFVGPCTAKKSEIG-R-EG-L---K--------------------------
----------------D-------------------AVDYVLTFEEIAAIFGA-------
-----YNVEVE-E----CE---D---L---------------E---V-E------D----
---A-------------------------------SALGRG-----FAQGGGLSAAVE--
NYI-------S-SK-----N-------I--------------------------E-----
------------------------------------------------------------
------------V-E------------FKPVKISGH----Q-NLR-KFMML-AK-----N
-N-----K-----L-----P---GNFFEGMMCE-GGCIGGAA------------------
------------------------------------------------------------
------------------------------------------------------------
------------------------------------------------------------
------------------------------------------------------------
------------------------------------------------------------
------------------------------------------------------------
------------------------------------------------------------
-------------------------------------------------------
>WP_011878132.1_Desulfotomaculum_reducens_[FeFe]_Group_B
------------------------------------------------------------
------------------------------------------------------------
------------------------------------------------------------
------------------------------------------------------------
------------------------------------------------------------
------------------------------------------------------------
------------------------------------------------------------
------------------------------------------------------------
------------------------------------------------------------
------------------------------------------------------------
------------------------------------------------------------
------------------------------------------------------------
-VAVIAPAIAGQFGL-------K-VSPDQIKAALLK-LGFDEVI-EAAL-----------
--GADMVAQEEAGE-------IKLHA-------E--------------------------
------------------------------------------D----KK--IMLNSCCP-
-AVVKAVSLKL-PEL-K-D---CISTTLSPMRVTGKLIKE-RY-----------------
--D-NRVITVFIGPCIAKKEEAT-H--------G--------------------------
----------------D-------------------EIDMVLTFEELAAIFSA-------
-----SELEIS-S----LE---P---V--------------EL-----K------D----
---A-------------------------------SPNGRL-----FARAGGVSTAVR--
KHL-------G-EM----------------------------------------------
------------------------------------------------------------
--------------E------------LNVLRVQGL----G-QCL-TTLKTSAK-----K
-S-----D-----S-----N---FTFIECMACE-GGCVGGPG------------------
------------------------------------------------------------
------------------------------------------------------------
------------------------------------------------------------
------------------------------------------------------------
------------------------------------------------------------
------------------------------------------------------------
------------------------------------------------------------
-------------------------------------------------------
>WP_011964716.1_Bacteroides_vulgatus_[FeFe]_Group_B
------------------------------------------------------------
------------------------------------------------------------
------------------------------------------------------------
------------------------------------------------------------
------------------------------------------------------------
------------------------------------------------------------
------------------------------------------------------------
------------------------------------------------------------
------------------------------------------------------------
------------------------------------------------------------
------------------------------------------------------------
------------------------------------------------------------
VVAIVAPSILGQFS----------TTIEQVYGAFRQ-IGFTDII-EVAQ-----------
--GAMSTVEHEAHE-------LIEKL-------E------E-------------------
------------------------------------------G----QK--FMTTSCCP-
-SYIELVNKYI-PDM-K-K---YVSGTGSPMYYAARIAKE-KY-----------------
----PDAKIVFVGPCVAKRKEAQ-R-DE--------------------------------
------------------------------------AVDFVMTFEEISSIFDA-------
-----FEINLE-I----VQ---P---Y--------------AM---E-F------S----
---S-------------------------------VREAHG-----FAQAGGVMGAVK--
AFL-------K-ME-----A----------------------------------D-----
------------------------------------------------------------
--------------K------------INAIQVSDL----NKKNI-GTLRA-YA----KS
-G-----K-----A-----P---GQFIEVMACE-GGCITGPS------------------
------------------------------------------------------------
------------------------------------------------------------
------------------------------------------------------------
------------------------------------------------------------
------------------------------------------------------------
------------------------------------------------------------
------------------------------------------------------------
-------------------------------------------------------
>WP_012282699.1_Heliobacterium_modesticaldum_[FeFe]_Group_B
------------------------------------------------------------
------------------------------------------------------------
------------------------------------------------------------
------------------------------------------------------------
------------------------------------------------------------
------------------------------------------------------------
------------------------------------------------------------
------------------------------------------------------------
------------------------------------------------------------
------------------------------------------------------------
------------------------------------------------------------
------------------------------------------------------------
-HAVLAPSVASQFP--------G-ISIGQVHHALKK-LGFAAVH-EAAL-----------
--GADMIVDHEAKE-------LAEKL-------K------E-------------------
------------------------------------------G-----S--FLTNSCCP-
-AFVSLIEKHF-PTL-K-G---NISTSVSPMVAVGRYVKK-LH-----------------
----PEAKTVFIGPCYAKKVEIG-L-PK-C---K--------------------------
----------------G-------------------HIDLALTFEEIFAMFDA-------
-----AGISLA-D----CP---D---E---------------P---L-Q------Q----
---A-------------------------------SPFGRR-----FARCGGVSEAIA--
QAL-------K-EA-----G-------V--------------------------Q-----
------------------------------------------------------------
------------V-E------------LKPVQVDGL----D-ACI-KVLRQ-AK-----V
-G-----R-----P-----P---GNFIEGMACV-GGCVGGPA------------------
------------------------------------------------------------
------------------------------------------------------------
------------------------------------------------------------
------------------------------------------------------------
------------------------------------------------------------
------------------------------------------------------------
------------------------------------------------------------
-------------------------------------------------------
>WP_012283632.1_Heliobacterium_modesticaldum_[FeFe]_Group_B
------------------------------------------------------------
------------------------------------------------------------
------------------------------------------------------------
------------------------------------------------------------
------------------------------------------------------------
------------------------------------------------------------
------------------------------------------------------------
------------------------------------------------------------
------------------------------------------------------------
------------------------------------------------------------
------------------------------------------------------------
------------------------------------------------------------
VYALLAPAVVAQFP--------E-ADLGQIRTALKQ-IGFFDVV-EAAL-----------
--GADMIVPEEAKE-------LEEKI-------H------A-------------------
------------------------------------------G-----S--FLTTSCCP-
-AFFDMVDKHF-PAL-K-G---NVSTTVSPMIAAARYIKA-KN-----------------
----AHAVVVFIGPCIAKKAEIT-R-ES-V---A--------------------------
----------------G-------------------AVDYTLTFEELFALFHA-------
-----TDIDPA-E----CE---S---H---------------L---R-E------E----
---T-------------------------------SPFSRA-----FARSGGVTAAVI--
QSL-------K-ED-----N-------K--------------------------Q-----
------------------------------------------------------------
------------L-E------------VRSVKCNGA----E-ECI-KALRL-AK-----A
-G-----K-----L-----P---ENFIEGMVCV-GGCIGGPA------------------
------------------------------------------------------------
------------------------------------------------------------
------------------------------------------------------------
------------------------------------------------------------
------------------------------------------------------------
------------------------------------------------------------
------------------------------------------------------------
-------------------------------------------------------
>WP_012301552.1_Desulforudis_audaxviator_[FeFe]_Group_B
------------------------------------------------------------
------------------------------------------------------------
------------------------------------------------------------
------------------------------------------------------------
------------------------------------------------------------
------------------------------------------------------------
------------------------------------------------------------
------------------------------------------------------------
------------------------------------------------------------
------------------------------------------------------------
------------------------------------------------------------
------------------------------------------------------------
MVAIVAPSLPGQFGP-------K-ATPGHIKTAILK-LGFDGVV-EAAL-----------
--GADVVAKQEAEE-------IRNHP-------E--------------------------
-----------------------------------------------SK--LMTNSCCP-
-AWAKAVTIKL-PEI-A-G---KISDTLSPMRVTGRLVKE-RY-----------------
--A-NKVTTVFIGPCIAKKAEAT------L---G--------------------------
----------------G-------------------EIDMALTFEELSALFAA-------
-----SDIDPA-N----HV---P---A--------------DM-----N------D----
---A-------------------------------SPYGRL-----FAKAGGVSAAVT--
RHL-------P-DV----------------------------------------------
------------------------------------------------------------
--------------S------------MEVLQVQGI----E-QGL-AALRS-AANA--LK
-G----TRT--ADSD----K---FTFIECMACE-GGCVGGPG------------------
------------------------------------------------------------
------------------------------------------------------------
------------------------------------------------------------
------------------------------------------------------------
------------------------------------------------------------
------------------------------------------------------------
------------------------------------------------------------
-------------------------------------------------------
>WP_012414920.1_Elusimicrobium_minutum_[FeFe]_Group_B
------------------------------------------------------------
------------------------------------------------------------
------------------------------------------------------------
------------------------------------------------------------
------------------------------------------------------------
------------------------------------------------------------
------------------------------------------------------------
------------------------------------------------------------
------------------------------------------------------------
------------------------------------------------------------
------------------------------------------------------------
------------------------------------------------------------
LYAVVAPSISSQFS--------G-YKLGQVITGLKK-LGFYHVV-EAAL-----------
--GADMVAMKESSE-------LEEK-----------------------------------
------------------------------------------------G--FLTSSCCP-
-AFVSYIKKNF-PDL-E-K---DISHNFSPMAEISKYIKE-TT-----------------
----PGAKVVFIGPCTAKKMEAH-L-DN-V---R--------------------------
----------------P-------------------YVDNVITFEELQALFGS-------
-----KDIDLG-A----LE---E---G---------------V---L-D------N----
---A-------------------------------SYYGRI-----FARSGGLSDAVA--
QAF-------K-EK-----G-------S--------------------------S-----
------------------------------------------------------------
------------F-A------------CKPVICDGL----E-ACK-MALLK-AK-----S
-K-----I-----L-----D---GNFIEGMACQ-GGCIGGAG------------------
------------------------------------------------------------
------------------------------------------------------------
------------------------------------------------------------
------------------------------------------------------------
------------------------------------------------------------
------------------------------------------------------------
------------------------------------------------------------
-------------------------------------------------------
>WP_012447299.1_Natranaerobius_thermophilus_[FeFe]_Group_B
------------------------------------------------------------
------------------------------------------------------------
------------------------------------------------------------
------------------------------------------------------------
------------------------------------------------------------
------------------------------------------------------------
------------------------------------------------------------
------------------------------------------------------------
------------------------------------------------------------
------------------------------------------------------------
------------------------------------------------------------
------------------------------------------------------------
VYAIIAPAIASQFT--------Y-ASIGQVITGIKK-LGFHDVI-EVAL-----------
--GADMVAVKETHE-------YAQTI-------E------N-------------------
------------------------------------------K-----K--TITSSCCP-
-SFVQYILNEY-PEL-K-D---NISSMISPMIAISKLIKD-LD-----------------
----PKSKVVFIGPCTAKKMEIQ-Q-KD-L---Q--------------------------
----------------G-------------------ITDYALTFEELAAMIDS-------
-----KGLELQ-D----QE---E---S---------------L---L-D------N----
---A-------------------------------SYYGRI-----FARTGGISQAIE--
NII-------K-EE-----K-------L--------------------------D-----
------------------------------------------------------------
------------V-P------------FDPVSCDGI----I-ECD-KVLKK-LK-----H
-N-----R-----C-----D---NTFIEGMACK-NGCIGGAT------------------
------------------------------------------------------------
------------------------------------------------------------
------------------------------------------------------------
------------------------------------------------------------
------------------------------------------------------------
------------------------------------------------------------
------------------------------------------------------------
-------------------------------------------------------
>WP_012447347.1_Natranaerobius_thermophilus_[FeFe]_Group_B
------------------------------------------------------------
------------------------------------------------------------
------------------------------------------------------------
------------------------------------------------------------
------------------------------------------------------------
------------------------------------------------------------
------------------------------------------------------------
------------------------------------------------------------
------------------------------------------------------------
------------------------------------------------------------
------------------------------------------------------------
------------------------------------------------------------
IHAMIAPSIAGQFGA-------K-VKVSQIKAALKN-LGMDSVQ-EVAK-----------
--GADVVAYHEAKE-------LISSI-------H------E-------------------
-----------------------------------------------HN--FMLSSCCP-
-AFVSLVKNFY-SEF-T-A---NLSQTVSPMIAMGRSIKQ-KY-----------------
----PGSKVVFIGPCIAKKDEAL-E-ED-V---Q--------------------------
----------------D-------------------GVDYVLTYEEICALFEG-------
-----AGVDPS-Q----CE---E---F--------------TE---E-E------DQNK-
--LV-------------------------------SPFGRC-----FAKSGGVGEAIK--
RTV-------K-EI-----E-------P--------------------------D-----
------------------------------------------------------------
----------YDI-D------------INVVKCSGL----N-ECK-QVLEK-LK-----N
-G-----K-----L-----E---ADFIEGMGCE-EGCIGGPG------------------
------------------------------------------------------------
------------------------------------------------------------
------------------------------------------------------------
------------------------------------------------------------
------------------------------------------------------------
------------------------------------------------------------
------------------------------------------------------------
-------------------------------------------------------
>WP_012635168.1_Halothermothrix_orenii_[FeFe]_Group_B
------------------------------------------------------------
------------------------------------------------------------
------------------------------------------------------------
------------------------------------------------------------
------------------------------------------------------------
------------------------------------------------------------
------------------------------------------------------------
------------------------------------------------------------
------------------------------------------------------------
------------------------------------------------------------
------------------------------------------------------------
------------------------------------------------------------
-VALVAPSYIGQFGP-------R-VDWEKLCTGLKR-LGFHDVI-PVAL-----------
--GADKVIEEESRE-------FQAMT----------------------------------
-----------------------------------------------DK--PMFNSCCP-
-SFVNLIELKF-PEY-L-S---QVSTTESPMLKAAYLAKE-DG-----------------
----ELVQCVFIGPCLAKKSEAR-N-KG-----Q--------------------------
----------------G-------------------LIDAVLTFEEIAAMLVA-------
-----KGINLA-K----IT---E---TGD----------LSEE---H-R------S----
---P-------------------------------SIPAQA-----FCEAGGVGSAIS--
GKL-------N-NN----------------------------------------D-----
------------------------------------------------------------
------------N-G------------IRFHQVDGA----S-ECL-KVLNQ-IK-----A
-G-----K-----I-----K---ADFVEGMGCQ-GGCIGGPG------------------
------------------------------------------------------------
------------------------------------------------------------
------------------------------------------------------------
------------------------------------------------------------
------------------------------------------------------------
------------------------------------------------------------
------------------------------------------------------------
-------------------------------------------------------
>WP_012635236.1_Halothermothrix_orenii_[FeFe]_Group_B
------------------------------------------------------------
------------------------------------------------------------
------------------------------------------------------------
------------------------------------------------------------
------------------------------------------------------------
------------------------------------------------------------
------------------------------------------------------------
------------------------------------------------------------
------------------------------------------------------------
------------------------------------------------------------
------------------------------------------------------------
------------------------------------------------------------
VYANVAPAIMGQFGE-------K-VTAGHLRSAFKK-IGFTDMV-EVAL-----------
--FADIVTLREADE-------YNRLV-------Q------K-------------------
------------------------------------------E----GD-FMITSCCCP-
-VWVNMVTKHY-PSL-N-N---HLTRTVSPMIASGRLIKL-LF-----------------
----PDAITVFIGPCIAKKAEAK-H-PE-L---K--------------------------
----------------G-------------------AIDFVLTFDELDLIFEA-------
-----LNIDPA-R----LP---E---D---------------N---K-E------Q----
---S-------------------------------SRGGRV-----YARTGGVSQAVS--
DTV-------K-RL-----S-------P--------------------------H-----
------------------------------------------------------------
----------EHV-K------------FKANQADGV----K-NCK-KLLDE-LK-----E
-G-----K-----V-----E---ATFIEGMGCE-GGCVGGPK------------------
------------------------------------------------------------
------------------------------------------------------------
------------------------------------------------------------
------------------------------------------------------------
------------------------------------------------------------
------------------------------------------------------------
------------------------------------------------------------
-------------------------------------------------------
>WP_012739633.1_Eubacterium_eligens_[FeFe]_Group_B
------------------------------------------------------------
------------------------------------------------------------
------------------------------------------------------------
------------------------------------------------------------
------------------------------------------------------------
------------------------------------------------------------
------------------------------------------------------------
------------------------------------------------------------
------------------------------------------------------------
------------------------------------------------------------
------------------------------------------------------------
-----------------------------------------------------------K
VVAMVAPAVEGQFGD-------T-ITMSSIRTACKK-LGFNDMY-EVGL-----------
--GGDLTAQAEAEE-------WLEAA-------K------E-------------------
------------------------------------------G-----K--KLTTSCCP-
-AFVNLIKKQY-PEL-A-E---HISTTISPMFALSRLLKS-ED-----------------
----PDTITVFIGPCIAKKNEKQ-E-YK-G---Q--------------------------
----------------G-------------------NADFVLTLGEFRAMMRA-------
-----KEVVLE-P----EE---N---S-------------------D-Q------Q----
---A-------------------------------SIYGKR-----FGNGGGVSAAVA--
QCM-------R-EA-----G-------A--------------------------D-----
------------------------------------------------------------
------------P-D------K-----FNIEKCSGA----A-ECK-KALTL-LK-----V
-G-----K-----L-----P---ADFIEGMVCE-GGCVGGPS------------------
------------------------------------------------------------
------------------------------------------------------------
------------------------------------------------------------
------------------------------------------------------------
------------------------------------------------------------
------------------------------------------------------------
------------------------------------------------------------
-------------------------------------------------------
>WP_012742086.1_Eubacterium_rectale_[FeFe]_Group_B
------------------------------------------------------------
------------------------------------------------------------
------------------------------------------------------------
------------------------------------------------------------
------------------------------------------------------------
------------------------------------------------------------
------------------------------------------------------------
------------------------------------------------------------
------------------------------------------------------------
------------------------------------------------------------
------------------------------------------------------------
------------------------------------------------------------
VYAAVAPAFVGQFGP-------K-VTPGKLRAAMKA-LGFADVF-EVAI-----------
--GADLCAKQEAED-------FLKEV-------P------D-------------------
------------------------------------------E----LP--FMATSCCP-
-AWSVMAKKLF-PEH-A-K---CISMALTPMTLTARLIKQ-HN-----------------
----PDARVVFIGPCAAKKLEAM-R-RS-V---R--------------------------
----------------S-------------------EVDFVLTFEEMTGIFSA-------
-----KHVDLE-N----IE---E---D--------------PAG--V-S------D----
---A-------------------------------STDGRN-----FAVAGGVAQAVV--
NVI-------K-RD-----H-------P--------------------------D-----
------------------------------------------------------------
------------Q-E------------IKVANAEGL----K-ECR-QLLKL-AT-----L
-G-----K-----Y-----P---GYLLEGMACP-GGCVAGAG------------------
------------------------------------------------------------
------------------------------------------------------------
------------------------------------------------------------
------------------------------------------------------------
------------------------------------------------------------
------------------------------------------------------------
------------------------------------------------------------
-------------------------------------------------------
>WP_012862886.1_Sebaldella_termitidis_[FeFe]_Group_B
------------------------------------------------------------
------------------------------------------------------------
------------------------------------------------------------
------------------------------------------------------------
------------------------------------------------------------
------------------------------------------------------------
------------------------------------------------------------
------------------------------------------------------------
------------------------------------------------------------
------------------------------------------------------------
------------------------------------------------------------
------------------------------------------------------------
VYAMIAPAIEGQFGP-------D-ASIGVIKNWIKK-LGFKDVY-EVAL-----------
--GADAVAYREAEE-------LSENF-------K------N-------------------
------------------------------------------G-----K--KMTSSCCP-
-SFVNLISKYY-GNL-V-E---NISTTISPMVATARLIRE-KD-----------------
----PEAVTVFIGPCVTKKNEAL-S-LY-I---K--------------------------
------------------------------------EVNYVITFEELAAMFAG-------
-----KNIDLS-A----GE---C---D-------------------E-N------S----
---A-------------------------------TSYGKG-----FAKSGGVAAAVL--
KVL-------E-EK-----G-------I--------------------------N-----
------------------------------------------------------------
------------E-D------------IKILNCNGI----D-ECK-KALLM-LK-----A
-G-----R-----L-----K---EDFIEGMSCV-HGCLGGPV------------------
------------------------------------------------------------
------------------------------------------------------------
------------------------------------------------------------
------------------------------------------------------------
------------------------------------------------------------
------------------------------------------------------------
------------------------------------------------------------
-------------------------------------------------------
>WP_013240326.1_Clostridium_ljungdahlii_[FeFe]_Group_B
------------------------------------------------------------
------------------------------------------------------------
------------------------------------------------------------
------------------------------------------------------------
------------------------------------------------------------
------------------------------------------------------------
------------------------------------------------------------
------------------------------------------------------------
------------------------------------------------------------
------------------------------------------------------------
------------------------------------------------------------
------------------------------------------------------------
VYAVVAPAITGQFGC-------K-VTVGQVKDAFKK-IGFEDIL-EAAC-----------
--GADAVTVNESNE-------FVERM-------K------N-------------------
------------------------------------------G----DK--YMTNSCCP-
-GFMGYIEKEF-PGE-V-V---KISGTVSPMIAAARAIKN-QD-----------------
----KNAVVVFVGPCTAKKSEIT-R-ES-I---K--------------------------
----------------G-------------------AVDYAMTFEEIAALFGA-------
-----FDVDPE-N----CE---D---V---------------P---I-D------D----
---A-------------------------------SVYGRG-----FAQGGGLTAAIE--
NYI-------G-EE-----K-------I--------------------------D-----
------------------------------------------------------------
------------I-Q------------FDPVKVSGK----D-EIK-KAMTS-AK-----I
-G-----R-----L-----P---GNFIEGMMCE-GGCIGGPA------------------
------------------------------------------------------------
------------------------------------------------------------
------------------------------------------------------------
------------------------------------------------------------
------------------------------------------------------------
------------------------------------------------------------
------------------------------------------------------------
-------------------------------------------------------
>WP_013255832.1_Spirochaeta_smaragdinae_[FeFe]_Group_B
------------------------------------------------------------
------------------------------------------------------------
------------------------------------------------------------
------------------------------------------------------------
------------------------------------------------------------
------------------------------------------------------------
------------------------------------------------------------
------------------------------------------------------------
------------------------------------------------------------
------------------------------------------------------------
------------------------------------------------------------
------------------------------------------------------------
LYAIVAPSFTGQFGN-------K-VTPEMIFEGIGK-LGFDRVM-EVAY-----------
--GADCDTVLLAGT-------YSAG-----------------------------------
------------------------------------------H----GD--FLGTSCCP-
-SWVMAARASF-PDL-A-E---NITDSYTPMVETAKKIKE-TD-----------------
----ADAKIIFIGPCIAKKYEAL-T-EE-V---S--------------------------
----------------E-------------------YIDHVLTFEELAALFVA-------
-----FGIDLM-S----IT---D---G--------------HP---I-N------D----
---A-------------------------------SALGRG-----YANAGGVGDAII--
KTV-------E-NR-----F-------G--------------------------I-----
------------------------------------------------------------
------------S-D------------IQFERADTL----A-DCL-EMLKR-IK-----K
-G-----E-----T-----S---PNLVEGMACP-GGCVGGPG------------------
------------------------------------------------------------
------------------------------------------------------------
------------------------------------------------------------
------------------------------------------------------------
------------------------------------------------------------
------------------------------------------------------------
------------------------------------------------------------
-------------------------------------------------------
>WP_013273992.1_Lachnoclostridium_saccharolyticum_[FeFe]_Group_B
------------------------------------------------------------
------------------------------------------------------------
------------------------------------------------------------
------------------------------------------------------------
------------------------------------------------------------
------------------------------------------------------------
------------------------------------------------------------
------------------------------------------------------------
------------------------------------------------------------
------------------------------------------------------------
------------------------------------------------------------
-----------------------------------------------------------R
VVAMVAPATEGQYGP-------D-ITMASWRTALKK-IGFQDVI-EVAL-----------
--GGDLTAAAEAKE-------WAEAH-------K------E-------------------
------------------------------------------G-----K--KMTTSCCP-
-AFVNMIKQHY-PML-L-E---NMSTTVSPMCAVSRMIKE-KD-----------------
----PGVITVFIGPCIAKKSETL-D-LN-I---I--------------------------
----------------D-------------------NADYALTLGEIHAMMEA-------
-----KGVKLE-P----EE---N---T-------------------Y-Q------A----
---G-------------------------------SIFGKR-----FGNGGGVTAAVL--
ECL-------K-ES-----G-------E--------------------------N-----
------------------------------------------------------------
------------T-E------------IEVLKCNGA----T-ECK-KALML-LK-----V
-G-----R-----L-----P---GDFIEGMACV-GGCVGGPS------------------
------------------------------------------------------------
------------------------------------------------------------
------------------------------------------------------------
------------------------------------------------------------
------------------------------------------------------------
------------------------------------------------------------
------------------------------------------------------------
-------------------------------------------------------
>WP_013274254.1_Lachnoclostridium_saccharolyticum_[FeFe]_Group_B
------------------------------------------------------------
------------------------------------------------------------
------------------------------------------------------------
------------------------------------------------------------
------------------------------------------------------------
------------------------------------------------------------
------------------------------------------------------------
------------------------------------------------------------
------------------------------------------------------------
------------------------------------------------------------
------------------------------------------------------------
------------------------------------------------------------
-YAMIAPAFLGQFSK-------D-VTPGKLRTALKT-VGFDGML-EVAL-----------
--FADILTLKEALE-------FDKNI-------N------D-------------------
------------------------------------------A----DD-YQLTSCCCP-
-MWIGMIRKVY-HQL-I-P---HVPGSVSPMVACARVVKA-LH-----------------
----PDALTVFIGPCLAKKAEAR-E-KD-L---A--------------------------
----------------G-------------------AVDYVLTFQEVKNIFDA-------
-----LGIDPA-V----ME---E---S---------------E---K-D------H----
---S-------------------------------SKAGRI-----YARKGGVSEAVE--
NTV-------R-AI-----N-------P--------------------------Q-----
------------------------------------------------------------
----------KKT-E------------IRTKQADGV----P-ACR-KMIQD-IM-----E
-G-----R-----I-----E---ANFYEGMGCV-GGCVGGPR------------------
------------------------------------------------------------
------------------------------------------------------------
------------------------------------------------------------
------------------------------------------------------------
------------------------------------------------------------
------------------------------------------------------------
------------------------------------------------------------
-------------------------------------------------------
>WP_013276251.1_Thermosediminibacter_oceani_[FeFe]_Group_B
------------------------------------------------------------
------------------------------------------------------------
------------------------------------------------------------
------------------------------------------------------------
------------------------------------------------------------
------------------------------------------------------------
------------------------------------------------------------
------------------------------------------------------------
------------------------------------------------------------
------------------------------------------------------------
------------------------------------------------------------
------------------------------------------------------------
VYAVVAPAFAGQFGP-------E-VSEEQVKTALLM-LGFYDVI-EVAL-----------
--GADMITVKEAEE-------FIRRM-------D------R-------------------
------------------------------------------G----DK-FMITSCCCP-
-PFVRLARSYS-GRI-A-G---MVSDSVSPMVAIARFIKA-ED-----------------
----EAAKVVFIGPCIAKKTEAK-L-PE-L---R--------------------------
----------------D-------------------AVDCVLTFEELAAMFEG-------
-----YKINLK-E----LK---V---E--------------VP---F-A------D----
---A-------------------------------SHDGRI-----YAHTGGVTTAIV--
SSI-------K-TL-----R-------P--------------------------D-----
------------------------------------------------------------
------------I-D------------VKARQGNGI----K-ECK-KILDA-IE-----D
-G-----T-----L-----D---ANFVEGMACV-GGCVGGPG------------------
------------------------------------------------------------
------------------------------------------------------------
------------------------------------------------------------
------------------------------------------------------------
------------------------------------------------------------
------------------------------------------------------------
------------------------------------------------------------
-------------------------------------------------------
>WP_013380841.1_Eubacterium_limosum_[FeFe]_Group_B
------------------------------------------------------------
------------------------------------------------------------
------------------------------------------------------------
------------------------------------------------------------
------------------------------------------------------------
------------------------------------------------------------
------------------------------------------------------------
------------------------------------------------------------
------------------------------------------------------------
------------------------------------------------------------
------------------------------------------------------------
------------------------------------------------------------
VIAEIAPAFVGQFGP-------L-ATPEKIKEAIKA-LGFADVV-EVAL-----------
--GADLGAVEEAHH-------YVNKV-------V------K------------G------
------------------------------------------D----DP--FIGTSCCP-
-SWSVMAKTKF-PEI-A-H---CISGELTPMVATARIIKK-EH-----------------
----PKSRIVFIGPCAAKKLEAS-R-KS-V---R--------------------------
----------------S-------------------DVDFVITFEELMGMFVA-------
-----KGIEFG-D----LE---D---D--------------GR---L-D------D----
---A-------------------------------TAAGRG-----YSVAGGVADAIC--
NAV-------H-DL-----Y-------P--------------------------D-----
------------------------------------------------------------
------------V-D------------VKIDRAEGL----K-ECQ-KMLKL-AQ-----A
-G-----K-----R-----D---GYLLEGMACP-GGCIGGAG------------------
------------------------------------------------------------
------------------------------------------------------------
------------------------------------------------------------
------------------------------------------------------------
------------------------------------------------------------
------------------------------------------------------------
------------------------------------------------------------
-------------------------------------------------------
>WP_013387868.1_Ilyobacter_polytrophus_[FeFe]_Group_B
------------------------------------------------------------
------------------------------------------------------------
------------------------------------------------------------
------------------------------------------------------------
------------------------------------------------------------
------------------------------------------------------------
------------------------------------------------------------
------------------------------------------------------------
------------------------------------------------------------
------------------------------------------------------------
------------------------------------------------------------
------------------------------------------------------------
VIAIYAPAIVSQFGH-------T-VSPGKIKSLFKK-LGFSDAM-EVAV-----------
--GADMVAEEEVEI-------LRE------------------------------------
------------------------------------------N----PG--KMTTSCCP-
-SFYSYIKKHQ-PEM-E-K---YISHAPSPMAKLAEHLKE-KY-----------------
----PNKKIAFIGPCIAKKMEAD-K-YN-VLKEK--------------------------
----------------K-------------------VVDYVLTFTDVAAWIEA-------
-----RELDVA-T----LP---E---D-------------------D-I------L----
---G-------------------------------TSFGWG-----FAHTGGVANAVA--
EKL-------D-------------------------------------------------
------------------------------------------------------------
------------Q-D------------VKVIHMNGL----A-EGK-ESFVA-FEK----S
-G-----------------D---YTLLEGMGCR-GGCIAGPS------------------
------------------------------------------------------------
------------------------------------------------------------
------------------------------------------------------------
------------------------------------------------------------
------------------------------------------------------------
------------------------------------------------------------
------------------------------------------------------------
-------------------------------------------------------
>WP_013484003.1_Ethanoligenens_harbinense_[FeFe]_Group_B
------------------------------------------------------------
------------------------------------------------------------
------------------------------------------------------------
------------------------------------------------------------
------------------------------------------------------------
------------------------------------------------------------
------------------------------------------------------------
------------------------------------------------------------
------------------------------------------------------------
------------------------------------------------------------
------------------------------------------------------------
------------------------------------------------------------
VYAMIAPAFSGQFTA-------E-VTSGRLRTAFKR-LGFYGMI-EVAL-----------
--FADILTLKEALE-------FDQTI-------Q------S-------------------
------------------------------------------D----ED-FMLTSCCCP-
-MWVALIKKGF-SEL-I-P---HVPPSVSPMVACGRTIKK-IH-----------------
----PEAKTVFIGPCIAKKAEAR-Q-PD-V---A--------------------------
----------------D-------------------AVDFVLTFDEVGQMFAD-------
-----AELDLP-N----LP---E---D---------------M---S-D------H----
---S-------------------------------STAGRI-----YARTGGVSQAVQ--
ATL-------D-RL-----R-------P--------------------------D-----
------------------------------------------------------------
----------HKI-P------------LRAIQADGI----V-ACK-QLLAD-LK-----D
-G-----K-----I-----K---ANFMEGMGCK-GGCVGGPK------------------
------------------------------------------------------------
------------------------------------------------------------
------------------------------------------------------------
------------------------------------------------------------
------------------------------------------------------------
------------------------------------------------------------
------------------------------------------------------------
-------------------------------------------------------
>WP_013486531.1_Ethanoligenens_harbinense_[FeFe]_Group_B
------------------------------------------------------------
------------------------------------------------------------
------------------------------------------------------------
------------------------------------------------------------
------------------------------------------------------------
------------------------------------------------------------
------------------------------------------------------------
------------------------------------------------------------
------------------------------------------------------------
------------------------------------------------------------
------------------------------------------------------------
------------------------------------------------------------
IYAVLAPAIASQFS--------Y-AKIGQVVAGIRQ-LGFHRAV-EAAL-----------
--GADIVAQKEAHE-------LAEK-----------------------------------
------------------------------------------------G--FLTSSCCP-
-SFVRYVEINH-PDL-K-P---FISHNVSPMVETALLIKH-HD-----------------
----PGAKVVFIGPCIAKKMEIS-L-EK-T---Q--------------------------
----------------G-------------------AVDSVLTFEELQALFDG-------
-----MEIPVD-Q----LE---E---G---------------P---M-D------D----
---A-------------------------------SCFGRA-----FARSGGVTEAVR--
SVI-------E-DE-----G-------L--------------------------D-----
------------------------------------------------------------
------------L-V------------LDPEICNGA----D-SYK-IALFK-AA-----K
-G-----K-----L-----G---KNFIEGMSCA-DGCVGGAA------------------
------------------------------------------------------------
------------------------------------------------------------
------------------------------------------------------------
------------------------------------------------------------
------------------------------------------------------------
------------------------------------------------------------
------------------------------------------------------------
-------------------------------------------------------
>WP_013657049.1_Cellulosilyticum_lentocellum_[FeFe]_Group_B
------------------------------------------------------------
------------------------------------------------------------
------------------------------------------------------------
------------------------------------------------------------
------------------------------------------------------------
------------------------------------------------------------
------------------------------------------------------------
------------------------------------------------------------
------------------------------------------------------------
------------------------------------------------------------
------------------------------------------------------------
-----------------------------------------------------------K
VFAIVAPAISGQFGE-------N-VNLDQLREAFIK-LGFTDMM-EVAV-----------
--AADILSLKEALE-------FNHHI-------K------Q-------------------
------------------------------------------E----GD-FMITSCCCP-
-MWVAALRKVY-NQV-I-S---NVSPSVSPMIAMARILKL-LD-----------------
----PEVKVVFVGPCIAKKAEAK-E-KD-L---I--------------------------
----------------G-------------------DVDAVLTFEELQVIFDT-------
-----FNIQPQ-D----LD---G---I--------------PS---I-D------Y----
---A-------------------------------SKGGRL-----YARTGGVSEAVW--
DIV-------D-QL-----F-------P--------------------------E-----
------------------------------------------------------------
----------KRH-L------------FSATQVDGM----K-DCK-ALLEE-LT-----E
-G-----K-----I-----S---ASFIEGMGCK-GGCVGGPK------------------
------------------------------------------------------------
------------------------------------------------------------
------------------------------------------------------------
------------------------------------------------------------
------------------------------------------------------------
------------------------------------------------------------
------------------------------------------------------------
-------------------------------------------------------
>WP_013760215.1_Porphyromonas_asaccharolytica_[FeFe]_Group_B
------------------------------------------------------------
------------------------------------------------------------
------------------------------------------------------------
------------------------------------------------------------
------------------------------------------------------------
------------------------------------------------------------
------------------------------------------------------------
------------------------------------------------------------
------------------------------------------------------------
------------------------------------------------------------
------------------------------------------------------------
------------------------------------------------------------
VVAIVAPAILGQFK----------ASREQVYGAIKK-IGFYDVI-EVAQ-----------
--GAMDTVSHEGKE-------LVEKI-------E------A-------------------
------------------------------------------G----QA--FMTTSCCP-
-SFYELVDKHA-PGL-K-P---FVSSSHSPMVYTAERARK-LY-----------------
----PDSKIVFFGPCVAKRKEIK-R-PN-V------------------------------
------------------------------------DVDMVVTFEELGSILEG-------
-----LDIDIN-T----VE---G---Y--------------KP---T-V------E----
---S-------------------------------VREAHA-----FARNGGVKDAVI--
SYL-------S-NT-----E-------E------------------------YKDF----
------------------------------------------------------------
------------VGR------------LTAEEIAGL----DKKAV-AKLKA-YG----KR
-G-----K-----A-----D---TQFVEVMACL-GGCVTGPS------------------
------------------------------------------------------------
------------------------------------------------------------
------------------------------------------------------------
------------------------------------------------------------
------------------------------------------------------------
------------------------------------------------------------
------------------------------------------------------------
-------------------------------------------------------
>WP_013842589.1_Desulfotomaculum_ruminis_[FeFe]_Group_B
------------------------------------------------------------
------------------------------------------------------------
------------------------------------------------------------
------------------------------------------------------------
------------------------------------------------------------
------------------------------------------------------------
------------------------------------------------------------
------------------------------------------------------------
------------------------------------------------------------
------------------------------------------------------------
------------------------------------------------------------
------------------------------------------------------------
-FGIIAPAFIGQFGP-------D-VTPGKMRAALKK-LGFYGMV-EVAL-----------
--FADILTFREALE-------FDSHV-------H------K-------------------
------------------------------------------E----GD-FVITSMCCP-
-MWVSMIKRVY-RKM-A-F---HITPSVSPMIACGRGVKK-LH-----------------
----SEAKVVFIGPCIAKKAEAK-E-PD-V---K--------------------------
----------------D-------------------AVDVVITFKELKQIFEA-------
-----TGIQPA-E----MP---E---D---------------E---K-E------H----
---S-------------------------------STGGRI-----YARTGGVSKAVA--
DTL-------K-RI-----R-------P--------------------------D-----
------------------------------------------------------------
----------KPI-Q------------IKAVQAHGV----K-ACR-QMLQE-AL-----E
-G-----K-----I-----T---ANFYEGMGCV-GGCIGGPH------------------
------------------------------------------------------------
------------------------------------------------------------
------------------------------------------------------------
------------------------------------------------------------
------------------------------------------------------------
------------------------------------------------------------
------------------------------------------------------------
-------------------------------------------------------
>WP_014063301.1_Thermoanaerobacter_wiegelii_[FeFe]_Group_B
------------------------------------------------------------
------------------------------------------------------------
------------------------------------------------------------
------------------------------------------------------------
------------------------------------------------------------
------------------------------------------------------------
------------------------------------------------------------
------------------------------------------------------------
------------------------------------------------------------
------------------------------------------------------------
------------------------------------------------------------
-----------------------------------------------------------K
VYALVAPAIASQFK--------D-ETVGQVKSALKK-LGFTDVV-EVAL-----------
--GADLVAIEEAKE-------FSEKI-------G------D-------------------
------------------------------------------I-----K--VMTSSCCP-
-AFVTHIRKSY-PEL-I-R---NVSTTVSPMTAISKYIKK-FD-----------------
----PDALTVFIGPCTAKKSEIM-R-DE-I---K--------------------------
----------------G-------------------ITDYAMTFEEMVAVLDA-------
-----AGIDIK-E----QE---D---M---------------K---V-E------D----
---A-------------------------------TLFGRK-----FARSGGVVEAIK--
EAI-------K-EM-----D-------I--------------------------D-----
------------------------------------------------------------
------------I-E------------LNPVICNGL----E-ECD-KTLKI-MK-----A
-G-----K-----L-----P---NNFVEGMACI-GGCIGGAG------------------
------------------------------------------------------------
------------------------------------------------------------
------------------------------------------------------------
------------------------------------------------------------
------------------------------------------------------------
------------------------------------------------------------
------------------------------------------------------------
-------------------------------------------------------
>WP_014079355.1_Roseburia_hominis_[FeFe]_Group_B
------------------------------------------------------------
------------------------------------------------------------
------------------------------------------------------------
------------------------------------------------------------
------------------------------------------------------------
------------------------------------------------------------
------------------------------------------------------------
------------------------------------------------------------
------------------------------------------------------------
------------------------------------------------------------
------------------------------------------------------------
-----------------------------------------------------------Q
VYALIAPAFMGQFGE-------G-VSPGAIRAALKR-AGFSGMV-EVAV-----------
--FADILTLKEALE-------FDRHV-------N------R-------------------
------------------------------------------D----TD-FLLTSCCCP-
-VWVSMIRNIY-GEL-V-P---YMPGAVSPMIAAGRAVKK-MH-----------------
----PDAVTVFIGPCLAKKKEAK-E-PD-I---C--------------------------
----------------D-------------------AIDVVLTFQETAMLFEA-------
-----MGIAPQ-Q----ME---E---D---------------A---S-E------H----
---S-------------------------------SGAGRI-----YARTGGVSEAVV--
RTV-------E-QL-----H-------P--------------------------G-----
------------------------------------------------------------
----------RKI-A------------VRPMQADGG----K-ACK-QMIEA-IQ-----E
-G-----K-----T-----E---ANFFEGMGCV-GGCVGGPR------------------
------------------------------------------------------------
------------------------------------------------------------
------------------------------------------------------------
------------------------------------------------------------
------------------------------------------------------------
------------------------------------------------------------
------------------------------------------------------------
-------------------------------------------------------
>WP_014115957.1_Oscillibacter_valericigenes_[FeFe]_Group_B
------------------------------------------------------------
------------------------------------------------------------
------------------------------------------------------------
------------------------------------------------------------
------------------------------------------------------------
------------------------------------------------------------
------------------------------------------------------------
------------------------------------------------------------
------------------------------------------------------------
------------------------------------------------------------
------------------------------------------------------------
------------------------------------------------------------
LIACVAPAFVSQFGK-------E-VSPAKLKAAMRL-CGFADVV-EVAI-----------
--GADLCTIEEAGD-------FLENV-------P------K-------------------
------------------------------------------N----QP--FMGTSCCP-
-AWSVMAKKLF-PEF-K-D---YISMALTPMVITARLVKK-RY-----------------
----PDARICFIGPCAAKKLEAN-R-KS-V---R--------------------------
----------------S-------------------DVDYVLTFEELQGMFDA-------
-----KDIDFS-Q----LP---E---D--------------PAD-DF-T------I----
---G-------------------------------TGAGRG-----FAVGGGVAAAVV--
DAV-------K-HI-----D-------P--------------------------N-----
------------------------------------------------------------
------------R-E------------VPIDYGDGL----R-ECR-KMLML-AK-----A
-G-----K-----R-----D---GYLMEGMACP-GGCIAGAG------------------
------------------------------------------------------------
------------------------------------------------------------
------------------------------------------------------------
------------------------------------------------------------
------------------------------------------------------------
------------------------------------------------------------
------------------------------------------------------------
-------------------------------------------------------
>WP_014128295.1_Acidaminococcus_intestini_[FeFe]_Group_B
------------------------------------------------------------
------------------------------------------------------------
------------------------------------------------------------
------------------------------------------------------------
------------------------------------------------------------
------------------------------------------------------------
------------------------------------------------------------
------------------------------------------------------------
------------------------------------------------------------
------------------------------------------------------------
------------------------------------------------------------
------------------------------------------------------------
VYALLAPSFVGQFGL-------K-VSPGQIKKACRM-LGFTQVK-EVAV-----------
--GADMTVISEAEE-------YVEKV-------E------H-------------------
------------------------------------------G---DQK--LLTSSCCP-
-AFVATVKRHA-PAL-A-D---CISDTVSPMVARSKAVKH-ND-----------------
----PGAITVFVGPCIAKKVEAR-E-HP--------------------------------
----------------D-------------------EIDYSLTFEELKCMMDS-------
-----QGINPA-E----LE---A---E--------------DF---Q-P------D----
---S-------------------------------SADGCS-----FPQEAGVSKAVN--
DYT-------E-KF-----H----------------------------------D-----
------------------------------------------------------------
------------I-T------------VNSHYCNGL----E-ECL-KALKD-YQ-----D
-G-----K-----L-----D---IKYLEGMACV-KGCLNGPG------------------
------------------------------------------------------------
------------------------------------------------------------
------------------------------------------------------------
------------------------------------------------------------
------------------------------------------------------------
------------------------------------------------------------
------------------------------------------------------------
-------------------------------------------------------
>WP_014261748.1_Filifactor_alocis_[FeFe]_Group_B
------------------------------------------------------------
------------------------------------------------------------
------------------------------------------------------------
------------------------------------------------------------
------------------------------------------------------------
------------------------------------------------------------
------------------------------------------------------------
------------------------------------------------------------
------------------------------------------------------------
------------------------------------------------------------
------------------------------------------------------------
------------------------------------------------------------
HIAIVAPAFVSQFGD-------K-ITPAQVFEGIKM-LGFDDVV-EVGL-----------
--GADIATINEAKE-------FLHVV-------P------N-------------------
------------------------------------------E----LP--YLATSCCP-
-AWVSMVNKMF-PEV-V-P---QVSDALSPMKFTVQHIRK-TD-----------------
----PDVKIIFVGPCVAKKLEAL-G-EE-M---K--------------------------
----------------S-------------------YVDFVITFEELMGMFVG-------
-----KGIDLA-A----IE---T---D--------------NV---I-N------D----
---S-------------------------------SAIGRG-----FAQAGGVAGAVQ--
AYI-------K-EI-----E-------P--------------------------E-----
------------------------------------------------------------
------------R-E------------LMLEAADGL----H-DCV-KLARL-AK-----A
-G-----K-----K-----N---GYLIEGMGCP-GGCIAGAG------------------
------------------------------------------------------------
------------------------------------------------------------
------------------------------------------------------------
------------------------------------------------------------
------------------------------------------------------------
------------------------------------------------------------
------------------------------------------------------------
-------------------------------------------------------
>WP_014270720.1_Sphaerochaeta_pleomorpha_[FeFe]_Group_B
------------------------------------------------------------
------------------------------------------------------------
------------------------------------------------------------
------------------------------------------------------------
------------------------------------------------------------
------------------------------------------------------------
------------------------------------------------------------
------------------------------------------------------------
------------------------------------------------------------
------------------------------------------------------------
------------------------------------------------------------
------------------------------------------------------------
-TAMIAPSIEGQFP----------GTLGQIKQALLV-SGFTRVI-EVSQ-----------
--GAEVTSNHEAEE-------LTRKK-------E------N-------------------
------------------------------------------G----EG--YMTTSCCP-
-AYMEMVDKQL-PFL-A-G---KRSSARTPMGYSAEICKR-DF-----------------
----PETKTIFIGPCLAKKVEGA-M-ST--------------------------------
------------------------------------DVDGVITFSELASLFMA-------
-----KGVDVR-E----ME---S---A--------------DLG--D-T------A----
---S-------------------------------FEDCRG-----FALTTGVASCVV--
SRL-------K-EG----------------------------------------------
------------------------------------------------------------
------------L-D------------VQTMPINGV----DKRMF-RMMKV-WE-----K
-R-----P-----P-----E---VDLIEVMCCE-GGCINGPG------------------
------------------------------------------------------------
------------------------------------------------------------
------------------------------------------------------------
------------------------------------------------------------
------------------------------------------------------------
------------------------------------------------------------
------------------------------------------------------------
-------------------------------------------------------
>WP_014553922.1_Halanaerobium_praevalens_[FeFe]_Group_B
------------------------------------------------------------
------------------------------------------------------------
------------------------------------------------------------
------------------------------------------------------------
------------------------------------------------------------
------------------------------------------------------------
------------------------------------------------------------
------------------------------------------------------------
------------------------------------------------------------
------------------------------------------------------------
------------------------------------------------------------
------------------------------------------------------------
--AIIAPSFVGQFGP-------L-VKAEQIVAALAK-LGIKEIR-EVSL-----------
--GADFASLHEADL-------FAEDV-------P------E-------------------
------------------------------------------E----QP--YLGTSCCP-
-SWTYVAEKHV-PEV-K-E---NISASSSPMIFAARSVKE-NN-----------------
----KDSKVVFIGPCVSKKLEAL-S-PK-V---K--------------------------
----------------D-------------------EVDYVITFEELAAIFVA-------
-----ADIELT-K----VE---S---E--------------EE---I-N------D----
---A-------------------------------SYYGRA-----YAKAGGVAEAIK--
QNL-------K-EK-----Y----------------------------------G-----
------------------------------------------------------------
------------I-E------------PAIAKADGL----A-DCK-KTLTK-AK-----A
-G-----V-----L-----D---GYLIEGMACE-GGCVGGPG------------------
------------------------------------------------------------
------------------------------------------------------------
------------------------------------------------------------
------------------------------------------------------------
------------------------------------------------------------
------------------------------------------------------------
------------------------------------------------------------
-------------------------------------------------------
>WP_014792843.1_Desulfitobacterium_dehalogenans_[FeFe]_Group_B
------------------------------------------------------------
------------------------------------------------------------
------------------------------------------------------------
------------------------------------------------------------
------------------------------------------------------------
------------------------------------------------------------
------------------------------------------------------------
------------------------------------------------------------
------------------------------------------------------------
------------------------------------------------------------
------------------------------------------------------------
------------------------------------------------------------
VYAVIAPAFVGQFGR-------K-VSPGQVKSALLK-LGFKDVL-EAAL-----------
--GADRTIELEAQE-------YDERL-------A------H-------------------
------------------------------------------G----KE--FMTSSCCP-
-AYVSAVIKEK-PDL-F-H---HISTTLSPMAQVAHILKE-EN-----------------
----PEAKVAFIGPCIAKKEEGK-R-PE-T------------------------------
------------------------------------KVDFVLTFEELLVWFDY-------
-----EGIDPA-E----EP---T------------------QV---L-T------G----
---P-------------------------------SSFARE-----FSKAGGVAAALS--
AYL-------G-KD-----A----------------------------------------
------------------------------------------------------------
---------------------------PPTYQTEGI----Q-NSL-KALET-HV-----K
-N-----E-----------D---KGFLECMACE-GGCINGPR------------------
------------------------------------------------------------
------------------------------------------------------------
------------------------------------------------------------
------------------------------------------------------------
------------------------------------------------------------
------------------------------------------------------------
------------------------------------------------------------
-------------------------------------------------------
>WP_015325789.1_Halobacteroides_halobius_[FeFe]_Group_B
------------------------------------------------------------
------------------------------------------------------------
------------------------------------------------------------
------------------------------------------------------------
------------------------------------------------------------
------------------------------------------------------------
------------------------------------------------------------
------------------------------------------------------------
------------------------------------------------------------
------------------------------------------------------------
------------------------------------------------------------
------------------------------------------------------------
TIAVLAPSFVGQFGP-------Q-VTPNQIKQGLTK-LGFDKVH-EVAL-----------
--GADIVAIEETKE-------LLAKV-------P------K-------------------
------------------------------------------E----QE--FLTTSCCP-
-SFFTLLKQEF-PQL-I-E---KSSSTVSPMVAIAKVLKK-ES-----------------
----SDAKIVFVGPCIAKKDEGL-A--------Y--------------------------
----------------N-------------------EVDAVLTFEELGAMFVG-------
-----AGINLV-Q----LA---G---D--------------NK---F-K------E----
---A-------------------------------SDAGRT-----FGRAGGLVKAVT--
GSA-------T-EL-----E-------P--------------------------K-----
------------------------------------------------------------
------------I-E------------FEAIQAEGL----E-ECT-KTLRL-AQ-----A
-G-----Q-----Y-----Q---NYFIEGMGCT-GGCVGGPA------------------
------------------------------------------------------------
------------------------------------------------------------
------------------------------------------------------------
------------------------------------------------------------
------------------------------------------------------------
------------------------------------------------------------
------------------------------------------------------------
-------------------------------------------------------
>WP_015360284.1_Ruminiclostridium_stercorarium_[FeFe]_Group_B
------------------------------------------------------------
------------------------------------------------------------
------------------------------------------------------------
------------------------------------------------------------
------------------------------------------------------------
------------------------------------------------------------
------------------------------------------------------------
------------------------------------------------------------
------------------------------------------------------------
------------------------------------------------------------
------------------------------------------------------------
------------------------------------------------------------
VFVVVAPAIAGQFGD-------D-VTLGQLRSAFKL-MGFTDMI-EVAM-----------
--FADILTIKEAFE-------FNHLV-------K------T-------------------
------------------------------------------T----ED-FFLTSCCCP-
-VWFNMTKKNY-SEL-Y-K---HMSPSVSPMIASGRILKK-LY-----------------
----PDCRVVFIAPCIAKKAEIK-E-EE-L---K--------------------------
----------------G-------------------AIDFVINFRELKEIFNA-------
-----LQINPA-E----LP---G---E---------------E---K-D------Q----
---G-------------------------------SLGGRL-----YARTGGVSFSVK--
TVV-------N-RI-----N-------P--------------------------S-----
------------------------------------------------------------
----------RLI-K------------LKAKKVDGA----A-NCK-KILDE-LS-----G
-G-----G-----VR----D---YNFIEGMGCV-GGCVGGPR------------------
------------------------------------------------------------
------------------------------------------------------------
------------------------------------------------------------
------------------------------------------------------------
------------------------------------------------------------
------------------------------------------------------------
------------------------------------------------------------
-------------------------------------------------------
>WP_015515272.1_Coprococcus_catus_[FeFe]_Group_B
------------------------------------------------------------
------------------------------------------------------------
------------------------------------------------------------
------------------------------------------------------------
------------------------------------------------------------
------------------------------------------------------------
------------------------------------------------------------
------------------------------------------------------------
------------------------------------------------------------
------------------------------------------------------------
------------------------------------------------------------
------------------------------------------------------------
VYAMVAPAIEGQFGP-------D-VSVGMIREAVMK-LGFRDMY-EVSL-----------
--GADFVSKNEGQE-------LLEHY-------E------A-------------------
------------------------------------------G-----E--KMTTSCCP-
-AFVSLIKKHY-PQV-L-K---YMSTTVSPMTATGRLIKA-MH-----------------
----PDAVCVFIGPCIAKKSEVI-D-SI-T---F--------------------------
----------------G-------------------GADYAMTYEELASMFEA-------
-----KNIDPE-E----CT---E---T-------------------M-Q------Q----
---G-------------------------------SKFGKQ-----YSVSGGVTAAVL--
ETF-------K-EA-----N-------K--------------------------E-----
------------------------------------------------------------
------------V-E------------LKVKTCSGA----Q-ECK-KALML-LK-----V
-G-----K-----L-----P---EDFIEGMACV-GGCVNGPA------------------
------------------------------------------------------------
------------------------------------------------------------
------------------------------------------------------------
------------------------------------------------------------
------------------------------------------------------------
------------------------------------------------------------
------------------------------------------------------------
-------------------------------------------------------
>WP_015518171.1_Ruminiclostridium_siraeum_[FeFe]_Group_B
------------------------------------------------------------
------------------------------------------------------------
------------------------------------------------------------
------------------------------------------------------------
------------------------------------------------------------
------------------------------------------------------------
------------------------------------------------------------
------------------------------------------------------------
------------------------------------------------------------
------------------------------------------------------------
------------------------------------------------------------
------------------------------------------------------------
VYAVVAPSIASQFS--------Y-AKLDQVVTAIKQ-LGFHSVV-EAAL-----------
--GADMVAYKESKE-------LAEK-----------------------------------
------------------------------------------------G--FLTSSCCP-
-AFVMYIEKAF-PTM-T-D---KISHNLSPMAEIAKYIKD-SD-----------------
----PTAKVVFIGPCTAKKMEVQ-W-DK-V---K--------------------------
----------------P-------------------YVDYAMTFEELQAIFDS-------
-----KDIEVS-E----LE---G---T---------------V---L-D------N----
---A-------------------------------SYYGRI-----FARCGGLADAVA--
EAL-------K-EQ-----GN------E--------------------------D-----
------------------------------------------------------------
------------F-K------------LNGLSCDGI----E-ECK-RALMR-AS-----K
-N-----L-----L-----P---NNFIEGMACV-GGCIGGAG------------------
------------------------------------------------------------
------------------------------------------------------------
------------------------------------------------------------
------------------------------------------------------------
------------------------------------------------------------
------------------------------------------------------------
------------------------------------------------------------
-------------------------------------------------------
>WP_015710040.1_Treponema_azotonutricium_[FeFe]_Group_B
------------------------------------------------------------
------------------------------------------------------------
------------------------------------------------------------
------------------------------------------------------------
------------------------------------------------------------
------------------------------------------------------------
------------------------------------------------------------
------------------------------------------------------------
------------------------------------------------------------
------------------------------------------------------------
------------------------------------------------------------
-----------------------------------------------------------K
LSAMIAPAIAGQFR----------ATLEKLVGALKQ-AGFDEVY-EVAL-----------
--GADITARKEAEE-------FAERM-------E------R-------------------
------------------------------------------D----ES--FMTTSCCP-
-SYIEMVKKHL-PDL-K-S---HVSNTRTPMHYTAEIAKK-DH-----------------
----PDYGRVFIGPCLAKRKEGI-D-DP--------------------------------
------------------------------------LIDYVLTAEEIGALFTA-------
-----MDINVM-E----AE---D---G-------------IAA---G-G------N----
---A-------------------------------RKEGRS-----FPWSGGVAEAVK--
LNL-------K-AI-----SQFKSV--P--------------ASGR-GK----ND-----
-SKTVLV---DV------------------------------------------------
----------M-S-S------------FEPVRIDGF----TKEGV-QTLKD-WS-----L
-G-----Y-----N-----T---GTILEVMACP-GGCISGPM------------------
------------------------------------------------------------
------------------------------------------------------------
------------------------------------------------------------
------------------------------------------------------------
------------------------------------------------------------
------------------------------------------------------------
------------------------------------------------------------
-------------------------------------------------------
>WP_015757276.1_Desulfotomaculum_acetoxidans_[FeFe]_Group_B
------------------------------------------------------------
------------------------------------------------------------
------------------------------------------------------------
------------------------------------------------------------
------------------------------------------------------------
------------------------------------------------------------
------------------------------------------------------------
------------------------------------------------------------
------------------------------------------------------------
------------------------------------------------------------
------------------------------------------------------------
------------------------------------------------------------
VYAILAPSFVGQFGP-------G-VTPEILKAALKA-LGFSGVY-EVAM-----------
--AADIVVLEEARE-------FCERM-------K------S-------------------
------------------------------------------R----EK-FMITSCCCP-
-AFIKLVEKVR-PKV-A-H---LISPSMSPMIIMGKMLKG-RE-----------------
----EECRVVFIGPCIAKKAEAK-R-PD-L---Q--------------------------
----------------P-------------------AVDCVLTFKETKALLEA-------
-----AELSLD-G----SL---G---Q--------------SE---V-Q------D----
---A-------------------------------SHDGRI-----FAHTGGVSEAIH--
RAV-------Q-RR-----A-------P--------------------------D-----
------------------------------------------------------------
------------L-E------------FRPVKGNGL----K-QCS-ELLKQ-LE-----E
-G-----R-----L-----D---ANFMEGMGCP-EGCVGGPG------------------
------------------------------------------------------------
------------------------------------------------------------
------------------------------------------------------------
------------------------------------------------------------
------------------------------------------------------------
------------------------------------------------------------
------------------------------------------------------------
-------------------------------------------------------
>WP_015869123.1_Kosmotoga_olearia_[FeFe]_Group_B
------------------------------------------------------------
------------------------------------------------------------
------------------------------------------------------------
------------------------------------------------------------
------------------------------------------------------------
------------------------------------------------------------
------------------------------------------------------------
------------------------------------------------------------
------------------------------------------------------------
------------------------------------------------------------
------------------------------------------------------------
------------------------------------------------------------
MVAIFAPASVAQFGP-------R-VSLGQFKKALKE-VGFVDAF-EVAI-----------
--GADMVAKEEAEY-------VEENL-------E--------------------------
------------------------------------------R----LG--FITTSCCP-
-AFKRMIETRF-PEL-V-E---HISPSLSPMHMLAKKIKE-DY-----------------
----PNAKVVFIGPCIAKKYEVT------L---Q--------------------------
----------------P-------------------YTDYALTYEEIASIFAV-------
-----KGIEPA-N----VE---E---E---------------E---L-N------N----
---A-------------------------------TPYGRL-----FATSGGVAEAVK--
SFA-------N-KE----------------------------------------------
------------------------------------------------------------
---------------------------FETVVCSGL----K-ECI-QTLEK-AK-----K
-G-----E-----V-----K---G-LIEGMSCE-GGCISGT-------------------
------------------------------------------------------------
------------------------------------------------------------
------------------------------------------------------------
------------------------------------------------------------
------------------------------------------------------------
------------------------------------------------------------
------------------------------------------------------------
-------------------------------------------------------
>WP_016147607.1_Butyricicoccus_pullicaecorum_[FeFe]_Group_B
------------------------------------------------------------
------------------------------------------------------------
------------------------------------------------------------
------------------------------------------------------------
------------------------------------------------------------
------------------------------------------------------------
------------------------------------------------------------
------------------------------------------------------------
------------------------------------------------------------
------------------------------------------------------------
------------------------------------------------------------
------------------------------------------------------------
TVAIVAPAIAAQFD--------G-VTLGQVATAIRQ-LGFDYVV-EAAI-----------
--GADMVADKEAEE-------LVEK-----------------------------------
------------------------------------------------G--FLTSSCCP-
-AFVDYIKKHV-PEL-A-D---KISHNLSPMAEIGKFVKLGGE-----------------
----SPVKCIFIGPCTAKKAEMR-L-PN-V---D--------------------------
----------------L-------------------WIDSVLTFEELQAMIDA-------
-----REIEME-S----LE---E---T---------------S---M-N------D----
---A-------------------------------SYFGRI-----FGRSGGLTEAVL--
EVI-------K-EK-----G-------L--------------------------D-----
------------------------------------------------------------
------------F-E------------VKAEACDGI----E-ACK-AALLK-AK-----F
-G-----K-----L-----D---KNFIEGMACV-GGCVGGAA------------------
------------------------------------------------------------
------------------------------------------------------------
------------------------------------------------------------
------------------------------------------------------------
------------------------------------------------------------
------------------------------------------------------------
------------------------------------------------------------
-------------------------------------------------------
>WP_017414827.1_Clostridium_tunisiense_[FeFe]_Group_B
------------------------------------------------------------
------------------------------------------------------------
------------------------------------------------------------
------------------------------------------------------------
------------------------------------------------------------
------------------------------------------------------------
------------------------------------------------------------
------------------------------------------------------------
------------------------------------------------------------
------------------------------------------------------------
------------------------------------------------------------
------------------------------------------------------------
VVAAVAPAIMGQFGD-------E-VTINQLRTAFKT-MGFTDMV-EVAF-----------
--FADMLTLKEAIE-------FDAHV-------K------T-------------------
------------------------------------------K----DD-FMITSCCCP-
-MWVAMLKRVY-EDL-V-K---HVSPSVSPMIAAGRVLKH-LN-----------------
----PTVKVVFIGPCVAKKAEIK-E-PD-L---L--------------------------
----------------G-------------------DIDFVLTFAELKEIFDA-------
-----LEITPS-A----LP---E---T--------------ES---V-E------Y----
---A-------------------------------SRGGRL-----YARTGGVSIAIA--
ECV-------E-RM-----F-------P--------------------------E-----
------------------------------------------------------------
----------KYE-L------------VNSVQGNGV----K-ECK-EMLNN-LQ-----K
-G-----I-----M-----T---GNFIEGMGCV-GGCVGGPK------------------
------------------------------------------------------------
------------------------------------------------------------
------------------------------------------------------------
------------------------------------------------------------
------------------------------------------------------------
------------------------------------------------------------
------------------------------------------------------------
-------------------------------------------------------
>WP_017753183.1_Clostridium_tyrobutyricum_[FeFe]_Group_B
------------------------------------------------------------
------------------------------------------------------------
------------------------------------------------------------
------------------------------------------------------------
------------------------------------------------------------
------------------------------------------------------------
------------------------------------------------------------
------------------------------------------------------------
------------------------------------------------------------
------------------------------------------------------------
------------------------------------------------------------
------------------------------------------------------------
VIAAVAPAIVGQFGS-------D-IKIGQLRSAFKK-MGFTDMV-EVAF-----------
--FADMLTLKESIE-------FDHYV-------N------S-------------------
------------------------------------------E----DD-LMITSCCCP-
-MWVGMLKRVY-KDL-V-K---YVSPSVSPMIAAGRVIKK-LN-----------------
----SNCNVVFVGPCIAKKAEAK-N-KD-I---A--------------------------
----------------G-------------------SIDFVLTFQELKDIFET-------
-----FKINPS-E----LE---N---D--------------ES---S-E------Y----
---A-------------------------------SKGGRL-----YARTGGVSIAVN--
DAV-------G-RI-----F-------P--------------------------E-----
------------------------------------------------------------
----------KKN-L------------LKAIQANGI----K-ECK-EILSK-AQ-----N
-N-----E-----I-----H---ANFIEGMGCI-GGCVGGPK------------------
------------------------------------------------------------
------------------------------------------------------------
------------------------------------------------------------
------------------------------------------------------------
------------------------------------------------------------
------------------------------------------------------------
------------------------------------------------------------
-------------------------------------------------------
>WP_018086727.1_Desulfurispora_thermophila_[FeFe]_Group_B
------------------------------------------------------------
------------------------------------------------------------
------------------------------------------------------------
------------------------------------------------------------
------------------------------------------------------------
------------------------------------------------------------
------------------------------------------------------------
------------------------------------------------------------
------------------------------------------------------------
------------------------------------------------------------
------------------------------------------------------------
------------------------------------------------------------
-FAIMAPAYIGQFGL-------R-VTPGKLRAALKR-LGFYGMV-EVAL-----------
--FADILTFKEALE-------FDRHI-------R------Y-------------------
------------------------------------------D----RD-FLLTSCCCP-
-IWVSMVKKVY-HQL-V-P---HISPSVSPMVACGRGIKQ-LH-----------------
----PDAKIVFIGPCLAKKAEAK-E-PD-V---A--------------------------
----------------D-------------------AVDAVLTFQELQDIFTA-------
-----MHIDPA-E----MP---E---D---------------P---S-E------H----
---S-------------------------------STAGRI-----YARTGGVSQAVA--
ATL-------E-RL-----R-------P--------------------------E-----
------------------------------------------------------------
----------RAI-K------------IKAVQANGV----A-ECK-KLLSR-LL-----A
-G-----E-----L-----E---ANFFEGMGCV-GGCVGGPR------------------
------------------------------------------------------------
------------------------------------------------------------
------------------------------------------------------------
------------------------------------------------------------
------------------------------------------------------------
------------------------------------------------------------
------------------------------------------------------------
-------------------------------------------------------
>WP_018247956.1_Orenia_marismortui_[FeFe]_Group_B
------------------------------------------------------------
------------------------------------------------------------
------------------------------------------------------------
------------------------------------------------------------
------------------------------------------------------------
------------------------------------------------------------
------------------------------------------------------------
------------------------------------------------------------
------------------------------------------------------------
------------------------------------------------------------
------------------------------------------------------------
------------------------------------------------------------
-YAAVAPSIVGQFGD-------H-ISLGQIRTALKY-MGFKDMV-EVAL-----------
--FADMLTIKEAFE-------FDELV-------T------S-------------------
------------------------------------------E----KD-FFLTSCCCP-
-VWIRLVESKY-PEV-F-E---HLSPSVSPMVLSGRMLKK-LY-----------------
----PEAKVVFIGPCIAKKSEAK-E-PE-L---K--------------------------
----------------E-------------------AIDFVLTYSELDEIFKA-------
-----LEIDIK-D----LP---A---D---------------E---K-D------Q----
---A-------------------------------SFAGRI-----YGRTGGVSFSVK--
TVV-------N-RI-----A-------P--------------------------R-----
------------------------------------------------------------
----------RLI-K------------LKAKKVDGV----K-DCK-DILDK-LN-----S
-E-----E----YI-----D---ANFVEGMGCD-GGCVGGPR------------------
------------------------------------------------------------
------------------------------------------------------------
------------------------------------------------------------
------------------------------------------------------------
------------------------------------------------------------
------------------------------------------------------------
------------------------------------------------------------
-------------------------------------------------------
>WP_018248337.1_Orenia_marismortui_[FeFe]_Group_B
------------------------------------------------------------
------------------------------------------------------------
------------------------------------------------------------
------------------------------------------------------------
------------------------------------------------------------
------------------------------------------------------------
------------------------------------------------------------
------------------------------------------------------------
------------------------------------------------------------
------------------------------------------------------------
------------------------------------------------------------
------------------------------------------------------------
VIAILAPAFVGQFGP-------K-IKTTQIKKGLKK-LGFKEVK-EVAL-----------
--GADIVAIEESKE-------FLNKV-------P------D-------------------
------------------------------------------K----QD--YLTTSCCP-
-SFLTLIKQEF-PKL-L-E---NSSSTVSPMVALARVLHQ-ED-----------------
----PEAKVVFIGPCIAKKDEAL-N--------E--------------------------
----------------T-------------------SIDTVLTFEELGSMFVG-------
-----AGINLA-N----IE---E---D--------------NE---M-E------G----
---V-------------------------------SDAGRT-----FARSGGLIKAVE--
GSV-------A-KI-----D-------E--------------------------T-----
------------------------------------------------------------
------------R-E------------FNTVEAQGL----E-ECM-KVLRL-SQ-----A
-K-----Q-----Y-----Q---NSFIEGMGCK-GGCVGGPA------------------
------------------------------------------------------------
------------------------------------------------------------
------------------------------------------------------------
------------------------------------------------------------
------------------------------------------------------------
------------------------------------------------------------
------------------------------------------------------------
-------------------------------------------------------
>WP_018338302.1_Butyricimonas_synergistica_[FeFe]_Group_B
------------------------------------------------------------
------------------------------------------------------------
------------------------------------------------------------
------------------------------------------------------------
------------------------------------------------------------
------------------------------------------------------------
------------------------------------------------------------
------------------------------------------------------------
------------------------------------------------------------
------------------------------------------------------------
------------------------------------------------------------
-----------------------------------------------------------K
IIAIPAPAIYGQFN----------ATPGQILSAIKA-IGFDEVV-EVAL-----------
--GAEDTSRNEAAE-------FLERM-------H------E-------------------
------------------------------------------G----KP--FMTTSCCP-
-AYVGWVDKHA-PMV-K-P---FVSDTRSPMVYAARRVKE-QY-----------------
----PDAEVVFIGPCLAKRYEAE-MYVP--------------------------------
------------------------------------EVDYVMSFEELGAFMVA-------
-----YDINVE-T----CE---E---M--------------PL---N-P------E----
---V-------------------------------TKFSRG-----YAQAGGVRNAIV--
EAV-------G-NG----------------------------------------------
------------------------------------------------------------
---------------------------YTTLSLEGL----DKKNQ-TLLKM-MP-----K
-------K-----P-----E---AQFVEVMACD-GGCVNGPC------------------
------------------------------------------------------------
------------------------------------------------------------
------------------------------------------------------------
------------------------------------------------------------
------------------------------------------------------------
------------------------------------------------------------
------------------------------------------------------------
-------------------------------------------------------
>WP_018526486.1_Spirochaeta_alkalica_[FeFe]_Group_B
------------------------------------------------------------
------------------------------------------------------------
------------------------------------------------------------
------------------------------------------------------------
------------------------------------------------------------
------------------------------------------------------------
------------------------------------------------------------
------------------------------------------------------------
------------------------------------------------------------
------------------------------------------------------------
------------------------------------------------------------
------------------------------------------------------------
-ILLTAPSVAGQFP----------GTAXQFQAAVER-LGFSGLR-EVAH-----------
--GADETARHEAEE-------LLDRL-------X------Q-------------------
------------------------------------------G----AP--FMTTSCCP-
-AYVEAVEKVL-PEM-K-P---FVSHTPTPLQYTARAAKA-ES-----------------
----PGSITVFAGPCIAKRVEGM-R-EE--------------------------------
------------------------------------SVDYVITFEELGALLIA-------
-----AGIDVL-E----CP---E---G--------------AS---S-D------EL---
--LP-------------------------------SARGRG-----FAVSGGVTAAVE--
ACA-------G-DG----------------------------------------------
------------------------------------------------------------
---------------------------LNPVSIDGL----DRAAV-KQLRS-FA----CK
-G-----S-----C-----P---GNFVEVMVCE-GGCVAGPG------------------
------------------------------------------------------------
------------------------------------------------------------
------------------------------------------------------------
------------------------------------------------------------
------------------------------------------------------------
------------------------------------------------------------
------------------------------------------------------------
-------------------------------------------------------
>WP_018703126.1_Anaeromusa_acidaminophila_[FeFe]_Group_B
------------------------------------------------------------
------------------------------------------------------------
------------------------------------------------------------
------------------------------------------------------------
------------------------------------------------------------
------------------------------------------------------------
------------------------------------------------------------
------------------------------------------------------------
------------------------------------------------------------
------------------------------------------------------------
------------------------------------------------------------
-----------------------------------------------------------Q
VHALLAPAFIGQFGA-------K-VQPGQVVAGLKK-IGFSEIE-EVSF-----------
--AADIVTLEEAKE-------FAETV-------P------Q-------------------
------------------------------------------E----RP--FMTTSCCP-
-AFVGMVDKHL-PQV-K-E---LVSSTVSPMIAAGKVVKE-KN-----------------
----PEAVTVFIGPCVAKKYEAE-V-KG-----Q--------------------------
----------------G-------------------VIDYVLTFEELQGIFEG-------
-----LEIDLS-A----IE---A---V--------------PF---Q-T------A----
---A-------------------------------SRDGNI-----FARAGGVEQAVK--
DTA-------S-QL-----A-------P--------------------------E-----
------------------------------------------------------------
------------L-E------------VCSQRKEGL----G-ECR-MQLLL-MK-----A
-G-----K-----V-----P---GNFFEGMACQ-GGCVGGPG------------------
------------------------------------------------------------
------------------------------------------------------------
------------------------------------------------------------
------------------------------------------------------------
------------------------------------------------------------
------------------------------------------------------------
------------------------------------------------------------
-------------------------------------------------------
>WP_019554692.1_Zymophilus_raffinosivorans_[FeFe]_Group_B
------------------------------------------------------------
------------------------------------------------------------
------------------------------------------------------------
------------------------------------------------------------
------------------------------------------------------------
------------------------------------------------------------
------------------------------------------------------------
------------------------------------------------------------
------------------------------------------------------------
------------------------------------------------------------
------------------------------------------------------------
------------------------------------------------------------
-FILIAPAFLGQFSD-------Q-VSPGMIRTAFKK-IGFNGLL-EVAV-----------
--FADILTLREALE-------FDHNI-------H------S-------------------
------------------------------------------N----ND-YQLTSCCCP-
-MWIAMIKKLY-TDL-M-P---HVPATVSPMIAAGRTVKI-LH-----------------
----PDALTVFVGPCMAKKAEAR-E-KD-I---A--------------------------
----------------G-------------------AVDYVLTFQETKELFKL-------
-----LHVNLT-Q----ME---D---N---------------V---K-E------F----
---S-------------------------------SKAGRI-----YARTGGVSEAVK--
STL-------A-RL-----S-------P--------------------------N-----
------------------------------------------------------------
----------RHI-A------------IRSQQADGV----P-DCK-KMITD-LI-----G
-G-----K-----T-----Q---ANFFEGMGCI-GGCVGGPK------------------
------------------------------------------------------------
------------------------------------------------------------
------------------------------------------------------------
------------------------------------------------------------
------------------------------------------------------------
------------------------------------------------------------
------------------------------------------------------------
-------------------------------------------------------
>WP_019880475.1_Succinispira_mobilis_[FeFe]_Group_B
------------------------------------------------------------
------------------------------------------------------------
------------------------------------------------------------
------------------------------------------------------------
------------------------------------------------------------
------------------------------------------------------------
------------------------------------------------------------
------------------------------------------------------------
------------------------------------------------------------
------------------------------------------------------------
------------------------------------------------------------
-----------------------------------------------------------K
VFAMVAPAFVGQFGA-------G-ISPKKIFQALKQ-LGFSGVY-EVAL-----------
--GADMVTLFEAEE-------FLETV-------P------E-------------------
------------------------------------------Q----RK--YMTTSCCP-
-AFADLIRKHM-PNI-L-P---HMSSTTSPMVATAEIVKK-EY-----------------
----PDSVAVFIGPCAAKKSEAR-R----Y---P--------------------------
----------------D-------------------LIDYVITYEELAAMMVG-------
-----AGINVT-E----IV---E---E--------------DV---E-F------L----
---A-------------------------------SRHGAI-----FGRAGGVLEAVA--
ETI-------K-DL-----A-------P--------------------------E-----
------------------------------------------------------------
------------A-E------------VKGIKTDGL----A-NCR-TMLLQ-LN-----A
-G-----K-----L-----D---ANIMEGMSCI-GGCVGGPG------------------
------------------------------------------------------------
------------------------------------------------------------
------------------------------------------------------------
------------------------------------------------------------
------------------------------------------------------------
------------------------------------------------------------
------------------------------------------------------------
-------------------------------------------------------
>WP_019893070.1_Allobaculum_stercoricanis_[FeFe]_Group_B
------------------------------------------------------------
------------------------------------------------------------
------------------------------------------------------------
------------------------------------------------------------
------------------------------------------------------------
------------------------------------------------------------
------------------------------------------------------------
------------------------------------------------------------
------------------------------------------------------------
------------------------------------------------------------
------------------------------------------------------------
------------------------------------------------------------
VIAAVAPAFIGQFGA-------N-VTPEQVIGGLKE-LGFADVV-EVAI-----------
--GADLCTIEEAED-------FLKKV-------P------E-------------------
------------------------------------------E----LD--FMATSCCP-
-AWSVLAKKEF-PQF-K-D---NISMALTPMVLTARMIKK-DH-----------------
----PNAKVCFIGPCAAKKLEAS-R-RS-I---R--------------------------
----------------S-------------------DVDFVLTFEEVMGMFSA-------
-----KKIDLP-T----IT---C---E--------------ET---F-D------K----
---A-------------------------------TAAGRE-----FAVSGGVAKAVK--
TLI-------E-KE-----H-------P--------------------------G-----
------------------------------------------------------------
------------T-V------------VKVQAAEGL----K-NCR-TMLLM-AK-----A
-G-----R-----L-----N---GYLLEGMACP-GGCVAGAG------------------
------------------------------------------------------------
------------------------------------------------------------
------------------------------------------------------------
------------------------------------------------------------
------------------------------------------------------------
------------------------------------------------------------
------------------------------------------------------------
-------------------------------------------------------
>WP_020073353.1_Ruminiclostridium_sporosphaeroides_[FeFe]_Group_B
------------------------------------------------------------
------------------------------------------------------------
------------------------------------------------------------
------------------------------------------------------------
------------------------------------------------------------
------------------------------------------------------------
------------------------------------------------------------
------------------------------------------------------------
------------------------------------------------------------
------------------------------------------------------------
------------------------------------------------------------
------------------------------------------------------------
VYAMVAPAFINQFSS-------D-VTPGKLRSAFKK-IGFDGMV-EVAL-----------
--FADILTLKEALE-------FDKNI-------V------K-------------------
------------------------------------------E----ED-YQLTSCCCP-
-MWISMIRKVY-KQL-I-P---HVPGAVSPMVACGRSIKT-LY-----------------
----PGAITIFIGPCLAKKAEAK-E-AD-V---S--------------------------
----------------D-------------------STDFVLTFQEIKDVFDF-------
-----AGIDLA-S----MP---E---D---------------E---R-D------H----
---S-------------------------------SRAGRI-----YAGTGGVSEAVQ--
STV-------T-RL-----N-------P--------------------------D-----
------------------------------------------------------------
----------RQI-S------------VRAAHADGV----R-ACK-EMLSS-AL-----E
-G-----K-----L-----T---ANFIEGMGCV-GGCVGGPK------------------
------------------------------------------------------------
------------------------------------------------------------
------------------------------------------------------------
------------------------------------------------------------
------------------------------------------------------------
------------------------------------------------------------
------------------------------------------------------------
-------------------------------------------------------
>WP_020073385.1_Ruminiclostridium_sporosphaeroides_[FeFe]_Group_B
------------------------------------------------------------
------------------------------------------------------------
------------------------------------------------------------
------------------------------------------------------------
------------------------------------------------------------
------------------------------------------------------------
------------------------------------------------------------
------------------------------------------------------------
------------------------------------------------------------
------------------------------------------------------------
------------------------------------------------------------
-----------------------------------------------------------R
VYAVFAPAIEGHFG--------T-ANVGQLKEGLRR-LGFADAV-EVSL-----------
--GADATAYHEAQE-------LKEVV-------E------E-------------------
------------------------------------------G-----K--KMTTSCCP-
-AFVDMIEKHF-PKL-E-P---NISHTASPMTMTVRYLKE-KE-----------------
----PDIKVVFFGPCVAKKLEIQ-K----A---K--------------------------
----------------D-------------------TADFVMTFEELAAMFSA-------
-----KEIEVE-T----IE---V---E---------------N---A-Q------D----
---G-------------------------------SLKGKN-----FAVSGGVTAAVE--
AAL-------A-ED-----G-------F--------------------------D-----
------------------------------------------------------------
------------K-A------------VSCVKCSGA----K-ECK-KQLMV-MN-----A
-G-----R-----M-----Q---EDLIEGMACE-GGCVAGPG------------------
------------------------------------------------------------
------------------------------------------------------------
------------------------------------------------------------
------------------------------------------------------------
------------------------------------------------------------
------------------------------------------------------------
------------------------------------------------------------
-------------------------------------------------------
>WP_021170205.1_Sporomusa_ovata_[FeFe]_Group_B
------------------------------------------------------------
------------------------------------------------------------
------------------------------------------------------------
------------------------------------------------------------
------------------------------------------------------------
------------------------------------------------------------
------------------------------------------------------------
------------------------------------------------------------
------------------------------------------------------------
------------------------------------------------------------
------------------------------------------------------------
------------------------------------------------------------
VYASVAPAFAGQFGS-------E-VTAGKLRSALLK-LGFTEMV-ETAL-----------
--YADLITIKEAFE-------YDDKV-------K------N-------------------
------------------------------------------E----HD-FLITSCCCP-
-IWIKLIENKF-PDL-M-G---HISPSVSPMIASGRVIKE-LE-----------------
----PEAKVVFIGPCVAKKSEAQ-L-PE-L---K--------------------------
----------------G-------------------AIDFVLTFQELATIFEA-------
-----AAVNPS-V----EA---D---E---------------E---N-P------V----
---A-------------------------------SWGGRV-----YARTGGVSAAVG--
TTL-------D-KL-----I-------P--------------------------R-----
------------------------------------------------------------
----------RAQ-L------------FNPIKADGI----P-DCT-KLLEE-IK-----A
-G-----K-----R-----E---FNFIEGMACK-GGCVGGPG------------------
------------------------------------------------------------
------------------------------------------------------------
------------------------------------------------------------
------------------------------------------------------------
------------------------------------------------------------
------------------------------------------------------------
------------------------------------------------------------
-------------------------------------------------------
>WP_021803667.1_Clostridium_intestinale_[FeFe]_Group_B
------------------------------------------------------------
------------------------------------------------------------
------------------------------------------------------------
------------------------------------------------------------
------------------------------------------------------------
------------------------------------------------------------
------------------------------------------------------------
------------------------------------------------------------
------------------------------------------------------------
------------------------------------------------------------
------------------------------------------------------------
-----------------------------------------------------------K
VIAAVAPAISGQWGS-------D-VTMDQYRSAFIK-MGFTDMI-EVAF-----------
--TADMLTIKEAVE-------FNHHV-------N------K-------------------
------------------------------------------D----GD-IMITSCCCP-
-MWVGMLKKVY-HDL-V-K---DVSPSVSPMIAAGRVLKE-LN-----------------
----PDVKVVFIGPCIAKKAEAR-D-KD-I---S--------------------------
----------------D-------------------AIDYVLTFEELKGIFEV-------
-----LDIIPS-E----LQ---G---I--------------PS---I-E------Y----
---A-------------------------------SRGGRL-----YARTGGVSIAVS--
EAV-------E-EL-----F-------P--------------------------Q-----
------------------------------------------------------------
----------KYI-K------------LKTAQANGV----K-ECK-EILEK-AK-----A
-G-----K-----L-----D---ANFIEGMGCI-GGCVGGPK------------------
------------------------------------------------------------
------------------------------------------------------------
------------------------------------------------------------
------------------------------------------------------------
------------------------------------------------------------
------------------------------------------------------------
------------------------------------------------------------
-------------------------------------------------------
>WP_022078722.1_Acetobacter_sp._CAG:267_[FeFe]_Group_B
------------------------------------------------------------
------------------------------------------------------------
------------------------------------------------------------
------------------------------------------------------------
------------------------------------------------------------
------------------------------------------------------------
------------------------------------------------------------
------------------------------------------------------------
------------------------------------------------------------
------------------------------------------------------------
------------------------------------------------------------
-----------------------------------------------------------K
VVAMVAPAILGQFG----------NDLGKVIAAYKA-LGFDDVI-EVAY-----------
--GADFTSKNESAE-------FVERM-------E------E-------------------
------------------------------------------G----AP--FMTTSCCP-
-AYVKTAKVHV-PEI-E-K---FVSNTGSPMFYAAEVLKK-RY-----------------
----PDAVSVFVGPCLAKRLEAE-N-NP--------------------------------
------------------------------------NVDYVLVFADVQAMFEA-------
-----KGIDIN-S----LE---A---A--------------AF---A-D------E----
---A-------------------------------SLQSRR-----YAISGGVAAAVA--
NLI-------D-GR----------------------------------------------
------------------------------------------------------------
------------A-D------------YRPMKIDGL----TKDAV-KNLKR-YA-----L
-K-----G-----L-----DDG-CNMLEVMCCE-GGCIAGPG------------------
------------------------------------------------------------
------------------------------------------------------------
------------------------------------------------------------
------------------------------------------------------------
------------------------------------------------------------
------------------------------------------------------------
------------------------------------------------------------
-------------------------------------------------------
>WP_022187469.1_Azospirillum_sp._CAG:260_[FeFe]_Group_B
------------------------------------------------------------
------------------------------------------------------------
------------------------------------------------------------
------------------------------------------------------------
------------------------------------------------------------
------------------------------------------------------------
------------------------------------------------------------
------------------------------------------------------------
------------------------------------------------------------
------------------------------------------------------------
------------------------------------------------------------
-----------------------------------------------------------Q
VIAMVAPAIIGQFG----------GTVNNLVGALKA-AGFDDVI-EVAV-----------
--GADITTKNEAAE-------FIERM-------E------E-------------------
------------------------------------------G----KK--FMTTSCCP-
-AYYRAAQLHI-PEI-K-E---YVSSTKTPMYYTAELVKK-EH-----------------
----PQSVAVFVGPCFAKRVEAE-T-DP--------------------------------
------------------------------------NVDYVLTFEEMNAIFSG-------
-----ANINVA-T----AE---P---A--------------EF---T-T------V----
---S-------------------------------CAQGRG-----FPLTGGVAGAVA--
SLV-------E-GK----------------------------------------------
------------------------------------------------------------
------------V-D------------IRPEKIDGL----STENI-KLLKR-YA-----T
-K-----G-----C-----E---CNMIEVMSCP-GGCIAGPG------------------
------------------------------------------------------------
------------------------------------------------------------
------------------------------------------------------------
------------------------------------------------------------
------------------------------------------------------------
------------------------------------------------------------
------------------------------------------------------------
-------------------------------------------------------
>WP_022195425.1_Azospirillum_sp._CAG:239_[FeFe]_Group_B
------------------------------------------------------------
------------------------------------------------------------
------------------------------------------------------------
------------------------------------------------------------
------------------------------------------------------------
------------------------------------------------------------
------------------------------------------------------------
------------------------------------------------------------
------------------------------------------------------------
------------------------------------------------------------
------------------------------------------------------------
-----------------------------------------------------------Q
VVAMLAPAIVGQFP----------GDIGNVVGALKK-AGFSDVI-EVAV-----------
--GADITTKKEAAE-------FIEKM-------E------N-------------------
------------------------------------------G----EK--LMTTSCCP-
-AYFRAAQVHI-PEI-Q-P---YVSHTKTPMYYTAELVKK-EH-----------------
----PDCVAVFIGPCLAKRVEAE-Y-DP--------------------------------
------------------------------------NVDYVLTFEELGAMLVA-------
-----AGINID-E----CE---P---A--------------EF---T-A------V----
---S-------------------------------YAQGRQ-----FPLTGGVSGAVA--
SII-------G-DK----------------------------------------------
------------------------------------------------------------
------------A-E------------VKAERIDGL----SKENI-KLLKR-YG-----A
-K-----G-----C-----E---NNMLEVMCCE-GGCISGPG------------------
------------------------------------------------------------
------------------------------------------------------------
------------------------------------------------------------
------------------------------------------------------------
------------------------------------------------------------
------------------------------------------------------------
------------------------------------------------------------
-------------------------------------------------------
>WP_022931411.1_Treponema_bryantii_[FeFe]_Group_B
------------------------------------------------------------
------------------------------------------------------------
------------------------------------------------------------
------------------------------------------------------------
------------------------------------------------------------
------------------------------------------------------------
------------------------------------------------------------
------------------------------------------------------------
------------------------------------------------------------
------------------------------------------------------------
------------------------------------------------------------
------------------------------------------------------------
VSVMYAPSIASQFK----------CSSGQLEKGLEQ-LGFANIY-EVAQ-----------
--GADICAEKEAAE-------FSERM-------K------R-------------------
------------------------------------------G----DK--LMTTSCCS-
-AYVRAVHIHV-PDL-D-P---CVSETRSPMHYSAELAKK-DD-----------------
----PSCVTVFVGPCLAKRREGF-D-DD--------------------------------
------------------------------------LVDYVITAEELSAFFEA-------
-----KGIEVS-K----LD---A---V--------------KK---D-V------V----
---P-------------------------------SSSGRN-----FARSGGVAEAVR--
CRL-------A-DP----------------------------------------------
------------------------------------------------------------
------------S-I------------LKLDVINGL----DKEGM-KKLRY-YGEI--NA
-G-----R-----VQAKEGD---GNLVEVMSCP-GGCVAGPC------------------
------------------------------------------------------------
------------------------------------------------------------
------------------------------------------------------------
------------------------------------------------------------
------------------------------------------------------------
------------------------------------------------------------
------------------------------------------------------------
-------------------------------------------------------
>WP_023386490.1_Youngiibacter_fragilis_[FeFe]_Group_B
------------------------------------------------------------
------------------------------------------------------------
------------------------------------------------------------
------------------------------------------------------------
------------------------------------------------------------
------------------------------------------------------------
------------------------------------------------------------
------------------------------------------------------------
------------------------------------------------------------
------------------------------------------------------------
------------------------------------------------------------
------------------------------------------------------------
VIAAVAPAIAGQFGE-------N-VTLDMLREAFAK-AGFADMV-EVAF-----------
--FADMLTLKEAVE-------FDKLV-------Q------N-------------------
------------------------------------------A----GD-LMITSCCCP-
-MWVGMLKKIY-YDL-V-P---DLSPSVSPMIAAGRILKE-LN-----------------
----KDVRVVFIGPCIAKKTEAK-D-PD-I---A--------------------------
----------------G-------------------VIDAVLTFQEVKVMFDA-------
-----LEIDPG-N----MS---G---V--------------SS---M-E------Y----
---A-------------------------------SRGGRL-----YARTGGVSAAVG--
EAI-------E-EM-----F-------P--------------------------L-----
------------------------------------------------------------
----------KYR-M------------FKSVQANGV----K-ECK-ALLDM-VK-----S
-G-----E-----VG----D---VSFIEGMGCA-GGCVGGPK------------------
------------------------------------------------------------
------------------------------------------------------------
------------------------------------------------------------
------------------------------------------------------------
------------------------------------------------------------
------------------------------------------------------------
------------------------------------------------------------
-------------------------------------------------------
>WP_023436998.1_Clostridium_tetani_[FeFe]_Group_B
------------------------------------------------------------
------------------------------------------------------------
------------------------------------------------------------
------------------------------------------------------------
------------------------------------------------------------
------------------------------------------------------------
------------------------------------------------------------
------------------------------------------------------------
------------------------------------------------------------
------------------------------------------------------------
------------------------------------------------------------
------------------------------------------------------------
VIAAVAPAIMGQFGK-------N-TTINQFRTAFKK-LGFTDMV-EVAF-----------
--FADMLTLKEAVE-------YDHFV-------K------D-------------------
------------------------------------------E----QD-FMITSCCCP-
-MWVGMLKKVY-NDL-V-K---YVSPSVSPMIAAGRVLKL-LN-----------------
----PNCKVVFVGPCIAKKAEAR-E-KD-L---L--------------------------
----------------G-------------------DIDFVLTFTELRDIFDV-------
-----FDIQPE-N----LE---E---D--------------FS---S-E------Y----
---A-------------------------------SKGGRL-----YARTGGVSIAVS--
EAI-------E-QL-----F-------P--------------------------N-----
------------------------------------------------------------
----------KYK-F------------LKTIQADGV----K-GCK-SLLDK-IK-----Q
-K-----D-----I-----S---ANFVEGMGCV-GGCVGGPK------------------
------------------------------------------------------------
------------------------------------------------------------
------------------------------------------------------------
------------------------------------------------------------
------------------------------------------------------------
------------------------------------------------------------
------------------------------------------------------------
-------------------------------------------------------
>WP_025640716.1_Clostridium_ultunense_[FeFe]_Group_B
------------------------------------------------------------
------------------------------------------------------------
------------------------------------------------------------
------------------------------------------------------------
------------------------------------------------------------
------------------------------------------------------------
------------------------------------------------------------
------------------------------------------------------------
------------------------------------------------------------
------------------------------------------------------------
------------------------------------------------------------
------------------------------------------------------------
------------------------------------------------------------
------------------------------------------------------------
------------------------------------------------------------
-------KGKY-YEL-I-K---YTSPSVSPMIAAGKVMKE-LE-----------------
----PECKVVFIGPCVAKKAEAK-V-ED-L---K--------------------------
----------------G-------------------AIDYVLTFNELEDIFRV-------
-----FDINLE-K----LH---E---E--------------LS---T-Q------Y----
---T-------------------------------SKGGRI-----YGRIGGVSAAIE--
NTI-------K-HM-----F-------P--------------------------D-----
------------------------------------------------------------
----------KAN-I------------FSSEQASGI----K-ECK-EMLEN-AL-----H
-G-----K-----I-----Q---TRFLEGMGCD-GGCVGGPK------------------
------------------------------------------------------------
------------------------------------------------------------
------------------------------------------------------------
------------------------------------------------------------
------------------------------------------------------------
------------------------------------------------------------
------------------------------------------------------------
-------------------------------------------------------
>WP_025864379.1_Prolixibacter_bellariivorans_[FeFe]_Group_B
------------------------------------------------------------
------------------------------------------------------------
------------------------------------------------------------
------------------------------------------------------------
------------------------------------------------------------
------------------------------------------------------------
------------------------------------------------------------
------------------------------------------------------------
------------------------------------------------------------
------------------------------------------------------------
------------------------------------------------------------
------------------------------------------------------------
VIALPAPSILGQYN----------YEAGKVFTAIKE-LGFHDVM-EVAQ-----------
--GAMITTANEAAE-------LKEKL-------E------S-------------------
------------------------------------------G----QS--FMTTSCCP-
-GYVQAVEKHV-PNM-K-S---YVSHTKTPMYYAAELARQ-KY-----------------
----PDAKLVFIGPCIAKRKEAM-I-DP--------------------------------
------------------------------------NVDYVMTFEELDSFFKG-------
-----FEIDIE-N----CE---A---I--------------EL---T--------Y----
---S-------------------------------SPESRG-----FAQSGGVVEAVK--
AEG---------LT----------------------------------------------
------------------------------------------------------------
------------V-D------------VRAIEVNGI----NKKSI-GLLKA-YS-----R
-G-----K-----A-----P---GNFIEVMACE-GGCIAGPS------------------
------------------------------------------------------------
------------------------------------------------------------
------------------------------------------------------------
------------------------------------------------------------
------------------------------------------------------------
------------------------------------------------------------
------------------------------------------------------------
-------------------------------------------------------
>WP_026894367.1_Clostridiisalibacter_paucivorans_[FeFe]_Group_B
------------------------------------------------------------
------------------------------------------------------------
------------------------------------------------------------
------------------------------------------------------------
------------------------------------------------------------
------------------------------------------------------------
------------------------------------------------------------
------------------------------------------------------------
------------------------------------------------------------
------------------------------------------------------------
------------------------------------------------------------
------------------------------------------------------------
VYATVAPSIVGQFGD-------K-VSMGKIRTALRM-MGFEDMI-EVAL-----------
--FADILTIKEALE-------FHHLV-------K------D-------------------
------------------------------------------K----DD-FFLTSCCCP-
-VWISLTEKHY-PKL-F-E---HMSPSVSPMVASGRILKE-FY-----------------
----PDAKVVFIGPCIAKKGEAK-N-DM-F---K--------------------------
----------------D-------------------DIDFVLTFKELEEIFDA-------
-----LDIDFE-N----IP---A---D---------------E---K-D------Q----
---A-------------------------------SYGGRV-----YARTGGVSFSVK--
TVV-------N-RI-----A-------P--------------------------R-----
------------------------------------------------------------
----------RLV-K------------FKSKRVDGV----M-DCK-NILDY-IS-----Q
-N-----D----NI-----D---FNFIEGMGCE-GGCVGGPK------------------
------------------------------------------------------------
------------------------------------------------------------
------------------------------------------------------------
------------------------------------------------------------
------------------------------------------------------------
------------------------------------------------------------
------------------------------------------------------------
-------------------------------------------------------
>WP_026894721.1_Clostridiisalibacter_paucivorans_[FeFe]_Group_B
------------------------------------------------------------
------------------------------------------------------------
------------------------------------------------------------
------------------------------------------------------------
------------------------------------------------------------
------------------------------------------------------------
------------------------------------------------------------
------------------------------------------------------------
------------------------------------------------------------
------------------------------------------------------------
------------------------------------------------------------
------------------------------------------------------------
VYAAIAPAISSQFY--------Y-AKIGQVVNGLKK-LGFYDVV-EVAL-----------
--GADIVAQHEAEE-------FKETI-------E------D-------------------
------------------------------------------K-----G--VMTSSCCP-
-AFVSHINKNY-PML-K-D---KVSSSVSPMIAISRLIKN-ID-----------------
----DNAKVVFIGPCIAKKMEIK-E-KD-L---Y--------------------------
----------------G-------------------TTDYVITFEELAAMLDG-------
-----AEIDLE-Y----LE---E---D---------------S---L-D------N----
---A-------------------------------SFYGRV-----FARSGGLTEAIR--
HVV-------G-KE-----K-------Y--------------------------D-----
------------------------------------------------------------
------------I-D------------FEPVICEGM----K-ECE-KALKI-AK-----A
-N-----K-----L-----K---CNFIEGMACE-GGCIGGPA------------------
------------------------------------------------------------
------------------------------------------------------------
------------------------------------------------------------
------------------------------------------------------------
------------------------------------------------------------
------------------------------------------------------------
------------------------------------------------------------
-------------------------------------------------------
>WP_026939128.1_Holophaga_foetida_[FeFe]_Group_B
------------------------------------------------------------
------------------------------------------------------------
------------------------------------------------------------
------------------------------------------------------------
------------------------------------------------------------
------------------------------------------------------------
------------------------------------------------------------
------------------------------------------------------------
------------------------------------------------------------
------------------------------------------------------------
------------------------------------------------------------
------------------------------------------------------------
-WAELAPSFVGQFGP-------L-ATPQKILAAVRA-LGFAGTA-EVAY-----------
--GADIAILEEGEK-------VLEVY-------R------A------------RQADP--
------------------------------------------GA--PQT--FVGTSCCP-
-SWVRAARQAF-PDL-A-T---CIQDSSTPMVETAKRIKA-EV-----------------
----PDAKVVFIGPCVSKKAEVS-E-LR-E---A--------------------------
----------------R-------------------IVDFVLTYEELGAIFQA-------
-----AGVDPA-S----IP---D---E--------------AA---A-P------E----
---A-------------------------------STAGRA-----YPVAGNVALAIA--
AAA-------R-HH-----A-------G--------------------------D-----
------------------------------------------------------------
----------PLD-G------------LVHRTAESL----A-DCL-GLLKE-IQ-----Q
-G-----K-----L-----KPV-PHLVEGMGCP-RGCIGGPG------------------
------------------------------------------------------------
------------------------------------------------------------
------------------------------------------------------------
------------------------------------------------------------
------------------------------------------------------------
------------------------------------------------------------
------------------------------------------------------------
-------------------------------------------------------
>WP_027207458.1_Butyrivibrio_fibrisolvens_[FeFe]_Group_B
------------------------------------------------------------
------------------------------------------------------------
------------------------------------------------------------
------------------------------------------------------------
------------------------------------------------------------
------------------------------------------------------------
------------------------------------------------------------
------------------------------------------------------------
------------------------------------------------------------
------------------------------------------------------------
------------------------------------------------------------
------------------------------------------------------------
VYAAIAPAIVGQFGP-------D-LTLDKMRYAFKA-LGFEDAV-EVAI-----------
--GADLCTLQEADD-------FIKEV-------P------E-------------------
------------------------------------------K----LP--FMGTSCCP-
-AWSAMAKRDF-PEQ-A-N---CISMALTPMVLTGRLLKQ-QH-----------------
----PDCKIAFIGPCAAKKLEAM-R-KS-V---R--------------------------
----------------S-------------------DIDFVLTFEEVMGMFEA-------
-----KGVNFA-E----FE---T---H--------------NT---M-H------G----
---G-------------------------------SGDGRA-----FAIGGGVANAVA--
NVI-------K-ER-----Y-------P--------------------------D-----
------------------------------------------------------------
------------R-E------------VKMERAEGL----D-ECK-KMLMM-AK-----A
-G-----K-----Y-----N---GYLLEGMACP-GGCIGGAG------------------
------------------------------------------------------------
------------------------------------------------------------
------------------------------------------------------------
------------------------------------------------------------
------------------------------------------------------------
------------------------------------------------------------
------------------------------------------------------------
-------------------------------------------------------
>WP_027634587.1_Clostridium_hydrogeniformans_[FeFe]_Group_B
------------------------------------------------------------
------------------------------------------------------------
------------------------------------------------------------
------------------------------------------------------------
------------------------------------------------------------
------------------------------------------------------------
------------------------------------------------------------
------------------------------------------------------------
------------------------------------------------------------
------------------------------------------------------------
------------------------------------------------------------
------------------------------------------------------------
LYAIVAPAIGGQFGF-------K-ISMDQVKTAVKK-IGFVTMK-EVAE-----------
--GADAVTAFESNE-------FVHRI-------K------E-------------------
------------------------------------------G----NK--YMTSSCCP-
-GFMKYIEIMF-GSE-V-K---NISSTVSPMIATARYIKS-KD-----------------
----KDAKVVFIGPCTAKKMEAL-R-GE-L---K--------------------------
----------------G-------------------DVDYVLTFEELYALLDA-------
-----FNVDIE-K----CE---K---D---------------V---L-D------E----
---G-------------------------------SIYGRG-----FAAGGGLTAAIE--
NYI-------K-DK-----N-------I--------------------------D-----
------------------------------------------------------------
------------V-D------------FKPVKVSGG----A-EVK-KAMTM-AK-----V
-L-----K-----I-----D---GNFIEGMACM-GGCIGGPG------------------
------------------------------------------------------------
------------------------------------------------------------
------------------------------------------------------------
------------------------------------------------------------
------------------------------------------------------------
------------------------------------------------------------
------------------------------------------------------------
-------------------------------------------------------
>WP_027637669.1_Clostridium_cadaveris_[FeFe]_Group_B
------------------------------------------------------------
------------------------------------------------------------
------------------------------------------------------------
------------------------------------------------------------
------------------------------------------------------------
------------------------------------------------------------
------------------------------------------------------------
------------------------------------------------------------
------------------------------------------------------------
------------------------------------------------------------
------------------------------------------------------------
------------------------------------------------------------
VYAVVAPAIASQY---------H-AQAGQIIAAIKK-MGFSDVI-EAAL-----------
--GADIVAYHESLE-------FAERV-------G------K------------N------
------------------------------------------G----EV--CMMTSCCP-
-AFVEHVRKNH-PAV-A-E---HLSTMVSPMVAIARFIRK-TD-----------------
----EDCKIVFIGPCTAKKEEAR-V-EE-L---K--------------------------
----------------D-------------------AVDYVMTFEELEAMIDA-------
-----YNIVVE-E----CE---A---E---------------P---M-E------N----
---A-------------------------------SPFGRV-----FARSSGVKDAVV--
QAI-------K-EE-----G-------L-------------------------TD-----
------------------------------------------------------------
------------M-E------------FKPLVCNGI----D-EID-KALML-LK-----L
-G-----K-----L-----P---YNFIEGMACK-GGCMNGPG------------------
------------------------------------------------------------
------------------------------------------------------------
------------------------------------------------------------
------------------------------------------------------------
------------------------------------------------------------
------------------------------------------------------------
------------------------------------------------------------
-------------------------------------------------------
>WP_028830146.1_Proteocatella_sphenisci_[FeFe]_Group_B
------------------------------------------------------------
------------------------------------------------------------
------------------------------------------------------------
------------------------------------------------------------
------------------------------------------------------------
------------------------------------------------------------
------------------------------------------------------------
------------------------------------------------------------
------------------------------------------------------------
------------------------------------------------------------
------------------------------------------------------------
------------------------------------------------------------
MYAIVAPAFVGQFGP-------I-ANPTQIFEAIKR-LGFKEVL-EVGI-----------
--GADIGTIHEAEE-------FLDEV-------P------N-------------------
------------------------------------------K----VP--YMGTSCCP-
-AWLSMVQKMF-PDQ-A-R---YISDTSTPMIATAQFIKK-NN-----------------
----EDAKVVFIGPCIAKKLEAL-G-EK-V---H--------------------------
----------------K-------------------YVDFVITFEELMGLFVS-------
-----RGIEVS-E----IE---V---D--------------YK---I-Q------D----
---A-------------------------------SKLGRG-----FASAGGVAKAVR--
KVA-------E-EM-----D-------P--------------------------S-----
------------------------------------------------------------
------------R-A------------IQVENANGL----H-ECV-KLMKM-AK-----A
-G-----K-----K-----N---GMLLEGMACP-GGCIGGPG------------------
------------------------------------------------------------
------------------------------------------------------------
------------------------------------------------------------
------------------------------------------------------------
------------------------------------------------------------
------------------------------------------------------------
------------------------------------------------------------
-------------------------------------------------------
>WP_029451048.1_Clostridium_algidicarnis_[FeFe]_Group_B
------------------------------------------------------------
------------------------------------------------------------
------------------------------------------------------------
------------------------------------------------------------
------------------------------------------------------------
------------------------------------------------------------
------------------------------------------------------------
------------------------------------------------------------
------------------------------------------------------------
------------------------------------------------------------
------------------------------------------------------------
------------------------------------------------------------
IYAVVAPAIAGQFGP-------K-VTMGKVRDAFKK-VGFKDIF-EAAC-----------
--GADAVTVHEGKE-------FVERM-------E------K-------------------
------------------------------------------G----HK--YMTNSCCP-
-GFMNFIEKKF-PDE-I-E---RVSTTVSPMIATARFIKS-KD-----------------
----NLAKVIFVGPCVAKKSEAT-R-DE-L---K--------------------------
----------------G-------------------DVDYVLTFEEIAAIMDA-------
-----FSVDPE-N----CE---E---Q---------------A---I-D------E----
---A-------------------------------SIFGRG-----FANGGGLTAAIE--
NFI-------K-DS-----N-------I--------------------------K-----
------------------------------------------------------------
------------V-D------------FKPVRVSGA----I-EIK-KAMTM-AK-----V
-G-----R-----L-----G---GNFIEGMMCE-GGCTGGPA------------------
------------------------------------------------------------
------------------------------------------------------------
------------------------------------------------------------
------------------------------------------------------------
------------------------------------------------------------
------------------------------------------------------------
------------------------------------------------------------
-------------------------------------------------------
>WP_029452114.1_Clostridium_algidicarnis_[FeFe]_Group_B
------------------------------------------------------------
------------------------------------------------------------
------------------------------------------------------------
------------------------------------------------------------
------------------------------------------------------------
------------------------------------------------------------
------------------------------------------------------------
------------------------------------------------------------
------------------------------------------------------------
------------------------------------------------------------
------------------------------------------------------------
-----------------------------------------------------------P
VIAAVAPAISGQFGA-------D-VTMDQLRAAFIK-LGFKDMV-EVAF-----------
--FADMLTLKEAVE-------FDHLV-------K------T-------------------
------------------------------------------K----ED-LMITSCCCP-
-MWVGMLKRVY-SDL-V-K---YVSPSVSPMIASGRVLKA-LN-----------------
----KDCKVVFVGPCIAKKAEAK-E-KD-L---A--------------------------
----------------G-------------------DIDYVLTFHELRDIFEA-------
-----LDINPS-T----LT---G---V--------------PS---M-E------Y----
---A-------------------------------SKGGRL-----YARTGGVSKAVS--
DAL-------E-DM-----Y-------P--------------------------E-----
------------------------------------------------------------
----------KHK-L------------LNPIQANGV----K-ECK-VVLEQ-VK-----N
-G-----T-----L-----K---ANFIEGMGCV-GGCVGGPK------------------
------------------------------------------------------------
------------------------------------------------------------
------------------------------------------------------------
------------------------------------------------------------
------------------------------------------------------------
------------------------------------------------------------
------------------------------------------------------------
-------------------------------------------------------
>WP_029502583.1_Lachnoclostridium_phytofermentans_[FeFe]_Group_B
------------------------------------------------------------
------------------------------------------------------------
------------------------------------------------------------
------------------------------------------------------------
------------------------------------------------------------
------------------------------------------------------------
------------------------------------------------------------
------------------------------------------------------------
------------------------------------------------------------
------------------------------------------------------------
------------------------------------------------------------
-----------------------------------------------------------E
VYAMIAPAIEGQFGA-------T-ASTGVITEALKQ-LGFTGVY-EVAL-----------
--GADLVAASEAEE-------WAEAY-------K------E-------------------
------------------------------------------G-----K--KKTTSCCP-
-AFVKMIKKHY-PSL-V-D---HISSTISPMQATAKYVKA-IH-----------------
----KDAITVFIGPCIAKKGEVL-D-HI-A---E--------------------------
----------------G-------------------GTDYALTFDELYAMLRA-------
-----KEINLA-T----IG---E---N-------------------I-Q------H----
---G-------------------------------SIYAKN-----FAVAGGVTASVV--
EAL-------K-EK-----G-------I--------------------------D-----
------------------------------------------------------------
------------A-P------------ISVAGCNGA----A-ECK-KALML-LK-----V
-G-----K-----F-----P---QDFMEGMCCE-GGCVNGPG------------------
------------------------------------------------------------
------------------------------------------------------------
------------------------------------------------------------
------------------------------------------------------------
------------------------------------------------------------
------------------------------------------------------------
------------------------------------------------------------
-------------------------------------------------------
>WP_032508759.1_Peptoclostridium_difficile_[FeFe]_Group_B
------------------------------------------------------------
------------------------------------------------------------
------------------------------------------------------------
------------------------------------------------------------
------------------------------------------------------------
------------------------------------------------------------
------------------------------------------------------------
------------------------------------------------------------
------------------------------------------------------------
------------------------------------------------------------
------------------------------------------------------------
------------------------------------------------------------
MYAIVAPAITGQIDS-------N-ITYGQLKNAIKS-LGFVDMI-EASCGADAVTVHEXX
XXGADAVTVHESNE-------LIERI-------K------S-------------------
------------------------------------------G----DN--YMTNSCCP-
-GFFKYIEKMF-PDE-K-D---RISSTVSPMVATGRLVKK-ID-----------------
----SDAKVVFIGPCTAKKSEAT-E-KS-L---K--------------------------
----------------D-------------------SVDYVLTFEELMALFEA-------
-----FNIDLS-K----CS---N---E---------------D---I-N------D----
---G-------------------------------SIFGRG-----FGASGGLAKSVQ--
NYI-------A-EK-----G-------L--------------------------S-----
------------------------------------------------------------
------------F-D------------FEPIKVSGP----R-QIK-KTMTM-AK-----L
-G-----R-----L-----E---GNFIEGMMCE-EGCINGAG------------------
------------------------------------------------------------
------------------------------------------------------------
------------------------------------------------------------
------------------------------------------------------------
------------------------------------------------------------
------------------------------------------------------------
------------------------------------------------------------
-------------------------------------------------------
>WP_032509674.1_Peptoclostridium_difficile_[FeFe]_Group_B
------------------------------------------------------------
------------------------------------------------------------
------------------------------------------------------------
------------------------------------------------------------
------------------------------------------------------------
------------------------------------------------------------
------------------------------------------------------------
------------------------------------------------------------
------------------------------------------------------------
------------------------------------------------------------
------------------------------------------------------------
------------------------------------------------------------
VYAIVAPAFVGQFGK-------D-VSPGKLRTALKK-IGFEDMI-EVAL-----------
--AADMLTAKEAYD-------YYEHM-------K------K------------D------
------------------------------------------E----EG-CFITSCCCP-
-IWVSLIQNSF-PQI-L-E---NVSPSVSPMIACGRAVKI-LN-----------------
----PDAKVVFIGPCMAKKKEAM-L-ED-I---K--------------------------
----------------D-------------------AVDFVLTFKELQEIFDA-------
-----LELNPA-I----MD---E---S---------------N---R-V------E----
---A-------------------------------SLSGRV-----YARTGGVSKAVK--
LSV-------R-RI----------------------------------------D-----
------------------------------------------------------------
----------KNI-K------------FEEKAFEGT----K-ECM-DGLKK-VL-----N
-K-----E-----I-----E---ATFIEGMGCV-GGCVGGPK------------------
------------------------------------------------------------
------------------------------------------------------------
------------------------------------------------------------
------------------------------------------------------------
------------------------------------------------------------
------------------------------------------------------------
------------------------------------------------------------
-------------------------------------------------------
>XP_008856018.1_Entamoeba_nuttalli_[FeFe]_Group_B
------------------------------------------------------------
------------------------------------------------------------
------------------------------------------------------------
------------------------------------------------------------
------------------------------------------------------------
------------------------------------------------------------
------------------------------------------------------------
------------------------------------------------------------
------------------------------------------------------------
------------------------------------------------------------
------------------------------------------------------------
-----------------------------------------------------------K
VVACPAPSIAAHFG--------K-YDLALVSGGLIQ-LGFTSVE-DVSY-----------
--GADLCALNEAKE-------FEERI------VK------N-------------------
------------------------------------------K----KD--FMTTSCCP-
-AYINAINKHM-PEL-K-E---NVSHTPTPMHFATQAVKD-RD-----------------
----QETVTVFIGPCNAKRWETL-Q-DS--------------------------------
------------------------------------TTDYCLTFDEIFGLFEG-------
-----SGIDLS-K----VQ---P---Y--------------TF---V-D------K----
---A-------------------------------HKEGKI-----FAVSGGVASAVA--
SLL-------P-KE-----V-------P--------------------------D-----
------------------------------------------------------------
------------G-V------------IKPTIIDGF----SQENF-KRLKN-FK-----K
-------N-----I-----T---GNLVEVMVCE-GGCAYGPG------------------
------------------------------------------------------------
------------------------------------------------------------
------------------------------------------------------------
------------------------------------------------------------
------------------------------------------------------------
------------------------------------------------------------
------------------------------------------------------------
-------------------------------------------------------
>WP_003512576.1_Ruminiclostridium_thermocellum_[FeFe]_Group_C1
------------------------------------------------------------
------------------------------------------------------------
------------------------------------------------------------
------------------------------------------------------------
------------------------------------------------------------
------------------------------------------------------------
------------------------------------------------------------
------------------------------------------------------------
------------------------------------------------------------
------------------------------------------------------------
------------------------------------------------------------
------------------------------------------------------------
--AIPAPSLYGQLKS-------A-PSRDHILTALKM-CGFDDVF-EVAR-----------
--AAEIITSETKKI-------LAQQR----------------------------------
------------------------------------------F----EK--PLISSACP-
-AVVRLIQVRF-PNL-I-D---NILKLKSPMEVAAKIAKD-EI-SR-NR----KI-----
-RQ-EDIGVFFITPCAAKVTSIK-A-PLDK--EK--------------------------
----------------S-------------------FVDGAISISEIYLKIL--------
-----SALG---K----ID---K-----------------------P-EK--L-SR----
---A-------------------------------GFVGVR-----WANSGGESIALG--
------------------------------------------------------------
------------------------------------------------------------
--------------T------------DKFLAVDGI----H-NVI-AILEE-IE-----D
-E-----K-----LE----D---IDFVEALACQ-GGCLGGPL------------------
------------------------------------------------------------
------------------------------------------------------------
------------------------------------------------------------
------------------------------------------------------------
------------------------------------------------------------
------------------------------------------------------------
------------------------------------------------------------
-------------------------------------------------------
>WP_003534146.1_Ruminiclostridium_leptum_[FeFe]_Group_C1
------------------------------------------------------------
------------------------------------------------------------
------------------------------------------------------------
------------------------------------------------------------
------------------------------------------------------------
------------------------------------------------------------
------------------------------------------------------------
------------------------------------------------------------
------------------------------------------------------------
------------------------------------------------------------
------------------------------------------------------------
------------------------------------------------------------
----PAPALFGQFNN-------L-DDIDIVLTGLKQ-MGFDDVY-EVSR-----------
--GAELVSDATRKL-------MADGR----------------------------------
------------------------------------------L----PK--PVISSACP-
-AVVRLIRVRF-PDL-C-D---HVLNLNAPMEVSAMMAKR-AA-SE-RT----GI-----
-PI-EEIGAFFITPCPAKVTDIK-M-PIGT--EG--------------------------
----------------S-------------------WCDGAIAISEVFPLLS--------
-----HRMD---K----LE---T-----------------------V-EP--I-GQ----
---S-------------------------------GLIGVS-----WAGSGGESAALL--
------------------------------------------------------------
------------------------------------------------------------
--------------N------------EKYLAADGI----E-NVI-RVLEE-LE-----D
-E-----R-----IR----E---LDFVELNACS-GGCVGGV-------------------
------------------------------------------------------------
------------------------------------------------------------
------------------------------------------------------------
------------------------------------------------------------
------------------------------------------------------------
------------------------------------------------------------
------------------------------------------------------------
-------------------------------------------------------
>WP_003871510.1_Thermoanaerobacter_ethanolicus_[FeFe]_Group_C1
------------------------------------------------------------
------------------------------------------------------------
------------------------------------------------------------
------------------------------------------------------------
------------------------------------------------------------
------------------------------------------------------------
------------------------------------------------------------
------------------------------------------------------------
------------------------------------------------------------
------------------------------------------------------------
------------------------------------------------------------
------------------------------------------------------------
-----APSLYGQFRD---------LTINQILSALLD-IGFDEVF-EVAY-----------
--AAEIVSKFTREA-------LAKGN----------------------------------
------------------------------------------L----KK--PVISSACP-
-AVVRLVQIKF-PSL-I-D---NLLDICSPMDTAAILAKK-EA-IK-KT----GL-----
-NE-EEIGVFFISPCAAKVTSGK-N-PIGI--EK--------------------------
----------------S-------------------KIDGVFSMKEIYGLII--------
-----EKAK---T----TV---V-------------------------RD--L-SK----
---A-------------------------------SMIGVG-----WANSGGEAFGTF--
------------------------------------------------------------
------------------------------------------------------------
--------------T------------ENSIYVDGI----H-NVV-DVLEE-IE-----L
-G-----K-----LN----D---LDFFEGLACI-GGCIGGPL------------------
------------------------------------------------------------
------------------------------------------------------------
------------------------------------------------------------
------------------------------------------------------------
------------------------------------------------------------
------------------------------------------------------------
------------------------------------------------------------
-------------------------------------------------------
>WP_004608279.1_Lachnoclostridium_scindens_[FeFe]_Group_C1
------------------------------------------------------------
------------------------------------------------------------
------------------------------------------------------------
------------------------------------------------------------
------------------------------------------------------------
------------------------------------------------------------
------------------------------------------------------------
------------------------------------------------------------
------------------------------------------------------------
------------------------------------------------------------
------------------------------------------------------------
------------------------------------------------------------
-VALPAPSLYTQFNN-------L-TNVDIVLNALLS-MGFDDVF-EVSA-----------
--AAELVSEASRAY-------ISEHR----------------------------------
------------------------------------------D----EA--PFISTACP-
-TIVRIIRVKY-PTL-I-P---RLLPLKPPVEVAAEIARK-RA-IE-KT----GL-----
-KS-EDIGIFFISPCPSKVTYVK-S-PLGI--EK--------------------------
----------------S-------------------QIDKVLAIKEVYPILL--------
-----EHMT---H----DE---S---K-------------------L-KP--L-AA----
---S-------------------------------GRIGIG-----WSNAGGESAGLI--
------------------------------------------------------------
------------------------------------------------------------
--------------T------------DNYLACDGI----M-SAL-RVLGD-LE-----D
-E-----K-----FH----G---LKFVELNACN-GGCVGGPL------------------
------------------------------------------------------------
------------------------------------------------------------
------------------------------------------------------------
------------------------------------------------------------
------------------------------------------------------------
------------------------------------------------------------
------------------------------------------------------------
-------------------------------------------------------
>WP_006573282.1_Pseudoflavonifractor_capillosus_[FeFe]_Group_C1
------------------------------------------------------------
------------------------------------------------------------
------------------------------------------------------------
------------------------------------------------------------
------------------------------------------------------------
------------------------------------------------------------
------------------------------------------------------------
------------------------------------------------------------
------------------------------------------------------------
------------------------------------------------------------
------------------------------------------------------------
------------------------------------------------------------
-----------------------------ILNGLLE-IGFHDVY-EVSK-----------
--AAELVSDYQRQC-------ITGGV--------------D-------------------
------------------------------------------R----VM--PQISSACP-
-TVLRLIRMRF-PKL-I-P---NIAPVITPVELAAILARR-EA-VE-KT----GL-----
-KP-EEIGVFSIVPCSSKVTAAL-T-PDGL--NH--------------------------
----------------P-------------------VLDGAFAIRDIYLRLL--------
-----SAMK---K----LR---G---Q-------------------ELRP--L-SS----
---S-------------------------------GIMGVG-----WAYCGGESAARM--
------------------------------------------------------------
------------------------------------------------------------
--------------G------------ERYVAVDGI----S-NVI-RMLEE-IE-----D
-G-----R-----LP----E---ADFIELNACV-QGCVGGC-------------------
------------------------------------------------------------
------------------------------------------------------------
------------------------------------------------------------
------------------------------------------------------------
------------------------------------------------------------
------------------------------------------------------------
------------------------------------------------------------
-------------------------------------------------------
>WP_007656801.1_Parabacteroides_goldsteinii_[FeFe]_Group_C1
------------------------------------------------------------
------------------------------------------------------------
------------------------------------------------------------
------------------------------------------------------------
------------------------------------------------------------
------------------------------------------------------------
------------------------------------------------------------
------------------------------------------------------------
------------------------------------------------------------
------------------------------------------------------------
------------------------------------------------------------
------------------------------------------------------------
----------------------KYTTEEEIFSALYE-LGFTHVY-QVEF-----------
--TADMIHREMLRQ-------MEQA-----------------------------------
------------------------------------------E----EK--PVISSFCP-
-AIVRLIQIRF-PAL-V-D---NILLVKSPVNATATYYHQ-VL-TE-E-----GH-----
-SP-DQIGLFYVTPCAAKIAALK-S-ADGY---S--------------------------
----------------S-------------------TINGVINMDTLYNKVY--------
-----HILQ---NRPKGYK---P-----------------------D-CV--LPPT----
---L-------------------------------TKKEMR-----WSQTGGEAKHFS--
------------------------------------------------------------
------------------------------------------------------------
---------------------------GRCLAIDEI----H-NVI-DFLER-ME----TT
-T-----E-----VR----N---VDFLELRACD-RSCAGGV-------------------
------------------------------------------------------------
------------------------------------------------------------
------------------------------------------------------------
------------------------------------------------------------
------------------------------------------------------------
------------------------------------------------------------
------------------------------------------------------------
-------------------------------------------------------
>WP_009145644.1_Phascolarctobacterium_succinatutens_[FeFe]_Group_C1
------------------------------------------------------------
------------------------------------------------------------
------------------------------------------------------------
------------------------------------------------------------
------------------------------------------------------------
------------------------------------------------------------
------------------------------------------------------------
------------------------------------------------------------
------------------------------------------------------------
------------------------------------------------------------
------------------------------------------------------------
------------------------------------------------------------
-----APSLYAQFPD-------N-IPLESIWQGLHN-IGFDEIF-DVSL-----------
--ASEYIALEIEEY-------VKKNS--------------N-------------------
------------------------------------------G----RK--PLISSTCP-
-AVMRLIQVKF-PEL-I-K---QVVPVLPPAEAAAIYVKR-EA-AA-RK----QL-----
-PK-ELIGVWFISPCPSKETNIR-Q-SVDV--HH--------------------------
----------------T-------------------ELTGSFSLSEIYGLLL--------
-----KNLG---G----TH---------------------------E-LN--V-RT----
---G-------------------------------SSYGMA-----WGTYGGEIESAG--
------------------------------------------------------------
------------------------------------------------------------
--------------I------------TNGLAIHGI----D-NVY-DLLEQ-VS-----M
-N-----K-----MP----Q---LDYVECSACK-GGCLGGL-------------------
------------------------------------------------------------
------------------------------------------------------------
------------------------------------------------------------
------------------------------------------------------------
------------------------------------------------------------
------------------------------------------------------------
------------------------------------------------------------
-------------------------------------------------------
>WP_010665314.1_Marinilabilia_salmonicolor_[FeFe]_Group_C1
------------------------------------------------------------
------------------------------------------------------------
------------------------------------------------------------
------------------------------------------------------------
------------------------------------------------------------
------------------------------------------------------------
------------------------------------------------------------
------------------------------------------------------------
------------------------------------------------------------
------------------------------------------------------------
------------------------------------------------------------
------------------------------------------------------------
--------------------PEK-VTEAEIFSVMRE-LGFTHVF-QTEH-----------
--TAGIISRAMVET-------AREV-----------------------------------
------------------------------------------E----DK--PVISSFCP-
-AIVRLIQIKF-PSL-L-D---QVMRIKPPIDASAVYFRK-RL-ED-E-----GI-----
-HP-DDIGIFYITPCAAKIAAVK-S-PVGE--EQ--------------------------
----------------S-------------------PIDGVINMQFVYNKIY--------
-----KLIK---SR---HE---TSSIS------------PGEM---------L-PL----
---L-------------------------------SPGSIK-----YSLTGGEASRME--
------------------------------------------------------------
------------------------------------------------------------
---------------------------GRCLAIDEI----H-NVI-EFLEK-LE-----H
-D-----E-----IE----G---VDFLELRACD-QSCAGGV-------------------
------------------------------------------------------------
------------------------------------------------------------
------------------------------------------------------------
------------------------------------------------------------
------------------------------------------------------------
------------------------------------------------------------
------------------------------------------------------------
-------------------------------------------------------
>WP_012064286.1_Alkaliphilus_metalliredigens_[FeFe]_Group_C1
------------------------------------------------------------
------------------------------------------------------------
------------------------------------------------------------
------------------------------------------------------------
------------------------------------------------------------
------------------------------------------------------------
------------------------------------------------------------
------------------------------------------------------------
------------------------------------------------------------
------------------------------------------------------------
------------------------------------------------------------
------------------------------------------------------------
------------------------LSIDQILSSIKD-CGFHSIF-ETSQ-----------
--GADLVSDFTRDC-------INAP-----------------------------------
------------------------------------------Q----QL--PIISSSCP-
-TIIRLIQMRY-PSL-I-Q---NILPINSPVEIAAYMAKT-QA-IE-KR----QL-----
-SE-EEIGVFYITPCTARTYSFQ-N-PVGT--QN--------------------------
----------------S-------------------YVDGTFSIKTIFLEVS--------
-----KIIG---K----ND---I-----------------------S-NP--Q-EK----
---SSFYP---------------------------SGKGIG-----WARTGGESQSLG--
------------------------------------------------------------
------------------------------------------------------------
--------------I------------KEYLAVDGI----Q-NVV-NVLDE-VE-----F
-K-----K-----ID----D---VIFLECHACT-GGCVGGC-------------------
------------------------------------------------------------
------------------------------------------------------------
------------------------------------------------------------
------------------------------------------------------------
------------------------------------------------------------
------------------------------------------------------------
------------------------------------------------------------
-------------------------------------------------------
>WP_012446583.1_Natranaerobius_thermophilus_[FeFe]_Group_C1
------------------------------------------------------------
------------------------------------------------------------
------------------------------------------------------------
------------------------------------------------------------
------------------------------------------------------------
------------------------------------------------------------
------------------------------------------------------------
------------------------------------------------------------
------------------------------------------------------------
------------------------------------------------------------
------------------------------------------------------------
------------------------------------------------------------
-VAVVPPSVLVQFPK-------D-VLPKEVFRAFLD-LGFDKVF-SISL-----------
--GGEWYSYEVNKI-------LNSNF----------------------------------
------------------------------------------S----KK--PLISTHCP-
-AIVRLIQVKF-PEL-V-G---NLVPVDTPLDITGDIARE-YL-KN-QL----NL-----
-DD-EDIGIFLISMCSARVTAVK-S-PEGR--PF--------------------------
----------------S-------------------SLNGVLSLIDIYSQLL--------
-----KSVK---A----TN---S---E-------------------E-EQ--I-SNNRKN
LDGA-IYPP-------------------------ELGIGVG-----HDVTGCDQTGIE--
------------------------------------------------------------
------------------------------------------------------------
--------------S------------NDCLSISGI----N-NVM-DVLEE-IE-----L
-G-----K-----IS----E---LDYIELHSCY-GGCVGGV-------------------
------------------------------------------------------------
------------------------------------------------------------
------------------------------------------------------------
------------------------------------------------------------
------------------------------------------------------------
------------------------------------------------------------
------------------------------------------------------------
-------------------------------------------------------
>WP_012543804.1_Coprothermobacter_proteolyticus_[FeFe]_Group_C1
------------------------------------------------------------
------------------------------------------------------------
------------------------------------------------------------
------------------------------------------------------------
------------------------------------------------------------
------------------------------------------------------------
------------------------------------------------------------
------------------------------------------------------------
------------------------------------------------------------
------------------------------------------------------------
------------------------------------------------------------
------------------------------------------------------------
----PAPSLYGQFKN---------VDVDNVLTALLE-IGFDDVF-EVAL-----------
--GADIVSKLTRQA-------LMENR----------------------------------
------------------------------------------L----RR--PVISSSCP-
-AVVRLVQIRF-PSL-L-D---NVLDLCTPMEVAATLAKD-EA-VR-KT----GL-----
-KR-EEIGTFFISPCGAKVTSVR-K-PIGT--DK--------------------------
----------------T-------------------DVDGVLSLASVYSAIA--------
-----DKVK---K----VQ---P-------------------------MP--L-SK----
---A-------------------------------SMIGIG-----WAKSGGEAAGTL--
------------------------------------------------------------
------------------------------------------------------------
--------------L------------ENYIYVDGI----Q-NVI-KVLEE-VE-----L
-G-----K-----ME----D---LDFLEAMACV-GGCVGGPL------------------
------------------------------------------------------------
------------------------------------------------------------
------------------------------------------------------------
------------------------------------------------------------
------------------------------------------------------------
------------------------------------------------------------
------------------------------------------------------------
-------------------------------------------------------
>WP_012939176.1_Acidaminococcus_fermentans_[FeFe]_Group_C1
------------------------------------------------------------
------------------------------------------------------------
------------------------------------------------------------
------------------------------------------------------------
------------------------------------------------------------
------------------------------------------------------------
------------------------------------------------------------
------------------------------------------------------------
------------------------------------------------------------
------------------------------------------------------------
------------------------------------------------------------
------------------------------------------------------------
------------------------IAASVIWEGLRE-LGFDTVF-DVAL-----------
--AGDYISDEMERY-------IAHYK----------------------------------
------------------------------------------G----PF--PLISSACP-
-AVLRLIQTKY-PEL-V-K---QVLPILAPAEAAAIYTRR-ET-TK-RL----QL-----
-AP-EQVGIWFISPCPAKGTNIH-Q-SVDV--AH--------------------------
----------------T-------------------AVTGSFTIASIYGPLT--------
-----QAIK---H----VQ---E---T--------------RY---E-VPE---AT----
L--G-------------------------------SSYSLS-----WGSWQGELESTG--
------------------------------------------------------------
------------------------------------------------------------
--------------V------------TNALAAQGP----E-EVD-ELLEQ-IS-----M
-A-----K-----LN----D---VRYACCYSCA-GGCIGGPC------------------
------------------------------------------------------------
------------------------------------------------------------
------------------------------------------------------------
------------------------------------------------------------
------------------------------------------------------------
------------------------------------------------------------
------------------------------------------------------------
-------------------------------------------------------
>WP_013273980.1_Lachnoclostridium_saccharolyticum_[FeFe]_Group_C1
------------------------------------------------------------
------------------------------------------------------------
------------------------------------------------------------
------------------------------------------------------------
------------------------------------------------------------
------------------------------------------------------------
------------------------------------------------------------
------------------------------------------------------------
------------------------------------------------------------
------------------------------------------------------------
------------------------------------------------------------
------------------------------------------------------------
----------------------------IVLNALLM-MGFDDVF-EVSA-----------
--AAELVSEATREY-------LSENP----------------------------------
------------------------------------------D----KL--PAISTACP-
-SVVRLIRVRF-PNL-I-P---NLLPLNPPVEVAAILAAQ-KA-ME-KT----GL-----
-DR-DKIGIIFISPCPSKVTYVK-S-PLGT--EH--------------------------
----------------S-------------------EVDKVLAIKDLYPRLL--------
-----SCMK---A----VG---E---D-------------------P-PE--I-GT----
---S-------------------------------GKIGVS-----WGRSGGEASGLF--
------------------------------------------------------------
------------------------------------------------------------
--------------T------------EDYLAADGI----E-NVI-RVLED-ME-----D
-Q-----K-----FT----N---LKFVELNACN-GGCVGGV-------------------
------------------------------------------------------------
------------------------------------------------------------
------------------------------------------------------------
------------------------------------------------------------
------------------------------------------------------------
------------------------------------------------------------
------------------------------------------------------------
-------------------------------------------------------
>WP_013290556.1_Caldicellulosiruptor_obsidiansis_[FeFe]_Group_C1
------------------------------------------------------------
------------------------------------------------------------
------------------------------------------------------------
------------------------------------------------------------
------------------------------------------------------------
------------------------------------------------------------
------------------------------------------------------------
------------------------------------------------------------
------------------------------------------------------------
------------------------------------------------------------
------------------------------------------------------------
------------------------------------------------------------
----PAPSFYAQFEV---------DNVNKLLYALLE-LGFDDVF-EVAK-----------
--AAEIVTHFTKQF-------ILSEK----------------------------------
------------------------------------------N----KK--PIISSACP-
-AVVRLIQTKF-PDL-I-E---NILPIASPMEVAAYIAKK-RI-QK-EK----GI-----
-EE-DKIGAFFISPCAAKMTYVN-R-PLGF--SR--------------------------
----------------S-------------------YVDGVIAIKDIYGLVR--------
-----SKLR---E----IK---D-----------------------I-KH--L-SI----
---A-------------------------------SGKGIG-----WAASGGESLALE--
------------------------------------------------------------
------------------------------------------------------------
--------------I------------EEYVNVDGI----H-NVV-KVLEE-IE-----N
-G-----R-----LK----D---IVYFEGLACS-GGCVGGPL------------------
------------------------------------------------------------
------------------------------------------------------------
------------------------------------------------------------
------------------------------------------------------------
------------------------------------------------------------
------------------------------------------------------------
------------------------------------------------------------
-------------------------------------------------------
>WP_013379176.1_Eubacterium_limosum_[FeFe]_Group_C1
------------------------------------------------------------
------------------------------------------------------------
------------------------------------------------------------
------------------------------------------------------------
------------------------------------------------------------
------------------------------------------------------------
------------------------------------------------------------
------------------------------------------------------------
------------------------------------------------------------
------------------------------------------------------------
------------------------------------------------------------
------------------------------------------------------------
-VAIPAPTLLGQFKM-------K-YSIDRILSALKS-LGFDEIV-EVAF-----------
--GAEIIGRAIKYE-------FTAKH----------------------------------
------------------------------------------Y----PK--PMISSACP-
-AVAKLIQVRF-PEL-T-G---NINRLKAPMGLTARITRK-RL-IE-SK----NL-----
-KS-EDIGIFFITPCAAKATEVS-N-PLPS--DD--------------------------
--------------LFS-------------------TIDGAIAIKDIYAPLM--------
-----GAMK---T----VE---V-----------------------E-DG--I-HN----
---S-------------------------------SAEGFS-----WAVSGGESSYLK--
------------------------------------------------------------
------------------------------------------------------------
--------------N------------KKVLHVDGI----S-NVI-KVLEE-IE-----N
-G-----K-----LD----N---IDFFEGLACI-GGCVGGC-------------------
------------------------------------------------------------
------------------------------------------------------------
------------------------------------------------------------
------------------------------------------------------------
------------------------------------------------------------
------------------------------------------------------------
------------------------------------------------------------
-------------------------------------------------------
>WP_013406358.1_Halanaerobium_hydrogeniformans_[FeFe]_Group_C1
------------------------------------------------------------
------------------------------------------------------------
------------------------------------------------------------
------------------------------------------------------------
------------------------------------------------------------
------------------------------------------------------------
------------------------------------------------------------
------------------------------------------------------------
------------------------------------------------------------
------------------------------------------------------------
------------------------------------------------------------
------------------------------------------------------------
------------FSA-------D-ISSDKIKAALYK-LGFKKVY-DVAD-----------
--AAAALSRRSLEF-------INQN-----------------------------------
-----------------------------------------------SN--NYVSSSCP-
-AIVRLIKLQY-PDL-I-E---MILPMKSPVELIAEKVKK-EL-IN-EK-----------
--D-IKAKVFFLTPCPAKLTTVN-R-AIGQ--EK--------------------------
----------------S-------------------FLDGAIAVDKIYQEIH--------
-----SLLG---E----IN---E---E-------------------D-IK--K-AN----
---K-------------------------------LPLSIA-----WGKHGGEEGILK--
----------S-------------------------------------------------
------------------------------------------------------------
-----------WQ-E------------INTISVSGI----K-SVK-KLLDE-IE-----R
-N-----N-----ISE---E---ISYFELTSCA-NGCLGGI-------------------
------------------------------------------------------------
------------------------------------------------------------
------------------------------------------------------------
------------------------------------------------------------
------------------------------------------------------------
------------------------------------------------------------
------------------------------------------------------------
-------------------------------------------------------
>WP_013610546.1_Odoribacter_splanchnicus_[FeFe]_Group_C1
------------------------------------------------------------
------------------------------------------------------------
------------------------------------------------------------
------------------------------------------------------------
------------------------------------------------------------
------------------------------------------------------------
------------------------------------------------------------
------------------------------------------------------------
------------------------------------------------------------
------------------------------------------------------------
------------------------------------------------------------
------------------------------------------------------------
------------------------ISEEQIFSELHN-LGFHYVM-EVDK-----------
--STGLLMEETKHY-------LQQHP----------------------------------
------------------------------------------R----QR--PFISSFCP-
-AVVRLIQVRF-PSL-I-G---HIVRLKQAMDIAAIYVRK-KY-ID-K-----GI-----
-PE-KEIGVFYVTQCAAKIAAIK-C-PVGE--ES--------------------------
----------------S-------------------PVDGVINMDFIYNKIL--------
-----LSIN---R----HK---SQVLP-------------------R-VPE-Q-YH----
---L-------------------------------TPQSIQ-----WTLSGGEASNYP--
------------------------------------------------------------
------------------------------------------------------------
---------------------------GRCLAIDEI----H-NVI-DILEK-LE-----N
-D-----E-----LT----D---IDFLELRACD-HSCAGGAL------------------
------------------------------------------------------------
------------------------------------------------------------
------------------------------------------------------------
------------------------------------------------------------
------------------------------------------------------------
------------------------------------------------------------
------------------------------------------------------------
-------------------------------------------------------
>WP_013657399.1_Cellulosilyticum_lentocellum_[FeFe]_Group_C1
------------------------------------------------------------
------------------------------------------------------------
------------------------------------------------------------
------------------------------------------------------------
------------------------------------------------------------
------------------------------------------------------------
------------------------------------------------------------
------------------------------------------------------------
------------------------------------------------------------
------------------------------------------------------------
------------------------------------------------------------
------------------------------------------------------------
----PAPSLYAQFPA-------A-KDINEILEALYR-IGFTDCF-EVAF-----------
--AAEMITQRTYDY-------LEKA-----------------------------------
------------------------------------------T----HL--PVISSSCP-
-AIVRLIQRRF-PSL-L-P---HLLPLMSPMELAARYVKK-QY-AE-R-----GI-----
-EE-EQVGVFFISPCPAKATEIH-R-PKGF--CR--------------------------
----------------S-------------------YVDGVLSMQALYKKIK--------
-----PNLK---H----FE---G-----------------------K-KL--H-RK----
---S-------------------------------SYIGLM-----WAMRTGSLDQHR--
------------------------------------------------------------
------------------------------------------------------------
--------------I------------KSHVSVDGM----E-NVI-EILEK-VE-----D
-G-----T-----LT----N---VSYIEALGCT-GGCLGGV-------------------
------------------------------------------------------------
------------------------------------------------------------
------------------------------------------------------------
------------------------------------------------------------
------------------------------------------------------------
------------------------------------------------------------
------------------------------------------------------------
-------------------------------------------------------
>WP_013778946.1_Tepidanaerobacter_acetatoxydans_[FeFe]_Group_C1
------------------------------------------------------------
------------------------------------------------------------
------------------------------------------------------------
------------------------------------------------------------
------------------------------------------------------------
------------------------------------------------------------
------------------------------------------------------------
------------------------------------------------------------
------------------------------------------------------------
------------------------------------------------------------
------------------------------------------------------------
------------------------------------------------------------
--ALPAPSLFGQFKE-------G-TSTKNIIYALKK-IGFDEVY-EVPL-----------
--AAEEVTIAIREY-------ISTHK----------------------------------
------------------------------------------D----VR--PLISSSCP-
-AVMRLIQVRF-PEL-I-K---NIIPIKSPMEIAARRAKE-IL-NK-EF----GY-----
-KA-EEIGVFFISPCPAKATSVR-Q-PIGS--DK--------------------------
----------------S-------------------YVDGVISISGIFGDIV--------
-----KNLD---G----EE---F-----------------------E-SI--F-NS----
---S-------------------------------SGLGIG-----WGRAGGENLAIG--
------------------------------------------------------------
------------------------------------------------------------
--------------G------------DNYLAVDGI----H-NCI-EVLEE-VE-----M
-N-----K-----LF----D---IDYIECQACI-GGCIGGAL------------------
------------------------------------------------------------
------------------------------------------------------------
------------------------------------------------------------
------------------------------------------------------------
------------------------------------------------------------
------------------------------------------------------------
------------------------------------------------------------
-------------------------------------------------------
>WP_013780872.1_Mahella_australiensis_[FeFe]_Group_C1
------------------------------------------------------------
------------------------------------------------------------
------------------------------------------------------------
------------------------------------------------------------
------------------------------------------------------------
------------------------------------------------------------
------------------------------------------------------------
------------------------------------------------------------
------------------------------------------------------------
------------------------------------------------------------
------------------------------------------------------------
------------------------------------------------------------
--ALTAPTLYGQFKR-------I-EDALAVDDALKA-LGFDDVF-EVAK-----------
--AADIAAHFIKQR-------IESAD----------------------------------
------------------------------------------I----PR--PIISSSCP-
-VIVRLIQVRF-PSL-I-E---HMVDVWSPMEIAGYIAKQ-RA-IE-TT----GY-----
-DP-DDIGAFFITPCPAKMTAIR-H-PIER--RT--------------------------
----------------S-------------------SVDGAIAISDIFGHIV--------
-----AEVG---G----IS---S-----------------------S-RG--A-IE----
---A-------------------------------SSFGLG-----WANSGGESLSIG--
------------------------------------------------------------
------------------------------------------------------------
--------------A------------DNSLAVDGI----Q-NVI-KVLEE-IE-----D
-D-----K-----MN----D---LDFFEGLSCP-GGCVGGPL------------------
------------------------------------------------------------
------------------------------------------------------------
------------------------------------------------------------
------------------------------------------------------------
------------------------------------------------------------
------------------------------------------------------------
------------------------------------------------------------
-------------------------------------------------------
>WP_014163756.1_Thermovirga_lienii_[FeFe]_Group_C1
------------------------------------------------------------
------------------------------------------------------------
------------------------------------------------------------
------------------------------------------------------------
------------------------------------------------------------
------------------------------------------------------------
------------------------------------------------------------
------------------------------------------------------------
------------------------------------------------------------
------------------------------------------------------------
------------------------------------------------------------
------------------------------------------------------------
---------------------------DVLAQVLRN-MGFDPIFNECAL-----------
--AYDLTALAEARH-------LDNNS-------E--------------------------
------------------------------------------K----TG--PVISTYCP-
-AVVRLIQIKF-QEL-I-P---HLSPVENPLEVSIDLWRA-RH-MK--------------
----HNVPAALVAPCPARIAMVE-D-PVGR--DT--------------------------
----------------S-------------------SADYVISVTRMAREILV-------
-----GSRNVA-H----MS---N---S------------------PD-------GL----
-----------------------------------ASRWVT-----WASLGGESACIE--
KFA-------Q-------------------------------------------------
------------------------------------------------------------
------------K-P------------VRSLTVSGM----R-NVI-DLLQE-LE-----L
-G-----R-----LK----G---VDFVEARACN-FGCIGGI-------------------
------------------------------------------------------------
------------------------------------------------------------
------------------------------------------------------------
------------------------------------------------------------
------------------------------------------------------------
------------------------------------------------------------
------------------------------------------------------------
-------------------------------------------------------
>WP_015327627.1_Halobacteroides_halobius_[FeFe]_Group_C1
------------------------------------------------------------
------------------------------------------------------------
------------------------------------------------------------
------------------------------------------------------------
------------------------------------------------------------
------------------------------------------------------------
------------------------------------------------------------
------------------------------------------------------------
------------------------------------------------------------
------------------------------------------------------------
------------------------------------------------------------
------------------------------------------------------------
---VVPPSFYGQFTE-------E-IDPVHVTIGLKE-LGFKEVW-DAAL-----------
--GAEALTRATRDY-------LKNN-----------------------------------
-----------------------------------------------EG--PIISSACP-
-AVVRLIKLLY-PEL-I-D---YLLPLKPPVEIVAQKIRQ-RV-KK-SK----GF-----
-DD-DQVGVFFITPCPAKMTAIK-N-PLGM--EE--------------------------
----------------S-------------------FFTGAIAVDKIYRPLL--------
-----QKVK---E----LK---T--VN---------------------EK--D-YK----
---P-------------------------------PYLGIG-----WANSGGESGLIN--
------------------------------------------------------------
------------------------------------------------------------
---------------------------NDTIAVSGI----H-NVI-SVLEE-LD-----R
-G-----D-----LS----H---IKFFELLACE-PGCVGGV-------------------
------------------------------------------------------------
------------------------------------------------------------
------------------------------------------------------------
------------------------------------------------------------
------------------------------------------------------------
------------------------------------------------------------
------------------------------------------------------------
-------------------------------------------------------
>WP_015358348.1_Ruminiclostridium_stercorarium_[FeFe]_Group_C1
------------------------------------------------------------
------------------------------------------------------------
------------------------------------------------------------
------------------------------------------------------------
------------------------------------------------------------
------------------------------------------------------------
------------------------------------------------------------
------------------------------------------------------------
------------------------------------------------------------
------------------------------------------------------------
------------------------------------------------------------
------------------------------------------------------------
--ALPAPSLYGQFGK-------E-YSRERILKGLTE-LGFDWVF-EVAR-----------
--AAEIVSDATRHI-------LKSGK----------------------------------
------------------------------------------V----RK--PLISSACP-
-AVVRLIQVRF-PNL-I-N---NILKLESPMEVAARIAKQ-TV-VS-EK----NI-----
-PA-EKVGVFFISPCAAKVTSVK-A-PYEK--KE--------------------------
----------------S-------------------SVNGVFSIKDIHIKLM--------
-----EKMK---N----IP---P---D------------------CD-CE--L-VS----
---S-------------------------------GAYGVG-----WAGSGGECAALE--
------------------------------------------------------------
------------------------------------------------------------
--------------R------------PKTLAVHGI----H-NVI-AIFEE-IV-----E
-E-----K-----LK----D---VDFVEALSCI-EGCLGGPL------------------
------------------------------------------------------------
------------------------------------------------------------
------------------------------------------------------------
------------------------------------------------------------
------------------------------------------------------------
------------------------------------------------------------
------------------------------------------------------------
-------------------------------------------------------
>WP_015513457.1_Coprococcus_catus_[FeFe]_Group_C1
------------------------------------------------------------
------------------------------------------------------------
------------------------------------------------------------
------------------------------------------------------------
------------------------------------------------------------
------------------------------------------------------------
------------------------------------------------------------
------------------------------------------------------------
------------------------------------------------------------
------------------------------------------------------------
------------------------------------------------------------
------------------------------------------------------------
--ALPAPSLYAQFNN-------L-DDVNILLTALIY-LGFDDVY-EVGA-----------
--AAELVSEASRKY-------VDEHK----------------------------------
------------------------------------------D----QW--PFISTACP-
-SVVRLIRVRF-PNL-I-D---HLLPILPPIEVAATLARK-RA-MA-KT----GL-----
-PA-DKIGIIFISPCPSKVTYVK-S-PLGT--TR--------------------------
----------------S-------------------EVDGVLAVKDVYPLLL--------
-----PHMK---I----AE---Q---H-------------------P-MD--L-AI----
---S-------------------------------GRIGIG-----WGCSGGEAGGMI--
------------------------------------------------------------
------------------------------------------------------------
--------------T------------DSYLAADGI----E-NVI-RVLED-LE-----D
-E-----K-----FA----K---LQFIELNACS-GGCVGGV-------------------
------------------------------------------------------------
------------------------------------------------------------
------------------------------------------------------------
------------------------------------------------------------
------------------------------------------------------------
------------------------------------------------------------
------------------------------------------------------------
-------------------------------------------------------
>WP_018084276.1_Desulfurispora_thermophila_[FeFe]_Group_C1
------------------------------------------------------------
------------------------------------------------------------
------------------------------------------------------------
------------------------------------------------------------
------------------------------------------------------------
------------------------------------------------------------
------------------------------------------------------------
------------------------------------------------------------
------------------------------------------------------------
------------------------------------------------------------
------------------------------------------------------------
------------------------------------------------------------
--ALPAPSFYGQFKP-------E-LTPEIVHAGLIA-LGFDSVF-PVAL-----------
--AAEAVSRAIRNY-------LEQQR--------------E-------------------
------------------------------------------R----PR--PLISSACP-
-AVVRLVQVRF-PSL-L-E---HIIPLVSPMEIAGRVARE-AA-HR-QT----GF-----
-GP-EEIGVFFLTPCPAKVTEVK-Q-PAGD---S--------------------------
----------------S-------------------SVDGAISMSVVYGNLL--------
-----RMMD---N----LN---T-----------------------A-SL--S-PV----
---V-------------------------------SGIGIG-----WGRAGGENEAIK--
------------------------------------------------------------
------------------------------------------------------------
--------------T------------GSLLAVDGI----H-CVI-SVLEE-IE-----R
-G-----G-----LE----D---IDYLEAQACT-GGCIGGC-------------------
------------------------------------------------------------
------------------------------------------------------------
------------------------------------------------------------
------------------------------------------------------------
------------------------------------------------------------
------------------------------------------------------------
------------------------------------------------------------
-------------------------------------------------------
>WP_018247867.1_Orenia_marismortui_[FeFe]_Group_C1
------------------------------------------------------------
------------------------------------------------------------
------------------------------------------------------------
------------------------------------------------------------
------------------------------------------------------------
------------------------------------------------------------
------------------------------------------------------------
------------------------------------------------------------
------------------------------------------------------------
------------------------------------------------------------
------------------------------------------------------------
------------------------------------------------------------
---LVPPSFYGQFTQ-------N-INPTKVILALQE-LGFYQVW-DVAL-----------
--GAEVITAVTKEY-------LKDN-----------------------------------
-----------------------------------------------NM--PIISSSCP-
-AVVRLVQLLY-PEL-L-N---YLAPFKSPVEVTAQKARE-FI-KE-NE----KV-----
-KD-EEIGIFFITPCPAKMTTVD-N-PLAM--EK--------------------------
----------------S-------------------YLDKAIAVDEIYHELI--------
-----KRVE---D----ID---G--YK-------------------E-IE--N-YN----
---I-------------------------------PYFGIS-----WASNGGEANLLT--
------------------------------------------------------------
------------------------------------------------------------
--------------D------------INTVSVSGI----H-NVM-SVLEE-LD-----R
-G-----D-----LS----H---IRYFEMVACQ-PGCVGGV-------------------
------------------------------------------------------------
------------------------------------------------------------
------------------------------------------------------------
------------------------------------------------------------
------------------------------------------------------------
------------------------------------------------------------
------------------------------------------------------------
-------------------------------------------------------
>WP_018660455.1_Thermobrachium_celere_[FeFe]_Group_C1
------------------------------------------------------------
------------------------------------------------------------
------------------------------------------------------------
------------------------------------------------------------
------------------------------------------------------------
------------------------------------------------------------
------------------------------------------------------------
------------------------------------------------------------
------------------------------------------------------------
------------------------------------------------------------
------------------------------------------------------------
----------------------------------------------------------GK
----------------------Q-VEPAAINEALLK-LGFDEVF-DITF-----------
--ACDIASEILKKD-------IEKA-----------------------------------
-----------------------------------------------EK--PAISTLCP-
-TVIRLVETEY-PSL-V-N---HLVKMLTPIEISALLTRE-KY-QS-Q-----GY-----
-KN-EEIGIFFLTPCPSWVTKIS-E-ISRN--EN--------------------------
----------------I-------------------RINGAISISDIYPKLL--------
-----KHIK---S----KN---N-------------------------ES--N-SH----
---I-------------------------------SKTGLL-----WAYSGGQCEAIG--
------------------------------------------------------------
------------------------------------------------------------
--------------V------------ENSISVDGI----K-NVI-KVLSD-VE-----N
-G-----R-----LD----D---IDYIEVLACP-NGCAGGL-------------------
------------------------------------------------------------
------------------------------------------------------------
------------------------------------------------------------
------------------------------------------------------------
------------------------------------------------------------
------------------------------------------------------------
------------------------------------------------------------
-------------------------------------------------------
>WP_019541391.1_Proteiniphilum_acetatigenes_[FeFe]_Group_C1
------------------------------------------------------------
------------------------------------------------------------
------------------------------------------------------------
------------------------------------------------------------
------------------------------------------------------------
------------------------------------------------------------
------------------------------------------------------------
------------------------------------------------------------
------------------------------------------------------------
------------------------------------------------------------
------------------------------------------------------------
------------------------------------------------------------
----------------------E-YSATQVLNAVKQ-IGFDEVF-EVEQ-----------
--AVDFMKEAYLFM-------AEEN-----------------------------------
------------------------------------------P----SR--PMISSYCP-
-AVVRLIQVQY-PSL-T-G---QIMRLKAPHDIAAIYLRI-SK-EK-E-----GI-----
-DP-DKLSIYYITPCAAKIVAAR-V-PVGE--AN--------------------------
----------------S-------------------PIDSTVNMTMIYNKTS--------
-----RILY---D----FK---KPGLH---------------------KT--F-AN----
---M-------------------------------SPDSVN-----WSLSGTEKKYFP--
------------------------------------------------------------
------------------------------------------------------------
---------------------------GRGLAIDGM----D-NVI-EFLEK-LE-----S
-G-----Q-----IS----D---IDFLEMRACD-QGCAGGI-------------------
------------------------------------------------------------
------------------------------------------------------------
------------------------------------------------------------
------------------------------------------------------------
------------------------------------------------------------
------------------------------------------------------------
------------------------------------------------------------
-------------------------------------------------------
>WP_021167205.1_Sporomusa_ovata_[FeFe]_Group_C1
------------------------------------------------------------
------------------------------------------------------------
------------------------------------------------------------
------------------------------------------------------------
------------------------------------------------------------
------------------------------------------------------------
------------------------------------------------------------
------------------------------------------------------------
------------------------------------------------------------
------------------------------------------------------------
------------------------------------------------------------
------------------------------------------------------------
-IALPAPALYGQFNA-------D-IPVRAILSGLLK-LGFDEVF-EVAH-----------
--GAEIISLAIKEY-------LKRPD----------------------------------
------------------------------------------V----VR--PAISSACP-
-AVVRLIQVKF-PEL-I-E---NIVPFDAPVEVAARLARV-EA-QR-LH----GL-----
-KS-EDIGVWFITPCPAKMTAVY-Q-PLGI--EK--------------------------
----------------S-------------------SISGAIAINKIFHDLF--------
-----KVVT--------AE---V-----------------------Q-DA--R-RQ----
---A-------------------------------SWVGVG-----WAVSGGETSAIG--
------------------------------------------------------------
------------------------------------------------------------
--------------V------------DNVLIVHDI----N-HVT-NVLEQ-VA-----L
-G-----K-----LK----D---VDYIELLACA-GGCIGGAL------------------
------------------------------------------------------------
------------------------------------------------------------
------------------------------------------------------------
------------------------------------------------------------
------------------------------------------------------------
------------------------------------------------------------
------------------------------------------------------------
-------------------------------------------------------
>WP_021739962.1_Eubacterium_ramulus_[FeFe]_Group_C1
------------------------------------------------------------
------------------------------------------------------------
------------------------------------------------------------
------------------------------------------------------------
------------------------------------------------------------
------------------------------------------------------------
------------------------------------------------------------
------------------------------------------------------------
------------------------------------------------------------
------------------------------------------------------------
------------------------------------------------------------
------------------------------------------------------------
-VALPAPSLYSQFNN-------V-KDTNIILTALVL-AGFDDVF-EVSA-----------
--GAEIISELSRKY-------ISEHP----------------------------------
------------------------------------------E----LY--PLISTACP-
-TVERLIRVRF-PGL-I-P---HLLPILPPMEAAAIIARK-RA-AA-KT----GL-----
-DP-SDIGIIFLSPCPSKITFIY-D-PLGM--RE--------------------------
----------------S-------------------NVDAVLAIKDIYPLLL--------
-----SHMK---E----AQKQLE---N-------------------K-VS--Y-TL----
---S-------------------------------GRIGKG-----WAISGGEAYGII--
------------------------------------------------------------
------------------------------------------------------------
--------------S------------DHYLAADGI----E-NVI-RVLED-LE-----D
-E-----K----ILP----G---LQFVELNACS-AGCVGGV-------------------
------------------------------------------------------------
------------------------------------------------------------
------------------------------------------------------------
------------------------------------------------------------
------------------------------------------------------------
------------------------------------------------------------
------------------------------------------------------------
-------------------------------------------------------
>WP_026485859.1_Caldanaerobius_polysaccharolyticus_[FeFe]_Group_C1
------------------------------------------------------------
------------------------------------------------------------
------------------------------------------------------------
------------------------------------------------------------
------------------------------------------------------------
------------------------------------------------------------
------------------------------------------------------------
------------------------------------------------------------
------------------------------------------------------------
------------------------------------------------------------
------------------------------------------------------------
------------------------------------------------------------
------------------------YSVDRILGALIA-IGFDEVF-EVAA-----------
--AAEIVSFYTARI-------LKSEK----------------------------------
------------------------------------------V----KK--PVISSACP-
-VVVRLIQIRF-PSL-I-D---NILKLESPMEVAAKVAKK-LA-TK-KT----GL-----
-KE-EDIGVFFISPCAAKVTSVK-N-PLGI--SK--------------------------
----------------S-------------------YVNGVLSMQDVYSHTL--------
-----DVID---R----VE---D-----------------------G-RQ----RF----
---S-------------------------------GDVGVG-----WAVSGGEAYGTG--
------------------------------------------------------------
------------------------------------------------------------
--------------T------------ENCISVDGV----Q-NCI-KALEE-IE-----M
-G-----K-----MN----D---IDFFEGLACT-GGCVGGPL------------------
------------------------------------------------------------
------------------------------------------------------------
------------------------------------------------------------
------------------------------------------------------------
------------------------------------------------------------
------------------------------------------------------------
------------------------------------------------------------
-------------------------------------------------------
>WP_026893765.1_Clostridiisalibacter_paucivorans_[FeFe]_Group_C1
------------------------------------------------------------
------------------------------------------------------------
------------------------------------------------------------
------------------------------------------------------------
------------------------------------------------------------
------------------------------------------------------------
------------------------------------------------------------
------------------------------------------------------------
------------------------------------------------------------
------------------------------------------------------------
------------------------------------------------------------
------------------------------------------------------------
--------------D-------N-IDMNKVYQGIKN-MGFDYVY-DEGI-----------
--AADISSIILRNI-------IEKEK----------------------------------
------------------------------------------I----PK--PIISSMCP-
-AILRIIQVRF-PTL-L-K---NIVNIESPMEIAARLAKR-EI-MK-KN----NI-----
-KE-DNIGVFYLTPCPAKVTSIK-Q-PIGI--EK--------------------------
----------------S-------------------ELTGAISIKKIYGDIV--------
-----SNTK---H----IT---D-----------------------Y-DK--F-NK----
---G-------------------------------SHLGIG-----WSSVGGQSKAIG--
------------------------------------------------------------
------------------------------------------------------------
--------------I------------KNYISADGI----D-NVI-DVLEE-IE-----L
-G-----K-----LN----N---IDFFEGYACI-GGCVGGPL------------------
------------------------------------------------------------
------------------------------------------------------------
------------------------------------------------------------
------------------------------------------------------------
------------------------------------------------------------
------------------------------------------------------------
------------------------------------------------------------
-------------------------------------------------------
>WP_026894022.1_Clostridiisalibacter_paucivorans_[FeFe]_Group_C1
------------------------------------------------------------
------------------------------------------------------------
------------------------------------------------------------
------------------------------------------------------------
------------------------------------------------------------
------------------------------------------------------------
------------------------------------------------------------
------------------------------------------------------------
------------------------------------------------------------
------------------------------------------------------------
------------------------------------------------------------
------------------------------------------------------------
--ALPAPSLYSQFGK-------N-TDIGKILYSLKL-VGFDHIF-EVSR-----------
--AADIVSDYTQKI-------VATS-----------------------------------
------------------------------------------S----IS--PLISSSCP-
-VVVRLIQVRF-PSL-I-K---HILPLESPMEIAGNIARK-EA-CQ-RM----NL-----
-KP-SDIGIFFISPCPAKVTSVK-N-PIGS--NH--------------------------
----------------S-------------------SVDRVISFKDIYPYIL--------
-----KNLK---S----CK---D-----------------------T-LP----FY----
---L-------------------------------SGKAIG-----WARSGGETYSLG--
------------------------------------------------------------
------------------------------------------------------------
--------------I------------NDYICVDGI----E-NVI-NILDD-IE-----D
-H-----R-----LT----G---VRFAELLSCR-NGCVGGV-------------------
------------------------------------------------------------
------------------------------------------------------------
------------------------------------------------------------
------------------------------------------------------------
------------------------------------------------------------
------------------------------------------------------------
------------------------------------------------------------
-------------------------------------------------------
>WP_027338883.1_Halonatronum_saccharophilum_[FeFe]_Group_C1
------------------------------------------------------------
------------------------------------------------------------
------------------------------------------------------------
------------------------------------------------------------
------------------------------------------------------------
------------------------------------------------------------
------------------------------------------------------------
------------------------------------------------------------
------------------------------------------------------------
------------------------------------------------------------
------------------------------------------------------------
------------------------------------------------------------
-------SFYGQFSK-------R-INPEQISYALKG-VGFFQVW-DAAL-----------
--GAEVLNKATRAY-------LNRE-----------------------------------
-----------------------------------------------DE--VLISSSCP-
-VIVRLVQLLY-PEL-I-K---HLSPFKAPVEIVAQAARY-KI-KK-EY----SV-----
-DD-SDIGVFFITPCPAKRTAIE-N-PLGL--KE--------------------------
----------------S-------------------NIDGAIGVDVIYHQVI--------
-----TRLD---N----LE---D--LR-------------------R-ISL-D-RE----
---I-------------------------------PYNGIR-----WARSSGESELLD--
------------------------------------------------------------
------------------------------------------------------------
--------------R------------EDTLSVDGI----H-NVI-EILEE-LD-----R
-G-----N-----LA----N---IKYLELVACQ-PGCVGGV-------------------
------------------------------------------------------------
------------------------------------------------------------
------------------------------------------------------------
------------------------------------------------------------
------------------------------------------------------------
------------------------------------------------------------
------------------------------------------------------------
-------------------------------------------------------
>WP_027364040.1_Desulfotomaculum_alcoholivorax_[FeFe]_Group_C1
------------------------------------------------------------
------------------------------------------------------------
------------------------------------------------------------
------------------------------------------------------------
------------------------------------------------------------
------------------------------------------------------------
------------------------------------------------------------
------------------------------------------------------------
------------------------------------------------------------
------------------------------------------------------------
------------------------------------------------------------
------------------------------------------------------------
TIALPAPSLYAQFGP-------A-VMPHNILAALLD-IGFDDYY-EVAV-----------
--GAEIVTNCLCNY-------LKRDK----------------------------------
-----------------------------------------------PR--PLISSACP-
-AVVRLMQVRF-PGL-L-E---HVVLIDTPMEISARIARE-KA-TR-VH----GY-----
-SS-EEIGVFFITPCPAKVTAIK-Q-PFGS---R--------------------------
----------------S-------------------YVDGAISMSSIYGEIL--------
-----GRLE---S----PS---T-----------------------N-IA--P-GG----
---S-------------------------------PAIGVG-----WGRAGGENHGIK--
------------------------------------------------------------
------------------------------------------------------------
--------------D------------HSLLAVDGI----H-NVI-NVFEE-IE-----R
-G-----G-----LR----D---IDYIEAQACT-GGCIGGPL------------------
------------------------------------------------------------
------------------------------------------------------------
------------------------------------------------------------
------------------------------------------------------------
------------------------------------------------------------
------------------------------------------------------------
------------------------------------------------------------
-------------------------------------------------------
>WP_028308072.1_Desulfitibacter_alkalitolerans_[FeFe]_Group_C1
------------------------------------------------------------
------------------------------------------------------------
------------------------------------------------------------
------------------------------------------------------------
------------------------------------------------------------
------------------------------------------------------------
------------------------------------------------------------
------------------------------------------------------------
------------------------------------------------------------
------------------------------------------------------------
------------------------------------------------------------
------------------------------------------------------------
--ALPAPSFYGQFDS-------K-HTLDEILEALIM-IGFDDVF-EVAL-----------
--AAEVVTRGINNY-------LQENQ----------------------------------
------------------------------------------S----LK--PLISQACP-
-AVVGLIQVRF-PLL-L-E---HIIPIDSPMNMAAMYAKR-NA-FS-K-----GY-----
-AP-QEVGTFFITPCPGKITAIR-Q-PAAK--NH--------------------------
----------------V-------------------YVDGAISISTIYGQVL--------
-----KHIK---D----LK---G-----------------------N-RK--L-QK----
---A-------------------------------SGLGIG-----WGSSGGEIKALK--
------------------------------------------------------------
------------------------------------------------------------
--------------H------------GTKLAVDGI----Q-NVI-NVLEQ-VE-----K
-G-----E-----LR----D---IAYLECQACQ-GGCIGGS-------------------
------------------------------------------------------------
------------------------------------------------------------
------------------------------------------------------------
------------------------------------------------------------
------------------------------------------------------------
------------------------------------------------------------
------------------------------------------------------------
-------------------------------------------------------
>WP_004064152.1_Eubacterium_plexicaudatum_[FeFe]_Group_C2
------------------------------------------------------------
------------------------------------------------------------
------------------------------------------------------------
------------------------------------------------------------
------------------------------------------------------------
------------------------------------------------------------
------------------------------------------------------------
------------------------------------------------------------
------------------------------------------------------------
------------------------------------------------------------
------------------------------------------------------------
------------------------------------------------------------
ISVIIAPAFLANYP----------KEYKRVLGYLKS-LGVNHIY-SVSF-----------
--GADITTWGYLKY-------IT----------E------N-------------------
------------------------------------------N----FK--GGISQPCP-
-AVVDYVEKYI-PEL-L-P---RMMPVQSPMMCMAIYIKK-YL-----------------
--K-LTDDLAFISPCIAKKVEIE-D-KN-N---H--------------------------
----------------G-------------------YVKYNVTFLKLMQHIGR-------
-----DYTKSP-E----YT---------------------------D-EL----------
---E-------------------------------YGLGSL-----YPMPGGLRENVE--
HFLG------K-------------------------------------------------
------------------------------------------------------------
--------------E------------QVVRQVEGE----R-EAY-HYLQE-YLKRV-KS
-K-----A-----Q-----L---PLMVDILNCS-KGCIYGT-------------------
------------------------------------------------------------
------------------------------------------------------------
------------------------------------------------------------
------------------------------------------------------------
------------------------------------------------------------
------------------------------------------------------------
------------------------------------------------------------
-------------------------------------------------------
>WP_007957068.1_Pelosinus_fermentans_[FeFe]_Group_C2
------------------------------------------------------------
------------------------------------------------------------
------------------------------------------------------------
------------------------------------------------------------
------------------------------------------------------------
------------------------------------------------------------
------------------------------------------------------------
------------------------------------------------------------
------------------------------------------------------------
------------------------------------------------------------
------------------------------------------------------------
------------------------------------------------------------
---LVAPAVQRHF-----------SDYRQVFGFLQS-LGVRKFY-NVVL-----------
--RADITLWAYVRI-------LE----------S------N-------------------
------------------------------------------Y----GK--PFISSPCA-
-AVTDYIMNHV-PAL-R-P---HLMPVYSPLVCSAVFLKK-YR-----------------
--Q-LDDDLAFLSPCIAKRGELR-Q-S------G--------------------------
----------------N-------------------KVRYNVTIGKLKQYIVE-------
-----RGIDLS-R----YE---A---V--------------DF---A-DS----------
---N-------------------------------EGQGVT-----LGVSGSVCSSIR--
KHL-------P-------------------------------------------------
------------------------------------------------------------
--------------G------------RLFRKISG-----S-GVY-PYLTE-YEAAL-KA
-G-----E-----L-----L---PDLLEIYNCK-AGCDSGT-------------------
------------------------------------------------------------
------------------------------------------------------------
------------------------------------------------------------
------------------------------------------------------------
------------------------------------------------------------
------------------------------------------------------------
------------------------------------------------------------
-------------------------------------------------------
>WP_010251391.1_Acetivibrio_cellulolyticus_[FeFe]_Group_C2
------------------------------------------------------------
------------------------------------------------------------
------------------------------------------------------------
------------------------------------------------------------
------------------------------------------------------------
------------------------------------------------------------
------------------------------------------------------------
------------------------------------------------------------
------------------------------------------------------------
------------------------------------------------------------
------------------------------------------------------------
------------------------------------------------------------
---------------------------QQILGFLKS-LGVINFY-DVSI-----------
--GADITTWAYLRA-------IK----------D------R-------------------
------------------------------------------N----LK--SVVAQPCP-
-AVVNYVQKYR-HEI-L-P---YLSPIHSPMMCTAIYLNK-YL-----------------
--K-VNDKLGFLSPCIAKKSEMQ-D-PN-T---N--------------------------
----------------K-------------------LVKYNITFKNLFDYIKS-------
-----KGIDLS-S----FS---K---W--------------DF---A-VH----------
---S-------------------------------YLAGDI-----YSMPGGLKENVC--
LYT-------K-------------------------------------------------
------------------------------------------------------------
--------------D------------AFIKQVEGP----Q-QAY-KYLDE-YAQRC-TS
-G-----N-----T-----L---PLLVDILNCQ-NGCNIGT-------------------
------------------------------------------------------------
------------------------------------------------------------
------------------------------------------------------------
------------------------------------------------------------
------------------------------------------------------------
------------------------------------------------------------
------------------------------------------------------------
-------------------------------------------------------
>WP_011640458.1_Syntrophomonas_wolfei_[FeFe]_Group_C2
------------------------------------------------------------
------------------------------------------------------------
------------------------------------------------------------
------------------------------------------------------------
------------------------------------------------------------
------------------------------------------------------------
------------------------------------------------------------
------------------------------------------------------------
------------------------------------------------------------
------------------------------------------------------------
------------------------------------------------------------
------------------------------------------------------------
-IALVAPSAQANFN------------LKKLISALKL-LGVKAVY-DVSL-----------
--GAEISIYSYHKA-------IK----------S------G-------------------
------------------------------------------K----AK-LPLIAQPCP-
-AIVRYIELNH-PAL-I-P---HLAPVGSPVHNIAVYAKT-LH-----------------
----PEAKLAFISPCLAKKREFH-D-SQ--------------------------------
------------------------------------SVEYNVIFQSLSRILAE-------
-----KDINID-L----LE---E---S--------------EF---D-NY--I-------
---S-------------------------------AGIATN-----FSTPGGLKEAYL--
FHY-------P-ET------------------L---------------------------
------------------------------------------------------------
--------------P------------SSISKIEGS------LVYEKYLKD-LEKAI-KE
-G-----Q-----AD----L---PLIIDILACE-KGCNMGA-------------------
------------------------------------------------------------
------------------------------------------------------------
------------------------------------------------------------
------------------------------------------------------------
------------------------------------------------------------
------------------------------------------------------------
------------------------------------------------------------
-------------------------------------------------------
>WP_013255981.1_Spirochaeta_smaragdinae_[FeFe]_Group_C2
------------------------------------------------------------
------------------------------------------------------------
------------------------------------------------------------
------------------------------------------------------------
------------------------------------------------------------
------------------------------------------------------------
------------------------------------------------------------
------------------------------------------------------------
------------------------------------------------------------
------------------------------------------------------------
------------------------------------------------------------
------------------------------------------------------------
-IAIVAPSVASSFP----------DSYLRLNGYLGS-LGIEAFF-DVSF-----------
--GAELTVASYINH-------IK----------R------D-------------------
------------------------------------------D----PD--LVIAQPCP-
-AIVTYIEIYH-PEL-I-P---YLAPAHSPMLHTIAMIRE-YR-KE-F------------
----ADHNVAVLSPCIAKKREFA-E--------T--------------------------
----------------K-------------------MGDYNVTFLMLKAYMKA-------
-----KGITLS-S----YP---E---V--------------DF---T-GP----------
---D-------------------------------AERAVM-----FSTPGGLMQTVE--
RSS-------P-EL----------------------------------------------
------------------------------------------------------------
--------------L------------SGIRKIEGV----P-GMY-EYLAE-LKAVL-DK
-G-----M-----------Q---PRLVDCLNCD-LGCNGGT-------------------
------------------------------------------------------------
------------------------------------------------------------
------------------------------------------------------------
------------------------------------------------------------
------------------------------------------------------------
------------------------------------------------------------
------------------------------------------------------------
-------------------------------------------------------
>WP_013314414.1_Spirochaeta_thermophila_[FeFe]_Group_C2
------------------------------------------------------------
------------------------------------------------------------
------------------------------------------------------------
------------------------------------------------------------
------------------------------------------------------------
------------------------------------------------------------
------------------------------------------------------------
------------------------------------------------------------
------------------------------------------------------------
------------------------------------------------------------
------------------------------------------------------------
-----------------------------------------------------------K
VVAFVAPAAAAHFG----------EQHLRLNGWLKA-MGARAVF-DVSF-----------
--GAELTIASYVHY-------LK----------T------E-------------------
------------------------------------------R----PG--FLIAQPCP-
-AVVSYLELYQ-PEL-L-P---HLAPVDSPMVHVMKMVKA-FY-PE-Y------------
----RDHEFLVVSPCVAKKREFL-T--------V--------------------------
----------------G-------------------VGTYNVTMRRLVDYFEQ-------
-----EGVDLS-T----CP---E---E--------------EF---D-ND----------
---P-------------------------------AERAVW-----FSNPGGLLATLA--
REM-------P-EV----------------------------------------------
------------------------------------------------------------
--------------V------------SRTRKIEGP----Q-VLY-PYFKE-IPQAL-ER
-G-----S-----------A---PLLLDCLNCE-LGCNGGPG------------------
------------------------------------------------------------
------------------------------------------------------------
------------------------------------------------------------
------------------------------------------------------------
------------------------------------------------------------
------------------------------------------------------------
------------------------------------------------------------
-------------------------------------------------------
>WP_013623612.1_Syntrophobotulus_glycolicus_[FeFe]_Group_C2
------------------------------------------------------------
------------------------------------------------------------
------------------------------------------------------------
------------------------------------------------------------
------------------------------------------------------------
------------------------------------------------------------
------------------------------------------------------------
------------------------------------------------------------
------------------------------------------------------------
------------------------------------------------------------
------------------------------------------------------------
-----------------------------------------------------------K
ITVISAPAVRTNFE-----------DYKKIFGFLKA-RGVEYIY-DVSF-----------
--GADITTWAYLKA-------IK----------E------K-------------------
------------------------------------------K----LT--SVIAQPCP-
-AIVGYVEKYK-PGL-L-N---YLSPIHSPMMCTAIYLRK-YK-----------------
--K-ISSSIAFLSPCIAKKNEME-K----T---N--------------------------
----------------G-------------------IISYNVTYKNIEKYMKD-------
-----NGLAMN-S----FE---D---K--------------DF---D-FI----------
---D-------------------------------LSLGFL-----YSRPGGLKENIE--
AVI-------D-------------------------------------------------
------------------------------------------------------------
--------------H------------AWVKQIEGT----E-IAY-EYLDH-YQERI-HN
-Q-----K-----P-----V---PLVVDILNCS-QGCNIGS-------------------
------------------------------------------------------------
------------------------------------------------------------
------------------------------------------------------------
------------------------------------------------------------
------------------------------------------------------------
------------------------------------------------------------
------------------------------------------------------------
-------------------------------------------------------
>WP_013701174.1_Treponema_succinifaciens_[FeFe]_Group_C2
------------------------------------------------------------
------------------------------------------------------------
------------------------------------------------------------
------------------------------------------------------------
------------------------------------------------------------
------------------------------------------------------------
------------------------------------------------------------
------------------------------------------------------------
------------------------------------------------------------
------------------------------------------------------------
------------------------------------------------------------
------------------------------------------------------------
IVAIVAPAAIVSFR----------GKDLELNGFLKS-LGVEAVF-DVSF-----------
--GAELTTKSYVEY-------IK----------N------K-------------------
------------------------------------------N----PD--CVISQSCP-
-ALVSFIETYR-PEL-I-K---YLAPADSPMLHCAKMIKE-FY-TK-Y------------
----TGYKIAAISPCYAKRREFD-E--------T--------------------------
----------------G-------------------ICDYKVTMRSIQSYMEE-------
-----KNIRID-S----FP---K---V--------------EY---E-NP----------
---A-------------------------------AERGVL-----YSTPGGLMRTAE--
RFV-------P-SI----------------------------------------------
------------------------------------------------------------
--------------S------------EKTRKIEGN----P-KVF-HYLAK-FSEA--NK
-N-----K-----KP----C---FTLIDCLNCE-NGCNEGA-------------------
------------------------------------------------------------
------------------------------------------------------------
------------------------------------------------------------
------------------------------------------------------------
------------------------------------------------------------
------------------------------------------------------------
------------------------------------------------------------
-------------------------------------------------------
>WP_013757426.1_Treponema_brennaborense_[FeFe]_Group_C2
------------------------------------------------------------
------------------------------------------------------------
------------------------------------------------------------
------------------------------------------------------------
------------------------------------------------------------
------------------------------------------------------------
------------------------------------------------------------
------------------------------------------------------------
------------------------------------------------------------
------------------------------------------------------------
------------------------------------------------------------
------------------------------------------------------------
VVAVVSPAVAASFN----------GEYLRLNGWLKS-VGVKAVF-DVSF-----------
--GAELAVQSYAEY-------MR----------R------Q-------------------
------------------------------------------D----PK--LVIAQTCP-
-VLVSFIEIYR-PEL-I-P---YLAPVDSPVLHTMKWIRQ-FK-PE-Y------------
----ASAKIAAITPCYAARLEFD-E--------T--------------------------
----------------G-------------------TGDFNVTIKSLESYIES-------
-----HGIDLS-S----FP---E---T--------------EF---E-TP----------
---P-------------------------------AERAVT-----FSTPGGLTRTAE--
RVM-------P-GI----------------------------------------------
------------------------------------------------------------
--------------S------------GITRRIEGQ----P-QIF-TYLAH-LSKAI-KS
-G-----D-----AP----V---FKLVDCLNCE-MGCNAGPA------------------
------------------------------------------------------------
------------------------------------------------------------
------------------------------------------------------------
------------------------------------------------------------
------------------------------------------------------------
------------------------------------------------------------
------------------------------------------------------------
-------------------------------------------------------
>WP_013907653.1_Thermodesulfatator_indicus_[FeFe]_Group_C2
------------------------------------------------------------
------------------------------------------------------------
------------------------------------------------------------
------------------------------------------------------------
------------------------------------------------------------
------------------------------------------------------------
------------------------------------------------------------
------------------------------------------------------------
------------------------------------------------------------
------------------------------------------------------------
------------------------------------------------------------
------------------------------------------------------------
MVAIVAPAVAANFP----------HNYLRLNGWLKS-IGIKAVF-DVSF-----------
--GAELTVKSYVEY-------LK----------K------K-------------------
------------------------------------------Q----PN--MIIAQPCP-
-AIVTYMQIYQ-PEL-L-E---YLIPVQSPMLHTIIMIKH-FY-PE-Y------------
----KDFKVAVISPCLAKKREFD-E--------T--------------------------
----------------G-------------------LGDYNVTFKSIDKYFRE-------
-----KNIQLS-S----YP---E---V--------------DF---D-NP----------
---P-------------------------------AERAVL-----FSSPGGLMRTAE--
RWI-------P-DI----------------------------------------------
------------------------------------------------------------
--------------K------------ERTRKIEGV----T-MVY-SYLKK-LPELV-RK
-G-----L-----------N---PLLVDCLNCE-LGCNGGPG------------------
------------------------------------------------------------
------------------------------------------------------------
------------------------------------------------------------
------------------------------------------------------------
------------------------------------------------------------
------------------------------------------------------------
------------------------------------------------------------
-------------------------------------------------------
>WP_013969799.1_Treponema_caldaria_[FeFe]_Group_C2
------------------------------------------------------------
------------------------------------------------------------
------------------------------------------------------------
------------------------------------------------------------
------------------------------------------------------------
------------------------------------------------------------
------------------------------------------------------------
------------------------------------------------------------
------------------------------------------------------------
------------------------------------------------------------
------------------------------------------------------------
------------------------------------------------------------
IVAIMAPAAASGFE----------GRYQQLAGFLQS-LGVEAIF-DVSF-----------
--GAELTVYSYLQY-------KK----------T------Q-------------------
------------------------------------------D----PE--CIIAQPCP-
-AIVSYIETYR-PEL-I-P---LLAPADSPMVHTFKMIRE-FY-PA-Y------------
----RNYKLAAISPCYAKRREFD-A--------V--------------------------
----------------G-------------------LGDYNITFRSLQAYIES-------
-----HGIDLS-R----YP---A---V--------------EF---K-GP----------
---P-------------------------------AERAVL-----FSSPGGLMRTVA--
RHV-------P-DI----------------------------------------------
------------------------------------------------------------
--------------A------------SKTRKIEG-----P-EVY-HYFAH-LGESI-QS
-G-----E-----AP----I---FELVDCLSCE-MGCNGGPG------------------
------------------------------------------------------------
------------------------------------------------------------
------------------------------------------------------------
------------------------------------------------------------
------------------------------------------------------------
------------------------------------------------------------
------------------------------------------------------------
-------------------------------------------------------
>WP_014080084.1_Roseburia_hominis_[FeFe]_Group_C2
------------------------------------------------------------
------------------------------------------------------------
------------------------------------------------------------
------------------------------------------------------------
------------------------------------------------------------
------------------------------------------------------------
------------------------------------------------------------
------------------------------------------------------------
------------------------------------------------------------
------------------------------------------------------------
------------------------------------------------------------
------------------------------------------------------------
------------------------REYEQILGGLRQ-MGAKRII-SVSF-----------
--GADITTWAYINY-------IT----------K------N-------------------
------------------------------------------Q----FT--GGISQPCP-
-AVVNYIEMYA-PEL-L-P---KLMPVHSPMMCAAIYAKK-YL-----------------
--H-ITDKLAFISPCIAKKNEIS-D-PD-T---D--------------------------
----------------G-------------------YVSYNVTFDHLMDYCRK-------
-----HRISGP-G----VS---------------------------D-EI----------
---E-------------------------------YGLGSI-----YPMPGGLKENVY--
WFCG------E-------------------------------------------------
------------------------------------------------------------
--------------D------------VFIRQIEGE----R-HVY-EFLDA-YRKRV-AE
-H-----K-----E-----L---PFMVDALNCA-MGCIYGT-------------------
------------------------------------------------------------
------------------------------------------------------------
------------------------------------------------------------
------------------------------------------------------------
------------------------------------------------------------
------------------------------------------------------------
------------------------------------------------------------
-------------------------------------------------------
>WP_014184511.1_Desulfosporosinus_orientis_[FeFe]_Group_C2
------------------------------------------------------------
------------------------------------------------------------
------------------------------------------------------------
------------------------------------------------------------
------------------------------------------------------------
------------------------------------------------------------
------------------------------------------------------------
------------------------------------------------------------
------------------------------------------------------------
------------------------------------------------------------
------------------------------------------------------------
------------------------------------------------------------
ITVLAAPSIRVNFP-----------DYKKLFGFLIA-KGVNVIY-DVSF-----------
--GADITTWAYLKS-------IK----------E------K-------------------
------------------------------------------E----LK--PLIAQPCP-
-AVVNYIEKFK-PEL-L-E---QLSPIHSPMLCTAVYVRK-YL-----------------
--N-DNSELAMLSPCIAKRGEFI-S----T---Q--------------------------
----------------S-------------------LISYNITYQRLKEYLDN-------
-----HKVELS-N----NK---E---V--------------DF---S-DI----------
---A-------------------------------CSLGCL-----FSRPGGLKENVE--
ALV-------P-------------------------------------------------
------------------------------------------------------------
--------------N------------AWVRQIEGT----E-LAY-SYLNH-YDDRV-RH
-N-----K-----P-----V---PLLVDILNCQ-HGCNIGT-------------------
------------------------------------------------------------
------------------------------------------------------------
------------------------------------------------------------
------------------------------------------------------------
------------------------------------------------------------
------------------------------------------------------------
------------------------------------------------------------
-------------------------------------------------------
>WP_014186347.1_Desulfosporosinus_orientis_[FeFe]_Group_C2
------------------------------------------------------------
------------------------------------------------------------
------------------------------------------------------------
------------------------------------------------------------
------------------------------------------------------------
------------------------------------------------------------
------------------------------------------------------------
------------------------------------------------------------
------------------------------------------------------------
------------------------------------------------------------
------------------------------------------------------------
------------------------------------------------------------
-TVIAAPSIRFNIS-----------EYTRLFGYLKS-LHVTRIY-DVSL-----------
--GADITTWAYLKA-------IE----------E------Q-------------------
------------------------------------------K----LE--SIIAQPCP-
-VIVNYIQKYR-PEL-I-W---NLAPIHSPMMCTAIYLKK-YL-----------------
--K-NHDRIAFLSPCIGKIDEIK-E-KN-T---Q--------------------------
----------------G-------------------FIEYNVTYKKIESYLRD-------
-----NQIELF-N----YP---E---S--------------DY---D-EV----------
---G-------------------------------YGIGLT-----YSRPGGLSENVE--
LYK-------P-------------------------------------------------
------------------------------------------------------------
--------------D------------AWVRQIEGP----E-RVY-RYLDE-YSLRI-AE
-H-----K-----P-----L---PLILDILNCQ-KGCNGGT-------------------
------------------------------------------------------------
------------------------------------------------------------
------------------------------------------------------------
------------------------------------------------------------
------------------------------------------------------------
------------------------------------------------------------
------------------------------------------------------------
-------------------------------------------------------
>WP_014186754.1_Desulfosporosinus_orientis_[FeFe]_Group_C2
------------------------------------------------------------
------------------------------------------------------------
------------------------------------------------------------
------------------------------------------------------------
------------------------------------------------------------
------------------------------------------------------------
------------------------------------------------------------
------------------------------------------------------------
------------------------------------------------------------
------------------------------------------------------------
------------------------------------------------------------
------------------------------------------------------------
---MVAPSAAVNYE----------NALPQLITALRS-MGAAYVF-DVSF-----------
--GAEITTYLYSKT-------LQ----------K------G-------------------
------------------------------------------E----KG--PIIAQPCP-
-AVVSYIELYQ-PEL-I-P---FLAKTQSPALDAALWIKS-QK-----------------
-EY-SKLKLAFLGPCLAKRREIH-D-PN-T---R--------------------------
----------------G-------------------LVSYNITYQSLDGYLQL-------
-----KGYELK-N----ME---S---G--------------AF---D-TP----------
---E-------------------------------AERGVG-----YSQPGGLTETLL--
RFGI------P-LQ----------------------------------------------
------------------------------------------------------------
--------------R------------YEISKVEGP----Q-EIYSSYLAG-LHEDI-QR
-Q-----E-----------G---PVLVDILNCQ-WGCNLGPA------------------
------------------------------------------------------------
------------------------------------------------------------
------------------------------------------------------------
------------------------------------------------------------
------------------------------------------------------------
------------------------------------------------------------
------------------------------------------------------------
-------------------------------------------------------
>WP_014903221.1_Desulfosporosinus_meridiei_[FeFe]_Group_C2
------------------------------------------------------------
------------------------------------------------------------
------------------------------------------------------------
------------------------------------------------------------
------------------------------------------------------------
------------------------------------------------------------
------------------------------------------------------------
------------------------------------------------------------
------------------------------------------------------------
------------------------------------------------------------
------------------------------------------------------------
------------------------------------------------------------
VSILTAPAIRVNFP-----------NYKRLFGYLKS-LGAHAFY-DVSL-----------
--GADICTWAYLKT-------IN----------E------K-------------------
------------------------------------------N----LK--TLIAQPCP-
-VVVNYIEKYV-PEL-L-E---QLSPIHSPMMCTAVYIKQ-YV-----------------
--K-DTSALAMLSPCIAKKTEFE-S----T---D--------------------------
----------------N-------------------TISYNVTYNNLAKYLEA-------
-----HNVNLN-N----YE---E---V--------------EF---N-DL----------
---D-------------------------------CSLGLL-----FSRPGGLRENVE--
ARN-------P-------------------------------------------------
------------------------------------------------------------
--------------D------------AWVRQVEGP----Q-EAC-DYLKT-YSSRL-KQ
-G-----K-----S-----A---PLLVDILNCS-HGCNIGT-------------------
------------------------------------------------------------
------------------------------------------------------------
------------------------------------------------------------
------------------------------------------------------------
------------------------------------------------------------
------------------------------------------------------------
------------------------------------------------------------
-------------------------------------------------------
>WP_015560495.1_Roseburia_intestinalis_[FeFe]_Group_C2
------------------------------------------------------------
------------------------------------------------------------
------------------------------------------------------------
------------------------------------------------------------
------------------------------------------------------------
------------------------------------------------------------
------------------------------------------------------------
------------------------------------------------------------
------------------------------------------------------------
------------------------------------------------------------
------------------------------------------------------------
------------------------------------------------------------
ISVILAPAFFANYP----------HEYKKVLGYLKE-KGVNHIY-SVSF-----------
--GADITTWGYLKY-------IT----------E------H-------------------
------------------------------------------Q----FL--GGISQPCP-
-AVVNYVEKYI-PEL-L-P---KMMPIHSPMMCMAIYIKK-YL-----------------
--K-CDDELAFISPCIAKKTEIT-D-PN-C---Y--------------------------
----------------G-------------------YVKYNVTFKKLFETIGN-------
-----KYQGCK-E----YE---------------------------D-EL----------
---E-------------------------------YGMGAL-----YPMPGGLRENVE--
HFLG------K-------------------------------------------------
------------------------------------------------------------
--------------E------------QVVRQVEGE----K-EAY-RYLHE-YLERI-KK
-N-----K-----R-----Q---PFMVDILNCS-KGCIYGT-------------------
------------------------------------------------------------
------------------------------------------------------------
------------------------------------------------------------
------------------------------------------------------------
------------------------------------------------------------
------------------------------------------------------------
------------------------------------------------------------
-------------------------------------------------------
>WP_015709814.1_Treponema_azotonutricium_[FeFe]_Group_C2
------------------------------------------------------------
------------------------------------------------------------
------------------------------------------------------------
------------------------------------------------------------
------------------------------------------------------------
------------------------------------------------------------
------------------------------------------------------------
------------------------------------------------------------
------------------------------------------------------------
------------------------------------------------------------
------------------------------------------------------------
------------------------------------------------------------
----------------------------QVLAYFRS-KGVKKIY-DVSM-----------
--GADICVWALLRY-------IE----------R------E-------------------
------------------------------------------N----PG--PLITQPCP-
-AIVSYCEIHR-PSL-L-K---NLAPLHSPMGCLAVYLKE-YE-----------------
--K-IEGKIAAISPCISKANEFE-D----I------------------------------
----------------G-------------------IIDYNITYAKLEEYFEY-------
-----FRISMP------TE---E---S--------------GF---D-HH----------
---E-------------------------------SGLGAV-----FPAPGGLKENLE--
LFLG------K-------------------------------------------------
------------------------------------------------------------
--------------S------------VRVDKSEGS------TVY-QDLDS-YAETP-EE
-------------Y-----R---PRIFDVLNCM-EGCNIGS-------------------
------------------------------------------------------------
------------------------------------------------------------
------------------------------------------------------------
------------------------------------------------------------
------------------------------------------------------------
------------------------------------------------------------
------------------------------------------------------------
-------------------------------------------------------
>WP_015713064.1_Treponema_azotonutricium_[FeFe]_Group_C2
------------------------------------------------------------
------------------------------------------------------------
------------------------------------------------------------
------------------------------------------------------------
------------------------------------------------------------
------------------------------------------------------------
------------------------------------------------------------
------------------------------------------------------------
------------------------------------------------------------
------------------------------------------------------------
------------------------------------------------------------
------------------------------------------------------------
IVAIVAPAAASNFE----------GRYLNLNGYLKS-LGVQAVF-DVSF-----------
--GAELTVLSYVNY-------MK----------E------K-------------------
------------------------------------------K----PS--LVISQPCP-
-AIVTYIELFV-PSL-L-P---MLAPADSPMLHTIRMIKE-YY-PQ-Y------------
----RNHKVAVISPCIAKRREFD-E--------T--------------------------
----------------G-------------------LGDYNVTFITIKGQLEK-------
-----EKKDLA-S----CK---A---M--------------EY---D-NP----------
---E-------------------------------AERAVT-----FPMPGGLLRTAD--
REV-------P-GI----------------------------------------------
------------------------------------------------------------
--------------W------------EQTRKIEGP----E-AIY-PYLDH-LADSL-KK
-G-----G-----HQ----S---VSFVDCLNCE-KGCNGGPG------------------
------------------------------------------------------------
------------------------------------------------------------
------------------------------------------------------------
------------------------------------------------------------
------------------------------------------------------------
------------------------------------------------------------
------------------------------------------------------------
-------------------------------------------------------
>WP_022931679.1_Treponema_bryantii_[FeFe]_Group_C2
------------------------------------------------------------
------------------------------------------------------------
------------------------------------------------------------
------------------------------------------------------------
------------------------------------------------------------
------------------------------------------------------------
------------------------------------------------------------
------------------------------------------------------------
------------------------------------------------------------
------------------------------------------------------------
------------------------------------------------------------
------------------------------------------------------------
-VAIVAPAVAVNFK----------GQDLELNGWLKS-IGVKAVF-DVSF-----------
--GAELTTKSYVEQ-------LS----------N------E-------------------
------------------------------------------K----PL--LMIAQPCP-
-ALVTFIETYR-PNL-I-Q---YLAKGDSPMAHTVEYIRH-FH-PE-Y------------
----ARHKIAVISPCYAKRREFD-E--------N--------------------------
----------------G-------------------RGDYNVTMKSLSDYMEA-------
-----HNINLS-K----FP---K---T--------------DF---D-NP----------
---L-------------------------------AERGTL-----YSTPGGLMRTAK--
RFV-------P-NV----------------------------------------------
------------------------------------------------------------
--------------S------------RITRKIEGN----P-LVF-DYLGG-LDDSL-SA
-G-----G-----KP----I---YTLVDCLNCD-KGCNRGGG------------------
------------------------------------------------------------
------------------------------------------------------------
------------------------------------------------------------
------------------------------------------------------------
------------------------------------------------------------
------------------------------------------------------------
------------------------------------------------------------
-------------------------------------------------------
>WP_027398671.1_Anaerovorax_odorimutans_[FeFe]_Group_C2
------------------------------------------------------------
------------------------------------------------------------
------------------------------------------------------------
------------------------------------------------------------
------------------------------------------------------------
------------------------------------------------------------
------------------------------------------------------------
------------------------------------------------------------
------------------------------------------------------------
------------------------------------------------------------
------------------------------------------------------------
------------------------------------------------------------
ITVIVAPAIKVAFK----------NQWKNVISWLRS-IGVKTII-DVSF-----------
--GADICTWGHLEL-------IK----------K------N-------------------
------------------------------------------E----DI--HLISQPCA-
-AITNYILKYK-PKL-K-E---YLSPVHSPMLCSAIYIKK-YL-----------------
--N-INGKIAALSPCIAKKDEFE-K-T---------------------------------
----------------D-------------------LVDYNVTFKALKELFEK-------
-----QNINLS-S----FKYDED---N--------------LF---D-NK----------
---D-------------------------------ALDGSI-----YPRPGGLKSCIE--
THM-------P-------------------------------------------------
------------------------------------------------------------
--------------H------------LKVINSEGP----D-KVY-KQLDD-YMNCS-KS
-------------S-----L---PSVFDVLSCE-YGCISGPA------------------
------------------------------------------------------------
------------------------------------------------------------
------------------------------------------------------------
------------------------------------------------------------
------------------------------------------------------------
------------------------------------------------------------
------------------------------------------------------------
-------------------------------------------------------
>WP_027626440.1_Clostridium_lundense_[FeFe]_Group_C2
------------------------------------------------------------
------------------------------------------------------------
------------------------------------------------------------
------------------------------------------------------------
------------------------------------------------------------
------------------------------------------------------------
------------------------------------------------------------
------------------------------------------------------------
------------------------------------------------------------
------------------------------------------------------------
------------------------------------------------------------
-----------------------------------------------------------K
ISVLAAPAIRVNSA-----------NYKKLFGYLKS-LGVKFFY-DVSF-----------
--GADITVWAYLKY-------IK----------E------N-------------------
------------------------------------------N----IN--SIIAQPCP-
-AIVNYIEKNN-LDL-L-N---SLCKVQSPLLCSAIYIKK-YL-----------------
--K-EDSSLAFLSPCIAKKDEIM-N-ET-S---H--------------------------
----------------G-------------------FVNYNVTFKKLLAYIIN-------
-----NNIDLS-K----YE---E---V--------------NF---N-S-----------
---D-------------------------------NGLGFL-----FSRPGGLKENIQ--
AYD-------E-------------------------------------------------
------------------------------------------------------------
--------------N------------LWVRQIEGQ----E-VVY-DYLDE-YGERV-KK
-N-----L-----Q-----V---PNVIDALNCE-FGCNIGT-------------------
------------------------------------------------------------
------------------------------------------------------------
------------------------------------------------------------
------------------------------------------------------------
------------------------------------------------------------
------------------------------------------------------------
------------------------------------------------------------
-------------------------------------------------------
>WP_028517519.1_Ruminococcus_flavefaciens_[FeFe]_Group_C2
------------------------------------------------------------
------------------------------------------------------------
------------------------------------------------------------
------------------------------------------------------------
------------------------------------------------------------
------------------------------------------------------------
------------------------------------------------------------
------------------------------------------------------------
------------------------------------------------------------
------------------------------------------------------------
------------------------------------------------------------
------------------------------------------------------------
-----------------------------VLDWFKK-QGC-TIF-DVSY-----------
--GADICTWVHMRT-------LE----------Q------D-------------------
------------------------------------------K----IG--NIITQQCP-
-AVVKYVETYQ-PKL-L-Q---NLSPIHSPIACSAIYIKK-YL-----------------
--R-RNNPIAVITPCIAEKNEAV-D-T---------------------------------
----------------G-------------------LINYTITIKKLLEYFDR-------
-----NDINIDID----TSEDFE---Y--------------KF---D-ES----------
---Q-------------------------------GQMGAI-----YSRPGGLRDNMW--
LHD-------P-------------------------------------------------
------------------------------------------------------------
--------------D------------MNITNSEGV----H-KVF-AEIDM-YGRMP-ES
-------------K-----H---PRIFDVLSCE-FGCNIGPA------------------
------------------------------------------------------------
------------------------------------------------------------
------------------------------------------------------------
------------------------------------------------------------
------------------------------------------------------------
------------------------------------------------------------
------------------------------------------------------------
-------------------------------------------------------
>AIO18481.1_Mollicutes_bacterium_HR1_[FeFe]_Group_C3
------------------------------------------------------------
------------------------------------------------------------
------------------------------------------------------------
------------------------------------------------------------
------------------------------------------------------------
------------------------------------------------------------
------------------------------------------------------------
------------------------------------------------------------
------------------------------------------------------------
------------------------------------------------------------
------------------------------------------------------------
-----------------------------------------------------------K
VVVSLAPSFPSYDK--------M-DNPLQFISALRE-LGFDQIE-ETTI-----------
--GAVNVSKKYRED-------YY-----------------G-------------------
------------------------------------------E----KK--HIITTSCP-
-TVNTMVTKYY-PHL-A-K---YLSECISPMMAHNNIIRK-RE-----------------
----DDVYTVFIGPCISKKEETS-ICYS-K---D--------------------------
----------------S-------------------CIDAVITFDDIRFWLTE-------
-----ENININ-E----LE---P---S--------------NF---D-F------V----
---S-------------------------------PSLSRW-----YPLSGGVEKASL--
NE--------D-TS----------------------------------------------
------------------------------------------------------------
--------------E------------RRVLKVDGM----E-ACV-ELLDC-LD-----E
-L-----E-----------S---NTWIEMNACK-EGCING--F-----------------
------------------------------------------------------------
------------------------------------------------------------
------------------------------------------------------------
------------------------------------------------------------
------------------------------------------------------------
------------------------------------------------------------
------------------------------------------------------------
-------------------------------------------------------
>WP_002849014.1_Ruminococcus_albus_[FeFe]_Group_C3
------------------------------------------------------------
------------------------------------------------------------
------------------------------------------------------------
------------------------------------------------------------
------------------------------------------------------------
------------------------------------------------------------
------------------------------------------------------------
------------------------------------------------------------
------------------------------------------------------------
------------------------------------------------------------
------------------------------------------------------------
------------------------------------------------------------
-VVSLAPSFIANYD--------G-AGIEQMRDALKK-LGFYDVE-ETAV-----------
--GATHVKREYERI-------LK----------E------E-------------------
------------------------------------------N----RD--VVISSCCH-
-SVNLLIQKYF-PDL-L-P---MLADVISPMQAHCADIKR-RI-----------------
----HDAKTVFIGPCVSKKDEAQ-H----Y---G--------------------------
----------------D-------------------TVDAVLTFEELSVWLKE-------
-----ENIEIE-R----------------------------GF---S-A------D----
---E-------------------------------NSRARF-----FPTAGGILKTMD--
--C-------D-LP----------------------------------------------
------------------------------------------------------------
--------------D------------YTYIAIDGI----E-KCI-SVLRE-LE-----K
-G-----S-----I-----H---KCFIEMSACK-GSCIGGPV------------------
------------------------------------------------------------
------------------------------------------------------------
------------------------------------------------------------
------------------------------------------------------------
------------------------------------------------------------
------------------------------------------------------------
------------------------------------------------------------
-------------------------------------------------------
>WP_003493654.1_Clostridium_sporogenes_[FeFe]_Group_C3
------------------------------------------------------------
------------------------------------------------------------
------------------------------------------------------------
------------------------------------------------------------
------------------------------------------------------------
------------------------------------------------------------
------------------------------------------------------------
------------------------------------------------------------
------------------------------------------------------------
------------------------------------------------------------
------------------------------------------------------------
------------------------------------------------------------
-VASVSSVFAGVFN----------VEEGKIVSALKE-LGVSYVE-ETAL-----------
--GGEIVTELYKDY-------VE----------T------T-------------------
------------------------------------------K----LN--NYITTSCP-
-SAVNLIEKYF-PSL-I-K---YMIPIASSMTAHGKILKE-IW-----------------
--G-KDAFVVFIGPCIAKKTESD-I-YK-K---E--------------------------
----------------K-------------------VVDAVINFDELKNWFKE-------
-----MNIDLN-S----MP---I---G--------------EF---D-R------N----
---A-------------------------------YKKTRS-----FTLSGGIINSMG--
NII-------E-NN----------------------------------------------
------------------------------------------------------------
--------------N------------LISMSVSGV----E-ESI-QVLKS-ME-----I
-G-----E-----I-----S---NTFLEITACR-GNCIGGPN------------------
------------------------------------------------------------
------------------------------------------------------------
------------------------------------------------------------
------------------------------------------------------------
------------------------------------------------------------
------------------------------------------------------------
------------------------------------------------------------
-------------------------------------------------------
>WP_003493657.1_Clostridium_sporogenes_[FeFe]_Group_C3
------------------------------------------------------------
------------------------------------------------------------
------------------------------------------------------------
------------------------------------------------------------
------------------------------------------------------------
------------------------------------------------------------
------------------------------------------------------------
------------------------------------------------------------
------------------------------------------------------------
------------------------------------------------------------
------------------------------------------------------------
------------------------------------------------------------
IVASIAPSFMGNFN----------VSHGKIVASLKS-LGIKYAE-ETAL-----------
--GADITTKLYKSF-------IK----------E------N-------------------
------------------------------------------K----QD--YYITTACP-
-SVNLLVEKYY-PEL-V-K---YMLPFMSPMTCHGKILKT-IY-----------------
--G-EDSFTLFIGPCTAKKAEHE-N-YN-F---E--------------------------
----------------N-------------------SIDAVLTYEEYLNLLKE-------
-----YNICIE-N----LE---S---M--------------EF---D-N------K----
---S-------------------------------LKLGSY-----YPMPGGIISNLK--
DEL-------K-DK----------------------------------------------
------------------------------------------------------------
--------------N------------IKSFYVDGV----Y-ACM-DIFES-IK-----K
-G-----H-----I-----K---NSFIEASACV-GSCIGGPE------------------
------------------------------------------------------------
------------------------------------------------------------
------------------------------------------------------------
------------------------------------------------------------
------------------------------------------------------------
------------------------------------------------------------
------------------------------------------------------------
-------------------------------------------------------
>WP_003499089.1_Lachnoclostridium_symbiosum_[FeFe]_Group_C3
------------------------------------------------------------
------------------------------------------------------------
------------------------------------------------------------
------------------------------------------------------------
------------------------------------------------------------
------------------------------------------------------------
------------------------------------------------------------
------------------------------------------------------------
------------------------------------------------------------
------------------------------------------------------------
------------------------------------------------------------
------------------------------------------------------------
---------IGLFQ--------Y-KTRGQVKDALLK-LGFTDVR-DTAE-----------
--AAAMATGEYVKL-------LE----------K------G-------------------
------------------------------------------D----MK--NIITTACP-
-SIVSLIEIHY-PEL-I-D---YLAPVLIPSGIHARMLGE-EY-----------------
--G-EEARIVFAGPCIAEKEKMR-A----V------------------------------
------------------------------------SPDAVLTFEELKGWLEE-------
-----EEIKID-E----CE---D---A--------------DF---D-E------R----
---H-------------------------------LGANLR-----YPVSGGLLTSVE--
TTKT------K-PD----------------------------------------------
------------------------------------------------------------
--------------R------------YRKFYVSGV----K-DCL-DVCEA-MM-----T
-G-----E-----V-----K---GCFIEMNACH-GGCINGPA------------------
------------------------------------------------------------
------------------------------------------------------------
------------------------------------------------------------
------------------------------------------------------------
------------------------------------------------------------
------------------------------------------------------------
------------------------------------------------------------
-------------------------------------------------------
>WP_003507891.1_Lachnoclostridium_symbiosum_[FeFe]_Group_C3
------------------------------------------------------------
------------------------------------------------------------
------------------------------------------------------------
------------------------------------------------------------
------------------------------------------------------------
------------------------------------------------------------
------------------------------------------------------------
------------------------------------------------------------
------------------------------------------------------------
------------------------------------------------------------
------------------------------------------------------------
------------------------------------------------------------
VVASLAPAYMGFLQ--------E-GTIGQIHEAFRK-LGFFDVR-ETAE-----------
--GAAAVTGEYAKL-------LE----------D------G-------------------
------------------------------------------K----ME--NIITTCCP-
-SVNDLIEIYY-PRL-V-P---YMAPVVSPMVAHGRMLKK-EY-----------------
--G-EDVKVVFVGPCIAKKKEST-D-PR-N---F--------------------------
----------------D-------------------SIDAVLNFNDIRKWMES-------
-----ERISIE-D----CG---D---V--------------PF---E-R------L----
---E-------------------------------PQVNQL-----YPVTGGIIHSVL--
STKE------Q-KD----------------------------------------------
------------------------------------------------------------
--------------G------------YRKLHIHGT----K-NCI-EFCDS-LM-----A
-G-----E-----I-----S---GSFIEMNMCT-GACINGS-------------------
------------------------------------------------------------
------------------------------------------------------------
------------------------------------------------------------
------------------------------------------------------------
------------------------------------------------------------
------------------------------------------------------------
------------------------------------------------------------
-------------------------------------------------------
>WP_004614045.1_Tyzzerella_nexilis_[FeFe]_Group_C3
------------------------------------------------------------
------------------------------------------------------------
------------------------------------------------------------
------------------------------------------------------------
------------------------------------------------------------
------------------------------------------------------------
------------------------------------------------------------
------------------------------------------------------------
------------------------------------------------------------
------------------------------------------------------------
------------------------------------------------------------
------------------------------------------------------------
TVISIAPSYLGVLE--------Y-KNPGQVVDALLK-LGFFEVR-ETAE-----------
--GAALVTREYQKL-------LE----------E------G-------------------
------------------------------------------T----MK--NLITTCCP-
-SVNDLIEKYY-PSL-T-K---YMTPVVSPMIAHGRLIKK-IY-----------------
--G-EDVKVVFLGPCIAKKEEAVGD-DR-V---F--------------------------
----------------G-------------------AVDAILTFEELGGWLKA-------
-----EGITIS-E----CE---E---K--------------PF---G-N------P----
---D-------------------------------PRINRI-----YPVGGGIVKSVM--
EQK-------EMKD----------------------------------------------
------------------------------------------------------------
--------------T------------YHKLYVDGL----D-ACM-ELFKS-ME-----K
-E-----E-----L-----S---HCFIEANVCD-GGCIKGPA------------------
------------------------------------------------------------
------------------------------------------------------------
------------------------------------------------------------
------------------------------------------------------------
------------------------------------------------------------
------------------------------------------------------------
------------------------------------------------------------
-------------------------------------------------------
>WP_004629692.1_Ruminiclostridium_termitidis_[FeFe]_Group_C3
------------------------------------------------------------
------------------------------------------------------------
------------------------------------------------------------
------------------------------------------------------------
------------------------------------------------------------
------------------------------------------------------------
------------------------------------------------------------
------------------------------------------------------------
------------------------------------------------------------
------------------------------------------------------------
------------------------------------------------------------
------------------------------------------------------------
VYVSLAPSFISAFD----------YDEKWLYFALKK-LGFTHIE-GTAN-----------
--GAYLVSRQYEKL-------LQ----------K------R-------------------
------------------------------------------E----MK--NIITSCCS-
-SIILLIEKYY-PRL-R-D---QLAPVVSPMIAHAKMLRE-TY-----------------
--G-QRIRIVFIGPCISKKEECN-D-LQ-N---E--------------------------
----------------N-------------------QIDAVITFEELDKWLEE-------
-----EGIYQE-E----AT---A---D--------------EM---K-N-----------
---F-------------------------------DTITRI-----YPVPGGILKTID--
RN--------S-KK----------------------------------------------
------------------------------------------------------------
--------------N------------YRSISVDGV----D-RCI-DILNS-ID-----E
-G-----N-----M-----E---NYLIEMSSCT-GGCIAGPC------------------
------------------------------------------------------------
------------------------------------------------------------
------------------------------------------------------------
------------------------------------------------------------
------------------------------------------------------------
------------------------------------------------------------
------------------------------------------------------------
-------------------------------------------------------
>WP_005037180.1_Holophaga_foetida_[FeFe]_Group_C3
------------------------------------------------------------
------------------------------------------------------------
------------------------------------------------------------
------------------------------------------------------------
------------------------------------------------------------
------------------------------------------------------------
------------------------------------------------------------
------------------------------------------------------------
------------------------------------------------------------
------------------------------------------------------------
------------------------------------------------------------
------------------------------------------------------------
VVASLAPSFISEFS--------G-IRPGQLIHALKM-LGFHAVS-ETAL-----------
--GAQEVSAACAEL-------AR----------T------S-------------------
------------------------------------------G----NK--LFISTTCP-
-SVVELIQKYY-PGL-S-P---YLTPFLSTMAVHARMLKR-EF-----------------
--G-GDTGIVYLSPCIAKQLESD-D----P---S--------------------------
----------------M-------------------KVDVALTFTLLRQWFED-------
-----LGIVLN-E----IQ---E---D---PED--------IF---L-P------E----
---P-------------------------------SRDGAL-----YPISGGMLQSME--
VCG-------G-LG----------------------------------------------
------------------------------------------------------------
--------------E------------VKTMAFSGV----Q-QIM-TALEG-IH-----E
-A-----P-----FK----D---PLFLELLACD-GGCVNGPR------------------
------------------------------------------------------------
------------------------------------------------------------
------------------------------------------------------------
------------------------------------------------------------
------------------------------------------------------------
------------------------------------------------------------
------------------------------------------------------------
-------------------------------------------------------
>WP_005659983.1_Dethiosulfovibrio_peptidovorans_[FeFe]_Group_C3
------------------------------------------------------------
------------------------------------------------------------
------------------------------------------------------------
------------------------------------------------------------
------------------------------------------------------------
------------------------------------------------------------
------------------------------------------------------------
------------------------------------------------------------
------------------------------------------------------------
------------------------------------------------------------
------------------------------------------------------------
-----------------------------------------------------------P
VYVSIAPSWVGEFP--------D-VSPGKMIRALKA-LGFAEIG-ETAL-----------
--GAQEVTASLAEF-------LR----------D------A-------------------
------------------------------------------G----PG--LYLSTACP-
-SAVEYVRRYL-PHL-T-K---CLTPVLSPLLAHCKLIRQ-AA-----------------
--G-PDAPIVFFGPCIAKKVEAD-G----H---G--------------------------
----------------D-------------------ILACSLTFKDLRSWLEE-------
-----KGIDLD-R----IE---D---G---PE---------EF---F-P------I----
---K-------------------------------ADEGTH-----YPIEGGMIETIK--
ASG-------E-FP----------------------------------------------
[truncated: 1,314,615 more chars]
