# Supplementary material for: Comparative genomic analysis reveals metabolic flexibility of Woesearchaeota
Source: Nat Commun. 2021 Sep 6;12:5281. doi: 10.1038/s41467-021-25565-9 (PMC8421398; doi:10.1038/s41467-021-25565-9)
Supplement: Supplementary file 11 — Source Data [file 41467_2021_25565_MOESM11_ESM.zip › Source data/Figure_5a.fasta]

>Yap200.bin9.104
AIRSPICTVEGHVDHGKTSILDQIRGTSVVRGEAGAITQAIGASIIPLSIIQKTCGELLKKLNQFTIPGLLFIDTPGHAAFTALRKRGGNLADIAIVVIDINEGIMPQTKEAIEILKSYKTPFIIAANKIDITGLKNPILQAIEEQDNTKAKIETKLYELVGKLHEMGFQSERFDRVQDYTKQIAIVPTSAQTGDGIPELLMVITGLAQRYLEECLKCDAEGQGKGIILEVKEEKGLGTTIDVILYDGNLKRNDTIVIGSLTDPIVTKVRALLEPIPLAEMREKKTKFKPVQTATAATGVKISAPGLENTTAGMPLLSAIEQAKQEVQKEVEEVLIETDKNGIIVKADTLGSLEAVDKLLKEKNITIRKAIIGNITKKDISEAESVYEEDPFKAVILGFNIDKAKIITNAVIYKLIEDFEKWQDQERKKQEAKKLDILTRPCRLKMLKGYIFRQSNPAVFGVEVLQGELKAGTSLMKMLKSVKSIQLEQETIEKAEKGKQVAVSVPGITIGRQIGEEEILLSDIPEEDFRKLKELKQYLSKEEIELLKEIAEIKRKHNPVWGV-RTEKKTWYPIVAPKIFHNQVVGEILLTSPNNAVGRIIPVNLASLVKDPRRQHITIKLVINNAAGEKLHTEMIGYEINPSFVKRMVRKGGDKIDYSFTAETADDKKLKLKVVFLTRRKIKLSVATALRKNSEEILKDIGKTRFVELMQTIVIHKIQGSLKKQLSKIYPLKTFEIRNIHIEEKAVEKKLNLQKKLAADVLKCSKKRIGLDTNRLDDIKEAITKADIRSLISEGAIKKKPIRSTSKVRARKTALQKRKGRRKGFGRKKGKKTARLSKKKIWINRIRTQRMFLKELKNKNIITSMIYQQLYMKSKGGFFRSKRHIKLYIEEHKAIDAELEEMLSKQKAKIKVVGTGGGGNNTINRITEVGIQGTETIAVNTDAQDLLYTSADKKILIGRETTNGMGAGSNPRLGEEAAKENEHDIKKSLYGSDMVFITCGLGGGTGTGSAPVIADIAKKMGALTVGVVTIPFAMEGHVRYENAVIGLEKLEQIVDTLIVIPNDKLLELAPDLPLHTAFKVADEILTNSVKGIAELVTKAGLVNLDFADIKAVMRNGGVALIGVGESDTENRAAEAVEKAINNPLLEVDITGATGALINVAGGEDMTLDEARKVVEVISERLNDDAKIIWGAQIYKDLEGTIRTMLVITGVKSTQIFGPEKRLSDKRKKDIENELGIEFVDERWGIAHIYSSYNNTIIHITDVSGTETIARTSGGQVVKSDRLESSPTAAMVAAKKAAEIALDKGINSIHVKIKAPGGHNGPNNPGPGAQAAIRALSRMGLRIGIIEDITPIPHDGCRKKGGRRGRRV------------------------------------------------------------------------------------------------------------------------------------------------------------------------------------------IKIKYDVNLMKFISLFESITRAEVKDCFEEKLVFIVKEGNIGKALGKGGSNIRRLENMLKKKLRIIEFNGSLLQFIQNIVYPSKVKDIAEIVTITPPDSETRGYLIGRGAVNLNATKDIVRRYFDIKDIRVIAVIAKLKTHGANFEVLVDCNNAIAFKGGMKDVLATQTVFSDSKKGEQASDVQLKQIFGTTDPSEVAKEVIRKGEIQLTAEYRNRLKETKRKQILDMIHRNGVDPKTHLPHPLTRIELALEEAKIHVDEYTPVQKQVQEILKKIRIILPIKFEVKEVEIKVPAENAGKSYSVINNFGKILKQEWQPDGSLLAVIEIPGGLEQDLYDKLSSITHGNNEVRLLKDEKKLAPVSSLKKGSYVIIDGVACRVTNTSTSRPGKHGHAKVRVEAAGLMDGRKREKVMPGHDNIEVPIIDKRNAQILSIDTANVMDLETYETFDMKIPEDLKGQVIEGSTVLYWGILGQKVMKQIKGLVKKIGSFRRKTRHKLSKKTRKKGKISLSAYFQTFKTGDKVVLKAEPAIQKGMYRPRFHGRSGIIKARTGSCYSVSINDKNKQKTIIVHPTHLKRVMGTNLKDLILTKEIHLEDLKGKMLAVDSFNLLYQFLSTIRQRDGTLLKDSQGRVTSHLTGLFSRTTRLMHHGIKLAFVFDGKPPELKQKEREKRKTAKQEALKLYKEAKKREDIELMKKYASRTSILTAEMIKESKELINALGLPVVQAPSEGEAQVSKIVNDKNAFAGVSEDFDSLLYGIPKLVKNLSITGRRKF--KASYVTIKPKIINLSENLNNLKIDQDQLIVLAILIGTDYNPGGVKGIGPKNALKLVKKHEHDFDNLFKEAKWEDFPWTDIYYLIKKMPVEKDYNMKIEKMNPGKLFELLVEEHDFSKERVEKQIESLIKVSKKQQKGLGDWL---------------------------------------------------------------------------------------------------------------------------------------------------------------------------------------------------------------------------------------------------------------------------------------------------------------------------------------------------------------------------------------------------------KRLDKRKLDETRPIEAKVGVVKRADGSAMFKIGETIAYAAVYGPRSMFPRFLQNPQKGVLRVNYNMMPFSGHGDRVRPGPSRRSKEISMVTEKALLPVVDLKEFPNAVVDVFIELPQTDAGTRCAGICAASMALADAGIKMKDLVASVAVGVIDGTVVADLNYDEEAYVADIPVAVLPNSGKISLLQMDGMNTKDNLQKALQLAKKVCKDIYEIQKKALNKGVLDRVIYSYTEEENKLLRETVDKLKEEVDRFKKTPLMICVVKAVIGVIIQIPNGNEFLVNKTSDCESLRPGDSVLVEQKNLTIVKKMNSKKFAVDSFVIIEKPNTTWKHIGGLKKQKKEIQEVVELPLKKPHLFKEVGISPPKGILLHGQPGTGKTLLAKAVAQSTNSTFIEIVASELVQKFIGEGAKLVKEIFELAREKAPSIVFIDEIDALAAKRIEIGTSGEREVQRTFMQLLAELDGFKPLDNVKIIGATNRKDVLDPAVIRPGRLDRLIHVPIPDLDGKKQIFKIHTKDMKLDEVDSKEILERMENFSGAEIRAVCTEAGYFAIREKRTSVFKKDFLKAIDKIKQDEEEDKGHLHMFGIKVFNKWDAESIKVSDKGLIDYINMEPKIVPRTGARYAGNRFHKSKVFIVERLINKVMIPGHKSKKHFKTSSHITGKASTAYEIVNKTFSIIERRTKENPIKIFVAALENAAPREEIITIEYGGARYPKAVECAPQRRIDIALRYFTQGAYQKAFNSKKAIEECLADEIINAYNLSQSSMAISKKLELERQADASRMDIAIWTEKYRPKTFDEVKGQDEIVKRVKSFVKQKNMPHLMFAGPAGIGKTTLALVTARELFGDSWRQNFLELNASDERGIDIIRHKVKDFARTKAIGNVPFKIIYLDECDALTKEAQQALRRTMENYTQTTRFILSCNYSSKIIDPIQSRCAVFRFRPLAKDYIFEIIGIISKNEKLKIDEKAKQALYQISEGDCRRIENILQSSAAISNNITEDLIFSLASVARPKEVKELLDLALQNKFVDARNKLLDVMLNYGLSGLDIIKQIQKEIWNLDIEDRSKVNLIDKCGEIEFRMTEGSDEFLQLEALLSQVVLAGSLIPEISIGLVGHVDHGKTTLVKALSGVWTDTHSEEIKRGITIRLGYADAVFYKCEKCKYGVKEKCDCGGKSAPLRKVSFVDAPGHESLMATMLSGATIMDGALLLIAANETCPQPQTREHLMALEISGIKNVVILQNKIDLVSEEDAIKNYKEIKEFIKGTSYEKTPIIPISAQQNVNIDVLIETIEKIIKTPKRDPAADPIMFIARSFDINKPGSNYNVLVGGVLGGALKQGVLKLGQDIKIKPGIAVEEKGKKEYKEISTKIIGLKSGSLSVKEVGPGGTIGVLTSLDPAIVKSDSLAGNIIGLPEKLPLVWNEFNLETHLLERVVGVEEDLSVEPIKINEVLMLNVNSAATVGVVFELKKDIVKCKLKLPVCAEIGSKVTISRRIGNRFRLIGYGIISMTEIYLNSKFVGEIEDPVLFLEQFKSERRKGTIKNTNIHFNERANIIEVEGNKGRARRPLIIVKDGIPLLTEKHIKQLEKGEITWSDLIQQGVIEFLDAAEEENTLVAFSENELRPEHTHLEITAMNMLGLATSLVPYANHSPPARINMGSKNQKQALGFYAANFLVRMDMDVNLLHTPQIPIVRTLMHNIYSDSLHPSGQNIVVAVMSYEGYNMEDSIILNKGSIDRGFGRSTYYRPSIAEELRYSGGLVDEISIPDKEVKGYKSERDYRYLEKDGIIYPEAKIAEGDVVIGKTSPPRFLSSLDEYNLAAATRRESSVSIAHGEQGVIDFVSITENAEGNKLVQVRIRDQRIPEIGDKFTSRHGQKGVVGLIVPEGDMPFSINGIVPDLIFSPHSVPSRMTISHMVELIAGKTGALSGRYIDGTTFSSEPEEVLRKELLSMGFREDGFETLYNGQTGEEFKAKIYVGDMYYLKLKHMVANKMHARARGPIQLLTRQPTEGRAKEGGLRLGEMEKDTFVAHGASLLLKERFDSDRTVVPVCEKCGLIAIYDEKQNKSFCPICGD-VEVSNIEVSYAFKLVLDEFKSLCVYPALKLKNKYSIDIESWQPKTSIGKEVKAGKINDIDEILDNGLKILESEIVDVLLPNLSVDLLLVGQSKGKFGGGQRRIFRQTQKKTREGNKPKFATFAIAGNENGYVGIGYGKSKETVPAREKAIRNAKLNIMKIKRGCGSWQCGCGLAHSIPFAVQGKCGSVNIKFIPAPKGTGLRAEHECAKILKLAGVKDVWSKSSGKTATKLNMIKACIAALKQLVEMKIKEETKKLGIVEGALMNPMRDIRIEKITLNIGSGKDQARLDKGIKLLQTLTGIKPVKTFAKKRIPGWGLRPGLPIGCKLTLRKQAAFDILARLLKAADNNLKPSQFDMSGNVAFGIPEYIDIPEAKYDPSIGIMGLEVCVTLERPGFRIKRRRLRKRKISGRHTITKEEAIKFMESKFNIKVMGDPKRIKKKYSTPIHPWQAERIEEERELTKQYGFKNKKEIWKENSILRNFLRQAKRLTAITEQSEKEKIQLLDRLKRLGLLTETAMIDDVLDISLKDLLERRLQTLVFRRGLARSMKQARQFIIHRHIIIGNKKITVPSYLVSKAEESIISFSKSSLVNPDHPERKKEEVSEMPKKPEKKSAKKVYIYKKVDSVVFSVFSPQHIKNMASAKIVTPELYDKEGYPVDGGLMDIRLGVIDPGLRCKTCRSKLKECNGHFGYIELARPIIHISFVNIVFDLLRSTCKECGRILIPQNKIEKYQLEKVEEEAGLEARRGAIKDILSKLRTISKCPYCKARQQKITLEKPTTFIENEKKISPIEARTRLEKIPDDDLEIFGLNPKSVRPEWMVLTVLPIPPVTMRPSITLETGERSEDDLTHKLGDIVRINQRLFENINAGAPEIIIEDLWDLLQYHVTTFFDNNVAQLPPARHRSGQPLKTITERIKSKEGRIRHNLAGKRTNFSSRTVISPDPMLDLDEVGIPKSVAMKLTVPEIINEWNYMYLRKFIERGPVKYPGVNYIVRPDGKKKKITDETKEALLEEIKVGYAVERHLMDGDIAIFNRQPSLHRMSMMCHRIKVLPGKTFRLNPAVCAPYNADFDGDEMNLHIPQTEEARAEAEQLMQVQTQLISPRYGLSIIGSIQDAISGNYLLTTELSREEAVDLLYKIGISDFSKLPNKAKVDGKEIFSVILPDNFNFRGKSKAKDKIIIKDGKLVQGVIDKSTIGGEAGLMLRSIHKRYGEKKTIEILGKIFRLGIKVLLKRGFTTSLSDSDLPENAKIRIKELITKADDDVNALINLYHQGNLEVFPGRSAKETLELKILEILNRIRNETGKVVMEYRTHSLIMAESGARGNNLNIAQMAALIGQQALRGKRIEKGYNGRTLSHFRKGDLSPESHGFIGSGFKTGMNPYEFFFGAITGRDSLMDTALRTPKSGYLYRRLANAMQDLKVEYDGTVRDASGKIIQFNYGEDGVDVSKSENGKINVDRIITGA-RIAVVDNTKLKDMDKKKHI-QNLCPVNRSGKDSKLLIDESLCIGICANAAP-EAIHIINLPGELEQEPIHRYGKNEFELFNLPIPIFGKVVGILGVNGIGKSTAIKILAGILKPNLGKAVYNELIEFFKGTEAQAFFEKVKAEEIKIAYKPQQVDLIPKTSKGKVKELLKKVDKELDKITKQLEIENILDNNIKDISGGELQRVAIAATVLKKANLYVFDEPSSYLDIKQRIKVSKFIKSLADKNTAVLLVEHDLIILDYMTDLVHIMYGKEGCYGIVSQPRTTRTAINVYLSGYLKEENMRFRNYPIKFEQRAPVLLTSWKDIEKKLGKFDLKAKEGSIYKNEVVGILGENGIGKTSFVKILADVIKQDKGEITEKIIVNYKPQYLESSEEFVVNVLQEALQKYTNQIINPLNIKPLLDKKLNELSGGELQRVAVALCLSKKADLYLLDEPSAYLDVEQRLIVSKIIRELMEISGKTALVVDHDLLFIDYLSQRLLVFEGIPAKQGQAKGPFIMEEGMNIFLKDLAITFRRDPESNRPRVNKLESVKDREQKEKEKYYYVMLYKKEGFPDDDELVLCTVTAVHGHSVFAKLDEYTGMIHISEVSPGRIRNIRDYVVEGKKIVCKVLKIDKKKEHIDLSLRRVNEGQKRKKTNEIKQEQKAEKIIEGIAKNLNIDVKELYDKIGKVFEKYEYLHECFNDIIGLKKLGVEEELAEEVTEIVKERIKPPEVCIKGVLKLVSYDPDGIDIVKAALKKAVNIDVTYRGAGDYNVIVNAPNYKEAEKILENSIDKVTRYMEKKKGIVSFRKEEMKIKILTKEGTEKGSLDLPTQFNEIVRTDLIRRAVSSLQSIKRQKYGADPEAGMKVSARISKRRRDYRGSYGHGISRTPRKVLSRRGTQFNWQGALAPNTVGGRRAHPPKAEKEWKQDINKKERRKAIRSALAATINKELAEKRGHLVSEKYPCILESSIESLDKTKQFVDLLKKIGFEKEVERINKKTIRAGKGKLRGRKYRKKKGPLIVCKLEKSARNVPGIDVVKVSALNAELLAPGAIPGRITIFTQAALEKLDKEKLFMELKAHIIDLLNKGTRLDGRGPLEYRKVKVEYDVSKSAEGSAKVIIGETEMITGVKMAIETPYPDTPDKGNLMVGAELSPLANPEFESGPPSIEAIELARVVDRGIRESKAIDADKLCIEKGEKVWSVMIDLAPINDAGNLFDVASLSALAAVKNAKFPKLEAVNYLEKTKNTLPEPISVTICKIGKHFIVDPSTEEEKIIDARLTVAVGEDGNLYGGETPLTEEEILQMVDIAADKTKELRKALPQKARIKLASTEIDKINEVCSNIKDIAVKTGVDMRGPIPLPTKRLKVTTRKCPCGNGTATWERYEMRVHKRLIDLGLDERALRLVMRVHIPEGLNIEIEMVDSKLLAKEKDIVVPGECLAEGMDYLPGNGTYREGDKILASQLGLVSVDGRAIKLIAVSGKYLPKRGDTIIGYVKEILMSGWMIETNSAYHAMLGMKEATSDFIPKGADLTQYFNFGDYIVCKITNVTSQKLVDVTVRGPGLRKLKDGRIITVNTNKVPRIIGKKGSMVSMIKQATDCKIIVGQNGIIWLQGEPKMELLAVETIKKIEKESHISGLTDRIKEHLEKATGKMGKNLIQQKRGKGSSTYRAHSFRFKGRVKHNGKIIDLIKCSGHSAPLAQVKYDNGEEILMVAPEGVRVGEIVQAGEKADLKNGNIIPLKNIPEGTSIYNIENSPGDGGKFVRTSGTFAKVVGKIRNGVVIRLPSNKQKIFQPECRACIGIIAGSGRTEKPFLKAGNKYYAMRAKNKLYPHVSGTSMNALSHPFGGSSSHTKGRPTQASRNAPPGRKVGKIAPKRTGMRRMARIRKFTAYRAAYTRISKFKDRNFIKASPHINIVVFDMGNPKFGYELNLISKDNLQIRHQAMESARMTCNRLLESTLGKSGYYLKVRFYPFHILRENPLAAGAGADRMSTGMKHSFGKPIGRAAQIRKGQSLLTLKTETAKKALKRASYKFPCGCLIEVKELKEDILKVIKELKEKSKKRNFKQSFDLIVVLKGLNLKKEQVEFFQPLKHDLGKQLKICALVGPELAGKSKDLCDFIVKDDEFPKKDKKATKKLAKECGWFIAQANLMPKIAASFGRVLGPKGKMPNPKAGCIVPPTANLKPLCDRLRKTVKVSAKTVPTIQCIVGKEDMKDEDVTDNIWTIYDGLVHHLPSGKDNVRNVLLKLTMGKPINLEMLNDPIANALSKILNAEKVSKSDCIIKPVSNTIKKILKIMQEKKYIGEFEEIKDGKGNYIKINLIGHINKCGAIKPKYPTKKDQFEKFENRYLPAKDFGIIFVSTNQGIMTHIEAKEKKIGGVLLAYCYMKAINARITKAIPVNGKIPTCDNSGAKIIKVFSVKGHKTVKGRIPAAGVGDLIMASVVSGRPDMRKQVVFAVIVRQKKEYRRPDGTRIKFEDNAAVVLKDEKGDPKGTIFKGPIAKEACERWPGVAKLASIIVKEFAKYKDKLPISIIEEIDIAETRVNKILEKTYEEYKKAHIDAGECVGLVSAESIGEPGTQMTLNTFHFAGVAEMNITVGLPRIIEILDGRKNISTPMMEIFLKKPYSQGIRRMALTIKETTLKEIIIELLINMAEAKIELIFDKQKMKDIGITPIVISALKKSKGILIKKGLILKAKNAGDIYKVKDKIKEVYIKGIKGIKQVLPVKRGDEFIIITAGSNLADVLSLSEVDSSRTVTNDIFEIGNILGVEAARQAIINEVFKVIEAQGLNVDVRHIMLVADTMCTSGEISGITRYGIVSEKASVLARASFETPIKHVINAALVGEIDKLNSVVENVMLNQPVPIGTGLPGLITKVKMYQLIICEKPNAAKKIAEALADKKPIKKTREKVPYYELAHEGKKIIVSCAVGHLYGLKQKSQYPVFDIEWAPTGEITKKAAFSNKYLRNIKRLAKDADEFIIATDYDIEGEVIGLNIIKYACKQKDAKRMKFSTLTRDDLIKAYDKRTPHLDWPQAHAGETRHKMDWYFGINLSRALTHSIKGAFKLMSTGRVQGPALKLVVDKEKEIKAFKPDPYWEIQLKGEINKGDIIALHELGKIFDSKKAQEIFDKIHKTAKVINVEKKRFNANPPVPFDLTSLQIEAHKCLYISPKNTLSTAQELYTGGYISYPRTSSQQLPKEIGYKKILTLLSKQASYKNETDFLKLMPNNGKKTDPAHPAIYPTGIPPKDYEKKLYDLIVRRFFAVFGDPAVRETMTVNLDCNKENFITKGTTTIEKGWFELYGKHVKLKEEELPKINKGDICNIKKLEKLDKETTPPKRYTEASLIKALEKENLGTKATRASIIETLFDRGFIDGKAIEATEMGIRTEETLEKHSPKIVEPTLTRHFEEDMEKIREGKKEPKTVLEESKKAVTEITDEFDKHLKEIGEELLKAERETRNVMTYVGKCPVCKDGELHIRKGKHFIACNKYPDCKTIFSIPQV-KVRPTKEICETCGMPKVQIIKKRKGPQIICINPKCPSKLEKECPKCGPKCRYTEKLQISKEKWKVWGNVFDEFTFRTLFKLASQGHFEKLKSPISIGKESNIFSAKKETIIIKIYRLETCDFNRMYDYIKYDPRYVNVKTKKRKIVFAWTQREFRNLLKAREAVNVPRPITFLNNILCLEFIAAPKLKDKIPKNKKLFFEKIIKNVQKLYKADLIHADLSQFNILNFREEPVFIDFSQCTLTRNPRAEEFLKRDIKNICNFFNKIGLNINEEKVLKKIKNFWDIILNNLPEVAGPQQRRLSFKEKLKWTGIILVIFFVLGLIPLYGLGANALQQFEYLSLILGAKFGSIISLGIGPIVTASIVLQLLNGSGIIKFDLTSHEGKKRFQGIQKLLAIFFIVFEAIIYVFMGGLAPAVQILLIFQLFLGGILILFMDEVISKWGFGSGISLFIAAGVSETIFIRALSPLPSPANPNIATGAIPALFQSLSAGDPITAALMIAAVLSTIFVFVIAVYGQAMKIEIPLSFGRIRGHGIRWPLSFIYTSNIPVILIAALLANIQLWARLMQNILGRFGNTPISGLVAWLFSPDIIGKVIKGSLTMPDVAHALVYMLIMIVGAVIFSIFWVQTSGMDARSQANQILSSGLQIPGFRRDQRVLERLLNRYIWPLTVMGAILVGFLAAVADLTGALAHGTGILLTVMIVYKLYEEVAKQHMMDMHPMMRKFMEMQYWPRKRAKRHFARVRSFAAAEAGLLGFAGYKVGMTHVVMTDNRAHSLSKGKDIVCPVTIIECPSLMAASIIFYKKTYGSHAASAVMASLDKELKRKISVPKNVAEEYDDIRILVYTQPKITTIGKKKPELFEMQLGGKIEDKLKWAKEHLGKEIKVTDVLKEGQHFDVHAVTKGKGLQGPMKRFGIGRTSHKSEKGVRTPGNVGAWT-GATQWRVAKSGQTGYHQRLELNKWLIKIGTKVEEINAKSGFKRYGLIKNPFVLVKGSIAGPAKRMIILTNPIRSNEAPSITYISK
>FT6_98
VTRSLIVSVLGHVDHGKSSILDRIRGSAIAAGEAGGITQAIGASIIPLSVLTKVCGDLLKATKEFTIPGLLFIDTPGHAAFTNLRKRGGALADIAVLVIDVTEGLMPQTLEVLEILRNDKVPFIIAANKVDKISGWTPILQSISKQTEVQALLDKKIYDLVGKLYDMGMGAERFDRVEDYTKQLAIIPCSALTEEGIPEIIMVLMGLSQKYIQQGLNIQVEGPGRGVILEVKETKGLGKSMDVILFDGTLKVNDTIVIGGLNEPIIAKIRALFQPADLEEMRAKKAKFVPVKEVHAATGVRIGAPHMEGVVAGMPLMSAIEEAKVAVQEQVEEVLIETEEDGLILKADTLGSLEALITMFNEKNFFIRKATIGNITRKDVMEAVSNKNIDPLLGIILGFNIEGITIICKEVIYHLLQDYEKWMDAEKKKLEAKKLDALIKPCKIQLMKGYMFRQSNPAVVGVDVLAGTLRPGIALMKSVTTVQQVQKDQKPVPEAVRGDQVAVALPGVTIGRQLHEEDVLICDLPEDDFKKYKELKEFLVPETKELLKEIADIKRKQNPVWGVLKWKRKKWIPIVAPKLFNHREIGTTFIETEADAVGRTIEATLGQLIGNIRKQNVVLKFRISDVQNERAQTVPLEYKLQPASMKRLVRKSMSKIEDSFVCKTKDNVIVRIKSLLTTRSRAKTSAKTAIHHKSRQFIVYASNVTFEQLIQDLVNMKLQKDIKNNVTKINPLRACHIRYCGIYKPKEKKRLTVQKRLASQLLKCSPDHVWVDPERLEEIKEAITKQDIRNMINNGLIVKKQIRGSSRVRARKNQEQKKRSRRRGKGSRKGTKNARTSPKRQWITRMRVQRTFLKELREKKLISPQDYRVLVRKSKGGFFRNKRHIKLFITEKGDTDDELKKFLAIKSAKIKVIGVGGGGNNTINRISEVGVKGAETIAVNTDAQDLLYTTADKKILIGKEVSHGLGAGSDPRVGEDSAKETESEIKSNIKGADMVFITCGLGGGTGTGAAPVIADIAKKAGCLTVAIVTIPFAMEGQKRYENAVRGLERLEHTVDTLIVIPNDKLLEFAPELPLHTAFKVADEILTNAVKGIAELVTKAGLVNLDFADIKAVMGNGGVALIGVGESDTENRAIEAVEKAINNPLLDVEITGANGALINVCGGPDMTLDEARLVVQAVAEKLDPSAKVIWGAQISDDLQSMIKTMLIVTGVKSAQIFGPTHKVSDIKRKEIENELGIEFIEDRWGLCHIYSSYNNTIIHVTDLTGTETITRVSGGMVVKADRLESSPTAAMTAAKAVAENCIEKGITALHVKIRAPGGHNGPNAPGPGAQAAIRGLARRGLRIGDIEEITALPHDKCRKKGGKRGRRPMFYTVKLRDHIRVPPAMLGEDVKKAVFKQLREKYEGHISKDIGSVIEVGDIEDIGTGVIVPGDGAPYYPTTFTLFAFQPEMQEVVLGKIKDMADFGAFINLGPMDGMIHISQTMDDFVSFAKEKVLTGRDSKRVLKVGDDCRARIIAASFKDISNPKIGVTMRQAGLGKLDWIKEDAEKKSGKAEEMAIKYDMASMQYMSSFEKITRSKLKDFFQDMLIFIVQPLQLRRALGPQGKNAKMLRQKFNKKIKIVEYNPNVITFIKNMIHPLKAVNITDVVTIEGPDRETKALLIGRNASNLRALENAVKRYFSIKEIKVV----------------------------------------------------METVFGTKDPLQVAKVLIDEGEIQLNGEQRDKIRAQKKQKIIATIARDAIDPQTKLPHPPARIELAMKEAKVAIDEFRTAENQIEDIVKKLRPIIPISFEKRVLDIRIPSSAAGKAQHAAREMGAIKHETWGNDGSWLITVEISGGLVDKYVQKLNNVTHGGCEVKEIKGGTELKSVGSLKKGSSIVIDGAACRVTNISISRPGKHGHAKVRLEAVGIIDEKKREIVMPGHDNVEVPIIDKRTAQVLSVDHANIMDMETYETFDIKISEDVEGPVTAGCEVLYWVILDDKVLKQVKSMVTRVGGSRRKTRYKLAKDKAKKGKISIRDFLQSFKPGDKVELRAETGHQKGMYHPRFHGKVGKVTDKKGRCYEVVIKEGSMAKRLIVHPVHLKKVMGCAITELLKGDEIELEDLKGKILVVDSYNMLYQFLTTIRQRDGAPLMDSKGRITSHLTGLFNRVTKFMEIGMKLAFVFDGEVPELKAAELRKRKTVKEAAKKLHQEAIEREDVEAMSKYAGRFSRLTRDMVDESKELLKALGLPVIQAPSEGEAQAAFIVKDKDAWAVVSQDADAFLFGADKVVKNLSVAGKRKLPSKFAFTTVRPQVFDLKENLKELEINQDQLIALGVLVGTDFNPGGIKGIGPKKGLKLVKEHGDDFEKLFSSVDWPDFSWKEPFNLIKKMKVTKKYKLEWGKIDSDKVVEILCKRYDFSEERILKKLKDGSKKEKQKQKGLSQWCKRLINFFEKFLEKEPLFKNKKVLQSDYTPESIKHREDSVNQIAEVLAPALRLDKPSNLFLYGKTGTGKTVTVKFTTNNILEVAKSKEIPIKVVYINCKLKKVADTEYRLIAELIRKGGSVPATGLPTEEVYKQFFNMIDTQKQILILVLDEIDQLVDKIGDEILYSLTRINSDLQNAQVSIVGISNDLIFANNLDPRIKSSLSEEELVFAPYNALQLKDILHSRATVAFKPEVITNGVIEKCAAYAAREHGDARRALELLRVAGEIAERKGFAQIEINHLDDAEHKIEKDRIIDSIDCQPKQFHLVLYSIFSIFYIHTGEVYDVYKAVCLQTNQRPLTQRRVSDIIGELDMLGIINAKTISKGRYGRTRDITVSIPQDIKKKIDNILKNKLDLKRIDGRKMDETRPIIAKVGIIPNAKGSASFTIGKTTAYAAVYGPRELHPKFLQDPKTGKLRCNYNMMPFSGSGERIRPGPSRRSKEISMVTQNALASVMDLSDYPNTVVDVFIEIPQADAGTRCAGICAASMALADAGFKMKDMPVAIAIGVADNKVFADPDYAEETLVADIAMTLLPRAGKITHLQMDGMVSKEKLFEAVEIAKKVVKKINDIMRTALKTDELEKAMYGYLEEENRILRNTIEHLKNEMAKFHTPPFLICEVRDILKAILSLKNGNEFYVNISSNVKDLKPGDFVLAHQKNLVVVDKIHMKKFNVEKFVIIEKPTVSWKNIGGLSSIIEEIKEVIELPLMKPELFEKVGIKPPKGILLHGPPGTGKTLLAKAVAESTNSTFIEIVGSELVQKFIGEGAKLVREIFELAREKAPSIVFIDELDALASQRMDIGTSGEREVQRTFMQLLAELDGFKELGNVKVIGATNRRDILDPAVTRPGRLDRQIHVDLPDVEGLKQILKIHSKDMTLKKVNKNKIAEELDGMSGAEVRAVCTEAGYFAIREDRAHVLHDDFINAIEKVRNKTTEITDYVNMFGAKLFNKWSFEGIKVEDPGLQRYVSLQPVIIPKTGAHYVGARFHKSDTNIIERFVNKIMVAGHKGKKHFISSGKRTGKAANALEIMKKTMEIIEERTKKNPILVVVKALENAAPREEIITIEYGGARYPKAVECAPQRRIDVAIRLMVQGSFQKAFNKGKKAYETLAAELINAYNLSNQSTAISKKLEMERQSDSSR-MENIWTEKYRPSKFEEVKGQKEIVSRVKAFVENKNMPHLLFSGPAGVGKTTLALVIAKQMFGDNWKANVLELNASDERGIDVIRVNVKNFARMRAIDDVPFKIIYLDECDALTKEAQQALRRTMENYTKTCRFVLSCNYASKIIDPIKSRCAVFKFLPLDKEDIFEVIDKIAKEEKISVDEKTKLALFEASNGDCRKVENIMQSCAAISNTINEDTVFAIASTAKPKEIAEIITLAVNGKFTNARDKLLKTMQDYGLSGIDIIKQITKEVWGLNVDDRKKIHMIDTCGECEFRIVEGSDEFIQLEALLAKFGMKLN----------------------------------------------------------------------------------------MATMLCGATIMDGAILMVAANEECPQPQTREHLMALQIAGIKNIVIVQNKIDLVSEEDAMKNYKQIREFLKETDYSDAPIIPMSALHGTNVDILIATILEKIPTPERDPDAIPMMFVARSFDINKPGSDPIKMKGGILGGSLKQGTLKVGEEIEIRPGRRIQRHNKFVCQPLKTKIIGLMTGGTPVESIGPGGSVAVLTELDPSVVGADNLVGSVVGYPEKLPPIWDELKFKTNLLDRVVGAKDDLVVKPLAENEVLMLNINSAATVGVIKELRKGIATCTLKLPVCAEPGSKVTISRSLGNRWRLIGYGIIQMTEVFIDSTFVGKVEDPKAFIQQIKAERRANNITEVNVSYDEQADIIRLELSKGRIRKPLIIVENGEPKLKKEHLEKLEKGELSWNDLVKTGIIEYVDANEEEDCLIAFFPRDLTKEHTHLEIAPFAMLSLATSIVPFSNYCLATRTHGGMKSSRQALGLYTASFAVRMDTDVNLLTYPQTPIAKTMMYDIAKEDEHPAGQNVVVAILSYEGYNMDDAIILNRGSVDRGLGRSIYFRPYVSEELRYSGGLIDEISIPDKEVKGYKSEKDYRFLNDDGVAYIEAQVNPDDVVIGKTSPPRFLSGMDEYTLGTSSRRESSTSIRHGEKGTVDFVVVTENEEGNKFVQVRVRDLRLPEIGDKFSSRHGQKGVIGMLYPQADMPFTASGIVPDLIFSPHSIPTRMTISHMIELVAGKVGCMSGRYIDATAFDSEPEKALREELKSLGFRENGTETLYNGLTGEQFKVKIFIGNQYYLKLRHMVANKIHSRATGPITLLTRQPTEGKAKEGGLRLGEMEKDTFIAHGAALLLKERFDSDKTIVPICEQCGMLAFVDKFKNRNICPVCGENAEISQVEMSYAFKLLLDELKSMAIYPELKLEDQYGFEISEWKPRTLLGKRVKAGEIVNIGQVLDEGKPIIEQEVVDALLPNLESDLLLIGQAKGKFGGGKRRAFRQTQKKTKEGNVLSFATFAVVGNKDGYVGIGNGKSKETIPAREKAFRKAKLNLIKVRRGCGSWECGCKSPHSIPYQVTGKCGSCEITLIPAPKGTGLCVEKECQKILRLAGIKDVWSMTRGRTVVKSNLVIACFEALKNLMTTKIQPKIELQGAVEGAIMSNMREIRIEKLTLNFGAGKDQSRLDKGIKLIKTLAGRQPVKTLSKERIAAWGLRKNLPIGCKLTIRGAEAGVLLKRLLRAKENKLKSRMFDDQGNFSFGIHEYIDLPDIKYDADIGILGFEAAITLTRPGFRIKNRKYQKKKIPSRHRISKEDAMEFIKTNFDVTIMGDPKKQRKKYDTPMHPWQKQRIDEERAIKKQFGTRNKKEIWKMHSKLKRFQDLAKKAISGTKQAEIEMNQLLEKVRRYGLIAETEGIDAILDLKLPDIMKRRLQSIVIKKGLANTMLQARQFIVHEHIMVGNKTISAPSYLVSLGEEDGVRFVNSPLSDPEHPEREKARGEQKADQKILKGSKKEYIHKKVKNIKFRIMSPKIIKKMAAAKVVTPELYDKEGYPVDGGLMDIRLGVIDPGLTCKTCGSKLKECPGHPGYIELARPVIHIQFVTTILNLLRCSCRECGRILASEAEIGAQKLKKVSEERGLKETNAVIKGFLQKVRANNKCPHCRSRQIPVVLEKPTRFMEKEKRLSPIEIRSRLENIPDADVELFGIDPQALRPEWMILTILPIPSVSMRPSITLQSGERAEDDLTHKLGDIVRINQRLFENINAGAPEIIIEDLWDLLQYHVTTFFKNNVAQLPPARHRSGEPLKTLRDRIESKQGRIRHNLAGKRTNYSARTVISPDAMLKINEVGVPSEMANKLTVPERVTAWNLEYLKTLIQKGPDTYPGANYVTRPDGRRKRITDETKEELLEELEPGYIVERHIIDGDVALFNRQPSLHRMSMMCHRVKVLDGKTLRMNVAVCKPYNADFDGDEMNLHIPQTEEARAEAEILMEVPTQLISPAFGLSVMGCVQDAVTGNYILTVKMSRGEAIELLYSIGVDDFTKL-RKNELTGKEIFSAILPNDFNFTGRNNACIAIDITDGQLTNGIIDSKQLSSGSGFLLRNIHKQYGPDMTAIILTNLFKLGIKVLLKYGFTVGLGDVELTEDIQKEIKDELNNAYEEVDKVIAQYNSGDLKELPGRTARETLENMILGILNKARNKTGEIVARHDNPVLTMARCG-RGRTLNLAMMTGCVGQQSLRGGRIGEGFYNRSLSCFRRNDLGAAAHGFVKNSFKDGLSPAEFFFGAITGRDSLMDTALRTPRSGYLYRRLSNAMQDLKIEYDGTVRDASKQIIQFSYGEDGVDVAKSENGTINVQKIITNICRIAVLNKNTCKNKIDCPFICGSVCPVNRASKENKAFINEELCIGICVKQCPFDCIKIINLPEQLKTDPIHRYGGNGFALYSLPTPMFGKVVGIVGVNGIGKSTAIQILAGMLKPNFGKFSYQDLIDYFKGTEAQNFFEKVKAGKIKIAYKPQAVDQIPKVTKGKVRDLLKKVDNQMSEIAEKLEITNILNHDLGKISGGELQRVAIAATVLKDANLYIFDEMTSYLDIKQRLKLAKFIKELATEDIAVLVIEHDLIALDYISDLVHIMYGQPGGFGVVSNLRSTKTAINVYLEGYMKEENVRFRDHKIKFEVRPPVLLTEWPEMKKKLGSFSLAVQPGDIMKGELCGILGENGIGKTTFVKMLAGVEKPDSGNIDSSIKIAYKPQYLETSEDLVMLFLQNAIKKHNNDIVMPLNIQPLLMKQLRQLSGGELQRVSIAKALAEDADLVLLDEPSAYLDVEQRLSISKIIASVAETKGMAVLVVDHDLLFLDYLSERLLVFNGIPAKNGLTNGPMQMEEGMNMLLKDLDITLRRDDLSGRPRINKPGSQKDREQKSKGKYYYSMYYNRKGLPEESELVLCTVTKIHFTSVFATLDEYTGMIHISEISPGRIRTISDYVKEGKKIICKVIRVNQERGHIDLSLRRVNEGQRREKNELIKKELKAEKIVDFAAQELKLQPKKFYQEVFKIEPMYPYMHQCFEEIVDIKKLKLDPKTEEVLHTLITQRMKPPEVEIKGVLTLESYEPDGVKKLVDVFKKMSNIEIKYTGAGKYSVLIKAKDYDFAEEIFEKHIEKQVEAFKKEGGKAEFART-MTATIFDTNGQKKTEKELPKQFKEKVRDDIIQRAVLALQSKRRQPYGSDPKAGMKSSADLSRRRRKYRGSYGHGISRVPRKILWRRGTHFMWVGAFAPGTVGGKKAHPPKAEKKWEERINKKENRKAIRSAMSATISTDLVAGRGHKLPKTYPIILDPSFEDIDKTKKVRDALAKLELAEELKRCTVRKVRAGIGKLRGRKYKKKVGPLIVCKLSKACQNISGVDIVNIKSLNAERLAPGGVPGRLTLWSASALDLLEKEKLYTPILQHVRDLATKGKRLDARKLDEYRDISVETGVVKTAEGSARVKLGKTEVLIGIKLSVGTPYPDTPNEGALMVGAELMPMSNPEFESGPPSIESIELARVIDRGIRESHAINQEKLCITPGEKVWMVSVDICTINADGNLFDAAGIATLAALKDTKFPKYDTVDYKELTKDPLVAPLPVTISKINEQLFVDLAENEEGAEDGRITATILEDGTVCGGPVPFSSEELGKVIDLAVEKSKEIRAKLMQRARIKLASTDIGKINEVCDYIADISEKTGVMMRGPIPLPTKKLKITTRKSPCGDGKASFENYEMRIHKRLIDLGLDERALRLVMKVPIPENLNIEIEMLEMALKIENKSIVVPGEILAEGMDFLPGEGAFREGEVVISSRLGLANVDGRAIKIIPLAGTYLPKVGDRIICKIFDVTYSGWRVNTNTAYPAMLSMKEATSEYIEHGADLNKYFTMGEYIVAKIINVTGQNLIDISLKGPGLNKLRPGRIIEVDPCKVPRIIGKQGSMVSMVKNATGCNIIVGQNGLIWLSGEPEDEMLAIECIKKIEKESHKQGLTEEIEKFLKDKTGGMGKRPIIRQRGR-SPKYKAHGFKFKAPSRHKAKVIDLIHCPGHSAPLAKLEFEDGQIAHIVAPENIHVGSSIQYGDTISYDPGCTGPLESLPEGTLVHNIELSPGDGGKLVRSSGVSARIIMKTPEGVVIQLPSKKRKTIDPKCRASIGTVAGGGRLEKPMLKAGKRFHAHRARSKLYPQVCGVSMNAVDHPFGGKSSHHKGKPTQTARRAPRGRKVGKIAPKRTGRKKMARQRKGVAYRAPYTRISKFNKKQFTRGNPHINISQFEMGNKKFPFCVDLIAEDNLQIRHTSMESARQASNRYLEKNLGKEGYHFKFKIYPHHILRENPLASGAGADRMSTGMKKSFGKTIGKAAQVKKGKQIICIGVKVAKRAMTLAKNKLACKYSIKVYPNIKEIQAAIKKARDASKKRKFNQTFDLVVNLKSIDMKKNRVEFFTDLHHERGKQVKVCALVGPELLDQAKKTCDHAVSSEEFAD-DKKKIKELAKAYDFFIAQATIMPKIAQTFGRVFGPLGKMPNPKAGCVVPPNANLKPLYDKLQRMVKVSALKQPVVQCAIGTEALDDKILADNYLTVYKALLNNLPNRENNIKKGFIKLTMGPAIGVEVLNDPLANALSMLAQHEKIGRTEVIIKPVSNTIKLIFDILHKEGYIGTYEE-GKGKGGYLKVSLLGKINDCGVIKPRFSVKVTEMEKSEKQYLPAKDFGVIILSTPFGIMTHKDAIEKKTGGILIAYCYMKASRSSITKGLNQGSFVATCDNSGAKLVRVVSVKLAKTVKRRISSAGIGDLILVSVKKGTKEMRKQVVFAVPVRQKREYRRPNGMRIKFEDNAVVILKDDKGNPKGTLLKGPVAKEAAERWPGVAKLSKIIVDLIKEYTGLIPEKLLDDVKAKKADVKKILDLLKEEYDSIQVEAGECVGLVAAESIGEPGTQMTLNTKHFGGVAELQVTLGLPRLIEIFDGRENISTPMMEIHLKNQKCSVVTKIAGKIKETPLSELAQSFEVNIADATIEVELDKEAVAQAGIRVTIVKRLQLGKNVSVKNTILIKVTELNKLYHVKEESKKVFVSGIKGVSQVLPVKIGDRYVIKTAGSNLKSVLKMDEVDPYKTKSNDIHEIRKVLGLEAARQMIIDEAINVLETQGLDINIRHIMIAADTMTVAGEIRGITRYGIVGEKSSVLARASFETPIKHIISASERGEIDELNSVIENVMINQPVPIGTGLPGLRTKEESYELIICEKPQAAKRIAESLADGKPIKETIKKISYYKITHGKNDIVVACAVGHLYGLAEGWTYPVFDIEWKPTADITKSAKFSKPYLDLLKKLAKDAKEFTVACDFDVEGEVIGWNVVRFACKKKDAKRMKFSTLTKDELIDAYENKLKHLEWGQAYAGETRHMLDWFWGINLSRALTLAVQGGFRLLSSGRVQGPALKLVVDKEKEIRAFKPEPYWQLQMFCRKGKDELEAFHEKGNFTDEKEVSAIFEKIKNEAIVKKLETSRYNHNPPVPFDLTTLQTEAYRRLRFSPKSTLSLAQNLYIGGYISYPRTSSQKLPAKLGLKNILTKLKDQKEYAVLVDELNLKPNEGEKTDDAHPAIFPTGVAPKNDEARLYDLIVKRFLSVFGDPAVRETMKVFFDVKDEIFVAEGKRTVEPNWHKFYEPYLKLKESEFPELKEGQKLAVENINKLDKETLPPKRYTESSIIKDMERSNIGTKSTRAQIVDTLFQRGYVTGKQVTATELGIKTVEVLEKHAPQIVDVNLTRHFEEEMEEIRHDKKESKEVISEAKDMLKIILEQFKKHAKDIGEGLGEAESESYRLANTIGKCPNCKEGMLMIRKSRKFVGCSSYPDCKTTFSLPKVGTVRPVQQICTECSYPMVEVQPPRARKQIVCINPKCVTWTSKKKGKAKPAKKAVKKPAKTREEWKIFENVFDNFTIRTLQEMSTKGHFDGLKSPVSLGKEANVFTAEKDLVCVKIYRLESSNFNAMYQYIRNDLRFEGLSHQRRKIIFAWCQREYRNMMLAREAVNCPKPIAFSNNVLVMEFISAPLLKDVRPKDPKKFFKAVIDNMKKTKKAGLAHGDLSEYNILNHNEEPVFIDFSHGTLLKSPNADELLDRDIKNICRYFKKLGLKVTEEQIKKQIS-LYKAIITHLPEVRGPTQKRLSFKEKLKWTLIILVLFFVLGTISLFGLDPAYQFRFEQLGIILGASFGTITSLGIGPIVTASIVLQLLNGSGIIKFDLTTAEGKKMFQGTQKLLAIFFVVFEACVYVFMGGFSPNPQLVLIGQLFLGGMIILFMDEVVQKWGFGSGISLFIVANVAQEILIQSFSPLDSGGNFQPPVGKVFALFVHLARNQGDAALLAGSALVFTVVVFIMAVYFQSMKVEIPLSFGRVRGYGMRWPLRFMYTSNIPVILVAALLANIQLWGQLMENIVGQVTPAAGHGIIPYAHAPSLIQNLLAGNFAFAQLKFALGYIILMVIGAIIFSYFWMQTSGQDAHSVSKQIMSSGLQIPGFRKDIRILERILNRYITPLTIMGGLAVGILAAVADLTGALSRGTGILLAVMIIYQLYEEIARHHMMDMHPAMRKFMEMQFWPRKRARREHTRIRSWNTQDVNICGFAGYKVGMTSVQYMNTKKTSPSYGETLSVPCTIIECPALKVYSVRFYKKANNIRLAKEIINPLDKEVARRVPKTKKKADEFFDIRLNLYTQPKLTGIGKKKPEIFEVALSGKKEDKLAYIKELMEKEINVHDVLKAGQLLDAHAATKGKGLQGPVKRFGIKIKFSKSEKLHRSPGSLGPWKAQHVMYRVAHAGKMGYHTRTDYNKWLMKIEAQPE----LAPVKHYGLVKNPYLLIKGSIPGTRKRLVKLITPIRPNQAPPLK----
>UBA9638
AIRNPICTVVGHIDHGKSSLLDYVRGSAIVKSEAGAITQAIGASIVPLAALKEICGSLLDSIPNLRVPGLLFIDTPGHAAFNNLRKRGGNLADIAIIVVDINEGVMDQTAECITILREYKTPFVVAANKIDSISGWKQLLASIASQQRTVQLLEKKVYDIVGRLSEFGFHADRFDRVSDFTKTIAIVPTSSATGEGIPELLMLITGLAQRFLEKCLQCDAGGQAKGTILEVKESKGLGTIADIILYDGTLRAGDTIVVGTLGEPLVTKVKALLVPQPLKETRDAKSQFAGIASVTAATVIRIAAPGMEGAVAGMPILSALTAAVALVKEEVSEVIMETDAEGIIIKADSLGSLEAMMTLLRQQGIGIVNASIGNITRKDIAEAAAIGEVNPLNAVILGFNVTKVKVLTNQVIYKLVEDVEGWKKELLKKEQEKELLGLPRPCKLIILKGYVFRQSNPAVFGVEVLSGTLKTGTRMLKELSVIRGIQDNKEQAQSAEKGKQVAVSMDNVAIGRQLNEGDVLYSSFIESEFKKVKDLKKLLTPDEVQVMKEIAQIKRRENPVWGVDKTKKKRWIPILTPASFRKQVIGDTLVSEGQDITGKPVKVNLNTLITESRSKNVSLTFTITHLEGSNAQTTITGYEVQSSSFRRFVRKGKARIDDSFTVISKDNKVVRVKPFLLVANTIPNRTTTDLRAKAAEVIIRLKKESYEQFILSLIRQDIQKELKSALKKIFPARVCEIRAALLEDADDADALSSQRRIAASVLRCSPKKVHFNPESSAEIKEVITKADMRQMVKDGVISKRAVKGSSKARVRASRKQKQKGRQSGRGSRKGTKTARLPRKEAWMGRVRAQRRLIRSLKQKGELAKAPYRSLYAKIKGGFFRSRRHITLYIKEHDEMDAELQELLKQHTANIKVVGAGGGGNNTINRITEVGIKGVDTIAVNTDAQDLLYTTATKKILMGREVSKGLGAGSNPKIGEEAAREAEKEIKNAIAGCDMVFITCGLGGGTGTGSAPIIAEIAKKQGALTVGIVTMPFSMEGNRRYENAVYGLERLEQLVDTLIVIPNDKLLELAPDLPLHTAFKVADEILTNAVKGIAELVTKAGLVNLDFADIRAVMKGGGVAMIGVGESDSENRAIEAVEKAISNPLLDVDISGANGALVNIAGGEDMTLEEARRVVEAISSRLSDDARLIWGAQIYKDMEKTIRTMLIVTGVQSAQIFGPGRKLSDKRKREIESELGIEFVELRWGIAHIYSSYNNTIIHLTDITGTETLALSSGGQMVKSHRMESSPTAAMMAAKKVAEIAQEKGINAVHVKIKAPGGHNGPTNPGPGAQAAIRAISRMGFRIGLIEDVTPLPHDGCRKKGGRRGRRVMFYKITVHDHIRVPPNMFGDKVEDAVLQAIRRKYEGFISQELGIVIDVLDIGSVGDGKIIPGDGAAYYQADFSVITFKPEMQEVVMGKIRDIADFGAFISLGPIEGMIHISQTMDDFVSFSKDKVLTGKESKRTLKPGDICRARIIAISFKDPTNPKLGLTMRQQGLGRLDWVEDEQKEEVTEPKKPKRTFDAATIKYISLFSSVTHADVRDLVIDAFLFIVAPSQVGRAVGKQGANVKKISAMLKKPVHIIEYSDNVCQFIGNMLYPERPDGITEIITIHAPDARIKGKIYGRDRTRLKFVADVVKRQFPVKELKVV-----------------------------------------------------------------------------------------------------------------------------------------------------------------------------------------------------------------------------AGTKFASVGSLQKGNYVVIEGAACRVVDTQTSRPGKHGHAKVRLTGVGLIDEKKRVIVLPGHDNIDVPIVEKKNAQVLSIDSANVMDAENYETFDLAIPEELKADIAEGAQIVYWEILNDKVMKQVIK-MKHNSTIRRKTRGKYRKEIRSRGKISLTAYFQKLSAGDLVHLRVEPSVLCGLYHPRYVGKTGVVTGKRGECYEIAIHDQHKAKTLIVHPVHLKKAMGVALTSLLKPQEIAIGQLHGKVLAVDASLWLYQFLTSIRSQDGTPLADSQGNVTSHLSGLFFRTAKLMQQGLKLAFVFDGKPPELKQRTQEMRRELKQEALRKLAQAEAEGDIGGMRRFASRTARLSSEMIAEAKLLVSALGLPVVEAPSEAEAQAAHMVSVGKAYAVATQDADVLVFGAPCLVKNLSLFGRRKKAGKAAYDSVEPELITLSGVLNGLGIDHEQLIVLSMLIGCDYAPGGVRGIGPQKGLALVKQYGHDFGHLFSDVGWDPYPWNEVYYTFRNIPVSDEVSLSWGGVDGDAVHALLVEKHGFSEERVGASLKKLVDEEGKGQRGLGEFLDSLHTFFREYLQKEPFFLDKKALQSQYMPETIEHREEQQQQLAQILAPCLRVERGSNIFTYGNTGAGKTLTIKYIQNTLQRIASQSAIPLRIAYINCKLKRVADTEYRLIAQATKEGKPIPATGLPTDEVYKKFYEAVDRKEQAVILILDEIDQLIKKVGDGVLYNLIRMNDELARAKLTLIGISNDTKLLENLDPRVKSSLFSEALHFPQYNAMQIQDILRKRSSVAFRQGAVGTGVIEKCSALAARDQGDARRAIDLLRVAGELVEREGGEQIAIKHIDSAEEKIEKDCLVDLVAAQTRQFHAVLYALISS-PLNTGTIYTIYKGICAKVALPPLTQRRVSDIISECDGLGIITLNVISKGRYGRTSEICLTISESAIFRISELLRKSLDLKRIDGRGMEDMRGLKAKVGVIRQAEGSAYFQMGNTWAYAAVYGPRDLYPRFMQDPTKGILRCHYNMMPFSSTGERVRPGGSRRSKEISMVTQKALLPVIDLSEFPNAVVDVFIELPQTEAGSRCAGICAASMALADAGIEMKDLVTAVSVGRVDDKLVVDLDYSEESYVADFPVAMLASTGKISLLQMDGLLDKKEIPKLLEMARKACTRIAEIQKAALDKEMLDSVIYSYLEEENRILKETIQKLREEVEAFKKTPLMVCEVTDVLDAIIRIPNGNQFSVNVASGCAKLNPGDNVLAEQKNLTVINKLESGKFNVERYVIIEKPTISWNLIGGLKDQVREVQEVVELPLKSPELFKKIGIEPPKGLLLYGPPGTGKTLLAKAVAASTNSTFIEVVGSELVQKFIGEGAKLVKEIFELARKRAPSIIFIDEIDALAAKRVEVGTSGEREVNRTFMQLLAEVDGFKPLDNVKIIGATNRKDILDPAIVRPGRLDRIIHVGIPDNEARKQIFAIHTRKISMANVRIERLIKLMEQFSGAEIRAVCTEAGYFAIRAKRSQVKQKDFLDAIEKVKRDEEEASEYMHMFGLKLFNRWDAAGIEVQDAGLKSYITLNPIVVPKTGAKYAGNRFHKSRISVVERLINKVMIPGHKGKKHFKTSYHATGKAHTAASIVEKALGTIEARTKKNPIAVFVKAIENAAQREEILTIEYGGARYPKAVDCAPQRRIDLALRNMTQGAYLKSFNSKRSIVDALADEIIAASELSQNSNAISKKLDTERQADSARMDHAIWTEKYRPKTFYEVKGQSVIVERVKAFVAMKNMPHLMFAGPAGVGKTTLSLVIARETFGEDFRANFLELNASDERGIDIIRSKVKDFARTKAIEGVPYKIIYLDESDALTREAQQALRRTMENYTSTCRFILSCNYSSKIIDPIQSRCAVFRFKPLIREQLLEIIAAIAKKEGLTLDSGATEALIEVSGGDCRRLENMLQSCAAIAAKINEDLVFSMGSVAKPKEVREILELAVAQKFIDARKRLLDTMLNYSLSGIDIIKQFQKEIMELPIDNRKKMLLVDKCGEAEFRMTEGSDEFLQLEVLLANVGLVKELQPEVNIGIFGHVDHGKTTLLQCLSGKWADTHSEEIKRGITIRLGYADCVFAKTKEGRFTTEADAAEKAEYDLLRKVSFVDAPGHESLMATMLSGATIIDGALLLVAANEQCPQPQTREHVMALQIIGVQNLVIVQNKIDLVSEEQAIMNYEQIKAFVTDTSYKDAPIIPLSAQHKVGISNLIQALEEVIPTPERNTAKDPLLFIARSFDINKPGTEPEKLVGGVLGGSLKQGILRVGDEIEIRPGYDVIEKNKRVWKPLQTTIVGLKSGGESIEEVMPGGSFGVLTSLDPSVIKSDKLVGGVAGHIGKLPDILEEFTLDIHLLDRVVGVNTDVKVEPIRIGEPLMLNVNAAATVGSATKIKKGRATFNLKLPVCAYPGSRVTISRMLNNRFRLIGYGIIEMSDVYLNGKFVGTTENALGFTEKLREERRKQAIPSVSIYHDEESDEVQIESIKGRTLRPLIVVKNGRAVLTERHIQQLEKKEITWSDLVKQGAIEYLDASEEENAYIAFREQDITPEHTHLEVSPLAMLGLAASLVPYGNFNQSTRLNAGSKNQKQALGFYAANYPVRMDMDVNILHYPQKPIVNSIMHDVSKYEKHPVGQNIVVAIMSYKGYNMEDAIIINQGSIDRGFGRSSYFRPAIAEELRYPGGLVDEVGIPDKDVKGYKSERDYRYLEGDGIVYPEAVVDEGDVIIGKTSPPRFLSSMDEYSLTTSIRRESSVSLKHGEKGVIDFVLLTENEEGNKLIQVRVRDQRVPEIGDKFTSRHGQKGVVGLIVPQADMPFSASGIVPDIIFSPHGIPSRMTISHLIELLGGKVGALSGRYIDGTTFDAEPEERLRKDLLDMGFNENGTETLYNGLTGEQYKAKIFIGNMYYLKLKHMVANKIHSRARGPIQLLTRQPTEGRAKEGGLRLGEMEKDTFVAHGASLLLKERFDSDRSVIPICEESGNIAVRDILRNKSYCPIAGENVTINDIEMPYAFKLILDEFKSLCIYPKIELEEKYGFDPQTWHPRTTLGKAVKEGTIKHIDEILDEGRPILEAEIVDTLLPNLQTDLLLIGQAKGKFGGGQRRVFKQTQKKTREGNKPKFSTFAVVGNMDGYVGVGHGKAKETVPAREKAIRNAKLNIIKIRRGSGSWQSNSTDQHSLPFRVRGKCGSVIIDLIPAPKGTGLVVEKECQKLLRLAGIQDVWSRTRGQTNSKLNTLYACFAALRELIRTRVREQAKATGMAEGSAMNIMKEIRIEKLTLNIGAGKDQVQLEKGMALLKNLTGIDPVKTHARKRIPEWGLRPGLPIGCKLTIRKGTGKELLKRLLDAKGNVLRKSNFDDNGNISFGIHEYIDIAGIEYDPKIGVMGLQACVTLERPGFRIKRRARGRAHLPKCHRITQQEAIGFMREQFGVKIMGDPKKHRKKYSAPRHPWKKERIEEERELVRQYGTKNKHELWKMNSKLKKFKEQAKLLITQTAQAAKEKKQLFDKLCAYGFLDADADLGDVLTISMKDVMERRLQTRLVRLALARTVKQARQFITHCHVKVAGKVITSPSYLVKVTEDTQISFVSSALFSTEHPERAVVAIKGEPAKGARKAEAGEVISKKVKAIEFSILSPKLIKKMAVCKVVTPELYDKEGYPVDGGLMDTRMGVIDPGLVCRTDGRKLKDCPGYFGYIELARPVVHIKFAGLILSIIKASCSECGRVLIPANKFDAAKLDQVESESGLAARRKAIKDIIASMKTVSKCPHCKAKQPNLTLEKPTTYFEDEKRISPIELRARLEKIPDEDIELFGLSPRHFRPEWAILTVLPIPPVTMRPSITLESGERSEDDLTHKLGDIVRINQRLFENINAGAPEIIIEDLWDLLQYHITTYFDNAVPQLPPARHRSGQPLKTLTERIKSKDGRIRHNLAGKRTNFSARTVVSPDPMLALNEVGVPKVIAMKLTVPERVNTWNIEYLKGFVKNGPAAYPGSNYIVRPDGRKKRITDETKEASLEELQPGYIVERHLMDGDVAIFNRQPSLHRMSMMCHRVRVMPGMTLRLNPAVCHPYNADFDGDEMNLHIPQTEEARAEAEILMEVQTQLISPRYGLSVIGCVQDAISGNYILTLEMPRNDALDILYTIGVTDFSRLPKKERVSGKEVFSVLLPDDFSFVGESKARDEVIIREGKLIKGIMDRANLGEGSGLLLRNIHQKYGKDFTLDLLGKLFRLGIEVLFRHGFTVGIADTDLPEDAAAEVRKTLDEARQKVNLFIDEYKNNKLDTFPGKTLEETLELRILETLNNARNETGAIVAEYHSFTKIMADSGARGNLLNLAQMAACVGQQAMRGKRIEKGYKGRTLSCFRKGDLMPAAHGFIKNGFKGGLEPWEFFFGSVTGRDSLMDTALRTPKSGYLYRRLANAMQDLKVEYDSTVRDSGGTIIQFSYGEDGIDVSRSEKGMLNVKRIIQAALRIAAVNNQKLKDMERKRHI-ASMCPVNRGGAESKLLINEELCIGICHNLEP-ETIAIINLPEELQETPVHHYGQNEFRLYNLPIPMFGKVVGIIGRNGIGKSTAIKILAGVLKPNLGEAGYAQLIDFFKGTEAQGFFEKLRDGKITVAYKPQQIELIPKSASGKVKELLSRIDGELANVSAALGITQILSHDIRSVSGGELQRVAIAATVLRKANLYIFDELTSYLDMKQRLSVSRFIKSLADSETAVMVVEHDLIILDSLSDLIHMMYGKEDAYGVVSMPKSTKAGINEYLSGYLREENVRFRDKKITFEPKQGVVLISWSGVAKRLDSFSLAAESGQLSKGDVVGVLGENGIGKTTFVKILAGVLERDSGKIDPLVKVSYKPQYLDSSEELVMAALSQAISKYSNQLVHSLDIKPLYTKKLCELSGGELQRVSIVACLSQDAQLYLLDEPSAYLDVEQRLMVSKVLRDFMQLKGATALVVDHDLLFIDYVSDRIAVFEGAPALHGSVHGPFSMEGGMTRFLKALSITFRRDEVSHRPRANKEGSVKDREQREKGRYYYSMLYLKTGMPEEGDIVLCTITNIHFHSVFVSLDEYAGLVHISEVSPGRIRNLRDYVSEGKKIVCKVIRIDQEKGHIDLSLRRVNENQRRQKVSEMKQEQLAESIVGLVAKQRKMPVEKLYDEVVKVAKEYDALYPCFHDVAKLESLGVDKKLADELTEVINQRIKETVAELKGTFTITTYEKNGVVTIKEALAEAKCIALRYEGGGRYKITVVTNDVKQSQKILDSAVSAVESYLDRKGAAFKFAKQEMELIIYTPTKEAKGKRTLPRQFEEAIRPDLIARAVDVIRSNSRQAYGAAPQAGLRQSAKLSRRRHDYKASYGHGISRVPRKIMSGKGSRWNWVGAVAPGTVGGRRAHPPKAWKIWKKDINVKERRKAIRSAIAATVSAELVRKRGHKAPQEYPFVIDASFESLAKAKDVKEALIALGMAGELARTSAKSVRSGKGKSRARKYRKKKGILFICSLQKAAKNLPGSDVIEVRNLNAEALAPGSAPGRIALWTAPAIDLLEKEGMFLHSHNHIVKLLDAGFRLDGRKAEEFREISLETGVTKTAEGSARVKIGGTEVMAGVKMEVVTPYPDAPEDGTIIVNVELMPLSSPDFESGPPGIEAIEISRVVDRGIRESKALNFRKLCIEKDKKVWAVLIDLCTINAEGNLLDACALAALAALRDARLPAYDKIDYRSKAKDSLPIPISVTVSKIGRHFIIDPDAEEEKAIGARITVASLEDGTLCGGDEALAPDDVIKMIDIATAKANELRGMVMSKARIKLASIDISKLNAVCEYIKDISDKTGVELRGPIPLPTKRLKITTRKSPCGNGKASWERYEMRVHKRLIDLGIDERALHQVMRVPIPEGLNIEIELIDEQLLIASKQIVVPGETLAKGMGYLPGNGTYREGDEIKAGRLGLASVEGRALKLIPLSGRYLPKTGDVIVGKVIDVNLSGWRIDTNSAYSALLSLKDGTTDFVARGADLTKYYQIGDYVSCKIINVTSQKLVDLSMKGLGLMKLRGGRILKVSTNKVPRIIGKAGSMVSMLKQATGAKIVVGQNGMVWIDARPEAEMVVVAAINKIQAESHMQGLTDRIKDFLGSFAGKMGKNLIQQRRGKGSPTYKSPGFRFVAGAKLSGIIKDIYRSPAHSAPIMAVARKDGEDFIIQAPIGVKVGDAIAYGDAASLTPGNILSLTNIPEGTSIYNIEANPGDGGKFAKTSGASAKVLQKIGSQVTVLLPSGKKKEFYAGCRAVVGVAAGSGRKEKPILKAGNKSRAMRARNKLYPHVSGISMNAVDHPFGGKSSKIKGRPTQASRNAPRGRKVGLIAPRRTGRKRMARLRKAISYRRPHTRVSKFTAKSFVKTTHNTKISSFNMGNPDFPYAVTLRTKADLQIRDNAMNSAREASNRIMEKTIGAGNYYLRVNCYPHHILRENPLASGAGADRFSTGMAKSFGKPIGQAVRAKKGKGLFTIFVELAKKALHRASGKLPCSCGIEVTDNKKDVAQALAYIRQHSPQKKFTQSIDLIVNLKGIDVKNHNVNTFSMLHFTVGKKMKVCALVGHELESSAKEAMDGVVLADQFSEKSKKEAKKLAAQYDYFVAQANIMPQVASAFGPVLGPKGKMPNPKAGCVVPPNANLSHAYESLQKTIRIANKQSKSIKCIIGKEGQNEEEVIDNVMTAYNTIIHSLPNEVHNVKSVQLKLTMGPPLTIGSMNDPLANGVSAILNREARMKQDVLLKPISKMLLRVLEILKDNLYLGEATVTKDAKGDYATVALLGKINKCNVIRPRYAVQCVDIERFEKRYLPAKDFGVLIISTHQGIMTHHEAKKKGIGGRLIAYCYMKAVRATITRGLPVGSEVDTCDNSGAKRIRVFTVIGLKTVKGRKPAAGVGDLVWASVKKGRPDMRKSTVLAVIVRQKKSYRRPDGMRIQYEDNAAVIVKDEKGNPKGTIFKGAIAKEACDRWPGIAKIANIIVTIQKEYLNALPKKVIDDLDISEKKLQKILDECVATYESMKVDPGESVGLVSAESIGEPGTQMTLNTFHFAGVAEMNVTTGLPRIIEILDGRKEISTPMMDIYLAEPYSKGIKKIALQIKETKLKDVASEIFINIADSAIEITLDRSAMKAAGITDHITKALSGAKAVAAKLALNVKAKSINDLYKLKEKVRVVHLSGVKGISQVLPVKRDDEYIIITAGSNLMDVLGLPYVNPKKTVTNNIHEVSEVLGIEAARQATINEVFKVIESQGLNVDIRHIMLVVDTMTASGEIKGITRYGVVSEKASVLARASFETPIKHVLNAALIGERDELASVVENVMLNQPIPAGTGLPQLMVKAQMYELIITEKPSAAKKIAEALADGKAIREGKDGVYFYKLTHGKKDIIVSCAVGHLYGLAERKEIPAFSIEWVPAYDVSKGSAHTRKYLTAIKKLALDASEFTIATDYDVEGEVIGLNIIRYACKRKDAARMKFSTLTRDELREAYANKSRRLDWGQAKAGETRHFLDWYNGINYSRALTAAIKGAYKLMSTGRVQGPALKIIVEREKDIQKFRPEPFWQIELNGEAKKGTIAAWHEKDKFWKEDDAAKVMQSVKGEGTAKSVDAKQFKHAPPNPFDLTSLQIESYRCHGISPKDTLAIAQELYTGGFISYPRTSSNQLPAAIGYRKILTQIARNSHYAALANALGLTPNNGSKTDAAHPAIYPTGIIPDGREHKLYDLIVRRFLATFAKPATRETVTITIEVNNEYFIAKGTRTLDRAWHEYYRPYVRLDEVELPKVAEGDAIAIKKITKHQKETQPPKRYTPASIIKELEKLNLGTKATRAEIIDTLFKRGYVDGKTIEATQLGIRTIETLAEHCPKIIDEALTSHFEEEMEKIRESTTDEEKVLADAKKAITEIIRDFKKNELSIGKKLLAANIETRDEQTTLGNCPACKDGKLQIRRGKAFAACNRYPECKTTFSLPKSGLSKPAKKACEHCGMPMIVLIRQRKKPQELCVNQDCPSKKIKECPECKPKCRHTESIA--KEKFKTMHNVFDHFTNRVIDKLINEGHFEGLQSPLFVGKESNVFSALTGYVVVKIYRLEVCDFNKMYDYIRYDPRFPRMKRNKRDIVFSWAQREYRNLLNARKAVAVPMVMTVRDNVLVMEQVPAPKVKDAPPQKPENFMGIVIAQMKLLHKARLVHGDLSQFNILNLDEQPVLIDFSQCSDLGHPRAREFLERDVRNVCRYFAKLGIRKEEEKVFREVISLWNTIITNLPEVAGPTQKKLSFKEKLKWTLIVLVIFYILGLMPLYGLADNALSQFEYLSILLAANFGSLISLGIGPIVTASIVLQLLNGSGIVKFDLTSHEGKRNFQGTQKLLAIFFIIFEAAIYVFMGGLSTGSKLFLVLQLIIGGLLILFMDEVISKWGFGSGISLFIAAGVSQSIFVQAFNWLPGPGGVTYSVGAIPALFQSLTAGDPKTAIEKIAAIASTILVFVMAVYAQAMKVEIPLSFGRIRGHGIRWPLSFIYTSNIPVILVAALIANFQLWGRLVQNWFAGFSGQLISGFVYWIRGPNMIQTIIQQELLGEQYLHALAYIAFMAAGSIVFSIFWVQTAGMDAKTVAKQMMSSGLQIPGFRRDERVLERLLDRYIWPLTVMGGLAVGVLAATADLTGALSRGTGILLTVMIVYKLYEEIAQQHMMDMNPLMRKFMGMGVWPRRQVKGVAARVRSWPAKDAAPLGFAGYKVGMTHLLITDTKKTTLTKGSSVFCPATIIECPPIRVAALNFYKTMNNKMLVGSVFAAADKELGRKLIVPKTQITDFDDIRLLVHTQPKLTAIGKKKPEAFELALGGKKDEKLAKARDVLGKELKVSEVFRAGQQLDLHTITKGKGTQGPIKRFGISIRRHKSEKTKRGPGTLGGWSAAHFMYRVAHAGKMGHHQRTEYNKWILKIGSDAKEVSPAGGFQHYGLIRNDYLLLRGSVGGPSKSMVRMVVAQRPNEAPPIEYLSK
>ARS102
EIRQPIITFMGHIDHGKTSLQDYIRQSALVKAEAGSITQHIGSSDIPLDTIKKICGKLLDALKEFTIPGLLFIDTPGHAAFTNLRRRGGNLADIVILVVDINEGIMPQTLECVEILNQYKTPFIIALNKIDLLSGWQFLIQNISSQASIQQILDTKLYEIVGKLSELGFNAERFDRVEDHTKQIAIVPTSAATGEGMPELLMVLTGLAQKFMEQNLKIDTKGNAKGTVLEIKEEKGLGKTLDVIVYDGSLNQSDVIVIGTLSEPIVTKVKALLEPSPLADIRDKKTKFQHVKGVSAAAGVKIFAPELENAVAGMPLRSCAQKVKEEVKKEVEEVIIETDKQGIVVKADSLGSLEALIKLLKEKNIDVKRGSIGNISKKDISEAQISREKDHLHSVVLGFNVSNVKVITNNVIYKLIEDFEKWQEEERKKIEGKEIEFLVRPCKMQIMKGYIFRQSNPAVAGMDILAGNLKVNTPLMKTITEAKSIQHEQENIEKAEKGKQVAVSMPKVMVGRQINEGDILYSAIPEEDFKKLKELKKYLAPEEIEILKEIAGIMREKNPVWGVLKVAKKQWYPILAPKIFRNSVLGETVVFEPEQMVGKGITYNLANLTKDIKRQNVNIDFEVNGVQDGKALTHVVGYKIIPSSLKRMARRNIEKIDMSFMCSTSDKKNMRIKPIIITRAATKGSIASKIRKNAQDFLLYINEISYDNFLNDLIGHKIQSSLKDHLKKTYPLRICEIRSMEVVEVKEKEVLKIQKRLAAQILKSSEKSIWLDSSRLDEIKEAITKVDIKSLIKDKAIKGKQKKGISKSRIRKNKEQKRKGRRSGAGSIKGGRNARLAKKRRWINRIRVQREFLQNLKGKDVINSSSYRSLYLKSKGGFFRSKRHIKVYMQEHNNIDAELEQLLAKQKATIKVVGAGGGGNNTIQRISEVGIIGAETIAVNTDAQDLLYTTAAKKILIGRELTRGHGAGSDPRLGEEAARESEPEIKKTLQGADMVFVTCGLGGGTGTGSAPVVAEIAKKVGALSVGVVTLPFSMEGHRRYENAVMGLEKMEQIVDTLIVIPNEKLLELAPDLPLHTAFKVADEILTSAVKGIAELVTKAGLVNLDFADIQAVMKGGGVALIGVGESDSENRAVEAVEKAINNPLLDVDISGANGTLINVVGGQDMTLDEARKVVETISEKLDDDARIIWGAQISKDMEKTIRTMLIVTGVKSSQILGSGIKTTDKRKKEIETELGIEFLDERWGIAHIYASYNNTIIHITDITGTETISKASGGMVVKSDRMESSPTAAMAAAKRAAEGAIDKGINSIHVKIRAAGGHNNPTSPGPGAQAAVRALSRMGMRIGVIEDVTPLPHDGCRKKGGRRGRRV------------------------------------------------------------------------------------------------------------------------------------------------------------------------------------------ARIKYNIDVMKYISLFESLTGAKLKDCIADNVTFIVQENEMGKAIGKKGINIKKIESVLKKKIRLIEFNSNISQFVANLTYPFKAQDVKEVVIIYGPDTKTKGMIIGRDRHNIKWINDIVKRYFDVKEVKVDAVIARLKSHNQNFEVLVDCNNAIALKHGMKDVLATAKIFTDAKKGLEASETAMSQVFQTTDMEEGARQIIKKGEIQLTAEYRNELKEIKRKQIINIIHRNGVDPKTHLPHPINRLENAMEEAKFHVDEFAPVEQQVQDALKKLKPILPIRFEVKEIAVKIGPEYAAKSYAILKSFGTILREEWQNDGYWSGVIEMPGGLEEEFYEKINSICHGEVEAKVLK----MQSVGGLQRGNYVVLDGAACKVTDTQVSRPGKHGHAKVRLTAVGLVDEKKRITVMPGHDNVEVPIVEKKTAQILSIDTANVMDSETFETFDLHIPEELKGEVTEGANVMYWIILEDKVMKQIKG-MKRIGGLKRKSRHKLTKPRRQKGKVSISRFMQRFEAGQRIHLSMEPSINKGSYNPKFMGKTGIVKSARGKCYEVSITDKGKEKILIIHPVHLKLSMGVAFKGIIVSQETDLDFFKNKIIILDAHNILYQFITTIRGRDGSQLMDSKGNITSHLVGLFTRTANLMQRGIKIAFVFDGKPPELKQKTREQRKKLKLDAERKFQEAKKRGDEEEMKKYASRTSRLTKDMIEESKKLISSMGLPVVQAPSEGEAQASYMVKENHGFAVGSQDFDSLIHGATRLARNLSVAGRRKKGNTIGYETIKPELIDLSENLHNLGIDSDQLIVLSIIIGTDYNPGGIKGIGPKNALKLVKKHKNDFDSLFKEVKWDQFSWEEVYYLIKKMPVTDDFKLGWGNVKKDELYRLLVDKHDFSEQRVNSTLQKINNGAKKQQKSLSDF-NNLTTFFEEFLHNKSLFVNRSALLSSYTPESIPHRDKEMNNIASILAPALKQEKPSNLFIYGNTGTGKTLVVKHVVKNMGEISKNKKIPLKVIYVNCKLKRVADTEYRLMSQLASCGKAIPSTGLPTDEVYKSFYSAAEKEQGIILLVLDEVDQLIKKVGDNVLYNLTRINEELKGAQISILGISNDTTLTENMDIRVKSSLSEEDVFFALYNAVEMKSILQERASKAFHENTIEQGVIEKCAAYAAREHGDARKAIELLRVAGELAERSKSEKVSFEHIDEAEEKLEREKIFDIIKTQPKQFQAVLYSIITLKIVYTGEIYDLYKKICFKIGLRPLTQRRVSDIIGEFELIGIINTKTISKGRYGRTREITMSIPSSTNPLTKKILEEELSIERLNGRKFDETRKIEAKAGVIPRADGSAMFKIGNTWAYAAVYGPRNLHPKFLQDPSKGILRCNYNMMPFSSSGDRVRPGSSRRSKEISLVTEKALLPVLDLSEYPNSVVDVFIEFPQTEAGSRCAGICAAAMALADAGLAMKDLVAAVSVGRVDDKLLVDLDYNEEAYVADIPIAMSPNYGKVTLLQMDGLISKEQLKKVIEMGKKACKDIYEVQKKALDKNILDSVVYNYLEEENNILKETINKLKEDLDRFKVPPLMVSEVRDVFGAVIRLPNGNQFYVNISEDCEKVNPGDMILSDQKNLTIIKKIPTQKFDVGNFVIIEKTKVSWNDVGGLDDQAREIKEVVELPLKKPELFKKVGITPPKGILLYGQPGTGKTLLAKAVAASTNSTFIQVVGSELVQKFIGEGAKMVKEIFELARKKAPAIIFIDEIDSLAAKRVEIGTSGEREVSRTFMQLLAEIDGFRPLGNIKVIGATNRKDILDPAIVRPGRLDRLIHIPIPKGDARLEILKIHCGDMKFSKVDLKNISGLMEDMSGAEIKAVCTESGYFAIREDRTIVTKKDITEAIDKVKNEEKEGMDYMNMFGIKVFDRWSMEGIAVDDAGLKPYITLEPRVAPKTGARYAKNRFHKSRIFIVERLINKIMIPGHKGKKHFKSSGRTTGKANKSLSIMENVFTIIEKQTKENPLKVFVKALENAAPREEIITIEYGGARYPKAVECAPQRRVDVVLRHMVQGAYHKSFNSKKPVDDYLAEEILNAYRLSSGSHAISKKLEVERQADASRMESTIWTEKYRPKEFSEIKGQKEIVKRIKAFVEQKNIPHLLFAGPAGVGKSTTALVMAKNLFKDSWHQNFLELNASDERGIDIIRNKVKDFARTKAIGNVPFKIIFLDECDALTREAQQALRRTMENYTSTCRFILSANYSSKIIDPIQSRCAMFRFKLLEEKEIHAIAEKIEKDENIKIDDKAKQALYTICEGDARKLENILQSSAAISNNITEEVIYSMASVARPKEIDEALKLAINNKFIEARTKLMDVMLNYGLSGLDVIKQIQQEILTLELNNESKMLLIEKCGEIEFRMTEGSDEFLQLEALLSQFALYGNLQPEVNIGMVGHVDHGKTTLLERLSGVWTDTHSEEIKRGITIRLGYADTVFYKEDN--YTTK---KNKSKAKVIRKVSFVDSPGHESLMATMLSGATIMDGALLLIAANEECPQPQTREHLMALEIIGIKNVVIIQNKIDLVDEKTALKNYSQVKDFVKGTSYKNAPIIPLSAQHNVGVSALIKTIEEIIPTPKRDKSKDPIMLVARSFDINLPGILPKDLTGGILGGSMKEGTLKKGQEIEIRPGRSTVEKNKEVYKPIITKIKDIKYGGASVDEFSPGGTAGLLTSLDHSIVKADQLSGSVVGLPGKLPDVLYEITISPDLLKRVLGTKDELNVEPIKMNEALMLNVNSAATVGIVTGFKKKNIVCKLKIPVCAELSSRVTISRRIGNRFRLIGYGEIQMTELYLNSKFMGTVDDSNSFVKRIKEERRMGNLTNLNVRYDEKADEIYIETSKGRSRRPLIIVSEGQPLLTENHLKQLEKNEISWSDMVKQGIIEYLDAGEEENALVAFFEKDITPEHTHLEITPLVMFGLTTSLVPYGNFNQSTRLNAGSKNQKQALGFYASNYAVRMDMDVNLLHYPQVPIVKTNMHDISDYSKHPAGQNIVVAIMSYKGYNMEDAIILNKSSIERGFGRSTYYRPSIAEELRYSGGLIDQISIPDKDVKGYKSEKDYRFLEEDGIIYPEAQVAEGDVVIGKTSPPRFLSSLEEYNLAAGTRRESSVSIKHGEKGVVDFILLTENEEGNRLIQARLRDERIPEIGDKFTSRHGQKGVVGLIVPQADMPFSASGITPDLIFSPHGIPSRMTISHLIEIIAGKVGALSGRQINGTTFDSEPEEKVREELKTLGFRENGVETFYNGITGEVFEAKIFVGNMYYLKLKHLVANKLHSRARGPIQLLTRQPTEGRAKEGGLRLGEMEKDTFIAHGAALLLKERFDSDKTIVPVCESCGLIAIKDDFKGKSYCPICGENVEVNDVEISYAFKLILDEFKSLGIYQKLQLESKYEFDKESWKPKTDLGVKVKSGEINNINQVLDSKFKILEQGIVDVLLPNLSSDLLLVGQSKGKFGGGQRRVFRQTQKKTQEGNKPKFGTFAIVGNEDGLVGIGYGKSKETVPAREKAIRNAKLNIIRVLRGCGSWQCECNNPHTIPFAVEGKYGSVIVKLMPAPRGTGLCIEGECSKILKIAGIKDVWSQTFGQTKTKLNLIYACFDAVKKLTEIKVQKEAKKLSIIKEAVMNAMKQISVEKVTLNIGAGKDQARLEKGIKLINSIAGHNPVRTFAKKRIQEWGLRPGLPIGCKLTLRKQKALEMIKRLLESKDNTLRPSNFDNEGNISFGISEYIYIPGVKYNPDIGIMGLQVCVTLKRSGFRVKSRALKKHHIPRRHRIKKEESIDFMKNNFGLKTMGSPKKQKKKFSKPNHPWQKERILAEQELLKSYGLRRKYELWKMNTILKNFTKQAKNLTATNKQVEKERNQLLTKLSSLGLIGKDSKIGDILSLTLKDILERRLQTVLFRKSMAKSFNQARQLIVHQHISLGDRTITSPSFLVPSGKESEIQFANSAFVNASHPERVVIEKPKKAKPAEKKEEKKPHVFKRVKSIVFSVLSPKMIKDMASAKIVTPELYDKEGYPVDGGLMDIRLGVIDPGLRCKTCGSKLKECIGHFGYIELARPIIHIKFVNIILNFLKSTCRECSRILIPKNKISKYVLDEVEKEKGIEGRRQKIKEIIASLKTINKCPHCKARQKKITMDKPTTFFEDEKRISPIEIWTRLEKISDDDILLFGLVVDYVRPEWMVFTFLPIPPVTMRPSITLESGERSEDDLTHKLGDIVRINQRLFENINAGAPEIIVEDLWDLLQYHVTTFFDNEVAQLPPARHRSGQPLKTLTERIKSKEGRIRHNLAGKRTNFCARTVISPDPMLELNEVGVPDLIAMKLTVPERITEWNMEYLKKFVEKGPKKYPGANYITRPDGKKKKITEETKEASLEEIQPGYTVERHLMDGDLAVFNRQPSLHRMSMMCHRVRVLPGKTLRLNPAVCHPYNADFDGDEMNLHIPQTEEARAEAEILMEVQTQLISLRYGLSIIGCVQDAISGNYLLTMILDRDKAIDLLAAIGIDDFSKLPRKEKIDGKELFSTLIPEDFNFTGKTREEEEVTIKNGKLVEGYMDRSNLGEGSGLLLRNIHQKYGKEFTINLLGKIFRLGVEVLLRNGFTCAVSDTDLPENARMKIQETLSNAAKEVDNMIGMYYDKKLEHLPGHTLSETLELKILETLNKARNETGNIVADFNSHTMIMAQSGARGNLLNLAQMAACVGQQAMRGKRIKKGFEARTLSNFKKDELTPGAGGFISNGFKTGLTPTEFFFGAMTGRDSLMDTALRTPKSGYLYRRLANAMQDLKVEYDETVRDSSGRIIQFEYGEDGMDVSKSEKGIINVKRIIKSITRIAVVDNEKLKDMPQKLHI-QSLCPVNRSGTEGFLKIDEATCIGICVKAAP-NAIKVVNLPEILDKNPIHRYSENGFALFNLPVPIFGKVVGILGVNGIGKSTAIDILAGMLKPNFGDSDYKEIIDFFKGTEVQLFFEKVKKGTVKVGYKPQKVDLISKTQKGKVKDLLKKVDNRLDEIAKELEIGNILDNEISKISGGELQRVAIAATVLKKANLYIFDEPTSYLDIKQRINVSKFIRDLADDKTSVIVVEHDLIIFDYISDLSHIMFGSEDAYGSVSGLKPTKNSINTYLDGYLKEENIRFRDKKVKFEPRKSFSLVSWKNIGKKLGNFTLKTEEGKIHKGEVIGVLGENGIGKTTFVKILANEIKKDEGELNENVKVSYKPQYLESNDELVISVLDEAIKKYTNQIINPLNIKPLLLKKLNEVSGGELQRVAIALCLSKEADLYLLDEPSAYLDVEQRLLISKVIRDFMEIKNASALIVEHDLLFLNYLADKIMVFDGVPAENGIVLGPYPMEDGMNMFLKRLGITLRRDKESLMPRVNKLDSKLDREQKEKGKFYFVMLLKKEGFPEEDELVICTVTKVQFHSVFANLDEYGGMIHISEVSPGRIRNIRDFVKEGKKVVCKVLRINTDRGHIDLSLRRVTEGQKRNKIDELKQEQKAEKILEFVAKDLKIDVKKLFYDITNISEKYASLYGFFQQVVAIKDAGVEEKTAEKIVEAVKSRIKEASIKIEGKLKLTSFASNGIDIIKEALKKAESISIKYLGAGSYNIIINAKEYKGAEKLLKEASEKAIEHVMEHNGEGEFTRVEMKLNILDTSKNKVGEINLPKQFDESVRPDLVKRAVLAIQSDKRQPYGAMKKAGMRASANLSKRRKKYRGMYGFGISRTPRKILSRRGTRMHWVGAISPNTVSGRKAHPPKAEKTLHKKINKKERRKAIRICIAATVINDLVKDRGHAIPESYPFALDKKFEDISKTKDVVAVLKGFGLEKELNRTSKKTVRAGKGKARGRKYKAKKGPLIVCSIVKAAGNVPGIDVADVKSLNAELLAPGAVLGRLTLWTKSAIEALTEKKLFEQIRTHIIKLFNSDRRLDGRKLTEYRKVDVQLNATSTAEGSARVKIGETDVIAGIKTEVMEPYPDSPSEGSIMVGVELLPLSSPDFESGPPSARAVELARIVDRGIRESKCLDFKSLCIKEGEKIWMVIIDVCIINDAGNLFDAAALAAIAALKSMRFPEYKKIDYKKKTDKGLELPIEVTVIKIGDKFIVDADSEEEKAIDARLTVASLSDGTLCGGDFPLTDEDICKMVEIGIEKAKELRKLVMQKARIKLASIEIHKINEVCSYINDIADKTGVDMKGPIPLPTKKLRVTTRKSPDGEGRSTWEKYEMRVHKRVIDLGLDERALRLVMRVPIPEGLNIEIEMIESKINVKNKDIAVPGEVLAVGMESFPGIGTYREGENIVASRLGLVQLDGRTIKLILLSGRYIPKRGDTIICKVIDVGFSGWRLETNGPYSAMLSMKDATSQFIARGADLTQFYDLGDQIVCSITNVTSQKLVDVTMKGPGLRKLSGGRIIEVSSNKVPRIIGKQGSMVSMIKDATKCNITVGQNGLVWIDGSPEDELLAITTIRKIEEESHLSGLTDKIKEFLDKNKKTMGKNLIQQARGKGSPRYRAPSFRYKGQSKYTGKITDLIHCQGHSSPLAQIRYDNGSTILMHAPEGVKIGDNVEMGDNIDAKKGNVMPLKNIPEGMAIYNIELFPGDGGKFVRASGGFAKIVTKMQNMIVVELPSSKRKKFLPDCRATIGVIAGSGRKEKPFLKAGTRYYAMKAKNKLWPQVSGTSMNSVDHPFGGSSSAVKGGPTVASRNAPPGAKVGKISPNRTGRKKMARLRKSVSYRRPYTRISKYKEQSFVRANPNSRIVGFETGTPTYKYTLKLVSKTDLQIRDNALESAKQTSNKLLETTLGTTNYHMKLKPYPHHILRENPIAAGAGADRFSTGMQKSFGKPHGNAAQVRKGSIVFQVSVDTAKTALTRASKKLPNSYLIQITEN-------------------------------------------------------------------------------------------------------------------------------------------------------------------------------------------------------------------SLNDPLANALSTILNDTKVGRSESKIRPSSKIIKKVLEVMKDNSYIGAFEEIEDGKGGLIKVNLLGNINKCGVIKPRYSIKKNEFESFEERYLLARDMGILILSTPQGIMMHNDAKKKNVGGRLLAYCYMQALKSKITKALPIGSEVETCDNSGAKIVKIFTVVGSKTTKGRVPSAGVADLVMASVRRGRPDMRKQVVHAIIVRQKKEYKRTDGSRIKFEDNAVVVLKDEKGNPKGTMFKGAIAKEVCERWPAVAKIASIVVKLISEYEDKLPRKVIDDIGINQAKLKKIMDKALGEYENAKVNAGESVGIIAAESIGEPGTQMTLNTFHFAGVAEMNVTLGLPRIIEILDGRKEIKTPIMQIRLKAPYSKGIKEFALSIKETKLSEITTEFSISLADSEIEVKLDKEKMKSLNLTNNVVNSISKQKGFTIKDLIILKSRALNEVYKAKEKIKDIHIRGVKGISQVLPVKRDDEFIIMTSGSNLSEVLQIDGVDSHRTTTNNIFEIQEVLGVEAARQAIIEEVFNVIENQGLNVDVRHIMLVADTMCVLGMIKGITRYGVVSEKSSVLARASFETPIKHIINAALVGENDTLNSVVENVMLNQPVPIGTGVPKLVTKKKMYELIICEKPSAAKKISDALADGKAIKENINGAPIYKVTHGKKDIVVACAVGHLYGLAETWNFPVFDIEWKPASELNKKSDFSKKYLNTIKKLSKEADSFTIATDYDVEGEVIGLNVIKYACNQKDANRMKFSTLTKPDLIEAYENKKKTLDWGQANAGETRHFLDFYNGISYSRALTSSIKGSFKLMSTGRVQGPALKIIVDREKEIKKFKPVPFWQIELQGAVNKGNIIAWHKEDKFWEKEKADKVMDLVKKKASVKKTQKRQFQQSPPVPFDLTTMQVEAYRCHKISPKDTLSIAQELYTSGFISYPRTSSQQLSDKLGFKKIFTQLSKQKKYSELIKKISLKPNNGKKTDPAHPAIYPTGINAEEREQKIYDMIVKRFMATFAEPAVRETMTIDIDCKQEIFIAKGTRTVEKGWHIFYEPYVKLEEEELPQVKEKDIVDVKKIIMHSKETQPPKRYTPASIIKMLESKNLGTKSTRASIIDTLFQRGYVDGKAIEATNLGIRTIETLEKHCPKIIDEELTKHFEEGMEEIREGKIKSKNVLDEAKGEIKNIMEDFKKHEKEIGKSLLDATIETRDALSTLGKCPVCKSGDLQIRSGKRFCACNQYPKCKTTFSLPSNALIKPAGKICETCGYPKVLAIKKGKKPMDFCINKQCTSKHVKECPKCKPKCKYTEKLGMTKESFKTKHGVFDEFTNRTLFKLITQGHFKGLESPISIGKESNVFSALTERLMIKVYRLETCDFNKMYDYIKGDPRYLSLKKRKRNVIFAWVQREYRNLIKAREAVNVPIPLTFSNNILVLEFIIAPKLKDKIPKNKKKFFDKIVDNIKKLYKVGMVHADLSAFNILNFDETPVFIDMSQTTTLRHTRAEEYLKRDIKNVCSFFNKIGMKTDEKSVLKEVLGIWKAILNNLPEVEGPSQKFLSFKEKLKWTFVILMIYYFLGLLPLFGLGVNALQRFETLSIILGAEFGSLISLGIGPIVTASIVLQLLNGSGILKLDLTRPEGKKTFQGLQKLLAIFFIIFEAAIYVLMGGLAPATQLVLIFQLFLGGVMILFMDEVVSKWGFGSGIGLFIVAGVSKSIFIQAFNWLPGPSGLTYSSGAVPALFQSLTAGDPTTAAIMFATLVSTALVFAIAVYAQAMKVEIPLSFGMVRGHGVRWPLSFFYTSVIPVILVSALIANFQLLGRFLQNFLGRFSGQPISGFVYWLQGPNLLRSVIEQHIGFAPYLQSLVYLSFLMLGAMIFSIFWMQTAGMDARSQAKQMMSSGLQIPGFRRDERVLERLLNRYIWPLTIMGGLAIGFLAGIADITGTLSSGTGILLAVMIVYKLYEEVSKQHMMDMNPMMRKFMGLQFWPRRRSKRVFARVRSWTKKDAKPLGFAGYKVGMTHLIITDDRKTSTTKGMGIFCPATIIECPPLKTASIKFYKNTNGLKVASETLAELDKELGKKIAIPKKSEKDFDFIRLLVYTQPKLTGIGKKKPELFEIGLGGNKEDQVKYANEKLGKEIIISEVFKEGQQLDVHAVTKGKGMQGPVKRFGISLKNHKSEKGRRTPGSLGGWIAGHIMWRNAKAGKMGYHPRTEYNKWLLKIGEG-KDVNVKGGLKHYGVVKNTYILVKGSIIGTEKRLIRINEPSRPNTAPTIQNINL
>Pacearchaeota-none-none-none-none-Pacearchaeota_archaeon_CG06_land_8_20_14_3_00_35_12-GCA_002780285.1
QIRQPIVTIAGHVDHGKTTILDSIRSTFVAKKEAGGITQKISFTIFPSEILSKKCSSLLSEYGKLEIPGFLFIDTPGHAAFSNLRRRGGALADLAILVVDINEGLMPQTIECIEILKENKTPFIVALNKIDAISGWVRIKESIEQQSFVKTNFEDKLYKNIAAFSSHGFDSDLFFRVTDFTKQLALIPCSGKTGEGIPELLMMLAGLSQRFLEKQLQVHK--EARGTILEVKREKII--ICEAILYDGSLSEHDEIAIAGLDKPTITKIRALFEALPI-------QGFKNAKKVNASAGVQMYLQQA-DVLPGMPFVVIIEKLKAEIQREVSET-IKTDKQGIVIKAESLSSLEALIVLLRKSGIKISKAGIGDISKTDLISASSNLKEHLLDSVVLGFNVPKIKVISHDVVYHIIEELEKWRISRAKEIEREAIAGLTLPCKVKVL-RYIFHQSKPAIFGVRVEAGILKSGIHLMNSIDKIKAIQEQNKSVESAAKGKEVAISLPNTTYGRQVREDDMLYSEIHEDVFQKLKENKRFLSHDEISVLQEIAEIKRKEKPTWGI--VLKKKSFEVEVPQI---NFVTSLMAKSESEIIGRTLKID---LTRFLKGRSLEAKLLVVK-EGDKLVGKFYALNLFLSYIRMMMRPGISYVEDSFVCSSKDDNRLRIKTFLITRKKVHRSVRNALREQCKELICAAKDKVSDDLLSDVLIGKFQYELQKKLKKVYPLSLCEIRVFEKQ-------LETQKRISADILGIGKKRIWFDPLRISDIQEAITRQDLKDLIKEGAIKKMPVQGVKRRSGKTREGRYAKGRRRGMGKIRKRIQVR---KKEYVWKIRKMRKYLKMLRREGKINKTEHTKMRRLAKSGIYSNIHKIKEVMKAK-EVDRELEELLKKHKARIKVVGIGGSGGNTISRMKDVGISGGELIAINTDAQDLLYTSADAKILIGKELTQGMGAGSNPQVGNESARESEHEIKEKLLGANMVFITCGLGGGTGSGAAPVVADISKKLNALTIAVVTLPFSIEGQKRYENAIDGLEKLESIVDTLIVIPNDKLLELVPELPLHTAFKVADEILTNAVKGTTELVTKPGLVNLDFADIRAVMSGGGVSMIGLGESDSQNRALESIEKAIDNPLLDVDITNASGALVNIIGGPDLSLDEAKKVIETVGSRLNPSAKMIWGAKISEDMDKSMRVMLIVTGVKSPQILGHDETSMDRRKKEMQDELGIEFVESNAGIAYIFSSYNNTIVHITDLSG-HTIVRITGGQITKHDRLKANPTVAMFAAKKAAEAAKEQGINSLYVRVKAKGGLQ--VTPGPGARAAIKSLSKEGIKVINIIETTPFARGGSKLKGGKRGRRVMFYIIEVQDHVRVDPELFALEVKTALAKQLELTYANFLDKDMGAVIAVLEIGKIGEGIIVPGDGAAYYEATFKLLVYKPELQELAFCRIEEITNFGAFMNLGILKGMMHISQAMEDYVNFNKTNALTGKNSKRSLKKGDLCLARVIAISFKS-GEPKIGLTMRQPGLGKLEWINDDKRRAKLKAGKLKTKLDIISIQYLNLFEKITGIKTSNCFNNAIVFAVEPHFFSRAIGERGINVRRMSERIKRRVKIVMLPSDAEKFVKAIVYPVSFRKIEIEMNII-AGPQSKAALIGRESRRLLELQTILENFFHIQKLKISNITARIRIKNKDFEILVDCDKAISFRKQVENIIAIPTVFLDLKKGNKAGVKDMEEAFGTSDISKVASHIIKNGELELPIEYRKKMRDEKRRQIIDWLARNCCDPKTGLPHPAIRIENALEQAKVRIDENKSAEDQITGIIHAMQPIIPIRIEVKKFTIKIPAEYTRRVYSIIQGTKK-ESEKWLEDGSLQIVLELPAGIQLEFFDKLNSVTHGSAVTEEIKMSDRSIDAYSVKPGNTVIIDGAPCVVKNVDISKTGKHGASKARIEAVGIIDNKKRIIIKPGHEKLDIPTIDKRRCQIITINIANVMDLETFETLEIKIPEELLPDCKEGSQAEYWNIEGEKILKRLLQMLK-------------RKSMRQKGKNPLSHILQEIKIGDYVALKAELSRQVP-FPKRMQGKTGIITAKRGEACIVKVNDGNKEKTYIVPAIHLKKLMGLQIKDIVPKWEISLKDLQGKTLAVDAFNTLYQFLTTIRQPDGAPLTDKNGNITSHLSGLFYRTTHLMKLGIKLIFVFDGIPPEQKFRTHEYRKAAKDSAKIKYHEALGRGEEEEAGKYAGRFATLNSQMIEEAKELLDAFGIPHVQAPSEGEAQAAFMAKQGDAWAAASQDYDSLLFGAPRLIQNLTIARKRRTPSGL-FVPIQPELIEFHRLIEILGINLDQLICLGILCGTDYNPKGIYGLGPKKSLTLVKQYKTP-NAIFAAVEKQPFDWKEVFDLFKKPQVTKDYKIKFKEIDEKALRNILVKKHDFSEERMNSALKKISEIEDQKQKNLKKWFIKLDKIFDAF-SKGEIFKDKSKLQTNYTPETIPHRDEQIKKIASILAPALKMERSSNLFVYGKTGTGKTLSILYIRDELLRKSKEFKVPLAIEYLNCKLRKISDTEYRILAELIRKGGEVPTTGLPTNQVYNRFIDLIEQKKQLILLILDEIDEAVKRIGDQFLYNLTRLNSELEKTQIVIIGISNDLTFLDNLDPRVRSSLGEEEITFPPYNGIQLQDILRERAKEAFKKGALEEGVLEKAAALAALEHGDARRALDLLRISGELAEREGQKKVSMHYVDKANNEIERDKILDVVQTEPKQFQITLLTILDLLKISTSEIYNTYSQLCQKVNTEVLTQRRVGDIIEEWAMFGLINSTVISKGRYGRTKEISLAIPQNLIPKVKAILEETLALKRYDGRDFDETRKVEIKMGVIPRANGSAMFSFGNTKAIAAVYGPRLMHPQHLQNPEKAVLRCSYDMLSFSVT-ERKKPGPSRRSSEISHVIMNALTPVLQLENFPNAVIDLEIEIIQADASTRCAGINAAALALAHAGIPMTDLISAVSVGNIGNKICIDITKEEEDYATDIPVAFAPRKNRLTLLQLDGKVKPEVLKKVIEAGNKACMKINEAQKKAL------------------------------------------------------------------------------------------------------------------------------------------------------------------------------------------------------------------------------------------------------------------------------------------------------------------------------------------------------------------------------MKLFDLFDAENIKVEDPGLRHYITITSRLMIKSRGRMRK-RFEKAKTNIVERFIGLLAVPGHRGKKHRIIM-RSSGKYDMEAKAVIEALKIIEKQLNLNPVQVFVKAIENCAPRDEVTAIEYGGARYPQAVDVAPMRRLNLALRNLVHGSQDKCFRKKTKLPEAIAAEIIAAYQNSNDSHAFMKKNESEKQADGARSETAIWTEKYRPKEFEDVVGQEEIVLRVKAFVEAKNMPHLLFAGPAGTGKSTLAIIIAKKFFGNAWHDNFLELNASDERGIDVVRQKVKSFARTKALSTIPFKLIFLDESDALTKDAQHALRRTMEMYTETCRFVLSCNYSSKIIDPIQSRCAVFRFKPLVKADITKIIEKICERENLQINQRTVDELFSLSEGDCRRVINMLQASASVSKEITQELIYKIASAAKPQDVKLILETASTGNFSQAREMLLDTMLKQGLSGQDIIKEIQRQIWGLSIPDEKKVLLTEKTGEIEFRIVEGSDEFIQLEALLASFVAVGKKQPVLNIGLAGHVDHGKTTLLWQLTGKWSDTHSEELKRGITIKLGYADAIIKRCVDCGLTSKDKC-CGGKAEPVKYVSFVDVPGHEMLMATMLSGAAIIDAALLVIAANEGI-KPQTKEHLAALDAKGIKEIIIVQNKIDLVSKEQALKNYNDIKNFVKGSVAENSPIIPISAQQGANMEILLEAIDK-IPIPKRDVESKPLFFIARSFDTNRPGTSADDIIGGVLGGVLKQGRLKVGDVIEIKPGMVVKKHNITEYVTVKTKIAAMQTGNNKIEEAEPSGSLAIQTELDPGLTKADSLSGCVAALQGTLPEITKNAKLKVSLFKEILGLDKAETVTPIKMNEPLLLSINTAITVGIVTKIKGNEIELGLKIPIIPLKGSKAGIGRNLAGHWRLIGWGEIIMIDIFYNGKFVGEIENSQSFVDSLRERRRIGEFPEMSIRFDEEREAIFITTETGRVLRPLIVVKNGKSLCTEEHLVAVAKGALSWNDLLKQGVIEYIDAAEEENSLIAMNPEGITPEKTHLEIDPTAMLGLVTSLVPFANHDQSARLARGSKTQKQALGLYAANYLCRLDTDVSVLHYPQKPIARSFVYDSVDF--YPAGQNMVVAILPYEGYNMEDAIVMNKASVERGLGRSTYLRPYTSIELHYAGGLSDEIGPISKDVSGYRTEKAYRFLEDDGIVYPEAKLGGNDVVVGKTSPPKFLSEMGEISI--KARKENSTIIRQEEQGTIDDVFVTIDTEGNKIIQVRTRDTRFPELGDKFSTSHGQKGVLGALVPEEDMPFTSAGMRPDILFNPHAIPSRMTVGYLIELLAGKIGCMKGKIIDATPFTKLSIEELEKELLSLGFSPDGKETLYHGITGKPLEAKIYVGNMYYLKLKYMVANKIHARASGKVTLLTRQPVEGRSKGGALRLGEMEQEALVAHGASLLLKERFDSDKVVLLVCSDCGSIGVRDKIHKRELCPICGQNSKMNPIEVSYAFKLLLEELISLHIFPHLILKNKFKERLAVWKPKTKLGKLVKEGKIKDIDEIFEKGDKIEEAEIVDSLV-HLSYALVKIGQSKGKFGGGKRREWRQTQRKSAEGNIRNFGALAIVGDLAGHVGVGYGKAKETVPAREKAARYAKLNLVKIKRSCGSFDCGCKEEHSIAFAAEGKVGSVVVRIMPAPKGTGLVCDDECKKLFRLAGIKDIYTKSFGQTRTKINMINATLAALKKVSAI----------------ENPMRKIKIAKVTLNMGCGGDQGKAVKAAKLLKLIAEQEPIPTFATKRIPEFGVRPGLLMGYKVTLRGKKTEEIIKKLLGAKDNKLKRKQFNP-SSVSFGIKEYIQIPGMQFQRDVGIMGLECCIDFERAGWSITRKK-KSRKIPKRHKIEKEEIMKFMEENFNTTLM---RRQHKKYRKPKNSFDKERIEEEKKIVQKYGLKNKREIWKADAFIDKIRKTAKKLLTA----AEKQEAFLEKIIKLGLTGKNSKIDDILSLKKEDILERRLQTIVFKKGLAKTPNHARQLITHKHVAVENSLVNIPSFIVPIYLEDKIRLK--------------------------------AISKQVRGISFSLLSPEQIKRMAVAKIVTPELYDMDGYPIDGGLMDLRLGAIDPGVRCRTCGGKLKECLGHFGNIELARPIMHLKYIPLVELSLRCFCHECGRILVDQETIEKFR------------GKPLFAQLIKKAKDRKRCPYCNATHEKTKIEKPTTFYIGKKRAFPTTLRAILEKILNEDLKLIGVNPLSARPEWSILTLLLVPPVTVRPSITLETGERSEDDLTHKLGDIIRANQRLWENLNAGAPEVIIEDLWDLLQYHVTTFFDNTLSSVPPARHRSGQPLKTITERIKGKEGRIRHNLAGKRVNFSSRSVISPEPNMNMNEVGIPFDIAKILTVPERITSHNMEYLKNLVSRG-ENYPGATYIIRPDGKKKRITEELKEELLEELEKGYIVERHLQDNDIVLFNRHPSLHRASLMAHYSKILPGRTFRLHPGTTFPYNADFDGDEMNVHVPQTEEARAEAKILLDVMEHLISPKNNTNFLGCIADSLTGNYLLT-TLSKEEAVQMLASTGLEEIAAKTKGKHVEGRKVFSALLPK-IDADIKTKE---FKIKDGEIISGMIDSNAIGVESGALIKELDEVVGRKETIKILRMIFGLGSAFLSRKGFSISLNDINVPEKIKSMTSEIIKETEHKVNDVLNAYYSNTLEILPGKTKDDTREIKVLQLLNSVRSKVGEMIREQSNPVNAMILSGAGGSILNITQMACSVGQQSLWARRIDIGYTARTLPFFKKLDYLPRAHGFVYSSFFRGLDPDEFFFCAITGRDSLMDTALRTPKSGYLYRRLVNALQDLRVEYDYTVRDSSSNIIQFQYGEDGVDVSKAHKNKIAPGESIGTIT---------------------------------------------------------------------------------------------------------------------------------------------------------------------------------------------------------------------------------------------------------------------------------------------------------------------------------------------------------------------------------------------------------------------------------------------------------------------------------------------------------------------------------------------------------------------------------MV--KKEFPDEEEIVFCTVDKILGTSIFVKLDDYEAVIHISEIAPGRIRNIRDYVVPNKKIACKVLAVDAASGKIDLSLRRVTAKEKKDLFEEHKKEKDSAAVLKIWAEQAQLN----FQEITKILAKFEKLSLFLQDIKKLKQLSINKKQEEILLQLIKERVKSKKIELKKKISLSSKAENGIVLIKNLLKL--PAKVTYLSSPFYLLEIEAGDYKEANRLLEEKIKILKENAKQKSVEIEILE--MKSQILDISGNRKKEVELPSCFEETVREDLIAKSYRVSSLAQRTPNGNWRLSGMEASAKLSHMRGRWKTQYGHGISRVPRKIMSRSGDRFNWVGAFASGTKGGREAHPPKSGKVLSKIISKKERAKALRTAIAALASFEWIKKKYSTLNKSFPIILESKINEIKKTKELVIVLKK---------------------ILNDFYESDKKILIISNLKK----MNAVEVTTPKEMNILQIANGGVPGRIAIFTEDAIEEMQKMPKFKITKKRLIEFLEKGKRFDNRGWLEYRPLKINLGISSNAEGSAQVFLGKTEVMVGVKLDAVVPYRDSEESGVLAVVTELLPMASERFEHGPPKIQSIELARIVDRSIRESEIIDMKKLCIKKGEKVWSVMIDIYAINDDGNLIDAAAIGAVAAIMSAVMPKIDKVQYGEFTKDKLPIPTTVTFYKIGDKFVLDPTTEEQDASELRVSFAVSENAVINGGDATLSSEEINTLIDLAVEKAASLQEKI-----------------------------------------------------------------MRIHKRVIDMSMNERVLHGIIRSAIPRNVNIEIAMVDEKILKIPRDIVVPGEVIVSGEDYLPSDGTMRESMNIIATRFGLVEFIGRLVKVIPLSGVYIPRRGNTVIGKVIDITYNGLRLDIGAPYEAFLPMKEC---FFPHGRELEEYFNIGDMITVKIFSIRRGD-INLTMRDRGLNKLEGGMTITVNPNKVPRVIGKEGSMVNMIKQETGCLIVVGQNGIIWIRGEIDAELLAKEAILLITSKSHIEGLTDLVQDFLEKAKKGMGKRIIQQARGKGSLTYRVKRKAYSIRLQYKGKIISIINSPAHSCPIAIVKTEN-KKFYVVAPSGIIEGQEIDIGKSENPRTGDILPLKSIPLGTAICNLEVLPGDGGKLVRTAGTCAKIVKIIPGGISVLMPSKQEKIFNPEVRATIGETAAAGRKEKSIVKAGKKWHMMKARNKLWPRTSPIKMNVVDHPFGSGRGKNMGKSGIAPVGAPPGRKVGLLRPRKTGRGK-MPLRRAAVYHDPYTRRSRVKSKAYIKTVPPMKMTKFNMGNAGYNYGIDLVCAENAQTRDVSLEAARQFINRKLDEEVG--DYYFLVAVFPHHILRENKMLTGAGADRMQTGMTQSFGVTTNMAVQLHQNKEIFKIAVRKVRGFLNKVQPKLSCRTKIIVFKLKEKFVEALKELRKSSEKRKFEQTIDLIINLKNFDIRKESVSLFIPLPHESTSK-KICAFL-----ETPSEIFDKVITKPELEKKDKKKLKGLAKDYSFFVAIAPLMPTIAMLFGKTLGPLGKMPDPKAGGVLMRFQEAKQLAERLKKSVRVKTKEA-SIKVSIGKENMSDDNLGENAEVLYNAVMNALTKKKENIKSVMLKFTMSKPIKIK-MADIISSALNEIMNAKKFGKSTCIIKNFSKLLIDVLEIMKTHGYVEDYSI-EKGKFEGLIIK-LGKVNECKSIKPRFTVTKDEIDKYLRRFLPARDFGVMIISTSKGLMTHQQAIEKGVGGCLIAYCYMKGLSARITRGLLLGSEVIVADNSGAKIARITGVKGGKSRKGRQVGAGIADLVKISVRKGLPEMKGVLFDAVIIRQRREWRRANGERICFADNAVALLKDEK-NPKGTMIRGAVAREVAERWPAVSKIAAAVI---------------------------------------------------------------------------------------------------------------------------------------------------------------------------------------------------------------------------------------------------------------------------------------------------------------------------------------------------------------------EYILIISEKPQAAMKIAEALADKSPEKKNINGIPYYELSRDGKKIIVACAVGHLFSLTS---FPIFNVQWMPSFKIAKSKDFTKKYYSAIYELAKKASSFIIATDYDIEGELIGYNIARFILKQ-EAKRMKFSTLTKPDVEEAYEKVMPAINYGLAKSGETRHILDWYYGINLSRALMHSLGGAFRIISIGRVQGPALAFVVNKEKQIQAFKPTPYWQVFIIIDKN--NLELKYPK-NVEKKTELDK-FQALKGKTALAITEKKKDSLMPFWPFDLTTLQVEAYRLFGISPSQLLQIAQNLYLGGLISYPRTSSQKLPASIGYKKIFSKLGENIEYKKLLDFARKNPVEGNKED-AHPAIFPTGEFGKEYEKKVYDLIVCRFISCFCGNAEIENKTIKVKIDDFVFETKGLKILEKGWLNVYP--LKLSEKELEDVE--GKVKIVNVDFEEKMTQPPKRYSQASLISELTKRNLGTKGTRAMVIDTLYNRGYIKEKNIEATPFGIQLIDTLKKESPIIVDEKLTRHFEKQIEQIESGKYDPQKTIQEAKDIISKISAEFRAKAEKIGTELLEGHKAQEKEEARIMGCPVCKKGFLVVRRSKQFLACDAYPECKTTFSIPQYGLIKKADKQC-ECGFPRLLLIKKGRRPWEFCFNPNCPTRQQ-------------------------------------------------------------------------------------------------------------------------------------------------------------------------------------------------------------------------------------------------FKDFILNLPEVKGPTEKKLTFNAKLKWTLIILISYFVLAEIPLFGLAQNALQRFEYLAIILGTKFGSIISLGIGPIVTASIILQLLVGSGLLSINLTTPEGKKYFQGLQKVLTIFLTFFEAAIYVMMKGLEAMPGGILILQLFIGGILIMYMDEVISKWGFGSGISLFIVAGVSLELFTKAFGFIGTQGT-FEPVGKVFVLFTSLMQGNQVGALLAGVAIIATIIIFALAVYGQAMKVEIPLSFGRVRGFGMRWPLSFFYTSNIPVILTAALLANVQLVGRLVESWLGGFNGQAVSGLAAWVSPPALVESLISGSFQGIFIWQSLFYVLFMIGGSIMFSIFWVKTSGMDSSAQAKQIMASGLQIPGFRRDERILESILERYIMPLTIMGGAAVGLLAASADLLGALVRGTGLLLSVMIIYKLYQDISQQHAMDMNPAVRKLMTLQVWPRKRAAKLLPSVNWEAIFKLPLLGFLGYKVGMAQAIVRDNTNFSASKGKQIAIPVSIIECPPMKIFSLRFYKNN----VAKEILNEPDKELGRKMRLPKTTLNNYEDLRIIIYTVVKKTTI-KKTPDIIEVGLNGSIQEKFEFAKAHLSKEIIVSDILNKGQIVDIRAVTKGRGLVGPVKRFGMGLKGYKSEKGVRRPGSLGAWTPSKVSMSVPLAGQTGFFSRVQYNNKVVDVESISKNINPKEGFQNFGNIKTDYIVVKGSVAGPSKRQVIITSPLRVTQNLEIINLQ-
>UBA10194
AIRKVLVATLGHVDHGKTSLLDRIRSTTVASGEAGAITQAIVLSIIPMAVIQKVSGRLLDSFKKLTVPGFLMIDTPGHAAFISLRKRGGNLADIAILVVDINEGFRPQTLESIEILKANKVPFVIAANKIDLIAGWNMLIENINALSQVQGIFEQKMYELVGKFQELGFESERFDRVQDYTKQLAIIPLSAKTGQGIPELLAVLTVMAQKYLEQKLQIEEEANAKGTILEVKEEKGLGTTLNAIIYNGHLALGDTLIIGNTDQALVTKVKILLEPGELAEMRDKKSKFQNVKEVYAATGVKIVAPGTEKALAGMPLRSCIAKLSLEIQEEVRDIIIDSEEVGVTLKADTIGGLEALRHLLQEQKIPIATASLGDVTRQDLLQAESMRAKNEFYAVVLGFNITNIKVITHQVIYKIIEDYNAHTETVKKEVELRELSLLVRPCKFAILKGFVFRQNNPAVVGIEIEIGKIKAGDPIMNRISQVKSMEESQESLTVAEQGKQVAMAMDGVTVGRQINEGDYLYTDIPEGDFKKLKELKKHLSKTELEVLREIVDIKRKDNPVWGVIKVKKKVWYKILSPALFGEKEIGEAYLVSADSAVGRKMKVNLKDLTGNMRDQNAYIIFEIKKAVANILHTRTIGYELTASFVKRLVRKSADRLDDYFTFTLKDGRSIIIKIMIITLNSTQRSTQKQIRKQIQELFREISKLDLDGTIGSIISYKLQGESKKKLAKITPLKEIAIKYLGLAQEASQEAMKHKKQLAAKVLGTSYQKIRFADGALEEVKKAITRSDMRGLIAVGKVYKSEKPLHSRAHARMITVQKRKGRRQGRGNKKGKKNAIVTSKNRWIMQIRVQREFLGQLREKGSLSPQNYQRLYRQSKGGYFRNKRHIKLYLTEHNEIDAELERLIAGQKTRIKVIGCGGAGNNTINRISEVGVKGIETIALNTDAQDLLYATADKKLLIGRELTHGLGAGSNPRIGEEAAKESESDLKKLLDGSDMIFITCGLGGGTGTGSAPFVAGLARRMGLLSVGIVTMPFTMEGSHRFENALIGLEKLEQSINTLIVIPNEKLLELAPHLPLQTAFKVADEILTNAVKGIAELVTKAGLVNLDFADVKTIMNEGGVALIGVGESDAENRADESVQRAMENPLIDVDISNATGALINISGGENLTLDESRRIVEAVAGRLDTKAKIIWGAQIYKDLDKTIRTMVIITGVKSDQILGEGNKYFSKKQNAIESELGIDFM-LRWGIAHIYASYNNTIITITDITGTETLARSSGGQIVKVHRLESSPTAAMGVAKKVAEICREKGINGLYIRVKAQGGHNRPKNPGPGAQAAIRALSRIGMRIGKIEEVTPEPHNGCRMKGGRRGRRVMFYQVKVRDFIRVPPSMFSLSKRESVLANIKASYENYISREFGFVINIIDAGDIKEGVIVPGDGAAYYDTAFELLTFKPELNELVYGKIRDITDFGAFVDMGGTEGMVHISQSMDDFVSFSKEKVLQGRKTGQSLKVNDKCKARIIAVSYKDMNNPKIGLTMRQEGLGKLDGQEQQKTESNKEAKA----------------------------------------------------------------------------------------------------------------------------------------------------------------MAVIVWF--------------------------------------------------------------------------------------------------------------------------------ITTQNPQFIKNNSKLLKEEWFSDGSWKIKMEIPAGFYLEFIEKINSMTHGEIRIQNE-YEKKTVGAGSLKKGDTIIIDGAPCKIADVATSKSGKHGHAKINLVAVGLLDGKKRNIIMPSHDKVEAPIIEKKSAQVLSINMANVMDVETYETFDLDIPEELQAEVKEGVEVLYWLLMGTKVMKQVK-MVKRIGTKQRKTRNKLKQYYRERGKLSLSKYFQEFALGDKVGLSLHAMIQAGRFHPRFHGLTGTITGKKGFCVEVIIQDQDKQKTLYIHPIHLVRNMGLNFKELIVKQEISLKDLQGRILAVDSMNLLYQFLTTIRSPDGSVLTDAQGRVTSHLIGLFSRTTALMEQNIKLALVFDGKAPEIKRKTWEKRTAVKQEASLQLKQAQEAGDQGEMRKFASRTAVLTKDMISDAQQLLRALGLPIIQAPSEGEAQAAHIVKQGKAYACVSQDYDTLIFGAPLVVRNLSVEGKRKKAGKLAYETIKPECIYLKDILTHLNLTQDQLILLAILVGTDYNPGGVKGIGPKTGLKLVKEYAHDVDALFQKVEWEDVAWREIYDTIKQMPVTDDYTLEWKPLDEQKLIQLLVQEHGFSMERVNAKIEKLREAKQQQQKGLQSFF---------------------------------------------------------------------------------------------------------------------------------------------------------------------------------------------------------------------------------------------MIEKCSAYAAREHGDVRRAIDLLRVAGEVAERSGSTTINLSHLDEAERKVEADKIIDAVTNQPKQFQCVLYAILLIANFFTGEIYEVYQTICKQTRFNVLTQRRISDILAELDMLGIINAKIISKGRYGRTREVALSCDQNIIIKLKEVLEKSLQLKRLDERKVDELRPMEAKAGVIPNADGSAYFKIGNTVCYAAVYGPRELFPRFLQNPKKGLLRCHYSMMPFSGSGERIRPGGNRRSQEISMVMNSSLEPVMDLSAFPNSVVDVFVDLPQTDAGTRCAAISAAAIALADAGIPMKDMVSSVAVGQVDGTVVADLNYNEEAYVSDIPVAMLHNTKELTLLQMDGEISKEDLIKALEMAKIATERVYEVQKKALSMERLEEENRIIVEEETAMLRELFNNANKELTNLKKPALLVAEVVSMIGAIIRLPNANKFYCYVSQNVQDVRAGDNVLVDQKTLNVVEKVHTSNNDVEKFVIMDKPKENWKSIGGLKNEIEEVKEVIELPLKNPKLFEKVGIQPPKGILLYGPPGTGKTLLAKAVANSTDATFIEVVGSELVQKFIGEGAKLVKDIFTLARSKAPSIIFIDEIDALASTRMDTGTSGEREVNRTFMQLLAEIDGFDHLDNVKIIGATNRADILDTAIIRPGRLDRLIEVGLPDEEGRLDIIKVHTQKMNLQKVMLKKVSAKMQDFSGAEIRAVCTEAGYFAIRENREYVTQRDFEQAIEKVRLQDE-DEEDGKFFG----------------------------------------------------------------------------------------------------------------------------------------------------------------------------------------------------MESTIWTEKYRPSTFAEIRGQQEIIEKVEAFVKSGNMPHLLFSGPAGVGKTTLSLVIAKQLFGENWRENTLELNASDERGIDVVRVKVKDFARTKAIGNVPFKLIYLDESDALTKEAQQALRRTMENYTKTCRFILSCNYSSKIIDPIQSRCAVFRFKPLSETEIMPVIDNIAKQENIKITLEAKKALYEICDGDCRRLENIMQSCAVLKKEIDAELVYSMASVAKPKEVKEVLELALKGNFLESRKKLLNLMLDYGLSGLDVIKQIQKEIWNLTAADRQKVELVDQCGEVEFRMVEGSDEYLQLESFLAFVMMVAKVQPELNIALVGHVDHGKTTLTERLSGKWTDTHSEEMKKGITIRLGYADFTISSCETCGYTTKEKCKCNGKTVSLRKISLVDAPGHESLMATMLSGAAIVDGALLLVAANEKCPQPQTKEHLMALQISGIKKVIIIQNKIDLVSREEALENHAQIKAFLAQTNYKDTPIIPLSARANVNIEALLRGIQEFIPTPKREVQKNPLMLVARSFDVNKPGVKPAQLVGGILGGTIKQGKFKVGDTIEILPGYVVEEKNKKVWKALKTTITQIFSGGVPVQEISPGGSMAIATGLDPAIVKADSLTGSLVGLPGHLPQLYSQIALDTHLLERVVGAKEESEVKPLAKNETLMLNVNSAATVGVVVDPSKKNTTCILKKPICANVGDRITISRRVGDRFRLIGYGILKMADVYLNSKFIGTVEDGILFVEDIKDLRRKGILSEVNVRFDPVVKEVYLLCDQSRARRPLIIVKQGKPLLTQKHVDQLKNGEITWSDLVRQGVVEYLDAGEEENALVAYQEENLTPEHTHLEITPGSITGVTTALVPFGNYNQSSRLIIGSKNQKQALGFYAANYHLRMDMDANILHYPQFPLVKTKIHEVVNYHEHPSGQNMIVAVMCYDGYNMEDGVILNQASVERGLARSTYFRPVSAEELRYSGGLVDEISIPDKDVKGYRSERDYRFLEGDGIIYPEAKVEDGDVVIGRTSPPRFLSSLDEYNFSAAIRRESSLSLKHGENGVADFVVITENDEGNRLVQVRLREERIPEIGDKFTSRHGQKGVTGILIPQQDLPFSTSGIIPDLIFTPHGISSRMTISHLIELLGGKVSALAGRLVDGTLFEGEKEEDLRAELLSLGFREDGLETFVDGRTGKQMFAKIYVGNMYYLRLRHMVANKLQSRARGPIQLLTRQPTEGKAKEGGLRLGEMEKDTFIAHGASLLLKERFDSDKIVLPVCEKCGLVAVEDQYKSRKYCLMCGEDVAINFIELSYAFKLLLDEFRSLGIYPKLNLKNKYPEAEVAWTPRTALGKLIHEGTITDIDTVFEQGHNIMEAAVVNALVPDLEEDLLLIGQAKGKFGGGQRRIFRQTQKKTKEGNKIQFMTCALVGNKNGYVGVGIGKSKETVPAREKSKRQARLNLIQVRRGCGSWECHCHQPHSIPFEIEGRCGSSRIRLIPAPKGKGLCIEKESAKILAMAGIKDIWSKTQGQTKTKLNLVSAVIDALRNLSKIKVKPEIAHLGLVNGKLQNPMRDIIIRKVTLNIGAGKNEDLLKKGLKLFQKLSPLAPVKTVTKKRIPEWGLRPGLQIGCMVTVR-EGAEKLLQRLLAAKEKTLSAKNFDTMGNFSFGIPEYIDIEGLEYDPDLKIIGLEVAVTLERPGYRVKRRRINTRSVGKKHQVTKEEAIAFVQSK-GIKVMGDPKQSRKKYQTPSHPWNKDAIDQQKLLNKEFGLKSRKEILIAQSLLKSYKDRAKKLIADSAQGGKEKTQMMDKLQRLGLLTTGAPLDSILSLELKDVLNRRLQSIIIRRGLARTVKQARQFITHRHITINSKEITSPGYLVSLNDEAALTFKNSPLVSESHPERMSIAKEVKEVKEEVKAVKKT----------------------------------------------------------------------------------------------------------------------------------------------------------------------------------------------------------------------------------------------------------------------------------------------------------------------------------------------------------------------------------------------------------------------------------------------------------------------------------------------------------------------------------------------------------------------------------------------------------------------------------------------------------------------------------------------------------------------------------------------------------------------------------------------------------------------------------------------------------------------------RIAIIDRQKCHPQECGNYLCAKLCPVNRAGADKKARIDEFLCTGICPKRCPFGAIDIINLPETLNKPPVHRFGENQFELYSLPTPMFNQVVGIVGKNGIGKSTALKILGNQLPPNLGKAEFKEVISFFKGTELQKFLEKIHKNEITLSAKPQQVDLIPKQFSGTVQELLQHVDGQLASIAEALQLTSFLDHDISHLSGGELQRVAIAATVLKNANLYLFDEPTSYLDIKQRINVSHFIRSLANGHTATLVIEHDLIVLDYMTDLINIMYGHEGAYGIVSGVKSSREGINAFLEGYLKEENVRFRDHALKFQKIADEKMIGWNTLQVDVGSFHLQTSSGELHHNEIVGILGENGIGKTTFIKILAGFIKPEQGQLEGEVRVSYKPQYLETSEQLVSEFLQLAIEKYTNQLINPLELEKLFTLKLKELSGGQLQRVAIAHCLSQDADLFLLDEPSAYMDIEQRLIVSKVIKTLAFERDITILVVDHDLMFLDYVSDRVMVFTGTPAKEGQLQGPFPLQEGMNLFLQGLGITLRRDVGSHRPRINKLGSVKDREQREQNKWYYSMFYQRTGMPEEEEIVLCKVTKILPSSVFVDLLEYSGLVHISEVSPGRIRNLREFVSEGRQIVCKVLRLDLERGHIDLSLRRVNSTQRVEKLEEIKQELKAETLVKNLAKRLNRPVEPLYAELSKVFKEYSHLYLCFKDVASLEKMGLEKKLAEELTATIVDKFKAPKVVITGEIRLQTYHPEGVERIKSTLHRVETVILFYLGGGRYRLVLEDVDYKPAEKHLLKVEEIIASF-NDKLSTASFEREKMKIPLFGLDKKKSGDKELPGQFQEEYRPDLIRRAVHVLQTAARQPYGSHPDAGKRHSSRLSKRRKNYRGCYGLGISRVNRKIHTRRGTRFFWVAAFSPQTVGGRRAHPPKSQKVWDIKINKKENQKAIRSAMAATLQRELVAHRGHYLPAEYPFIIDSKFEKLDKTKDVEAALLQLGLDKELERSAVKKVRAGIGKRRGRKYQRKKGLLIVCPLLRSAQNIPGIDIVPVKGLDAELLAPGSLPGRVTLWTEKAVDIITKENLFTVNKETIVQLASVQKRLDNRTLTEYRTIVIETGISWTAEGSARVRIGDNIVIAGVKLSIEKPYNDTPDEGGIMVNAELLPLSNPEFETGPPGIKAVELARVVDRGIREAKAIDMKKLCIIPGEKAWFISIDIMTINDAGNLFDTAGLAALTALKSAHFPVVDAIDYHQKTKVSLPEPLPVTVYKINGSLLVDPTLEEERAYDARLTVTTDDSKTVSGGTAPLTIDEVGRIVDLASEKAKFLREVLPPRARIKLASTEIEKINQICGDIKAIADKTGVELRGPIPLPTKKLKVATRKSPCGNGTASWERYEMRVHKRLIDMGADERTLRLVMRVPIPEGLNIEIEMVDSNVLVQERDIVIPGEILAEGMDYLPGENTYRKESAIYSKVLGLVSIPGRVIKITPLAGPYIPRVGDKIIGKVSDITLNGWRVDTGTAYSAFLNVKDATTRFIKKDEDLSEIIAIGDYVVVILVNVTSQNLIDLTMKEPGLHKISGGRIIHINSQKVPRVIGKQGSMISLIKEKTGCDITIGQNGHVWIKGTTNGEYLAERAIKLIQEKSHQDGLTERMQKFLEDKRV-M--------------RYRSPGFRFLGEVRHQGRVVDVVHCPGHSTPLMEVSYITGNKELAFAPEGVRVGDIITAGPDAIIKEGNILPLRSIPEGTLIHNIELRPGDGGKMVRASGTFAKVVAKTDKEVRVKLPSRQEKSFLPDCRAAIGLLSGAGRLDKPFVKAGTRWKRMRARNKLYPIVCGISMNAVDHPFGGKCSHIKGRPTQSPRNAPPGRKVGKIAPRHTGRNKMARIRKFSAYQKPYTRISKFTKKSFVRGGPALKITKFDLGTQTFNTTIKLNVQRSMNIRQNALESARTTSNRLLEKTIGIKAYHLRLKVYPFHVLRENPLASGAGADRMSTGMTKAYGKSIGTAARMREGQTVLELRIKLGRQALGMASKKLPCTCKVVVGQ-RQDVTKAIDELKK-QPQKKFSQSYDLIINLKNFNVKQTPLDFFVTMPHSLGKKIKVAAFVEQA---TDQKACDLIIRESEFQKAEKKTAKKLGEEYDFFIAQANLMGKIAAAFGKVLGTKGKMPNPKLGCVVPPNANLEPLVKKLETTVHLTAKKATNLQCMVGKQNQNENEIIDNVMSVYQTVTKQLPDETQNIKNVSIKLTMSKPVRI-MLNDPLAAALTKVVNAERVGKREILIRPASSMIKKVLSIMNDHNYIGTYEEIPDGRGSVLKVNLLGNVNRCGVIKPRFSTKINQFEKWEKRYLPAHEFGIMVVSTPQGMMTHTQAKEKSIGGKLIAYCYMKALKANVTRGLQVESLVPACDNSGAKMVKIVSVKNQKTSRGRIPTAGVGDMVLVTVKKGKLEMRKTVVPAIVVRQKKEYKRPDGMRIKFEDNAVAVLKDEKGNPKGTLFKGPIAKEAADRWPAVGKIASIIV---------------------------------------------------------------------------------------------------------------------------------------------------------------------------------------------------------------------------------------------------------------------------------------------------------------------------------------------------------------------MVELIITEKPSSAEKVAGALADGKPTKKKSKQSSYYELTHNKKPIIVTSAVGHLYGLVEGWKYPVFDIKWQSSDKSSKELKYVKDYIDTISMLAQKADEFTVACDYDVEGEVIGFNVIRFVCKKKDANRMKFSTLTKPDLVEAYDHKSPHLDWGQAHAGETRHKLDWFYGINLSRALTNSVKGSFKIMSAGRVQGPALKLLVDREREIAAFKPEPFWQIKLLGEYAKAVVEAWHKADKIFDKKEAERIMKVVKGEAVVQSVTRTQREQAPPYPFDLTTLQSESYAQFKITPKETLELAQSLYLAGLTSYPRTSSQQLDPKLGFVKIMTDLSKQSEYTALCKELPLKPNNGKKTDPAHPAIYPTGLVPGPHEKKVYDLIARRFMATFAKPALRETMEVVLDVKGENFIAKGTRTLQENWHVFYQPYLKMEEVTLPNMKEKEKVAVKEITELDKETQPPNRFNQASIIKELEKRNLGTKATRADILDRLFQRGYVEGVQITVSKLGMETVAVLEKYAPTIVDEKLTAHFEDDMELIREGKEKQEKVLEEAKKVLTALLTDFKKKEKLIGEDLIKSIQETRDVQNYIGKCLRCEGGRLQMKRGKQFIACDKYPECAITFKLPSKGLIKNSEKSCEACTYPMVKVITKGRRPQEVCINPECKSKVSKKCPKCGPNCRHIENLGTYQERFRTFRGVFDAFTDRNLFELHSHRVFEDLVSPLEVGKESNVFIASKKKLIVKIYRVQNCDFKRMYNYIRKDPRYEFLKNHRREIIFAWVQREYKNLLKAHQAVTVPKPLACKFNILVEEMIPAPQLKDALPLHPHQFLDEVIAQMQKLYAAKLIHGDLSAFNILNDQEKPVLIDFSQSTVLKTPNSEELLVRDVTNIIHFFKKLGIAVNFEETFLKITGLLDTILAHLPQVRGPKQKKLPFNEKIKWTLIALILFFVMGFVPLYGLGENALQQFEFLSIILGASFGSIISLGIGPLVTSSIVLQLLNGTGIIKFDLTSPEGKSRFQGVQKLLSLFFIIFEGGVYVLMGGLAPSAXLLLIFQLFLGGIIIMFLDEVVSKWGLGSGISLFIAGGVAQQIFIRAFNFLPSPTNPDIAAGAIPALFQAVSSGDFLTAMSEGAAIVATVVVFMICVYGQAMKVEIPLSFGRVRGYGMRWPLNFFYTSNIPVILVAALMANIQLFATLFERLLGTFGQTPISGIVYWIQAPDLVQSIIRGGFTFTMLGQAIIYTLLFMVGSVIFSIFWVQTANMDAASQAKQILSSGLQIPGFRRDERVLEKVLGRYIWPLTILGGASIGLLASVADLSGALSQGTGILLTVMIVYKLYEEIAKQHXSI----------MQYWPRKRAKHALARVRTWAVHKAKPLGFIGYKAGMTHIQFEDNRPKSITKGDIIAFPSTIIECPPMVAVGAAFYAKFTGVRKVGLVLADLNKELPRRIQVPKKA-SVFDDVRLLVHSQPILTGIGTKAPQMIEVAVGGNKDEKVAYIKSILGKEIALTGVFDSGNQVDVHGISTGKGFQGTVKRFGVPIRQHKAEKTKRGIGTLGPWHP-RVQFTVPQPGKMGFHLRTEYNKQIMSIGQDPAQINFSGGIPHYGIVKNTYLLLKGSVIGPKKRAVLLTQSIRPNEVPTLKYIHR
>CG11_big_fil_rev_8_21_14_0_20_43_8
SIRSPVCACVGHVDHGKSSILDSIRGSSIVDTEAGKITQSIGASIVPLDTIKKICGKMLEAMKDFTIPSLLFIDTPGHAAFTTLRKRGGNLADIAILVVDINEGFKPQTIEAIEILKSYKTPFIVAANKIDLLPGYRPVLANITSQDDVLTLIEKKLYEIVGHVYDSGMSSERFDRVNDFTKEIPIIPCSAKTGEGIPELLMMIAGLAQKYLEKGLKVDLDDYAKGTVLEVKEDKGLGKTINVILYDGSIRLGDTLVIGGIDEPLVTRVKCLFEPAPLAEMRDKKSKFTFVKQVCAAIGVKISAPDLDKAIAGMPVRTAIEQVKEDVQCEVKEVMIETEKDGIIIKADALGSLEALAHLLKEKNVPIRKATIGDISKKDITEAASTKDSNPLNTVILGFNINGVKIICNDVIYKTIEDYEAWKEAEQKRLEESELHDITRPCKAQIMQGYIFRQSNPAVCGMEVLEGTLKTGMQLMKVITSVKSMQHEKDSISSAEAGKKVAVSMDNVTVGRQINERDILYSGITEEEFRKLKDMKKFLSNQEKEVLKEIVDIMRKANSVWGVDNWKKKKWQPIIATKLFREALIGETLIENPQDLIGKTITQNMMALTNDIKKKDTEIAFKIIDYKDHHAITEVIKFEILPSAIKRRVRRSKDRLDESFLAKTKDNRLVRIKPMMLTIANTRSSVKRDLRSALRRNLVYLNNTSYEDVVADIVGYKLQKELAKKLRNIYPLKNCEIRKLELTTSEEEAK-----------------------------------------------------------------------------------------------------------------------------------------------PLDAELEDFISKQRATIKVVGCGGGGGNTINRIAEVGIAGVETLAMNTDAQDLLYTSADHKILIGKEITRGLGAGSNPKLGEDAARENEQDIKKSISGCDMIFITCGLGGGTGTGGAPVVAEVAKKLGALTVGVVTMPFSMEGQRRYENAVIGLEKLESIVDTLIVIPNDKLLELAPDLPLHTAFKVADEILTNAVKGIAELVTKAGLVNLDFADIRAVMGNGGVALIGVGESDSENRAVEAIEKAISNPLLDVDISEANGALINVIGGQDMTLEEARKVVETISARIDEEARIIWGAQISDDLANTLRVMLIITGVKSSQIFGPGRSIAKRNKNDMENELGIEFL-IRWGIAHIYASYNNTIIHITDITGTETIAKCSGGMCVKSDRLESSPTVAMNAAKRAAEGARERGITGLHVKIKAPGGHNGPSNPGPGAQAAVRALSRMGMRIGVIEDITPMPHDRCRKKGGKRGRRVMFYKIEVKDHIRVPPSLFGLQKDLAIIKQIKKKFEGFVSKELGIVIDVAGVKEIGEGIIVSGDGASFYNTTFEILTYKPEMHEVVVGKVKDIADFGVFMALGPIEGMIHVSQTIDDFVSFSKEKVLTGKETKRTLRVGDMCKAKIIAVSFKDQLNPKLGLTMRQKGLGKLEWIEEDLGTKKEKEEPVRIKLDLGQMRQIALFEKITHIQPRDCFEKQLCFIVPPDTISRAIGKSGANAKKLESLFKKKIRIVEYSEELCEFIQNLLYPLKLTNAEIGVLLEAKDHATRGYIIGRAAQNLRNLEKNVRRFFEVKEIKVVAIIARLKSHGVNFEVLVDCRNAILVREGPQDLMATQEIFSDAKKGLRVSDDELQQAFATIDPLEVAKKIIAKGEIQLTSEYRAELREQKRKRILEIIHRNGVDPKSGLPHPMKRIELALDESKVKIDEFGSVENQVQDILKGLREVLPIRFEKRKIEVILPADVASKAYGSLSKFGQKLKEEWRDDGSYCAQLEIPAGLQDELMDKINKTTQGNNEIRILK-MSKHVTATSAKPGTTIVIDGVACKVVDIKISRPGKHGHAKCNITAVGLLDDKKRNIIVPGHDQLEVPLIDKRNAQVLSVDMANVMDDETYETFDLKIPEELTGKVDSGATVLYWVILSERIMKQIKSMVKRIGGNRRKTRKKFKKDIQDKGKISITRYLQEFETGDPVVLKADPSVHEGLYFPRFHGKAGIVDGKQGKCYQVVVKDHKKAKTIIVHPVHLLRGMGVNIKDIVVKNEIMLGDLSGKAFTVDAFNILYQFLSTIRQRDGSLLTDSKGNVTSHLTGLFARTTRLMQNGIRLAFVFDGEPPVLKKKERERRARLKDDAHSRFKAAEKSEDIDGMRKYAARTSKLTKDMIDEAKALVKALGLPCIEAPSEGEAQAAHIVRKGEVYGCISQDYDNLLFGVPRMVQNLTISERRKVKSSLSYESFHPQMIELDEVLTKNMITREQLVAVGVLVGTDFDIGGIPGIGPKNAIKLVKQHGHDFDTLFSDQKWEDYPYTDVMDVFLKMKVSDDYALSWKNPDLDKIKEILCENHDFSVDRVETTLKSLDEYNNQKQKSLFDF-TGLTSFFESYLKKDSLFLNKTALQANYTPETIEHRDEQINLIANILAPSLKLDKPSNIFIYGKTGTGKTLVVKHITKKMTTLAEHRNIPIKIIYLNCKLKKIADTEYRLIASLLSEDRVIPPTGLPTDEVYRIFYDTIESKKQLIMLVLDEIDQLVKKTSDSIMYNLLRINSELKNSQIAIIGISNDVSFTELLDSRVKSSLCEEDVIFPAYDAFQIQDILRKRSEQAIKKDFIEKGVIEKCAAYAAREHGDARRALELLRVAGELAERNGDDKIGLCHLDEAESKIERDSILDILETQPKQFQATFYSILRVYYIFTGDIYNFYKELCKKIVLRPLTQRRLSDIIGELDMLGLINAKVISKGRYGRTREISVSIGDNIMNKAKDLLVKKLEL--------------------------------------------------------------------------------------------------------------------------------------------MKDMVAAVSAGIVDGSVLIDLDYKEEAHVADIPVAMIPSTGEISLLQMDGVISKENLKKAIAMVKTACIKINEAQKKALQKSKLDNAVFNYLEEENKILRETLAQMKNELDKFRRPPLMVCELKEIIGAVIKVPNGNEFFVEISATFDG-KPGDSVLVEQKNLTVLKQIPTKMFNVERFVIVEKPKLSWKEVGGLEEEINEIKEVIELPLKKPELFEKVGIHPPKGILLYGLPGTGKTILAKAVAASTNSTFIEVVGSELVQKFIGEGAKLVNEIFKMAKAKAPSIIFIDEVDALAAKRIDVGTSGEREVQRTFMQLLAEIDGFKALGNVKIIGCTNRIDILDPAVTRPGRLDRLIEVGLPDAAGIKEIFKIHSSRMTIDKTKLPNIHKKMEGMSGAEIKAVVTEAGYFAIRDNRHKVVEKDFIDAIDKVRRKEEEGKDYMNMFGIKAFTRWDIDGIKIDDPGLKDYITVKPQIVPRSGARYAGSRFHKSKVFIVERLMNKIMVAGHKSKKHNKSSGHCTGKGHKVYDIMEAALTIVEERIKENPIKVLVKAIENAAQREEITTIEYGGARYPKVVECAPQRRVDLVLRHLAQGAYTRSFKKKRDIASCLAEEIILAYKASPDSHAISKKLDVERQADSSRGMHAIWTEKYRPRTFDEIKGQEDIIDKIKAFVQTKNMPHLLFAGPAGIGKTTTALVVANEFFKDSWRSNFLELNASDERGIDVVRNKVKDFARTRTLGDFPFKIIYLDECDALTKDAQHALRRTMENYTKTCRFILSCNYSSKIIDPIQSRCAVFKFKPLAKDHIFSIIDVIIERESLIVSDTVKDAIFEASSGDCRRVENILQSCAALGKTITEDNVFSMASIAKPKEIAEALSLAVRGDFEEARKKTLKIMLNYGLSGVDLIKQIQRETMKLDINDREKMRLIDKCGEIEFRMVEGSDEFLQIQALLSQFGLCKA-----------------------------------------------------------------------------------------------------------------------------------------------------------------------------------------------------------------------------------------------------------------------------------------------------------------------------------------------------------------------------------------------------------------MADVYVNSKFVGTVDNAEGFKKQIIEERRKSTLPLVNVQHNEKEDAIYVETTKGRARRPLLVVREGKPIITDHHMKQLERGELTWSDLVKQGVIEYLDSAEEENALVAFYESELTMDHTHLEISPLDILGLCSSLVPFGDFNQSTRLNAGSKNQKQAIGFYAANYPVRMDMDVNLLETPQVPVVQTMMHKVAEYDKHPSGQNIVVAIMTYKGYNMEDAIILNKGAIDRGLARSFYYRPSTSEELRYTGGLTDEICVPDKDVKGYKSEKDYRFLEDDGIISPECKAKEGDVIIGKTSPPRFLSSMDEYNLTSNTRRESSVALAHGEKGTVDFVLVTENEEGNKLAYVRMRDQRIPEIGDKFTSRHGQKGVIGLILPHTDMPFSASGITPDLLFSPHGVPSRMTIAHLIELVGGKVGALAGRHIDGTTFDGETSDDLRKELLGLGFRENGSETLYNGVTGEQFEAKIFVGSMYYLKLKHMVANKLHSRARGPIQLLTRQPTEGRAKEGGLRLGEMEKDTFVAHGASLLLKERFDSDNTVVPVCESCGMIAVHNDFKNQSYCPVCGENVEINNIELSYAFKLIVDEFRSLGINMKIKLENKY-------------------------------------------------------------------------------------------------------------------------------------------------------------------------------------------------------------------------------------ENPMKSIRIAKVTLNMGTGKSMDLLDKAVNLMKNLVGITPVKCVTNKRIAAWGLRPGLPIGCKLTLRGKKAEETLKRFLYAKDNMLMPSSFDDRGNISFGVPEYIDVKDAKYDPKLGIMGMQVSITLERPGYSIKKRKIRPSKLSKKHIISKTDAMEFMKTNFGINIMGDIKKPKKKYSNPSHPWQKTRIDEERVLMKEYGLKNKKEIWKAVAQLKRFTSQAKKLTGLSAQADIEKKQLIDKVTSYGLLSDNAKLSEILTLTTRDLLERRFQTVLVRKEVARTMGQARQFIVHKHVVLNGKKTNVPSVLVKKLDESNITFANSAYIDDQHPERSVKAEPAGPATESEKA----YISKKVKSIIFSLQSPKMIKQMASAKIVTPELYDKEGYPVDGGLMDVRLGVIDPGLKCKTCGYKLKDCVGHFGYIELARPIIHIKFVNLVLSILRSICKDCGKPLAPPEKIESFQLKNAKEIGGQEAVRNKVKEIIKYLKTQTKCPHCNAAQLKITIEKPTTFIEDNKRISPIEIRTRLEKLDDEHCKLFGMHPDFAKPDWAILTVLPIPPATMRPSITLESGERSEDDLTHKLGDIVRINQRLFENINAGAPEIIVEDLWDLLQYHITTYFDNAVSQLPPARHRSGQPLKTLTARIKSKEGRIRHNLAGKRTNFSARTVISPDPYLKLNEVGVPMVIAMKLSVPERVTEWNIEYLKTFVDRGPTTYPGANYIVRPDGKKKKITSETKEALLEEIQPGFLIERHLLDGDISIFNRQPSLHRMSMMCHRIRVLPGKTLRLNPAVCHPYNADFDGDEMNLHIPQTEEARAEAEILMEVQTQLISPRYGLSVIGCNQDSLSGLFLLTTTMLRKDAINLLHTIGIEDTSKLPTKDTVTGKEVASVIFPSDFSYSGYSKLYKKVLINKGKLTSGVLDKNNLGEGKGLLLRTIHKKYGAEFAAKQLYQLFRLGIEYLTIHGFTVEFSDTDLPTEAKEHINQTLNDGVEQVKNLVKMYMNGELEALPGKTERETLELKILEVLNKARNTTGKIVEKEDSCTLTMVKSGARGNFLNLAQMAACVGQQAMRGKRIDKGYANRTLSCFRRGDLGPKAHGFIRNSFRSGLSPSEFFFAAMTGRDSLMDTALRTPKSGYLYRRLANAMQDLRVEYDRTVRDSSGRVVQFIYGSDGLDVSRSSGGTIDVKSIINTVCRIAIIKKDKCTGEQCG-YVCMKVCPRNREGENTKAGINEELCIGICPNKCPFEAIRIINLPSELDNDPIHQYSQNGFRLYSLPIPMFGKVVGILGKNGIGKSTAIKVLAGVLKPNLGRCKTEELIEYFKGTEAQLFFERLRDGKITAAYKPQAVDMIPKTTEGKVIDLLKKVDGVFDDLVDKLDLRGILDNDIKTISGGELQRVAIAATVMKKANLYIFDEPTSYLDIKQRIRVSKFIRSLADEGTAVLVVEHDLIILDYMTDLVHLMYGSEGCYGVVSQTKTVKSGINTYLSGYLKEENVRFRETEIKFFSAPQDMITDWTGLKKKLGSFQLEATEGKVHRHDVIGILGENGIGKTSFVKMLAGVFDPDEGKIEEKVKVSYKSQYLEKSDELVISVLSEAM-QYESLLIRPLNLKPLFTKQLDQLSGGELQRVAIAVCLARDADLFLLDEPSAYLDVEQRLLVSKVLRDFMVQRGTSAMVVDHDLLFIDHISRRLVVFDGEPAIRGIVNGPFSMIDGMNLFLKDLKITMRRDEHSNMPRVNKPGSQMDQKQIQENKLYYVMLYKKEGLPEESEIVICTVNNIHHHSVFIKIDEYTGILHISEVSPGRIRNLRDYVQEGKKIICKVLRVNTERGHVDLSLRRVNDSQRRKKLEEIKLEQKSEKIVELVAKKAKLDFQKLYFELKKIFEEYDGLYDCFEEVASLEKFGIAKKIADDLEELIKQRIKPPEVQIGGILSLVTYASDGIDIVKDILINNTDVDVGYLGAGKYKLKVKAPDYKQAEKILNTSVESILKCIKDLDGEGEFVRQEMKIKKLTLDNIDIGQVTLPEQFTEQIRPDLIKRAVLAIQANKRQAYGSDVDSGMKHSSYISRRRRKYRGSYGLGIARVPRKIHSRSGTRMNWTAAGVPNVVGGRPGHPPQINKVWEQKINQTEKRMAIRSAIAATIVNDTVKSRGHRIPKGYPFIIEDKAEDLKSTKAIVIVLNKLGLTEELDRVSEAKERPGKGKMRGRRFRKKSGPLLVCPLSKGARNIPGVEIAIVDKLNTEMLAPGTVPGRLTIWTEGAIQRLEKEKLFCGLKSHIIKSLGTGIRGDGRSLEDYREITIEKGVSSTAEGSARVKIGDTEVIVGVKLSIDKPFSDRPDEGIVMVGTELLAMSSPEFESGPPSIWSIEIARVTDRGIRESKSIDVKALCITPGEKVWLVSVDICTLNDDGNILDAASLGALAALQDVRLPKVELVNYKEKTDEKLPLPIGVTVLKVGNEFIVDPTSEEEKMADSRLTITSMEDGHICGGDAQITAEDVEKMVELSIKKSAELRRLLMQKARIKLASTDIEKVNQVCNNIRQIAEKTGVMLKGPIPLPTKRLKITTRRSPCGEGTATWERYEMRVHKRLIDLSIDERALRLVMRVPIPEGLNIEIEMV-MGIEVNDKDIVVPGELLATGMDYVPAQGTYRIGEEIRSKKLGLVTVDGRAIKLIPLSGRYLPKRGDTIIGRVEDIAMSGWRLSINSPYSAMLSMKDATSEFIARGADLTRYYELEDYIVAKIINVTSQKLVDVTMKGPGLRKLSAGRIIEVNTNKVPRIIGKQGSMVSMVKTRTNTNIIVGQNGLVWIKGNPKSELLAIETIRLIEKEAHLPGLTDRIAKHLGGGAAPMGKSLIQQARGKGGPRYRSPSFRFEGEVKYQGKIVDIVHCPGHSSPLMRVKYDK-KEALLIAPEGIKLGAMVQYGPQATIETGNVLPLENIPEGTPIYNIENNPGDGGKFVRASGTFGRVTNKQKNKILVMLPSKKEKAFKPSCFATVGICAGGNRLDKPLIKAGNSFYKFRKKNKLWHSCRGLAQNAVDHPYGCKRSSRKGKPNVAPHNAPPGRMVGKIRPRRTGRKQMARLRKFCCYRRPYTRISKFREKSYIRTNPNIKLVRFDMGDTQYMYKVQLCAKTGVQIRHQALESARQTANRVLEKEWGKTGYRFTIKVYPHHILRENPIASGAGADRMSTGMQLSFGKPIGSAAQLKPGKVIMEVQVAIARKAMVRANNKMPCGCNILVVKNKKEMLPVLKQIRENSKKRKFKQKLDLIFNLKDIDIKKEQIDFFITLPHSCGKKMKVCALVGPELRDEAQKECDSIVIVDDFDKRDKKIVRKLADDNDVFIAQANIMPRVAQAFGRVLGPKKKMPNPKAGCIVPPKAQLGPIVAKLQKQVRIAAKTSLTVQILIGNEDMTDDQLAENIITLFNQVVHHLPKEKNNIKDMLLKMTMGAPVSIKMLNDPLANVMSAILNNEKVGKKTVAIKPTSNVIKKVLTIMKDLQLVGEFEEVDDGRGSHLKLNLLGNINNCGAIKPRYAVKLEDFVKFEKRYLPALGFGIIIVSTSKGIMTLEEAKKQKVGGKLLVYCYMHPIKTRPMKALNVGTYLETCDNSGAKMIKITAVKGHKTVKGRIPAARVGDLVMAAVKKGKPDIRKQVVFAIIVRQKKEYKRPDGTRIKFEDNAAVVLKDDKGNPKGTTFKGPIAKEATDRWPAVAKLASIIVELFKGYEQTLPEHILKDIKVNKAEVKEILEITQTEFDAALVDAGEAVGIVAAESIGEPGTQMTLNTFHFAGVAEMNVTTGLPRLIEILDASAAPKTPMMEIYLKAPYNKGIKKIAHKIKETKLKELISEFSINVLESWIAIVPDKKKLADLDMDIKIKKLIEKGK-VNVEIKLIIK--TLSEMHKIKEKIKGVYVSGLKTINHVLPIKREDEFIIVTAGTKLQDVLELDFVDPIRTTTNDVKEIASVLGIEAARSAIMIEVLKVINSQGLNVDIRHIMLVADIMCVSGLVNGITRYGVVSEKSSVLARASFETPLKHIIAAALSGEEDKLTSVIENVMLNQPIPSGTGLPKLMMKD-AYELIICEKPKAAEKIAIALADGKPIKKSEGGVPHYLVTRGNRDLVVGCAVGHLYSLMQSWNYPSFDVEWRPTSEVSKASAFSKKYLTVLKKLAKGADSFTIATDYDVEGELIGLNVLRFACKQPDGKRMKFSTLTKPDLMKAFENAQAHIDWGQAKAGETRHKLDWYYGINLSRALTTSIKGQFKVLSSGRVQGPALKIIVDREKEIQAFVSTPFWEVILIGDVSGGTLNAIHEKDKFWEKAEADKVMKNTKDPAVVEDVSTTQFRQNPPVPFDLTTLQTESYRCFGIAPKDTLAIAQNLYIEGVISYPRTSSQKLPVEIGYETILKALMKIAEYKPLCEKLKLVPTEGKKVDPAHPAIYPTGHIVKPREQKLYDLIVRRFMSVFSEAALRETMQIKIDVAGEIFISKGTTTLEKNWHEFYGKYVGSKEDELPIVKRDEDVAVKEITQNDKETQPPKRYTPASIIKELEKRNLGTKATRAAILESLYDRDYILEKSIQATELGIRTVQTLEKYSPRILDEQLTRGFEEHMVKIREGTEEPEDILEQARTVLYDVLMEFKEHEVEVGKALIEAYRDTKQFENTVGKCPKCKEGELRIIFSKRYIVCNRSPECQTLFPIPQTGMLKPLHKECKECGYPLIQSLR-GKRPQQICLNPDCPTKRLIKCPKCGPKCKHTQKID--------------------------------------------------------------------------------MAKSRRKVIFAWAQREYRNLMKVREMIRVPSPITFVGNVLVMEMIPAPKLKDADIPDPLKMFNKIKDRIKKLYQGGFIHGDLSEFNILVSEDEPIFIDFSQCSPKETNRAVEFLKRDITNLCRFFAKYGVDFDPEDIFRDISD-FKDILMNLPEVKAPSQKKLAFKEKLKWTGITLVLFFVLGLVPLFGLGQNALQQFEFLSVIMAAKFGSIISLGIGPLVTASIVLQLLNGSGLLKFDLQSAEGKRFFQGLQKLLALVFILFEGFIYVFMGGLAPPAELLLVFQLFIGGILIMFMDEVVSKWGFGSGLSLFIAAGVSEEIIIRALSPFPSPANPDMPTGAIPALIKSLIGGDPVSAGLMLAAILATAFVFVMSVYVQSMNVEIPLSFGRIRGHSIRWPLNFLYTSNIPVILVAALLANVQLWARLLERILGTFGNSPASGFVFWLHSPNIVEKIITGSFTWSNIGQTGIYMVFMMIGSVVFAYFWVQTSGMDARSQAKNILNSGLQIPGFRNDPRVLENILNRYIMPLTVMGGLTVGLLASVADVAGALSRGTGILLAVMIIYKLYEEIAKQHMMDMHPMLRRFMGLQFWPRCRAKSESVRIRNFVGKDAGLLGFAGYKVGMTHLIITDNRTKATTKGEEIFCPGTIIECPPLRISSIRFYKKDYGKKLFSEVMNPLEKEVAKTLPIPKKALEDIDEIRVNVYTQPKKLCTGKKKPEVFEIALGGTKEDQLNFVKENLPKEIPVSSVLKEGSQYDAHSVTKGKGFQGATKRFGLMLKNHKSEKKKRAPGNLGPWHPAKISFRVPQPGQMGYHTRTEYNKWLLKISNNPTEINKDSGFKRYGIVKNDYIIVKGSVGGPSKRLIKFTIAQRPNEVPAIEYIDI
>Yap150.bin7.227
MIRQPIVAIMGHVDHGKTLLLDSIRGTAVAAKEHGGITQAIGASIIPMDTIKKVCGTLLGSLK-LTIPGLLFVDTPGHAAFNSLRKRGGNLADIAILVVDVNEGFKPQTIESIEILKAFKTPFIIAANKIDLIQGWRSVLKKISEQNQVQQELDKKIYEIVGKVYEFGLEAERFDRVSDYTKQVSIVPTSAVTGDGVAELLMVITGLAQKFLEQKLEVDIKGAAQGTVLEVKEEKGLGKTMDTIIYNGSLKVGDSIVVGGMSGPIAAKVKALFLPAPLAEMREKRTKFKSVKEVHAANGVKIVAPGTEDVVSGMPVKGAIEKTKEAVQSEVKEVLTETAKEGILIKADSLGSLEALAVLLKEKDIPIQKASVGAITKRDLSDAEANYEKDPLRAVILGFNIPHVKVIAHPVIYKVIEDYEEWLEKTKKDMELAAMGVLTKPCKVKLLKGYVFRQSNPAVVGVEVVTGTLTNNIQLMNVLTNVKGMQLEQKNIDSAERGKQVAVSLPDVTVGRQIKEGDILYSFISEEDFRNFKQYKQYLTDEEKELLKEIAEIMRRKSPVWGVVVVKKKRWVPVIAPKLFNEKQIGEMHVEEPKNAVGRKLSVSMTTITGEPQKQNIMAKFLITSFAGEKLNTDMIGYRLNNAATKRLMRRNRSKIDDSIVFKTADDKKIRIKPLVVTRGRAQGGTKAALRKLMKDYLATIAKASFENLLREIINKKFQRALSDALRKIYPIAGSEIRNIELI-------LKLQKRLAAEMLKCSPNRVHFVPERLSDIKEAITKADIRGLIKQGVIKERPVIGISRVRARKIKLQKRKGRQKGSGSRKGKFSARAKPKDVWMNAVRAQRKFLKELKDKDLLTPGSFWDLYRKSKGGFFRSVRHIKLFIKEKGSQDAELEELLAQQKASIKVFGAGGGGNNTINRITEVGIQGAATIAINTDAQDLLYTTADKKILVGREVTKGLGAGSDPKIGEEAARESEHEIKKSLEHADMVFVTCGLGGGTGTGSAPIIAEIAKKSGALTVGIVTMPFTMEGNRRYDNAVIGLERLEHVVDTLIVIPNDKLLELAPDLPLHTAFKVADEILTNAVKGIAELVTRAGLVNLDFADIRAVMSNGGVALIGVGESDSENRAVEAVEKAISNPLLDVDITGASGALINVCGGKDMKLNEARKVVETISQKLSEDARIIWGAQIYDDLGGNLRTMLIVTGVKSPQIFGPTRKMSTEAKKEIEEELGIEFVDERWGVVHIYASYNDTIIHITDISGSETLAVASGGMVVKSNRMENSPTAAMIAAKRVAEQALDKGLTGLHVKVRAPGGHNGPNNPGPGAQAAIRALSRMGLRIGLIEDVTPLPHGGCRKKGGRRGRRVMFYKIELKDYIRVPPRYFDLDVKEAVLKSVKLKYDGLTNAEFGFVIDIVNVKDIGEGVIIPGDGASYYATTFEVIAFKPELQEVVVGRIKDIADFGAFLTMGPIDGMIHISQTMDDFVSFAKDKVLTGRDSKKVLKVGDLCRARVIAVSFKDITNPKIGLTMRQQGLGKLEWIEEEGKE--TPAKEAKIVYDMSAMKFMSLFETITRAKLKDCIINLVLFIVHPNEIGKAVGAKGVNVRKLEKVLNKKVKIVEFSPEPVNFIKNLVHPLKVKEITEIYTLTPVDLKTRGLLIGRNASHLRAYEDVVKRYFPVKELKVIINVARLKKGSDVFEIVIDPDKAVQARHNTADALSYPKIFSDAKKGMQASEDRMKYWFKTSDPIEVAKIIIKEGNIQVTAEYRQKMIEQKKKQLIDRIHKNGVDPRTNAPHPVSRVEAALQEAKIKIDEFKSVDVLLKDALKKLQPIIPIKFVKKEIEIVIPAAYAAKAYPTVKMLGKIMKESWNSDGSWTGLIEIPGGMEQECYDKLNSITHGELQAKVVSMSKKVVGVNAIKQGSFIIIDDVACKVISCESSKSGKHGHAKYRIVAVGVLDGKKREILKPSGENVEVPIIDKKTAQVLSVDTANVMDVESYETFDLKIPEEFKGQVVEGSQVLFWVILGEKVLKQVKGMANRRGSYRRKTRKLMSKHFREKGKISLTKYFAEYKDGDKVTLQAEPAVQKGIYHLRFHGKTGIIKAKQGNCYSVEIKDGSKPKNLIVHPIHLTRLMGVNLKDLLVRETIGLDDLKGRIVAVDSFNMLYQFLTTIRTPDGKPLTDSKNNVTSHLIGLFNRTTKFMAKGIKPVFVFDGEKPELKTAELEKRKKLKIEAKMKYKKAVAQKDLAAMKKYGGRFAYLTKDMVDQAKDLVKALGLPVVQAPSEGEAQAAHIVSQNKAWAVVSQDFDSLVHGADRLVRNLSIAGRRKKLGAMAYTTIKPEFIDLAKNLNNLGIDQDKLIALAMLVGTDYNPAGIKGIGPKTAIKLVKEH-DDFDELFEAVKWDDVPWTDIFYLIKKMKVTDKYDIKFKTPDKQKIIKLLVDKHDFNVERVEKTLQPVLKEEKKQQKKLGDF-KGLVDYFEKFLNKKSVFRNKNSLQANYTPEHILHRDDQIQQLANVLAPCLKGDKPSNIFIYGKTGTGKTLVAKYVSSQLMKISEERGLPLKIVYINCKLKKISDTEYRLIAQLAREGTAIPPTGLPTDEVYNIFYRILEKEKRNVVLILDEIDQLTGKAGNDILYNLTRINAELKNSQITLVGISNDLMFTDNLDPRVKSSLSEEELVFPPYNALQIQKILKQRSQEAFRDESLIQGVIEKCAAFAAREHGDARRALELLRVAGELAERQNEESIQLKHLDEAEEKIEKDRILDIITTQPKQYHATLYSVFHIAQIFTGEVYELYKKLCTRTDLRPLTQRRVSDILAEMDMLGIINAKVISKGRYGRTREISLGTTGAINQRIKKILEEQLGFKRNDGRTPDQMRPMKAAVGVIPNADGSAMFQMGNTIAYAAVYGPREMYPRFMQNPKEGVLRCSYNMMPFSGHGERVRPGGSRRSKEISVVTENALKPVLDLSDYPNAVVDVFVELTQTDAGTRCAGITAAAMALADAGLKMKDLVASMSMGALDGEIIADVNGEEDCVATDVPIALIPSMDKISLLQLDGPMSREMLKKLLETGKKNCLEIYKVQQKALKDEEIKKIVYGYLEEENKALQERILNLEQQLNKFMGTPLISCEVKELLDVIVRLPNSNEFLVDMAEDCENLMPGDTVLAEQKNLTVVKKIQNKRFDVEKFVIVEKPNTQWTDIGGLKEQERELKEVIELPLMKPKLFTKVGISPPKGLLLHGPPGTGKTLLAKAVAASTNSTFIEVVGSELVQKFIGEGAKLVKEIFELAREKAPSIIFIDELDAIAATRMDVGTSGEREVQRTFMQLLSEIDGFKPLDNVKIIGCTNRIDILDPAITRPGRLDRLTGVPLPTEEAIKEIFKIHISQMNVGKINSDNIAKAMLGFSGAQIKSAVTEAGYFAIRENRTKVKEEDFFNAIEKVAEKED--TEFKEMFGVLAFDKWSTAGIGIADEGLVRYICLEPRIVPKTGARYAGRRFHKSKIFIVERLMNKLFVPGHKSKKHLRSSGHCTGKTANAYTVVENAFNIVEQKTKENPVKVFVQALVNAAPREEIVTIEYGGARYPKAVECAPQRRIDIALRFFVQGSYDKSFNKKKSIESALADEIIAAYKLDPKSLAISKKNETERQADAARNQSVIWTEKYRPSSFDEIKGQQEIVSKVKAFVEQKNLPHLLFAGPAGIGKSTLALVTAKQMFGSEWRQNFLELNASDERGIDVVRVKVKDFARTKAIGDVPFKIIFLDECDALTRDAQQALRRTMENYAATCRFILACNYSSKIIDPIQSRCAMFRFRPLAKEHMLEIVNVIGQKESLKLDEVAKFALIEVSGGDCRKLENVMQSCASITDNITQDVVYSMASTAQPQEIKDLLDIAIKGDFLVARKQLLDIMLRYGLSGLDVIKQIQKEVWDLDIGARQKVALIDKCGEIEFRLVEGSDEYLQLEALLAQICAVKNVQPEISIGLIGHVDHGKTTLVKALTNKWTDTHSEEIKRGITIRLGYADMSIYKCTKCPYNVTSKCKCGGEAELLRKASLVDAPGHESLMATMICGANIMDGAILLIGANEECPQPQTQEHLMALEIMHIDKVIVVQNKIDLVSEEQAEKNYKQIKEFLKNTKYKDAPIIPISALHSINIDLLLQEIQKRFPTPERDLDKDPIMFVARSFDINKPGSAPEKIKGGVLGGAIKQGKLENGDEIEILPGYSIGDKK---WKPLKSKIASLMAGGASLDSVHPGGSMAAMTELDPSIVKSDQLVGSVVGKPGKLPPVWYNLKLETHLLDRVVGAKDKLIVEPIKKGEFLMLNVNSAATVGIVNEIGKKRVECTLKRPICAENEAKVTISRRVGQRWRLIGYGIIKMTEVYLNGKFAGTVDNSSEFIERIKSDRRSGVMSNVNFYYDDKLDQIFVESLRGRTRRPLIIVKDGIPLLTEKHIKQLQKKEITWKDLAEQGVIEYIDAAEEENALVAFSEKELTPEHTHLEISPLCMLGLVTTLVPFGQYIQSARLSIGSKNQKHAIGFYASNFPVRIDMDVNMLHYPQAPIVNSIMHDLCDFDKHPSGQNLVIAVMCYKGYNMEDAIILNKGSIERGLGRNSYFRPAIADELRYSGGLTDEICIPDKEIKGYKSEKDYRLLEEDGIVYPEAVVKEEDVVIGKTSPPRFLSSLEDYSLASNIRRESSVALRHGEKGVVDFVLITENEEGNKLVQVRIRDQRIPEIGDKFVSRHGQKGVIGLIVPQSDMPFTASGIVPDLIFTPHGIPSRMTVSHLLEIIGGKTGALAGRYVDATTFGSEPEERIRKELLSLGFREDGTETMYNGITGEQFQVKIFIGSMYYQKIKHMVANKLQARARGPIQLLTRQPTEGRAKEGGLRLGEMEKDTLVAHGASLLLKERFDSDKTVVPVCEKCGLIAIYDAQKEKRYCPMCGDS-DVNDIELSYAFKLILDEFKSLGIYPKLQLKSKYSAELEGWKPKTSVGKQVQSGEITDIDVILDSGKRILEPQIADALLPGLQKELLLVGQSKGKFGGGSRRIFKQTQKKTPEGNNPSFACFAVVGNEDGYVGGGFGKSKDTVPAREKATRNAKLNVFKIRRGCGSWECGCKTPHSIPFEVSGKCGSVCIRLIPAPKGKGLCIEPECAKILKLAGIRDVWSKTFGQTKVKTNLVKACMDALKQLMKVKVNPNYAALGIAEGRAMNQMQQLRIEKVTLNIGAGKDQTKLDKGIVLIKAITGIEPVKTVTSKRIPGWGLRPGLPIGCKLTLRKQKAVEILKRLLEAKDKKLAESQFDEQGNISFGIHEYIDIPGVAYDPKIGIMGLQVCISLERPGFRIKRRRLEPKKIPKKHQISREEAIKFIQDNFNVVVMGAPRKLRRKFSGPGHPWQKARIDEEKALKKEYGLKNKSEIWKHNSKLKNFAKQAKRLVALGEQAEKEKKQLLERLQKLGLISAGADTEAVLSLTIKDILERRLQTIVYRKGLANSMRQARQYISHAHILVGGKQIKAPGYIVKTEEEPTITFVASALSNPEHPERQIEKKPEETEEKAEKKTKKVPVFKQVESIVFGILSPKMIKKMASAKIVTPELYDKEGYPVDGGLMDVRLGVIDPGLRCKTCGCKLKECIGHFGYIELARPVFHIKFIPVIHNLLRCICRDCGRLLIPKNKMTSFHLDEIEATEGYEARQEEIRKSIAKLKTVKKCPHCKAAQQKISIEKPSTFFEGDKKLSPIEVRSRLEKVQDDDAVLYGLNPVFARPEWMVITVLSIPPVTIRPSITLESGERSEDDLTHKLGDIVRINQRLFENINAGAPEIIIEDLWDLLQYHVTTFLDNTVAQLPPARHRSGQPLKTITQRIKSKEGRIRHNLAGKRTNFCSRTVISPDPMLGLNEVGVPAVVARKLTVPETINEWNMAYLRKFVERGPGVYPGANYIIRPDGKRKKITEETKEAALEELQPGYVVERHLMDGDIAIFNRQPSLHRMSMMCHKVKVLPYKTLRINPAVCAPYNADFDGDEMNLHIPQTEESRAEAEILMQVQTQLISPRYGLSVMGCLHDGISGNYLLTQEMPREDAVALLCQAGITDISGLPNKKIVNGKEIFSVLLPSDFNFKGKSRDGKDVIIENGKLIEGVMDKTSLGEGAGFLLRSMHKKYGPTKTIDILHNILKLGIETLLITGFTAKLSDLDMPQEANDLIAETLNKAEEEAHQMIKAYEAGTLEAFPGRSIEETLELRILELLNKARTKCINLVKEYTTNTIAMAESGARGSYLNISQMSACAGQQALHGSRIKKGYSGRTLSCFKKGDLSPEARGFVRHGFKHGLNPKEFFFHAIVGRDSLMDTALRTPKSGYLYRRLANAMQDLRVEYDRSVRDANYRIIQFEYGEDGIDVSRSENGKINVQKIIDTV-RIAVVEKQKCNPNGCGGYLCMRLCPINRKGEEGKVKIDEKLCTGICPNRCPFEALSVVNLPEELAKQPIHQYGPNGFHLYNLPIPLFGKVVGILGKNGIGKSTAIQILAGLLKPNLGKASYDDLIEFFKGSEAQIFFEKIKKGEIVVSYKPQQVDMIPKNFSGTVRDLLKKADARFDEIVDALDLRNVLDNEIGNISGGELQRVAIAATVLKKANFYVFDEPTSYLDIKQRIKVSKFIKSLANDDTAVLVVEHDLIILDYMTDMIHIMFGKPGVYGIVSLPKVTRAGINTYLEGYLKEQNIRFRDYSLKFYSKPPVVLSSWKDIEKKLGQFELLAKEGAVNKKLSVGILGENGIGKTTFVKLLAGVIEPDAGEIQEKIGVSYKPQYLETSDTLVATLLKDAVEKYDTQIIRPLNIKPLLLKPLNELSGGELQRVSVAHCLSQKADLYLLDEPSAYLDVEQRLIVSKVIRDIAEQRGCAILVVDHDLVFIDYLSDELIVFEGIPAKKGDAKGPFTMENGMNVFLKDLNITMRRDKESNRPRINKPGSRMDREQKESNKLYYTMLLKKEGFPEEDELVLCTVTAVQFHSVFVKLDEYSGLIHISEIAPGRIRNIRDYVVEGKKVVCKVLRIDKEKGHIDLSLRRVNEAQKRNKLNQIKQEQLAEKIIEIVAKENKQDKTKLYDKLAKLLEKYPSMFSAFEDVVDLSKF-IDAKLAKQLTDAITQRIKPPEVEIGGDLMLSSHAPDGVELIKQALKEAEGPLIKYKGTGVYSIWVKSEDYKSAEKVLKKAIEGLEKFSKKHKIHMEFKRIEMELKVLTAQNTESGKKKLPKQFSEPVRLDLIKRAVEAIQSHNRQQYGADFRAGLKHSATLSKKRREYRASYGHGISRVPRKITSRRGTQFNWTAAIVPGVVGGRRAHPPKAEKVYAKKINDRERRKAIRSAIAATLNKELVAERGHVLPEKFPFLVSKDFEKLEKTKAVLDSLKKLGLEKDLARASKKKVRAGRGKSRGRKYKKSKGALIVCKLLKAADNIPGVDVVEIKNINAELLAPGAQPGRLTLFTDSAIEILEKEKLFMAEKEHILKSLKAGVRYDGRKLLDYRKVSVEPNIT-CAEGSARVKIGETVVLVGVKLAVEEPYPDTPDQGKLMVNAELRPMASPKFESGPPGEQAIDIARVVDRGLRESKALAPEKLCIKAGEKVWSVMIDVCPLNDAGNMLDAASLGAVAALKSTRFPPVKNIDWEALTDKKLEEPVEVTVLKIGEFYIVDPILEEEELADTSITIAVAEDGTVYRGDSPLSIDEIDKMVEIAVKKSAELRKFIMQKARIKLASIDIDKLNATCENITDIAEKTGVDIRGPIPLPTKKLKITTRKTPCGNGAETFERFEMRVHKRLIDLGLDERALRLVMRVPIPEGLNIEIEMVDDKLKIKNKEIAVPGEVLAEGMGFVPSKGIRREKDKLVAEQLGMINIEGKVIKLIPLTGVYIPKTGDKIIAKVIDVLMTGWRLDTRSPYSAVLSMKDATSDFIQRGADLTQYFALGDYVLTKITNVTSQKLVDVSMKGPGLRKLKGGRILQVNPHKVPRVIGKEGSMVVMIKQATGCNILVGQNGWIWIDGEPEAEVIAEKAVMKINAEAHLSGLTDNIKEFLEKLTKKMGKNLIQQARGTGSPRYKVPSFRFKTDGRLNGKILDILNCQGHSAPVIKVKYDDGETRLMIAPEGIRVGDTLSAGQGAVAEPGNILSLAEVPDGTFIFNIESQPGDGGKFCRASGNTARLLTKSDKYATVMLPSKKQKKFNLKCRAMVGIIAGGGRHEKPILKAGIMHYKKKAKNKLYPRTGGSKMNAIDHPFGNKRSARKAKQKPVSRFAPPGRKVGKLAAKRTGKRKMARLRKAVAYRRPYTRYSKYKKMRFVRARPVCRVVRFDMGNAEFETSLHLVCRSDIQIRDNALEAARQTSNRALEKVLGKTGYHLKVRVYPHHVLRENPLAAGAGADRMSTGMAHSFGKVIGIAARIKKGQTIMSLRIELGRKALTKASRKFPCQFTILQGQKKENFKKAIELVKNNSPKRNFKQGYDLIVNLKDLDIKKQQVNNWVVLRFGKGKKTKVCALVGPELAGSAKENCDTVVMHDDFPKESKQLVKKLAKEHDFFIAQANIMPDVAKTFGRILGSRGKMPNPKIGCVVPPNANLKPLVEKLQKTIGLVAKTQLSIKCLIGTEEMKDEEVLDNIMTVYNNLSHNLPAEERNIKNIQLKFTMGPPATITMNNDPLANALSATLNYELAGKKEIMISPTSKVILGVLKILNAHQYVGQFETITDARGGYIKLHLLGNLNKCGVIKPRFSVGWQDFDKFEKRYLPAKGMGIIIISTNKGLMTLDEAREKQIGGKLIAYCYMKAVKASIGRVLPHNAKILACDNSGARILKVISVFGHKTRKGRYSAAGVGDKIKASVVVGKPDMRKQVVTAVIVRQKKEYLRKDGTRIRFEDNAAVILKDDLGNPKGTMIKGPVAKEACERWPNVAKIASNVVEALKPYVGKLPKSILEEI----SKIKKVAEKALEEYNLAMIAPGEAVGLISAESIGEPGTQMTLDTFHFAGVAEMNVTMGLPRIIEILDGRKTLKTPMMEIFLNSPYNKGIRKCALLVKETTLGELVTEFVIDIVDLKIEAKLDKEKMALLGLTPRLVKSVAKAKEASVKENIILRLKGLNDLYKLKETARDVYVCGIKGVTQVLPVKRKDEFIIITAGSNLKKILDMDFVDPSRTVSNDIYEIAGTFGIEAARQAIIEEVFKVIEAQGLNVDIRHIMLVADTMCVSGGIKGITRYGVVSEKASVLARASFETPIKHVINAALAGDVDKLNSVVENVMLNQPVPVGTGLPGLVTKVKMYELIITEKPNASKRIAEALAEGKPIKENIKGVPYYKVTHKGKDLVIGCAVGHLFGLAEGFKYPVFDIEWVPSFEISKSADFSKKYYNALKKLAKDAKSFTVACDYDVEGEVIGLNVVRFICNRNEARRMKFSTLTKPDVIKAYDEASSHLDWGQAEAGETRHFLDYYYGINLSRALTSAIKGMFKILSTGRVQAPALKIIVDREKEIQAFKPVPFWQIELNGKAKNKPIDAWHKEDKFWEKKKADEVMNKVKKNATVNSIDKREFKQAPPAPFDLTSLQTEAYRCFGIRPKETLSIAQDLYTNGLISYPRTSSQQLPAAIGYSKILKALAKQKNFKELCNKLSLTPNNGKKTDPAHPAIYPTGISGKGKNAKIYDLIAKRFFATFAEAAKRETMTAEINVKDEPFIAKGTRTIEKNWHEFYAPYVKLEEVELPKLDKGDIIDVLKITMHDKETQPPKRYTQSSIIKELEKRGLGTKATRADIVERLYSRNYIKGESIEATDLGIHIIAILEKYVSKIVDEALTRHFEEDMDEIRARKLKKEKVLKEAKAVVTDICKEFKKKEKDIGEGLKKTFTETRAAMQTVGKCPKC-DGTLVIKKGKFFVACDKYPECEVTFKLPSNALIKVTDKTCEQCGHPIVKAIRKGKKPQEVCINPDCPGKKVRKCPKCGPKCRYTESLDITREKFKTLKNVFDSFTERNLFKLISQGYFDGLESPIFIGKEANVFTALKKRVVVKIYRLQTCDFNRMYDYIKFDPRFPNVKKQRRKTVFAWAQREYRNLLKAREAVRVPTPITCLYNILVMEYIPALKIKDDLPKNKKKFFDTVILGIRKLYKAGLVHADLSHFNILNYKEKPVFIDMSQATPLEDPNAITYLERDINNICNFFKKRGVKAESEEIKKKIMRFFKNLLYNLPEVKGPTQKRLSFKEKLKWTGIILVLFFVLGMVPLFGLGQNALQRFELLSVILGASFGSIISLGIGPIVTASIVLQLLNGSGILKFDLTSHEGRKTFQGVQKISAVFFIIFEACIYVFMSGLAPPAELLLVFQLFLGGILILFMDEVVSKWGFGQGVSLFIAAGVSQSVFIRALSPLPSPTNPAIATGAIPALVQSLAAGDPQTALLMFAGVVSTIVVFVMAVYSQAMKVEIPLSFGRVRGHGIRWPLHFIYTSNIPVILVAALLANIQLWARLFQNIFGTFGNNPATGLVAWVYSPDIVGKAIRGSLTFADIGHAGIYTLIMLVGCVIFSWFWVQTSGMDAKSQAKQIMSSGLQIPGFRKDERVLERLLQRYIGPLTIMGAIAVGILAAAADVSGALTSGTGLLLTVMIIYRLYEEIAKQHMMDMNPMLRKFMGMQVWPRKRAKSETVRVRSWAKKDAKPLGFPGYKAGMTHILITDNRANSITKGEDIRFPVTVIECPPIKLIGFTLYKKDYGLHASSQILADLDKELAKKFPLPKKSIEEYADLMLLVQTQPKLTGIGKKKPEIFELGIGGDLNAKFDFVKNNLGKELKVEDVLQEGMLLDSHAVTRGKGFQGPVKRFGVAIRQHKSEKTKRGPGSLGPWH-GKLNWTVSNAGQMGYHQRVDYNKWLLKIGNKPEEINPKGGFLHYGDVKNNYILVKGSIQGPAKRMIKLIQAVRPDEAPAISYVSL
>J104
-----------------------------------------------------------------------------------------------------------------------------------------------------------------------------------------------------------------------------------------------------------------------------------------------------------------------------------------------------------------------------------------------------------------------------------------------------------------------------------------------------------------------------------------------------------------------------------KMQKKKRWFNVVAPQEFKSVSLGETPALEPDNLKGRTFKLNLMTITKDMKKQSFSVKFRTTEVKGNDVHTELIRYEMGNVHVKRVVKKGKDKVDDSFVVQTKDGVKVRLKPLLITRNKVQNSVKTTLRKSVRELLQQFKQKDYSQVVTALIRYELQSKIKSEMKKVYPLAFVEFRVFEKL-------LTSQRRIAAQLLKVGENKVWFDPDRLDEIKEAITKADIRSLISNLAIQAKPDKGISGYRSKKIKVQKSKGRRKGKGSKKGTKKARLPKKDAWMAKVRSQRKFIKELKAKNLIKVNTYRNLYSKIKGGFFRSRKHIKMFLSEKEPIDEELEQLIAKQKAKIKVVGCGGGGNNSINRMSEVGIVGCETLAVNTDAQDLLYTNADTKILIGKELTQGLGAGSIPQVGEEAARESEQEIKQKLQGADMVFITCGLGGGTGTGSAPVVAEVAKKCGALTVAIVTIPFEMEGARRYENALIGLEKLEAIVDTLIVIPNDKLLELAPDLPLHTAFKVADEILTNAVKGIAELVTKAGLVNLDFADIRAVMGKGGVAMIGIGESDSEQRAVEAVEKAINNPLLDVDITGANGALINVAGGSDMTLEEARKVVETISEKLDEDARVIWGAQISPDLDKTIRTLLIVTGVNSPQIFGPRRKHNSDAKEELQNDLGIEFVDLRWGVAHIYSSYNNTIIHITDISGSETISKASGGMVVKAHRLESSPTAAMTAAKMAAEGAKEKGINAIHIKVRAPGGHNGPNNAGPGGQAAIRALSRAGLRIGVIEDVTTLPHDRCRKKGGKRGRRVMFYEIEVKGHIRVHPKHFSKDTKEAVMESLKEQFSGFVSKDFGFVLSVIDVKNIQGGILIPGDGAAYYESLFSLLCFKPELNEVVLGKISDITDFGAFINIGPVDGMIHVSQSMDDFVSFSKSNVLTGKDSNKVLKVGDPCRARIIAVSFKDITNPKIGLTMRQHRLGALSWIEQDLKKEKKKSKE--VVIDNEIIGYINLFEKHTRVTVKDCFINTLVFLIPHGYIKKALGPMGKNIKRLSSMFKKNIKVIGFSDVPEKFLSNLIYPVKAKEIKLDIVIVTHNVRDKGQVFGRDKTNLKRIQSLFSKYFPELKIRLEAVIARLTRNGETFEILVDCDKALELKEGLDDVLATTDIFKDVKKDEKPTQDALMQSFGTLDEKEIALEIIKKGEIQLTAEHKNKLRDEKKKRIIELLHRNAIDPKTGLPHPLQRIEMVMDEARVKVDEFKSPEAQVKDVAKKLMELLPLRFEVREVAIKLPANVAGKSYPTLKKYGKLLKDEWQNDGSLVAVLEIPAGLQPELEDDLNKLSQGDVEIKILNMDTKNESAGSIKVGNYVVFDNVPCVVKNVQKSKTGKHGAAKCRIEAVGLFEDKKIIKVMPASDNVQVPIVEKKSAQVLSVNVANVMDLETYESFDLEIPEELQGQVTENAEVVYWTVLGKKVLRQVK-MVTRIGGFRRKTRSKLRKNIRQRGKISLSNYFKQYDIGAKVILVGEPAVHKGMFFPRFKGKAGVVTGKQGSCYNVEIKDGKKVKTLIVHPVHLRER-------------------------------------------------------------------------------------------------------------------------------------------------------------------------------------------------------------------------------------------------------------------------------------------------------------------------------------------------------------------------------------------------------------------------------------------------------------------------------------------------------------------------------------------------------------------------------------------------------------------------------------------------------------------------------------------------------------------------------------------------------------KRFDGRKFTETRPMKAKTGVVKNAVGSAMFQIGKTRAIAAVYGPRELHPKHLQDPSSGRLRCHYNMMAFSGSGDRVRPGPSRRSKEISYVTELALSPVLDLSAFPKTVVDVFIELVQTDAGTRCAGICAASMALADAGLKMKDLVCAVSVGLVGGTPVVDLNYEEEAYAVDIPIAMTPRDGKFSLLQLDGDLSKEDFEKALALAKDACQKIYEVQKNALTETNNEPNNLNFLEQENELLRRSLAHLKSELEKYKNPPLLVAEVKKVVGAILKLSNNHSFLVNVSSAMQKIEPGDSVLSEQKSLTILDKLEVKHFETHNFVVIEKPTISWSNIGGMDKEKQEIKEVIELPLKKPELFKEVGITPPKGILLHGPPGCGKTMLAKAVANSTNTTFIEVVGSELVQKFIGEGAKLVKELFELARENSPAIIFIDEVDALGAERMDIGTSGEREVQRTFMQLLAEIDGFKPLGDVKIIAATNRLDILDSALLRPGRLDRLIEVGLPNETTRKEIFNIYLKNMNT-KINLSKLVQLTEGFSGAEIKAVCTEAGYFAIRNDRKEVRQRDFIEAITKVKQNEDEDKSYISMFGIKLFNRWDTSQIKVEDPGLVRYINLKPLIVPKTGGKNVKVVFHKSKNHIVERLINKVMVPGHKGKKHKLTSGHCCGKAINKYAIVERMLAIIEKRTGKNPVEVYVKALENAAPREEVTTIEYGGARYPKAVECSPQRRIDIALRQFVQGAYQKSFGSKRKIEDALADEIIKAYNLDQSSVAIAKKLELERQADASR-MNTIWTEKYRPKTFEEVKGQKEIVERAKAFVEMRNMPHLLLAGPAGVGKTTLTGVIVRQMFGEDWKQNFLDLNASDERGIDVIRNTIKDFAKLKTIGNYPFKIIHLDECDSLTKEAQQALRRTMENYALSTRFILSANFSSKIIDPIQSRCTVFRFKPLKKEEVFEVMENIAKGEGINITDDAKEALYEVTNGDVRRLVNVMQSSASINKNFDRALVYSLVSAAKPEEIRQVLQTAINGDFINARKQLLNVMLEHGLSGLDVVKQIQKEIWNLDVDDLKKVKLVDKCGEIEFRMVEGSDEYLQLEALLANFVQ---IQPVINIGLVGHVDHGKTTITERLSGKWADTHSEEKKRGITIRLGYANTTFYKCTKCKYTIDPQCHCNSPAKELRKVSLVDAPGHETLMATMMSGSAIMDCALLLVAANESCPQPQTKEHLMALEISGIKKIIIVQNKIDLVSKEEALENYNQIKEFVKGTVAEKSPIIPISAQLGLNIDLLIEAIETEFPTPVRDLKKDPLMFIARSFDVNKPGTNIKELVGGVLGGSLVAGKLKVGDKIEIRPGLKLEKEGKVVWQPIISTIVGIMTGSDKIDEVVPGGSIALLTELDPSIVKSDSLAGNVVGHPEKLPPVWNELTLKPHLLDRVVGSSKELTVEPIKVNEPLMLNANASVTTGIVTSISKDSFKITLKRPICTSKESKISISRLMEHRFRLIGYATIVMVDVYLDEKFVGTVDNPKEFVKTVINERRNGRLPCINIEYDKDYNEVYIHTKTGRARRPLIIVDNGVSRLTPELKEMVEKGKIGWKDLVNDHIIEYLDANEEENAYVALNEKKLTKEHTHLEISPVAMLGLLSSLVPYANFGQSSRLNRGSKTQKQSLGIYATNFHLRMDTDVSILHYPQKPMVKSFMHDVIRYDKHPAGQNVTVAVMSFDGYNMEDGIILNKGSVERGLARSTYFRPYGAEEIRYQGGLVDEIGIPDKEVKGYREENDYRFLEEDGIVYPEAQVNQEDVIIGKTSPPRFLGEIEEFSIAANTRRESSVVVKQGNKGVVDMVVVTENGEGNKLVQIRLRDQRVPEIGDKFASRHGQKGVIGMIVPQADMPFTASGIVPDLIFSPHSVPSRMTINYLIEVLAGKVGALAGRQIDGTTFSAEAESDLRKMLLELGFRENGTEMMYNGVTGEAFEAKIFVGNTYYMKLKHMVANKMHARSSGRIQLLTRQPIEGRSKGGGLRLGEMEKDCFIAHGASLLLKERFDSDKVKIPICEKCGMLAIRDNIKGTESCSRCGANIEVSTIEMSYAFKLLLDELKAIGINPTLSLKNKFAFDMSLWKPKTELGMKVKSGEITNIDQILESGQRILEPEIVDALLPGLESDLLALGQSKGKFGGGKKSIWRQTQKKSKEGNKPSFATMAVVGNRDGYVGIGMGKGKETMPAREKAIRRAKLSIIKVRRGCGSWECGCGESHSLPFATEGKSGSVVVKVGPAPKGANLVMNEECKKIFNLAGIKDVYSKIRGKSSTKINVLKACFKALQNQGAMKVRPEAKRVGLEEKK-MASMKEIQVEKVTLNIGTGKPGPELEKALKLLEQITGVKPVETKTQKRIPSWSLRPGLSIGAKVTLRGEKAVEVLKRLLDAVEYYIPSKKFDNEGNFSFGIKEYIDIPGMKYNMDIGIMGLEVAVTLKRPGFRIKRRMIKTKKIPRRHRISKEEAIKFMQENFNVKTMGDPRKQRKKYNTPRHPWEAERIKEERELMKEYGLKNKKEVWKMNSMLKHIKKQTKDLISRTPKAEEDEKMFLAKLAKLNLINAGAKIEDVLDLHIKDVLERRLQTQMIRKGLAKTIKQARQFIVHGHVMVNGKKIDVPSYIVSSKEENTIEFSKSALADEEHPERSNKQVVQEEAKDKE------KIYKKVDNITFNLLSPKEIKKQAVAKVVTAELYDKEGYPVDGGLMDIRLGVIDPGLRCKTCNGKLKECFGHFGYIELARPIIHINYVKVLLNFLQCTCSECGRILLDDATADKYKMEKFDRAKNLSLFRKVAKLVKNNAKSVKKCPHCKAKQVTIKLEKPSSFFEDQKRLSPIEVRARMEKVPDKDVYLLGLKPESARPEWMVLTVLIIPPVTMRPSITLETGERAEDDLTHKLGDIVRINQRLFENINAGAPEIIVEDLWDLLQYHITTYFDNNISQIPPARHRSGQPLKTLTERIKSKEGRFRHNLAGKRVNYAARTVISPDPKIAFNEVGVPKEVAMELTLAVRVTEWNIEYLKSFVKNGPKVYPGANYVVYEDGKKKKISPETQEQILEEFRPGLIVERHLIDGDISIFNRQPSLHRMSIMSHRVVVLPGKSFRLNPAVCAPYNADFDGDEMNLHIPQTEEAQAEASILMDVQTQIISPKQGLNIIGCIDDSITGLYLLTMTMSKPEAIKLLLSIGVDKPERFKKKDKVTGNEIFSAVLPEDFNFIGFTKSYKGVLIKNGEMKCGFIDKNLIGGGNGTLLRDIRRLYDEKTSVDLYGKIFRLGIAVLFKRGFTIKTQDADLADNVRSKVKSIVNDALEDVEQTIELFRKGKLKPFSSKTVEETLELMILQKLNEARNQIGNIIAKSENSTLIMAHSGAKGKIVNLAQTAALVGQQALRGKRIEKGFKNRTLSLFKPNDLSPEARGFVRHSYKQGLNPVEFFFHAMTGRDSLMDTALRTPKSGYLYRRISNALQDLKVEYDFTVRDANKSIVQFKYGDDAIDVSKSDNGTIDVRKVISEVLRIAIVEREKCINGKACDFICGKYCPMNRTDAENKAVIDEKLCTGICIKKCPAKCIDIVNLPEKLKEKPIHRYGQNMFELFRLPIPKKGYVVGILGRNGIGKSTALAILAGSLKPNLGDVTKEDVINHYSTTYLGEYFRKLFEGKVKVAYKPQRIELIPKMFEGTVGELLYKVDNVVDDYMNLLEVEHLKERKLNQLSGGELQRVAIIATAAKNAEVYYFDEPASFCDITTRIKVAKLIRSLLNEKCSIIVVEHDLATLDYISDEIQIIYGKQGAYGVVSQTKGVSRGINEYLDGYLPDDNVRFRPYPIKFEDVTEVILKVVPPLKKSFENFGMSVRQIELKKGDVLAVMGANGLGKTTLLNMLAGEIKPDEGEVE-KFKISYKVQYPDPVEGTVRDVLMNAAKNYKQNILDKLGMERVIDNQVKNLSGGELQKLYIAVTLSKDCDIYAFDEPSAFIDVEDRLKVAEVIKEFMIKNEVAAIVVDHDVQFIDYIADSMLVFEGNPGVEGHVYGPVSKREGMNHVLKMLDITYRRDATSLRPRINKPNSQLDKQQREKGEYYYNMYFKKKGLPDEGDLVLCTVKKISYHSIFVDLDEYDAMIHISEVAPGRIRNIRDYVTEGRKLICKVLRVKHERKQVDLSLRRVSVGARKSKNEDIKQQLKAEKMLESLVVKLKLNKDKVFKEIGPILEHYDNLFQAFQDVVVLKECNVPSKYIKPLVEIIKERIKPPEVLVEGVFELTSRSSKGINDIKEALKECDKASLIYLGAPNYKVIVKASDYKVAENALKKIVEAVLDKLNSLGGKGSFKKK-MKADVLSLDGKKLKTIDLPSQFEESYRPDLIKRAVLAVQSHKRQPYGADPEAGFRHSAKLSRRRRKYRGGYGRGMSRVPRKVLSRRGTQFSYVGAIVSSTVGGRRAHPPKSEKIWDLKINIKERRKAIRSAISATLNKLLALARGHKVK-ELPLIVESKIEDLKKAKEVESVLKALGLNDELERCKEKKVRAGKGKARGRKYKRKVGPLLVSSLTKAALNLPGVDVAVVDSLNAELLAPGTHAGRVTVWSEKAIERMKSENLFTIKTDYIKELARKGERADGRKFDEYRTITVEFGVSKSAEGSARVLIGDTEVIAGVKMELGKPYPDKPDEGSIMVNVELLPLASPKFENGPPSIDAIELARVVDRAIRESGSINFKKLCIEEGEKSWTVIIDIYPINAAGNLFDACSLAALAAVKDARLPKLEVVDYKNRTDEKLPDALECTVYKVGNVLMIDPTEDEEQAASARLTVGVTEKGRICGGYEKLTQEEIIQMVDLAIAKTAELRKALMQKARIKLASADITKLNEMINSIKDIVEKTKVTMRGPIPLPTKRLKITTRKSPDGEGKASFDNFEMRIHKRLIDLGLDERALRFVMRVPIPEGVSISIEILEGEILVKEKEIVAPGDVLASGMDYIPTDGAFRDGENIVSSLLGLVYIKGRLIKVLPLNGVYIPKKDDVVIGRVSDMTYSSWFVDVGYAYDAVLSLKDASSDYIERGADLTTYFNIDDFIIAKVLKVNKSMAIDLTMKGPGLRKITRGTVITITPQKVPRVVGKMGSMVSLIKENTGCQIVAGQNGRIWINGTPDMERLAVKAIKFIEQNAHKSGLTEMVKTMLSKEAKKMGKRIITQRRGRGTSTYKSPSHRYKGQIKHFGKIVDLIHCPGHNAPLAAIEFENKEKILISAPEKVKVNDVVASGSAAPVQVGNTLPLKNIPEGTLVYNIENIPGDGGKLVRSSGSAARVLTKVGEKITIMLPSKKVKVLNSNCRATIGMVAGGGRKEKPFLKAGKKMHAMRARNKLYPRTSGVAMNAVDHPFGSGRGRHVGKPKTAPRWAPPGRNVGLLKAKKTGRGK-------------------------------------------------------------------------------------------------------------------------------------------------------------------DKEVLNAVKQLRSSENKKKFNQTVDFVVNLKNLNLKKEKVDLYVQLPNGRGKKVKVCMFADEATLLQAQKVFDKVVDKAEFVKKDKKLVKKLASEFDFFVAQANLMPEVAKTFGRVLGQKGKMPNPKAGCVVPDKVDLKAVYDRLQKTVRLQTKNELAVKCPVGTEDMQDEKLVENVMAVYNNLLRSLPQGENNMKAVLLKLTMSPAVKVGAMNDTLANALCVIMNAERIGRKECTIKPVSKVIKVVLDIMNKESFVGKYEEIDDGKGGILKLNLLGSINKCGVVKPRFSVKKDGYEKFEKRYLPSKDFGVIIVSTPKGIMTHIEAKEKGLGGRLLAYVYMKAIKAKVTRGLPLGTILETCDNSGAKVVRLIGVKGHKTVKRRLSAAGVGALVNVAVIKGRADVRKQVLPAVIVRQKKAYRRPDGTRVKFEDNAVVIMKDDKGTPKGTIFKGAIAKEAAERWPGIAKVASIVVDLIKEYESKLPGRLIEDFNLSKQDAKKVLQALEKKYIESKINPGEAIGIITAESFGEPGTQMTLRTFHLAGVAEANITLGLPRLIEIFDARKDISTPTMEIYLKKDVKTDLDKIISKIKEIKLEEVLKEISINIIKLHIELSLNKSRLSDLDLTEQVFKTIKSSKNCEVMNVITLKPKTLSVVYSLKEKVKSTPVKGIQGITQVLPVKRKDELLLMSSGSNLSKVLEIEEVDATRTMTNDLFEIAKIFGIEAARQAIINEASKVIQDQALDIDERHIMFISDAMTTTGVIKGITRSGISGEKESVLARASFETPVVHLVNASLVGEVDYLNSVIENVLLNQPVPLGTGLPDLITHMRMAELIITEKPSVAQKIANALADGKIESNTNKKVKYYKIKHGKNIIYVASAVGHLYNLAEGWTYPVFEVEWKPSYEINKASSYTKNYLNAIISIAKKCNSFCVATDYDIEGEVIGYNIIKYACKQKDARRMKYSTTTKEDLKESYDKALKHLNFAQTEAGLTRHTLDWWWGINLSRALTLSIRKRFKVLSIGRVQGPALKILAEREKEIKSFKPVPFWQIELISD----KFSAWHKEDKIWDKKEADKILKKTKNDAILSKIDKKEFKQSPPNPFDLTALQLEAYKLFNISPKQCLEIAQELYTNSYISYPRTSSNQLPETIGYKKIITALSKQKDYTKICNYLSLKPNNGKKKDPAHPAIYPTGEIPKAKEKKVYDLIVRRTLASFGDPATRETLTFEIDVNKEIFIAKGTKTIDKGWHEIYGKYAKFEEVELPNLNENDKIKVKEIKLHEKETQPPKRYTPASIIKELEKLNLGTKATRAQIIDNLFERNYLNNKSIEVTDLGLKTVETLDKYCPEILDPNLTREFETDMEKITQNKKKSKDILEKAKSSLIKILNKFKKHEIKIGKELIEANDETVEQENTVGPCNKCKDGTLMIKYSPRFVACSKYPDCKNTFSLPR-GLPKSTDKKCPECGFPMVTIIRAGKRPFDYCINKECPKKLE-----------------SAREKFKAYENVFDQATLRVLFKLSSQGYFDELQGAIKIGKEANVFFAIKKKVVVKIYR-KSANFKKMYDYMAPDPRYIGLKRNKMNIISTWAKKEYRNLLKARSAVKVPTPYAVYQNVLVMEFIPAPQLNKVKPDEPKQFYETLIKYLKKLYNAKLVHADLSEFNILNDNGKPVIIDLSHAVDVRYPNVKALLKRDLDNLARFFKKLNVEEKEVKWIQKN--FYDALL-NLPEVKGPTQKRLSFKEKLKWTLIVLFAFFILSLIPLYGLGNNALEQFTQLSILLGAKFGSILSLGIGPLVTASIVLQLLAGSGILKIDMTTAEGKKKFQALSKLFSIFFIVFEAFIYVFLGGLAPSAQFVLVTQLVVGGLLIMLMDELLQKWGFIGGISLFIAAGVSQQIMIRAFSPLTTAGTLLAPVGKVWVFFQSIIGRTPTGAILALSSILATILVFVMSVYGQAMKVEIPLSFGRVRGHGIRWPLNFIYTSNIPVILIAALLANLQLWAKLLESILGTFNGAPATGFITWIHAPRLIESAITGSFRWIDLAHAGSYMFFMIVGSIVFSFFWVQTSNMDARSQAKQIMASGLQIPGFRRDERILEHVLKRYITPLTIMGGATVGLLAASADLLGALSRGTGILLAVMIIYRLYESVAKEHMMDMHPSLRKMMGMQFWPHKRAKRAYARLRSWLNKEVKLLAFPGYKVGMTHILMQEPNPNAPTKGMQIQVPVTILECPPLKAYSVRYYKKTDGMKVVSELFSKLDKSLSRKIKPTKKDPEDFDDVRLVVYTTPVFTGLEKKKPELFEIGIGGNAKQKAEFAKSLLDKDIRLADVLKEGHLVDVHAVTKGKGFQGTVKKFGVKILQHKSEKKKRGIGNLGSWTP-KVQFTVAQPGKFGYHLRTEYNKLLLKVGNNPKEINVKGGHLHYGNVKNDYVLIKGSVPGSVKRLVTMTEPIRPMFQPEIKYISL
>UBA153
AIRSPIVSVLGHVDHGKSSILDAIRGSNILATEAGAITQAIGASIIPLATIQKKCGQLLCQLKDFTIPGLLFIDTPGHAAFTTLRKRGGSLADIAILVVDLNEGFKPQTKEAVEILRAFKTPFIVAANKLDLVNGYRALLQDLNAQTEVQQVLDDKLYRLVGVFYEFGMQAERFDRVSDYAKQLAIVPCSALKNHGIPELLMVIAGLAQRYLEGRLNVSVDGPAKGTVLEVKETTGLGSTIDVIVYDGTLRRGDTIVIAGTDAPLVTKVRALLEPAPLAEMRDKKAKFKPVEAAIAATGVKISAPGLEVVTPGMPLRGAIEAAKRLVQEQVDDAEIVLSDVGVIIKADTLGSLEALSKLLNDEGIPVRKATVGPVSRKDVVDAEANLDKEPLTGVIIGFNIPKVAVFTNPVIYRLIEDYLAWRKAQVEKAHRAAMDELSAVCKLEILQSCIFRQSNPAVVGVEVLQGVLKQGTRLMKRVAVVKELQQESKSLSRAEKGFQVAISLPGVTCGRQINEHDLLLTELDEGEFRKYKEYKDLLNADQKALLKEISDIKRKENPVWGVKAKTKKKWVQIIAPGSFNSLHLGESLVDDPGRLVGKTVTANLMTLTNDMRNQGIEIRFDIVKVHESKGHAAATGYALLPSQLKRLVRRGRSKIGDSFVVRNQNGRLVRIKPVVLTATPASSGAQTQIRLAVRNRTKLVAGMSFDRLVHELINYQVQRALKDVANKTHPVRGVEIVACFLLLVDDAEALDTQRRIAASLLKCGSDRVVFDPARANDIKEAITKSDMRLLISDGIVRARPVAGVSKARARKIKAQKRKGLRRGHGSKKGTPNASLDGKTRWVAAVRSQRAFIQELREKGLLSPSTFRDVYRKSKGGFFRSQRHIKLYLDDRRAVDDELEQLLSQQRAKIKVVGCGGGGNNTINRMTEVGITGAEMVAINTDAQDLLYTSADKKILIGKDLTKGLGAGSIPKVGEDSAREQEHEIKNALQNSDMVFITCGLGGGTGTGSAPIVAEIGKKLGSLVVAVVTMPFEMEGNRRYENALHGLERLEKQVDTLIVIPNDKLLELAPDLPLHTAFKVADEILTNAVKGIAELVTKAGLVNLDFADIRAVMGNGGVALIGVGESDTDNRAVEAVEKAINNPLLDVDIGGANGALINVSGGSDMTLEEARRVVETVSVRLDDDARVIWGAQISDDLAGTIRVLLIVTGVRSSQIIGRSMIADGKKGKEIEEELGIEFVDFRWGICHILASYNNTLIHVTDITGSETIALVTGGQMVKSDRLESSPTTAMSAAAKVAELCHEKGIKALHVRIRAPGGHNGPMNPGPGAQAAVRALSRRGLRIGLIEDVTPVPHGGCRKKGGRRGRRVMFYAVKVKDHVRVPPAMFSNDLNEAVVKSVKEQFTGYIGKEIGIVIDVLDVVEVQDGIIIPGDGATYYETLFELLVYLPEQQEVLPGIIRDVAEFGAFISLGPIDGMVHVSQAMNDFVSATKEKTLQGKDTGRTLKVGDVCLARMVAISYKDRANPKFGLTMRQEGLGKDEWILQDLTGEGKPEKKEKQVFDTNDLQTIAHFEKLTHVKVRDYYDDRLIFIIETGGLLRALGENGANVKKLSTQLNRRIKVAEFNPDVKLFIRNLIHPLKVEKMDAIITLSDNDVKTKGLIIGAKAQNLRFYERVVQKYFEVKEIKVVFNLARLKKGGETFEIVVDPDAAIAMKEAAKDVVKAEKVFSDAKKGLLASTEHLKAVFGADDFETVAKVILADGEIQLTTEHRDKVRSAKRRKLIALIHRNAIDPKTGNPHPETRIELAFDESKVHVDEFRTIEKQLPDVVRKLQEVLPLRFEQARLNVKVPALFAAKMHGEITRMATIVKEAWLDDGHWQATLELPAGLKNDLIELLESRTHGGATIEEERGDVTLKSVGGMKKGDYIILEGAACIVQSTQTSRPGKHGHAKVRMQAVGMIDGKKRDVVMPGHDEVQVPIIGKKNAQVLSLSTANVMDMESYETFDLVIPEELQGKLSEGDILLYWEILADRVMKQVMQMGARLGGSRRKTRHIMLKDRRKKGKLSLRAFFQELTPGQKVSLKAESSYHKGLYCRRFHGKVCVVDKKVGTCYKLSLNDHGKRKTLIVHPVHLKLLMGVAITELLEGKEISIEDLRGKILAVDAFNMLYQFLTTIRMQDGTPLRDSKGNVTSHLIGLFSRTTALMADGVKLAFVFDGEPPALKKKERERRAAVKAEALLHLKSAEAREDVAEMKKYAGRTATLSPEMVDEAKQLLRALGIPVLQAPSEGEAQAAHVCARGDAYAVVSQDADSFLFGAPRVVKNLNLSGKRKKTSALAYETIHPELLSLDDSLKALNLTRDQLIVLALLVGTDYNREGIRGIGPKKALKLLEAHGADFAALFDAVSWSDLPWKVLVETFKKMPVTDEYALSWAKPDAAALRELLVVQHDFSEERVAAALAKLGASAAAQQRGLGEFLARLTSFFEEFLERGSIFANKKVLQSNYIPDEIEHRDEQIEAIANILAPALRLERPSNLFIYGKTGTGKTLAARYTAEKMVGVAKERGINLQIFYINCKLKKIADTEYRLIAELARHGKAIPPTGLPTDEVYTIFYQALDARRQVVIFILDEVDQLVKKAGDEIIYNLTRINSELKQSQVAIIGISNDLTFCNDLDPRVKSSLSEEELVFPPYNALQIQTILKKRCGLAFKETVLDEGVIPKCAAYAAREHGDARRALELVRVAGELAERAGEQTILLKHLDEAEEKIERDRFLDVVQHQPKQFQATLYAVIAVAPVFTGEIYDTYKDLAGKLGLRPLTQRRVSDIIAELDMLGLINAKVISKGRFGRTREIALNMPKQLIPKITNILKEDLGVKRHDNRKPDETRPIIAKAGIIPKADGSGYFKIGNTEAYAAVYGPRELHPRSKQDPKQGLLRCLYNMMPFSGQGNRVRPGPGRRSKEISMVMENALRPVLDLEAYPNAVVDVFVELPQTDAGSRCAAITAAAIALADAGLKMRDMVAAVAVGVVDDAQVVDLDYEEEAWVADIPVAMVPSTGEITLLQMDGKVEKEQLLAALALARPAIERIAEAQRAAIVKEELDKAVYSYLEEENKLLRETVDQLRNEVEKFKRPALLVAEVGDVVWIVIKVPNGNMFYVEVADGIGDLVPGESVLVEQKNLTVVEKVSTKRFPVEQFVILEKPTVTWQEVGGLQQQIEELKEVIELPLKSPELFKKVGITPPKGILLYGPPGTGKTLLAKAVAHSTNSTFIEVVGSELVQKFIGEGAKLVKEIFQLARDKAPSIIFIDELDALASKRVDMGTSGEREVQRTFMQLLAEIDGFKSLGNVKLIGCTNRRDILDEAVIRPGRLDRLIEVPHPSKEGLREIFKIHTRTMKLERADTEKILDKMVNFSGAEVKAAVTEAGYFAIRANRTIVKESDFFKAIVKVRRSEEEGKDYIGMFGIKIFNRWDLSGITVKDPGLQRYLSIKPVIVPKTGARYAGNRFHKSKINVVERLINRVMIPGHKGKKHKFSSGKDTGKSQTAYLLVLEALSIVEKKTKKNPVEVFVRAIENGAPREELISIEYGGARYPKAVECAPQRRIDTALKMMSQGAFQKSIRSKKSAASALADEILLAYQLSPNSNAIAKKIELERQADASRGESSIWTEKYRPKTFKEVKGQKDVVSKVEAFVKQGNMPHLLFAGPAGIGKTTLSLVIARQMYGDEWRGNFLELNASDERGIDVVRNKVKDFARTRAIGDVPFKIIYLDECDALTKEAQQALRRTMENYTQTCRFILSCNYSSKIIDPIQSRCTVFRFKPLAREEIAHIIEKIAKDEGLHVDAKAEEALFLVSNGDVRRVENLLQACAALEKKITEDVVYSIASYAKPKEVAQLLEHAKQGDFPGAKKILLTVMLEYGLSGTDIIKQLQAACWQLSVDDRKKLELVKSCGEAEFRMVEGADEYLQLEALLASFTLTLQ-----------------------MSGKWTDTHSEEVKRGITIRLGYADVVFRKCPACEYTTKKVCEHQITTEPLLKISLVDAPGHESLMATMLSGATIMDGALLLVAANETCPQPQTREHLMALEISGIEKVVVVQNKVDLVPKERAVRNYQQIKEFLKGTKFADAPIVPMSAQRGVNVDALIKVLLDAFTVPIRDANADPFMVVARSFDVNKPGTNPAKLQGGVLGGALKSGALVKGTRVEIRPGRIVEEANKIKARPLFTTITGLVTGGVTVDKVVPGGSIAVMTSLDHSVVRADSLTGSVVGIPGRLPPIWEHLVLAPHLLDRVVGSAEDLKVNPILPNELLMLNVNSAATVGIVSDLSKGRVACRLKKPICAAVGSRVTISRRVGTRFRLIGYGMILMTDVFMNARFIGTVTNGAEFRKQLIDERRTGKLPQLNLFYDSRRDELFLETSPGRALRPVIVVKEGKPALTERHVEQLKKNELAWSDLVKQGVVEYLDAAEEENALVALQPEDLTTDHTHLEVSAVDIVGITTSLVPFAHHNHGARLMQGSKNQKQAIGFYAANYYTRLDMDTNLLHYPQEPVVQTIINDVMETWKHPHGQNVVVAVMSYKGYNMEDAIIINKASIERGLGRATYFRPVATEELRYSGGLVDEIGIPDKDTKGYRTEHDYRFLEPDGIISPEARVAEGDVIIGKTSPPRFLSAMDEYNLATNYRRESSMSLKHGEEGLVDFVVITENDEGNKLVQVRLRDERIPMIGDKFTSRHGQKGVISLVVPENDMPFSATGIKPDIIFNPHGIPSRMTVSHMIELIAGKTGALSGRKIDGTIFNAEKETDLRQELLNLGFKESGVEILFSGETGMPYLNKIFVGNQYYLRLRHMVKNKVHSRARGPIQLLTRQPTEGKAKEGGLRLGEMEKDTFIAHGASLLLKERFDSDKVIVPVCEECGLIGVYDARKDKHYCPICGENAEVSEIEMSYAFKLLLDEMKSMGILPEAEAKREVSANLDNWHPKTELGRQVKAKEILDIDEILDSGRTILEPEIIDILLPNLEADLLLIGQAKGKFGGGQRRTFRQTQKKTMEGNKPKFSCLVVIGDKNGHVGFGLGKAKETMPAREKAVRKAKLNLFKIRRGTGSWEDASSEPHSIPFSVTGKTGSVLIKLIPAPKGKGLVVEKEAAKALVLAGIKNVWSKTYGQTKNKVNFIRALELALRNLSTTKVPDKVEKLAIADGSVMNPMRTIRVEKLTLNIGAGKDQAKLDKGEKLIKFITGVAPVKTKTQERIPGWGLRPGLPIGVKLTLRGSDVLKLIPRLLAAKGNKLQPSNIDEAGNVSFGIPEYIDIDGIQYNPEIGILGLQACLTLERPGYRVKRRRCKNVKPGKRHRLTREEAMEFMTSTFKTKFMGDPKKTRKQYSTPSHPWVGPRILEENKLVQEYGLRNKKEVWKMASVISQFKDRAKKLIAKDAQTEKERQQLLDRMARLGLIKRGASFDDILGLTVKSSLDRRLQTLLVKKHLARTMDQARQMVIHRHVTMNGVVVTSPGRLVTVEEEPTLAFTRSAFFNEQHPERFSEEELSRKREAQDRAEEAA----------------------------------------------------------------------------------------------------------------------------------------------------------------------------------------------------------------------------------------------------------------------------------------------------------------------------------------------------------------------------------------------------------------------------------------------------------------------------------------------------------------------------------------------------------------------------------------------------------------------------------------------------------------------------------------------------------------------------------------------------------------------------------------------------------------------------------------------------------------------------RIVIVEKEKCNPEGCGGYLCARVSPSNRAGKEGKIGVNEELVSRIACNKCPFGALKMIKLPEELNEAPVHRYGKNGFGLYRLPVPIFNKVVGILGRNGIGKSTAIKILAGVLKPNLGIQDYKALIEKFKGNEAQGYFEKLRDKKITLSYKPQQVEQLSKAVKGKVGELLKRVSKELDSVLEQLQLTHLLDRELNVLSGGELQRVAMAATVLKNANVLFFDEPTSYLDIKQRVRSAHFLQARANPETAVMVIDHDLIILDYMTELVHILYGAENGYGIVSQPKATKAGINVYLEGYLKEENVRFRDHKIAFPKHAFEKLAEWPAVHKTLGTFTLEAAPGTIHKHDIIGIVGENGIGKTTFVKELAALQGVTS---RGALTVSHKPQYLEEAEATVGDFLSEA-KKFETQLIKPLDLATLFEKKLSELSGGQLQRVVIARCLGADADLFLLDEPSAYLDVEQRLLMSKVLREMMAAKGKACLVVDHDLLFIDYLSEKLIVFEGEPGKHGKATGPFSMQEGMNKFLSDLGITFRRDEENNRPRANKRESLKDREQKANGKLYYT-------------------------------------------------------------------------------------------------------------------------------------------------------------------------------------------------------------------------------------------------------MKLAVFDAKKARTGDVDLPVQFSEPVRSDLIKRAVHALQAGQRQPYGSDPRAGKRSSSKVSRRRRNYRGSYGQGISRVPRKVLNRRGTRMYFVGAFAPGTVGGRRAHPPKAEKVWEEKINDRERRKAIRSALAATVARELVTKRGHLVPEAYPFALDDSFERLAKTKEVKAALRALGFEQEMARASVVNIKAGKASMRGRKRKKPVSLLLVAKLALAAANLPGLTIVPVDVLNAELLAPGTHAGRATLFTNGALARIANEGLYTAVKEHINQSLKKGVRLDGRALDEFRKISIETGVVATAEGSARVMCGETEIIAGVKMEVGKPFPDRPDSGVLMVNAELRPLSNPDFEAGPPDIESIETARVIDRGIRESKAIDEKSLCIKEGESVWMANVDVCPLNHDGNLIDIGALAAMAALKNARIPTLDQPDYHAKTKQKLETPITITIVKIGENFLVDPTQDEMDSADARLTVASLEDGRLCGGSGALTLEEIERMIDLAVEKGSELRALIQQRARIKLASTDIEKINQVCDYIRDIAEKTGVTMKGPVPLPRKSLKITTRKSPDGEGTATWERYEMRIHKRLIDLGLDERALRLVMRVPIPEGLQIEIEMI-SRLVAQDKSVVAPGQVLAEGMEYLPSQGTYRKNDRIYANQTGLLAIEGKVLKLIPLAGVYLPKRGDVIIGRVIDILMTGWRFSTNSPYSAVLPLKDATFDYIKKGADLTTYFDLDEYVVCKIFQVTSQNLVDVSMKGPGLRKLKGGRVLKVNAAKVPRIIGKRGSMVSMIKQATGCAMIVGQNGLVWLAGEPAQEVLAVNAIRKIEREAHVPGLTERMRVYLEAETGKMGKNLIQQRRGKGSVTYRRHTLSAPGMARVGATILALLHSRFHTAPLARVEYEDGAPGLIIAPEGVRVGQRVLISSDAPLATGNTLPLKSLPEGSLVYNIEAQPGDGGTFVRASGGVGRIVGKTGEGVIIQLPSKKRRLFNPECKATLGIVAGGGRPEKPFLKAGIKFHRVKARHKYWPIVSGAAMNAVDHPFGGKRTSRKGRPTIAPKNAPPGRKVGMIRPRHTGRNKMAKLRKGVSYRRPYTRKSKYRAKNYVRANPHNLVVKYDMGDTEFPVRILLVSRESIQLRHNALEAARKTCNRALESKLGKSGYRFKLRVFPHHVLRENPLASGAGADRMSTGMAFSFGKPIGIAAQVRQGHPIIEIGVPTARIAAQRANFKFPCTTRIVVEQNDKELTAAIETLKKDS-QRKFKESIDLIVALKDLNLKVEQVEIFVQAHKTLGKPKKICAIVGPEMAEEAKKVFDTAIVLDDNQK-DKKAMKKVAHSHDYFIGQANLMPKIAQGWGRVLGPVGKMPNPKAGCIVPPKALLAPLYAKLQKTVKVSARKSPNVQVLVGTVDMDLEDVIDNIKTVYSQLVAHLPREKNNVKHVFVKLSMSKPVRIHSMNDPLANVLSAIMNAERRGGREVVTKHNSTLLRKVLDLLVAEGYLAGYSVAPASSGDTLTIKLVGKINKVGVVKPRYQIGKSEYVRFEKRFLPARGFGVLLISTNKGLLTHEQAKALGVGGTLISYCYMKAIKANMTRAIPVGSYLPTCDNSGAKLIKIFTVVGMKTRKGRYPAAGIGDLVMASVKKGRPEMRKQVVFAVIVRQRQPFQRPDGTRVKFEDNAAVVLKDDKGNPKGTIFKGPIAKEACIRWPGVAKIAGVVL-------------------------------------------------------------MTLNTFHFAGVSEMNVTTGLPRLIEILDARKAIQSPMMEVYLKPPYNKGIRKVAEKVKETLFEEYIRELSIDVVECTMTILLDRDKMALVGNDSRLAKTLAKSKGFTVKKAIEIKSTPLKEIYRLKTKIKSVYINGVKGVRQVLPVKRGDEFIIMTAGTNLKAILKLDETDPLRTVSNDLYEVEEVLGIEAAREQIIREVLKVLRAQGIDIDIRHILLVADTMTMAGGLQGISRYGIVKDKPSVLARASFETPLRHIFNAAMIGEHDQLNSVIENVMLNQPVPVGTGLPHLVAKRPAYELIICEKPSAALKIAEALASGKPVKKALNGVPYYELSHGKREIVVAAAAGHLYGVGETYGYPVYEMEWKPNSELSKDADFTKKYITTLQKLAKGADEFTVATDYDIEGETIGYNIVRFACKKKDANRMKFSTLTKDELVEAYENKQKTLDWGQAKAGETRHYLDWMFGINLSRALTQSVKGSFKILSIGRVQGPALYMVVEREREIEAFKPVDYWELELNSEKDAKPVTAWHATDKFWKEPEAKAAHAKAKAHATVSSVEAKSFNQSPPTPFDLGTLQTEAYRCFKIKPKETLEVAQSLYSAGYISYPRTSSQKLPAKLGFKKILGQLTKQKQYEELANTLTLQPNEGKKDDPAHPAIFPTGIVPTARDLKVYDLIVKRFLATFADPATRETVTATMDANGEPFIAKGTRTTSKGWHVFYAPYVTLEEEELPKMTKAEKLPVKKVTLHKKQTQPPKRYTQASIITELEKRSLGTKATRADVVDALFKRNYVKGANITATGLGIQTIQTLEKHSPDIIDQELTRHFEEELEEIREGAKDGPQVLEEAKGPLDKTLKKFKKDEKEVGAELIEAHRNEQDLQNTLFACPVCKSGTLKVKFSPKFIGCDKYPECTFTAPLPKLGFPKPADKNCEHCGAAMLMVVMKGRPPLVTCINPTCPERVKEPCPNCKPKCKTIINIPPSRGEWKIRANVFDPFTERTLFQLAGKGFFGDLESPVALGKEANVFSASAEKIIVKIYRLENSNFKKMYEYLQQDPRYMHAKPAKRDVILSWCQREFRNLMLARESINVPTPIGYKNNVLVLSFIPAPQLKDSVPSNPEAFAQAVLERIAILWKHGLVHGDLSAFNILNDGDQPVFIDFSQSSPTTAPNAKELLRRDLTNLASYFKKHGVKLDVEKELERVVKFIDSILNNLPEVKAPTEKRLGFKEKLKWTLIVLVLYFVLGLIPLFGLGPSALQQFEFLEMVLGASFGSIITLGIGPIVTASIVLQLLNGSGIVKFDLTSHEGKARFQGIQKLLSVGFVILEGIIYVITGGLSPMAAWFLVFQLFLGGVLIMLMDEVVTKWGFGSGISLFIAAGVSKGIFVTLFSPFKEQVAGEYSVGRFFQLFQSLSASDMTTFMVAASIILATIVVFLVVVYTQAMKVEIPLSFGRIRGQGMRWPLNFFYTSNIPVILVAALLANIQLLGRLIPK---------LSWITPLVNQPNIVQKIITSSFGWTDFFTALLYILIFMTGSLIFGLFWVQTAGLDPRSQARNIMRSGLQIPGFRKDERVLERMLSRYIWPLSVVGSLAVGLLAAVADLTGALGTGTGILLTVMIVYHLYQTIAQQHMMDMNPMMRKFMGMGVWPRKRAKKQTARVRSWNVKEQGLLAFPAYKARMTRVIATDTGKNSQTKGETIVIPATVLECPPVKIYSVRGYTKDYGEKAAAEVVVGKDKHLWRALVTKKTDPKKFSRITVVLLTQPSKTGIGQKKPQIFEAGVGGSNEQALAWINDHVGKEIAVTDVFKEGDYADAHGITTGRGFQGPVKRFGISLKPHKSEKGRRAPATLGGWSGQHFMYRVAHAGQMGYHRRVQFNNFILKIGDDPALVNPAGGIPYYGLVKNQYVVVKGSIQGPKKRMITLTKPVKLYSLPTIEKISV
>CG10_big_fil_rev_8_21_14_0_10_37_12
MIRQPIVAMMGHVDHGKTSLLDAIRGTAVAAKESGGITQAIGASIIPSETLKRVCGKLIEHIK-LTIPGLLFIDTPGHAAFVNLRKRGGNLADIAIVVIDINEGFKPQTKESIEILKNSKTPFIIAANKVDLLGGWQGFLQEYAQQNRVQQLFETKLYEIVNLLYEQGIQADRFDRVSDYTKQIAIVPVSAKTRAGIPELLMVLTGLAQKYLEQNLRV-TTGPAKGTILEVKEQKGLGTVLDVIIYDGQLHVNDKIAVATIDKIIETKIKALFQPSEKTEMREKNAKFKPVKQVSAATGVRVVAPGTSEALSGTPIIAL-EQAKQALKQEIEEIFIENDEEGVIIKADALGSLEALTTLLREKGIPVRKSGIGPITKKDISDAEATKEKYPLYGVILAFNIPSTHIIVNDVIYKIIEDYETWRDAQQLATETVALSTLVKPCKIQLLRGYVFRQNNPAIAGVAVLEGTLTSKTPLMKYLTTVKGIQIEQKNVDEAEKNKTPACSFPGITMGRQLQEGDILYSAISEEQFRQYKEYKQHLNEEQKNLLKEIAEIMRKNNPMWGVVVIVKKKWYPIQAPKLFNEQLVGETYAAAPEDSIGKKVTVSMMNLTGEPQKQNTNVTFKIISVKDNILHTEFIGWNIIPSALKRLVRRNREKIDDSFIVQSADKQYVRIKPLAITRGKTTGSILTIMRKLQRAYLAMISQAQTENFLKEVLQKKVQQTISQVLRKIHPVFDVQIRQIELLETQEESIMKLQKRIAARILKCGTNRIKIDSTKLGEAKEAITAFDIMRLAKKKIISKKQAIGVSRSRAKQRTIQKRKGRQRGHGSRKGKAGARQNPKQKWINNSRAQRTLLKKLRENQHIVPNTYRELYLKVKGGYFRSTNHIKIYLQEHQEIDAELEQILAKQRASIKVIGCGGGGKNTINRITEVGVHGAETIGINTDAQDLLYTNADKKILIGRETTKGMGAGSDPKVGEAAARENEHDIKQSLSGADMVFVTCGLGGGTGTGSAPVVAEIAKKNGALTVGIVTMPFTMEGNKRYENAVIGLEKLQANVDTLIVVPNDQLLELAPDLPLHTAFKVADEILTNAVKGIAELVTKTGLVNLDFADIRAVMKNGGVSLIGVGESDSENRAIESVEKAINNPLLDVDISGATGALINVAGSKDMTLNEARKVVEAVSEKLSDDAKIIWGAQIYEDLGSTIKTMLIVTGVKSPQIFGRGRSLSKATKEELSTELGIDFVELRWGVAHIYASYNDTIIHITDVTGTETLAVASGGMMVKASRLESSPTAAMMAAKRAAETAIDKGIAGIHVKVRAPGGHNGPNSPGPGAQAAIRAMSRMGLKIGLIEDVTPIPHGHCRKKGGKRGRRVMFYKIEVQDHVRVAPRLFGNNVQDAVIKAVKQKYDGIIDPNLGVVIDVATVKNVGEGVIIPGDGASYYDTIFELLTFQPEIQELLPGKIKDIADFGAFITLGPIDGMIHISQTMDDFVTFAKDKTLAGRDSKRALKVGDTCRARVIAVSFKDITNPKIGLTMRQPGLGKLEWVEQEGKDKIVEKTEMKFVLDTNAMQTISLFEKLTRADVKDCVLDQVIFVVQEGEIGKAIGKGGQNVRDLERRLKKKIRIVEFKSDLLEFVKKVVAPLELADISLAVILSAKDLKTRGLLIGRGASNLRAFESIVKRYFPIKELKVIINVARIKKGNEHFEIVIHPDMAIKCKSGVSDALVYPKVYSDAKKGLLASEEKMSELFGTDDYLEVAKQIIQKGEIQITAEFRKQQVEQKKRRIIDLLHRQGVDPRTKLPHPIGRIESALDEAHAKIDPQKTAEEQIPVLLKALRPILPIKLVTKEIDITIPAEYASKSFSVVKNFAKILREKWGSNGAWYGTIEIPGGLESELYDKLNKITHGNVQATVLKMATKVVHASGLKPGSYVLIDGEACKVLSSDTSKSGKHGHAKVRIVASTLLGNKRKEIVMPAHDNLESPIIEKKSAQVLSIKMANVMDQETYETFDLEIPEELLETVVPNSTVLYWNVMGEKVMKQLKSMGKRKGGSRAGTRRLFRKHPRTKGKISLTKFFTAFKVGDKTILSAEPAVQKNLYHRRFHSRPGVVTGKRGNCYEVQIKDGNQKKLIIVHPVHLRRLMGVNFREIIEYENINIKDLAGKTIVVDGHNTLYQFLSNIRSRDGGLLTDSQGNVTSHLIGLFARTTKLMQTGIKLAFVFDGKPPAIKHAELEKRTELKKQAAQKYEEALEAEDEQAMQKYAARTSKLTKEMVQHAKNLLDALGIPYIQAPSEGEAQASYIVKQGHAWAVASQDYDSLLYGTPRLIQNLSIEGKKKQPGKFMYKTVEPKLINLAENLKKLELTKEQLIWLSLLVGNDYAPKGVKGIGPKKGLELVKKHK-TADSLFAEVTLEDVDWKEVISTFEHMPVEKNYDLTWKNINKEKTVEVLVEKHDFDLERVKKRLDELTP--KVQQKGLRGWFKGLVDFFETYLLKKPIFTNKLVLQSNYTPDQIFHRDEQVTQIAQVLAPVLRGDKPSNIFLYGKTGTGKTLTAKYTTQQLLKITQQKKLPIKVIYVNCKLKKLADTEYRLVAQLLREGKQIPPTGLPTDEVYHHFFTTLDKEAHHLLLILDEIDQLIGKAGDELLYNLTRINSELKNTQITLIGISNDLMFTETLDPRVKSSLSEEELIFPPYNALQIQQILQERAKLAFDPESLGEGLLEKCAAFAAREHGDARRALELLRVAGEIAERQNETQIKINHLDKAEEKIERDRILDIVNTQPKQHQTTLLAILHACGVFTGEIYSLYEKYCEQTGLRPLTQRRISDVIAELDMLGIIKANVISKGRYGRTREIRLSINEVLVQKVKHTLAEELGIKRFDGRKFDETRPMIAKVGIIPRADGSAMFQAGDTIAYAAVYGPRDLHPKFMQNPSTGILRVHYNMMPFSGHGDRVRPGGGRRSKEICMVMQNALTPVLDLKDYPNAVVDVFIEFPQTDAGTRCAGLNAASMALADAGLTMKDLVCAIAAGRVEDKVVIDLNYLEDSH-CDIPMAILPSTGEVTLLQMDGEISAEMLSDALKLANNTAKQIYDVQKVAL--AGKDTLSFGFLEEENRFLRESVDNLEKELEKFRRTPLISCEIRECFGALVKLPNGNEFLVDVADGCGKLESGDFVLAEQKNLTLVRKMDSKRFDADKFVIVEKPTVSWAQVGGLALQEREIKEVIELPLLKPELFKKIGIEPPKGILLFGPPGTGKTLLAKAVAASTNSTFIEVVGSELVQKFIGEGAKLVKEIFQLARDRSPSIIFIDEIDAIAATRIDVGTSGEREVQRTFMQLLAEVDGFDALGDVKIIGCTNRKDILDPAITRPGRLDRLIHVDLPNEDARKDIFKIHTRNMRLGKINLSNILKKMEGFSGAEIKASCTEAGYFAIRDDRTNVSEADLLAGIDKVAAEVEEGTDYLNMFGILTFNRWSVGDVSVEDSGLQRYISLEPRFVPKTGARYAGKRFHKSRTFIVERLINKISITGHKSKKHFKSSGHMTGKSTIAYNAVRTAFEIIEKKLNENPIKVLVRAIENAAPREEIVAIEYGGARYPKAVDCAPQRRVDIALRYFCQGAYDKCFKKKKALASALADELIGAFNLDGKTMAIVKKLEIERQADASRDITTIWTEKYRPKTFEDLTGQTEIIKKLKAFIEKQNIPHLLFAGPAGIGKSTLALIIARTFFGEHYRENFLELNASDERGIDVVRVKVKDFARTKALGNVPFKIIFLDECDALTKEAQQALRRTMENYTSTCRFVLAANYSSKIIDPIQSRCAVFRFKPLSNEHVEQLITKIATQENLSIGQEAKNALITIAEGDCRRVVNLLQSGAA-AGEITPDNVYSLASYAKPTEIKETLNLALAGKFVESRDKLLNIMLTYGLSAVDIIKQIQSTIWQLDISNRKKVQLIDKCGETEFRIVEGSDEFLQLEALLAQFILNE-AQPEINIGIIGHVDHGKTTLVQTLSGKWADTHSEEIKRGITIRLGYADVSFYKCS-CEYTVKPICICGKETTLLRKISLVDAPGHESLMATMLCGANIMDGAILMISANETCPQPQTREHLQALEIIGITKLIIIQNKIDLVDETEAQKNYQQIKNFLKNTPYTEAPILPMSAKHGVNLDMLIKTIEELVPTPERNLAAKPIMYIARSFDVNKPGTTPQKIIGGVIGGSLKQGKLTTGQEIEILPGYSVQERNQQVWKPFKTKITKIMAGNTEVQEATPGGTFALLTQLDPSVVKSDKLVGSTVTTPGNSPPVWQELKLQTKLLERVVGAKDKLVVEPIKQSEMLMLNVNAAATVGIVKDLSKNIITCSLKRPVCAEKGSQVTIGRNVGQRWRLIGYGNIVMSEVYLNGVFAGTVDTGSSFTDKLRQDRRAGLLSEMNVFFDQNMDQVYVETRRGRCRRPLIVVTNGMPALTDKHVKQLQKGESSWSDLINQGVVEFLDAGEEENALIAFSDEELTPEHTHLEISPIAMLGVVTSLIPYGDFIQSARLIIGSRNLKQSIGLYAANYPVRMDMDVSLLHYPQKPLVTTEMHDLSEYNAHPSGQNIVVAIMCYKGYNMEDAVIINKGSIERGFGRSTYFRPAVSSELRYSGGLMDTIGIPDKDVKGYKTEDDYRLLEDDGIVYTEAKVGEEDVVIGKTSPPRFLSNLEEYSLASNIRRESSVSLRHGEEGVVDFVVLTENEEGNKLIQVRLRDQRIPEVGDKFVSRHGQKGVVGIIVPEANMPFTSKGVIPDLLFTPHGITSRMTVSHMIELIAGKTCALSGRYVDGTTFSGEPEEAIRKELCELGFNEKGTETLYNGMTGEQFDVRIFVGNMYYLKLKHMVANKIHSRARGPIQLLTRQPTEGRAKEGGLRLGEMEKDTFVAHGASLLLKERFDSDRTIVPVCEGCGILAIHDAFKDKRYCPICGENVEISDIELSYAFKLILDEFKSLGIYPRLILKSKYPLSIEGWKPKTSIGKKVLTKEITDIDEILDQGSPILEEQIVDMLLP-IQTELLMVGQSKGKFGGGARRIFRQTQKKTPEGNKPSFACLAVIGNGNGYVGIGYGKSKDTVPAREKAIRNAKLNIFKIRRGAGSWEDATTEAHSIPWSVEGKCGSARLMLKPAPKGKGLVIEQECAKILKLAGIQNIYSKSYGGTKSKINFIMACVDALKQLNAFKPRESIKNVHMIEGKKMNKMQEPRIEKLTLNIGAGKDQTKLEKGVAVLKLITGIEPLKTITQKRIPTWGLRPGLPVGCKLTLRKQKAEEILKRLLESKDNTLKQTHFDEAGSISFGITEHIDIPGITYDPKIGVIGLQVCLTLEKPGYRIKRRKLEKKQIPKKHAIRKEEAIKFMQNKFKIKLMGDPRRLRKKYSGPRHPWQRARMDDEKKLRSEYGFKTKTELWKASSALKSFANQAKKLIALTEQGHKEAKQLLDRLARLGLLSVSAKLDDVLGLSVHDVLDRRLQTLVVKKGLARTQKQARQFIVHEHILVGDKTVNTPSYLVPVSEESQIFFTRSSLSKDDHPERVIAKTVAKSVAKGEQ-----YVYKQVSSVVFGVLSPKMIKKMASAKIVTPELYDKEGYPVDGGLMDVRLGVIDPGLRCKTCGAKLKECIGHFGYIELARPVVHVKFVSVILDLLRATCPETGRLLIAPEKLAKAHLDKIEEEEGQAERRKAVKALVAQSCRGGKNPFTGNKLEKVSIEKPTGFVEGDRRLSPIEVRARLEKIPDEDLEIFGLNPNTARPEWMILTVLPIPPVTVRPSITLESGERSEDDLTHKLGDIVRINQRLFENINAGAPEIIIEDLWDLLQYHVTTFFDNDVAQLPPARHRSGQPLKTISERIKSKEGRIRHNLAGKRTNFCARTVISPDPYLALDEVGVPKIIAMKLSVPETVNDWNMEYLKKFVQRGPQEYPGANYVVRPDGKKKRITEETKEAALEELQPGYVVERHLMDGDIAIFNRQPSLHRMSMMCHRVRVLPGRTLRLNPAVCNPYNADFDGDEMNLHIPQTEESRAEAEILMQVQTQLISPRYGLSVIGCIHDAITGNYLLSDDLTPQQAMLLLAAVGITDLLKVAGKKKISGKEVFSMLLPEDFNYKGVSRSGDPVVIKDGKLIEGTVDTKAIGEGEGRLLRLLHKQYGPARTIKILHQIANLGIEYLMLSGFTTGIADEDLPKEATNQIDDLLHKAEEDVALLIKQFKEGSLEAFPGRSVAETLEMKILERLNKARNECGKVIRQFKNNAAVMMFSGSRGSITSLIQMSACVGQQALRGKRIDKGYSGRTLSCFKKGDLSPESRGFILNSLKKGINPKEFFFFAMTGRDSLMDTALRTPKSGYLYRRLANALQDLKVEYDGTVRDASGRIIQFAYGEDGVDVSRSENGKIDVKRIVELE-RIAIIRKERCNPQGCGGYLCARVCPINMEGQDTKPIINEELCTGICPNRCPFDAIDIINLPDKLE-HPIHRYGRNGFHLYSLPTPVFGKVVGIVGRNGIGKSTAIKILAGIMKPNLGKATWQKLVEHFKGKEAQTYFEAVRDGKITVSYKPQHVEMIPKTTTGTVKELLKKVDNAFDEVTKTLNLNKVLDRDIKQVSGGELQRIAIAATALRKANFYIFDEPTSYLDIKQRINVSKFIKELANEQTAVLVVEHDLIILDYMTDLLHITYGKSGSYGIVSLPKQTRTGMNTYLEGYIRDENMRFRDKKIEFIARPPRILTEWKPMELKLGDFKLNVSEGKIGKSTIIGVVGENGIGKTTFVKALAGEITTN--EKLNNITVAYKPQYLQDSDEFVNSFLVEAISKYQTQLIEPLELKHLLNKPLKTLSGGELQRVYIAKCLSQEAELFLLDEPSAYLDIEQRLTLSKVVRDLADQRDVSILIVDHDLLFLDYISDKITVFEGEPAKQGSVTGPFEMEQGMNKFLTSLNITLRRDKESKRPRINKEGSVLDREQRSSGKLYYGMLLKKEGYPEDDELVLCSVTGVNPHSVFCTLDEYTGMIHISEVAPGRIRNIREFVQEGKKIVCKVLKISQERGHIDLSLRRVNESIKRKKLNEIKQEQLAEKIIEQAAKQLNTKTEELYQKIAKIIPDYGTIFPAFEEVVNLEEY-LDKKTADVITDLIKSRIKPPEVHITGKFTMTSYASDGAEQIKNALAEA-NTDIKYLGAGTYHLQIIAEDYKTAEKLLKEAVEPVLAYAEKHQVQASWQRAEMEVKILDAENKETGKQKLPAQFNTQIRPDMIKQAVETIQANNRQQYGADPRAGQRASANLSRRRRDYKGSYGKGISRVPRKTMVRRGMQMIWVGAFAPGTVGGRKAHPPRAEKIFAKRINDKERKLAIRSALAATMNKEIVAQRGHKIPTQYPFILDNTFEELAKTKDLQTAFEKLGLQAELTRGSKQKVRAGKGKTRGRKYKKATGPLLVCKTIKAAENIPGVNIVQINNINAEDLAPGTHCGRLTLFTHAAIQKLEKEKLFMERKAHLLAALKKNCRYDGRKPFDYREITVEYGISRSAEGSARVKIGETEVIAGIKLETATPYPDRPNEGNLMVNAELLPMSNPEFEPGPPGDQATELARVVDRSIRESKSIDVKKLCISPGENAWGVMIDVCSINDAGNLFDAAALAALAALKDAKFPGLTKANYEERTKNKLPEPLEVTVLKVGDQFFVDPLSDEEKVVEARLTVGVTEKDTVCGGQSPLTLKDVDEMIKIAQKAAQKLRKALMQKARIKLASIDINKINQTCDSIKEIADKTGVDMRGPIPLPTRRLKLTTRKSPGGRGTATWERYEMRVHKRLIDLGLDERALRLVMRVPIPEGLNIEIEMVDEELKVNDKDIVVPGETIATGMSFLPGPGTYRYESNIVAQKLGMVSVDGKVIKLITLSGKYDPKVKDRVIGRVVDVLMTGWRFDINCPYSAVLNMKDAVSEFIPRGADLTQYFNISDYAIGMITNVTSQKLVDIATKGPGLRKLRGGRIISVSPKKVPRIIGKEGSMVTLIKEKTGCDIVVGQNGLVWISGEPHQEVVAVNTIKTIEQQAHLSGLTERVSEMLANGGSQMGKRIAQQARGKGGPAWRARSFAYAGQSRLTGQITNFIKSAGHSAPLMEVKYQDGQTALLPAPEHVRQGNQITSGKGGEALPGNALYLSDIPEGTPIYNIEKQPGDGGKFCKTGGSTARLLSKTETHATIKLPSKKEKQINLKCRAIIGVIAGGGRLEKPLLKAGVRHHKKRSMNKNWPKPRAAAQNAVDHPYGNKRTSRKAKQKSTNKFAPPGRKVGKLWPRRTGRKKMARLRKFCAYRSPYTRYSKYKAKSFVRARPANRIARYVSGK-DYPFLIHLVAKNKVQIRDNAIESARLTANRTIEKVLGKIGFYLKVRIYPHHIMRENPLAAGAGADRLSTGMAHSFGKPIGVAAQVRVGQELYTIGTALARTALKKAAKKLPLVCGIKVDDLKQQFTKAIKLVKENSPKRKFAQSIELIINLKGLNLKNEAIDLWTELPHQKGKPIKIAALVGPELEEQAKQNCDFYVLQDNFSQGDKKKIKKLAAEYDFFIAQANLMADVAKTFGRYFGPRNKMPNPKAGCVVPPNANFAPLIEKLKKTVKVSAKTQPSIKLNIGTEQLADEQLAENATAIYNNVLHALPQETNNIRSVLIKLTMGSPVQITMLNDPLANVLSAIVNYEKIGKKELLINPVSNVIKKVLAIMQEHHYIGALEELHQANGGFAKINLLGNINNCGVVKPRFSVKNLEFQKFEKRYLPANGVGILIISTPEGIMTHDAAREKGLGGRLLAYCYMKAVKARITKGLPHRAVVLACDNSGARLMRIVSVINCKTVKGRKPSAGVGDKVMCSVIQGKPDMRKQVVSAVIVRQKMPYKRRNGMHIKFEDNAAVIIKDDLGNPKGTLIKGPIAKEASERWPLVSKIASSIVKDLAEFEDKLPLKLLQEI----AKLKKIAKKVLEEYEAAKIDAGEAVGLVSAESIGEPGTQMTLNTFHFAGVAEMNVTMGLPRIIEILDGRKSIKTPNMEIYLKSPYNKGIREIALRVKETSLGDVAKEFSLNIGDLTIDVVLDEATVKLVDATFEIAKAVEKGTGVSVKRVLTLKLKGLNELYRVKERAKDVYVKGVKGVTQVLPVKRQEEFIIITAGSNLKKVFELDFVDTDRTVTNDIHEIRDLFGIEAARQAIIDELFKVIETQGLNVDIRHIMLVADTMTAGGEIKGITRYGVVSEKASVLARASFETPIKHVINASLKGEVDKLNSVVENVMLNQTGPLGTGLPRLVAKREMYELVITEKPNASKRVAEALSDSKPVKKDIKGVPYYELTHNKKDIVVGCAVGHLFGLAEGFKYPVFDIEWKPNYEVSKSSAFSKKYLDALKKLSKEADSITIATDYDVEGEVIGLNVVRYACKKKDAKRMKFSTLTKDELIESYEKAQSHLDWGQAQAGETRHFLDFFYGINLSRALTSAIKGMFKILSIGRVQGPALKVVVDREREIQKFKPDPYWMIELNALVKKEKVVAWHEADKFWDKKKADEIYNKIKDKVLVKEVSKKQVKQQPPVPFDLTTLQTEAYRCFGINPKITLELAQELYSNGWISYPRTSSQELPESIGFKKIFAALAKNVDFKTLVNELELKPNNGKKTDPAHPAIYPTGIMPKKRQEKVYDLIVKRFLATFSDPAVRETVTAKLDVNNELFIAKGTRTVEKNWHVFYAPYVKLEEEELPEMKEKDELTIKKIVLHEDETKPPKRYTPASLIKELEKHGLGTKATRAEVVETLRKRNYVKGESIVVTELGIETVNTLEKFAPKILDEELTRHFEQDMEEIRENKTNQDKVLTKAKEILVDLLKEFKSKEKDVGEELKKTFSNTRADLTTVGECPTCKEGSLILRKGKRFIACDKYPECKTTFKLPANGLIEVTPSICETCKHPVVKVIKKAKRPQEICINVDCPSKNIEKCEKCKPKCRNIKKLPVNKEKYKTLKDVFDMFTEKNLFKLISQGYIDGLEGPLSMGKEANVFLARSELRVVKIYRLQTCDFNKMYDYIKADPRYTNLKRDRREVIFSWAQREFRNLLIAREKMRVPTPYVAKDNILIMECVVAQKLVKHKPQNIESFFKETIKQITLLYKANLIHADLSGFNILNDNEKPVLIDMSQATPLNNPNAEEYLKRDVHNICKLFDKWGLEIDEKKIIEQIKKLLDNILNNLPEVAHPTQKKLSFKEKIKWTLIILLLFFILGLVPLFGLGPNELQRFELLAIILGASFGSIISLGIGPIVTASIVLQLLNGSGIIKFDLTTKEGKKRFQGIQKLLSVAFVIFEASIYVFMGGLAPPEQLILIFQLILGGILIMFMDEVTNKWGLGSGISLFIAAGVSQSLFIQLLSPLPSPQNPAVATGAIPALFQSLSTGDPQTALLLVAGILATVAVFALAVYAQAMKVEIPLSFGRVRGHGIRWPLNFIYTSNMPVILISALLANMQLWAQLFQKILGTFGNQPASGLISWTTPPNIVGSAIRGGLTGGMILQGLGYMIFMVIGAVVFSWFWVQTSGMDARSQAKNMMNSGLQIPGFRRDERVLERLLQRYISPLTIMGAITIGVLASVADLSGTLTNGASLFLSVMIIYRFYEDIARQHMMDMNPMLRKFMGMQFWPRKRAKKLASRIRSWTGKNTKILGFAGYKVGMTHLIITDNKPTSITKGEEIQMPVTILECPPIKIASILLYKKTYGLKPSGQIHAELDKELAKKISLPKKQTTNIADVRLLAYTQPKTTTIGKKKPELIELGIGGKVEEKLKYAQSILGKEIPINDVFTAGQFVDLTAVTKGKGTQGPVKRFGVNIRVHKSEKTKRGPGSLGPWH-GHRTYRVAHAGQTGYQQRTEHNKHIIKISGNPEEIQKKAGFSRYGLVKNQYILIKGSVAGAKKRIITLTEPRRTVEPPIIVYTQQ
>J072
AVRSPICVVVGHVDHGKSSILDSIRGTAIIEKEAGRITQAIGASIIPIETIKRICKELLCQLKDFTIPGLLFIDTPGHAAFTSLRKRGGNIADIAILVVDINEGFKPQTLESIEILKQYKTPFIIAANKIDLIPGWKPILTAIQEQDKVRTEIEKKLYELVGRIHELGFQSERFDRVDDYTKQVAIVPCSAVTKEGIPELLMMIAGLAQKFLNQCLDCSVEGPAKGTIIEVKEEKGLGSTIDVIIFDGVLKVNDTVVIGSVDEPIVTKVRALLEPAPLAEMRDKKSKFNHVKEVIAATGVKISAPGLENAVAGMPLMVAVEKAKEEVQKEVEEVLIKTEKEGVIIKADTLGSLEALSKLLAEKLVPIRKAEIGKITKKDIVEAESNLGTDPLNAVILGFNVTKVKILTNNVIYKLIEDFEKWREETQKAEQEKMLCAFTKPCKIEVMKGYVFRQSNPAIVGVDIIEGTLKTGIDLMKTIAKVKNIQQEKESIAEAGKNKQVAVALEGATVGRQIHEGDILYSAISEEEFRQQKSLKHCFSEGEIEVLKEIAAIMRKDNPLWGI---------------MFGEREIGESYVFDSSQLIGKIFTYNLMNITRDIKKQKINVKFKVTEVNGGVGKTEVLGFEVMPASIKRMIRRRKGRVDDSFVVLTSDKKKVRIKPLLQTASNTNKAVMSALRKESKKFIVYASKHDFETLVNDCINFKIQKSIRSHVKNIYPIKACEIRVLKIDEKDKVKALKSQRKLAAQILKCAEKRVVFDTERIEDIKEAITKADIRGLIHDKVITAKPAKGVSRVRAKKRQIQKRKGKRTGKGSRKGGKKARNPKKKTWMNRIRIQRKFLQELRDKKMITSKDYRSLYQKAKGGFFRSKRHVKLFITEKGGVDAELQNILTRQKATIKVVGTGGAGNNAINRIMEVGIVGAESIAINTDAQDLLYTTADKKILIGKELTGGLGAGSVPKVGEDAARESEHEIKSHLQGADMVFITCGLGGGTGTGSAPVIAEVAKKVGALSVGVVTMPFSMEGNRRYENAVLGLERMEQVVDTLIVIPNDKLLELAPDLPLVTAFKVADEILTNAVKGIAELVTKAGLVNLDFADIRAVMGNGGVALIGVGESDTENRAVEAVEKALTNPLLDADITGANGALINVMGGPDMTLDEARQVVEHVSSRMNEDARIIWGAQISDDLEKTIRAMLIVTGVKSSQILGPGSEVSARKKEEIETELGIEFVEQRWGVAHIYSSYNNTIIHITDITNTETIARTSGGQVVKSDRMEGSPTAAMMAAKKAAEIAMEKGINSIHVRIKAPGGHNGPNNPGPGAQAAVRALSRMGLRIGIIEDVTPLPHDGCRKKGGRRGRRVMFFIAEVKDHIRVPPSLFEKSVEDAVIEQIKKKYSGFISKDLGIVIDVTKVNDIKDGTIIPGDGAPYYETVFDLLTFKPQLQEVVLGTIKDIADFGAFINIGPIEGMIHVSQTMDDFVSFSKDKVLIGKESKRSLKVGDNCRARIIAVSHKDITNPKLGLTMRQQGLGKLEWLKSEETSGKKDSAK---------MKYMSLFEKVTRARVKDCFSNILVFVVQETQLGKAVGKKGVMIKKLESIFKRRLKVVEFSNDLVQFVKNYVYPIETRVISEIVVIEGADARAKGLLIGRNAQNLRALEEVCRRYFSVKEIKVVFNLARLRKGGKTFEIAIDPDLAISYKHGISEIVKSEHIFSDVKKGELASETDLRNIFGTEKPLEVAEIIIKEGEIQLTAEYRKKVREEKLNKIIYLIHRNAVDPKTNLPHPPDRIQSAIKEAKVRIDEFKKAEDQVQDVLKNIREIIPIKLEVKKLQVVIPAEYAAKSYSTVKRFGKMLKEQWNNDGSLTAVIEVPGGMESNFYDKLNSLTHGNNEVKVLNMTIKLTPVSNIKVGGYVVIDGAACRTVDIQVSRPGKHGHAKIRLSAVGLIDDKKRVVVMPGHDNIEVPVIDKKTAQVLSVDTANVMDSETYETFDLKIPEELKGEVVEGCNVLYWVILNDRVMKQVKP-MKRIGRTRRKSRHKLSKSVRERGKISVNRMMQSFEAGSKVRVKLNGSYQKTSVHARFHGKIGIVKAKKGKVYEVSIKDGGKEKTLLLHPIHLIKGMGVQLKEIITKKEVDFAFFKGKILVIDAHNNLYQYLTTIRQRDGSPLTDSHGNVTSHLSGLLNRTVNLISLGINVAFVFDGKPPELKKEELEKRKSLKIAAQKKYEVARERGDIEEMRKQASRTSRLTEEMIREAKELIKAFGLPAIQAPSEGEAQAAYIVKKGDAFASVSQDYDSLLFGAPKLVQNLT-SSRRKMPNKQLYERVMPCLISLDENLNNLGIDSDQLIALAMLVGTDFNPGGIRGIGPKNALKLVKEHKKDFNKLFSHVKWDSASWEEIFSIFKEMPVSEDYSLEWSEPDTEKIIKILVDKHDFSEERVNNTLSKLKKKFDKAQKGLNDFF---------------------------------------------------------------------------------------------------------------------------------------------------------------------------------------------------------------------------------------------------------------------------------------------------------------------------------------------------------------------------------------------------------ERLNKRGFDEPRKIEAKTGVIKKADGSAYFRIGNTAAYAAVYGPRDLYPKFLQNPKEGILRCKYNMMPFSGRGERVRPGPSRRSREISLVTERALLPVLNLEDFPNAVVDVFIELPQTEAGSRCAGICAASMALADAGIPMKGMVSAVSVGRVDDKILVDLDYTEESYVADIPIAIVHETGQFSLLQMDGCITKDMLSKAFELGKKVCAKIYEAQKQAIEDNEEKVISYNFLEEENKVLRETVSRLKENLDRFTHAPLMVCSVIDLIDAVIRLPNGNHFFVNISNECQKLRLGDTVLVEQKNLTVVKKIKSKQFTVEKFVILEKPKVYWKEIGGLDEQIEEIKEVVELPLKKPELFKKVGIQPPKGILLYGPPGTGKTLLAKAVAASTNSTFIEIVGSEVVQKFIGEGAKLIKEIFQLAKEKAPSIVFIDELDALAAKRIELGTSGEREVQRTFMQFLAEIDGFKHLGNVKVIGCTNRKDILDPAVLRPGRLDRLIEVPLPDKGGRAKIFDIHTKGMKLAKIDKNKIIGRMEGFSGAEIKAVATEAGYFAIRDNKTTIKEKYFLDAIEKVKQEEEYGSDFFRMFGIKAFNRWDTAGIKVQDPGLVNYINLKPLFVPKTTGRYAKFRFHKSKAFIVERLVNMLFVPGHKGKKHKYTSGHCTGKSQTAYKIVEEAFKKIEARTKKNPIEVYVRAIEHAAPREAIITIEYGGARYPKAVECSPQRRVDLALRMMVQGAYAKSFNSKKPMVDALADEIIAAYNLSQSSNAIAKKLEIERQADASRMANEIWVEKYRPKTFSEIKGQKTIVEKVKAFVKQQNIPHLLFAGPAGTGKTTLALVIARQLFKDNWHDNFLELNASDERGIDIIRSKVKDFARTRAIGNVPFKIIYLDECDALTKEAQQALRRTMENYTQTCRFILSCNYSSKIIDPIQSRCTLFRFKPLPKQAVIGIIDTIAKEEKFSITESAKDAIYEISHGDCRRTENILQSCAAITSKIDENTVFSLASFAKPKEVKEVLDLAIKGKFIEARNKLLSTMLEFGLSGIDIIKQIQKEVLNLDIDNRAKMKVVEACGETEFRMNEGSDEFLQLESLLAKLALLADEQPVINIGLVGHVDHGKTTLTERLSGKWTDTHSEELKRGITIRLGYANATLRKCEKCNYTSKEACKCGSKTKVLRSVSFVDAPGHESLMATMLSGATIMDGALLLIAANEECPQPQTREHLMALQIIGVKNVVVVLNKIDLVPEEVIFKRYEQVKEFLKDTEFKDAPIIPVSAQHNVNIDLLIEAIEKHIPTPQRDPKKDPLFFVARSFDINKPGTEIKDLKGGVLGGSVKQGVFKIGQEIEIRPGEIREEHNKKVWKPIKTKITGLMTGNTKIKEANPGGSIAMMTELDPSIVKSDQFTGAMVGLPGKLPPVWDEFKLEPHLLERIVGLKSEQNVEPIKVGELLMLNVNSAATVGIVSNIEKNTFTAKLKLPVCTEKNARVTISRRVGTRFRLIGYGIIKMAEVYLNGKYVGTVENKEDFVETLRQERRKGKISNINVLEDFQTDSIYIDSSRGRVRRPLIVVKNGQPLLTEKHVQQLEKNEISWSDLVNQGVIEYLDASEEENALVAFFPEDLTEEHTHLEITPLAMVGLCTSLVPFGNFNHGVRLLQGSKNQKQALGFYAANYPVRMDMDVNLLHTPQIPIVKSVMHEISAFDKHPCGQNIIVAVMGYEGYNMEDAIVLNKGSIERGLGRSTYYRPSITEELRYSGGLVDEICVPDKDVKGYRSEKDYRFLEDDGIIFPEAKVDAGDVIIGKTSPPRFLSSLEEYNLSASSRRESSVAVKHGEKGVVDFVLITENMEGNKLVQVRIRDERIPEMGDKFTSRHGQKGVIGLVVPHAEMPFTASGIVPDLLFSPHGVPSRMTISHLIELVGGKVGALKGEFINGTMFESESEDDIRKALKEFGFRENGTETMYNGRTGEKFKVKIYVGNMYYLKLKHMVANKIHARARGPIQLLTRQPTEGRAKEGGLRLGEMEKDTFVAHGASLLLKERFDSDRTVVPICESCGLIAVHNEYKNKSYCPVCGDNVEINNIELSYAFKLLLDEFKAMGVYPKLKLENKYEFDISEWNPKTSVGKAVQKKEIVDINELLDKGLPILEEEIVDVLVPDLESDLILIGQSKGKFGGGQRRVFKQTQKKTREGNKPHFGALAVVGNKNGIVGIGYGKAKETVPAREKAKRNAKLNIIKIRRGCGSWACSCKEHHSIPFEVVGKVGSSEIRLMPAPKGTGLVIEKECGKILEFAGIKDVWSKTKGQT-TKSNLAYACFEALKKLMTTKLQPKYDKLNVVEGKAMNPMKQIKIEKVTLNVGAGKDQNKLKKGMTLLKNITGISPVKTFTNKRIAAWGLRPGLPIGCKLTIRGKKAEELAKRLLEAKENSLKEEQFDDNGNVAFGIHEYIDIPQLEYDPNIGVMGLEVCITLQRPGFRIKRRKIMKRKIPRNHRITKKEAIEFMKQKFNLKVMGDPKKPKKKYSKPSHPWEKVRIEEEKELIRDFGLKNKKEIWKTNTLLRNFKRQAKKLIPLGKQADLEKSQLFDRLHNLGLLKKNATLDDVLGLSVRDLLGRRLQTVVYKKGLARSMKQARQFIVHRHITIGEKNIAVPSYLVRTDEEDLIKFVKSPLAADDHPERVVVKPKKEKPKKKEKTVKKEPIFKKVSSIEFNFLSPTMIKKMAAAKVVTPELYDKEGYPVDGGLMDIRLGVIDPGLKCKTCGSKLKECPGHFGYIELARPIIHIKFIHLIVTLLQSTCRECGRALMAQASITKHHLEMIRKKKGLIESFDYTKKIISNLRSTNKCPHCKRRQQKIKLEKPSSILENEKRISPIEIRTRLEKIRDEDLALFGINPTSFRPEWSILTVLPIPPVTMRPSITLESGERSEDDLTHKLGDIVRINQRLFENINAGAPEIIIEDLWDLLQYHITTYFDNDIAQLPPARHRSGQPLKTLTERIKSKEGRIRHNLAGKRTNFSSRTVISPDPMIKINEVGIPKEIAMKLTIPERVTTWNIDYLKEFVKRGADKYPGCNYIIRPDGKKKKITDETKEAALEEIQPGYIVERQLMNGDIAIFNRQPSLHRMSMMCHRVRVLPHKTFRLNPAVCAPYNADFDGDEMNIHIPQTEEARAEAEILMQVQTQLISPRYGLAIISCNQDAISGNYILTMKFKREEAVSLLLSIGETDLSALPNKDIVTGKDVFSCILPKGFEFHGQSRLYKKVKIDNGKLVCGIMDSDNLGEGSGLLLRNLVKHYGADATVEILGKMYRLGAKILLKRGFSTPISDMDIPQKAKDEIEEVLQKAENTVNELIKQYKEGELEAFPGRTKLETLEFKILEVLNKARNETGVIVLNSTSDTRIMVDSGARGNTLNLAQMSGCVGQQALRGQRINKGYFQRTLSCFKRNDLGPAAHGFIRNSFKKGLKPYEFFFMSMTGRDSLMDTALRTPKSGYLYRRLANALQDLKVEYDGTVREASGHIIQFEYGEDNIDVSKSEGGKLNVARILKG--RVAIVKKDKINAGDDWQRLAINACPVNRSGTEGKIQIDEATCIGICVKKCPNDEIIIVNLPEALEQEPIHCYGKNAFRLFSLPTPVFGKVVGILGVNGIGKSTAIKILAGVLKPNLGNASYDDLIEHFKGTEAQKFFEKVRSGDIIVSYKPQQVDQIPNTTKGKVRDLLKKVDKKFDEVVEELQIGKILDNDIREISGGELQRVAIAATVLKKANFYVFDEPTSYLDIKQRIRVSKFIRSLADENTAVMVVEHDLIILDYMADLINILYGKQSAYGIVSQPKSTKVGINIFLEGYLKEENVRFRDYQIRFMKAAPIELTSWSSLSKKLGKFSLEAEQGTIEKHSVFGVLGENGIGKTTFAKILAGVEKPDSGEIGPEVKVSYKAQYLEANDELVANVLKDAVKNFNTQIVKPLGLTSLMTLKLSELSGGELQRVAIASCLSKEADLYLLDEPSAYLDVEQRLLISKIIKDFMEKSGKSALIIDHDLLFIDYISSSLLVFDGEPAVKGIVKGPYSMEEGMNVFLKDLGITFRRDPESNRPRANKPDSQMDRQQKSKNVFYYSMLYQKKGFPEESELVLCTVTKIQYHSVFVKLDEYTGMIHISEISPGRIRNIRDYVKEGKKIVCKVLRVDPKKRQIDLSLRRVSDGQRREKVNRIKQQQLAEKIVEFIAKKHGKDVKKLYDEIFLVKKDYEILYDFFEDYTKLEK-GVPKSLVKEFEEIIKQRIKPKKISIGGTLEIKSYRADGVEFIKKVLGEEINISVKYVGAGKYDVSVSGDDYKKAETVLKEFIGNIEKEFKSNNGTAEFVRKEMRIKVKTLEGAPEKEIELPKQFEEEPRPDLVKKAVQVLQANKRQKYGASPEAGKRHSAELSRRRRKYRGSYGYGISRVPRKIMSRRGTRMNWEGAFAPGTRGGRRAHPPKAEKNWEQKINKKENRKAIRSAISASVITEIVEKRGHKVPKDYPFVISSKIEDAEKTKEVKKVLEKLGLKEELERVSKTVRKEGKAKIRGRKTKVKIGPLIVCKLSKAAKNVKGVDVVPVNAINAEVLAPGAVMGRLTLWSESAIEKMGKEKLYLELRESILKSLKEGIRFDGRKLDEFRKIEVETGSINTAEGSAHVKIGNTEVLAGIKLQIEEPYPDTPDEGMMMVGMELLPLANPEFESGPPTEEAIEISRVIDRGIRESKCIDMKKLNVKKGEKSWAVMVDIAPINDAGNLLDAGSLAAILALKNTTMPEFDKIDYKKKTSKKLPLPVSVTIAKIGDYFIVDPSSEEEEALDAKLTVASLDDGTLCAGYKPLSEDDIMKMIDMSLKAAKKLRVYHMQKARLKLASTEIDKINEVCKYIKDIVEKTGVEMRGPIPLPTKRLKITTRKGPCGDGKASWDRYEMRVHKRLIDLGVDERTLRLVMRVPIPKGLNIEIEMIDSELIAKERDVVIPGEIIAKGMDYLPGINASRQGENIIANRTGLVEINGRVIKIIPLSGRYMPKEKDRVIGKIIDINLGGWRLDINSAYTAMLSMKEATSDFITKGADLTQYFDIGDYVITRITQVTSQKLVDVSMKGPGLGKLKNGRILSIKPNKVPRVIGKQGSMVNLIKEKTNCKIVVGQNGLVWIQGSPKDELKAVETIRMIEEKAHIPGLTDKIKEFLETNKQ-MGKRLIQQARGKGSPTYRAPSHRYVGQVKYKGEIKDIIKCPGHESPLLVLKYDNGDYGLNIAPEGVKTGDVIEIGATDKISAGNTMYLKDIPEGTSIFNIENLPGDGGKFVRSAGGFAKIISKMKNEVLVQLPSKKRKKFKGDCKATIGIIAAGGRKEKPMLKAGKKYHAMKAKNKLYPRVSGASMNAVDHPFGGSRSSRKGRATVAPKNAPPGRKVGMLRPKRVGRRKMARLRKFSAYRNPYTRKSKFKNKSFVRASPNCRVVRFDMGNEEFDTTLELVSKDDIQIRHNAIESARQTSNRLLDQKVGKTNYKMKIMIYPHHILRENPLASGAGADRMSTGMKKSFGKPIGIAARVKKGQTLIRLKVDAARLALKRASHKMPCSCNILTVSNKNDVTKALKKAKELSKKRNFNQSIELIVNLKGLNLKNQQVETFAHLHFDTGKKKKVCAFAGPELAPEAKKVCDKVITQQEFESKDKRAVKKLAREFDFFIAQANIMAQVASSFGRFLGPKGKMPNPKAGCVVPPKANLKPLYDNLQKTVKLTAKTQQLIQCIVGSEAIDDEKTVDNIMAVYNHLIHQLPNEENNVKSVFIKLTMGPSVQVGTLNDPLANMFSSVLNCERIGKKECIVKPVSNMIKKVLDVMKEGMYIGDYKEIKNQRGGELHINLLGNINKCGVIKPHYSVKKDGYEKYEKRFLPAKNFGILIVSTTKGMMDHESAKKKSLGGKLIGYCYMKALQSKMTNALPIGSIVPTCDNSGAKMIKIFAVLNKKTVKGRKPSAGIGDLCMASVKKGKPEMRKQVVYAVIVRQKKEFRRSDGTRVKFEDNAAVVLKDDKGNPKGTAFKGPIAKEACERWPGIAKLAGIIVNPFDSYKGKIPVKILEEVKASLKKISDALQTVYKEYQEAKIAPGEAVGIIAAESIGEPGTQMTLNTFHFAGVSELNVTVGLPRIIEILDGRRDIKTPMMEIYLKKPWSQGIKKVALQIKETTLKEVISEILINIAEFSIELKLNKAYLKDVGVQQTVVKILEKSKGYSVKLSIIMKSRSLNELYKIKEKIKDTYFKGVKGVSQVLPVKRSNEFVIITAGTNLKEVFKLDFVDEARTVSNDIYEIAEVLGIEAARQAIINEVNKVIDAQGLNVDKRHIMLVADTMCSSGSIKGITRYGVVREKSSVLARASFETPIKHIIGASVTGEVDELNSVIENVMLNQPVPIGTGLPGLVTKVKMYELIITEKPKAAQKIADALSDGKPKKENINQVPVYRIKHDNKEIVVACAVGHIFGLAEKWSYPTFDIEWKPSFEIKKESAHTKKYYSVLKKLCKNADVFTVATDYDVEGEVIGLNVVRFICKQKDARRMKFSTLTKPDLVRAYDSAAQTLDWGQAKAGETRHILDWFYGINLSRALSHAIKGMFKILSSGRVQGPALKIIVEREKEIRAFKPEPYWQIELKGSVKNGSLMAWHLKDKFWDKKEADEVLKKTKGEAVIEKIEKTSFQQKPPFPFDLTSLQTEAYRCFKISPKETLAIAQELYISGLISYPRTSSQQLPPAIGFKKILQGLAKQAKYKELSEMLKLVPNNGKKTDPAHPAIYPTGIAPKEREQKIYALVVRRFLATFGEAATRETVKIVINCGQELFEAKGTRTTKEGWHIFYGPFAKMKEEEMPACEKGEKVDVKEINVYDKETEPPKRYTPASIIKELEKKNLGTKSTRAQIIDTLFARKYVTGRSIEATDLGIRTVETLEKYCPKILDEELTRRFEEEMEDIRNQKKTEDDVIDEAKDVLLKILDDFKKKEESIGEDLIKATKDSERKEKTLGKCPNCENGMLMIKKGKRFAACSEHPNCKTTFSLPNNGIVTVSDKKCDSCSHPLITIKRRGKSPQEVCINTKCPKKDVKPCPKCGPKCRHTEKINITREKFKTYKNVFDEFTLRNLFILQSKGIFYDLESPVSIGKEANIFTALRSRVILKIYRLETADFNRMYNYIKSDPRFQGLKKQKRKVIFAWCKREYRNLLILEKIVRVPQPFAFKDNILVIECIVSPKLKDAVPRDLKRFFNDIIYGMKKIYESGFVHGDLSEFNILNHEEKPVFIDVSTLTPLEDPNSREYLDRDVRNICRFFRKHGLKVDEENIKKTIVGWIDNILFNLPEVAAPTQKKLSFKEKLKWTGLILILFYALGLFPLFGLGQNALQQFEFLSIVLGAHFGSVLSLGIGPIVTASIVLQLLNGSGIFKFDLTSHDGKRKFQGLQKLLTIGFTVFEASIYVLMGGLAPPSQFLLITQLTIGGILIVFMDEVVSKWGFGSGVSLFIAANVSQSIFVQAFSPLPSPTNPGVSAGAIPALFQSLAAGDPVTAGLKVAALASTVLVFVMAVYAQAMKIEIPLSFGRVRGHGIRWPLNFIYTSNIPVILVAALMANVQLWAHLLQNFLGTFGNTPASGLVAWIAHTNIVGLIIKGSFTWSSLLHSLVYLLVMLGGSVIFSIFWVQTAGMDAKTQAKNIMSSGLQIPGFRKDQRVLERILDRYIWPLTVMGGITVGILAGLADLSGALSRGTGILLAVMIVYRLYEEIARQHMMDMHPMLRRFMEMQFWPRKRAKRSYPRLRNNPNSNPGLVGFAGYKAGMTHVIITDNRKTSTTKGSDIICPITVIECPPIKIFSARFYKNTSGAALSSEIFSKIDKNLAKKVKLPKASVKEYDFIKAVVYTQPSLTGIGKKKPELFEIRIGGTKEEQLAFIKEYFDKEVPIEKVFQEGEQVDVHSITKGKGTKGPVERFGIGLKEHKSEKGVRNPGSLGPWRGGHILYRVAHAGQHGYHQRTEYNKWLLKIGSNPEEINPKGGFINYGLVKNNYVLLKGSVSGPKKRLIILTKSSRPSEAPAIQHISL
>SURF_58
MIRQPIISTMGHVDHGKSSILDFIRDTCIVKTEPGAITQSIGASIVPIETIKKLCGDLLQVFKGIIIPGLLFIDTPGHEAFTSLRKRGGNIADIVILVVDINEGFKPQTLEALEILKSYKTPFVVAANKIDLISGWKKLLKNISLQPSLQTTFDYKLYELVGKLSELGFNSERFDRIEDYTKQIAIVPTSAKTGEGIPELLMVLIGVTQKFLENSLKSNLEGNAKGSVLEVKEQKGLGCCIDVILYDGHIVVDDTIVLGTMNEPIVTKVRGLFEAAPLSEMRDKKGKFLSVKRVNAATGVRIVAPNLDNAISGMPLVSCIEPAKEQIQKEIEEVLIETDDTGIIVKADSLGSLEALLKLLKQKNIAIRKATIGNITKKDVADAEANLDKDPLTAAILGFNVKYIKIITHNVIYSLLDDYEAWKLKESQSLEARELDNVVRPCKIQLLKNYVFRQNNPAVVGVDVLAGKLKVGTPLMKELTKVKSMQREKESVQIAERGSQLAVSLPDVTIGRQLFEEDVLYSAIPEQDFLVIKRLKKYLSPDETEVIKEIAAIYRKDNPVWGVLRKKKKKWFTILAPDFLNQRIVGETLIEDAAFLKGKSVSANLMNLLGDVRKQQMELHFTIVNVKEGKGYTSVTRFKLSNSFLKRLIRRGRNKVDDSFTVKNKDGIMMRVKPVLITVGLTSRAVRASLVKKARAVIKFVVARDFETFVRDLVDYRLQKELKEKLNKIYPLKQAEIRYVGLEEEKDEESLRLQKRLAAQLLGCSKNRVHFDESQIDEIKEAITKRDIKGLINDGIITKMHAKGISKVRARAHKVQKRKGLQKGSGSRKGKATARLPKKTVWIGAMRTQRAFLRLLKEKSLITNENYKLLFRKSKGGFFRSRKHLKTYLQENRAVDAELEEMLSKQKAKIKVIGIGGGGNNTINRVSEVGIYGAETIAINTDAQDLLYTNADKKILIGKELTKGLGAGSIPQVGEESAREQEHDIKQYLSGADMIFITCGLGGGTGTGAIPVVAEIAKKQNALVVGVVTLPFSMEGNRRFENAMIGLEKLERNVDTLIVIPNDKLIELAPDLPLQTAFKVADEILTNSVKGIAELVTKAGLVNLDFADIRTVMGNGGVALIGVGESDSERRAIEAVEKAILNPLLDVDIRGANGALINIAGGNDMTLAEAKSVVETVSERLDENARMIWGAQISEDLEGSLRVMLIVTGVKSPQIRG--KSLKDRKGSEMEESLGIEFLEMRWGVAYIYSSYNNTIIHITDITGSETLARVSGGQVVKSDRLESSPTAAMAAAKKAAEVAISKGITGIHVKIKAPGGHNGPNNPGPGAQAAIRSLSRMGLKIGSIEDVTPLPHDSCRKKGGKRGRRVMFYKTKVKDHIRVPPSLFGIDLDQAIIKEVKKKFGGYISKELGMVIECSSVDNIGEGIIIPGDGASYYETTFTLIIFKPEMQETLWGKVKDIAEFGAFMTIGPIDGMIHISQSMNDFVSFSKDKVLLGKDTKRTLKVGDNCRAKIIAISYKDILNPKIGLMMRQQGLGKEEWTDIPKEAKESKKAK--VTYTNDDIKLISLFEKITHAQVKDLFLQQPIFVVAPGELGKALGKNKMNLFRLENMLKKRVKVVEFSDSVLQFVLNVIAPLKVTDIKQIIILTGNDMKTRGYLIGRNASNLRNTEAIVKHYFPIDEIKVVINVARLKKGGTTFEIVIDPELALQYKKGIRDVLKSEHIFEDPKKGLKASEAALKAVFNTADALEVAKIILDQGEIQFTAEHREKEVEEKRKKIINIIHTNAIDPKTGLPHPSERISNALDEAKVHIQDKKNAEEQIDEIVKKIRIILPLKFAVSEIELLIPASYAPKIYGTVKNYGKLLKENWMNDGSLLAHVEIPAGLKLELIDVLNEKTHGNVTVKIIRGSTVPKGVGTLQKGNYVVIDGIASVVTDTQTSRPGKHGHAKVRLEAVGIIDGKKRQVVLPGHDSVDAPIIEKKNAQVLSIAMANVMDSETYETFDLKIPDELKDECVEGSTVVYWVILNDKVMKQIKAMVHRKGGYRRKSRHKMSKPLTEKGKISLTKFLQEFTVNEKVYMLMEPGVQKGKYPLRFYGASGIITGKKGRCYEVTIKHMNATRKFIVHPVHLKKAMGNKINELFKATPIKIDDLQNKTLVVDSYNQLYMFLSSIRQSDGGLLTDSRGNVTSHLSGLFNRFTRLMKHGVNFIFVFDGKAPALKQKERERRKSIKLQAEKQYEAAKEKENLKEMKKYAARTSVLTKEMIDEAKKLIIALGFPVVQAKGEGEAQAAFLLKQGKGYALLSQDADAFLFGAPLVIKNLTITGKRKQPGVYSYSIVTPEKISLTENLSLLNIDQDQLIAAALLTGTDYDIGGIKGIGPKKALALIKQHGKDFDTLFNSVKWNEQPWKEVFNAIKQCEVNEQYELSVSKLDKNAILELLVQEHDFNKERVEKTLDELNSVQQKPKEDLTKWFQDLNNFFEKFLKKQNMFKDKKVLQSAHLPNEILHRDDQINQIAQILAPALRLERPSNVFIYGKTGTGKTLSIKHTSQQLLDVAKTRNIPLKIVYVNCKLKKIADTEYRLIAELARFGKAIPPTGLPTDEVYNIFFRELDREKKVVILVLDEIDQLVKKAGDQIIYNLTRINSDLKQAELCLVGISNDLAFANNLDPRVKSSLSEEELVFPPYNALQIQDILQGRAIQAFSDGVLEQGVIQKCAAYAAREHGDIRRALELLRVAGELAERKGLSAITLAELDEAQEKIEKDRFVDVVFTQPKQFQAVLYSIIMM-AFFTGDVYDIYKKICQKANLRPLTQRRVSDVIAELDMLGIINARVISKGRYGRTREIGLSLPTEIEPKIKQILEESLLLKRTDGRSQTDVRPITAKTGVIKKADGSAYFKIGNTTAYAAVYGPRNLFPRFLQDPKKGILRCNYNMLPFSAS-DRVRPGPSRRSREISMITEKALLPVLDLDAYPNAVVDVFIELTETDAGSRCAGICAAAMALADAGLIMKDLVAAVSVGKVGNDLVVDLDGVEEHYSTDIPVAMIPSTHEITLLQCDGIIAKEELFKAIDMVKPAMQKIAEVQRNALKVKNPQSQEFSYAREENSVLRHTISKLKEEMERYKSPALMLAEVFEINNAVIRIPNGNKFLVNISQHIADLKPGDCVAVEQRNLTIVKKLNFKNFEVERFVVMEKPRASWHDIGGLKEQCELVREVIELPLLQPELFKQIGIKPPKGILLYGPPGTGKTLLGKAVAHSTNSTFIQVVGSELVQKFIGEGAKLVKEIFALARERAPAVVFIDELDALGSRRVDIGTSGEREVQRTFMQLLSEIDGFQELDEVKIIGCTNRIDILDPAILRPGRLDRLIYVPVPDQRGVAEIFDIHTKQLTMEKIDKKEIITMLQNSTGAEIKSVVTEAGYVAIRKGRSVVQQQDFFEAVTKLRKANGNDREHLAMFGIKAFDRWSTEGIVVEDLGLQRYISLEPRLLPKTGARYAQNKFYKSKIFIVERLINKLMNPGHRGKKHKRTSGSCTGKSNTTYKLVYDALDIIEKKTKLNPLAVFVRALENAAPREATVTIEYGGARYPKAVEVSPQRRIDIALRMMIQGTHAKAFNKKKGAVQALADEILNAYQISQASDAIAKKVELERQADASRDESAIWTEKYRPSTFEEIVGQTEIVKRTKAFVEQRNMPHLLFSGPAGVGKTTLSLVIARQLFKESWKENFLELNASDERGIDVVRVKVKEFARTRAIGDVPFKIIYLDECDALTKEAQQALRRTMENYTHTCRFILSCNYSSKIIDPIQSRCTIFRFKLLTEKEMEKIIETIAKKEQLTIDEKAKKALFVISEGDVRRVENILQSSAASNQNITEDTIYSIASMARPKEIVQVLEFAMKRDFKNAKDLLLKTMLEHGLSGSDVIKQIQKEIWQLKAEDKKKLEMVKECGEIEFRMVEGSDEFIQLEALLAKFCVLHSVQPSINIGLVGHVDHGKTTLTEALSGKWTDTHSEEIKRGITIRLGYADCTFYYCEHCKYTIFETCDCNETAIPKRRVSFVDAPGHESLMATMLSGSTIMDGALLLIDSHEECPQPQTREHLMALHISGIKNIVIVQNKIDLISKEQALKNYQQIKEFLKGTEYEHAPIIPISALKRVNIDLLIDAIEKHIPTPERDVRKEPLMLIARSFDVNKPGTKPKQLKGGVLGGAVTQGKLKLGDEIEISPGRILEEANQIVAKPLRTIITQLVTGGKEVSEVVPGGSIGLMTALDPGIVKGDSLTGSVVGLPGKLPKIWYELKLELHLLDRVVGSKEDLKVEPIKKNEMLLLNVNSSSTVGLVYDFGKNTFQCKLKIPVCGEVDSRVTISRRIGNRFRLIGYGIIKMTEVFLDNSFIGTVQDPKSFVDRLISQRRMGKIATLNVIYNEALNQVFIEMSKGRAVRPLLVVKDGKPLLTERHIQQLEKNEITWSDLVKQGVIEYLDATEEENALVAFYEGELTSEHTHLEISPMDIVGLCTSLVPLGNYNHSVRLMQGSKNQKHAIGFYVTNYFVRMDMDVNLMHYPQVPLVHTLTHEISNFEKHPAGQNVVVAVMSYDGYNMEDAIILNRGSVDRGLGRSSYYRPVSSEELRYSGGLIDEIGIPDKDVKGYRSERDYRFLEEDGIVFPEAKVAEGDVIIGKASPPRFLSSLDEYNLTSNQKREASTALKHGEEGIVDMILLTENEEGNKLVQVRLRDLKIPEIGDKFTSRHGQKGVIGMIVPEEDVPFSASGMKPDIIFSPHGIPTRMTVAHVLEALAGKVGAMSGRFIDGTIFASEKEADLRKELLSLGFREDGTEVMYSGTTGKQYKARIFIGNMYYLRLKHLVSNKMHSRARGPIQLLTRQPTEGRAKEGGLRLGEMEKDTFVAHGASLLLKERFDSDKLMVPVCENCGMVAIHDARKNKYYCNVCGENVEINTVEMSYAFKLILDEFKSFGVYPKLKLKGKYVKDLSSWKPKTDLGNKVKSGEITDVDAILAQGLKIMESEITDSLLPGLESDLLLIGQAKGKFGGGKRRVFRQTQKKTKEGNKPKFSTVAIIGNKQGYIGIGFGKAKETVLAREKAMRNAKLNIFKIKRGSGSWESQSAELHSIPFAVEGKCGSVRIKLIPAPKGKGLVCEKELAKILKLAGITDIWTKTDGQTKNKINLVYAAMDALKKLNTTKVMVK-----------MNPMKAIRIEKMTLNVGAGKDQAKLNKGVILIKHLTGIEPVKTATQKRIPSWGLRPGLPIGCKLTLR-KDVDPLLKQLLGAKDNILKEDNFDECGNVSFGIHEYIDIPGVKYVPEIGVMGLQICITLQRPGYRVKKRVLKKGAISKTHRINKQDAIQFMKERFALKLMGDPKKIRKKYTPPRHPWEGSRIEEEKVLMKEYGFKNKREIWKASSLLTNFKDQAKKLSAIGKQKDVEMQQLMQRLKSLALVKEDAVLDDVLSIPVTALLDRRLQTMLLKKGYARTVEQARQMIVHQHVMVGDKKITAPSYLVRAGEEASISFSSSPFFSVDHPERIPAEKVPQVEEKAEKSEDNKYLNKKVSSIEFGFMSPQFIKTMATVKIVTPELYDKEGYPVDGGLMDIRLGVIDPGLRCKTCGGKLKECIGHFGYIELARPILHIKFVSLIADMLKSTCRDCGRLLIPKQRIDTVELDRVEKEAGLVARRDKIKEIISTTKAIKQCPYCKAKQKAILIEKPSTFLEEEKRLSPIEIRTRLEKIPDEDVVVFGINPKAMRPEWSVLTVMPIPPVTMRPSITLESGERSEDDLTHKLGDIVRINQRLFENINAGAPEIIVEDLWDLLQYHITTFFDNEVAQLPPARHRSGQPLKTLTARINSKEGRIRNNLVGKRTNFSARTVISPDPKLKINEVGVPKIVAMKITVPERITEWNKEYLKKFVEKGPNSYPGSNYLIRPDGKRKRITDETKEQILEELQPGFIVERHLMDGDIAIFNRQPSLHRMSMMCHRVRVLPALTLRLHPAVCTPYNADFDGDEMNLHIPQTEEARAEAEILMDVQTQLISPRYGLSIIGATNDSLSGMYVLTFVVPREEAIDILTAIGVEDFSALPNKKQITGRELFSTLLPEDFNFTGYTKAYKPVHIKSGKLISGCMDKANLGEGQGLLLRNLHKYYGSEFALDLLGKIFNLGNEVLLRHGFSVGIADVDISEKGEAEITKNLTQAEEDVEYLIKTYREGKLEILPGRTALETLELRILEVLNKARNKTGKLVSDTDTDIMRMIKSGARGNLLNIAQMSACVGQQALRGGRINKGYTDRTLSVFKKGDLGYAAHGFINRGFKHGLRPYELFFMSMTGRDSMMDTALRTPKSGYLYRRLANALQDLKVEYDFTVRDASKKIVQFNYGEDGLDVSKTEGGTINVKYIIDTMERIAVVKKEKCNPVGCGGYLCMKVNPDNRQGIEKKVAINEELCGSIAVNKCPFHALAVVNLPESLDKEPIHRYGKNGFALFNLPTPVFGKVVGVLGRNGIGKSTAVKILAGIIKPNLGKADDKEVINYFKGTEAQSYFEKLQKKEIKVAYKPQQVDAIPKQFQGTVKQLLEKADKELSTIAKLLELTAVLDHDIKNISGGELQRVAIAATVLKKANVYFFDEPTSYLDIKQRLKIAQFIKNLADENTAVMVVEHDLIILDYLADTVHLLYGNEAEYGIVSQPKAAKAGINVYLQGYLKEENVRFREKPISFPSKASHLLTSWEDFEEKIGSFTLKANKGVIYKHNCIGILGENGIGKTSFARILAGEIKNHP-----KIKISYKSQYLEPSEELVMIVLQRAITHHENSIIRPLNLKPLFERKVNELSGGELQRVAIAYCLSQDADVFLLDEPSAYMDVEQRLNLSKVMQDFLSLTGKSALIIDHDLLFIDYLSDELVVFEGQPAVNGTVHGPFPMEQGMNNFLQDLQITFRRDPETNRPRANKLDSQKDMEQKGTGKLYY-MLLKREGFPEEGEFVLCTVNNIQYNSVFVKLNEYTGLIHISEISPGRIRNIRDYVIEGKIVVCVVLNVNKERGYIDLSLRRVNEMEKKKKLERIKQEQKAEKILENFSIELKKPIVDLYPKIAPILKQFDYVHSAFQEVVSLASFGVPQEIAEKLDKIIIEKVKPKSVIIEGSLHLVLYTPNGVETLQNVLHAAEQTAISYEGRGRYRVLVTAKEYKTAEKTLKEKLDGIQKGIEGAKGTFAFDRLEMKLPIINNENKKVGEKTLPKQFNELYRADLIKRAVLALQSN-RNVYGSDPRAGKKASARISKRRRDYRGSYGKGISRTPRKVMTKKGTQFNWTGAFAPNTVGGRRAHPPKSWKIVEQKINDKERKMALRSAIAASLNNQLISKRNHVIPTQFPFIISSEFENITKAKDFFKALTSLGFEKELARVKEKKIRAGKGKIRGRKYDTKKGPLIVCPLLKAGKNIHGLEIVAVKQLNCELLAPGCTAGRLTLYTDASVDLMQKENLFMDIKHDLIQSLSKNLRVDLRKNEDLRSIEIETGCVATAEGSARVKFGDTEVIAGVKLAVEKPFPDTPEDAILMVASEMLPLSNPKYEGGPPGVDAIEMARVIDRSFRESRCIETKKLCIQKGEKVWSIAIDIAPLNDDGNLLDVGAFAALLALQNTVFPEYDKVLVDKKTTMKLPEPITVTVFKIGNAFVVDPTETEQTSFDARMTFAILADDKICGGDTAIMEEDLDIMLDIAIKTSQELRKKIMQKARIKLASTDIDKINEVSEYIKNIAEKTGVVMKGPIPLPTKKLRITTRKSPCGNGKASWERYEMRVHKRLIDLGIDERALRLVMRVQIPEGLNIEIEMID--MSEEQKKVVVPGEILAESMEVLPGFGTYRNEKKIIASRLGLLSQEGKVIKIIPLSGKYLPQRNDIVIGQVFDILISGWRLEINSPYSAMLSMKEASHDFINKGADLTRYYNLEDYVVAKIVNVTSQNLIDVSMRGPGLKKLKGGRIIKINPFKVPRIIGKKGSMVSMIKNATGCKIVVGQNGLVWIQGDPAMEIIAIQTITKIEQESHLNGLTEKIKTYLEQHGLTMGKNLIQQARGKGTPRYRAPSFNYFGAAKISAKVVDLVFCRGHSAPLAKLQFPNKEEGLIIASDGMKVGNIIYFGQHAQPLTGNTLLLKDIPEGSLVYNIEGIPGDGGRYVRASGGFAKVSIKTENQVMIIFPSKKQKTFHPLCKATMGIAAGGGRKEKPIMKAGNMYHRMRARNKRYPEISGSAQNAVDHPMGNKRTSRKSKAKPVSRNAPPGRKVGYIAARRTGQKKMAKLKKAVCWRKPYTRKSKFRKKNFIRSVPNSKIVKYDMGELTFEMTYELRTKVPIQIRHNALESARQACNRWLEKKIGKVGFYFRVRVYPHHVLRENPLAAGAGADRMSTGMAKSFGKTVGIAAQLREGQPIFEVMVLVAKEALHRAVHKIPCSCTVVKVS-KDTILKSLDELRKESKQRKFAQSADLIVNLQDLDFKKDQLDFFITLNHGLGKKMTVCSITGPEMTDESKRVCDFIVEQLEFDAADKKKVKRLARKYDFFIAQANIMPKVAQVFGRYLGPKNKMPNPKAGAVFPPKTNLQPLYDKLQKTIRIVAKKSFVLQVMIGKENQPDAELADNIYTVYDQLIHHLPKEKNNIKSMYIKFTMSKPVKLTTQNDTLATTLSQIMNYERLGKRETMVKANSALIRTVLTLLQNERYIGAFEIVPDGKTGILKINLLGNINKIGVIKPRFSVSMAEYEKFEKRYLPAKDFGVLIVSTSKGMMTHLEAKKMHLGGKLISYCYMKAVKASIGKPLPVGAYIETCDNSGAKIIKITAVIGHKTVKGRYPAAGVSDLISAAVKKGKPDMRKQVVFGVIVRQRKEYRRPDGTRIKFEDNSVVIVKDKKGNPKGTLLKGPIAKEVVERWPAIAKIASVVVDLYAEYEEKLPQKLIEEIKISKTKLKAILEKVYLEYITGIAEPGECVGLVGAESIGEPGTQMTLNTFHFAGVSEMNVTTGLPRLIEILDGRAEISTKMMEIYLKKPYNQQVKKLAESLKETLLKDITTSMSINLAETKLVIELDEKKLTDINVKPQIAKVLEKNKGYALKVSLIIKSKDISGIYKLKQKAKSVYIGGVKGIKQVLPVKRGDELIIITAGTNLKEILQLDFVDQNRVMSNDIFEIQEVLGIEAARQAVIKEVFKVIDAQGLNVDMRHIMLVADTMTMSGTVLGINRYGIVKEKPSVLARASFETPIKHIIQASITGEKDDLKSVIENVMLNQYVPIGTGLPGLITKIKMYEFIITEKPSAAKKIAEALADGKPVKEMNEKVAYYKVTHKGKDLVIGCAVGHLYTVAESFKYPVFDLEWKPTHDVDKHNTFSKKYVNTLKKIAKDAKSFTVACDYDIEGEVIGMNIVKYICKQKDAARMKFSTLTKPDLIKSYANKNKTLDWGQAEAGETRHYLDWMYGINLSRALTTAIKGSFKVLSIGRVQGPALQLVVEKEKEIRAFKPEPYWELQLLGKLKKENIEAWHEKDKFWKESEAKAVLQKTKGQGIVESVEKKQHEQSPPNPFDLTTLQTEAYSVLRITPKDALAIAQNLYLEGLISYPRTSSQKLPPEINYKNIFNGLAKYPEYKPLADALSLKPNEGAKTDPAHPAIFPTGVVAKDRDKRIYDLIVRRFLACFAEPAQRETVTIKIDVNKEIFVAKGSRTIKEGWQLYYKPYVKVEEQTMPETKKGDAVAVEKIVKHDKQTTPPKRYTPASIIKELEKRNLGTKATRASIIDTLYQRNYVTGDSIEATEMGIQTIAILEKYLPDIIDEALTRHFEDEMEEIREKKLTEKQVLDEAKKELIKILDKFQKKEKEIGKELQASYKESLENESQLGKCPKCKDGMLKIMYSKKFVACNNYPKCKTIFNIPQNG-IKATDKVCEKDNYPMVLV-GMGRGTRRICLNPSCETKRIKECPKCKPKCRHTEKIQ-MREAWKVYKNVFSQFSLANIFKLSTEGYFKELESPLFIGKESNVMTALTERVIVKIYRLENCNFNRMYSYIKADQRYIHLKKSKREIVFAWTQREYRNLLMAQEVIAVPKPIALKYNIIVMSVVPAPPLKNAFPKNPKAFFDEIVLTMKKLYHHGLVHGDLSEYNILNDKEKPVFIDFSQSTTTKSPNHVELLQRDIHNIVSFFKN---NADEELLLKEIKKWYNVISDNLPEVASPTQKRLSFKEKLKWTLIVLVAFFVLGSIPLFGLDPQNTFRFEQLEVLLGASFGSLISLGIGPIVTASIVLQLLNGTGILKFDLTQHEGKKNFQSLQKVMALFFILLEGAIYVFMGGLGPPQQLVLIAQLLVGGILILLMDELVSKWGFGSGISLFIAAGVSKQILIGLLSPFTSAAASDAPVGAIWQILHGISQGIPQEFALAIAAIVATVAIFLIAIFVQSMKVEIPLSFGRIRGHGIRWPLSFMYTSNIPVILIAALLANIQLFTSLF-------GISQTS--VAWLNGINFVQIILTRPVTMIDIGQALLYMLILIVGSVIFAVFWVQSAGLDAKSQAKQMMASGLQIPGFRRDPRVLERMLKRYIGPLTVMGAIAVGILAALADLSGALGRGTGILLTVMIIYRLYEDIARQHLMDMNPMMRKFMGMQFWPRKRAKRAYARVRSWKTKEVNLTGFAGYKAGMTHIMVQDTDKNSLTKGMEVFVPVTVVECPPLRIVAVRFYKNG----PAKDIVVSVSKELQKKTNLPQKA--PHDDVAVLVYTQPKMIGF-KKKPDVFEVKLSGTVQEKLDFVKNNINKDIKADSFFKEGAFFDTHVITKGKGFQGPVKRFGIDLRHHKSEKTKRGPGSLGGWSEGHVMYRVAHAGQMGYHQRTTYNKQILKVSHNPEEVNPAGGFIHYGILRNPYVLVKGSVDGPKKRMILFTLPRRITELPTITHIST
>UBA489
MIRQPIVILVGHVDHGKSSILEHIKGISITKGEAGGITQTLKSYNVPLLAIQQVCGNLLQTLNTFTIPGLLFLDSPGHAAFNNMRKRGGNLADIAILVIDAKEGVKEQTLESIAILKQYKTPFIIALNKIDQISGWRGLLENIQNQTALQQDLDTKLYTLVGKLSEAGINAERFDRVKDYTQQVAIVPLSAKTGEGLPELFMVLTGLAQKYLEESLETEVKGPGKGTILEVTEEEGLGVCLDVVIYDGTLQVGDTIAIGGVEKPIITKVRSLFTPE-----KNQQGKVQSVKEVHAAQGVRICAPDLKQAVGGMPLRVATEEIAKAIQEEIQEVFIDTDDEGIVIKADTIGSLEALLGLLKKENIPIKRASIGEITKKDITEATA--EENPLYRVLLGFNVKNLKIITHRVIYKLIEDLQEWTKEQIKNKEQQELAELTKPCKIKLLRGCVFRQSNPAVVGVQVQVGTLKTDTVLIKGVGIVKALQLEGKTVTEAKTGEEVAISIPGVVVGRQIKEEDILLSDLTGDTFKKLKTGKNYLNEDEIDILKTIAQLKRKTNPTWGMKKKKKKYWYPIVAPKQFQNTKLGETRAYTAEELVGKVIKSNLMTLTNDPKKQSITLSFRVQEISNNTGVTTLINYSINNAHIKRLVRKASKKLEGSFVVKTKDNLTYRIKPIILTRYKANNSILTALRKKTEELITYIAGLNSEDVYAQIITHKLQMETKNTLKKIYPISICEIKAFTLI-------VGGRKRIAAQLLKCGENRVWFDPKRLSEVKEAITKSDIRALIRDLAVQKKPELGSSRVRARKRLMQKRKGRQQGAGSRKGKRTARLPRKRAWINRIRPQRDVLKKLNDSGLISPATYRLLYKKAKGGFFRSRRHIKLYLEEHKNIDEELEQILSRQKAKIKVIGTGGAGNNTLNRISEVGIMGAETVAVNTDAQDLLYTNAVKKILMGREVTQGLGAGSIPQIGEEAARESEHEIKSSIQGADLVFITCGLGGGTGSGSASVIAEVAKKANALVVAVVTIPFQMEGSKRYENAMYGLEKLENTVDTLIVIPNDKLLELAPDLPLHTAFKVADEILTNAVKGISELVTKAGLVNLDFADIRAVMGKGGVAMIGVGESDSGNRAAESVEKALNNPLLDVDVSGANGALINVSGGPDMTLEEAKTVVEGVSEKLSDNARVIWGAQISEDLANTIRTMIIVTGVTSPQIFGSRKTTAIQREKDIEKELGIDFV-LRWGVAHIYASYNNTIIHITDITGSETIVKASGGMVVKAHRLESSPTAAMSAARQAAEGAREKGINAIHVKIRAPGGHQGPNSPGPGAQAAVRALSRSGLKIGIIEDVTATPTDSCKKKGGRRGRRVMFYEVAVKSHIRVPPAIFAEDTEKSVLEQLNSQFEGFVSKDLGVVIGVIGVKNIGEGVIIPGDGAAYYDTTFNLITYKPELQELVVGKVTDISDFGAFVEIGPLDGMVHVSQTMDDFVSFSKSNVLSGKQSKRTLKIGDTCRARVIAVSYKDLHNPKIGLTMRQPFLGKLEWIQEDAAKKVGKPEE--NKLDLKTIGLITTFEKITRSHVKNVLLNQVVFIVNEGEAGKAIGKGGVNIKKLSFLLKKKIRVIEFNPDMKEFIKNCIAPLKVDAIQIKVVLRAKSRQIRAQIIGRDKTNLKELNQLLKKYFDTE-ISVEAIVARLKKEGRTFEILVDCDKALDFKAGIEDVVATDDIFSDVKKGEKASSAEVENLFNTSDVLEVAKVIIKDGEVQLTQEHKENMREVVRKQLVELIHRNAVDAQTGLPHPVQRIENAMREANIKVREYESAEKQLDQVLNELKPIIPIKVEVMDITLQIPAKFAGNCMNVLKKY-KLSKNEWQSDGSLMAVVEIPAGIQEEFFDEVNKLTHGEVESKIDRAESKPIHMNEVKVGKYILVDDVACIVKSLQVSRPGKHGHAKYRVEAVGIIDGSKKIFIKPGHDSIESPIIEKETAQVLSVDIATVMDGKTYETFDLPIPNELKNQIKEGIEVIYWIIMNDKIIKQVK-MATRVGGFRRKTRSKLRKNVKLRGKISIRKYFQGFKIGDRVVLSAEPAIQKGMYFPRYHGKSGIIKAKQGNCYQVAFKDGNKLKTAITHPIHLKRAMGVKLSDLVQKKQLSFEQLAGKKIAVDYSNSAYQFLSSIRQRDGTPLMDSQGNVTSHLMGTWNRFSNLMQQGIRLAVILDGKPPLLKVREQEDRAYRKRIAQDKFEEAQQEEDIDLMAKYAKQTSKLSRDMVAEAKELMKAMGLPVIQAPSEADAQMAFMAEKEDVFACASSDYDCLLHGTPRLLTNLTLSQKRKLPSG-AYVKTTPDLIDLKKTLTDLDISQDQLIVIAILVGTDYN-AGVKRIGPKTALKLVKQHS-SFDKLFKEVK--EFNWKKIYAVFKSMPIMKNYQLKWSAPDVDKIKELLVEKHEFSEERVQTVLDRLTSSKKREQKGLGDFFRQLTDFLQNYIKKGSLFKDKKALQSNYKPKAVPYRGDQINQVAAILAPILRMEKPSNLFIYGKTGTGKTLVTKHVTENIRRIAKENKINLKIFYLNCKLKRVADTEYRLIAQLAREGEEVPATGLPTDEIYKIFLNKLEEEKMILLIILDEIDQLVHKTGDEILYNLTRLNSELKESEISIIGISNDLLFTDNIDPRVKSSLSEEEIVFPPYNAIQLQKILKQRSKLAFHEKIIKEGVIEKCAAYAAREHGDARRALELLRVSGELAERKGDTRIEVKYIDQAEEKIERDRVVDIVATQPKQFKITLHSIVTVCSIFTGDVYNTYKETCSQCGITPLTQRRLSDIIAELDMLGIINAKVISKGRYGRTREISLAIPEGNITQITTILKNSLSLKRNDGRKVDELRPMEAKTGVVKRADGSAMFKIGDTIAMASVYGPRELHPKFLQNPEKGLLRCNYNMMTFSGSGDRVRPAPSRRSREISLVTQNALLPVLNMEAYPNSVIDVFVELVQTDAGTRCAGICAAAMALADAGIPMTDIVSAVSVGYLKNTLLVDINAVEDC-ATDIAVACLPRSGEFSLLQIDGDVNQKQLVEALEKAKGACKKIYAVQQKAL------------------------------------------------------------------------------------------------------------------------------------------------------------------------------------------------------------------------------------------------------------------------------------------------------------------------------------------------------------------------------IKLFNRWDTKHIEVQDPGLKGYINVEPRLVPRSSGRFASQRFYRNKYSIVERLMNRLMVPGHKGKKHYITSGHCGGKSATVNKIMEKTLVIIEQQTKKNPVEILVRAIENGSPREEVTSIEYGGARYSQAVDASPQRRVDITLRFFVQGAYQKSFAKKISIEKALSNEIIFAYQCDSKSLAVQRKLEAEKQADSAREEHSLWIEKYRPKTFDEVYGQEAIVKRLKSFVEQKNIPHLLFSGPAGVGKTTLALIIAKTLFGDIWRQNVLETNASDERGIDVVRQKIKDFARTRSIGTDIPKIVYLDECDSLTKEAQQALRRTMEQYSRTTRFILSCNFSSKIIDPIQSRCTVFRFKPLVKEDLVKVIKHLAEKEGLTIEEKALEAIYDVSQGDVRKAENILQSCSAMGKEITEEGIYEIVSAARPKEVKGVLETALAQRFLEARSQLLDLMLKHGLSGMDIIKHIQREIWNLDVTDESKMQIVAQCGETEFRMVEGSDEFVQLESLLASIALHKPLQPEVNIGLIGHVDHGKTTLTKALSGKWTDTHSEELKRGITIRLGYANTSFWECEDKKLVADEK-EPKGKCKFLRKVSFVDAPGHESLMATMLSGAAIIDGALLLVAANEECPQPQTKEHLMALELIGLKNIIIVQNKIDLVNETQAKKNYEQITKFVKGTIAEKAPILPLSAQHNVNTDVLIAAIQEVIPTPKRDLKQDPIMFVARSFDVNKPGTEIDALCGGVLGGALKQGEFKIGDEIEIKPGRGVEKEGKKIWEPVTTTIQGLETGGDRVEHVSPGGSIGLLTSLDPYYVKSDSLTGNIVGKKGKVPPVWYELKLKPQLLQRVVGTKEDVKVETIKKMEAFMLNVNSAATVGIVIDLKKDMVHLKLKIPVCCAKEDIITISRMIGNRWRLIGIGTIIMIDVFMDEKFIGEVENQEDFLKKVKDERQKGKLPTLNIWYNDELKEVHIEIANGRVRRPLIVVEKGKSKLTAEHLKKLEANELTWKELFSQGVMEYLDAAEEENAYVALNEEDVTAEHTHMEISPSIILGLTTSLVPFANFGQSSRLNRGSKAQKQALGFYSANYLVRMDTDVNILHYPQNPLVKSFMYDVSKQNLHPAGQNIIIALMSYEGYNMQDALVFNKGSIDLGLARSTYYRPYKAEELRYAGGLIDEICVPDKEVKGYRSEEDYKLLEDDGIIFPESIVKEDDVIIGKTSPPRFLGEIDEFSIAANKRRESSITMRHGEPGKVDFVMVTENEEGMRLVKTRLRHQRIPEIGDKFASRHGQKGVVGLIVPEADMPFTVTGVKPDLIFSPHSIPSRMTVSHLLEVLAGKTGALDGRTIDATTFSSEPEHDLRKTLLELGFREDGTETLYNGLTGEKLKAKIFIGNMYYLRLKHMVANKLHARASGRIQLLTRQPIEGRAKGGGLRLGEMEKDCLVGHGASLLLKERFDSDITRIQVCESCGMLAVYDNFKNTQFCHRCGGNIVINTIQISYAFKLLLDELRALGIGPKLNLKSKYVFDKDAWKPKTKLGQLVKDGEIKTISEILDKGIPILEQEIVDVLLPNIESDLLMIGQSKGKFGGGKRSIWRQVQKKTSEGNKASFGALAVVGNKNGFVGIGYGKARETVPAREKAVRAAKLNLIKIRRGSGSWESAAPEANSIPFAVEGKCGSVRVKLMPAPKGAGLVVEKECQKILQFAGVKDIYSKTYGQTKTKLNHVRAFFLALKNLSVMKLQPDYKKFGILEGGADNIMRSIKLEKINLNLGVGSPGDKLENAVKLLKTITGEKPVKTVGKKRIPTWGVRPNLEIACRVTVRGKKAEEVLKRLFTSVKNTIAASKFDDQGNFAFGIPEYLSIPGMEYDTKIGIIGLEVAVTLQRPGFRIKRRKLKKTKVPQKHNITKEEAIEFVKQKFSATIMGDPKKQRKKFNTPSHPWERNRIEEEKIITKQFGFKNKTEIWKMQAILRNFKNQAKDLIKRDEDAKNQQKLLMAKLLKMGLIEQEIEVEKILDIPMDDLFNRRLQSVVYKKGLAHSMNQARQFIVHGHITVNNKVLDVPSYIVKKGEEELIGFKTSPLQDEEHPERVTEAKKELEEITIKKEEKGEHVHKEVSNITFSLISPDDVEKTSAAKVVTPELYDKEGYPVDGGLMDIRLGVIDPGLRCKTCGGRLKECIGHFGHIELARPVMHILYVTKVYDIIRAICRECARVLLNPEKIKKELLSKYRRAKQFGLLRKRAKLITNRLKLIKKCPHCSEKQYTIKIEKPSTFMENDKKISPIQAKARLENIPDKDLELLGMDPKFARPEWMILKVLSIPPVTMRPSITLETGERSEDDLTHKLGDIVRINQRLFENINAGAPEIIVEDLWELLQYHVTTYFDNTVLQIPPARHRSGQVLRTLSERIKSKEGRFRHNLAGKRVNFAARTVISPDPKILFNEVGIPKSVAMELTIPERVTSWNKEWLLSLIKNGIKIYPGANYVIFPDGKKKKITDETQESILEDLKEGYIVERHVIDGDVSIFNRQPSLHRMSIMCHRIRVLPGKSFRLNPSVCNPYNADFDGDEMNLHVPQTEEARAEAEILMQVETQIMTPKSGYNVIGCVEDSITGNYLLTMTLTKEEASELMVSVGLDTIKF--KSATVKGTEIISALFPEDFMFFGSAKQIDELVIKKGKIISGIIDNNSIGENNGELLREFFRKYGKEKTLQLMVNLFRIGIKILLKRGFTTGVADTDIPEHIVKKVHASIDVAYKEVDELIAKFEAGKLEELPGKTLNETLETFTLELLNKVRNKVGAIVAEYKNSTIIMAKAGAKGNILNFTQMSGCVGQQALGGKRIERGYSNRTLSLFQKKDLGPLAHGFIKNSFKRGLNPVEFFFHAMTGRDALMDTALRTPKSGYLYRRLANALQDLRVEYDQTVRNANNTIIQFKYGDDGLDVSKSEGGIISVKKAFNDILVLAIVEKDKCHPNKC-QHECMKFDPLNRAKPDGKAEIAKEVVTKISANKCPFSAINIVKLPEKLGEEALHRFGANSFELYGLPFIKQNIVVGILGRNGIGKSTAFKILTGELEQNLGNEKEEAVLEKYKRTLYSDYFTKLFKKELNLSYKPQRIDLLPEAYKGTVKELLEKADKIAQALLQALHMENLQDHDIEKLSGGELQKVAIIAALSKDFDVLYLDEPASFLDITSRIQVAKLIRKYC-ENRSVLVIEHDLSFLDYISDEIQIVYGEPAAYGAFSQPQGVRVGLNEYIDGYIKSINMQFREYKINFDKTHIDTMAAFPEITKSYPNFSLKVNKGELKKGEVLAIMGANGLGKTTFLKLLAGEEKPDEGKVE-KLKIAYKEQYPKAGEEKVKDYLQRIAGKYKQNILEKLGIQNYLESHMNHISGGELQKVYIAAALSTEAEVIALDEPSAFIDVEDRLKVAEVIKEFTEKKEVSTIVVDHDVQFIDYLGDQMLVFEGESGKRGEVYGPCSKEEGMNRVLKMLDITYRKDKDSKIARINKPHSQLDKEQKGKGKYYYNMFYKKKGFPSDGEIVVCIVKKILPTTVFVILDEFEGIVHISEISPGRIRSIRDYVKENKKILCKVLRVNPERGSIDLSLRRATKSSQIAKNQEIKNEQKAEKVLEVLAHQLKKSLEDVYKLFGKVVEEFGSLFNCFEEVLVLTKIGVDKATAKTLTELIAIRMKPPEVKVAQKIVLKCKSPTGIEVIKSAINKALDFTIGYVGAPKYDVSLKAGDFKTAEKELGEVLDTLISTLKKDGGEGEVVQK-VKATLFSIDGKKGKAVDLPKQFSEEHRPDLIKRAHLALQTKLMQAYGAFPEAGKRASADLPRRRRKYRTSYGHGISRVPRKATWKRGTQFGWSGAVAPGTVSGRRAHPPKAEKNIIKSLNIKERRKALRAALTLSINANAVKARGHSFTD-LPSVVENKFESLTKTKDVEKAMKALGLTKELSRVEGRKIRAGKGKMRGRKYKTKKGPLLVCKLLQAGINIAGVEVCMVNKLNVNLLAPGGIPGRLTLYSEKAIEKIKADELFM-MKEHIKKLLDNDLREDGRKLLEYRKIKVEYGIPKSAEGSAQVTIGDTVVVAGVKFGVGTPFPDTPDEGVMIVGAELIPFSSPDFESGPPSIVAIELSRVVDRAIRESGCLDTKKLCIKKGEVVWTVFVDMYPLNDDGNLFDAMSLAAIAAMKDAKFPDYDKVNYTKRTKTGLPTPLECTVIKIKDKLLLDPSVEEWKALDARLTVGFLDNGNICGGEKSLSVKEISKMVEIAGEQVKKLRKVLMAKARINLSSIDIDKINQICSSITDIAQKTKTKMSGPISLPTKMLKHTTRKSPCGDGKATWDNFEMRIHKRLIDLGVDEKALRLVMRVPIPEGVNIEIEMLDSNLKVKEKDIVVPGEVLANGMDFLPSQGTFRDGDDIVANMIGLTFIDGRVLKVIPLNAKYIPRPGDMVIGKVTEMSFSSWFLDIGCANRAMLSVRE-TQEFIESGVDLSRYYRFGDYIVAKIIKVTRGN-IDLTMKEQGLRRLGVGKLININTSKVPRIIGKQGSMISMIKEKTNCRIVVGKNGLVWLQGEPADERVAAEAITMINEDAHKDGLTERIEEFINKKCKGMGKRIITQRRGRGTSTYKAHSHRWKFSIKHHGKVVDLIHATGFNAPVAKVTFENGETLLMFAPMGISVNDSISSGSKAEAKLGNTLPLKSIPEGTEVFNIESHPADGGSFVRCSGASAKVMGVMKGKIKVVFPSKKVKMFDPSCRATIGAVAGSGKKDKPLMKAGNAHLRMRAKGKLYPRTSGVAMNAVDHPFGSGRGRHAGKHKTAPRFAAPGRNVGLIKARRTGKKNMAGLRKGIAYRTAYTRKSKYRKKGYIKAVPNSRIIRFNMGDLKFDHRVDFISKENVQLRHNSIESCRQIINRHLARGLG-SNYHFKIRAHPHHVLRENKMLTGAGADRMQTGMQKAFGRAIGVAAQVKKGKIVFTVDVDIAKKSLKKATPRLPGTYSIVSHPIKKLFVDAVSKIRASAKKRKFTQSFDLIINLHGIDLKKERLLLFVKMPFSRGKKVPITALVGTELSVKAKEVCDTVITKDEFKTADDKFVKKLANNTGFFIAQANVMPDVAKAFGRTLGTRGLMPNPKAGCVLPPTAEVKPVVENLQKTVRVETKNEKVIKVPIGSESMKDEEIVENAFAVFNAVLHTVPQEQNNIKSVLIKLSMGKPVLVGMLNDPLANVLNNIVNAQKVGRKTCSAKPASKVIKKVLEIMQDHKYLGATEFVEDKKGCIVLLNLIGSINKCGVIKPRFAVKKDGFEKFEKRYLPAKDFGLLIISTSQGVMTHMEAKEKGIGGRLLSYVYMKAIKAKVVKVLPHRATLVACDNSGAKMLRIISVKGAKTVKKRNPVAGVGSLISASVIKGTPAMRKQVVLAVIVRQKKEYRRPDGSRIVFEDNAAVVLKDDKGNPKGTIFKGPVAKEAAERWPGISKVASIVATVAKEFEGKLPQKIINEASCSKDQLKKIIQYLKEQYDDARITAGEGIGIVTAESFGEPSTQMTLNVFHFAGVAEVSVTQGLPRLIEILDARKEIKTPSMEIYIKKEFNKDVKKVAASIKETKFADIVTEFTINLSKLQIEATLHQNRIKDLKLTPTIAKALGEGKNVIVTSKITLKAKELMEIYKLKEKSKDIFIKGIKGISQVLPVKKDNEFFIVTAGSNLKEVLEIKEIDETKTSTNSLFEVLAVLGIEAARRTVINEAKKVIENQGLDVDIRHIMLIADIMTTSGTVKGITRSGITSGKSSVLARASFETPIVHIINASLVGEEDQLNSVIENVMLNQPVPLGTGLPGLVAKMINCELLIAEKPTSAKKIAEALADSKPTKHVNQKIAYYELMHKGKKIFVACAVGHLYGLKEGWKYPTFSYEWKPIFEVQKSATYTKAYIATLKKVSKEVDEFTVCTDFDDEGSVLGFNAVQFACGQKDAHRMKFSTLTKQDLIDSYEHKMKSLDWPQVNAGVTRHELDWIYGINNSRALTLAIKGTFQILSTGRVQGPALKIIVDKDREIKKFKPVPFWQLELQSTYKKAVVVAWHKEGKFWEKKSADTIFKKTQDKAVVADVKKKELIQAPPFPFDLTTLQTESYRCFGISPKETMSLTQSLYVNGYISYPRSSSNKLPSSLGYRNIISNLSRQEKYQEFCIPLKLVPNEGPKSDPAHPAVHATGEIPKEREAKVYDLIVRRTLATFGDPAKNETMTVTIDVNSEPFIAKGQVNIVPGWYTIYGKYVNRKDEELPPLQVGDELKNPKITLHEDETKPPKHYTPASIIKELEKRNLGTKATRATIIDTLYQRSYINEKSIEATKLGVTTVETLEKFCPEILDEQLTRHFEEETELVRQGKKEKKDILKEVEKVLTKALAHFKENEKKIGEALLKATQETRTTLNKIAPCKTCNKGDLMIRYSPRFVGCSAYPNCKATYGLPQ-GLPKPSKKVCKECEFPQVTVIRQGRRPFEYCINKECKLKLDEKTPKSKPSVSN------------------------------------------------------------------------------------------------------------------------------------------------------------------------------------------------------------------------------------FFDVFMKFFPEVKGPTEKRLSFKIKLKWTLIILVAFFVLSVIPLYGLGANELAQFESLSIILGASFGSLMSLGIGPIVTASIVLQLLTGSGLLKIKTDTPEGKTFFQGLQKVLALFFIIFEALIYVFMGGLAPPEQLLLVFQLFLGGLMVLFMDEVINKWGFGSGISLFIAAGVSSSIFVRAFSPLTSAGTFQAPIGQVWVFFVSLMGGNPQGALLALAAIVATILVFVIAVYAQAMKVEIPLSFGRVRGHGMRWPLQFIYTSNIPVILIAALLANVQLMARLLQNLLGTFGNTPASGFVLWIFPPNLLNGVITGGLRFMDLLYATSYALFMIGGAILFSVFWVQTAGMDAKSQAKKILSSGMQIPGFRRDPRVLEQILNRYIPALTVLGGIAVGILAASADLLGALSNGTGILLTVMIIYKLYEEVAQQHMMDMHPALRKMMEMQFWPRKRSAKAVPTIGSWAPDTSKLAGFVGYKAGMTHVVLRDNNPKSLTKGQSVTIPVTVIECPTLKPLSLRFYSRSGVLSLTSEVFAELDKMFKK----PKKEPESFDEVRLVIYTQPKTTGLSKKKPDLLELQVAGKKEEKLKTAQELLQKDTKISEVFKEGQYLDVHGVTKGKGFQGTVKRFGVKIRQHKSEKVKRGVGNLGSWTP-KVSFRVPQPGKMGYHKRTEYNKWLIKVGDKPEDVNPKGGFMQYGLVKNEYVLIKGSIPGPAKRAIVLTEPLRTLETPEVTYIST
>ARS1441
TTRSPIISVLGHVDHGKSSILDSIRGSNIVASEAGAITQAIGASIIPLEVVKKKCGRLLESLNKFTIPGLLFVDTPGHAAFTTLRKRGGSLADIAIVVVDINEGFKPQTIEALEILKSYKTPFVIATNKIDLIPGYKSVLQDINVQANVRSDIDKNLYELVGQLHEFGLVCERFDRVKSYTEQISIIPCSAKENIGLQELLMVISGMAQRFLENNLSIDVSGKAKGTILEVKEEKGLGLTVDVIIYNGSLSVNDTIVIGSLNDPIVTKVRALLEPNPLAEMRDKKSKFKTVKKVSASTGVKIVAPGLDGVIAGTPLISCVDSVKKSLQTEMKEVIIKTDDVGIIVKADTIGSLEAMIKILRDENITIRRASIGNINKKDYSEAESNYEKNPLFAVILGFNVSQVKVLTKDIIYRLIEDFKLWQNEKKKSEEGKKLDVLVRPCKLEVLQNCIFRQSNPCILGVEILIGVLKLGTPLMSRLSNVKSMQFEKDNIQKAEKGKQLAISLPNITAGRQVNEQDFLYSDIPEEDFRKIKKLTEFLNKDEIRVLKEIAEIHRKDNPVWGVVKKIKKKWFPIIAPKIIGERIIGESLLADSNSMKGRYITQNLMNLLGEPRKQGINLQFKIKAVNEGQGITTTTKYEMTTSAVKRIVRRGRTKIDDSFILKIQDC-KVRIKTLIISNSKVPKSVASNLRLSARKILKNLAKNGFEKIVEELLKFTIQKDLRAKLAKIVPLRNFEIRSFKLLKKTDKKSLKTQKKLAAKVLKAIEKRVVFNPERLEDIKEAITKTDIRGLISENAIKKIEKRGVSKVRVRKRTQQRRKGLRKGPSTKKGKKTARISKKESWMNKIRTQRKFLRMLKEQKVISNKTFSNMYSKAKGNFFRSKRHIKIYLEEHKIVDAELEEILSAQKAKIKVVGAGGAGNNAINRMGEVGIAGAETIALNTDAQDLLYTTSDKKILIGKDLTKGLGAGSIPQKGEDAANESAHEIKKSLTGADMVFITCGLGGGTGTGSVPVVAEIAKKAGALTVGVVTLPFEMEGNRRYENAVIGLEKLERNVDTLIVVPNDKLLELAPDIPLHTAFKVADEILTSSVKGIAELVTKAGLVNLDFADIRAVMGDGGVALIGVGESDTENRAEEAVEKALNNPLLDVDVSGATGALINVAGGNDMTLTEAKKVVESINSKLDQDARIIWGAQISEDLEGTIRAMLIVTGVKSTQIIGGSRK--GEQKKEIESELGIEFVDTRWGIAHIFSSYNNTIIHITDITGTETVTIASGGQVVKAHRLESSPTAAMAAAKKVADICRDKGINALQVRIRAPGGHNGSSNPGPGAQAAIRALSRKGLKIGFIEDVTPTPHGGCRKKGGRRGRRVMFYKVKVKDHVRVSPKNFNKELKEAIVEELKERFSGYISKNLGLVIDIADIGEIGEGIIIPEDGAPYYEVNFDLITFEPELQEVMPGKIRDIADFGAFITIGPIDGMIHISQTINDFVSFSKDKSLQGKDTKRSLKINDKCIARIIQISYKDIANPRVGLTMRQQGLGKEDWVKEDLVGKKEEKKK--MKYDINLIQQINIFEKVTRTNVKECFFEKLTFMVEQGMLEKSLGNNKSHLHKLEKMLQNSFKIIEFSDDLQQFIKNLIAPLRVVSIVEIITIKGPDVKTKGLMIGSKAKNLRETEEIVQKYFNLKEIKIVINLARLKTHGQTFEVVIDPDLAIDYKNGIEEVLKAQEVFFDANKGLHSSENELQKVFDTKNVLEVANRIIKKGEIQLTAEFRDSLREEKKKRIINIIHRNGIDPKTSLPHPVQRIENAFAQAKVHIDEFKKPEEQVSEIIKKLTPILPIRFSKKEIQINVSSEYATKLYGFVQRISQIKKEEWLNDGSWMAVVEIPAGLQNEFFDEINKETHGNVKTKILDAEIKHKSVGSLQKGNYVVLEEAACTVSDIKISRPGKHGHAKVNLTAVGLIDGKKRNTVMPGHDNIEVPVIGKKNAQVLSIKIVNVMDLENYETFDLEIPSELQGEVSEGCTVLYWTVLNDRVLKKVKSMVKRVGSKIRKSRHKLKKSISEKSRIRIRSFLQSFNKGERVALKADSTYSKGQYFLRFHGKTGKVAGKQGDCYLVNIKDLNKKKTVIVHPVHLKKVMGTAITNIIIGKEINIDELNGKILAVDSFNILYQFISTIRQRDGSLLKDSKGNVTSHLVGLFNRFTTLMSKGIKFVFVFDGEVPELKKAERERRKKLKLDASKLFEEAKKKGAVDDMKKYASRTAVLNEEMIEESKKLITLLGIPLVEAPSEGEAQASFMVKNGDCYAVVSQDADNLIFGANLVLKNLTISRKKKQINKLTYKTVNPEIISLAENLNNLGITKDQLIVISILVGTDYNIGGVKGIGPKKALKLVKQHGENFKKIFEEANWNKIEWKEIFNLIKNIPVKNDYSLEWNPIDKDAIIKLLVNEHNFNIDRVEKTIDRLVKNSAKNQKGLGDFFKSLGKYFINYMEKESLFLNKKVLQSTYIPNEIKHRDNQIQQIASILAPVLKNEQPSNIFIYGKTGTGKTLSAKYIANQLMKIANSKNLPLDILYVNCKLKKVADTEYRLIAELARNGKAIPSTGLPTDEVYKIFYNALEDSKKTIVIILDEIDQLIKKTGDELIYNLTRINSELKNSTMSIVGISNVLTFMNDLDSRVKSSLSEEEILFPPYNAVQIQEILKKRSVLAFRKKVLEQGVIEKCSAYAARDHGDARRALELLRVAGELAERKNQKNIKIDNIDEAEDKMEKDNVLELIKNQPKQFQATLYSIMLNKKFFTGDIYETYKDVCIKIGLRPLTQRRISDIIAEFDMIGLINCRVLSKGRYGRTREITLSVPQTTETKIMGILIESLELKRFDGRKFDETREIETKVGVIKKADGSAFFRIGKTIAYAAVYGPRELFPRSKQNPKKGVLRCNYNMMPFSGSGDRVRPGRNRRAGEISMVTEKSLLPVVDLSGCPNAVVDVFIELPQTDAGSRCAGICAASMALADAGLTMKDMVAAVSAGRVDDKIVIDLDYKEESYVADIPIAMVPSTEEITLLQMDGRITRDELKKAITMAKKSLKEIAEKQRKAL-KSNSENTSFSFVEEENKLLRETVSQLKKEIDKFKTPALLIGEVINVSGAIVRLPNGNSFYVEVSSNIKNLKAGESVLLEQKNLTIVDKINSKKFNVEKFVILEKPTVLWSNIGGLKEQIEEIKEVIELPLKKPELFKKVGIQPPKGILLYGSPGTGKTLLAKAVAASTNSTFIEIVGSELVQKFIGEGAKLVKEIFDLARNKAPAIVFIDEIDALASKRIDVGTSGEREVQRTFMQFLSELDGFKPLDNVKIIGCTNREDILDPAIIRPGRLDRLIEVPNPDDEGLKEIFNIHTSEMTLAKMNFDNLFKSMNEFSGAEVKAVCTEAGYFAIRKNRTKVIEEDFLMAISKVRKEDKELTEFM-VYGIEAFNKWDCSNIKIEDPGLSRYINVNPVMVPKTGARYAGNRFHKSKSFIVERLINKMMVPGHKGKKHKISSGSCTGKGTTNYNLVEKAFDIIETKLKKNPIEVFVKALENSAPREELVTIEYGGARYPKAVECAPQRRIDIALRMMTQGAFHKSFNSKKSAENCLADEIMAAYNLSQNSAAIKKKLELERQADASKMNIAIWTEKYRPKKFHEIKGQEAVVNRAEAFVKQKNMPHLLFAGPAGTGKTSLSLVIAKNLFKDSWYENFLELNASDERGIDVIRVKVKDFARTRAIGDVPFKIIYLDECDALTKEAQQALRRTMENYTQTCRFILSCNYSSKIIDPIQSRCSVFRFKPLPKKSVFSIIDTIAKNESLKIDENAKEALYNISEGDCRRVENILQASAVINKNISESMIYELASIAKPKEVKNILSFCIQKDFLKAKNELLKTMLENGLSGLDMIKQIQKEIWGLDIDDKKKLSMTKECGEVEFRMVEGSDEFIQLESLISKFVLINNIIPEINIGLVGHVDHGKTTLTEQLSGKWTDTHSEEIKRGITIRLGYADTVIKKCSKCKYTVKDKCKHKTATTVVRAVSFVDAPGHESLMATMLSGARIMDGALLLIAANEQCPQPQTREHLMGLQIAGIKNLVVIQNKIDLVPTDRVLRNYKQIKEFLKGTDYETSPIIPMSAQKGVNTNFLIEAIEKNIPTPKRDEKKDSLMFIARSFDINKPGFKPKDLKGGVLGGALLQGKIKSGDKIEIRPGRTFEKKNQLVSKPISAIVTSCMSGNQSLKEVTPGGSIALMTELDPSIVSSDKLVGCVAGLSGKLPPVWYNLILKTHLFDKVVGSEEEEKVEPVKVGEMFMLNVNSAATIGFVEELGKQQFTCRLKKPICAEPDSKVTISRRIGARFRLIGYGVIKMTDVYLNNKFAGNIKNPEDFVERIINERRMGKLPTINCRHNKKSDEVRIESSGGRAVRPLIVVKNGKPLLSEKHIEQLKKNDLLWSDLVKQGMIEYLDASEEENALVAFSEDELEEESTHLEVNPLDILGLATSFVPFGHYNHGVRLSQGSKNQKQAIGFYMANFYIRIDMDVNLLHYPQYPIVKTLTHETLKYEKHPSGQNLIVAVMSYEGYNMEDAIVINKGSVDRGLARSTYYRPANVEERRYSGGLIDDVSIPDKDVNGFRSEEDYKFLEEDGIIYPEAKVGEGDVIIGKTSPPRFLNALEEFDLTSSSRRESSVALKHGERGIVDFVTLTENVEGNKLIQVRLRDQKIPEIGDKFTSRHGQKGVISIVVPEEDIPFSASGIKPDLIFSPHGIPSRMTMAHMIELLAGKTGCLAGRKVDGTIFSSEKEKNLRKELLDLGFSEDGCETMYNGITGEKYKARIFIGNMYYLKLKHMVSNKVHSRARGPIQLLTRQPTEGRANEGGLRLGEMEKDTFVAHGTSLVLKERFDSDKTIVPICEVCGLIAINDSRKETSFCPVCGENSEISNVEMSYAFKLMLDEMKSITIYPKLKLKGKY-KEEENWVSKTNLGRQVQSKEITDIDEILGKGIPILESQIADELL-HLEVELLLIGQAKGKFGGGQRRVFRQTQKKTREGNKPRFTTFAIAGDKNGHIGMGYGKAKETMPAREKAVRNAKMNIFSIRRGSGSWESQAKEPHSIPFAVEGKCSSVKIKLMPAPKGTGLCIEKECAKILEMSGIKDIWSKTLGQTKNKLNLFKALEQALRSLSKTRIQQKFEQLSVLEGAEMNKMKQIRIEKLTLNIGTGKDQDKLSKAIKLLEQLTSTKPVKTITKKRIASWGLRPGLPIGCKTTLRKEDAKKLLSRLLKAKEGHLLSSCFDNSGNISFGIHEYIDIPDSKYDPDIGVIGLQVSITLERPGFRIKRRKLMKRKIPIKHKISKNDALEYFKKEFQIITMGDPKKTRKKYDTPTHPWQKTRIENEITLKREFGLRNKKEIWKAESILNGFKQQIKTLNALSEQADKEKSQLREKLLSLGLLKADQPTDSILGLEVKNILERRFQTVLFKKNLAKTINQARQFIVHRHVKVADKKISVPSHLIKVSDESKLSFSSSSLANTSHPERFFEEVAKPKVTKKKKVPENEPTHKKVHSIKFGVMSPKFIHKMSSGKIVTPELYDKEGYPVVGGLMDIRLGVIDPGLKCKTCGNKLKNCQGHFGHIELARPVIHIKFIKEILDLLRSTCWSCGRILIPGNMIKKYELEEIGAEFGLSNRRKKVKNIITGLRTITKCPHCKEKQFKVSIEKPTTFLEDDKRLSPIEIRTRLERISDEDLEVFGINSSVARPEWMVLTILGIPPVTMRPSITLDSGERSEDDLTHKLGDIVRINQRLFENINAGAPEIIIEDLWDLLQYHITTFFDNEVAQLPPARHRSGEPLKTITGRIKSKEGRIRHNLAGKRTNFSARTVISPDPKLNINEVGVPLVMSMKLSIPERVTDWNKKYLLKFIENGPDNYPGANYIIRPDGKRKKITEETKEQLLEELENGFMVERHLIDGDMALFNRQPSLHRMSMMCHRIKVLSGSTFRLNPAVCAPYNADFDGDEMNLHILQTEESRAEAEILMEVQTQLISPRYGLSIIGCNQDAISGNYLLTLELPYKEAVDLLASVGMTDFSNLPNKKALSGKEIFSAMLPNDFDFDGISRSIPSVKIRKGEILSGIMDKSNLGEGSGLLLRNIHKQYGRDDMVEILGRIYKLGNEVLFKYGFTAKLSDVDLIDGANEDVNKIINDAYKDVETLISEFKEGTLELLPGRAIDETLELRILERLNKARNDSGQVVADKLSDTMTMVRSGARGNLINLAQISACVGQQALRGKRIDKGFSDRTLSCFKKNDLGPNARGFIKHGFKSGLKPHEMFFMAMTGRDSLMDTALRTPKSGYLYRRLANALQDMKVEYDFTVRDASKKIIQFLYGEDGIDVARSEDGKINVKQIISSVLRIMIVKKEKCNPESCGGYLCIRVSPSNRMGKDGKVEVNEEVITRIAANKCPFNALEMVNLPEELDKEPIHRYGKNGFALYNLPTPMFGKVVGIIGRNGIGKSTAVKILAGVLKPNLGRASYKELIDYFKGSEAQIFFEKKNKQKIKIAYKPQQVDLIPKNFCGSVKELLTKVDKKLSEIAKTLELTKILDHDLKNISGGELQRVAIAATVLKKANIYFFDEPTSYLDIKQRLKISKFIREMADENTAVIVIEHDLIILDYMTDFIHLMYGKATAFGVVSSIKTTKAGINVYLSGYLKEENVRFRANEIKFLKKAPIELVKWNEFEHSIGSFKLGVKEGKIYHEETVGVLGENGIGKTTFVKLLAGEI--DSSNKIEKLKVAYKPQYLVSDDEQVTSILKRAIEKYGSLLIDPLRLKDLLLQKSSELSGGELQRVMIAKCLAEDSDIMLMDEPSAYLDVEERLIISKVIKDVVKQTERAVLIVDHDLLFLDYLSDQLVVFDGEPAVQGFVNGPFEMEDGMNVFLKDLKLTFRRDEENNRPRANKLNSRLDREQKSKEKFYYVMLFSKTGEPEENELVLCTVTKVQYHSVFCSLDEYSGMIHISEVSPGRIRNIRDYVKEGKKVVCLTLKVDKQRGHIDLSLRRVNDAQRRRKNSEIKQEQKAEKIIELLALNIKKPFKEIYKKVSIIFKEYEMIHLSFEDVVKLESLGLEKKLAEKLTKIVKDKIKPKEVMISGEFSLTSYDEKGLKIIKTALQKAEKVDISYKGGGHYIIRITAKEYKEAENILKKAVDETTDFMNSKKGEASFERYEMKLKILNLNNTETKSVDLPNQFFEPVRTDLIHRAFLITQSNKKQPYGSDPEAGKKYSSELSRRRKKYRGSYGQGISRVPRKILSSRGTRFSWVGATMPGTVGGRRAHPPKVEKKLSDKINIKERRKAIRSAMAATIDEKFVKARGHFIPVNYPFVLTDKIGEINKTKKLKQVLIKLGFEKELIRSDEKG---------------SVGLLLVNTLKKAINNLNGFEVVNVKKLGVEQLAPGGVPGRLTVFTEMAFLKLKNEKLFTKFKDHIVKALNKNVRMDGRKKDDFRKITIETGVTCNAEGSARVICGETEVIAGIKMAVGTPYPDKSDEGILMTGVELYPMSNPDFEGGPPREDAIEIARVIDRGVRESGMIDTKKLCITPGEAVWMVNLDIAPINMDGNLIDIGTIAALAALKDAKMPELKKPDYKNLSKNPLPNPIEVTVLKIGENLLVDPTQSEEKLLDARLTVSVLENSDICGGNSPLTDKDILEMVDLAIKKSKELRKLL------------------------------------------------------------------------------------------------------GKLLLKNKEVAVPGEVIAEGMDYLPGFGTYREKEKIIANRIGLLFVDGKVVKTIPLEGRYLPKVNDVIICRVFDVLMSGWRLDINSAYSAVLMLQEASFKYIQKGADLTKFFSLDEYVVAKIIRVSSQNLVDLTMKGPGLRKLDGGQIIKVGTYKVPRIIGKKGSMISLIKDATGCRVIVGQNGYVWIQGDPEKELLAIQTIKKIEEESHKSGLTDEIKKYLDKKVKKMGKNLIQQKRGKGSPTYKVNSFQYLGKASQKGKVIDIQNSTGHSAPLLLVKYENREKKLVIGVEGIRVGDILEKGEKAKLKTGNSIVLKEIPVGTPICNIEGIPGDGGKFARTSGSVARIVGKTKNGILVKFPSNKQKELNPKCYASIGIVAGGGRTEKPFLKAGNKMKSMKAKGKYWPIVSGASMNAVDHPLGGARSSRKGRPTIAPKNAPPGRKIGMIRPRQTGRNRMAKLRKAVAYRRPYTRKSKYRSKQYVRAVPHNKIVKFDMGNLKFDYKVSIKAGANLQIRHNALESARLTSNRMLEANCGKNSYHLKLNIYPHHILRENPLASGAGADRMSTGMKKSFGKAIGLAAQVSKGQIIFEASVDIAKKAITRIKHKLPCSCSVEIKKVKKNISEILKKLKEDSKKRNFSQTIDLIVTLKDLNLKNEQVDFFVTLHHQTGKKISVCAFVGAELADECKKVCDETITQAQFNSKDKKKAKALARKHDFFIAQGDLMNKVATVFGRTLGPVGKMPNPKAGAIIVAKPQIKPLYEKLQKTTHITAKKQPVIHSIVGKEDQPEKQIIDNIIYLYNQLIHHLPKEKNNINKTLLKLTMSKPINI-SLNNPLANVLSFIQNYERLGKKEVLTKNNSNLIKKVLIIMNKEGYIGSFEEIEDNKGDLLKINLIGKINNINVIRPSYQIKNVEFEKFEKRYLPAKDFGIIIVSTNKGLMTHQEAKEKGYGGKLLAYCYMKPLNARVTKGLNVGAIVDACDNSGAKKLKLISVKASKTVKGRLPAAGVGDLVQAAVKKGKPEMRKQVVLAVIVRQKKEYRRPDGTRIKFQDNAAVVLKDDKGNPKGTIFKGPIAKEACARWAGIAKVASIIVKIIKEYVDKLPNKILLDVKCVDSKIKKIMEEMYKEYLYSLADPGESVGLVGAESIGEPGTQMTLNTFHFAGVSELNVTTGLPRIIEILDARKKIKTNMMELYLKKECSGSVKKIAEKIKEKTLESYTKEVIINVADMKMIIALYPKELSEADLTVIVSKILGKSKKFKFKVLLTVISSALKEMYKLKEKIKDTHISGIKGISQVLPVKRGNEYVIVTAGSNLKEIMKKDFFDSERIISNDLFEIEKTFGIEATRQLVINEVVKVLDAQGINIDIRHIMMVSDAMTMSGKVCGINRYGIVKDKPSVLARASFETPMNHLFDAALIGEEDYLNSVIENVMINQAVPVGTGLPGLVIKVK----------------------------------------------------------------------------------------------------------------------------------------------------------------------------MSRALCLAVQGKRRTLSTGRVQGPTLKLVVDREREIQSFKPKKYWQLELKGELNDEKLSATHEKERFSDEKEVDSIRDKTKGNGLIKDVKKEEKIVIPPYAFDLTTLQIETYKTTGIGPKQALSAAQNLYLGGYISYPRTSSQKLPPTIGYKKIITALQSNDEYSEICIELSLRPSQGSKQDPAHPAIYPTGRTPKNNEKKVYDIIVRRFLSAFGESAKRIHTTLKIGVEKEPFKAIGKLTVEKGWYAYYKKYLRVRETELPKAKKGDEVKVEEILKHEKETEPPKRYNQATIIKELEKRNLGTKSTRAQIVDTLYRRGYIKGARLEATIMGIKVVDTLDEYSPKMVDEELTRNIEEDMQKIREEKKTKDLVIEENKTLLKNVLSNFKKHEKQIGKKLADAQAEVEK-QESIGVCPICKEGKLLMKRGKRFIACDQYPECKQTYKIPKSGFIEPSGNKCSECKTSSIFIKFKGRKKQEVCINDKCPSKQNKLCSKCKPKCKHTEKIVKNKDEWKVYKNVFSEFSLRTLFKLSSEGHFEELISPIFIGKEANIFSASSGDIIIKIYRLENCNFNKMYQYISADPRYKKIKRNRRDIIFNWTQREFKNLMIARETIRVPTPITFKNNILLMEMIPAPMLKDHKPTNPKKFYEKIIDNMKKLRKKGLIHGDLSEFNILNHEDEPIFIDFSQATLSKAPNAEELDIRDLKNINRFFKKF---------------FFDKILYNLPEVASPKQKRLSFKEKLKWTLITVVLFYILGLVPLYGLGNNAMQQFEFLSVVLGASFGSIISLGIGPIVTASIVLQLLNGSGLVKFDLATHEGKQRFQGIQKLLAVAFILLEGAIYVFMGGLAPLA---LIFQLFLGGILIMFMDEVVSKWGFGSGISLFIAAGVSQSIFIRIFNPLSSPQNPSISAGALPALFQSLSRGDPQTAAIMLSAIIATILVFMVVVFTQSMKVEIPLSFGRVRGHGMRWPLNFFYTSNIPVILTAALVANVQLFARLLYNILGRFGNNPVSGLASWLFAPNIVQSIITGSFSISMLGQAIVYLLFFMGGAVMFSYFWVQTAGLDARSQAKQIMSSGLHIPGFRKDQRVLERLLQRYIGPLTIMGGMAVGLLAATADLTGAFGSGTGILLTVMIVYRLYEEIAQQHMMDMNPMMRRFMGMQFWPRKKAKKMTARVRSWIKKEPKLSGFVAYKVGMTHVARLNDDKNSHLKGEELSVPVTIVECPPMRLFSARFYKKIVKLQINKEVFFKAEKNLTRKIKFSKSKVSEFDKITVLVCTQPQKAGFGKKKPEIVELALGGSNSEKLDFIKQNHDKEINLRSVFDENQMVDIHAVTKGKGFQGAVKRFGISLRSHKSEKGIRTPGSLGPWVRQHISWRVAHAGQTGFHQRTEYNKQILLISDD--LLSFGKGFHKYGSLKSTFMILHGSVLGPKKRTLILTKAFREKKLITI-----
>CG_4_10_14_0_2_um_filter_33_13
ATRKVLLTVVGHVDHGKTSLLDKIRRTAVTAGEAGAITQAIGVSIIPIDTIKKVCGKLLDVFKNITMPGLLAIDTPGHAAFTSLRKRGGSLADIAILVVDINEGFKPQTIESIEILKANKVPFVVAANKIDLISGWKLLMQNISGLDQLQGDFEKKMYELVGKFSEMGLQSERFDRVEDYTKQIAIIPLSAHTGQGIPELLMVITGLAQKFLEKKLQIEETGNARGTVLEVKEEKGLGTTLDTIIYNGKLKVNDTLIIGNIGEPIVVKVRALLEPAELAEMREKKSKFKNVKEVIAATGVKISAPGLEGTISGMPVRSCIEKLKQEVQEEVGQIVMEDECIGVIIKADTIGGLEALRNLLNEKKIPISSASLGDISKKDLSKLESIKDKDEFSGVLLGFNIKNLTIITNNVIYRTIEEYENYTNKLKREIEMRELASLVRPCKFAVLKGYTFRQSNPAIVGVEIEIGRIKTGDPIMNRITSVKSLQEGKENVNLAQQGKQLAMSMDGVTVGRQIEEGDFLYADIPEDDFKKLKELKQHLSKMEIDVLKELAEIKRKNNPVWGVVKIKKKSWHKIISPKIFGNKEIGESYLQSTSSAIGRRLKVNLKDLTYNIKDQNVYIALQVDKAEGSNLKTIIVGYELSSSYVKRAVRKNTARLDDYFTFKTKGGREVIVKTLMITLCRAQRSVQSALKRELKLILEEISKVDFSTFISNLVSRKVLNEAKRRLKKIFPLKEVAVRSLYLKEETTDEEMKSKKRLAASILKTSPKKIKFAVDALEDVKKAITRSDLRGLIAVKKIVKSKSNEQSRGRARKIASQKRKGRQKGRGSKKGTKNSVVSRKEKWMTRVRVQRDFLKELRDKKLVTSKNYQMLYNKVKGGYFRNKRHIKLYLTEYREIDEELERMLAAQKTRIKVIGCGGGGNNTINRIAEVGIKGVETIAINTDAQDLLYTNCDKKLLIGRELTHGIGAGSNPKIGEEAAKENEADLKKLIDGSDMIFITCGLGGGTGTGSAPFVAQLAKKMGILSVGIVTMPFTMEGSHRHENALIGLEKMEQSISTLIVIPNEKLLELAPHLPLQTAFKVADEILTNAVKGIAELVTKAGLVNLDFADVKAIMGQGGVALIGMGESDSENRAEESVHKALENPLIDVDISNATGALINISGGENLTLEESRKIVETISESLDPNAKIIWGAQIYRDLEKTVRTMLIITGVNSEQIFGGNNKYFSKKRSAIENELGIEFVKLRWGIAHVYSSYNNTIITVTDITGTETLAMSSGGQVVKTDRLESSPTAAMAVAKKVAEIAMEKGIQGLYIKVRAKGGHNGPKNPGPGSQAAIRTLSRLGLRIGKIEEVTPEPHNGCRAKGGRRGRRVMFYTVKAKDFIRVPPNMFNLSKRESVLENVKKTYEHFISKDLGFVINIVDVGNIEEGVIVPGDGAAYYDTEFELLTFKPEMNELVFAKVRDITDFGAFIDLGGVEGMTHISQSMDDFVSFSKEKVLQGKKTGQSLKVGDRCKARIIAVSYKDMNNPKIGLTMRQEGLGKLEWLEQQKEAASAKGAKVRLKLDSDTPGLAAVMERITRARVKDCFKDTIYFIVGVGELGKAVGKGGVNIKRVQQELGKRIKVVEFRDTLKEFVKNVIYPATVEEIIEIVTLKDSSKKTKSLLIGREGKNLKLINRAVKRFFNVEEIKVIISLARIKKFGQTFEISIDPDLALKFKNKVREVLQSEQIYSDVHKGLIISPAKLKEIFHTDDALKVAELIISEGEIQLTSEHRAKERGQKWLRLIEMIRRLSVDPRTNLPHPAERIEAALEQAKVHLDEHKPVEEQFDSIVTKLRPILPLKIEQKIMIVEIPTTFVGKSYQIVKNNSKILKEEWKSDGSWRIRMEVPAGFQQEFIDKLNAITHGECIIENE---------------------------------------------------------------------------------------------------------------------------------MVKRIGTTQRKSRHKLSQHYRQRGKISLSQFFKELESGDKVGLKINPNVQDGRFHTRFHGLTGTVTGKKGFCYEVAIKDGNKQKTLYVHPIHLKKQMGLQFKELVVKEELEIKDLKDKILAVDSMNLLYQFLTTIRSMDGSALTDSKGRVTSHLIGLFSRTTSLMEQGLKLVFVFDGKAPAIKQKTWEKRTKIKTEATALFKKAEEEGEVEEMRKFASRTSVLDKEMIADAKEVIRALGLPIVQAPSEGEAQTAYMVKKGDCFASVSQDYDNLIFGCPTLVRNLSIEGKRKKAGKFAFEKVKPEMIKLKDVLTNLDLTLDQLIVLAILVGTDYNPGGVKGIGPKTGLKLVKEYGDNFERIFDEAKWKDLNWQEVFDTIKNIPVSDDYELEWKAIDDKKLYHLLVEEHDFSEERVRSKVEKLREQEKSAQKGLGSFF-QIESFFENFLNKESIFLDKNVLLSSYIPEDILYREEQLQEVANILAPALRTEKPSTLFIYGKTGTGKTLSVKHILKSLGEIAFKNKVPLKPIYLNCKLKRVADTEYRLISQLIKEGQDVPSTGLPTDEIYSIFYKLLDQEKTVVLLVLDEIDQLTKKIGDEILYNLTRINSELKNSQICLIGISNNLIFSENLDPRVRSSLSEEELIFPPYNAIQIQEILRERSKKAFKSEVVELGVIEKCAAYSARDHGDARRAIDLLRVAGEIAERSGSSLIKIEHLDDAEKKVETDKIINAVNNQPKQFQGVLYSILLISMFYTGEIYEVYKNICKQTKFNILTQRRVSDILAELDMLGIINAKIISKGRYGRTREVSLSIEESVIIKIKEIIEKSLHIKRVDGRKFDELRPMEAKAGIIPNADGSAYFKIGKTTAYAAVYGPRELYPRFLQNPKKGVLRCHYSMMPFSGSGERIRPGSNRRAQEISMVMANALNPVVDLSAFPNAVVDVFVELPQTDAGTRCAAISAAAIALADAGIPMKDMVCSVAVGQVDGAVVADLCYDEEAYVSDIPVAMTHNSKEITLLQMDGEISKDDLIKALELAKVSLEQVYQLQQKTLNVQKLEEENKVLVEEESAMLRELFNKTSAELNNLRKPALLVADIVTIVDAVIKLPNGNKFYCYIVDDVKNVSNGDTVLVDQKSLNVVQKVDGEGLEVEKYVIIEKPNESWKDIGGLGEEINEIKEVIELPLKHPELFKKIGIQPPKGVLLYGPPGTGKTLLAKAVARSTDATFIEVVGSELVQKFIGEGAKLVKEIFALARRKAPAIVFIDEIDALAATRMETGTSGEREVNRTFMQLLAELDGFKCLDNVKVIGATNMLPILDRAIIRPGRLDRLIEVGLPNEEGRLEILKVHTKGMNLKNVKLKELISEMVDFTGAEIRAVCTEAGYFAIRENRDHIGQEDFLLAIEKVRREEEEEQD-KKFFGIKFFNRWNGEGVKVMDLGLQQYITLAPRIMPKTGARYAGNRFHKSNTFIVERLATKLMVTGHKSKKHLISSGHNTGKKNMALGIVEKALAKCEQQLKANPLQILVTAVENAAPREEVIAIEYGGARYPKSVDVAPQRRIDLALRYMTQGAYIKSFNKKKKIEDALAEELSAAYQASAKSNAIAKKRDLERQAASSKMTSSIWTEKYRPSTFEEVKGQTEIVEKVKAFVETGNMPHLLFSGPAGVGKTTLSLVIAKQLFGENWRQNTLELNASDERGIDIIRVKVKDFARTRAIGDVPFKLIYLDESDALTKEAQQALRRTMENFTKTCRFILSCNYSSKILDPIQSRCAVFRFKPLSESEINQVIDRVAKEEELEVGKEERKALFEVSEGDCRRLENVMQSCAVINKNITAELVYSMASVAKPKEVKDLLEDAAKGKFMDSRKKLLDLMLNYGLSGLDVIKQMQKEIWNLALDDRKKVELVDKCGEVEFRMVEGSDEYIQLESFLAFIVMVGSIQPELNLALVGHVDHGKTTLTERFSGKWTDTHSEELKKGITIRLGYADFSIYKCDKCNYTAKEKCKCNGATTFQRKISLVDSPGHESLMATMLSGAAIVDGALLLIAANEKCPQPQTKEHLMALQISGIKNVIVVQNKIDLVSHEEAIKNYQQIKEFLAENDYADVPIIPISARANVNIDALLNAIQEFVPTPERKVDADPVMLVARSFDINKPGAKPGIMLGGVLGGTVKEGIFREGQNIEIVPGYMVEEKNKKIWKPISTKIVKIFSGGAPVGQIGPGGSMAISTTLDPSIVKSDSLTGSLVGLAGKLPPVHYQISLTTNLLDRVVGAKEETEVKPLAKNEVLMLNVNSAATVGVVIDPSKKNTTCVLKKPIAANPGERITISRRVGDRFRLIGYGILKMADVYINSKFVGTVEDLDSFISNVKDQRRNGALSFVNIMKDDRANEVQIFCDEGRARRPLIIVKESKPLLTEKHIKQLTDGEITWADLIRQGVIEYLDAGEEENALVAYNETQIVPNTTHMEITPGSITGITTALVPFGSYNQSSRLIIGSKNQKQSLGFYAANYHLRMDMDANLLHYPQFPIVKTSLHDVTDYDEHPSGQNMVVAVMCFDGYNMEDGVILNKSSVERGLARSSYFRPVSAEELRYSGGLVDTISVPDKDVKGYRSEKDYRFLEGDGIIYPEATVDEGDVIIGRTSPPRFLSGLDEYNLSAAIRRESSISLRHGERGVADFVVITENEEGNRLVQVRLREERVPEIGDKFTSRHGQKGVTGILVPSSDIPFSVSGIVPDLIFTPHGVSSRMTVSHLLELIGAKVGALSGRYVDSTLFEAEHEEDIRKELLASGFREDGTETFYDGRTGKQMLARIFVGNMYYLRLRHMVANKMQSRARGPIQLLTRQPTEGKAKEGGLRLGEMEKDVFIAHGASLLLKERFDSDKAVLPVCEKCGLVAVEDHYKNRKYCLMCGEDINVSYVEMSYAFKLLLDEIRSLTIYPRLNMVNKYPEIVDTWKPATNLGLKVKNGEITDIEDIFNQNLKILEVGVVDSLLPNLSEELLLIGQAKGKFGGGQRRIFRQTQKKTKEGNKIHFLTCAVVGNKNGYVGVATGKSKETVPARDKSKRRARLNLIRVRRGCGSWQCNCQEPHSIPFAVEGKCGSAKITLIPAPKGKGLCVEKECAKILEMAGVKDIWSKTSGQTKTKLNLVNALMDALKNLSQIKYRPELKKLGISEGKLTNPMKKIRIAKITLNIGAGKNEDLLKKGLVLLKKLSSLKPVKTITSKRIPGWGLRPGLAIGCKVTVR-KNTEELLKRLLVAKDNQLVQKCFDNQGNFSFGIPEYIDIGGLEYDPDLKIIGLEVAVTLERPGYRVSKRKIVPQPIGVHHKVSKEEAIAFMKENFKVEVMGDPKKLKKKYTPSRHPWKSSEIEESKQLRKEYGLGTRKEVLIAQSFLKKYKDIAKRLIADSEQGAKEKVQMLEKLQKLGLISVDAKTDEVLSLTVKDVLNRRIQSILYQKGLARSMKQARQFIVHHHVTLDGKDITSPSYLLTLENERKLRFRKSSLFDENHPERVSVAKEIKEEVEAVESKPASQVYKKINSIIFGVFSPKQIMDLAAVKVVTPELYDREGYPVDGGLMDIRMGVIDPGMRCKTCGQKLKECPGHFGYIGLARPVVHIKFVRQVYDLLRSSCKYCGRVLVPEANLKKYLLENSSSEEGFEARRRKIKAIVTKYKLKDKCPHCEKKQDKIKLEKPYNFFENEIRLSPIEVRARLEKLSEEDLELFGYF-KGFRPEWMILTVMQIPPVTMRPSITLESGERSEDDLTHKLGDIVRINQRLFENINAGAPEVIIEDLWDLLQYHVTTFFDNEVAQLPPARHRGGQVLKTVASRIKSKEGRLRHNLAGKRTDFSARTVISPDPFIDLNEVGVPVSMAMSLTIPVRVTEWNKEYLIKFVQNGPKKYPGANYILKMDGKRKTITDETKEEILQELGEGYIIERHLMDGDIALFNRQPSLHRMSMMCHKVKVLPGRTFRLNPAVCNPYNADFDGDEMNLHIPQNEEARAEAQILMLVDTQIISPRYGLSVVGCIQDAITGNYLLTLVLTRAEAVSLLYNCGVEDFSRLPNKEKIDGREVFSVLLPEDFSFNGKDKSGNEVKIVAGKLKSGVMDKANLGQESGLMLRNVYEQYGPAYTADLLGKISKLGITVLARRGFSIGIGDLDLSKDSRDEIKDVVDKSEEDVNKLIKNYYDHKLEPLPGRTILETLEVGILSGLNKARNRSGDIAMKQNSAAVTMARCGARGNPLNMAQMTAVVGQQALRGKRIDTGFRERTLSYFQKHDLSPKARGFIRNNFKSGLVPNEFFFGAMTGRDALMDTALRTPKSGYLYRRLSNAMQDLKVEYDGTVRDASRRIIQFSYGEDGLDVSKTKNGVIDVKNVIERVMRIAVIHRDKCHSDQCGDYLCAKLCPVNRTGGDPKPIIDEMLCTGICQNRCPFGAIEIINLPDTLDKPPVHRYGENMFQLFSLPTPLFGQVTGILGRNGIGKSTALKVMAGLLKPNLGKVDFKDVINYFKGTETQKFLERLNKGEIKLSYKPQQVDLIPKQFNGTVKELLIKVDNQLDKIVKELQLQNFMDTDVSKVSGGELQRVAIAATVLKKSNLFLFDEPTSYLDIKQRVNISKFTRSLTNEHTAVMVIEHDLIILDYITDLLNIMYGQESAYGIVSGLKSSREGINSFLEGYLKEENVRFRSGAIKFEASQDKRLISWTNLVKQLGNFKLEAEAGELNKNEVIGILGENGIGKTSFIKVLAGLIKPDQGVIDGGIKVAYKPQYLETSEILVAEFLKEAISKFDMQLIRPLEIEKLTTKRLNELSGGELQKVSIIHCLSQDAQLFLLDEPSAYLDVEQRLLISKVIKNLANERDLTVLVVDHDLMFIDYISERLIVFSGEPARNGLLQGPFSMEAGMNKFLEMLDITLRRDPHSHRPRINKLGSVKDREQRQAGKMYYNMFYKRHGIPEENEIVLCQVTKLFPNSVFVDLLEYSGMVHISEVSPGRIRNLRDYVSIGRQVVCKVLRIDRERGHIDLSLRRVNSNDRKEKLDSIKQELKAESIVKSVAKRINKPAEEVYKKISPIFQEYDFLYSCFRDVADLEKMGIEKSLAQEFNNIIIEKFKPESFFINAVIHLETYKPQGIEKIKKTLQDIEKVTIAYLGGGRYKLIIEDVDYKLAENSLSKVEGILEKF-NDKLSTSKLEREKMKLPILDLEKKKAGEKDLPSQFSEAYRPDLIKRAVEALQNSARQAYGADPKAGMRSSSRLSKRRKNYRGSYGFGISRVNRKILSRRGTRFFWVGAFSPQTVGGRRAHAPKAEKNWEKSLNQKENQKAIRSAIAATINKSLVESRGHRVPAEYPFIISAKFEALTKTKELENVLLALGFKDELERSLIKTIRAGLGKLRGRKYKKKKGILLVCPALKAAKNIPGIDIVQVNALNVELLAPGAHPGRVAVWTEKAIEVLGKENLFNVNKDTIAQLANEGKRLDGRSLTDYRQIKIETNISWTAEGSTKVQIGNTVVMAGVKLSIEKPYNDTSDEGGIMINAELLPLSSPEYEPGPPQMKAIELARVTDRGIREAKAIDLKKLCIEAGEKAWFVIIDLVTINDEGNLFDAASLAALAALKSAKFPVVNSIDYKKKTDKSLPEPLAVTIYKINGHLFVDPTVEEEKSHEARLTVASDEKGTISGGEEPLTIEDISKICDLALEKAKFLRTELAQRARIKLASTDISKINQICGDIKDIAQKTGVDLRGPIPLPTKKLKVTTRKSPCGDGKASWERYEMRVHKRLIDLSADERTLRLVMRVPIPENLNIEIEMVDSNLIVKERDIVIPGDILAEGMDYLPGDNTYREGDKIFSKILGLTGVAGRVIRITPLSGPYVPKVGDKIIGKVTDMTMTSFRVDTGTAYSAMLNIRDATTRFVRSDEDMSRILNIGEYIVVKITKVTSQNLIDLSMKEPGLHKVIGGRIIKINSQKVPRVIGKQGSMINLIKNKTGCNITVGQNGFVWIKGTPENELLVTKAIKLIEEKSHQEGLTEKVDAFLGDIKAPMGKRIIQQRRGRGTMTYRSPGFRFKGKPKHSGVVTELVNCPGHSAPLMEVNFLSGEKGLTIAPEGIKVGDEISIGSSAEVKLGNVLKLKDIPEGTLIHNLEIRPGDGGKLVRSSGSFAKVVAKTENSVRIKLPSNSEKIFLPACRAAIGIIAGAGRLERPFLKAGTRFKKMKARNKLYPKVCGISMNAVDHPFGGKCSHIKGRPTLSPRSAPPGRKVGKIAPSRTGKRKMAKLRKFAAYQSPYTRISKYSKKNYVRGGPNMKIIKFDMGTLEFETTLKLTSLDSLNIRHNAIEAARTTSNRLLEKSIGKE-YYLKIKIYPFHVLRENPLASGAGADRMSTGMKKAYGKSIGSAARIKAGQTLMEVKVKVAKSALERASKKFPCTCKIVAA--KQQVMKALEEIKK-QPNRKFTQSYDLVINLRNLDIKQTQLDFFVTLHFPKGRKIKVVAFVDQLLRDQAKEHCDLVIEEKEFDNKDKKLAKKLAESYDYFIAQANLMPKVAAAFGKVLGTKGKMPNPKLGCVVPSNANLEPLIQKLNFTVRLTAKKATNLQCIVGKENQPNEEIIDNIITVYQVAVKQLPNELQNVKDVTLKLTMGQPVRVLMLNDPLAAALAKIMNAERVGKKEVVVRPASKMIKKILTLLNEHSYLGAFEEVEDGKGGQLKVNLLGNINKCGVVKPRFSTKNGEFEKWEKRYLPAKDFGVLLISTPQGIMPHNQAKEKKIGGKLLAYCYMKAVSSRVTRGLPVQAIINSCDNSGAKMLKIIAVKGHKTVKGRVPAAGVGDLVFVSVKKGKLEMRKTVVPAVIVRQKKEYRRADGTHVKFEDNAAVVLKDEKGNPKGTIFKGPIAKEAAERWPAVAKVANMILKLIESYSDKLPPSVLEEITISKEKLIQILDRSILVYKNAKVHAGECVGLVSAESIGEPGTQMTLNTFHFAGVAEMNVTTGLPRIIEVFDSRKIISTPSMEVFLNSKINQDVRQLASSIKETRFGELVSEYSLNIFEQTLGIKLNSEIIADKGLTTDIVKLIKAKKNFEVESEIIFTQKDIKDLYGIKEKLKEIKIKGLKGIVQVLPVKRGEEYIILTSGTNLKDVLALPEVDGTRTVSNDIHEVREVFGIEAARQAIINEVYKVVESQGLNINIRHVMLVSDLMCVGGVVKGITRYGVVSEKASVLARASFETPLKHLINAALEGEIDNLTSVVENVMINQPVPIGTGLPGLVTKMKMTELIITEKPSSAVKVATALADTKPVQNKSKQSTYYELTHNKKKIFVTSAVGHLYGLVEGWTYPVFDIKWEESYKGTKNLKYVKDYIDNIVKLAKEADEITIACDYDVEGEVIGYNVVRFACKRKDANRMKFSTLTKPDLVESYEHKMNHIDWGQALAGETRHYLDWYYGINLSRALTSSVKGSFKVMSAGRVQGPTLKILVDREKEIQAFIPEPYWQIQLDGEYNKEKVDAWHVKDKIFDQKETDIILEKIKGEALIKQINRTRRNQAPPTPFDLTSLQSESYNNFKITPKETLEIAQSLYLAGVTSYPRTSSQQLDPKLGFQKIMTELSKQPEYQLLAKELTLTPNNGKKTDPAHPAIYPTGQIPKPREHKIYDIVVKRFLATFAKPAIRETMEVSLDVNAEIFIAKGTRTVEQNWHLFYKPYVNLEEITLPDLKENEKVVINKINKLQKETQPPKRYNQSSIIKELEKKNLGTKATRADILDRLFQRGYLEGVQIKATKLGIETVRVLEKFMPTITDIQLTADFEEDMEEIREGKEKQEVVLEKAKKELTKLLADFKKKEKEVGKEILGSVRETEDEQNTVGKCPSCDEGTLMIRFGKKFIACDKYPDCKTTFNLPSGALIKNTKTICDVCNHPKIQVIKKGKRPQEICINPACSSKLEKKCPKCGPKCRYTEKIGTSQERFRTDRGVFDAFTDRNLFELQSHGVYDEVISPLFVGKESNVFIAKKTKLILKIYRIQNCDFKRMFNYIKQDPRYDFLKNKRREIIFSWTQREYKNLLRAQKGVRVPKVLSWKFNIIVEEFIPAPRLKDSIPKEPQQFFDEIIKQIILLYKSGLIHGDLSAFNILNHHDKPVLIDFSQSTLTKTPNAEELLKRDLQNVISFFAKLRVMADLEETLQKIKKFLDTIIQHLPEVRGPKQKKLPFKEKLKWTLVVLIIFFVMGLIPLFGLGENALQQFEFLSIILGASFGSIISLGIGPLVTASIVLQLLSGTGILNLDLSSTEGRQRFQGLQKILGVFFVIFEGAIYVLMGGLAPSAEFILIFQLVLGGIIILFLDEVVSKWGFGSGISLFIAAGVAQQIFIRAFNFLPSPTQPELAAGAIPALFQSLSVGDITTAGLQIAALVSTILVFMICVYGQAMKVEIPLSFGKVRGYGMRWPLNFFYTSNIPVILVAALMANIQLVARLLERWLGTFGNSPISGLVYWINSPDLLQNIIRGSFSLSMVGQAVIYILLMMGGSVLFSIFWMQTANMDARSQAKQILNSGLQIPGFRRDERVLERILSRYIWPLTIVGGASVGLLAAVADLTGALSRGTGILLAVMIVYKLYEEIAKQHMMDMHPAMRKFMELQFWPRKRAKSSVARVRSWAAKKAKPLGFIGYKVGMTHLHVVDNRAKSLTKGEKIFMPVTIVECPTMSVMGVSFYKKSLGWKKLGAVLAELDKTVGKAITMPKKV-TDFEDLRLLVHSNPKTTSVGAKKPKLIEIALGGSKEDKINYAKAVFGKDIKINDVFENGNVLDVHGITKGKGFQGTVKRYGVPIRQHKAEKTKRGIGTLGSWTP-RVEFSVAQPGKMGYHLRTEHNKQVISIDNNIEAIAPKGGFARYGAVKNDYVLLKGSITGPKKRAVLMTNAIRINEAPQVAHIHK
>UBA9989
MLRKLIVAFLGHVDHGKTSIQDAIRESTVVEREAGKITQHVGASIVPQETIVRICGPLLGDTK-LSIPGFLMIDTPGHQAFTNLRKRGGSIADIAVVVIDINEGFMPQTIESIEILKTSKTPFIVAANKIDIIPGYQSVIKNIQMQQKVVETIEKKTYEIVGRLSELGIQSERFDRIDDYTKQVGIVPISAKTREGLPELLMVLAGLAQKYLETGLQVDTRGPAKGTILEVKEEKGLGTTIDVIIFEGSLNINDTIVVGTLDEPLVTKVKALLEPMPLSEMRDKKSKFKRIKKVEAAAGVKISAQTFEGVIAGMPLRACIGKIKAEINKEIQEVLTKTDPEGIIVKADTLGSLEALVNLLRQEGIKIKKASIGNITKKDYVDAETNYEKDPMLAIILGFNVTKVGIIIENIIYKLIDEFKLWQEEQRKKGESRELDFITRPFKLEFLKNYVFRQSNPAIIGVEVLAGTAKSNKEIMNTLSRIRAMQHEKTSINEATKGMQIAVSLDRVTVGRQINEGDYFYSVIQEQEFIKLKKLAQYLAEDERKVLKEIAMIMREESPVWGVIKVKKKTWVKILSPAIFGQKEIGETIVFEPKKLVGKKIDTNLMILTGDPRKQHVTIGLIVTKVDAAKALTITYKYQISPSFIKRLVRRGRSKVDNSFTCQTKDKKIIRVKPLIITKNKTQQSVLSSLRMNAQRILIAFAELTVSEAINAVVAKKAQDLLFDKLKRIYPIRSVEIRAIYLSKKKSGAKLKHQRRLAASILKSSGKRIKFDPARLEEIKESITKADVSGLIRDKAIKKVQKRGVSKHRAKKAKVQKRKGRGKGYGNRQGAKYARLPRKERWMNAVRAQRTLLKELKEKKEIDAKLYKELYLKVKGGFFRSKRHIQLYLKERKEIDEELEVLLSQQRAAIKVVGTGGAGNNTINRITEVGIIGAEVIAINTDAQDLLYTNANKKILIGRELTKGLGAGSLPKIGEEAARETEKEIKHAMEGADMVFITCGLGGGTGTGSAPVIAEIAKKVGALTVGIVTVPFHMEGMKRRENAQIGLEKLEAIVDTLIVIPNDKLLELAPDLPLQTAFKVADEILTNAVKGIAEMVTRAGLVNLDFADIRAIMSNGGVALIGVGESDGPDRALEAVEKAINNPLLDVDITGANGALINISGGPDMTLEEARTVVETVANKLDENSRIIWGAQISRDLEKTIRAMLIVTGVKSSQIFGHTRKSTTMKRQEFSEDLGIDFLSERWGIAHIMSSYNNTIIHITDITGAESIARTSGGQVVKAHRMESSPTAAMVAAKKAAEVAHEHGLTGLHIKIRAPGGHNGPNNPGPGAQAAIRSLSRQGLRIGIIEDVTPIPHGGCRKKGGKRGRRVMFFKSQVKDHIRVPPNLFGANVTQSITEQIKKKYEGYISKDLGIVIDVSAVDEVQDGIIIPGDGAAYYETSFTLLTFKPDLQEVVLGRIRDLADFGAFITIGPLEGMIHVSQTMDDFVSFSKDKVLVGKESKKTLKVNDDCQARIIAISYKDLPNVKIGLTMRQDMLGKLEWFKGKKE--------GKITFNADIIGLISLFETLTQAQVKDCVMESLLFIVNENEIGKAVGKKGVNVRRLEDRLRKRIRVVEFNPDVSRFVRNLIMPYQAKSVIVIITIIPDDHKSRGMLIGKNASILRFNESIVKRYFDITEMKVV-----------------------------------------------------------------------------------------------------------------------------------------------------------------------------------------------------------------------------MTTKQVPISTMKKGSCIVIDGVACRITDTQVSRPGKHGHAKYRVTAVGLLDDKKRDVVMPGHDHVETPIIEKRTASVLSIDVANVMDIENYETFEMKIPEELKADVGEGKNILYWIILGERVMKQIKTMVKRIGSSRHKTRHKLQKKYKERGKISISKYMQEFELNDRVYVKMEPGVHKGMVHPRFHGKAGIIVRKQGFCYQVKIKDGNKEKVIVAHPVHLKRNMGIQLTELVTTTPLELESLQGKVIVIDSNNLLYQFLASIRQPDGSLLTDKKGQVTSHLAGLLSRTTRLLSYGMKLVFVFDGKPPELKMQELVRRASLKKEALSQYHEAVRAEDIEEMKKYASRTSRITPEIKAESEQMMRAFGCPVIHAPSEGEAQAAFMVIRGDAYAEVSQDYDCLLFGVPRMIKNLTFAGKKKMKDKLSLVPVQPEMITLSSVLNGLGISREQLIALGMLIGTDFNPGGIKGIGPKNALKLVKEHGEDFDRLFSSVPWGTAPWREVFDLFMHMPVRDDYALRFGTPDFFALKKLLIEDHDFSEERVDSSLSSLQKTKEKKQQGLGAWM-TTKNFFETYLKKETLFLDKSVLQSSYTPDTIPHREEQTKQVAEILAPALKMELPSNLFIYGKTGTGKTLVIKHITSQLIEITRPQQVVLQALYTNCKLKRVADTEYRFIAELCRTGKTVPPTGLPTDEVYKIFLRTIDDTKQIIILILDEIDHLINKAGDEVLYNLLRLNAELSKCRISIIGISNDVQFIDYIDPRIRSSLSEEEIVFPPYNALQIQHILRDRAEKAFKKGSLNDGVVEKCAAYAAREHGDARRALDLLRVAGELAEREGLPNVSVKHIDLAEDKIERDRLVDIVTTQPQQFQAVLYSSINVCDVSTGEVYDFYKKLCSHIGIRPLTQRRVSDVIAELDMLGIINARVISKGRYGRTKEISVS--GTNQEKILVVLKEGLGLKRFDGRKFDELREVEAKVGIIPRADGSAMFRIGKTVALAAVYGPKELYPRFMQNPQQGILRCSYNMMPFSSKGERVRPGQNRRAKEISYVTEKALRPVVDLSQFPNAVVDVFIELPQTDAGTRCAGITAAAMALADAGLTMKDLVCSVAVGNIDGTIVTDLMYDEEAYVADIPIAMIPSTGEITLLQLDGEISKDLLVKAIREAKAACLKINQIQRQALKPQSYEHVFYSYLEDENRILRETLATMKDELDRLRRPPLMVCDVKDIYGAIVRIPNGNLFYVNISSECEPLVPGDSVLAEQKNLTVLKKIDSKTFDVERFVIIEKPQVGWEQVGGLGNQIREIQEVIELPLKKPQLFKDIGISPPKGVLLYGPPGTGKTLLAKAVAASTQSTFIQVVGSELVQKFIGEGSKLVKEIFDLARERAPTIIFIDELDAIAATRVDVGTSGEREVQRTFMQLLAEIDGFKPLDNVKIIGCTNRKEILDQAVVRPGRLDRLIKVELPDAVARKEILKIHAGGMR-SKLDLDALTKKTEHFSGAELRAVCTEAGYFAIRQNKKYVVQQDFLDAIIKVKKEEAGGKDYLNMFGILVFGKWSADGIVVTDMGLQRYVTVEPTIVPKTGARYAGNRFHKSKVFIVERLINKLMVPGHKGKKHFKTSFHMTGKANQAAMLLKDAFEVIEKKLKKNPIEVLVRAVENAAPREEIITIEYGGARYPRAVECAPQRRVDVALRQMTQGAYHRCFNSKISMVQALSDEIMAAYSLSSKSQAISKKLELERQSDASRMASTIWTEKYRPVDFSGIKGQKEIVKRCKAFVREKNMPHVLFAGPAGVGKSSLALVIAKQLYGEIWHQSFLELNASDERGIDVIRNKVKDFARTRAMENVPFKIIFLDECDALTREAQQALRRTMENYTQTTRFVLSCNYSSKIIDPIQSRCAVFRFKPLEKSEIFEILDEIIAKEGLSADRQAKEALFIVSEGDCRKMENILQSCAALKKNIDENDIYSIAAVARPKEIGEALSLAMQGKFLEARSALLDVMLKYGLSGLDVVKQIERVIWDLDIPERRKVHLIDKCGEIEFRITEGSDEFLQVQALLANFVVKE-PQPEISIGLVGHVDHGKTTLTERLSGKWTDTHSEEIKFGITIRLGYADAILRKIEGGKYTVKEKDDTGKPTIALKKVSFVDAPGHESLMATMLSGANIMDYAILLVSAEEECPQPQTEEHLTALKIIGVPKIIVVQNKIDLVGKEQALKNYGEIKAFLKDTLYADAPIIPLSAQHGANVDVLIETIVETFVTPNRDPKKDPLMFVARSFDINKPGTNIPDMKGGVLGGSLKQGVLKVGQEIEIRPGLRFEIKNQRVYKPIVTKVISLFTGGVSVKEVHPGGSIAVMTTLDPALLKSDSLGGSIVGIPGKMPPVWDSLKLSVTLLERVVGSKEDQAVDPIRKGETLMLNVNSAATVGVVMNLDKHGTLCDLKKPVCAEEGGRVTISRRIGNRFRLIGYGTIVMSEVYLNGKFVGDVDNGQAFTQQLIQERRKGTMSLLNVFYDGITDEVTIESSKGRARRPLIVVKGGASLLTDAHVRSLQKNELSWKDLVSQGIIEVLDALEEEGALIAFSPTELTPEHTHLEIAPVTMLGLCTSLVPYANFNQSARLNAGSKNQKQALGFYCSNFSVRIDMDTNILHHPQMPIVNTIMHDVSNYAKHASGQNIIVAIMSYKGYNMEDAIILNRGSIDRGLGRSTYYRPAIAEELRYSGGLIDDITVPDKDVKGYKSERDYRLLEEDGIIFPEAAVNEGDVVIGKTSPPRFLSGMDEYSLASSTRRESSVSARHGEGGVVDFVLITENGEGNKLVQVRLRDERIPEIGDKFTSRHGQKGVVGLIVPQSDMPFSSSGIQPDLIFSPYGIPSRMTISHLIELVGGKTGALNGRFVDGTAFDAEAEMDLRKELLNLGFKENGEETLYNGVTGEQYQAQIYIGNMYYMKLKHMVANKLHSRARGPIQLLTRQPTEGRAKEGGLRLGEMEKDTFIAHGASLLLKERFSSDKVIVPVAEESGLIAVEDKYQKKCYCPLTGSTENISYIEISYAFKLFLDELKSMCIYPRLLLKNKFKEDVVTWKPKTSLGRLVLEGAIKNVDEILDQGKPIMEAQIIDMLMPSLESELLAIGQAKGKFGGGQRRVFKQTQKKTAEGNKPHFATVCVVGDRNGHIGIGYGKAKETVPAREKAIRNAKLNIFKIRRGAGSWEDASTESHSIPFKVKGKCGSVEITLMPAPQGTGLCVEKECAKMLALSGIKDIWSKTKGSTKTKLNLIKACEDALKKLMKVKIKSVITQLSITEGPLMNKMKTIRVEKVTLNFGAGKDQALLEKGVKLIKHVTGISPVKTITQKRIQEWGLRPGLPIGCKLTLRGPRAIEVLGQLLESKEKILKERQFDTMGNLSFGIPEYIDIPNVRYDPDLGIMGFEVSVTLTRPGYRVKSRRNLRRPLGKGHKITKQEAIEFMTAQFGVKVMGDPKASRKKYSGPRHPWQKQRIQDEKVLMRDYGLKNKKELWKMGSLLSAYRDRAKKLIARTPQTDKLKTELLSKLAKYGMVDKGAYLDQVLGLELKSILDRRLQSIIVKKGLARTQKQARQFIVHNHILVGERLISSPGYLVALEEEPLVVIVDSPMASESHPERISAEQPAAKAKPKKKAEPARTVHKKVESIQFSFFSPKDIKKMATVKIVTPELYDREGYPVDGGLMDTRMGVIDPGLKCRTSGANFRDCLGYFGYIELARPVIHVLYVPLLLILLRCTCRECGRVLIPQNKIGKFFLNKVEEESGVEMRRSKVKDVITSIKTVNKCPHCNKKQMTVNLEKPSTFLENEKRISPIEIRTRLEKITDDDLRVFGINPEFIRPEWAVLTIMPIPPVTIRPSITLESGERSEDDLTHKLGDIVRINQRLFENINAGAPEIIIEDLWDLLQYHITTFFDNDIPQLPPARHRSGQPLKTITERIESKEGRIRHNLAGKRTNFSARTVISPDPMLGLNEVGVPFVIATKLTVPERVTEWNIAYLKKFVEKGPKKYPGANYVARPDGKKKKITDETQEQLLEEIQPGYVVERHLMDGDIAIFNRQPSLHRMSMMCHRVRVLPGRTLRLNPAVCYPYNADFDGDEMNLHIPQDEEARAEAEILMQVQTQIISPRHGLSVIGAIQDSISGNYLLTMILSRQEAIDMLYQIGVRNFSKLGRKEKVTGKDVFSCLLPDDFNFKGKSKKGDEVIIADGRLIEGVADSNNLGEAAGLLLRTLHKKYGEEATVDIIEKFCKLGIEVLFKRGFTAALADTDLTDEGTQKVHSVLEEAYTRVDELIDQYKNNQLEIFPGRTLEETLELKILEVLNKARNETGKLVALHDSHTKIMADSGARGNIINMAQMAACVGQQAMRGKRIEKGYTTRTMSCFRKGDLKPAARGFIRGSFKSGLTPSEFFFGAMTGRDSLMDTALRTPKSGYLYRRLANALQDLKVEYDYTVRDTNNKIVQFTYGEDAVDVSKSENGIINVERLAEALKRIAVVEKDKCFPDKCGNYLCKRLCPVNRTGAEGRAFINENLCTGICPKRCPFGAIHIINLPEMLIKDPIIRYGADGFMLFNLPVPAFGKVVGLIGRNGIGKSTAIKLLAGMITPNFGKFDFQDLISYFKGTEAQYYFEKLRAGEIVVSYKPQQVELIPKTTKGTVLELLKSVDRVLPSIIKDLDLSIFLENEIETLSGGELQRVAIAATVLKKANVYIFDEPTSFLDIKQRILVSRFIRNLATSDTSVLVVEHDLVILDYMTDLVHLLYGQAGAYGIVSGPKTSRVGINVYLSGFLREENMRFRDHEIKFEKIAKKVIISWEDIVKTLGKFSLHAPSGKISRGRIIGVLGENGIGKTTFVKILAGALAPDTGSVSTKVKVAYKPQYLDNSTELVQAVVEPVVGKYKSQLIDPLRLDHLYFKQVNQLSGGELQKVAIALCLAKDASLYLMDEPSAYLDVEQRLEIAKIIRDFMEQKGTAAIIVDHDLVFLDHFSTDLLVGEGQPALHGRMEGPYSMEEGMNNFLEDLSISLRRDETSHRPRINKEGSRLDREQKKSGKRFYSMLYKKQGFPEESELVMCTVSNIQYHSVFADLDEYQGMIHISEISPGRIRNIRDYVKEGKKIVCKVLRVNSERGHIDLSLRRVNEAQRKNKVNELKQEQKAEVIIEHIAKALKKKPEEIYQEISNILKSYDRLFPCFMDIVSLEKLGVEKKLADMIEEAVKERIKRQEVEIEGSFKIVSFSSNGLEDIKKSFKKIESIALRYDGGGSYHIIVIAKDYKIAEKELKLAVDSVTKDFSKN-AEFAFARIEMEV-IIKGKEKEMGKKKLPAQFDEIIRPDIIKKVVVAQLANKRQPYGAKPEAGKRPSAKVSRRRRDYRGSYGHGISRVPRKVVSRSGTRFNWIGAFAPGTVGGRRAHPPKAEKIWSQKINIKEKRKAIRSAMAAAMNKDLVEKKGHLIPDKYPFIIATDIETIKTAKEARQFLITIGLEKELGRIQEKSIRAGVGKMRGRKYKKVRGILIVCDALRAFRNIPGVEARVVNTLSVEVLAPGTTPGRLTLFTEESINRVEKEKLFI-----MLNFLAQGRRLDGRNKDEFRKIEITPNISVNAEGSAGVKIGETEVYAGVKMSVDKPYPDIPDEGVLMTGAELYPLSSPEFEPGPPSIQGIELARVIDRGIREAGAINTKELCIRAGEKVWMVMVDIVTINDAGNLFDASGIAAGVALKNAVFPKIEIVEYGTKTDKKLPLPVSITVIKIGEHYLVDPTTEEEKMLDARLTVAVRGDGAICGGNMPVTEEDISAMVDLAMEKAKEVRGMLMQKARIKLASTDISKLNEICQSIKDIVDKTGVEMRGPIPLPTKRLKVTTRKGPDGGGTATWERYEMRVHKRVIDLGIDERALRLVMRVSIPEGVNIEIEMIEMGLLVQEKDIVVPGEEVADGMDYLPSTGTYRDKEKVVSNRLGLVQINGRAIKIVPLTGRYLPKVGDTIIGKVVDVMMSGWRIDTNSAYTAMLSLAEASSDFIPKNANLTKYYGIGDYISCKISNVTSQMLIDISMRGPGLRKLTGGRIISVLPTKVPRIIGTQGSMVSMIKQATNTRIMVGQNGIVHISGDIEDELLTIKTIRMVEENSHITGLTDMISKFLEEQTRGMGKPLIQQRRGKGSQRYRTPKHTFTAAIQYKGTIIDIATCPAHTSPLILVKYDNGECAVNAAPEGIYLGQEVHIGASAPIQPGNVLHLKDIPEGTLIFNIESKPGDGGKFVRASGTNAKVLAQSGKETVVLLPSKKKKTFLNQCRATIGIVAGAGRPEKPFLRAGTKKLKMKQKNKIWPVVSGAAMNAIDHPFGGKRSSRKGRPTIAPKYAPPGRKVGMLKPRRTGRRK-------------------------------------------------------------------------------------------------------------------------------------------------------------------QENIKKALQAAKAGSKKRKFEQSIDIVITLKNYDVKKNQFDSYVSLPYPRGKKASVCAFVGAELSDQAKTACDQSISEDEFASNDPKKLRALARKHDFFIAQANLMPKVATTFGKFLGSRGKMPNPKAGCVVPPNANLTQVVERLQKLVRVLVKTTPVIYMRVGMENQNEEEVVANILTIYQNVLTHLPNELQSIKDVIVKTTMGKPVSAL-MNDSLANCMSKMLNAERANKQAVEISPVSVLIKKVLKLLKDNDYTGDAQEVQASQGIRLTLSLLGKINNCGAIKPRYAIKKEDFEKFEKRYLPAKSFGILILSTTNGLMTHQQAKEKGIGGRLIAYCYMQAIKARITNGLNHGSVIVACDNSGAKALRIISFKGSKTVKGRKPSGGVGALIMASVVKGQPGMRKKVVPAIIVRQKKEYRRADGTRISFEDNAAIVLKDEKGNPKGTIFKGPFAKEACVRWPPIAKVAKIVVSKNKMERPELPSYLKTKITASKMKVKKLLASATEEYLSAQVEPGECVGLVAAESIGEPGTQMTLNTFHFAGVAEMNVTVGLPRIIEVLDARKTISTPMMEIYLKSPYNKGIKKVALSLKETALEEVIKDLSISIADLTIELTLDKEKLKDISMMPTVQKLIKAGKELNMKILIILNLKHLNQLYKAKEKLKKVFIKGVKGIKQVLPVKKGDEFIIVTSGTNLKDILKMTLIDTTKTTTNDIFEIHDVLGIEAARQTIIIELRKVIDSQGLNVDMRHIMLVADIMTNTGVIKGCTRYGVVGEKASVLARASFETPIRHITNATLHGEMDHLSSVVENVMINQPVPIGTGLPGLITKIKMVELIITEKPNAAQKIAEALADGKAIKESINKVPYYSITHGNQDIIVGCAVGHLFGLAEGMNYPVFDIEWKPNSSIKKD-DFSNKYLTTLQKLAKKADSFTVACDFDVEGEVIGMNIIRFVCKQKDANRMKFSTLTKEELIESYENKSKHLEWGQGLAGETRHFLDYYYGINMSRALTAAIKGRFKLMSTGRVQGPALKIIVEKEKDIKAFVPVPFWQIELEGVVKKGEINALHKEDKFWEKDKALLVMKNVEGEGVVSSIEKNEFTQLPPVPFDLTSLQVECYRVHKIPPKATLSIAQDLYVNGYISYPRTSSQQLPPSIGIKKIITALQKQEAYAPLCKTLTLTPHNGKKTDPAHPAIYPTGITPKKKEEKVYDLIVRRFLATFGENAKRETVTMTIDVNGELFIAKGQRTTFKGWHELYGPYANMKEEELPPAEQGDKVTIKKISMHDKETKPPARYTPASIIKELEKRGLGTKATRAQIVDTLFQRGYVHGTSIEATNLGINVVDTLEKHVPKILDEALTRHFEEEMEEIREKTKKQDEVLGEAKEVITDILKGFKKEEGDIGAELAQAHIDTQNELSTIGKCYKCNDGDLQIRRGKGFIACSKYPDCDVTISLPS-GLIKPAGKECKECSFPMVTVIRKGKRPQEVCVNKECPSKKIKPCPKCTPKCRHTERIEKSKEIWKVYNNVFDNFTILTLEKLRGQHHFDELISPVSIGKESNVFTASKEKVIVKIYRLESADFNRMYEYIRTDPRFKGLKAQRRKVIFAWAQREYKNLLTARNGVACPLPYAVVNNVLIEELIPAPKLKNQTPKNPAKFFDAMVREIAKLKKIGLVHADLSPFNVLNDNEHPILIDFSTATPFADPNGKEYWTRDLKNISTLFEKQGVDTIKVLKKHKLVNFFDTILTNLPEVAGPTQKRLSFKEKLKWTLITLLFFFALGLIPLFGLGQNALEQFEFLSIILGAKFGSLISLGIGPLVTSSIVLQLLNGSGIVKFDLTSTEGKKRFQGIQKLLSFFFILFEGTIYVLMGGLSPIPQILLILQLFVGGVLIMFMDEIISKWGFGSGISLFIAAGVGEELFVRSFSWLASPANPGMPAGAIPALFVSLSQGNVQNALLMIASLVATILVFMMAVYAQAMKVEIPLSFGRIRGHGIRWPLSFMYTSNIPVILVAALLANIQLWARLLQNFLGQFAGSPTGGLVAVIQGQDIVGAIIKGSLNSLIITNALIYLLIMMVGSVIFSIFWVQTSGMDAESQAKQMMSSGLQIPGFRRDQRVLERLLERYIWPLTVMGGLAVGFLAGVADLSGALSRGTGILLAVMIVYKLYEEIAQQHMMDMNPMLRKFMEMQYWPRKRAKTQVARVRSVP-KGKGLLGFAGYKVGMTHAIIIDNRPNTKTKGEEISIPLTVLECPPIKIVGAVFYKKTAGIRKAATIYGQIDKELQRTLKKPKKELASYVEARALVETQPKAIEL-KKTPEFFEMAIGGTITEQLQFIKDHMNKEIKVSDVFQDASVIDTHAVTKGKGFQGPVKRFGVSRRRHKSEKTIRGPGSLGGWSGGKVMYRVAHAGQMGYHTRTEYNKQIIKVGTNPEEINPKGGFVSYGLVRSQFILIKGSVSGARKRMIKLIKALRPKEAPAIVTIIK
>Pacearchaeota-none-none-none-none-archaeon_BMS3Abin17-GCA_002897655.1
KIRQPIVTVCGHVDHGKTSILDCIRDSCVQTGEAGGITQKISFTSYPTEQLKAAC-PLIESSGKLNIPGFLFIDTPGHAAFTNLRKRGGSLADMAVLVIDINEGIKPQTAEVIQILKHNKTPFVIALNKIDNISGWRGLKENIELQSNVKQVFNERYMTIIGSLNSYGFDADLYHNIKDFTKKIALVPCSAKTKEGLPELIMMLCGLSEKYLSDKLKLGK--DAKGIVLEIKKEKSIN-YLEAILYDGELSKKDEIAISDIGDPIITKIRVLEEIGPLC------AKFSPKDNVQASTGLRMQLIGPIDILPGMPFVVYKEKIKKEFKKEISET-IKTDKQGIIVKADSLGSLEALLILLKQSNIPIVKAGIGNINKTDIISAKANLDINELDAVIAGFNVDNTKILTEDVIYKLIENLTKFREEKAKEIEKKRLMQLTTICKLKILPQYVFRNTKPAIFGVKVEGGKLIQNLNLISEIGRVKNIQSENKGVQEATEGMEVAISIPGSNFERKISDKTHLYSNITEKQFKNFKKNKDLLSNNEIKILQEIAGIKKFSQ-----IAKRKKRFFDVEIPIIGRQT---QAQAYELEELKDRLIQYD---LTRVLRGKSILMQLKI-KIDGEKAIAIPRQTKLMPYFLRRMVRKGTDYVEDSFSAECKDA-QIRIKPFLITRRKVSRAVRKALREKAREELIYVKDKDTETLFDDILRNQLQKPLSLKLKKIYPLALCEIRIMKVE-------LSKKKALAVKTLKKGKKRIVFLESRLNDIKEAITKQDIRDLHKEGAIVIKELKGKRK--------KKKRKTKKGKGNVRKKVNKR---KKDYVTLTRKLRKYLNEIKNQKKLSKEESNEIGKRIRNKMFRSKSHMKEYIGGIKQIDQELAELLKQQSAKIKVVGVGGGGGNSLSRMREIGIKGGELIAINTDAQDLLYANADKKILIGRELTHGLGSGSNPKVGQEAAKESDSEIKKKLAGADMVFITCGLGGGTGTGAAPVIASLAKKQGALTIGVVTLPFTIEGRKRIENAMEGLERMESVVDTLIVIPNDKLLELAPELPLHTAFKIADEILTNAVKGTTELVTTSGLVNLDFADIKTVMVNGGVSLIGMGESDSANRAIEAVEKAIQNPLLDVEISNATGALVNIVGGPDMSLDECKLIIETVGNQLSPDAKLIWGAQIAPDMEKSIRVLLIVTGVKSSQILGHGETMESIKHKEIEEELGIEFFEEVEAIVNIYTSYNNTLVHVTDISG-KTIAKVTGGMVTKHGRLKANPTIAMFIAKRIAENVKDLGVKSLYVRIRAKTGN---PSPGPGANAIIKSLTRSGFRILNILDTTRVPRGGPKKKGGRRGRRPMFYLTEVEDYVRVAPKLFGLPTGEAIDMQLKETYTDYYEKELGKVISVLEVLEVGDGVIIPGDGAVYYNSRFKLLVWKPELQEITYGIISEITNFGAFIDLGAMRGMIHISQTMEDYVSFGKTNSLLGKATKRNLKQGDLCIARIVSISHKG-DHPKIGLTMRQPGLGKIEWIREDQIKKEKEAKKMGKTINMQDMRYLNLFRKMTRISTRFCFKETIVFCVPKNMISKALGENGRNIKKMSEILRKKIKIVPKPRDSKIFIQAIVNPVRFKDLNIEMILT-AGNQSKAALIGRNKRRLLEMQEIVRDFFG-KEFRIVQTTARIKQAGINFEIMVDLDNALKFKKGVSDFLQIDKIFSDSKKGETAPGSDLKKAFGTEDVNAIAEKIVKNGEILLTQEHRDEEKEKKFKQVVDFLVSNAIDPQTGNPHTSERIKRALEQAHVNIKN-VPVENQITDIISEISKTIPIKVETKKVKIIVPAMHTGKVYGIINQYKE--SEKWLDNGDLDVIVNVPAGLIMDFYDKLNSVTHGGAVTEEVKMVLKIINATEVKIGTNIIVDGISCTVKKIDISKTGKHGSSKVRIEATGIINGQKKIFVAPGHERLEVPIVNKRKGQVLTIEKISLMDLESFETLEVACPEEIKSELEENSNVEYWDVEGEKIIKRKL-MGK-------------RKSIRTRGKLQLSRYFQELDKGDSVAVVREKAARSS-FPKRLQGKTGKIEGSRGKAYIVRIMDQNKEKKFLIQPIHLKKI-------------MEISELNGKVVCIDAFNTLYQFLSTIRQADGTPLMDNKKRITSHLSGLFYRNISLLYDGLKMVYVFDGVPPELKGKTHEKRQETRDLAKERYEEAKKEEDISAMKRYSGQLARLDDEMIKESKELLQAMGIAVVQAPSEGEAECAYLSKKEDVYAIASQDYDSLLFGAKKLIQNLTLARRRKTATG--WIEIKPELIELDKVLNLLEINLDQLICIGILAGTDYNPKGIPGIGQKRALEIVKRFKQP-VLIFQSVEEQRFEWQEIFEMFKK-PELEDADFEFGKIDEEKIKKLLVEEHDFSEERVNKQLEKLRIIEKKKQKGLGEWVKELNEIFDS-VNREGLFKNKSILQANYQPESIPHREEQIKQIASILAPVLKGERTSNLFLYGKTGTGKTLSIQFVRDELFKRTKEAGFKLRIEYLNCKLKKVSDTEYRILAELIKKGGKVPATGLPTESVYNKFIEIIDAEKQMIVLILDEIDQTMKKISSDFLYNLTRLNTELSKTQMCIVGISNDLTFLDGLDPRVRSSLSEEEIVFHPYNALQLQKILTKRAKDAFKEGVVQEGVIAKCAAYAAREHGDARRALDLLRIAGELAERDNSKKILMKYLDEANNKIERDKILDVISSEPKQFQLVLYSIIQLSPIFTGDVYNYYQELCSKNKLEVLTQRRVGDIIQEFDMLGVINVTVISKGRGGRMREIKLAITDNILKKAKEIIENSLNYKRPDGRKPDELRPISAKVGVIPNADGSAMFSFGNTVAIAAVYGPKEHHPRNQRNSAKGTLRCNYNMLSFSVT-DRIRPGPSRRSTEISKITEWALEPVVMIDNYPNRVIDVHIHILQADASTRCAGINAAIMALAHAGIPMKDLVSSVSIGKLDKQLVTDLTKKEEDWATDIPITMT-HEGKITHIQLDGKIGTKQLNEAVELAGKATKKIYEVQKKAL------------------------------------------------------------------------------------------------------------------------------------------------------------------------------------------------------------------------------------------------------------------------------------------------------------------------------------------------------------------------------FKIFDLYDISNINIEDPGLKSAINLQPKLVLKSHGRNVQ-KLGQIKINIVERLMNKLAVAGHRGKKHRIGFGRSTGKYTKNMKTVLEAFKLIEKRIQKNPVEVLVKAIEKAAPRDEITVIEYGGARYPQAVDVSPLRRVNIALKHIIHGASDKAFNKKKTIAQGLAEEIILTYEDNGESFALRKKNEAEKQADSARMVSGIWTEKYRPTKFSDIVGQEDIIKRVESLTNSLNIPHLMFAGPAGTGKSTLALVVVKQLYGENWRDNYLELNASDERGINIVREKVKNFARTKSIGNVPFKVIFLDEADALTPEAQQALRRTMENYSSTCRFILSCNYSSKIIDPIQSRCAIFRFKLLEKKDIEKVVQRIAINENLTISPESAEILYEGSEGDCRKAINILQSTAAISPTITSELISTIISSAKPKDIKIVLDYALSGDFQKSREKLLDVMLKESISGQEVIKAIQKEIWNLPVEPEIKVKLTEKTGEAEFRMVEGSDPFIQLQALLASFVLAGLEIPELNVGVVGHIDHGKTTLLSKLTGKFTDTHSEELKRGITIKLGYADMIISKDAKG-FNNQ------GKGTPIRYISFIDAPGHEMLMATMLSGAAIIDAAILVVAANEGI-KPQTKEHFMAVRAKRIKNIIIVQNKIDLVTKEQALKNYKEIKEFVKGTLAENAPIIPVSTQQGVNIDKILEELTK-LEVPKKEIDKIPCFLVARSFDINKPGTKIEKLRGGVLGGILKQGKLKVGDEIDIKPGLIVEKSHQKTYQTLTTKILSLHKGNKSVKEVFPGASISIETNLDPVLAKADSLTGCLVSTKGILPEISNNIMIKAELFKEVLGITEKKEVEPLKTKEILMLSVNTTITVGTVEKINNNEVELSLNIPVIALKGDNLGIARNINKHWRLIGWGEIIGTDVFFNGRFIGVVENAKDFVKKLRERRRNNQLPQLSVRDDSNFESVLISTEPGRVLRPLIIVEEGVSRLKKEHLVKLDQNELKWADLINQQIIEYLDASEEENALVALYEEEITPSHTHLEVDSIDLFGVVTSIVPYINHDQSPRLIKGTKTQKQALGLYSANYLCRLDTDVSILQYPQKPIVRSFVYDTLKT--YPAGQNLVVAIMTHEGYNMEDALVFNKGSLDRGVGRSFYFRPYSAVEMNYAGGLKDTIGIPEKDTSGYKMEASYKHLENDGIIYPEAEVDEGEVLIGKMSPPKFLSEAREISV--RTKKESSVTMRQEEKGIIESVFVTEDAEGNKIVQVKTRDQRIPELGDKFATSHGQKGVIGMIVPEEDVPFTSSGIRPDVIFNPHGLPSRMTVGYLLELLAGKVGCLKGEVIDGTAFSGRSKKELEEQMKELGFRSDGKETMYNGVTGKRIVSKIFVGNLYYLKLKYMVANKLHGRASGKIALLTRQPIEGRSRGGALRLGEMEQQALVAHGASLLLKERYDSDKVTLPICTKCGSIAIEDNIRDKIICPVCSS-EDVEHIEVSYAFKLLIEELQGLHIHTTFDLKNKYEEVIESWDPKTKLGREVKDGKIKNIDEILERGRKILEGEITDSLI-NLKTDLISIGQSKGKFGGGKRRAWRQTQRKTKEGNVPKFSTLAVVGDEDGHVGVGSGKAKETLPARDKAIRKAKLNIMKINRACAGFDCACSELHTVPFEITGKSGSVRIKLIPAPQGTGLVVTDELKKILKMAGIKDVYSRTTGKKRTTFNLIKACIDALKKTNKVVKK-------------INPMREIKIEKVVLSIGGTGD--TLEKGFKLLKLLTEKKPSKRKSKKRIPSLGVRPGLEIGVVVTLR-KNAEEFLKKMLATNNDTLSKKQISE-NNFSFGIKEYLEIPGVEYQRDIGIMGFDVTVVFKRVGRRVKLRKIKRGKIPKRQIITKEEIIKFMEDNFQTKFM---KRKHKQYSKPKRPFDKARIDEEAEIKKEFGLKNKKEIWRAEAKIKSMREKAKKLISA----PKEQEALFERLRKIGLN--VNSIADVLSLDKTDYLKRRLQTVLMNKRLATTPKNARQLITHRKVLVDGKVVDSPSYVVPVTLESKITLKKKKKQVKKAPEGVPSEEGKEPKSEEKEVKEREIIRKKVGAVRFSLLNPDKIKKLSAVKIVTPELYNIDGYPVDGGLMDLKLGAIDPGMRCRTCGGRLKECLGHSGSIDLARPVMHLKYIPLIELGLRCFCHDCGKLMMADKDLEKY------------------SERAKKAKDGKKCPHCNAAHDKVKIDKPTSFYTGKKRIFPTEIREILVNIPDEELKKIGVNSETCRPEWAVLTTLLVPPVTVRPSIILESGERSEDDLTHKLSDIIRANQRLWENLNAGAPEVIIEDLWDLLQFHITTFFDNTVARIPPARHRSGQPLKTITERIKGKEGRIRKNIAGKRVNYSGRTVISPDTSIEINEVGVPYEIAKVVTVSETITDLNMNKLKQLIEKS-EEYPGANYIIRPDGKRKKISPELKEEIISELTPGYKVERHLQDGDIVLFNRHPSLHRGSLMAHYVRVLPGRTFRLHPATTFPYNADFDGDEMNIHSPQTEEARAEAKVLLDVKKNLMSPKNNTNLLGSKADAITGAYLLG-ELTGDYANQLLFKSGI---KKQVSKKNISGTDVFSEILPK-INFSNNS-----VKIKDGNIISGKIDKTLFGEEDGELIQELDKEVGREETIDIIKKVFSLGTNYITDRGITISVNDLDLEENVVEAGIEITKKAEKKTEDIIKSYKEGTLEVIPGKTREESREINILQVLNEVRTKIGAIAKREDNPVNHMIQSGGGGNILNIAQMACCVGQQALWGKRIDIGYTKRTLSFFKQGDLSPKSRGFISNPFIKGLRPDEFFFGAITGRDSLMDTALRTPKSGYLYRRLANALQDLRIEYDGTIRDSNNNIIQYKYGGDGLDVSKLHKGKLESGEAIGIIT---------------------------------------------------------------------------------------------------------------------------------------------------------------------------------------------------------------------------------------------------------------------------------------------------------------------------------------------------------------------------------------------------------------------------------------------------------------------------------------------------------------------------------------------------------------------------------MTF------EVGDIVLCTVDRIVGTIVFVKIPLNEGSIVMSEIAPGRIRNLRDYVVPKKKIVCKVLRISGDR--IDLSLRRVTLKEQKEIKEQYKQEKSYKSILKSVLEKK-------AEGIIEILKE-ESLYEFLQEAKKLEKL-VGKKDSEKIMEIINAQ-KQKKTIIKKEINLQTTKPNGLELIKNILGKVKETEIKYLSAGKYTLQIESTDPKTADNKLKEIIIDIEKDAKKQAMEFSVKEK-MKADILDITGKKKVSIELPKCFSQEIREDIVAKVLEAKK--TKQPYSPSPVAGKQHSATLRHRRHVWKSSYGRGMSRIPRKAFSRRGSQFNWEGAEIPSTRGGRRAHPPKVLANITLKINKKELMTALCSAISATADSRKVSKKYSKLKDNLPFIVESKLTSL-KTKQLVDNLKKILGEGLIDAVKKRKVRSGRGKLRGRKYKKNAGLLLVEKLKTN-----VIEVKNTKMLGVQDLAKGGV-GRLTLYTENAIKELGEKLK--LTGERIRQYLSDGKRFDGRKLDEFRDISIETGVSKNAEGSAKVKIGKTEVIVGVKMGVGEPYPDSPDKGNMMVTAELLPLSSPRFENGPPKFPAIELGRVIDRGIRESKFIDLDKLCIKKGEKVWTVFIDIYSLNDDGNLLDAAGIGAIAALKTAKMPKYDKVLYGEWTERKIPTPVAVSIHKIGNNLIVDPTREEEDVSETRVTIGSSE-GVISSGLKELSIEEFKNILDLVEKVERDLIKKIMPKVRIKLNSTDIEMLNNICNSIRDIAKKSGITISGPVPLPTKKLKVTTRKSPCGDGTATFDRFEMRIHKRLIDLPANEKVLHHIMKMRIPKNVNIKIEMKD-MTEKAERKIVIPGEVIMKGNDYLPGEGTEKKGDEIVAMKYGLAEESRKLIKVIPLSGVYQPRRGNVVIGKVENMTFNGWILNIGTSDNAFLSLMEV-PRYVNK-DGLEEVMDIGDMAVAKIWNVNRRG-IDLSIKSRGLGRIDEGIIVQINPNKVPRVIGKEGSMIKLIKDETGCNITVGQNGLIWIKGNVEDELYAKKAILFVTEKSFISGLTEEVKKWFEKEKK-MGKRIIQQRRGRGTHTYKVRRKAFKFKLQYEGSVIKLFNSAAHTAPLAKIRYDKG-TFYIPAFKGMIEEQKIKFN-GKDIKPGDITKLKNIPIKTEIYNIESRPGDGGVFIKSAGNSAIMNRIVGEDIFVLMPSKKEKKFNQNCRVTIGVIAGAGRLDKPVMKAGKKYHIKKSKSKLWPRTSAVKMNVIDHPFGSGRAKNV-KSKIAKRNAPPGRKVGLIRPRRTGKKKMAGLRKATAYSKPYTRTSKQKKKAFIKTIPPQKIVKFTMGSEKLPYTLTVVAAEKVQIRHNALEACRQYINKKLDKEF-PGQFLFKVIPFPHHIQRENKMLTGAGSDRMQTGMQLSFGKVAGKSAILKDGGKIFFITVQFVRGIIRQTKSKLPCKIRVIYEQEKEDLKKALAELRR-KEGRKFNQTLDLIINLQKFDIKRNQVNLFIQVPYKI-KEKKICAFL-----ETKNKNID-TITKEEFKRSDKKELKKIVKKYDFFIAEASLMPKVATTFGRILGPTGKMPSPQLGILMNVNKTINELKEKINNSIKIKTKEA-SIKLAVGKYSMKDEDLIENIMTIYNAILKTLTKQIDNVKNIEIKFTMTKPQRIRMSQDIVADALNIIKNANKARKEIVKINRISNILIEILKIMKQKNAIKKYKI--DGKRKSVEIT-IGELSECKAVKPRFSCDVSQIEKYKRRYLPARNLGTLIISTNKGLLTHEEAQEEKIGGSLIAYFYMKPISARATAGLNLGAKMISSDNSGAKIVRLVSVKRAKGKKGKQVCAKIADWVKVSVRKGIPDMKGKVFDAVVIRQKKSYRRLNGERVAFEDNAVAILKDDKGNPKGTQIKGSIAREVMERWPQVAKIASIVY---------------------------------------------------------------------------------------------------------------------------------------------------------------------------------------------------------------------------------------------------------------------------------------------------------------------------------------------------------------------GYELVITEKPQAALKISDALG--KSTKRNEKGIPYYEVDRDGKKIIVACAVGHLFTLKQGSSIPIFDVSWVPNYLVRKK-DFSKKYYDVLLKLAKGAGSITVATDYDIEGEVIGFNVVRFICNQKDANRMKFSTLTTKELDKAYDEKTSSINWGQAIAGETRHYLDWFYGINLSRALMNAIKGSFRIMSIGRVQGPSLNLIVKKEREIQAFKSKPYWQVFITIDDEKNKLELRHNK-DLFDKKELKN-FNGLKGKTAQAKTKKTEQIFPPNPPFNLTTLQTEAYKFHGISPTNTLRAAQSLYLAGLISYPRTSSQKLPDSIDYKTILKKLSKEYKVEKLIT--KDKPVEGKKSDPAHPSIYPTGNTQIGNDEKIYNLIIKRFLALFCDDAIIDNKRITAEVDKLIFSTKGSAIRKKAWMEIYP--IKLIEKEIPDME--GEVKITDLRTEEKETQPPKRYSQASILSELEKRNLGTKATRASILETLYDRGYIREKSIQATPLGISLITTLEKYSPIIIDEKLTRYFEKEMNSIVSSKGKEKKIIEEAKKAITDISKDFNKNENKIGKELLQANREQQKIENKLRICPVCGKGHLAITYSKSFVACDAYPDCKTTYSLPPNSLIKKTDKICEECGWPMLMSLRTGKKPWIFCFNKDCPTNKK-------------------------------------------------------------------------------------------------------------------------------------------------------------------------------------------------------------------------------------------------LRSIFDYIPEVTKPEEKKVGFNVKLKWTLIILGAFFVLSNIPLFGLSVNALSRFEYLAIILGTNFGSIISLGIGPIVMASIILQLLTGAGIINIDTTTVEGKKFFQGVQKLLVFFFILFEAIVYVLMQGLQANPEWLVIFQLILGGLAIFYMDQVTLNWGFGSGVSLFIGAGVSWRLFTSAFQFIDNQGRNVACSGKFLVMIQSIISGHQIEFFSAIGAILATIIIFLMVVWAQSLKVEIPLSFGKIRGYGVKWPLSFFYASVIPVILTAALIANIQLFGGMLENFLGHFDGQAVSGFAFWLGSTNVLDLFIRGGFLSKYLLQAVTHMIFFMFFATIFSVFWVKTSGMDSKAQAHKIASSGLQVAGFRQDERVLESILDRYIMPLTVMGGLAIGLLASVTNLLGALVSGTAMLLVIMIMFQFYQNIAQQHATDMNPTMRKFMGLQFWPRKRARKFLPSTNWDAISGKNLKGFICYKAGMASAYVKDNTPDSMTNGKGIVIPITILECPPIKIFSIRFYKDK----VIKEILSELDKELKKKVKIPRKKQEDYDDVRVIIYSQVKKTGI-KKTPDLIEVGLKGSVEEKINFIKENLGKDISALDVFEKNQVVDLRGLTKGKGFSGPVKRFGITLKSHKSEKGRRRPGSIGPWHPARVTFRVPMAGQLGMFTRVIYNNKIIDMGKAEDKFK---NIKNFGDIKTDYIIVYGSIQGSAKRQLIITSPLRETKNFELLELR-
>Pacearchaeota-none-none-none-none-Pacearchaeota_archaeon_UBA284-GCA_002499185.1
-----------------------------------------------------------------------------------MRKRGGALSDLAILIIDINEGIKEQTRESIEILKANKVPFIVALNKVDLISGWRTLTESIEKQAFTTTDFEKKLYNIMAQLSIYGFDSDLFFRISKFEKQLALIPCSAKTGEGLPELIAMLSGLSQRYLKDKLEIGK--EAKGMILEIKKEKGMT-NAEAILFDGEMKKTDIIIAATLDKPIELKMRALFEAMPLG------QGYKSADKVEASAGLRIQFSGSEDAIPGMPFIALLTELENELSQDVQSV-IETDTEGIIIKAESLGSLEALIFLLKKSNIPIKKAGIGNINRTDFALAKSNIESEPLNAVILGFNVDRVKIIGSEVIYHIIENLEKWRKERELEIQRESLKDLTWPAKIKLLPNMCFHDAKPAIFGVKIEAGLLKKGIKLMDEVDHVKEIQSDGKGADKAEMNKEVAISLPNTTYSRQLKQNQKLYSDLKEEEFLKLKENKKYLSPVEILLLQEIAAIKRKTKATWGI--VQKRKFFDVSIEILNISTPV---LAFNQEDLKGKMLRLD---LSRFLKGKSTEGKFIITK-KEDKLVAIMESFEMPLSYIRKLIGHGTSIIEDSFVVNCSDG-KLRIKLFLITRKKVHRSVKNSLRKTAKQEVLFVSGKTKQQIFDAVLDTILQKTILKKLKKIYPLGVCELRAVQTV-------LKLQKRIAAKILGIGINNVFFEPERITEIKDAITRQDVEDLIKDKAIKKRPIGGNKRRSGKIRDLRRIKGRKRGVGKKRKRVGTR---KRDYINRIRKIRTLLKHMKDKKEISSEKYNSSRKLAKASVIKTKRELINYLKENKEIDKELEEIISKQKASIKVIGVGGGGNNTLSRMKEIGIKGAEMIAANTDAQDLLYTYCDHKILLGRELTHGLGAGSNPKIGEESAKESEHEIKMKLQGSDLIFITCGLGGGTGTGAAPIIAEVAKKLNALTIGVVTLPFTIEGQKRYENAIYGLERMEDIVDTLIVVPNDKLLELAPDLPLHTAFKIADEILTNAVKGIAELVTKAGLVNLDFADIRAVMSNGGVAMIGVGESDSPDRSVEAIQKAIENPLLDVDITDASGALINIIGGLDLTLDEARKVIETVGKKISPEAKMIWGAQLSEDMDKTLRVLLIVTGVQSPQILGVKEKKKTRDKKSISEELGIDFVEETMGIIYIKATFNNTIIHLTDLAG-QTLSVVTGGEVTTQSRLKANPTIAMFVAKKIAEKAKEIGIRSVFVRVRGAGGKLA-PSPGPGANAAIKSLSREGLKIMNITDMTPTPRGGPKPKGGKRGRRVMFYILKVQDHVRLEPELFAMPLREAIKTQLEKDYTDLIDEELGIVVAVLGVEKVGEGILIPGDAAAYYDSTYDIVTFKPVLQELVYGQINQITSFGAFVDIGYIDAMMHISQAMDDFVSFSKTDALMGKNSKRVLKKGDLCLARVVSISHKA-TPPKVGLTMRQPGLGKLEWLTEDKRKIKLASEK-----------------------------------------------------------------------------------------------------------------------------------------------------------------------------------------------------------------------------------------------------------------------------------------------------------------------------------------------------------------MPLKLVNATELKQGSTAIIDGASCTIKNVDISKTGKHGASKCRFEAIGIIDGKKRVTIAPGHERFSVPLIEKKKGQILTIEKVSLMDLESFETIEMKTDKDIINDLAENDQVEYWDVEGEKIVKRKINM------------SKKTKSIRERKKKNIAKHFPKVVEGDRVALIYDLTLNKRTFPKKFHGLTGKIVRKQGNSYVVKFLDGNKTKTLAVRPVNIKKL----------------------------------------------------------------------------------------------------------------------------------------------------------------------------------------------------------------------------------------------------------------------------------------------------------------------------------------------------EHVNNIFDSFIQK-TIFKNKIMLQSGYTPETIQHRENQIKQVASILAPSLRVEKPSNLFIYGLTGTGKTLVIQYVKNQLLRKAKEQKIELIIPYINCKLRKVADTEYRILAELIKKGGKVPATGLPTDQLYHKLIEIIDTKKQILILVLDEIDQAVGKIGDEFLYNFTRLNTELTKTQISIIGISNDLKFLDNLDPRVKSSLSEEEILFPPYNALQIKDILKERSKEAFKEGILGEGIIEKCAALAVRDHGDARKALDLLRIAGEVVERENKDKITLDYIDKAKEKMESDIVLNSIETQPRQFQLTLFSIIQLIRLFTGDVYDYYLDTCKKTKISSLTQRRVSDIIAEFDMLGIINAKTISNGRYGRTREIRLDLPEELIEKIEKNLINSLGIKREDGRNYDELREMKAKVGVIKNADGSAMFSFGKTKAIAAVYGPRLLLPQHLQNPEKCTLRCYYDMAPFSVT-ERKRPGPSRRSSEISYVTKNSLSHVIKLENAPNTVIDVYILILQADASTRCAGINAAALALANAGIPMDEMVSAVSIGKIGDEVVADLTKEEEDFATDIPMAVLSKSKKISLLQLDGKIKKEDLKEAIELAKKVTDKIHKIQIEAL------------------------------------------------------------------------------------------------------------------------------------------------------------------------------------------------------------------------------------------------------------------------------------------------------------------------------------------------------------------------------MKIFGLFDTEGLKVSDKGLEKYISFEPKLMVKSRGRNRG-KFARAKTSIIERVINELSVPGHRGKKHKIMT-RVSGKYTQQTKVVIETFNLIITRTKENPIQVLIRAIENGAPRDEVTAIEYGGARYPQAVDCAPSRRISLALRNMIHGAQDKSFNKKVKLSEALANEIIAASNNSNESVAVTKRIETEKQADSARYSHVIWTEKYRPRDFEDVFGQEDIVKRIKSFVSQKNMPHLLFAGAPGSGKTTIALIAAKKLFGDSWSTNFLELNASDERGIDVIRQKVKSFARTRPISDLPFKIIFLDESDALTKEAQQALRRMMEMYTTTCRFILSCNTSSKIIDPIQSRCTXXXXXXY--------------RCNL-------------------------------------------------------------------------------------------------------------------------------------------GQPVLNVGIVGHIDHGKTTLLHRLTGIWADKHSEELKRGITIKLGYADLIIRKCSCGKFTINQDCVCGCKTKEIKQISFVDAPGHEMLMATMLGGAAIIDAALLVISAHEPFPKPQTKEHFLALQVRGIKNIIIVQNKVDLVTKEQAIEQFKKIKEFVKDTFAENVEIIPICAQQGANMDELLCSLNK-LPAQQRDTTSKPVFLIARTFDINKPGTKVANLHGGVLGGTLKKGKLKIGDIIEIKPGIEIKKHNQTIFKPVETKIIGLVAGGKKLNEIIPSGLIAIETSLDPVMTKSDALAGCLAGLKGTIPEITTKIKMKPYLFKEISLNEKEVAIEPLKTNEYLLMSVNTTTTVGLITSARKDIAELNLKIPIVPNIGDRIGIARNYSGHWRLIGWAELIAIDIFYNGHFIGETDNSKQFIESVKEKRRKGELPEISIRFNDSTDAILLTTDIGRVLRPLVIVKNGKPVLTQEHIEKIKKGEMSWDDLINEGIIEYVDASEEDNLFIAIEEKDLTNEHTHIEIDPIAMFGLVTSLVPFANHDHSSRLARGSKTQKQALGLYAANYLDLIDTDVNILHYPQKPVVRSFVYDRANF--YPAGQNVVVAVMPYDGYNMSDALVINKGSLQRGLARSTYFRPYISTELYYTGNLSDEICIPSKDSTGYRTESKYKYLEEDGIVFPEADLNEEDAVIGKVSPPKFLLEMEEISLA-KAKKENSTVIKQGEKGIVDGVFITTNGEGHKTVQVRIRDTRMPEIGDKFATCHGQKGVLGFIAPEEDIPFTSKGVKPDLIFNPHGLPSRMTVSYLIELLSGKVGSASGKVIDGTAFSINDTTELEKTLFDLGFRQDGKEVFYDPVTGKPLEARIFVGNIYYLRLRYMVANKIQMRASGKIALLTRQPVEGRAKGGALRLGEMEKDALVAHGASLLLKERFSSDNVVVYVCPQCGSLGTHDRIKKKDICTLCGN-QRLEPIEISYASKLLIEELISMHLFPHLVLKNKYEEQGLKWVPKTQLGKDIVAGKVKDVEEIFSNNQKIFESEIVDLLLPNLESDLINIGQAKGKFGGGKRRPWRQTQKKTAEGNVPTFSCLVVVGDKNGHVGLGLGRAKETIPAKEKAIKQAKLNILSIKRGCGSFNCTCSEKHSIPFQVKGKCGSVRVTLIPAPKGTGLAADDDCKKILRLAGIKDVYSRSSGQTRTKINMARACIDALQKLDKFV---------------NNPMKEVSIERAILHCSTA-DPNKLERSIKLLKFITGMVPVKTLAKKRIPTFKIRPGLEIGCKVTLRGQKATDILKSILVGVPD-LNKKQFRE-GFFSFGIREYIEIPSIPYQRDIGMLGFEVIVILKRAGTRTPRRKIRPKKIGNIHRITQEETINFFKKNFKTPIMGDPRKPKKKYYRPLKPYNKKRIDEEGQIINKYGLKNKREIWKAEKYVGDIRDQAKKLILNEGQ-----EKLFNRLLKYGLIKENASIDDILDLTKEAILDRRLQTFVLKKGFAKTSKEARQLIVHRKIKINDRIVTIPSYLVKTIEENKIKLCKKVKETKK--ESIQEIAKEIENKEH-------PIIKQVKEIQFSLLSPESIKKFAVAKIVTPELYDMDGYPVDGGLMDLRLGAIGPGVRCRTCGNDLKSCLGHFGFIELARPVLHIKFLPMIELCLKSTCQECGRILLGEDELK--------------------IKKIEKAKTAKKCPYCNAKQDKTKLEKPSSFYIGKKRLTPTEIRERLVKISDADLDLLGINPKTCRPEWSVLTILLVPPVTVRPSITLETGERSEDDLTHKLSDIVRSNQRLWENLNAGAPEVIIEDLWDLLQYHVTTFFDNNISNIPPARHRSGQPLKTITERIKGKEGRIRHNLAGKRVDYSSRTVVSPDPFIDLNEVGVPYEVAKVLTVPEKVTTQNIDSLKELLNK--KEYPGAVGIARPDGKKKRITEETREQLIEELIEGYSVERNLENGDIVLFNRHPSLHRMSLMAHNVRVLPGRTFRIHPGTTFPYNADFDGDEMNIHVPQTEEAQVEARVLLDVAQNLISPKINANVLGCIEDAVTGLYLLTEKIPKSTAVQLLILCGADEKHLASLKENVSGREILSILMPK-VTFASKTKGCKGVSIKDGKITSGIIDEKILGVETNNLIRELDKQAGRKETMKFLKQVFLLGVLYLTKCGLTLSLEDIKTLKSVKEETSKLIKDAEKKVENLIGSYYDNSLEIIPGKSLEESREIKISQALNEVRTKVGNVAKKGNNPAYLMTVCGAKGNLLQLTQMSCVVGQQSLWGKRVNIGYHGRTLPFYKQNDLSPRAHGFVENSFLSGLDPDEFFFTAITGRDSLMDTALRTPKSGYLYRRLTNALQDMRAEYDGTVRDSNANIIQFLYGEDGIDVSKEHDGKIAPGEAVGTVT---------------------------------------------------------------------------------------------------------------------------------------------------------------------------------------------------------------------------------------------------------------------------------------------------------------------------------------------------------------------------------------------------------------------------------------------------------------------------------------------------------------------------------------------------------------------------------M---KKQFPEVEDLTLATIDRIIGTSVFVKLDDYEGVINFSEVAPGRIRNIRDYIKIGQKIVIKVIRVDEAKNHIDLSLRRVTLKERKEISEKHKKQKDFFVMLNISLTD-KNKLTLIKQKSK-----EYSLDEFFDALDFFTQLGIANEEIKKVFEVLDEKIKNKKVNIRAKFILKCELPDGIEKIKNILEQVNGITITYLGAPNYILDLQGKDYKELNKKLKEILELFGNKARESNCLFEIQE--MKAQILNIEGKKVKELTLPVIFETEIRGDIIKKVFENTK--NFQPYGNYILAGKDVSAKQKHARHRWKTTYGYGISRVPRKSLGRRGDRFVWIAAFMPGSRKGRQAHPPKNADK-KGSINKKEKKFALFSAISATASKDAIKNKYHLEFENLPIIISSEVLSL-KSKEFEKLILEIF---KINSIAPKKIRCGKGKKRNRKYKVQRKILLVLNLSKKLKNI-GIEINTVQKLNILNLAPGGIPGRLVVYTEKSLEEISKIK---LTKKRIEELLEKGKRLDNRAFNEFRQLEIEYDISNKAEGSTLVKLGDTQIIAGVKMDLMEPFRDSPNEGVLMVNAELSPIASERFEMGPPQINSIELARIIDRGIRESHCIDMKKLCVKEGEKVWAIMVDLYILNADGNLLDAGNIAAVSALQTAVFPKINKVLFGEFTKENLPLPITITSYKIDSRFLMDPTQEEEDCAKARLSTNFVKETYIHGGEEPFSENEILEIIDESMKQGQKIYNLVTSRTRIKLASADIGKLNDVIEAIREISKKSGINIHGPIPLPTKKLKITTRKSPCGDGKASFDRFEMRIHKRVIDLPSDERVLHNIMRLTIPKDVNVEIEMLGILESKEERKIVTPGEVIETGSEFLPGEGTRRDGKDIVSIKFGLLDKSDKLIKVIPLSGAYFPRIGNIVIGQIYDLNFAGWFVDISAPYTSFLPVMEY-GRYVNK-EDLSETFDFGEIIVAKIKSVKPRG-IDLTMRDHGLRKLEGGMLIKVNPTRVPRIIGKAGSMVNLIKQETGTNIVVGQNGIIWIKAEVEQEILAKKAIELITEKPFITGLTEEVKDFLEKNKGNMGKTLIQQARGRAGPRYRTKKKAFRICIKYEAEILKLLNVSCYRCPIAKIKTRDGEIFYNVAVKGLLEGQKIMINCNGNPKIGDILPLGLIPVGLDVCNLESYKGSGGKFVRTSGISAKIIKKENNNLYLKMPSGKEKILPADIRATIGIVAAGGRKEKPILKAGKMVYIKGAGGKVYPRTSAVKMNVIDHPFGSGRGKRI-KSKIPKRNVPPGAKVGLLRARRTGRG--MGLRKGKCYNNPFTRKSKKRTKNYIKVVPGTKIPKFNTGDAKYKFLVSLIFTEETQLRDNAIESSRMELHKLLEAAM-KGSYFLMVRTYPHHVLREHSIGSVAGSDRMTTGMAHSFGKSIGIAARIKSNGKLFSVACSKVRNACNQVKSKIPGKKTVIVEPI--DFLTLVKQLREKSEKRNFEQTFDLIINLKDFDPRRESLNTFAELAHLANKK-RVCGFL-----ENQNNILEKTITKIEIEK-ESKDVKKLARDYDFFIASAKLMPLLAAKFGKILGAMGKMPDPKMGGVIMQEDALKNILEKLSKTIKIRAKDK-GLKLAIGKENMKDEEISKNIEIVYAAVVNGLPKRELNIKNIMLKFTMSHPVKMVVVRDWLSSTLNSFMNSKQVGKKEVMIMPISNLILGVLQIMKGGGYIKGFKIEED-KLKKAIVE-LGKINKCKAIKPRFYVKKDEFEKYIKRYLPARDFGILIVSTNKGLMTHKDAMEKGIGGSLIAYCYMKAVNARITKGLNLGSILVCADNSGAKFVRITSVKHGKSRKGRQVSCGLADLIKVSVRKGTKEMKGQVFWAVVVRQRKEYRRLTGERICFEDNSAVLLKDEDGNPKGTQIKGPVAREVAERWPFVSKIATIVV---------------------------------------------------------------------------------------------------------------------------------------------------------------------------------------------------------------------------------------------------------------------------------------------------------------------------------------------------------------------SYTLIITEKPQAAMKIAYCLADTSPIKKNFFGVPYYEIEHKGNKYVVGSAVGHLFGLAE-NEFPVFDLIWKP------KGGFSLKYLNALRNLAKEADNFIVACDYDVEGEVIGFNVLRFICNRQDAHRMKFSTLTKPELMKSFDEMLEHVDFGQAYAGETRHYLDWMYGINLSRALTNTTKGGFAILSIGRVQGPALAFIVSKEREINAFKPQAYWTVSIDCQDKKNEFNAEYPK-QIFDYDETHD-FKKLEGKKGNALTTKEQREMFPWPPFDLTNLQTESYRLFKLTPSQTLAIAQKLYLSGLISYPRTSSQKLPPTIGYKKIIEKLSDKYPFVKNIT--REYPIQGGKTDPAHPAIFPTGESSKQQEKNIYDLIVKRFVSCFCDSATIDEKEIKIESEGKEFIAKGKKISKKGWLEIYP--TAIQEKELEDVN--GVVDILKVYIEEKETQPPRRYSPASIITELEKRHLGTKSTRASIIETLYKRGYITGTSIQATQLGMKVVETLEKNSPLILDEQLTRNFEEKMENLQEKKQEEKNILTEAKKIITNIIDGFKTKEETIGKSLIDANKTEEKEKNTITECPVCKKGMLIAIRSRRFLACDKYPECKTTFPLPQQGLLKTGNEKCPRCGFPLLTLIKKGKPPWKFCFNPECYRKTMKETKKKELKAKQKATVKDEKQKFKVYKNVFDNNTINNVWELLTHKKLLGLESPIKLGKEGNVFSAIDKRIAVKIYRVTSCDFFKMRKYLEIDPRF-KLKKSRKTIIEIWARREFLNLHRARKIASVPKPIAIYKNVIAMEFIPAPLLKYAIPKNPKEFFNKLINNIRILYHGNVIHADLSEFNILNYNEKPVIIDLSHGLPINSNASDEMLARDIKNVSRFFRKLGLRIDEEKIIKKIKT----------------------------------------------------------------------------------------------------------------------------------------------------MVILMDEVIQKYGFGSGISLFIVGGVAWQLIIRAFNFIGPDKS-IQAIGKVHVFFVSLFNGNTTEAFIALSAILATVFIFLLVVYIQSIKVEIPLSFGRIRGMSIKWPLSFLYTSNIPVILTAALHANFQLFATLAQNFLGTFGGVATSGMAYWIAPPHIINAIITNSFSATMMLQSLFYMLFMIAGSTMFAIFWMKTSGQDAETQSKQLAASGLQIPGFRRDPRVIESILERYILPLTIMGGAAVGLLASFADITGALVRGTGILLAVMILYKMYEDISQQYAMDSNPLAKKMIALQYWPRKRASKLLPSVNWRPLKNKGLLGYICYKAGMARILAKNLTNDSLTKGKKIVVPITILECPPIKIFSVRFYKNG----VIFESLNKLDKNLKRKIRFPKKTLNEADNIRVIIYSLVDKIGL-KKTPDILEIGIAGNLNEKIEFIKNNLEKEINITNLFSKNQTIDIKGLTRGLGFQGPVKRFGIGLRGHKAEKGQRRPGTLGAWTPSRVLFSVPQAGQMGFFKRLKYNNKIIDVLSPDKFPFP---IENYGKLNGNLIILKGSIQGTPKRQLIISPAIREKENFEIIKFMK
>YT2_088
TTRSPIVSVLGHVDHGKSSILDAIRETNIVSKEAGAITQAIGASIIPLKVIQDKCGKLLDQLKKLTIPGLLFIDTPGHAAFTSLRKRGGALADIAVLVVDINEGFKPQTKEAVEILRNSKTPFIIAANKLDLVPGYAALMQDIKAQHSTQQEIDNRIYKIIGQLHDFQIQAERFDRVDDYTKQIAIVPCSAKNKMGLAELLMVLTGLAQRYMEQSLKIDVTGPAKGTTLEVKEVEGLGKTMDVIIYDGTLNVNDTIVIGGVHEPIVTRVKALFQPAPLHEMRDKKSSFVCIDNVSAATGVRISSPHIEEAVAGMPLMSTIEEVKKKIQAEIQEVLLDTGAQGIIIKADSLGSLEAVIKLFGEKNIKIRKASLGAITKKDMTDAESSYEQDPLLSVIIGFNVERVKIITGDIIYKLLDDYLLWTEEKKRALEAEQIEELVRPCKVEILQNCIFRQSNPAVVGVHVLAGVLKTGTPLMKKLTEVKSMQQEKENLRRVEQGKQVAISLPGVTCGRQINEHDILYSAIPEQDFKKLKKLKKYLKDPEIEVMKEIAEIMRKENVVWGVPRVKRKKWFPIIAPKLFREQVVGEIPLYESKSMMNRNLSINMMNLTNNPRNQHINVMLRINEVKDGKGLTTVLGFEMMPSSVKRIVRRGKTKVGDSVIVATSDNKKVRIKPLLITNTTANNSIVNSVRLIVRNALALVSRLTYEQLVEEIMSFKLQKHLGSTAAKIAPIRSSEIRGFKLIEEPKQEELTLQKRLAAKILKCSEKRVVFEPARLEDVKEAITKTDVRLLIGEGVIKEKPKQGVSRVRANKRRIQRRKGLRKGEGSRKGKVNARESKKQAWMKKIRAQRKFLKQLKKGALIKPRMYKKLYAKSKGGFFRNIKHIKLYIQENKVLDEELEELLSKQKATIKVVGAGGGGNNTINRMSEVGIIGAETIAVNTDAQDLLSTSADKKVLLGKDITKGLGAGSIPKIGEEAARESEHEIKQHLSGADMVFITCGLGGGTGTGSAPVIADVSKKLGALTVAVVTLPFAMEGHRRYENAVMGLEKLEKSVDTLIVIPNDKLLELAPDLPLHTAFKVADEILTNSVKGVAELVTRAGLVNLDFADIRAVMGNGGVALIGVGESDTENRAVESVEKAIQNPLLDVDISGANGALINVAGGQDMTLDEARKVVETVSMKLDEDARLIWGALISEDLEGTIRTLIIVTGVKSSQILGGRKEVSKEQKKEIEDELGIEFVDFRWGIAHIYSSYNNTIIHITDITNTETLAMSSGGQVVKSHRLESSPTAAMMAAKRAAETARDKGITGVHIKIRAPGGHNGPMTPGPGAQAAIRALSRIGLKIGFIEDVTPIPHGGCRKKGGRRGRRVMFYKVKLKDHVRVSPNKFGMELRQAVITEIKNKFSGYISKELGLVIDVSNVEDIGEGIIIPGDGASYYNTTFNLLTFEPEMHEVTRGKIKDIADFGVFFSLGPIDGMIHISQTMNDYVSFSKEKVLQGKESKRALKVNDKCRARIIAVSYKDIANPKLGLTMRQAGLGKDDWIEQDLKEGDKKAKKQKITFDTDMLKFMALFEKITHAKLKDCFFDKLVFLVDQGEMGKALGRNKTNIVKLEKMLKRKIKIVEFNPDRLQFITNYLAPLKITDIKEIVIITGADTKTKGLMIGIKAQNLRNLEKVVGKYFKVEEIKVVLNLARLKTHGENFEVVIDPDNAVKFRHGIREALKAEHIYKDAVKGELASEQHMNNIFKTASPLKIAEKIIKEGSIQVSDEYRDNLRNEKKKVITEILISNGADANTGMPLTATRINNAFHEAKVHVDIFKKAEDQVEEIVEKLRPVLPLTFEKKILDLRLPPAYAAKLYGFVNNQSRILDQAWLSDGSWSCKTELAAGMVLGFLDELKSKTHGDVEVKVESGETKRRSVGSLKIGNYVVIDGVACTVSSTQTSRPGKHGHAKVRLDGVGIIDGRKRQIVMPGHDEIEIPVIDKRNAQVLSIDSAQVMDSETYETFDMAVPEDLKGELTDGAVVVYWVILNDKVMKQIKPMVQRIGGSRRKARYKLKKKKKHKGKLSLKKYLEEYKTGERIVLKPDPFVQKGIFHLRFAGKAGVVKKKTGTCYEVVIKDFKKEKKLIVHPVHMKKGMGIAITDILTPEKINIEDLKNKTLAVDTYNLLYQFLSSIRQRDGSYLTDSKGRVTSHLTGLFNRITRLMTYNMKFIFCFDGEVPELKAKERERRKELKIKAQKKFRQAKKKEDLEEMKKYAARTTRLTPEMIEDAKELIQALGQCIVDAPSEGEAQASYIVKKGDADYVLSQDADCFMFNAPKLVKNLTISGKRKKPGAIAYDEVMPEIIEMKNVLKELKLEHEQLIVLGILVGTDYNVGGIKGIGPKKALGLIKKYKYDYDKLFKEAKWNDFSWKDVFDLIKHMKVTDKYELKWKPIDKEKLIKVLVEEHDFSRERVEKALERLEEASDKRQKGLGEYFKELNNIFEQFLKKESLFKNKKVLQATYIPNEIKHRDKQITNIANILSPALRIEKPSNIFIYGKTGSGKTLSVRYLTDQMLTLADNKKIPLKIIYINCKLKKVADTEYRLIAQLAREGKEIPSTGLPTDDVYTIFFKTIDEEKKIILLVLDEIDQLVKKAGDELIYNLTRINSELKNSQTTIIGISNDLTFSNNLDPRVRSSLSEEEVIFPPYNAVQLQHILKERSTEAFKKEVLGEGVIQKCAAYAAREHGDARRALELLRVAGELAERKGEQKITMKHIDEAEDTIERDRIVEIVKNQPKQFQSTLYSIMLNKTIQTGEVYDTYKDLCNKVGLRPLTQRRVSDIIAELDMLGIINAKVISKGRFGRTREISLILPTSIELRIKKILEDDLFDKRPNERKFDETRPIEAKAGVIKKADGSAMFRIGKTTAYAAVYGPRELHPKHLQDPKTGVLRCNYNMMPFSAE-ERVRPGPSRRSKEISMVTEKALLPVVNLEDYPNAVIDVFIELTETDAGSRCAGICAASIALADAGITMKDMVVSVSAGVIDSQIVVDLDGEEEHIVADIPIAMVPSTEEITLLQMDGKATKEELLKAIETVKPVLKNIAEIQRKALSKLGLKRSFFSYLEEENRLLKETLSQLREELERFRSPSLMVAEVVDVVKAVIVLPNGNKFMVQISNEVKDLVPGENVLLEQRNLTVVDKVVSKHFNVERFVIMEKPDIKWAQIGGLETQVREIKEVIELPLKNPELFKKVGIQPPKGILLHGPPGTGKTLLAKAVAASTHSTFIEIVGSELVQKFIGEGAKLVKEVFQLARKKAPSIVFVDELDALAARRVDVGTIGEREVQRTFMQFLAEIDGFKPLANVKIIGCTNRMDILDPAVIRPGRLDRLIEVPIPNAKGLKEIFKIHTKNMTLDRTRKDVLLKKMKGFSGAEVKAAITEAGYFAIRSNRTKVIHHDFLCAIDKVRQEEIEGDDFTRMFGILAFNKWDCAGIKVQDPGLIRYINVKPVIVPKTGARYAGNRFHKSKLFIVERLINRVMNPGHKGKKHFKSSFHITGKGANAVYIVEEALKIVEQKTKKNPIEVLVKAIENAAPREEIITIEYGGARYPKAVEMAPQRRVDTVIKFFVQGAYHKAFNKRTSAEQALAKEIIGAYNSLGESLAISKKFELERQADASR----------------------------------------------------------------------MDLTCHKD-----------------------------------------------HNFITNGLISHNCNYSSKIIDPIQSRCSIFRFKPLADSDIFKIVEKIAKHEQLAVDAKAKHALYEISQGDCRRMENILQSSAAIKNKISEDLIYSIASAAHPKEISEVLEKCVKGDFSGAKNKLLDTMLNHGLSGLDVIKQIQQEVWKLEVDSKKKLEMIKQCGEAEFRMVEGSDEFIQLEALLSKFVLVNSGQPVVNIGLVGHVDHGKTTLTEKLSGKWTDTHSEELKRGITIRLGYADTVFRKCPKCRFTVSKICKHDVPTKFLRKVSFVDAPGHESLMATMLSGATIMDGALLLIAANEPCPQPQTREHLMGLKIAGIKHIVVVQNKIDVVSKERALRNYKEIQAFLKGTDYEKASIIPVSAQHSVNVDALIKAIEENIPTPKRDPNAEPLLIIARSFDINKPGVSPEKIRGGVLGGAIVKGKLKIGDKIEIRPGRVVEEQNKTVAKPLFTTIVGAMTGGQAVEELGPGGSVAVQTTLDPSVVHSDSLTGNLVGLPDKLPKIWYDLTLEVHLLERVVGTQEDLKVEPIKMNEVLLLNVNGEKSIGFVNELRKNIVKCKLKMPLCADPGHKVTISRRIGTRFRLIGYAVIRMSELFLNNKYLGKVGDGKEFVNKLVNQRRNNKISGINFLYDDKADQVFIETGSGRCIRPLLVAKEGKSLLTEAHAEQLNKNEVKWSGLVEQGIVEYVDSLEEESVIVSLKEQNLTPEDTHLNISPIDIFGLATSLVPFGNYNHGVRLTQGSKNQKQAVGFYTANFFSRVDMDVNLLHYPQKPVVSTITNDILDLDKHPSGQNIVVAIMSYKGYNMEDAVVINQGSIERGFGRSTYYRPIITEELRYSGGLTDEVSIPNKDVKGYRTEHDYRFLEDDGIIYSEAVVQEGDVIIGKTSPPRFLSSLEEYNLATTSRRESSSALKHGEKGIVDFVMLTESEEGNKLVQVRLRDQRIPEIGDKFTSRHGQKGVISLIIPEADIPFTVSGIKPDIIFSPHGVPSRMTVSHLIELLAGKTGALNGRYIDGTTFVGEKETDIRLELLKMGFKENGTETMYNGITGEQYEAKIFIGNMYYLKLKHMVANKIHSRARGPIQLLTRQPTEGRAKEGGLRLGEMEKDTFIAHGASLLLKERFDSDKTEVPVCEECGLIAVYDVRKNMYYCPVCGENVEISSIEMSYAFKLILDEFKSMLLYPKLRLKSKYTAEISGWKPKTELGRKTKDREITNVDEILDKSLKILEPEIVDSLL-ELEQDLLLIGQSKGKFGGGSRRVFRQTQKKTREGNKPRFSTMAVVGDKNGHIGIGFGKAKETVPAREKAIRKAKLNLFKIRRGCGSWQCGCKTPHSIPFAVKGKCGSVQIELMPAPKGKGLCSEKEIAKILELAGVKDVWAKTRGQTKNKINFIYACEDALRKLVKTKVQPEYEAFAIAEGSLNSKMRDIRIEKLTLNIGAGKEQAVLDKGTTLLKNITGTAPVKTITQKRIAGWGLRPGLPIGCKITLRKIKAKELIPRLLAARNNMLSESNFDNYGNVSFGIHEYIDIPGVKYDHKIGITGLQVSFTLERPGFRIKKRKIMKRKIPRKHRIFKEQAIKFMKEKYLVEIMGDPRKIRRKYEAPTHPWQKDRIEEEKALIKEFGLKNKKEVWRMETLLKKFKDQVKALASRDEQSKLEEKQLVNRLVSLGLMSEKAALDTVLGLNVRDVLERRLQTFLVRKGLARSMNQARQFITHGHVFVDRKKVTFPSYVVSLKEEALVEFVTSALSKEDHPERMIKEVAKDKIEKK-KKEKKEPVSKKVDQIEFGVMSPKFIKEMASAKIVTPELYDKEGYPVDGGLMDVRLGVIDPGLKCKTCGCKLKECPGHFGFIELARPVIHIKFVNVILDLLRCSCRSCGNILIPSDKINRFELENIGKEFGVDEQRKKIKEIIAALKTITKCPHCKEKQFKIRIEKPTTFLEDDKRLSPIEVRSRLERIKREHLPFFGINPGSAQPEWMVLTVLPIPPVTMRPSITLETGERSEDDLTHKLGDIVRINQRLFENINAGAPEIIIEDLWDLLQYHITTFFDNAVAQLPPARHRSGQPLKTLTARIKSKEGRIRHNLAGKRTNFSARTVISPDPMLNINEVGVPMVMAMKLTVPERITEWNLEFLKDFVKRGPKKYPGANYIIRPDGRRKKITDETKEQLLEELQPGFIIERHLMDGDISTFNRQPSLHRMSMMCHRVKVLPGLTLRLNPAVCAPYNADFDGDEMNLHIPQTEEARSEAEILMEVQTQLISPRYGLSIIGCNQDAITGNYILTLSLPREEAVDLLVAVGVDNFTKLSSKNMVNGKEIFSVLLPDDFNFRGFARHYKEVEIKNGKLVTGILDKNNLGEGSGLLLRNLHKQYGAAQMVDMLGKIYRLGIEVLLRYGLTITLSDIDLKPEVQEEVIRLLEEADTDVKKMIQEYHDRTLELLPGRDIRETLELRILERLNKARNETGEIVAKNDSHTLMMIQSGAQGNLLNLAQMSACVGQQALRGGRISKGYSDRTLSCFKKGDLGASARGFIRNGFKSGLEPFELFFMAMTGRDSLMDTALRTPKSGYLYRRLANALQDFKVEYDFTVRDAGKKIVQFAYGEDGVDVSKSEGGKINVGHIIRTT-RIAIVDNNKLKDMALKKHI-QSLCPVNRTGSDSKLLIDETLCIGICIKPAP-EAIHIVNLPEELKKEPVHRYGKNEFALYNLPIPINNKVVGIIGKNGIGKTTALKILAGVEKPNLGKANYDQLIEYFKGSEAQGFFEKVKQGKVKLSYKPQQVDLIPKQYKGSVKGLLKKVDKELDKIAKILELTEVLDHDINKISGGELQRVAIAACVLKKADVYFFDEPTSYLDVKQRLKISSFIRSLVNENTGVIVVEHDLIILDYMADLIHLMYGKPSAYGVVSQPKSAKAGINVYLSGYLKEENVRFRETAIKFEARPPVLLTEWEAFKHKLGSFELEANKGNIYKQDMVGILGENGIGKTTFVRILAGDIK---GHELKGLRISYKPQYLEQNDELVMNFLQEAIQKYEVQLIRPLDLKPLFMRKLNELSGGELQRVWIAKCLSADSDLILMDEPSAYLDVEQRLKLGKIIRDILKITGRSALIVDHDLLFIDTISDRLTVFEGKPAKQGKVTGPFPMEKGMNNFLQNIELTFRRDEESKRPRINKPGSQKDVEQKKSGKLYYAMFLRRQGFPEEGELVFCTVSKIQYHAVTVNLDEYQGLIHISEVSPGRIRNIRDYVTEGKKVVCKVIRITEERGHIDLSLRRVNDSQRRSKTEAIKQEQKAEKILSILAERLKKKPAELYQEIALIMENYLWLYQAFEDVVSLEELGINKEVAKKLEELIREKIKPKQVQIIIKVSINSYDENGLEIVKQAFEIAKEVKINYLGGGTYRMVITAKDYKKAEAVLKEIQDKMTGFIEDKKGEIEFERQEMKLKVLSIGGTEIGNIELPVQFLEPVREDLIKKAVLAIQNNKRQAYGAFEKAGKRSSVRISKKRRDYRGSYGRGISRVPRKVLSRRGTQMYWVGAFAPGTVGGRKAHPPKAKKVWEWKINIKEKRKAIRSAMNASMNKELVVQRGHLVPKSYPFVLEEKLETISKTKDLLGALRKLGFKDELRRAGTAKIRSGKGKLRGRKKKIKKSVLLVKQIRKAGDNIPGVDVVNIKRLNTEVLAPGAMPGRAAIFTTRALEIL-KSGLFLDLKNHINEALKKGIRLDGRKKEEFRKIEIQTGVVATAEGSARVKCGDTEVIAGIKLDLGEPYPDSPDDGVMMVGSEMLPLSNPEFEGGPPRIDAIEVARVIDRGIREGKTINTKKLCIKKGELVWMVLIDVLPLIHDGNLIDLGGIAALAALKDAKMLEVKKPVFGKRTKHELPMPIPITVLKIGDNLIVDPTDAEEKVLDARLTVSVLEDNTLCGGDASLSVKDINGMIELAIKKSIEARKKLMQKARIKITSTEISKINQVCDYIKGITEKTGVVMRGPIPLPTKKLKVTTRKSPCGDGAATWDHYEMRIHKRLIDLGIDERALRLVMRVPIPEGLNIEIEMIDGKLIVNDKDIVVPGEVLVTGMGYLPGHGTYRDNDKIIANRLGLLTVDGKVLKTVPLAGRYMPKRNDVIIGKVIDILMSGWRLEFGSPYSAVLPLKDASFNYIAKGADLTKYFELDDYVVVKITSVTSQNLVDVTCKGPGLHKLRGGRIIHVNTHKVPRIIGKKGSMVSLIKKATGCKITVGQNGTAWVSGEPEMEVISVNAVRMIEEKSHVSGLTDKVQTFLEKATGKMGKRLTQQKRGKGSPTYTRPSFCFKGQTKTTVVVAGLLRCRAHTAPLAKIRYDDNTTSLIIAPEGIRAGQKITIG-GKEVKLGNILELRNIPEGTSVFNIESKPGDGGKFVKAAGMSARVVARTQSKVTVQLPSKKYKHFNPKCKAGIGVVAGGGRLEKPLFKAGRKFYKMKAKNKYWPSVSGTSMNAIAHPFGGTKSSHKGRPTIAPRRASPGRKVGMLRPRQTGRKR-------------------------------------------------------------------------------------------------------------------------------------------------------------------KESVLKALESLKKESKERKFKQSVDLIVSLKDLDFKKHQVDFFITLHYSTGKKIKVCALIGAELKAEADKVFDNVILESDFSK-DKKKTKKLAKQFDFFVAQANIMAKVASAFGRYLGVRGKMPNPKAGCVVPPRANLKALYDKLQKTMKISAKKLPLIMLRVGTEEMPAEQVADNILFIYDQLIHHLPNEKHNVKDVYLKLTMSKPVRLDSLNDPLSNVLSYIDAYERAGKKEVITRNNSKTIRKVLSIMQDHKYLGGFEEIKDSKGSFLKIHLIGSINKTGVVKPRFSVKKDSFEKFEKRFLPAKDFGILIISTSQGMMTHTEAKKKEIGGRLISYCYMKATKARITKGLQKGSLVETCDNSGAKVLRLISVKRAKTVKGRNPSAGVADMIQASVVKGRPDMRKQVVFAVIVRQKKEYRRANGVRVKFEDNAAVVLKDDKGNPKGTIFKGPVAKEVNEKWPGIAKIANLVVRELLEYKNRLPLKLLEELKTSSNKIKKIVERVYSEYRSSLAEPGESVGLVTAESIGEPGTQMTLNTFHFAGVSEMNVTTGLPRLIEILDARKEISTEMMEIYLKKPYSQGIRLIAEGLKETRFKEYLKEISINVAETKMRIELDDKKLKDRRVTHKIARLLKKGKGFDVRLSSIRIKAALNMIYRLKEKIKDVYINGVKGIVQVLPVKREDEYIIVTAGSNLKDVLKLDFVNPYMTTTNKITEIEKLLGIEAAREAVVREIIKVLKAQGINIDTRHILLIADAMTMSGKVLGVSRYGIVKEKPSVLARASFETPIRHIINASMVGEIDDLNSVIENVMINQPVPLGTGLPGLITKIRAYELIISEKPNAAKRIAEALADKRPKKQSVNKVPYYELKHKNKNIVVACAVGHLFTVAESFTYPSFDLHWVPSFEVNKNAAFSKKYLNLIKKLAKKANVFTVACDYDVEGEVIGLNCIKYACNQRSARRMKFSTLTKDDLIESYKNMSKHLDKGLGAAGEARHFLDWMYGINISRALTLAVKGAFKILSSGRVQGPALKILYEREKEIAAFKSEPYWQILLKIEKQGKLISAFHEKDKFFNHDEAKTKFEKSLWPASVKNIDKKEVKQNPPTPFDLGSLQIEAYKLFGINPKETLSLSQNLYTMGVISYPRTSSQKLPSKINYKKILNALAKNAEYNKKAKKVELKPNEGKKKDPAHPAVYPTGVKPDEKEKKIYDLVVKRFFATFGIPAIRESMNLKIDVNGETFVARGMRTKQKNWFELYEPYVKLKEEEWPDFKQGESLNIKKLDLLQKETQPPKRYTPASIINELEKRGLGTKATRADIVDSLYQRNYIADQSIRVTDIGMSIVDTLQKYSPDIVDEQLTRHFEQEMEKIRTKKMKKEEIIEEAKKVLKKILKEFKQKEKKIGEALKQAHHETLNKESYVCKCPKC-DGNLRIKFSRRFIACDNYPDCKTTFSIPQRGGIKGTEKRCPHCSQPIVQIFMKKRKPQEVCLNKECPGKKVKKCPKCGPKCRYTENLNKTREEWKIYKNVFDSATVLNLVKLQSQHHFDGLESPIALGKEANVFTALKKRIIVKIYRVENCNFNKMYSYIAPDPRFAGMKKRRRLVIFSWVQREYRNLLKARQVIRVPTPIAVKDNVLLMEFIPAPLLKDLPPKNAKKFFDKVVSNIKKLYKAGLVHADLSEFNILNFEQEPVFIDWSQATIIKHPDAKEFLKRDVRNIVKCFNKQGLKLDEEEVYEQIVKAFDKILYNLPEVKAPTQKKLSFKQKLKWTLITLVLFFILGLVPLYGLGGNALQQFEFLSVILGASFGSIISLGIGPIVTASIVLQLLNGSGLVKFDLTTHDGKRRFQGIQKLLSVFFIILEAFIYIQMGGLTPSAPLILIFQLFLGGLMIMFMDEVVSKWGFGSGISLFIAAGVSQTIFIRAFNPLPSPNNPGVASGAVPALVQSLSAGDPVTAGLMFAAIVATIVVFLLVVYAQAMRVEVPLSFGRVRGYGVRWPLHFFYTSNIPVILAAALIANVQLFARLLSNILGTFGNTPISGLASWLYGPQIVRNIITHSLQWADIWHALVYILFMMLGAMIFSIFWVQTSGLDARSQAKQMLSSGLQIPGFRKDIRVLERMLNRYIWPLTIVGGLAVGLLAALADVSGALASGTGILLTVMIVYRLYEEIAQQHMMDMNPMMRKFIAMGYWPRKRAKKIYPRIRGWSKDTCSLLGFAGYKAGMTHIIGVDNKKTSPSKGEEIRLPVTVIECPPIKIFCARFYKKNYGLFAAKDFFFKPSKDLQRKLSLPKKFPDDYADISVLAYTQPVLAGIGKRRPEVFELKLSGTNKDKLEFVKTRADKEISVDEVFKEAQTIDAHAITKGKGIQGPVRRFGIGLKHHKSEKGRRQPGSRGPWKAQHIMYRTAYSGQTGFHQRMQHSLQIIKIGDKPEEVNPKDGFPHYGRIKTKHLLVKGSVPGTKKRLVLLTQPLRPAPVPTITHISL
>UBA12027
--------------------------------------------------------------------------------------------------------------------------------------------------------------------------------------------------------------------------------------------------------------------------------------------------------------------------------------------------------------------------------------------------------------------------------------------------------------------------------MAGILKTGTPLMKALTEVKAIQDKQENLAEARKEQQVAVSLPGVTIGRQLHEEDILYSAIPESQFKKYKDFRKQLTPDEREVLREIADIMRGQDPMWGI-------------------------------------------------------------------------------------------------------------------------------------------------------------------------------------------FTIQKRLAAQLLGCSTKRVRFEPEALEEIKEAITKADIKVLIKRRAIVEIPARGVSRFRARNIQHQKSKGRQRGPGSRKGRGSARAHPKEIWMAKTRLQRAFIKDLKEKDIIGSEAFRELYLKIKGGFFRNKRHIKLYMEEHKEVDAELEAFIARQHATIKVVGCGGGGNNTINRMAEVGIAGAEMIAVNTDAQDLLYTTANKKVLIGKELTKGMGAGSEPRLGEEAARESEAELKKALSGADMVFITCGLGGGTGTGSAPVVAEVAKKMGALTVGIVTMPFQMEGSRRYQNAVVGLEKMEANTDTLIVIPNDKLLELAPDLPLHTAFKVADEILTNAVKGVSELVTKTGLVNLDFADIKAVMKGGGVALIGVGESDTDNRAQEAVEKAIHNPLLDVDISGANGALVNVIGGEDMTLDEARKIVEAISAKLDEDARIIWGAQIYKDMDRTIRTMLIVTGVKSAQILGRTNKTDD-SRKQMEHQLGIEFLSVRWGICHIFSSYNNTIIHVTDITGSETITKVSGGMVVKSDRMESSPTAAMMASKRVAEEARDKGITGIHIKIKAPGGHNGPNTPGPGAQAAIRALSRQGL--XLIEDVTPIPHDGCRKKGGKRGRRVMFYKLEVKDHIRVPPDTFNLPLEEAVVKRIKKKYDGFISKDLGIVIDVSGVKEIGEGIIIPGDGASYYEAVFILLTFKPEMQEVVLGKVRDIAEFGAFMNLGPIEGMIHISQTMDDFVSFSKDKHLTGKESKRVLKVGDVCRARIIAISFSDPLNPKLGLTMRQQGLGKLEWVKEDQSKKAPAEEEASRSFDAQTLKIIVFFEKITDARLKDYLPEHSLFIVEQGEMGRAIGKNAANIRKVEQLLKRSVQLVEFNSNLGDFIRRLAHPAEIISVEEIVTIRGRDTKAKGMIIGREHSKLNLLKEIVKRHFPVTDIKVVCGAQGLRRALTMARRLTFPAKRAMGKR-ILQEYNGXXVFTDSRKGLEASPKAMEEAFGTTDTQEVALAIIKKGDIQLTQEHRQRIREQKMRQLINLLHINAVDAKTHLPHPMQRIEAALAEAKFHLDENKPVEAQLHDAIDRLRPIMPIRFEVKEMNVKISPQYTGKAYGVLKKFGPLLREEWQNNGYLHAVVEIPGGLETDFYEQLNAVCXXGSRGQRAEMATKQEGAGSVREGMTVVLEGAACRITSVQTSRPGKHGHAKVRMEGVGLIDGKKRVVVMPGSENVEVPIIEKKTAQVLSVTMANIMDTESFEMFDLPIPEELQGQVKENVQVLYWIILNDKVMKQVKSMVMRIGGMRRKTRYKLKKEIRQRGKLSLSKYFQSFGVGDKVYLIAEPAIQKGFYHPRFFGRAGVVIGMRGTCCQIRISDLGKQKTLIVHPVHLRKVMGVALTELLVKKEISLDELRGKTLVVDSPMWLYQFLSSIRQRDGSLLTDSRGNVTSHLMGLLSRISNLMQHNIRLAFVFDGEPPALKKQALQQRRAVKEAAEKKYQEALKVEDLESMKKYAAMGTRLTRDMIGEAKELVRAFGLPAIDAPSEAEAQASLIVRKGDAYAVATTDADALLFGAPRIVRNLNMAGRKKKANRLAYEVITPDVISLEENLSHLGISQDQLIMLAMLVGTDYNPKGIKGIGPKNALKMVKQYGEDKEGLFSSVKWDGYPWQDVFDLIKHTRTTEEYSLTWGRVDGNAVSRMLVEGHEFSQERVDAQINPLLQSKGRAQRGLGEFFSGLNVFFENFLKKESLFLEKKVLQNSFIPEKLPHREEQINQLAHILAPALKQERPSNVFIYGMTGTGKTVTVRYTTQELHKVATGRNIPLEIIYINCKINRTADTEYRLIAELSISGRMVPPTGLPTKEIYTHFKAALANKGKNIIIILDEIDHLLTKAGDNTLYNLLRINDENLSNHVSIIGISNDLNLIEAIDPRVKSSLSQEEMIFPTYNALQLQDILRQRIESSFKGGAVEPGVIEKCAALAAREHGDARRALDLLRVSGELAERANAGTISIPFLDEADDKIDRDRFTELVSTQPTQQQLALYTILSIQSIFTGEVYTLYKSYCSKAGLRPLTQRRISDILGEFDMLGFINAKIISKGRYGRMREISLSLPPSLIPRIKQQLAEQLHLKRIEGRGFDETRPIEAKVGVIKRADGSAMFKIGNTWAYAAVYGPRNLHPKFLQDPSRGVLRCNYNMMPFSSYNDRVRPGASRRSKEISMVTQKALLPVLNLDDFPNSVVDVFIELPLTEAGSRCAGICAASMALADAGLEMKDLVSAVSVGRVDDKILVDLXLRSPKS----PERQIPPDGEQRVGDHQGHKARRQEAAGVPAADRGEERIRPVRRQAVEKNLIDSVMYSYYEDENRILKETVTKLKEELEKFKTPPLMVSEVRDILGIIIRIPNGNLFYVNVSNDCDKLFAGDLVLTDQKNLTIINKVPAKHFNVEKFVIVEKPNVSWESIGGLDEQIREVKEVVELPLKKPELFKKVGIQPPKGILFYGEPGTGKTLLAKAVAASTNSTFIEVVGSELVQKFIGEGAKLIKDIFELARKKAPSIVFIDEIDALAAKRVELGTSGEREVNRTFMQLLAELDGFKPLDNVKIIGATNRKDILDPAITRPGRLDRLISVPKPDKKSRISVLRIHSRNMSIDPFTIEEISDKMDDFSGAEIKASCTEAGYFAIRDSRIKITRQDFLSAIEKIKRTKEESDEYKGMFGVLAFNRWSMDGIAVEDPGLQRYVTLDPKIVPRTGARYAGNRFYKSHVFIVERLINKMMTTGHKSKKHFISSGHHTGKAATVYGIVQDAFAIIERQSKQNPLKVFVKALENAAQREEIVTVEYGGARYPKAVECSPQRRVDQALKYFVQGAYQRSFNRKKPIEQALAEEILGAYGLSTSSMAIAKKFEIERQSDSSRAESFIWTEKYRPEKFSDIRGQKEIVKRVKALVDGKNMPHLLFTGPAGVGKTTMSLVIARQLFGAARHQNFLELNASDERGIDVVRNKVKDFARTRAIGDVPFKIIYLDECDALTREAQQALRRTMENYTQTCRFILSANYSSKIIDPIQSRCAIFRFKPLSKEEIVEIVDHIARQEKLKIDEKAKEALYRVCDGDCRRLENLLQSAASLESHITEKVIYELASFAEPKEIRDVLELALKQKFIDARSKLLETMLSYGLAGIDVIKQIQQEIVSLPIPERQKMLLIEKCGEAEFRMTEGSDEYLQLEAFLAKVVLVGSLQPVLNIGMVGHVDHGKTTLLERLSGKWTDTHSEELKRGITIRLGYADVVIRRKKD--YTAQEE----EGAEIVRKVSFVDAPGHESLMATMLSGATLMDGALLLVAANEQCPQPQTREHVMALEIIGLKHLVVVQNKVDLVTEEQALKNHGQIRAFLKGTAYENAPIIPLSAQHKIGLGNLLRAIEETVPTPHRDPSKSPIMFVARSFDINKPGTAFDKMLGGVLGGGLRQGTLKIGEEIEIRPGYAAVEKNQQVFKPLATKVAGLNTGGQDVEEVGPGGSIGVLTSLDPSIVKSDKLAGAVAGHPGSLPPVWYDLALKVTLLERVVGMEEKLAVDPVKMGEPLMLNVNSAATVGIVNEIRKGAVRCKLKLPVCCDVSARLTVSRRIGNRFRLIGYAEIQMAEVYLNSKFVGYADDPREYVRKLRETRRAGALGSVSVAYDPRADRVEVEAARGRAQRPLIVVKDGKPLLAERHIRQLEKNEISWSDLVKEGVVEYLDAAEEENATVAFFENEVAAETTHLEIMPLDILGYCTSLVPYGNFNQSTRLNAGSKNQKQALGLYAANYAVRMDMDVNVMHHAQKPIVETIMHDICNYDSHPAGQNVVIAIMSYKGYNMEDSIILNGGSIQRGFGRSTYYRPAIAEELRYSGGLMDEVCIPDKEVKGYKSEKDYRYLEEDGIISQEAKVKEGDVIIGKTSPPRFLSSMEDYNLATSTRRESSIGLKHGEEGIVDFVLITENEEGNKLVQVRLRDQRIPEIGDKFTSRHGQKGVAGLIVPQADMPFSASGIVPDIIFSPHGIPSRMTIAHLIEMLGGKVGSLSGRYINGTTFDAEPEEKLRKELQSLGFRENGVETMYNGQTGEEYQAKIYIGNMYYLKLKHMVANKIHSRARGPIQLLTRQPTEGRAKEGGLRLGEMEKDTFIAHGASLLLKERFDSDKTVVPVCEGCGIIAIKDDHKNRTYCPVCGDGVEVNFIEVSYAFKLMLDEFKSLGLYPKLELTSKYMFNKDAWSPKTSLGKRVKAGNVTSIDQILDARERILEAEIVDALMPGLKTELLMVGQAKGKFGGGQERVFKQTQKKTREGNKPSFSTVAALGNEDGYIGIGFGKARETVPGREKAIRNAKLNIIRIRRGNGTWQDTGNEPNTIPFAVSGKCGSVKVTLMPAPRGTGLCIGDECKKILRLAGIKDVWSKTEGETKSKMNVLYALFEALKKLMEMKVLANEKSLCIVEGSLMTGMRDVRIEKVTLNIGCGKDQSRLDKAVELLKSVSGATPVKTFTQKRIQEWGLRPGLPIGCKVTLRGEAATEMLKRLLDAKDFRLQESQFDDNGNISFGIHEYIDIPGAKYDPKIGIMGLQACITLERPGFRIKRRKVFCKRLPKRQRITRKEAIDFMAKSFSIKMMGDPRRLKKKWSRPLHPWQEARMAVETELLAAYGMQRKKELWKMNAQLKKYFEQTKGLIGS-KATDADKEAFVAKLVGLGILKQGAKLDDALGIALKDLMERRLQTVVVRKSLAKSMDQARQFITHEHISVGDRKITVPSYMVSISEEAAVKYADSPFRKEGHAEIAVPKGKPKKRPQTERFGRRP-----------------MVKKMSSAKIVTPELYDKEGYPVDGGLMDIRMGVIDPGLRCKTCGARLKECIGHFGYIELARPVMHIKFTPVIITILKSSCKDCGRILIPDNKISKIQLDQVEKEMGIEERRKKIKEVVSLMKTAAKCPHCKAKQGKITLQKPTTLIEDEKRISPIEIRARLEKVTDEDAQLFGINAPHVRPEWMIITVLAIPPVTMRPSITLETGERSEDDLTHKIGDIVRINQRLFENINAGAPEIIVEDLWDLLQYHITTYFDNDVAQLPPARHRSGQPLKTLTERIKSKEGRIRHNLAGKRTNFSARTVISPDPMLELNEVGVPLIVAMKLTVPERVNEWNMAYLKKFIEKGPEEYPGANYIIRPDGKKKKITSETKEASLEELQPGYTVERHLMDGDVAVFNRQPSLHRMSMMCHRVKVLPGRTLRLNPAVCTPYNADFDGDEMNLHIPQTEESRAEAEILMEVQTQVVSPRYGLSIIGCIQDAISGNYLLTFSYARQEAIDLLMAVGITDFGKLPRKQTVSGKEIFSVLLPEDFNFKGTSRTADEVLIENGKLVKGFMDKNSLGEEEGLMLRNIHQQYGKDFALDILGKMFRLGIEVLFRSGFTAALADTDLPEPAQLRVRETLDNAQREVENFIQSYQQGTMESYPGKTLAETLELRILEVLNKARNETGDIVAKHNSHTMIMAASGSRGNLLNLAQMAACVGQQALRGRRIDKGYENRTLSCYRENDLNSDARGFVRNGFKSGLTPQEFFFQAMTGRDSLMDTALRTPKSGYLYRRLANALQDIKVEYGNTVRDASKKIVQFQYGEDGIDVSRSENGRINVKRIIDSIRRIAIVDNEKLRNMQEKLYI-QSLCPVNRTGKEGKLTIEEKLCTGICPKAAPL-AIKIINLPEKLKQKPIHRYGENQFVLYSMPTPLKGRVTGVLGVNGIGKSTALRILAKVLQPNFGDGRFSDIIPFFKGTEAQKFFEELDKGVITVSYKPQQVELIPKTAKGSVKELLKKVDGKLGEVAKELQLDGFLENDIREISGGELQRVAIAAAVLKDASLYIFDEPSSYLDIRQRINISRFIKGLANQDTSVLLVEHDLIILDYMTDLINIMYGREAAYGIVSGVKPTKAGINIYLGGYLKEENVRFRDAAMKFTERPPMELTSWKSISKKLGRFSLEAKEGTIYRKDIIGVLGENGTGKTTFARMLAHVLTQDGGEITKKITVSYKPQYIESSNETVAEALDHAIQKYAAQLITPLKIEPLLESRLSQLSGGELQRVAIAACLQKDADLYLLDEPSAYLDAEQRLVVSKVVRDFMEQKGATAMVVDHDLLFIDYVATKIMVVDGTPAVKGEVHAPQEMEDGMNHFLGKLQITLRRDHDTKRPRINKEDSYLDREQKGSGKYYYATLLKKEGYPEDGELVLCTVTSVQYHSVFVQIDEYTGMIHISEVAPGRIRNIRDFVIEGKKVVCKVLKVHLDRGHIDLSLRRVTEIQKRQKITDLKQQQNAEKILEHVAKTVGTKPEDLFNKAYPAIAASGSLYGFFQDVVTIDTLSLSENERRILLDVVKQRVKPPEVEITGKLKLQSYAHDGVEVVKDALRAGLAADIRYLGSGTFRISVKSPDYKSAEKILQAFIGSATGIMDKAHGSAAFERAEMKVQIVDAENKEKGHAELPFQFSEPVREDLIRRAVVAMQANRRQAYGSFPESGLQHSIEISKRRRDYKGVYGVGISRTPRKIMSRSGTRMNWVGAFGPQTVGGRQAHPPKAEKGWTKKINDKERRKAIRSAIAATVHRDIVAGRGHRIPQHYPIIIDASAESLSKTRDVEKMLASLGFGAELARSAEKSIRAGKGKGRGRPYSRRKGPLIVDRIAEAAKNIPGVDVVDVRNLNAEMLAPGAKPGRATIWSSAAIDALTKEKLFA-------------------------------------------------------------------------------------------------------------------------------------------------------------------------------------------------------------------------------------------------------------------------------------MRGPIPLPTRKLRVTTRKSPDGEGTATWERYEMRVHKRVIDLGLDERALRLVMRVPIPEGLNIEIEMKE--------------------------------------MXXGLVSVEGRSIRIIPLSGKYMPKRDDIIICKVIDITLNGWRLDTNSAYSALLGLKEGSAEFIQRGADLKQIYDLGDYIMCQVIQVTSQKLVDVSMRGPGLRKIKGGRIIEVNPFKVPRIIGKQGSMISMVKQALNCNILVGQNGLIWIHGEPVAEQKAIAAIRKIEEESHVSGLTEKMKDYLQKSASRMGKNLIQQRRGRGTSRFRAPSFNWGGEARLEGTVMDIIHSSGHSAPLAEVKY-GAETALLQAPDGIRVGEKVQMGDGAEVKEGNILSLKDIPEGTPIYNLESKPGDGGRFVRSSGTFARIITKMDAGIVVXX-------------------------------------------------------------------------------------------------MAKIRKFCSYRNPYTRVSKYKKKAYIRMTPNPKVVRFTTGNSAFEYTLKLNSKAELNIRDNALESARQVSNRLLETRVGLTFYKLNLKVYPFHVLRENPLAQGAGADRFSTGMSHAFGKPIGIAARIKKGQTIFQVDTGLAKEALIRAATKLPCSCAIEILRNRKDLIAAVKKLKSSSEKRNFVQSVDVIINLHNLDMKKNNVDQFISLHYTRGKKTKVCAIVGPELTDQAKQVCDGVVTAEEMVRDNKKAIRKLTNQYDYFIAQATIMPQIATVFGRVFGPRGKMPNPKAGCVVPPNANLKILYDRLQKLIRVQTKSAPSIKFAAGTEAMSDEELIDNIETVYKSILNAIPSAENSIRDVSVKLTMGKPVKVEALNDTLSNALSTILKAEMLGRTTCTVQD-SKLIRHVLSLMRDVGYVAGFQEAENQRS-RLVVKLSGSINKCGVIKPRYSVQLPEFEKFEKRYLPAKNMGIIVISTPQGITTHRMAKERKSGGRLIAYCYMRPVKANITKGIPLGAEIDTCDNSGAKVVKVFTVMGAKTVWGRVAAAGVGDLIMVSVKRGRPDMRKQTMFAVIVRQRKEYRRPDGMRIKFEDNAAVVLKDDKGNPQGTLLKGPIAKEAAERWPAIAKIASMVVTIAKEYADKLPKKLIDEIGASQAKIRKVFEAVQKEYESAKISPGECVGLIAAESIGEPGTQMTLNTFHFAGVAEMNVTVGLPRIIEILDGRKELKNSMMEIYLKKPYSEGLKELALQIKETTLSHIATEFTINIADLTIEVGLDKQKMKDLGITPMVIASITKQKGFNVKEGISVKTKSLNEAYKAKERLKDIHVKGILGIRQVLPLKRGDEYLIITAGSNLGDVLQLEQVDAHRTTTSDIYEIQNVLGIEAARQAIINEVAKVIDSQGLNVDIRHIMLVADGMTVSGEMRGITRYGVVSEKSSVLARASFETPIKHLINAALTGEVDRLTSVVENVMINQPVPIGTGLPGLVSKQKPYTLIITEKPAAAKKIAESLADGKPIKGG-GSVPYYSLTHGKEDIIVACAVGHLYGLAESGQFPVFDIEWKPASEMSKGSGFTKKYLDTIRKLAKGAAAFVVATDYDVEGEVIGLNIVRYLCRQKDASRMKFSTLTKEDIVEAFEKRSPHLDWGQAKAGETRHYLDWYNGINYSRALTSAMKGGFKLMSTGRVQGPALKIIVDKEKDIRAFKPVPFWEVELLAEKSGREIEAWHEKGKFWGKKEADAVIAGTKGHALVASAEKKEFSQQPPFPFDLTTLQMEAYHALGIQPKRTLEVAQSLYIAGAISYPRTSSQKLPESIGYRKILQALAKNSGYTALANALSLKPNDGEKADPAHPAIFPTGMQPSEREAKVYDLVVRRFLATFSDPATRETMTIVLDCSRENFIARGTRTVKRGWHEFYAPYIDLEEQELPKVEKGGQVAVKKIGMHTKETQPPKRYTPASIIKELERRSLGTKATRSDIVDTLFKRGYVDGRSIQATELGIRTVETLERHAPKIIDEELTRHFEEEMEDIREGKRQPDDVLGEAREALTDIIRDFKKNEKEIGKELSKANIETRNELTGVGKCPSCKEGDLQIRRGKGFVACNRYPECKTTFSLPRNAFIKPAKKECEQCGYPKVLAIKK-KGAQEFCLNQDCPSKYAKSCPKCGPECAYTAQLDKSGKDLKIRHNVFDEFTNRTIYKLITGGYIEGLESPLFIGKESNVFTAHADLRIVKIYRLESCDFNRMYDYIKADPRYTNIRKRRRNIVFAWVQREYRNLMIAREHILVPLPYAFMNNVLVLECIIAPKLKDALPRNPGQFFTKVVEGMRKLHKAGLVHADLSPFNILNRDEQPVFIDFSQATEYDTHGGEAYLQRDIRNVCAFFRPLEVDADEAKVRKLITGLWRTILNNLPEVEGPTQKTLSFKEKLKWTLIVLSIFFLMGMMPLFGLGVNALQRFETLSIILGAEFGSLISLGIGPIVTASIVLQLLNGSGIIKFDLTAPEGKKLFQGTQKILSVFFILFESSIYVFMGGLAPAEQLMLIFQLFLGGILILFMDEVVSKWGFGSGVSLFIVAGVAKSLLLQTFNWLPGPSGITYSAGAVPAFFQSLAAGDPTTATLMIAGILSTAFVFVIAVYASAMKVEIPLSFGMVRGHGVRWPLSFIYTSNIPVILISALMANFQLWGNLLQNLLGTFAGQATSGLVYWIQAPRLITSIIQQHIGWQIYAQAFVYLLFLMGGSVLFSIFWVQTAGMDAKSQARNMMSSGLQVPGFRKDQRVLERLLGRYITPLTVMGGLTVGFLAAIADISGSLSNGTALLLAVMITYKLYEEIAKQHMMDMNPMMRRFMGMQFWPRVRAQREYPRLRTHPQKEAKPTSFAGYKVGMTHVIVTDNLANSLTKGQELFVPVTIIECPPLKVSSLKFYKDSNGSQTVAEVFAEIDKEFSRKTIKPAKSIADFDDVRLVVYTQPKLTGIGKKMPELFEVALGGSRDDKLKYAKEKLGKEITAKEVFREGQQLDIHAVTKGRGFQGPMKRFGISRRRHKSEKSIRNPGSLGAWKAGQTMWRVAHAGKMGFHTRTEYNKWLLKIGEKPEELRMDGGIPHYGAIKNHYLLIKGGIAGPAKRLVRITDAVRASSAPEIQYVSL
>J091
------------------------------------------------------------------------------------------------------------------------------------------------------------------------------------------------------------------------------------------------------------------------------------------------------------------------------------------------------------------------------------------------------------------------------------------------------------------------------------------------------------------------------------------------------------------------------------------------------------------------------------------------------------------------------------------------------------------------------------------------------------------------------TSVQKRLAAQILKTSPKKVRLDPERADEIKEAITKADVKGLIAGGAIQRKPDRSTSRGRARKLHEQKRKGRRKGHGSRKGKATARQAKKEAWMARIRLQRKVLKSLKEANKITNETFKDLYRKAKGGFFRSKRHLKLHLEEKRNVDEELLQLLSRQKAMIKVVGTGGGGNNTINRISEVGIAGAETIAVNTDAQDLLYTTADKKILIGKDLTAGLGAGSQPKIGEDAARESEQEIKRALEGADMVFITCGLGGGTGTGSAPVIAEVSKKLGALTVAIVTVPFKMEGQRRYENAVIGLEKLEKNVDTLIVIPNDKLLELAPDLPLHTAFKVADEILTNAVKGIAELVTKAGLVNLDFADIRAVMGNGGVALIGVGESDTDNRAMEAVEKAINNPLLDADISGANGALINVAGGPDMTLDEARKVVEAISTRLDEDARLIWGAQISEDLEGTIRTMLIITGVKSSQIFGGRISTRGPSPEEMENELGIEFVDIRWGVAHIYSSYNDTIIHITDITGTETIAISSGGQVVKSDRMESSPTAAMIAAKKAGEIALEKGINGIHVKIKAPGGHNGPHNPGPGAQAAIRALSRMGFKVGIIEDVTPVPHDGCRKKGGRRGRRVMFYKVHLKDHIRVPPSDFGEDLDAAVIKAIKHKFEGYISPELGIVVDVSGVENIKDGVVIPGDGASYYETEFSLIVFRPEMQEVVIGKIRDIADFGAFINLGPIEGMIHISQTMDDFVSFAKDKVLTGKESKRSLKVGDVCRARIIAISYKDISNPKLGLTMRQKGLGKLEWIEEDAKAAKEKESDARIKFDTQLLQVMSLFQKITRTTLKDAIPGQIVFVVQAGQLSRAVGKKGANVKLLESKLNRKIKIVEFNPQLIPFVRGVIYPLKAENIEEVVTITPPDSKTRGLLIGRNAQNLRRTESIVKRYFNIKELRVKLNLARIKKEGKHFEVAVDPDLAIKYKENIRDVLKSEEVFYDAKKGELASEHELKQVFGTDDPLKVAEEIIRNGEIQLTAEYRAEMREKKRKQIIQIIHRNGVDPRTHLPHPAARIENAMEEAKVRIDEHKRAEDQVQDVLKKLRAVLPIKFEMKEIALHIPASYAGKTYGLVSSFGKLLKEEWQNDGSWVGVVEIPGGLEGEFFDKLNAITHGEMESKIVKMNVKLTSIGSLKKGNYVVIDGAACVVTDTQVSRPGKHGHAKVRLSAVGLIDGKKRVIVMPGHDNIEVPIIEKKTAQVLSVNTANVMDMETYETFDLEIPEELKDSCVPNAQVLYWVILNDKVMKQVKSMAMRIGGSRRKTRHKLLKPHNRKGKISITKYLQKFSEGDKVQLLAEPAVQKGMYFPRYHGKSGVVVGKQGECYKVMIKDSGKEKVMIVHPVHLKALMGTNLAPLLKPEPVKIDILKGRVVAVDAFNTLYQFLTTIRGPDGALLSDSKGRPTSHLVGLFSRTAKLVESGIKPVFVFDGEPPELKGQERQRRKDVKEDAAKKYEEAAQKEDIEEMRKFASRTAVLTKEMVEESKELLDAMGIPTVQAPSEGEAQVAAMVRQGRAFAGVSQDYDSLLHGNPRIIRNLSLTGRRKRVTGVGYVSVSPEMILLSDTLNNLGIDLDGLIFLSILVGTDYNPGGIKGIGPKKALALVQKHKPNYENIFREVEWPP-SWKEIFDTIKNMPVTSEYDLSWKPVDRDKIIKMLCGEHDFSEERVLSTLQKIDS-EERKQKSLGDFFEPLSGFFESFLRKDSLFVNKRALQASYMPEEVPHREEQIKEIALILAPALRLERPSNLFIYGRTGSGKTLSARKTTERLAKVALQSELPVRTVYVNCKLKGIADTEYRLIAHLAREGKAIPATGLPTDEVYRSFLEGIDT-KQVVIFVLDEIDQLVKKAGDEILYNLTRINEELKHCQVSIVGISNDLQFVTNLDPRVKSSLSEEEIVFPPYNALQLQGILKSRAKLAFKEGVLSEGVIEKCAAYAARDHGDARKALELLRVAGELAEREGSKKVNLEHLDKAEDKIDRDRIIDIVNVQPKQFQAVLYSAVLIKIIFTGELYNYYKDICKKSRLRPLTQRRVSDVITELDSLSLVSARIISKGRYGRTREIILSIPDSSIPVVKKMLEESLSIKRQDGRAFDETREIEAKVGVIKRADGSAYFRIGKTVAYAAVYGPRDLYPKFLQNPTEGVLRCNYNMMPFSGSGERVRPGANRRAKEISLVTEKALTPVVDLKQFPNAVVDVFIELPQTDAGSRCAGICAASMALADAGITMKDLVGAVSVGRVDDKIVVDLDYSEESYVADIPTAYIPTMDKFSLLQMDGRISKEQLTEALEMAKKACTRIVEEQRKALTKDELENVMYSYLEEENRILKETVHQLKRELDKFRYPALMVCEVAEVMGAIIKVPNGNRFFVNIASECKGVKPGDTVLVEQKNLTIVRKIPSKKFTVEQFVIVEKPNVKWSDIGGLDEQAEEIKEVVELPLKNPELFKKIGITPPKGILLYGPPGTGKTLLAKAVATSTKATFIEIVASELVQKFIGEGAKLVKEIFELAREKAPSIVFIDEIDALAARRIEVGTSGEREVQRTFMQLLAEIDGFKNLGNVKVIGCTNRLDILDPAVIRPGRLDRLIKVPAPDEEGLKEIFTIHTRNMKLDKIDIDSLVKKMKGFSGAEVKAVATEAGYSAIRNKRTKITKKDFEYAIEKVRQHEKDDYSYISMFG-------------------------------------------------MERLINKVTVPGHKGKKHFKTSYHITGKTITAQQIVEEAFTIIENRLKKNPIEVFVRALENAAPREELITIEYGGARYPKAVECAPQRRIDIALRQIAQSVYQKSFNTKKSAASALADEIINAYNLSNASAAIQKKLELERQADSSRMESSIWIEKYRPQKFSEVRGQKDIVRRVKSFVEQKNMPHLLFAGPAGVGKTTLALVIAKELFGPGWKQNFLELNASDERGIDVIRNKVKDFARTRAIGDVPFKIIYLDECDALTREAQQALRRTMENYTSATRFILSCNYSSKIIDPIQSRCTVFRFKPLDPEDINAIIDRIAKSENLKVDESAREALIQVSGGDCRRAENILQSCAALSNTITEEMVYSLASVARPKEVKEVLNLAVQGKFSDARKKLLDTMLKYGLSGLDIIKQIQSNIWALDVPNRKKVELIDKCGEIEFRMTEGSDEYLQLEAFLAYVMLSASLQPEINIGLVGHVDHGKTTLTQQLSGKWTDTHSEELKRGITIRLGYADTTFVKTKDGKYTTQQKAQEGVEYTPLRAVSFVDAPGHESLMATMLAGATIMDGALLLVAANETCPQPQTREHIMALQIIGIKNLIVVQNKIDLVGKEDALKNYKEIKKFLAETEFKDAPIIPISAQHGVNIDVLIEAIEKYIPTPKRDAKADPLFLVARSFDINKPGTSIDSFKGGVLGGALVRGVLKKGDEIEIRPGYEVEEQNRKVWHPLTTRIKEIASGGQIIDKATPGGSVGLQTMLDPAIVKSDSLTGSVVGKKGKLPPVHYALELEVHLLDRVVGTAEDLDVEPIKLREVLMLNVNSAATVGVVTELKKNTIKCVLKLPVCADKGSRVTISRRIGNRFRLIGYGLILMTEVYLNGKFVGEVENPIDFVNQVKTERRKKKLSNINIAYNERLDRIEVESGKGRARRPLIIVRDGKPLLTEKHIIQLEKGDLTWSDLVDQGVIEYLDANEEENALVAFTEEELTPKHTHLEIDPLVMLGLTTSLVPYGNYNQSTRLNAGSKNQKQALGFYAANYLVRMDMDVNILHEPQIPIVQSITHEISGYEKHPAGQNIVVAVMSYEGYNMEDAIILNRASIDRGLARNTYYRPAISEELRYSGGLIDEIGIPDKEVKGYKSEKDYRFLEDDGIVYPEAEVAEGDVIIGKTSPPRFLSSMDEYNIATNTRRESSFAMRHGEKGVIDFVLVTENEEGHKLVQVRIRDQRIPEVGDKFTSRHGQKGVVGLIVSPPDMPFTASGITPDLIFSPHGIPSRMTIAHLIELLGGKVGALSGRYIDGTTFNSEKEADLRRELLSLGFAENGTETMYNGQTGEKFQAKIYVGNMYYLKLKHMVANKIHSRARGPIQLLTRQPTEGRAKEGGLRLGEMEKDTFVAHGASLLLKERFDSDKIIIPVCENCGMIAVHDEYKNKSHCPLCGESVEITDVEMSYAFKLMLDELKSMGIYPKLQLKSKYASDYAHWNPKTEIGRKVKAAEIRDIDEILDSGKPILEAEIVDILLPDIKSELLMIGQSKGKFGGGAKRIFKQTQKKTREGNKPHFATMAVVGNENGYVGIGYGKSKETVPAREKAIRNAKLGIIKIRRGCGSWQCNCKAPHSIPFKVEGKSGSVSIKLIPAPKGNGLVVEKEVAKILKLAGIKDVWAKSSGHTKTKTNLIKATMEALRKLQATKVQPQLAALNIVEGRA---MRQIRIEKLTFNIGAGKDQKQLEKGMKLIEKIAGRPPVKTKTNKRVPSWGLRPGLPIGCKLTLR-RDVEPLIKRLLEAKNNVLKPSCFDNEGNVSFGIHEYIDIPGVEYDPEIGIIGLQVSITLERPGFRIKKRKIAPRHIHRNHKISKEEAIEFMKEKFGIKVMGDPRHLKKKYSGPTHPWQADRIALEKELVKEYGLVKKKELWKANTILKNYKKQAKAAIVLTEQGDKEREALIRKLQRYGLISENAAMDDILGLSVKAVLERRLQTLVVRKGLARTMKQARQLVLHGHITVGGRKVTAPSYMVPVDEENTISFANSPLASEDHPEREKIEGKNKEQEASSPATEEAYVYKFIDSIKFGVLSPKLIKKMASAKVVTPELYDKEGYPVDGGLMDTRLGVIDPGLKCRTCGSKLKECPGHFGYIELARPVIHVKFIPVIMTILQSSCRDCGRILIPKNKIEKYLFDQVENEYGASERRKKIKEVISGLKSVNKCPHCGAKQQKITIEKPTTILENEKRLSPIEIRSRLERVPDSDCEVFGLNTKVVRPEWMVLTVMPIPPVTTRPSITLESGERSEDDLTHKLGDIVRINQRLFENINAGAPEIIIEDLWDLLQYHITTYIDNSIAQLPPARHRSGQPLKTLTERLKSKEGRIRHNLAGKRTNFSARTVISPDPMIKLNEVGVPKVIAMNLTVPERITSWNEKYLRAFVERGPENYPGANYVVRPDGKRKKITDETKEQILEELQPGYIVERHLMDGDIAVFNRQPSLHRMSMMCHRVKVLPDKTFRLNPAVCHPYNADFDGDEMNLHIPQTEEARAEAEILMEVQTQLISPRYGLSVIGCVQDAISGNYLLTTEMSYKEAVELLVGVGVEDISRLPKKEKVTGKEVFSALLPKDFNFTGKSREKS-VVIKNGKLKSGVMDKANLGEGQGLMLRNLHKKYGPAETIDILGKMFRLGIKYLLKHGFTVAISDTDLPPKAREKIEETMDAAYAEVNNLILQFNQGRLEAFPGRSVQETLELKILEVLNKARNRAGEIVEENWSHTIVMTRSGSRGNIINLAQMAACVGQQAMRGKRIEKGYFERTLSCFEPRDLSAPSRGFIRNGFKDGLKPAEFFFMGMTGRDSLMDTALRTPKSGYLYRRLANAMQDLRVEYDYTVRDARGQIVQFRYGEDGIDVSKSENGRINVRKVLESISRIAVVDNDKLKDADKQRHI-QSLCPVNRAGTEGRLFIDEATCIGICAKHSD-GAIKIVNLPTSAEGDPIHRFGENGFALYSLPTPLFGKVVGILGPNGIGKSTALNILAGHLIPNFGSEQLKRLIGFFKGSEAQGFFEKLASGEIKVAYKPQHVDLIPKAHTGTVRDLLLKADDSFDRITELLELKDVLDTEISKVSGGELQRIAIAATVMKRANVYIFDEPTSYLDIQQRIKVSKFIRGLATEETAVLVVEHDLIILDFLTDLVHIMYGKPGAFGVVSGVKPTRTGINIYLSGYLKEENVRFRDHAVHFMAKPPARLVAWKDLSVQLGRFRLSADEGEIMQHQVIGVLGPNGIGKTTFVKILAGVQKPDTGEISDKVKVSYKPQYLEPTDEPVASAARDVISKYDVQLARPLGIHELLDKKLSDLSGGELQRVAIAVCLAREADLYLLDEPSAYLDVEQRLLVSKVIRDVMETRTGSALVVDHDLLFVDYLSESLIVLEGTPAKEGAVKGPFTMEEGMNRFLSRLSITLRRDMESKRPRINKEDSRKDREQRAAQKWYYSMLRKKQGFPEEGEVVLCTVTKIQYNSVFVNLDEYQGMIHISEIAPGRIRNIHDYVKEGKVVVCKVLRVNQERGHIDLSLRRVTETQRRLKVNELKQEQLAEKIVDFVAGKLKKDMKQLYNEIAKIFDEYSSLYSAFEEVVSLASLGIDKKVASELEEVIRQRIKPPEVHINARMRVRSYEPDGVEHVKKVVSAAAAVRINYLGGGSFGIDIKAPDYKTAEGIYSKIIKTAEKSCSSKLTTVDIQREKMKIKVLTLENKEKGERELPKQFREVVRPDLIRRAVLAIQSHKRQPYGADPEAGMKVSAELSRRRRNYRGSYGIGISRVPRKILSRQGRRMNWVGALAPGTVGGRRAHPPKSEKVWDQKINNKERRKAILSALAATVNVDYVRARGHKVPDSYPFAVDDSIIDVKKTADVSKVLGALGLGEELERTKERKVRAGIGKMRGRRYKKKTGPLIVCDLMKSARNIPGLEVARVDKLNAELLAPGAQPGRLVIFTEGALDRMEKENLFAEARQHVIDCINTGIRLDGRKTTEYRTIKVETGVTKNAEGSAKVTIGETEVIAGVKMMIDKPYPDKPDEGTIMVGAELLPLSNPDFELGPPGIQAIELARVVDRGIRESGAIDGKKLCIKEGEMVWIISVDICTINDAGNLFDASSLAAIAAIKDAVFPEHKVIDYKNLTDKKLPTPLSVTVHKVGPHLIVDPTTEEEAVSDARLTVAVTEDGEICGGNEPLSTEDISNMIDLAKEKIEELRALLMQKARIKIASTDIDKVNQVCDYIKDIAEKTGVTIRGPIPLPTKKLKVTTRRSPDGEGKATWERYEMRVHKRLIDLSLDERALRLVMRVPVPEGLNIEIEMVDGELKLENKSIVVPGEEIATGMDYIPGSGTYRLGEGIRANRLGLLSVTGRAVKVIPLSGKYIPKKGDLIICRVIDILMTGWRLDTNSAYSAVLPLRDATTEFIQKGADLTKWFKIGDYLSAKIVNVTSQFLVDITTKGPGLRKLEGGRIIKVNPSKVPRIIGKQGSMVSLIKEQTGCRIVVGQNGLIWLQGDPKDELIAVETIRKIERESHIQGLTDRVKAFLEEKKKEMGKNIVQQARGHGGPTYRAPSHRYKGAAKHTGRIVDIIKCPGHTSPLAQVEYSTGETALLIAPEGVKVGAEVQTGPEAVPAPGNTLPLSKIPEGTLVYNIEAVPGDGGKFVRASGVFAKVVMNLKDRIIVQLPSKKQKEFHPQCRASIGVIAGGGRTEKPFYKAGNKYKAMKARNKYYPVVSGNAMNAVDHPFGNKRSQRKSKARPTSRNAPPGRKVGMVGARRTGRKKMARLRKGVAYRRPYTRKSKFKAKNFVRATPSNKIVRYDMGDPDYELTLNLVSKDDIQVRHNAIEAARQTSNRALEKNLGKNAYHLKIRVYPFHVLRENPLATGAGADRMSTGMKMSFGKPIGLAAQVRKGQVLMTLRCKTAKLALTRAARKLPCSCRIEEVVERKHILEVIKQAKAESKPRNFKQTYDLIINLKNLDLKNQQLDFFVTLPHPKGKLQKVCALVGPELADEARKYCTTTIIQDEFDAKDKKKIKKLAEEHDWFIAQANIMAKVAQVFGSVLGPRGKMPNPKAGCVVPPKASLGPLVEKLQKTVHVKAKNSPVVHLSVGREDMPDEEVAENIATLYDQVLHHLPGEHNNIKSVFLKLTMGKPVKMESLNDPLANALSHILNSEKVAKKKIVIRPTNKIIENVLKLLQENNYVGSYEIIEDSKGNSLVLNLLGRINKCGAVKPRFPVKVTEFEKFEKRYLPAKNFGILVVSTPQGLMTHEDAKKKGIGGKLLAYCYMKAVPAKVTRALPVGSLVPTCDNSGAKMLKIFTVLGKQTTKRRLPAAGVGDLVMASVKKGRPDMRKQVVFAVIVRQKKEYKRADGTRISFEDNAAVVLKDDKGNPKGTIFKGPIAKEACEKWPGVAKVASIIVELFKEYEDKIPAILLEELKTTKTQLKKMLEALYEEYLESMVEPGESVGIISAESIGEPSTQMTLNTFHFAGVAEMNVTMGLPRIIEILDARKNIKTPMMEVYLKEPYNKGIRKVAELIKETKMSDIIQEVSINILEATITVKLDRQKMKDLEVRDSVKRAVEKQKSGQVKIEVLIKVKSLNDLYKLKEKMKSIYLKGVKGITQVLPVKRKDEFVIITAGSNLKDTFKLEFVDTERTTSNDIMEVYENLGIEAARAAIINEVYRVIESQGLNVDIRHIMLIADTMTASGSVKGITRYGVVSDKSSVLARASFETPIKHLINASLVGETDPLNSVIENVMLNQPIPVGTGLPGLITKVKGYELIITEKPNAAKKIAAALADGKPVKESKGGVPYYKVTHGSRDLVVGCAVGHLFGLAEGWNYPVFDVVWKPAYEVSKDSAYTRKYLSVLKKLAKDADSFTVATDYDVEGEVIGYNILAHVCKVRDGNRMKFSTLTAQDLRKSYESKSPHIDWGQANAGLTRHVLDWFYGINLSRALTSSVKGAFKLLSSGRVQGPALKIIVDREREIRAFKPVPYWQVQLEGALNGSTIVALHEKDKFWDKDEADAVVERASSSAKVSSVEAKQFKQAPPHPFDLTTLQTEAYRSLRISPKDTLAIAQELYTEGLISYPRTSSQVLPEEIGIKKIVQALAGQEQYSQHCAALKLKPNNGKKTDPAHPAIYPTGIKASGDKMKIYDLIVRRFLATLADPAVRETVTMKITASGEVFVSRGTRTLEKGWHEFYGPHLKMEEQTLPNASEGDAVEPFRIDLLDKETQPPKRFTPASIIRELEKRNLGTKATRAQIVDTLFQRGYVYGQPIEATELGIQTVETLEKYSPMILDEELTRHFEDAMEEIRQGKKTSEEVLEEAKKVLTEILSVFKSNEKELGRELLKANRKAQDEINFIGKCPSCKEGDLVVKRGKQFVACTKYPDCKQTYALPKSGLIKGAGKNCPDCGTPMILVIKKRKRPQELCLNPSCPSKKQSKCPLCGPKCKYTNLNGITREKFKTYEDVFDMFTEKVLAKLVSQGHFEELESPVSIGKEANVFIGKHNPRIVKIYRLETCDFNKMYQYIRTDPRYAYLSGHRRKVIFAWTQREYRNLLKARMAARVPTPFAFRSNVLLEEFIPAPKLKDVDTESAEKMLSGVLEQMRILAKNGMVHGDLSAFNILVRNNLPVIIDMSQSTTVDDPQFEELLLRDCRNVVSFFSRAGIEVPEESLFKELLA--------------------------------------------------------------------------------------------------------------------------------------------------------------------------------------------------------------------------------------------MKVEIPLSFGQVRGHGIRWPLAFIYTSNIPVILVAALIANVQLWARLLQNILGRFGNTPVSGIVSWLHAPNIIGNIIRGNFTFMDLAHGLTYMLFMIGGSVLFSWFWVQTAGMDARSQAKNIMASGLQIPGFRKDERVLERLLDRYIGPLTVMGAIAVGFMAAAADLAGALSYGTGILLSVMIVYKLYEEIAQQHMMDMNPALRKFIEMQFWPRKRAKKPYARVRSWAGAEAAPLGFAGYKVGMTHILINKAKTGGKSQVQRVFVPVSILECPPLKVYGVRAYRESNGLKVATEVVVKADKELSRKTPGAKKEPEDYSEFRLLVYTQPKLTGIGKKKPEIFEIAIGGKPQEQFEYAKNVLGKEISIGDVFKEGEYVDVHGITKGKGVQGPLKRFGIKRTSHKSEKSVRTPGSLGGWVGGVWMWRVAKAGHMGYNVRTEYNKWLLKIGKNPEEINVKGGFLHYGIVKNDYIIVKGSVQGTPKRLLKLTKAIRPDEVPPIHYVST
>ARS1199
MIRTPIIAFLGHVNSGKTTLQDFIRKTAIVKSEAGEITQSIGASLVPDVIIKNLCGDLLNQLKDLKIPGLLMIDTPGHAAFVSLRKRGGTLADLAVLVVDINEGLMPQTLEAIEILKRFKTPFLIAANKLDTLNGWKNLLQNIPKQESVQDKLDTLLYSLVTKLAELELNADRYDRVDDYTKALAIVPCSAKTGEGIPELLVMAAGLSQRFLGKKLEYSEDAPAKGTILEVKKERGLGMTLDTIIYDGVLSKEDELVIGGIDEPIVTKVKALFEPKKLLELSN-STKFQQVDQVVAATGVKIAALGIENVSAGMPLLAVLEETKALVQKEIAEMAIELDITGVIAKADTLGSLEALVKLLKEHGIKVKKAAIGEITRKDVSDAVTNIQTDPLSAAVIGFNVNGVQIITGDVIYTLIDRLQEWQKKEKTKLESSAVKKITKPCKLMLLKGYIFRQSNPAIVGTEILMGTLQTGAELMKVVTIVKEIQEEKENVTEARKGKQVAVAYEKIIIGRQLNEGDTLYSFITDKDYRKLKELKQYLTDDEKEALREIAAIMRKQNPLWGVGKLLKKSWHNILATKSFDSALLGETYLADPQSMVNSRLTVNLANLTGDIRQQGISLKFKISEITDGKGVANVIGYEASSSQLRRLVRRGVKRLDDSIECKTSDGKLLKVKPFAVTRAAASKVKMSLMRKKLREAIAEVAKLTFDELVKSVISHNLQNALKSSIRKIFPLRAIEIRKLQLSEKTEEKALKAQKRIAAIVLKCSPQKVLFDTEKLSEIKEAITKQDIKTLISDGVIKRLKSNKQSKSRARVRATQRSKGRQRGQGSRKGKATARLSKKTRWVNRIRLQRDLLKKLRDDDSITKKIYRELYMKSKGGFFRSKRHIELYISEHSSVDAELEQMLSKQKATIKVVGTGGAGNNTVTRIAEVGVVGSEIISINTDAQDLLYTTSDKKILIGKELTHGLGAGSDPKTGEEAARESEHELKDALSGADMVFITCGLGGGTGTGSAPIIADISKKLGALTVGIVTMPFTMEGNRRYENAMIGLERLENVVDTLIVIPNDKLLELAPDLPLLTAFKVADEILTNAVKGIAEMVTKAGLINLDFADIKAVMTGGGVALIGVGESDSENRAVEAVEKAITNPLLDVDVTGANGALINVSGGSDMTLEEARKVVETVSQKLDENAKVIWGAQIYEDLPNIIRTMLIVTGVSSEQIFGKERMHATERKAEIESELGIEFVDVRWGVAHIYSSYNNTIIHITDITGRETIAKASGGMVVKSDRMESSPTAAMAAAKKAAEGAMEKNIRGIHVKIRAPGGHNGPSNPGPGAQAAVRALSRMGLRIGIIEDVTPIPHDSCRKKGGKRGRRVMFYRVQVEDHVRVPPTSFNLPKEEAIISMLEKQFEGFISKDLGIVISVSQLLNVHEGVIIPDDGAAFYKCTFELLTLKPELQEIVSGKVRDIADFGAFLNIGAIDGMIHISQTMDDFVSFSKEKVLVGKASTRSLKVGDLCRARIIAISYKDVANPKLGLTMRQPGLGKLEWLTEDEKPKEEPKKKMKIKYDNQLMKLMYFFESITHSKLKDCFIDVLNFIVNE-DIAKAIGKNGVNAKKVEAKLKRRIKIVAFSENLEEFISNLLLPLKVKDITVIVTIT-PEPESRGYIIGRAASNLRNYEETVKRYFEIKEIKVVFNLARLTKGGEQFEIIVEPDKAISYKNGVKETMKYEKVFSDAKKGLLASEESMKKVFETVDSVKIAEVVLSKGKIQLTSQYRDSLRDAKKKQLIELIHRNAVDPKTNLPHPVTRLENAFNEAKVHVDE-RKAEDQLEGVLKLLRPILPIRFETRKLQLLIPSKYASKAYSTLKGFGRIIKDTWHSDGTLLSVIEIPAGLQQELTEQLNKLTHGDVDIKISEMTTKSVGANTLKSGSYLVMEGAACKVGNIQISRPGKHGHAKMRIEGVGILDGKKRIIVLPGHDHVEVPVIEKKTAQVLSVNTANVMDSETYETFDIKIPEELKADCQAGVNVLYWQVLNDKIMKQVKSMTKNTGTARTKTRNILKVPKKLKGKLNIGKFFQKLKEGDRVVFKASPSIQKGMYHQRFHGKSGQIVRIRGKSYEVNVKDKNKLKKVIVNPVHLAKVMGVQITELLVKKEVEIAQLKNKTIAVDAPNHLYQFLSTIRQRDGSLFTDSDGNITSHLIGLLSRTTTLLKNKLKLFYVFDGKVPELKRAETRKRHEQKERAAKKYEEAEEKGDLDEMKKYAARTSKLTPEMIEEAKKLLEALGVPHVQAPSEGEAQAAYMAKKGDCYAVASQDADCLLFQAPLLLRNLSISGRKKVANKISFQQVNPEIISLKENLKHLGINQEQLISLAMLVGTDYNNGGIRGIGPKNGLKIVKEHKKP-EKIFKEVKWDDVSWEEVYELISKMPTTDSYKIKFEKVDREKAMKLLVDKHNFSEGRVEKAIADLIEAEGRKQKGLMDFGQELVNFLEGFASKKSIFVNKKVFQPSYKPTTILHRNDIIEQTAKILAPVLKLEKPSNLFIYGKTGTGKTLSIKDVTDGFSKLAASKNIPLKIIYINCKLKRVSDTEYRLIAQLSREGKTIPATGLPTDEIYKIFFNVVEESEKAVILVLDEIDQLTKKTGSEVLYNLTRINEDLSKSFISLIGISNDLNFVDTLDPRVKSSLSEEELLFPPYNAFQIQDILTERSDLGFAKNTLDSGVIPKCAAYAAREHGDARRALELLRIAGELANRSSSKKVATRHVDEAEEKIDRDRILDAIRTQPKQAQAALFSIISTSPIFTGAVYEFYKEICTKTGLRPLTQRRLSDIISELDMLGIITARVISKGRYGRTREIVA--PKTLTDAVRKILKDAINLKRLDGRKADEMRKISAKVGVIKEANGSAMFKIGDTVAYAAVYGPRNFHPKFLQNPEKGVLRCKYNMMPFSGAGDRVRPGGNRRSKEISMVIESSLASVLNLEDFPNAVVDVFIELSQTDAGTRCAGICAASMALADAGFAMKDLVASVSVGKVDGKVLVDLDYKEESYVADIPIAVIPRSGKLTLLQMDGRVTKDELKKALELGKKACSQIYDVQKKALDSEKLGDVVYGYLEEQNTLLKENVDKLRNELDRYKKAPLMICEIREVYAAVIKIPNGNQFLVEISSDCERLRAGDSVLVEQKNLVVIEKLAQNNFEVEKFVIIDNPDVPWKQVGGLKKQIDEIREVVELPIKKPEMFRKAGIQPPKGILLHGEPGTGKTLLAKAVATSTNATFIEIVGSELVQKYIGEGAKLVKDIFQLARERAPSIVFIDELDALAAKRIDLGTSGEREVQRTFMQFLAEIDGFENLAGVKIIGCTNRKDMLDSAVVRPGRLERHIHIPVPTKEARKEIFKIHIKNMNL-KVDVQKVLSFMEDFTGADVRAVCTEAGYCAIRQSRTIIKTEDFMQAIIKLKEKEQESEEHLQMFGLKTFGKWSTTGIKVNDPGLIDFISLKPVFVPRTGARYAKNKFYKSKISIVERLINKLMIAGHKGKKHKISSSTLSGKAMQSYKLVKEALSIIEGQTKKNPIEILVRAVEKAAPREEIVSIEYGGARYPKAVECAPQRRIDVALRYMVQGAYSKSFNSKRKFSETLAEEITNASNSSSASNAIARKLELERQADTSRMESMIWAEKYRPNDFSEIMGQEEIIKRASAFVKQGNMPHLLLAGPPGVGKTTLSLVIAKQLYGDMWRNNILELNASSERGIDVIRNTVKDFARTKSIGDVPFKICILDEADSLTKEAQQALRRTMENYTATCRFILLANYSSKIIEPIQSRCVVFRFKPLAKEQLLKIIDKIGINEKIEVDDKGKEAIIQVSEGDCRKLENVMQSCAAVKESITDETVYSIASAAKPKEIKEVITLALDNRFTEARNKLLETMLNHGLAGLDIIRHIQKEVLSLDIDSKSKMRLIESCGEIEFRMSEGSDEFIQLESLLSKFALVGELQPELNLGIVGHVDHGKTTLVQALSEKWTDTHSEEIKKGITIRLGYADFSVYKCSDCEYSVNES-SCKKKGELLRTISIVDAPGHESLMATMLSGTAIIDGALLLIAANENCPQPQTREHLVALQIIGIKNVVVVQNKIDLVSNAVAKKNYQQIKAFLKGTPYAAAPIIPISAQHKVNIDALLQAIQEKIPSPKRDKELSPLLFVARSFDINKPGIDYQKLVGGVLGGTLKQGTLKVGDELELKPGYNSQKRGKTVWKPLLTKIKALKAGNDDVSQVHPGGSVGVLTMLDPGIVKSDAFVGNVAGIPGKLPTVWYDLNLEVNLLERVVGAKDDLVVEPIKMNENLMLNVNSAATVGIVNELKKNSLKCSLRIPVCAETESRVTISRLLGSRWRLIGYGIIKMTDVYLGGKFVGTVDEPKQFVDNLKDKRRAGMLSNVNVYYNDKLDEIHVEAFKGRLRRPLIVVKDGVPLFTEEHRKKLEKNELSWSDLVKQGVIEYLDAAEEEDVYFAFFENELTKEHTHLEIAPLAMFGLTTSLVPFTNYNSAQKVNTGSKNQKQALGFYASNYAVRIDMDVNLLHYPQMPVVKSLMHDIMEYEKHPSGQNIVVAVMSYKGYNMEDAIVINQGSIERGLGRGSYYRPMNAEELRYSGGLVDEISIPDKDVKGYKSEHDYRFLEDDGVIYPEAQVAEGDVVIGKTSPPRFLSGMEQYSLSSETRRESSVAMQHGESGIVDTVILTENAEGNKLIQVKLRSNRTPEVGDKFTSRHGQKGVIGLIVPHADMPFTASGIVPDILFSPHGIPTRMTMAHLIELVAGKTGALAGRYIDSSVFDSESEEKLRQELLGMGFRDNGFETMYHGETGEPFNVRIYIGSMYYLRLKHMVSNKIHSRARGPIQLLTRQPTEGRAKEGGLRLGEMEKDTYVAHGASMLLKERFDSDKTTVPVCDNCGLIAVYDEYKKRAYCMVC-PDAETNFVEISYSFKLILDEFKNLCIYPKLKLINKYAFDVDSWKPKTELGKKVKNKEITNIDQILDAGIRILESEIVDTLMPDFTTELLMVGQAKGKFGGGQRRTFRQTQKKTAEGNKPSFGTLVVLGNNNGYLGLGYGKSKETVPAREKATRNAKLNITKILRGCGSWQCYCKSPHSIPFQVEGKCGSTIIKLMPAPKGTGLRIASECNKLLAAAGIEDVWSQTIGRTRTTINLVSACFSALKKLNNTKIKQKTEDLGIVIGEK---MKLIKIEKITLNIGTGTDATKLEKGIKLINHISGKKPVKTFTTKRIPTWGVRPGLPLGCKLTLRKKGAKEMLVRLLQAKENQLASKQFDNVGNLAFGIHEYIDIPGAKYDPDVGIIGLEVCVTLERAGFRVKKRRVKKNPISKKHLITRDEAIDYMQKEFNVEIMGSPRFPKKKYSRPLKLWNKERLDEESPFMKEFGLKNKQEYWRTTSLLRKFTAQAKRLIALGEQAEIEKKQLLDKLVSLGVITKEASLDEVLGLTVKDFLVRRLQTVVFKKKFSHSISQSRQFISHRHIKIGDKIITSPSYLVPLVLEEQVTFVNSALSKPDHPERVIKEVTEVPDAE--------YVYKKVGSVSFAMLSPKIIKKMASAKVVTPELYDKEGYPVDGGLMDVRLGVIDPGLRCKTCGSRLKECIGHFGYISLARPIIHFNFIAIILALLRITCRDCSKILLPESKIQQFKAKQLNP----ADTRSAIKKLITQSKN-NKCPHCKARQYKVTIEKPTTFLENDRRISPIEIRSRLEKIPDDDCAFYALNSNVARPEWMVLTVFPIPPVTMRPSITLETGERSEDDLTHKLGDIVRINQRLFENINAGAPEIIVEDLWDLLQYHVTTFFDNDVAQLPPARHRSGQPLKTISERIRSKEGRIRHNLVGKRTNFSARTVISPDPMLGLNEVGVPEIMALKLSVPERVTEWNIEYLKKFVKNGPKKYPGANYVIRPDGKKKKLTEDIIEATLEELQPGYVVERHLMDGDKAIFNRQPSLHRMSMMCHQIRVLPFKTLRLNPAVCFPFNADFDGDEMNLHVPQTEEARAEAELLMLVQTQLISPRYGLSVIGCVQDAISGNYLLTFKLKRELAVDLLASVGITDFNELPKKEIVSGKEIFSVLIPPDFDFVGKSRSKEELIIKSGKLLSGVMDKNNLGEGSGLLLRNLHKKYDASFAVDFLGKLFRLGIAVLLKRGFTTTIADTDLPPDASKKINEIFASSEKEVQALISQFNSNNLEPFPGRSARETLELKISEVLSRARNETGHIVAEYSSHTIIMANSGARGNILNLAQMAGCVGQQALRGKRIEKGFNGRTLSCFKKHDLGTEAHGFIKSSFKKGLKPAEFFFQAMVGRDSLMDTALRTPKSGYLYRRLSNAMQDLRVEYDGTVRDASGRIIQFSYGEDGIDVSKSEGGTISIPRIIQSVKRIAVIEKEKCNPEGCGGYLCIRVSPGNRMGNEGKAQVNEDVCTSVTVKKCPFSAIHMIKLPAKLASQPVHRYGKDGFILYRLPTPKFGSVTGILGVNGIGKSTAVKVLSRVLQPNLGKSDFSELLQYFKGSEAQLFFERLSEGKIKISYKPQAVDLIPKQFSGKVKELLEKADRQLSDIAKRLDLTNILNSEIKELSGGELQRVAIAAAALKDANVYFFDEPSSFLDISQRINVSKFIRSLANESTAVVVVEHDLVILDYMADFIHVMYGEAGAYGIVSQAKPTRNAINAYLSGYLKEENVRFRNHEIKFTERPPDPLISWKDVGKKLGDFKLTASSGDISKKSVVGILGPNGIGKTTFVKLIAGVENPDSGSISSKVKVSYKPQYLGFSDELVESYL-----NVDELLSKQLNLEPLMKKEINKLSGGELQRVAIADCLSKDADLYLLDEPSAYLDVEQRLIISKVIRERMEQFGKTALVVEHDLVFIDYLSDSLIVFEGEPAKHGSVNGAFPMEEGMNRFLTNLNITLRRDPDSSRPRINKSDSRLDKEQRESGKLYYQMVLKKSGFPEESELVQCTITSVQSHSVFVRMDEYNGMIHISEVAPGRIRNIRDYVVEGKSVICKVMRVNPERGHVDLSLRRVSESQRRNKVNEMKKEKLAEKLVDVVASNLNMEHKKLYPLISKVNEHFYLLFECFTEIVSISELKLPKNISDELKKVILDRLKPEVIFSKGKLSLESYASDGVEIIKETLKKAVGAEVKCLGGGTYSLSCKASNYKDAEAALDKSAKAAISYIKSKNSDGEFSEIKMNLEQYNLEKNSEGKIELPSQFNEPISLNLIARSVITLQLNKRQPYGASPEAGTRVSAQVSRRRRAYRGSYGRGISRVPRKVLSRSGRQFFWQGALAPGTVKGRRAHPPKASTQLFKKINKKENNKAIRSALSAAIAKDFVKKRGHILPEGYPFVVNDSLASIEKTKIAKQALEKLGFAPELKRTTKKTVRAGRGKTRGRKYNRKIGPLIVCALQKSAANMPGVEIVLVNKLNAELLAPGTVPGRMILFTSSAINKIKNEKLFMSIREHILKALDAGIRFDGRKLDELRKVTVEKNVSKNAEGSARVLIGDTEILAGVKTAVEQPYPDSPEEGNLMVNAELLPLSNSRFEPGPPSEEAIEVARIIDRGIREANTIDRNKLCLTPKEEVWSVMIDVLTINAHGNLIDASAFASIVALLNAKLPKREVVNYSELTKESIPIPITVTVYKIGKHLIVDPLPEEEDVADARLTAAVLEDGSVVGGEQPITADEILAMASLAQTKSKELRKLLMQKARIKLVSTDIEKINQVSTSIQEIAEKTGVDLRGPIPLPSKKLKITTRKCPCGDGKASWDRFEMRVHKRLIDLATDERALRLVMRVPLPKGLNIEIEMVEMALLTKDKSVVVPGEELASGMDYLPTNGTYRDGDKIVAARLGLLHIEGRLLKIIPFSGKYLPKRGDVIIAKVEDITLNGWRCYINSAYSALLNLRDASSEFIAKGADLTRYFTFGDYIVAGITNVTSQNIVDLTLKAPGLKKLGEGRIMHIDPNKMPRVIGKAGSMVNMIKEATDCRISVGQNGIIWIQGSPNNELVAVKSIEKISAESHVPGLTERIKKFLDKELKKMGKNLITQKRGKGASVYKSHSFRYVGKVKHTGKVKDIVHSSGHYAPIAKVTYQ-GKESLEIASFGLRVGDEVSSGKNAKIKDGNVLPLESISEGSLIFNIESLPGDGGKFVRTSGGFARVLSKTSDQVKVMLPSKKEHSFNPRCRATLGVVAGGGRPEKPILKAGLMSKKRAARGKLYPRTSALSMNAVSHPFGGSSSAHKGKPLIARKNAPAGAKAGMLRPKRTGRGKMPKMRRSRAYIRPYTRISKFRKKSFIRITPARKIVRFNMGEER-KYSLDLVSKASVQIRQEAIESARMTSLRWLEKNV-PGKFFFRIRKYPYHILRENPLAAGAGADRVSTGMKQSFGKPIGVALQLKKGEKLFTVTVEIARKALQRATKKMPCGFTIKINKEQGKVIETLKKMR--NKKRNFSQAVDLVVSFKDLDLKKHQVDFFITLQNSPGKKAKIAALVAQELAAEAKNVCDEVVLQDDFPKKDKKILKKLVREHAYFIGQANIMPKIATTFGRFLGPKGKMPNPKAGCIVPPKASLKPLYEKLQNTVHVQAKTAPVVHCRLGNEKMSDEELAQNFASVYDQLLASLPNGEANVRAVFLKLTMGKPEKLKMMNDPLANALSLIVNAELRGKTNCTITPVSNLIKKILTIMNKDNYIGKFTETETSAGIVLKVELLGAINKCGAVKPRFTVKNNEFEKFEKKFLPAKDFGFIVVSTSQGIMTHIEAKQKSLGGKLIAYFYMQAVPARFFRTLNQGSLIETCDNSGAKLLKITSIKGSKTVKGRKPAAVISDLVTASVKKGTPEMRKQVVFAVIVRQKKEFRRLSGEHIKFEDNAAVVVKDEAGNPKGTLIKGPVAKEVCLRWPPIAKISSVIVTTKPKDDVAVPGSLLSEVNLSDLKEKNVLKALADEYDKMKIKPGESVGLVAAESIGEPSTQMTLNTFHFAGVAEMNITTGLPRIIEVLDGRKNLATPMMDIYLKKPYSQGIKKIALSIKETHLQDVSTEISINLADSRIEVFVDDAKLSEIGMSKVLFSTLKGEKGLSVDLFISFKVKGINAIFKMKEKIKTLVIKGIKGISQVLPVKRNNEFIIITAGSNLKKILPMPFVDETRTVSNNIFEIEDVLGIEAARQAIIEEVYKVIENQGLNVDIRHLMLVADTMCASGKIQGVTRYGTVKEKVSVLARASFETPIKHLIEASLYGETDHLKSVVENVMLNQPVPVGTGMIKLVTKEESYTLIITEKPKSAQKIAEALADGKPIKKGAKGVYYYEITHGDKDIIVGSSVGHLFGIAEGMKYPVFDVEWQPLYEINKGAAFSKKYYDMLKKLSKNADVFVISTDFDVEGSVIGMNIIRFICKQKDAYRMKFSTLTKPELINAFENASPNLDWGQAVAGETRHQLDFIYGVNLSRALTSSIKGLFKILSIGRVQGPTLKIVVEKEKEISAFKPVPFWQLEITGNVKNGVITALHKTDKFWKKDEAGKIYKKVKGNGEVSEVKKQEFQQKAPTPFDLTTLQTEAYRCFGISPKITLSVAQDLYTSGLISYPRTSSQQLPPAIEYEKILKQLQKNSDYKDLCSELKLQPNNGKKTDPAHPAIYPTGVSGKELNQKIYDIIARRFMATFAEAAIRETMTITIEVEEENFVSAGTRTKYEGWHKYYGPYVKLKEEELPEVKKGESFKQKKLDLQEKETKPPARYTPASIIKELEKRNLGTKATRAEVIDTLYRRDYVVDKALTATDLGIKTVETLEKYVPRVVDEELTKHFEEEMEEIRQKKKEEEVVLKEAENLLTEILGKFKKKEMDIGKNLFEATKASEEKLNTIGKCMSC-EGILMMKRGKKFIACSKYPDCKVTFKLPSNGLIKNTEEICDDCKHPKIMVIKKRKKPQIVCINLDCPTKVITKCEKCKPKCRNILKTEKFRERFKTQENVFDRFTIRNLFVLSSKDFFEEETSPVSIGKEANVFSAQKERVIIKIYRLETADFKRMYEYIKPDPRYENLAKKRREIIFSWAQREYRNLMAARKAVKAPLPIAFMKNILVMSLVPAQKMKDNIPKQPKEFLDKIIDNMKKYYKAGFVHGDLSKFNILNHNEKPVLIDFSQASPLRAPHAKEMLKRDVHNVGEFFRKLDVEVNEEKLFEKITA-IKSILLNLPEVIGPTEKRLPFNEKLKWTVVVLLLFFILGLVPLFGLGANSLAQFQFLSLILGAEFGSLISLGIGPIVTASILLQLLNGSGIVKFDLNSSEGKKLFQGVQKGLALAFVVFEAAIYVFAGGLSPAQPFIIIFQLILGGVMIILMDEVITKWGFGQGVSLFIAAGVSKEIMVRLLSPLSQSGNLEAPIGALLSVFYFLAAGDLREVMFSLTAIVSTAVVFVIVVYVQAMKVEVPLSFGRVRGQGIRWPLAFIYTSNIPVILTAALLANVQLWARLLESLLGTFSGVGISGFAAWVSSPNIVGNLVRGIIQPIDFARAATYSIFLMAGAVMFSLFWVKTAGMDARSQAKKMMDYGLQIPGFRKDERVLESLLNRYIPALTVMGAITVGFLAAMADVSGALTSGTGLLLAVMIIYKLYEEIAQQHALDMNPMLRKFMELAYWPRKHAKRMYPKIRHYAPSETKLAGFAGYKAGMTHIFIADNRPHSITKGKSIMFPVTVLECPPLKIASIRFYKSSSGLRVANEIFSSTDKLLAKKVKIPKKPLGEYVDVRVNVYTQPQLAGINKKRPEIFEVALGGKVTEKFNYAKSVLGKEIPVQDVFKEGQQIDIFAVSKAKGTQGPVKRFGIGLRQAKSEKGVRGPANLGPWK-GNRSWRVAHAGRMGFHNRLDKNKLLIKIGEKPEEVNVKGGFIKYGLLKSNYLLLKGSIPGATKRLIRLVNSYNPNQAPSIELISL
>MP5_5_87
AIRQPIVVFLGHVDHGKTSIQDFIRSSSIIKGEAGAITQHIGCSIVPLGTIKRICGSLLESLKKLSISGLLMIDSPGHAAFTSIRKRGGNLADIAILVVDINEGVKPQTMESIGILKQYKTPFIIAANKIDLIPGWKPLMTSIKEQGNIRQMLDKKIYELVGKLAEAGFDSERYDRVDDFTKRIAIVPVSAKTGEGIPELLMMLTGLAQRFLENCLKCDVKGKAKGTVLEVKEEKGLGKSIDVIIYDGSLKRNDTIVIGTLADPIVTKVKGLFEPMPLKEMRDKKSKFKPVKEVNAATGVKIAANDIDEVLSGMPIRACIEKVKQEIKAEVEEVLIQTDKDGIVVKADSLGSLEAVDKLLKEKNIQIKKASVGNITKKDLSDAEANFEKDPLKSVILGFNVCNVKVILNNVIYKLIEEFEKWQAEEKRRLEAKELEELVMPCKFQIMKGYVFRQNNPAVVGADVLAGTLKVGTPLMKNITEARSMQMEQENIEKAEKGKQVAVSMEGVTVGRQINEGEVLYSAIPEKDFRKLKEMKKYLSVDEKQVLKEIVQIKRKTNVLWGVTKAKKKRWIQVLCPELFRNELIGEIPVTSPTSLIGRTVTVNLMGLTRDIKKQNTSIKFVISQIKGDNAVTDFYGYYLSPTSIRRLVRRGKEKIGFSVVLRTSDNKKIRIMPLMIPYNKVKSSVAVSFKKKAIASLRYAEKTTFENMIKDLIINKLQRTMKSELKKIYPIRILEVAKLHIEVEHKEKKLNNQKRLAAQLLKCSKKRIKFDNDRLSDIKEAITKADIKDLINDKAIKKVHAKGVSRVRARKRLVQRKKGKQKGRGSIKGAKNARLPRKREWINKIRSQRKLLSELKEKKIIDDALYSELYLKSKGNFFRSRRHIKLYLEG--SIDAELEAFLSQQKATIKVIGAGGGGNNTINRISEVGIKGSESIAVNTDAQDLLYTTADKKILIGREITRGMGAGSNPKLGEEAAHEQEQEIKKALEHSDMVFITCGLGGGTGTGSAPVIAEIAKKIGALTVGIVTLPFAMEGHRRYENAVAGLEKMEQVLDTLIVIPNDKLLELAPDLPLHTAFKVADEILTNAVKGIAELVTSAGLVNLDFADIRAVMKGGGVALIGVGESDSENRAVEAVEKAINNPLLDADIAGANGALINVSGGEDMTLDEARKVVEAVSEQLNNDAKIIWGAQIYKDLKKTIRTMLIVTGVKSSQIFGGDVTLTNKKKKEIEKELGIDFVDIRWGVAHIYSSYNNTIIHITDVSGTETLAVASGGQVVKSDRMESSPTAAMTAANKAAGIAIDKGIDGIHVKIKAPGGHNGPTNPGPGAQAAIRALSRMGLRIGIIEDVTPIPHDGCRKKGGRRGRRVMFYSTEIKDHIRVPPDLFNLDVKEAVVKRIKKKYEGFISKDLGVVIDVKDIKEIGEGIIIHGDGASYYDTTFELLTFKPEMQEIVLGRIKDIADFGAFINLGPIEGMIHVSQTMDDFVSFSKDKTLAGKETKKTLKVGDKCRARIIAVSFKDVANPKLGLTMRQPFLGRLDWIDDDVNKSKPEGKKNKIKYDINLMKYMQIFESLTKARLKDCIDEQLIFVVEENEIGKAIGKGGSNVRRLESLLNKKVKIVEFSADVRQFIRNFIMPLQVNDINEVIRIFGPDTKTKGLLIGREKKNLNNLKEITRRYFDFEDIRVVAKIIRLKTHGQSFEILADSSKALAMKSGIRDVLAVQKVFTDAKKGMEASPNALKDVFKTDDPLEAARQIIQKGEIPLTAEYKQELREKKKRQIINIIHRNAVDPKTHAPHPPQRIEAALEDAKFHVDEGKDVNKQVDEALKALRAILPIKFEVKEIAVKIPSEFAAKSYTVLNSFGRKIREDWQSDGSLVAVLEMPGGLEEEFHNRINSLCHGNIETKVLNMTTKPVSVGTLKKGNYVVIDGAACTVSDTQVSRPGKHGHAKVRLTAVGIVDAKKRVIVLPGHDNIEAPIIEKKTAQVLSIDTANVMDSETFETFDMKIPEELKGSVAEGANVIYWIILNDKVMKQVQ--MERKGGLRRKTRSLFKKHRNEKGRMSLSRYFTTFNEGEMVRLSVESSIQKGMYHPRFYGKTGIVKNKKGRCYEVLVTDGGKRKTLIVHPIHLRKEMGVAITDLILRKEIGLDELAGKTLVVDAPMWAYQFLTSIRQPDGSFLSDSKGNVTSHLIGLSARVPKLMEKGIKLAFCFDGKPPKLKEKERERRKGLKIEAEKKYKEAVKKKDMEDMKKYAARTARLTGDMVEEAKNLLEAFGLPVIEAPSEAEAQAAHIVKNRDAFAVATNDADVLMFGSPRLVRNLNLAGKRKKTSKLAYETVKPEIVDLAENLNNLGIDNDQLIALSMLVGTDYNIGGIKGIGPKNALKLVKKYRSDFDALFSESRWGDIPWTDVFYLIKKMPVTSKYKLQWKAIDKDKVLKILVDRHDFSEERVNSTLSKLIKEDKKKQKGLNDFLEALSNFFEDFLGKESLFLDKKALQSSYTPEAISHRDSEIKQVANILAPCLKLEKPSNLFIYGKTGSGKTLTIKHIADNLLDKSKQKGIPLKTVYLNCKLKKMADTEYRLIAQLTREGHEIAPTGLPTDEVYKSFFNVIDSKKQLILLILDEIDQLVKKTGDEILYNLVRINEDLKNAQVSLIGISNDLIFVDNIDPRVRSSLSEEELVFPPYNAIQIQDILKQRAAEAFKKDSISEGVIEKCAAYAAREHGDARRALELLRVAAEIAERNSSKKVDISHIDHAEEKIEKDSVLDAITHQPKQSQATLYSILSLSNIFTGDIYEIYKQVSSRVGLRPLTQRRISDVIAELDMLGIINAKVISKGRHGRTREISLLIPEALIGKTKKILEEGLAVKRLDNRKFDETRKIEAKVGVIKRADGSAYFRFGNTWAYAAVYGPRILYPKFLQDPSKGILRCNYNMMPFSSRGERVRPGGSRRSKEISMVTKNSLLPVLNLDEYPNSVVDVFIELPETEAGSRTAGINAASMALADAGLSMKDLVASVSVGRVDDKILVDLDYTEESYVADIPVAFLPKSGKMVLLQMDGLVSEEQLSKAIEMGKEACRKIYDIQKKALNKSILDSVIYKYFEDENRILKETVDKLRQELEKLKSPPLMVCEIRGIHEALITVPNGNQFCVNISDSCGKIKPGDMVLVEQKNLTVIKKVPTRKFNVEKFVIVEKPTVSWKDIGGLNRGIEEIKEVIELPLKKPELFKKVGIKPPKGILLYGPPGTGKTLLAKAVANSTDSTFIEIVASELVQKFIGEGAKLVKEIFEMARKKTPAIVFIDELDALAAKRMEIGTSGEREVNRTFMQLLAELDGFDALDNVKIIGATNRKDILDPAITRPGRLDRLIKVGIPDKEAKAEILKIHSRKMTLEKISFKDIIKNMENFSGAEIHAVCTEAGYFAIRDNRTMVTKEDLYKAIEKVKAEEKEGEDYLRYFGVLAFNRWNVEGIKLEDAGLKRYITLEPKIVPKTGARYHGNKFHKSKIFIVERLINKIMIPGHKGKKHFKTSSKTTGKAQTSYDIVEDAFRLIEKKTKENPVKVFVKALENAAPREEIITIEYGGARYPKAVECAPQRRIDIVLRLMTQGAYHKCFNSKKGIVEALADEIINTYRMDRASNAISKKMETERQADASRQEHAIWTEKYRPNDFSEIKGQKEIVARVKAFVQQKNMPHQLYAGPAGVGKSTLAIVAAKKLFGTAWRQNFLELNASDTRGIDTIRLNVKDFARTRAIGDVPFKIIFLDEADALTREAQQALRRTMENYTSTCRFILSCNYSSKIIDPIQSRCAVFRFKPIDRKDLHLIVDRIAEEESLKIADKAKDALIDVSDGDCRRLENVMQSCTAISKNITEDLVYSLASVAEPKEVKEILKLAVENRFIDARNKLLDTMLNYGLSGLDIIKQIQKQILSLDIENRSKMVLMEKCGEIEFRMTEGSDEFVQLESLLASFTLAGKGQPVINIGIVGHVDHGKTTLLERLSGKWADTHSEEMKRGITIRLGYADVTFRKCEKCGYTVKKECSCKEETKIVRKVSFVDAPGHESLMATMLAGATIIDGALVLISASEECPQPQTREHIMALDIIGIENVIIVQNKIDLVSEEQALKNYEQIRKFISTTKYKDAPIIPISAQHNVGISALIGAVESTIKTPPRDIKKDPLMLVARSFDVNKPGTDIKKIQGGVLGGALKQGVLKEGEEIEIKPGYMVEEKNRKVWKTLKTKIIGLKSGGTSLKEVTPGGSIGVLTSLDPAIVFSDKLSGSIAGLCGKLPPVWDELVLDVHLLKRVVGSKKELDVEPVKLNEALMLNINSAATVGIVYELKKDIIKCRLKLPVCAEAGSRVTISRMIGNRFRLIGYGIIKMTEVYLNSKFVGYVDEPRLFVEKLKGERRKGRLDNVNFCYDNKADVISLECGKGRARRPLIVVEEGQPLLTEKHIRQLEKDEISWSDLIKQGVIEYIDATEEENCYVSFFDSELNTEHTHLEITPLTMLGLAASLVPYGNFNQSTRLNAGSKNQKQALGFYVSNFAVRMDMDVNLLHEPQLPIVQTIIHEISDYDKHPAGQNIVVAIMSYKGYNMEDAIILNNGSIQRGLAKNSYYRPSIAEELRYAGGLVDEVSIPDKDVRGYKSENDYRFLEGDGIIYPEAKIKEGDVIIGKTSPPRFLSSLDEYNLASSTRRESSVSVKHGEKGVVDFVLITENEEGNKLVQVRVRDERTPEVGDKFTSRHGQKGVVGLIVPEADVPFSASGIKPDLIFSPHGIPSRMTIAHLIELIGGKVGALNSRYINGTTFDAEPEEKLRKELLSLGFRENGTETLYNGETGEEYKAKIYIGNMYYLKLKHMVANKIHSRARGPIQLLTRQPTEGRAKEGGLRLGEMEKDTFVAHGASLLLKERFDSDKTIVPVCQGCGLIAIRDEFKNKSYCPICGDNAEISFIEISYAFKLILDEFKSLCIYPRMFLKSKYGFDKTSWKPKTSMGNKVKDGEITDIDDILNKGLKVLESEIIDALLPNLSSELLLIGQSKGKFGGGQRRIFKQTQKKTKEGNKPHFAIYACVGNNDGYIGLGYGKSKETVPAREKALRRAKLNLIKVRRGCGSWQCGCREPHTIPFAVKGKCGSCIIELIPAPKGTGLRIENECQKVLKLAGIKDIWSRTKGQTKTKINLISACYDALKSLFKMKSGEKFKELGIIEGKI---MRSIKIEKITLNIGAGKEQSKLEKGMLLLKNVTGISPVKTFTNKRIPSWGLRPGLPIGCKLTLRKKKAEEILIRLLDAKENKLSAAQFDQGGNIAFGIQEYIDIPGVKYDPKIGIMGFEVCVTLERPGFRIKKRRIMKRKISPGHSIKKEEAIEFMKERFNVKIMGHPKLKKKTYSKPAHPWQKERIEEEKALLKEFGLKNKKEVWRVDSLLRKYAKQAKNLIVLTPQSELEKSQLIKKLSSLGLIEENAKLEDVLTIKLKDILGRRLQTIVYKNKLSKTIRQARQLITHEHIMIGEKKITSPSYIVRKNEEPMVNFAGSSLSSEDHPERISAKEQEKKEP---KAHKKSFVSKKVDSITFSVLSPKLIKQMASAKILTPELYDKEGYPVDGGLMDIRLGVIDPGLKCKTCGSKLKECSGHFGYIELARPIIHIKFVKVIMDLLKNTCRECGRILIPNNKIEKVELKKKEDEEGLDGRADYLKEVITAMKSSSKCPWCKARQHKVVLEKPTTFLENEKRLNPIEIRTRLEKLSDEDLEIFGLVPKHARPEWMVLTILAIPPVTMRPSITLESGERSEDDLTHKLGDIVRINQRLFENINAGAPEIIIEDLWDLLQYHVTTFFDNNVSELPPARHRSGQPLKTLTERIKSKEGRIRHNLAGKRTNFSARTVISPDPMLDLNEVGVPMGIAMKLTVPERVNEWNMEFLKKFVKNGPKNYPGANYVIRPDGKKKKITEETIESSLEELQPGYIVERHLLDGDIALFNRQPSLHRMSMMCHKVRVLPFKTLRLNPTVCHPYNADFDGDEMNLHIPQTEEARAEAETLMEVQTQLISPRYGLSIIGCVQDAISGNYILTMELTRSEAVNLLAFAGVTDFSKLPKKENVTGKDVFSALIPEDFNFTGKSRHYDPVVIKDGKLVSGVMDRNNLGEGSGLLLRNIHKKYGKEKTIDILGKLFRLGIAVLLKVGFTTSISDTDLPESAVLNIQTTLQNAEKEVNELIGLYNNNKLDAFPGKTVKETLELKILEVLNRARNKTGELVSKHKSHTMVMADSGARGNLLNLAQMAACVGQQAMRGKRIEKGYSERTLSCFKKGDLSPAAHGFIANGFKNGLNPYEFFFGAMTGRDSLMDTALRTPKSGYLYRRLSNAMQDLKVEYDNTVRDAAKRIIQFNYGEDGIDVSKSEGGILNIKRIIKALSRIVIVEREKCNPSGCGDYLCFKLCPVNRMGNEGKVSINEELCTHICVNRCPFKALHVINLPEKLSQDPIHRYSKNGFELFSLPQPMFGKVVGIVGVNGIGKSTAIRILAGILEPNLGNTDYKELIEYFKGTESQQFFEKVKDKKIKISYKPQHVDLIPKNFKGKVRDLLQKVDKQLSKIAKQLEIENVLDNDIDKISGGELQRVAIAASVLKKANLYIFDEPSSYLDIKQRLSIAKFIKSLADEKTSIIVIEHDLIVMDYMADLIHIMYGKEGCYGVVSQLKSAKAGINSYLDGYIREDNIRFRDHKIRFEAKAAVLLSSWPDMEKKLGRFSLNATAGSLNRHEIVGIIGENGIGKTSFVRLLAGVENPDKGKIDSKVTVSYKPQKLEASEELVVNVLHDAVKKHAKDIINPLNVKDLYMKKLSELSGGELQRVAIALALSKRCDLALLDEPSAYLDVEQRLVVSKVIKNMAETRGISVMVVDHDLLFIDYLSDRLIVFEGKPALHGIEKGPFSMEEGMNSLLKNISISLRRDPESNRPRINKPGSVKDREQKDKGRYYYGMLLKKEGFPEEDEFVLCTTTSIFHHGVFVNLDEYGGMIHISEVSPGRIRNIRDFVREGKKIVCKVLRINEEKGHIDLSLRRVNERQKKEKINEIKQEQKAEKIIEFVARKLGTDVKKLYDEISKIFKKYSLVHHCFEDVASLEKFVQDEKTAALLTESIKERMKPVEVFIGGELKLHSYSENGVEIIKTALSKGLDVTIMYEGAGRYKIRAKAGEYKDAEKILEKSTTAILKFLEKNGGEGQFIRSDMEAKILDFGNAEKGKIKLPKQFEEDIRPDLIKRSVLAILSHKRQVYGASPEAGKRASAKISRRRHDYKGSYGFGISRVPRKILLKRGTRMNWQGAIVPGTVGGRRSHPPKAEKIWWDKINRKERKKAIRSAISATIIPELVSERGHKVSKNYPLIIESKIEDVGKTKDVKDIMIKLGLGDELKRCEKKKIRAGKGKLRGRKYKKKKGPLFVCRLIKSAGNIPGIDVCDVKEINAELLAPGAVPGRLTLWSEGAVKLLEKERLFMDLKEHIIKILGSGMRLDGRKPLDYRSVKAEPNFTSTAEGSAKVTIGDTEVIAGVKMEVGEPYPDRQDEGTIICGAELLPLSNPEFESGPPGIQAIELARIVDRGIRESKTIDFKKLCIKKGEKVWLVLIDVVTLNDSGNLFDASSLAAYAALQNATFPKFDKIDFKEKTNKKVEIPLSVTVCKIGEHFIVDPTTEEEKVIDARLTVATIEDGTLCGGESPLTPEDVMKMVKIGTEKGKELRQVLMQKARIKLASTEIAKINEVCDYIRDIVEKTGVDMRGPIPLPTKKLKLTTRKGVDGGGTSTWDRYEMRIYKRVIDLGLDERALRLVIRVPIPSGLNIEIEMIESKLLIKDKEIVVPGEVLAQGMDNLPGAGTYREGDEIIAGRLGLTYIDGRAIKLIPLAGKYTPSRNDTIICKVIDINFSGWRVDTNSAYSAMLSMKDGTSAYIQKGADLTQYYQLGDYIVAKVVNVTSQKLIDITMKGPGLHKLKGGRIIEVSPYKVPRIIGKQGSMVSMIKKATNCRIVVGQNGLAWIQGEPDKEIIVEKTIRKIEKESHLAGLTNKIQEFLEKETGVMGKNLIQQKRGKGSPTFRAPSFRYKGKASYNGIIKDLIHCPGHSAPLADIRYENGEEVLLPAPEGIRVGSEVAHGEGVPVKDGNVLFLKDIPEGTAVYNIESMPGDGGKFVRSSGAFAKVISKMKNKVILLLPSKKEKEFNPQCRATVGEIAGSGRKEKPFLKAGFKYHAMKARNKRYPKVCGVAMNAVSHPFGGSSTCSKGKASTVSRDAPPGRKVGKIAAKRTGRKKMARLRKFVAYRAPYTRISKYKKKSFIKTTSNTKIVKFNTGNLRFPYSLYLVSKDGLQIRDNALESGRQSCNKLLEGSLGPARYFMQVRTYPFHILRENPLAAGAGADRFSTGMQKSFGKPIGCAARIKKGQKVVSVSVDVAKKALDRFKKKIPGSYLIETREEKTQVIETLKKAREGSQKRNFTQSIDLIINLRDIDLKKQSVNIFHTMHYPKGKKVKICALVGPELLPQAKEVCDMAVSVDDFSK-QKKEAKKLATGYDFFIAQATIMPKVAQTFGKAFGPKGKMPNPKAGCVVPPNANLKPLYERLQKTVKLQTKNDPIIQAMVGNEKMKDEEVADNVMTTYDAVIHHLPSGKNNIKNVMIKLTMGKAFQVGMLNDTLATALSAVINMEKTGKKECVIRPSSKIIKFVLKIMNENNYIGSFEEVATAKGNMLKVNLLGNINKCGAIKPRYSVKKAGYEKFEKRYLPAKDFGIIFVSTSKGILTHNEAKKKGLGGKLIAFCYMQAVKAKVTRALPLGSRIATCDNSGAKVIKVCSVYRNKTVKGRLQAAGVGDLILASVVRGKPEMRKQTVFAVIVRQKREYRRPDGMRVKFEDNAAAVLKDEKGNPKGTIFKGPIAKEATERWPGVAKIARIVVSIFTGYKDKLPVKILDGIGMPETKIKKILEAALEEYDNTRVEPGECVGVVSAESIGEPGTQMTLNTFHFAGVAEMNITMGLPRIIEILDGRSQLKTPMMEIYLNEPYSKGIRDIAMSIKETLLHEVVSECQINIAESSIELNLDAERMKEIGVTEQVANSVKKGKGYNLKTSIVLKSKSINQVYLDKEKIKNIHLKGVKGISQVLPVRRGEEYIIITSGSNLKDIMELEYVDSTRITTNDIFEMQKILGVEAARQAIINEVFKVIESQGLDVDIRHIMLVADTMCNSGEIKGITRYGIVSQKSSVLARASFETPIRHITSAALVGERDKLSSVVENVMLNQPVPVGTGLPGLVTETKGYTLIITEKPAASKKIADALAEGKAIKENLNGVPYYKITRGKKDIVIACAVGHLYGLSQKWDFPVFDIEWQPAHETRKTAAFSKKYLQAIKKLSKEAEEFIVATDLDTEGEVIGLNVIKYACRKKDANRMKFSTLTKDDLIEAFENRSPTIEWGLANAGEARHYLDFFNGINYSRALTSAYKGGFKILSIGRVQGPALKIIVDREKEIKAFKPVPYWQIELNGNVNKGDIIAWYTRDKIWDKKDAEQVMKNVKDEGRVDKVEKKQFKQAPPNPFDLTALQIEAYRVFKIQPKDTLAIAQDLYTSGYISYPRTSSNQLPAKIGYSKILSLLANQGRYKELCSQLGLSPNNGNKTDPAHPAIYPTGIVPQERAGKIYDLITRRFMATFGEPAVRETMNINIDVNKEIFVAKGTRTIEKGWFVYYGNYVRLEEEELPTVKENDIVKVKKITMHDKETMPPKRYTPASIIKELEKKGLGTKATRAGIVDTLFQRQYVHGKSIEATELGINTIKTLEKYVPEIIDEALTRHFENEMEEIREGKKKKEDVLEESEKGIIKVIGDFRKHEKDIGENLKKAHWEAKDAMATLGNCPNCKKGVLMMRKGKSFAACSAYPKCKTTFSLPSNAMIKPSKNVCKICGMPMVVAIKK-KRPMEFCLNKDCKSKHVRKCPKCKPKCRYTERLDRSKEKFRTMHNVFDEFTNRTLFKLISEGYFDGLESPISTGKEANIFSAKKRRVMVKIYRLEACDFNRMYEYIKEDPRYIDLKGKKRKIIFSWVQREYRNLLKAKEAVSVPKPLAFRNNVLVLEFIIASRLSIDPPKDPRLFLDRIIENIKKLYHAGLVHADLSPFNILNHEQEPVFIDFSQATTLDNSRSDEFLRRDVRNIAVFFRKLGLSLDEEKALKKIKDIWRTILDNLPEVAGPTQKRLSFKEKLKWTLIVLVIFFVLGLMPLFGLGQNALDRFEYLSIILAANFGSIVSLGIGPIVTASIVLQLLNGSEIVKFDLTTPEGKKNFEGVQKLLAIFFTIFEAVIYVFMGGLAPPEQLLLAFQLFLGGMLILFMDEIVSKWGFGSGVSLFIAGGVSQQIFIQAFNWLPGPGGLTYSVGAVPALFQSLAAGDPTTAGIKLAALISTILVFVMVVYTQAMKVEIPLSFGRVRGHGIRWPLAFLYTSNIPVILVAALMANFQLWGRLLQNIFARFSGNLVGGFVYWMQSPQIVTNILTHSITGHQIVQAVVYTLFMVGGSVIFSIFWVQTAGMDARSQAKQMMASGLQIPGFRRDQRVLESLLNRYIWPLTIMGGIAVGLLAALADLSGCLSRGMGILLAVMIVYSLYEEIAKQHMMDMYPAMRKFISLAYSPRKRARREIARVRSWAKKDAKLLGFAGYKVGMVHLMAIENNPNSMNKGNKVSYPATIIECPPLKSASIRFYKKTDGIKAVSDIAAELDKELERRIIMPKNKIKEFDDLTLLIYTQPKLTGIGKKKPELFEVGIGGKKEDKLNYAKGILGKEINIKDVFQEGNQVDIHTITKGKGLQGPVRRFGIGRKSHKAEKGRRNPGSLGPWCGVNIMWKVPHAGQTGYFQRTEHNKLLLKIGDKAEEVNPKGGFISYGLVKNQYILLKGSVGGPKKRLIRLNLAARANDIPTIKSIIR
>Yap2000.bin4.8
KIRQVIAAIEGHVDHGKTSILDRIRGTSVVTGEAGRITQAIGASIIPLSTIQKVCGPLLQTLKQFTIPGLLFIDTPGHAAFTALRKRGGNLADIAIVVIDMNEGIMPQTEEAIQILKTYKTPFIIAANKIDLIPGFKPIIQTISEQDKTNGQIETKLYELVGKLHELGFESERFDRVQDYTKQIAIVPTSAETGDGIPELLMVMTGLAQKYLESGLKCDLEGQAKGIILEVKEEKGLGTTVDVILYDGNLKRNDQIVIGSLTEPIVTKVRALLEPAPLAEMREKKTKFKPVQAVTAATGVKISAPQLEGTIAGMPLLSAIDQAKQEVQKEIKEVLIQTDTSGIIVKADTLGSLEAVDKLLKEKGVSIRKATIGNITRKDIAESGSIYEQDPFKSVILGFNVHKSKILTNAVIYKLIEDFEKWCEEEKKRQEEKQLDVLVRACKVQIMPGYVFRQSNPAVFGVDVLEGVLKVSTPMMKRLSEVKGLQQEQENIEKAERGKQVAVSMGKVTIGRQINEGDILYSDVPEEDFRKLKELKKHLSKEEIALLKEIANIKRKENPVWGIVTKAKKQWYQIVAPEMFRGKSLGEVILFKPESFLGKTFSVNLMNVVSDVRKQNINIFFEASGLKEGRINTKVVGYEMMPSSVKRLVRRGKNKIDLSFVCRTSDGTHVRIKPILITFSKATGSARRSLGKKVAEEVSKVRKTSFDDLITNLINRRLQPALYDIFRKIYPLKMFDIRSIKVEEVKEETKLKVQKKLAGAVLKCSKSRIRFDPERLDEIKEAITKVDIKALIIDNAISRKPVNAASRFRARKKIVQKRKGRQKGPGSRKGKRTARLPKKRAWINQVRIQREFLKYLRDKGIIDKRVYRDLYLKCKGGFFRSKRHLKLYIDEHGNTDEELEQYLTQQSAKIKVIGTGGGGNNTITRVNEVGIVGAEAIAVNTDAQDLLYTNADKKLLIGRDVTKGLGAGSDPRLGEEAAKENEAEIKRILQGADMVFVTCGLGGGTGTGSAPIIAEVAKKVGALTVGIVTMPFAMEGNTRYENATYGLEKLESVVDTLIVIPNDKLLELAPDLPLHTAFKVADEILTNAVKGIAELVTRAGLVNLDFADIRTIMKGGGVALIGVGESDTDNRALEAVEKAISNPLLDVDITGANGALINVAGGEDMTLDEARRVVEAVSERLSEDAKIIWGAQVYKDLDRTIRTMLIVTGVKSSQIFGHDEGISDKKKKEIEKELGIEFI-ARWGIAHIYASYNNTIIHITDITGTETLAMASGGMVVKSDRMESSPTAAMTAAKRAAETALEKGINAIHVKIRAPGGHNGPNNPGPGAQAAVRALSRMGLRIGIIEDVTPVPHDGCRKKDARRGRRVMFYKVELKDHIRVPPDLFGLALNEAVIKRIRAKYTGYISQDLGVVIDVSEVDSIGEGIIVPGDGASYYDVKFKLLTFKPELQEVVIGKIRDIADFGAFMTIGPIDGMIHISQAMDDFVSFSKDKTLAGKESKKTLRVNDVCRSRVIAVSYKDPMNPKIGLTMRQAGLGRLDWIEAEQKKEEGAEEGMKIKYDANILKYMSLFESLTRSKLKDCIVERLLFVVEPNEIGKAIGKNGSNVHRLEGILRKKIRIVEFSPEVCQFVRNMIYPLQAKDVNEVVTITGPDTKTKGLMIGRDAKNLNLLKDIVRRYFSIEDIKVVSKIAKLKTHGQNFEILIDTNKALAFKQGVRDILAIPTVFSDAKKGEEASANAMRSIFKTEDPLDVAKIIIQKGEIPLTTEYKNRLRETKKKQIINLIHRNAVDPKTHLPHPPARIEAAMEEAKVRVDEFTDTNKQMQEALKKIRPIIPIKFEVKEIAFKIPAACAGKANPIVKSFGKLLRDEWQRDGSWVAVIELPGGLEEDFYGKLNALCHGEVETKVLKMATKMASVGGLQKGNYVVIDGAACRVVDTQTSRPGKHGHAKVRLSAVGLIDEKKRVVVMPGHDNIEVPIVEKKSAQVLSIDTANVMDSETYETFDLKIPEELKGQVVEGCNVLYWVILNDKVMKQVKSMAKRLGSIRRKTRHKLSKSFRRRGKISISSYFQNFSAGDKVILSAESAYQKGMYHPKYMGKSGVVKNKKGKCFEVAISDKGKEKTLIVHPIHLKRVMGIAFKDLIKGKEVSLEELSGKKLMIDAHNNLYQYLTTIRQRDGTPLMDSKGRATSHLVGLFNRTTRLMQSNILPAFVFDGEAPELKTKERERRKSLKIEAQKKYEEAKEKEDTEGMKKYASRTARLTSDMIEESKKIIEALGLPIIQAPSEGEAQAAYIVKKGDAFATVSQDFDTLLYGSEKLVRNLSIAGKRKKAGTSIYQTINPEIIDLTDTLNSLGVDSNQLIALAMLIGTDYNKEGIKGIGPKNALKLVKKHGSDFDALFKEVKWDDLPWTEIYYLFQKMPVTDDYKLEWKQPDWEKLNKLLVDEHDFSQVRINSAKEKLTKNQAKQQKGLGEYF---------------------------------------------------------------------------------------------------------------------------------------------------------------------------------------------------------------------------------------------------------------------------------------------------------------------------------------------------------------------------------------------------------KRAHGRGFDDLREITAKVGVIPRADGSAYFKIGGTAAYAAVYGPRNLYPRFLQNPQTGILRCHYNMMPFSGKGERVRPGGSRRSKEISLVTEKAITPVLNLEDYPNSVVDVFIELPETAAGSRCAGICAASMALADAGLNMKDLVAAISVGKVGDKIVVDLNTEEEAYV-DIPIAMLPSNGRITLLQMDGELKKEELMQALEKGKKALLKIYDIQKNALGKNILDSVIYRYLEEENRVLKETVNNLKNELDKFKSPPLMVCEVRELGDAIIRIPNGNQFSVRISSVCDKLKPGDMVLAEQKNLTIIKKLDSRKFNVEKFVIIEKPTINWEDIGGLEQQAMEIKEVVELPLLKPALFKKIGITPPKGILLYGPPGTGKTLLAKAVAASTDSTFIEIVGSELVQKFIGEGAKLVKEIFELARKKAPSIVFVDEIDALAAKRMEIGTSGEREVNRTFMQLLAELDGFKPLDNVKIIGATNRKDILDPAVTRPGRLDRLIHIPTPNKEARTQILKIHTRDMTLDKINFNDIVERMENFSGAEIHAVCTEAGYFAIRENRTKILKNDLVKAIEKVKQEEKEGEDYMHMFGVKAFNRWPTEGIKVDDPGLVDYISLEPRIVPKTGARYVGNRFHKSRVFIVERLINKIMVAGHKSKKHYRTSYHTTGKAQNAYDIVEKTFRLIEARTKENPIKVFVKALENAAQREEIITIEYGGARYPKAVECAPQRRIDLALRHMTQGAYHKAFNSKKSIEEFLAEEIINAYQLNQSSNAISKKLEVERQADASRMENAIWTEKYRPKDFSEVKGQKEIVKRVRAFVEQKNMPHLLFAGPAGVGKSSLALVVAKKLFKDAWHQNFLELNASDERGIDIIRNKVKDFARTRAIGDVPFKIIFLDECDALTREAQQALRRTMENYTQTCRFILSANYSSKIIDPIQSRCAMFRFKLLEEKDVAGLIENIAKEEKLKMDDKAKKALFEISEGDCRRVENILQSSAAISNNITEELIYSLASVARPKEINEVLRLALENNFVEARKKLLDVMLNYGLAGIDVIKQIQKEILNLDLDNRKKLQLIDKCGEVEFRLTEGSDEFVQLEALLAQVAAIK-EQPELNIGMIGHVDHGKTTLLERLSGKWADTHSEELRRGITIRLGYADAVFRKCSKCNYTTKKKCGCKGETTPLRKVSFVDAPGHESLMATMLSGATIMDGALLLIAANEECPQPQTREHLMALEIIGVDKIIIVQNKVDAVSEEEAMKNYKQIKDFIKNTKFKDAPIIPISAQHSVGLSPLIEAMETNFPTPERDISKDPLMLVARSFDINKPGTKPEELTGGVLGGSLKQGVIKDGEEIEIKPGYEVEEKNKKIWKPIKTKIVGLKSGGANVKEVKPGGSFGVMTLLDPSIVKSDKLAGSVVGKPGKLPEVWYEFVLETHLLERVVGTKEELKVEPIKLNEALMLNVNAAATVGVVIELKKDHVNCKLKLPVCAEPGSRVTVSRMVGNRFRLIGYGIIKMSEVYLNSKFVGWIEEPNSFIEGIRSERRKGNIQNVNVKYDESSEHVHIECLRGRARRPLIVVKEGRPLLTEKHVKQLEKNEIAWSDLVKQGVVEYLDADEEENALIAFFEKDLTNEHTHLEITPLAMLGLCTSLVPYANFNQSTRLNAGSKNQKQALGFYAANFAVRMDMDVNILHTPQIPITQTIIHDISDYESHPAGQNIVVAIMSYKGYNMEDAIILNKGSIDRGLGRSTYYRPSIAEELRYAGGLVDEISIPDKDVKGYKSEKDYRFLEDDGIIYPEAQIAEGDVIIGKTSPPRFLSSLEEYSLASSSRRESSIAAKHGEKGVVDFILVTENEEGNKLVQVRLRDQRRPEIGDKFTSRHGQKGVVGLIVSQADMPFTASGIVPDLIFSPHGIPSRMTISHLIELVGGKVGCLSSRYINGTTFDAEPEEKLRKELLSLGFRENGTETLYNGQTGEQFQAKIFVGNMYYLKLKHMVANKIHSRARGPIQLLTRQPTEGRAKEGGLRMGEMEKDALVAHGASLTLKERFDSDKTVVPLCENCGIIAVRDEFKDKSYCPICGDNVEITNIEISYAFKLILDEFKSLGIYPKLLLKSKYAFDKESWKPRTSLGTKVKNGEITDIDQILDSGLKIMEAEIVDILLADLESDLLLIGQSKGKFGGGQRRVFKQTQKKTQEGNKPKFATFAVVGNRNGYIGIGYGKSKETVPAREKAIRNAKLNIIKIRRGCGSWECGCKDAHSIPFEIQGKCGSVRIKIMPAPKGTGLCVEPECQKILGLAGVKDVWSKTLGQTKTKINVVYACIMAIKNLLNAKVQSKIEKLGIVEGRLMNPMRNIRIEKVTLNVGAGKEQTKLEKGVLLLKHITGIEPVKTFTNKRIPTWGLRPGLPIGCKLTLRGKPAKEMLVRLLSAKDNQLEEKQFDKEGNLAFGVPEYIDIAETKYDPKIGMAGLEVCITLGRPGFRIKRRRIKPRKVPKRHRMTKKEAIEFMKKEFGIKIMGDIKKQKKKFYPPTHPWQKSRIDEEKTLFKEYGLKNKREIWKMNSILKKFYEQAKKLTTITKQSEIERAQLLAKLYSLALLEKDSKLEDVLTITLKDIMNRRLQTLVFKRNLARSVKQARQFISHNHVYVGGKNITSPSYLVSRDEEASINFGGSALSNPDHPERAVEEKKPAKKEEEKQGRKRRYIHKKIDRIVFSVFSPKMIKKMASAKIVTPELYDKEGYPVDGGLMDIRLGVIDPGLKCKTCGSKLKECIGHFGYIELARPIVHIKFVNIVLNLLRCTCRECGRVLIPKNKIEKFELDIIESEQGIEQRRKAVKDMVSSLKTTHKCPYCKSRQKKITLDKPTTFLEDEKRITPIEVRARLERISDDDLEIFGMNPAHVRPEWMVLTVLPIPPVTMRPSITLESGERSEDDLTHKLGDIVRINQRLFENINAGAPEIIVEDLWDLLQYHVTTFFDNSVAQLPPARHRSGQPLKTITERIKSKEGRIRHNLAGKRTNFSARTVISPDPRLDLNEVGVPLVMAMKLTVPERVNPWNIAYLKKFIERGPAIYPGANYIIRPDGKKKKITDETKEASLEELQPGYVVERHLLDGDKALFNRQPSLHRMSMMCHCVKVLPGKTLRLNPAVCHPYNADFDGDEMNLHIPQTEEARAEAEVLMEVQTQLISPRYGLSIIGCVQDAISGNYILTLSMGREEAVDLLSAVGLTDFSKLPSKKIVSGKEIISVLIPDDFNFTGRARHYDNVVIKDGKLVSGILDRNLLGEGSGLLLRNIHKRYGKEFTIELLGNLFRLGIEVLSKLGFSSAVSDTDLPEDAKVRIRETLDNAGKEVDNLVELYHNNKLETFPGKTLKETLELKILEVLNRARNETGKLVAVHKSHTMIMADSGARGNPLNLAQMAACVGQQAMRGKRIEKGYFDRTLSVFKRGDLSPVAHGFISNGFKNGLSPAEFFFGAMTGRDSLMDTALRTPKSGYLYRRLANAMQDLKVEYDNTVRDAAKRIIQFNYGEDGIDVSKSEGGSINVKRIIKSVSRIAVIEKEKCNPHGCGNYLCIRLCPINRTGQEKKPKIDETLCTGICQNRCPFEAISIINLPEELTKDPIHQYGKNGFHLWNLPTPIFGKVVGLVGRNGIGKSTAIKILASILKPNLGKAGYDGLIEYFKGTEAQLFFEKLKNEEIRVSFKPQQVDLIPKAEKGKVRKLLEKVDKELDKTAKLLGIDKILDNDIKKISGGELQRVAIAATVLKKANLYIFDEPTSYLDIKQRLKISKFIRSLADENTAVLVVEHDLIILDYMTDMVHLMYGKPSVYGIVSLPKTTKAGINVYLSGFIREENIRFRDYAIKFEERPPISITSWNGVEKKLGKFNLKADEGGVQRKDIVGVLGENGIGKTSFVKILAEEIKPDKGGITKKVKVSYKPQYLEASDELVATVLKDAISTYSNQIINPLEIKPLLTRKVNELSGGELQRVSIALALSQQADLFLLDEPSAYLDIEQRLIVSKVIRNLMEEKGKSALVVDHDLLFLDYLSKKLMVFEGEPAVHGEAKGPFAMEEGMTMFLKDLNITFRRDEENKRPRANKPDSVKDREQKKKGKYYYSMLLKKKEFPEEDEIVMCTVTKIHFHSVFVNLDEYTGLIHISEVSPGRIRNIRDYVVEGKKVVCKVLRIDEEKGHIDLSLRRVSEGQKRKKANEIKQEQKAEKIIEFVAKNLKINPVQLYNQLSKILKKYPSIYPAFEESVLLKELDIADKIAKPLTESIKQRIKEAEVQIGGELTLISYASNGIEIIKEALKKASSISISYEGGGKYKIMVKAPDYKKAEKMLDAATKNALKFVNKHDSEGSFVRAEMKVSVISASKEKKKEIELPSQFNEEVRADIILRAVLAIQSNRRQRYGASPEAGKRASAVISRRRHDYRGAYGHGISRVPRKILTRRGTRMYWVGAFAPGTVGGRRAHPPKASKVYSQKINKKERRKAIRSAIAASIIKELVEQRGHKVPNDYPFVLESKIEDIKKTKDIKSTLEKIGLKEELKRASIKTIRAGKGKSRGRKYKKRAGPLLVCSLMSSASNIPGINIVEVKNINAELLAPGAVPGRLTLWSEAAIEKLGKEKLFMDLKEHVIKLLKADTRLDGRKPLEFRKVTVEYGVSKTAEGSAKVKIGGTEVIVGVKLEIMEPYPDTPDKGTIMVGAELLPLSNPEFESGPPGIQAIELARVVDRGIRESKALDFKKLCIKEGEKIWCVVIDICSINDEGNLLDASALAALAALKDARFPKFDKVDYAEKTDEKLPEPLPVTVIKIGDNFIVDPLTDEEKVIEARLTVASTKEGNLCGGDAPLTTDEISKMVDIAVDKAKELRGALVQKARIKLASIDINKVNEVSGAIKDIADKIGVDMRGPIPLPTKKLQVTTRKGPDGGGTSTWERYEMRIHKRLIDLGLNERALRLVMRVHIPEGLNIEIEMVEGKLIAKEKAIVVPGEVLAEGMDHLPGSGTYREGERILAGKLGLTYIDGRTIKLISLSGRYIPKRNDTIIGKVTDVLMSGWRIEINSPYTAMLSMKDATSDFIAKGADLTKYFNLGDHLVTKIVNVTSQKLVDVSMKGPGLRKLHGGRILEVNTNKVPRVIGKQGSMVTMIKDATGCRITVGQNGLIWIDGEPKMELTAVKTIQKIAEESHLSGLTDKIKAYLDKETKKMGKNLVQQARGKGSPTYKSPSFRYKGAAKHKGEIIDLVHCQGHSAPLAVIMYGK-EKCIIQAPEGVRVGDVIEAGNDVKPKVGNTLPLSNVPEGTQIYNIENSPGDGGKFCRSSGSFAKIITKLPTGISVLLPSGKRKLFRHDCRATIGVVAGSGRTEKPFLKAGKMYHKMRAKNKLWPITSGTSMNAVDHPFGSGGSSTKGRPTQASRNAPPGRKVGKIAPRITGKRKMARIRKACAYRRPYTRVSKYRKKSFIRANPNVRVVRFNMGSEKYGYTLNLLSNKDIQIRDNSLESARQTSNRILEKALGATGYFMAVKVYPHHVLRENPLAAGAGADRFSTGMKKSFGKPIGSAARVKRDQVLIEIRIGLARKAFTRAAKKLPCSCRVEMKENKNQVTQALEKVKANSPKRNFRQSYDLVINLTHIDLKKHKVDFYTQLSHPTGKQIKVCALVGPELRESAKSNCDEAILADDFLKKDKKSIKKLANSYDYFIAQATIMPKIATAFGRVFGPKGKMPSPKAGCVVPPNANLKPLVDKLKKTVRLRTINDPVIRCLVGKEDMKDEEVMDNIMSIYDQVIHHLPEGKHNVKNICLKLSMGPVVKVGMLNDPLANALSAILNAEKIGRKECEIRPISKVIKKVLSVMKDNLYIGDVQEVKDSKGGLIKVNLLGNINDCSAIKPRFSVKKDLYEKFEKRFLPAKGMGIIIVSTPQGIMTQADAKKKGLGCRLLSYCYMKALKSRITKGLQIGSLIETCDNSGAKIVKVVSIIREKTVKGRAPKCGVADLILASVKSGRPDMRKQVVYAVIVRQRKEYRRHNGMRIKFEDNAVVVLKDDKGNPKGTIFKGPIAKEACNRWPGVAKLASIVV-MTKEYEKQLPKNIVEGLKTAQSKVEGIFKKAVEEFKGANVEPGESVGLVSAESIGEPGTQMTLNTFHFAGVAEMNVTMGLPRIIEILDGRKELSTPMMEIYLKKPYSAGVRDFALSIKETTLKELALEFLINMAEGMIEVKINIDKLKELGITMSLVKSVSSEKGYTAKQSIILKVRAMKEIYKAKEKVKELHIKGVKGISQVLPVRRGEEYIIITAGSNMTDILTLPEVDAERTTTNNIFEIEAVLGIEAARQAVINEVYKVIESQGLNVDIRHIMLVADTMCASGSIKGITRYGIVSEKASVLARASFETPIRHIINAALIGEVDQLNSVVENVMLNQPIPIGTGLPGLVTKIKMYQLIITEKPNAAKKIADALADNRAIKKSRDKVPYYELTHEGKKIIVACAVGHLYGLQQRSDYPVFDIDWEPTADISRKSAFSRKYLMNIKRLAKDADEFIVATDYDIEGEVIGLNVVRYACKQKDAKRMKFSTLTKEDLIKAYNNASAHLDWGQAHAGEARHKMDWFFGINLSRALTASIKGSFKLMSTGRVQGPALKLVVDKEKEIQAFKPVPYWEIQLTGDINKSNIIASHEKGKIFERKVAEDIFNKCKDKAPVTKVEKKQFKSLPPVPFDLTSLQIEAHKCLNISPKNTLSTAQELYTNGYISYPRTSSQQLPKEIDYQKILRKLSRQESYKKETDFLGLSPNNGKKTDPAHPAIYPTGIIPKDYERKVYDLIVRRFFAVFGDPATRETMIVNLDCNKENFIAKGTTTLEKGWFELYGKYVMLKEEELPKIKEGDICNVEKIEKLDKETTPPKRYTEASLIKALEKENLGTKATRASIIETLYDRGFIDGKAIQATELGIRTEETLEKHSPKIVEPALTRHFEEEMEGISEGKYKPEDVIDESKKAVTEIVDEFNKHLKDIGDELLKATRETRNIMTFVGKCPNCKEGELFIRRGKHFIACNKYPDCKTLFSIPQT-RVKPTKEICEACGMPKIQVIKKRKGPQIACINPRCPAKLKKTCPKCGPRCRYTEKLEKPKDKFKVMHSVFDEFTNRTLYRLITRGYFEGLESPISIGKEANIFSAKTGRVMVKIYRLETCDFNRMYDYLKVDPRFLSLKAKKRKVIFAWTQREYRNLLKAREAIRVPTPIAFLNNVLVLEFIIAPRLKDKEPKNPKKFLADIISQMKKLHNAGLVHADLSAFNILNFNEKPVFIDFSQCTTLKNPYAEEYLDRDIKNISTFFRKLGLKIDESQIKDEILKLLRRILDNLPEVAKPTQKRLSFKEKLKWTGIILLSYFVLGLMPLFGLGENALEQFEFLSIILGAQFGSLISLGIGPIVTASIVLQLLNGSGLVKFDLTSPEGKKAFQGTQKIMAIFFIIFEAAIYVFMGGLSPGTKLFLVFQLMVGGMLILFMDEVVSKWGFGSGISLFIAAGVSKSIFVQAFNWLPTAAGVTYSIGAIPALFQSLAANDVTTAGIKLAALLSTALVFVVAVYAQAMKVEIPLSFGRVRGHGIRWPLSFIYTSNIPVILVAALMANFQLWGRLLQNLLGTFDGSPASGLVFWLQGSNIVRSIIERQIGYKPYMQALIYMTFMIAGAILFSVFWVQTAGMDARSQAKNMMASGLQIPGFRRDERVLERLLNRYIWPLTIMGAATVGFLAALADLTGSLSRGTGILLAVMIIYKLYEEIAQQHMMDMHPMMRRFMELQFWPRKRAKRIYARVRSKISKEAKPLEFAGYKVGMTHLAVTDNRPKSTTKGEEIIYPVTIIECPPIKTSSIRFYKNTAGSKLCSEVFSELDKELERKLRV-KSVVKDFDDIKVSVHTNPKLTTIGKKKPEFFEICIGGSKEDKLKWAKENLGKEININDVFQGGQQIDVHAVTKGKGYQGPVKRFGIGLKHHKSEKGVRRVGSLGGWKAGHFMWKVAHAGQMGYHQRTEYNKWILKIGTKPEEINTKSGFVRYGLIKNPYIIVKGSILGPSKRLIRFNSAIRGNEAPSITYINL
>J101
SQRSPICTVLGHVDHGKSSILDAIRGSNILATEAGAITQAIGASIVPIDVINKVCAPLMGG-KNFTIPGLLFIDTPGHAAFTSLRKRGGNLADIAVLVVDIREGFKPQTIEALEILKFYKTPFIVAANKIDLLPGWRSVLASINSQDNVVRDFETKMYELVGNLSERGFNSERFDRVEDFTTQIGIVPISAKTKEGLAELLMVLSGLAQKFLEKRLEMSTQGPAKGTILEVKEERGLGKTMDVILYDGTLRVGDVLVIGSMNGPIITKVRALFEPASLKEMRDKKAKFETRKEVVSATGVKISCPDMEGVIAGMPIRSVVEEVAKELQKEIQNVVVETDGEGIIIKADTIGSLEAMVNLFREAGIKIRRASLGDVTKKDIIDAQANAERDPLTAVILCFNTNEVRVDKSDIIYHLLERHQEWLAQKEKEKETQVLDSLVRPCKMKIMENFVFRQSNPAVVGVDVLVGKIKVGTNVTKHLTSIKSIQKEKESKSVIEAGNQVAMSFPNVTVGRQVEEGDILFADIPEEDFKKLKELKRFLKDSELEVMRELAELKRKNNPVWGIDKWKKKKWFKVLAPKLFKEQEIGETLSSDPELLNGRRVQVNMATLTGNMKAQNHKITFEVNKVQGGVCHTTVKRYEMIPSTIRRKVKRGKDRVDDSFVATTKDNVSVRIKPLMITEGHTSRAVKTLMRKRFIYDCRALKEKSWDAVMLDILTGKLLKESKKNISKIYPLRALEMRVIERIEQASVESLKLQKRIAADVFKSSPKRVWFDQAHVEDIKEAITKEDIRALISQGIIREKPPANTSRARARKNLVQKRKGLRRGHGSRKGRATARLPSKLAWMAKVRAQRAFIKELLTKGIIEKTTYNDFYRKVKGGFFRSRRHIKLYMNDNNHVDDELEQLLSQHSAKIKVVGCGGGGNNTINRITEVGIKGTETIAINTDAQDLLYTTADQKILVGKELTGGLGAGSQPRIGEEAARESESDIKKALQGSDMVFITCGLGGGTGTGSAPVVAEVAKKLGALTVGVVTIPFSMEGQRRYENAIVGLEKMESIVDTLIVIPNDKLVELAPDLPLHTAFKVADEILTNAVKGIAELVTTTGLVNLDFADVRAVMGNGGVALIGVGESDTENRAVEAVEKAVNNPLLDVDITGANGALINVLGGPDMTLDEARRVVETISERLDEEARIIWGAQISEDLRDTIRVMLIITGVTSAQIFGHERTV--KKKSEIQNELGIEFV-IKWGLCHIYSSYNNTILHITDITGSESIVRTSGGQVVKAGRARPTPTAAMTLAKKAAEVAIEKGITGLHVKIKAKGGHNGPNNPGPGAQAAVRALSRMGIKIGMIEDVTPLPHDGCRKKGGKRGRRVMFYKIKVKDHIRVPPKEFDIERDQAIINRIKKKYDGYISNELGVVIDVATLDQVGEGKVIPGDGAIYYDCEFTLLTFKPELQEVLIGKIKDIADFGAFLSIGPIEGMVHVSQTMDDFVSFSKEKVLTGKESGRVLKVGDKCRARLIAVSYKDPTSPKLGLTMRQEHLGKLEWIEEARNKQAEAKE---MRLDEETLQTIALFEKLVKCRAKDAFFDRMVFVVFPGEIYKAIGKDGAGAKKLENTFKKKIKIVEWSDKKERFIRNMCYPHNVSKVEQVFVVHGETEQDRGLLIGRKAQNLRNLEKNLRRYFPVKEVKVVFNVARLKKGGATFEIAIDPDFAVKYHEGVKDVLRSQHIFTDVSRGLHASEEELKRVFGTDDELKVAQIILDSGEIQFTQEYREKLREKKLNRIISLIQRNAVDPTTKLPIPRSRIENAVEQLKLKVKELEPVQRQVDDFVKKMMPLFPIRLEQIVVELSIPGTYAHQSYGILKKFGEIQKETWGQDGGLVVHLEIPAGVQNDLIDELNNLCHSEVGFKIIKGETKKESIGHLKVGSYIVIDGVACKVTSTATSRPGKHGHAKVNLMAVGLFDGKKRNLVMPGHDMVDVPIVDKRTAQVLSINHANVMDTESFETFDLEIPENLKDEVVEGCTVLYWVVLSDRVMQQVKSMVTRVGGNRRKTRYKFKKGHRQKGKLSLTRYFQTFEEGQKVKLLSEPSVHSGMYHRRVHGKVGVVQKRQGRCYYVAVKDHNKTKQFIVHPVHLKALMGVNLKDLTKGREITFAELKGKRLAVDAFNILYQFLSTIRGYDGTLLMDSKGNVTSHLSGLFSRSTKLMQKGIRLAFVFDGEAPDLKKKERERRRALKEEAQREYEVAQREGNIEDMKKYAQRTARLDKEMIEEAKKLISALGMPVIQAPSEGEAQAAYMVKKGDLDAEISQDFDCLLFGVPRFIQNLTISQRRKKTSKLSYETIKPREITLKDTLEELGITHDQLIVVGILVGTDFNVGGVKGIGPKKALSLVKEYGEDFDALFKNVNWEKYSWKDVFNLFKNMPVTDEYTLDWKPINREEVIRILVHEHDFNKQRVIDTLNALEKEKKLAQKGLGAFFEDIDNYFQEFLEQEPLFIDKAPLQSQFTPEEIPHREEQIKQIATILAPLLRVERPSNIFMYGKTGTGKTLSIKHTTNKIQRVAQEKHIPLKVIYLNCKLKRVADTEYRLIAELAREGKEIPPTGLPTDEVYKIFYSAIDDKKQAILLVLDEIDQLIQKAGDELLYNLTRINSELNNAQISIVGISNNLLFTENIDPRVKSSLSEEEILFPPYNALQIQNILKSRCSLAFKEGVVGPGVIAKCAAYAAREHGDARRALDLMRVAGELAEREQAKQILVDHIDKAEEKIEKDRVLDIVQSQPKQFQATLFAILSLTKVATGDIYSLYMDLCAKIGLRPLTQRRISDIIAELDMLGIINAKIISKGRYGRTREISVAITPSSENNILNILKKELDLKRPDGRAFDELRPIEAEVGVVPRAVGSARFKIGKTEAIAAVYGPKEMHPRSLSDPKQGVLRCNYNMMPFSGSGDRVRPGQNRRAKEISMVTENALKPVVDLSMWPGAVVDVFIEFPQTDAGSRCAGICAAAMALADAGIVMRDLVAAVSVGRVDDKIVVDLDYAEEAYVADIPLAMVNNTGEVTLLQMDGEITKDQLMQALKLGEKALKEINKAQVAALDKDILNNIINGYLEDENRILKETVAHLKREISKFQQPPLLVAEVKEVMGALLKLNNGNEFFVMVGPEADDISAGDTVLVEQKNLTIIRKIQTKTFSVDKFVIIEKPTISWKDIGGLDEEINEIREVVELPLTKPELFEKVGIQPPKGVLLHGPPGTGKTTLAKAVAAATNSTFIEVVGSELVQKFIGEGAKLIKDIFQLARENAPAIIFIDEIDALAAKRIEIGTSGEREVQRTFMQFLAEVDGFKNLGNVKIIGCTNRKDILDPAVMRPGRLDRLIYVGEPDIEGIKQIFKIHTKKMKIDKFNIDSFAKRLEGFSGAEIKAVCTEAGYFAIRANRTRVTKKDFESAVEKVRREEARDSDYLKMFGVLAFNKWSTQGITVADPGLKKYINLEPRIVPRTGGKNVKTRFHKSKTFIIERMMNRLQVSGHTGKKHVRSSGHNTGKAQLVYNTMQRALEIIEERTKENPIAVVVGAIENAAPREEVIAIEYGGARYPKAVEMSPSRRVDFALRQLVTAATTKSFDSKKAIEVALADEIVNAYKLSNQSVAISKKNEIERQADSSRSDSSIWTEKYRPKTFDEVRGQEEIVKRVRAFVEQQNMPHLLFSGPAGVGKTTLSLVIARELFGDDWHHNFLELNASDERGIDIIRNKVKDFARTRALGDVPFKIIYLDECDALTREAQQALRRTMENYTKTTRFILSCNYSSKIIDPIQSRCAIFRFKPLSKEDILQLIDHIVQQENITITDAAKEALFEVSEGDCRRVENVLQSSAAITDNITDETIFALASVAKPKEVKEMLSSALEGDFLSARKQLLDTMLNYGLSGLDIIKQIQRAIYDLEIDGRSKMELIAACGEAEFRLSEGSDDYVQLEALLAQVALKGSIQPEVNIGFVGHVDHGKTTLTQQLSGKWTDTHSEELKRGITIRLGYADATFYQCTKCKYTTTNKCSCMSDAKFVRKVSFVDAPGHESLMATMLSGATIMDGALLLIAANEKVPQDQTREHLMALQICGIKNVIVVQNKIDVVSAEEALENYKQIKAFLANTEYKDAPVIPISALHGANIDKLIEAIEQYIPTPKRDPTKDPLFFCARSFDINKPGTKPESLVGGVLGGALVQGVLRVGDEIEIKPGRKIEKQGRVEYTPITTKIVGLKAGGGEVQELHPGGSSGIMTLLDPAIVKSDSLSGNLVGKIGTLPETRMHLKLKTHLLERFVGGEE---IAPLSKGEMLMFNVNAAATVGVVQELGKDEISCPLRLPVCAQEGARVTISRRVGNRFRLIGYGEIMMTEIFLNNKFFGEVDDAKKFIEDFVSARRQGNIDSVNYSYDEDTDTIFIESSRGRLLRPVLVVRDGKPLITQRQVEQLSKGELQFTDLVKQGLVEYIDAAEEENCLIAYDEKDLTPEHTHLEISPMTILGVTAALVPFANFSHAVRIAQGAKNQKQAIGFYAANYQVRMDMDVNLLHHPQVPLVKSIIHDVSHYDEHPAGQNIIVAVMSFKGYNMDDAVIVNRGSVDRGLGRNSYFRPAVAEELRYAGGLQDQISIPDKDVRGYRSEHDYRFLEDDGIIHPEAKVAEGDVIIGKTSPPRFLSGMDEYSLTSNVRRESSVSLRHGEEGIVDLVLLSENGEGNRLVQVRLREYRIPEIGDKFTSRHGQKGVIGLLVNPSDMPFSASGIIPDLIFSPHGIPSRMTISHLIECLGGKVAALRGSAIDASIFSSEPEASLREQLASFGFREDGTEIFYDGETGRMMEARIFVGSMYYLRLKHMVANKLHSRGRGPIQLLTRQPTEGRAKEGGLRLGEMEKDTFVAHGASLLLKERFDADKVMIPVCLKSGLGGYYHARTRKLMSPIYGEDSELEYVEMSYAFKLLLDEIKSLGIYPRLVLEDKYVTKHEEWVPKTELGRKVLSGEITSVDQILDKGLRIMEPEIVDILLPNLETDLLLIGQSKGKFGGGSRRVFRQTQKKTKEGNKPSFATIAIVGDRNGHIGMGYGKSRETVPAREKAIRNAKLNLIKIRRGSGSWEDLSTEPNSIPFAVQGKCGSVKVTLMPAPKGKGLIAQSETSKILALAGIKDIWTKTQGKTATRINCAKAVFEALKNLSKVKIHDKVEELKIE----MNPMQNIRIEKVTLNVGAGKSTDVLDKGVKLLTNITGRTPVRTITQKRIAQWGIRPGLSVGAKVTLRGDQATQILKRLLQAKDNQLSPKQCDDHGNVSFGIPEYIDIPDTKYDPEIGIMGFEVAVTLSRPGFRVKKRRLKRSKIGKNHQIRQEETIAFLKEQFQVSFMGDTKKHRKKYARPRHPWIKSRILEEKELKREYGLKNNTELWRMQMVLTKAKNQAKSLVVRGEQAEKERKQLVDRMIRYGFLREGQTMDDILFLTQRDILDRRLQSIVFRKKLAQTIKQARQFITHEHIAVNGKVITSPSYLVTVEEEAQVDFITSQLADPDHPERNPQKALEMKALAEEEAKKAEHAYKKVKAIKFGVFSPKIIKKMAAAKIVTPELYDREGYPVDGGLMDTRLGVIDPGLTCKTDGLKLKESLGHFGYIELARPVVHINYVNLILSILRSTCHSCNKVLIPNNKREAIDLEQVEEEQGLEARRKRIREVIKEMKTVNKCPHCKARQPKVTLEKPYTFLENEKRISPIEVRTFLEKISDEDIELFGLDSEVVRPEWFILTVLPIPPVTMRPSITLETGERSEDDLTHKLGDIVRINQRLFENINAGAPEIIIEDLWDLLQYHVTTYFDNSVAQLPPARHRSGQPLKTISERIKSKEGRIRSNLAGKRTNFSARTVISPDPMIGINEVGVPRSVAMKLTIPERMTQWNAEYLTNFIKNGPKKYPGANYVVRPDGRKKRITDDMVEQILEEIEPGYVVERHLMDGDIAIFNRQPSLHKMSMMCHSVRVLPGRTFRINPAVCAPYNADFDGDEMNLHVPQTEEARAEAEVLMKVQEQLISPAYGLSVIGGVQDCLSGIYTLTESIPREVAVDLLFSAGVHDASSLVKKDVVSGREVFSVLLPPGFDFTGKDMGGNKVVIENGVLKSGTMDGANLGQGAGFMLRSIHKKYGAQAAADFIHKVTKLGIATLKEFGFSTGLADSDLPEEAKKGIAETIDEAYAQVQKLIDEYYAGTLETFPGKTMAETLELKTLEILNAARNKTGEFVAKNHAGTIVMARSGAKGKSINLAQMAACVGQQALRGGRISKGYKQRTLSCFKRGDLGPAAHGFIRPGFKDGLSPAEFFFMGMTGRDSLMDTALRTPKSGYLYRRLANAMQDLKIEYDGSVRDAAKRIVQFKYGEDGIDVSKSEGGSINVSKIIEEVMRIAIVRKEDCNPVGCGNYLCARVCPVNRDGEEGKAEIDEVLCTGICPQKCPYDAIDIINLPQELAAQPIHQYGRNGFHLYNLPTPIFGSVVGVLGRNGMGKSTALKILAGLLIPNVGHNSWDDVIEYFKGTEAQLYFEKMRKGDIVVSFKPQSVEAIPQQFKGRVRDLLERANNRFNEVITQLSLNNVLDQDISKVSGGELQRIAIAAAVLKQANVYIFDEPTAYLDIKQRVIVSKFIRELVNEETAVMVIEHDLIVLDYVADLINIVYGKPTAYGIVSKPQACKAGINAYLDGVLKAENMRIRDKPIKFETHQVKHLTGWKGITKRLGDFSLEAQEGELMEQDVIGILGENGIGKTTFVKILAGVIKADSGEITNKVKVAYKPQYIESSDDVVMSILGERYEKYHASIMKPLDIDKLLLKKLNELSGGELQRVAIANCLSQDADLFLLDEPSAYLDVEQRLIVSKVIADVMDTREKACLVVDHDLLFLDYLSRKLIVFDGIPSRKGIVRGPFSMVEGMNTFLEQLNITLRRDEHSHRPRINNPGSQKDKEQISQGKRYYV--MARPEFPEEGELVMCTVTKVYPTSVFVTLDEWSGMIHISEIAPGRIRNIRDYVVEGKKIVCKVLRIDKKKGHIDLSFRRVSDAQRREKVDEIKQAQRATQIITYVAEQCKENPMDIAKKIAYALKEYDTIFNYFEDIALIKEAKLPKKVEETLLEVITTRIKPPQVSISAEVSIKSYAPNGIEVIKKALQDTLQISITYLGGGRYALKVVDEDYKSAEKVLKKASDVLTSAIRGPEGEIAITRT-MKVKILGLDGKEKGEKQLPNHFSEAVRQDLIKRAVEAIQANRRQPYGAHPEAGKRQKGKLSRRRHNYKTSYGIGISRVPRKIMSHRGSRFNWVGAVAPGTVGGRRAHPPKAQKIWSKKINLKEKRKAIRSALAASLNKKLVEQRGHKVPENFPFIVDSALEEVQKTKELQEVFKALGLDKDLQRTKKTKNRAGVAALRGRKTRRAKGPLVVCAALKTARNIPGVDVVTIDKVNCELLAPGADVGRLTLYTEGAVDAL--ENLFVETQESILDAISRGMRFDGRQPLEYRDVKVTYDVTRNAEGSCIVQIGDTKVIAGVKMEVMKPYADAPDKGSLMVNVELLPLSSPSFERGPPSMDAIEYARVTDRAIRESGCIDFKELCIEEGEAAWMIIVDVCTLNDAGNLLDAIGLAAIGAIKNAKFPELVQPDYKNRTDKPIPIPISSTIYKVGDQLIADPTEYEMPGISGRLTVGVLESGELCGGEAVFTLDEIEQAIDFIIKQSEKLRKALMQKARIKLTSSNIDRINEVCASIREISEKTGVQLRGPIPLPTKKLKLTTRKSPCGDGKATWERYEMRVHKRLLDLGLDERALRLVMRVPIPEGLKIEIEMVDSELKTENRAIAVPGEILATGMDFLPSYGTYRFGENIVAKVTGLVTVDGKVIKITPLSGRYLPKRGDTIIAQVTEILASGWRLDMNSAYTAMLSMRDASSEFIDKGADLSRFFNIGDYVITKIVNVTSQKLTDVTMRGPGLRKLRGGRIFDVNTNKVPRIIGKGGSMVSMIKQATGCKILVGQNGLVWLSGEPKMELLAQKTIKMIERDAHLSGLTDKVKEYLEKETGNMGKNLIQQARGKGSPRYRAPSFKYRGEAKHEGTIIDLVHCRGHSAVLAACEYDNGEYRYAIAPEGVRVGDTVQVGSGAELKEGNVLPLGELPEGSLVCNIEGVPGDGGKFVRASGTFARVGSQLKDKVVVILPSKKRKIFHKNCRAMLGIVSGGGRTEKPLLKAGKAHFKAKAKNQLYPVVSGNAQNAVDHPFGNKRSSRKSKATPTSRNAPPGRKVGMIAARITGQKTMARLRKFCAYRRPYTRVSKYRSKSYVRARPNCKIVRFVTGDSEYPCTLELRSEKDIQIRDNAIESARQTSNRYLTKTAGKNAFRIICRKYPHHILRENPLASGAGADRMSTGMKMSFGKVIGIAAQVRKGEPIFQVDCPAAKEALRKASMKLPVSCRIIEVASAKQVKEALSKLKENSKKRNFTQSVELIINLKDLNIKNEQVDLFIDLPHSPGKDIKVCALVGPELREHASKVCDKVIFVDDFASTDKKDIKKLAEEYDYFIAQATVMPKVAQTFGRVFGPRQKMPNPKAGLVVPPKANLEPLVERLRRTVRARAKTHLSVQTLVGKENQNEDELVENILTVYNAVAHKLPREENNIKNAQLKLTMSKPVMI-ALNDTLAAALSKINNAAKSQKTQVEIRPCSKIIKQVLAIMQDNHYVGAHTIREDAKGDTLVLNLIDQLNKCGAIKPRHAVAIDEYEKWEKRFLPAKGFGILLVSTNKGIMTHTQAKEQRLGGRLLAYCYMKAHKGKVTKAILLGAKLPCCDNSGAKIIKVVSVKGAKTSKGRPASAGVGSLILASVKKGKPDIRKQVVPAVIVRQRKEFRRPDGTRIKFEDNAAVVLKDDKGNPKGTIFKGPVAKEAAERFPGIAKVASIIVDLKKEYGAVLPKKLLEEVNASDKQIKEILDRVVSEYQSMQVEPGEAVGIVSAESIGEQGTQMTLNTFHFAGVAEMNVTVGLPRIIEILDGRKTPSTPMMEIYLKEPYSKGIKRVALAVKESKMQDAVSSIEINIAELTVSAVLDDAKLDAIGASKGILKVVEKSKDFQVSAQIDVKA-SLNQLYVLKEKLKELHVGGVKGISQVLPVKKDDEYVIVTAGSNLKQVLGLDFVDETRTTSNDIFEIYSLLGVEAARNAIIDEVFKVIENQGLKINERHIMLVADMMCASGMVKGITRYGVVSEKSSILARASFETPIRQFTNAALAGELDELNSVIENVMLNQPIPVGTGLPGLRAKGDPYELILAEKPSAAKKIAEALSDSKIIKENNKGVPYYLVSHKHKDIVVASAVGHLFGVDEGWTYPVFNMKWVPTY-LSKKGNYAKKYADTLKKLAKGANEFTIATDYDIEGEVIGLNIVRHLFKQKDANRMHFSTLTKNELRKAYENKMPHLDWGQANAGETRHFLDWLYGINLSRALSLSVKNMFKVLSIGRVQGPALKIITDKEKEIQAFEPKPYWQIELTGVVRGAPLIALHAQDKFWEKEDATKAYEHAKGDAKVAKIETRQFEQKPPTPFDLTSLQTEAYRSLKIQPKDTLAIAQTLYTDGLISYPRTSSQKYPKELGLDKVMREFLKHGTYKKLAEKLPLIPNEGSKSDPAHPAIYPTGQFKQGREEKIYDLIVRRFLAVFAEPAKRETMKITLDCNGEEFSSKGTRTVYPGWHEFYGPHVKLEEEELPKVEKGDVVKVEKLELLEKQTQPPKRYTPASIIKELEKRNLGTKATRANIIENLYQRGYVNDKSIEATGLGMRTVATLEKYCPEILDEEMTRKFEEEMEEIRAQKKKEEEVLEEAKTNLSKILDHFKKNEALIGEELAQATIETRDELSHIGKCPSCKSGDLQVRKGKQFIACNKYPDCKTTFSIPAKAKVTSMKKECEHCGYPIVSI-GTGKRPRVTCLNPDCPGKKNNPCPSCGPKCKYTQKFEITREKFKTYANVFDEFTRRNIFKLATQGHFEELESSISLGKEANIFTARTELKIVKIYRLENCDFNKMFDYIKYDPRYSSIKKRRREIIFSWAQREFRNLLKAREAVRVPTPHICLHNIIIMDLIAAPQLKDAIPHDPSAFLQDTINEYRKLLKAGLVHGDLSEFNILNHNEKPVFIDFSQATTIESQNAKELLERDAKNLARFFNKRGVETNQTEIYQAITS------------------------------------------------------------------------------------------------------------------------------------------------------------------------------------------------------------------------------------------------------------------------------------------------------------------------------------------------------------------------------------------------------------------------------------------------------------MQFWPRVRAKRPYARVRTFVKSEAKLLGFPGYKAGMTHCIITENRKHSPNKGSDVAVPATIIECPPVRIAGVRTYKRALGLRAKDTVMAKQSKEITRKLPVQKKELEEIEEIRAIVETQPKLTGIGKKKPEVFEMAVGGSKEDQFNFLKEHFGKEVSVADVLGEGQQVDVFAITKGKGYQGPVKRFGIGLRAKKSEKTKRGPGSLGGWKGAHFMYRIAHAGQMGYHQRVDYNKQILKISSDPQEVNPKGGLVNFGLVKNTYVLVRGSVPGPKKRLLRLEPARRPNQTPTIQSIST
>CG10_big_fil_rev_8_21_14_0_10_45_16
TTRKVLLATLGHVDHGKTSLLDKIRRTVVTAGEAGGITQAIGVSIIPIETIKKICGSLLDSMKKLTVPGLLAIDTPGHAAFTSLRKRGGSLADIAILVIDINEGFKPQTIESMEILRSHKVPFVVAANKIDLQRGWKNLIQNINELDQSQGDFEKKMYDIVGKFGEHGIQAERFDRVQDYTKQIAIVPISAHSGQGIPELLMVLTGLAQKYLEKKLEIEAEGDAKGTILEVKEEQGLGMTLDTIIYNGRLKVGDTLVIGSLDEPFTVKVRALLEPAELTEMREKKSKFKNVKEVIAATGVKIAAPGLDKAVAGMPIRACIEALKEEVQQEIGEVISDSEEQGVMIKADTIGGLEALQTLLKEKNIPISSSFLGDVSKKDLSHLESLKEADEFTGVLLGFNIKNLKLITHDVIYKTIEDYEKYVESLKQQIELKEFTSLVRPCKFAVLKGYTFRQSNPAIVGVEIEIGKIKSGDPIMNKISSVKSMKDGQESVSVGEQGKQLAMAMEGVTVGRQVNEGDFLYADIPEEHFKKLKELKKHLSKMELEVLKEVAEIKRRDNPVWGVIKSKKKLWYTITAPKIFGQREVGEAYLTSPESALGRSMKANLKDITGNIKDQNANVFFRIGTADGSVLRTYTTGYELSASYVKRAVRKNTARIDDYVLGTTKDGKKAVVKTFIVTRYRSQRSVRTALREKLRELMQELSRNSFESLVNAIVTRKVQGTFKKGLHKIFPVKEVSVRVVKLQESSEEDQMKAKKQLAGKILKVSPKKIRFMDSALEDVKKAITRSDMRGLIAVKKVTVANVNQHSRAGARKVAAQKKKGRQKGKGSKRGKKFSRVSRKEQWMARIRSQRVFLKDLREKQLLTVSDYRSLYRKCKGGYFRNKRHIKLYMTEHSDVDEELERMIAKHKTRIKVVGCGGAGNNTVNRMTQVGIKGIETIAINTDAQDLLYTSCDKKLLIGKELTQGLGAGSNPKIGEESAKENETDLKKLIEGSDMVFITCGLGGGTGTGSAPFLAGLAKKMGILSVAIVTIPFTMEGSHRFENAMVGLEKLEQTVNTLIVIPNEKLLELAPHLPLQTAFKVADEILTNSVKGIAELVTKTGLVNLDFADVKAIMSEGGVAMIGVGESDSENRAAESVEKALSNPLIDVDIGEATGALINISGGEGLTLDDSRKIVQRVAESLDSHAKIIWGAQIYKDLENTIRTMVIITGVHSDQIFGEGNKYFDKKKSAMKDELGIEFMNMRWGIAHILATYNNTIITVTDITGTETLARASGGQMVKSDRLESSPGAAMGCAKKVAEICKEKGINGLYIRVRARGGHNGQKNPGPGAQAAIRALSRIGIRIGKIEEVTPEPHNGCRAKGGRRGRRVMFYRVKVKDHIRVPPSMFNLTKKEAVLENIKTTYENFISKEIGFVVNVIDVGEIKEGVIVPGDGAGFYETEFELLAYKPEMNEIVYGKVRDITDFGAFMDIGGVEGMVHISQSMDDFVSFSKEKVLQGKKSGKSLKVGDRCRARIIAVSYKDLNNPKIGLTMRQEGLGKVDWLQEAPTPAPGDKE-ARLKLDQDTLGFSNLLERKLGVRVKDCFKETIYCIVSQGQMGKALGKGGSNIHKVQDELGKRVKIIEYREDPVEFIKNVIYPLKVEQIVLVIILKDSNRKTKSLLIGRESRNINLIKRAIQRFFNVD-VKIELNVARIKRAGETFEISIDPDNALKYRKGLREVLLADHIFTDARKGQVASDDELQKAFSKTDVDAVADFILKHGEIQVTSEHRAQEREQRWRKLVNLIHKHAVDPKTGLPHPAARIEAALEQGKVHLDDHKTIDEQFDGIISKLRPIIPLKIEQKILLVTVPSQYSGKAYNVVKSGVKVLSENWNTDGSWTVTVEMPAGMVPEYIDKLNSATHGEVSVEEK-YEKKLVSVGTLKKGDTIIIDGAPCKITDTATSRPGKHGHAKVNLMAVGMLDGKKRNLVIPGHDKVEAPIVEKKSAQVLSVKNASVMDMDTYETFEMEIPEELTAEIKEGVEVLYWTIMGMKVMKQVK-MVTRIGSKQRKTRHKFQKHYRERGKIPLSQYFQVFQEGDKVNLKINSNIQKGQFFRRFHGFTGTITGKKGSCYEVTIKDGDKKKILYVHPIHMKR-MGLQFKELVVKEELVVKDLKDKILAVDSLNLLYQFLTTIRGVDGSVLTDSKGRVTSHLIGLFNRTTSLMEEGLKLVFVFDGKPPEIKQKTWEKRKAVKKEATLRLKEAEEAGDLEEMRRQASRTAVLNKDMIEDAKRIITTLGLPIVQAPSEGEAQTAYMVTTGDAFASVSQDYDNLIFGCPRLIRNLSIAGKRKKTGKLGFVTVKPELILLDDVLENLKITREQLIVLAILVGTDYNPGGVKGIGPKKGLKLVQAHKDDFDALFKEVKWDDIPWKKIYDTIKDIPVTDDYSLEWKKIDEEKLFTLLVKEHDFSEERVRSKLEKLQEVKKGTQKGLGSFF-GISNFFENYLKKDSFFVDKSVLLSSYMPEEVIFRENLIQEAANILAPALREEKPSNLFVYGKTGTGKTLSVKYLLRTMKEIAEKNNINIVSIYINCKLKRVADTEYRLIARLIKEGEEVPATGLPTDEVYNIFYTLLDKKKQVVLLVLDEIDQLTKKIGDEILYNLTRINAELKNSQICLIGISNSLIFSENLDPRVRSSLSEEELIFPPYNALQIQDILRKRGTIAFKEGAVEAGLIEKCAAYAAREHGDVRRAIDLLRVAGELAERAGSQTIPITYLDEAERKVESDRIINATISQPKQFQSVLYALLYVSNFFTGEIYEVYQGVCRKCRLNVLTQRRVSDILAELDMLGIINAKIISKGRYGRTREISLSLEEGLERRLREVLEKSLGLKRMDGRAVDELRPIEVKAGVIPNADGSASFKIGKTWAIAAVYGPREMFPRFLQDPTQGILRCHYAMMPFSGSGERIRPGTSRRSQEISMVMEKALRPVVDLSAFPNAVVDIFIQLPQTDAGTRCAAISAAAVALAAAGIPMTDMISSVAVGQVDGMVVADLTYNEEAYVSDIPIAMTHISKEFTLLQMDGEISRDDLLKALEIAKSATEKVYELQMKALEMRRLEDENKVMLEEETVLLRELFNKANGELSNIKKPALLVADLISVVEAVIKLPNGNKFYSFISPDISGLQSGDSVLVDQKGLNVVQRINNAQTEVEKFVIIQKPKESWKEIGGLKKEIQEVKEVIELPLKKPELFKKVGIQPPKGVLLYGPPGTGKTLLAKAVAHSTNATFIEVVGSELVQKFIGEGAKLVKDIFALARSKAPSIVFIDELDALAATRMDTGTSGEREVNRTFMQLLSEVDGFKALDDVKIIGATNRLDILDPAIIRPGRLDRLIEVSLPDEEGREEVLKVHTRSMNLQKVNVKEIAKKMENFSGAEIRAACTEAGFFAIRDNRDHVTKDDFLQAIEKVRFEDLEDEDHQKLFGIKFFNRWSGEGVVVSDVGLQRYLTIDPKLMPKTGARYAGNRFHKSHTFIVERLASKLMSSGHKSKKHFMSSGHNTGKKNKVLKIVENALAKAEQVLKKNPLLILVKAVENAAPREEVIAIEYGGARYPKSVDVAPQRRIDLALRYMTQGAYLRSFNKKVAIEDALADEIINAFKASAKSNAIAKKRDLERQAASSKMTSSIWTEKYRPQNFSEIQGQTEIVKKIEAFVSSGNMPHLLFSGPAGVGKTTLSLVIARQLFGENWRQNTLELNASDERGIDVVRVKVKDFARTKAIGDVPFKLIYLDESDALTREAQQALRRTMENYTRTCRFILSCNYSSKIIDPIQSRCAIFRFKPLSEAEISLVIDKVAKEEQLTVSAESKKALFEVCDGDCRRLENIMQSCAVMGKDITPELVYSMASVAKPKEVNELLSVAVKGDFISSKKKLLDLMLNYGLSGLDVIKQVQREIWNLSIDDRLKVQLIDKCGETEFRMVEGSDEYVQLESFLAYAVLVGKVQPELNIALVGHVDHGKTTLTERLSGKWTDTHSEELKRGITIRLGYADFNIYYDKENDYTTKEKSKSNKATVFQRKISLVDAPGHESLMATMLSGAAIVDGALLLVAANEKCPQPQTKEHLMALQISGIKKVIVVQNKIDLVSKEEALQNYQEIKQFLADTEYSDAPIVPISARANVNVDELLRAVQEQIPTPERKVDERPMMLIARSFDINKPGIKPKQLVGGVLGGTVKQGRFKVGDEVEIAPGYMVEEKNKRIWKPLTTKVTQIFSGGQPVDEILPGGSMALGTELDPTIVKSDTLTGCVVGLPGKLPPVHYDIELDTNLLERVVGVKDETDVKPLAKGEMLMLNVNSAATVGIVVDPSKKKTILSLRKPICADKGDRITISRRVGDRFRLIGYGILKMAEVYINAKYVGTVDDPRSFVSDIKDLRRKGTLPDINIFHNKEVDEIYVMSDEGRARRPLIIVREGKTLLTEKHLEQLKDGELTWVDLVRQGVIEYLDAGEEENALVAYRPEDLTESHTHMEITPGSISGVATALVPFGNYNQSSRLIIGSKNQKQSLGFYAANFHLRMDMDANILHYPQFPIVKTRIHDVTDYEEHPSGQNMVVAVMCYDGYNMEDGVILNKGSIQRGLARSTYFTPVKAEELRYSGGLIDEVAVPDKEVKGYRSERDYRHLEADGIVSPEAFVEEGNVVIGRTSPPRFLSGMDEYNLSGSIRRESSVALKHGEQGIADFVVLTENEEGNKLVQVRLREERVPEIGDKFTSRHGQKGVTGILVPQADAPFSTSGIVPDLIFTPHGISSRMTISHLVELLGGKVGALGGRYVDGTLFESEKAEDLRKELLTLGFREDGTEIFFDGRTGKQMLAKIYVGNMYYLRLRHMVANKMQSRARGPIQLLTRQPTEGKAKEGGLRLGEMEKDTFIAHGASLLLKERFDSDRVTVPVCEKSGLVGYYDARTNKLMSPVYGEDSDISYVEMSYAFKLLLNELISLGIHPKIELEDKYENPLEKWNPITEVGKMVKEGKITDIDQIFDNGYTILESEIVDTLLPGMEEDLLLIGQAKGKFGGGQRRIFRQTQKKTREGNKIAFTTCAVVGNKNGYVGVATGKSKETVPARDKAKRKARLHLIRIRRGCGSWETDAREANSIPFAVEGKCGSAIIRLMPAPRGTGLCVEKECAKILALAGVKDIWSKTSGQTKTKLNLITACMDALKKLSEIKIQPGIAKLGIIEGKLENPMRKVSVSKITLNIGAGKNEDMLKKGLKLLKKLSPLEPVKTMTQKRIPGWGLRPGLAIGCKVTVR-KSPEALLKRLLVAKENTLSINNFDGSGNFSFGIPEYIDIEGLEYDPDLKIFGLEVAVTLERPGYRVKKRRVHPAVVGKTHQITKEEAIGFVKN-LGVTVMGDPKKLKKKYWTPRHPWSAVAIEQEKTLKHEYGLVKKKEIMIANSFLKKYKNIAKALIATTVQAEKETAQVLHKLQSLGLLSADSGLDQILALQSRDILNRRLQSVLHRKGLSRTMKQARQFIVHRHVQVGSKEITSPSYLVTLEEEMVVNFKRSPMVSEDHPERVVIKKEANETSELKKADVKTFVSKKIKSISFAVLSPKVVKDMSAAKVVTPELYDREGYPVDGGLMDTRLGVIDPGLVCKTDGLKLKDTLGHFGYIELARPVVHIKFIRQILDLLKSSCRSCGKLLIPEENTAKYLLNKMGEEEGFESRRRQIKIIVDKYKKKDKCPHCGGKQEKIKLDKPYNFYENDTRLSPIEVRARLEKIPDEELGLFGFA-LGFRPEWMVLTILGIPPVTMRPSITLESGERSEDDLTHKLGDIVRINQRLFENINAGAPEVIIEDLWDLLQYHVTTFFDNEVPQLPPARHRGGQVLKTLVNRISSKEGRIRHNLAGKRTDFSARTVISPDPLIALNEVGVPQAMAMSLTVPERINEWNIEYLRKYVERGSKVYPGANYIIKPDGRRKTVTEETKEEILEELAPGYVVERHLIDGDVALFNRQPSLHRMSMMCHHVKVLPGRTFRLNPAVCNPYNADFDGDEMNLHIPQTEEARAEAQVLMLVETQMISPRYGLSVVGCIHDGITGNYLLTLVLTRLEAVDLLYACGVDDLSRLPNKDKIDGKEVFSVLLPEDFNFSGKDKSGNDVKITNGKLKTGLMDKANLGQESGLMLRNIYERYGAAYAAEFLGKVSKLGINVLSRRGFSIGIGDMDLTNETEDEIKSVLERAELEAEKIIEHFNQGKLEPLPGRSLQETMELRILEALNRARNKSGDLAMRQDSAALVMAKSGARGNALNIAQMAAVVGQQALRGRRIDHGYSGRTLPYFKVGDVSPKARGFVRNNFKSGLTPYEFFFGAMTGRDALMDTALRTPKSGYLYRRLSNAMQDLKVDYNGMVRDASNRVVQFAYGEDGLDVSRTKNGQVDVHRIIEQVIRIAVIDRNKCHPDECGNYLCAKLCPVNRSGADKKARIDEFLCTGICPNRCPFGAISIINLPETLNKDPVHRYGENMFELYSLPSPLFGQVTGILGKNGIGKSTALKIMANVLQPNLGRPDFKEVINYFKGTETQKFLEKLHKNEIHLSYKPQQVDLIPKQFSGTVRQLLEKIDKKLAEIAVKLELEHFLDTDISMISGGELQRVAIAATVLKGANLFLFDEPSSYLDIKQRVNISQFIRSLANDDTATLVIEHDLIILDYMTDLLNIMYGHEGAYGIVSGVKSSREGINAFLEGYLKEENVRFRNHHIKFEKTRENPLISWPLLKKVQGNFTLRAEAGELHKNEVVGILGENGIGKTSFIKVLAGLIKPDEGVIDATVKVAYKPQYLETSEMTVGEFLIEAVAHYGKQLVEPLNLESLFSQKLSELSGGQLQRVSIAKCLSQQAELFLLDEPSAYLDVEQRLLISKVINNVVQERDVTILVVDHDLLFLDYISDRLIVFSGQPAKEGLLKGPFNMEEGMNLFLRELGITLRREMVSKRPRINKPGSVKDREQRDINSWYYGMFYIRHGYPEEDEIVLCKVSKIYPNSVFVDLLEYSGIVHISEVSPGRIRNLRDFVSDGRQIVCKVLRVDKEKGHIDLSLRRVNSNQRREKLDEIKQELKAEQLIKNLATKLKKPAEKLYQEISVIFKEYSHIFLCFKDIVDLQKLGLKKPLADEITEAVIEKFKPKKIVIEGEVQLQTYDSSGVEKIKKVLQSIETITLAYLGAGRFMLRIEDFDYKPAEKTLKDVQKVLEKF-SDKQSTASFNRKDMKLPIYTADKNKSGERELPSQFSEPFRPDLIKRAVLALQSSARQQYGADPEAGFRHSSKLSKRRRNYRGCYGLGISRVNRKIHSRRGTRMSWVGTFSPQTRGGRRAHPPKSIKVWEQQINKKENRKAIRSALAATIDKTLVAGRGHILPAEYPFILDSTFENAKSTKEVNKVLQALGFAQELERSLVKKIRAGLGKMRGRRYRQKKSILLVCPLMKAAKNVPGLDIVPVNALNAEVLAPGAMPGRVTLWTDKAVEVMKEKKLFIVNKETIMELAAQGKRLDGRQMTEYRQISMDLEISWTAEGSAKVTLGETVIMAGVKLSLEKPYNDTPDQGGIMINAELTPMSSSEYESGPPGIKAIELARVIDRGIREAKAIDMKQLCVTPGEKAWFVSIDIISINDAGNLFDASGLAVLAALKSTRFPVVDSINYKEKTDKKLPEPISVTVYKINGQLLVDPSPQEEKSYQARLTVASDKNAIISGGEGPLTSEEITQMVDLALEKGEFLRGELAQRARIKLASTDIDKINKICGDIKEIAGKTGVDLRGPIPLPTKKLKVTTRKSPDGEGKASWERYEMRIHKRLIDIGAEERTLRLVMRVPIPEGLNIEIEMVDSNITVQERDVVIPGQVLAEGLDYLPGDNTYRQDDKIYARALGLFSLSGRVAKVTALSGPYVPKTGDKIIGQVQDILMSGWRISTGTAYTAMLNVKDASARFIRVTEDLSKILAIGDFVIVVITKVTSQNLIDLTMKEPGLRKINGGRIIQISSQKVPRVIGKKASMISVIKEKTGCEVTVGQNGYVWIKGDPENECRAEQAIRLIEAKSHEEGLTDKIQQFLSK----MGKRLISQRRGRGSKTYTSPSHRFKGEVKHVGTVIDLVHCAGHTSPLMQVAYATGDKVLALAPLGIKVGDTITNGSGAEPQTGCIMPLREIPEGTLIHNIELRPGDGGKLVRASGTFARVVAKADGSVRVVLPSRKEKIFLDACRASIGVLSGSGRTEKPFLKAGTRYHRMRARNKLYPKVCGVSMNAVDHPFGGKSSAVKGRPTQSPRNAPPGRKVGKIAPRRTGRKKMARIRKNSAYQNPYTRISKYTKKNYVRGGPNMKVIKFDMGTPQFDTTLQLTSGRAMNIRHNSIEAARMTSNRLLEKSIGKE-YHLRIKIYPFHVLRENPLASGAGADRMSTGMKKSYGKSIGCAARVRDGQALMELKVKVAREALARAAKKFPCTCKVQVL--KQQVKKALEELNK-QPKKKFTQSYDLVINLKNIVIKQNPVDFFATLQHPKGKPIKTACFVDQQLADQAQQNCDLVIKEADFSKQDKKALKKLAKEYDYFIAQATLMPKVAAAFGKVLGMHGKMPNPKLGCVVPPNATLEPLVDKLRRTVRLSAKKGLNLQCMVGKEDQPQDDVIDNVLAVYQATVKQLPSESQNIRNVALKLTMGKPVVV-MLNDPLAAALTKIINAERVGKREVLIKPASSMIKRVLTIMNDNNYLGSFEEVEDGKGGMLKVNLLGNLNKCGVIKPRFSTKYNAFEKWEKRYLPAKDFGLIIVSTPLGVLTHLQAKEKNTGGKLLAYCYMKAVKGRIVKSLPSQAFVPTCDNSGAKILKIISVKGHKTVRGRMPAAGVGDMVMASVKKGKLEMRKTVVPAIIVRQKKEYRRPDGMRISFEDNAAVVLKDEKGNPKGTIFKGAIAKEVAERWPAVAKVARIIVKLVDTYENKLPFSVLEEISASKENIKTILEETFALYLQAKINPGECVGLVSAESIGEPGTQMTLNTFHFAGVAEMNVTTGLPRIIEIFDCQKTIKTPMMEVYLKDP--KIVKALALKIKETKFSEFVTSYSLNIFEQNLKVTLSRELLDDHGLDVDMIKALKLKKGFTMESSLTFIHKDIKDLYNLKEKLKAVKISGLKGIRQVLPVKRGEEYIVLTSGTNLKEVLEMDEVDATRTICNDMNEVYQVLGLEAARQTVINEVYKVIESQGLNIDIRHIMLVADIMCASGVLRGITRYGVVKEKASVLARASFETPIRHLINAALEGEVDALTSVVENVMINQPVPLGTGLPGLITKLKMTELIITEKPSSAKKIAEALADGKPVQKKNKQSSYFELTHNKKKILVTSAVGHLYGLAENWSYPVFDIEWVPSYKMSAALKYVKDYIDTIQTLTKVADEITIACDYDVEGEVIGFNVVRFACKKKDANRMKFSTMTKPDLVESYDTKLNHLDWGQAFAGETRHKLDWFYGINLSRALTASVKGSFKIMSAGRVQGPALKILADREKEIQAFKPEPFWQIKLDGEFKKNAVEAWHEKDKIFDKKVVDEILSKVKSEAVVKSVNRTQRNQAPPYPFDLTSLQSESYNLFRITPKQTLAIAQTLYLAGVTSYPRTSSQQLDPKLGFAKILQSLGSQPEYGLLCKELELKPNNGKKTDPAHPAIYPTGLAPKPQENKIYDLIVKRFMATFCEAAVRETMEVALDVKEEIFLTKGTRTVKENWHVFYKPYVKLEEVTLPDMKEKDVVAIKEISQVDKETQPPKRYNQSSIIKELEKRNLGTKATRADILDRLFQRGYVEGVQITTTQLGISTVEILEKHAPPIVDEKLTADFENEMEEIREGKKKEEQVLEKAQKFLTGMLADFKKKEKSIGEDIIQSLRETIETQNNMGPCPVCKEGQLTIKRGRRFVGCDKYPDCTAIYNIPKAGMVSYTGKNDEK-GNPIVIA-GSGKKKRENPLTLSTPGQPEMTCPTCNPKCKTLMNIKTYQERFKTLQGVFDEFTNRTIFTLQSKGVFDELVSPLKVGKESNVFVAVKERVIVKIYRMQNCDFKRMFGYIKKDPRYEFLKSQRRQIILSWTQREYKNLLRADRGVRVPKALAWRNHIIVEEFIAAPPLKDAPPKDPAAFLEDLLKEMRKMYKGGLIHGDLSSFNILNLDEKPVIIDFSQGTLIKSPNSQELLERDITNVLRFFEKQGIHKDKEKVFKRITGLLEKLVSIFPEVRGPQQKRLPFKEKLKWTLIILVLFYVLGLVPLFGLGDNALQQFEFLSIILGASFGSIISLGIGPIVTASIVLQLLAGTGILKMDLTSGEGRKRFQALQKVLSVGFIILEAAIYVLMGGLAPSAEILLIIQLFLGGILIMLMDEVVSKWGFGSGLSLFIVAGVAQQIFIRALNFLPSPTNPDIAAGAIPAFFQALSMGDVTTALLQIAAVIATVVVFMICVYGQAMKVEIPLTFGKVRGYGMRWPLNFFYTSNIPVILVAALMANIQLFARLLQNLLGTFGSSPVSGIVYWLSPPNIVESLIQGSFTLIQLGQAVSYTVVFILGSIIFSIFWMQTANMDAASQAKQILASGLQIPGFRKDERVLEAILKRYIWPLTVMGGAAIGLLAAFADLTGTLSNGTGILLAVMIVYKLYEEIAKQHMMDMHPAMRKFMEMQFWPRKRSRHSIARIRSWTNSKVKILGFIGYKAGMTHLMAVDNRPKSITKGERISIPSTIIECPPMTVAGVVFYQKHTGVRKSTSILAPLPKELGNTFPLPKKA-KEFEDLRLLVFSNPKSANTGSKVPKVLEMALGGSKDDKLAYAKEILGKEIKVEDVFEKGNPTDIHGITKGKGFQGTVKRYGVPIRQHKAEKTKRGIGNLGSWTP-RVDYRVAQGGKMGFHSRTEYNKQILKVGQNGEDVNPQSGIPHYGLVNNSYLLIRGSVVGPVKRPIVLTQATRIKEAPEIKLISK
>YT2_768
PLRSPICTIEGHVDHGKTSILDRIRGTSVAKAEAGAITQAIGASIIPLETIKKISGPLLDALKKLTIPGLLFVDTPGHAAFTSLRKRGGNLADIAIVVIDINEGIMPQTQEAIEILKTYKTPFIIALNKIDLIKGYKPLLQKIESQDAVKKQIETKLYELVGSLHELGFESERFDRVQDYTKQIALVPTSAETGDGIPELLMVMTGLAQKYLEANLECDKKAPAKGIILEVKEDKGLGKTLDVILYNGCLKANDTLVIGSLGEPIITKAKALLQPAPLQEMRDKKTKFSPVKQVVAATGVKISAKDIDEAVAGMPIHSTIEETKKQIQKEVKEVLIQTDKQGIIVKADTLGSLEAMDNLLKEKQIPIRKATIGDISKKDLTEAESMHEKDPLQAVILGFNVKKAKIITNEVIYKIIEDLEKWQEQETKRQEAKELDTIIRPCRLKMMKGYIFRQNNPAVFGVEVLAGELKAGTLLMKRVGEVKSIQAEQETVEKAEKGKQVAISVPGITIGRQIGETDTFLSDIPEEDFRKAKELKKHLSQEEKNLLKEIAEIKRKENPVWGIRTAVKKTWFQITAPAMFNKQTIGEIPLVEASKGMGRTVPVNLMNLTGDMRKQNINVIFEINNISGSKLYTELVGFKMVASSIKRMVRRGKRKVDYSFTAKTADGYKLKVKVIMVTLGLTYLSSLTGLRKACDEEMVMLSKMKYENFVEELVNHRVQTNVKKLLSKVYPLRMFEVRDMQVMEAPKKKALKLQKRLASDILKCSEKRISFDQTRLEDIKEAITKLDIKSLITGGAIKAKPVKGVSRVRARKTALQKRKGKRKGPGSTKGRKTARLPKKKAWIGRIRIQRKFLKELRDKGLVSKSDYHALYQKSKGGFFRSKRHIKLYLEEHR-----------------------------------------------------------------------------------------------------------------------------------------------------------------------------------------------------------------------------------------------------------------------------------------------------------------------------------------------------------IRWGIAHIYSSYNNTIIHITDITGTETLAVASGGQVVKADRLESSPTAAMTAAKKAAETAKEKGIQGIHVKIKAPGGHNGPANPGPGAQAAVRALSRVGLKIGIIEDVTPIPHDGCRKKGGKRGRRVMFYKSKIKDHIRVPPSLFNLTKEDAVLKQVKAEYEGFISKDLGMVIDVSQVDDIREGIIIPGDGASYYETEFELLTFKPELQEVVTGAIKDIADFGAFFTLGPTEGMIHISQTMDDFVSFAKDKVLTGKETKRALKVGDKCKARIIAVSYKDPTNPKLGLTMRQPSLGKIEWIKEDHEKEAAPAEE---------MKFISLFEKITKVNAKDCFKEKIVFIVPEGKAGIAVGKKGMNIKKLEGILKKKVKIVEYSDDLIEFVKNVIHPLGAKEITEIVTIIPPDSQTRGYLIGREAINLRGFEDIVKRYFDIKEIKVVAVIARYKSHGNNFEVLVDCDAAMAFKGGIKDVLASEKVFSDSKKGMESSPLALKQSFNTDSPLEAAKQIIKKGEIQLTSEYRNKIRDEKRRQIIGIIHRNGVDPRTHAPHPITRIESALDQAKVHIDEYKPAQEQVNTILSKLQPIIPIKFETKQIEVRIPGKYTGKTYPILKSFGKILKEQWMNDGSHVAVIEMPGGLEEEFHNKLNSITHGDIETKIIEGETKQASVGSLTRGSYCVIDGAACKVTSTQTSRPGKHGHAKVRMEAVGLIDGKKRIIVMPGHDNIEVPIVEKKTAQILSINIANVMDSVTYETFDLKIPEDLKAQVVEGANILYWEILDQKVMKQVKS-MKRIGTTRRKTRHKLSKTSRKKGKISLTAYFQKFEKGDKVVLIAEPAVQKGMYHPNYYGKMGTIKGKKGRCYEVAIKDKSKQKVLIVHPVHLKKAMGTNLKDLLVMDEISIDKLKNKVLAVDSFNVLYQFLTTIRQRDGTPLKDSKGRITSHLTGLFNRTTRLMKEGLKLVFVFDGKPPELKAKERERRFVLKQEALKQYKKAAKKKDIEAMKKYAARTSRLTGDMVDESKELIRALGLPVVQAPSEGEAQVAFIVGKGDAYAGISEDYDSLLYGVPKLIKNLTISGRRKF--GAAYVTVKPKIISLSKNLNSLGIDNDQLIVLAMLVGTDYNPGGVKGIGPKTALKLVKEHKHDFDMLFDEAKWKNIDWKDIYYLIKKMPVKKDYKLEWGKVNKEKLYKMLVEEHDFSEERVENALKALVEAKKKQQKGLGDWVKEIDTFFEEFLDKKSIFSNKKALQSNFTPDTIPHRDNQIQQIADILAPALKLEKPSNLFLYGKTGTGKTLSIKHTTNKLLKVAEKRNIPLKTIYMNCKLKKIADTEYRLIAQISKEGQELPSTGLPTEEVYKITFSTIEKENCLILILLDEIDQLVKKTGDEILYNLTRINSELKNSQISIIGISNDLIFRDNLDPRVKSSLSEEEIIFPPYNALQLQGILRQRSIKAFKKNSIESGVIEKCAAYAAREHGDARRALELLRVAGELTERKGQEKIQLADIDQAEDKIEKDRIEDIIKTQPKQHQAILYSIISICQIFTGEVYELYKTICIKTGVRPLTQRRVSDVIAELDMLGIINAKVISKGRYGRTRDIDLSIPKSSEQKVRTILEEGLNLKRLDKRKNDETRPIEAKVGIIKNADGSAMFKIGKTIAYVAVYGPRELYPRFMQNPEKGILRVNYNMMPFSGSGDRVRPGGSRRSKEIAFVIKQALEPMVDLSGFPNAVVDVFIELPQTDAGTRCAGLCAASMALADAGIVMKDLVSSVSVGSIDGTVLADLSYDEEAYVADIPVAITPNNGEVVLLQMDGEISKDNLIKAVQLAKKVCKDIYEIQKKALKDKEIDRVIYSYFEEENRLLKETIKQLKEENERFKKVPLMICLVKEIIGAIIQIPNGNEFFVENTSE-DKIKPGDSVLVEQKNLTIIKKIPSKAFAVESFVIMERPTLSWKEIGGLHKQAQEIQEVVELPLKKPELFKEVGIKPPKGILLHGPPGTGKTLLAKAVAASTGSTFIEIVASELVQKFIGEGAKLVKEVFQLAREKAPAIVFIDEIDALASKRIEIGTSGEREVQRTFMQFLAEIDGFKPLDNVKIIGATNRKDILDPAITRPGRLDRMIHCDLPNAEARKEIFKIHSKDMTLEKIPIKDVIKRMLHFSGAEIKSVCTEAGYFAIRESRTTIQKQDFFKAIDKVKQEEEE-EGHKAMFGIKAFDRWDTGDIKIKDKGLIEYIVVEPKIVPRTGARYAGERFHKSKVFIIERLMNKVMVPGHKSKKHFRSSGHITGKAGNAYKIVEKALLKIEALTKENPIKVFVQALENAAPREEIITIEYGGARYPKAVECAPQRRIDIALRYFCQGAYQKSFNSKKAIEDALADEIMNAYKLSNNSAAISKKLELERQADASRMNNAIWTEKYRPKTFEEVKGQGEIVKRVSSFVKQKNMPHLMFAGPAGIGKTTLALVAARQLFGKEWRQNFLELNASDERGIDIIRHKVKDFARTRAIGDVPFKIIYLDECDALTREAQQALRRTMENFTQTTRFILSCNYSSKIIDPIQSRCAVFRFQLLPKEDVFEIIDKIGKEEELKIDDKAKEAFYVISQGDCRRVENLMQSCAAISDKVTEDVVFSMASVARPKEVKEFLELAMSNKFVDARNKMLDVMLNYGLSGLDVLKQVQKEIWDLKLDGRKKMALIDKCGEIEFRMTEGSDEFVQLEALLSQVGLAGYLQPEINIGMVGHVDHGKTTLVKALSGIWTDTHSEEIKRGITIRLGYADAVFYRCEKCKFVVSKKCSCGGKASVVRKVSFVDAPGHESLMATMLSGATIMDGAILLIAANETCPQPQTREHLMALKISGIKNVVVVQNKIDTVSKEDAVKNYKEIKAFLKGTDYEKSHVIPVSAQQNINVDVLIEGIEKTIPTPKRDPKANPLMFVARSFDINKPGAAPDSLVGGVLGGALKQGVLRVGEEIEIKPGLGIEDKNQKKWIPIKTVIADLKTGGKSVKEVGPGGSIGVMTALDNTVVKSDSLAGSVVGLHGQLPPVWNDLSLDVHLLERVVGAEEDLKVEAIKMKEPLMLNVNSAATVGVVTELGKDSVKCILKLPVCADVGSNVTISRRIGTRFRLIGYGVIKITELYLNGKYVGGVEDPVLFIEQFKSERRKGNVSNNNIYYDDKSNIIKIEGGKGRARRPLIIVKDGIPMLTEKHVKQLEQGEISWSDLMHQGVIEFLDASEEENALIAFSEKELRTEHTHLELTPMDMFGLCTSLVPFANHTPTPRVNMGSKNQKQALGFYAANYLVRMDMDVNLLHSPQVPVVKTMMHDIYGDEHHPSGQNIIVAVMSYDGYNMEDAIVVNKSSIDRGFGRSSYYRPSIAEELRYSGGLVDDISIPDKDVKGYKTEHDYRLLEKDGIIYPEAKIAEGDVIIGKTSPPRFLSSLDEYNLAAATRRESSVSVSHGEQGVIDFVLITENEEGNKLVQVRVRDQRIPEIGDKFTSRHGQKGVIGLIVPSSDMPFSADGITPDLIFSPHGIPSRMTISHMIELLGGKVGALGGRYIDGTSFHSEKEEDLRKELLAFGFREDGVETLYNGRTGEMYKAKIFIGNMYYLKLKHMVANKIHARARGPIQLLTRQPTEGRAKEGGLRLGEMEKDTFVAHGASLLLKERFDADKTMVPVCEQCGLIAIYDSHKNKSYCPICGDNVEVTNVEMSYAFKLILDEFKSLCVYPKLGLAYKYEFNKDAWKPKTEIGKKVKSGEIKDIDFILDNGYNILESEIVDVLIPDIQVDLLLIGQSKGKFGGGSRRIFRQTQKKTREGNKPKFATVAVAGNENGYVGLGYGKSKETVPAREKSIRNAKLNMIKIKRGCGSWQCGCKEPHTIPYKVEGKCGSIILKLIPAPKGTGLKVEGEVGKILKLAGIKDVWSKTLGKTSTKLNLVYACVAALRNLMEIKTKEQIAALGIVEGKIMNPMRNIRIEKITLNIGTGKEQPRLEKGMNLLKTITGIAPVKTTATKRIPGWGLRPGLPIGCKLTLRKKAAKQLLIRLLEAKDNILSPNQFDSNGNLAFGLAEYIDIPDVKYDPEIGMMGLEVCITLERPGFRVKRRKLKQKKIPVKHKITKQEAIDFMSKEFNIKVMGDPKRHRKSFSTPKKAWEKERIDEERELINEYYFKNKQEIWKLTSKLRDFARQAKRLIALTEQSETEKIQLLTKLKKLGLLPEQGDLDDVLGISIKDLLDRRLQSIVFKQGLARTMKQARQFIIHEHITIDGKKLTSPNFLVPKDKEGGVAFASSAFIDEMHPERKQEEKLPKKPKEK-KAEKKEYVYKKIENIVFGVASPQLIKKMATAKVVTPELYDKEGYPVDGGLMDIRLGVIDPGLRCKTCGSKLKECIGHFGYIELARPVIHISFVGVILDLLRSTCKDCGKILIPGDRINRYKLEKAEEEGDLEGRRAAVKAIIASLKTVNKCPHCKARQQKISLEKPTTFLENDKKIGPIEVRARLEKIPDEDLDVFGLRAGYVRPEWMVLTVMPIPPVTMRPSITLETGERSEDDLTHKLGDIVRINQRLFENINAGAPEIIIEDLWDLLQYHITTFFDNNVAQLPPARHRSGQPLKTITERIKSKEGRIRHNLAGKRTNFSSRTVISPDPMIELNEVGVPKVVAKKLTIPEKITEWNIDYLRKFVERGPAKYPGANYIVRPDGKKKKITDETQEALLEELEPGFIVERHLMDGDIAIFNRQPSLHRMSMMCHRVRVLAGRTFRLNPAVCHPYNADFDGDEMNLHIPQTEESRSEAEMLMEVQTQLISPRYGLSVIGCVQDAISGNYLLTTKLSKAEAVDLLMAIGVDDFSKLPSKEAISGRDVFSCVLPKDFSFKGKSRGADEVVIKSGRLVKGVMDRDNLGEGAGLLLRNIHKKYGQRRAIKILGRIFKLGIVYLTRHGFTAALSDTDLPEPAKIKIREILNKAEDDVNNLINLYHQGKLEIFPGRTAEETLELKILELLNKARNETGKVVAEHNTGSSVMSDSGSRGGPLNLAQMAACVGQQAMRGKRIEKGYIGRTMSSFKRGDLSSNARGFIRDGYKGGLTPYEFFFGAITGRDSLMDTALRTPKSGYLYRRLANAMQDLKVEYDGTVRDASGKVVQFNYGEDGIDVSKSENGILNVQRIIDNVKRLAVVEKEKCNPVSCGDWLCIRLCPVNRAGEENKAKISEELCTGICPKRCPFEAIHIINLPEELEQDPIHRYGENGFELFSLPTPIFGKVVGVLGINGIGKSTAIKILAGVLKPNLGKASYDKLIEYFKGTEAQLFFEKIKKGEIKVSYKPQQVDLIPKTQKGKVRTLLKKVDNQLAKIAKELDITNILDNDIKKISGGELQRVAIAATVLKKANLYIFDEPTSYLDIKQRIKVSKFIKSLADESTSVLVVEHDLIILDYMTDLVHIMYGKESCYGVVAQPRVTRTAINTYLSGYLKEENIRFRDHPIKFVSRPPVILTSWKDIKKKLGAFQLSADKGEIDKKIVTGVLGENGIGKTSFVKILAQEIKPDRGEILDKVKVSYKPQYLKASKELVVNVLKDAIKKHTNDVINPLNIKPLYNKQLNELSGGELQRISIALCLSKEADLFLLDDPSAYLDVEQRLIVSKIIKDIMEHRGTSALIVDHDLLFLDYISQKLLIFDGQPAVKGSAKGPFLMEQGMNLFLEDLKITFRRDPETNRPRANKEDSVKDREQKSKGKYYYSMLYKKEGMPEENEIVLCTVTNVQHHSVFAKLDEYSGMIHISEVSPGRIRNLRDYVQEGKKVICKILRIDRVKGHIDLSLRRVSEGNRRKKNEAIKQEQKAEKIIETVAKKREKTLEELYEDVSKVFEKYEYIFQCFNDIVDLKKLGIEAGLADELTAVVKEKIKPVEVSIRGILNISSQAPDGIEVVKKTLQRAINVDISYAGAGKYNVVVKAPDYKTAEKILTSSTESAIKFAEKNEGEASFLRADMELNILTQKAEEKGKKSLPKQFNEDIRPDLIARSVLTLQANKRQPYGASKEAGKRSSSNLSKRRRKYRGTYGIGQSRTPRKVLTRRGTRMYYVGAFAPQTVGGRRAHPPKAEKILGKKVNKKENKKAIRSALAATTKTSLVKDRGHMPPEKYPFIIDNSFESLSKTKDIKTALIALGLKDELTRSSKKTIRAGKGKTRGRKYRKKKGILLVCSLNKAARNIPGIDIAPVNSLNTELLAPGAIPGRLTLFTEAALDKLDKDKLFMELRAHIIKLLDTGTRLDGRGLLEYRQVKIDYDISASAEGSARLQIGDTIVLAGVKMGIDPPYPDTPESGCFMVNTELIPMANPEFESGPPRIEAIEISRVVDRGIRESKAVDMGKLCIERGEKVWSVMIDIIPVNDAGNLFDAAALVSLAALKNAKFPKVDVIDYKTKTDTPVPQPISVTVCKIGKHFIVDPITEEEKVIDARLSVATDEKGNLCGGDYPLTEEDIAKMLDIGIDKCNELRKALAQKARIKISSTDIAKINQVCDYISSISEKTGVDMRGPIPLPTKKLKVTTRKGPDGGGTSSWERFEMRVHKRVIDLGLDERALRLVMRVPIPEGLNIEIEMIDSKLITKDKEVVVPGEVLAEGMDYLPGIGTYRDGEKILASKLGLTNIDGRAIKLIPLSGRYMPKRGDTIIAEVTEVAMSAWRVDTNSAYTAMLGMRDATSEFIPKGANLRKYFDFGEYIVCKITNVTSQKLIDITMKGPGLRKLRGGRIIRVNCNKVPRIIGKKGSMVSMIKNATASRIIVGQNGVIWLEAEPKMELLAVETIYKIEKEAHIAGLTDRIKEHLEKETGKMGKNLIQQRRGRGTATFRAPSFRYKGNTSHKGKIIDLITCQGHSAPLAQIQYENGEKILMIAPEGIRVGDSIESGPESKAKAGNILPLKSVPTGTTIYNIESQPGDGGKFVKSSGTSAKVAGKTRAGITILLPSSKKKIFNPECRACIGIIAGSGRLEKPFLKAGNRYYAKKVKNKIYPHVQGISMNAVAHPFGGKSSRIKGRPLQASRNAPPGRKVGNIAPRRSGHKRMAKTRKFCAYRRPYTRISKFRQKSYIKTTPNITVVRFDMGNAQFGYTLELKSKVECNIRHNAFEAARQSSNRLLENTIGKRAYFLKIKTYPHHIMRENPLAAGAGADRMSTGMKHSFGNPIGSAARVKKGQTIMELKVDTAKTAMKRFQHKMPCGCQIVVSENKETIKKALGELKALP-KKKFNQTIDLIIVLRGLNLKKEQVDFYHLLHYSPGKDIKICGFVGPELAGQAKEVFDVAIHVDDFPKKDKKGVKKLAAECDFFVAQANIMPKVATTFGKVLGPVGKMPNPKAGCVVPPNANLKPLAERLKKTVRIMAKTQPMIQLAVGKEDGKEEEIMDNVITTYTDLVNHVPGGKNNIRKVLLKLTMSKPIKLEMLNDPLANALSKIKNAEKLGRTSCSIAPSSKVIKEVLRIMQENMFIGEFKETDDGRGGIIKVELIGKINNCGVIKPHYSSKKDEFEKFEKRYLPAKDFGILIVSTPYGIMVQQDAVKKDSGGVLLAYCYMQAVKARVTKALPTGTLIKTCDNSGAKILKIFGVKGHKTVKGRSPAAGVGDLVLASVKSGKPDIRKTVVFAVIVRQKKEYKRPDGTRIKFEDNAAVVLKDDKGNPKGTIFKGPIAKEACDRWPGVAKLASIVVKEYQKYKGKIPGNILEEVGMGEGRVNRVLKEVYKEYKKTKVEPGESVGLVSAESIGEPGTQMTLNTFHFAGVAEMNVTVGLPRIIEILDGRKNIKTPMMEIFLKKPWSTGIRQLALSIKETTIKEVLVDISVSIVDSKIELKLDNEKMKEIGITPQITASLGKQKGISVKKMIILKQKGVGDIYKIKEKIKDIYVKGVKGIKQVLPVKRDDEFIIITAGSNLNDILPLKEVDETRTVSNDVFETADILGVEAARQVVMNEVNKVIEAQGLNVDLRHVMLVADTMCFNGEVKGITRYGIVSKKASVLARASFETPIRHIINAALVGEVDELNSVVENVMLNQPVPVGTGLPGLITKVKMYELIICEKPAAAKKIAEALADNKPKRETMRKIPYYSLTHDGKQIIVTCAVGHLYGLAEGWTYPVYNIEWKPAADISKASAFTKQYLNSIKKLAKDADEFTVATDYDVEGEVIGLNVIRYACKKKDANRMKFSTLTKDDLIEAYENKSKTLDWGQANAGETRHKLDWFYGINTSRALTSAIKGMFKLMSSGRVQGPALKLVVDKEKEIQAFKPKTYWQIQLIGEKNKQTIESWHEKDKFWNQKQANSIFKKVHKTAVIDDVEKKRFNQPPPFPFDLTSLQIEAYRTLRITPKNTLAIAQDLYTAGYISYPRTSSQKLPHKIGYKKLINALEK--KFPKETKILTLKPNEGKKSDPAHPAIYPTGIIPAKLTMNVYELIARRFLATFGDAAVRETMNIRIDCNKEIFLAKGTTTIEPGWHILYGRFTPAKEEELPAVKKGDVLNVKDINLLEKQTQPPKRYTEASIIKELEKRNLGTKATRAQILDTLFQRDYVEGKQIKATGLGIATINTLEKHNPKIIDEALTRHFEVEMEEIRQQKKKESAVIDEAKQVLTKITDQFKKEEKAIGKELAEAQKSTRDELSNLGPCPVCKKGSLQIRRGKMFVACNRYPDCKTTFSLPSNALVKPARKICELCQHPKVLVIKSRKQPQEVCVNPKCPSKLEKTCPKCKPKCRYVETIE-------------------------------------------------------------------------------------------------------------------------------------------------------------------------------------------------------------------------------LYDKLLSNLPEVKGPEQKRLAFKEKLKWTGITLVIFFVLGLIPLFGLGANALQQFEYLSLILGAKFGSIISLGIGPIVTASIVLQLLNGSGLVKFDLTSHEGKKRFQGTQKLLALFFIIFEAGIYVFMGGLAPPPQLLLVFQLCLGGMLIMFMDEVISKWGFGSGISLFIAAGVSEQIFIRALSPLPSPANPGIATGAIPALFQSLSAGDPITAALMIAAVISTVLVFAIAVYGQAMKVEIPLSFGRIRGHGIRWPLSFIYTSNIPVILIAALMANIQLWARLLQNWLGTFGNTPTSGLVAWLFSPDLVGKLIKGSLTFADAAHGLVYMLIMIGGAVMFSIFWMQTSGMDAKSQAKQIMSSGLQIPGFRRDQRVLERLLNRYIWPLTVMGAITVGFIAAIADLSGALSRGTGILLTVMIIYKLYEEVAKQHMYDMHPMMRKFMELQFWPRKRAKRAYARVHSWPAKEAKPLGFAGYKVGMAHVIFTDNRPNAMTKGQDISMPVTIIECPPLKTASIIFYKKTTGLQASSAVLAPLDKELARKIISAKKIPEEFDDIKILVYTQPKLTTIGKKKPELFELGLGGKIQDKYNWAKENLGKEINIKDALAEGQHVDIHSITKGKGLAGPMKRFGISRTSHKSEKGVRNPANLGAWT-GARQWRVAKAGQLGFQQRTELNKWLLKIGDKPEEANPKSGFKRYGLIKNPYILLKGSIGGATKRLITLTDPIRPNEAPAISEIIN
>YT1_182
KLRQVIIAVEGHVDHGKTSILDRIRGTSVVTGEAGKITQAIGASIIPLPTIQKICGPLLQTLNEFTVPGLLFIDTPGHAAFTALRKRGGNLADTAIVVIDINEGIMPQTQEAIEILKTYKTPFIIAANKIDLIPGFQPIVQAITEQEKVQAQVETKMYELVGKIHELGFESERFDRVQDYAKQIAIVPTSADSGDGIPELLMVMTGLAQKYLESGLKCDTEGQAKGIILELKEEKGLGTTVDVILYDGNLKRNDLVVIGSLTEPVVTKVRALLEPAPLAEMREQKAKFKPVQSVTAATGVKIAAPQLENATAGMPLLSAVEEAKVEVQKEVQEVLIQTETSGVIVKADTLGSLEAVDKLLKEKNVQIRKATIGNISKKDISEAESIYEKDPFKAVVLGFNVHKAKIITDAVIYKLIEDFEKWREEEKKRQEAKQLDVLVRACKVRIMPGYVFRQSNPAVFGVDVLGGVLKVAAPMMKRLSEVKGIQQEQENIEKAERGKQVALSMGKVTVGRQINEGDILYSDIPEEDFRKLKGLKKNLSKEEITLLKEIAAIKRKENAVWGIVTKGKKQWYQIVAPAMFRNRTIGEILLLEPSPFIGKTFAVNLMNITNDIRKQNTNVFFEASGFKEGKINTKVCGYEIMPSSIKRLVRRGRNRINISFVCRTSDGVHIRVKPIAITYSKISSSVMRSLSKKIVEELTKVRKASFETLISNLINQRLQLDWRDEFKKVHPLKFFEIRSIKIEKVEAKKPVKVQKKLAASVLKCSKSRIRFDPERLDEIKEAITKADINSLIIDKAISRKPVNNTSRFRARKKLVQKRKGRQKGAGSRKGKRTARLPKKRAWINQIRIQREFLKYLRDKEIIGKQVYRDLYLKCKGGFFRSKRHLKLYIDEHGDSDEEIEQFLNQQSAKIKVVGTGGGGNNTITRVNEVGIVGTEALAINTDAQDLLYTTADKKLLIGKDVTKGLGAGSDPRLGEEAARENEADIKRMLQGADMVFITCGLGGGTGTGSAPVVAEVAKKIGALTVGIVTMPFAMEGNTRYENATEGLEKLEQVVDTLIVIPNDKLLELAPDLPLHTAFKVADEILTNAVKGIAELVTRAGLVNLDFADIRTIMKGGGVALIGVGESDTDNRALEAVEKAISNPLLDVDITGANGALINVAGGEDMTLDEARSVVEAVSERLSDEAKIIWGAQVYKDLDKTIRTMLIVTGVKSSQIFGADEGVSDKKKKEIEKELGIEFI-TRWGIAHIYASYNNTIIHITDITGTQTLAKASGGMVVKSDRMESSPTAAMVAAKKAAETALEKGINAIHVKIRAPGGHNGPNNPGPGAQAAVRALSRMGLRIGIIEDVTPMPHDGCRKKDARRGRRVMFYKVELKDHIRVPPDLFGLPLDEAVIKRIKTKYSGFISKDLGVVIDVSEVDSIGEGIIVPGDGASYYDVTFKLLTFRPELQEVVMGKIREIADFGAFMTLGPIDGMIHISQTMDDFVSFSKDKTLSGKETKKSLSVNDVCRGRVIAVSYKDPMNPKIGLTMRQGGLGRLDWIEAEHEKEEKEKAEMKIKYDADILKYMSLFESLTRSKLKDCIVERVLFVVEPNEIGKAIGKNGSNVHRLEGILNKKIRIVEFNPDVCQFVRNMLYPLQATEVNEVVTISGPDTKTKGLMIGRDAKNLNFLKDIVKRYFEVEDIKVVSKIAKLKTHGQNFEILIDPNKALAFKQGMRDILAVPSVFSDAKKGEEASANAMRSIFKTDDPIEVAKEIIKKGEIPITTEYKNKLRETKKKQIINLIHRNAVDPKTHLPHPPARIEAALEEAKVRIDEFADVNKQMQDALKKIRPIIPIKFEIKEVVVKIPALYASKSYPVVKSFGKLLKDEWQRDGSWIAVVELPGGLEEDFYGKLNALCHGEIETKVLKMATKMASVGSLQKGNYVVIEGAACRVSDTQTSRPGKHGHAKVRLSAVGLIDEKKRIVVMPGHDNIEVPIVEKKSAQVLSIDAANVMDSETYETFDLKIPEELKGQVVEGCNVLYWVILNDKVMKQVKSMAKRIGTKVRKTRHKMRKSFRRKGKISLSSYFQKFNVGDKVCLSVESAYQGGMYNPRYMGKIGVVKSKRGKCFEISVNDKGKEKTLIAHPVHLKRVMGIAFKDLIKGKEISLEDLSGKKLMIDAHNNLYQYLTTIRQRDGTPLMDSKGRVTSHLVGVFNRTTRLMQSNIMPAFVFDGEAPELKKKERERRKASKIEAQKKYEDAVKKEDTEAMKKYASRTSRLTSDIIEESKKIIDALGLPIIQAPSEGEAQAAHIVKKGEAFATVSQDFDTLLYGTQKLVKNLSIAGKRKKAGTSIYQTISPEIIDLTETLNALGIDNNQLIALAMLVGTDYNREGVKGIGPKNALKLVKKHGADFDNLFEEVKWKELPWTDVYYLFKKMPVTDDYKLEWKQPDWEKLSKLLVEEHDFSQARVNSAKEKLTKNESKQQKGLGEFFKPLIKFFESYMASESLFLDKKALQSTYAPKEIPHRDKQIKQLAEILAPTLKLERPSNVFVYGKTGTGKTLSAKYTTQQIKQLAETKGLPIKIIYLNCKLKKIADTEYRLIAQLTREGKEIPATGLPTDEVYKIFFSTIEKEKQTILLILDEIDQLVNKTGDEILYNLTRINEDLKNSQLSIIGISNSLTFVSDLDPRVKSSLSEEELVFPPYNALQIKDILKGRAEQAFKKDVLEQGLLEKCAAYSAREHGDARRALELLRVAAEIAERENSKQVKIKHIDEADRKIENDRVLEVVKAQPKQFQATLYAIISISSIITGEAYDFYKNISGRLGLPPLTQRRISDIISEQDMLGIINTKVISKGRYGRTKEISVAIPSSLLPKIKKILGEGLDLKRAHGRGFDELREITAKVGVIPRADGSAYFKIGGTAAYAAVYGPRNLFPRFLQNPETGILRCHYNMMPFSGKGDRVRPGGSRRSKEISLVTEKAITPVLNLRDYPNSVVDVFIELPETAAGSRCAGICAASMALADAGLDMKDLVAAVSVGKVGDKVVVDINSEEEAYV-DIPIAMLPSSGKITLLQMDGELKKEDLMQALEKGKKALQKICEIQKNALGKNILDSVIYRYLEEENRVLKETVNNLKTELDRFKSPPLMVCEIRELVDAIIRIPNGNQFSVNVSGECTNLKPGDMVLSEQKNLTVLKKLDSRKFNVEKFVIVEKPTVSWEDIGGLQQQAREIKEVVELPLLKPNLFKRIGIVPPKGVLLYGPPGTGKTLLAKAVAASTNSTFIEIVGSELVQKFIGEGAKLVKEIFELARKKAPSIVFIDEIDSLAAKRMEIGTSGEREVNRTFMQLLAELDGFKALDNVKIIGATNRKDILDPAVTRPGRLDRLIHIPVPNKEARLQILSIHTSNMTLDKINFNNIVEKMENFSGAEIHAVCTEAGYFAIRENRSKIFKNDLLKAVEKVKKEEKEGEDYMRMFGIKAFNRWSTEGIKVVDPGLVDYITLAPRIVPKTGARYIGNRFHKSKVFIVERLINKVMVAGHKSKKHYRSTGRTTGKAQNAYDIVERTLRLIEARTKENPIKVFVKALENAAQREEILTIEYGGARYPKAVECAPQRRIDLTLRHMTQGAYHKTFNAKKPIEEFLAEEIINAYHLSQSSNAIAKKLEVERQADAARMENAIWTEKYRPKDFSEIKGQKEIVKRVKAFVEQKNMPHLLFAGPAGVGKTTLALVVAKKMFGDSWKQNFLELNASDERGIDIIRNKVKDFARTRAIGDVPFKIIYLDECDALTREAQQALRRTMENYTQTTRFILSCNYSSKIIDPIQSRCAMFRFKLLPKEEIDKFIEHIPGNEILKPRQKCIDALYQISEGDMRRVLNVLQSCAAISKNITEDLIYSLASVARPKEVNEVLKLALENNFVDARKKLLDLMLNYGLSGLDIIKQIQKEILNLDLDNRKKMELIDKCGEVEFRLTEGSDEFIQLEALLAKVVAIR-DQPELNIGMIGHVDHGKTTLLERLSGKWADTHSEELRRGITIRLGYADAVFRKCSKCDYTTKKKCDCKGETKPLRKVSFVDAPGHESLMATMLSGATIMDGALLLIAANEECPQPQTREHLMALEIIGVEKIVIVQNKIDLISEEDAMKNYKHIKDFVKDSKYKDAPIIPMSAQHSVGLSSLIEAINNTVPTPKRDLSKEPLMLVARSFDINKPGTKVKDLTGGVLGGSLKQGVIKDKEEIEIKPGYEVEEKNKKVWKPIKTKITALKSGGAGVKEVRPGGSFGIMTSLDPAIVKSDKLTGSVVGKPGKLPDVFYEFMLETHLLERVVGTKEELKVDPIKMGEALMLNVNAAATVGVVIGLKKDHAKCKLKLPVCAEPGSRVTISRMVGNRFRLIGYGIIKMSEVYLNNKFVGLIEEPKSFIESIRSERRKGDITNVNVKYDETSDVVSIECLRGRARRPLIIVKEGRPLLTEKHVKQLEKDEISWGDLVKQGVIEYLDANEEENALIAFFEKDLTNEHTHLEITPLAMLGLCTSLVPYANFNQSTRLNAGSKNQKQALGFYAANYAVRMDMDVNILHTAQMPITQTIIHDISGYETHPAGQNIVVAIMSYKGYNMEDAIILNKGSIDRGLGRSTYYRPSIAEELRYAGGLVDEISIPDKDVKGYKSEKDYRLLEDDGIIYPEGKIAEGDVIIGKTSPPRFLSSLEEYSLASSTRRESSVAAKHGEKGVIDFVLITENEEGNKLVQVRIRDERVPEIGDKFTSRHGQKGVVGLIVPQSDMPFTASGMVPDLIFSPHGIPSRMTISHLIELVGGKVGCLSGRHINGTTFDAEPEEKLRKELLSLGFRENGTETIYNGQTGEQFQAKIFIGNMYYLKLKHMVANKIHSRARGPIQLLTRQPTEGRAKEGGLRMGEMEKDALVAHGASLTLKERFDSDKTVVPLCENCGIIAVRDEFKDKSYCPICGDNVEITDIEVSYAFKLILDEFKSLGIYPKLLLRSKYAFDKEGWKPRTSLGRKVKNGEIKDIDEILDNGFKIMEAEIVDILLPNVETDLLLIGQSKGKFGGGQRRVFKQTQKKTQEGNKPKFATFAIAGNHDGYIGIGYGKSKETVPAREKAIRNAKLNIIKIRRGCGSWECGCKDAHSIPFKIEGKCGSVRIKIMPAPKGTGLCVEPECQKILGLAGVKDVWSKTLGQTGTKINVIYACIMALKNLIATKTQSRMENLGICEGRLMNPMRNIRIGKVTLNVGAGKEQTKLEKGILLLKHITGIEPVKTFTNKRIPTWGLRPGLPIGCKLTLRGKPAKELLARLLSAKDNTLNERQFDKEGNLAFGIHEYIDIPGAKYEPKIGIAGLEVCITLERPGFRIKRRGIKKSHVPKKHRITKEEAIEFMKKEFGTKMMGDIKKQKKKFYPPTHPWQKTRIEEERTLFKEYGLKNKREIWKMHSILKKFYAQAKKLTTTTKQSEIERSQLLAKLYSLALLDKDSKLEDVLTITIKDIMNRRLQTLVFKKNLARSIKQARQFITHSHIFVGGKNMTRPSYLISRDEEVSINFRKSSLSNPDHPERFVEEKKPVKKPEEKKSPKKKYIHKKIDKIVFSVFSPKMVKKMASAKVVTPELYDKEGYPVDGGLMDIRLGVIDPGLKCKTCGSKLKECIGHFGYIELARPIVHIKFVTILLNLLRCTCRECGRVLIPKNKIDNFELDVVEKEQGMEQRRKKIKDIISALKTTHKCPYCKSRQKKITLDKPTTFLEDVKRITPIEVRARMERVPDDDLEIFGMNPQHVRPEWMILTVLPIPPVTMRPSITLESGERSEDDLTHKLGDIVRINQRLFENINAGAPEIIVEDLWDLLQYHVTTFFDNAVAQLPPARHRSGQPLKTITERIKSKEGRIRHNLAGKRTNFSARTVISPDPRLNLNEVGVPLVMAMKLTVPERVNPWNIAYLKKFVERGPTIYPGANYIVRPDGKKKKITDETKEASLEELQPGYVIERHLLDGDKALFNRQPSLHRMSMMCHSIKVLPGKTLRLNPAVCHPYNADFDGDEMNLHIPQTEESRAEAGVLMEVQTQLISPRYGLSIIGCVQDAISGNYLLTMEMSREEAADLLSAVGLTDFSKLPNKKSVSGKEVISVLIPNDFNFTGKARHYDNVVIKDGKLVSGILDRNLLGEGSGLLLRNIHKRYGKEFTIDLLGNLFRLGIEVLSRVGFSSAVSDTDLPEDARIKIRETLDNARKEVDNLIELYHNNKLETFPGKTLKETLELKILEVLNRARNETGKLVAIHKSHTMVMADSGARGNLLNLAQMAACVGQQAMRGKRIEKGYFERTLSVFKRGDLSPSAHGFISNGFKGGLGPAEFFFGAMTGRDSLMDTALRTPKSGYLYRRLANAMQDLKVEYDNTVRDAAKRIIQFNYGEDGIDVSKSEGGSLNVKRIIRSVSRIAVIEKEKCNPHGCGNYLCIRLCPINRAGKENKPKIDETLCTGICQNRCPFEAISIINLPEELTKDPIHQYGKNGFHLWNLPTPIFGKVVGLVGRNGIGKSTAIKVLASILKPNLGKSNYDDLIEYFKGTEAQLFFEKLKSGKIKVSFKPQQVDLIPKAEKGKVRKLLEKVDKELDKIAKLLEIDKILDNDIKKISGGELQRVAIAASVLKKANLYIFDEPTSYLDIKQRLKVSKFIRNLADENTAVLVVEHDLIILDYMTDMVHLMYGKPSVYGIVSLPRTTKAGINVYLSGFIKEENIRFRDYAIKFEEKPPVLITSWNDVEKKLGKFKLKAGEGSVQRKDIIGVLGENGIGKTSFVKILAEETKSDKGEITKKVKVSYKPQYLEASDELVITVLKDAIDKYSNQIINPLEIKPLLTRKINELSGGELQRVSIALALSKQADLFLLDEPSAYLDIEQRLIVSKVIRNLMEEKGKSALVVDHDLLFLDYLSKKLMVFEGEPAVHGEAKGPFAMEEGMTLFLKDLDITFRRDEENKRPRANKLDSVKDREQKKKGKYYYSMLLKKNGFPEEDEIVMCTVSKIHFHSVFVNLDEYTGLIHISEVSPGRIRNLRDFVVEGKKVICKVLRINEEKGHIDLSLRRVTEGQKRNKANEIKQEQKAEKIIEFVARNLKEDTAKLYNEICKILEKYPSIYPAFEEVVLLKELGIPDKIAKPLTEAIKQRIKEAEVQIGGELSLISYASDGIEIIKEALKTASNVNILYEGGGKYKIMVKAPDYKKAEKLLDTATKRAIDSVNKHNGQGNFVRAEMKVSVLSSSKEKKKEIDLPSQFGEEIRPDLILRAVLAVQSNKRQPYGASPEAGKRASAIISKRRHDYRGSYGFGISRTPRKILSRRGTRMYWVGAVAPGTVGGRRAHPPKAEKNYSQKINKKERRKAIRSAIAATIAKDLVEQRGHKVPADYPFVLESKIEDTKKTKDIMNLFEKIGLKGELERSSIKTIRAGRGKSRGRKYKRRVGPLFICKLMKSADNIPGVDIVEVKNINAEILAPGAVPGRLTIWSEAAIEKLGKEKLFMDLKEHIAKLLKADTRLDGRKPLEFRKITVEYGISKTAEGSARVKIGGTEVIVGIKLEVMEPYPDTPDQGTIMVGAELLPLSNPEFESGPPGIQAIELARVVDRGIRESKALDFKKLCIKEGEKIWCVIIDICTINDEGNLLDASAVAALAALKDAHFPKYDKVDYGEKTDEKLPEPLPVTVIKIGDKFIVDPLTDEERIIDARLTVASTEEGNLCGGEMPLTTDDISKMVDIALDKAKELRGALMQKARIKLASIDITKVNDVCGAIKDIADKIGVDMRGPIPLPTKKLKVATRKGPDGGGTSNWERYEMRIHKRLIDLGLNERALRLVMRVQIPEGLNIEIEMIEGNIIVKEKSIVVPGEPLAEGMDYLPGTGTYREGEKILAGKLGLVYLDGRTIKLITLAGRYMPKRNDTIIGKVTDVLMSGWRIDINSPYTAMLSMKDATSDYIAKGADLTKYFALGEYLVTTIVNVTSQKLVDVSMKGPGLRKLRGGRILEVNTNKVPRIIGKQGSMVTMIKDATGCKISVGQNGLIWIDGEPKMELIAVNTIKKIAEESHLSGLTDKIKAYLEKETKKMGKNLIQQKRGKGSPTYKSPSFRYKGAARHKGEIIDFVHCQGHSAPLAVIRYENEEKCIIQAPEGVKVGDNVEAGTDIKPEVGNTLSLSEIPEGTQIYNIENSPGDGGKFCRSSGAFAKIVTKLPAGISVLLPSGKRKIFRPDCRAMIGVVAGSGRPEKPFLKAGNIYYKMKAKNKLWPITSGTSMNAVDHPFGGSSSGTKGRPTQASRNAPAGRKVGKIAPRRTGRGKMPRIRKGCSYHKPYTRISKFRQKSFIRANPALRVVRFNMGNDKYKYTLSLRSNRDIQIRDNALESARQTSNRVLEKVLGAAGYFMKVKLYPHHVLRENPLAAGAGADRFSTGMQKAFGKPLGSAARVKKGQVLFELRVELARKALTRAAKKLPCSCLIEIKENKNQVTEALKRVKQTSTKRNFKQSVDLIINLKHINLKKEKVDFFMQLSHPSGKQAKICALIGPELSESAKANCDEAVLVDNFPKKDKKIVKKLANSYDYFIAQATIMPKIATSFGRVFGPKGKMPNPKAGCVVPPNANLKPLAEKLKRTIRLRTINDPVVRCLAGKEDMKDDEVIDNIMSIYDQVIHHLPDGKNNVKNVCLKLSMGPVVKIGMLNDSLANALSVILNAEKIGKKECVIRPVSKVIKKVLSVMKDNYYIGDLQEIKDNRGGLIKVNLLGNINKCGAIKPRFSVKKDLYEKFEKRFLPAKDMGVIIVSTSQGIMSQADAKKKGLGGRTLAYCYMKALKSRMTKGLQIGSLMETCDNSGAKIVRVVSIIGEKTVKGRAPTCGVADLILASVKGGRPDMRKQVVFAVVVRQKKEYRRANGMRIKFEDNSAVVLKDDKGNPKGTIFKGPIAKEACDRWPGIAKLASIVV-MANEFEKQLPKNLAADLKMAQSKENEIYKRAAEEYEDVRVEPGESVGLVSAESIGEPGTQMTLNTFHFAGVAEMNVTMGLPRIIEILDGRKELSTPMMEIYLKKPYSAGVREFALSIKQTTLKELALEFLINMAEGMIEVKLNVEKMQELGLTAGLAKIVAGSKGYTTKQSLILKVRAMKEIYKTKEKIKDIHIKGVKGISQVLPVKRGEEYIVITAGSNMTDILVLPEVNSERTTTNNIFEVESVLGIEAARQAIINEVFKVIESQGLNVDIRHIMLVADTMCASGKIKGITRYGIVSEKASVLARASFETPIRHVINAALVGEVDQLNSVVENVMLNQPIPIGTGLPGLITKIKMYQLIICEKPNAAKKIADALADNKATKRSRDKVPYYELTHEGKRIVVACAVGHLYGLKQKSEYPVFDIEWAPTADISKKSAFSRKYLFNIKRLAKDADSFIIATDYDIEGEVIGLNVVKYACKQKDAKRMKFSTLTKDDLTKAYNDASPHLDWPQANAGEARHKMDWFFGINLSRALTASIKGAFKLMSTGRVQGPALKLVVDKEKEIKAFKPVPYWEIQLNGEINKGIITALHELGKIFDSKKAEEIYKKCKGTAKVTKVEKKQFNSMPPVPFDLTSLQIEAHKCLGISPKNTLSTAQELYTGGYISYPRTSSQQLPKEIGYKKILTKLSRQEQYGKETAFLSLAPNNGKKTDPAHPAIYPTGIIPKDYSKRVYDLVVRRFFATFGDPATRETMVVNLDCNKENFIAKGTTTIEKGWFELYGRYVMLKEEELPPIKEGDICNIKKLDKLDKQTTPPKRYTEASLIKALEKENLGTKATRASIIETLYNRGFIDAKAIRATELGIRTEETLEKHSPKIVEPALTRHFEEEMEGIREGKYKPEEVIAESRKAVTDIVGEFNKHLKEIGEELLKANKETRNVMTYVGKCPNCKTGELYIRRGKQFISCNKYPDCKTLFSIPQN-LVRPTKELCENCGMPKVQIIKKRKGPQIACINPKCPAKLKRKCPKCGPKCRYTERLEKPKDKFKVMHNVFDEFTNRTLFRLITRGYFEGLESPIAIGKEANIFSAKTGRVMVKIYRLESCDFNHMYDYLKVDPRFLHLKSKKRKVILAWVQREYRNLLKAREAMRVPTPLAFLNNVVVLEFIIAPRLKDKKPKNPKKFFEDVISQIKKLHMAGLVHADLSAFNILNFNEKPVFIDFSQCTTLKNPHAAEYLNRDVKNISTFFRKLGLKVDEEEIKTKILGLLRTILDNLPEVVKPTQKRLSFKEKLKWTGVILVLYFVLGLMPLFGLGENALEQFEFLSIILGAQFGSLISLGIGPIVTASIVLQLLNGSGLVKFDLTSPEGKKSFQGTQKIMSIFFIIFEAAIYVFMGGLSPGTKLFLVFQLFIGGMLILFMDEVVSKWGFGSGISLFIAAGVSKSIFVQAFNWMPTAAGVTYSIGAVPALFQSLAANDITTAGVKIAALLSTALVFVVAVYAQAMKVEIPLSFGRVRGHGIRWPLSFIYTSNIPVILVAALMANMQLWGRLLQNLLGTFDGTPASGLVFWLQGSNIVRAIIERQIGYKPYVQALVYVSFMILGAIMFSVFWVQTAGMDARSQAKNMMSSGLQIPGFRRDERVLERLLNRYIWPLTIMGAATVGFLASLADLTGSLSRGTGILLAVMIIYKLYEEIAQQHMMDMHPMMRRFMELQFWPRKRAKRVYARVRSKISKEAKPLEFAGYKVGMTHVAVTDNRPKALTKGEEITYPVTIIECPPIKISSIKFYKNTKGLKAVSEVFSDLDKELERKITLPKKIIKDFDDIKVTAYTNPKLTTIGKKKPEFFELALGGSKEEKLKWARENLGKEIKVGDVFQEGQQIDIHAVTKGKGYQGPVKRFGVGLKHHKSEKGVRRVGSLGGWIAGHVMWRVAHAGQMGFHQRTEYNKWLLKIGTNPEEMSTKNGFIRYGVIKNPYILVKGSIAGPSKRLIRFNHAIRGREAPPINYINL
>CG1_02_57_44
ALRSPICTVVGHVDHGKSTLLDQIRQTSIVKAEAGGITQHIGASFIPMKRIAQCCGPLLKSMGDFTIPGILTIDTPGHAAFTGHRRRGGGLADIAILVVDINDGFMPQTQEALEILKGFKTPFIVAATKIDLLQGWKGLLQTINALPATQEKLDTQLYRIVAKLGEFGMNADRFDRVTDYTKEIGIVPVSGITGDGIPEMLMLIAGLAQRYLEKNLKVNAAGPARGTILEVKEQKGLGSCMDVIIYDGTIHAGDTLIIGTTGEPIITKAKALFTPKELGEMRDAKTKFSSALQVTAAAGVRIAAPGIEGALGGMPIRTGAASGAEDIKKEIASVLLDTDAHGVLVKADSLGSLEAVHKLLSGHKIPVRSVAIGAVTKKDLTDAEA--AKEPTHRAVLAFSVGGTKVISSNVIYRLIDDYDIWIAEVKAHEEAASLEHISRPCKFQVMNGYIFRQSNPAVVGVDILMGDLRSGNKVTKNFGKLKGLQENKENVTEAKEGSQVAASIEGFTVGRQIDANDFLYTAINDDEFRELKKFKQFLTGKEKQVLQEYADMMRQENPLWGL---SKVRWYPVVTDSSFANAPIGDTVARESKELIGRSMQVSLMELTNDMKKQHINVKFRIQGVKDKIAVAQPVAMFILPSAIKRQVRRRRTRLDDSFICMTADKHLVRLKPIVMTRANTNNSINQAMRKTQRYLLAIIEKITYETLIKDAVSGKLPSYMKKQLESIYPLRSWGLRYVGLHQADELDALRIQKRLASSVLGCSPKRVKLTPS--DELKEAITKDDIRALVRKGGILRVQKSGVSGGRSRKTAGQKSKGRRQGHGSRSGKAGSRLGRKESWIARIRAQREFLKGLRERKTISDADYKTLYRKSGGGFFRSVRHMKLFIGEHRVLDAELESLLSQQTASIKVVGCGGAGNNTITRITEVGVAGAETIAINTDAQDLLYTTCDKKILIGRELTKGLGAGSIPKIGEEAARETEAEIKSVIQGSDLVFVTAGLGGGTGTGSAPIVAEIARKQGALTVGIVTMPFAMEGTRRYENASLGLERMEKTVDTLIVIPNDKLLLLAPDLPIHTAFKVADEILTNAVKGIAELVTRPGLVNLDFADIKTVMGNGGVALIGVGESDTENRALEAVEKAIGNPMLDVDISGANGALINITGGMDLTLEEARSIVEAVSAKVDPEARIIWGAQVNEDMQKAIRVLLIITGVHSSQITGSTRNQPVKKRKNMENELGIEFVDERWGVCHIYASYNNTIIHITDLTGSETIARATGGMMVKSDRMESSPTAAMAAAKRAAEEAKDKGLTGIHVRIKAPGGHNGPNNPGPGAQAAVRALSRMGLRIGIIEDVTPMPHDGCRKKGGRRGRRVMFYKIQLKEHVRVPPDMFKYDLSEAILKELKRKFEGLISEELGIVIDVLAVGDIGQGIIIPGDGAAYYETTFDVVSFKPEMKELVFGTIRDIADFGAFMTIGPIDGMIHISQTMDDYVSFAKEKVLSGKESKKSLKVGDQCMARIIAISYKDITNPKFGLTMRQPGLGRLDWVEEEGQKEKEK---MRRRYTPEHLRLGSLVHTLTGVTPKDIILDAITLIVPEHAAGRVIGKQATHLKRLEKTLGKQVRIIEYHEDPAQFIRNALFPLKVD-VRLRIIITAPDHQTRATIIGRERKRQLFLEELLRRYFSIPSIRVQSVIARYHRGHKGIEVLVDCEKAIELRQGMEDVLAFPDVFTDSSRGLKASDSDLQELLGTNDRMEAARRIIKEGEVQLTTEHRKHLREEKHKQLLELLHRNYIDPRTNAPHPFTRLENAMAEARLHLDEFKSVEDQLDAVVKKLQPIIPLKFERKHLSVRIPAQYAAKCFSTLRGHGS-VKEEWQNDGSLIAELELPAGIVDDFLDKLNHQTHGDIDVKMK-MSTKPVSASYLKKGSYVVIDGEPSKVSNLSVSRPGKHGHAKIRIEAVGLFDDKKRDLVMPGHDSVDVPILEKRNAQVLAVEKVSVMDMESFEQFELDVPDEFKDQLTEGQTVLFWQIMGRRVLKQLKG------------------------------------------------------------------------------------------------MGVNITELWQARELSEEALKGKILAVDAPLFLYQFLSSIRQQDGTPLMDSHGSITSHLAGVLNRSAWLMSLGARPAWVFDGTPPGLKQAELTRRRVAKEEAAAAYQKAAAEKDIDAMAKYARRTVRLTREMKEEAMTLVAALGMPVIAAPAEAEAQAAHMVKQSKAWAVASQDADTLLFGAPRLARNLSASQRRRQ--GLGTRQTPPELVELSVMLEQQGLTQEQLILLGMLIGTDYNQGGIKGIGPKKALKLVKEHVDGRRALFAAVKWEEQDWHDVYTLLAHPAVTDDYSLAWKAPDKQAVLRILVGQHEFSLERIEASLAKMTP----KQRGLDAFFRNLSDFFQSYIKKQSIFINKKVLQDQHTPSEILHRKEQLGQIASVLAPCLRGEKPSNLFIYGKTGTGKTLAMKYAQGELESVAKDNNLPLQIIYTNCKMKKIAATEYRLIAELGRAGVDIPPTGLPTDEVYNIFFNRVVQAKALILVILDEIDVLVAKNSDEVLYNLTRMNADLQGASLSIIGISNDLRFTELLDPRVRSSLSEEELVFPPYNAVQLQDILRKRSTEAFKTNAIGPGVIEKCAAYAAREHGDARRALELLRVAGEIADRAESEQVGIEHLDLAEDKIEHDRMLEVVQTHPKQHQVVLLSMLRSPVVQTGTVYDTYRELCAPVGLRPLTQRRVSDIIGEFDMLGIINAKVHSFGRYGRTRNISVQIPSSLLPTVNAILQDALHLQRTDGRDADGIRPMEAKVGVIPQADGSAMFKIGNTIAYAAVYGPRELYPRFLQNPETGILRCNYNMMPFSGAGDRVRPGANRRSKEISMVTENALRPVIDLHDCPNAVVDVFIELPQTDAGSRCAGITAAAMALADAGIAMRDMVSAIAVGRIGDGSYVDLSYEEEALVADIPMAFVNRTGEVTLLQMDGEVQTEGIMDALAKGREACKRIHALQTQALAGKDVSNVVFGYVEEENRILRETVNQLKNELTKFQKTPLLVCEIKDLQGALMRLPNGNEFFVNIAASCEPLTAGDSALVEQKNLTVVKKIPSKRFTVEQFVIIEKPNISWSSIGGLAEQMTEIKEVIELPLKKPELFKAIGITPPKGILLHGPPGTGKTLLAKAVASSTKSTFIELVGSELVQKFIGEGAKLVKEVFQLARERAPSIIFIDEIDALASRRIEIGTSGEREVQRTFMQLLAEIDGFKHLGNVKVVGCTNRKDILDPAILRPGRLDRLIYVPVPNVEGRKEIFHIHAKGMATGRMNAQKLVDAMDGFSGAEVRSVCTEAGYFAIRASRHKVTQDDFVKAIEKVRQDEEASKDYLVMFGILAFNRWSSEGITIADPGLQGYIGLEARIVPKTGAKYGGKRFGKSQTFIVERLINKVMIPGHKSKKHFKTSSHITGKAITAYGIVEEALAKVEKKAKVNPIAVLVKAVENAAPREEIISIEYGGARYPKAVECAPQRRVDVALRLITQGSYQKSFNSKRSIVDTLADEIFNCYQMSQNSAAISKKLELERQADSSR-MSVIWTEKYRPQTFSELAGQQDIVEKVEALVADSAMPHLMFAGPAGTGKTSLALIIARKLFGTEWRNNFLELNASDERGIDVVRVKVKDFARTRALGDVPFKLIYLDECDALTRDAQQALRRTMENYTSTCRFILSCNYSSKIIDPIHSRCAVFRFKPLPKADIIGIIERISKQENVPVDDLAKEALYEVSGGDSRRLINLMQSAASVAKKIDEETVFSLGSMAQPKEMRQALDKALAGDFTAARKTLLDVMLNRGLTGLDVIKQLQQEILKLDIDARKKMRLVEKCAEFEFRLVEGSDEFVQLEALLAAVCASKLGQPEISIGLVGHVDHGKTTLTERLSGKWTDTHSEEIKRGITIRLGYADLVIYKAEDGSLTTDEK----KGKEAVRKISFVDAPGHESLMATMLCGATIIDGALLLIAANEPCPLPQTREHLTALEIIGVERVIVVQNKVDLVSPEDAKKNHQQIAAFLAETPYKDAPIIPISAQHGVNMDFLLQAIQDTFPTPKRDAKKEPLMFIARSFDINKPGTDPRKLQGGILGGALRQGVLKIGDTIGLSPGHMVVEKNKQIWKPLTTKITGITTGGEQVKQAGPGGSIGVMTELDPAVVKADSLTGCLVGRPDKLPPVWYSFTLETHLLERVVGSKDDLVVEPIKRQEMLMLNVNAAATVGIVSELGKNQFTCSLKIPVCADPGSRVTISRRVGNRFRLIGFGIIKMAEVYLNGVFVGEVDNAEEFRDKIIAERRRGALPRMSVQVAEVTGDVNLETGKGRVQRPLIVVKNGKPLLTDAHLTQLRKHELSWQDLVKQGVIEHLDAAEEENTLVAFTASDLTEAHTHMEVTPLAILGLCTSLVPFANYNQSARLNAGSKNQKQALGLYAANYLVRMDMDTNVLHEAQMPIVRSDMHIISDYASHPSGQNMIVAIMSYKGYNMEDAIIINKASLDRGLARNTYFRPSVAEELRYSGGLVDEVCIPDKDVKGYRSEKDYRYLEEDGIIYPEASVQEEDVIIGKTSPPRFLSGMDEYSLTSNIRRESSVSMPHGEKGKVDFVLLTENDEGNRMVQVRIRDQRVPEIGDKFTSRHGQKGVIGLIVPQSDMPFSVSGITPDIIFSPHGIPSRMTIAHLIELVGGKLGSLEGRYIDGTAFDAEDPDALRKALVSHGFRESGTEQIYNGESGEAMQAQIFIGSMYYLKLKHMVANKLHSRARGPIQLLTRQPTEGRAKEGGLRLGEMEKDTFVAHGASLLLKERFDSDRTLVPVCEESGLIAYIDRYRNVTVSPIYGDTPKVSFVEMSYAFKLFLDELMSLGIYPKLQLEDRYPVPKLSWKPKTRIGRLIADGVITDIDTLIDSGLPIIEAEIVDLLLPELKNDLLLVGQSKGKFGGGQRRIFRQTQKKTKEGNKPHFGTAAVVGDENGHVGIGFGKSKETVPAREKAVRNAKKNIIKVRRGSGSWESNTTELHSIPYKVTGKAGSVHVTLFPAPKGTGLKIQGDCAKVLAMAGIKDVWSQTRGSTKSTINLIQACFNALKSLSEVKGGAQ-----------NHPMKNIRIEKLTLNVGAGKNQQVLEKGLKLIESIAGVPPVKTITQKRIQAWGLRPGLPIGCKITLRGEKAAELLPRLLAAKEKTLRSSQMGP-GNVSFGIHEYIDVPGVNYDPDIGIMGFEVCVTLERPGYGVKRRRAHRAKVGNKHLITKEDTVAYMKETYQVQVMGDPRRLRKAYARPARPWHSGRIEEEKALLREYGLKNKQEIYKAETTIRNIQRQAKRLVAGGPQIERETRQLLDRLTRYGMLKPGQDLEDVLNLTSKNLMERRLQTILFRQHKTTTMKQARQAITHGHVQVAGKKVSVPSYMVPVIEESQLSVILTVAVPVE-VKAVPPKQAAKEESEKDKASEPEVASKKVKAITFGIFSPKLVKKMAAVKVITPELYDREGYPVDGGLMDTRMGVIDPGLRCKTSGAKLKEDLGHFGYIELARPVMHVKFASVLLNILRASCRECSQPLMTKQKQTVARLEQVEAESGVTNKHVAVKELLASMKVTGKCPHCNAKQGKITIEKPTTYLEDEKRISPIEVRTRLEKIPDAALPLFGLNPHVMRPEWTVLTILAIPPVTMRPSITLETGERSEDDLTHKLGDIVRINQRLFENINAGAPEIIIEDLWDLLQYHITTFFDNNIAQLPPARHRSSQPLKTLCERIKSKEGRIRHNLAGKRVNFSARTVISPDPMISVNEVGVPKIIAKKLTVPERVTEWNFERLKQFVERGPNAYPGANYVIRPDGRRKKITDETKEALLEELQPGFLVERHLMDGDIALFNRQPSLHRMSMMCHKVRILPYRTFRLNPVVCHPYNADFDGDEMNLHIPQTEEARAEAKFLMMVQTQLISPRYGLSVIGCIQDAISGNYLLSEAIPRHVAIRMLAQAGVMEFKTLPNKNTVSGREIFSVLLPSDFNFSGHSRRSKKVIIKKGKLQQGILDRANLGEGSGLLLRNLHKQYGPDQTIDILEKIFRLGVHYLLYRGFTAGIADTDLDKDTWAQVNAELNKADEDVRILINDYAAGNLEALPGRTVEETLEIRILENLNNARNKAGSVVQQQTSHTRIMADSGARGNIINLAQMSAVVGQQAMRGKRIDKGYYQRTLSCFRKGDLLPESRGFIRSGFRKGLNPKEFFFQAMTGRDSLMDTALRTPKSGYLYRRLANAMQDLKVEYDGSVRDSAGRIVQFAYGEDGIDVSKSESGTLNVKRALEVEQRIAVIRKEDCHPDKCGNYLCARLCPVNRTGTEDKAFIHEDLCTGICPKRCPFGAITIINLPEELA-SPIHRFGPNGFALYSLPMPVEGKVAGIIGRNALGKSTAIKVLAGLIKPNLGTTGHDELISFFKGTQTQAFLEQVRDGKVAISFKPQQVDMIPKSYKGTVGALLAKVVVAKAETIAALSLGHLLEHDIATLSGGELQRVAIAAACIRPAQLYILDEPTSYLDIRQRILLSRFMEQL-SQRASVILIEHDLIILDYLADQVQIMYGREGAYGVVSRTRPVRTGINVYLSGYLKEENIRFRDQPIKFSEHPPTHLVSWEGIKAQRGDFLLDAPAGQLPKGFACGVLGENGTGKTTFVKILAGVDKQDSGTIDASIKVAYKPQYLTVEDTLVLAVLPGIASK--RALMTGLNLEPLLQKQLSWLSGGELQRVALARCLSQDAGLFLLDEPSAYLDIEQRLGLAKLIKELTSVEGKTVLVVDHDLLFLDAISDFMMVFSGEPGTRGVVGAPVPLEDAMNTFLRSLGITMRRDEDSKRPRINKLDSRKDREQKASGKLYYGMLLQQDRWPEPSELVLCTVTKVLPHSVFVSLDEFSGLIHISEISPGRIRNIRDYVKEGKVVVCKVLDVREDRGHIDLSLRRVSDNQRRKKVNELKQEQKAEKIVEFVCGQLKKEFLPTYKEIMGLKTHGERLYPFFQDIIKVADLGLDKTITKALDDIVRQRIKPPEVSIEGTFKIITYASDGVLLIRSTFEQVLEAEVYYEGGGRYHLRVNAQHYKDAEKSLKELTDTITEQASAY-GTAVFERAAMKLPLLGTDGKEQGSVTLPAQFQEPINAALVKKAVLATESRQRQPYGSSPEAGMQQSTKLSRRRRDYKGSYGHGISRVPRKVMSGKGSRLYWVGALAPGTVGGRRAHPPKSFKNWAHKINVKERRKAIRSAIAATVQIELVKANGHKVPKVYPFIFVTDIEAMAKTADVVKALQAAGLKDELARITTK----GFGK----------GPLLVCKAIRAARNIKGVDVVTVKQLNAQVLAPSRNPGRLTIFTKTAIEAM--EGLFAERKMHLLDYFKEGFRPDGRKLDEFRPITIEAGTIKTAEGSAIVTIGGTRVIVGVKMQVEKPYSDRPNEGTMMVGAELYPMASPKFESGPPNAQSIEIARVIDRGLRESKAIDTKGLCLIPGEKCWSVIMDVCAMNEEGNLLDAGSIAALAALNTTIFPGFDIVDYKHPSDRKLEQPIAITVVKIANYLLVDPTNEEEQAMDARLTVTTTAEGTICGGEASLLPEEIQAMLELAKTKAKEIRGSLMQKARIKIASTDIEKVNQVCQYIKDISDKTGVAMRGPIPLPTKKLKITTRKSPDGEGRATWERYEMRVHKRLIDLGIDERALRLVMRVQIPEGLNIEIEMIDGEQLLANKAIAVPGEEIARGMDFVPAAGTYRDKESILAARLGLVSTDNRLIKLIPLSGRYLPKRGDMIIGQVIDVQLSGWRIELNSAYTALLSMKEGTSEYIEKGADLRKYFDLGDWIGTKIINVTTQRLVDVSMRGPGLHKLSGGRIIKVNPSKVPRIIGKQGSMIGMIKNATNTKVVVGQNGVIWVSGKPGDEIRVLDVIRKIERESHKSGLTDVIKTYLGAPDAVMPKNLIQQKRGKGSLSYRSPSHRFGADIKHTGTVMDIVHSPGHSSPLCKIRYADGTDVITVATDGIFVKQQVVNGADAEVKSGNTLPLSAIPDGTLICNIEGLPGDGGKFVRSSGGTAKVISHTVKGVVITMPSKKQRTFLPSCRATIGVAAGSGRREKPFLKAGRKHHAMKARNKMWPTVSGAAMNALSHPLGGSRSSRKGRPTIAPKNAPPGRKVGMIRPRHTGRNK-------------------------------------------------------------------------------------------------------------------------------------------------------------------KKTFIKVVSDARKESKKRNFSQKFDLIINLENIDLKKQQVDFYATLPHLRGKQLRTCALVGLELADEAKANCTKTLTQEEFVQQKKRDIVKLADEFDFFIAQANIMAKVATVFGRVLGPRNKMPNPKAGCVVPPKTNLRPLIERLEKTVRVQAKKQLLIQVMVGSEEMPDDAVAENAASVADQLIHHLPGGKNNVKSMYLKTTMGKAVKVAASNDPLANALSKINNAEARSKPDVLLTPVSTIIQSCLTLMQEHGFITGTTE-EEGVGKKLRVKLNGRINKCGAIKPRFMTKASELEKHEQRYLPAKDFGILVLSTSSGMITHYEAKKKGIGGRLIAYCYMESIKANVTKAIPVGAHIPTCDNSGAKVIKVFGVLRSKTVKGRYPAAGVGDIVMASVKKGRPDMRKQVVLAVIVRQRKEYRRVDGTRIKFEDNAAVVLKDNKGNPKGTILKGAIAKEASERWPAVAKLASIVVDIPAVITRSLPPRLREELGLNGAGKKQAEERINAAYHAMQVEPGESVGLVAAESIGEPGTQMTLNTFHFAGVSEMNITVGLPRIIEILDGRKTISTPMMEIFLKKPHNNGIRELAMQIKMTTLQDLVLAFRTNLLENTIVIELDVKALERLDMSADVQKPLGKSRSAKISRELTVTLNPINEIFKIKEKLKGVHVKGIKGITQILPIKRDDEYMIITAGSNLKDVISLDFVDSERTISNDVHEVRDILGIEAAREMIVLELMKVIETQGLNVDVRHIMLVADTMCSGGTIKGITRYGIIAEKSSVLARASFETPIKHVFLAAMAGEIDQLTSVIENVMINQPVPLGTGLPQLSAKR-MTELIISEKPQSAQKIAAALADSKPIQKKDGKVSYWLITHKDKDIVVASTVGHIFGLDEKWTYPVWDISWKPNHLVEKGSAYSKKYLDVIKKLAKDAKSFTVATDYDVEGSVIGYNVIRYACGKKDAKRMKFSTLTKNELIDAYEQASPHLDLDQAIAGETRHYLDYYYGINLSRALTHAVKGAWHVLSSGRVQGPALKIIVEREREISAFIPEPYWEITATAEKEKMQFIATHEIGKCFDKKKAEDIFSKVKGKGTVSSVERKEFSQAPPVPFDLTTLQTEAYRHFRIKPKDTLAIAQDLYTAGTISYPRTSSQQLPPQIGYARIMNELSGQEAYEKLCAELTLSPNNGKKTDPAHPAIYPTGEHPGERPAKVYDLIVRRFLATFAPAAVRATMTIVLAINEEPFKASGTTTVSPGWHTYYGPYAKYKEEELPVLTEKESVALLDVTKHDKQTEPPKRYTPASIVRELEKRNLGTKATRASIVDTLFSRNYVFGDSIQATELGMATVAALEKHCPRILDEELTKTFEGRMEDIREHKTTQDEVLSHAKEVLGKILEEFKKKEATIGADLKDATRATRDEMNTVGPCPNCGANRIIVMKARRFVGCGGYPDCRTTYPLPRMGLIKPTGKPCKTCSSPIVTVIRKGKRPWSLCLNPMCPEKEA-------------------------------------------------------------------------------------------------------------------------------------------------------------------------------------------------------------------------------------------------FADILTNLPEVASPTQKRLSFKEKLKWTLTILVAYYILGHVPLFGLGANALAQFEFLSIILGAKFGSLISLGIGPIVTASIVLQLLNGSGIVKFDLTTHDGKRFFQGLQKLLSIGFIIFEAIIYVMMGGLQPSVVWMLILQLTIGGLLIMFMDEVVSKWGFGSGLSLFIAAGVSEQIFIRTFSPLTSAANPDVAIGALPAMVQSLARGQPTEAGLLLAGVLATVIVFAMSVYAQAMKVEIPLSFGRVRGHGIRWPLSFIYTSNIPVILVAALLANIQLWARLLQNFLGTFGNSPASGLVLWMTPTNMVRAFLTGSMTSAILWHSLAYISFMMIGCVIFSWFWVQTSGMDARSQAKQMISSGLQIPGFRRDERVLERLLERYIGPLTVMGAIAVGILAAVADIAGALSSGTGILLAVMIIFKLYEEIAQQHLMDMNPMMRKFMGLQYWPRVRANRPYARIRQWSSTAGKPAGFAGFKAGMTHVMLTDNRTNSKTKGMDICVPVTIIECPPIKVMGVRFYKKDYGKSAAMDVLAKLDKDVLRKVPKNNKTTDGVVELRLLVHTKPSQTGIGQKKPAIFELAMGGSIDEQLAYAKEKLGKDITIQDVFAEGDMLDIHSVTKGKGFQGPVKRFGVTLRNHKSEKVIRGPGNLGAWSPGHGNFYVAHAGQMGYHARTERNKHLLKITPASESLAPQGGFLRYGIPKCDCILVKGSLPGTTKRLIILTTAERAKQAPSITLISR
>Pacearchaeota-none-none-none-none-Pacearchaeota_archaeon-GCA_002688415.1
-------------------------------------------------------------------------------------------------------------------------------------------------------------------------------------------------------------------------------------------------------------------------------------------------------------------------MPFQVVLEEIKEEFSKEIGEE-IQLDEEGILVKADSLGSLEALLVLLRENKIDVVKAGIGPITKKDLYTANSLPDE---ERAILGFNVDDVKILTNQVVYKLIEDYQEWKVNKQKEIERKRLSALPTICKFTVL-DFVFRNSSPAVFGVKVDGGVLKKELNFISKIGHVKEIQHEKNNVQEATAGQEVAISMPGVNFERQLEVGESLYTNLGESQFRKFKENKDLLTSEEKSILQEIAQIKRREKVTWGI---ERKRFIDVDIPILDKTIQV----LGTPKDLTNKTIKMD---LSKQLRGKGLTVTLQILN-NEDKLVAYPRKYELVKAYLRRIIRKRTDNVEDSFQVNTKDL-KVTLKPFLITRKKVSRAVRKNLRNTAREFLIYVKERTYLELCEEILEGTLQKELLPKLKKVYPLAFCDLRVFETKKEKSKKKLAKKKVLAAKVLKVGKNRIFFANENLSEIKEAITRQDITDLYNAGAIQIKEVSGRKK-------IVKRKHRRR-IGKVKNKTNTR---KREYVIITRKLRKLIKHLSRTGKIDKETYRQTRKQIRARKFRSKRHLKEHLE---DVDRELEEIIKKHTARIKVVGVGGAGNNTLTRMHQIGIRGGEMIAINTDAQDLLYASADQKILIGREISKGLGAGSNPAVGREAAKESLTEIKKKLQNSDMVFITCGLGGGTGTGAAPVVAELAKKQGALTIGVVTLPFSVEGAKRIENAQEGLERMQAIVDTLILIPNDRLLDLATDLPLPTAFKIADEILTNAVKGITELITSSGLVNLDFADIKTVMGDGGVSLIGVGESDTNERAREAVDKALNNPLLDVDVKNAKGALINVIGGNDLSLDEYKEAVQLIGEQLSPDARIISGAKISPDMEKSLKVMVIITGVHSAQISGEKVSIEEGRRQDIEKELGIEFFEDNVFVLNIYASFNNTVVSLNDLAG-NTIGKVTGGLVTKHNRMKANPTIAMFIAKRIQEMCRDYKVTNLEVRMR---GQTGATGIGPGANAIIKTLTKEGIRIRSISDVTKIPRGGPKKKGGRRGRRVMFYELLVTDHVRVDPTKFGLETGEAVRAQLEESYTGFQDKDIGTVVAVLEVLEVNEGVIIPGDGAAYYESTFKIIVFRPELQEVVYGTIEEITNFGAFINLGAIRGMIHISQAMDDFVSFSETGSLNGKDSKRVLVSGDKCVARVVAISYKG-ESPKVGLTMRQPGLGKVEWVEAEKEKAKRQAAE-----------------------------------------------------------------------------------------------------------------------------------------------------------------------------------------------------------------------------------------------------------------------------------------------------------------------------------------------------------------MVAKVIDATEMRVGTFLLLDGVAHQVKKMDISKTGKHGHAKVRFEAINIMTGKKKVGVVPGHDKFEVPMIDKRSAQVLSVDTATLMDSESFENFELPIPEGV-DGVSSGGSVEYWDVEGNKLIRKAL-MGK-------------KKPVRQRGKIRLSEYFKNLSDGDRVAIVAEKGVRAA-FPSRIQGLVGKVTGTRGNFKIVEIKDKDKMKTFIIHPVHLKKV----------------------------------------------------------------------------------------------------------------------------------------------------------------------------------------------------------------------------------------------------------------------------------------------------------------------------------------------------VELNEIFESAV-NNSVFKDKSVLQARYTPESIPHRDEQIKSIAGILASSLREERPSNLFVYGKTGTGKTLSVLYVKDELSKKAEQLEVDLRFEYINCKLRKVADTEYRILAALIEKGGSVPATGLPTDKVWRKFIEIVDSKKQLIVFIFDEIDQAIKKMSDTFLYSMTRLNQELVNAQISLIGISNDVTFLDHVDPRVRSSLGEEEFVFPPYNAIQLQDILNERCKLAFHENVINPGVTAKCAAYAAREHGDARRALDLLRVAGELSERESKEKVEEDYIDLANHKIEKDKILDIVETIPKQHQLVLYTIVQLTKFFTGDVYNLYQDVCIRTKTDSLTQRRISDILADIDMLGIINAKVISKGRHGRTREIRLSISNTLLEKIEDMLAENLGLKRSDGRKMDEIRPIAAKVGVVPSADGSAMFETGGTRAIAVVRGPRVLHPQNKRNPQKGILRVSYGMMPFSVW-DRIRPGPSRRSEEISKVSEWALDAVVDLDAFPNTVVDVFIQIPQADAGTRVAGLNAAAMALAHAGIPMKEMVSAMAVGKADKTIIVDVDKDEEDFATDIPMAITSRTKKITLLQLDGKISTEELKTAIEMGKKACGDVLEVQMKAL------------------------------------------------------------------------------------------------------------------------------------------------------------------------------------------------------------------------------------------------------------------------------------------------------------------------------------------------------------------------------MKIYGLFDASDVRVEDPGLKKVINLTSKLTLKSHGRIKW-DPTKSKVNVVERLANLLQVPGSRGKKHKIITGWMTGKHSKATQIIIDAFKIIEKQTGENPVKVFVKAIENGSPRDEVTSIEYGGSRYPQSVDVSPRRRLNLVLRFFVQGSYDKAFNKKATITEALAKEIILASQNSSESFAINKKNDIEKQADAAR-----------------------------------------------------------------------------------------------------------------------------------------------------------------------------------------------------------------------------------------------------------------------------------------------------------------------------KLDTINVGIVGHIDHGKTTLLEKLSGKWTDTHSEEMKRGITIKLGYSDALIKKDGD--YTVDKK----SKEKPLRYVTFVDAPGHEMLMATMLSGSSIMDAAILVVSAQEGI-KPQTAEHLIALKAKGISKVIIVQNKIDLVSKEQAMKNYDDIKEFAKGTACEGAAIIPVSAQQGVNIHYILEELMGLESRPKNE-KDKAVFFIARSFDINKPGSEIKNLHGVVLGGALKKGVLKVGDEIEVKPGYSYKKQNQTQYRTLSTKIVSMQKGPYKVDKATSGGSLAIETELDPSLGKSDSLSGGIAGLKDSLPEITENIKVKYSLFDKVLGDEEHEDIGIPKPNELLMLSVNTSITVGQVKKVDKENVEMGLKIPVVPLEGESIGIARNFNGHWRLIGVGEIVDYDIFYNGRFIGAVENAEEFVDSIKTERRLGNLPETSVKFEKYLDTVFISTEVGRVLRPVIIVENGESKLKQEHLEMIKQGTLNWEDLIKQGILEYLDASEEDDCLIAFEESELTQEHTHLEIDRIDCLGVSVSMIPYANHNPPARMVKGSRAYRQGLGIYAANYPIRIDTDVSLLHYPQKPVVRSFVYDTLDV--HPVGQNVVVAVMPAGGYNIDDSVVLNKGSIDRGFGRSSRFRPYTSIELNYAGGLKDEILIPDKDTSGYRTEESYRFLEDDGIVYPEADLREGEVVIGKTSPPKFLSEAREISI--HSKKESSVAIKQEEKGTVDAVFITQDREGNRIVQIRTRELRIPELGDKFSVPHGQKGIVGSIAKEEDIPFTSRGIRPDIIFNPHGVPSRMTVGYLLDILAGKVAALDGRIVDASPFSGEGLDTLENNLKKLGFRENGKEIFYHGVTGERMPIKIFVGNMFYMKLKYMVADKMHARASGKIALLTRQPIEGRARGGALRLGEMEQQALVGHGASLLLKERYDSDKVIIHICSKCGALAIDDQIHKKRVCSLCSSN-QVEPVEVSYAFKLLVEELQGLHLLTKFELKNKYQERLDNWVPKTELGRMVRAGKIKDIDEIFKEGKKIMEPQIVDLLLPNLQTDVLFIGQSKGKFGGGKRRAFRQTQKVNKEGASLSFGVLAVVGDGKGHLGLGLGKAGETLPAKEKAIRKAKLAMAKIPRGCASYDCSCDEEHSVPISTEGKCSSVTVKLMPAPQGTGLVVSDELKKIMRAAGIKDIYSHCEGRVRTTFNTAKACVMALNKLNDLKL--------------KNKMKEFKLEKVILNIGATGE--ELEKGVILLETISGKKAVKLKAVKRIPSWSVRPGMEVGVKVTLRGKDAIEMIKKLLPALDNEIKEKQVQK-NFFSFGIHEYIEIPGVEYIREVGIMGFEATAVFTRPGKHVEKRKVGRGKT-KRQAVSKEEIIKYLEDNFKTKIMGDIKRKRKSYDRPRNLFDRERIDQENKIVSEYGLKNKREIWKAKSVTSKLRKRAKDLISK----DEEKQKLIEKLNKKGIAVKD--ISGVLGLNEKDILDRRLQTILFKKKMAGTVKQARQLVVHKYVLVNGSVVNSPSFWVTKELEGQIEVRKKIKPVK---EAAPVEETAEEKPAEEAALEAKTINKKIASLTFSLLDPERIKKLSVAKVVTPELYDVDGYPVDGGLMDLRLGAIDPGVRCRTCGGRLKECLGHPGIIEFARPIVHIKYIPIIDLVLRSTCEACGKVLIKEEKHLEL----------------DLKSRIKKAKDGKKCPHCGIIQERVKIEKPSSFKIGRTRLLPTEIRERLTKVPEEDLKVLGINAETLRPEWAILTSLLVPPVTVRPSITLESGERSEDDITHKLSDIIRANQRLWENLNAGAPEVIIEDLWDLLQYHVTTYFDNSIARVPPARHRSGQPLKTITERIKGKEGRIRKNLAGKRVNYSARTVISPDPNLKINEVGVPYEVAKIITVAERVTSLNIERCKKLILS--TEYPGANYILRPDGKRKRITEELRETLAEEIEPGYIVERHLVDGDIVLFNRHPSLHRASLMAHFVRVLPYRTFRMHPASCNPYNADFDGDEMNIHGPQTEEARAEAETLLNVNNNLFSPKTNMNLMGCIDDAATGNHLLN-ELSREDASQLLFSTGVTEMTL---NKSNEGSKVFNNVLPKPYQ--GKN-----------------MTSRGFRKESGEDLKKIDGEMPRAEAMEVLRRVFALGVNFLSRNGFTVSLEDLNVSDEIKKKTEKVLKDADEKTQELIEAYYDGSIELLPGRGAEESRELKILQVLNEVRTKIGDVVSKENNNVNKMIKAKARGSMLNVTQIACSVGQQVLNGKRIDFGYTERTLPFFKKADLSAKSHGFIESSFMEGLNPVEFFFGSITGRDGLMDTALRTPKSGYLYRRLANALQDLVMAYDGTVRDASGNIVQFVYGLDGIDVSAEHKKKVSPGEAIGIIARIAVIDKEKCKPAICG-HECKKCCPIEKKEAD--AKIDEKTCIGICEKRCPFSAIKIINLPAIDDDSIIHRYGNNGFALYGLPSPKKGSVLGMLGRNGIGKTTAVKILAGQEKLNLGKATEKELKDFFQGQELLTYFQKL--GGKTVAYKPQNLSSLSKDIKAI--DLLKERGKQIMKFAESLNVSQVLDNKLNKLSGGELQRIAIIAASLGEADIYFYDEPLAYLDIGERLRVSDFIKEVAKEKT-IVVVEHDLLILDYLTDYLSIFFGEQGAFGVVSTPKTSREGVNAYLSGFLKDENMRIRDKELKFNFTKNAKISEWDDFSVSFDSFNLEVKKGEIHQNHVIGILGRNGTGKTTFVRALAGELEVEQEGVKKNLDVSYKPQYLFTSEETVRDIIFK--EKIGKKVSSQFNLGVLQNKKLKDLSGGELQRFSIARCLAKKADVYLIDEPSAYLDVEERINVAKAIKDLMVEKEKTAFVIDHDLLLVSYLADSVINFGGESGKSGIAGEVVGFEKGITNLLESLDITLRKEKESGRPRINKKGSVKDREQKSKGHLVELMEY------NEGDLVLGIVEKVSNNICFVKLPC-KGTIISSEIASGRIKMMRAHVVPNKKIVCKVLRV--AKDHIELSLRRVGSKDRKEVMEKFKQEQARKAGFKQILGED-------FEKVNKILGDFCDLNEFIDKAKIIGKY-IPKDKQTQIESLSNK--KKKQVEIRYTLNLQCLEGDGVRKIRELLEKFDEVKIHYLSAGVFDMRVLADDFKIAKQKMAEILEKLEKHSKELKCEFSSKEIKMKTKIIDKAGKAGKEIDLPKSFSKKIRTDILAKVFEAQKMIQAQPYGAMKGAGAGYSAILKHKRHDWKSSYNKGISRIPRKIMSRNGASFNWIGATVSSTRGGRRPHAPRPEKNVFLKINKKELRLALESALTGTVDKKSLTKKYNKEVESGKVFVSAVLDL--KTKDFLKLLQKVLGETFAIALKKKKVRSGIGKLRGRKYKRSAGLLFVESMKRK-----GIEVVSVPELKISDLAPNGEPGRITCYTESAIKEIEEQLK--LQKKRIIEHITSGKRFDGRKMDEFRDIVVEKAISKNAESAISLKLGKTHVYAGVKMAVTTPYPDSQDEGTFMTTAELHPMASSRFDIGRPGIEAIELARVIDRGIRESGFIDFKKLCIKEGEKVYQVFLDIIAINDDGNLFDAAGIAALIALGQARLPVYNKIEH-EFSKNPLPLSFNTTFHKIGNQIVIDPSVEEQAVSDFRLGIAIGEGNKKCGKEGAIDTEDMEKILNLTEEKYAEIKKLVMSKVRIKLQSVDINKLNEVIDRIKSISSSAGVPISGPIPLPTKKLKVTTRKSPCGDGTATFDRFEMRIHKRVIDIPANDRILHNIMRISIPRTVKIKIEMID--MEKEKRQLVIPGETIVSGNSFLPGESTYRDGEDVVAAKFGISEVTDKQVRVIPVSGAYFPRRGNTVIGTVIDVTFNGWLIDFGGSANAFLSLNEV-HRYVNR-NELNDFLDIGDSAVVKVWDVKAKG-IDVSMKMRGFGKIEGGMLFKVNPNKVPRVIGREGSMVKLIRGATGVNMTVGQNGVVWIKADIEKELSAKKIVEFVVANATMSGLTEKTESYIKELGLEMGKRIIQQRRGHGSLTYRVRKKAGLVRPGYEFKVIKLISSPGHSVPIAKIANKEGKIFYNFAANLLYVGQKITIGGSS---VGDIAKVGDLKNGTTVFNIENHQLDGGKFIRAGGASGTIMNTEGDKVTILMPSKKVKKFNKNCRATVGRAAGHGRVEKPILKAGRKFYIMKAKSKLWPRTSAVAMNKIDHPFGSGRGKRV-KSKIAKRNAAPGKKVGHLRPRRTGRKK-MALRKASAYTKPFTRNSKKRKKSYIKTIPNSKIVKFKMGDIEYAVKIGVVSKENVQVRDNSIEAIRQYFNRFLQERVGK-EFYLEIKIVPHHILRENKMLTGAGADRMQTGMSRAFGKTMGRAAFVKKGQMMFILGVIEARKLIKSAKARLPCAVGTVNLD----LKKAFEELKK-EKKRKFVQSVDLIVNLHNYDVRKEALNTFVKLPNSNKK--KVAAFL------TKRSSIINTITEEDFKKKEEKVQKKLAKEYDFFIAVAPMMPKIATTFGRVFGPMNKMPSPQGG-IMPNEATVKAMIETMGAMVRVRNKEM-SIKMSIGKEDMDEAKLIENAESIVKQLEKKLPRGKENIKDAMVKFTMTKPIKFLMSQDIISDSLNQLMNAKRVGKKEVVLQRYSKVLLSVLEIMKQKGAI-DYTL--NEEEKVLKIK-ILKLNECRSVKPRYYSGYQSINKYLRRFLPSRNLGSLIISTNQGMLTHQEAIANKVGGSLIAYFYMKPVSGKPTRSLNIGSLLEAADNSGARIVRLVSIKHGKTKKGRQGYAKIADWVKVSVRKGDPKMKGEVFDAVVVRQKKPWRRLTGERICFNDNAVALLKDEKGNPKGTQIKGPIAREVQERFKEVAKIASIVY------------------------------------------------------------------------------------------------------------------------------------------------------------------------------------------------------------------------------------------------------------------------------------------------------------------------------------------------------------------------------------------------------------------------------------------------------------------------------------------------------------------------------------------------------------------------------------------------------------------------------------------------------------------------------------------------------------------------------------------------------------------------------------------------------------------------------------------------------------------------------------------------------------------------------------------------------------------------------------------------------------------------------------------------------------------------------------------------------------------------------------------------------------------------------------------------------------------------------------------------------------------------------------------------------------LKDLLHNLPEVTAPTEKKVSFKTGIKWTLIILVAYFILSNITMYGISESALSRFEYLAILLGTTFGSIVSLGIGPIVMASIILQLLVGSQILNIDTSTTEGKKFFQGIQKLLAMAFVVFESFVYVLMGGIPASSVPIVIVQLCLGGFIILFMDEVITKWGFGSGISLFIAAGIGWRLFTQLFQFMGSTGFCEDCIGNVWAFVASLAMADGRGSMLALVPVLVTVALFFLVVFAQSLKVEIPLSYDRVRGYGIRWPLQFFYAGVIPVILVSALVANIQLLGSLLESFLGTFNGAPVAGLAYWVHFSNIAESIINNNLIWKQVAQAILHILFYMFLSVIFAYFWVMTSGQDAKSQADRIMKSGMSIPGFRKDPRVLESILKRYVGPLTIMGGAAVGLLASVADLFGALVGGTAILLAIMILYQLYQNIAQQYAMDMNPAMRNFFGLQFYPRVRAKKVIPSVNWRPIEGQGVQGFIGYKVGMASIFAKDNTEDSLTKGKRITIPVTILECPKMKIYSIRFYKDK----AKKDLVISNDKLLKKTLKTTKNL-TDFNDVHVIVYSLVSTTAIGKKKPDMIELALSGSNEEKLAWIKENSTKEISIKDVFEKG-LVDIRAVTKGYGSQGPVKRFGISLKVSKAEKGQRRPGSLAPWHPARVTFRAPQMGQTGFHNRVSYNNLIIETGDIKEDINPSEGFHRYGKIKTDFIILAGSIPGPKKRGIVLTSPLRPTRSYEVLELR-
>UBA12459
------------MDHGKSSILDRIRNTCIIDNEAGAITQAIGASNVPIEIIKKFCSAL--KVKDFTIPGLLFIDTPGHEAFTSLRKRGGNLADIAVLVVDINEGFKPQTIEAFEILKSFRTPFVIALNKIDLIDGFKSVLDNINAQDAVQAKIEEKLYNIVAFIHEFGMSADRFDRC-DYAKQIPIIPCSAKKGIGIPKLLMVLTGLTQKYLEENLKCNIDSRAKGTILEIKNVEGLGLCMDAILYDGMIRVNDTLIIGDIKNNTITKVRGLFEPKKLSDMRDNKTKFRSIKSVVAASGVRILAPNINDAIAGMPFIAIINKAMDELTKEVTEVLIETDKEGIVVKADTIGSLEAMIKILRDKNIKIRSASIGNITKKDIADAESNYERDPLESVILGFNISKVKIITSNIIYRIIEDYEKWKIDEGRRIEEKELEGLTRPCKIEYLHNYTFRQSNPAVIGAEVIVGIMTSGMDIMKILTNIKEIQKNKESVKTAAKKDQVAISLPNVQVGRQINEGDIFYSAIPEDDFRKIKNLTKYLARDEVECLKEIAEIMRKKNPVWGVKKQKKKKWCPIIAPDLFSNRVLGESLLDDASQLMNRTITVNMMQLLGDMKKQNINMMFKVVDVKEGKGLTEPMKFEVSQSSTRRLARREKDKLMDSFVVKTGDNKLIRIKTIMITNNATKGKVQTALIKNCRYACKLINATTFTNLFYDLVNGKFQKQVKDALHKTYPLRILEIRLVELEEETEVEELKVQKRLAAQILNCSPKRIAFDPDRLEDIKQAITNRDLKLLIGEKAIIKKPMNATSKFRARKIRVQKSKGRRKGPGSHKGSHNARVNIKDQWMTRLRVQRAFLRELVDKGVILRKAYRELYLKSKGGYFRSKRHIKLFLEEHDIMDAELEEMLAKQKASIKVVGCGGAGNNTINRISEVGVVGAETIAVNTDAQDLLYTTADKKILIGKELTKGLGAGGIPKIGEDAAHEQEHEIKNSITGADMVFLTCGLGGGTGTGSIGVISEIAKKLGSLTVGIVTVPFSMEGHRRYENAMYGLDNLEKNVDTLIVIPNDKLIELAPDLPLHTAFKVADEILTNAVKGIAELITKAGLVNLDFADVKAVMGNGGVALIGIGESDTENRAMEAVEKAIHNPLLDVDIAGANGALINVVGGTDLTLNEAKKIVEAISVKLDEDARIIWGSQISEDMNGAVRVMLIVTGVKSSQITGKTIAESK-ESKGMQDVLGIEFI-TRWGICYIYSSYNNTIIHITDITGSETLARSSGGQVVKSDRLESSPTAAIMAAKSAAEQAMEKGLTGIHVKIRAPGGHNGPNNPGPGAQAAVRALSRMGLRIGSIEEVTPIPHDTCRKKGGKRGRRVMYYKTKVIDFIRVPPASFAEDTKVSVVQEIKKKFNGYINQDIGFVIDVSEVNNVGDGMILPGDGSAHYNVEFTLLTFKPELQEIVLGKITNVADFGAFINIGPVEGMIHISQTMNDFVSYSKDGVLLGKNTKHSLKVGDVCKARIIAVSYKDLSNPKIGLTMRQQGLGKDDWIEEENKVEEKGAK-QKTVYDLELIKIINLFENITKARVKDAFYEVLTFIVFEGDMFKALGKNLVNLHRIEELLKKKVKIVEFNNDLVKFTANLIFPYKVKSITVIVTIIDDDTKTKGLIIGAKAQNLRQYESVVKKYFDIEEIKVVINLARLKKNGKNYEIVVDPDNAVAFKEGIREVLSAEHIFENAKKGIFSPKMDLQSTFGTLDEEEIAEFILRKGDLQLSSKYRDEKQAEKKRRVLEIIHRNAINPQNNLPHPIIRLENAFEEAKIRIDDKRTAEDQVQDILKKLKHVLPIRIENKTLQIHLIERYAKKHYKLIHNYGKIIKENWLDDGCYLCLLEIPAGIYLDLVDDLSRKTHGGVEIKVMSGDTVPKSVGTLQKGNYVIVDGAACIVQDTQTSRPGKHGHAKVRLVAVGMIDGKKRELVMPGHDNIDVPIIEKRTAQVLSIDKANVMDSETFETFDLTVPEELKDSCSEGSNVLYWVILNDKVMKQVKPMTTRMDGFRKRTRRKFKKNQSDKGKLSIRSYLQKLNTGDKVALIVEPAYQRGMYRPKFLGKVGIITGVKGQCYQVEISDFSKKKTLIVHPIHLKKLMGTKITELMQSKEISIDDLKGKTVVVDAFNQLYMFLSSIRQPDGSLLKDSKGNVTSHLNGLFYRFTKLMQHDIRFVFVFDGKPPELKLKERQRRAELKHEAELKFEEAKEKGDEEEMKKYAARTSKLSKDMINDAKELIDALGLCIVQAPSEGEAQAAFIVRNKHAYASLSQDADSLLFGCPLIVKNLTISGRRKQAGKLSYDTVIPEIISLHDTLKELDIAQDQLIVIAMLTGTDYNIGGIKGIGHKTALKLVKEYGENFDKLFKDHKWSDYDWIEVFDIIKNTETTDDYKIIFKEVNDEKVIDVLCNKHEFSEERVRKVLETLHS-KPKSQKGLGEWSMTITEFLENFIRKESLFKNKAVLQSAYFPDEVLHREEQTSALVKILAPCLRNEKPSNIFIYGRTGSGKTLTVQHTAHQISSMAQREDIPVKFIYINCKLKKVTDTEYRLIAEIARRGKSIPPTGLPTDEVYNIFYKALNQDKKVIILILDEIDQLIKKIGDEVIYNLTRINTEMKNSQVSIVGISNDVMFADNLDPRVKSSLSEEEIVFPSYNALQIQDILKNRCAAAIKDGVLEEGVIAKCSAYAAREHGDARRALELIRVAVEIAERKGQTKITLKELDESEEKIEKDRVIDIITTQPRQFQLVLYSILLIAPMFTGDIYTLYKDLCLKTNLRPLTQRRASDVISEFDLLGIINAKVISKGRYGRTREISIVTNENLNIKIKSLLESLLNVKRLDGRGFDELRPIEAKAGVIKNAEGSAYFRMGKTIAYAAVYGPREMFPKFKQDPKKGVIRCNYNMMPFSGAGERVRPGPSRRSKEISFVTDKALIPTVDLEDFPNAVVDVYIELPQTDAGSRCCGINAAAIALADAGIPMRDIVASVAVGQADNQILVDLTYEEEHLVADIPVAIIPSTGQISLLQMDGIIEKDALMKALHKAKEVISKISEVQKNALKEDIKDSASFSYLEDENKVLREAVNSLREEVERFKAPSLMIAEVTELINAVIKIPNGNKFYVSVSKNIKNLEPGDSVLVEQKNLNIVDTINSKYFDVERFVIMEKPKTGWNDIGGLKEQIEDIKEVVELPLMNPELFKKIGIQPPKGILLHGPPGTGKTLLAKAIANSTDATFIEIVGSEIVQKFIGDGAKLIKEIFNLAKSKAPSIVFIDELDALCAKRIDLGTSGEREVQRTFMQLLAELDGFKPLDNVKIIGCTNRKDILDPAILRPGRLDRMIEVPNPDIEGVKQIYRIHTKSMPLDKLDMEKIFNLSKEISGAEIKAVATEAGYFAIRNKRDTVKEEDFLNAISKVRKEEDYGKQYVEMFGILAFGKWDCSQIKVDDPGVAPYIITKPTIVTKTGARYAGQKFYKSKIFIVERLMNKLMVPGHRGKKHKITSRQATGKAQTANRIVLEAFNIIEQRLKKNPVEVFVKALENAAPREEVIAIEYGGARYPKALECAPQRRVDLALRQMTQSTFQKTFNAKKGASEALAAEIINAFQLSAQSAAVSKKLELERQADAAR-----------------------------------------------------------------------------------------------------------------------------------------------------------------------------------------------------------------------------------------------------------------------------------------------------------------------------VQPVLNIGLVGHVDHGKTTLTEKLTGKWTDTXPE------------------------FTTSKTCVHNVPTEFIRKISFVDAPGHESLMATMLSGAAIIDGALLLIASNESCPQPQTREHLMALEMSGLDKVIVVQNKIDLVNEERALKNFQQIKDFLKGTKYENSLIIPVSAQHNVNLDLLIKTIEEIIPTPKRVESEDPIMFIARSFDINKPGTAPENMKGGILGGAVMKGILKKNDRIEIRPGRIVEEANQIVAKPLFTTILSAMTGSTPVDELHPGGSVAVMTDLDPSVVNSDKLSGNVVGIPGKLPKIWYSFELECILLDRVVGAKEDLKVEPIKPNEILMLNVNSAATVGFVQSISKNRVKCKLKLPVCADSGSKVTISRRVGTRFRLIGYGMIKMTDVFVDNKYVGSVKDGHKFRDDIINERRAGKMPEVNVLFHEATDQVFVETSKGRTIRPLIVVKDGKSTLTQEISDKLNKNEMQWSDLIKMGVIEYLDPSEEEDALVAFYENELTAEHTHLSITPLDILGLCTSLIPFGQFNQGVRLSQGSKNQKQAVGFYAANFFQRIDMDVNILHYPQNPVVKTLMHDVSDYYQHPSGQNVVIAIMPYDGYNMEDAVVINKGSVDRGLGRSTYFRPVVSEELRYPGGLMDEISIPDKDVKGFRTEKDYRFLEEDGIVSAESKVQEGDVIIGKTSPPRFLNSMDEYNLAGNVRRESSMTLEHGERGVVDLVLLSENEEGNRLIQVRLREQRIPEIGDKFISRHGQKGVIGMVVPEQNIPFSENGMRPDILFNPHGLPKRMTVAHLIEMLGGKVGALEGRYIDGTTFDSENEKDLRSALEKLGFKEDGTEIMYSPITGKQYQARIYIGSMYYQRLKHMVANKMHSRARGPIQLLTRQPTEGRAKEGGLRLGEMEKDTFIAHGASLLLKERFDSDKTIVPICEKCGLIGIYDSRKNKSYCPTCGDAVEMSNIELSYAFKLFMDELRSFGIYPKMMLKSEYSADIEKWHPKTDLGRKVKNREITDINAVLDSGKPILEPEITDMLLSNLESDLLMIGQSKGKFGGGSRRVFRQTQKKTKEGNKPKFSTYSVIGNKDGFVGLGFGKAKETVPAREKALRKAKLNIMKISRGCGSWQCGCKTSHSIPFAVMGKCSSVTVELKPAPKGTGLKAEREVAKVLRLAGIQDIWSKTRGQTRNKLNVIEALRKALVKLNSTKIQEKIEALAIRSGSRNNPMREIKVNKLTLNIGTGKDQVMLEKAEKLLKQITGIPPVRTITQKRIAAWGLRPGLPIGCKLTLRNQKALEMIPRLLAASDNKLEDSNFDDNGNVSFGIKEYIDIKDAKYDPAIGIIGLQACITLERPGFRIKKRKIMKKNVPMRHRISRAESIDFMKKNFNVKLMGSIKKIRKKYSKPSHPWRITRIEEENQIGKEYGIPKKTEIWKTISKLESFKNQAKKLSSLNVQSAKEMQNLLSKLQSLNLI-QTTTSDAILGITLKDVLNRRLQTIVFKKDYAKSMSQARQLITHRHILVNNKIISSPSYLVKVSEENSIEISKSSFYSTDHPERLKEKTKRVHKVKVRKGRR--YVHKKINKILFGFMSPKVIKEMASAKIVTPELYDKEGYPVDGGLMDIRLGVIDPGLKCKTCGGKLKECPGHFGYIELARPIIHIKFVGLIYDLVRSTCRDCGRILIPKQKIDKVDLTRVELEGGLTARRDRIKEMIVELKTIYQCPYCKAKQFKISLEKPTTFLEEEKKLSPIEVRMRLEKIPENDLSVFGINATALRPEWTVLTVMPIPSVTMRPSITLESGERSEDDLTHKLGDIVRINQRLFENINAGAPEIIIEDLWDLLQYHITTFFDNEVSQLPPARHRSGQPLKTLTARIKSKEGRIRHNLAGKRTNFSARTVISPDPKLAINEVGIPKVVAMKLTVPERVTTWNIEYLKGFISKGPDVYPGANYVIRPDGKRKRITNETKEQLLEEIQPGFIVERHLMDGDTSIFNRQPSLHRMSMMCHKIKVLPGLTFRLNPAVCEPYNADFDGDEMNLHIPQTEEARAEAEILMHVPTQIISPRYGLSIIGCNKDAQTGMYLLSFKLTREEAIDMLASIAVTEFSRLPDKEIISGREVISTLIPKDFNFLGYSKKYKEVKIERGVLKSGVLDNANLGEGQGLLLRNIYKQYGPDFCSDFLGKIFKLGNAVLTHTGFTTGIADIDIGPEAKQQILDIIDSTYVEVDELIRQFKENSLETLPGRSMRETLELKILEKLNKARNRSGKIVADTSSELMMMIQSGGAGNLLNLAQMSACVGQQAMRGGRISKGFDKRTLSVFKKDDLGPAARGFIKEGFKDGLKPHELFFMSMTGRDSLMDTALRTPKSGYLYRRLANAMQDLKINNDFTVRDASNKIVQYVYGEDGVDVTKSENGRINVKRIIDKVLRIAVIDKKKCNPHGCGNYLCAKVCPVNRMGEQKKALIDEKLCTGICPKKCPFGAITIINLPEELDKEPIHRYGVNGFALYNLPTPLFGKVIGIIGRNGIGKSTAMKILSNNLKPNLGRAGIKEVIEYFKGTEAQAYFEKLRDDKIIISYKPQQVDLIPKQFNGTVKELLEKVDNIFDSIVKELELENLLDSKLHELSGGELQRLAIAATSMKKANVYFFDEPTSYLDIKQRMKISRFIKSLADENTAVMVIEHDLIVLDYMADMIHLMYGHESVYGVVSGLKTTKNGINVYLSGFLKEENVRFRDNAIKFERHAQQILTEWEGFEHSLGRFRLNAESGLLSKGDVVGILGQNGIGKTTFVKILAGVIDEKN---KLNLRVSYKPQYLEASDELVITALQRAIQKFEIEIIRPLNLKELFMRKISELSGGELQKVAIAHCLSQDADIYLMDEPSAYLDVEQRLIVAKVIRDVMFTTGKSAMIVDHDLLFIDSLSDKLLIFEGIPAVQGLAKSPMSMRDGMNAFLRELNITFRRDEENHRPRINKEDSVKDREQKAEGKLYYSMLLKRQGFPEESDLVMCTVTNIQHNSVFVSIHEYQGMITISEIAPGRIRNIRDYVLEGKVVICKVLNVNKERGYIDLSLRRVSEGQKRTKSDEIKQEQKAEKIIEIAAHALKMDFKLLYSQAAKLLQQYFYIYQAFDDVVDLNDY-FDAKIAGTLKKTIFEKIKPKQIIVAGDLTLNLWEENGVEIVKDALMSIKNAKISYLGGGKYRILVTGSEYKSLEKILKDSSDKIINVIKKHKGKAEYNRVKMKVPVFDNEKKEIAKKELPKQFTEPVRNDLIYRAVMTVQSNNRQPYGSYALAGMNVSAKLSRRRRDYKGSYGHGMARTPRKSLSHRGTRFNWVGALAPNTRGGRRSHPPKPERIWSKKLNAKERKKALCSALSATVDKKIIESRGHLLPKEFPFILSSNIESISKTKDVIKMLYALGFKEELDRTDSKTIRAGKGKNRARPYKIKKSVLFVCPLNSSAANISGVDIVTPDHLNAELLAPGTKPGRLTLYTDAAVDKIAEMFKY-ETKKHIIECLEKDVRYDGRKKDEYREIEFKIGLIETAEGSAYVKCGNTEVIAGVKISVEKPFPDTPEDGILMVGAELLPLSNPKYESGPPDSVAIEVARVIDRGIRESKSIDTKSLCIVKGEKVWSISVDISPINDDGNLIDIGSMAAVAAILNAKFPKYEKVDYKAKTDSLLPIPVAATVLKLGNNFIIDPTELEQEAADSRLTVTITEDNKLCGGDGTLSIEDIDKMMSMAIGKSHEIRKHIMQKARIKLASTDINKINQTCAYIMDVAEKTGVVMKGPIPLPTKKLRLTTRKGPCGNGTATWDRFEMRVHKRLIDLGIDERALRLVMKVPIPEGLNIEIEMIDMSILVKDKEVVVPGEALADDLGFIPGYGTYRFNNKLLASRLGLVNIEGKVIKTIPLAGKYLPKRNDVVIGRVIDILISGWRCDINSPYTAVLSSKE-TPEFIEKNDDLSRYFDLDDYVVAKITNVTSQNLIDLTVRDQGLRKLRGGRIISVNTHKVPRIIGKKGSMVTMIKQATNCRIIVGQNGWIYVDGEPQNENIAVLAINKIASESHLSGLTERIKEFLEKETGVMGKNLVQQARGKGGPRYIAPSFRYLGQAKLSALILDIKNSQGHSTPLLEVKYNDNTTGLMIAPEGVFVGQELKVGEGAEAGLGNSLMLKDIPEGTLIFNIEGVPGDGGRFCRTTGSFAKLIARTEKSIQVMLPSKKIKEFNFNCRATIGVPAGAGRKEKPFLKAGKMHFHMKARNKKYPVMSGSAQNAVDHPFGNKRSSRKSKARPAPQNAPPGRKVGYIRPKRTGQSKMAKLRRGAAYSRPYTRRSKYRAKNFIKASPHSKVVRYEMGNVKFEFTLILIAKRALQIRHNALESARMSGNKILEAKAGKTEYHMQLRKYPHHHLRENVLASGAGADRMSTGMAASFGKVVGLAAQVKENDIIFSVEVGIAKESLIRCKNKLPCRCQILIEKNKKQALDVVHNLRKVAKQRKFVQAIDLVVNLQDLDFKKHQIDFYVTMPYSSGKKKFIGALVDADLFEEAKSVCDIVIPLHQFDDKDKKKAKKLAKRTDFFIAQSNIMTKIAATFGRTLGPKNKMPNPKAGCVVAPKTSLKPLYDKLQKTIRVLARNKPILQLCIAREDMTDEQVADNLYAVYDQLIHHLPKERNNVKSVFLKTTMSQPVKVEMLNDPLSNVLSYINNHEKLGRKEITVGNNSKIIRKILDVLNENNYVGSYEEIDDGKGRLLHINLLGNINKVGVIKPRFNVKKDDFEKFEKRYLPAKDFGVLIVSTSKGMMIHNKAKELKLGGRLIAYCYMKALKANITKALPVGTYVEACDNSGAKQLKIFSVIGHKTRKGQKPAAGISDLVMCAVKKGKPDMRKQVVYAIIVRQKKSYMRNNGMRIKFEDNAVVVLKDEKGNPKGTIFKGPIAKEVADRWPAIAKIASIIVKAFKDYQDLIPEKILEDVKISESKVKKILELIYEEYKNSLAEPGESVGLVAAESIGEPSTQMTLNTFHFAGVSEMNVTTGLPRIIEVLDGRAEISTKMMHVYLKKPYSEGIKKIAESIKETTLKEYIQEVSIDIADSQMTMALDQDKLERIGLKLAIIKILEKSKGYSFKPILVIKSTDLNNIYKLKEKLQDVYINGIKGIKQVLPVKKGDEYIIVTSGSNIKDIFKLEFVNPDKTTTNDIYEIERMLGIEAARQSIINEVDKVIEEQGLNVDMRHIMLISDIMTTSSTMLGVNRYGIVKEKPSVLARASFETPIKHIINASISGETDYLRSVIENVMINQVVPVGTGLPRLMVKTKMYELIITEKPNAAKMIAAALADSKIIKENNKGVPYYKIIHNKKDIVVGCAVGHLYTVAESFKYPVFDLQWKKNSDVNKN-DFSKKYADTLKKLAKDANSFTVATDYDIEGEVIGLNCVRFVCKQKDAARMKFSTLTKPDIVDSYENKSSTLDWGQAYAGETRHFLDWMYGINLSRALTLAIKGMFKILSSGRVQGPALKLVVEKEKEIKAFISEPYWQVQVNGRFSDNLIEFWHEKEKISTAEEALNIYNKVKSNGKVLKTQNSEFIQKTPVPFDLTTLQTEAYRFFGINPKQTLDIAQELYTSGFISYPRTSSQKLP-NVNFKKLLEQLSK---YDVKAMDLSLKPSEGKKTDPAHPAIYPTGIIPKDRQFKVYDLIVKRFLACFAEEAKRETLTITVDIENEKFIARGTRTIKQGWHYYYMPYVQLEEQQMPKVKVNEAFFNKETIKHDKFTQPPKRFTPASIIRELEKKNLGTKATRAQIVDSLYERNYIKHESIEATELGIQTVETLEKFAAEILDEKLTRHFENEMEKIRQKKLTEDKVLKEAEKTLIKVLEKFKKNEKSIGKELSKSHKQHLETSSFIGKCPNCEKGNLKIMYSRKFIACDAYPECKTIMNMPGYN-IKVFDKTCEHCKYPIVRVI-AGKNTKELCINNHCPSKKHSKCPKCNPKCRYTEKIPKSKESWKVYGNVFSEHSLKLLFKLSSQGYFEDLESPLSVGKEANVFTAVTERIVVKIYRLENCNFNKMYDYIIQDPRYIDARRNQRQIIFSWVQREFRNLMIAREVIKVPKPIAFKDNVILMSFIPAPELKGQKPKDPKKFFEKTIDNMKKLYQKGLIHADLSPFNILNHDDEPIFIDFSQATMINANNSDELLRRDIKNICHYFRKY-FKIDEAEVYKKITNFFDNLIENLPEVSGPTQKRLPFKDKLKWTLIVLMIFFVLGMIPLFGLGENALQQFEFLSIILGASFGSIISLGIGPIVTASIVLQLLNGSGIWKFDLTSHEGKKRFQGTQKLFSIFFIILEGAIYVLMGGLSPSPQMILILQLFIGGVLIMFMDEIVSKWGFGSGISLFIAAGVAQQVFIGAFSFIPDPQNPDALTGAVPVLFQSLASGDPTTAFLKLAAIIATIAVFFMAVYVQAMKVEIPLSFGRIRGHGIRWPLNFLYTSNIPVILVAALLANVQLFGTLLQNLLGTFQGQAVSGFALWVQGAPIIDNIVTGTFTWALLGQSLIYMLFMIVGSVIFSIFWVQSAGMDARSQAKQMMASGLQIPGFRKDERVLERILNRYIWPLTIMGAIAVGFLASFADLLGALSRGTGILLTVMIIYQLYEHIAREHMMDMNPMMRKFMGMQYWPRVRAKSTVARVRSWSMTKDHVLGFIGYKAGMTHIMGIDTRKTSQSKGEEIVIPTTVIECPPMKIAGFRVYKKQLYDQPFKDFLFKLDKSLSRKMIVPKKVPDELTDLRILVYTQPSMTGIQKKKPELMEIGLSGSINDKINFVKENHDKELLASSLFKEGEFVDIHAITKGKGFQGPVKRFGVAFKPHKTEKGVRRVGTLGAWSGGHTLYRVPHAGQMGYHMRTEHNKQIIKISNKPEEVNPKGAFPRYGNVKSNFILVKGSISGARKRAIIFTKSLRSRSLPTITYISK
>J110
----------------------------------------------------------------------------------------------------------------------------------------------------------------------------------------------------------------------------------------------------------------------------------------MRDKKSPFTPIQQAVAATGVKIVAPGLENAMAGAPLRTCVEEVKRAIQEEIKTSIITTDKKGIVIKADTLGSLEALAHLLRERNIPIRKASVGPITKKDIADAESNAEKDPLTAVILGFNLPNVTVITDTIIYKLIERFEEWQAKAQDAIRAKELQNVTRPCKLEILPNCIFRQSNPAIVGVEVLAGTLTSGMTLTKPLATVKSMQKEKENVNSAPRGTQLAISLPGIIAGKHVGEGDILYSYLSEEEFRKLKSLVKFLTSDEKGALKEIAHIMREHNPVWGVIKVKKKKWVPVVGPALFAHCLLGEMPLVAPENALHRLLKVNAMAVLGDMKKQHVSLHFVVTSVKDEKAHTRLVGYELSPQFMKRLVRKRRDKVADSFLLRTADNYVVRAKPIIITHTRVSKAVQTKLRLAAREVLRLGKSYSYEKFVEELLQMKLQRFLKERLGKITALRSCELRFFSIVKAVKKEALSIQRRLASIVLKCSPKRIRFNPARLEDVKEAITKTDMRLLSGQGGVRKVSVKGVSRGRARKIAEQKRKGLRRGPGSKKGTPNARLPRKERWVVKVRSQRAFIKELKEKGVIDTRAYRVLYRKVKGNFFRSKRHIKLFMNENDQLDDELEELLAKQRATIKVVGAGGAGNNTINRITEIGIVGAETIAINTDAQDLLYTTADKKILIGKDLTKGLGAGSIPKIGEEAARESEHEIKQALQGADMVFVTCGLGGGTGTGSVPVVAEIAKKTGALVVGVVTLPFDMEGNRRHENAVAGLERLERSVDTLIVIPNDKLLELAPDLPLHTAFKVADEILTNAVKGIAELVTKAGLVNLDFADVRAVMGNGGVALIGVGESDTENRASEAVEKAISNPLLDVDISGANGALINVAGGSDMTLEEARQVVEAVSEKLDEEARIIWGAQLSEDLEGLIRVMLIVTGVRSSQIIGGGSEGKDFKKREIEDELGIEFVDIRWGVAHIYSSYNNTIIHVTDMSGTETLAVSSGGQVVKSDRLESSPTAAMIAAKRIGEACRDKGIQGLHIKIRAPGGHNGPMNPGPGAQAAVRALSRMGIRIGLIEDVTPIPHGGCRKKGGRRGRRVMYYSVTVRDHIRVPPDQFGKDLKQAITEQVREKFTGFISKETGLVIDVGDIRDIQDGIIIPGDGAHYYESVFDLITFEPEMQEVLPTRVKDIAEFGVFLDVGPIDGLVHISQAMNDFVSFTKDKVLQGKDTGRTLKIGDLCRARIVAISYKDVANPKLGMTMRQQGLGKEEWIEADISGGADEKKKMSPTYTVEHLQLFSLFEKVTRVPVKDCFTDRLLFFVDEGKLAKALGKQLSNLKRLEEVMKRKIKIVEFHPDMLRLIQNIVAPLRVVKIEEVVTLTGPDVKTKGLLIGARAQNLRALEEIVKTYHHLKEIRVVVNLCSLKKGGETFELVVDPDKAVELKERVREVLRAEKVFSDAKKGLLASETHMREVFGTSDPLEVAKVILKEGNLQITQQFRDRLREEKKKRLVHLIHINSIDPRTGNPHPEKRIELAFEEARVRVDEFRKAEDQIQDVLKKLREVLPIRFERSTLTIHLPSDVAPKLYSTVQHYATIVKEEWLNDGSWRAVVELPAGLRVDFIEELNSKTQGRAQVELVESEIQHKSVGSLQKGNYVVIDGVACTVTDTQTSRPGKHGHAKVRLEAVGLIDKKKRQIVMPGHDKIEVPVIDKRTAQVLSIDTANVMDTETYETFDLEIPDDLKGKLTEGATVLYWVILSDRIMKQIKAMVQRIGGQRRKTRSLLARKIRQKGKLPIRKYLQEFQPGQKVALVLEPSIAEGVFHRRFHGKTGVVLGKCGSCYEVAVMDVSKKKKLIVHPAHMKGVMGTNITPLLTPTPITLEELAGKQLAIDAHNIIYQFLTTIRMRDGTPLRDSKGNITSHLIGLFNRTATLIEKNILPVFVFDGKPPELKQEEIRRRRALKEAAAAAFEEAKASEDVEAMAKYAGRTTKLTPDLISEAKKLLSSMGVPSIDAPSEGEAQAAYLVKNGDAYAVVSQDADALLFGAPRLIKNLNIAGKRKQVGKHIYQTTHPELVTLTQTLNHLQITQDQLIALGILVGTDYCPGGAKGIGPKKALALLRKHGTNFEAAFKEAKWENIPWKEIFKLFKQPAITTQYTIKREKPNPVRIRNLLVQEHDFSPERVEHTIKKLENSRILNQKGLADYFSDITTFFRNYLEQESLFKDKQKLQAQFIPETIRHRDEQVHTIANILAPSLRKERPSNIFIYGKTGTGKTLVSRYTTKKLEAVAKQQNIPLLTIYVNCKLKKVADTDYRLLAELTREGKNIPPTGLPTDEVYRYFFETLEQKKHNTIIILDEIDQLIRKAGDEIIYNLTRMNAELKNAQIAIIGISNDLTFQNNLDPRVKSSLSEEEILFPPYNAFHLQEILTDRCKEAFHDGVIEEGVIQKCAAYSAREHGDARRALELIRVAGELAEREGAKTITLEHVDKAEDKIERDRIFDAVATQPKQVKTTIYAIFLCETIFTGELYEVYRKLCDHTALRPLTQRRISDILAELDMLGIINAKIISKGRFGRTREITLAIPPTLKDRLKKYLKKEVQGKRFDNRKFDEFRPLSIKAGVIPNADGSALVQVGNTVAYAAVYGPRDLHPKFMQDPQKGTLRVTYNMMPFSGHGDRVRPGPSRRSKEINLVIENALLPVLDLNRYPNAVVDVFIELPQTDAGTRCAAITAASVALADAGIRMKDMVAAVSVGKVDDKLVVDLTYNEEAYVADIPVAFIPSTGELSLLQMDGKITPDELERVLEMGRVACVKIAEAQRSALSASREEEAMFSYLEEENKILKETVNQLRSELNRLKSPALLIAEFVKYVNAIIKVSNGNQFYVEIASNVKNLSPGDSVLVEQKNLTIVDKIRPKKFNVESFVIVEKPKLSWKDIGGLAAQSEELKEVIELPLLKPELFRKVGIVPPKGVLLHGPPGTGKTLLAKAVAASTKSTFIEVVGSELVQKFIGEGAKLVKEIFQLAREKAPSIVFIDEIDALAAKRVDVGTSGEREVQRTFMQLLAEIDGFKNLGNVKVIGCTNRLDILDPAITRPGRLDRLIEVGTPDLEGVKEIFKIHAKNMRFKKIDFKKVFSRLKGHSGAEIKAVVTEAGYFAIRNRRTVIAESDLLKAIQKVKREESESSDYRRMFGVLAFNKWDCTGITVDDPGLVNYIQTTPVIVPKTGARYAGNRFHKSKIFIVERLINRVMVTGHKGKKHTISSGHNTGKAEKAFTTVEKAFSLIEKKLGKNPVAVLVKAIENAAPREEIITIEYGGARYPKPVECAPQRRVDLALKFMTQGAAQKAFNTKRTIASCLADEIINAYQLSNQSAAIAKKLELERQADSSRMDFAVWTEKYRPRTFSEIKGQEDVVGRVSSFVKAKNMPHLLFAGPAGVGKTTLSLVIARELFGEAWTENFLELNASDERGIDVIRVKVKDFARTRPFGDAPFKIVYLDECDALTKEAQQALRRTMENFTQTCRFILSCNYSSKIIDPIQSRCTLFKFKPLSEQDLYEIVDRIAKEESLTIDENAKKALFDACRGDVRKAENILQACAAMSKKVSESSIFLLASLARPKELQNVLSLAVKGEFKRARDELFSTMLTYGLSGLDVIKQLQQQVWNMDFPDALKLAITERCGEAEFHLVEGADEFVQLEALLAFVVREGAAQPEVNIGLVGHVDHGKTTLTERLSGKWTDTHSEELKRGITIRLGYADSAFYEIPGKSFTTSPFDKTKKPNTFLRKVSFVDAPGHESLMATMLAGTTIIDGALLLVAANEPCPQPQTKEHLMALQICGIDNVIVVQNKIDVVSSERAMRNYNQIKEFLKETKFADAPIIPVSAQRGVNIDALIAAIQEFIPTPKRDETKPPIFVVARSFDVNKPGIRPRQFKGGVLGGALKQGVLRRGTRVELRPGRIVEEQNKVVAKPLFAKIKSIMTGGFPVEEVRPGGSVGIMTDLDPAMVFTDAMAGNVVGLPGELPPVWNELVLETHLLERVVGSAEEIRVNPLIRGEVLMLNVNSAATVGLVRQVHKNNVVCVLKKPVCAEVGARVTISRRVGNRFRLIGYGILQMADVFLDNKFVGTVKNGLEFAQQVRQDRRAGKLDQLNVRFDAKLDQVFIETAKGRVTRPLVVVVDGKPLLNERHIQQLQKGELLWSDLVKQGVIEYLDASEEEDALVALEKEDLTPEHTHLEISAVDILGIAASLVPYGHHNQGVRLSQGAKNQKQGVGFYAANFPIRMDMDVSILHYPQVPIVSTILHDVIEYQKHPTGQNVTVAIMGYRGYNMEDAIVVSQGAIDRGLGRSTYYRPMVTEEMRYSGGLIDQISVPDKDVKGYRTEHDYRFLEEDGIVFPEANVKEGDVVIGKTSPPRFLSSLDEYNLTTSSRRESSLAMRHGEQGIVDFVCLTENEQGNKMVQVRLRNQRIPEIGDKFTSRHGQKGVISLIVPEQDMPFTATGMHPDILFSPHGIPNRMTVSHLIELLGGKTGALAGRYVDGTTFSSEPEKALREELARLGFREDGSEVLYDGVTGEEYPVRIFVGNMFYLRLKHMVANKIHSRALGPIELLTRQPTEGRTKEGGLRMGEMEKDTFVAHGAALLLKERFDADKVAVPVCLKSGMMGYYDKRKNKLISPIYGEDAELDWVEMSYAFKLLLDEIKSLCVLPKLILEDKFEAEQDEWKPRTRLGLQVKNREITNIDQILDAGIPIMEPEITERLL-DLDVELLLIGQSRGKFGGGQRRIFKQTQKKTKEGNKPKFTTLAVVGDRNGHIGFGMGKSKETVPAREKAIRKAKMNVFKIRRGAGSWEDASEDPHSIPFKVSGKCGSVEVVFMPAPKGKGLVAHSELQKVLELAGVKNVWSKTKGMTRHRVNLIKAAERALRKLCAVRVQPKYDRLSMQDGSVENVMRKVKVEKLTLNFGAGKDQVLLKKGERLIKQITNIDPVRTVTQKRIPGWGLRPGLPIGCKLTLRGKAAEDVLNRLLQAKGMRLAPSCFDNEGSVSFGIHEYIDIPGTKYDPEIGIIGIQASVTLARPGFRVKQRKIRPRRIHKTHRISREDAVAFMKEAFGVVVM---KRIRKQYQTPSHPWSKTRIEEERTLIKDFGLRNKREIYKMNTVLKRYKDTAKRLLARDLQADIERNHLLQRLTNLGLVNKDASVDDILSLTIRDLLNRRLQTILVKNMLARTPLQARQFITHRHVTVGGRIVTSPGYLVSLHEEGTISFTRSSLSNEDHPERPREEDLQKVKEQKQKTEEEDAISKKIKAIQFTLLSPKMIKEMAVAKIVTPELYDKEGYPVDGGLMDIRLGVIDPGLTCKTDGLKLKESLGHFGYIELARPVIHINFAGLILDLLRCSCRECGKILIPQDKITSYYLDKVLEEWGAEERRKAVKEIITTLKTVSKCPHCNAKQFKISLDKPTTFLEDEKRLSPIEIRARLEKIPDDDLAVFGINPSSMRPEWAVLTVLPIPPVTMRPSITTEFGERSEDDLTHKLGDIVRINQRLFENINAGAPEIIIEDLWDLLQYHVTTFFDNEVAQLPPARHRSGQPLKTIASRIKSKEGRIRHNLAGKRTNFSARTVISPDPSLNINEVGVPLMIAMKLTVPRRVTEWNGEYLKKFVERGPKEYPGANYIVRPDGRRKRITDETKEQLLEEIQPGYVVERHLMDGDIAIFNRQPSLHRMSMMCHRVRVLPGLTLRLNPAVCAPYNADFDGDEMNLHIPQTEEAMVEAEVLMEVQTQIISPRYGLSIIGCIQDAISGNYILTEKIPRHEAVDLLSAVGIEDFSRLPSKEFVSGKEVFSCVLPKDFEFTGRKREKEEVIIKQGKLLSGVLDKRNLGVGSGLLLRTLHKKYGPERMVSLLAMIYKLGTEVIHHYGFTIRLSDLDLSEETHKEIRRVLNEAEEDVEKMIRQFEEGTLEVLPGRTLKETLELRILERLNQARNVVGVLVAERSSNTMMMVRSGARGNLINLSQMAACVGQQALRGGRIDKGYADRTLSCFRRGDLKADARGFIRHGFKEGLKPHEMFFMAMTGRDSLMDTALRTPKSGYLYRRLANALQDFKVDYDFSVRDASGKIIQFTYGEDGIDVSRSEKGKINVEAIKNEVFHIVIVDKAKCNPAGCGGFLCMRVSPSNRAGKEGKVGVNEDLVTRVAVNKCPYKALQLVGLPENLDKPPIHRYGKNGFSLFSLPTPLFGKVVGIIGKNGLGKSTAVNILAGHLTPNFGRMNEKDLITYFKGTEAQNFFEKRARGEITVAYKPQQVERIPKQFKGTPRELLTRVDKQLQHIANTLELTPFLDRDINHISGGELQRVAIAATALRKANVYFFDEPTSYLDIKQRLKIATFIRSLANENTAVMVVEHDLIILDAMTDLVHIMYGKEDAYGIVSNPRSSKAGINTYLSGYLREENIRFRQEKIFFERQAPTQLITWPAITKKLGDFTLQASQGTLNRNDVVGILGENGIGKTSFVNAIAKAEEG-------NAEVAYKPQYLETNDSPVAHVLKDALTNFKNQLINPLGLAPLLDKNLNELSGGQLQRVHLAATLAKKADLYLLDEPATYLDVEQRLIASKVIRDMMTLHGKASLIVDHDLLFIDYLCHKLIIFEGTPAKEGRATGPFEMEEGMNRFLKELGITFRRDEETNRPRANKPGSLKDREQKQTGKLYYTMFFKREGFPEEDELVLCTVIKVQYHSVTCRLDEYNGMIHISEVSPGRIRNIRDYVVEGKRIVCKVLRINKEKGYIDLSLRRVNEAQRRLKMEEIKQEQKAEKIIEQLATDEGVTPKELYDKIASILSEYGHLHKAFIDVVTLTKL-VGKELGEKLEHIVKEKIKPKSVVIEADAKLSTPAEGGADLIIDVLTQSEGLEIKYRGAGTWHYRIEAKDFKTAEKLLKDATAPLSQ-LEKQEGTVTITRSK-------MAQGRAGEIPLPRQFAEQVRPDLIRRAVLAAQANARQKYGAYDQAGKRHTTDLSKRRRHYRGSYGFGISRTPRKILSRSGTRFGWVGALAPNTVGGRRAHPPKPEKEWGQKVNVAERRKAIRSALAATVEKDVVEARGHRVPKGFPFGVEDRFEQVKTTKEAIAVLKNLGFGGDLERCVRKT-RAGKGKLRGRRYAVAKSVLIVCPLVKAARNIPGVDVCAVHELNAQVLAPGAHPGRLTLFTKKALERLEKEGLFQ-MHEHIQAALRQGVRFDGRDCSAWRDLSIETGVTKSAEGSARVRCGKTDIIVGVKLSVGTPFPDSPNKGVLMVGAELRPLAHPSFEAGPPSYEAIEVARVIDRGIRESGMINEESLCITPGEKVWIVNVDICPLNHDGNLIDLGTLGALAALKETRLPGLTQVDYEKRTDTKLEEPIAVTVLKIGSTFLIDPTFEEERVLDARLTVTSLSNGKICGGSGTLSLDDVKKMVALAQKKSGELRKQLMQKARIKLASTDIDKINQTCEYIKNIAEKTGVVMRGPIPLPRKKLKVTTRRSPCGDGTATWERYEMRIHKRLIDLALDERALRLVMRVPIPEGLNIEIEMIDMTLLVKNKEVVVPGQVLARGMDFLPSHGTYRRGEEIIADQVGLLTIDGKVLKSIPLAGKYLPRKGDTVIGCVIDILMSGWRLDLNGPYSAVLNMKD-TKDFIPLGADLTKYFDLGDYLVCKITQVTSQNLIDVTARGPGLHKLQGGRIVRVNPQKVPRIIGKQGSMISLIKDKTKCRIIVGQNGLVWLEGDPKNELVAVKTFRLIEERSHLRGLTDTVKEFLDQQVKEMGKSLIQQKRGKGSPTYRRPSFRFKGAVGYKGVVTHLLKCQAHSAPLAAVQYEDKSYVLVVASEGVKVGDEVYIHQEAIFKAGNVLPLSLIPEGVPVHSIELRPGDGGKFCRSSGSSARIVTKSEGKIIIALPSKKRKVLDARCRAVLGVAAGGGRKDKPLLKAGAAFHKARAKNMKYPIIGGSSQNAVNHPFGNKRTSRKSHAKPAPANAPPGRKVGMIRPRRSGRKRMAKLRKAVAYRRPYTRKSKFRKLSYVRATPHNLIVKYVMGEPAYDYKVLVRSSGSVQVRHNALEAARKSANKFLETKCGKKNFCLKIRVYPHHILRENPLASGAGADRMSTGMKKSFGKPIGLAAQVREGQDLFEILVSFGKGAAERIKHKLPVGCKIVVEPCKETVLKALQALKKDSPQRNFDQSVDIIINLKNLNLKNDQVDFFVNLHHGIGRKITVCALVGPELLEDAKKYCDFAVEASHFDEADKKKAKKLASTYDYFIAQANIMQRVAAVFGRTLGPRGKMPNPKAGCIIPPKGNVKATVEKLQKTVRIMAKKSPQIQLSIGKASQPEEEVVDNILYVYDQVIHHLPKEKENIKNVAIKLTMSKPVVLSSLNDPLANVLSHMKNYEQTKKKEVVTRFNSKLIRGVLEILQKEGYVGSVETVEDARGGVLKINLLGRINDVNVIKPNFQIGKSEFEKYEKRFLPAKGFGILVVSTSKGLMTHEEAKKQGVGGKLLAYCYMKAVKAKVAGGLQVGSVVQTCDNSGAKVLKIFAVMKKKSRKGRLASAGVGDMVHASVKSGRPDMRKQVVYAIIVRQKKEFRRPDGTRVKFEDNAAVVLKDDKGNPKGTIFKGPIAKEACMRWPGIAKVASIIV-----------------------------------------------------------------------------------------------------------------------------------------------------------------------------------------------------------------------------------------------------------------------------------------------------------------------------------------------------------------------------------------------------------------------------MTESFSYPSFDVEWRPAFEVDKKAAFTKKYVKALERLGKGARAFTVATDYDVEGETIGYTIVTFLLGQKDAARMKFSTVTKGELREAYVQKRPTLDWGQAKAGTTRHVIDWLYGINLSRALTLAVKGAFKLLSSGRVQGPALKILVEREKSIAAFVPTPYWQVRIVVDKEG-GVEAWHEKERFLDEEEAKKTLSRCEGDAAVSAVERVTFRQEAPHPFDLSTLQAEAYRCFQFSPKRTLDIAQSLYTAGLTSYPRTSSQKLPESIGFKRVVGLLEKQERYASIAGKVVLKPRNGKKSDPAHPAIYPTGEVPKDDELKLYDLIVKRFLATFGDAALRETVNVVFLVGGEKFKAKGTKTVERGWHELYDPYVSLKEEEFPPLQEGEVLKVSLLECLRKETKPPKRFTPASIIAELEKRGLGTKATRADIVESLYKRGYVVEKSMEVTPIGVKTVETLEERCPEILDEHLTREVEEELEKIREGKLEPETVIEDVKEKLKKILAHFKEHEQSIGKGLLEAEQVTKDAAALLGPCPSCKKGSLRILFSRYFVACDAYPSCKQTYPLPKGGKVRPAGKQCSSCSTPMVKVTMR-RKTQTLCLNPSCPAKSEEPCPSCGPKCKGVVAENKSKEAWKTYKNVFDEYTLRNLFKLQAQGHFEELESPIAIGKESNVFTARTERVIVKIYRLETCDFLKMFQYLRSDPRFEGLRNQRRKTIFAWTKREFRNLMRAREVVRVPAPLVFRDNILVLELIPAPRVKDARPLDPEGFFVEVAKMMGALWRAGLVHGDLSEFNILNDAEVPVFIDFSQSTVVQDSLAPELLERDCRNVARFFAKLGVAVTVDSLREQVLA----------------------------------------------------------------------------------------------------------------------------------------------------MIMFMDEVISKWGFGSGISLFIAAGVSQHLFIRLLSPLREERAASAFVGVLPDLFRALADGDVATALLHISSIAATALIFAVVVYTQAMKVEIPLSFGRVRGHGVRWPLNFFYTSNIPVILVAALIANVQLFARLLQGFLGEFSGTPIGGLAALLFNPNLLRNIIVGGVSATLFFQAILYVFLFAAGSVLFSWFWVQTSGLDARSQAKQMLASGLQIPGFRKDPRVLERMLERYITPLTVMGGLAVGLLAASADLLGALTSGTGLLLTIMIVYRLYEEVAQQHVMDMNPMLRKFMGMQVWPRKRAKRATARVRSWPVSDARPLGFPVYKAGMTHVMVTEQKKTSHLKGETLQVPVTVLECPPLKIFGVRGYVREYGLRVAKEVLFRTDKLLDRRVEVKKGAPASFAFFTILVHTQPKLTGFGKKTPDVAELRLGGGPAEQLAYIKEHLTTPLSVGEVFKEGDVVDAHAVTKGKGFQGPVKRFGIGLKHHKSEKGRRVPGSLGPWSGGHIMYRVAQAGQTGFHTRTQFNNIIYKIADNPADVNPKGGFVGYGFVQGPYLLVRGSVQGPKKRLITLTHAQRTM--HVVVAVSV
>GW2011_AR20
KTRSLNCVFVGHVDHGKTSLLDRIRGTNIAKNEPGLITQSISAYNIELKTIEKLCGHLLKDKK-IKIPGILAIDSPGHAAFTNLRKRGGSLSDIAVLVVDINEGFKPQTLEALEILKQFKTPFIVAANKIDLINGYQILIQNINEQNNVKKVLDGKVYRLVEKFYELGFESERFDRVTDFSKQIAIVPLSAKTGDGIPELLMMLVGLAQKFLEKELQIEVDKPGKGTILEIKDEKGFGKTLDVILYDGKIKEGDKIITTNINEIIETKIRGLF--------KLEGKKFIKAREVNAASAIKIFAPGLDEAIAGMPLRVAIEKLKKEIKQEIEEVLIETDKAGIIVKAESLGSLEALIFLLREKNIRIKRAGIGEIGKKDILDAKS--DKDEVNHVILGFNVDEVKVISGNIIYKILEDFESWLLNKSKDIELKKLGKIIRPFKFKFMPGYIFRQSNPAVFGADILLGVLKTNVALIRLFPEVRQIQHEGKSLNEAEHGKQVAVSIQGVVVGRQINEGEVFYSDMSEDNFRKLKEMKKLLNNDEIQALKEIAEIKRKHNTLWGALQKKKKKWFGIVTGLESNRSEIGETLANEDANLVGRTLEVNLANITQDPKSQNIKVKFRIKEVKGNEAYAEVISYAMLSTYVKRVIKPAKEKIDDSFKYLTKDNVKVVVKTIILTKSKTIKSILTNIRHKSHEYLQYFKKTDYTTLINDLASHNLQKDLKNILKKIYPLSVCEIRMMERL-------LKVKKRIAKELFHVGEKRIWIDPTRSKEVKEAITKKDIKSLVKKGIILVKQEKNQSRFRIRKSKMQKSKGRGRGIGSRKGASNARLNRKMQWIIKIRNQKDLLKSLRDRSLISRRNYRILYRKAKGGFFRSRRHIQIYLQEHKNIDEELEQLLNNQKAKIKVIGCGGAGNNTINRMSEIGITGTETVAINTDAQDLLYTNAHSKILIGKEVTGGLGAGSIPQIGEEAAKESEQDIKHILTGCDMIFITGGLGGGTGTGSMPVVADVAKKLGILTVGVVTLPFSMEGQRRYENAIMGLEKLENIVDTLIVIPNDKLLELAPDLPLHTAFKIADEILTNAVKGIAELVTKAGLVNLDFADIKTVMGKGGVAMIGVGESDTESRAVEAVEKALNNPLLDVDITGANGALINVMGGPDMTLEEARKVVETVSEKLDEDARIIWGAQISEDMDKTIRAMLIITGVSSPQILGPKRG-NVKKKRDIQNELGIEFISFKWGIAYIYASYNNTIIHITDLTGSETLGRSSGGQIVKTHRLEGSPTAAMAAAKKAGEQAREYGINALHIKVRAPGGHEGPHNTGPGAQAAIRTFSREGFRIGTIEDVTPMPTDSARKSHFRRGRRVMFYEVTLKSHIRVPPSSFNMDVEDAVMEQLNQEFQEHISKDFGVVIAISEILEIGEGIIIPGDGAAYYDTTFKLLAFKPELQEVLLGNISEITDFGAFINLGPIDGMIHISQTMDDFVSFSKSNVLTGKESKKTLKVNDECRARIIAVSYKDLKNPKIGLTMRQYLLGNLNWVKEEAKKKEK------MLLDKDKIQKINFFENLTNSKVKD-FLEKIIVVVEQGELGKALGRKAKNIKMVEKMFRKRLKIVEFSEDPLTFVKNFIYPFNAEDVKLIIEITIQDRKTKGLLIGRNGRNLNELNRFVHEYYNLN-VKIIAVIAKLNKQGLNFEILVDCEKAMEFKHGVNDIVVSMTLFKDVKKGEKANEHDIQRLFGTKDNTEVIKKIIRDGEVQLTKEYKDKLREEKRRSVINLIHRYSINPINNLPHPPQRIEAAIEEAKVKIDEFKKAEEQVKDIISKINRVLPIRYEIRDVEIRIPAKFAGKTYSTLKQFGTMLKDEWQNDGSLLSVLEIPAGLTADLFDKLNSLTHGEVETKIIAMDKKVVTVGSLRVGGYVVIDNAPCVIKDIQISKPGKHGSTKARVEAMGVFDDKKRIFISPTSDKIDVPIVEKKEAQVLSVNKANVMDIETYETFDILIPDELKNQIKEGIQVVYWVVMDQKIIRQVK-MTKRIGGFRRKTGSKLSKSPRNKGKISLTKYLQNFNNNERVVLHADPGYQKAMYHPRFHGKPGVVVKKQGNCYVVNIMDGNKMKSLIVHGVHLKKAMGLQITELVPKKEISFKDLYNKKIAIDSSQMIYQFLSSIRQQDGTPLMDSKQRITSHLQGIITRITNLMSQGIKLCFVFDGKPPLLKVKEQEEREYRKQMAEEKFREAKELGDEESMLKYSKQSIRLSREMSEESKELIQALGLPAIQAPSEAEAQCAFMNEQGDVDYVGSSDYDVLLYGAPRLVKNLTVSQRRRISSG-AYINISPEVIELNEVLDNLGINQEQLIALGILVGTDFNY-GVPRVGPKTALRLVRQHK-NFDTLFKEAK--DFNWKEIYAVFKNMPIIKNYRLKFTNPDVDKIMKILVDKHEFNQERVQKNIDRIINVKASEQGSLTKFFKDLSKFFENYLNKTLIFENKKSLQSNYTPETIPHRDDQIEQMAGILAPSLRMEKPSNVFVYGKTGTGKTCVTQYVMNQIINVSKEKNLELKYYYLNCKLKKIADTEYRLMAQLCRAGKEVPATGLPTEEIYRIFIEAIDDKKQLIVLVLDEIDQLVTKAGDGILYNLTRLNSELKKCEFSIIGISNDLMFTDNLDPRIRSSLSEEELVFPPYNAIQLQDILRQRAQLAFKKESVEEGVIEKCAAYAAREHGDARRALELLRVAGELAERNGENRIRIAHLDEAEEKIERDRILDVVRTQPKQFQIALYSILKVCKIFTGDVYDYYRRICNKINLKPLTQRRLSDIIAEFDMLGIINARVISKGRYGRTREITVAVHPSTFPKIEEILQEGLGLKRFSGRKFDEMREIEAKVGVIKRADGSALFRMGDTIAIAAVYGPRELHPRFLQNPETGILRCNYDMTSFSVP-ERKRPGPNRRGVEISLVTEKALLPVLELKQFPNAVVDVFVEIVQANAGTRCAGISAAALALAHAGIPMKDLVSAVSVGKVSGKVLIDLDKEEEDVATDIPIAMTGRKQEITLLQLDGNLAKKDLMEAIKLAKQGCEKINKIQQKAL------------------------------------------------------------------------------------------------------------------------------------------------------------------------------------------------------------------------------------------------------------------------------------------------------------------------------------------------------------------------------FKLFDRWDTK-VQVNDPGLIRYITLNPILVPKTGGRYVQTRFWKSKNNIVERLINKLMIPGHRGKKHKTTSGRISGKSQKVYDIVENVFKIIEEKTKKNPIEIFIRALENAAPREEIISIEYGGARYPQAVECAPQRRIDIALRQFVQGSYQKSFNKKINIVDALVDEILKAYNLDQTSTAIAKKLELERQADSSR-MNGIWIEKFRPSKFDELVGQDIIVNRIRAMTEQENIPHMLFAGPPGTGKTTIALIIAKTLFKENWKQNFLETNASSDRGIDVIRENIKDFARTKPMGTEIPKIVLLDEADALTRDAQNALRRTMEQYAENCRFILSCNYSSKVIEPIQSRCVIFRFKPLVFDDVKTIVKRIAKEEKLDVSDNVIKLIYEVSEGDLRRVENILQSCATISNEVTERSVNEITSTANPRDVGEILELALNKEFLKSRNKLLDLMLKNGLSGLDVIKQIQKEVLNLNINDSKKLELIDKCGEIEFRLVEGSDDFVQMESFLAFMGK---VQPDINIGLVGHVDHGKTTLVERLSGKFTDTHSEELKRGITIRLGYADFSIYNCKE--FGTKKQCEC----KFQRKISLIDAPGHETLMATMLSGASIMDGALLLVAANEKCPQPQTREHLTALEIIGVNQIIIVQNKIDLVAKEDALKNYREIKNFVKGTIAEDAPIIPISAQHNVNIDVLIKTIQDIIKTPKKDVTKEPLFFIARSFDVNKPGTSIDDLKGGVLGGALKQGVLKKDEEIEIRPGLKKEFQGKVTWQPIFTSIENLMSGGGAVKELHPGGSAGILTKLDPRLIKADSLTGNVVGLKGKMPQLYNEFDLQQHLLKRVVGSKDELVVEPIKKGEILMLNVNSAATVGTVVELKKNVIHIKLKLPVCCNLTDRITLSRRIGTRWRLIGHAEIIMVDVYLNEKFIGNVNDPDAFVNSVKERRRTGKLPNVNILHNKEFNEIYIESSTGRTRRPLIIVQDGKSLLNKDHLDKLKKNELTWDQLVKMGIIEYLDALEEENAFIALYENELTKEHTHLEIDPVAILGLTTSVIPYSNFGSSSRLIRGSKIQKQSLGLYASNFHLRMDTDVSLLHYPQKPIVKTFMHDILNYDSHAAGQNVTIALMSYEGYNMQDSIILNKGSVQRGLARSTYFRPYEAEELRYSGGLIDEVCVPDKEVKGYKTEKNYRLLEKDGIVYTGALVNAEDVVIGKTSPPRFLSSLEEFSIAASTRRESSVSIKHGEGGIVDDVVITENEEGNKIVQIRIRDPRIPEIGDKFASRHGQKGVIGMIVPHEDMPFSSSGIIPDLIFSPHGIPSRMTISHLIEVIAGKIGALSGKYIDGTTFDSMSERDLRDMLLGLGFRENGTETMHNGVTGEQFDAKIYVGNMYYLKLKHMVANKLHSRASGRIQLLTRQPVEGRAQGGGLRVGEMEKDCFVAHGAALLLKERFDSDKTVVYVCENCGMFAVYDANKDKKACTKCGSNVDITPIEMSYAFNLLLNELKALGIYPRLFLESKYGYNLDNWNPKTELGKRIKNGELNNIDEVLNSGKRILETEIVDYLLPDLQIELLLIGQSKGKFGGGKRSIWRQTQKKTSEGNKPKFATLALVGNKDGYVGIGFGKSKETMPAREKAIRNAKLNIIKVKRGCGSWECGCGKEHSIPFKVEGKSASVRLRLMPAPKGSNLKVEKECQKILNFAGIKDIYSKT-SKSKTKMGLIKSCFDALRSLSQVKVRNSMEKVQ------QNLMKQIRIEKITLNMGVGESGDKLSKAMKILEKITNSKPIQTITMERIPAWGVRPKLPIGCKVTLRGKKAEEVLSRLFKALDNKIDERKFDKSGNFSFGIHEYIDIPGVEYDPVIGIIGLEIAITLERPGYRIKRRRLRTRKITSKHLIKKEEAKNFIKNKFGVDIMGDPRKLRKNYSPPKHPWEASRIQAERPLIIEYGLKNKKEIWKAQSLLKRFTAQAKILSTITKHQESERQQLINKLLKIGLLKQGQDREDVLGLNVRNVLDRRLQTLLVKKGLALSAKQARQFIVHGHVGVNGQKITVPGYLVNLDDENKINFLNSSINDPEHAERILIKEKYNKESKEEKKAKKEYIDKKIKKVVFGILSPKLIKKMAATKIVTAELYDKEGYPVDGGLMDLALGVIDPGLRCKTCNGKLKECSGHFGYVELARPIVHIKYTKIILILLNSICRECGRLLVMEQEIL---------DKGLKG-----SLLLKHLKAVKKCPHCEAKQFAVKLEKPYTFLEDDKRLTPIDMISRFEKIPDRDIELLGMNPNYARPEWMVLTVLPVPPVTTRPSITLETGERSEDDLTHKLGDIVRINQRLFENINAGAPEIIIEDLWDLLQYHITTYFDNEVPQIPPARHRSGQPLKTLTERIKSKEGRFRHNLAGKRVNFAARTVISPDPKIEFNEVGVPYVVATELTIPEKVTEWNIEWLKKFIENGPENYPGANYIITIDGKKKKITEDSKKQILEELKPGYVIERHLMDGDICVFNRQPSLHRMSIMCHKIKVMPGRSFRLNPAVCTPYNADFDGDEMNLHVPQNEEARAEAEILMQVQSHIITPKNGLNVIGSLHDAITGNYLLTLNFKREDAVQILYNIGVSDFSGLKKGKTVTGKDVFSAILPNDFDFVGSTKTNEDVIVKNGKLIQGFIDKATIGEDNGTLLRAIYKQYGEDVGLDLLGKVFKLGIQVLLRTGFTTSIADTDLPDSLINKIKERIEEAEKEIDNFVKDYENGSLKVMPGMTVEQTLENMILQILNNLRDKIGESVYETKNSTVLMARSGAMGNFLNLAQMAALVGQQALRGSRINIGYNSRTLSVFPKGSLSADSRGFIRRGYRSGLKPYEYFFHAMTGRDSLMDTALRTPKSGYLYRRLANALQDIRVEYDGTVRDSNKRIVQFVYGDDGVDVSKSEGGLINVKRIVKEVM---------------------------------------------------------------------------------------------------------------------------------------------------------------------------------------------------------------------------------------------------------------------------------------------------------------------------------------------------------------------------------------------------------------------------------------------------------------------------------------------------------------------------------------------------------------------------------MFYKKQGFPDAGEVVICTVKKVLPHAVFVDLDEYEAMIHISEVAPGRIRNIRDYVREGKKVICKILSLDKSKGYIDLSLRRVTHTQRLAKNNQYKQEQRAEKILEDAAKLLKSNLKAIYEEAGKIIEKYGSLTDCFNEIVDLKQLGIEKNIAEKINNIVKEKIKPPEVTISGTLKLESDASDGIDVIKKVLNQIKNIKVNYLSAPNYRLVIKSNDYKTAESLMKNITSNVIENMKKLKGRAEFIRT---MNLVNLEGKKVKEINLPSQFNEEYHPNLIWRAFLTIQGNKRQPYGTNPDAGMNYSAKLSRRRRDYKGSYGHGISRVPRKVLWRRGTQFGWVGAEAPGTVGGRRAHPPKSTKIWDKKINLKERKKAIRSALAATLDKNLVILRNHQLPSIYPLAVENKFEDLSKTKDVIRTLESLGFKKELERLEIKKVRSGRGKNRGRRYKTKTGPLIICKLVNAGKNIPGINVIPVNLVNVELLAPGSHAGRLTIYTEGALERLEKENLFKMNNDYIISLIQQDKRVDERKFDEMREIEIETNISKNAEGSARCKMGDTEVMVGIKMDIGEPYPDNPDEGTIIVTAELLPLASPVFELGPPGPQATELARIVDRGIRESKCLDFKKLCIKKGEKVWMVFIDIYPLNDDGNLIDASVLATLAALKNAKIPKVEAVVFGEFTNKKLELPITFTFGKIGNKILLDLNSKEESVIDSRLSISVN-EGNIHGGDKVITMEEVEQMVDMAIKKEKELRSLIMPKTRISLATNNIDDLNEITKSIVDIAEKTKTKLYGPIPLPTKRLKITTRQSPDGEGKASFDRFEMRIHKRLIDIDANERALRLIMRVPIPESIQISIGVIETKLLINEREIVVPGEELAEGMDFLPSHGTYRDKDKIVSSKLGVVSVNKTIIKVIPLTGRYMPKIDDIVIGRVIEIGFYGWSVDIGSAYPATLSIRDA-TEFIDKGENLTKYYDYGDILAAQVIRTTRYNSIDITTKGPGLKKLSGGKVIEVTPSKVPRMIGKQGSMISMIKDATGCNILIGQNGRVWIKGTLENENLVTKTIMKIEEESHIDGLTDKIKKLLESKK--MGKRLVTQHRGRGGPRYRAPSHRFHHKIDYNGYVVEIIKDPARTAPTAVIEFENKAKIALPAPLNIREGDNVSYN-SGEIKPLTILPLSEIPEGTEIFNIESNPGDGGKFCRAAGTAAKVIAKFKEYILVVLPSKKQRKFNPSCKATIGIISALGRLEKPILKAGKMHHIMKARNKLYPKTSGVAMNAVDHPFGSGRGRHVGKPKTPPKNAPPGRNVGLIRARRTGSKKMAGLRKGHCYSKAYTRYSRVKAKNYIKTIPTSKVVRFNMGDQNFEYEIALISNKDHQIRHNALESSRQLINRRLYEKLGPKGYFLKLKIYPYQVLRENKMLGGAHADRLQTGMAHSFGKPVGLAARAQKGKEVFIAKVDIAKEALTLAKPRMPGKYLVNVKKLKEKLLEALETLKEKSPKRNFTQKVDLILNLRNINIKNENVDVFVTLPNQPGKKIKICALVGKELEEQAK-IFDKIIRKDEFAKDNKKELSKLASEFDYFVAQANLMTDVAKIFGRTLGPKNKMPNPKSGAVVMPTSNLPELKNKLERSVRLKTKNEPILKTYVGNEKMNDEEIIGNIIAVHDSVAKILPQGESNIKDITLKLTMSAPVKVEAMNDPLSNVLSHLYNCEKISRTECIAKPVSKLIVNVLTIMKNHGYIGDFNIINNGRGGLVQINLLGNINRCGTIKPRFSFTLNDLEKFEKRFLPAKDFGLLIVSTSKGLMTHSQAIEKKVGGRLIAYVYMKSVGSRITKGLPFGARIGVCDNSGAKTIRIFAVKGHKTKKGRYPAAGIGDLVYASIVRGRPGMKKETVLAIVVRQRKEYRRESGERIKFEDNAAVILKDDKGNPKGTIFKGPIAKEAALRWPGIAKVASIVV------DQEIPKKLLDEARMFNSDVDEIVSIGHVDYDYDYVYDLSVSGLETFTTFDGIITHNTLNVFHFAGVAEMGVTLGLPRLIELFDARKDPSTPRTEIYLKRGFTKDVKEIAAKLVETRLHDIATEFSLNLTLFRVEVTLDRKKMRDLKITEQLEKTVEEQKKVKVSFKLIIKQKELRMLYQLKEKSKDVHVKGIKGIIQVSPIFNGNEFVILCAGANLKDVLKTEDIDETRTTTNDIFMMADVLGIEAARQAIINEATNVIKQQGLDIDIRHIMFLADAMTNSGKIRGITRSGITAEKESVLARASFETPLKHIVNASLIGEEDHLNSVIENVMVNQVVPLGTGLPDLIAKMRMVELLISEKPQSALKIATALADDKVIKKENKKIPYYEVKHKGKKIIVGCAVGHLFGLKEGWTYPTFNYDWIPIYEVNKAAKHTKPYIETLKKLVKEADEFTICTDFDDEGSLLGYNVLRFIAKKNDAARMKFSTLTKKDLVSSYENKFKTLDFGQIFAGETRHTLDWAWGINLSRALTLSVKGGFKILSIGRVQGPTLNLIVNKEKEILSFKPVPYWQVSLVFNHDGKDFTAEHKKNPFWKKNEAEKALQNTKNKAIISKIKKSEIIQAPPTPFDLTTLQLEAYRTLGINPKETLSLAQNLYVNGLISYPRTSSQQIPPSIDLREILTKLFKS-DYADLVKELQLQPNNGKKTDPAHPAIIPTGEIPEDREFKLYDLITRRTLATLAEPAKRESLQIEININKELFALNGIKTIYPGWHKYYGHFLMLKETELPEFRGGQEIKNYRTDMYEKETQPPKRYSPASLVKELEKKHLGTKATRSNIIDTLYERQYIHEQSIQATHLGIRVIETLEKYSPEIIDEKLTKHFEKETDLIEQNKKPKEKVIEESKNVLIKILEKFKKNELNIGNELAEANKQTRDKASIIGKCPKCKEGDLRILYNRYFVACNKYPECKTTFSMPKYALPKPND-VCKECNYPRLKMIRKARRPYDFCINPECSSRKR------------------------------------------------------------------------------------------------------------------------------------------------------------------------------------------------------------------------------------------------LITNLLANLPEVKGPEQKYLSFNQKLKWTAIILVAYFVMGVIPLYGLGVNELANFEFLSIILGAQFGSLISLGIGPIVTASIVLQLLNGSGILKLDTTTHDGRVFFQGLQKLLSIFFIIFESLIYVFMGGLNPEVPWIIVSQLFIAGILILYMDEVVNKWGFGSGISLFIAAGVASQIFISAFSPLTTTGNLQSPVGRVWVMFISLFKGLPQEALLAFLAIFATVLIFLISVYVQSMKVEIPLSFGRIRGYGVRWPLKFIYTSNIPVILVAAFLANVQLWATLLEKLLGTFNGTPVSGFVLWIFPPNLFQNIFTGNFVFLDLLRSLSYVSFMVIGSVIFSIFWVQTSGMDAGTQARQILASGLQIPGFRKDERVLERILKRYITPLTVMGAIAVGLLASLADVMGALSRGTGILLAVMIIYNLYEHIAQQHMMDMHPTLRKVMGMQYWPRKRAKRIYPRLRAWANDTTALLGFLGYKAGMTHVQVQENNPVAKQTK-LKSYACTILECPPLKVLGIKFYKNTYGIKNLGQITSELDKELKRKINLPKKIINDFDDLKLIVYTQPKLISL-KKKPEIIELALSGSKEDKLNYAKNLLGKEIKINDVFKANQNIDVHAVTKGKGFQGPVKRFGIDLKGHKSEKKRRAPGNLGSWTP-KILFTVPQAGQLGFQTRTEFNKTILKISSNVDEINPKPGLEHYGFIKNDYVLVKGSVPGARKRLIVLTQPTRKNELKFIKK---
>CG10_big_fil_rev_8_21_14_0_10_44_13
MIRSPICSVLGHVDHGKSSILDKIRGTCIVKGEAGLITQAIGASIIPLNTVKAKCGALLESLNKFTIPGLLFIDTPGHEAFTSLRKRGGALADIAILVIDINEGFKPQTVEAIEILKSSKTPFIIAANKIDLIHGWKPLIADIMSQNDVITKFEQKLYEIVGKLHEFQMQSERFDRVDDYTKQIAIVPCSAKTGEGLPELIMVVTGLAQKYLEETLEYDIGGPAKGTIMEVKEDKGLGKTLDVILYDGTLKVNDTVVIGGINGSITAKVRALFQPAPLQEMREKKAKFQSVKEVVAATGVKISAPGTEDVIAGMPLRGVIESIKEEIQSEVADVLIETEAEGIVLKADNLGSLEALIHLLKAKNIPIRNASIGNITKKDLADAESNFDNDPLKSVILGFNVSKVKILTNDVIYRLVEEFESWKQEAAKNIEALKLDLLARPCKIKLLMGYVFRQNNPAVIGMEVLGGKAKTGMSLMNTLTEIKGMQSEQKNISEVEKGKQVAVSMDGVTVGRQINEGDVLYSAIPEEDYRKMKDLKKYLTRDEVEIIKEIAVIMRKINPVWGVDIWKKKKWHKVLAPKLFNDMVIGETPSLEPNTLIGRTLKINMLTLTGDIKKQNIDITFEIEKVMGDTAYTRIKKFEINPAAVRRFIRRGKNRVDDSFICLTSDNKKVKVKPFLVTFSKTTNSVLCALRKRAREFFAAVKSTTYDNLCREIVTYNVQKAMRDNLKKIYPLRVCDVRVMEICEAAEEEKLNVQKRIAADVLKCSAKRVWFDEDHLDEIKEAITKADLRSLISKGMIRIKPAKVTSRGRARHRRVQKSKGRRKGQGSRKGKAGARLARKDNWKNMIRAQRDLIKYLKEEQIISRKDYRMLYSKCKGGFFRSRRHIRLFIEEKNIADAELESYLLKQKASIRVVGTGGAGNNTINRITEVGVKGAETIAVNTDAQDLLYTNADKKVLIGKETTKGLGAGSIPKVGEEAAKENESELKAVLKGADLIFVTCGLGGGTGTGSAPVIADISKKMGALTVGVVTMPFAMEGNRRYENAVIGLEKLENVVDTLIVIPNDKLLEIAPDLPLHTAFKIADEILTNAVKGIAELVTKAGLVNLDFADIRTVMGNGGVALIGVGESDTANRATEAVEKAINNPLLDVDISGASGALINVCGGPDMTLDEARKVVEAVSEKLDEDAKIIWGAQISDDLSNTLRALLIITGVKSSQIFGRDTTASTHKKKEIENELGIEFIDIKWGIAHIYSSYNNTIIHITDITGRETISKGSGGMVVKAHRMESSPTAAMMAAKKAAEEAFEKGITGIHVRIRAPGGHNGPHNPGPGAQAAVRALSRMGLRIGMIQDVTTTPHDSCRKKGGKRGRRV------------------------------------------------------------------------------------------------------------------------------------------------------------------------------------------MKIKYDVSLMGFMSLFERITGAQIKDCYLNCITFVVQPGQLGRALGKKAVNVKILKEKMNKNIRVVEFNPNILDFIRNMVAPLKVERVDQTIMITGPDTQTKGLIIGRNAQNLRNLENNVRRYFDVKEIRVVFNLARLKKGGQNFEVAVDPDLAVAYRNGLDNVIRGNKIFSDVKKGTLAPENIIKQVFDTTDAVKVAEIILKHGEIQLSQEYRNKLREDKRRKIVDIIRKNAIDPKTKLPHPVQRIENAMEEAKVKIDEFKSAEDQIEDIVRKLKPIIPISMETKRISIRMPPEHAGKGYGAVSQFGKPQNEEWRNDGSYVCVVEIPAGLEADLYEKLNVMTKGSVETKVLEAETKPESVGNLQKGSYIVIDGVACRVADTQTSRPGKHGHAKVRLQAVGLIDGKKRDIVMPGHDKVDVPIIEKKTAQVLSITKANVMDAESYETFDLEIPDELKGQVVEGCQILYWEILESRVMKQIKSMTKRVGGIRRKTRNIFSKTIRQKGKISISKYLQQYKVGDRVILKAEPAIQKGLYHHRHHGRQGIVQGKRGSCYEVLIKDMGKQKKIISHPVHLKKAMGTKLKEITLKKEISIEDMAGKRLVVDSYNVMYQFLTTIRMKDGSLLTDSKGNVTSHLTGLFSRSMNLMQRGVKLAFVFDGKAPLLKERERQRRRSIKEEAAKEYEKAKEEEDVEAMKKYAARTSRLTPEMVEDAKKLIKAMGMPVIQAPSEGEAQAAHIVRQGHAYAEISQDFDCMMFGVPRLIRNLTVSERRKLPGKMAFVEVKPELIDLEENLRNLGITQDQLIALCMLMGTDYNPNGIKGIGPKNALKLVKEH-KDFSKLFSEVKWKDLPWEDVFDTIKKMPVTDSYDLEWKEPDRERLIRLLCDEHDFSLKRVEDSLEKLGKEEKKTQKGLGDFFKGVREYLEGYMQKGTIFRDKSVLQPNYTPQDLKHRGEEVDKIAKIMAPCLRVNKPSNLFLYGKTGTGKTLSMIHVSEQIREIAEKNNIPLKIIYINCKLKKVTDTEYRLIAQIGREGEEIPYTGLPTDEVYKTFYEKIDREKQLLILVLDEIDQLVKKIGDDVLYNLTRINTELKNAQISIVGISNDLVFADNLDPRVKSSLSEEEMVFRPYDALQIQDILKERASLAFEDGVISEGVIGKCAAYAAIDHGDARRAIELLRIASELAERNNESRVEIKHIDEANEKLERDRVVDIVLAQPKQFQATLYSILCIAAISTGSIYDFYRKLCANTSLRPLTQRRISDIIAELDMFGIINAKITSKGRYGRTREIKLALQNDVIPKIKDILVSDLNLKRFDGRKFDELRPISAKAGVVLRANGSAMFQIGKTVALAAVYGPRELHPKSMQNPKTGILRCFYEMMPFSGSGERVRPGPNRRAKEISMVTEKALLPVLDLKDYPNSVVDIFINFPQTDAGSRCAGICAASIALADAGIPMKDLVCAVAVGKVDDKVVVDLNYDEEAYVADIPMALVPSTGEISLLQMDGEISKDDLIKALEMGKKSLVKIYELQQKALDKEVLDKVISSYLEEENRVLKQTLQGLKEELNRFQKTPLLVAEVRDVHGMVVRLPNGNEFFVESSIGCKDITPGDSVLVEQKNLTIVRKIDRKRFNVENFLIIEKPSIKWENVGGLKKQEEEIKEVIELPLKNPALFKKIGIHPPKGILLYGPPGTGKTLLAKAVAASTNSTFIEIVGSELVQKFIGEGAKLVKEVFQLAREKAPSIVFIDEMDAIAAQRVDIGTSGEREVQRTFMQLLAEIDGFKSLGNVKIIGCTNRRDILDPAVTRPGRLDRLIYVPLPEKEGIEQIFKIHTKDMKMGRIKLGAIFKLMEGFSGAEIKAVATEAGYFAIRAKRTGITEKDLIEAIKKVKEHESEGKDYLGMFGIKVFGKWSAKDIIVQDDGVRDYITLEPKVVMRSAGRYAHSRFHKSKVFIVERLVHKLMNSGHKAKKHFKSSGHMTGKVQTAQGIVEKAFRIIEQRTKKNPVEVFVKGLENAAPREEIITIEYGGARYPKAVECAPQRRIDLALRIMTQGSHHKAFNSKKSIHETLAEEIMNAYNMSPNSSAISKKLELERQADSSR-MTAIWTEKYRPQSFSEIKGQKEVVSKVEALVKQQNLPHLLFTGPAGTGKTTLSLVIAKQLFKDQWKANLLELNASDERGIDIIRHKVKDFARTKAIGNVPFKIIYLDECDALTKEAQQALRRTMENYTQTCRFILSANYSSKIIDPIQSRCAIFRFRPLEKKDMFVIIEKIEKDEKIHLSDKAKEALYEVCGGDCRKMENILQSCAAMEKKIDEELVFSMASVARPQDIKNVLNLALKNKFIEARNELLNIMLKYGLSGDDIIKQVQKEILDLDIGGRKKMELIAYCGEAEFRLSEGSDEFIQLEALLSKFVLAGSVQPEVNIGLVGHVDHGKTTLTERLSGKWTDTHSEELKRGITIRLGYADAVFRKCTKCKYTTKEKCKCGSQAEFVRKVSFVDAPGHESLMATMLSGAMIMDGALLLVAANESCPQPQTREHLMALDIVGVKKVIVVQNKIDLVGKEQALKNYNEIKKFLSETPYKDAPIIPISAQHSINIDLLIETIEEYIPTPKRDETKKAMMLIARSFDINKPGSDPTKMVGGVLGGAIIQGKLSVGEEIELRPGRKIEKENKMFYEPVFTKITGIKTGGEDVNEAKPGGSIGVLTRLDPSIVKSDTLVGNVVGHKGNLPMIWDKLTLETHLLKRVVGAKRDLDVDPIKVGEILMLNVNSAATVGVVSALAKDSFKCNLKLAVCADAGAKVAISRRVANRFRLIGYGTIKMTDVYLNGKFVGEIENPEDFVQKIVDSRRRAELSNINLRYDKAKDEVRIENMRGRVRRPVIVVKDGRPLLTDRHVQQLEKGEISFTDLVKQGVVEYLDAEEEENSLVAFFESELTRQHTHLEIAPVDMLGLCSSLVPYANHSPGARISMGSKNQKQALGLYAANFAVRMDMDVSVLHHPQVPVVNTIINDLSGYEKHPAGQNIVVAIMSYKGYNMEDAVIINRASIDRGFARSSYYRPAISEELRYPGGLTDEISIPDKDVKGYKSEKDYRMLEDDGIIYPEADVAEGDVIIGKTSPPRFLSLMEEYSLTSNTRRESSFSMKHGEKGVVDFVLITENEEGNKLVQVRMRDQRIPEIGDKFTSRHGQKGVIGLIVPPADMPFSASGVVPDLLFSPHGVPSRMTLSHMIEIVAGKVGGLAARYVDGTPFVGEPEADLRKELLSMGFRENGTETFYDGETGEQYHAKIYVGNMYYLKLRHMVSNKIHSRARGPIQLLTRQPTEGRAKEGGLRLGEMEKDTFVAHGASLLLKERFDSDRTIAPVCESCGTIAIYNEFKDARYCPICGDNVEITDIEISYAFKLILDEFKSLGVYPKLKLKTKYAVDVNEWKPKTELGRKVKSGEIKSIGEILDSGKKILEAEITDALMPNLESDLLLIGQSKGKFGGGQRRVFKQTQKKTKEGNKPKFATFAVIGNKDGIIGLGYGKAKETVPAREKAFRNAKLNLIKIRRGCGSWQCGCKTPHSIPFTVEGKCGSVRIKLMPAPKGKGLCVEKECQKILKLSGIKDVWAKARGQTGSKINLIFACCDALKQLMEVKTMPEAEMLGMKEGEITNAMREIRVEKITLNIGTGKDQSKLEKGLKLITAIAGVKPIKTFTQKRIPEWGLRPGLPVGCKATIRGEKALTIISRILDAKSFTLNDSNFDESGTVSIGIPEYTDIRDAKYDPEIGVMGLQICITLERPGFRIKKRRVYKSKIPKAHRITKAEAIEFMKTKFNIKMMGDPKKIRKKYQTPRHPWQKARIEEEGSLLKEYGTKNKKEIWKMQSKLRDFSDRAKRLIAATPQAEKEKKELLLKLQSMGLISLEAGLDGVLSLTLRDIMERRLETLIYKKNLARSMKQARQFIVHGHVMVGDKKINSPSYIVSIKEEGLIRFTKSKLNDPEHPERVMISESAAKKKAKKKQLENRFTYKQVSSVVFGMLSPKMIKGMASAKIVTPELYDKEGYPVDGGLMDIRLGVIDPGLKCKTCGSKLKECIGHFGYIELARPILHINFVGLTLDILRCTCKECGKILIPENKISKYQLQEIERDSGLDEKRKRIKEIITTLKTVNKCPYCRAKQQKIVLEKPYTFMEGEKKLSPIEVRTRLEKVSDEDCKMFGINPAVARPEWAILTIMPIPPVTMRPSITLESGERSEDDLTHKLGDIVRINQRLFENINAGAPEIIIEDLWDLLQYHITTFFDNDIAQLPPARHRSGQPLKTISERIKSKEGRIRHNLAGKRTNFSSRTVISPDPMININEVGVPMIVAMKLTVPERVNEWNFEYLKEFVKRGPKKYPGCNYLTRPDGKKKKITDETHEQIIEELQPGYIVERHLMDGDVVIFNRQPSLHRMSMMTHRVRVLGGKTFRLNPAVCHPYNADFDGDEMNLHVPQNEEARAEAEILMAVETQLISPRYGLSIIGCVQDGISGNYILTSEFTREEAVQILAQVGVDDFSELPNKKTITGKEVFSMLIPKDFSFVGRAKSCPTVYIKDGKLLSGVMDSANLGHGSGFLLRNLHKRYGQYATIDLLNKISKLGVYTLLKRGFSVAISDVDLPEDSVKKIQEILNNAEEEVSRLIDSFHKKELEAFPGKTTLETLELKILGALNRARNETGDVVAANKTGAYIMATSGSRGTTINLAQMAACVGQQAMRGKRIDIGFTERSLPTFRKNDLSPSARGFIRHGFKSGMSPNEFFFASMTGRDSLMDTALRTPKSGYLYRRLANSLQDLKVEYDTTVRDASRKIIQFAYGEDGIDVSKSEGGKIDIKRIIDDVV---------------------------------------------------------------------------------------------------------------------------------------------------------------------------------------------------------------------------------------------------------------------------------------------------------------------------------------------------------------------------------------------------------------------------------------------------------------------------------------------------------------------------------------------------------------------------------MLYTKKGFPEDSEIVLCTVTKIQHGSVFVTLDEYTGIINISEISPGRIRNIRDFVNEGKKSICKVMRIDQQRGHIDLSLRRVTESQRRAKNDWIKQEQKAEKIVELIAKDLKVQMKEIYDKIIT--SGYPNLFSCFEDVSSLEKI-LDKKAAENLTEMIKLKIRPPEFSVEGLINLVTYSPEGVDLIKEALKKAQDIVLQYIGGGRYTIKATADNYKKAEDMIKKSADAAINFLKSKGGEGDFVRKGMKLKIYTQSKAATGTVDLPPQFSELVRPDLIKRAVEAVQSNRRQPYGAKFGAGQRASAKLSRRRRDYKGSYGKGISRVPRKTLNRRGTQFYFVGAVAPGTVGGRKAHPPKSEKIWEKKINRKERRKAIRSAMACTVIREIVAKRGHIVPQDYPFIVQKGIEDIKKTKEVTVALERLGFGGELDRISERSFRAGKGRLRGRKYIQKKGPLIVCALLKTGNNIPGVDVVEVQNLNAELLAPGTHIGRLTIFTDGAIERIAKEKLFTDLKKHLNDSLMKGVRYDGRKLDEYRKIVVETGISKSAEGSARVLIGETEVLVGIKLSVDKPYPDTPNEGCLMVDAQLLPLSSPEFETGPPDIQAIELARVVDRGVREAKTIDMKKLCIKKGEKVWMVSIDVCTVNDAGNLLDASALGAVAALKDARFPEYDSVDYKKHTDKKLPIPVAVTIYKIGDMFLVDPLPEEERIFDAKLTVTTTKDGKICGGDLPLKIEDIKKMVEIGVEKAKELLKSIMQKARIKLASTDIGKINEICDYINGIAEKTGVEIRGPIPLPTKRLKLTTRKGPCGNGTATWDHYEMRVHKRLIDLGIDERALRLIMRIPIPEGLHIEIEMMEGEIKVKEKDIVVPGQVLAVGMDFLPSYMTYRLGEDIRAQCIGVVNIDGKVLRLLPLSGRYFPKRGDTIVAQVMDILISGWRLDINSAYSAVLSLKDASERYIEKGTDLTRFYALGDFVICKITNVTSQKLVDVTMRGPGLRALKGGRVIEASTNKVPRIIGKQGSMVTMIKDATGCKIVVGQNGIVWLEGAPDKEVIAVNAIKKIEEEAHTAGLTDRMKEYLEKLVGKMGKNLIQQARGKGGPTYRAPSFRYEGRASHKGQITDIIHCQGHSAPLVQIRYDDGETCLLIAAEGMKVGDMVESGSEAQAEVGNTTSLKNLPEGTIVYNLESQPGDGGKFVRASGTFARVVAKMKDKVIVQLPSKKEREFNPECRACIGVIAGGGRIEKPFMKAGNKYYKMMAKNKLWPSVSGTSMNAVDHPFGGKHSTKKGRPTTAPRHAPPGRNVGMIRPRKSGRAKMVRIRKGVAYRKPYTRKSKYKERSYVKANPAIAITRFDMGEQKFEYKMLLLSDSDLQLRHNAIESARQASNRHLEGMLGKSNYYMKVRVYPHHFLRENPLAAGAGADRLSTGMAHSFGKVISSAAQVRKGQTIFQVNVEVAKVALKKASKKFACKCRIVIEETEKDILEAIKKLKEGSNKRNFTQTYDLIINLKGLDLKKNQLDLFITLHHSKGREGRICALVGSELIDEARKTCEKAIHQDEFEKNDKKAAKKLADEYDFFIAQANIMPKVASAFGKVLGPKKKMPNPKAGCVVPPKANLKPLHDKLQKTVRAYAKEKPIIQLAVGNEKMADKEVADNIMNIMNNVLHHVPNEKNNIKEVLLKLTMTKPVPLKSLNDPLANALSLILNNEKIGRAECKIKPQSKVIREVFKIMKDNHYIGDFKLVEDGRGGQLVLNLLGKINKCGAIKPRYPVTVEEYEKFERRYLPAKDFGMLIVSTSKGMMTHKQAKEIKEGGVLIAYCYMHALKATITRALPLGSYVETCDNSGAKVIKIFSVIGLNTVRRRRQAAAVGDICMAVVKKGRPDMRKQVVFAIIVRQKREYRRPDGMRIKFEDNAAIISKDEKGNPKGTIFKGPIAKEACDRWPNVAKAASIIVELFSEYEMKLNPKIISDIKISSAKLKEVLDRVVEEYETVKVQAGEAVGLVSAESIGEPGTQMTLNTFHFAGVSEMNVTTGLPRIIEILDGRKEISTPMMEIFLKKPYSTGIKKIALEIKETKVKDVAMEFEINVADLSIGLTLDDSKLKEVGLTPPVIRDVEENKVTSKQGSFILKSKTLNGVYLLKEKVKDLVLQGIKGISQVLPIKRGDEFIIVTAGSNLKKVLEHEAVDHTRTRSNDIYEIAGVLGIEAARQAIIDEIFKVIDSQGLNIDKRHVMLVADMMCSSGDIKGITRYGIISEKSSVLARASFETPIKHIIDASLVGEEDKLNSVVENVMINQPVPLGTALPGLITEVRAYELVITEKPQSAKKIADALADGKVTKDAVNAVPFYRINHKGHDIVVSSAVGHLYALAEGWTYPVFNVEWKPASQVSKSAAFSSKYITALKKLSADAKEFTIATDYDIEGEVIGLNVIRYACKKKDAKRMKFSTLTKDELRKAYDNASKHLDWGQANAGETRHILDYYYGINLSRALSLSVKGSFKVLSSGRVQGPALKIIVDKEKEIKAFKPVPYWQIELHGKAKDRNILAIHEEDKFWEKKKADKVMEKTKG-AFVKKIEKKIFKQLPPTPFDLTSMQMEAYKCLRLSPKDTLATAQNLYLAGLISYPRTSSQKLPPSIEYRKILQEISHQFYYKGFAERLELKPNEGAKSDPAHPSIYPTGQITEGREAKLYDLIVRRFLSTFGDPAVREAVEISIDVNKEIFLARGVRTIERGWHEFYGPHVKLEEEEMPPVKEGEEVHVDKILMLDKETQPPRRYTPASIIKELEKRELGTKATRASIVDALYNRGYVIDKAIRATDLGIKTVETLEKYCPQILDEELTRHFEVEMEQIREEKKKGEKVLGEAKELLTKILKNFKTKEKEIGKGLLEAHIESRAKESYIGKCPNC-EGTLEVRRGKRFIACNNYPECKTTFSLPAFGLVKSSNKECLQCKHALITIQRKGKRPQEICINPACPSKKVKPCPKCKPKCRHTEKLKTAKEKFKTYKDVFDMHTERNLFKLSGQGHFDRLEGPVSIGKEANIFTAIKRCVIVKIYRLETCDFNRMYDYIKMDPRYSGLKKKRRKIIFSWCQREFRNLMKARQAIKVPMPITFRDNLLVMEFIVAPKVKDKIPKNPSKFYKDVLEDMKKLHKAGLVHGDLSEFNILNYKEKPCFIDMSQASPLESANAEDLLDRDIKNIARFFSKIGVKADKDEMKKYILKFFKNILMNLPEVQAPTQRRLSFKEKLKWTGIVLGLFFVLGLIPLFGLGQNSLQQFEFLSLILGAEFGSIISLGIGPLVTSSIVMQLLNGSGIVKFDLNSTEGKKNFQGWQKLLSIFFILFEGVVYVFMGGLAPEAELILVFQLFLGGLIIMYMDEVVSKWGFGSGISLFIAAGVSKSLFIRAISPLPSPTNPSVSAGAIPALFQSLAAGDPITAGLMLAGIISTIVVFAVAVYAQAMKVEIPLSFGRIRGQGIRWPLSFIYTSNIPVILVAALLANVQLWARLMQNILGRFGNTPISGIAAWISSPNIVNKIITHSISLGDIGQAMIYTIIMVIGAVMFSWFWVQTAGMDARSQAKHMIASGLQIPGFRRDERIMESILNRYIGPLTVMGAITIGFLAALADVSGSLVNGTSLLLTVMIVYRLYEDIAKQHLYDMNPMMRKFMEMQFWPRKRARRHYARVRSWASPDAKPLGFAGYKAGMAHIIATDNRKFSQTKGQDISMPVTIVECPPLKVSSIKFYKKTYGLKVTNEIMGKVDKELERKLPLPKKTPDEYADITLLVYTQPKLTGLGKKKPDVFEIGLGGNIKTKFDYAKNMLGKEITVGGVFQEGQQVDIHAVSKGKGFQGPVKRFGVTIRSHKAEKTKRGPASLGSWCGGHMMYRVAHAGQMGYHTRLDYNKQIIKIEKDPSKVNPAGGFNRYGIVNNPCILIKGSVTGAKKRIVRLCKATRENEAPAIQQIIL
>Yap200.bin2.134
MIRQPIVAIMGHVDHGKTLLLDKIRGTAVAAKEHGGITQAIGASIIPIDTIKKVCGNLLSNIK-VTIPGLLFVDTPGHAAFNSLRKRGGNLADIAILVVDVNEGFKPQTIESMEILKAFKTPFIIAANKIDLISGWRPILKKISEQNQVQQELDKKIYEVVGKVYEMSLEAERFDRVSDYTKQIAIVPTSAVTGDGIPELLMVLTGLAQKFLEKRLQVDIKKAAQGTVLEVKEERGLGKTMDTIIYNGSLKVGDNIVVGGMAGPISAKVKALFLPAPLAEMREKRTKFKSVKEVHAANGVKIVAPGTEDVVSGMPLKGALEKAKEEVQSEVKEVLTETSKEGIIVKADSLGSLEALAVLLKEKDIPIQKASVGVITKRDLSDAEANYEKDPLRAVILGFNIPHVKVIAHPVIYKVIEDYEEWVEKTKKDMELAAMGVLTKPCKVKLLKGYVFRQNNPAVVGIEVITGTLTNNIRLMNVLTGVKGMQQEQKNIESAERGKQVAISLPDVTVGRQIKEGDILYSFISEDDFRKFKEYKQYLTDEEKDLLKEIAEIMRRNNPVWGVVVVKKKRWVPVIAPKLFNEKEIGEMHVEEPQATIGRKLTVSMAAVTGDPRKQNTMLKFLISSVVGEKLQTDLIGYRLNTAATKRMMRRNRSKIDDSMLFKTADEKKVRVKPLIVTRGRAQGGVKSAIRKQIKEYLSIITKTKYEVLMREILQGKFQRTMQDSLRKTYPIAGSEIRNIELI-------MKLQKRLASEILKCSPKRVQFKPDKTADVKEAITKADVRVLIKQGIIKEKPVKGIARTRARKIKLQKRKGRQRGSGSRKGKFTARAKPKMVWMRTVRAQRKFLKELKDKGLLAPGSFWELYKKSKGGFFRSVRHIKLFIKEKGSQDAELEELLAQQKASIKVFGSGGGGNNTINRITEVGIQGAATVAVNTDAQDLLYTTADKKILIGREVTKGLGAGSDPKIGEEAARENEHEIKKAIGTADMVFVTCGLGGGTGTGSAPIIAEVAKKGGALTVGIVTMPFTMEGNRRYDNAVIGLERLEHVVDTLIVIPNDKLLELAPDLPLHTAFKVADEILTNAVKGIAELVTRAGLVNLDFADIRAVMANGGVALIGVGESDSENRAVEAVEKAISNPLLDVDITGASGALINVCGGKDMKLNEARKVVETVSQRLSEDARIIWGAQIYEDLGGNLRTMLIVTGVKSPQIFGPAKKMSTEQKREIEEELGIEFVDERWGVVHIYASYNDTIIHITDISGTETLAVASGGMVVKSDRMENSPTAAMIAAKRVAEQALDKGLTGLHVKVRAPGGHNGPNNPGPGAQAAIRALSRMGLRIGFIEDVTPVPHGGCRKKGGRRGRRVMFYKIKLKDHIRVAPRYFELDVKDAVLKSVKLKYDGLTTAELGFVIDVVGVGDIGEGVIIPGDGASYYETTFEVITYKPELQEVVMGRIKDIADFGAFLTMGPIDGMIHISQTMDDFVSFAKDKVLTGRDSKKILKVGDLCRARVIAVSFKDITNPKIGLTMRQQGLGKLEWIEEEEKEKEKPAKQAKIVFDMNTMKFMSLFEKITRAQLKDCIVNMILFIVQPNEIAKAVGAKGANVKKLEKLLKKKIKIVEFDPEPVNFIKNLIHPLKVKEITHTYTMTASDLRTRGLLIGRNASYLRAYEDVVKRYFPIKELKVNINTAKLKKGSDIFEIVVDPDKAVAARQNTRDALMYPKIFSDAKKGMQASEDRMKHWFKTTDPIEVAKIILKEGNIQLTSEYRQKMLEQKKKQLINRIHKNGVDPRTKAPHPVTRIEAALDEAKIKIDEFKSVDAQLKEALKKLQPIIPIKFVVKEIEVTLPAEHASRAYAAVKMLGKILKESWNSDGSWTGVIEIPGGMEQECYDKLNKITHGGLQAKVIAMSKKVVGVNTIKVGSFIIIDDVACKVTSCESSKSGKHGHAKYRIVAVGLLDGKKREILRPSGENVEVPIIDKKTAQVLSVDTANVMDVESYETFDLKIPEEFKGQVVEGANVLFWTILGEKVLKQVKGMANRRGSYRRKTRRLMKKNYREKGKISLTKYFAEYKNGDKVTLKAEPAVQKGIYHLRFHSRTGVVKDKQGDCYNVEIKDGNKPKTLVVHPIHLARLMGVNLRDLLIKEVISLDDLKGRIVAVDSFNMLYQFLTTIRTPDGKPLTDSSGNVTSHLIGLFNRTTKFMAKGIKPAFVFDGEKPELKTAELEKRKKLKIEAKMKYREALSKEDVAAMRKYGGRFAYLTKDMVDQAKDLIKALGLPVIQAPSEGEAQAAHIVKQNKAWAVISQDFDSLVHGADKLVRNLSIAGRRKKIGAMAYQTIKPEIIDLAKNLNNLGIDQDKLIALSMLVGTDYNPAGIKGIGPKTAIKLVKEY-DDFDKLFEHVKWDDLPWTDIFYLFKKMKVTNKYEIKFKTPDKQKIVKLLVDKHDFNVERVEKTLQPVLKEAKKQQKKLGDF-KGLVDYFEKFLTKKSLFRNKIALQANYTPDNILHRDEQIQQLANILAPCLRGDKPSNIFIYGKTGTGKTLVAKHVSGQLTKIAEERDLPIKILYINCKLKKIADTEYRLVAQLAREGTMIPPTGLPTDEVYNIFYRILEKENKEIILILDEIDQLIGKAGNDILYNLTRINAELKKTQITLVGISNDLMFTDHLDPRVKSSLSEEELVFPPYNALQIQKILKQRASESFRDDVLAQGVVEKCAAFAAREHGDARRALQLLRVAGELAEREGEEAIHLKHLDSAEEKIERDRIIDIITTQPKQYHATLYSVFSISQIFTGEVYELYKKICKRTDLRPLTQRRISDILAEMDMLGIINAKVISKGRYGRTREISLSTTGAINQRIKKIIEDQLGFARSDGRTPDQMRPMKAEVGVIPNADGSAMFKIGNTVAYAAVYGPREMYPRFLQDPKKGILRCAYNMMPFSGHGDRVRPGGSRRSKEISAVTENALRQVIDLSEYPNAVVDVFIELPQTDAGTRCAGITAAAMALADAGLKMKDLVASMSMGVLDGEILTDVNGHEDCVATDVPIAYIPDFDKISLLQLDGEISRETLKKLLEIGKKKCLEIYKVQQKALKDDEVKKIVYGYLEEENRVLKETVSSLEQELSKYRKTPLISCEVKEMIEVLVRLPNGNEFLVDIADDCEKVLSGDTVLAEQKNLTVVKKISTKRFDVEKFVIIEKPNTQWTDIGGLRDQEQEIKEVIELPLLKPKLFTKVGINPPKGILLHGHPGTGKTLLAKAVAASTNSTFIEVVGSELVQKFIGEGAKLVKEIFELAREKAPSIIFIDELDAIAATRMDVGTSGEREVQRTFMQLLAEIDGFKPLDNVKIIGCTNRIDILDPAITRPGRLDRLTEVPLPSEEAIKEIFKIHASTMSLCKIDADKIAKAMNGFSGAQIKAAVTEAGYFAIRENRTKVKEEDFYHAIEKVAEKED--IEYKEMFGVLAFNKWSTAGIGVADEGLVKYICLEPRIVPKTGARYAGKRFHKSKVFIVERLMNKLFVPGHKSKKHLRSSGHCTGKTSNAYSVVEEALKILEQKTKENPIKVFVQALVNAAPREEIVTIEYGGARYPKAVECAPQRRIDIALRFFVQGSYDKSFKNKRSISETLANEILAAYKLDPKSLAISKKNETERQADAARNQSVIWTEKYRPSVFEEIKGQKEIVSKVKAFVEQKNLPHLLFAGPAGIGKSTLALVTARQMFGEGWKQNFLELNASDERGIDVVRVKVKDFARTKAIGDVPFKIIFLDECDALTRDAQQALRRTMENYASTCRFILACNYSSKIIDPIQSRCAMFRFRPLEKEHMLALVNFIVEKEKLKVDDDAKSALIEVSGGDCRKLENVLQSCASVTDKITHEVVYSMASTAQPQEIKELLSIAVKGDFLASRKQLLDIMLRYGLSGLDVIKQIQKEIWELDIDARQKVALVDKCGEIEFRLVEGSDEYLQLEALLAQICAVKNRQPDISIGLIGHVDHGKTTLVKALTNKWTDTHSEEIKRGITIRLGYADMSIFKCPKCKYTVFTKCICGSETELLRVASLVDAPGHESLMATMICGANIMDGAILLISANEECPQPQTQEHLMALEIMNIDKLIVVQNKIDLVDKAIAENNYKKIKEFLKNTKYKDAPIIPISALHSINIDLLLQAIQENIPTPKRDLDKDPIMLVARSFDINKPGTKPEKLTGGVLGGALKQGKLAVGDEIEILPGYASKEKK---WKPLKSKITSAMAGGAALKEVHPGGSMAVMTELDPSIVKSDQLVGSVVGKPGKLPPVWYDLKLETHLLERVVGAKDKLVVEPIKKGEFLMLNVNSAATVGIVNDISKKKVECTLKRPICAEEEAKITISRRVGQRWRLIGYGIIKMTEVYLNGKFVGDVENKNEFLERIKSDRRSGVMDSINFYYYDKLDQIFVETLRGRTRRPLIVVKDGIPLLTEKHIKQLQKKEVSWKDLVDQGIIEYLDAAEEENALVAFYETDLTPEHTHLEISPLCMLGLVTTLVPFGQFIQSARLSIGSKNQKHAIGFYAANFPVRVDMDVNMLHYPQAPIVNSLMHELSDFDKHPSGQNIVIAVMCYKGYNMEDAIILNKGSIERGLGRSSYYRPAVADELRYSGGMTDEICIPDKEIKGYKSEKDYRLLEEDGIVYPEAVVKEEDVVIGKTSPPRFLSSLEDYSLASNIRRESSVALRHGERGVVDFVLITENEEGNKLVQVRIRDQRIPEIGDKFVSRHGQKGVIGLIVPQSDMPFTASGVIPDLIFTPHGIPSRMTVSHLLEILAGKTGCLAGRYIDGTTFSSEPEERIRKELLSMGFREDGTETMYNGITGEQFQVKIFVGNMYYQKIKHMVANKLQARARGPIQLLTRQPTEGRAKEGGLRLGEMEKDTLVAHGASLLLKERFDSDKTVVPVCEGCGLIAIYDAQKDKRYCPMCGDS-DVNDIEISYAFKLILDEFKSLGIYPKLQLKSKYSKELEGWKPKTSIGKKVKSGEIKDIDEILNEGLKIMEPQITDMLLPGLQKDLLLIGQSKGKFGGGSRRIFKQTQKKTPEGNNPSFACFAVVGNEDGYVGGGAGKSKDTVPAREKAVRNAKLNVFKIRRGCGSWECGCKTPHSIPFEVEGKCGSVVVKLMPAPKGKGLCIEPECAKILKLAGIKDVWSKTFGQTKVKTNLVKACMKALHELMKVKVHSSYAALGIAEGKAMNPMQQLRIEKITLNIGAGKDPNKLDKGLLLIKAITGIEPIKTITSKRIPGWGLRPGLPIGCKLTLRKAKAAEMLKRLLEAKDKKLKDTQFDDQGNISFGIHEYIDIPGVAYDPKIGIMGLQVCVSLERPGFRIKRRRLEQKKIPKKHQIRKEEAVKFMQDNFGVIVMGDPRRLRAKYSGPGHPWQKARIDEEKALKKEYGLKNKSEIWKLDSKLKNFAKQAKRLVALGDQAEKEKKQLLERLERLGLIQAGATTEQVLGLSIKDILERRLQTIVCRKGLAKSMKQARQYISHGHITIGGKAIKTPSYLVKTAEENTLAFVKSALSNPEHPERVVVKKAEPEKEEK-KTKKKTYVFKQVESVVFGILSPKMIKKMASAKIVTPELYDKEGYPVDGGLMDVRLGVIDPGLRCKTCGCKLKECIGHFGYIEFARPVAHIKFIPIIHNLLRCICKDCGRLLIPKNKMSAFHLAAVEEAEGADARRDEIKKQIAKMKTVKKCPHCKASQQKITLEKPSTFFEGDKKLSPIEIRSRLEQVPDEDAALYGLNPKFARPEWMIITVMPIPPVTIRPSITLESGERSEDDLTHKLGDIVRINQRLFENINAGAPEIIIEDLWDLLQYHVTTFLDNTVAQLPPARHRSGQPLKTITQRIKSKEGRIRHNLAGKRTNFCSRTVISPDPMLGLNQVGVPNVVARKLTVPETINEWNMAYLKKFVENGPNVYPGANYIIRPDGKRKKITEETKEAALEELQPGYVVERHLMDGDISIFNRQPSLHRMSMMCHRVKVLPYKTLRINPAVCAPYNADFDGDEMNLHIPQTEESRAEAEVLMEVQTQLISPRYGLSVMGCLHDGISGNYLLTVELPREQAVELLYQAGITDISGLPNKKIVSGKEIFSVVLPKDFSFKGKSRDGKDVVIENGKLIEGVMDKTSLGEGAGFLLRSLHKQYGADKTIEILHNILKLGIETLLITGFTAKLSDLDLPKEANDLITDTLNKAEEEALQMIKAFEAGTLEAFPGRSVEETLELRILELLNKARTKCMNIVKEYTTNTIAMAESGARGSYLNISQMSACAGQQALHGSRIGKGYAGRTLSCFKKGDLSPEARGFVRHGFKHGLNPKEFFFHAIVGRDSLMDTALRTPKSGYLYRRLANAMQDLRVEYDRSVRDANHRIIQFEYGEDGIDVSRSENGKINVQKIIDSV-RIAVVQKQKCNPNGCGGYLCMRLCPINRKGEEGKVKIDEKLCTGICPNRCPFGALSVVNLPEELAKQPIHQYGPNGFHLYNLPIPIFGKVVGILGKNGIGKTTAIQILSGLLKPNLGTVSYDELIDFFKGSEAQIFFEKIKKGDIIVSYKPQQVDLIPKEFSGKVKELLKKSDARFDEVVEALDLKSVLDNEIENISGGELQRVAIAATVLKKANFYVFDEPTSYLDIKQRINVSKFIKSLATEDTAVLVVEHDLIILDYMTDLIHIMFGEPGVYGIVSLPKTTRAGINVYLEGYLKDQNIRFRDYSLKFEFRPPLELTSWKDLKKKLGSFDLSAKKGTVNKKSAVGILGENGIGKTTFVKLLAGVIEPDSGEIIEKITVSYKPQYLETSDTLVATLLKDAVEKYDTQIIRPLNIKPLLLKPLNQLSGGELQKVSVAHCLSQKADLYLLDEPSAYLDVEQRLIVSKVIRDIAEQRGCSILVVDHDLVFIDYLSDELVVFEGIPAKKGDAKGPFTMENGMNLFLKDLNITMRRDKESNRPRINKPGSRMDREQKEANKLYYAMLLKKEGFPEEDELVLCTVTAVQFHSVFATLDEYTGLIHISEIAPGRIRNIRDYVVEGKKVVCKVLRIDKQKGHIDLSLRRVNEAQKRKKLNQIKQEQLSERIIEFVAKANKLKFEGLYDQLAKILDKYPSMFAAFEEVVDLSKI-IDAKLAKQLTEQITQRIKPPEVEVGGELTLSCREPNGVELIKEALKKAEGPAIKYKGTGTYSIWVKAEDYKSAEKILKKALDAIEKFSKKNKIQQEFKRIEMELKILSAQNAEVGKKKLPKQFEEPVRKDLIKRAVEAVQSHNRQAYGADTRAGMKWSATLSKKRREYRASYGHGISRVPRKITSRRGTQFNWTAANVPGVVGGRRAHPPKSEKVFAKKINDRERKKAIRSALSATMSKELVAGRGHVLPEKFPFIISNDFEKFDKTKTILDALKKIGLDKDLARAEKKKVRAGKGKSRARKYKKSKTALLVCSLLKAASNIPGIDVVEVKNMNAELLAPGSEPGRLTVFTDSAIDKLGKENLFVAEKEHILKSLKKGIRYDGRKLLEYRKVSIEPNISDCAEGSAQVRIGKTDVLVGVKLAIEEPYPDTPDQGKLMVNAELRPMASPHFESGPPGEKAIEIARVVDRGLRESKAIAPEKLCIKAGETVWSVMIDICPLNDAGNLLDAASLGALTALRNTRFPVVKTIDWDAKTSKKLEEPIEVTVLKIGEFYIVDPIPEEEELADARMTIAVSKEGLVYGGETPLTIDEIDQMVEIAIKKSAELRKSVMQKARIKLASIDIDKLNQTCDNIKDIAEKTGVDIRGPIPLPTKKLKLTTRKTPCGNGAETFERFEMRVHKRLIDLGLDERALRLVMRVPIPEGLNIEIEMVDDKLKIKNREIAVPGEVLAEGMGFVPSRGIRRVKDKLMAEQLGMISIEGKVIKLIPLTGVYIPKVGDKIVAKVIDVLMTGWRLDTRSPYSAVLSMKDASSDFIQRGADLTQYFALGDYVLTKITNVTSQKLVDVSMKGPGLRKLHGGRIIEVNPHKVPRVIGKEGSMVVMIKQATGCNILVGQNGWIWIDGEPEQEVIAEKAIMKINSEAHLSGLTDRIKEFLEKETKKMGKNLIQQARGKGSPRYKVPSFRFKTDGKLNGKITDMLSCQGHSAPIIKVKYDDGEQKLMIAPEGVRVGENISAGNGASAETGNILTLKEIPEGTFIFNIESQPGDGGKFCRASGNTARLLTKTSKYATVLLPSKKQRKFHVNCRAMIGTIAGGGRTEKPILKAGIMHFKKKAKNKLYPRTGGSKMNAIDHPFGNKRSARKAKQKPVSRFAPPGRKVGKLAAKRTGKRKMARLRKAVAYRRPYTRYSKYKKQRFVRARPVCRVVRFDMGNPTYDVTLHLVSKIDLQIRDNALESARQTSNRALEKVLGKTGYHLKVRIYPHHVLRENPLAAGAGADRMSTGMAHSFGKVIGIAARIKKGQSIFSVSVELGRKALTKASRKLPCQCTILMGEKKENFKKAIELVKKTSPKRNFKQSFDLIINLRDLDLKKQHVTSWVTLRYNKGKKVKVCALVGPELEPNAKENCDTVILADDFSKENKVLTKKLAKTHDFFIAQANIMPNVAKTFGRILGSRGKMPNPKIGCVVPPNANLKPLVEKLQKTVGLIAKTELSIKCLIGTEEMKDEEILDNILTVYNNLIHTLPAEERNIKNIQLKFTMGPPATITMNNDPLANALSAMLNYETVGKKEIIITPTSKVILGVLKILNANQYVGAVDKITDEKGGVIKLHLLGNINKCGVIKPRFSVGWKEFEKFEKRYLPAKGMGIIIISTPKGLMTLDEAREKKTGGKLIAYCYMKAVKASVGRVLPHNAKIIACDNSGARILKVISVFGHKTRKGRYSAAGVGDKIKASVVVGKPDMRKQVVVAVIVRQKKEYLRKDGTRISFEDNAAVILKDDLGNTKGTMVKGPVAKEACERWPAIAKIASLVVEALKPYVKKLPKSILDEI----SKIKKVAEKAVEEFNLAKISPGEAVGLVSAESIGEPGTQMTLDTFHFAGVAEMNVTMGLPRIIEILDGRKTLATPMMEIFLKSPYNKGIRKCALMVKESTLGEFVLEYVIDIVDLKIELKLNHEKMKLLGLTPKITKIVSVSKEASVKENIVLKLKGLNDLYKLKEKSRDIYVCGIKGVTQVLPVKRKDEFIIITAGSNLKKILELDFVDPTRTVSNDIFEIAHTFGIEAARQAIIEEVFKVIEAQGLNVDIRHIMLVADTMCVSGEIKGITRYGVVSEKASVLARASFETPIKHVINAALAGEMDHLNSVVENVMLNQPVPVGTGLPGLVTKIRMYELIITEKPNASKRIAEALAEGKAIKENIKGVPYYKVTHKGKDLVIGCAVGHLFGLAEGFQYPVFDIEWVPAYEISKAADFSKKYYNALKKLAKNADSFTVACDYDVEGEVIGLNVVRFICNRNEARRMKFSTLTKPDVVKAYEKAQPHLDWGQAEAGETRHFLDYYYGINLSRALTSAIKGMFKILSAGRVQAPALKIVVDREKEIKAFKPVPFWQIELNGKTKGKKVDAWHKEDKFWEKEKADAVMQKVKNEGTVASVEKKQFKQNPPNPFDLTTLQTESYRCFGIRPKETLSIAQELYTNGIISYPRTSSQQLPAAIGYAKILKALAKQKDYADLCKKLSLTPNNGKKTDPAHPAIYPTGISQKGKHAKIYDLIVKRFMATFGEAAVRETITAEINVKEEPFIAKGTRTVEKNWHEFYAPYVKLEEIELPAMNKSDKIEVIKITMHDKETQPPKRYTQSSIIKELEKRGLGTKATRADIIERLYTRHYIKGERIEATDLGIHIIAILEKYVPKIVDEALTSHFEKDMDEIRERKLKKDKVLTEARKVVTDICAEFKKKEKDIGEGLKKTFTETRAALQTVGKCPKC-GGTLVIKKGKLFVACDKYPECDVTFKLPSNCLIKVTENVCEHCKHPLVKTIRRGKKPQEVCINPECPAKKVRKCPKCGPKCRYTESLEITREKFKTLKNVFDTFTERNLFKLISQGYFEGLESPIFIGKEANVFTALKKRVIVKIYRLQTCDFKRMYDYIKFDPRFPNVRKQRRKTVFAWAKREYRNLMKAREAVRVPTPIACMYNILVMEYIPAPKIKDAFPKSPKKFFDAIVSGMRKLFKAGLVHADLSSFNILNHEEKPVFIDMSQTTPLEDPNSKQYLERDIRNICTFFKKRGMKAESEDIKKKIMRFFKNLLYNLPEVKGPTQKRLSFKEKLKWTLIILVLFFILGMVPLFGLGQNALQRFELLSVILGASFGSIISLGIGPIVTASIVLQLLNGSGILKFDLTSHEGRKNFQGVQKIASLFFIFFEACIYVFMSGLAPPAELLLVFQLFLGGILIMFMDEVVQKWGFGSGISLFIAAGVSQSVFIRALSPLPSPTNPAIATGAIPALVQSLSAGDPQTALLMFAGVVSTVVVFVMAVYSQAMKVEIPLSFGRIRGHGIRWPLSFIYTSNIPVILVAALLANIQLWARLLQNIFGTFGNNPATGLVAWVASPDVVGKAIRGSLSFSDIGHAGIYCLIMLIGCVIFSWFWVQTSGMDAKSQAKQIMSSGLQIPGFRKDERVLERLLQRYIGPLTIMGAIAVGILAAAADISGALTSGTGLLLTVMIIYKLYEEIAKQHMMDMNPMLRKFMGMQVWPRKRARSIIARIRSWAKSDAKPLGFAGYKAGMTHILVTDNRPNSITKGEDIRLPVTVIECPPMKLIGFTLYKKDYGLHASSQILADLDKELAKNFPLPKKIIEDYTDLMLLVQTQPKLTGIGKKKPEVFEMGIGGDLNAKFEYAKNNLGKEIKVEDIFTEGQQLDARAVTKGKGFQGPVKRFGVSIRQHKSEKTKRGPGSLGPWH-GKLNWTVAHAGQTGYHQRVDYNKWLLKISKTPSDINPKSGFIRYGVVKNNFLLVKGSIQGPAKRMITLTQAIRPNEVPAIVYTSL
>YT3_932
[truncated: 174,676 more chars]
