# Supplementary material for: Comparative genomic analysis reveals metabolic flexibility of Woesearchaeota
Source: Nat Commun. 2021 Sep 6;12:5281. doi: 10.1038/s41467-021-25565-9 (PMC8421398; doi:10.1038/s41467-021-25565-9)
Supplement: Supplementary file 11 — Source Data [file 41467_2021_25565_MOESM11_ESM.zip › Source data/Supplementary_Fig_10.fasta]

>YT1_182_00574
------------------------------------------------------------
------------------------------------------------------------
------------------------------------------------------------
------------------------------------------------------------
---MLEL-----I-RGVHPPER---K-ISKESAIKQAELPKKVVIPLSQHIGAPCKPIVK
VGDEVKIGQTIAESDAFCSAPIHASISGKVTEIAKKPHP-SMGD-CMAIVIESN-GR-MI
----------------WDE-----SIKA---------------RE-N-------VDALSS
KELIDIVKQAGIVGMGGAMFPTFIKYCPPKGKKIDTIILNGAECEPMLTCDHRTMLKYPD
DIVKGLKLIMKMAGAEEAIIGIEDNKPDAIKILKERTAK-------------EPAIKVVG
LKTKYPQGAEKMLIYSLTKRKVP-----C-A---------CLPLDVGIVVNNVGTAKAIH
DAVYQMKPLIERVVTVTGD-VKKPQNLLVKIGTSFSELIRQCDGFK----------GE--
PAK-IINGGPMMGIAQATEDVPVIKGTSGILIQNKKSLVEE-----------EERVCIRC
GKCVQFCPMEIMPTTITNYAKHDLI-------DLA-EESNAMDCIECGCCAYECPSKIPL
VHWIKYAKSEISKKRAKEKEQKKK---------------------------
>YT1_767_01094
------------------------------------------------------------
------------------------------------------------------------
------------------------------------------------------------
------------------------------------------------------------
---MKLS-----I-NGIYPKHN---K-ITRREKIAAAPLPAKVILPLQQHIGQTCEPLVG
LGEKVKAGQKIAGSAKGLSAPIHAPISGTVSAIKKEIHP-SLKE-CKAITIESD-GR-ME
----------------YGG-----SIIP---------------RR-G-------IERLEK
EELKRIIKEAGIVGLGGAAFPTYAKLSPPPDKKIDTIIINGAECEPHLTCDHRVMLEHAE
KVIKGIRIIMKILEPEHAYIGIESNKENAIELMDEKILEMKL----------QKEIKVIR
LDAIYPQGAEKNLIYSITGRKVPI----K-G---------GLPMDVGVVVQNVQTAKAVY
DAVYENKPLIERVITVTG-AVNEPKNILARIGTPIRELIGFCKGYS----------GS--
VGK-IIMGGPMTGVAQFSEEVPVIKGSSGILVQRKR-VIEE-----------EEKGCIRC
GRCIEKCPIGLMPSMIFQNARKGDI-------ESC-KKLFVSECYECGCCSYVCPSKIPL
THWMRYAKDRVAKG-------------------------------------
>Yap2000.bin4.8_01332
------------------------------------------------------------
------------------------------------------------------------
------------------------------------------------------------
------------------------------------------------------------
---MLNL-----I-RGVHPPER---K-LSKKSEIKQAEMPKKVVIPLSQHTGKPCSPIVN
VGDEVKIGQKIAQADAFVSAPIHASISGKVTEIGKKPHP-GAGE-GMAIVIESN-GK-MI
----------------WDE-----SIKP---------------RE-N-------VEALSS
KELIEIVKQAGIVGMGGAMFPTHVKFCPPEGKKIDTIILNGAECEPMLTCDHRLMLEHPD
EIIKGLKLIMKMAGAEEAIIGIEGNKPDAIKVITEKTAK-------------EPAIKVVG
LKTKYPQGAEKMLIYALTQRKVP-----C-G---------GLPLDIGIIVNNIGTAKAIH
DAVYQMKPLIERVVTVTGD-VKKPQNLLAKVGTSFSELIKQCGGIK----------GE--
PAK-IINGGPMMGIAQGTDEVPVLKGTSGILVQNKKSLVEE-----------EERVCIRC
GKCIESCPMEIMPTTITNYAKHDRI-------DDA-EENNAMDCIECGCCAYDCPSKIPL
VHWIKYAKAEISEKRAKEKKK------------------------------
>MP5_5_87_00762
------------------------------------------------------------
------------------------------------------------------------
------------------------------------------------------------
------------------------------------------------------------
---MKAY-----I-RGIHPKYY---K-ITRKDKTEVAPMPKKVILPLQQHTGAPCQELVK
AGDEVKVGQKIAMSDSFVSAPIHASISGKVIGIEKARHP-VLNE-CKAIIIESN-GK-IE
----------------WDG-----SIKD---------------RG-D-------AGRLGK
DDLRGIIREMGIVGLGGAGFPTHVKLSPPPEKKIDTVILNGAECEPYLTCDYRVMLEHTE
RIIKGLQVIRKILEPKQSYIGIEDNKENAIALLEDKLEEMGL----------QDRIEVIR
LKTIYPQGAEKNLIYSITQRKVP-----NKG---------GLPMDVGVAVQNVQTVKAIY
DAVYECKPLIERVVTVTG-AVKRPKNLLVKIGTPAREIIEFCGGYE----------DS--
TGK-IIFGGPMMGIAQYDDDVPLIKGSSGILVQKEE-IIKD-----------EERDCIRC
GRCIDKCPMSLMPTMISQYAQKDDL-------EKC-SEYSALDCYECGCCSYVCPSKIPL
VHWIKYAKSRIIASRKRESKEKNMK-----------KPGTGENKK------
>CG11_big_fil_rev_8_21_14_0_20_43_8_00356
------------------------------------------------------------
------------------------------------------------------------
------------------------------------------------------------
----------------------------------------------------M-------
---YKTF-----R-GGIHPKEC---K-ITEKSAIVDHEIPKVVCIPLIQHIGAPCDPIVK
VGDKVKFGQKIGDSKSVVSAPVHASISGIVKAIEPRSYH-LGKK-IMAVIIEGD-GK-KE
--------------PVWKE---------------------------K-------KSKVDP
DEIIKIIREAGIVGLGGAMFPTHVKLSLPKDKKIDTVILNGCECEPYVTADHRLMLEKTD
EIISGMRLIIQTVGAEKGIVAIESNKKDAIMIFRERLKK-------------EKNITVIG
VKTKYPQGAEKNLINAVCKRIVP-----M-G---------GLPMDVGVLVDNVATAFAVH
EAILLGKPLIERICTVTGE-VGNPGNYRVRIGTMFSDLYKASG--------------Q--
AAK-VLAGGPMMGLAQ-RWDVPVIKGNNAVLVLGKDMIDTS-----------GYSTCIKC
GRCVEVCPMRLMPNVLSVLGEKERF-------QKM-DSFHISNCVECGCCTYVCPANRPI
VQFIKLGKQMIRKNAKPK---------------------------------
>WP_015868274.1|Thermotogae-Thermotogae-Kosmotogales-Kosmotogaceae-Kosmotoga-Kosmotoga_olearia WP_015868274.1 MULTISPECIES: electron transport complex subunit RsxC [Kosmotoga]ACR79612.1 electron transport complex, RnfABCDGE type, C subunit [Kosmotoga ole
------------------------------------------------------------
------------------------------------------------------------
------------------------------------------------------------
----------------------------------------------------MG------
---LLSF-----K-GGVHPPEK---KTLSEDVPLSRAPLPGKVFVFLANHAGVPAKPIVQ
PGDDVKTGQKIAEAAGFISANLHSPVTGKVVEISKMYHPVLGKP-QDAIVIEKT-SD-DD
----------------WEL------LEP---------------AK-S-------YEEFSR
DEIIERIKEAGIVGLGGATFPTHVKLNPPKDKKIDVLIINGAECEPYLTVDYRLMLEMSE
KIIRGIRALMKALGVEKAIIGIEDNKPKAIRRMKEAA---------------GDGIEVRV
LKTKYPQGAEKQLIYALTKRIVP-----S-G---------GLPMDVGVVVQNVGTAFAVY
EAIELGKPLIERAVTVTGEGVKKPINIVARIGTLASELIELAGGME----------AN--
VDR-VVFGGPMMGIAVPKIDIPVMKGTSGITVMTKEVVGER-----------ESFPCIRC
GGCVKACPMYLQPFQLYLYTSNRLY-------DRA-VDEGLMDCMECGSCSYVCPANIDL
VKSFKLAKKVYRALKGGAKK-------------------------------
>WP_027716339.1|Proteobacteria-Deltaproteobacteria-Desulfuromonadales-Desulfuromonadaceae-Desulfuromonas-Desulfuromonas_sp._TF WP_027716339.1 electron transport complex subunit RsxC [Desulfuromonas sp. TF]
------------------------------------------------------------
------------------------------------------------------------
------------------------------------------------------------
----------------------------------------------------MK------
---LKTF-----P-GGLHPPDS---KAYSAHKAIETCPLPEELVIPLSQHIGAPAEACVA
KGDAVKKGQVIGQSKGFVSVPVHASTSGEVIAVEPRPHP-AGKA-LSAVVIRPD-GE-DA
----------------WVD-----GLL----------------EA-D-------PEELTP
DEIRERIRTAGIVGLGGATFPTHVKLSPPEGKTIDTLVLNGVECEPFLTADHRLMLEQTE
RVLDGVAILKKALGVKTVLIGIEANKPDAIAVMEKACAG--------------KGIEVVP
LEVKYPQGAEKQLILAATGREVP-----S-G---------GLPMDVSVVVQNVGTAAAVS
DAVRLGLPLIERIATVTGPCVAEPKNLRVRIGTLLSHMVGFCGGVT----------LD--
PAK-IIMGGPMMGQTQLSLDVPAVRGTSGVLLLGESDVDAR-----------PEGPCIRC
GRCVRVCPARIMPTTIAAYARLDMI-------DEA-EAFNAMDCIECGCCTYTCPASLPL
VQAIRYAKAAILAKRRKI---------------------------------
>OQX59414.1|root-root-root-root-root-candidate_division_KSB1_bacterium_4484_219 OQX59414.1 electron transport complex subunit RsxC [candidate division KSB1 bacterium 4484_219]RKY79263.1 electron transport complex subunit RsxC [candidate division KSB1 bac
M-----------------------------------------------------------
------------------------------------------------------------
------------------------------------------------------------
--------------------------------------------------LGIR------
---RRTF-----A-GGVYPPEE---KSHTEKKPIEEMPPPTTVVIPLQQHIGAPSEPIVK
QGDQVRIGDRLSEPQGFVSVPVHASVSGTVQKIAPLPHP-LGDQ-MLAIVIEND-GQ-DT
----------------VTD-----AIKP---------------DE-N-------YLALTP
DEMRQKIKEAGIAGMGGATFPTHVKLSPPESKPIDILILNGAECEPYLTADHRLMLEYSQ
DIFNGLKIFQKILNVKKTYIAIEKNKPDAIRKMEEIAQG-------------DKEVEVIG
LKVKYPQGAEKQLIKAITGREVP-----T-G---------GLPMDVGCLVQNVGTAKAVF
DALRWGKPLYQRVITVSGPGIQKPKNLLVRIGTPFKDVIAFCGGYT----------ET--
ANK-LVMGGPMMGLSQYTDEVPVIKGTSGIVVLDGKTSPTV-----------EPSPCIGC
GRCILTCPMGLVPTTIAQYVEAKNY-------EMA-KKWNALDCIECGACTFVCPAKRPL
LQSIRLGKYKIQTLNKKAG--------------------------------
>WP_005588743.1|Firmicutes-Tissierellia-Tissierellales-Tissierellaceae-Schnuerera-Schnuerera_ultunensis WP_005588743.1 electron transport complex subunit RsxC [[Clostridium] ultunense]CCQ98378.1 Electron transport complex protein RnfC [[Clostridium] ultu
------------------------------------------------------------
------------------------------------------------------------
------------------------------------------------------------
--------------------------------------------------MKLE------
---NLTF-----K-GGVNVPHY---KELTENLSIERAKEPAMVTIPLHQHTGAPCEPLVK
VGDKVRIGQKIGQSEAFVSAPVHSSISGTVKGITTMTIP-TGLT-VNCVIIESD-GK-NE
----------------LHE-----SVKP---------------KG-K-------LEDLSS
EEIIEIIKEAGITGMGGAGFPTHVKLSPPSDKKIDTILINGAECEPYLTADHRIMVEESE
KVIFGLKAIMKAVGVERGIIGIEKNKPDAIIALREASKD-------------VKSVNVAS
LKVKYPQGDEKRLINATLGRVVP-----S-G---------GLPMDVGAVVCNISTTKAIA
EAILEGKPLYERITTITGHGIKEPKNLLVKIGTPFKDLIEQCGGFNE---------GS--
PGK-ILMGGPMMGLSQYSIDIPVIKGTGGILIMTEEEAKPE-----------PIQPCIRC
GKCVEVCPVRLQPLYLSSFALKKNF-------DKA-EEFHALDCVECGACSYICPSKRPL
AESIRMAKREVIAKRKQNR--------------------------------
>RKX97178.1|Spirochaetes-root-root-root-root-Spirochaetes_bacterium RKX97178.1 electron transport complex subunit RsxC, partial [Spirochaetes bacterium]
------------------------------------------------------------
------------------------------------------------------------
------------------------------------------------------------
------------------------------------------------------------
------F-----K-GGVHPPYN---KDLTNSKSIVPANLPKELVIPMSQHIGAPCEPTVA
VGDNVKEGQLIGKSTSFVSAPIHSPTSGKVKKIEERLHP-LGKK-VLSVVIEPD-GE-NE
----------------KVY-----MEPL---------------GD-D-------PAKIDA
EKILERVKEAGIVGMGGATFPTHIKFSPPKDKPIDTLILNGCECEPYLTADHRIMLERGN
DVVLGARMIAKVLKVKRIIIAIENNKPDAIEELKSLSSP--------------YDIEVVA
TATKYPQGAEKMLIKALLDREVP-----S-G---------GLPMDVGVVVSNVGTSAAVC
EAVRDGKPLIERVVTVTGNAVKKPGNFLSKIGIPIASLVEQAGGVE----------GN--
LGK-IIMGGPMMGISQPSMDVPIMKGSSGILLLQKEDYMTL-----------DFRACIKC
SFCVRVCPVHLLPSTLSIIGEAKKW-------ELA-EKYGVNDCIECGSCAYVCPSKRPI
VHFIKTTKAKLREIKAMEKK-------------------------------
>WP_012101650.1|Firmicutes-Clostridia-Clostridiales-Clostridiaceae-Clostridium-Clostridium_kluyveri WP_012101650.1 electron transport complex subunit RsxC [Clostridium kluyveri]EDK33306.1 RnfC [Clostridium kluyveri DSM 555]
------------------------------------------------------------
------------------------------------------------------------
------------------------------------------------------------
----------------------------------------------------M-------
---LKSF-----L-GGIHPNDN---KKYTANKPIEAAPIPDKVFIPVRQHIGAPTSPIVK
KGDEVKKGQLIAKSDAFVSANVHSSISGKVVDVAEYPHP-GFGK-CLTIVIEND-GK-DE
----------------WIE-----GIPI---------------SR-N-------WQDLSD
KDIMSIIREAGIVGMGGATFPSHVKLSPPADKKVEFFILNGAECEPYLTSDYRSMLEYTD
RIVSGVKIIMKILKAEQGFVGIEDNKKDAIEVMEKAFEG--------------TGVQVVA
LPTKYPQGAEKMLIKVLTGREVP-----S-G---------RLPMDVGAVVQNVGTCIAVS
DAVEKGIPLIQRVTTLSGGALKEPKNLLLRIGTTFKYAVDLCGGFK----------ET--
PVK-VVMGGPMMGFAQSNLEVPILKGVSGILSLSESDANTG-----------TETACIRC
GRCFNACPMSLNPSMLSILGQNNLY-------REAKEDYNLLDCVECGSCVYVCPAKRNI
VQYVKYLKAENAAQAARDKAEAEKN-----------KEKVAK---------
>WP_087154021.1|Firmicutes-Clostridia-Clostridiales-Lachnospiraceae-Lachnoclostridium-Lachnoclostridium_sp._An196 WP_087154021.1 electron transport complex subunit RsxC [Lachnoclostridium sp. An196]OUP19797.1 electron transport complex subunit RsxC [Lach
ME-----------NYTKYKLKGRDELASVLTGTDNLFIIACNKCFKEFETVDEPDCDEFE
KIVSEEGKTITGSAKVDFLCNKVQTERKLQDMIPEGTEHVFVISCGLGVQTVADMVNVPV
YAAADSLNYRGHHGMALTKKSCDACAQCYLNVTGGVCPIVDCSKSLVNGQCGGAKNGKCE
VDSSKDCAWEKIYRRLEKQGRLDEFLNQPVQMRDYSKADHKFVTEYVKSVRENR------
---LDGY-----Y-GGVHPTER---KEFTEHLPLERFPDPETVVIPLSMHAGAPANPVVQ
VGDTVKVGQVIGESAGFISSPVHSSVSGTVTAIENHGHA-TRGE-CLSVVIRSD-GK-NT
----------------LHE-----SVQP---------------HK-G-------LDDLTP
DEIVEIVRDAGIVGMGGAGFPTSVKLKP--AKPVDTILLNGCECEPLLTADHRVLLEFAD
DVIFGLKAIIKATGAEKGLIVIEDNKPDAIELMKEKTAG-------------YDNMDVVV
ARTKYPQGAEKMLIKRVTGRKVP-----S-G---------GLPADVGCIVSNISTTKAIS
DAIQKGMPLIERVVTVTGEKLKKPGNYIVKIGTNTKDLIDYCGGLT----------DD--
DVT-IKAGGPMMGFVLSDLNVPIMKGSNGIIAVETDHT--------------VEQPCIKC
GRCMDVCPMELSPLYFAKYADEENW-------QGM-KDKNVMDCVECRCCEYICSSKIPL
VAKIKAGKNAVRGMK------------------------------------
>WP_102411496.1|Firmicutes-Clostridia-Clostridiales-root-root-Clostridiales_bacterium_Marseille-P2846 WP_102411496.1 electron transport complex subunit RsxC [Clostridiales bacterium Marseille-P2846]
------------------------------------------------------------
------------------------------------------------------------
------------------------------------------------------------
----------------------------------------------------MA------
--NTRTF-----K-GGVHPHETGNGKQSTNAQPVIDAKVPSLVTIPLSQHIGAPCKCVVT
PGQEVAMGQVIGEAGGFVSAPVHASVSGKVKAISSCVLS-SGKS-VPAVVIEND-FQ-DR
----------------WDE-----SVKP---------------RN-N-------VGSLSA
KELIDIVRDRGIVGLGGATFPTAVKLAPPPEKQVDTLILNGAECEPYLTSDHRLMLEHAS
DVIDGMLLEAKMLGATQLMVGIEDNKPDAVSAMEQAAQG--------------KNVQVVA
LPTKYPQGGEKQLIFALTGRRVP-----N-G---------GLPADVKTVVSNVSTAYAVS
KAVRENKPLIDRVVTVAGR-VKEPRNLRVRIGTPLYALVDACGGFA----------DG--
VRK-VVLGGPMMGIALSTLDIPVTKGTSGLLAFGDEGVHA------------QESSCIRC
GRCVEACPMRLVPTRIDAFARRSLW-------EDC-EKIGAMNCMECGACTFVCPAKREL
TQSCRMAKLGIRASVKKS---------------------------------
>SDK58756.1|Firmicutes-Clostridia-Clostridiales-Clostridiaceae-Natronincola-Natronincola_ferrireducens SDK58756.1 electron transport complex protein RnfC [Natronincola ferrireducens]
------------------------------------------------------------
------------------------------------------------------------
------------------------------------------------------------
----------------------------------------------------MK------
---FLTF-----R-GGIHPPEA---KESTARLNIEKAAEPSVVVIPMQQHIGAPCEPIVK
VGDEVKVGQKIGEAQGFVSAPVHSSVSGTVKAISDVPIA-TGNE-GLAITIESD-GK-NE
----------------IDP-----SIQP---------------KG-D-------IEGLEP
KEITEIIKEAGIVGMGGATFPTHVKLSPPPEKKIDTIILNGAECEPYLTADHRLMLESSE
EIVYGLKAMMKAVGVKNAYIGIENNKPDAIEKMLKAIEK-------------ESNIKVVA
LQTKYPQGGEKQLIYAITNKEVP-----S-G---------GLPMEVGVIVSNVGTAAQIA
KTIKTGMPLIDRITTITGTAVKNPKNLSVKIGTPIKELIQQCGGYA----------TT--
PGK-LILGGPMMGSAQHTDEIPAVKGTSGVLVFDKEGAQLP-----------NPSNCIRC
ARCVEICPANLQPVYISENSLANRI-------EHA-ENYRALDCIECGSCSYVCPSRRPL
LPSIRVAKNQIIAKKREQKKNK-----------------------------
>RKY00245.1|Spirochaetes-root-root-root-root-Spirochaetes_bacterium RKY00245.1 electron transport complex subunit RsxC [Spirochaetes bacterium]
------------------------------------------------------------
------------------------------------------------------------
------------------------------------------------------------
----------------------------------------------------MG------
---LLSF-----R-GGVHPPYK---KALTQSKSIKQAGIPDLLMVPLLQHIGAPCEPTVK
VGDEVSEGQMIGNSKAFVSAPVHAPVSGKVKKIEPVLHP-LGMK-VPAVFIQPD-GN-EN
----------------KSY-----MEPL---------RGYS--EN-S-------TESLDR
NDLINRVREAGIVGMGGATFPTHVKLSPPKDKPIDTLIINGCECEPYLTADHRLMVERAT
NIIRGALLIARAIDAKRIFIAIEDNKPDAVESMRKSSEG--------------TGIECVT
LATKYPQGAEKMLIKAVVDREVP-----S-G---------GLPMDVGTLVSNVGTAVAVY
EAVALGKPLIERIVTVTGDIVASPGNFLVKIGTPVTFLIEETGGIP----------EN--
LGK-IVMGGPMMGLAQQTLEVPVIKGTSGILILPREEKEY------------TYRPCIKC
SFCVQVCPVHLIPSRLSVLGEAEEW-------EKA-EDFGVNDCIECGSCTYVCPSKRPI
VQLIKATKAKLREIKTAEGK-------------------------------
>KXZ40174.1|Firmicutes-Clostridia-Clostridiales-Peptostreptococcaceae-root-[Clostridium]_paradoxum KXZ40174.1 Electron transport complex protein rnfC [[Clostridium] paradoxum JW-YL-7 = DSM 7308]SHK44093.1 electron transport complex protein RnfC [[Clostri
------------------------------------------------------------
------------------------------------------------------------
------------------------------------------------------------
----------------------------------------------------M-------
---FSTF-----R-GGVHPPHR---KKYTEHIPIKRASDPKVAYIPLQQHIGAACTPIVN
VGDTVKVGQKIGQPQGFVSAPVHSSISGKVKAIKEHPTP-GG-N-TLCIIIEND-FK-NE
----------------IHE-----SVKS---------------KG-D-------IQTLTK
EEILEIIKEGGIVGMGGAGFPTHVKLSPPKEKKIDTVILNGAECEPYLTADHRIMLENSE
DIVYGLKAIMKVLDVNKGYIGIEDNKMDAIEAMKKAVKD-------------EKNIEVVP
LKTKYPQGAEKQLIYACIKKEVP-----S-G---------GLPMDVGVVVNNVGTAAQIA
KTIKTGMPLIERVTTVTGSCIKNPQNLIIKIGTLFKDIIDECGGFK----------EE--
VGK-VIMGGPMMGLAQYTLDVPVIKGASGILCLNKKEATIP-----------KSKSCIRC
GKCVYICPANLQPLYISAHSLKYNF-------DKS-EEYKALDCIECGSCSFICPSKRPL
LQSIRVAKREIIAKKRKQSK-------------------------------
>TES92826.1|Candidatus_Cloacimonetes-root-root-root-root-Candidatus_Cloacimonetes_bacterium TES92826.1 electron transport complex subunit RsxC [Candidatus Cloacimonetes bacterium]
------------------------------------------------------------
------------------------------------------------------------
------------------------------------------------------------
----------------------------------------------------MR------
---LKTF-----K-QGIHPKYF---KELSSKEPIKKCPFPKRVVIPLSQHTGAPCKPLVE
KKDKVERGQKIGKADGFISAPVHSPVTGTVKSIDKQPFP-RFKS-LDAIVIERD-EK-SE
----------------GKE-----WKKG---------------IL-D-------LEKISP
DEIRKKVREAGIVGLGGAAFPASVKISPPKEKPIDTIILNGCECEPYLTADHRIMLEYPD
DCILGLKIIMKTVGAKKGIVGIEVNKMDAYNLFCGKTKD-------------EENIDVEL
VQVKYPEGAEKMLIKAILSREVP-----A-G---------GLPMDVGVVVHNVGTAVSIT
EAIRDDKPLIERVVTVTGKGINNPGNFLVLIGTPFSDVIEAAGGMK----------DN--
AAK-IIMGGPLMGITQSTLDVPVVKGTSGILVLTEDETDIE-----------EEVNCIRC
ARCVDHCPMYLIPTEFVKLVKGEAW-------ERL-NSYHLMDCIECGCCAFVCPSKIPI
VQYVNVGKLALVNIKSKKG--------------------------------
>WP_097027082.1|Firmicutes-Clostridia-Clostridiales-Clostridiaceae-Clostridium-Clostridium_peptidivorans WP_097027082.1 electron transport complex subunit RsxC [Clostridium peptidivorans]
------------------------------------------------------------
------------------------------------------------------------
------------------------------------------------------------
----------------------------------------------------ME------
---LLTF-----K-NGVHPPHG---KHYTENKQIEEYLPKGDVIIPMAQHIGAPAEPLVK
KGDRVLVGQKIGEAKGFVSANIHSSVSGTVKNIVAVSNF-NGAK-VSAVVIEND-GL-YE
----------------EVD-----TIKP---------------NA-D-------YAKLSK
EEIIEIIKEAGIVGMGGATFPTHVKLMPPADKKIEFIVVNAAECEPYLTCDHRMMLEYTK
EIIEGLKIVLKLFPGAKGYIGIEDNKPNAIKAMAEAAQG--------------TGIEVKA
VKTKYPQGAEKQLIYSLTKREVP-----S-G---------ALPADAGCVVQNVDTIYEIY
NAVVNGKPLTSRVVTVTGDAVKEPKNIRFKIGTSMKELVEFAGGFV----------ED--
PIK-IISGGPMMGIAMYTLDAPATKGTSGILCLTKKVATVE-----------EESNCINC
GKCVQVCPMNLMPTTLAASASMQNY-------EMF-DQYDGRDCIECGCCSFTCPARRHL
LQRIRSGKKVVCKTPKKK---------------------------------
>WP_120765856.1|Firmicutes-Clostridia-Thermoanaerobacterales-Thermoanaerobacteraceae-root-Thermoanaerobacteraceae_bacterium_SP2 WP_120765856.1 electron transport complex subunit RsxC [Thermoanaerobacteraceae bacterium SP2]RKL63902.1 electron transport co
------------------------------------------------------------
------------------------------------------------------------
------------------------------------------------------------
----------------------------------------------------M-------
---LKTF-----R-GGIHPPYN---KDFTKHKPVERAKLPDRVIIPMSQHVGAPCEPIVK
VGDLVKKGQKIGEAKAFVSAPIHASISGKVTAVEPKPHP-GGGM-VMSVVIESD-GK-DE
----------------LFE-----GIKT---------------PK-P-------LAELTP
DEIKNLIRESGIVGMGGAGFPTQVKLSPPPGKTIDTIIVNGAECEPYLTADHRLMVERPD
DVVLGLEAIMKATGVKNGYIAIEENKPDAIEAIRKAIQA-------------KDGIELVE
LATKYPQGGEKQLINAVTGREVP-----S-G---------GLPMDVHVIVDNAGTCAAIA
NAIKTGMPLVERITTVTGTGVNEPKNLLIRVGTPFSEIIEQCGGFK----------GE--
VGK-VIMGGPMMGLAQSVLDVPAVKGTSGILVLAKNDVNLS-----------EQSPCIRC
ARCVDACPIHLLPTTLGKFAERGMW-------TEA-EEYHALDCIECGCCAYVCPAHIPL
TQLIRLAKNHIVASKKK----------------------------------
>WP_144183638.1|Euryarchaeota-Candidatus_Methanoliparia-Candidatus_Methanoliparales-Candidatus_Methanollivieraceae-root-Candidatus_Methanolliviera_sp._GoM_asphalt WP_144183638.1 electron transport complex subunit RsxC [Candidatus Methanolliviera sp. GoM_a
------------------------------------------------------------
------------------------------------------------------------
------------------------------------------------------------
----------------------------------------------------MT------
--GAKNFFWNVVA-KGVPLTDY---K-ITEYTPIETIDIPDIVAIHLQQHIGAPNEPIVK
VGEEVKVGQKIGDSKSFVSAPVHASISGTVSAIKKEIHPSLGRR-STAILIRSD-GN-DQ
----------------WVK------GEK---------------IR-D-------LSEKTK
EELIKMIREAGIVGLGGAAFPTSVKLSP--KDKIDTLIINGCECEPYITADHRSMLENGE
RIIKGAEIFMNILGAERTIIAIEDNKPDAIAKMKDLVEKFG-----------MEKMEVSK
LKTRYPQGFEKMLIKTVLNREVPLRVNGR-P---------GLPANVGTIVQNVGTAKAAY
DAVYEGKPLVERVLTVTG-GVKEPKNLLVRVGTRFSSLIEACGGFR----------DE--
PGK-MIMGGPMMGLCQINPRTPTIKGTNCLLVLGKETVKKE-----------EETLCIRC
GSCVEVCPVNLIPTDLARYARNRRF-------DLC-EENYIDACMGCGACSYVCPSKIPL
AQLIGWAKDEVGRRKNDCKS-------------------------------
>PIR65565.1|Candidatus_Omnitrophica-root-root-root-root-Candidatus_Omnitrophica_bacterium_CG10_big_fil_rev_8_21_14_0_10_43_8 PIR65565.1 electron transport complex subunit RsxC [Candidatus Omnitrophica bacterium CG10_big_fil_rev_8_21_14_0_10_43_8]
------------------------------------------------------------
------------------------------------------------------------
------------------------------------------------------------
----------------------------------------------------M-------
---LKSF-----F-GGVHPPGF---KTSTKNKNIRPAALPKKIILPLSQHTGSSAEPVVS
PGDYVEAGAVIAKATGFISSNIHSSVSGKVLAIEPAAHP-VLGK-CRAIIIEPE-LQ-QK
----------------RLD-----SIKDCADS-----------GF-D-------PGKLNP
ADILDAVSSAGIVGMGGAAFPAHVKLSPPKNKKIDTLIINAAECEPYLTCDHRLLLERPI
DIINGIKILANVLGVKKCIVGIEDNKCDSAEVIRNASIL-------------KSNIKVVP
LHTKYPQGSEKQLIDAMLDKEVP-----S-G---------GLPFDAGVVVHNVATALAIY
EAVALNKPLYERVVTVSGDCIKDPANLLVKIGTPASELAAECGGFI----------KK--
PKK-IIFGGPMMGVAQPSEDAPVIKGTSGILFLSKDIAGEY-----------NEGVCIRC
GACVRACPMYLEPTTIYYAAKKARF-------DIV-NDLCALDCIECGACSFDCPARLEL
SGIIKYAKAMIKK--------------------------------------
>PKK92216.1|Candidatus_Wallbacteria-root-root-root-root-Candidatus_Wallbacteria_bacterium_HGW-Wallbacteria-1 PKK92216.1 electron transport complex subunit RsxC [Candidatus Wallbacteria bacterium HGW-Wallbacteria-1]
------------------------------------------------------------
------------------------------------------------------------
------------------------------------------------------------
----------------------------------------------------MA------
---HSTF-----K-GGTHPHDM---KHYSEGRPIERARLPRKVIIPLSQHIGAPAAACVS
IGDEVLTGQVIGTAGGFVSAPVHSSVSGKVVGLAKYPGS-GGRD-VLSVFIEAD-GD-DR
----------------WIK-----DPVA---------------DP-G-------YASLDS
AAIRNRITEAGIVGLGGATFPTHVKLSPPPTKKIEWLVINAAECEPYLTADHALMLEKAQ
ETVIGISLLMKALGVEKAVVGIESNKMDAVAAMRTACQS-------------DSRIKVEV
CQVKYPQGAEKNLIRALLDREVP-----S-G---------GLPMDVGVVVQNSGTAFAVY
EAVVLGKPLLERVVTVTGPGIQQPRNLIVRVGTLFSDVISQCGGFR----------QGIQ
VTK-VISGGPMMGIAQYSLDVPVTKGTSGILALNDDESPLR-----------ESGPCIKC
GKCVEGCPMFLLPNTLSLIGEMGKV-------DMA-MEYRVMDCVECGTCAYVCPAGRSI
VHYVRHLKAELADRKRKEAEKNSK------------KANQ-----------
>KPJ49385.1|root-root-root-root-root-candidate_division_TA06_bacterium_DG_26 KPJ49385.1 electron transporter RnfC [candidate division TA06 bacterium DG_26]
------------------------------------------------------------
------------------------------------------------------------
------------------------------------------------------------
----------------------------------------------------MG------
---LKSF-----R-GGIHPETF---KQLTRDKPIREIPPPTSVIIPLSQHTGAPSEPVVD
AGTHVKVGQKIAEAKGLVSVPQHASISGTVKELRDYPHPVLGKR-MPSFVIEAD-GS-DE
----------------WIP-------LE---------------RK-D-------ASDMSG
KEIIAAIKDAGIVGLGGAAFPTHVKLSPPPNKPIDTLIVNGAECEPYITCDHRLMLERTE
EILDGLGLLRKLLQPERIIVGIEANKRDAIEKFVRARNG--------------SHVEVVA
LKVKYPQGDEKQMIETLLGRQVP-----S-G---------GLPMDVGVLVQNVGTVFSVW
EAVIQKKPLVERVLTVTGSAVKDPSNLKVRIGTLVRDVIAQCGGYD----------DS--
IGR-LIMGGPLMGISQYTDEIPVLKGTSAILVQTQEEVFTQ-----------PSESCIRC
ARCVDVCPVSLLPAELAKLADRGKF-------EEC-EQLGALDCRECGCCSYVCPAKINI
VHLIKYAKMEILSKKS-----------------------------------
>RKY36952.1|Candidatus_Omnitrophica-root-root-root-root-Candidatus_Omnitrophica_bacterium RKY36952.1 electron transport complex subunit RsxC [Candidatus Omnitrophica bacterium]
------------------------------------------------------------
------------------------------------------------------------
------------------------------------------------------------
----------------------------------------------------M-------
---MLSF-----C-GGKHLSSY---KQLTKDKPIKDFPLPKQVVLPLIQHIGAPAEVLVK
VGDLVKTGTKIAEAKKLISSPVHSSISGTVSKIVDAPHP-VLGK-CKSIYIDSD-GL-DT
----------------FDP-----AIVK---------------RN-N-------YANLSK
DELLAIIKSAGIVGLGGAAFPTCVKLNPP--CPIDSFIINAVECEPYLNCDFRLMLERTE
DILQGILLVKRILNVDNVFIGIEADKPQAIAVMRTAVRKL------------NLAIDVVS
LKTKYPQGAEKQLIKAVLGREVP-----S-G---------KLPFDAGVVVNNVATILSVY
DAVALSKPLYERVITVTGKALKEPANLKVRIGTKFKEIIAYCHVGT----------KP--
VSK-IIMGGPMMGLAQFTDDLPVIKGTSGILLLAEDEGCEF-----------EQQPCIRC
GRCVDVCPMRLLPYALSLCAQKRSF-------DLA-RAYNPFDCIECGLCTYVCPANRKI
VEQIKLTKIVLK---------------------------------------
>WP_133200944.1|Candidatus_Cloacimonetes-root-root-root-Candidatus_Syntrophosphaera-Candidatus_Syntrophosphaera_thermopropionivorans WP_133200944.1 electron transport complex subunit RsxC [Candidatus Syntrophosphaera thermopropionivorans]TDF73697.1 elect
------------------------------------------------------------
------------------------------------------------------------
------------------------------------------------------------
----------------------------------------------------MK------
---LKTF-----P-GGVHPPDN---KQYTSAVPIEEFPLPQKVVIPMSQHVGAPSVPLVK
VGEEVKTGQKIAEANAYVSIPQHSSISGKVTKIDTFLHP-LGAM-SLAIEITGD-GS-DS
----------------WIE------LVD---------------EP-D-------FMNLPV
EEMKNRIKEAGICGMGGAGFPTIVKLSPPENKPIDTVILNGVECEPYLTADHRLMLEQSE
GIINGLKIIMKILNAQHGMIGIESNKPDAIAQMNKLLAS-------------ENNLSVVP
LKLKYPQGAEKQLIYAATKRIVP-----A-G---------GLPLDVGIVVQNVGTAFAIY
EAVRFKKPLVERIITVTGSVVNNPKNLKARIGTLFSDLVTYCGGTK----------SE--
IGK-VISGGPMMGYSLPSLDAPMAKGTSGLILFSEKEARTI-----------EERNCIHC
AHCVDVCPMNLVPSLIAQGVKGGDL-------TLA-VKAGLEDCIKCGSCAYVCPAHIRI
VQWVDTGKLRYAEERQAK---------------------------------
>WP_154457412.1|Firmicutes-Clostridia-Clostridiales-Lachnospiraceae-root-Lachnospiraceae_bacterium_Oil+RF-744-WCA-WT-13 WP_154457412.1 electron transport complex subunit RsxC [Lachnospiraceae bacterium Oil+RF-744-WCA-WT-13]MST81598.1 electron transport c
MPWQENSERRLRVNYTKYALKDNEELKSLLASSDDLFVVACNKCFKEFETVNEPDCDTFV
QLASEQGRKITGTVKVDFLCNKLLTEKKLKDVIPEGTKNVAVISCGLGIQTVAELEEVPV
LAAANTLNYTGNHGMALTEKTCGACAQCYLNITGGICPVVDCSKGLLNGQCGGAKDGKCE
VDPKKDCAWEKIYQRLEKQGRQKEFLEEPVQLRDYSKVDVKAISEYVKKIRDIR------
---LSGY-----N-GGVHPEEN---KELAESFPLKKFPEPETVVIPLSMHVGKPAVPIVK
EGDTVKLGQKIAEADGFVSSNIHSSVSGTVVAVEPRKHP-NRGE-VMSIVIRSD-GK-NT
----------------PDE-----SVRP---------------NK-P-------LEELSP
EEIVEIVKEKGITGMGGAGFPTFIKLKP--GKPIDTVLLNGCECEPYLTADHRVLLEYAD
DVIYGLKAIMKAVDAPKGIIVIEDNKPDAIALLQSRTEN-------------LDNIEVQT
VRTKYPQGAEKTLIKNVLKRLVP-----S-G---------GLPADVGTVVDNVSTAVAIS
DAIQKGMPLVERAVSVTGEHIANPGNFMVKIGTSVKTLIDYCGGIA----------GE--
DVT-VKMGGPMMGFPLTDEDVPVIKGTNGIIAIDIDHT--------------KEEECIKC
GRCVDVCPMELAPLNFAKYVKEGNA-------QAL-LDNHIRDCFECGCCQYICSSKIPL
VERIRTGKKMIMEVK------------------------------------
>OYT30079.1|Euryarchaeota-Thermoplasmata-Thermoplasmatales-root-root-Thermoplasmatales_archaeon_ex4572_165 OYT30079.1 electron transport complex subunit RsxC [Thermoplasmatales archaeon ex4572_165]
------------------------------------------------------------
------------------------------------------------------------
------------------------------------------------------------
--------------------------------------------------MSLF------
---NNKQ-----S-HGVHPPGN---K-ITANKKIERAPLPKKVILPLSQHIGAPSKAIVK
KGDEVKVGQKIAEAGGFVSAPIHSTVSGKVSKIIEMISS-VTSNVGNAIVIDAD-GK-DD
----------------WVK------LNK---------------PS-K-------IDKLSK
KEILDQIKDAGIVGLGGATFPTHVKLQPPPDKKIDTIIINGCECEPYITSDHRLMLEYGE
GILKGLEIMMNVLSCNKAYIGIESNKPDAIENMKKIVSESNN----------SNEIIVES
LPAQYPMGAEKTLLKKILGLEVP-----I-G---------GLPMDVGVVVQNVGTLKAIY
DAIYEGIPLIERVVTVSGA-VKEPKNVISRFGTPASEIIDYCGGSA----------SN--
ADV-MIFGGPMMGIAQTSFETPTTKGTNSILIKKNTKE--------------IENNCIRC
GTCVENCPMNLMPLMYVAYVKKSMY-------DDL-KDYWIDNCVECGSCAYGCPANIPL
VQYIKVGKAELKKRGDN----------------------------------
>WP_092927280.1|Firmicutes-Clostridia-Clostridiales-Peptostreptococcaceae-Romboutsia-Romboutsia_sp._MT17 WP_092927280.1 electron transport complex subunit RsxC [Romboutsia sp. MT17]
------------------------------------------------------------
------------------------------------------------------------
------------------------------------------------------------
----------------------------------------------------MK------
---LLTF-----K-GGIHPPYK---KEYSEKKAIEIAKSPKVVYIPLQQHIGAPAKEIVK
VGDLVKVGQKIGEQQGFVSCNVHSSVSGKVIAIKEHELA-GG-R-GTCIVIEND-FK-EQ
----------------IHE-----SIKP---------------KG-N-------LEDLSK
EEIVSIIKEAGIVGMGGATFPTHVKLSPPPDKKIDTVILNGAECEPYLTADHRLMLENPE
DVVYGLKVLMKSLNVSKGYIGIEVNKPDAISAIEKEAQK-------------YDDIEVVG
LEVKYPQGAEKQLIYACTKREVP-----S-G---------GLPMDAGAVVNNVGTAAQIA
KTIKTGMPLIERITTVTGSCINEPKNLVTKVGTLVSEIIDQCGGFK----------EDKI
VGK-VIMGGPMMGLAQYTIDIPTNKGTSGILCLDDEESKTP-----------KPQNCLRC
GKCLTVCPAFLQPLYISAYSLKNDF-------ESA-ESYRALDCIECGSCSFVCPARRPL
LQSVRNAKREIISNRRKESAKK-----------------------------
>OGP32260.1|Proteobacteria-Deltaproteobacteria-root-root-root-Deltaproteobacteria_bacterium_GWC2_42_11 OGP32260.1 electron transporter RnfC [Deltaproteobacteria bacterium GWC2_42_11]
------------------------------------------------------------
------------------------------------------------------------
------------------------------------------------------------
----------------------------------------------------MT------
---LKTF-----K-HGIHPDYH---KELTAGKKTERAQLPKKVVIPLQQHIGAPCQPLVK
KGDTVTEGQKIGDAAAFVTSPVHSTINGKVKEIEKHPHP-VGGK-IMSVIIEGD-GSVKE
----------------WGN------GSI---------------GL-D-------ADTLTS
ETIKNAIKEAGIVGMGGAAFPTVVKLSPPKDKKIDSVILNGCECEPYLTSDHRLMIEEPE
KILWGMKAIMKALGVSSGYIGIEENKPDAIDALEKAKKSI------------IPDLKIVP
LETKYPQGAEKMLIKAILKRRVP-----V-G---------KLPMDVGVVVHNIGTAKAVY
DAVKYQKPLLERVVTISGNGINEPKNLMVRIGTSFDEVINQCGGMK----------KG--
LEKLVIMGGPMMGIAQTNLDVPVIKGTSGITVLAGDAIRPA-----------EYQPCIRC
GGCVETCPVNLMPYRLTDYARFNEP-------DRF-KAWGGISCIECGCCSFSCPSNRPL
VQWLRVGKLRVREAEKAGSR-------------------------------
>WP_071612005.1|Firmicutes-Clostridia-Clostridiales-Clostridiaceae-Clostridium-Clostridium_estertheticum WP_071612005.1 electron transport complex subunit RsxC [Clostridium estertheticum]APC39712.1 electron transporter RnfC [Clostridium estertheticum sub
------------------------------------------------------------
------------------------------------------------------------
------------------------------------------------------------
----------------------------------------------------M-------
---IKSF-----R-GGIHPNGS---KNYTASKPIEIATLPSKVVIPVSQHIGAPCVPTVA
KGDYVKKGQVIATSPAFVSSPVHASISGMVKDIALYPHP-VFGK-CLSIVIEND-GK-DE
----------------WIE-----GIPL---------------VR-D-------WEKLSA
DEIKGIIKDAGIVGMGGATFPTFVKLSPPKDKKIDTFILNAAECEPFLTADHRMMLEHSD
KIAIGVKLVMKVLGVEKAFVGIEDNKPDAVIAMQKAFEG--------------TTVKVMA
IPTKYPQGAEKMLIKVLVDREVP-----S-G---------SLPMDVGVVVQNVGTVVAIC
DAVVSGIPLIERVTTISGSAVKEPKNLLLRIGTTFEEAIENCGGFK----------EP--
PAK-IIMGGPMMGFAQSNLNISIIKGVSGILGLTKKDINNG-----------TQSPCIRC
GKCVSVCPCGLNPSMLSILGERDMY-------EEAKLEQNLFDCAECGSCVYVCPAKRNI
VQYIKYSKMRNNADAAKKKEALAK---------------------------
>RKY22603.1|Planctomycetes-root-root-root-root-Planctomycetes_bacterium RKY22603.1 electron transport complex subunit RsxC [Planctomycetes bacterium]
------------------------------------------------------------
------------------------------------------------------------
------------------------------------------------------------
----------------------------------------------------M-------
---ARTF-----K-GGVHPHDY---KELSKDRPIEDAPAPDVVFVSLRQHIGAPSKPVVK
PGDEVKKGQLIAEPGGFVSAACHSPVSGKVKSIKPRPHM-MGTP-VDAIEIEND-GR-EE
----------------WAE-----ECNV---------------PA-D-------WEKLSV
DELKKKIAAAGIVGLGGATFPTHVKLSPPPDKKIDAAILNGVECEPYLTADHRLMLEQPD
RVLEGFRIIQRILGGVKGYIGIEANKPDAYMLMKEKAMK-------------YPDIEVVM
LPVKYPQGAEKQLIKAILDREVP-----S-G---------GLPMDVGCVVQNVGTAAAVY
DACARNVPLIERIMTVTGDGVERPANYRIRIGQMLTPILER-SGLK----------EG--
VRK-LIFGGPMMGLAQAGPDIPLAKGNSGVVAMMEAPLF-------------EPRMCIRC
SRCVDHCPMGLEPSVLSLLSEARRY-------LEM-AEHDVLDCIECGVCTYICPARRPI
VQQIKIGKQKVLEARKKK---------------------------------
>WP_007059992.1|Firmicutes-Clostridia-Clostridiales-Clostridiaceae-Clostridium-Clostridium_carboxidivorans WP_007059992.1 electron transport complex subunit RsxC [Clostridium carboxidivorans]AKN34052.1 electron transporter RnfC [Clostridium carboxidivora
------------------------------------------------------------
------------------------------------------------------------
------------------------------------------------------------
----------------------------------------------------M-------
---FKSF-----R-GGVHPNDR---KSYTSGKAIEVLPVPNKVTIPVRQHIGAPCSPIVK
KGDEVKKGQVIAKTDAFVSANIHSSISGTVVDIGDYNHP-VFGK-CQAIVIEND-GK-DE
----------------WVE-----GIPV---------------ERND-------WEKLDK
KELLNIIKEAGIVGMGGATFPTHVKLSPPPDKKVDTFILNAAECEPYLTADHRMMLEQSE
RIVNGVKITMKVLGIDKGYVGIEQNKPDAIDVMTKAFEG--------------TGVQVVG
LPTKYPQGAEKMLIRVLVEKEVP-----S-G---------GLPADVGVVVQNVGTVAAIS
DAVLKGIPLIERVTTISGGAIKEPKNLLVRVGTLFSDAIEYCGGFS----------ET--
PEK-LLSGGPMMGMAQSHIDLPIIKGVSGILALSKKDVNSG-----------RESACIHC
GRCVEVCPMHLVPSKLSILGERGLY-------EQAKEEANLLDCVECGSCVYVCPAKRNI
VQYIKYCKAQNAAQNAKKK--------------------------------
>WP_060916545.1|Firmicutes-Clostridia-Clostridiales-Peptostreptococcaceae-Peptostreptococcus-Peptostreptococcus_anaerobius WP_060916545.1 electron transport complex subunit RsxC [Peptostreptococcus anaerobius]KXB73111.1 electron transport complex, RnfABC
------------------------------------------------------------
------------------------------------------------------------
------------------------------------------------------------
----------------------------------------------------MK------
---LLTF-----K-GGIHPPYG---KEYANKKPIEKAAAPAKVYIPLQQHIGAPAKCIVA
VGDEVKLGQKIGEAQGFVSSNIHSSVSGVVKAIEPCGVP-GG-T-AMCVIIEND-FQ-ET
----------------LHE-----SVKP---------------NK-D-------VEELNK
EEIVGIIKEAGIVGMGGATFPNHVKISPPPDSKAEFVILNGAECEPYLTADDRLMVEYPE
KVVYGLRALLKALDVNKGFIGIEANKPEALKNVTEAAKP-------------YPEIEVVG
MQVKYPEGAEKQLIYACTGREVP-----S-G---------ALPIAVGAVVSNVATAAAIS
NAIREGMPLVERITTVTGPCIKEPKNLITKVGTKFSEIIEQCGGIK----------EGVT
ASK-LIAGGPMMGLAQYTSDISTNKGSSGILILPEEMSVAP-----------EQMNCIKC
GRCTDVCPAFLQPLFISAYSLKNNF-------DEA-EKHRAMDCIECGSCSYICPARRLL
LPSIRQAKREIGAKRRKAQAAQKK---------------------------
>OGP24001.1|Proteobacteria-Deltaproteobacteria-root-root-root-Deltaproteobacteria_bacterium_GWB2_55_19 OGP24001.1 electron transporter RnfC [Deltaproteobacteria bacterium GWB2_55_19]HAO93345.1 electron transport complex subunit RsxC [Deltaproteobacteria 
------------------------------------------------------------
------------------------------------------------------------
------------------------------------------------------------
----------------------------------------------------MG------
---HKTF-----D-RGVHPSYY---KELTASKRVERAPLPKTVTIPLQQHLGAVCEPIVK
KGDLVIEGQKIGDVKAFVSAPVHASINGKVKDIELSNHP-GGIR-VLSVVIEGD-GT-AK
----------------EWS-----G--A---------------EI-D-------LGSIAP
EALREAVREAGIVGMGGAGFPTSVKLAPPKGKAIEAVILNGCECEPFLTADHRIMAEEPG
KVVWGLKALMRATGASKGFIGIEENKPDAIDALKKAVGA--------------TGIEIIV
LEAKYPQGAEKMLIQAALGRKVP-----V-G---------KLPLDVGVVVNNVGTAVAIY
EALNYGKPLIERIVTVSGNGVREPKNLKVRVGTSFEEVLGLCGGIT----------GE--
GEKEVLNGGPMMGIAQSTLSVPVIKGTSGITVIASGKIKPE-----------KYDPCIKC
ASCVSACPMGLMPYRLGDYGLKQML-------ANF-KDFDGQSCIECGCCSYVCPAKRPL
LQWIRMGKFFIRREAQRAAAKANNN-----------KK-------------
>WP_147600578.1|Firmicutes-Clostridia-Clostridiales-Lachnospiraceae-root-Lachnospiraceae_bacterium WP_147600578.1 electron transport complex subunit RsxC [Lachnospiraceae bacterium]
ME-----------NYTKYRLKSSEELASVLEGKDNLFVIACNKCFKEFETVDEPDCDEFL
KIAAEQGKTVTGSAKVDFLCNKMHTERKLQDLIPEGTENVVVISCGLGIQTVADLAGKPV
IAASNTLNYRGHHGMALTKKSCDACAQCYLNVTGGVCPIVDCSKSLVNGQCGGAKNGKCE
VDPNKDCAWEKIYQRLAAQGRLEEFLNQPVQVRDFSKVNFKVINEYVKSIREDR------
---LNGY-----Y-GGVHPSEH---KEFSEHIDLKRFPEPKTLVISMSQHLGAPANPIVQ
VGDKVKVGQKIGEAAGFISAPVHSSVSGTVVAVEPRMHGTRGSE-VMAVVIESD-GK-DT
----------------LHE-----SVQP---------------HG-D-------LDSLTP
DEIIEIVKEAGIVGMGGAGFPTCVKLKP--AKPVDTILLNGCECEPYLTADHKVLLEFAD
DIIFGLKAILKTTGGEKGIIVIEDNKPDAIELMQEKVAN-------------IGNMEVFV
AKTKYPQGAEKTLIKRVMGRKVP-----S-G---------GLPADVGVIVDNISTVKAIS
DAIQKGMPLIERVTTITGEKIKNPGNFIIKIGTSVKDLIDYCGGFT----------DD--
DVL-VKMGGPMMGFPLNTLEVPMMKGSNGIIAIEPDET--------------KEQPCIKC
GRCVDVCPMELSPLYFVKYAKEENW-------QGM-KDMNVMDCVECRCCQYICSSKIPI
INSIKAGKGAVRGMK------------------------------------
>RKY87162.1|root-root-root-root-root-candidate_division_KSB1_bacterium RKY87162.1 electron transport complex subunit RsxC [candidate division KSB1 bacterium]
------------------------------------------------------------
------------------------------------------------------------
------------------------------------------------------------
----------------------------------------------------M-------
---KKTF-----K-GGAHPPEN---KEYSNSKPIEDLPLPDRVVIPLIQHLGAPSKPVVS
IGDEVKTGDPVSEATGFVSVPSHSSISGKVISIGAFPHP-FGKD-IQSVVIESD-GE-DR
----------------WNE-----KIKF---------------DE-K-------YMDIPV
KEMIEKIQNAGLAGMGGAAFPTHVKLSPPPPKKIEIAILNGAECEPYLTSDHRLMLEKTE
DIIKGFKLIMKILDAKYGYIGIENNKPDAIDKMRSITSN-------------EKNIEVVG
LNVKYPQGAEKQLIKALTNREVP-----S-G---------GLPMDVQCLVQNVGTALAVY
EALAYNKPLVERVVTVTGSGIKEPKNLRVRIGTLFKNLVDYCGGYT----------VE--
KGK-LIMGGPMMGLAQYTDLIPVIKGSSGFVVMTEEESFLE-----------EPKPCILC
GRCVDTCPMKLLPCTLGTLVEYSKF-------EML-GEYNILDCIECGSCAFVCPSKRNL
VHLIKYGKLKYNEIRKKSA--------------------------------
>PIU51771.1|Candidatus_Desantisbacteria-root-root-root-root-Candidatus_Desantisbacteria_bacterium_CG07_land_8_20_14_0_80_39_15 PIU51771.1 electron transport complex subunit RsxC [Candidatus Desantisbacteria bacterium CG07_land_8_20_14_0_80_39_15]
------------------------------------------------------------
------------------------------------------------------------
------------------------------------------------------------
----------------------------------------------------MK------
---LKTF-----P-GGVHPPQY---KDLTKGKPIENMPVPIKVIIPLQQHTGAPCEPLVK
VGDEVKEGQKIGESKAFVSAPVHTSISGKVTAIEPRPHP-ASAKDVMAIVIEKN-PE-SA
----------------EVS-----ARPPM-----LHLGTPSLQTE-S-------WKELTP
KQIKEKIRESGIVGLGGAAFPTHVKLSPAPDKKIDTVILNGVECEPYLTNDHRLMLEKTS
QILEGLNIILKVLGVNRASIGIESNKQDAIKVMENAEHSYEVG---GRDALHGISIEVVP
LKVKYPQGAEKQLIKAILNREVP-----S-A---------GLPFDVGVIVQNVGTALAIY
EAVVTDKPLIERVVTVTGNGIKEPKNLRVRIGTPFSQVIEYCSGFV----------NG--
VSK-VIMGGPMMGLAQYTLDVPVVKGTSGILVLKD--IKEE-----------SEGPCIKC
GRCVESCPMSLMPNRIGDYAETDNF-------DLC-KEYGVFDCMECGACAYVCASRRPL
IHLIKYAKSRLAAKK------------------------------------
>WP_038351329.1|Firmicutes-Clostridia-Clostridiales-Eubacteriaceae-Eubacterium-Eubacterium_limosum WP_038351329.1 electron transport complex subunit RsxC [Eubacterium limosum]ARD67643.1 electron transport complex subunit RsxC [Eubacterium limosum]PWW521
ME----------------------------------------------------------
------------------------------------------------------------
------------------------------------------------------------
--------------------------------------------------LKEK------
---QKTF-----R-GGIHPPYR---KKRTASVSVKVAAEPKVVTIPMSLHIGAPCTPVVK
KGDMVYLGQKVGEANGFVSAPVHSSVSGTVIAVEERAHP-NGEM-IMSVVIESD-GK-NT
----------------VAP-----SIKP---------------YG-N-------FRKYEP
KQIIDIIRDAGIVGMGGATFPTHVKLSIPPDKTVDSVILNGAECEPYLTADHHLMLARPK
RIVQGLRIAMRAVGVDKGYIGVESNKPNAIEKLRKAITE-------------KDNIEVVV
LETKYPQGAEKQLIKAVTDREVP-----S-G---------GLPADAGVVVMNVGTACQIA
ITFETGLPLHKRLLTCTGNAVKNARTMEVKVGTPYQEVIDQCGGFA----------KK--
PYK-VISGGPMMGVTLFSTDVPVMKGTSGILCLTKGAAYIP-----------EPSNCIRC
GKCAEACPIHLQPLYLAAYSEKERW-------EKC-EEYHALDCIECGSCSFICPAKRTL
VSSIRVAKRQITALKQKEKK-------------------------------
>WP_045033378.1|Bacteroidetes-Bacteroidia-Marinilabiliales-Prolixibacteraceae-Draconibacterium-Draconibacterium_sediminis WP_045033378.1 electron transport complex subunit RsxC [Draconibacterium sediminis]KJF42051.1 electron transporter RnfC [Draconibact
------------------------------------------------------------
------------------------------------------------------------
------------------------------------------------------------
----------------------------------------------------M-------
---LKTF-----KIGGVHPPEN---K-LSKDKKIEVLPLPKTVFIPVAQHIGAPATPVVK
KGDEVKVGQVIAQSSSFVSTNIHSSVSGKVTKVDFSADS-SGYP-KQGIFITVE-G--DE
----------------WVE-----GIDR---------------SE-DLVK----EISVDG
PEIVKKIQEAGIVGLGGATFPTHVKLVPPKGMKAEVLLINGVECEPYLTSDHRLMLEKAD
EIMVGIQLLMKAMGVDKAVIGIENNKPDAIKLLNEKCAD-------------YNGVSVQA
LKVQYPQGGEKQLINAVTGKEVP-----S-G---------ALPIAVGAVVSNVGTAFAVY
EAIQKNKPLFERVVTVTGKGVEKPSNFMVRVGTATSELIEAAGGLP----------EN--
TGK-IISGGPMMGRAIASLDVPVTKGTSGLLLMQEEESKRE-----------EIQACIRC
SRCTSVCPMGLEPYLLMTLGEKQIF-------ERA-ENERIMDCIECGSCSYTCPSSRPL
LDYIRFGKGKVGAMIRSRKK-------------------------------
>WP_028828362.1|Firmicutes-Clostridia-Clostridiales-Peptostreptococcaceae-Proteocatella-Proteocatella_sphenisci WP_028828362.1 electron transport complex subunit RsxC [Proteocatella sphenisci]
------------------------------------------------------------
------------------------------------------------------------
------------------------------------------------------------
----------------------------------------------------MR------
---VLTF-----N-GGIHPPHH---KSSTENKSVEVAVQPKSVYIPLSQHIGAPCTALVK
VGDVVKKGQKIGEPGGFVSAPVHSSVSGTVKSLKAMTVP-GGQK-TMCIEIEND-FN-EE
----------------LFE-----EIKP---------------YP-G-------IDSMSR
EELLNMVKDAGIVGMGGATFPTHVKLSPPKEKNIDVAILNGAECEPYLTADHRLMLESPQ
DIVTGLQVIMKILDVKKGYIGIEDNKPECLKVMEEAAKN-------------DSKIEVVS
FKTKYPQGAEKQLIAACTNREVP-----S-G---------GLPMDIGLVVSNVATAAQIG
KTLKTGLPLIERICTVTGSVIKEPKNLFIKNGTLYSELIEQCGGFT----------VD--
PAK-VISGGPMMGLAQTKLEVPSTKGSSGILCMSAEEVNCE-----------ESSNCIRC
GKCITICPARIQPMFISAYSLMYNY-------DKA-EEYKALDCIECGSCSFVCPARRPL
LQSIRVAKKEILAQRRKASK-------------------------------
>TET44391.1|root-root-root-root-root-candidate_division_TA06_bacterium TET44391.1 electron transport complex subunit RsxC [candidate division TA06 bacterium]TET81092.1 electron transport complex subunit RsxC [candidate division TA06 bacterium]
------------------------------------------------------------
------------------------------------------------------------
------------------------------------------------------------
----------------------------------------------------MR------
---KRTF-----S-GGTHPPEC---K-YTENKKIEVLPPPDLVTIPLHQHTGAPSEPLVK
KGDPVKVGTKIGEARGFISATIHSSISGKVKEVGECIHPVTGAY-AQAVIIEGD-GE-DA
----------------WDE-----SVKS---------------TD-S-------YRDHEP
QQLVEMVKEAGIVGLGGAAFPTHVKLSPPKEKPIDTCILNGAECEPYLTSDHRLMLERTK
DIVEGGKLILKALGCKRGFIGIEANKPDAVSAFESIPKS-------------ENPFEVAP
LEVKYPQGQEHYIIDAIVHREIP-----S-G---------GLPMDIGVLVQNVGTALAIF
EAIRFGRPLIQRVVTVTGSAIGEPKNVLARIGTPFSTLFEACGGLK----------TV--
PRK-IIMGGPMMGIAVFTDQVPVVKGTSGIVVLDEKDAKQF-----------VEEPCIRC
ARCVDACPMKLLPTTIGDFARLGML-------EDA-ERTGIMDCKECGTCSYVCPSRRNL
VHYMKSGKARIFEERRKKKSA------------------------------
>WP_048694860.1|Bacteroidetes-Bacteroidia-Bacteroidales-Bacteroidaceae-Bacteroides-Bacteroides_thetaiotaomicron WP_048694860.1 electron transport complex subunit RsxC [Bacteroides thetaiotaomicron]ALJ41689.1 Electron transport complex protein RnfC [Bacte
------------------------------------------------------------
------------------------------------------------------------
------------------------------------------------------------
----------------------------------------------------M-------
---LKTF-----SIGGVHPHEN---K-LSAHQPIITAEVPAKAVILLGQHIGAPAKPIVA
KGDMVKVGTKIAEPAGFVSAAIHSSVSGKVAKIDTVVDA-SGYA-KPAIFIDVE-G--DE
----------------WEE-----TIDR---------------SK-TLVK----ECELSS
EEIVKKIADAGIVGLGGACFPTQVKLCPPPSFKAECVIINAVECEPYLTADHQLMLEHAE
EVMVGVSILMKAVKVNKAFIGIENNKPDAIELMTKVASS-------------YAGIEVVP
LKVKYPQGGEKQLIDAITKRQVA-----S-G---------ALPISTGAVVQNVGTAFAVY
EAVQKNKPLFERVITVTGKSVAKPSNFLARIGTPMKQLIDACGGLP----------ED--
TGK-VIGGGPMMGKALVNIEVPTAKGSSGILIMNQKEAKRG-----------EAQTCIRC
AKCVSACPMGLEPYLLGALSENGDF-------ETM-EKERIMDCIECGSCQFTCPANRPL
LDYCRLGKGKVGAMIRARQAKK-----------------------------
>WP_077366919.1|Firmicutes-Tissierellia-Tissierellales-Tissierellaceae-Anaerosalibacter-Anaerosalibacter_sp._Marseille-P3206 WP_077366919.1 electron transport complex subunit RsxC [Anaerosalibacter sp. Marseille-P3206]
------------------------------------------------------------
------------------------------------------------------------
------------------------------------------------------------
--------------------------------------------------MKLE------
---NLTF-----K-GGVHVPHY---KELTQGIPLKSAKEPEMVIIPLQQHIGAPCDPLVK
VGDRVKVGQKIGQAKAFVSAPVHSSIAGIVKKIAPMTTP-TGMN-INCITIESD-GT-NE
----------------LDE-----SVKP---------------KG-T-------LESLSS
KEVLEIIKESGITGMGGAGFPTHVKLSPPPEKKIDTIILNGAECEPYLTADHRLMLERPE
MVVLGLKAIMKAVEVDRGFIAIEDNKPDAIDSMRKACAG-------------ETNIKLVT
LKAKFPQGDEKRIINAVTGREVP-----S-G---------GLPMDVGVVVDNVGTANAIA
EAIKFGKPLYERIVTVTGKGIMEPQNLIVKIGTSFNEVIEQCGGYK----------GT--
PGK-LIMGGPMMGLSQFTDEIPVIKGTSGILILTEEEVKPQ-----------PVAPCIKC
GKCVQVCPVHLQPLYISKFSLNKKY-------DKA-EESRALDCIECGSCSFICPAKRPL
VESIRVAKREIIAKRKKAK--------------------------------
>TEU02882.1|Candidatus_Aerophobetes-root-root-root-root-Candidatus_Aerophobetes_bacterium TEU02882.1 electron transport complex subunit RsxC, partial [Candidatus Aerophobetes bacterium]
------------------------------------------------------------
------------------------------------------------------------
------------------------------------------------------------
------------------------------------------------------------
-------------------------KELSEEQRIRRISPPAKVILPLAQHIGAPCQPLVK
KGDLVKKGEKIADSDSFVSSPIHASISGKVTSIEKMPHP-VGGG-VTAIVIKREDGK-EE
-GQIRDE--DNGGGEVWER------ENK---------------EL-E-------ISSLKA
EEIRGKIREAGIVGLGGAAFPTHVKLSPPKDKPIDTIILNGCECEPYLTSDHRIMLERAD
DCIYGLKAIMKAVGAKSGYVAIEKNKPQAIALFKDKLKD-------------EDGIRVIS
LKTKYPQGGEKMLIKAVLNREVP-----W-ATSDGGALRPGLPMDVGVIVNNVGTAVAIT
EAIKWGRPLLERVVTITGSAVKNPYNLLVPLGTPFSHIIDECGGFK----------ED--
VGK-IIMGGPMMGISQYTLDIPVIKGTSGILVLTKKEAVFR-----------EEKACIKC
ARCIDHCPMGLLPTTLGRLVKGEKW-------DSL-KEYNINECIECGCCSYVCPSKIPL
VHYIKLGKLQIQKKASLK---------------------------------
>WP_093368505.1|Firmicutes-Clostridia-Clostridiales-Clostridiaceae-Tindallia-Tindallia_magadiensis WP_093368505.1 electron transport complex subunit RsxC [Tindallia magadiensis]SFH45781.1 electron transport complex protein RnfC [Tindallia magadiensis]
------------------------------------------------------------
------------------------------------------------------------
------------------------------------------------------------
----------------------------------------------------MN------
---FLTF-----K-GGIHPPDS---KSATSSKSIQEMKEPEEVIIPLQQHIGAPCKSLVK
PKEEVKVGQLIGEPQGFVSSPVHATVSGTVKQVISKPIG-GGRT-AECVVIESD-GK-NE
----------------LHS-----EIAP---------------YG-P-------LDEMNE
KQIVEMIQKSGMVGMGGATFPTHVKLSPPPEKKIDTIIINGAECEPYLTADHRLMLEQPE
MVIQGLKIIMKAVQAKKGIIAIEANKQDAIDMILKNISS-------------EDPIQVVA
LQTKYPQGAEKQLIEACVKKQVP-----S-G---------GLPMDVGVVVNNVGSAYQIA
HTHKTGIPLIQRITTVTGSCITEPKNLRVRIGTPIKDLIEFCGGYS----------EN--
PGK-IIFGGPMMGIAQDSDEYPVIKGTSGVLAFNQNEALIP-----------EPVNCIRC
SKCIISCPISLMPVTISEYSLSDRM-------DDA-KRYHALDCIECGSCSYVCPSKRPL
LHSIRVAKSSIMETMKKQQK-------------------------------
>RKX79373.1|Spirochaetes-root-root-root-root-Spirochaetes_bacterium RKX79373.1 electron transport complex subunit RsxC [Spirochaetes bacterium]
------------------------------------------------------------
------------------------------------------------------------
------------------------------------------------------------
----------------------------------------------------MR------
--RLKTF----PK-GGVHPPGN---KHLTSGKAIINAAIPSISRIPLQQHIGSPAECLIN
PGENVKEGMLIGRSTGFISAQIHSSIPGVVKEVRDIYLA-NGFK-SKGVVIEME-GE-FD
----------------TLG-----KRQE---------------KN-N-------WEKLSA
EELLNIIADRGIVGMGGATFPTHVKYKIPKHAKVEAFVVNGTECEPYLTADHRLMLEKTE
EIMEGARIVDKILNPEKIYIAIEANKLDAIEVMQKAVSLL------------NKHAEVVP
LEIKYPQGDEKQLLKAIINREVP-----S-G---------GLPIDIGAVVSNVGTIFAIY
EAVVMGKPLIERIVTVTGGAIKNPQNLKVRIGTPIGDLIEECGGFS----------EM--
PVK-VVAGGPMMGFAIYELEAPVTKGTSGVIALTKKEVKSN-----------NQTPCLNC
GRCITVCPMGLNPTLLFKEIDHMDY-------DSA-MEEGLMDCKECGCCAFMCPAHIPL
VHGMKLGKYMAKKKKEKG---------------------------------
>RLI61771.1|Candidatus_Thorarchaeota-root-root-root-root-Candidatus_Thorarchaeota_archaeon RLI61771.1 electron transport complex subunit RsxC [Candidatus Thorarchaeota archaeon]
M-----------------------------------------------------------
------------------------------------------------------------
------------------------------------------------------------
--------------------------------------------------ISIF------
---NKNK-----S-PGIHPPEN---K-TSCDKNIEKAPLPKQVILPLSQHIGAPAKPIVK
PGDNVKTGQKIAEAGGFVSVPIHATISGQVKKIIQTVSS-VTSRVGDAIVIESD-GK-DE
----------------WIK------LQE---------------AK-N-------STKILK
DKLLKSIQEAGIVGLGGATFPTHVKLQPPPDKKIDTIIVNGCECEPNITSDHRLMLEHGE
EIIKGLLIMMKIIGCDNAYIAIENNKPDAIKNMRDHLKKINK---------NDRKINVNS
LETQYPMGAEKTLLKRILGREVP-----I-S---------GLPMDVGVVVQNVSTLFAIF
EAIYLGKPLVERVLTVSGE-ISEPKNLLARFGTSSEDLINFCGGSK----------PE--
ANV-MIFGGPMMGISQVSLNASIQKGTNSILIRKDDKI--------------LESNCIRC
GSCVETCPMGLMPMMYVAHVKKGMY-------EEL-KNYYIENCVECGSCAYGCPAKIPI
VQYIKTGKSELQKIGAKK---------------------------------
>OYD16305.1|candidate_division_WOR-3-root-root-root-root-candidate_division_WOR-3_bacterium_JGI_Cruoil_03_51_56 OYD16305.1 electron transport complex subunit RsxC [candidate division WOR-3 bacterium JGI_Cruoil_03_51_56]
------------------------------------------------------------
------------------------------------------------------------
------------------------------------------------------------
----------------------------------------------------M-------
---KFTF-----H-GGIHPQET---KDATEHKPIETPPLPERVYIPMSQHIGAPSKPVVK
KGDMVKTGTLIGEPTGRVSVPTHASVSGIVADVVELAHPLSGRR-ILTCIIDSD-GK-DA
----------------PDG-----SIR----------------ER-D-------CSNLAP
QQIIEIIKAAGIAGMGGATFPTFFKLSPPKEKPIDTLIINGCECEPYLTADHRLMLEKPE
QIIDGTRFLAQALGVRNIIIAIEDNKPDAIKAMSESAKK--------------TDFKVRP
FKTKYPQGAEKQLIRSCLKREVP-----S-G---------GLPMDVGCVVQNVGTTKAVH
DAVRFGKPLYERITTVTGPGVKEPKNLCVRIGTPVKNLIEICGGYH----------NQ--
TAK-LIMGGPMMGITISSDQAPVLKGSSGILVLDSLSAIEL-----------EDHDCIRC
GRCIKACPMGLLPQDLYNHIKAGRL-------NAA-EKEHVLDCIECGCCAFVCPAKIRL
VHHFKYAKSEIMARRKK----------------------------------
>WP_055329904.1|Firmicutes-Clostridia-Clostridiales-Peptostreptococcaceae-Paeniclostridium-Paeniclostridium_sordellii WP_055329904.1 electron transport complex subunit RsxC [Paeniclostridium sordellii]MRZ27897.1 electron transport complex subunit RsxC [P
------------------------------------------------------------
------------------------------------------------------------
------------------------------------------------------------
----------------------------------------------------MK------
---LLTF-----K-GGIHPPYR---KEYTNSKPLEKAKEPNVVYISMQQHIGAPAKPIVK
VGDEVKVGQKIGEMQGFVSANIHSSVSGKVTGIKDVEVP-GG-I-SACVIIEND-FK-NE
----------------IHE-----SVKP---------------KG-N-------LEDLKK
EEIIEFIKEAGIVGMGGATFPTHVKISPPPDKKIDFVILNGAECEPYLTADHRLMLENPE
DVVFGLRVLMKALDVKKGYIGIEVNKPDAIDAITNVAKQ-------------YRDIEVVG
LEVKYPQGAEKQLIYACTKREVP-----S-G---------GLPMDAGAVVNNVGTAAQIA
KTIKTGMPLVERITTITGNCIQEPKNLITKVGTLFSEIIDQCGGFR----------EDKK
LGK-VIMGGPMMGIAQHTTNIPTNKGTSGILCLDEMESKTP-----------KPKNCLRC
GKCLDVCPAFLQPLYISAYSINGDY-------ESS-EKYRALDCIECGSCSFICPARRPL
LQSIRVAKKEIIALKRKQSTSK-----------------------------
>WP_078809969.1|Firmicutes-Clostridia-Halanaerobiales-Halobacteroidaceae-Selenihalanaerobacter-Selenihalanaerobacter_shriftii WP_078809969.1 electron transport complex subunit RsxC [Selenihalanaerobacter shriftii]SJZ67313.1 electron transport complex pro
------------------------------------------------------------
------------------------------------------------------------
------------------------------------------------------------
----------------------------------------------------MQ------
---AKTF-----E-QGVHPCYK---KEATASKSLKAAQIPEEVVIPLQQHIGAPCEALVE
VGDKVKAGQKIGDSDSFVSAPIHASVSGEVIDIGPVSTA-DGSE-TVAVTISSD-GH-NT
----------------LHE-----SVEP---------------KG-D-------IESLSS
QELRDIVREAGIVGLGGATFPTHVKVSVPDDKNVDTVILNGAECEPYLTVDHRTMLEMPN
EVVYGLKAIMKMTEADNGYIGIELNKPDAIEVMRETVRN-------------EPNIKVIP
LEVKYPQGAEKQLITACIDREVP-----S-G---------GLPLDVGVVVNNIGTAVAIT
DAINNGMPLIQRTVTITGSGVQSPQNLVFSLGTKLDELIEQCGGFK----------GN--
TGK-VILGGPMMGIAQHSTDVPATKGTSGILIFQKDEIDEF-----------KPKHCIRC
ARCVDVCPVSLMPITLSKLAQVDMI-------TEL-DDYNIFDCIECGSCSYICPAKIPL
LHWIKLGKSILTAEERKNDE-------------------------------
>WP_109134508.1|Nitrospirae-Nitrospira-Nitrospirales-Nitrospiraceae-Candidatus_Sulfobium-Candidatus_Sulfobium_mesophilum WP_109134508.1 electron transport complex subunit RsxC [Candidatus Sulfobium mesophilum]SPQ00454.1 Electron transport complex protein
------------------------------------------------------------
------------------------------------------------------------
------------------------------------------------------------
----------------------------------------------------MG------
---LATF-----K-GGIHPPDK---KTLAANSPITEAKPPKIVVLPLSQHAGAPCKPVVT
IGQEVKKGEMIGEPGGFVSAPVHASVSGKVVAISEFPNA-MGRM-VNSIVIEND-LK-EE
----------------WTA------LKD---------------AP-D-------YMNLPV
EELKEKIKAAGIVGLGGAAFPTAVKLSPPKEKPIDVVIINGAECEPYLTADYRLMIEKPK
EIVEGLKILMKVLGVTKGFVGIENNKPDAVAKMSEAAKG-------------EAGITVMA
LEVKYPQGAEKMLIKAIAGREVP-----A-R---------GLPMDVGAVVQNVGTALAIY
EAARYGKPLIERVVTVTGEGIKEPKNLMARVGAKISDLIDECGGLK----------DD--
VAK-VVAGGPMMGFALSSLDVPVTKGTSGILVLPEEGVVHAE----------DYGPCIRC
GRCIDICAMGLMPSMLSILSEKGLY-------EEA-KAYNLFDCFECGSCAFVCPSKRPI
VQLVRLAKSMVKP--------------------------------------
>WP_025073516.1|Bacteroidetes-Bacteroidia-Bacteroidales-Bacteroidaceae-Bacteroides-Bacteroides_faecichinchillae WP_025073516.1 electron transport complex subunit RsxC [Bacteroides faecichinchillae]THG68163.1 electron transport complex subunit RsxC [Bacte
------------------------------------------------------------
------------------------------------------------------------
------------------------------------------------------------
----------------------------------------------------M-------
---LKTF-----SIGGVHPHEN---K-LSAHQPIITAEVPAKAVILLGQHIGAPAKPIVA
KGDVVKVGTKIAEPAGFVSAAIHSSVSGKVAKIDTVIDA-SGYA-KPAIYIDVE-G--DE
----------------WEE-----SIDR---------------ST-TLVK----ECDLSA
EEIVKKIAEAGIVGLGGACFPTQVKLCPPPSFKAECVIINAVECEPYLTADHQLMLEHAE
EIMVGVSILMKAVKVNKAFIGIENNKPDAIELMTKVASS-------------YAGIEVVP
LQVKYPQGGEKQLIDAITKRQVA-----S-G---------ALPISTGAVVQNVGTAFAVY
QAVQKNKPLFERVITVTGKSVAKPSNFLARVGTPMSQLIDACGGLP----------ED--
TGK-VIGGGPMMGKALMNIDVPTAKGSSGILIMNQKEAKRG-----------EEQTCIRC
AKCVSACPMGLEPYLLGALSENADF-------ERM-EKERIMDCIECGSCQFTCPANRPL
LDYCRLGKGKVGAMIRARQVKK-----------------------------
>OYD15653.1|candidate_division_WOR-3-root-root-root-root-candidate_division_WOR-3_bacterium_JGI_Cruoil_03_44_89 OYD15653.1 electron transport complex subunit RsxC [candidate division WOR-3 bacterium JGI_Cruoil_03_44_89]
------------------------------------------------------------
------------------------------------------------------------
------------------------------------------------------------
----------------------------------------------------MR------
---RFTF-----P-GGIHPEEH---KSLTEGKPIREIKPPDEVIIPLSQHTGSPAKPIVE
KGGRVKVGTKIGELTGFISANIHSSVSGEIKKVDLHSHP-AGGN-VLSVFITND-GK-DE
----------------CED-------TS---------------EK-D-------IDSLSA
KDIIGIVKEAGIVGLGGAAFPTYVKLSPPRGKSYQALILNGSECEPYLTCDCRLMVERPE
DLLLGGRLIARAIGVKRCIIAIEENKPDAIGKMDKLAGK--------------YDFELAV
LRTKYPEGAEKQLIWAIAGSEVP-----T-G---------GLPVDVGMCVHNVGTALAVY
EAARFGKPLIERVVTVTG-AVKSPSNFKVRIGTSFKKLVDEAGGYL----------GE--
PGK-LIAGGPMMGISQYTDEVPVVKGTTGIFIQKKEESVPP-----------HQTACIKC
SRCVDVCPMRLLPTSILAFIERGDF-------STA-KELGVLDCMECGSCEYVCPARRPL
IHNFKLAKVRLR---------------------------------------
>WP_072907077.1|Firmicutes-Clostridia-Clostridiales-Proteinivoraceae-Anaerobranca-Anaerobranca_californiensis WP_072907077.1 electron transport complex subunit RsxC [Anaerobranca californiensis]SHJ96466.1 electron transport complex protein RnfC [Anaerobr
------------------------------------------------------------
------------------------------------------------------------
------------------------------------------------------------
----------------------------------------------------MK------
---KKSF-----P-GGIHPLYN---KELSKDKAIERMDTPKRVKILLQQHIGAPCQPLVE
KGQDVVVGQKIGDTEKFISAPIHSSISGKVVEVTD-----------KYIVIEGE-SR-EE
----------------FLS-------EN---------------KR-D-------IDSLTA
DEIKGIVKEGGIVGMGGAAFPTHVKLTPPEGKKFETIILNGAECEPYLTIDDRIMTEQAE
KVVYGLRALLKATGAEKGYIAIEENKPQAIEAISEAIKN-------------YNNIELVS
LEVKYPQGGEKQLIKAVLDKEVP-----V-G---------GLPVDIGALVNNVYTAAAVA
DAIREGKPLFERGLTVTGKGVKEPKNLIVKIGTTFREVIEQCGGLT----------ED--
AAK-IIAGGPMMGRAVADLDEVVTKGTSGILVLTESEVELV-----------EEKTCIKC
ARCVDACPMYLMPNYLANYARKGML-------EEA-ENLNLFNCIECGCCSYVCPSRIPL
IHLIRQGKWQVNSKKASK---------------------------------
>WP_115877853.1|Bacteroidetes-Flavobacteriia-Flavobacteriales-Flavobacteriaceae-Lutibacter-Lutibacter_oceani WP_115877853.1 electron transport complex subunit RsxC [Lutibacter oceani]REE83172.1 electron transport complex protein RnfC [Lutibacter oceani]
------------------------------------------------------------
------------------------------------------------------------
------------------------------------------------------------
----------------------------------------------------M-------
---LKTF----PK-GGIHPPEN---K-ITSSKGIKRMTVPKVVNVPIAQHIGIPAEIVVD
KKDKVEIGQVIAKSGGFVSSNIHAPVAGVVTKLDMIIDT-SGYK-KQCIVIRTD-AK-DE
--------------ANFEE-----KEYP---------------LK-K-------NIELEP
KEILKRISEYGIVGLGGATFPSHVKLNVREDKKIDCLIINGVECEPYLTADHRLMLEKAE
EIVVGIKILMFALKIDKAVIGIENNKKDAINLFKNSVKN-------------EVGIEVAA
LKVKYPQGGEKQLVRSILKREVP-----K-N---------GLPLDVGVIVHNVGTIFAIY
EAIQHNKPLIERVVTVTGKNLENPSNFWVKIGTPIKDLIAEVGGLP----------EG--
TRK-LVNGGPMMGKAIKNTDVPVTKGTSGILVISEDEASRG-----------EAKNCIRC
GECVFVCPMGLEPHLLMNLSEKGLY-------EKA-SNEDIMTCIECGSCSYVCPSHRPL
LDYIRFGKSIVKKLETSKN--------------------------------
>WP_013386480.1|Fusobacteria-Fusobacteriia-Fusobacteriales-Fusobacteriaceae-Ilyobacter-Ilyobacter_polytropus WP_013386480.1 electron transport complex subunit RsxC [Ilyobacter polytropus]ADO81808.1 electron transport complex, RnfABCDGE type, C subunit [I
------------------------------------------------------------
------------------------------------------------------------
------------------------------------------------------------
----------------------------------------------------MK------
---LFTF-----R-GGVHPPEN---KAQTENKEIEVFSVSKTLYVPMLQHIGAPLEPNVK
VGDRVLKGQKIADSEAFVSSPVHSPVSGVVKKIEVMPFP-LSGK-VKTVVIEND-EK-EE
----------------WAE------LTK---------------IQ-N-------LEKATK
EELLAMVREKGIVGVGGACFPTHIKLNPPKDVAIDVLLLNGAECEPYLNSDNRLMIEEPH
KIVEGIKIINKILGISRAVVGIEDNKTEAIEKMTKACEG--------------TGIEVAM
LKTQYPQGGEKQLIKAVLDRDVP-----S-G---------GLPSAVGVVVQNTGTAGAIY
EGLVEGKPLIEKIVTVSGKAVERPSNLKVRIGTMFSEILDYAGTNR----------ES--
MDK-LVMGGPMMGMAQHTENVPVVKGTSGLLALTKEETNPY-----------KPKSCILC
GKCVKACPINLLPNMYAKLARFKQW-------EEM-GKNHLMDCIECGSCSYICPANRPL
TEAIKIGKAKLRTMKK-----------------------------------
>AEE96350.1|Firmicutes-Clostridia-Thermoanaerobacterales-Thermoanaerobacterales_Family_IV._Incertae_Sedis-Mahella-Mahella_australiensis AEE96350.1 electron transport complex, RnfABCDGE type, C subunit [Mahella australiensis 50-1 BON]
------------------------------------------------------------
------------------------------------------------------------
------------------------------------------------------------
----------------------------------------------------MK------
---TVTF-----K-GGIHPRYN---KEFTASKPIRPAALPRIAVIPLQQHVGAPCKPLVK
AGNEVKVGQKIGEAGGFVSVPVHASVSGKVVAVEPRLHP-SGQQ-VMSVVIESD-GQ-DT
----------------VDE-----NVQP---------------KG-D-------IDKLSD
KEIIDVIKEAGIAGLGGAAFPTHVKLSPPPDKRVELVIINGAECEPYLTCDHRLMLEQTD
DVVYGTRAIMKALGVSKGIIAIENNKPDAIAVMLKAASGY------------ANNIEVVA
LKTKYPQGAEKQLIKAITGKEVP-----S-G---------GLPADVGTVVDNVGTAAAIA
RAIKTGMPLIERAVTVTGRGIKEPANLMVRIGTPFSQLIDECGGFA----------DK--
PGK-VIMGGPMMGIAQYSLDVPVIKGTSGILVLTEEEAQAP-----------QVQVCIRC
ARCVEACPMGLLPLYISRYALAGMY-------DKA-EQYNAMDCIECGCCSFECPAKRPL
VESIRLAKRAIAANRRKAG--------------------------------
>WP_074513875.1|Firmicutes-Negativicutes-Selenomonadales-Selenomonadaceae-Selenomonas-Selenomonas_ruminantium WP_074513875.1 electron transport complex subunit RsxC [Selenomonas ruminantium]SDG15319.1 electron transport complex protein RnfC [Selenomonas 
------------------------------------------------------------
------------------------------------------------------------
------------------------------------------------------------
----------------------------------------------------M-------
---FRSF-----L-GGIHPHDG---KELAKAKPIEVMPAPKELVVPMSQHIGAPCTPCVK
VGDLVKRGQLIGTSPAFMHADIHAPVSGKVIRIEERPHS-GRIS-CSAVVIEND-GE-DS
----------------WAD-----GLPL---------------ER-D-------WTAMTN
EEILNAIQSAGIVGMGGATFPAHIKLKP--SKPVDILILNGAECEPYLTADYRLMLESPA
QVVEGTQILARVLGVKRSVIGIEDNKPEAIDALKKAGAG--------------TGIEVAA
LKTKYPQGAEKMLIKVLADREVP-----M-G---------GLPMDVGAVVQNVGTVAAIA
DAVVRGVPLTERIMTVSGDAIAEPKNLRVRIGTKYSDAIAFCGGFK----------EE--
PDK-LLAGGPMMGMAQFTDEVPVMKGSSGILALTRRLTEHG-----------PEMNCIRC
GRCVKACPMGLVPSMLSILSQRQDF-------AACRDSYGLMNCVECGCCTYICPAKRNI
VQYIRNAKGFVRAEMAKAKAKEEPA-----------KKEGAKA--------
>OGW13466.1|Nitrospirae-root-root-root-root-Nitrospirae_bacterium_GWA2_42_11 OGW13466.1 electron transporter RnfC [Nitrospirae bacterium GWA2_42_11]
------------------------------------------------------------
------------------------------------------------------------
------------------------------------------------------------
------------------------------------------------------------
---MHTI-----AGEGIHPIDE---KRRTASIKIEELKLPAKVVIPLSQHIGAPCEPLVK
IGDFVKKYQKIGEAKGFISAPVHTSISGKVIAIGRFPHP-SGNQ-SHSIVIESD-GK-DE
----------------LIE-----GLKE---------------NT-N-------YLSMDP
KDLKDIILNAGIVGMGGATFPTHVKLNPPKEKKIDTVILNGAECEPYLTADDRLMVEMPR
EVVEGMKILMHVMGVKNGCIGIEDDKPGAIEALQKAASG--------------TGIRVVS
VNKKYPQGAEKTLIKTILGKEVP-----S-G---------GLPMDIGVVVQNVGTAAAVY
NAVRYGIPLIDRIVTVTGQGINKSGNFKIRIGTLLEHVVNECGGFN----------GE--
PGK-IIFGGPLMGIAQYSLHVPVLKGTSGILVMTKEDIKLE-----------DFRTCIRC
GRCVQACPIRLLPNMYSILAEAGKP-------KEA-EEYFILDCIECGCCTYVCPSRRPI
VQQIRYIKAEMRKAKNKVA--------------------------------
>WP_077840644.1|Firmicutes-Clostridia-Clostridiales-Clostridiaceae-Clostridium-Clostridium_beijerinckii WP_077840644.1 electron transport complex subunit RsxC [Clostridium beijerinckii]OOM55842.1 electron transport complex subunit RnfC [Clostridium beije
------------------------------------------------------------
------------------------------------------------------------
------------------------------------------------------------
----------------------------------------------------M-------
---LKSF-----L-GGIHPKDS---KKYTSDKAIELPPLPETVTIPMSQHIGAPCTPIVK
VGDIVKKGQVIATSEAFMHSPIHASISGKVTSIAEMPHT-SLVK-CLSVVIKSD-GL-DE
----------------WAD-----GIPL---------------ER-D-------WEKLEK
KEVLDIIKNAGIVGMGGATFPTHVKLSP--NKEVDTFIVNAAECEPYLTADYRMMIEYAD
RIVTGVKIVMKTLGVSKGIIGIEDNKPEAVKVMKEAFKG--------------TSVDIVA
LPTKYPQGAEKMLIKVLTRREVP-----S-G---------GLPMDVGVVVQNVGTVIAIY
DAVVNGIPIIQRVTTVSGDAIKEPKNLLLRIGTSFKEAISYCGGFS----------KT--
PEK-LIMGGPMMGMAQFSLDVPVIKGVSGILALSKDAINSG-----------EESPCIRC
GRCVEACPMGLIPSMLSILGERHKF-------KEAKEEYNLLNCIECGSCVYTCPAKRNI
VQYIKYSKSQNLAMAQKK---------------------------------
>TDA29732.1|Euryarchaeota-Hadesarchaea-root-root-root-Hadesarchaea_archaeon TDA29732.1 electron transport complex subunit RsxC [Hadesarchaea archaeon]
------------------------------------------------------------
------------------------------------------------------------
------------------------------------------------------------
------------------------------------------------------------
---MPGF-----R-GGVHPRGL---K-LTGYKKIEVPPLPPRVVVPLRQHLGAPCNPLVE
KGAQVKTGQKIGDSPAAVSAPVHASLSGTVVELSQQRLP-TGDK-ALSVVIESD-GK-DE
----------------WER-------MP---------------PL-D-------PERASR
EELLQRVREAGIVGMGGAGFPTHVKLNPP--KKVDTLVVNGVECEPYITADHRLMLEEGE
KILEGAKIMAKILGVERVLIAIEDNKPDAIEHMEKLSEGVG---------------KVVR
LRTKYPQGDERHLLRAVLGREVP-----V-G---------GLPLDVGAVVQNVGTCKAVR
DAVLLGEPLVERVVTVTGE-VAEPKNLRVRVGTPFSYLLQQCGGTV----------GG--
VKK-VVAGGPMMGFAVYE-DVPVVKTTGCVLVMGERQVVEE-----------EEGPCIRC
GRCVEACPMGLMPTHLVRLVRAKDF-------EAC-QQYNLLSCDECGCCAYVCPSKIPI
VHVIREGKKGIRRLKK-----------------------------------
>WP_017751077.1|Firmicutes-Clostridia-Clostridiales-Clostridiaceae-Clostridium-Clostridium_tyrobutyricum WP_017751077.1 electron transport complex subunit RsxC [Clostridium tyrobutyricum]AND84564.1 electron transport complex protein RnfC [Clostridium tyr
------------------------------------------------------------
------------------------------------------------------------
------------------------------------------------------------
----------------------------------------------------M-------
---IKSF-----R-GGVHPNGN---KVYTSDKSIEIAPVPDKVIIPVRQHIGAPASPLVE
KGDEVKKGQLIAASGGFISSNIHASISGKVIDVGNYPHP-TFGV-CTAIVIEND-GK-DE
----------------WIE-----GIPT---------------TR-N-------FEDLNE
SDILEIIKENGVVGMGGATFPTHVKLSPPKDKKIDVFILNAAECEPYLTADHRAMIEYQD
KITTGVKIVMKILKPEKCYIGIENNKPDSIKSMKQTFSD-------------ISNVQVVS
LPTKYPQGAEKMLIKVLTGREVP-----S-G---------GLPADVGVVVQNVGTLIAIS
DAVERGIPLIQRITTVSGGAINSPKNLLVRIGTSFSDAINFCGGFS----------KD--
PVK-IIMGGPMMGFAESNLDIPIIKGVSGILALTKNEVNSG-----------RESPCIRC
GRCIQACPMGLNPSMLSILGQNDLY-------KEAKDEYNLLDCVECGSCVYSCPAKRNI
VQYIKYSKAKNAEEAKILNNKISAKEA---------DTKGVEA-KTSVEK-
>WP_134113275.1|Fusobacteria-Fusobacteriia-Fusobacteriales-Fusobacteriaceae-Hypnocyclicus-Hypnocyclicus_thermotrophus WP_134113275.1 electron transport complex subunit RsxC [Hypnocyclicus thermotrophus]TDT69869.1 electron transport complex protein RnfC [
------------------------------------------------------------
------------------------------------------------------------
------------------------------------------------------------
----------------------------------------------------MK------
---LFSF-----K-GGIHPPEN---KDLTENLKIEDFKIPKEICIPLLQHIGVVLEPLVK
VGDRVKKGQKIGDSSGFLSSPVHSSVSGVVKKIEVRPFP-VSGR-VNTVIIEND-YE-EE
----------------IFE------YPK---------------YK-E-------YEKLTK
DELLKIVREMGIVGQGGATFPTHIKLNPPKDKKIDVLLINGAECEPYLNADNRLMLEQTE
KVVKGIDIFRHILGVQRVVIGIEENKEEAIHKMKEEASK--------------YGMEIAV
LKTKYPQGGEKQLIKAVLDREVP-----S-G---------KLPSEVGVVVQNTATALSVY
EAVIEGKPVIEKVLTVSGLGVKTPKNLRVRIGTQFKEILDYVEIDR----------EK--
TEK-LVMGGPMMGLAQHSEEVPVIKGTSGILALTKKEMNPY-----------KSRACITC
GKCVDACPMNLSPLMYAKLARFQEW-------KEM-DKYDLLDCIECGSCSFVCPANRPL
TEGIKIGKAKLRAMKR-----------------------------------
>OGD23845.1|Candidatus_Aminicenantes-root-root-root-root-Candidatus_Aminicenantes_bacterium_RBG_13_59_9 OGD23845.1 hypothetical protein A2Y69_09520 [Candidatus Aminicenantes bacterium RBG_13_59_9]
------------------------------------------------------------
------------------------------------------------------------
------------------------------------------------------------
----------------------------------------------------MK------
---KATF-----P-RGLYPSEY---KEATADKPLIPLPPPEKVVIPLLQHFGCIATPLVK
KGQDVLLGQKIGEGKTLFSAHVHASVSGKVLSXXXYNHP-GGYP-VLAVTIAND-GR-DQ
----------------TAS-----ETGG---------------AL-D-------PFSLTP
EEIRQKVREAGIVGLGGAAFPTAVKLGPPKDKRIDLLIINGCECEPMLTADYRLMLEHPE
AIIKGAELARIAACAQRTVIGIEDNKGVAASILREQADH--------------FPVEVRL
LKTKYPQGAEKNLIYALLRREVP-----R-G---------GLPFDVGVVVQNVGTVKAIW
EAVSSGKPLYERAVTIAGNGIREPRNLLARIGTLFQTAVDFCGGLT----------GD--
VNT-FIMGGPMMGIAQWSLDVPIVKGTSGILAWHSPPPA-------------AVHPCIRC
ARCIEHCPMGLSPTQLAKFVQFDKW-------EHA-EKWGVLDCVECGCCQYICPSKIPL
VHWLRLGKNKISRAKRKKSA-------------------------------
>WP_148866455.1|Firmicutes-Clostridia-Thermosediminibacterales-Thermosediminibacteraceae-Thermosediminibacter-Thermosediminibacter_litoriperuensis WP_148866455.1 electron transport complex subunit RsxC [Thermosediminibacter litoriperuensis]TYP57655.1 ele
------------------------------------------------------------
------------------------------------------------------------
------------------------------------------------------------
----------------------------------------------------M-------
---LKTF-----R-GGIHPPYN---KELTSQKPVERAELPRLAVIPMSQHVGGPCEPIVK
VGDHVKVGQKIGEAKAFVSAPIHASVSGKVVAVEPRPHS-SGTP-VMSVVIESD-GR-DE
----------------VYE-----GVQP---------------PK-S-------LDEMTP
DEIKSLIREAGIVGMGGAGFPTQVKLSPPAGKTIDTIIVNGAECEPYLTADHRLMVERPD
DVVLGLRAIMKATGVKKAYIGIEDNKPDAIRAMNDAVKG-------------FKGIEVVP
LATKYPQGGEKQLIYAITGREVP-----S-G---------GLPMDVHVIVDNAGTCAAIA
NVLKTGMPLIERITTVTGSGVKEPKNLLVRIGTPVGELIEQCGGFD----------GE--
PGK-VIMGGPMMGASQSQLQAPVMKGTSGVLVLQKSEVKAF-----------EPMPCIKC
ARCVDACPIHLMPTYLGKFAERGMW-------AEA-ERYHALDCIECGCCAYVCPANIPL
TQLIRLAKNRIIVSKKK----------------------------------
>WP_076545244.1|Firmicutes-Clostridia-Halanaerobiales-Halanaerobiaceae-Halanaerobium-Halanaerobium_kushneri WP_076545244.1 electron transport complex subunit RsxC [Halanaerobium kushneri]SIR06336.1 electron transport complex protein RnfC [Halanaerobium k
------------------------------------------------------------
------------------------------------------------------------
------------------------------------------------------------
----------------------------------------------------MK------
---ALTF-----K-QGIHPEYN---KDLTKDKPLKNAKRPEEVIIPLKQHIGAPLKALVK
KGDQVDLGQKIADSDSFVCAPIHASVSGTVKEIRKVTDP-GGNI-VDAVVIEAA-EE-DK
----------------LNS-----GLEK---------------HD-S-------LDQLDS
ASIRKIIREAGIVGMGGAMFPTHVKVSIPDDKEVDYVILNGAECEPYLTVDHRVMVERPK
SIVFGLKALMKAADAPKGIIGIEENKPEAIESMQDAVAE-------------ENNIEVQT
LETKYPQGGEKMLIEAILGREVP-----A-G---------GLPLDVGVVVNNTSTAAAVA
DAIRDGKPLYERSISITGRGINSPQNLIYRIGTNIGDLVEEAGGLK----------ED--
AAK-VITGGPMMGAAQKHLNVPGVKGTSGILVLVREEVENY-----------EPSPCINC
AKCVDACPMFLMPTQLVNYAKNDMV-------DEL-EEWQVLSCIECGSCSFVCPAKIPL
VHHLRLGKAQVMAKKREEN--------------------------------
>WP_133515705.1|Firmicutes-Clostridia-Halanaerobiales-Halanaerobiaceae-Halanaerobium-Halanaerobium_saccharolyticum WP_133515705.1 electron transport complex subunit RsxC [Halanaerobium saccharolyticum]TDO83462.1 electron transport complex protein RnfC [H
------------------------------------------------------------
------------------------------------------------------------
------------------------------------------------------------
----------------------------------------------------MK------
---ALTF-----K-QGIHPEYN---KELTKDKPLKNAKRPEEVIIPLKQHIGAPLKVLVK
KGDQVDLGQKIADGDSFVCAPIHASVSGTVKEIRKVTDP-GGNI-VDAVVIESA-EE-DK
----------------LSS-----GLEK---------------HD-N-------LDQLDA
DQIRKIIREAGIVGMGGAMFPTHVKVSIPDDKSVDYVILNGAECEPYLTVDHRVMVERPK
SIVFGLKALMKAADAPGGFIGIEENKPEAIESMQDAVKN-------------ENNIEVKV
LETKYPQGGEKMLIEAILGREVP-----A-G---------GLPLDVGVVVNNTSTAAAVA
DAIRDGKPLYERSISITGRGINNPQNLIYRIGTNIGDLVEEAGGLK----------ED--
AAK-VITGGPMMGVAQKHLNIPGVKGTSGILVLVEDEVEDY-----------EPSPCINC
ARCVDACPMFLMPTQLANYAKHDMV-------DEL-EEWQVLSCVECGSCSFVCPAKIPL
VHHLRLGKAQVMAKKREEN--------------------------------
>WP_012447540.1|Firmicutes-Clostridia-Natranaerobiales-Natranaerobiaceae-Natranaerobius-Natranaerobius_thermophilus WP_012447540.1 electron transport complex subunit RsxC [Natranaerobius thermophilus]ACB84665.1 electron transport complex, RnfABCDGE type,
------------------------------------------------------------
------------------------------------------------------------
------------------------------------------------------------
----------------------------------------------------MA------
---QLTF-----R-GGVEPGDY---KN-TADHPIEQMALPDKVYIPLEQHIGAPCEPIVD
VGDKVKTGQKIAESEAPVSAPIHASISGEVIDITEYTHP-IGEK-ANTIIIEND-GK-DE
----------------LDY----EESEG---------------LD-S-------PDNITA
DEIKEKVNAAGIIGMGGAAFPTHIKISPDKEKPIDTVILNGAECEPYLTTDYRMMLEAED
YVLFGLRAIMKAVNCENGVIAIENNKPQAIEKMQNIVAD-------------DDRLQVMI
FESKYPQGAEKQLIKTVTGREVP-----S-G---------GLPMDVGCIVNNVGTAVAIA
EAIKLNKPSYERVMTVTGPGINRPGNFLVRIGTLASHIISECGGAK----------EN--
TKK-VIMGGPMMGLSQPTVEFPVIKGTSGILLLTGSEVKVF-----------EEKPCINC
GRCVDDCPAYLLPNVIAHYMENGRV-------NES-EDYNAMDCIECGCCTYICPANRPL
VHYIRMAKADIMKKREKEG--------------------------------
>RZN70411.1|Euryarchaeota-Candidatus_Methanoliparia-Candidatus_Methanoliparales-Candidatus_Methanollivieraceae-Candidatus_Methanolliviera-Candidatus_Methanolliviera_hydrocarbonicum RZN70411.1 electron transport complex subunit RsxC [Candidatus Methanolliv
------------------------------------------------------------
------------------------------------------------------------
------------------------------------------------------------
----------------------------------------------------MN------
--RAKKFFWNIVS-KGVSLPDY---K-ITEYTPIETINIPDIVVIHLQQHIGAPNYPLVK
VGEEVKVGQKIGDSKSFVSAPVHASISGTVLAIKKEIHPSLGRG-STAILIRSD-GK-DQ
----------------WVK------GEK---------------IR-D-------LSEKTK
EDLIKIIREAGVVGLGGAAFPTSVKLSP--XDKIDTLIINGCECEPYITADHRSMXENGE
RIIKGAEIFXNILGAERTIIAIEANKPDAIAKMEDLVDKFG-----------MEKMSISK
LKTRYPQGFEKMLIKTVLNREVPLKVDGR-P---------GLPANVGVVVQNVGTAKAAY
DAVYEGKPLVERVLTVTG-GVKEPKNLLIRVGTRFSSLIEACGGFR----------DE--
PGK-MIMGGPMMGLCQINPRTPTIKGTNCLLVLGKETVKEE-----------EETLCIRC
GSCVEVCPVNLIPTDLARYARNRRF-------DLC-EENYIGACMGCGACSYVCPSKIPI
AQLIGWAKDEVGRRKNX----------------------------------
>RKY26143.1|Planctomycetes-root-root-root-root-Planctomycetes_bacterium RKY26143.1 electron transport complex subunit RsxC [Planctomycetes bacterium]
------------------------------------------------------------
------------------------------------------------------------
------------------------------------------------------------
----------------------------------------------------MAHAVAKS
YGTLKTF-----P-GGVHPSDR---KELSRDCPIEDAPIPERVYIPLSQHIGAPCKPVVE
KGDTVRMGQVVGEAGGFVSAPVHASVSGTVAGIEERIHI-FGAK-VPCVVIDND-GR-DQ
----------------WFE-----GCNQ---------------PV-D-------YSDWDH
DAIRGKVRQAGLAGMGGATFPTHVKFSPPPEKPIDTVIINGVECEPYLTCDYRLMLESPQ
RIIDGAEIILRAVRCNRCIIAVEANKPDAYEVMREYVSG-------------HDKISVEM
LEVKYPQGAEKQLIKALLGREVP-----S-G---------GLPMDVGALVSNVGTTAAVY
DAVALNKPLIERLCTVTGEGVERPSNFLARIGTPLTVLLEKT-GMR----------PG--
AKK-FILGGPMMGLAQFTTDLVVIKGTSGVLVLMEADSG-------------EYENCIRC
GRCVDACPTYLIPSELSILAEAGEW-------EAA-KEKNVLDCIECGVCAYVCPARRPI
VHLIKLAKAELLRMKKEFEAKKKAA-----------EAKE-----------
>WP_087677881.1|Firmicutes-Clostridia-Clostridiales-Eubacteriaceae-Garciella-Garciella_nitratireducens WP_087677881.1 electron transport complex subunit RsxC [Garciella nitratireducens]SJZ39270.1 electron transport complex protein RnfC [Garciella nitrati
------------------------------------------------------------
------------------------------------------------------------
------------------------------------------------------------
--------------------------------------------------MEIK------
---EATF-----H-GGIHPSYF---KDYTKDKVIKKAAPPKTVVIPMQQHIGAPCEPLVK
KGDEVKLGQKIGDSKGFVSAPIHASVSGKVVAVEPRFHN-SGKK-VLSVVIESD-GL-DT
----------------LHE-----SIKS---------------PG-K-------LKDLSS
EKIKTLIRESGIVGLGGATFPTQVKLSPPPEKKIEAVILNGAECEPYLTADHRLMVERPE
EIVFGLKVILKALNVEKGYIGIEDNKPDAIEAIKKVVEN-------------DSNIVIYK
LHTKYPQGAEKQLIKAITGKEVP-----S-G---------GLPADVGVVVQNVGTAAAIG
NTIKTGIPLIERVVTITGSGIKEPQNLLVRLGVPIKDIIEQCGGFS----------EN--
PGK-IIMGGPMMGVAQFTTEIPVVKGTSGILVLNKEDSKLP-----------EPFNCIRC
GKCVEVCPMNLMPLYISSYTLHEMY-------DKA-EEFHAMDCIECGSCSYICPSRRPL
VESIRLAKEEIKSQKSKA---------------------------------
>PIQ90907.1|Candidatus_Omnitrophica-root-root-root-root-Candidatus_Omnitrophica_bacterium_CG11_big_fil_rev_8_21_14_0_20_41_12 PIQ90907.1 electron transport complex subunit RsxC [Candidatus Omnitrophica bacterium CG11_big_fil_rev_8_21_14_0_20_41_12]
------------------------------------------------------------
------------------------------------------------------------
------------------------------------------------------------
----------------------------------------------------M-------
----------------VRLAEN---KHSSENKLTEKLTLPSKVYLPLIQHLGKICNPEVK
AGDMVSLGQRIASIEANVYVPIHASVSGKVVAIQDWPHP-VLGR-TKAIVIESD-GQ-DN
----------------HAV----FSLND---------------QQ-E-------IDKLTA
GEIRKIVLDAGIVGMGGASFPTHIKLNPP--GPVDTLIINGAECEPYLTSDARLMVEKTA
EIFAGIELISRCLGVEKIYLGIEENKPEAIKAFSR-----------------FGDIQVKV
LKSEYPQGGEKQLIQNILGKEIP-----R-G---------KLPFNIGVVVQNVATAYAIY
EAVYKHKPLIERIVTVTGSCVENPRNLLVPIGTPVKNLIEFCGPLK----------EE--
PAK-IIIGGPMMGIAQYTDEVPIIKSSGGLLLMNKKEARIL-----------NEDPCIRC
AACIRGCPVGLMPCQINLSSEKSLW-------SQA-KEYGASDCIECGICNYVCPSKRRL
LQTIKRAKLEVVK--------------------------------------
>VUT25391.1|Euryarchaeota-Candidatus_Methanoliparia-Candidatus_Methanoliparales-Candidatus_Methanollivieraceae-root-Candidatus_Methanolliviera_sp._GoM_asphalt VUT25391.1 Electron transport complex protein RnfC [Candidatus Methanolliviera sp. GoM_asphalt]
M------------GDPRY---------------DD------NKSYKD----DEATC----
------------------------------------------------------------
------------------------------------------------------------
--------------------------------------------------DMMT------
--GAKNFFWNVVA-KGVPLTDY---K-ITEYTPIETIDIPDIVAIHLQQHIGAPNEPIVK
VGEEVKVGQKIGDSKSFVSAPVHASISGTVSAIKKEIHPSLGRR-STAILIRSD-GN-DQ
----------------WVK------GEK---------------IR-D-------LSEKTK
EELIKMIREAGIVGLGGAAFPTSVKLSP--KDKIDTLIINGCECEPYITADHRSMLENGE
RIIKGAEIFMNILGAERTIIAIEDNKPDAIAKMKDLVEKFG-----------MEKMEVSK
LKTRYPQGFEKMLIKTVLNREVPLRVNGR-P---------GLPANVGTIVQNVGTAKAAY
DAVYEGKPLVERVLTVTG-GVKEPKNLLVRVGTRFSSLIEACGGFR----------DE--
PGK-MIMGGPMMGLCQINPRTPTIKGTNCLLVLGKETVKKE-----------EETLCIRC
GSCVEVCPVNLIPTDLARYARNRRF-------DLC-EENYIDACMGCGACSYVCPSKIPL
AQLIGWAKDEVGRRKNDCKS-------------------------------
>WP_015390792.1|Firmicutes-Clostridia-Clostridiales-Clostridiaceae-Clostridium-Clostridium_saccharoperbutylacetonicum WP_015390792.1 electron transport complex subunit RsxC [Clostridium saccharoperbutylacetonicum]AGF54466.1 electron transport complex pro
------------------------------------------------------------
------------------------------------------------------------
------------------------------------------------------------
----------------------------------------------------M-------
---LKSF-----L-GGIHPKDS---KAYSSEKSIEIPPLPSTVIIPMSQHIGAPCVPVVK
VGDKVKKGQVIGQSDAFMHSPIHSSISGEVIKVEDMPHT-SLVK-CLSVVIKND-GL-DE
----------------WAE-----GIPM---------------QR-D-------WDKLET
QEIKDIIKGAGIVGMGGATFPTHIKLSPSPDKKIDTFILNAAECEPYLTADYRMMLEYAD
RIVTGVKILMKTLGVTKGFVGIENNKPKAVEVMKEAFKG--------------TSIEVVA
LPTKYPQGAEKMLIKVLTDREVP-----Q-G---------GLPMDVGVVVQNVGTAVAVC
DAVVNGIPLIERVTTVSGDAIKEPKNLLLRIGTTFKDAIDYCGGYE----------KT--
PKK-IIMGGPMMGFAQFTTDVPVIKGVSGILALSKDKVNTG-----------EEYNCIRC
GRCVEACPMGLVPSMLSILGERHKF-------QEAKEEYGLLNCIECGSCVYTCPAKRNI
VQYIRYSKALNAAQAQKK---------------------------------
>OGN89121.1|Chloroflexi-root-root-root-root-Chloroflexi_bacterium_RBG_13_46_14 OGN89121.1 hypothetical protein A2158_08655 [Chloroflexi bacterium RBG_13_46_14]
M-----------------------------------------------------------
------------------------------------------------------------
------------------------------------------------------------
----------------------------------------------------LK------
---KKKA-----S-TGIRIDHN---K-FTAGSPVEAMPLPGKVILSMQQNIGAACSPIVK
KGDKVLAGQKIGDFDGFVKSPVHASVSGEISGLTRLVNPPTGQP-VDAVIITSD-GE-DN
----------------HVD------AEP---------------LK-D-------LDSLSN
EEILGKIGECGLVGLGGATFPTRVKLSPSADVKIDTVILNGCECEPYVTSDHRVMLEYGA
KVLSGLNIIRKLLTPDNIYIAVEDNKQDAIEHLEGLIQMMGF----------NGIFNIVP
LKSTYPMGGEKILTEVILGRQVP-----I-G---------GLPTGVGAIVQNVSTAKAIH
EAVLENKPYIEKVVTVTGL-VRNPKNLLVRLGTPIIDLIDYCGGME----------DT--
ANE-VIMGGPMMGISQFDLNFPVTKGTNCILVKKGRYI--------------QEHDCIRC
GSCLDVCPMHLMPTNYVKYARAGMY-------DEC-SKEYIEDCFECGCCSYSCPANIPI
TQYIKVAKSEINKRKAR----------------------------------
>TET17550.1|Chloroflexi-Dehalococcoidia-root-root-root-Dehalococcoidia_bacterium TET17550.1 electron transport complex subunit RsxC [Dehalococcoidia bacterium]
M----------------------------------------NK-----------------
----------------------------------------------LG------------
------------------------------------------------------------
--------------------------------------------------VRLK------
---KKGT-----P-YGVKVPES---K-LTAKSPIERAPLPEKVIIPLHQNIGAPCEALVK
RGDKVLTGQKIGDSEKYVNAPVHATISGEISGTTIVVNPPTAQP-IEALVVTSD-GA-DE
----------------WVE------LDV---------------PK-N-------PEALSV
KEILDRIRGAGLVGLGGAAFPTHVKLSPPKGTKIDTVILNGCECEPYITSDHRVMLEYGE
KVLSGLNIIRKVLSPDTIYIAIEDNKDDAIDHMEELIVAMGL----------KEDFKIIP
LKSKYPMGAEKVLTKMILGREVP-----I-G---------GLPLHIGVVVHNVSTAKAIH
DAVFEGKPFIERVVTVTGA-VKNPKNLLVRFGTPLRSLIDYCGGIE----------GK--
ANE-VVLGGPMMGFSQFDLDFPVIKGTNGVIVKESTPI--------------REQDCISC
GKCIEVCPMYLMPTVFPRYVKAGRY-------DAC-KEAYIDDCFECGACAYTCPANIPI
VQYIKVAKRELTKRAANK---------------------------------
>WP_097018265.1|Firmicutes-Clostridia-Halanaerobiales-Halobacteroidaceae-Orenia-Orenia_metallireducens WP_097018265.1 electron transport complex subunit RsxC [Orenia metallireducens]PRX28956.1 electron transport complex protein RnfC [Orenia metallireduce
------------------------------------------------------------
------------------------------------------------------------
------------------------------------------------------------
----------------------------------------------------MK------
---ARTF-----E-QGIHPRYN---KELTAGKAFKLASQPEEVIIPLQQHIGAPAKPLVK
KGDIVNLGQKIGQATGFVSADIHASVSGEVLAVEKVNG-------SLSVKIKND-FE-DR
----------------QDE-----SIKA---------------KG-D-------LKDLSA
EELKDIVKEAGIVGMGGATFPTHVKVSIPEGKNVDKVILNGAECEPYLTVDHRTMVEQAE
KVIYGLQALMKMVDAKEGYIGVEVNKPDAIKSMQQAIKA-------------EDKISVVP
LEVKYPQGGEKQLIKAILDQEVP-----S-G---------GLPLDVGVVVNNIGTAVAIT
DAIQVGMPLVERTVTVTG-AVKNPQNLIFRIGTPLSQLIEESGGFI----------GT--
PGK-VILGGPMMGQAQSNLDLPATKGTSGILVLSKDELGAYP----------EAGPCIRC
ARCVDACPAKLLPTALVNLTKADMN-------LKL-QDYHVLDCIECGSCTYVCPANIEI
LQWVKLGKENLQAELRKSE--------------------------------
>WP_018590270.1|Firmicutes-Clostridia-Clostridiales-Peptostreptococcaceae-Terrisporobacter-Terrisporobacter_glycolicus WP_018590270.1 electron transport complex subunit RsxC [Terrisporobacter glycolicus]
------------------------------------------------------------
------------------------------------------------------------
------------------------------------------------------------
----------------------------------------------------M-------
---FKNF-----Y-GGIHPKDN---KQLSSKVPIEIAPIPKKVVIPIRQHIGAEAVPVVE
KGDIVKKGQLIAKQQGFVSSNIHSSICGEVVDICLYNNG-TIGK-CLSVIIESN-GE-DE
----------------WAE-----DTLV---------------YR-D-------YEKLYV
SELKQIIQDLGVVGMGGATFPTHVKLSP--NKKVDTLILNGAECEPYLNADNRILVEYTE
KVIKGTKIVMKILGVTKVYIGVEDNKKEAIEKLKEELLRINE---------GKTDIEIVQ
LPTKYPQGAEKMLIKSITGREVP-----S-G---------GLPTDVSVVVENVGTIVAIY
DAVCSGKPVIERVVTVSGEGVAHPKNLLLKIGTTFEDAISYCGGVK----------EE--
YKK-VIMGGPMMGFAEYTLDIPVVKGTSGILLLTEKETNIQ-----------KQYPCIKC
GRCVQACPIGLLPCTLANLSDKDAY-------LLAKEEYNLLDCIECGSCAYSCPAKRKI
VQSIRYAKRQCHAQGNKK---------------------------------
>OQX56415.1|Candidatus_Cloacimonetes-root-root-root-Candidatus_Cloacimonas-Candidatus_Cloacimonas_sp._4484_209 OQX56415.1 electron transport complex subunit RsxC [Candidatus Cloacimonas sp. 4484_209]
------------------------------------------------------------
------------------------------------------------------------
------------------------------------------------------------
----------------------------------------------------MR------
---LKTF-----S-QGIHPVYL---KELSSDKSIKKCPIPKKVIIPLSQHTGAPGKPLIA
KKDRVERGQKIAEADAFITAPIHSSVTGTVKKIEKQPHP-VLGS-FNSIVIERD-EN-AE
----------------VKE-----WERK---------------TL-N-------LEQLTP
DDIRKKVREAGIVGLGGAAFPASVKISPPQDKPIDTIILNGCECEPYLTADHRIMLERPD
DCILGLKIIMKAVNAQKGIIAVEANKMDAYHLFLEKTKN-------------EQRIDIEL
LEVKYPEGAEKMLIRALLNRVVP-----A-G---------GLPMDVGVVVHNVGTAVAIV
EAVRDDKPLIERVVTVTGKGVNNPGNFLVPIGTPFSEVIEAAGGLK----------EN--
ACK-VIMGGPLMGIAQTNLDIPVIKGTSGILVLTEDETDIE-----------DEMNCIRC
ARCVDHCPMFLLPTEFVKFVKGEAW-------DRL-EQYHINDCIECGSCAYTCPSKIPI
VQYIKLGKLVLKNLKSKKG--------------------------------
>WP_053183846.1|Bacteroidetes-Bacteroidia-Marinilabiliales-Prolixibacteraceae-Sunxiuqinia-Sunxiuqinia_dokdonensis WP_053183846.1 electron transport complex subunit RsxC [Sunxiuqinia dokdonensis]KOH44649.1 electron transporter RnfC [Sunxiuqinia dokdonensi
------------------------------------------------------------
------------------------------------------------------------
------------------------------------------------------------
----------------------------------------------------M-------
---LKTF-----KLGGVHPAEN---K-LSASKAIEKLALPKSVFIPVAQHIGAPAQALVK
KGDQVKVGQLIAKSGGFVSANIHSSVSGTVKKVDLAMDS-SGYP-KQGIFIDVE-G--DE
----------------WEE-----GIDT---------------SL-TLIE----KFEADS
KKIIDKINAAGIVGLGGATFPTHVKLMPPQGMKAEMLLINGVECEPYLTSDHRVMLEKAP
ELLVGIRILMCALEVEKAYIGIENNKPDAIAHLNELTKP-------------DQSIQVVP
LKVKYPQGGEKQLIKAVTGREVP-----S-G---------ALPIAVGAVVNNVGTALAVY
EAVQKNKPLVERVVTITGKSVANPSNFLVRVGTPIQELINAAGGLP----------ED--
AGK-IISGGPMMGKAVANTDIPVTKGTSGILIMQDKEAKRE-----------KVKTCIRC
TRCVTVCPMGLEPYYLMTVSEKQIW-------EKA-EEHHIMDCIECGSCSYTCPADRPL
LDYIRLGKAKVGNIIRSRKQ-------------------------------
>RKY69983.1|Candidatus_Latescibacteria-root-root-root-root-Candidatus_Latescibacteria_bacterium RKY69983.1 electron transport complex subunit RsxC, partial [Candidatus Latescibacteria bacterium]
M-----------------------------------------------------------
------------------------------------------------------------
------------------------------------------------------------
----------------------------------------------------VK------
---KKGF-----K-GGVHPPDF---KQWTAEKAIWRMPLPRRVFIPLQQHTGTPARAVVK
KGDTVKTGQVIGEAAGSISLPVHASVSGKVVDVCFFPHP-LFRQ-AETVVIESD-GA-DV
----------------WEE-----SVGE---------------PV-D-------IDCLSP
DQMREAILKAGVAGMGGAAFPTHVKLSPHEGKQIDTVILNGAECEPYLTCDHRLMLEFSE
KIVAGLKIILKILGCQKAYIAVEVNKLDAIARLKQATEG-------------DGHISIVP
LKVKYPQGAEKQLIYAITQREVP-----S-G---------GLPMDVGCVVQNVATAFAIN
EAVSLNKPLVERVVTVTGPGVKEPRNIWVRIGTPVRELIEQCGGYQ----------PG--
VRK-LIVGGPMMGVAQYTDEIPVIKGTSGILVLTEESSPPP-----------SSRPCISC
GKCVEACPMGLMPNMIGKLVEHRRF-------SEA-QEYGILDCIECGCCAYVCSSKINL
---------------------------------------------------
>TET14072.1|Actinobacteria-Actinobacteria-root-root-root-Actinobacteria_bacterium TET14072.1 electron transport complex subunit RsxC [Actinobacteria bacterium]
M-----------------------------------------------------------
-----------------------------------------------G------------
------------------------------------------------------------
--------------------------------------------------IVVK------
---KKSA-----F-KGLLLPEN---K-ITAKKTTEILPVPEKVTIPLQQSIGAPCEFIVK
RKDMVKAGQKIADSTSYVSAPIHASISGKVSKIVKVVNP-VTSTIMDAVVIESD-GE-ER
----------------WVELKKLFDIKK---------------SD-DFSGLKKIVNSIGK
KEILKKIREAGVVGLGGATFPTHVKLNPPPDKKIDTLILNGCECEPFITSDHRIMLEYGR
QVLAGLYIISRTITPENVYIAIEDNKEDAIRCLEELIIKMEF----------SSIFKLVS
LKSGYPMGAEKTLIKTITGRSVP-----I-G---------GLPMDVGVIVNNVATSKSVY
EAVIESRPLVDKVVTVTGA-IENPKNLLARVGTTIGYLIDRCGEVG----------SG--
TNY-IIIGGPMMGISIVDTDFPVTKGTNCVLVKEGKTQ--------------IEQNCINC
GRCVDICPMKLIPLTYVRNVKRGNF-------EVC-REYYIENCIECGSCAYVCPANIPI
VGYIKTCKSTIAKNNG-----------------------------------
>WP_079441465.1|Firmicutes-Clostridia-Clostridiales-Clostridiaceae-Clostridium-Clostridium_chromiireducens WP_079441465.1 electron transport complex subunit RsxC [Clostridium chromiireducens]MVX64435.1 electron transport complex subunit RsxC [Clostridium
------------------------------------------------------------
------------------------------------------------------------
------------------------------------------------------------
----------------------------------------------------M-------
---LKSF-----L-GGIHPKDS---KNYTFGKAIEIPPLPKKVIIPVSQHIGAPCVPIVK
VGDLVKKGQVIAKSDAFMHSPIHSSISGKVIEVSELPHA-SRAK-CLAVVIEND-GL-DE
----------------WIE-----GVPL---------------HR-E-------WKKLDG
EEIKNIIKEAGIVGLGGATFPTHVKLSPSKDKKIDVFILNAAECEPFLTADYRMMLEYTE
RIVTGVEIVMKVLNVKKGFVGVEDNKPEAVRVMKEAFKG--------------SNVEVVS
LPTKYPQGAEKMLIKVLTNREVP-----V-G---------GLPMDVGAVVQNVGTTIAIC
DAVVNGIPLIERVTTVSGDAIKEPKNLLLRIGTKFRDVIDYCNGFS----------KT--
PEK-IIMGGPMMGIAQFSLDVPIIKGVSGIVALSPEAVNSG-----------EESACIRC
GRCVNACPMGLIPSMLSILGERQKF-------KEAKEEYSLFNCIECGSCTYTCPAKRNI
VQYVKYLKAQNQAQPVSK---------------------------------
>RKY82608.1|root-root-root-root-root-candidate_division_KSB1_bacterium RKY82608.1 electron transport complex subunit RsxC [candidate division KSB1 bacterium]
------------------------------------------------------------
------------------------------------------------------------
------------------------------------------------------------
----------------------------------------------------M-------
---KKSF-----K-GGAHPPEG---KHYSEHKPIETAPLPDTVVIPVQQHIGAPAEPIVK
KGDYVKTGQPISKAVKFVSVPCHASVTGTITAVEKRPHP-LGAK-VLSVVIKRE-EE-DQ
----------------WFE-----DYSK---------------AT-S-------IDDLSV
DEIKNRIQNAGIAGMGGAAFPTHVKLSPPDGKTIDILIINGVECEPYLTSDHRLMVEKPD
EVLKGIQILQKIVNVQKVIIGIEKNKPDAIKILKDKISG-------------LKNISVLP
LNVKYPQGAEKQLIKASTGREVP-----S-G---------GLPMDVGALVHNVGTAFAVY
EAVTFNKPLIERIVTVTGEGIKEPKNVKVRIGTSFKYLVDFCNGYT----------EN--
ASK-IINGGPMMGIAQKNDDVPVIKGTSGILVLEKKQADLP-----------EEQPCISC
ARCVDVCPMKLLPSHIATYVEHDLI-------DDA-YKLGLFDCMECGTCSFICPSKRHL
VQYIKYGKSQWNKKYRKAD--------------------------------
>WP_047754435.1|Thermotogae-Thermotogae-Kosmotogales-Kosmotogaceae-Kosmotoga-Kosmotoga_pacifica WP_047754435.1 electron transport complex subunit RsxC [Kosmotoga pacifica]AKI97301.1 electron transporter RnfC [Kosmotoga pacifica]
------------------------------------------------------------
------------------------------------------------------------
------------------------------------------------------------
----------------------------------------------------MG------
---LLTF-----R-GGVHPPEK---KELSEHSALTNAPLPEVVYVFLANHAGVPAKPLVE
PGQHVLTGQKIGEAAGFISANLHSPVTGVVKGIEKIYHPVLGKP-DSAIVIERE-GE-DT
----------------WQL------LEP---------------RK-P-------YEEFEP
QEIVERIKEAGIVGLGGAMFPTNVKLSPPKEKKIDLLIINGAECEPYLTVDYRMMLEKSQ
EIVRGVLALIKALGVKKAIIGIENNKPKAIEEIKKATKG--------------TGIEVAT
LKTKYPQGAEKQLIYAITKRVVP-----S-G---------GLPMDVGVVVQNVGTAFAVY
EALEEGKPLIERAITVTGEAVREPINVIARIGTLASKLIELTGGIKE---------DE--
VDR-VIFGGPMMGTAVPRVDIPIVKGTSGITVMSKEVAPSR-----------ESYPCIRC
GSCVKACPMYLQPFVLNLYATNRLY-------DKA-VENGLMDCMECGSCSYACPANIEL
VKNFKLAKKVYRTLKGGKR--------------------------------
>WP_132081225.1|Firmicutes-Negativicutes-Selenomonadales-Sporomusaceae-Anaerospora-Anaerospora_hongkongensis WP_132081225.1 electron transport complex subunit RsxC [Anaerospora hongkongensis]TCL36497.1 electron transport complex protein RnfC [Anaerospora
------------------------------------------------------------
------------------------------------------------------------
------------------------------------------------------------
----------------------------------------------------M-------
---AKSF-----R-GGVHPNDR---KAYTASKHIRSAPLPSRVIIPTRQHIGAPCTPIVQ
PGDLVKKGQIIAEAQAFVSAPVHASISGKIVEISEYPHP-VFGT-CPAIVIESD-GQ-DE
----------------WQE-----GLPL---------------SR-N-------WQDFDR
SELKEFVRQAGIVGMGGATFPTHVKMAPPAEKPIDMFILNGAECEPFLTADHRVMLDRSQ
DVITGTQIAMKILGVTRGFIGIEENKPDAIAAMRKAAEG--------------TSIQVVA
LQTKYPQGAEKTLIKVIADREVP-----S-G---------GLPMDVGIVVQNVGTAVAIA
DAVQNGLPLIERVTTVTGGAIAEPQNLSLRVGATFSQAIECCGGFR----------EP--
PVK-IIMGGPMMGLAQRTLDTPIIKGTSGILALSAADVNVG-----------PERPCIRC
GRCVATCPMGLVPSMLSLLGERSRY-------QEAKEEYNLLDCVECGSCVYVCPAKRNI
VQYIKLSKAQNAAQAVKK---------------------------------
>PIS28581.1|Candidatus_Marinimicrobia-root-root-root-root-Candidatus_Marinimicrobia_bacterium_CG08_land_8_20_14_0_20_45_22 PIS28581.1 electron transport complex subunit RsxC [Candidatus Marinimicrobia bacterium CG08_land_8_20_14_0_20_45_22]
------------------------------------------------------------
------------------------------------------------------------
------------------------------------------------------------
----------------------------------------------------MN------
---LRTF-----K-KGIHPSEF---KEFTEGKNIEKLPLPGEVFIPVQQHMGAPCKPAVE
KGMEVKTGQIIGTAGGFVSSLIHATISGKVKSIESFPHP-LGTQ-GLMIQIVSD-GK-DE
----------------WID-----AAEP---------------VD-D-------WEKLSK
DDIISAIQNAGIVGMGGAAFPLHVKLSPPKGKTIDTFVLNGCECEPFLTADHRMMLEQTD
DVILGVRLMMKALGAERGIIGIEANKQNAIEKMTSAIAS-------------FGNITVQP
LKVKYPQGAEKMLIKAALDRNVP-----A-G---------GLPMDVHVVVNNVGTAIAVA
NAVMKKRPVIERVVTVTGRGVREPKNVLARIGTPFQNLIDFCGGLT----------DD--
AVK-VLMGGPMMGVAQHTLTVPVIKATSGIVCLTSESIVEK-----------TEYPCIQC
GACIRVCPMDLMPTRLARFTQYCKW-------DEA-EKFGIVNCIECGSCAFVCPSNIPL
VQRIRLGKLKVNEIQRKQKTTEKVM-----------SN-------------
>WP_078697101.1|Firmicutes-Clostridia-Clostridiales-Clostridiaceae-Caloramator-Caloramator_quimbayensis WP_078697101.1 electron transport complex subunit RsxC [Caloramator quimbayensis]SKA94744.1 electron transport complex protein RnfC [Caloramator quimb
------------------------------------------------------------
------------------------------------------------------------
------------------------------------------------------------
----------------------------------------------------MS------
---ILTF-----K-KGVHPPHR---KHLTEHKPIEYLLPKQILVYPMIQHIGAPCEPIVK
KGDRVLLGQKIGEAKGFVSAPIHSSVSGTVKDVAPVLHP-NGSK-ILSVIVEND-GL-YE
----------------KAE-----GMEK---------------RE-D-------YKNLSK
DELIKIIQEAGIVGMGGAGFPTHVKLSPPPDKKIDSIIVNAAECEPFLTSDHRVLLEETQ
RVVDGLKIVLHMFPEAKGYIGIEDNKMDAVEAVKKVVKD-------------EKNIEVKV
LKTKYPQGAEKQLIYAITKREVP-----S-G---------KLPADVGCIVQNVETMVAIE
RAVLRGRPLMRRIVTVTGGAITEPKNLNVRLGMSFRELIEACGGFK----------KE--
PAK-IIAGGPMMGIAVFSIDIPVVKGTSAILCLTEEEAAIP-----------EESNCIRC
GKCVEACPMNLLPAALNSFALRNDL-------EQF-EKLHGMDCIECGSCSFVCPAKRHL
VQSFRTAKRTVIANRKKS---------------------------------
>RKX70689.1|candidate_division_WOR-3-root-root-root-root-candidate_division_WOR-3_bacterium RKX70689.1 electron transport complex subunit RsxC [candidate division WOR-3 bacterium]
------------------------------------------------------------
------------------------------------------------------------
------------------------------------------------------------
----------------------------------------------------M-------
---PITF-----I-GGVHPKEA---K-LTSGSPIEVLPPPKTVYIPLSQHTGKPARLLVS
KGDEVKLGQKIGEAQGFISANIHATVSGKVKSIGRFPHP-VLGD-GIAVEIEND-GE-DT
----------------WAF-----EIT----------------EH-D-------YEKLTP
QEIIDLVKEAGIVGLGGAAFPSHVKLSPPKEKPIEILILNGCECEPYLTCDHRVMLEFPE
EVVKGGEIIARVVGAKRRIIAIEDNKPDAIALLKKKA----------------ADFEVIP
VKTKYPEGAEKQLIYALTRREVP-----S-G---------GLPMDVGCLVHNVGTAKAIY
QAVRYRKPLIERVITVTGENIKEPKNLLVRIGTPAIEAINHCGGYI----------KP--
PEK-LIFGGPMMGIAQYTDQVPVIKGTSGILVPAEGEIP-------------EPGPCIRC
GRCVDVCPMGLHPCIIVDYVENLKF-------DDA-KRLGILDCIECGCCGYVCPVRRQL
VHNLKFGKAEVWRKKD-----------------------------------
>WP_075754579.1|Firmicutes-Negativicutes-Selenomonadales-Sporomusaceae-Sporomusa-Sporomusa_sphaeroides WP_075754579.1 electron transport complex subunit RsxC [Sporomusa sphaeroides]OLS57897.1 electron transport complex subunit RnfC [Sporomusa sphaeroides
------------------------------------------------------------
------------------------------------------------------------
------------------------------------------------------------
----------------------------------------------------M-------
---AKSF-----R-GGVHPDDR---KRYTAAKAIEVAPIPRKVIIPTRQHLGAPCAPIVK
VGDLVKKGQVVAEAQAFVASPIHASTSGKVVEIAEYPHP-VFGA-CQAVVIESD-DK-DE
----------------WAP-----GLPL---------------SR-D-------WQSLDV
KELKEIVRLAGLVGMGGATFPTHVKMSPPPEKPIDSFILNGAECEPYLTADHRVMLEQTE
RIITGMKIAMKILGVSKGYVGIEENKPDAIEIMRKACTG--------------SAIEVVP
LQTKYPQGAEKTLIKVILDREVP-----S-G---------GLPMDVGTVVQNVGTMVAMA
DAVEKGIPLIERVATITGGAIAEPKNILLRVGATFAQAIELCGGFK----------EQ--
PVK-VIMGGPMMGMAQRTVDVPVIKGTSGILALSAADVNMG-----------DEQPCIRC
GRCVEACPMGLVPNMFSILGERGVF-------EVSVKEYNVLDCVECGSCVYVCPAKRNI
VQYIKLCKVQNAAQAAAKK--------------------------------
>WP_148551270.1|Firmicutes-Clostridia-Clostridiales-Peptostreptococcaceae-Paraclostridium-Paraclostridium_bifermentans WP_148551270.1 electron transport complex subunit RsxC [Paraclostridium bifermentans]
------------------------------------------------------------
------------------------------------------------------------
------------------------------------------------------------
----------------------------------------------------MK------
---LLTF-----K-GGIHPPYR---KEYTNNKPLEKSKDPKVVYISMQQHIGAPAKPIVK
LGDVVCVGQKIGEMQGFVSANIHSSVSGTVIGIKDIDVP-GG-V-STCVIIEND-FK-NT
----------------VHE-----SVKP---------------KG-S-------LESLTK
EEIIESIKEAGIVGMGGATFPTHVKISPPPDKKIDFVILNGAECEPYLTADHRLMIENPE
DVVFGLQVLMKALNVDKGYIGIEVNKPDAIEAITKVASK-------------INNIEVVG
LEVKYPQGAEKQLIYACTNREVP-----S-G---------GLPMDAGAVVNNVGTAAQIA
KTIKTGMPLVERITTITGNCIQEPKNLVTKVGTLFSEIIEECGGLK----------TDKK
VGK-IIMGGPMMGIAQYTTNIPTNKGTSGILCLDEAEATIP-----------KPNNCLRC
GKCLDVCPAFLQPLYISAYSLKGDF-------ESS-EKFRALDCIECGSCSFICPARRPL
LQSIRVAKKEIIALKRKQSNK------------------------------
>RZN39611.1|Euryarchaeota-Methanomicrobia-Methanophagales-root-root-Methanophagales_archaeon_ANME-1-THS RZN39611.1 electron transport complex subunit RsxC [Methanophagales archaeon ANME-1-THS]
------------------------------------------------------------
------------------------------------------------------------
------------------------------------------------------------
--------------------------------------------------MMLK------
---SRSF-----R-AGIHPPSL---K-ITAGTPIERANLPHIATILLHQHVGAPCKPLVN
EGDEVHAGQKIGDSTSFVSAPVHASISGLVKEISAQQSP-LCRE-VLGIVIESD-GR-DE
----------------WVR------ME----------------EL-N-------PQNASK
REILARIREAGIVGLGGAAFPTAVKLSPPEGKTIDTVILNGAECEPGITADHRLMLEQPE
KILKGMQIIMELLEAERGFIGIEDNKRDAIQRMHEVVDREG-----------DKRITVIP
LETKYPQGEAGTLIKTVIGRETP-----S-G---------SHSYDIGVIVHNVATAKAIH
DAVYEGIPLIERVVTVTGD-VKAPKNLLARIGTPIFELIEACGGLN----------DE--
VGK-ILSGGLMQGIAEYG-NVPTIKSTNCIIVLTREKSKLP-----------AERTCIRC
GRCVEVCPIGLIPTMLGKLARERRF-------DEC-IAYHIQDCMGCGSCTYVCPSKIPI
TQLVSYGKEELKKRAG-----------------------------------
>KXB06089.1|Euryarchaeota-root-root-root-root-candidate_division_MSBL1_archaeon_SCGC-AAA382F02 KXB06089.1 hypothetical protein AKJ53_01325 [candidate division MSBL1 archaeon SCGC-AAA382F02]
M-----------------------------------------------------------
------------------------------------------------------------
------------------------------------------------------------
----------------------------------------------------IK------
---AKDF-----E-GGVHPEY----KKLTAKKEIEKAELPKKVIFPLRQYVGKIYEPLVD
EGDHLKVGQKIGDSDYAISAPIHASVSGEVSELTTHPSP-LGGE-VKSIVIESD-EK-DE
----------------WVE-------TK---------------GI-N-------PKKAAK
EEIIAKIRECGLVGLGGAGFPTHTKLSPPKGKTVDTVIINGAECEPYLTSDHRLMLEEGE
KIIKGAKIIEKILKPERTLIAIENNKPDAIKNLKNLS---------------DENIEIVP
LETKYPQGDERHIIKAVLDREVP-----S-G---------GLPFDVGVGVQNVGTTKAIH
DAVYEGTPLIERVISVTGD-VQNRKNLLARIGTPFSNLINQCGGGK----------GK--
TRQ-VIFGGPMMGTAQ-TKDAPIMRGTTGIVVFNEKRVEKG-----------EELPCIKC
GRCIEACPMNLMPTKLKDLVENEMW-------ETAQEDYNLLSCDRCGCCAYVCPSKIPL
VETIRDGQCDFRERGG-----------------------------------
>RUA06612.1|Fusobacteria-root-root-root-root-Fusobacteria_bacterium RUA06612.1 electron transport complex subunit RsxC [Fusobacteria bacterium]
------------------------------------------------------------
------------------------------------------------------------
------------------------------------------------------------
----------------------------------------------------MK------
---LFTF-----K-GGVHPSDN---KVQTENEAIQNFDAPKMLNIALLQHIGAPLNPLVK
PGDRVLKGQKIADSQAFMSAPIHSPVSGTVKKIEFLPFP-TSGK-VNTIIIEND-GQ-EE
----------------LAE------LPT---------------IK-D-------WKNASK
EDLLAMVREKGIVGVGGACFPTHIKLNPPKDMPIDTLVVNGAECEPYLNADNRLMLENPS
SIIEGIKIVMHILGINSAKVGIENNKPDAIEAMIKASAD-------------DDRIEICP
LKTQYPQGGEKQLISAILGREVP-----S-G---------GLPAKVGVVVQNTATCALIY
EGLVNGMPLIEKTVTISGKAIKNPMNLKVRIGTMFRDLLDHAGIER----------EA--
VDK-LVSGGPMMGMAQPSEDVPVVKGTSGLLALTKEETNQC-----------KPKNCILC
GKCVSVCPMGLEPLMYAKLAKFNQW-------EEM-GKYNLMDCISCGSCSFICPANRPL
TEAINIGKAKLRAMPRK----------------------------------
>PHS34999.1|Firmicutes-Clostridia-Clostridiales-Clostridiaceae-Alkaliphilus-Alkaliphilus_sp. PHS34999.1 electron transport complex subunit RsxC [Alkaliphilus sp.]
------------------------------------------------------------
------------------------------------------------------------
------------------------------------------------------------
----------------------------------------------------MK------
---HLTF-----K-GGIHPPYS---KELTSHLETEKANAPSLVAIPISQHIGAPCNPIVK
VGDRVLVGEKIGEAGGFVSSPIHASVSGTVKAIKDVPSV-MSGN-VLSIVIESD-GK-DE
----------------VHS-----SVSP---------------KG-K-------IETLSA
KEIVEIVKEAGIVGMGGATFPTHVKLSPPPDKKIDTFILNGAECEPYLTDDHRLMLEEPD
DIVYGLRAMMKAVNVDKAFIGIEDNKQDAIEAMIKATQE-------------FDNIEVVT
CETKYPQGSEKQLIYACVNKEVP-----S-G---------KLPMDVGVVVNNVGTAAQVA
KTIKTGMPLIERITTISGSAVKTPRNLLLKIGVPIKEVIEQCGGYT----------DD--
VGK-IIMGGPMMGLAQHTDEVVITKGSSGIVVLNTDEAKAQ-----------QESQCIRC
GTCVEQCPSFIEPLHISSYSRHNAM-------DLA-EEYRAVDCIECGTCSFGCPAKIPL
LQAIRVAKQHIIAKRRK----------------------------------
>OQY40318.1|Candidatus_Cloacimonetes-root-root-root-root-Candidatus_Cloacimonetes_bacterium_4572_65 OQY40318.1 electron transport complex subunit RsxC [Candidatus Cloacimonetes bacterium 4572_65]
------------------------------------------------------------
------------------------------------------------------------
------------------------------------------------------------
----------------------------------------------------MK------
---LKTF-----P-GGAHPHDF---KEFSKDASIETFPLPKKVVIPLAQHIGAPSKPIVK
VGDLVKTGQMISEAGGFVSIPMHASITGKVTKIAKFPHP-VGTS-QMAIEITGD-GEKDD
----------------WIE------LVE---------------EK-N-------YSSLSV
DEMKKRISEAGVCGMGGAGFPTHVKLSPPKEKPIDTVILNGVECEPFLTADYRIMLERAE
DIISGLKLLMKIVGATKGIIGIEANKPDAMAHMEKLVAS-------------ENNIEVIG
LKVMYPQGAEKQLIYATTKRKVP-----SNG---------GLPMDIKVVVQNVGTAIAVY
EAVSQKRPLIERVITITGAIVKNPKNYSARIGTLYSELLEGAGGVT----------ED--
IGS-VISGGPMMGFAIPTLETPMTKGSSGLLIFNKKQAKRA-----------KEQTCISC
ASCVDVCPMNLIPNMIVRGAKYGDW-------DLA-IKAGGVDCMKCGTCAYVCPANINI
IQYADIAKAKIWELKQKK---------------------------------
>OIP14021.1|Caldiserica-Caldisericia-Caldisericales-Caldisericaceae-Caldisericum-Caldisericum_sp._CG2_30_36_11 OIP14021.1 electron transporter RnfC [Caldisericum sp. CG2_30_36_11]PIP49932.1 electron transport complex subunit RsxC [Caldiserica bacterium C
------------------------------------------------------------
------------------------------------------------------------
------------------------------------------------------------
----------------------------------------------------MK------
---LFTY-----SPGGTEIEEE---K-WTKDKPFVKLPPPSIAVIPLSQHTGAPNVPAVK
IGDHVKIGMVIGSTSAPVSAPVHASVSGDVIAIEDRLCP-AGNK-IQSIIIKND-FK-EE
----------------EAE------FEH---------------VD-S-------IENFTP
EELIKKIRDAGIVGLGGAAFPTSIKLSPPKNKVIETVIGNGAECEAYLTTDYRVMIESPD
EIINGILIELKILNAKRGIIAVEDNKIDAADLLAKKIAERNL----------EDKIEVVL
LKTKYPQGGEKQLIKAVLGREVP-----S-G---------GLPLDVGTVVQNVGTLKAIS
EAIFYGKPLIERGITISGTAIKNPGNYIVRIGTQVSEIIDKVGGLN----------KK--
LRK-LVFGGPMTGVAQSSLEVPVLKGTSGILFFGEESLEMAP---------EEESPCIRC
ASCVDSCPIGLLPVFLDHAYRRNDM-------KLA-ESLYAVDCIECGACSFVCPAKRHL
TENIKKAKQSILKQRKIEAAKQAAFEKLKQKRLQEAKEKEAKK--------
>RLF59101.1|Euryarchaeota-Thermoplasmata-root-root-root-Thermoplasmata_archaeon RLF59101.1 electron transport complex subunit RsxC [Thermoplasmata archaeon]
------------------------------------------------------------
------------------------------------------------------------
------------------------------------------------------------
--------------------------------------------------MSLF------
---NNKQ-----S-HGVHPPGN---K-ITANKKIERAPLPKKVILPLSQHIGAPSKAIVK
KGDEVKVGQKIAEAGGFVSAPIHSTVSGKVSKIIEMISS-VTSNVGNAIVIDAD-GK-DD
----------------WVK------LNK---------------PS-K-------IDKLSK
KEILDQIKDAGIVGLGGATFPTHVKLQPPPDKKIDTIIINGCECEPYITSDHRLMLEYGE
GILKGLEIMMNVLSCNNAYIGIESNKPDAIENMKKIVSESNN----------SNEIIVES
LPAQYPMGAEKTLLKKILGLEVP-----I-G---------GLPMDVGVVVQNVGTLKAIY
DAIYEGIPLIERVVTVSGA-VKEPKNVISRFGTPASEIIDYCGGSA----------SN--
ADV-MIFGGPMMGIAQTSFETPTTKGTNSILIKKNTKE--------------IENNCIRC
GTCVENCPMNLMPLMYVAYVKKSMY-------DDL-KDYWIDNCVECGSCAYGCPANIPL
VQYIKVGKAELKKRGDN----------------------------------
>TES87772.1|Candidatus_Aminicenantes-root-root-root-root-Candidatus_Aminicenantes_bacterium TES87772.1 electron transport complex subunit RsxC, partial [Candidatus Aminicenantes bacterium]
------------------------------------------------------------
------------------------------------------------------------
------------------------------------------------------------
------------------------------------------------------------
------------------------------------LPPPEKVMIPLLQHFGKPAKPLVQ
KGDQVNLGQKIGEGQTLFSASVHSSVSGKVISVDNYNHP-GGNP-IPAVSITND-GQ-DH
----------------PFS-----DKEE---------------TK-D-------PFSFSP
EEIRQKVKEAGVVGMGGAAFPTAVKLSPPKDKPIETIIINGCECEPLLTSDYRLMLEAPE
DILKGAELARIATGAKRIIVGIEDNKKKAFEIFQDKIQG--------------FSGEIAL
LKTKYPQGAEKNLIYALLRREVP-----T-G---------GLPFDVGVVVQNVGTAKAIW
EAVSKGKPLYERVISVSGQGIMEPKNILVRIGTPFKNVVEFCGGLK----------EN--
ADI-LIMGGPMMGIVQWSLDVPVVKGTSGILAWAAPRPS-------------LEYACIRC
GRCVDNCPMTLVPTQLARYVKFDDL-------TAA-ENWGVLDCVECGCCQYICPSKIPL
VHWMRVGKNRIITLKQKKSA-------------------------------
>WP_068554958.1|Firmicutes-Clostridia-Clostridiales-Clostridiaceae-Thermotalea-Thermotalea_metallivorans WP_068554958.1 electron transport complex subunit RsxC [Thermotalea metallivorans]KXG77076.1 Electron transport complex subunit RnfC [Thermotalea met
------------------------------------------------------------
------------------------------------------------------------
------------------------------------------------------------
----------------------------------------------------MG------
---FLSF-----R-GGVHPPHF---KEATARLKVEKAKEPQIVTIPLQQHIGAPCEPIVK
VGDKVKVGQKIGEATGFVSVPVHSSVSGEVKQVTRLLTP-TG-E-TTCVVIESD-GL-NT
----------------VHE-----NVVP---------------KG-D-------IGSLSG
KEILDIIKEAGIVGMGGAAFPTHVKLSPPPEKKIETVILNGAECEPYLTADHRLMLENPG
DIVYGLKAMMKVLNVSKAYIGIEDNKPDAIENMKKAVEK-------------EKGIEVVG
LHTKYPQGAEKQLIYACTKKEVP-----S-G---------GLPMDVGVVVNNVGTAAAIA
TAIKTGMPLIERIATITGKGVKEPKNLLVKIGTSFKEIIEQCGGYN----------GN--
PGK-IIMGGPMMGLAQYTDEIPVVKGTSGILVLTPEEARLP-----------EPKPCIRC
GKCVEICPAFLQPLYISAYALQNMH-------ETA-EKYNALDCIECGSCSFICPSKRPL
LQSIRVSKREIIAKKRKTK--------------------------------
>WP_160196232.1|Firmicutes-Clostridia-Clostridiales-Clostridiaceae-Senegalia-Senegalia_massiliensis WP_160196232.1 electron transport complex subunit RsxC [Senegalia massiliensis]NBI05741.1 electron transport complex subunit RsxC [Senegalia massiliensis]
------------------------------------------------------------
------------------------------------------------------------
------------------------------------------------------------
--------------------------------------------------MNLQ------
---SQTF-----K-GGIHPPHF---KKSTENLTIERAKTPDMVYIPMQQHIGAPCEAIVK
VGDSVKIGQKVGEAKAFVSAPIHSSVSGKVKKIQKLDTP-TG-N-ATTIIIESD-GK-NE
----------------IHE-----SVVS---------------KG-K-------IDDLTK
EEIVEVIKEAGITGLGGAGFPTHVKLSPPPEKKVDTVILNGAECEPYLTADHRLMVEQPE
MIIKGLKAIMKAVEVTKGFIGIEDNKPDAIKVMMEASKN-------------EKNIQVVP
VKTKYPQGDEKRLINSITKREVP-----N-G---------GLPMDVGVVVNNVGTAHAIG
NAFETGMPLVERVATITGSGINNPRNLIIKIGTPFKDIIDECGGFK----------DN--
PGK-IIMGGPMMGIAQHSIEVPTIKGTSGILVLDKEEAKIP-----------DPDPCIRC
AKCVDICPVNLQPLFISKLSLKRMY-------EEA-GSYNALSCIECGSCSFVCPSKRPL
LQSIRVAKREILSNRKKS---------------------------------
>RJX26261.1|Firmicutes-Clostridia-Clostridiales-Syntrophomonadaceae-Dethiobacter-Dethiobacter_sp. RJX26261.1 electron transport complex subunit RsxC [Dethiobacter sp.]
------------------------------------------------------------
------------------------------------------------------------
------------------------------------------------------------
----------------------------------------------------MS------
---ERTF-----V-GGIHPSYF---KDSTAGMPIAPARSPSQVIIPLHQNIGAPCEAIVQ
VGDEVKVGQKIAEPKGFVSAPIHASVSGKVIKMEPYNHP-LGNP-VNAVFIEND-GQ-DT
----------------PDE-----GMKP---------------NK-P-------LEELTP
EEIIKISKEAGLVGLGGATFPTHVKLSPPSDITIDTVIINGAECEPFLTADHAIMLERAD
DIVYGLKAFMKALRATKGIIGIEDNKTDAVESMKRAIAEGGG----------GYDIEVHT
LHTKYPQGAEKMLIKATTGREVP-----P-G---------ALPMAVSVVNQNTGTAVAMA
EAIKLGKPLYERVVTITGPGIKEPANLIVRNGTLVKDLIEQCGGMT----------DD--
ARK-LILGGPMMGLAQPSDDVPAIKGTSGVLILTAEYVKDY-----------PIAPCIKC
GKCIEVCPMNLLPNFIGSSSEKENM-------DLA-EKYGAMDCFECGCCTYTCPAKRPL
VQWIRIAKGEITARRRK----------------------------------
>WP_148897149.1|Proteobacteria-Deltaproteobacteria-Desulfuromonadales-Geobacteraceae-Geothermobacter-Geothermobacter_ehrlichii WP_148897149.1 electron transport complex subunit RsxC [Geothermobacter ehrlichii]TYO95461.1 electron transport complex protein
------------------------------------------------------------
------------------------------------------------------------
------------------------------------------------------------
----------------------------------------------------MR------
---MKTF-----S-GGLHPPDS---KEFTATRAIEDCPLPEELVVPLSQHIGAPATACVQ
AGDRVRKGQVIGEAGGFVSVPVHAPTSGEVVAVEPRPHP-SGRA-LPAVVIRAD-GE-DA
----------------WDE-----PMP----------------LL-D-------PAAATV
DELRGRIRDAGIVGMGGATFPTHVKLSPPPEKPIDTLILNGVECEPYLTADHRLMLEESE
RILDGIAILQKILGVERTFLGIEANKPDAIERMASLGAD--------------RSIEVVP
LEVKYPQGAEKQLISAIAGREVP-----S-G---------GLPMDVGVVVQNVGTCAAIA
DAVLRGRPLIERIATVAGAAVKQPKNLRIRIGMSLRHLVEACGGTL----------AE--
PAK-IIMGGPMMGMAQLSLDVPATRGTSGLLLFTAEQVLKR-----------PEGPCIRC
ARCVQACPARILPTSIAAYARLEMM-------DEA-EALGALDCIECGCCSYSCPAALPL
VQSIRHAKAAITARRRKG---------------------------------
>WP_095130751.1|Firmicutes-Clostridia-Clostridiales-Clostridiaceae-Anaeromicrobium-Anaeromicrobium_sediminis WP_095130751.1 electron transport complex subunit RsxC [Anaeromicrobium sediminis]PAB61386.1 electron transport complex subunit RsxC [Anaeromicro
------------------------------------------------------------
------------------------------------------------------------
------------------------------------------------------------
----------------------------------------------------MK------
---LLSF-----R-GGVHPPHR---KKATEKLAVIKANEPKVVYIPLQQHIGAPCEALVK
VGDEVKVGQKIGEASAFVSAPIHSSVSGKVKKIAKMKTP-TG-E-ATCIVIESD-GL-NT
----------------VHE-----SVLP---------------KG-D-------ISELSG
KEILEIVKEAGIVGLGGAAFPTHVKFSPPPDTNIDTIILNGAECEPYLTADHRLMLEDPE
SIVYGLKAMMKIVNVKKAYIGIEDNKKDAIEKMLECVKN-------------EEGISIVA
LKTKYPQGAEKQLIYACTQREVP-----S-G---------GLPMAVGVIVNNVGTAAAIA
TAIKTGMPLVERIATITGSGIKEPKNLLIKVGTLFNEIIEQCGGYN----------GT--
PGK-VIMGGPMMGLAQHTDDVPAIKGTSGILVLSPEEARLP-----------EPEQCIKC
GKCVEICPAFLQPVYISAYGLKDMY-------DKA-EEYRALDCIECGSCSFICPSKRPL
LHSIRVAKREIIAKKKKSK--------------------------------
>RLE27647.1|Acidobacteria-root-root-root-root-Acidobacteria_bacterium RLE27647.1 electron transport complex subunit RsxC [Acidobacteria bacterium]
------------------------------------------------------------
------------------------------------------------------------
------------------------------------------------------------
------------------------------------------------------------
----MKF-----K-GGIHPDYH---K-LTADQPTVSMPLLKRYVVPLSQHIGAPGKLIVE
KGQEVRRGQALTSPAGFVSVPVHAPTSGKVKKIGEFPHP-LGKP-QPGIEITAD-GE-DV
----------------WCE-----EIVG---------------HG-N-------WRDLEV
ARLRDLIRDAGLVGLGGAAFPTHVKLSPPKDKPIDLLILNGAECEPYLTSDHRVMLEHAA
GVMEGIGLLMRVLGVEKALVGIETNKADAAKALEAACPD-------------DLDIRVHL
VETKYPQGSEKHLIYALTGRRVP-----A-G---------GLPMDSGVVVQNVGTALSCY
EAVHLGRPLTERIVTVTGSAVKDPANVMVRVGTSVAEVIDFCGGLT----------GS--
VGK-VIFGGPMMGIVQFNLNAPVLKGTSGILCLAESEISQF-----------EGSPCIRC
GNCVDACPMFLVPSAMGLLVERNRF-------ADL-GGYHIMDCIECGSCAYVCLSRRPL
VQFFKRGKLEWREHLKALEGGVS----------------------------
>PIP19036.1|Candidatus_Omnitrophica-root-root-root-root-Candidatus_Omnitrophica_bacterium_CG23_combo_of_CG06-09_8_20_14_all_41_10 PIP19036.1 electron transport complex subunit RsxC [Candidatus Omnitrophica bacterium CG23_combo_of_CG06-09_8_20_14_all_41_10
------------------------------------------------------------
------------------------------------------------------------
------------------------------------------------------------
----------------------------------------------------M-------
----------------VRLKAN---KFYTEDKVIEVLPPPCKVYIPLSQHLGRPCNPLVG
IGDAISIGQKIGAVDAHVYAPVHASISGKVTAIENWPHP-VLGR-CKTIVIESD-GL-DT
SSVVRRPCLTADRPRQWRG-----RQAS---------------SE-E-------IERLTA
DEIRNIVFDAGIVGMGGAAFPAHIKLKPP--KPVDTLIINGAECEPYLTGDYRLMIEKTE
EILAGIKLIEKCLGVKNVYIAIEDNKPEAIKQFKVSATMRGGP-ANLFGG-HSSKFTVKV
LKSQYPQGGEKQLIKNILGKEVP-----Q-G---------KLPFDIGVVVHNVATVYAIY
EAAYKNKALYERVVTVTGSCLTNPKNLLARIGTPIKNLIDFCGPLK----------EG--
PAK-IIIGGPMMGIAQYTDQVPVIKSTNGVLLFTKKEAELL-----------AEEYCIRC
GACVRECPAGLMPCLINLASEKSLW-------QEA-INYGVLDCMECGICNYICPANRNL
VQSIKRAKLEAVK--------------------------------------
>WP_029541172.1|Firmicutes-Negativicutes-Selenomonadales-Selenomonadaceae-Selenomonas-Selenomonas_ruminantium WP_029541172.1 electron transport complex subunit RsxC [Selenomonas ruminantium]
------------------------------------------------------------
------------------------------------------------------------
------------------------------------------------------------
----------------------------------------------------M-------
---LKRF-----L-GGIHPRDG---KDLAKDKAIEAMPLPKELVVPLSQHIGAPCKPTVK
VGDAVLKGQLIATSEAFMHADIHAPTSGKVAKIEDRPHS-GRGM-CPAIVIAVD-GR-DE
----------------WAE-----GLPL---------------SR-N-------WEAMSK
EEILTAIQQAGIVGMGGATFPAHIKLKP--QKPVDVLVINGAECEPYLTADYRLMLEEAQ
KIVTGVQILAKALGTKKSIIGVEDNKTEAVKALDKAAED--------------TEIEVVA
LPTRYPQGAEKMLIYALTGREVP-----M-G---------GLPMDAGAVVQNVGTVAAIA
DAVEQGIPLIERVTTVSGDAVAEPKNLRVRIGTSYQACLDHAGGFR----------ET--
PDK-ILAGGPMMGMAQQSLEVPVMKGSSGILALTRKITEHG-----------PEMNCIRC
GRCVKACPMGLVPSMLSILSQRGDY-------GKCRDDYGLMNCVECGCCTYICPAKRNI
VQYIRLAKNEVRAEAARAKAKAEAR-----------EKKEAVK--------
>RKY50606.1|Candidatus_Marinimicrobia-root-root-root-root-Candidatus_Marinimicrobia_bacterium RKY50606.1 electron transport complex subunit RsxC [Candidatus Marinimicrobia bacterium]
------------------------------------------------------------
------------------------------------------------------------
------------------------------------------------------------
----------------------------------------------------MK------
---VLTF-----R-KGIHPKEF---KELTEHKPIEKLPTPKEVFIPLQQHIGSPAKAVVQ
KGEEVKAGQIIGESTGFISSYIHASINGKVKTIDTFLHP-LGLS-TQTVHITSS-EE-AN
----------------PLV-----TDSD---------------TK-S-------WESLSK
EDIISIIEKSGIVGLGGATFPTHVKLKPPKDKPIDTFILNGCECEPYLTADHRMMLDFTD
KVVQGVLIITRTLGVKKAYIGIENNKPDAIEKMSKATSK-------------IPEIEVVA
LKTKYPQGAEKMLIKAVLDRTVP-----A-G---------GLPMDVGVVVNNVGTALAIY
EAVVENKPLIERVVTVTGNGIKEPKNLLIPIGTKLKDVIDYCGGLT----------GD--
NIK-VIMGGPMMGITIGSLEVPVIKGTSGILCLKDGKNFAE-----------TVYPCIGC
GSCTRVCPMNLLPTKLARLSEKGMW-------EMA-NKMGILNCIECGSCAYVCPSHIPL
VQHIKVGKFMVNQLKK-----------------------------------
>WP_091650488.1|Firmicutes-Negativicutes-Veillonellales-Veillonellaceae-Megasphaera-Megasphaera_paucivorans WP_091650488.1 electron transport complex subunit RsxC [Megasphaera paucivorans]SDM86199.1 electron transport complex protein RnfC [Megasphaera pa
------------------------------------------------------------
------------------------------------------------------------
------------------------------------------------------------
----------------------------------------------------M-------
---MKSF-----I-GGVHPDDG---KIYAKDKAIETLAVPEEVVIPMSQHFGAPCTPTVK
VGDHVKKGQLIGTSDAFLHADIHASTSGDVIKVAPMPHN-MMVK-CMSVVIKSD-GL-DE
----------------WAD-----GLPE---------------EH-D-------WNQLDS
KEIIDLIKRAGVVGCGGATFPAHVKLTP--NKPVDVFIVNGAECEPYLTADYRGMLECSD
RLVTGVQICMKALGVKTAYIGVEDNKPEAVKVLKEAFTG-------------IEGVSVEA
LPTKYPQGAEKMLIKAVTGREVE-----P-G---------GLPMNVGCVVSNVGTVLAIT
DAVCHGIPFIERITTVTGDCIKEPKNLLVRIGTSYQACVDYCGGFS----------KQ--
PDR-VISGGPMMGLAQFSLDVPIAKGASGITCLSAEKCEVG-----------EESPCIRC
GRCVVACPMGLIPSQLSIFSERSAW-------EKC-MEYGVMNCVECGSCVYTCPAKRNI
VQYIRNAKGQCKALQAAAKAKTEAQ-----------KAKAETSLKDTIQRM
>RPJ08605.1|Spirochaetes-Spirochaetia-Spirochaetales-Spirochaetaceae-root-Spirochaetaceae_bacterium RPJ08605.1 electron transport complex subunit RsxC [Spirochaetaceae bacterium]
M-----------------------------------------------------------
------------------------------------------------------------
------------------------------------------------------------
----------------------------------------------------FS------
---TKTF-----R-GGIHPPGK---KEATKEKWIVVLPMPQKVVIPLQQHTGKRCDPTVA
VGDTVTAGQEIGAASGFISAPVHASISGKVTAIEELPHPVLGNG-VLSIVIENV-EG-AS
----------------SAE-----QWEA---------------DP-S-------WEKLSP
KELKEKIQKAGIVGMGGAAFPTHVKLSPPEGTNIDAVVLNGAECEPYLTTDYRIMIEKAD
EVLTGLSIILKVLGCKTAFIAIEKNKPTAISLLQERLLRLRAT---LFPA-DDFRIEVLP
LKVKYPQGAEKQLIKAVVNTEVP-----S-G---------GLPFNVGIIVQNVGTAFAIY
EAVVKNKPLIERVVTVSGEGIEQPQNFLVRLGTPFSRVIEAAGGMKR--------VDT--
PHK-ILMGGPMMGLAQYNMEVPVVKGTSGILVLPDQKKK-------------AQRACIKC
GKCVDHCPMMLLPSRIADFAERDDF-------VSC-REFSVTDCCECGVCTFLCPSGRPI
VHLVKYAKMHLLKNK------------------------------------
>WP_107614679.1|Firmicutes-Clostridia-Clostridiales-Peptostreptococcaceae-Clostridioides-Clostridioides_difficile WP_107614679.1 electron transport complex subunit RsxC [Clostridioides difficile]VFC52404.1 electron transport complex protein [Clostridioid
------------------------------------------------------------
------------------------------------------------------------
------------------------------------------------------------
----------------------------------------------------MK------
---LLTF-----K-GGIHPPYR---KEYSNTKALEKAQAPKIVYIPLQQHIGAPAKPIVE
VGDEVKFGQKIGEQQGFVSCNVHSSVSGKVIAIEQHEVP-GG-S-AQCVVIEND-FK-EE
----------------LHE-----SVQP---------------KG-Q-------LEDLSK
EDIVGIIKEAGIVGMGGATFPNHVKVSPPPDSKAEVVILNGAECEPYLTADHRLMVENPE
DVVFGLRALMKVLDVKKGFIGIETNKPDAIEAIQNVAKD-------------YSEIEVVG
LQVKYPQGAEKQLIYACTGKEVP-----S-G---------GLPIAAGAVVDNVATAAQIA
KSIKTGMPLVERITTVTGSCIKEPKNLITKVGTLVSEIIEQCGGFK----------EDKK
IGK-VIMGGPMMGIAQYTTEIATNKGSSGILCLDEEESRTP-----------DVQNCLRC
GRCTDVCPSFLQPLFISAYSLKDDY-------DTA-EYHRAMDCIECGSCSFICPARRPL
LQSIRSAKREIGAKRRKQAAQK-----------------------------
>OHD73052.1|Spirochaetes-root-root-root-root-Spirochaetes_bacterium_RBG_13_68_11 OHD73052.1 electron transporter RnfC [Spirochaetes bacterium RBG_13_68_11]
------------------------------------------------------------
------------------------------------------------------------
------------------------------------------------------------
----------------------------------------------------MR------
---ARTF-----R-GGVHPPGN---KHWTERKPIEDMPLPRRVIVPLHMHTGAPAKALVK
EGDMVRAGQMIGEPGGFVSAAVHASISGKVTAVLPHLHP-AMPSLVPTVVIETPEGE-AP
----------------DGG-----SWTD---------------AA-D-------WSGLTV
DELRARILDAGVVGLGGAAFPTHVKLTPPKEKRIDALILNGVECEPYLTADHRLMLEQAD
ALIGGTRIVLKILGLSKAYLGIERNKPDAIAFLAERCRAL------------EAPVEVVP
LKVKYPQGAEKQLIKAILKREVP-----S-G---------GLPFDVGVVVQNVGTVAAVH
DAVARGKPLIDRILTVTGHGVREPKNLRVRIGTPFADVIAHCGGFT----------TEEG
ERK-IIMGGPMMGLAQYSLEVPVVKGTSGILILADG-VRAG-----------RETTCIKC
GRCVAICPVYLMPNRISDYAEIDKF-------DQC-NEYGVRDCIECGACAYVCDVKRPI
VHLVKYAKLNLAKKKAAPQGSAPGV-----------QA-------------
>PKN80150.1|Candidatus_Cloacimonetes-root-root-root-root-Candidatus_Cloacimonetes_bacterium_HGW-Cloacimonetes-1 PKN80150.1 electron transport complex subunit RsxC [Candidatus Cloacimonetes bacterium HGW-Cloacimonetes-1]
------------------------------------------------------------
------------------------------------------------------------
------------------------------------------------------------
----------------------------------------------------MS------
---LKTF-----P-GGVHPHDF---KHFSKTAAIDKLPPPEKVIIPMSQHIGSPSSPCVK
VGDEVLVGQLIAEASGFVSIPQHASISGKVTKIDLFAHP-VGTK-QMAIEITGD-GL-DK
----------------WIE------LVD---------------DE-N-------YLDLTP
DEMKKRIADAGVCGMGGAGFPTHVKLSPPKDKVIDTVILNGVECEPYLTSDYRLMIERPE
EILRGLENVMKVVGASKGIIGIESNKPDAIALLQKHTAS-------------KANIEVVG
LKMQYPQGAEKQLIYAATKRKVP-----NKG---------GLPMAVGVVVQNVGTAVAVY
EAVRYKKPLLERVITVTGSIVKRPANFLARVGTPYSVLVDNCDGVN----------TE--
IGK-IISGGPMMGFSLPNLDAPMTKGSSGIVLMNRTEAKQL-----------QEHTCLRC
AKCVDVCPLNLLPSLIVSAVKVEDL-------EMA-NKAGMTDCMKCGSCAYVCPAQIRL
VQWIDTGKIKWAALQRAKK--------------------------------
>WP_093688325.1|Firmicutes-Negativicutes-Selenomonadales-Sporomusaceae-Sporolituus-Sporolituus_thermophilus WP_093688325.1 electron transport complex subunit RsxC [Sporolituus thermophilus]SDF20872.1 electron transport complex protein RnfC [Sporolituus t
------------------------------------------------------------
------------------------------------------------------------
------------------------------------------------------------
----------------------------------------------------M-------
---AKSF-----R-GGVHPNDR---KGYTAAKPVEVAPVPQKVIIPTRQHIGAPCAPIVK
VGDLVKKGQVIADAQAFVASPVHASTSGKVVEIGEYPHP-VFGT-CQAIVIEAD-GL-DE
----------------WAD-----GLPL---------------SR-D-------WRSLDS
GAIRDIIRQAGIVGMGGATFPTHVKMAPPKEKPVDTFILNGAECEPYLTADHRVMLEAAD
RVVTGMQIAMKVLGVTRGLIGIEENKPDAIDGMRKACEG--------------TGIEVVP
LKTKYPQGAEKTLIKVLTDREVP-----S-G---------GLPMDVGVVVQNVGTVVAIA
DAVEKGIPLIERVTTVTGGAVAEPKNLLLRIGTTFRQAIELCGGYK----------EQ--
AVK-VIMGGPMMGLAQRTLDVPVIKGTSGILALAAGDVNHG-----------PERPCIRC
GRCVEACPMGLVPSMLSVLGERGLY-------VVAKDEHDLLDCVECGSCVYVCPAKRNI
VHYIKLAKAQNAAAAAKK---------------------------------
>KPK73030.1|candidate_division_WOR-3-root-root-root-root-candidate_division_WOR_3_bacterium_SM23_60 KPK73030.1 electron transporter RnfC, partial [candidate division WOR_3 bacterium SM23_60]
------------------------------------------------------------
------------------------------------------------------------
------------------------------------------------------------
------------------------------------------------------------
---------------------------------------PKRVYIHFSQHTGKPAKPLVE
KGAEVTIGTKIGESDGFISSTIHSSVAGKVVSIENYPHP-VVGS-SVSCVIEST-DS-DE
----------------WEA-------VA---------------ER-D-------PTHMSA
EELVTIIKEAGIVGLGGAAFPTHVKLSPPAEKSIDTLIINGCECEPMLTADHRLMLEHAQ
EIIDGAALFQRIVKAQDLIFSIEDNKKDAAAVLSKA------------------GAQVRT
LKTKYPQGAEKQLIKAILNREVP-----R-G---------GLPMDVGCVVQNVGTAYAAY
QAIRFNKPLIERVVTVTGDGVKEPKNCMVRVGTPAIDVINFCGGYV----------GT--
PTK-ILFGGPMMGIAQYSENVPTIKGTSGIIVWQHAIVH-------------DEGPCVRC
SNCIDVCPMGLMPTELFKLVKNKKF-------DVA-KEYGVLDCIECGCCAYNCPAKIPL
VHYLKYGKSEVWRLSRK----------------------------------
>WP_094397748.1|Firmicutes-Clostridia-Thermoanaerobacterales-Thermoanaerobacterales_Family_III._Incertae_Sedis-Thermoanaerobacterium-Thermoanaerobacterium_thermosaccharolyticum WP_094397748.1 electron transport complex subunit RsxC [Thermoanaerobacterium 
------------------------------------------------------------
------------------------------------------------------------
------------------------------------------------------------
--------------------------------------------------MKTK------
---EYTF-----F-GGIHPRSY---KELSNKYPIEEYLPKSQVIIPLQQHIGAPCIPLIK
VNDYVKVGQKIGEANGFVSAPVHSSVSGKVVAIEDRPSP-SGKL-VKSIVIESD-GE-FN
----------------YDD-----NITP---------------NE-D-------INNMKP
EEIRQIVREAGIVGMGGATFPTMVKLNPPSDKKIDIVILNGAECEPYLTADHRLMLEKPV
DIVHGLLAIMKALGASKGYVGVEDNKKDAIKEMKKSCKE-------------FGDIEVAV
LKTKYPQGSEKHIIKAITGREIP-----S-G---------KLPADIGVVVDNVGTAFAIA
EAIKFGKPLIERVVTVTGEGIMTPKNLRVKIGTPFRELIEYCGGFK----------GT--
PGK-VISGGPMMGIAQYSIDVPVIKGTSGILVLPEDRIALK-----------DPKPCIKC
ARCVDACPMNLLPLFISAYSLKNDF-------NKC-KEYHALDCIECGSCSYVCPSKRPL
VESIRLAKREILRKRRK----------------------------------
>TET51611.1|Actinobacteria-Actinobacteria-root-root-root-Actinobacteria_bacterium TET51611.1 electron transport complex subunit RsxC [Actinobacteria bacterium]
M-----------------------------------------------------------
-----------------------------------------------G------------
------------------------------------------------------------
--------------------------------------------------ILLK------
---KKSK-----F-RGLNLLEN---K-ITAKKPIEALPVPEKVILPLVQNIGAPCSFLVE
KGDTVRTGQKIADSKAYVSSPIHSSISGKVKKFSKIMNP-ATSQLMDAVTIESD-GQ-DQ
----------------WVGSEQVFNIKL---------------SQ-DYRRLKSIIDSFKK
EEILARIREAGIVGLGGAAFPTHVKLNPPPEKKIDTLILNGCECEPFITSDHRVMLEYGR
QVLVGLYIICRTLDPGNIFIAIEDNKRDAIEHIKDLIFEMSF----------DDMFKIVS
LPSSYPMGAEKTLIKTVVDRAVP-----I-G---------GLPMDVGVVVNNVTTAKAIH
DAVIEGKPLISKVITVTGE-FETPKNILARIGTPVRELVDLCIIDE----------SK--
TNK-VIIGGPMMGNILVELDFPIVKGANCVLAKDNRIP--------------DERNCINC
GSCVRICPMDLVPLVYVRNVKSGRS-------DGL-SGYYIENCIECGSCAYVCPANIPI
VGYIKTGKAMIAK--------------------------------------
>RKX95939.1|Spirochaetes-root-root-root-root-Spirochaetes_bacterium RKX95939.1 electron transport complex subunit RsxC [Spirochaetes bacterium]
------------------------------------------------------------
------------------------------------------------------------
------------------------------------------------------------
----------------------------------------------------MG------
---VFSF-----K-GGVHPPYN---KDLTNSKSIVPANLPKELVIPMSQHIGAPCEPTVA
VGDNVKEGQLIGKSTSFVSAPIHSPTSGKVKKIEERLHP-LSKK-VLSVVIEPD-GE-NE
----------------KVY-----MEPL---------------GD-D-------PAKIDA
EKILERVKEAGIVGMGGATFPTHIKFSPPKDKPIDTLILNGCECEPYLTADHRIMLERGN
DVVLGARMIAKVLKVKRIIIAIENNKPDAIEELKSLSSP--------------YDIEVVA
TATKYPQGAEKMLIKALLDREVP-----S-G---------GLPMDVGVVVSNVGTSAAVC
EAVRDGKPLIERVVTVTGNAVKKPGNFLSKIGIPIASLVEQAGGVE----------GN--
LGK-IIMGGPMMGISQPSMDVPIMKGSSGILLLQKEDYMTL-----------DFRACIKC
SFCVRVCPVHLLPSTLSIIGEAKKW-------ELA-EKYGVNDCIECGSCAYVCPSKRPI
VHFIKTTKAKLREIKAMEKK-------------------------------
>OIO34728.1|Candidatus_Omnitrophica-root-root-root-root-Candidatus_Omnitrophica_bacterium_CG1_02_40_15 OIO34728.1 hypothetical protein AUJ70_00375 [Candidatus Omnitrophica bacterium CG1_02_40_15]
------------------------------------------------------------
------------------------------------------------------------
------------------------------------------------------------
----------------------------------------------------MV------
---NLNF---------IHLADF---KNITRNKKIEAVPAPKKVILPLSQHLGALSEPVVN
TGDSVKTGSLIAQAKGFISSNLHSSISGKVIAIEESPHP-IIGS-SKAIIIESD-GQ-DI
----------------KAY----LDLAP---------------AK-D-------ISGLSK
EEIIALIKEAGIVGLGGAAFPLSVKLSPPPAKKIDSLIINGAECEPFLTCDHRLMLEKPK
EIILGAELIAKVLGVKDITIGIEENKLDAIESINSSIFLLKASLGFARDR-QGSRLKVKA
LKTRYPQGGEKQLIKTLLNKEVP-----S-G---------GLPLDIGIVVNNVQTVFAAY
EAVYLRKPLYERVITISGSFSNIAKNILVRIGAPIKDVLDYCGMSPK---------LD--
IYK-IVMGGPMTGVAQSNLNAPVIKGTSGILVLDKKFKLGE-----------KELECIRC
SRCIEACPAGLMPCMIGLSSKKERF-------DIA-SSYDPFDCIECGSCSFVCPSKIPL
IQLIKLAKAKIKTRS------------------------------------
>SEW33632.1|Firmicutes-Clostridia-Clostridiales-Lachnospiraceae-Lachnoclostridium-[Clostridium]_fimetarium SEW33632.1 electron transport complex protein RnfC [[Clostridium] fimetarium]
------------------------------------------------------------
------------------------------------------------------------
------------------------------------------------------------
----------------------------------------------------MS------
---SNRI-----K-WGIHPWTR---KGPTSKKPIATLELPKQVTIPVRQHIGAPAIPIVK
KGDLVKKGQLIAKTDAIVSSYIHASISGKVIEVAKNPHP-LFGE-CLAIVIEND-GL-DE
----------------WEE-----GLLV---------------DR-D-------WTKLSN
SETIEIIRNAGIVGMGGAAFPSHIKLNPPAEKNVDTLIINAAECEPYLTVDHRVILEFTE
KIVTGIEIIKKLLNVEKVIIGIEDNKPDAILKLKEAFAG--------------TDIRVES
IKTRYPQGAEKMIVQTLTGREIE-----N-G---------KLPIDIAVIVQNVSTIVAIC
DAVTKGIPLIERVVTLTGRSLNEPKNVFLRIGTTFADAIELAGGFK----------EH--
PAR-IIMGGPMMGMSQYTMDVPVIKGTSGILALNVHDVNDR-----------FETACLHC
GKCVEVCPMGLNPGILSILGEKEMI-------DEALKDQGILNCMECGCCSYVCPSKRKI
VQYIKFTKKLLNNQATRAKGGK-----------------------------
>RKX94350.1|Spirochaetes-root-root-root-root-Spirochaetes_bacterium RKX94350.1 electron transport complex subunit RsxC [Spirochaetes bacterium]
------------------------------------------------------------
------------------------------------------------------------
------------------------------------------------------------
----------------------------------------------------MK------
--GLKTF-----SIGGVHPPGR---KYLTDRKEIINAVIPGTFVVPMSQHLGAPSECLVS
VGDKVSEGMLIGKSSGFISSNIHSPVPGTVKEIKDIYLP-NGML-SKAVVIELE-GE-FD
----------------RLG-----KEQD---------------AE-D-------WKSFSK
EDLLGIIAESGIVGLGGATFPANVKFMVPKGKKVEFLVINGVECEPYLTADHRLMLERAD
MILEGIRIIAAIVEPERIAIGIEINKPDAIEAMEKAAEKA------------AFPLEVVP
LKIKYPQGDEKQLLKAVTGREVP-----S-G---------ALPIEIGCVVSNVGTVHAVY
EAVVLKKPLIERVLTVTGGGIKEPKNLKARIGTPISSLIEECGGFS----------EV--
PEK-VVVGGPMMGFTIYDLDTPVTKGTSGILALTSKEVKNA-----------ARTSCISC
GRCVNACPMGLNPTTLFKFIDHGEY-------DEA-EKIGLMDCKECGSCGFICPARIPL
IQGMRLGKKMLRKKKVKA---------------------------------
>PLX93946.1|Proteobacteria-Deltaproteobacteria-Desulfuromonadales-Desulfuromonadaceae-Desulfuromonas-Desulfuromonas_sp. PLX93946.1 electron transport complex subunit RsxC [Desulfuromonas sp.]
------------------------------------------------------------
------------------------------------------------------------
------------------------------------------------------------
----------------------------------------------------MN------
---LKTF-----A-GGLHPPDG---KHYSAHCPIESCPLPDELIIPLSQHIGAPAAACVA
VGDQVKKGQVIADAKGFVSVPIHASTSGEVIAVEPRLHP-MGKA-LPAVVIRPD-GE-DC
----------------WDA-----SLQ----------------GA-D-------PANLSV
DELKDRIRAAGIVGMGGATFPTHVKLSPPEEKKIDTLIINGVECEPFLTADHRLMLEQSE
RLLDGIEILRKVLGIERTVIGIEANKPDAIEKLTQEGAA--------------RNIEVQA
LEVKYPQGAEKQLIDALTGRQVP-----S-G---------TLPMEVGVVVQNVGTAAAVS
DAIRHGHPLVERVATVTGPGVHAPKNLLIRIGTPLRHMVEQCGGLN----------GD--
PAK-IIMGGPMMGQTQLSLDIPAIRGTSGLLIFRREDLPTRL----------EAGPCIRC
GRCIGVCPIHLQPTTIAAYARLDMI-------DEA-EGYHALDCIECGCCTYICPATLPL
VQSIRHAKGGIMAKKRTI---------------------------------
>WP_118613469.1|Firmicutes-Clostridia-Clostridiales-Ruminococcaceae-Ruminococcus-Ruminococcus_sp._AF19-29 WP_118613469.1 MULTISPECIES: electron transport complex subunit RsxC [unclassified Ruminococcus]RHQ12743.1 electron transport complex subunit RsxC [
ME-----------NYTKYKLKSSDELASVLDGKDNLFVIACNKCFKEFETVDEPDCDEFL
KFAADQGKKVTGSAKFDFLCNKMHTERKLQDLIPEGTENVVVISCGLGIQTVADLAGKPV
VAASNTLNYRGHHGMALTKKSCDACAQCYLNITGGVCPIVDCSKSLVNGQCGGAKNGKCE
VDPNKDCAWEKIYQRLAKQGRLEEFLNQPVQVRDFSKVNFKVINDYVKSIREDR------
---LDGY-----Y-GGVHPSER---KEFSEHIALKKFPDPKTVVISMSQHLGAPANPIVQ
VGDTVKVGQKIGEAAGFISAPVHSSVSGTVVAVEPRMHGTRGSE-VMAVVIESD-GK-NT
----------------LHE-----SVQP---------------HG-E-------LDNLTP
DEIIDIIREAGIVGMGGAGFPTCVKLKP--AKPVDTILLNGCECEPLLTADHRVLLEYAD
DIIFGLKAVLKTTGAEKGIIVIEDNKPDAIELMQKKVAD-------------IGNMEVFV
AKTKYPQGAEKTLIKRVMGRIVP-----S-G---------GLPADVGVVVDNISTVKAIS
DAIQTGMPLVERVATVTGEKIKNPGNFVIKIGTSVRELIDYCGGFT----------DD--
DVL-VKMGGPMMGFPLNTLDVPMMKGSNGIIAVEPDET--------------KEQPCIKC
GRCVDVCPMELSPLYFVKYAKDENW-------QGM-KDMNVMDCVECRCCQYICSSKIPI
INSIKAGKNAVRGMK------------------------------------
>WP_094899360.1|Firmicutes-Tissierellia-Tissierellales-Tissierellaceae-Tissierella-Tissierella_sp._P1 WP_094899360.1 electron transport complex subunit RsxC [Tissierella sp. P1]OZV13565.1 electron transport complex subunit RsxC [Tissierella sp. P1]
------------------------------------------------------------
------------------------------------------------------------
------------------------------------------------------------
--------------------------------------------------MKLD------
---NLTF-----K-GGVHVPHS---KELTEKKALEYAKEPSIVYIPLHQHTGAPCEPIVN
VGDRVKVGQKIGQSQAFVSAPVHSSVTGTVKSITTITTP-TGIN-ATCVVIESD-GT-NE
----------------MDE-----TIKP---------------KG-G-------LEQLSS
KEIIDIIKEAGITGMGGAGFPTHVKLSPPPEKKIDTVIINGAECEPFLTSDHRLMLEMPE
KIIFGLKAIMKALNVEKGFIGIENNKMDAVDALKAVIKP-------------QDNIQIVT
LKAKYPQGDEKRLINATTGRKVP-----S-G---------GLPMDVSCVVNNVSTAKAVA
EAILEGKPLYERVVTVTGNGVNEPRNLIVKIGTPFQEVINQAGGFN----------GV--
PGK-VIMGGPMMGLSQFSTEVPVIKGSGGILVLTEKEAAAQ-----------KVSPCIKC
GKCIEACPVHLQPLFISAYALKNDF-------QGA-EKHGALDCVECGSCSFICPAKRPL
VESIRFAKREVLAKRKKS---------------------------------
>WP_106801150.1|Firmicutes-Clostridia-Clostridiales-Peptococcaceae-Desulfosporosinus-Candidatus_Desulfosporosinus_infrequens WP_106801150.1 electron transport complex subunit RsxC [Candidatus Desulfosporosinus infrequens]SPF52931.1 electron transport com
------------------------------------------------------------
------------------------------------------------------------
------------------------------------------------------------
----------------------------------------------------M-------
---LSKI-----K-WGIHPNTH---KTLTEAKPIVCGTLPNLVILPVQQHLGVPCVPIVK
KGDQVKKGQLIASSDAPVSSNVHASLSGKVVDISSKPHP-YLGE-CLAITIESD-GL-DQ
----------------WEE-----GVLA---------------ER-N-------WQNLEP
GAMVELIKKAGIVGLGGATFPTHIKLLPPKEAVLDTLILNGAECEPFLTADHRIMLEYSE
RLVTGILILKKILAVDQVIVGIEDNKMDAVRVLTKALSG--------------TNVKVQA
IPTKYPHGSEKMLIHTVLKRQVP-----C-G---------QLPLSVGVVVQNVGTAVAIC
DAVQHGIPLIERVVTISGSAIVEPKNLRLRVGITFAEAIKQCGGLK----------FN--
PDK-ILSGGPFMGAAQYTTEVPVIKGINGILALSKKDLQQG-----------ITTNCIRC
GRCVSACPMGLNPTMLSTLAEKGLF-------AEAKEDYHLLDCMECGTCGYVCPAKRTM
VHYIRYAKQLSAAKGGKR---------------------------------
>TDA31974.1|Euryarchaeota-Hadesarchaea-root-root-root-Hadesarchaea_archaeon TDA31974.1 electron transport complex subunit RsxC [Hadesarchaea archaeon]TDA32303.1 electron transport complex subunit RsxC [Hadesarchaea archaeon]
------------------------------------------------------------
------------------------------------------------------------
------------------------------------------------------------
------------------------------------------------------------
---MSGF-----K-GGVHPKVQ---K-LTGYKKTEVLPLPPRVVIPLRQHLGAPCEPLVE
KGAQVKTGQKIGDSTAPVSAPVHASISGTVVELSPRRLP-TGEK-VLSVIIDSD-GK-DE
----------------WIK-------MP---------------AL-D-------PEKSSR
EELLQRVREAGIVGMGGAGFPTHIKLNPP--KKVDTLLINGVECEPYITADHRLMLEEGE
KVVEGAKIMAKILGVERILIAIEDNKPDAIEHMQKLSEGVG---------------RVVK
LKTKYPQGDERHLLKAVLGREVP-----A-G---------GLPFDVGAVVQNVGTAKAVY
DAVKLGIPLVERIVTVTGE-VAEPKNLRVRVGTPFTYLLQQCGGTV----------GK--
VRK-VVAGGPMMGFAVHE-DVPVIKTTGCVLVMGE--VEEE-----------EEGPCIRC
GRCIEACPMSLMPTHLVKLVRAKDF-------EAC-LQYNLLSCDECGCCAYVCPSKIPI
VHVIREGKKGVRRLRK-----------------------------------
>PLX81354.1|Proteobacteria-Deltaproteobacteria-Desulfuromonadales-Desulfuromonadaceae-Desulfuromonas-Desulfuromonas_sp. PLX81354.1 electron transport complex subunit RsxC [Desulfuromonas sp.]
------------------------------------------------------------
------------------------------------------------------------
------------------------------------------------------------
----------------------------------------------------MK------
---LKTF-----A-GGLHPPDN---KEWTAHKSIETCPLPEELVVAMSQHIGAPAVPCVE
VGQRVLRGEMIGAPKGFVSVPVHAPTSGEVVAIEPRPHP-MGSP-LPAVVIRAD-GE-DC
----------------WCE-----SLA----------------GT-E-------SDELEP
EDIVERIRLAGVVGMGGATFPTHVKLTPPVDKPIDTLVLNGVECEPYLTADHRLMLEQQQ
RLLQGISLIRRALGVKRAVIGIEANKPDAITQLTALGRD--------------VGVEVEP
LAVKYPQGAEKQLIQVVTGRQVP-----S-G---------GLPMDVGVVVQNVATAVAVA
DAVISGRPLIERVCTVTGAAVGEPKNLLIRIGTPLRHIIDFCGGLV----------EE--
PGK-VVLGGPMMGFAQADLDLPALRGTSGLLLLSKAQVNLR-----------PESPCIRC
ARCVGACPMNLLPTTISAYGRNGLL-------AEA-EEYRALDCIECGCCSYTCPACISL
VQAIRQAKAAILASKRNKV--------------------------------
>OPX25422.1|Candidatus_Latescibacteria-root-root-root-root-Candidatus_Latescibacteria_bacterium_4484_107 OPX25422.1 electron transport complex subunit RsxC [Candidatus Latescibacteria bacterium 4484_107]
------------------------------------------------------------
------------------------------------------------------------
------------------------------------------------------------
----------------------------------------------------MR------
---KKTF-----K-RGVHPPYR---KTATQHLPLVTMPPPERVVIPCSQHIGAPSEPIVS
KGDEVKIGQPISQAKGFVSVPSHASISGKVAAIEPLPHP-LGMK-AEAIVIEGD-GE-KS
----------------LAD-----GIGD---------------RQ-D-------WGALTA
DQLKERIRDAGIAGLGGATFPTHVKLSPPEDQPIDTVLLNGAECEPYITADHRVMLEQSE
EIIEGLKIILKVLNISRAYIGIEANKPDAIAKMEALVAK-------------EPSIEVVP
LQVKYPQGAEKQLIYAVTRRIVP-----A-G---------ALPMKVGCLVQNVGTAAAIY
QAVARSTPLIERAVTVTGGGVREPKNLRVRIGTPFREVIAFCGGTT----------EG--
AAK-LVMGGPMMGIAQATDEVPVIKGTSCILVLDREEAALDI----------EPKPCISC
GRCVDQCPMRLIPSVMATLVEHERW-------DEA-EDYGIMDCFECGSCTYTCPSKRHL
THLFKYGKSVIAQRKKQAQAA------------------------------
>PMP68139.1|Caldiserica-Caldisericia-Caldisericales-Caldisericaceae-Caldisericum-Caldisericum_exile PMP68139.1 electron transport complex subunit RsxC [Caldisericum exile]
------------------------------------------------------------
------------------------------------------------------------
------------------------------------------------------------
----------------------------------------------------MK------
---VFTY-----SPGGIHPDES---K-LTKDLSFEVFKSPPIAVIPLQQHTGAPNNPLVQ
VGDYVKVGQKIGDSTQPVSAPVHATVSGKVIAIEERLCP-TGAK-IKSVIIEND-YK-DE
----------------WVE------LSP---------------RK-S-------FEDLPS
EELVKIIREHGIVGLGGAAFPTSVKLTPPKDKVIDTIIGNGAECEPYLTVDHRNMLEYPE
KVITGILIEMKITGAKKGIIAVEENKLDAANVLENKIKEMG-----------LNNVEVVL
VKTKYPQGGEKQLIKAVLKREVP-----S-G---------GLPLDVGVVVQNVGTLKAIT
EAVLEDKPLIERGVTISGNAVSKPGNYIIRIGTPASFIIDTL-GLN----------RK--
LRK-LIFGGPMTGIAQPTVDVPVIKGTSGILMFGDEALEMAP---------QEESPCIRC
ASCVDSCPMGLMPVLIDHASRKNDL-------KTA-ETLHALDCIECGVCSYVCPAKRHL
TENIKSVKQAIIKQRKIEAAKQAAFEKLKAQKMKE-KENSPKEVQNG----
>OGW44781.1|Nitrospirae-root-root-root-root-Nitrospirae_bacterium_GWD2_57_8 OGW44781.1 electron transporter RnfC [Nitrospirae bacterium GWD2_57_8]
------------------------------------------------------------
------------------------------------------------------------
------------------------------------------------------------
----------------------------------------------------MQ-TTG-A
IKAYTTF-----S-GGIHPAEN---KELTSRKPTVTAATPARAVIPVSQHIGAPSKPLVS
IGQEVKKGEKIGESAGFVSVPVHASISGKVSAIGAFPHP-FGTN-MMSIVIESD-GK-DE
----------------WVS-----GIAE---------------RP-D-------YGKLNA
EELKAIVQEAGIVGLGGATFPTHVKLSPPKEKTVDVVILNGAECEPYLTSDHRLMLERPI
DIVEGMKILMKVLGVKKGYIGIESNKPDAIEVMKKAAAG-------------SSEIVVWP
MKVKYPQGAEKMLIKATVNRTVP-----A-G---------GLPMDVGVVVQNVGTAAAVY
DAVRRGRPLIERYVTVTGRGVREPKNFLARIGTPFSQLIKEAGGLT----------DA--
AAK-VISGGPMMGMSQYTLDVPVIKGTSGILVLPTTEVSVR-----------SYGPCIRC
ARCVDACPMKLQPSMIGLFIEKGHY-------EDA-KDYNLMDCFECGSCTFVCPSNRPM
VQWVKKAKKELAKKKN-----------------------------------
>RLE14270.1|Candidatus_Aerophobetes-root-root-root-root-Candidatus_Aerophobetes_bacterium RLE14270.1 electron transport complex subunit RsxC [Candidatus Aerophobetes bacterium]
------------------------------------------------------------
------------------------------------------------------------
------------------------------------------------------------
----------------------------------------------------MR------
---TRTF-----R-QGVHPPEE---KELSKDKKIERIPPPPQLIIPLSQHTGAPCRPLVE
KKEKVEEGQKIGDHDAFISCPVHSSLSGEVISIEKSPHP-TLGE-AEAIIIKPD-EK-DK
----------------KDW------PTM---------------EV-D-------LSSLSP
ENIRKKVREAGIAGMGGAAFPTHVKLSPPPGKNIDSVILNGCECEPYLTADYRLMMEKAE
ECLFGLRAIMKTVEAKKAYIGIEDNKKDTIHLMQKTVEG-------------EDEIEVVP
LKTKYPQGGEKMLIKAILGREVP-----S-G---------GLPFDVGVVVNNVGTAFAIF
EAIKKEKPLIERVITVTGRGVERPSNLLVPIGTPLRHILNYC-GLK----------EN--
AKA-VIIGGPMMGIAQFSLDTPVIKGTSGVLVLTEDEIVDD-----------KERPCIRC
SRCVDHCPVGLLPTILAKLVKAERW-------ESL-KEFNIMDCIECGCCTYVCPSKIPI
VQLIKWGKNELRKVAS-----------------------------------
>WP_119241059.1|Firmicutes-Clostridia-Clostridiales-Ruminococcaceae-Ruminococcus-Ruminococcus_sp._AF46-10NS WP_119241059.1 electron transport complex subunit RsxC [Ruminococcus sp. AF46-10NS]RHK19577.1 electron transport complex subunit RsxC [Ruminococcu
ME-----------NYTKYKLKSSDELTSVLSGRDNLFVIACNKCFKEFETVDEPDCEEFL
KIAEEQGKTVTGSAKFDFLCNKMHTERKLQDLLPEGTENVVVISCGLGIQTVADLAGKPV
IAASNTLNYRGHHGMALTKKSCDACAQCYLNVTGGVCPIVDCSKSLVNGQCGGAKNGKCE
VDPNKDCAWEKIYQRLAKQGRLEEFLNQPVQVRDYSKVNFKVINDYVKSIREDR------
---LNGY-----Y-GGVHPSEH---KEFSEHIDLKKFPDPKTVVISMSQHLGAPANPIVE
AGDTVKVGQKIGEAAGFISAPVHSSVSGTVVAVEPRMHGTRGSE-VMAVVIESD-GK-NT
----------------LHE-----SVQP---------------HK-A-------LDELTP
DEIIEIVKEAGIVGMGGAGFPTCVKLKP--AKPVDTILLNGCECEPYLTADHKVLLEFAD
DIIFGLKAILKTTGAEKGIIVIEDNKQDAIELMQEKVAD-------------IGNMEVFV
ARTKYPQGAEKTLIKRVMGRKVP-----S-G---------GLPADVGVIVDNISTVKAIS
DAIQKGMPLIERVATVTGEKIKNPGNFIIKIGTSVKELIDYCGGFT----------DD--
DVL-VKMGGPMMGFPLNTLEVPMMKGSNGIIAIDTDET--------------KEQPCIKC
GRCVDVCPMELSPLYFVKYAKEENW-------QGM-KDMNIMDCVECRCCQYICSSKIPI
INSIKAGKNAVRGMK------------------------------------
>RJP22870.1|Candidatus_Abyssubacteria-root-root-root-root-Candidatus_Abyssubacteria_bacterium_SURF_5 RJP22870.1 electron transport complex subunit RsxC [Candidatus Abyssubacteria bacterium SURF_5]
M-----------------------------------------------------------
------------------------------------------------------------
------------------------------------------------------------
----------------------------------------------------LK-SV---
---SRTF-----R-GGIHPPTE---KQHTEKKPIEVMPPPERVFIPLRQHTGAPARAIVK
AGDHVKAGQAVGKGPGFVTTIMHASISGEVVSIKQRNHP-VFRH-CETIEIKSD-GK-DE
----------------WIF----GTAHP---------------RG-Q-------ADQLPP
EDIKRIVTESGIVGLGGAAFPTHVKLSPPPEKKISLYILNGAECEPFLTADDRVMQERTE
DIVLGLRLMMRAVGVARAIIAVEANKPDSLKVLKAAVSR-------------FSEIEVVK
LQTKYPQGSEKQLIRVVTGREIP-----R-G---------GLPMDVGVAINNVGTALAVA
EAVCDGKPLIERALTVTGSAIAQPKNLKVRLGALFKDVIEHCGGFS----------AP--
PVK-ILMGGPMMGIAQYTTEVPVIKGTSGIVALAAESLNIV-----------ESQTCIRC
GRCVNACPMYLIPSVLGILCERHKF-------EEA-KAMGLMDCVECGCCTYVCPAGRPM
VHMFKFGKMELFKQAQKKREKEAK---------------------------
>OIO00529.1|Candidatus_Desantisbacteria-root-root-root-root-Candidatus_Desantisbacteria_bacterium_CG1_02_49_89 OIO00529.1 hypothetical protein AUJ67_05840 [Candidatus Desantisbacteria bacterium CG1_02_49_89]PIV55330.1 electron transport complex subunit R
------------------------------------------------------------
------------------------------------------------------------
------------------------------------------------------------
----------------------------------------------------MN------
---LKTF-----P-GGIHPPES---KHFTERKPIEDMPVPSLVVIPLQQHTGAPCEPLVK
PGDEVKEGQKIGDSKSFVSAPLHSSISGKVSAIEPRPHP-VIPKDVLSIVIEAN-SP-QS
----------------TDH-----GQETTASKPWTVDRGPS--TE-L-------LTQLTP
QQIKEKIREAGVVGLGGAAFPTHVKLSPPPEKKIDTVILNGCECEPYLTNDHQLMLEKPA
EILEGLKIILKVLGINRAFIAIESNKLDAIEKLRTTHDP------QGRRT-TNNDIHLAP
VKTKYPQGAEKQLIKAILNREVP-----G-G---------GLPFDVGVIVQNVGTAFAIY
EAVTSGKPLIERVVTVTGPGIKEPRNLRVRIGTPVSRVIEYCGGLIAGASSGPDFVGT--
FPK-IIMGGPMMGIAQYTLDVPVIKGTSGILVLND--VKEE-----------KEGPCIKC
GRCVDICPMYLMPNRIGDYAGIDIF-------ERC-KELGIMDCMECGACAFVCASRRPL
VHLIKYAKSRLAAAKKS----------------------------------
>WP_104805451.1|Firmicutes-Clostridia-Clostridiales-Lachnospiraceae-Blautia-Blautia_marasmi WP_104805451.1 electron transport complex subunit RsxC [Blautia marasmi]
ME-----------NYTKYKLKGNEELASLLADKDKLFVIACNKCFKEFETIDEPDCGEFE
KIAAEHGKTVTGSAKVDFLCNKTQTGNKLQDMIPEGTEHVFVISCGLGIQTVADMAEVPV
YAASNSLNYTGHHGMALTKKRCDACAQCYLNVTGGVCPIVDCSKSLVNGQCGGAKNGKCE
VDPDKDCAWEKINKKLEKQGRLEEFLNQPVQVRDYSKTNFKVINDYVKSIREER------
---FAGY-----Y-GGVHPSER---KEFSEHITLKRFPEPKTVVISMSQHLGAPANPIVE
VGDAVKVGQKIGEAAGFISAPVHSSVSGTVVAVEPRLHATRGSE-VMAVVIESD-GK-NT
----------------LHE-----SVKP---------------NK-D-------FESLTP
DEIIEIVREAGIVGMGGAGFPTSVKLKP--NKPIEAILLNGCECEPFLTADHRVLLEFTD
DILYGLKAMMKTVDAQKGIIVIEDNKPDAVALMEEKTAD-------------CDNIQVVV
AKTKYPQGAEKMLIKRVMGRQVP-----R-G---------GLPADVGVVVSNISTVKAVS
DAIQKGMPLIERVASVTGEKIKNPGNYIVKIGTNVKELIDYCGGVT----------DD--
DVL-IKMGGPMMGFALPDLNVPMMKGSNGIIAIDTDQT--------------QEVACIKC
GRCMDVCPMELSPLYFAKLADEQDW-------VGM-RDRNVMDCVECRCCDYICSSKIPI
VSKIKAGKNAIRGMK------------------------------------
>KPJ86522.1|Spirochaetes-root-root-root-root-Spirochaetes_bacterium_DG_61 KPJ86522.1 electron transporter RnfC [Spirochaetes bacterium DG_61]
------------------------------------------------------------
------------------------------------------------------------
------------------------------------------------------------
----------------------------------------------------MK------
---LFSF-----S-GGVHPPYS---KELSKDKPIQIAGIPESLVIPLVQHIGTPCEPTVS
PGDKVKQGQLIGKAQGFVSAPVHSPVSGTVKKVEKVLHP-LGQY-VSAVSVQSD-GQ-EE
----------------KDY-----LEPM---------------GD-R-------IEELDP
KAIVDRVMNAGIVGLGGATFPAHVKFSPPKEKPIDTFIINGCECEPYLSADHRLMLERAE
DIVSGAKMIGKVLRVSRIIIAVEENKPDALQAMNTAIDS--------------RNMISMV
TATKYPQGAEKVLIKALLGREVP-----S-G---------GLPMDVGVVVSNVGTALAVC
EAVRDGKPLIDRVVTLTGNGVNAPGNFLVKIGTPTSYLVEHAGGFA----------GT--
PGK-LIMGGPMMGIAQPSLDVPVIKGTSGILILQEEPFMHE-----------EHLPCIKC
SFCVQACPVSLLPSKLSVIAEAKNW-------KLA-EVYGVNDCIECGSCAYVCPSKRPI
VQFIKTAKLKLREIKAREKQ-------------------------------
>TET22954.1|Candidatus_Cloacimonetes-root-root-root-root-Candidatus_Cloacimonetes_bacterium TET22954.1 electron transport complex subunit RsxC [Candidatus Cloacimonetes bacterium]
------------------------------------------------------------
------------------------------------------------------------
------------------------------------------------------------
----------------------------------------------------MG------
---YKTF-----K-QGIHPEYH---KEMSMKESIKRCPYPSRVIIPLSQHTGAPCKPLIE
KKDKVIRGQKIGEADAFITAPVHSSITGTVKSIDKQPFP-RFRN-LEAIVIERD-DK-IE
----------------EGE-----WKKG---------------NI-E-------LDRISA
EEIRKKVREAGIVGLGGAAFPSSVKLSPPKEKPIDTIILNGCECEPFLTADHRIMLEYTD
DCILGLKVIMKAVSAKKGIVGIEANKMDAYELFKEKTKN-------------EENIGIEL
LDVKYPEGAEKMLIHALLKRVVP-----A-G---------GLPMDVGVVVHNVGTAVAIV
EAIRDGKPLIERVVTITGKGIRNPGNYLVQIGTPFGDVIDAAGGMT----------EN--
AVK-IIMGGPLMGIAQSAPDVPVVKGTSGILVLTEGDIDTA-----------EECNCIRC
SRCIDRCPMNLLPTEFVKFVKGETW-------DDL-EQYHIMDCIECGCCSFVCPSKIPI
VQYVNVGKLALVNLTSKKG--------------------------------
>RZN65616.1|Euryarchaeota-Candidatus_Methanoliparia-Candidatus_Methanoliparales-Candidatus_Methanoliparaceae-Candidatus_Methanoliparum-Candidatus_Methanoliparum_thermophilum RZN65616.1 electron transport complex subunit RsxC [Candidatus Methanoliparum the
------------------------------------------------------------
------------------------------------------------------------
------------------------------------------------------------
----------------------------------------------------MN------
---IRRFIWPLSY-KGVQVPDS---K-LSRNNRVEKAKIPEIATIYLQQHIGAPCEPLVE
VDDYVSIGEKIGDSKSFISAPIHSSVSGIVLSIEKKNHPSSGLK-KEAILIESD-NK-EK
----------------WID------REK---------------LN-D-------ISELKK
EDLLHIIRESGLVGLGGAAFPTHVKLSP--KTKIDTLILNGCECEPYITSDHRLMVEEGD
KIVKGAEIFAKILDAENVLIAIEDNKPDAISIIDSIIKDYN-----------LNNFKILK
MKTKYPHGFEKTLIFLATGREVPLFIENR-A---------GLPADVGVVVQNVGTAKAAY
DAVYEGKPLIDRVVTVTGD-VKEQKNLLVRIGTKFSELIDFCGGFN----------GK--
VEK-VVMGGPMMGICQNDLDISTVKATNCLLVFGDK-YKDK-----------NLSPCIRC
GNCVKVCPVNLVPTDLAKYARVRKF-------DLC-KANNIDACMGCGSCSFVCPSKIEL
AQLIAWAKNETRNIK------------------------------------
>TET72602.1|Candidatus_Aminicenantes-root-root-root-root-Candidatus_Aminicenantes_bacterium TET72602.1 electron transport complex subunit RsxC [Candidatus Aminicenantes bacterium]
------------------------------------------------------------
------------------------------------------------------------
------------------------------------------------------------
----------------------------------------------------MK------
---VKTF-----A-HGIHPPEL---KDFTAEKAIESLPPPEKVMIPLHQHFGKPAKLLVQ
KGDQVYLGQKIGEGQTLFSASVHSSVSGKVISVDNYNHP-GGSP-IPAVSITND-GQ-DH
----------------PFS-----DREE---------------TK-D-------PFSFSP
EEIRQKVKEAGVVGMGGAAFPTAVKLSPPKDKPIETIIINGCECEPLLTSDYRLMLEAPE
DILKGAELARIATGAKRIIVGIEDNKKKAFEIFQDKIQN--------------FAGEIAL
LKTKYPQGAEKNLIYALLRREVP-----T-G---------GLPFDVGVVVQNVGTAKAIW
EAVSKGKPLYERVISVSGQGIMEPKNILVRIGTPFKNVVEFCGGLK----------ED--
ADI-LVMGGPMMGIVQWSLDVPVVKGTSGILAWAAPRPS-------------LEYPCIRC
GRCVENCPMTLVPTQLARYVKFDDL-------TAA-EKWGVLDCVECGCCQYICPSKIPL
VHWMRVGKNRIITLKQKKSA-------------------------------
>WP_024987230.1|Bacteroidetes-Bacteroidia-Bacteroidales-Bacteroidaceae-Bacteroides-Bacteroides_acidifaciens WP_024987230.1 electron transport complex subunit RsxC [Bacteroides acidifaciens]
------------------------------------------------------------
------------------------------------------------------------
------------------------------------------------------------
----------------------------------------------------M-------
---LKTF-----SIGGVHPHEN---K-LSAHQPIITAEVPAKAVILLGQHIGAPAKPIVA
KGDVVKVGTKIAEPAGFVSAAIHSSVSGKVAKIDTIVDA-SGYA-KPAIFIDVE-G--DE
----------------WEE-----TIDR---------------ST-TLVK----ECELST
EEIVKKIADAGIVGLGGACFPTQVKLCPPPSFKAECVIINAVECEPYLTADHQLMLEHAE
EIMVGVSILMKAVKVNKAFIGIENNKPDAIELMTKVASG-------------YAGIEVVP
LKVKYPQGGEKQLIDAITKRQVA-----S-G---------ALPISTGAVVQNVGTAFAVY
EAVQKNKPLFERVITVTGKSVAKPSNFLARIGTPMKQLIDACGGLP----------ED--
TGK-VIGGGPMMGKALVNIEVPTAKGSSGILIMNRKEAKRG-----------EAQTCIRC
AKCVSACPMGLEPYLLGALSENGDF-------ETM-EKERIMDCIECGSCQFTCPANRPL
LDYCRLGKGKVGAMIRARQAKK-----------------------------
>WP_069873483.1|Firmicutes-Clostridia-Clostridiales-Clostridiales_Family_XII._Incertae_Sedis-Fusibacter-Fusibacter_sp._3D3 WP_069873483.1 electron transport complex subunit RsxC [Fusibacter sp. 3D3]GAU77408.1 electron transport complex protein RnfC [Fusi
------------------------------------------------------------
------------------------------------------------------------
------------------------------------------------------------
----------------------------------------------------MG------
---LLSF-----K-GGIHPPHS---KKLTEHLPIVDYLEPKIVEIPLRQHIGAPCEPVVE
KGELVKVGQLIGKAGSFVSANIHSSVSGTVLDVKKRFTA-YGFD--VCIIIEND-MK-NE
----------------NHE-----SVKP---------------KA-D-------YNTLSG
KEIIDIIKDAGLVGMGGAGFPTHVKLSPPPEKTIDTVVLNGAECEPYLTCDHRLMLEEPQ
KVVLGLQILMKALNVSNGVIGIESNKPDAIETMTTAAKG--------------TPVKVVG
LKTKYPQGAEKQLIFACTGKEVP-----S-G---------GLPMDVGVVVNNVATAATIA
NVFTTGMPLIERICTVTGGAIKTPKNIRFKMGTSLRELIQFCGGFN----------GT--
PEK-ILLGGPMMGVAQMTDDLPAMKNTSGILCFTPEEAKIP-----------EPSACIKC
GKCVSTCPAFLEPIQISAYALLHNY-------DKA-ASFKALDCIECGSCSFVCPSKRPL
LASIRVAKREIIARKKK----------------------------------
>WP_085050689.1|Nitrospirae-root-root-root-root-Nitrospirae_bacterium_HCH-1 WP_085050689.1 electron transport complex subunit RsxC [Nitrospirae bacterium HCH-1]
------------------------------------------------------------
------------------------------------------------------------
------------------------------------------------------------
----------------------------------------------------ME------
-GKVSTF-----TLGGIHPPEH---KELACNAAIEVCKLPQRAVVPLSQHIGAPCKSLIE
VGQRVLAGQLIGNPEGFISAPVHASIAGKVTGIEAFPSP-MGRM-VPSIVIEND-KS-DE
----------------WTP------LEG---------------DP-N-------YMERSA
DVLKGRIKASGIVGMGGATFPTVVKLSPPKEKKIDAVIINGAECEPYLTADHRLMLENPK
EIVEGLKILMKVLELNKGYIGIEENKPDAIEKMKDAASG-------------DKNIEVWT
LVTKYPQGAEKMLIKSILNREVP-----A-G---------GLPMDVGVVVQNCGTAYAIY
EACCLGKPLMERVVSVTGPGITSPKNLRARIGTPVSQLIETCGGLK----------SG--
AVK-VISGGPMMGFAIYDLDTPVTKGTSGIVALEDKDIVHRT----------KFNHCIRC
GRCVEACPMGLMPLMLSVYSEKGLY-------TDA-KDYHLFDCFECGSCTYVCPSKRPI
VQQIRLAKTMVKP--------------------------------------
>OGW05401.1|Nitrospinae-root-root-root-root-Nitrospinae_bacterium_RIFCSPLOWO2_02_FULL_39_110 OGW05401.1 hypothetical protein A3I04_07160 [Nitrospinae bacterium RIFCSPLOWO2_02_FULL_39_110]
------------------------------------------------------------
------------------------------------------------------------
------------------------------------------------------------
------------------------------------------------------------
----MTF-----R-GGIHTPEE---KDRTKGLPIQTAPLPPKVVIPLSQHSGAVCEPVVN
KGDVVKKGQKIGEGKGPVTSTIHSSLSGKVVDISPHPHP-FGSS-VLSVVIESD-GK-DE
----------------WTP-----VLKE---------------NE-D-------YLSFDT
QKLKEIVREAGIVGLGGAQFPTHVKLSPPDGNGIEYVILNGAECEPFVTSDHRLMVEKSS
EIIEGLNIIIKILSAKKGFIGIEKNKPDAISTFNSQLSRPTI-----VGT-PNSQLEVVD
LNIKYPQGSEKQLIKSIVNREVP-----A-D---------KLPVDIGVVVNNVGTAYAVY
EAVRYGKPLIERVITITGNGVKEPRNLLVRIGTSFDFLIQNCGGFA----------GE--
PEK-VIMGGPMMGIAQYTLDVPVIKGTSGIVVFLKESTSPHPSLQRRGLRGDEYLPCIRC
GRCIDSCPMGISPNLYGLYAERGMIEGGRDFIDEA-QKWDVMDCIECGICSYVCPSNRPL
VQFIKYLKAEVRKKKKT----------------------------------
>PIU28764.1|Actinobacteria-root-root-root-root-Actinobacteria_bacterium_CG08_land_8_20_14_0_20_35_9 PIU28764.1 electron transport complex subunit RsxC [Actinobacteria bacterium CG08_land_8_20_14_0_20_35_9]
M-----------------------------------------------------------
-----------------------------------------------G------------
------------------------------------------------------------
--------------------------------------------------IVVK------
---KKSA-----F-KGLLLPEN---K-ITAKKPIEILPVPEKVTIPLQQSIGAPCEFIVN
RGDTVKAGQKIADSTSYVSAPIHASISGKVSKTIKVVNP-IISTIMDAVIIESD-GE-DQ
----------------WVELKKLFDIKK---------------SD-DFSGLKKIVDSTDK
KKILKKIREAGVVGLGGATFPTHVKLNPPPDKKIDTLILNGCECEPFITSDHRIMLEYGR
QVLAGLYIIARTITPENIYIAIEDNKEDAIRCLEELIIKMGF----------EDIFKLVS
LKSRYPMGAEKTLIKTITGRSVP-----V-G---------GLPMDVGVIVNNVATSKSVY
ESVIEDRPLVDKVVTVTGA-IENPKNLLARLGTTIDYLTGECGEVG----------SG--
INY-IIIGGPMMGISIVGTDFPVTKGTNCILVKEGRVQ--------------VEQNCINC
GRCVDICPMKLMPLVYARNVKRGNF-------EVC-REYYIENCIECGSCAYVCPANIPI
VGYIKTCKSTIAKNNG-----------------------------------
>WP_118634469.1|Firmicutes-Clostridia-Clostridiales-Lachnospiraceae-Blautia-Blautia_sp._TF11-31AT WP_118634469.1 electron transport complex subunit RsxC [Blautia sp. TF11-31AT]RHU46108.1 electron transport complex subunit RsxC [Blautia sp. TF11-31AT]
ME-----------NYTKYKLKSREELTAVLEGKDNLFVIACNKCFKEFETVDEPDCDEFL
AFAAEQGKTVTGSAKFDFLCNKMHTEKKLQDLLPEGTENVVVISCGLGIQTIADLSGKPV
VAASNTLNYRGHHGMALTKKSCDACAQCYLNITGGVCPIVDCSKSLVNGQCGGAKNGKCE
VDPNKDCAWEKIYQRLAKQGRLEEFLHQPVQVRDFSKVNFKVINDYVKAAREDR------
---LNGY-----Y-GGVHPSER---KEFSEHIALKKFPDPKTVVISMSQHLGAPANPIVA
VGDTVKVGQKIGEAAGFISAPVHSSVSGTVVAVEPRMHGTRGSE-VMAVVIESD-GK-NT
----------------LHE-----SVQP---------------HK-D-------LDNLTP
DEIIDIIREAGIVGMGGAGFPTCVKLKP--AKPVDTILLNGCECEPLLTADHRVLLEYAD
DIIYGLKAILKTTGAEKGIIVIEDNKPDAIELMQEKVAN-------------IGNMEVFV
ARTKYPQGAEKTLIKRVMGRQVP-----S-G---------GLPADVGVVVDNISTVKAIS
DAIQKGMPLIERVATVTGEKIKNPGNFVIKIGTSVKELIDYCGGFT----------DD--
DVL-VKMGGPMMGFPLTDLEVPMMKGSNGIIAIDTDET--------------KEQACIKC
GRCVDVCPMELSPLYFVKYADQENW-------EGM-RDMHVMDCVECRCCQYICSSKISI
IDRIKAGKNAVRGMK------------------------------------
>OPX88541.1|Firmicutes-Clostridia-Clostridiales-Peptococcaceae-Pelotomaculum-Pelotomaculum_sp._PtaB.Bin013 OPX88541.1 Electron transport complex protein RnfC [Pelotomaculum sp. PtaB.Bin013]
------------------------------------------------------------
------------------------------------------------------------
------------------------------------------------------------
------------------------------------------------------------
---MKSF-----H-GGVHPDDS---KRYTAAKPIETAPLPEKVIIPLRQHIGAPVSPIVK
KGDTVKKGQLIAQSDAFVSGNVHASISGKVLEIADYPHS-VFGS-CMSIVIEND-GQ-DE
----------------WVE-----GIPV---------------QR-Q-------WEKLDP
KELSGIIREAGIVGMGGATFPTHVKLAPPPDKKIDTFILNAAECEPYLTADYRAMLEYTD
KIVTGVLITMKVLGVSTGYVGVEDNKPEAVKALQSAFSG--------------TQVKVVA
LPTKYPQGAEKMLIKVLTDREVP-----S-G---------GLPMDVATVVQNVGTVIAIS
DAVTKGIPLIERVLTVSGSAVKEPKNLLMRVGSTFADALNCCGGLS----------SE--
LVK-IISGGPMMGFAQSTVDIPVIKGTSGILFLSQKDVNNS-----------KESACIHC
GRCVEVCPMGLNPSMLSILGERQLY-------EEAKDEYDLLDCMECGSCVYQCPAKRNI
VQYIRYAKAQNAIQAQKEKAKVAV---------------------------
>TET62855.1|Candidatus_Aerophobetes-root-root-root-root-Candidatus_Aerophobetes_bacterium TET62855.1 electron transport complex subunit RsxC [Candidatus Aerophobetes bacterium]
------------------------------------------------------------
------------------------------------------------------------
------------------------------------------------------------
----------------------------------------------------MR------
---LKTF-----R-QGIHPAYK---KSSTQDEKIRRISPPREVILPLQQHIGAPCQSLVK
RGDEVRKGDRIAEAASFVSAPIHASISGKVIAVELAPHP-VVGK-FKSISIRGE-GA-EE
---------D------WEG-----LHEN---------------NI-D-------LSQLDP
QGIRDRVKEAGIVGLGGATFPTHVKLTPPKEKPVDTVILNGCECEPYLTGDYRLMLEEPD
KCLFGLKATIRAVGAERGYVAIENNKMDAVALFQDKVAG-------------DDNIEVVA
LRTKYPQGGEKMLVKAILNREVP-----S-E---------GIPLDVGVVVSNIGTAVAIA
ECLEFNKPLIERVVTVSGSVVGKPANLLVPLGTPFATFLEECDVKV----------DK--
MDR-VIMGGPMMGISQATLRVPVVKGTTAILVLRKEEVMVP-----------LEDTCIRC
AQCVDHCPLGLIPAELARLVKNSKW-------ERL-KDYHIMDCMECGCCAYVCPARIPI
IQLIKLGKAEVQTKDAK----------------------------------
