# Supplementary material for: Comparative genomic analysis reveals metabolic flexibility of Woesearchaeota
Source: Nat Commun. 2021 Sep 6;12:5281. doi: 10.1038/s41467-021-25565-9 (PMC8421398; doi:10.1038/s41467-021-25565-9)
Supplement: Supplementary file 11 — Source Data [file 41467_2021_25565_MOESM11_ESM.zip › Source data/Supplementary_Fig_11.fasta]

>YT1_182_00575
M----------------------------------------------NKKLVVSVSPHIK
SK-EDVSSIMWLVVLALLPAMIGGIIFFKV-HALLIILLSTLTAVLTEYIIQK-------
---------LTKKEI--T-IKDGSAAVTGVLLALVIPPSV----PL--WVPIAGSFFAVA
IAKHAFGGLGFNIFNPALAGRAFLTASWPLLMAT--WLL--P------------------
------------------------DG------------TTGATPLGVLKFE---------
---------------------GI-KAVSYGNLFLG--NIGGSLGETSALAILLGAAFLLY
KKIIDWRIPAAYLGTVALLMI-LLR------------------QDPTFHLLAGGLMLGAF
FMATDYVTTPITEKGRLVFGVGCGLLTVLIRGFGGLPGGVALSILLMNSLTPLIDRYTKT
RPFGFV-------R-------------------------------KNGK-----------
------------------------------------------------------------
------------------------------------------------------------
--
>YT1_767_01095
MTEDKE-------------IGM-------------KKEKDTKEKQTKLGILDVSSSPHIR
DK-DDISRIMWSVVLALAPASLAGAYFFGI-RALWIILLSIFSSVSAEFTIQK-------
---------AAKRRS--S-IGDGSAVLTGLLLGLVLPPLT----PW--WMVVLGSVFAIA
IGKMVFGGLGNNIFNPALAGRAFLTISWPALMAG--WLL--P------------------
------------------------DA------------ATGATPLTLLKME---------
---------------------GI--KAGYSSLFLG--NIGGCIGETSAIALLIGAAFLFY
KGIIGWRIPSAYIGSVFLLSL-FFG------------------QDPFFHILAGGLLIGAF
FMATDYVTSPITPNGKIIFGIGCGFFTIVLRLFSSYAEGVMFAILLMNAAVPLIERHTKK
KPLGYR-------R-------------------------------KR-------------
------------------------------------------------------------
------------------------------------------------------------
--
>Yap2000.bin4.8_01331
M-----------------------------------------------NKLVVSVSPHIK
SK-EDVKSIMWLVVLALVPAMIAGIIFFGA-RAFWVILLSTLSAVLTEYIIQK-------
---------LTKKEI--T-VTDGSAAVTGVLLALVIPPSV----PL--WVPIVGSFFAVA
IAKHAFGGLGFNIFNPALAGRAFLVASWPLLMTT--WLL--P------------------
------------------------DG------------VTGATPLGVMALK---------
---------------------GI-NDFSYAQLFLG--NIGGSLGETSALAILLGAAFLLY
KKIIDWRIPLSYLGTVAVLMV-LLR------------------QDPLFHLLVGGLMLGAF
FMATDYVTTPITAKGRVVFGIGCGLLVVLIRLFGSLPEGVAFSILLMNAFTPLIDRYTKT
KPFGFV-------Q-------------------------------EVKK-----------
------------------------------------------------------------
------------------------------------------------------------
--
>MP5_5_87_00763
MAE-----------------------------------GNITLGKGEGKKRTISASPHIR
ER-DNVNKIMRYVILALMPAAITGVYFFGM-RALWIILLSASSAVLTEFLIQR-------
---------CTGRKI--T-IKDGSALLTGLLLALVLSPLV----PW--WIAVLGAVFAVA
IGKQVFGGLGHNIFNPALAGRAFLVISWPVLMTK--WLL--P------------------
------------------------DG------------VTGATPLALLKLE---------
---------------------GI--KTGYSGLLIG--NIGGCIGETSAIALLIGAAFLLY
KKVIDWRIPVSYIGTALVFAL-IFR------------------QDPIFHILAGGLLIGAL
FMATDYVTSPITPNGRLIFGAGCGFLTILLRLFSGYAEGVMFSILLMNAAVPLIERYTRK
RPFGSA-------G----------------------------------------------
------------------------------------------------------------
------------------------------------------------------------
--
>CG11_big_fil_rev_8_21_14_0_20_43_8_00357
M-----------------------------------------QSQNELQRLVCSSSPHVR
SG-ITIKKIMFAVVFSLLPAAGYGVYLFGM-HALLLILSSIGMAVLTEFGLQK-------
---------IFRMKV--T-ASDGSAIITGLLLAMIIPPSA----PL--YVPIIGSFFAIA
IVKLAFGGLGSNIFNPALAARAFLVASFPVAMTI--WAR--P------------------
---------HV-------------DG------------ITGATPLGMLSES---------
---------GMSAVLDH--FKTK--IAMYSAMFFG--NTSGSLGETSALLLLVGGLFLIA
IRVISWRIPAMFIGSVYLCSF-LFG------------------KDPLMAVLSGGVFLGAF
FMATDYVSSPTTTIGQIIFGLGCGMLTVLIRELASYPEGVMFAILLMNCAVPLIDRFTKP
KTLGQK------------------------------------------------------
------------------------------------------------------------
------------------------------------------------------------
--
>OYD16306.1|candidate_division_WOR-3-root-root-root-root-candidate_division_WOR-3_bacterium_JGI_Cruoil_03_51_56 OYD16306.1 hypothetical protein CH330_03245 [candidate division WOR-3 bacterium JGI_Cruoil_03_51_56]
MRLLCICL-----PGKNK-IGSPFQICEIRNNG--PEEKVSGSESRTPSVFTVTAPPHIR
SK-TTVXRLMWAVVIALIPAFAGSIFFFGW-HALSLVLLSVASAIGFDALSQK-------
---------LFGRKI--T-ITDGSAVITGILLAFNLPPGV----PW--WLPVVGSAFAVI
VVKQFFGGLGHNFVNPALAARAFLMVSWPGIMTAK-WIS--PRF-----GTL--------
--------SGF-------------DA------------VTTATPLGVLKHA-DEIVGAG-
---------GDPAAIVT--QVQS--WPVIKNLFLG--NVGGCLGETSALLLLIGAVFLIA
TRVIDWRIPVGYIGTVIFLTL-ILPG-----QKA------NFATYMLFHILSGGLMLGAF
FMATDYVTSPVTTKGRWVFAVGCGILTVLIRLWGGYPEGVSYSILLMNVATPAIDRFTKP
RLFGKI-------R-------------------------------KVKQ-----------
------------------------------------------------------------
------------------------------------------------------------
--
>TDA29731.1|Euryarchaeota-Hadesarchaea-root-root-root-Hadesarchaea_archaeon TDA29731.1 electron transporter RnfD [Hadesarchaea archaeon]
MI--------------------------------------------PNAKLLVSPSPHLK
DR-VSVRRIMFTVVLALMPATACGVYLFGL-HALWVILVSVLSALVSEFLGYR-------
---------AMGKRF--T-M-DGSAVITGLLLALCLPPTV----PL--WMPAVGSSFAIL
VGKCAFGGLGQNLFNPALVGRAFLTLSWPSLMTR--WVS--P------------------
----------L-------------EG------------VSTATPLGTWKSG---------
---------------------GG--YTSTWDLFLG--NVAGCIGETSALAILLGGTLLIA
LRYIDWRTPLSYIGTVGLLML-LLG------------------EDPLFHMLAGGLFLGAF
FMATDYVTTPLTGRGRVIFGVGAGLLVVVIRMYGGMPEGVTYSILIMNAFTPLIDRYTRP
RVYGTV-------R-------------------------------RKWWERKK-------
------------------------------------------------------------
------------------------------------------------------------
--
>RLD49451.1|Bacteroidetes-root-root-root-root-Bacteroidetes_bacterium RLD49451.1 Na+-transporting NADH:ubiquinone oxidoreductase subunit D [Bacteroidetes bacterium]
M-----------------------------------------------SKLIVSLSPHQL
GT-NSVKKLMYGVLIALLPTLFVSVWYFGL-GAIIVIITSVLSCLLFEYLLTK-------
--------FVLKKPS--T-ITDGSAALTGLLLAFNLPSNL----PI--WLVIIGAFVAIG
IAKISFGGLGNNLFNPALAGRVFLLISWPVQMTS--WPK--PSA-----ISDHLL-----
--------GYT-------------DV------------TTGATPLGVLAEG---------
--------VRNGEAVTK--LTSQ--MPDFVQMLLG--NTGGSLGEVGAVAILIGLVYLLM
KKIISWHIPVSIIGTVAVFTG-ILWF-----ANP------EKFADPLFHLLSGGLLLGAV
FMATDYVTSPMSKRGMILYGVFIGLLTIIIRVWGAFPEGVSFAILIMNAFVPLINMYMKP
KRFGEK-------I-------------------------------KK-------------
------------------------------------------------------------
------------------------------------------------------------
--
>WP_155313608.1|Proteobacteria-Deltaproteobacteria-Desulfobacterales-Desulfobacteraceae-Desulfosarcina-Desulfosarcina_ovata WP_155313608.1 RnfABCDGE type electron transport complex subunit D [Desulfosarcina ovata]BBO92933.1 electron transport complex sub
MATKRS------------------------------PISQQSCDGVDGHHLLVSVSPHLK
AD-ITVSRIMWTVVVCLMPPLILSIFVFGF-QTLIITAVSVASCLATEAISQK-------
---------LLGRPV--T-IKDGSAVITGLLLAYVIPPGV----PL--WMPVFGAVMAIF
VTKIIMGGLGFNIFNPALIGRAFLVATYPVAMTTA-WLA--PIR-----NVAIF------
---RTMG-AGV-------------DA------------VSSATPLYVLKHY---------
---------GMAAVKEQ--FGSG--TSIYTDFFIG--FRPGCIGETSALLLLVGGLYLIY
RGYIRWHIPVSIIATVALLTW-IFDG------ER------IFTGDPLLAVLSGGVMLGAF
FMATDYVTSPTQRNGQVVFGIGVGALTVLIRLKGGYPEGVCYAILLMNPLTPALDQWFKP
KRFSQG-------AV-----------------------------Q---------------
------------------------------------------------------------
------------------------------------------------------------
--
>WP_108105593.1|Proteobacteria-Deltaproteobacteria-Desulfuromonadales-Geobacteraceae-Geobacter-Geobacter_sp._DSM_2909 WP_108105593.1 RnfABCDGE type electron transport complex subunit D [Geobacter sp. DSM 2909]PTV82098.1 electron transport complex protein
MTN-------------------------------------------QDSLLVVSSSPHLH
SS-DSVPAAMRDVLIALVPALIAAVYCFRL-PAVMVILACVVSAYLAELACLK-------
---------VMKKGT--T-TGELSAVVTGLLLAFCLPPTL----PP--WMAVLGSVFAIV
VAKHLFGGLGHNIFNPALIGRAFLLASFPVAMTT--WVT--P------------------
----------I-------------DG------------ITTASPLGIMKEA---------
-------------------GGRQ--LPGIADLFLG--NVSGSLGETSALALLIGGLYLLY
RKHIDWRIPVSYLGTVFVLTS-IVAS-----VKG------HGMWYPVFHLFAGGLFLGAF
FMATDWVTSPVTKAGRIIFGVGAGIFVVLIRLKGGYPEGVCYSILLMNVATPLIDRYTKA
RVFGGV-------K-------------------------------SHA------------
------------------------------------------------------------
------------------------------------------------------------
--
>WP_054696901.1|Firmicutes-Clostridia-Clostridiales-Syntrophomonadaceae-Syntrophomonas-Syntrophomonas_palmitatica WP_054696901.1 RnfABCDGE type electron transport complex subunit D [Syntrophomonas palmitatica]
--------------------------------------------------MIVSSSPHMF
AD-TSIQKIMWTVNLTLLPAVLFSIYHFGM-QALVTLLAGSLSAVVFEALTQK-------
---------ILKKKV--T-IDDGSAFLCGLLLAMCLPPAV----PL--FVPIVGSFIAIV
VAKHSMGGLGFNIFNPAHIGRAALMVSWPVVMTT--WTS--ITT----------------
---------RA-------------DV------------TTSATPLNILKLQ---------
---------GYDAVVNT--FGSQ--TELYKALFLG--LRNGCIGETCVVLLVLGGLVLIY
KRIIDWVVPVTMIGTVGILTW-MFGG-----AHG------FMSGDPIFHMMAGGLIIGAF
FMATDMVTTPITRKGKLIFAAGAGAITVLIRLIGGYPEGVCYSILLMNCVTPLIDRYIQP
TLYGRG-------E-------------------------------VR-------------
------------------------------------------------------------
------------------------------------------------------------
--
>OGP09971.1|Proteobacteria-Deltaproteobacteria-root-root-root-Deltaproteobacteria_bacterium_GWA2_42_85 OGP09971.1 electron transporter RnfD [Deltaproteobacteria bacterium GWA2_42_85]OGP35274.1 electron transporter RnfD [Deltaproteobacteria bacterium GWC2
MEEKTQ------------------------------DKPQEKPQEKPVEKLIVSSSPHFL
RD-ENIPKIMHAVVLALLPAMAASVYFFRF-RAIGLIIVSVATCLATEYAFQK-------
---------IRKKPI--T-VWDGSAAITGILLALTLPPSF----PY--YAAALGSAFAIA
IGKQLFGGIGYNIFNPALLGRAFLMATYPVLTTT--WSE--PLA-----KTAK-------
--------AGV-------------DA------------VSAATPLALMKFE---------
---------------------GK--MTSHMDLFFG--NIAGSMGETSAIAILIGGLYLRY
RSYINWKLPLGYLGSMAFFGA-IFYL-----INP------SKYPDPLFHILAGGAMLGAW
FMVTDMVTSPVTPLGQWIFVICGGFLAVIIRLFGGLPEGVMYSILLMNAFVPLLNKHTRP
KFFGEG-------G-------------------------------QA-------------
------------------------------------------------------------
------------------------------------------------------------
--
>WP_084052059.1|Firmicutes-Clostridia-Clostridiales-Peptococcaceae-Desulfonispora-Desulfonispora_thiosulfatigenes WP_084052059.1 RnfABCDGE type electron transport complex subunit D [Desulfonispora thiosulfatigenes]SMB81023.1 electron transport complex pr
MSE-------------------------------------------DLGNLVVSSSPHIR
TT-TTIDSAMRDVVIALLPALILSLYYFKW-AAASVIIVSVATAVFSEYLCQK-------
---------VMKIEI--T-LYDYSAVITGLLLAFTLPPGL----PL--WIVAIGSASAII
IAKQIFGGLGNNIFNPALVGRAILLASWPVAMTT--WKS--P------------------
----------I-------------DG------------VTTATPLAIMKEA-SFLTT---
--------FGDTVGAEN--LLVQ--LPTLLNSFIG--NIAGSIGETSALALILGGLYLIY
KGHVDWRIPGSYIGTVFVLTT-IIAF-----TTG------RGIEYPIFHLVSGSLLLGAF
FMATDWVSTPITKKGRIIFGLGCGLLTVLIRLKGGYPEGVCYSILLMNCVTPLIDRYTKS
RIFGR-------------------------------------------------------
------------------------------------------------------------
------------------------------------------------------------
--
>WP_074513874.1|Firmicutes-Negativicutes-Selenomonadales-Selenomonadaceae-Selenomonas-Selenomonas_ruminantium WP_074513874.1 RnfABCDGE type electron transport complex subunit D [Selenomonas ruminantium]SDG15290.1 electron transport complex protein RnfD [
M-----------------------------------------------SEYTISSSPHIR
DG-ETIPGIMWRVNAALLPAAAFAVWWFGL-PALVNMVVGVIFAVASEYIWQR-------
---------AMHQPI--T-AFDGSACITGLLLAMSMSPVL----PP--YMVAIGSVLAIV
VAKQSMGGLGFNIFNPAHIGRAALMVSWPVAMTT--WTK--MQD----------------
-----MS-AGV-------------DA------------MTSATPLNILKLQ---------
---------GYDALLAT--FGGQ--AGLYWNMFIG--TRNGSLGETSTVLLLLGGLYLIG
KGYVNWVVPVVMIGTVGLLTF-VFG------PAG------LFTGDPLFHMMAGGLMLGAF
FMATDMVTIPMTVKGQVIFAVGAGALTVLIRLLGGYPEGVCYSILLMNALTPLIDRFTKP
RIFGAGGD-----K----------------------------------------------
------------------------------------------------------------
------------------------------------------------------------
--
>TET94150.1|Candidatus_Aerophobetes-root-root-root-root-Candidatus_Aerophobetes_bacterium TET94150.1 RnfABCDGE type electron transport complex subunit D [Candidatus Aerophobetes bacterium]
MEK----------------------------------------DKATQRILILSSSPHIR
DR-LTVARLMWGVIIALSPAVAASIFFFGL-QAVKLIGVCSLASLAAEYIFLW-------
---------LRGKSF--P--KEPSALLSGLLLALVLPPTL----PL--WSAALGAVFAII
VGKQIFGGLGYNIFNPALIGRAFLAATFPVLMTT--WVK--SF-----------------
---------SL-------------AA------------ITTATPLGLMKFE---------
---------------------SQ--STSLIKLFYG--HVGGSLGETSALALLIGGAYLLI
RRYIDWRTPLSYLGTVALLSG-VFYL-----ISP------HQYGTPLFSLLAGGLMLGAF
FMATDPVTTPLTKLGRWIFGLGAGIVVVVIRNWGGYPEGVMFSILLMNAFTPLLDRYIKP
KIFGSK-------EL---------------------------------------------
------------------------------------------------------------
------------------------------------------------------------
--
>WP_093794929.1|Firmicutes-Negativicutes-Selenomonadales-Sporomusaceae-Sporomusa-Sporomusa_acidovorans WP_093794929.1 RnfABCDGE type electron transport complex subunit D [Sporomusa acidovorans]OZC22496.1 electron transport complex subunit RsxD [Sporomusa
MS--------------------------------------AEVKL-DVGTLTVSASPHIR
CD-ESIAKIMWAVNLALAPAALFSVYRFGM-PALTTMILCIAVAVATEYLIQK-------
---------WQNKPI--T-INDGSAFLTGLLLAMNIPATL----PW--YMPVFGTVVAIA
VAKHTMGGLGYNIFNPALVGRAVLLASWPVAMTT--WPQ--MAS----------------
---------KI-------------DG------------VTSATPLGILKLQ---------
---------GYEKLVEI--FGDK--VTMYQSLFVG--SRSGSMGETSALLLILGGLFLIY
RGYINWQIPVCMIGTVGVLTA-VFG------------------QDPIMHMMSGGLILGAF
FMATDMVTIPITIKGQIIFAIGAGMLTVLIRLLGGYPEGVCYAILLMNCVTPLIDLWIKP
AKFGAR-------R----------------------------------------------
------------------------------------------------------------
------------------------------------------------------------
--
>WP_039227248.1|Firmicutes-Clostridia-Clostridiales-Clostridiaceae-Clostridium-Clostridium_novyi WP_039227248.1 RnfABCDGE type electron transport complex subunit D [Clostridium novyi]KEH90836.1 NADH:ubiquinone oxidoreductase [Clostridium novyi A str. GD2
M---------------------------------------------AETMYTVSSSPHIR
DN-SSVQSIMRDVIIALLPATVAGIYFFGW-DAVWVILTAVISCVASEWVWCK-------
---------VTKSSN--T-TKDLSAVVTGLLLAFNVPPSI----KL--WMVVVGSVFTII
IVKALFGGIGQNIVNPALAGRAFLLASYPVAMTT--WTN--P------------------
----------L-------------DG------------TTGATPLAILKGG-EA------
-------------------AGQH--LPTLTQAFLG--QIGGCIGETSALALLIGFIYLLY
RRVITWHIPVFYIGTVAVLGA-IFGR------GD------MGAMAGLYEIMVGGVMLGGI
FMATDYTTSPMTKKGQIIFAIAAGCLAMIIRKFGGYPEGCSYSILIMNLAVPLIDKYVRP
RTFGTG-------E-------------------------------AK-------------
------------------------------------------------------------
------------------------------------------------------------
--
>WP_099187581.1|Firmicutes-Clostridia-Clostridiales-Peptostreptococcaceae-Tepidibacter-Tepidibacter_mesophilus WP_099187581.1 RnfABCDGE type electron transport complex subunit D [Tepidibacter mesophilus]
M----------------------------------------------DSKLIISSSPHLR
SK-EDTSSIMRDVVIALIPATIAAVYYFGM-GALGVIISALIGAVASEAICQK-------
---------FMRKPI--T-INDWSAVVTGLLVAFNIPASA----PL--WLPFVGSVFAIV
IVKQLFGGIGHNFMNPALAARAMLLASWPVEMTS--WVT--P------------------
---------GP-------------DA------------VSTATPLAIIKGA-EA------
-------------------IDMA--KPSVFDLLVG--NIGGCIGETSAILLILGGVYLLY
RGVITYVIPTYYIVTVFVLTF-LFGG--------------FDIANSIYHLFAGGLMIGAF
FMATDYSSSPMTQKGQIIYAIGCGALTTIIRLWGGYPEGVSYSILLMNVAAPLIDKYVNP
KVFGEV-------A-------------------------------K--------------
------------------------------------------------------------
------------------------------------------------------------
--
>WP_070370897.1|Firmicutes-Clostridia-Clostridiales-Eubacteriaceae-Acetobacterium-Acetobacterium_wieringae WP_070370897.1 RnfABCDGE type electron transport complex subunit D [Acetobacterium wieringae]OFV71003.1 electron transport complex subunit RsxD [Ac
M---------------------------------------VDTTM-NDKIFNVSMSPHIR
DN-QSIAKIMWTVIIALTPAALFSAFNFGY-RVLIVLLIGMGSAVLFEYLTQK-------
---------IRKKTI--T-IGDGSACLTGLLLAMCLPPTI----PF--YMPAVGSFIAIV
IAKHAMGGLGFNIFNPAHIGRAALMISWPVAMTT--WSK--MTT----------------
---------GV-------------DV------------VSTATPLNILKQQ---------
---------GYQKLIET--FGSA--PDMYQALFLG--TRNGSIGETSTVLLLLGGGFLIY
KKYINWQVPVVMVGTVGILTW-VFG------PAG------LFTGDPLFHMMAGGLIIGAF
FMATDMVTIPITIKGQVIFALGAGILTVLIRLKGGYPEGVCYSILLMNSITPLIDRFVQP
VRFGLR-------G-------------------------------EAK------------
------------------------------------------------------------
------------------------------------------------------------
--
>WP_139249969.1|Firmicutes-Clostridia-Clostridiales-Clostridiaceae-Lutispora-Lutispora_thermophila WP_139249969.1 RnfABCDGE type electron transport complex subunit D [Lutispora thermophila]
M-------------------------------------------------FRVTSSPHIR
SG-ETTQRIMLDVIIALLPALFAGIYYFGI-RSLIVTIVSVVFAVATEFVMQK-------
---------IMKRPV--T-INDLSAVVTGILLAFNVPSTA----PL--CMVAIGAIFAIA
VAKHCFGGLGHNFINPALAARAMLLASWPVRMTSSAFLT--P------------------
---------GT-------------DA------------VSSATPLAALQAG-MLNG----
--------MSGATAATA--TAPT--VPSIMDLFLG--NVAGCIGETSALALLIGGIYLVY
RGVITITIPVTYIGTVAILSF-ILGG--------------FNPYIAVYHMFAGGLFLGAI
FMATDYSTSPMTTKGQIIMGLGAGILTALIRFYGAYPEGVSYSILLMNVATPLIDRYTMP
KKFGEV-------K-------------------------------RSA------------
------------------------------------------------------------
------------------------------------------------------------
--
>KPK94529.1|Proteobacteria-Deltaproteobacteria-root-root-root-Deltaproteobacteria_bacterium_SM23_61 KPK94529.1 hypothetical protein AMJ94_01545 [Deltaproteobacteria bacterium SM23_61]
M----------------------------------------------PNPLIVSGPPYIK
NG-ETNHCLMFDVYIAAVPVMLAAVFFAGP-YAIVVIALSILSAMATEAIIQM-IKTPGY
RFRPVVYNILTSDRI--T-ILDGSALVTGILVAFNVPPQV----PF--WLPVVGSAVAIS
LGKQIFGGLGHNIFNPALFARTFLLAAWPAHMTS--WVA--PFDWGSYLGRLSWFP----
--STWKI-QAV-------------DA------------VSSATPLTLMKNE---------
---------------------GV--LTPYLNLFLG--NTGGCIGETCALAVLLGGAYMLY
KGTITWHIPFTYLTTVAILTG-LFG------------------KDPVFHLFSGGLMLGAF
FMATDVVTSPVTKWGRIWFGVGCGVITVLIRLFGSFPEGVSYSILIMNACTPLIDRYTGG
ARLRLQVVGNL--RT----------------------P----------------------
------------------------------------------------------------
------------------------------------------------------------
--
>WP_012896201.1|Thermotogae-Thermotogae-Thermotogales-Thermotogaceae-Thermotoga-Thermotoga_naphthophila WP_012896201.1 RnfABCDGE type electron transport complex subunit D [Thermotoga naphthophila]ADA66966.1 electron transport complex, RnfABCDGE type, D s
M------------------------------------------------KLMSTYAPHLR
EE-DDVRKIMLDVLVALSPAVIGAAYFFGW-YALFLCIAGAVTGELFDIFVMR-------
--------YLRGVKD--F-VPDGSGAVTGLLLAMNVSTRL----PF--WAFLLGLVFALG
IGKHVFGGLGQNIFNPALVGRAFLLISFPTYMTT--WVV--PGA-----GFWK-------
--------SPV-------------DV------------VTAATPLALFKEQ---------
---------------------GV--FTSYWDLFIG--KVGGSLGETSALLLIIGFIYLLL
KKRVKIFIPASYIGTVLVFSS-IAYL-----MNP-------KYGDPLFHLLSGGLMLGAL
FMATDMVTSPITEKGQVIFGIGCGVLTMAIRLFGAYPEGVSFSILFMNALVPLIDRYTRP
RIFGEV-------K-------------------------------G--------------
------------------------------------------------------------
------------------------------------------------------------
--
>OHE56285.1|Nitrospirae-Nitrospira-Nitrospirales-Nitrospiraceae-Thermodesulfovibrio-Thermodesulfovibrio_sp._RBG_19FT_COMBO_41_18 OHE56285.1 electron transporter RnfD [Thermodesulfovibrio sp. RBG_19FT_COMBO_41_18]
M--------------------------------------------KQEKPLIVSVSPHVK
SE-ETTSRIMWTVSASLLPATIMGFYFFGP-RAIFTVALCILSAMLSEQVFQK-------
---------ALKKKI--T-VSDGSAFLTGLLLGMNLPPSV----PF--YIPIIGSFVAVI
IAKQLFGGLGYNVFNPALIGRAFLLISFPKLMTI--WSN--PEA-----AF---------
--------IKM-------------DA------------VTTATPLGILKEE---------
---------GAAKLVEV--FGDK--INLYTQLLVG--HRAGSIGETSVIALLIGAAFLFY
KGYISWHIPVSFLGTAAIIAW-IFGA-----KGA------LFAGDPLLHLLSGGMILGAF
FMATDYVTCPSIKNGQILFGIGCGFLTMLIRLKGGYPEGVMFAILIMNCFAPLIDRGFKT
KVFGAK-------R-------------------------------KP-------------
------------------------------------------------------------
------------------------------------------------------------
--
>WP_144146101.1|Euryarchaeota-Candidatus_Methanoliparia-Candidatus_Methanoliparales-Candidatus_Methanollivieraceae-root-Candidatus_Methanolliviera_sp._GoM_oil WP_144146101.1 RnfABCDGE type electron transport complex subunit D [Candidatus Methanolliviera s
MSE---------------------------------------DLNEKDEGFIVSASPHIR
KD-ISVEKIMYLVILALMPTTVAGIYFFGY-HALFIIILSVLSALITEFLILK-------
---------VRKKEF--R-M-DGSAIITGLLLALVLPPTV----PW--WVPVVGAVFAIA
IGKQVFGGLGQNIFNPALVGRAFLMICWPVLMTR--WIV--PFG----------------
---------GT-------------DA------------ITAATPLNALKLH---------
---------------------HI--TTPSIQLFLG--NVGGCIGETSAIAILIGASILLT
LKIIDWRIPLSYIGTVFLLMF-FLG------------------QDPIFHVLAGGLMLGAF
FMATDYVTGPITRWGRVIFGIGAGVFVVVFRLWGGMPEGVCYSILLMNAFTPLIDRYVKP
SPLGWG-------K-------------------------------KERKIAEGSK-----
------------------------------------------------------------
------------------------------------------------------------
--
>WP_077840645.1|Firmicutes-Clostridia-Clostridiales-Clostridiaceae-Clostridium-Clostridium_beijerinckii WP_077840645.1 RnfABCDGE type electron transport complex subunit D [Clostridium beijerinckii]OOM55843.1 electron transport complex subunit RsxD [Clost
MSSE---------------IGVQ----ESKV-----QGIKAKEADTQENSFTVSASPHIR
CD-ESISKIMWNVNIALAPAAIFSIYYFGI-PALINLVVGAASAVAFEYLVEK-------
---------FRKKKI--T-AFDGSAFLTGLLLAMCVSPTL----PV--YMIIAGSFVAIV
IAKHSMGGLGYNIFNPAHIGRAALMVSWPVAMTT--WTK--MTT----------------
---------SV-------------DV------------VSSATPLNILKQQ---------
---------GYSKLIET--FGGN--TELYKAMFIG--TRNGSAGETSTILLVIGGAYLIY
KGYIKWQVPVCMIGTVGIITW-IFG------PSG------LFSGDPIFHMMAGGLIIGAF
FMATDMVTAPITLKGQIIFAVGAGVITSLIRLIGGYPEGVCYSLLLMNAVTPLIDRFVKP
KQFGAR-------G----------------------------------------------
------------------------------------------------------------
------------------------------------------------------------
--
>RLF27659.1|Euryarchaeota-Thermoplasmata-root-root-root-Thermoplasmata_archaeon RLF27659.1 electron transporter RnfD [Thermoplasmata archaeon]
M----------------------------------------------ADKFLVSSSPHIK
KG-VSTPTIMWNVVLALVPAIAGSVYFFGW-RALYLIMWGVIGAVVSEAAFQW-------
---------LTGKKI--T-VYDGSAVITGILLAFNLPPGV----PW--WMAFVGAAFGII
FGKQVFGGLGNNFINPALLGRAFLMASWPVYMTTK-WVA--PRG-----GSIPGFA----
--------TKI-------------DA------------ITGATPLNVLKVF-VGKTLSDP
SASPE----KIAQAKQV--LHQL--YSSWPNLFFG--NVGGVIGETSALLLLIGFVYLLI
RGFVDWRIPVAYIGTAAILGW-IFGS-----PEG------LFKMNILFYIFSGGLMLGAL
FMATDMVTSPITKSGRWIFGIGCGILTVVIRRWGGYPEGVSYSILLMNLLVPIINRHTVP
KKFGAT-------K----------------------------------------------
------------------------------------------------------------
------------------------------------------------------------
--
>ODS29892.1|Planctomycetes-Candidatus_Brocadiae-Candidatus_Brocadiales-Candidatus_Brocadiaceae-Candidatus_Scalindua-Candidatus_Scalindua_rubra ODS29892.1 electron transport complex [Candidatus Scalindua rubra]
M-----------------------------------------MKVTEEDRLIVIASPHIR
DA-ESIPKVMWTVVGALAPAGIVGVFMFGY-YCLWIIFLCVATTVIIEAVCQK-------
---------LRGRSV--T-INDGSAVITGLLLAYTLPPGV----PI--YIPIIGAAFGII
VVKHTFGGLGNNIWNPALAARAFLQIAYPTSMNSG-WLN--FKQT----DFLQDTK----
-SANLIGEQIV-------------DA------------VTGATPLA--KET---------
--------------------SRK--VYDYLDLFLG--NVPGCIGEVSAIAIILGGLYLIY
KGYVNWRVPSGFIGTVFILSR-VLPP----SIKA------PWANDPLYHILAGGLMLGAF
FMATDMVTTPLTHKGLIIFGIGCGLFTVLIRFYGGYPEGVCYSILLMNTVTPLIDRYTQP
KLLGTS-------K-------------------------------RKRI-----------
------------------------------------------------------------
------------------------------------------------------------
--
>RKY39055.1|Candidatus_Omnitrophica-root-root-root-root-Candidatus_Omnitrophica_bacterium RKY39055.1 Na+-transporting NADH:ubiquinone oxidoreductase subunit D [Candidatus Omnitrophica bacterium]
-------------------------------------------------MFIVSPSPHIH
CG-DSIRKVMWSVVIALIPAGVAGVIFFGI-HALEIILISVITALVSEFLIQE-------
---------IRRKRI--S-VLDGSAVITGILLAYNLPPTV----PL--WLPAVGTFVAIV
LGKQIFGGLGNNIFNPALVGRAFLMASWPKLMTS--FSS--PFH----------------
---------PV-------------DA------------LSSATPLAVIKGI-EG------
-------------------TGNV--HFSYRELFLG--NCSGCLGETSALALLIGVSLLFF
RKYISWHIPFTYILTVGLLTW-IFGR------NG------LFSGDFLYNILAGGLMLGAL
FMATDPVTSPLSNKGKIIFGLGCGCITALIRLKGGYPEGVSYSILLMNAFTPLIDKFTLK
KK---R-------K----------------------------------------------
------------------------------------------------------------
------------------------------------------------------------
--
>OHC06002.1|Planctomycetes-root-root-root-root-Planctomycetes_bacterium_RIFOXYC2_FULL_41_27 OHC06002.1 hypothetical protein A3J92_06600 [Planctomycetes bacterium RIFOXYC2_FULL_41_27]OHC07329.1 hypothetical protein A2545_07470 [Planctomycetes bacterium RI
MQE----------------------------------KASTSNQTQSNNTLIVSASPHIR
DT-ESIPTIMWAVVLSLIPAGIAGVFTFGF-YCLYVIILSCITAVITEVFILL-------
---------LRKLPVLNT-IKDGSAVVTGILLAYTLPPSV----PW--YIPVVGSFFAVA
IAKHAFGGLGNNIWNPALAARAFLQVAYPAVINSD-WRT--LTQH----GMHKLIH--NI
AQIDAEG-KLV-------------DA------------VTRATPLA--KEA---------
--------------------GAE--TYHLAQLFVG--NIPGCIGETSAIALLLGGMYLIY
KRHIKWYAPAYYIATVFVMVL-ILPP----QVAT------PWIKNPFYHIFAGGLFLGAF
FMSTDMVTSPLTKRGLIIFAIGCGILTALIRFYSGYPEGVCYSILLMNTATPLIDRFTKP
RLYGTK-------G-------------------------------KKA------------
------------------------------------------------------------
------------------------------------------------------------
--
>WP_127016630.1|Firmicutes-Clostridia-Halanaerobiales-root-Anoxybacter-Anoxybacter_fermentans WP_127016630.1 RnfABCDGE type electron transport complex subunit D [Anoxybacter fermentans]AZR73299.1 electron transporter RnfD [Anoxybacter fermentans]
M---------------------------------------------SNPKLIVSSSPHIR
DV-DTIPRIMHTVNLSLLPAVLMAVYYFGF-YALMIILTCVIFSVLTEAIWQK-------
---------LRGKEI--T-ISDGSAILTGLLLALTLPPRL----PL--WMAALGAIVAIS
IGKQVFGGLGYNPFNPALVGRAFLLAAFSVEMTT--WYL--PGA----------------
---------GV-------------DA------------TSTATPLALMKMS---------
---------------------GQ--PTSYWDLFIG--NIGGSLGETSALAIILGGAYLIY
KGYVDYRITIGYLGTVAVLTA-VFG------------------QDPIFHLLSGGLVLGGF
YMLTDMVTSPITKLGRWIYGIGAGVILVVIRLWGGYPEGVLYSILLMNMTVPLLNRYTRP
RTYGEV-------K-------------------------------Q--------------
------------------------------------------------------------
------------------------------------------------------------
--
>WP_103082331.1|Firmicutes-Clostridia-Clostridiales-Hungateiclostridiaceae-Pseudoclostridium-Pseudoclostridium_thermosuccinogenes WP_103082331.1 RnfABCDGE type electron transport complex subunit D [Pseudoclostridium thermosuccinogenes]AUS98319.1 Na+-tran
M----------------------------------------------ENSLLVTSSPHIR
CK-DTTSRIMLDVVIALLPAAVSGVWFFGA-RTIPVILVAVLAAVASEAIACK-------
---------TLGKDL--T-IGDFSAVVTGMLLALNLPPTI----PL--WIAAVGSVLAIV
LVKQLFGGLGQNFMNPALTARVILLVSWPVQMTN--WII--P------------------
------------------------DA------------VSSATPLAMIRGK-EA------
-------------------VAGS--LPSYLDLFLG--KVGGSIGETSVLAILLGAAYLVY
RRVITLEIPLTFIGTLALFTW-IFGG------NA------LFTGDYLYHMLSGGLMLSAF
FMATDYTTSPITFKGRVIMGIGCGLLTGIIRLYTNYPEGVSFAILLMNILTPLIDRYTVP
VSFGGE-------K-------------------------------KVA------------
------------------------------------------------------------
------------------------------------------------------------
--
>OGW59404.1|Nitrospirae-root-root-root-root-Nitrospirae_bacterium_RBG_16_64_22 OGW59404.1 hypothetical protein A2V83_00940 [Nitrospirae bacterium RBG_16_64_22]
MADQ-------------------------------PTPAPEKKPAGPEPRLVVTAWPHVR
TP-ESVPRIMFSVVAALLPATLVGLYYFGA-NAAWTLLWSIGAALGAEWLIQR-------
---------AKGEKD--T-LGDGSAAVTGLLLGLTMPPSS----PW--WLSAIGGAFAIG
IGKQVYGGLGHNIFNPALISRVFLLIAFPVEMTM--WPV--PVP-----PF---------
--------PGL-------------DV------------VTGATPLGQLQVG-RLTGKGL-
-------------------GEAV--DVSLGAAFVG--SIGGSLGETSALALLVGAAFLFA
KRIITWHISITMLLSATLFAL-VFWL-----IDP------HRYTSPLFHLMTGGLLIGAF
FMATDMVTSPTTPRGQIVFGIGCGLLTMVIRTWGGYPEGVSFAIVIMNAFSPMIERYTRP
RRYGEV-------RT---------------------------------------------
------------------------------------------------------------
------------------------------------------------------------
--
>RKY98819.1|Candidatus_Hydrothermae-root-root-root-root-Candidatus_Hydrothermae_bacterium RKY98819.1 electron transporter RnfD [Candidatus Hydrothermae bacterium]
MKA-------------------------------------------NERLFTISVSPHLT
TE-EDVKKIMWNTVISLIPPAAFGIYIFGL-YSLLLIITSVVFSVLTEAVFLK-------
---------ARNKNW-RQ-CFDGSAVITGILLALTLPPKF----PL--WGIAIGAAFAIS
FGKQIFGGIGQNIFNPALVGRAFLMAAFPVESTT--WTA--PK-----------------
---------GV-------------DT------------FTGATPLANWKFN---------
---------------------HI--MTPYKDLFLG--NISGSLGETSVIAILIGGAFLLY
KKYIDWRLPLSYVGTVFVLGG-IFWL-----INP------HKYPDPLFHILAGGLMLGAV
YMITDMVTSPITPRGRVIYGIIAGVFVILIRLFAGYPEGVMFSILLVNMIRPWIDRAIKP
NILGEV-------K-------------------------------K--------------
------------------------------------------------------------
------------------------------------------------------------
--
>OGC35651.1|root-root-root-root-root-candidate_division_WOR-1_bacterium_RIFOXYB2_FULL_48_7 OGC35651.1 hypothetical protein A2311_03675 [candidate division WOR-1 bacterium RIFOXYB2_FULL_48_7]
M-----------------------------------------------KLFNISSGPHVR
AA-EDATMIMWWVVIALLFPTVGGIYYFGW-PAAWLVATVTLSAVIGEMVFQW-------
---------LAKRPV--T-IVDGSAVVTGLLLALILPPTL----PL--PMGVIGAIAAVV
LVKGLFGGLGYNIFNPALAARAILLASWPVAMTT--WVK--P------------------
----------F-------------ET------------VTTATPLYLAKIG---------
---------------------QA--TPGYWELFLG--NRAGSLGETSILLLLIGAVILFV
KKIIDWPAPAAYIGTVFIAAY-CLG------------------HDPLFNVLSGGLILGAF
FMATDYVTVPVTTKGRFIFGLGCGVITVLIRFYGGFPEGVNYSILFMNMWTPFIDVHVRP
RVLGCK-------K----------------------------------------------
------------------------------------------------------------
------------------------------------------------------------
--
>RLE11726.1|Candidatus_Aerophobetes-root-root-root-root-Candidatus_Aerophobetes_bacterium RLE11726.1 electron transporter RnfD [Candidatus Aerophobetes bacterium]
MKK--------------------------------------VAIEEQQKKFFLSVSPHIK
DR-LTVSRLMRDVIIALVPIIAFSVYFFRL-RAVELIITCAFVSVISEYVFLK-------
---------LRRKKL--P--RESSALLTGILLAMVLPPGL----PL--WAAAMGAVFAII
FGKQIFGGLGYNIFNPALIGRAFLMATFPVLMTT--WTH--PF-----------------
---------TL-------------DT------------LTGATPLGLMKFQ---------
---------------------HQ--TTSISNLFWG--NVAGSLGETSVFAILVGAGYLFV
RRCIDWRIPFFYLATVAVFSS-ITFL-----FNP-------MYGSPLFHLFAGGLMLGAF
FMATDPVTTPISKRGRMIFGIGAGVLVMVIRLWGGYPEGVMFSIIFMNAITPLLNRYIKP
KILGGR------------------------------------------------------
------------------------------------------------------------
------------------------------------------------------------
--
>OGW35651.1|Nitrospirae-root-root-root-root-Nitrospirae_bacterium_GWC2_56_14 OGW35651.1 electron transporter RnfD [Nitrospirae bacterium GWC2_56_14]
MEA------------------------------------PAKEQPKEPRKLIVSIGPHVH
DT-ESTAKIMWTVSGALLPATLMSVYYFGM-PAILVMLVCLISSMVSEAAVQW-------
---------MLKKPI--T-ITDGSAFLTGLLLAMNLPANV----PL--YIPAVGSFVAIV
ITKHLFGGLGFNIFNPALIGRAFVLISFPKLMTT--YVE--PTM-----RV---------
--------MAM-------------DA------------KTTATPLVLLKEE---------
---------GMAKLLEV--FHTK--AALYQDLFLG--NRAGSLGETSVIMLLLGAAFLLM
KRYITWHVPLPFIATVGILSW-LFGG-----KEG------LMTGDAIFHMMSGGLILGAF
FMATDYVTGPSVRSAQVLFGISCGALTVLIRLKGGYPEGVMFAILLMNCFAPLLDRGMRS
PVFGKA-------E-------------------------------AKGVKK---------
------------------------------------------------------------
------------------------------------------------------------
--
>RLC53526.1|Candidatus_Cloacimonetes-root-root-root-root-Candidatus_Cloacimonetes_bacterium RLC53526.1 electron transporter RnfD [Candidatus Cloacimonetes bacterium]
M----------------------------------------------SDVYAVSAAPHIK
QK-ISVGSVMWQVVLALIPALLAGIFFFGI-QSLVLTLYAVVAAVITEALIQK-------
---------LRNVQV--T-ISDGSAVVTGMLIAFNINTSS----PW--WLPVVGSVFAIA
IGKQIFGGLGFNIFNPALLGRAFLVASWPTLMTAG-WRATQPMSK-IFQSSI--------
--------NGLQDL-----PSNVPAV------------VTSATPLGVAKAL-RDSTQVA-
--------PEIAETVMN--SLSS--TDTLQNLFWG--NIGGVIGEVSVAALLIGAAYLAW
KHIIEWRIPFSYIATVFVLTY-IFGG-----INGLF---SASIMLPVFHIFSGGLILGAF
FMATDMVTSPVTKKGRLIFGIGCGILTVVIRLVGGYPEGVSYSIILMNIAVPLIDKYSLP
KVFGEV-------K-------------------------------K--------------
------------------------------------------------------------
------------------------------------------------------------
--
>WP_087677880.1|Firmicutes-Clostridia-Clostridiales-Eubacteriaceae-Garciella-Garciella_nitratireducens WP_087677880.1 RnfABCDGE type electron transport complex subunit D [Garciella nitratireducens]RBP46724.1 electron transport complex protein RnfD [Garci
M---------------------------------------------SDVYLKASSSPHIR
AK-KDVRVIMRDVVIALLPALIVSIYYFGM-DALILTLISVFTAVISETLIEK-------
---------IMKKPI--T-INDWSAVVTGMLLAFNLPSTA----PW--WLAVIGSAFAIL
IVKHAFGGLGQNFVNPALAARAFLLSSWGTRMTA--FEW--P------------------
------------------------DI------------VGTATPLGMLATG---------
--------------------EGQ--LPSYLDLFLG--NVAGCLGETSAIALLLGGCYLLY
RKVITWKIPVVYLATVGVITF-IVG------------------SDPIYHLLSGGLMLGAI
FMATDYATSPSTSKGQIIYALGCGILTSIIRLWGGYPEGVSYSILLMNVATPIIDKFMVP
KVYGEV-------K-------------------------------SNA------------
------------------------------------------------------------
------------------------------------------------------------
--
>SLM13303.1|Spirochaetes-Spirochaetia-Spirochaetales-root-root-uncultured_spirochete SLM13303.1 Electron transport complex, RnfABCDGE type, D subunit [uncultured spirochete]HBE46209.1 NADH-quinone reductase [Spirochaetaceae bacterium]
M---------------------------------------------SDRKLLLSSSPHIF
SP-VDTPRIMLSVVIALMPATAYGIYLYGL-PALGVVVTSIAAAVVSEFLFRK-------
---------LIKASM--T-VGDFSAVVSGLLLALILPPST----PL--WMVALGAIFAIV
IAKEFFGGLGANPFNPALIGRAFLLMSFPAAITS--WSM--PK------GLG--------
--------LPA-------------DA------------LSAATPLNLLKQG---------
--------NALADVAKYFGASDT--GAFYRQLFMG--YRSGSIGESSILLVLLGGLFLLG
IGVIQWIVPVSVLASTFVFSW-LLG------------------MDPVLGLLTGGIVFGAF
FMATDYATRPLTPYGQAIFGIGIGLITVLIRKFGGYPEGVTYAILIMNILTPFLNKLR-V
KKYGFV-------P-------------------------------PPKPARPS-------
------------------------------------------------------------
---------------------------------------------------------KEA
TK
>WP_101912524.1|Firmicutes-Negativicutes-Veillonellales-Veillonellaceae-Megasphaera-Megasphaera_vaginalis WP_101912524.1 RnfABCDGE type electron transport complex subunit D [Megasphaera sp. Marseille-P4857]
MSP------------------------EIKG-----QTNGAGASGTQEVRLTVSSSPHVR
CN-ESISKIMWSVVAALVPAAAFGVYYFGM-NALINIIVSIVSAVAFEYLWEK-------
---------LLHKKI--T-IKDGSAVITGLLLAMCVSPLL----PW--WMCIVGSFLAIV
VCKQSMGGLGYNLFNPAHVGRAGLMVSWPVAMTT--WTQ--VNG----------------
--------TVV-------------DG------------VAGATPLNVLKHG---------
---------GHDALLQL--FGGD-PATMYQSLFFG--FRNGSMGETSTVLLVLGGLFLIY
KGYVKWQAPVVMIATVGIMMW-IFGGVT--LGTG------LFSGDPLFHMMAGGLIIGAF
FMSTDMVTAPITLKGQIIFALGAGLITVLIRLLGGYPEGVCYSILLMNAVTPLIDRLVKP
RIFGSV-------K-------------------------------AKGAN----------
------------------------------------------------------------
------------------------------------------------------------
--
>WP_017751078.1|Firmicutes-Clostridia-Clostridiales-Clostridiaceae-Clostridium-Clostridium_tyrobutyricum WP_017751078.1 RnfABCDGE type electron transport complex subunit D [Clostridium tyrobutyricum]AND84565.1 electron transport complex protein RnfD [Clo
M---------------------------------------AETELTKNKIFTVSSSPHVR
CE-ESISKIMWSVNIALAPAAIFGIYHFGL-AALKIIIVSILSAVITEAVIQK-------
---------IRNKPI--T-VSDGSAFLTGLLLAMCVTPTI----PA--YMVGIGSFIAIA
ISKQSMGGLGYNIFNPAHIGRAAIMASWPAAMTL--WSK--MTT----------------
---------SV-------------DV------------VSSATPLGILKLD---------
---------GYSKLVQT--FGGT--GNLYKALFLG--NRNGCIGETCTILLVLGGVYLIY
KRYINWQVPVVMIATVGILTW-IFG------PSG------FFTGDPIFHMMAGGLIIGAF
FMATDMVTIPITLKGQIIFAIGAGAITSLIRLKGGYPEGVCYSILLMNAVTPLIDRLVKP
VKFGLR-------R----------------------------------------------
------------------------------------------------------------
------------------------------------------------------------
--
>WP_027338879.1|Firmicutes-Clostridia-Halanaerobiales-Halobacteroidaceae-Halonatronum-Halonatronum_saccharophilum WP_027338879.1 RnfABCDGE type electron transport complex subunit D [Halonatronum saccharophilum]
MK--------------------------------------------NKVDLTVSSGPHMT
SG-ESIERIMYTVILALVPAMLASIYYFDT-MAVGLIVACSLGAIGTEFISQK-------
---------LRGVPV--T-IGDGSALLTGILLALTLPPTL----PI--WMAVLGSIVAIA
LGKHVFGGLGYNIFNPALVGRAFVGVAYTEAITN--MVP--PVG-----MPVILTEILPM
DGIRESL-GVV-------------DI------------VSSATPLA--------------
---------------------EE--GIGIMNMFVG--RTGGSLGETSALALILGGLYLLY
KGYIDWRIPVGYLGSVAVLTT-LLGS-----------------QGPLFHLFAGGLMLGAF
FMATDMVTSPVTKKGRWIFGIGCGIILVIIRLYGNYAEGVLFSILLMNMFVPIIDKYTLP
RVFGEV-------R-------------------------------ANG------------
------------------------------------------------------------
------------------------------------------------------------
--
>WP_022850254.1|Deferribacteres-Deferribacteres-Deferribacterales-Deferribacteraceae-Geovibrio-Geovibrio_sp._L21-Ace-BES WP_022850254.1 RnfABCDGE type electron transport complex subunit D [Geovibrio sp. L21-Ace-BES]
M---------------------------------------------SQDKLLVTFSPHVR
DR-MTSDRIMLLVVLALVPSMLVSVYVYGF-YAIKTYALTILFCLAFEAGFQK-------
---------IRGTAI--T-LGDNSALLTAILLAMNMPPNP----PW--WLLMVGSLVAIV
ISKQVFGGLGHNPFNPALVGRVFLLIAWPAQMTG--WIE--AST-----VKAG-------
--------FAF-------------DT------------VSAATPLGQVKAE-VLTHGEI-
-------------------VSDN--LAGMTDLLVG--TVNGCLGGDSAIAVLIGGLFLIY
KKIIRWHVPATYLGTVFVLTG-IYWF-----FSP------DKTLTPIQHLFAGGLMLGAF
FMATDYVTSPMTPKGQIIFGVGCGVLTVVIRLFGGYPEGVAFSILIMNAFVPIIDNYMRP
KSFGEA-------AA---------------------------------------------
------------------------------------------------------------
------------------------------------------------------------
--
>WP_054791346.1|Firmicutes-Clostridia-Clostridiales-Lachnospiraceae-Lacrimispora-Lacrimispora_sphenoides WP_054791346.1 RnfABCDGE type electron transport complex subunit D [[Clostridium] sphenoides]SET98030.1 electron transport complex protein RnfD [[Clo
M----------------------------------------------SKKILVSANPHIR
SE-ATIEKIMYDVVIALLPACIAGVYFFGI-RALITIVLSVTACVSAEWLFEK-------
---------IAKKPI--T-IRDGSAVVTGLLLAMNLPYTV----PF--WLPVVGGFFAII
IVKMLFGGLGHNFMNPALAARAFLLTSYPVQMTT--WS----------------------
----------I-------------DA------------TSGATPLGRMEEG---------
------------------GFIPA--SIDYFNALFG--FNGGSLGEVCTIAIILGGIYLIV
RGVISWRTPVSFIAAFFLLAS-IIKR------PG------FDASYPLYELLTGGLMLGAF
FMATDYASAPIHPKGQFIMGIGCGVLAILIRFYGGYPEGVCYSILIMNLVVPYIDKITVP
HVYGGG-------K----------------------------------------------
------------------------------------------------------------
------------------------------------------------------------
--
>WP_014453730.1|Caldiserica-Caldisericia-Caldisericales-Caldisericaceae-Caldisericum-Caldisericum_exile WP_014453730.1 RnfABCDGE type electron transport complex subunit D [Caldisericum exile]BAL81334.1 electron transport complex protein RnfD [Caldisericu
MAN-------------------------------------------YDIDLVVTSAPHIR
DK-VTTAFIMRDVIIAITPALIGSIFIFGL-KSLLVIVVSVISSILAEMLGNV-------
---------LFHKKP--S-LNDLSASVTGLLLAMTLPPSS----PW--WMVVVGAFSGIL
LGKMIFGGIGSNPFNPALVGRAVLMVSWPTYMTT--WIK--PQI-----MIGLQ------
--NISQA-SPV-------------DS------------ITTATPLNIVKLQ---------
---------SYSQLISD--FGSK--ANLYKALFLG--TVGGSLGETSALLLLIGGLYLMA
RKVIDWKIPVIYIATVFVLSP-LFG------------------RDPIFSILAGGLFLGAF
FMATDYSSSPITPMGKVYYALFIGFLTVLIRQFGSYPEGVMFSILLGNAFVPYFDKIM-P
KVYGVL-------P-------------------------------KKEVAK---------
------------------------------------------------------------
------------------------------------------------------------
--
>WP_005487811.1|Firmicutes-Clostridia-Halanaerobiales-Halanaerobiaceae-Halanaerobium-Halanaerobium_saccharolyticum WP_005487811.1 RnfABCDGE type electron transport complex subunit D [Halanaerobium saccharolyticum]CCU78486.1 Electron transport complex pro
M----------------------------------------------NNELIVTSSPHVR
AQ-DSVKKIMWSVVLALLPAVFAAVYFFKA-RAISVVLTAVVGAVLTEYIFQK-------
---------IRNKKI--T-IEDGSAVVTGLLLALTLPPSI----PL--WTAFFGSVVAIG
LGKQVFGGIGQNPFNPALVGRAFLTAAYPVLMTT--WT----------------------
----------V-------------DG------------VSTATPLSKMKMD---------
---------------------GV--ATDTWNLFVG--QIGGSLGETSALALLLGFAYLLY
KGYVNWRIPMAMLGSVFIGTF-VFG------------------ADPIFHLFGGGLMIGAL
YMATDMVSSPTTKLGRWIFGIGAGLLVVVIRLWGGYPEGVMYSILLMNTAVPLIDRYTRP
RSLGEV-------K----------------------------------------------
------------------------------------------------------------
------------------------------------------------------------
--
>RKX70688.1|candidate_division_WOR-3-root-root-root-root-candidate_division_WOR-3_bacterium RKX70688.1 Na+-transporting NADH:ubiquinone oxidoreductase subunit D [candidate division WOR-3 bacterium]
M---------------------------------------------AEKRLKVSASPHIF
AR-QNLKFVMYAVILALMPALFGSIYFYGL-RALYLVILSVAAAVVAEAVCQW-------
---------AYKRPI--T-ITDGSAIITGILLAYNLPPGV----PY--WMPVVGSVFAIV
VAKQFFGGLGYNFINPALAGRAFLMASWPVAMTHD-WLP--PAG-----GTI--------
--------SGL-------------DG------------ITRATPLNLIKAA---------
---------DVDPSVIE--RLTS--LEGIRALFFG--NVGGCLGETSALLLLIGGIALLI
LKIIDYRITLSYLLTVVVLSL-ILPI------KG------HPPYNILFQLFSGGLFLGAF
FMATDMVTTPVTKRGRWIFGIGCGIFTMLIRTFGGYPEGVSYSILFMNVWTPFIDRYTMG
RRFGTR------------------------------------------------------
------------------------------------------------------------
------------------------------------------------------------
--
>OGW52097.1|Nitrospirae-root-root-root-root-Nitrospirae_bacterium_RBG_19FT_COMBO_42_15 OGW52097.1 electron transporter RnfD [Nitrospirae bacterium RBG_19FT_COMBO_42_15]
M------------------------------------------EKLEELKLVVSSSPHVR
SD-ETIEKIMYTVILALLPAAGAGIYFFGI-NAATVIMLSIITAVACEALMQK-------
---------AMGRRI--A-VKDGSALLTGLLLAMNLPSNA----PW--WLVVIGSAFAII
IGKQIFGGLGFNIFNPALAARVFLLISWPVQMTT--WPK--PAT-----IFSK-------
--------VSV-------------DA------------VTAATPLGLLKSE-LLLKNNI-
-------------------GEAA--NISIIDMIIG--NIGGSLGEVSAILLLLGGIFLIY
RGYISWHIPASFIGTVVIISA-IFWI-----IDP------ARYASPLFHVLTGGLLLGAF
FMATDYVTSPITSRGMIIFGFGCGFITILIRLFGAYPEGVSFAIMLMNLVTPLIDKYVRP
SLFGEV-------K-------------------------------QSV------------
------------------------------------------------------------
------------------------------------------------------------
--
>WP_019878481.1|Firmicutes-Negativicutes-Acidaminococcales-Acidaminococcaceae-Succinispira-Succinispira_mobilis WP_019878481.1 RnfABCDGE type electron transport complex subunit D [Succinispira mobilis]
M----------------------------------------KNATTDYPLLTVSSSPHIR
NQ-ETIARIMWSVVFALLPATLFSIYLFGL-PALKTIAWCIGACVGSEFLIQK-------
---------WQNKCP--S-ITDGSAVITGLLLAMNLPANL----PW--YMCISGAVVAIG
LAKHTMGGLGYNIFNPALIGRAFLMASWPLAMTT--WPK--VDFY----QQLDSL-----
---AYAT-NKV-------------DA------------LTAATPLGILKGQ---------
---------GYEALVQS--FGSS--QDLYTALFLG--LRGGCLGETSCLLLLLGGIFLIY
RGYINWQVPVTMIATVGVLSW-IFGG------ST------LFSGDPLLHMLSGGLFLGAF
FMATDMVTIPITKKGQFVFALGAGIIATLIRLKGGYPEGVSYSILLMNAVTPLIDKLIKP
TPFGHR-------R----------------------------------------------
------------------------------------------------------------
------------------------------------------------------------
--
>TET22955.1|Candidatus_Cloacimonetes-root-root-root-root-Candidatus_Cloacimonetes_bacterium TET22955.1 RnfABCDGE type electron transport complex subunit D [Candidatus Cloacimonetes bacterium]
M----------------------------------------------KENLIISISPHQK
ER-RDTSAVMRGVIYALLPAVIASIFYFKV-RAFLLIIVCIAGAIITEAIFQK-------
---------LRRKPV--T-IYDGSALLTGLLLALVLPPTI----PL--WVAFLGAVMAIV
IGKQIFGGLGQNIFNPALVGRAFLMATFPVMLTT--WIK--PG-----------------
---------LF-------------DA------------VTTATPLSIMKFD---------
---------------------KV--ITPTLQLFLG--NTAGSLGETCAIALIIGGIFLLV
MKYMDWRIPLSFIATVIVLTG-VLYL-----MKP------GQYATSWFHLFSGGLMIGAF
FMATDPVTSPITKKGRHVFGIGCGLLVVIIRTWGGLPEGVMYSILLMNAVTPLINRYTAR
VKFGGR-------M-------------------------------K--------------
------------------------------------------------------------
------------------------------------------------------------
--
>WP_013297356.1|Firmicutes-Clostridia-Thermoanaerobacterales-Thermoanaerobacterales_Family_III._Incertae_Sedis-Thermoanaerobacterium-Thermoanaerobacterium_thermosaccharolyticum WP_013297356.1 RnfABCDGE type electron transport complex subunit D [Thermoanae
M----------------------------------------------ENKLYVTSSPHFR
SE-DSIERIMLDVVIALMPALIAGIIIFGI-RALFITVLCIVFSIATEAVIQI-------
---------LTHKDV--T-INDFSAVVTGILLAFNLPVSI----PW--WIAAIGSIFAIA
IVKQVFGGLGYNFMNPALAARAFLLASWPVPMSR--FT----------------------
----------V-------------DG------------IASATPLAIIKGT-E-------
-------------------SSCE--LPSLFNMFIG--LRGGTIGEVSILALLIGAAYLLK
RKVITLRIPLSYILTVAILTW-VLGK------NG------LFTGDPLYHIMSGGLILGAF
FMATDYTTSPVTPKGQIIFGIGCGVFTSIIRLYGGYPEGVSYSILLMNIATPLIDRYTTP
KVFGEV-------K-------------------------------TNE------------
------------------------------------------------------------
------------------------------------------------------------
--
>WP_066644970.1|Firmicutes-Clostridia-Clostridiales-Christensenellaceae-Christensenella-Christensenella_timonensis WP_066644970.1 RnfABCDGE type electron transport complex subunit D [Christensenella timonensis]
M----------------------------------------------QQELILSGSPHIK
SG-LSTSRIMLDVIIALIPACIAAVYFFGA-GCIATIALCILSAVGCEAAIQY-------
---------FTKRAV--T-ISDLSAVVTGLLLALNLPPNV----PW--YIPVCGSAFAII
IVKQCFGGLGHNFMNPALAARCFLLISWPVAMTT--FVA--PFA----------------
---------GV-------------DA------------VASATPLGVLHEG---------
--------------------GTA--IPPLMDMFLG--KIGGSMGETSALALLIGGIYLLA
RRVISLRIPLSFMGTVALITL-LTGH----------------PEMILFELFAGGLMLGAF
FMATDYVSSPSSPKAQIIFGIGCGAITMIVRLWGGYPEGVSFSILFMNLLTPLLDKVLKP
KTFGEV-------Q-------------------------------KVNE-----------
------------------------------------------------------------
------------------------------------------------------------
--
>WP_012869096.1|Synergistetes-Synergistia-Synergistales-Synergistaceae-Thermanaerovibrio-Thermanaerovibrio_acidaminovorans WP_012869096.1 RnfABCDGE type electron transport complex subunit D [Thermanaerovibrio acidaminovorans]YP_003316862.1 RnfABCDGE type
M----------------------------------------------NRLLVVSSSPHAR
DE-LTVRKIMGLVLIALLPAGVAGVYFFGL-HAFWVIAVCVASAVGAEALWQR-------
---------LNGRKV--T-VSDLSAAVTGLLLAYNLPPDI----SL--FMAAAGSAFAII
VVKQLYGGLGKNIVNPALAARAVMLTSWPVPMTT--WS----------------------
----------L-------------HG------------VTGPTPLALLKGV-E-------
-------------------GTGS--LPPLIDLLVG--NVGGCIGETSAALLLLGGLFLMW
KRVITWHIPVVYIGTVAVLTA-ILHR-----PSG-------ISMGPLYEILAGGLFLGAF
FMATDYATSPMDHSGQMVFAFGCGLITTLIRFYGGYPEGVSYSILIMNLTVPLIDRYFTP
RIFGAK-------R-------------------------------EVKS-----------
------------------------------------------------------------
------------------------------------------------------------
--
>KUK74062.1|Firmicutes-Clostridia-Clostridiales-root-root-Clostridiales_bacterium_38_11 KUK74062.1 Electron transport complex protein, subunit D [Clostridiales bacterium 38_11]HBH12434.1 Na+-transporting NADH:ubiquinone oxidoreductase subunit D [Clostrid
M----------------------------------------------ENRLIATSSPHIV
SQ-DTTTTVMLDVVIALVPALIASIYFFGI-TAAVTVALAIGSAVGTEALIQK-------
---------ITRQRV--T-INDLSAVITGLLLGFNLPPST----PW--WIPVIGSFVAIA
IGKQVFGGIGNNFINPALAGRAFLMASWPVQMTA--WVD--P------------------
--------GSV-------------DT------------VTAATPLALLKAS---------
--------------------QEN--LQPLADVILG--RIPGTLGETSAILLLLGGAYLLY
RKVISWRIPVTYIGTVALIAF-ITTD--------------FNLTLTAYHIFGGGLMLGAI
FMATEYSSSPVTNKGKILFGIGAGLLTMIIRLYSNSAEGVTYAILFMNVATPLIEKYTAP
KVFGIGGVR----K----------------------------------------------
------------------------------------------------------------
------------------------------------------------------------
--
>PID57405.1|root-root-root-root-root-candidate_division_KSB3_bacterium PID57405.1 electron transporter RnfD [candidate division KSB3 bacterium]PIE29923.1 electron transporter RnfD [candidate division KSB3 bacterium]
M---------------------------------------------EEHVFVISSAPHVE
ST-DSIPQIMYTVVLALIPAMAASVIFFGV-RALVLLVTCVASCVLTEYVFQR-------
---------VRQKPV--T-LSDWSAVITGILLALVLPPGL----SL--FSAALGSIVAIA
IGKQVFGGLGYNIFNPALVGRAFLQATFPVDMTT--WVA--PFS-----YA---------
--------AGP-------------DA------------VSAATPLGLMKME---------
---------------------GQ--TTAVIKLFIG--NVGGSLGEASALAVLIGGGYLLY
KKYIEWRTPAAYLGTVFVLGT-LFWL-----IDG------SKYPNPFFHLTAGGLMLGAF
FMATDMVTSPVTPVGCWVFGIGAGLLVIVIRLFGGVPEGVMFSILLMNAVTPLINRYTKP
KVFGER-------M-------------------------------RAKS-----------
------------------------------------------------------------
------------------------------------------------------------
--
>WP_130642182.1|Bacteroidetes-Bacteroidia-Marinilabiliales-Marinilabiliaceae-root-Marinilabiliaceae_bacterium_JC017 WP_130642182.1 RnfABCDGE type electron transport complex subunit D [Marinilabiliaceae bacterium JC017]TAJ14172.1 RnfABCDGE type electron t
M-----------------------------------------------NTLTVSPSPHVH
GG-DSVKKNMYGVVIALLPALAASLYYFGI-GALVVTLTSVVSCVLFEWLIQK-------
--------YLLRVPT--T-VSDGSAILTGLLLAFNMPTYL----PI--WIIIIGSLVAIG
IGKMSFGGLGNNPFNPALVGRVFLLISFPVQMTL--WPK--PFE-----SRFSYF-----
---NLTP-DIL-------------DA------------TTGATPLAAMKEG---------
--------IANGETVSQ--IMDK--LPSFNEMFFG--LMGGSAGEVAAGMLLIGLVYLLL
KKIITWHIPVSVIGSIFIFTG-ILHV-----VDP------LVYASPVFHILTGGVMLGAI
FMATDYVSSPMSNKGMILYGVGIGVITVLIRVFGSYPEGVSFAILIMNGFVPLIDRYIKP
KRFGES-------V-------------------------------KPLKA----------
------------------------------------------------------------
------------------------------------------------------------
--
>OGS43505.1|Elusimicrobia-root-root-root-root-Elusimicrobia_bacterium_RIFOXYD2_FULL_34_15 OGS43505.1 hypothetical protein A2539_02570 [Elusimicrobia bacterium RIFOXYD2_FULL_34_15]
M------------------------------------------------RFIISSSPHIK
SE-ETTSKIMFSVFFALIPAGIWGVYKFGI-YSLFIILASVLSCVLFEYISQK-------
--------YIFKTKI--N-ISDGSAVLTGLLMAYCLPPSI----KL--WQICIGSFFAII
LSKESFGGIGFNIFNPALIGRTMLWILFPSDMLG--------------------------
--------VQI-------------DG------------ITQATPLGLLKGN---------
-------------------TAVQ--VSTYLNLFIG--NVPGSIGEISKLLLILGALYLFW
RKIISWHLPIAYILTVFILSV-IFG------------------QDPVLQILSGGLILGAF
FMANDYTTSPVFTKGKIVFGFGCGLLTFLIRKFSSFPEGVCYAILIMNLSVPVLDGFNFK
NEVLHT-------KINIRKYVYIFFILTGIYLIAFNFPACRGINLKKSSDKSGIFKEVLP
VASDFREQNDCIKGLDENKKIAGYILKIQFDGYSGKVNAVVGVDKEFKITGLKIVEQNET
PGLGSKMTEKDFLNQFLGKSHEKILLTSDGGEIDAVTSATVSSRAITDAVREGINDLKKK
IE
>TET17551.1|Chloroflexi-Dehalococcoidia-root-root-root-Dehalococcoidia_bacterium TET17551.1 RnfABCDGE type electron transport complex subunit D [Dehalococcoidia bacterium]
MT--------------------------------------------TEREFLISPGPHLW
RG-LSVSQIMYFVVIALMFPTGAAIYFFGY-RALSVIGVSVATAVLTEYVCKK-------
---------LRGQAF----VMDGSAVVTGLLLGLILPPTI----PL--WMVAIGSIFSIS
IVKEAFGGLGHNIFNPALGARAFMTVSFSAQMTT--WVL--PMG----------------
--------FGA-------------DA------------VTSATPLSGVSDW---------
-------------------QQFD--PSAYQAMFMG--NTAGSLGETSALLILIGGILLLG
LGIINWRIPAVYIGMVALMAV-ALG------------------QDPLFHILAGGLMLGAF
FMATDYVTSPLTNRGKIIFSVALGVLTVIIRQLGGMPEGVCYSILFMNAITPLIDRYTKV
RPYGLV-------E-------------------------------RVESAS---------
------------------------------------------------------------
------------------------------------------------------------
--
>WP_025747238.1|Firmicutes-Clostridia-Clostridiales-Caldicoprobacteraceae-Caldicoprobacter-root WP_025747238.1 MULTISPECIES: RnfABCDGE type electron transport complex subunit D [Caldicoprobacter]SFP82835.1 electron transport complex protein RnfD [Caldico
M-----------------------------------------------EPLIVSSSPHVY
SE-DTTARIMRDVVLALLPAAAVAVYFFGG-RAALIMAISVLSAVVTEAVVQK-------
---------LMKKPV--T-INDWSAAVTGLMLAFNLPPTV----PL--WLPAVGSAIAIA
LVKQAFGGLGHNFMNPALAARAILLAAWPVYMTT--WAD--PIR-----GAMS-------
------A-AAA-------------DA------------VSSATPLAILKGM-EG------
-------------------TEAQ--LPPLWAIILG--NTRGCLGETSDVALLLGAVYLLW
RRVINWRIPFSFIGTVGLLTW-ILGP------QG------LFTGNAIYHIFSGGLILGAF
YMATDYSSSPVTPKGQIIMGIGCGIITSIIRLYGGYPEGVTYSILLMNVATPLIDRFTMP
RIYGEV-------R-------------------------------ADV------------
------------------------------------------------------------
------------------------------------------------------------
--
>WP_119087141.1|Candidatus_Cryosericota-Candidatus_Cryosericia-Candidatus_Cryosericales-Candidatus_Cryosericaceae-Candidatus_Cryosericum-Candidatus_Cryosericum_hinesii WP_119087141.1 RnfABCDGE type electron transport complex subunit D [Candidatus Cryoseri
MEN-------------------------------------------KTMKLVLSGAPHFV
TG-YDIQKTMGMVIIALLPALAGGVYFFGL-RALLVTAVSIVSAVAAEFLFRK-------
---------ALRRET--H-VTDLSAVVTGMLLALILPVSS----PL--WMAAIGSAFAII
VAKELFGGLGGNFANPALVGRAVLLMSWPAFMTR--WSP--SLH----------------
------A-AVV-------------DA------------TTTATPLGILKLG---------
--------GTITDVMKSVGASGK--PALYLQMFLG--NHSGSIGETSALLLLLGAAFLVV
TRVIDLRTPVAMIAATFVASW-LFG------------------QDPTFSVLAGGILLGAF
FMATDYVTTPVTPIGKWAFGIGAGLMTVLIRQLGNFPEGVTYGILLMNVLVPYLDKII-P
RKFGFV-------K-------------------------------PRKVNA---------
------------------------------------------------------------
------------------------------------------------------------
--
>WP_148567126.1|Firmicutes-Clostridia-Clostridiales-Eubacteriaceae-Acetobacterium-Acetobacterium_paludosum WP_148567126.1 RnfABCDGE type electron transport complex subunit D [Acetobacterium paludosum]
M---------------------------------------------NNLNLTISSSPHIH
AK-HSTASIMQNVLIALLPALAVAGYVFGV-WALALVAICVVSAVTTEAIIQK-------
---------LCKKAV--T-INDWSAVVTGVLLGFNLPINA----PW--WLAVIGSVFAIA
IVKQCFGGLGQNFMNPALAARAFLLASWPTRMTS--TAYI-P------------------
---------AY-------------DT------------VTTATPLALLKSG---------
-------------------DLTN--MPSTLDLFTGLNGVYGCIGEISALALLVGGLYLIF
KGIISWRIPTVYLLTVAVFAV-LVG------------------QDPLVHIVSGGVMLGAF
FMATDYASSPVTPKGQIIFALGCGLITMIIRLYGGYPEGCSYSILLMNIATPLIDRFTKK
KIYGVA-------K-------------------------------KKKEVQA--------
------------------------------------------------------------
------------------------------------------------------------
--
>PKM89679.1|Firmicutes-root-root-root-root-Firmicutes_bacterium_HGW-Firmicutes-12 PKM89679.1 Na+-transporting NADH:ubiquinone oxidoreductase subunit D [Firmicutes bacterium HGW-Firmicutes-12]
MNN-------------------------------------------QENMLILSSSPHIH
SP-QNVTSAMRDVLIALIPALLVSLYFFGL-PAAMVIATCVIVAVLSEIVAQK-------
---------IMKRDV--T-VNDYSAVITGLLLAFCLPPAL----PL--WMAAVGTIAAVI
IGKQLFGGLGNNIFNPALVGRAFLLASWPLAMTT--WTA--P------------------
----------L-------------DT------------ITTATPMGLLKEA---------
-------------------SAQH--LPSISQLFVG--NVGGSIGETSAIALIIGGLYLLY
KGHIGWRIPFTYIGTVFVLTS-IFGA-----VQG------LGIWYPLYHLFGGGLLLGAF
FMATDWVSSPITQRGRIIFGIGCGLLTVLIRLKGGYPEGVCYSILLMNVVTPLIDRYTKG
RIFGGV-------K-------------------------------KHA------------
------------------------------------------------------------
------------------------------------------------------------
--
>WP_074844715.1|Firmicutes-Clostridia-Clostridiales-Clostridiaceae-Clostridium-Clostridium_cadaveris WP_074844715.1 RnfABCDGE type electron transport complex subunit D [Clostridium cadaveris]
M-----------------------------------------------PMLTLSSSPHIR
TN-ESVQTIMRDVLIALLPAALAGIYFFKM-RATLVMIVAVAAAVLSEYLWQR-------
---------LTHKDI--T-VGDLSAAVTGLLLAFNVPPTM----PL--WMVAVGSVFAVL
IVKQLFGGIGQNIVNPALAGRAFLLASWPIAMTT--WT----------------------
----------L-------------DG------------ATTATPLAILKAG---------
--------------------EGT--LPTLSQAFIG--NIGGCIGETSALALLIGFIYLLY
RRVISWEIPVVYIGTVAILTT-VIGR------NG------FMTGNGIYEIFTGGLMLGAI
FMATDYTTTPMTKKGQVIFALGCGIIATIIRTIGGYPEGVSYSILIMNLCVPLIDKFATP
RTFGEA-------K-------------------------------KHGK-----------
------------------------------------------------------------
------------------------------------------------------------
--
>PKL06896.1|Spirochaetes-root-root-root-root-Spirochaetae_bacterium_HGW-Spirochaetae-9 PKL06896.1 NADH-quinone reductase [Spirochaetae bacterium HGW-Spirochaetae-9]
M---------------------------------------------PAKGILLSSSPHSF
TP-VTTPRMMLSVVIALIPAVGYSVYLYGF-SALALILVSVGSAVAAEYLFRK-------
---------AIKAST--T-IGDFSAVITGLLLALILPPAT----PL--WMAALGAVFAIV
VAKEFFGGLGANPFNPALIGRAFLLMSFPAAITT--WTM--PN------GLA--------
--------LAA-------------DA------------TSTATPLALMKQG---------
--------GNLADVAAYFGASDS--GSFMRQLFMG--YRSGSLGESSILLILLGGLFLIA
IGVVQWIVPAAMLASTFVFAW-LLG------------------MNPLFSLLTGGVVFGAF
FMASDYSTRPLTPVGQAIFGVGIGAITVIIRKFGGFPEGVTYAILIMNIITPFLNKIR-V
KKYGFV-------P-------------------------------PVKPAKPS-------
------------------------------------------------------------
---------------------------------------------------------KEA
GK
>WP_018590269.1|Firmicutes-Clostridia-Clostridiales-Peptostreptococcaceae-Terrisporobacter-Terrisporobacter_glycolicus WP_018590269.1 RnfABCDGE type electron transport complex subunit D [Terrisporobacter glycolicus]
M-------------------------------------------------NTVSSSPHIS
CD-ESVPKIMWNVVFALVPAALFGVIYFKT-NALIIVIVSILSAVLAEYLVQK-------
---------FRKQFI--S-ISDGSAVLTGLLLAMCMPPTI----PA--YMVGIGAAIAIV
IGKHSMGGLGQNIFNPAHIGRAALMVSWPVAMTT--WSQ--VTT----------------
---------SV-------------DA------------VTSATPLNIAKMQ---------
---------GYDVLIQT--YGGN--LELYKALFFG--TRNGCIGETCTILLLLGGAYLIY
KKYVNWQIPVVMIGTVGIFTW-IFG------ANG------FFTGDPAFHMMAGGLVIGAF
FMATDMVTIPITKKGQLIFAFGAGLITAIIRLQGGYPEGVCYSILLMNALTPLIDRLVKP
KIFGHK-------G-------------------------------VSQDV----------
------------------------------------------------------------
------------------------------------------------------------
--
>RQW83944.1|Proteobacteria-Deltaproteobacteria-Desulfuromonadales-Geobacteraceae-Geobacter-Geobacter_sp. RQW83944.1 RnfABCDGE type electron transport complex subunit D [Geobacter sp.]
MTN-------------------------------------------QDNLLTVSSSPHLH
SP-DSVPAAMRDVLIALVPALIVAVYFFRL-PAVMVILACVASAYVAELVCLK-------
---------IMKRES--S-TKEYSAIVTGLLLAFCLPPTL----PV--WMAALGAIFAVV
IAKHLFGGLGHNIFNPALIGRAFLLASFPVAMTT--WVS--P------------------
----------I-------------DG------------VTTASPLGILKEA---------
-------------------TGAQ--LPSISNLLLG--NVSGSIGETSALALLIGGLYLLY
KKHIDWRIPGSYLGTVFVLTS-IVAA-----VKG------HGFEYPVFHLFAGGLFLGAF
FMATDWVTSPVTKTGRLIFGVGAGVLVVLIRLKGGYPEGVCYSILLMNVVTPLIDRYTKA
RVFGRV-------K-------------------------------SYA------------
------------------------------------------------------------
------------------------------------------------------------
--
>WP_066083468.1|Firmicutes-Clostridia-Clostridiales-Lachnospiraceae-Anaerotignum-Anaerotignum_neopropionicum WP_066083468.1 RnfABCDGE type electron transport complex subunit D [Anaerotignum neopropionicum]KXL54040.1 electron transport complex subunit Rsx
M-----------------------------------------------ANFVVSGTPHVR
SK-ESIQSIMRDVIIALVPATVMGIFYFGV-KALILVVATIVSAVFFEWLYQK-------
---------IMKKPV--T-ISDLSAVVTGLLLALNLPVAA----PV--WVAVVGSAFAII
FAKQLFGGLGQNFINPALAGRAFLVASYPTEMTT--WTS--AGN----------------
--------FGV-------------DA------------VSVATPLAQLKGG---------
--------------------VMP--DASFADVLIG--NIGGCIGETCAIALIIGGIYLIV
KHVISWKVPVIYIATVFILTA-LIGR------NG--------LRVPAYEIFTGGLMIGAF
FMATDYASSPVTPKGQIIFAVGCGLLTTLIRIFGGYPEGVSYSILIMNLCVPLIERFTEP
TIFGAL-------P-------------------------------KVKEAKKA-------
------------------------------------------------------------
------------------------------------------------------------
--
>PIW68580.1|Candidatus_Omnitrophica-root-root-root-root-Candidatus_Omnitrophica_bacterium_CG12_big_fil_rev_8_21_14_0_65_42_8 PIW68580.1 Na+-transporting NADH:ubiquinone oxidoreductase subunit D [Candidatus Omnitrophica bacterium CG12_big_fil_rev_8_21_14_0
M-----------------------------------------------NKPTVSPSPHIK
SG-QTTKKIMWTVVISLIPSGIAGVYIYGI-SSLNVIILSILSCIFTEALFLK-------
---------FRNRDP-KT-VLDGSAILTGLLLAYNLPPQI----PF--WIPIAGGVVSVI
LGKQIFGGLGQNIFNPALVGRAFLQISWPVYMTT--WKN--PRW----------------
---------WP-------------DA------------ISSATPLAKETAA---------
-------------------------HFTYMDLFLG--NRAGSIGEVCVIALVIGALFLLA
KKIISLHIPLSFIGTLGIITW-IFGK------EG------FFKGDFIFNILAGGIILGAF
FMATDYVTSPLTKKGKIIFGIGCGILTAVIRLRGSYPEGVCYSILFMNAAVPVIDRFTKT
KKYGVV-------K-------------------------------KAI------------
------------------------------------------------------------
------------------------------------------------------------
--
>OQY07267.1|Fusobacteria-Fusobacteriia-root-root-root-Fusobacteriia_bacterium_4572_132 OQY07267.1 electron transporter RnfD [Fusobacteriia bacterium 4572_132]
M-----------------------------------------------KKLFVSPSPHVR
TK-ETVKNVMWDVVIALVPAMIASIYFFGM-NAFSVIAVSVVSALVSEAVVQK-------
---------LMKRKV--K-ILDGSAVITGILFAFVVPPAL----PW--WLTMIGSSVSIV
IGKMVFGGLGHNVFNPALVGRAFLTASWPVAMTT--WLG---------------------
----------I-------------DG------------KVGATVLGTLKQE---------
---------GMGNVLSM--FGTK--GKMYLDLFVG--NVGGSLGETSALALLLGAGYLFY
RKQITWHIPVSYIGTVFILTA-IFG------------------QDPLFHILSGGLMLGAF
FMATDMVTTPYTSKGKIIFGLGAGILVTWIRMKGGYPEGVCYSILIMNAVVPLIDRYTRP
RVFGEV-------K-------------------------------NNG------------
------------------------------------------------------------
------------------------------------------------------------
--
>WP_095130749.1|Firmicutes-Clostridia-Clostridiales-Clostridiaceae-Anaeromicrobium-Anaeromicrobium_sediminis WP_095130749.1 RnfABCDGE type electron transport complex subunit D [Anaeromicrobium sediminis]PAB61385.1 Na+-transporting NADH:ubiquinone oxidore
M----------------------------------------------ENKLIVSSSPHLR
AN-ESISKIMRDVVIALLPATLAGVYYFRM-GAVKVILSAVIAAVLTEAAIQK-------
---------ISKKRV--T-INDWSAVVTGLLLAFNIPASA----PW--WLPAIGSIFAIF
IVKQVFGGIGHNFMNPALAARAMLLASWPVQMTA--WVK--P------------------
---------GT-------------DA------------VSTATPLAIVGGE---------
------------------ASGQA--LPSFMDLIVG--NVGGCIGETSAILLIIGGIYLVY
RGVITPRIPVIYIATVAVMSF-LLGG--------------FDISYMVYQVFAGGLMLGAI
YMATDYASSPVTEKGQIIFAVGCGFLTAIIRIYGGYPEGVSYSILLMNVATPLIEKYTRP
RVFGEV-------K----------------------------------------------
------------------------------------------------------------
------------------------------------------------------------
--
>RKY87163.1|root-root-root-root-root-candidate_division_KSB1_bacterium RKY87163.1 electron transporter RnfD [candidate division KSB1 bacterium]
M----------------------------------------------EAHFYVSSSPHIR
DR-ESIRKIMFSVVVALIPALVGAVYFFGA-RALWITVVSVLTAIITEGLIQK-------
---------LRKVPV--T-ISDGSAVVTGILLAYNLPAGC----PY--WLPVIGSFFAIA
IGKQAFGGLGYNPMNPALLGRAFLLASWPVRMTSE-WVA--PRG-----GTL--------
--------SGI-------------TT------------WTGATPLNLLKQA-RKVIHHKE
LYTDN----KIQESFRI--LSDI--SSSYSALFWG--KVGGCLGETSVILLLIGALYLLY
KRYIGLEIPVTYIGVVALLAW-AFNG-----TKG------LFTGDPLFHILSGGLILGAF
FMATDMVTTPVTVKGKLIFGAGCGVLTVFIRQFGGYPEGVSYSILLMNLTTPIIDRYVKP
KIFGHK-------KV-----------------------------E---------------
------------------------------------------------------------
------------------------------------------------------------
--
>GBR75920.1|Candidatus_Margulisbacteria-Candidatus_Termititenacia-Candidatus_Termititenacales-Candidatus_Termititenacaceae-Candidatus_Termititenax-Candidatus_Termititenax_persephonae GBR75920.1 electron transport complex protein RnfD [Candidatus Termitite
------------------------------------------------------------
---------MRDVLIALLPAGLASLVFFGW-RAVWLIGVCVGAAVLTEYLAAQ-------
---------FFKKKN--Y-LNDCSAVVTGVLLAFVLPPSL----PL--WMAALGAVFAIL
LVKELFGGLGHNIFNPALGGRAFLLASFPVWLTT--WTR--P------------------
----------F-------------DA------------VTTATPLALAKSG-QLLDA---
--------VSRATVQAS--AAGQ--AVNYWDLFLG--NVAGSLGETSALALLLGAAYLLY
RQVIDWRIPLGYLGTVALFMF-FAH------------------ENVAFHLLAGGLLLGAF
FMATDYTTSPMTRRGKWIFAIGCGILTSVIRLWGGYPEGVCYSILIMNMFVPLLDRLDEA
KS-----------K----------------------------------------------
------------------------------------------------------------
------------------------------------------------------------
--
>WP_109134509.1|Nitrospirae-Nitrospira-Nitrospirales-Nitrospiraceae-Candidatus_Sulfobium-Candidatus_Sulfobium_mesophilum WP_109134509.1 RnfABCDGE type electron transport complex subunit D [Candidatus Sulfobium mesophilum]SPQ00455.1 Putative electron tran
M-----------------------------------------EATKKEHELIVSVSPHVK
SE-ETTSRIMWTVSLSLLPALLSGLYFFGL-KALFITALCIISSAVSEQLFMK-------
---------IVGKKS--P-VGDGSAFLTGLLLGMNMPASLWSFSPFTAHVPVIASFVAVV
ITKQLFGGLGFNVFNPALIGRAFALISWPKAMTI--WME--PTA-----SF---------
--------LAM-------------DA------------KTTATPLGVLKEA---------
---------GMAELIKV--FGDK--MNLYQHLLTG--NRAGSIGETSAIALLIGGLFLLY
KRYITWHIPASFLGTAAIIAW-VFGA-----KGS------FFAGDPIIHLLSGGMMLGAF
FMATDYVTSPSMRNGQILFGAGCGALTMLIRLKGGFPEGVMFAILIMNCFAPLIDRGFKS
KVFGAV-------K-------------------------------PKAKEAK--------
------------------------------------------------------------
------------------------------------------------------------
--
>PIE33880.1|root-root-root-root-root-candidate_division_KSB3_bacterium PIE33880.1 electron transporter RnfD [candidate division KSB3 bacterium]
M---------------------------------------------DEQLFVISSSPHIE
SE-DTVPKIMYTVVLALIPAMVCAVIFFGL-RALLLLVTCVGSCMLTEYIFQR-------
---------VRKKPV--T-LNDWSAVITGILLALVLPPKL----SL--LSAALGSVVAIA
IGKQVFGGLGYNIFNPALVGRAFLQATYPVDMTT--WVK--PFY-----YT---------
--------ASA-------------DS------------ISAATPLAMMKFE---------
---------------------AQ--STVFWKLLIG--NIGGCLGETSVIAILLGGAYLIY
KQYSEWRIPAAYLGTVFVLGG-IFWM-----MDS------GKYPNPFFHLLSGGLMLGAL
FMATDMVTSPVTRTGCWIFGIGAGILVVIIRLFGGLPEGVMYSILFMNALTPMLNRYTKP
KVFGQR-------K-------------------------------KEAAS----------
------------------------------------------------------------
------------------------------------------------------------
--
>WP_128700470.1|Candidatus_Omnitrophica-root-root-root-Candidatus_Vampirococcus-Candidatus_Vampirococcus_archaeovorus WP_128700470.1 RnfABCDGE type electron transport complex subunit D [Vampirococcus sp. LiM]QAT17584.1 electron transport complex protein 
M----------------------------------------------ADKFFVAHAPHMR
KN-ESIAGIMWRVNLALIPSGLVALFIFGP-SALWVVLSSVLAAAGTEALIQK-------
---------ARGQKV--T-VCDGSAFMTGLLLAYNLPAHC----PL--WVAAVGSIFAIA
IAKQAFGGLGRNIFNPALAGRAFLMAAWPKYMTT--FTK--PF-----------------
---------VY-------------DA------------VTQATPLSLIKEG---------
---------KASGVVDL--------GLSYWDLLIG--NRGGALGEVCILALLLGGVYLLY
KGIISWHTPVSYVATVAVFMW-AFGS-----PDG------FGRGDALFQVLSGGLVLGAF
FMATDYVTSPVTKKGQVIFGVCCGLLTGVIRRWGGYPEGVCYSILIMNAAAPLIDRFVQK
RRYGAS-------R----------------------------------------------
------------------------------------------------------------
------------------------------------------------------------
--
>RKY47209.1|Candidatus_Marinimicrobia-root-root-root-root-Candidatus_Marinimicrobia_bacterium RKY47209.1 electron transporter RnfD, partial [Candidatus Marinimicrobia bacterium]
-----------------------------------------------------------Q
TK-DNVPKIMWYVSLALAPAVIGAVVFFGL-KAVFMISTSILAAMVTELIITR-------
---------IRRQPD--T-LDDGSAFLTGLLLALTLPPTF----PI--SGCILGSVFAIA
IGKQIFGGLGCNIFNPALLGRAFLQASFPVKMTT--WVL--PRYADMNAYTGA-------
--------VSP-------------DA------------ITGATPLGLLKYE---------
---------------------KI--LTNIKPLLIG--NVGGSLGETSALALLAGGIFLLI
LRNADWRIPAGFLGSVAIFGG-IFWM-----VDP------TTYPSPLFHLLSGGLLLGAF
FMATDMVTSPITIKGTWIYSIGAGLILVIIRLFGGLPEGVMYSILLMNGLTPLINRFTRP
KFFGEA-------RA---------------------------------------------
------------------------------------------------------------
------------------------------------------------------------
--
>WP_012547868.1|Dictyoglomi-Dictyoglomia-Dictyoglomales-Dictyoglomaceae-Dictyoglomus-Dictyoglomus_thermophilum WP_012547868.1 RnfABCDGE type electron transport complex subunit D [Dictyoglomus thermophilum]ACI19236.1 RnfD/nqrB [Dictyoglomus thermophilum H
MEL-------------------------------------------ENEKLIVSSSPHIF
TH-EDTSYAMKQVIFALLPATLGGIYFFGI-YSLIVIIVSVISSVLWEALALY-------
---------IRRKPL--TILKDYSAVVTGLLLALILPPNV----PL--WIPIIGTGVAIL
LAKQVFGGIGENFLNPALVGRAFLLSSYPQIMTS--WVK--PIN-----GL---------
--------GFM-------------SN------------VSTATPLAIEKLK---------
------------------LAGYS--LPSYWELFIG--NRAGCIGETSVLLLLLGGLWLIY
KNIIDWKIPVSFILTVFIVSF-LVG------------------KDPIFHILSGGLFLGAF
FMATDWVTTPLTSKGRLIFGIGAGLFTIVIRFWGAYPEGVSYGILVMNALTPLIDNLVKP
RRFGEV-------K-------------------------------K--------------
------------------------------------------------------------
------------------------------------------------------------
--
>WP_033191422.1|Thermotogae-Thermotogae-Thermotogales-Fervidobacteriaceae-Fervidobacterium-Fervidobacterium_islandicum WP_033191422.1 RnfABCDGE type electron transport complex subunit D [Fervidobacterium islandicum]AMW32055.1 electron transporter RnfD [F
M---------------------------------------------KNVKLLTSPAPHVR
TQ-DSTRKVMIDVIIALVPAVIAGTFFFGL-YALLLSIIGMVSAELVELFIMR-------
--------VLRKDKS--F-LPNGSAAVTGLLLALNLSVAT----PW--WVLIIGVVFAIA
IVKHAFGGLGQNIFNPALAARVFLLVSFPTAMTT--WYR--PIA-----SFTG-------
--------WYT-------------DA------------QTTATPLAILKLQ---------
---------GFS-------KVMA--DTNYLDLAFG--NIGGCIGETSAVLLFIGFLYLVF
RKRVKIVIPVTYIGTVLLIAS-IFYT-----VNP------ERFGSPLFHMLAGGLMLGAL
FMATDMVTSPMTIKGQFIFGLGCGIVTMLIRYFGGYPEGVSLSILLMNSLVPIIDRHTQP
RIFGRR-------K-------------------------------G--------------
------------------------------------------------------------
------------------------------------------------------------
--
>RKY54294.1|Candidatus_Marinimicrobia-root-root-root-root-Candidatus_Marinimicrobia_bacterium RKY54294.1 electron transporter RnfD [Candidatus Marinimicrobia bacterium]
MEEKSQ----------NRVIGS-----ELENTGEKVQQKIKTPKAPDKKYFIISSSPHMA
SV-ENVPKIMWSVIVALMPTVVFAVYYFGF-HVLLTMGVSILTAVLTEAVVNK-------
---------MRKREL--T-IGDGSAVVTGLLLALVLPPSF----PL--SSVALGSIFAIG
VGKQIFGGLGYNIFNPALIGRAFLQASFPIKMTT--WTA--PR-----------------
---------TI-------------DA------------ITTATPLGSFKFE---------
---------------------KT--LTPYFDLLIG--NVGGCIGETCAIAILAGGIFLLV
KKHADWRIPVSYLGTVFIVGG-IFWL-----INP------SQYPDPIFHLLSGGLMLGAF
FMATDMVTSPVTPKGAWIFGMGAGVILVIIRLYGGLPEGVMYSILLMNGFTPLINRYTRP
KYFGEL-------K-------------------------------K--------------
------------------------------------------------------------
------------------------------------------------------------
--
>WP_154441157.1|Firmicutes-Tissierellia-Tissierellales-Tissierellaceae-Tissierella-Tissierella_sp._DSM_105185 WP_154441157.1 RnfABCDGE type electron transport complex subunit D [Tissierella sp. DSM 105185]MSU02367.1 RnfABCDGE type electron transport comp
MEG---------------------------------KVLNTINSNSVPDMLVVSSSPHIR
SN-ESVKRIMLDVIIALIPASIGAVYFFGL-NALKLILLSIASALFFEAAIQK-------
---------LFRKEI--T-INDCSAIVTGILIAFNLPANA----PW--WIPVFGSGFAII
VVKQCFGGIGSNFMNPALAARAVLLASWPNIMSN--FVL--P------------------
---------GV-------------DA------------VTGSTPLAIMKYG-GADA----
---------GASATVAQ--AVQE--LPSVMDMFIG--NIGGAIGETSALLLLIGGLYLII
RKVINWKIPVVYIGTTAILLL-ILG---------------VEMDQLIYHILGGGLILGAF
FMATDYSTTPVTPLGQIIFALGAGILTALIRVKGGFPEGVSYSILLMNVASPLIEKFTAP
KIFGRA-------K----------------------------------------------
------------------------------------------------------------
------------------------------------------------------------
--
>WP_073341560.1|Firmicutes-Clostridia-Thermoanaerobacterales-Thermoanaerobacteraceae-Caldanaerobius-Caldanaerobius_fijiensis WP_073341560.1 RnfABCDGE type electron transport complex subunit D [Caldanaerobius fijiensis]SHE62124.1 electron transport comple
M----------------------------------------------EGKLYVTSSPHFG
TA-DDVKRIMLDVIISLIPALIAAIVIFGI-RALYITIICVTAAVMTEAAIEW-------
---------IFHKDI--T-VGDFSAAVTGLLLAFNLPVTV----PW--WIGVIGSMFAIA
VVKMVFGGLGYNFMNPALAARAFLLASWPVQMTH--WTS--P------------------
------------------------DG------------VTTATPLALLKGT-E-------
-------------------VSGK--LPDLWDLFIG--NVGGSLGETSALALLIGAVYLLY
RKVITLRIPASYILTVAFMTW-VFGK------QG------LFTGMPLYHILAGGLILGAF
YMATDYTTSPITPKGQIIFGIGCGILTSVIRLYGGYPEGVSYSIILMNLATPLIDKYTAP
RVFGKV-------M-------------------------------KNEGGK---------
------------------------------------------------------------
------------------------------------------------------------
--
>WP_141730470.1|Synergistetes-Synergistia-Synergistales-Synergistaceae-Synergistes-Synergistes_jonesii WP_141730470.1 RnfABCDGE type electron transport complex subunit D [Synergistes jonesii]
M----------------------------------------------ERLLVVSSSPHIH
SP-LDTQKIMGWVLAALAPAGLAGVYFFGA-RAAVVMAVCVISCVAFEYLWQK-------
---------LTKRTV--T-VDDLSAAVTGLLLAYNLPPTI----PF--WMAVIGCLFSII
VVKQLYGGLGCNIVNPALAGRAMMLTSWPVPMTT--WT----------------------
----------L-------------DG------------VSSATPLAMIKAG---------
-------------------TLDG--LPSWSDMFIG--HVGGCIGETSAAALLVGFAILLY
KDVIKWHIPVVYIAVAAALCA-LFGR----------------PVGPLQEIFSGGLFLGAI
FMATDYTTTPVTPRGQMIFAAGCGVLTALIRSWGGYPEGVSYSILIMNLTVPLIDRATKP
RIFGEV-------K-------------------------------KHG------------
------------------------------------------------------------
------------------------------------------------------------
--
>ADN02225.1|Spirochaetes-Spirochaetia-Spirochaetales-Spirochaetaceae-Spirochaeta-Spirochaeta_thermophila ADN02225.1 transporter [Spirochaeta thermophila DSM 6192]
M---------------------------------------------MEQKLVVSLSPHAK
AP-FRIQTVMLIVILALFPALIASIYFFGI-RALLVELVAVGTAVFTEWFIQR-------
--------ILLKRPS--R-IHDLSAVVAGLLLAFNLPSSI----PL--WQVAAGAIFAVG
IAKMAFGGLGTNPFNPALAGRAFMLVSFPVEMTT--WPQ--PVV-----TRTL-------
--------MRP-------------DA------------LTTATPLGVIKEG-LKSG----
------------IPLDQ--LADK--LPTWWDLFLG--NVGGSLGETSALALLVGGLFLIL
TRVISWRIPVFYLGTLAAFTG-VFHL-----IDP------SRYADPLFHILSGGVMLGAF
FMATDLVTSPMTAPGQILYAIGGGLLAGLIRLFGSYPEGCSYSILIMNAFVPLIDRAFPP
VRFGAR-------P-------------------------------VQTQVKEARHG----
------------------------------------------------------------
------------------------------------------------------------
--
>WP_148135165.1|Firmicutes-Clostridia-Clostridiales-Peptococcaceae-root-Peptococcaceae_bacterium_DCMF WP_148135165.1 RnfABCDGE type electron transport complex subunit D [Peptococcaceae bacterium DCMF]ATW25902.1 electron transporter RnfD [Peptococcaceae b
M----------------------------------------SVNL-ETNMLTVSPSPHIR
TE-ESIPKIMWNVNLAVAPAALFGIFYFGL-PALITIAVSIISAVGTEYLIQK-------
---------WQKKPV--T-INDGSACVTGLLLAMCLPPQI----PF--YMTAIGAFVAIA
ISKHTMGGLGFNIFNPAHIGRAILMASWPVAMTT--WSA--NSL----------------
--------SKV-------------DA------------LTTATPLNILKQH---------
---------GYDQLIQV--FGSQ--SELYKALFLG--TRNGSLGETSTILLLLGGLYLIY
KGYIKWQVPVCMIGTVGLLTW-IFGG-----SAG------LFTGDPLFNMMAGGLFIGAF
FMATDMVTVPITTKGQIIFAVGAGFITTLIRLKGGYPEGVCYSILLMNCVTPLIDRYVRP
VRFGAR-------R----------------------------------------------
------------------------------------------------------------
------------------------------------------------------------
--
>RZN70410.1|Euryarchaeota-Candidatus_Methanoliparia-Candidatus_Methanoliparales-Candidatus_Methanollivieraceae-Candidatus_Methanolliviera-Candidatus_Methanolliviera_hydrocarbonicum RZN70410.1 RnfABCDGE type electron transport complex subunit D [Candidatus
MXE---------------------------------------DLNEXDEGFIVSASPHIR
KD-ISVEKIMYLVILALMPTTVAGIYFFGY-HALFIIILSVLSALITEFLILK-------
---------VRKKEF--R-M-DGSAIITGLLLALVLPPTV----PW--WVPVVGAVFAIA
IGKQVFGGLGQNIFNPALVGRAFLMACWPVLLTT--WIV--PFG----------------
---------GA-------------DA------------ITAATPLGALKLE---------
---------------------HI--TTPSIQLFLG--NVGGCIGETSAIAILIGASILLT
LKIIDWRIPLSYIGTVFLLMF-FLG------------------QDPIFHVLAGGLMLGAF
FMATDYVTGPITRWGRVIFGIGAGVFVVVFRLWGGMPGGVCYSILLMNEFTPLIDRYVKP
SPLGWG-------K-------------------------------KERKIAEGSK-----
------------------------------------------------------------
------------------------------------------------------------
--
>RKY79262.1|root-root-root-root-root-candidate_division_KSB1_bacterium RKY79262.1 Na+-transporting NADH:ubiquinone oxidoreductase subunit D [candidate division KSB1 bacterium]RKY81762.1 Na+-transporting NADH:ubiquinone oxidoreductase subunit D [candidate
M----------------------------------------------DKLWRVSSSPHIL
DR-DSVPKIMRAVVLALLPALGGALYFFGI-RALWVTLVAVVTAVVTEYLIEK-------
---------LLNKPV--T-IKDWSAVVTGMLLAYNLPPEV----PL--WIPIIGSVFAIA
IVKQAFGGLGFNPVNPALAARALLLASWPIHVTV--FNTP-PRG-----GTL--------
--------SGI-------------DI------------ITSATPLNVMKQS-LQVLKNVD
AYSID----KVNKASEA--IIQL--HASYGNLFWG--KVGGCIGETSAFLLLLGAAFLLY
RHIIGWHIPLSYIATVAVLTW-IFGG-----SNG------LFSGDPTFHVLAGGLILGAF
FMATDMVTSPLTPKACIWFGIGCGVITTVIRLIGGYPEGVSYSILLMNLVTPLLNRL-RP
KAFGER-------K----------------------------------------------
------------------------------------------------------------
------------------------------------------------------------
--
>WP_079589976.1|Firmicutes-Clostridia-Clostridiales-Peptostreptococcaceae-Acetoanaerobium-Acetoanaerobium_noterae WP_079589976.1 RnfABCDGE type electron transport complex subunit D [Acetoanaerobium noterae]SKB58336.1 electron transport complex protein Rn
M---------------------------------------------EMPKLTLSSSPHIQ
TN-ENVTTVMRDVIIALLPATIAAIYYFRF-GAIVNILVAVLGAVAAEYLIQK-------
---------LMKKPI--T-IKDYSAAVTGLLLAFNVPSTL----PW--WMTLIGSVFAIA
VVKQLFGGLGHNFMNPALAARAVLLASWPVEMTS--WVT--T------------------
---------GA-------------DA------------VATATPLAVIKGA-E-------
-------------------AGAT--SASMFDLLIG--NVGGCIGETSAILLIIGGIYLIY
RGVITYVIPTYYIGTVAVLTF-IFSG--------------FDISMLSYNILAGGLILGAF
FMATDYTTSPVSKKGQIIYAIGCGLLTAVIRYYGGYPEGVSYSILLMNVATPLIDKYISP
RVFGEV-------A-------------------------------K--------------
------------------------------------------------------------
------------------------------------------------------------
--
>OYT30080.1|Euryarchaeota-Thermoplasmata-Thermoplasmatales-root-root-Thermoplasmatales_archaeon_ex4572_165 OYT30080.1 hypothetical protein B6U98_00355 [Thermoplasmatales archaeon ex4572_165]
MAE----------------------------------------ETVDQKRLVVSTSPHMH
DK-KNTEKIMYIVCLALLLPIIGGVYFFGI-YTILVVLVSVITAIITEFLAKR-------
---------LRKREF----MMDGSTIVTGILFALVLPPRI----PL--WAVIIGAAFCIA
IVKEAFGGLGYNIFNPALAGRAFITVSFASLMTS--WIA--PVT-----SI---------
--------MSL-------------DS------------ITSATPLGEGFSY---------
-------------------AGST--SDMYIELLFG--NVGGCIGETSALLILLGGLLLIG
TGVIKWRIPTIYIGTVFLLTW-IIPG-----------------QDPVFHILAGGLFLGAF
FMATDYVTCPMTAKGQYIFAFGAGLLVVLIRIYGSMPEGVAFSILLMNAFTPLIDRHIKP
KPYGFI-------P-------------------------------PEKKSKFLLKK----
------------------------------------------------------------
-----------------------ITKTAD----------------VTDNSDQSDTNKKEG
KK
>RJQ55819.1|Actinobacteria-Actinobacteria-root-root-root-Actinobacteria_bacterium RJQ55819.1 RnfABCDGE type electron transport complex subunit D [Actinobacteria bacterium]
MSDNEASSEAKPEPGEGKAKGEP----ETQGEPKAKGVGKKKREADEGPRLIVSAPPHIK
DT-AEASVLMYWVLLALAPITLYAFYLFGV-PAVTVVVMSVAGAVGTEAFLQR-------
---------VLKQRV--M-ILDGSAALTGLLLALTLPPIL----PW--WIPLIGGVAAIG
LAKFIFGGLGFNIFNPALVGRQVLLVSWARYMTTG-WAE--KI-----------------
---------RL-------------DG------------VSGATPLYVFDQV---------
---------RAGAV-----RFDI--QSLYGGYLLG--NRFGSIGEASALLLLAGAALLLL
KRVISWEIPVSYVVVVAAFSL-FV------------------RVDPIFQVLAGGIILGAF
FMATDYVTSPITSRGKLIFGAGAGFVNMLLRFFTGLPEATAFSILFMNAVAPLIDRYTIP
RPFGWV-------R-------------------------------ERAAE----------
------------------------------------------------------------
------------------------------------------------------------
--
>WP_134113276.1|Fusobacteria-Fusobacteriia-Fusobacteriales-Fusobacteriaceae-Hypnocyclicus-Hypnocyclicus_thermotrophus WP_134113276.1 RnfABCDGE type electron transport complex subunit D [Hypnocyclicus thermotrophus]TDT69870.1 electron transport complex pr
M----------------------------------------------DKLYRVGQSPHIR
TK-ETIESVMYDVVIALLPTLLVAIYFFGM-KALYMTLVAVISAMLAEYVSLK-------
---------LMKREI--T-IFDGSAIITGMLFAFISPVTL----PY--PYIIIGSVVSIV
IGKMVFGGLGHNVFNPALLGRVFLMASWPALLTR--YVN---------------------
----------V-------------DG------------SAGATTLDYLKKG-KDLM----
-------------------EVFG--HNVYLDMFIG--KMAGSMGETSALALLIGGLYLIY
KKHIDWKMPVTIISAVFILAL-IFG------------------QNPFYHILSGGLFIGAF
FMATDMVTTPYTTSGKIIFGLGVACITMLIRLKGSYPEGVAFSILIMNGVTSLINKYTKP
KKFGEV-------K-------------------------------SNE------------
------------------------------------------------------------
------------------------------------------------------------
--
>AEJ61148.1|Spirochaetes-Spirochaetia-Spirochaetales-Spirochaetaceae-Spirochaeta-Spirochaeta_thermophila AEJ61148.1 electron transport complex, RnfABCDGE type, D subunit [Spirochaeta thermophila DSM 6578]
M----------------------------------------------DQKLVVSLSPHAK
AP-FRVQTVMLIVILALFPALISSIYFFGI-RALLVEIVSVGTAVFTEWFIQR-------
--------VLLKRPS--S-VHDLSAVVAGLLLAFNLPSSI----PL--WQVAAGAIFAIG
IAKMAFGGLGTNPFNPALAGRAFMLVSFPVEMTT--WPQ--PVV-----TRTL-------
--------MKP-------------DA------------LTGATPLGILKEG-VKSG----
------------LSLDQ--IADK--LPSRWDLFIG--HVGGSLGETSALALLIGGLLLVL
LRVISWRIPVFYLGSLAALTG-IFHL-----IAP------SRYADPLFHLLSGGVMLGAF
FMATDLVTSPMTAPGQIVYALGGGLLAGLIRLFGSYPEGCSYSILIMNAFVPLIDRAFPP
SRFGAR-------P-------------------------------VQTQMKEARHG----
------------------------------------------------------------
------------------------------------------------------------
--
>RLB35409.1|Proteobacteria-Deltaproteobacteria-root-root-root-Deltaproteobacteria_bacterium RLB35409.1 electron transporter RnfD [Deltaproteobacteria bacterium]
MAP-------------------------------------------EPSILAVSVSPHIR
SG-ESVEKIMWTVVACLLPPLILSIFIFGF-QTLIITLISVASCVVVEAVSQK-------
---------LLHRPI--T-IKDGSAVITGLLLAYIIPPGV----PY--WMPILGSVMAIY
VAKHLLGGIGFNFFNPALIGRAFLVATFPVAMTSA-WLP--PIR-----HASIF------
---KYMG-GGV-------------DA------------VSTATPLYVLKHY---------
---------GLGAVIEK--FGSI--STIYGNFFIG--WRPGCIGETSALLLLLGGLFLLY
KKYITWHIPVSMIGTIALLTW-AFGG------ER------AFGGDPLLAILSGGVIIGAF
FMATDYVTSPSQPTAKLIFGVCIGALTVLIRLKGGYPEGVCYAILLMNPLTPAFELWFKP
KRFAAQ-------K-------------------------------GALK-----------
------------------------------------------------------------
------------------------------------------------------------
--
>RKY58431.1|Candidatus_Latescibacteria-root-root-root-root-Candidatus_Latescibacteria_bacterium RKY58431.1 electron transporter RnfD [Candidatus Latescibacteria bacterium]RKY72672.1 electron transporter RnfD [Candidatus Latescibacteria bacterium]
M----------------------------------------------EGRLVVAVSPHIR
AE-MDTRKVMMGVLISLVPGIVAGVWFFRW-HALVLLASCLAGTLSAEASACI-------
---------LRKKPS--T-LGDLSAAVTGVLLAMVLPPTL----PF--WAAFLGGVVAVG
VGKQVFGGLGQNIFNPALVGRAFLMAAFPVLMTT--WVA--P------------------
---------GP-------------EA------------VTVATPLALMKFD---------
---------------------HK--ATPLLDLLVG--KVGGCMGETSALALLIGGLFLVL
KGYADWRIPLSYLGTVAVLGA-IPWA-----FRP------DLYPSPMFHLLAGGLMLGAW
FMATDPVTTPVTKVGRYMFGIGAGVLVVVIRLWGGLPEGVMYSILLMNAVTPLIDRYTVP
VPFGGK-------R----------------------------------------------
------------------------------------------------------------
------------------------------------------------------------
--
>OGB67642.1|Calditrichaeota-Calditrichae-Calditrichales-Calditrichaceae-Caldithrix-Caldithrix_sp._RBG_13_44_9 OGB67642.1 hypothetical protein A2Y94_09180 [Caldithrix sp. RBG_13_44_9]
M------------------------------------------SDLPAKLFVSSSSPHVR
DT-DSISKIMWTVNIALLPSLLMAFYFFGP-KALWLTLLSVIAAVGTEAAFQK-------
---------ISRRLV--R-VQDGSAVITGVLLAFNLPASA----PW--WMAIIGAVFAIA
IVKELFGGLGNNILNPALAARAFLLASWPVEMTAS-WVA--PKG-----GTV--------
--------SGI-------------SA------------ITSATPLNLMKQS-AKIIANPG
NFDPA----QVQGAQEA--IAKL--SSSYSNLFIG--NIGGCLGETSVIALLIGALILFY
RHAITWHTPFSYIGTVAIFAW-IFGG-----SEG------LFTGNWIFHILSGGLVLGAF
YMATDMISSPINYRGQIIFGIGCGILTTVIRLWGGYPEGVSYAILLMNLTVPLLDRFTVP
KVFGEV-------K-------------------------------KK-------------
------------------------------------------------------------
------------------------------------------------------------
--
>TET14073.1|Actinobacteria-Actinobacteria-root-root-root-Actinobacteria_bacterium TET14073.1 RnfABCDGE type electron transport complex subunit D [Actinobacteria bacterium]
M---------------------------------------------EKGNILISHAPHIW
RG-FSTSKIMYIVVAALLFPTAAGIYFFGY-YAIYIILASIITAVLTEFVIKK-------
---------LRKKRF----IMDGSAVITGLLFALILPPRL----PL--WMVVIGTFFSIA
VAKEAFGGLGYNIFNPALAGRAFLSVCFPKEMTT--WVL--PPH----------------
--------FNY-------------DA------------VTGATPLSESFIY---------
-------------------PPDK--LSLYKDLFFG--NIGGSLGETSAMLILIGAAVLFA
FRIIDWRIPTFYIGTVALGSL-LMG------------------KDVLFQVLAGGLMVGAF
FMATDYVTSPVTGNGRIIFGVGVGVLTVLIRNFSSMPEGVCFSILIMNAFTPLIDKYLRI
KPFGFQ-------K-------------------------------KKKNA----------
------------------------------------------------------------
------------------------------------------------------------
--
>WP_148897155.1|Proteobacteria-Deltaproteobacteria-Desulfuromonadales-Geobacteraceae-Geothermobacter-Geothermobacter_ehrlichii WP_148897155.1 RnfABCDGE type electron transport complex subunit D [Geothermobacter ehrlichii]
M----------------------------------------------SSPVYLSSSPHIA
SG-ASTEQIMRQVIFALLPACAVAVYLFGL-PALATLLICTLGCVAFEVACQK-------
---------LMKRPL--T-IQDGSAALTGILLAMNLPPSS----PW--WMSLFGAFVAIV
IAKQVYGGLGCNPFNPALVARVVLLISFPVQMTS--WTR--PAP-----LG---------
--------SAI-------------DA------------VTTATPLGRAKEA-VMLHGAL-
-------------------PADL--QAGFLGYFLG--DSGGSLGEVSAFALLLGAGYLLR
KKVITWHVPVAYLGTVVLLSG-AFWL-----VDP------GRYPDPVFHLLTGGLMLGAF
FMATDMVTTPVTSRGMLVFGAGCGLLTVLIRLFGGYPEGVSFAILLMNAATPLIDRYLKP
KKFGLV-------T-------------------------------EKG------------
------------------------------------------------------------
------------------------------------------------------------
--
>RLE37786.1|Candidatus_Bipolaricaulota-root-root-root-root-Candidatus_Acetothermia_bacterium RLE37786.1 electron transporter RnfD [Candidatus Acetothermia bacterium]
ME--------------------------------------------NDRKLTITPAPHLH
GP-ASITRDMYIVVLALLFPTAGAVYFFGA-YVILMLVTAIATAVLAEYVAKW-------
---------MRRRPF----RMDGSAVVTAILFVLVMPPRT----PL--WVVIVGTAFSIW
IAKEAFGGLGHNVFNPALAGRAFATISFAGALTN--WIA--PVH-----S----------
--------FLA-------------DG------------VTTATPLSESFTT---------
-------------------NLSR--WAMYKALFIG--NVAGSTGETSAMLILIGGLILIA
FGLIRWQVPFFYIGTVALLSW-ALG------------------EDPLFQILAGGLFLGAF
FMATDYVTTPVTTRGKVIFAIGAGILVVVIRRWGTMPEGVCYSILLMNAVTPLIDRHVRP
RPYGLV-------K-------------------------------KRKETG---------
------------------------------------------------------------
------------------------------------------------------------
--
>WP_089860893.1|Firmicutes-Clostridia-Halanaerobiales-Halanaerobiaceae-Halanaerobium-Halanaerobium_salsuginis WP_089860893.1 RnfABCDGE type electron transport complex subunit D [Halanaerobium salsuginis]SFL43809.1 electron transport complex protein RnfD 
M----------------------------------------------NNEFIVTSSPHVR
SR-DTVAKIMWSVVIALLPAVFAAVYFFKA-RAISVILAAVAGAVLTEYLFQK-------
---------IRNKKI--S-IKDGSAVVTGLLLALTLPPTI----PL--WTAVFGAVVAIA
IGKQVFGGLGSNPFNPALVGRAFLTAAYPVLMTT--WK----------------------
----------F-------------DG------------VSSATPLSHLKMD---------
---------------------GV--STDTWQLFVG--HVGGSIGETSALALLLGFAYLLY
KGYVNWRIPLAMVGTVFLLSF-AFG------------------ADPIFHLFAGGLMLGAL
FMATDMVSTPTTKLGRWIFGIGAGLLVVIIRLWGGYPEGVMYSILLMNTAVPLINRYTRP
RSLGEV-------R----------------------------------------------
------------------------------------------------------------
------------------------------------------------------------
--
>OPX17984.1|candidate_division_WOR-3-root-root-root-root-candidate_division_WOR-3_bacterium_4484_100 OPX17984.1 hypothetical protein BXT86_03570 [candidate division WOR-3 bacterium 4484_100]
M------------------------------------------KTKVKELLQVSASPHIR
AKYYDINQAMRLVIIALIPTLIFSTYLFGI-RALIIVLISIITSVVCEAVTQR-------
---------MLGKEI--T-IADGSAVLTGLLLAFNLPPGV----PF--WLPIIGSAFAII
FAKQLFGGLGYNFINPALAGRAFLMASWPSAMTKE-WLA--PIN-----GTL--------
--------SGI-------------DG------------ITSATPLNLLKNP-SN------
--------YGDPNIIIK--QLND--FTTIKSLFIG--KVGGCIGETSALLLLIGGVFLII
IGIVDYRIVIGYLGSFILLAL-ILPT----------------KGSLLFHLFSGGLFLGAF
FMATDWVTSPITKKGRWIFGIGCGILTMLIRVWGGYPEGVSYSILLMNVFTPLIDRLTKE
RIFGEI-------K-------------------------------KERKK----------
------------------------------------------------------------
------------------------------------------------------------
--
>WP_119175475.1|Candidatus_Cryosericota-Candidatus_Cryosericia-Candidatus_Cryosericales-Candidatus_Cryosericaceae-Candidatus_Cryosericum-Candidatus_Cryosericum_odellii WP_119175475.1 RnfABCDGE type electron transport complex subunit D [Candidatus Cryoseri
MEN-------------------------------------------KTMKLVLSGAPHFV
TG-NDIQKTMGMVIIALLPALAGGVYFFGP-RALLVTAVSIVSAVAAEFLFRK-------
---------ALRRET--H-ITDLSAVVTGMLLALILPVSS----PL--WMAAVGSAFAII
MAKELFGGLGGNFANPALVGRAVLLMSWPAFMTR--WSP--SLH----------------
------A-AVV-------------DA------------TTTATPLGILKLG---------
--------GSLTDVMKSVGASGK--PALYLQMFLG--NHSGSIGETSALLLLLGAAFLVA
TRVIDVRTPVAMIAATFVASW-LFG------------------QDPTFSVLAGGILLGAF
FMATDYVTTPVTPIGKWAFGIGAGLMTVLIRQLGNFPEGVTYGILLMNVLVPYLDKIL-P
RKFGFV-------K-------------------------------PRKVNA---------
------------------------------------------------------------
------------------------------------------------------------
--
>WP_072758005.1|Thermotogae-Thermotogae-Thermotogales-Fervidobacteriaceae-Fervidobacterium-Fervidobacterium_gondwanense WP_072758005.1 RnfABCDGE type electron transport complex subunit D [Fervidobacterium gondwanense]SHN53547.1 electron transport complex
M------------------------------------------------KLSTSSAPHVR
TK-DSTSKIMLDVIVALVPAVIAGTYFFGL-YALVLSIIGMVSAELIELFIMR-------
--------VLRKDKS--F-VPNGSAAVTGLLLALNVSAAT----PW--WVLVIGVVFAIA
IVKHAFGGLGQNIFNPALAARVFLLVSFPTAMTT--WYK--PIN-----SFAG-------
--------WYT-------------DA------------QTTATPLAILKLQ---------
---------GFS-------KVME--NTNYLDLAFG--NIGGCIGETSAILLFIGFLYLLF
RGRIKVIVPATYIGTVLLVAS-IFYS-----INP------ERFGSPTFHLLAGGLMLGAL
FMATDMVTSPMTLKGQAIFGVGCGVLTMLIRYLGGYPEGVSLSILLMNSLVPIIDRHTQP
KIFGRG-------K-------------------------------A--------------
------------------------------------------------------------
------------------------------------------------------------
--
>OQX56414.1|Candidatus_Cloacimonetes-root-root-root-Candidatus_Cloacimonas-Candidatus_Cloacimonas_sp._4484_209 OQX56414.1 electron transporter RnfD [Candidatus Cloacimonas sp. 4484_209]
M----------------------------------------------KGKLIVSVSPHQK
ER-LNTPKIMRGVIYALIPTVIASIYYFKL-RAFLLIIVCIAGTILTEAVFQK-------
---------LRKKPV--T-IYDGSALLTGLLLALVLPPAI----PL--WAGFLGAVMAIV
LGKQLFGGLGQNIFNPALIGRAFLMAAFPVMLTH--WIK--PG-----------------
---------TF-------------DV------------ISTATPLAMMKFD---------
---------------------HK--VTSTLFLLLG--NTGGSLGETSAIALIIGAIFLLI
KKYMDWRIPLSYIGTVFVLSS-ILHL-----IKP------VSYASPLFHLFAGGLMIGAL
FMATDPVTTPITKKGRYIFGIGAGLLVIIIRNWGGLPEGVMYSILLMNAFTPLINRYTTP
VQFGGR-------K----------------------------------------------
------------------------------------------------------------
------------------------------------------------------------
--
>WP_041585801.1|Proteobacteria-Deltaproteobacteria-Syntrophobacterales-Syntrophaceae-Syntrophus-Syntrophus_aciditrophicus WP_041585801.1 RnfABCDGE type electron transport complex subunit D [Syntrophus aciditrophicus]
M------------------------------------------SENPLPALTVSLSPHVK
SR-ESTAKIMWMVNACLLPPLVLSVFIFGF-QTLIITLISVLSCVLTEAVSQK-------
---------LLHRPI--T-IKDGSAVITGLLLAYVIPPGV----PY--WMPILGAIFAIY
ITKHLFGGLGFNIFNPALIGRAFLVATFPVAMTSA-WIL--PIQ-----DFAIF------
---KYMQ-PGV-------------DA------------VSTATPLYVLKHY---------
---------GLAALIEK--YGTL--STVYKDFFLG--VRPGCIGETSNLLLLLGGAFLIY
KRYISWHIPVSTIASVGLLTW-IFGG------EG------YFNGDPILAVLSGGIFLGAI
FMATDYVTAPTQKTAQLVFGIGVGAITVLIRLKGGYPEGICYAILLMNTLTPALESWFKP
KRFAPA-------K-------------------------------GIVK-----------
------------------------------------------------------------
------------------------------------------------------------
--
>KXB06090.1|Euryarchaeota-root-root-root-root-candidate_division_MSBL1_archaeon_SCGC-AAA382F02 KXB06090.1 hypothetical protein AKJ53_01330 [candidate division MSBL1 archaeon SCGC-AAA382F02]
M---------------------------------------------EEKDLKAAPAPHIK
DS-ISVQRIMYSVLIPLIPASVFGVYFFGL-HALFVIIASILAALVTEFVGLR-------
---------LMGRSF--R-M-DGSAIITGLLLALTLPPTV----PI--WMPMIGAAFGIA
IGKLAFGGLGNNIFNPALVGRLFLFGSWPAKMTS--WVE--P------------------
----------F-------------DA------------VTTATPLAQWNAG---------
---------------------SI--TASISDLFYG--SVGGCIGETSALALLAGGSFLII
MGYIDWRTPLSIIGTVGILMW-VLG------------------EDPLFHILAGGLLLGAI
FMATDYSTRPLTKKGRIIFGIGIGVLVVTIRMIGGYPEGVAFSILLMNGFVPLIDRFTKT
RVYGTE-------K-------------------------------ISLKNKIFGGS----
------------------------------------------------------------
------------------------------------------------------------
--
>WP_088339695.1|Bacteroidetes-Flavobacteriia-Flavobacteriales-Flavobacteriaceae-Robiginitalea-Robiginitalea_sediminis WP_088339695.1 RnfABCDGE type electron transport complex subunit D [Robiginitalea sediminis]
M---------------------------------------------SDQPIIVSASPHVH
SD-RTSRKLMFDVVLALMPALLVSLYVFGY-SAVITTVAAVVSCLVFEYLIQR-------
--------YILKTPV--T-IGDGSALITGLLLAFNLPAGL----PV--WMVIAGSLVAIG
IAKLSFGGLGFNVFNPALVGRVFLLVSFPVQMTR--WPT--AVE-----NNT--------
--------RLV-------------DA------------VTGATPLGMIKEG---------
--------VQFGETMSQ--ISTR--LPSHTDMLLG--LTAGSLGEMSALALILGGIYLIA
RKVISWHIPVTVLATIALMTG-LFWW-----ADP------EQFANPLLHVLSGGAILGAF
YMATDLVTSPVTRKGMVVFAIGVGVITVVIRLFGSYPEGISFAILIMNAFVPLINRYFKP
KRFGAR-------I-------------------------------KAKMV----------
------------------------------------------------------------
------------------------------------------------------------
--
>WP_101298723.1|Firmicutes-Clostridia-Clostridiales-Hungateiclostridiaceae-Hungateiclostridium-Hungateiclostridium_saccincola WP_101298723.1 RnfABCDGE type electron transport complex subunit D [Hungateiclostridium saccincola]AUG56304.1 Electron transport
M----------------------------------------------ENRFVVSSSPHIR
DS-VNTRRIMLDVIIALLPASVAGIYFFGL-RALAVILVTVSSCIISEYLARK-------
---------AMKRNC--T-IGDLSAVVTGLLLALNLPPTI----PF--WIAAIGGVVAIV
VVKQMFGGLGQNFMNPALAARVVLLVAYTEQMTN--WVN--PR-----------------
---------GV-------------DA------------ISTATPLEVLKSS-LVETAVDA
AGS-----ATPAAEVAL--QAAE--MPTYLQLFLG--QVGGCIGETSALALLLGALYLLA
RRVIGLQIPLTFIGTTALFTW-IFGG------ST------LFTGDFLYHILAGGLILGAF
YMATDYATCPVTNKGRIIMGIGCGILTGIIRLYTNYPEGVSFAIIFMNVVVPLIDRFLVP
KSFGGG-------K-------------------------------KVA------------
------------------------------------------------------------
------------------------------------------------------------
--
>PIU28763.1|Actinobacteria-root-root-root-root-Actinobacteria_bacterium_CG08_land_8_20_14_0_20_35_9 PIU28763.1 electron transporter RnfD [Actinobacteria bacterium CG08_land_8_20_14_0_20_35_9]
M---------------------------------------------EKDNILISHAPHIW
RG-FSTSKIMYIVVAALLFPTAAGIYFFGY-YAIYIILTSIITAVLTEFVIKK-------
---------LRKKKF----IMDGSAVITGLLVALILPPRM----PL--WMVVLGAFFSIA
VAKEAFGGLGYNIFNPALAGRAFLSVCFPTEMTT--WVL--PPH----------------
--------FNY-------------DA------------VTGATPLSDNFVY---------
-------------------QADK--LSLYKDLFFG--NRGGSLGETSAMLILIGAAVLFI
FRIIDWKIPAFYIGTVALGSL-LMG------------------KDVLFQVLAGGLMIGAF
FMATDYVTSPVTGNGRIIFGVGVGVLTVLIRNFSNMPEGVCFSILIMNAFTPLIDKYVRI
KPFGFQ-------K-------------------------------KKKNV----------
------------------------------------------------------------
------------------------------------------------------------
--
>WP_014015124.1|Firmicutes-Negativicutes-Veillonellales-Veillonellaceae-Megasphaera-Megasphaera_elsdenii WP_014015124.1 RnfABCDGE type electron transport complex subunit D [Megasphaera elsdenii]ALG41247.1 electron transporter RnfD [Megasphaera elsdenii 1
MSP------------------------EAKG-----QTNGKDAKDMQEFKLTVASSPHVR
CN-ETIPKIMWNVVAALVPAAAFGVYYFGV-NALVNIIVAIVSAVVFEFLWEK-------
---------LMHKRV--T-ITDGSAVITGLLLAMCCPPSL----PW--WMSIVGSFLAIV
VCKQAMGGLGYNIFNPAHVGRAGLMVSWPIAMTT--WTQ--LNG----------------
--------TVV-------------DG------------VAGATPLNVFKHG---------
---------GTDALFNL--FGTNDWGTIYQSLFFG--FRNGSLGETSTVLLILGGLWLIY
KGYINWQVPVIMIATVGILMGAIYGS----------------ANVALFEMMAGGLIIGAF
FMATDMVTAPITLKGQMIFALGCGLITVLIRTLGGYPEGVCYSILLMNTLTPLIDRLVKP
TVFGAV-------K-------------------------------KGAK-----------
------------------------------------------------------------
------------------------------------------------------------
--
>GBR73055.1|Candidatus_Margulisbacteria-Candidatus_Termititenacia-Candidatus_Termititenacales-Candidatus_Termititenacaceae-Candidatus_Termititenax-Candidatus_Termititenax_aidoneus GBR73055.1 electron transport complex protein RnfD [Candidatus Termititenax
MK-------------------------------------------------ILAVSPHLH
SG-ETTPVLMHAVLLALTPALLAALIFFGW-RAFWLTAVCVGAAVLTEYLAAL-------
---------FFHKKN--C-LNDYSAVVTGLLLAFVLPPSL----PL--WIAALGAVFAVL
IVKELFGGLGQNIFNPALSGRAFLLASFPVFMTS--WTA--P------------------
----------F-------------DA------------LTAATPLAA-------------
---------------------GL--KIDEWSMFLG--NIPGSLGETSALALLLGAAYLLC
RKIIDWRIPLGYLGTVALFMY-LAG------------------QNVAFHLLAGGLLLGAF
FMATDYTTSPMARRGKWIFAIGCGILTSVIRLWGGYPEGVCYSILIMNMFVPLIDRLDEA
KS-----------K----------------------------------------------
------------------------------------------------------------
------------------------------------------------------------
--
>OGP32279.1|Proteobacteria-Deltaproteobacteria-root-root-root-Deltaproteobacteria_bacterium_GWC2_42_11 OGP32279.1 electron transporter RnfD [Deltaproteobacteria bacterium GWC2_42_11]
M-----------------------------------------------DRLVVSSSPHFS
TE-DNVHKIMHTVILALLPACAASIYFFGL-NALFLIITCIVACMATEYAFQK-------
---------IRSKPV--T-ITDGSAIITGILLALTLPPSF----PL--YAAVLGSVVAIG
LGKQIFGGLGYNIFNPALLGRAFLQAAYPVLITT--WSE--PLT-----KAAK-------
--------QGI-------------DA------------VSAATPLALMKFE---------
---------------------HK--ITPHLDLLFG--NTAGSLGETSAIAIILGGLYLRY
KGYINWKMPLGYFGSIAVFGG-IFWL-----VNP------LKYPDPLFHMLAGGAMLGAW
FMVTDMVTTPTTPIGQWIFVIVAGFLVVIIRLLGGLPEGVMYSILLMNAFTPLINRHTRP
KVFGEG-------G-------------------------------QGGLTG---------
------------------------------------------------------------
------------------------------------------------------------
--
>OGC23298.1|root-root-root-root-root-candidate_division_WOR-1_bacterium_RIFOXYA2_FULL_41_14 OGC23298.1 electron transporter RnfD [candidate division WOR-1 bacterium RIFOXYB2_FULL_42_35]OGC24535.1 electron transporter RnfD [candidate division WOR-1 bacter
M------------------------------------------------SYLISHAPHIR
EQ-RTVPDLMKAVMLALLPATIAGVIFFGL-QALALIIVCTLTAVITEIVCLK-------
---------LMKSTV--P-VNGGGAAITGLLLALCLPPSF----PV--IFAIIGSIFAIV
IGKQLFGGLGYNIFNPALVGRAFLAAAFPVHMTT--WVM--PFAY---------------
--------RGV-------------EA------------ISSATPLAAMKFS---------
---------------------QQ--STSSLSLLFG--NVGGCIGETSALLLLLGGIYLLW
KKVINWQIPVSYLGTVAVFGG-VFWL-----VNP------AQFPSPIFQLLAGGLMLGAW
FMLTDLVTSPITKKGLWIFGVGAGLLVVIIRLFSGLPEGVMYSILIMNAVVPLINRYTRP
RILGQK-------K----------------------------------------------
------------------------------------------------------------
------------------------------------------------------------
--
>WP_035296788.1|Firmicutes-Clostridia-Clostridiales-Clostridiaceae-Clostridium-Clostridium_sp._MD294 WP_035296788.1 RnfABCDGE type electron transport complex subunit D [Clostridium sp. ASF356]
M---------------------------------------------KMDKFIVSGTPHVR
SK-DSIQGIMRDVLIGLTPAALMGIYVFGI-NALVIMVLSIASAMLFEYLYQK-------
---------LMKKPI--T-ITDLSAAVTGLLLAMNMPASS----PY--WMPIVGSAFAII
IAKQLFGGLGQNFINPALAARAFLLASYPTAMTT--WPA--PAG----------------
--------QAV-------------DA------------VSVATPLALLKAG-EI------
-------------------TSAT--NGDMVNALVG--TVGGCIGETSAIALIIGGVYLIV
RHVISWRIPVVYIATVFILTA-LIGR------NG--------VRIPQYEILVGGLMLGAF
FMATDYASSPVTPVGQIIMALGCGLLTTLIRIFGGYPEGVSYSILIMNLCVPLIDRFTEP
KIFGAL-------E-------------------------------VKKS-----------
------------------------------------------------------------
------------------------------------------------------------
--
>WP_132849160.1|Firmicutes-Clostridia-Clostridiales-Clostridiaceae-Serpentinicella-Serpentinicella_alkaliphila WP_132849160.1 RnfABCDGE type electron transport complex subunit D [Serpentinicella alkaliphila]TCP99742.1 electron transport complex protein R
M----------------------------------------------ESKLIVTSSPHFR
DD-STVQKIMLDVIIALLPATVAGIYFFGA-SAAMVLALAVLTAVATEAVVQK-------
---------LMGKPV--T-INDYSAALTGLLLGLNLAPSV----PW--WIPVIGSVFAIA
IVKQVFGGLGRNFMNPALAARIMLTISWTGNMTD--WRA--P------------------
---------GV-------------DA------------LSTATPLSFVKNL-TS------
-------------------VPAG--APSLMNAFFG--SIGGSLGETSAILLILGGIYLVY
RGIISPKVPLIYVGTVAAIML-VYSG--------------FDFYFMAYHVFSGGLMIGSI
YMATDYASGSITPKGRIIFAFGCGLITSLIRIFGAYPEGVGFSILLMNVAAPLIDRYTSP
RVFGEV-------K----------------------------------------------
------------------------------------------------------------
------------------------------------------------------------
--
>RKZ00706.1|Candidatus_Hydrothermae-root-root-root-root-Candidatus_Hydrothermae_bacterium RKZ00706.1 electron transporter RnfD [Candidatus Hydrothermae bacterium]
M---------------------------------------------SGNSLYITPSPHIF
AR-EDIRGIMWRTVASLVPPLVAGIYFFGL-RALLLTVVTVATALLTEYLFLL-------
---------LRKKDT--SAVFDGSAVITGILLALILPPRF----PL--YAAAIGSFFAIA
FGKQIFGGLGNNIFNPALLGRAFLMAAFPVESTV--YSP--PIR-----SI---------
--------FGL-------------DV------------ITQATPLTAMKFS---------
---------------------HI--KTPYINLLIG--NTGGSMGETSALLIILGGLYLIY
KKYIDWRLPLSYIGTVFLLGG-VFWL-----INP------QKYPDPLFHILAGGLMLGAF
YMITDMVTSPVTPKGRVIYGIGAGIFVIIIRLFGGYPEGVMFSILLMNSVRPWIDRLIVP
KRFGEV-------R-------------------------------K--------------
------------------------------------------------------------
------------------------------------------------------------
--
>OGW59945.1|Nitrospirae-root-root-root-root-Nitrospirae_bacterium_RIFCSPHIGHO2_02_FULL_42_12 OGW59945.1 electron transporter RnfD [Nitrospirae bacterium RIFCSPHIGHO2_02_FULL_42_12]
M--------------------------------------------------ILTSSPHAL
GE-DTIERIMWAVVISLIPATLAGLYYFGW-DAFQVIIITVASTLAAEALYQK-------
---------MSGHKI--V-IRDGSAAVTGLLLALTLPTGS----PW--WLSVIGGFFAII
ICKQLYGGLGFNPFNPALMARVFLLIAFPLHMTR--WSV--PHP-----LF---------
--------TGI-------------DA------------KTGATPLGDLQVA-RLTGKGI-
-------------------GEAA--RLNLFDAFIG--NIGGSIGEISALALLIGAAYLLY
KQYITWHIPVSMIGTVMVFSG-IFWW-----IEP------AKYANPVFHLLTGGLIIGAF
FMATDMVTCPVTLKGQLLFGFGCGLITIIIRMWGGYPEGVSFAIVLMNIVTPMIDRYIRP
VRYGAI-------K-------------------------------KKEA-----------
------------------------------------------------------------
------------------------------------------------------------
--
>WP_081853713.1|Nitrospirae-Nitrospira-Nitrospirales-Nitrospiraceae-Candidatus_Magnetobacterium-Candidatus_Magnetobacterium_casensis WP_081853713.1 RnfABCDGE type electron transport complex subunit D [Candidatus Magnetobacterium casensis]
MQEESN------------------------------KGQKPKEQVINTQGLVVSVSPHIR
SE-ETVNKIMWTVSVSLSPAFVMGVYFFGP-KAIVVTALCILGSLLSEVLIQR-------
---------LAGKEI--A-IKDGSAFLTGLLLGLNMPVTV----PF--YIPLISSFIAVG
ITKQLFGGLGYNIFNPALMGRAFALITWPRAMTT--WAV--PTL-----SF---------
--------AGL-------------DG------------KTTATPLGILKEE---------
---------GLVRLLEV--FGDK--MLLYKQLLVG--YRAGSLGETSVIALLIGAAFLFY
FRYISWQIPVSFLATVAVGAW-IFGG-----KAG------LFSGEPIIHLLSGGLMLGAF
YMATDYVTCPAVKKGQIIFGIGCGALTLLIRLKAGYPEGVMFAILIMNCLTPLIDRSVRT
KVFGAR-------G-------------------------------EKT------------
------------------------------------------------------------
------------------------------------------------------------
--
>RZN42862.1|Euryarchaeota-Methanomicrobia-Methanophagales-root-root-Methanophagales_archaeon_ANME-1-THS RZN42862.1 RnfABCDGE type electron transport complex subunit D [Methanophagales archaeon ANME-1-THS]
M-----------------------------------------------PELIVSPSPHIR
SD-ISIERIMYSVIIALIPTTACGVYFFGV-PVLTTIMVCILSAVMTEYVALR-------
---------LMGQQF----VMDGSAVITGLLLALCLPPRL----PW--WMAALGAVFAIA
FAKCAFGGLGQNIFNPALIGRTFLIASWPVAMTT--WIR--PL-----------------
---------SY-------------DA------------VTTATPLGLWKMQ---------
---------------------QI--GTPYINLALG--NVGGCIGETSAIAILIGGLFLIA
KRYIDWRTPLAYIGTVGLLML-LLG------------------EDPIFHILAGGLLLGAF
FMATDYVTTPVTREGRIIFSIGAGIIVVVIRLIGGYPEGVAFSILLMNAFTPLIDRHVQP
RVYGIK-------R-------------------------------KKIFTPTADKE----
------------------------------------------------------------
------------------------------------------------------------
--
>WP_066353027.1|Firmicutes-Clostridia-Thermosediminibacterales-Thermosediminibacteraceae-Fervidicola-Fervidicola_ferrireducens WP_066353027.1 RnfABCDGE type electron transport complex subunit D [Fervidicola ferrireducens]KXG77406.1 Electron transport com
M---------------------------------------------GEYKFLTTSSPHIH
SG-ESVQRIMFSVAGALLLPTIAGVYFFGI-RALILVLTTTLAAVATEAIFQV-------
---------LRGKPV--T-IWDGSAIVTGILLALNLPPGL----PL--WMAVVGSVVAIG
LGKMIYGGLGMNPFNPALVGRVFLTVTFPVQMTT--WIN--P------------------
----------V-------------DG------------TTGATPLALMKMQ---------
---------------------GI--STDYVRLFIG--NVGGSIGETSALAIILGGLYLIY
RGYVDWRIPASYLGTVAVLSF-ILG------------------KDPIFHLLAGGLMLGAF
FMATDMVTTPVTKLGRIIFGIGAGIFVVLIRLYGGYPEGVSFSILLMNAFTPIINRLTIP
RIYGEV-------K-------------------------------TR-------------
------------------------------------------------------------
------------------------------------------------------------
--
>RKY48130.1|Candidatus_Marinimicrobia-root-root-root-root-Candidatus_Marinimicrobia_bacterium RKY48130.1 electron transporter RnfD [Candidatus Marinimicrobia bacterium]
MEG-------------------------------------KKTNKLEEKILYLSPSPHVK
SG-ESVPRIMWTVVITLMPATIMGVYFFGI-RALWVILVSIATAVITEALIQL-------
---------MRRKKI--T-VYDGSAVITGLLLALCLPPSI----PY--YAVIIGAFFGIA
VGKHAFGGLGYNIFNPALIGRAFLQASFPVKMTT--WTP--TLL-----QQ---------
--------KCV-------------DA------------VTTATPLGLFKFE---------
---------------------KV--TTPYVDLLWG--NVGGCIGETCAIAIIAGGIILLV
LRYADWRIPLSYLGTVAILGG-IFWL-----INP------EQYPDPLFHLLAGGLMLGAF
FMATDMVTSPSTPLGSWIFGIGAGTLLIIIRLFGGLPEGVMYSIILMNSVTPLINMFTRP
KILGEK-------K----------------------------------------------
------------------------------------------------------------
------------------------------------------------------------
--
>WP_078809968.1|Firmicutes-Clostridia-Halanaerobiales-Halobacteroidaceae-Selenihalanaerobacter-Selenihalanaerobacter_shriftii WP_078809968.1 RnfABCDGE type electron transport complex subunit D [Selenihalanaerobacter shriftii]SJZ67297.1 electron transport
MS--------------------------------------------KGRGLTVTPAPHVK
DD-DSVSKIMYNVVLALVPALVIAVRTFGL-HALWLILTCTITALVSEALFQK-------
---------IRGVEI--T-IDDGSALVTALLLAMSLPPEL----PL--WVAVVGTVVAIV
LGKQIFGGLGYNYFNPALIGRAFLLASFPVLMTT--WEK--PF-----------------
----------V-------------DA------------QSQATPLNLMKMQ---------
---------------------GE--ITPYSDLFMG--TVSGSLGEVSAVAILLGGLYLLY
KGYIDWRIPFSYLGTVVVLIT-ILG------------------QDPIFHLLAGSLLAGAF
FYATDMVTTPITKKGRWIFGIGAGVLLVLIRLYGGYPEGVLYSIILMNMFVPIIDKYTLP
TVYGEV-------A-------------------------------E--------------
------------------------------------------------------------
------------------------------------------------------------
--
>WP_011339931.1|Proteobacteria-Deltaproteobacteria-Desulfuromonadales-Desulfuromonadaceae-Pelobacter-Pelobacter_carbinolicus WP_011339931.1 RnfABCDGE type electron transport complex subunit D [Pelobacter carbinolicus]ABA87523.1 ion-translocating NADH:fer
MQH-------------------------------------------SKPLLSVSCSPHLH
CG-MTTRGMMGAVILALLPAAVVAVYLFGL-AAVAVMTICVASAVAVEALWQK-------
---------AVGSPV--T-VSDGSAVLTGLLVAFNLPPSS----PW--WLALLGSVIAIV
IGKQVFGGLGHNPFNPALVARIVLLVSFPTVMTH--WSG--PQP-----GR---------
--------FLA-------------DA------------VTAATPLSETKSA-VMLSGHL-
-------------------PPNA--TGFALDYLLG--NMAGCLGEVSALALLIGALFLLW
RRVISWHIPVSYIGTVATVSG-MFWL-----VDP------SRYPHPVFHLLSGGLMLGAF
YMATDLVTSPLTGRSMLLYGCGCGLFTVLIRLFGSYPEGVAFSILLMNTVTPLLDRYLVP
RPFGMG-------S-------------------------------SRGIL----------
------------------------------------------------------------
------------------------------------------------------------
--
>RZN65615.1|Euryarchaeota-Candidatus_Methanoliparia-Candidatus_Methanoliparales-Candidatus_Methanoliparaceae-Candidatus_Methanoliparum-Candidatus_Methanoliparum_thermophilum RZN65615.1 RnfABCDGE type electron transport complex subunit D [Candidatus Methan
MIL-------------------------------------------DKKNIKMTPSPHLK
KD-ISVKRIMFLVILALMPTTIAGIYFFGY-HALLVIILSILSAEIAEFLSLK-------
---------IQKKKF----VMDGSAIITGLLLALVLPPTV----PF--WVPVVGSFFAIA
IAKHAFGGLGQNLFNPALVGRAFLMICWPVLMTR--WVT--P------------------
----------F-------------DA------------VTTATPLAALKMQ---------
---------------------NL-VIASNIDLFFG--GIGGCIGETSALAILIGGIILIA
LKVIDWRTPLSIICTVFVLML-LLG------------------QDPIFHILAGGLMLGAF
FMATDYVTTPITGWGRVIFGMGVGLLIVVFRLWSGMPEGVCYSILIMNGFTPLIDRYIRP
LPLGIK-------K-------------------------------TKVNER---------
------------------------------------------------------------
------------------------------------------------------------
--
>WP_114457488.1|Firmicutes-Clostridia-Halanaerobiales-Halanaerobiaceae-Halanaerobium-Halanaerobium_sp._DL-01 WP_114457488.1 MULTISPECIES: RnfABCDGE type electron transport complex subunit D [unclassified Halanaerobium]RCW49692.1 electron transport comple
M---------------------------------------------NNEQLIVTSSPHIR
AA-DSVSKIMWSVVISLIPAVFAAIYFFQA-RALSIVVVSVLGAVLTEYVFQK-------
---------VRGKKI--T-IKDGSAVVTGVLLALTLPPSI----PL--WTVLLGAVVSIG
LGKQVFGGIGYNPFNPALVGRAFLMAAYPVIMTT--WT----------------------
----------V-------------DG------------VSSATPLNNMKMQ---------
---------------------GI--AADTWNLFVG--HVGGSLGETSALALLLGFAFLLY
KGYVNWRIPVGMVGTVFIFTL-VFG------------------ANPIFHLFAGGLMLGSL
FMATDMVSSPVTKNGRWIFGIGAGLIVVIIRLWGGYPEGVMYAILLMNTTVPLINRYTRP
RSLGEV-------R----------------------------------------------
------------------------------------------------------------
------------------------------------------------------------
--
>WP_010246515.1|Firmicutes-Clostridia-Clostridiales-Hungateiclostridiaceae-Hungateiclostridium-Hungateiclostridium_cellulolyticum WP_010246515.1 RnfABCDGE type electron transport complex subunit D [Hungateiclostridium cellulolyticum]
M----------------------------------------------DNRLVVSSSPHIR
GN-SSTQRIMIDVVIALLPATFAGIYFFGI-RAALVIVVSILSCVISEYVTRK-------
---------VLKRES--T-ISDFSAVVTGLLLALNLPSTL----PL--WMVAVGGVVAIV
IVKQLFGGLGQNFMNPALVARVFLLNAYVKQMTG--FVK---------------------
--------SGP-------------DA------------ISSATPLFEIKEF-VKG-----
-------------------NEVN--LVGYWDLFIG--NKAGCIGEISVAALLIGAVYLLF
RRVIGLEIPVTYIGSVAILTW-IFRG------QT------LFTGDWLYHILSGGLMIGAF
FMATDYTTSPVTFKGRIIMGIGCGILTAVIRLYTGYPEGVSFAILLMNICVPLIDRYTVP
KSFGGE-------K-------------------------------AVA------------
------------------------------------------------------------
------------------------------------------------------------
--
>RLF59100.1|Euryarchaeota-Thermoplasmata-root-root-root-Thermoplasmata_archaeon RLF59100.1 hypothetical protein DRN27_03655 [Thermoplasmata archaeon]
MAE----------------------------------------ETVDQKRLVVSTSPHMH
DK-KNTEKIMYIVCLALLLPIIGGVYFFGI-YTILVVLVSVITAIITEFLAKR-------
---------LRKREF----MMDGSTIVTGILFALVLPPRI----PL--WAVIIGAAFCIA
IVKEAFGGLGYNIFNPALAGRAFITVSFASLMTS--WIA--PVT-----SI---------
--------MSL-------------DS------------ITSATPLGEGFSY---------
-------------------AGST--SDMYIELLFG--NVGGCIGETSALLILLGGLLLIG
TGVIKWRIPTIYIGTVFLLTW-IIPG-----------------QDPVFHILAGGLFLGAF
FMATDYVTCPMTAKGQYIFAFGAGLLVVLIRIYGSMPEGVAFSILLMNAFTPLIDRHIKP
KPYGFI-------P-------------------------------PEKKSKFLLKK----
------------------------------------------------------------
-----------------------ITKTAD----------------VADNSDQSDTNKKEE
KK
>WP_073269971.1|Firmicutes-Clostridia-Clostridiales-Eubacteriaceae-Alkalibacter-Alkalibacter_saccharofermentans WP_073269971.1 RnfABCDGE type electron transport complex subunit D [Alkalibacter saccharofermentans]SHE67953.1 electron transport complex prot
M---------------------------------------------NEQLLTVSSSPHIR
AS-HNTETIMRDVVIALLPAFAAGIIYFGI-NTAIITLLCIASCVGTEAFLQK-------
--------YVMKRQV--T-VADWSAVVTGILLAFNMPVTA----PW--WLAVIGSIFAIG
IVKQCFGGIGQNFINPALAARAFLLASWPTRMTS--AAF---------------------
---------IT-------------DS------------ATTATPLGLLKEGGEA------
-------------------AAAS--LPSYMDLFMG--NVSGSIGEVSTLAILLGGIYLIV
RQVISWRIPVVFIGTVMVLTL-ASG------------------QDPLYHAMAGGLMLGAF
FMATDYSSSPVTVKGQIIYAVGCGVITSVIRLWGGYPEGVSYSILLMNVATPLIERYSMP
RIYGEV-------K-------------------------------GDA------------
------------------------------------------------------------
------------------------------------------------------------
--
>OPX24729.1|Candidatus_Cloacimonetes-root-root-root-Candidatus_Cloacimonas-Candidatus_Cloacimonas_sp._4484_140 OPX24729.1 electron transporter RnfD [Candidatus Cloacimonas sp. 4484_140]
M-----------------------------------------------SLVNVSSSPHLH
EQ-VNVRRVMWTVVIALLPALIAAYLFFGW-RSIWITILGVVAAVGTEALVQF-------
---------LTKRPI--T-ISDGSAVVTGMLLAFNLPPLT----PW--WIPVVGSIFAIT
IGKQIFGGLGYNPVNPALLGRAFLMASWPIQMTTG-WAT--KLAN-AGVATI--------
--------SGLKQTLITGGDAQLQNL------------ITSATPLNLAQQI-RGDIVAGT
A-------GDSARTIFH--QLSS--LDYIKELFWG--NIGGCIGEVSAAALILGAAILVY
KHYIEWRIPIGYIGTVAFLSW-MIGG-----IDG------LFSGPILFHIFSGGLILGAF
FMATDMVTSPVTKNGRLIFGIGCGLLTVVIRTWGGYPEGVSYSILIMNIATPLIDKITPQ
KTFGYR-------K-------------------------------KSNN-----------
------------------------------------------------------------
------------------------------------------------------------
--
>WP_003475788.1|Firmicutes-Clostridia-Clostridiales-Clostridiaceae-Clostridium-Clostridium_perfringens WP_003475788.1 RnfABCDGE type electron transport complex subunit D [Clostridium perfringens]EDT70811.1 3'-5' exoribonuclease YhaM [Clostridium perfring
MVDTKQ-----------------------------ESMESLILSDINDENLLVDSSPHIK
DK-LSTQSIMRDVLIALIPTSLVGVLVFGL-RAIFIIATCAISAVISEYAFQK-------
---------ITKKEI--T-IKDLSAIVTGVLLALNLPINT----PL--WVACIGSIVAIV
LVKQIFGGIGCNFMNPALAARAFLLAAWPESISI--FT----------------------
----------L-------------DG------------VTTATPLALLKNG---------
--------------------QGN--LPPLSNAFLG--NIAGCIGEVSSLAILIGALYLLY
RKVITWHIPLVYIGTVLILTT-VIGR------NG------FLSGNGIYEIFTGGLFLGAF
FMATDYVTSPLTKKGQIIFAFGCGLITTLIRIFGGYPEGVSYSILLMNLLVPVIDYYIKP
KAFGNE-------K----------------------------------------------
------------------------------------------------------------
------------------------------------------------------------
--
>WP_043713404.1|Firmicutes-Clostridia-Clostridiales-Symbiobacteriaceae-Symbiobacterium-Symbiobacterium_thermophilum WP_043713404.1 RnfABCDGE type electron transport complex subunit D [Symbiobacterium thermophilum]
M------------------------------------------SKTENGELLVASSPHLW
AG-VSTARIMRDVLISLAPAALGAVCFFGW-RAALIIALSMGAAALTEWGCMR-------
---------LMGKPS--T-LGDGSALVTGLLLALTLPPAS----PV--WLPVVGAAFAIA
VVKVAFGGLGHNFVNPALAARAFLLAAFPAAMTT--WTS--P------------------
----------F-------------DA------------VTTATPLAVLPSP---------
---------FDPEV-----LAGP--LPSYRDLFLG--TVGGSLGETSALLLLIGAAYLLA
RRIIDWRIPAGFLGTLALLSW-ILSG-----QGG------LFTGDPLYHVLAGGAILGAF
FMATDYVTGPITPKGRWVFAVGCGLITVLIRLYGGYPEGVLFAILLMNVVTPLIDRFIVP
APFGGV-------K-------------------------------GRA------------
------------------------------------------------------------
------------------------------------------------------------
--
>OGC38381.1|root-root-root-root-root-candidate_division_WOR-1_bacterium_RIFOXYD2_FULL_36_8 OGC38381.1 hypothetical protein A2526_06635, partial [candidate division WOR-1 bacterium RIFOXYD2_FULL_36_8]
------------------------------------------------------------
-------------------------------------------------FFQF-------
---------VSKRPI--T-VPDGSAVVTGLLLALILPSGL----PL--WIAAIGSFFAIV
IAKGLFGGLGFNIFNPALAARAFLVASWPVAMTM--WLK--P------------------
----------F-------------SA------------ITGPTPLYLSKIG---------
---------------------EA--VPGYLDLFLG--NRGGCLGETSVLAILIGSGILFY
KKIIDWPAPVAYIGTVFILSF-LLG------------------KDPVFHIMAGGLMLGAF
FMATDYVTTPVTTKGRFIFGLGCGIMTVLIRFYGGFPEGVNYSILLMNILTPVIDKYARP
RLFGAL-------T-------------------------------RSRVI----------
------------------------------------------------------------
------------------------------------------------------------
--
>TET62852.1|Candidatus_Aerophobetes-root-root-root-root-Candidatus_Aerophobetes_bacterium TET62852.1 RnfABCDGE type electron transport complex subunit D [Candidatus Aerophobetes bacterium]
MRD-------------------------------------KKIPAPEERILSVAAAPHIG
VT-RTVPEVMWGVVISLTPVVASSIYYFKW-LAVGLILTCLITCLATEAVFQL-------
---------ARGKRI--T-IYDGSAIVTGLLIALILPPHL----PW--WAAVLGSVFAMA
IGKQIFGGLGYNIFNPALIGRAFLMTTFPVLMTT--WTN--PI-----------------
---------TL-------------NA------------ISGATPLGMLKFE---------
---------------------HR--MSSLYHLFTG--NVSGSLGEASALAIIIGGIYLLG
RGYADWRISLSYLATVVGLSG-IFWL-----INP-------GYAPPSFHLLAGGLLLGAI
FMATDPVTAPITKRGRWIFGVGAGVIVVIIRLWGGYAEGVMFSILLMNALTPLLNRHTIP
VQLGGR-------K-------------------------------K--------------
------------------------------------------------------------
------------------------------------------------------------
--
>KJJ84905.1|Candidatus_Omnitrophica-root-root-root-Candidatus_Omnitrophus-Candidatus_Omnitrophus_magneticus KJJ84905.1 RnfABCDGE type electron transport complex subunit D [Candidatus Omnitrophus magneticus]
M-----------------------------------------------SKLNINISPHIY
SP-VDTACLMKDVVIALIPAIIASVYFFRL-AAVFVISTSVVTCVMTEFILQK-------
---------LKKRKI--K-INDYSAVITGILLAMVLPPAI----PL--WMVVIGGIFAIA
LGKEIFGGLGCNIFNPALLARAFLMAAFPIALTT--WQM--PF-----------------
---------TL-------------DT------------VTSATPLGLAKFS---------
---------------------HV--ITSYKDLFIG--NVSGSLGETSALAILIGGIYLLY
KKVIDYRIPLAYTAVVLIFSG-ILYT-----ISP------ERNTPPLFNILAGGFMIGAF
FMATDLVTTPVTKIGRLVFGSGCGVITIIIRIWGGLPEGVMYSILVMNSVTPLINKVTKG
HRYGAT-------G-------------------------------K--------------
------------------------------------------------------------
------------------------------------------------------------
--
>WP_076174170.1|Firmicutes-Clostridia-Clostridiales-Clostridiaceae-Clostridium-Clostridium_botulinum WP_076174170.1 RnfABCDGE type electron transport complex subunit D [Clostridium botulinum]KEI82245.1 NADH:ubiquinone oxidoreductase [Clostridium botulinu
M---------------------------------------------SESMYTLSSSPHIR
AK-DSVQSIMRDVVIALLPAAIAGIYFFKL-KALLVILTAVISCVAAEYIWEK-------
---------ATGRDI--S-IGDLSAVVTGMLLAFNVPPTL----PL--WMVVIGSFFTII
VVKQFFGGIGQNIVNPALAGRAFLLASWPVAMTT--WT----------------------
----------V-------------DG------------VTTATPLAILKGA---------
--------------------PGE--LPNLTSAFVG--HIGGCIGETSALALLIGFAYLLY
RRIITWHIPVTYVGTVFVLTT-IIGR------HG------AMSGNAIYEIFVGGLMLGAI
FMATDYTTSPMTKKGQVIFAIGCGVITTVIRIFGGYPEGVSYSILLMNLVVPLIDKFVAP
RVFGGV-------K----------------------------------------------
------------------------------------------------------------
------------------------------------------------------------
--
>OHB88529.1|Planctomycetes-root-root-root-root-Planctomycetes_bacterium_RIFCSPHIGHO2_02_FULL_50_42 OHB88529.1 hypothetical protein A3C38_06355 [Planctomycetes bacterium RIFCSPHIGHO2_02_FULL_50_42]OHB91508.1 hypothetical protein A3E75_02970 [Planctomycete
M-----------------------------------------AETPERVELIVSSSPHIR
GP-ENIPKVMWTVVAALVPAGLMGVYFFGY-YVLEVIFLCVATAVAAEAACQK-------
---------LRGRSV--T-VNDGSAVITGILLAYVLPPSV----PW--YIPVVGAAFAIA
IVKHTFGGLGNNIWNPALAARAFLQIAYPAPINSD-WRS--LHEA----GFLQSIT----
-LTDDKG-QLV-------------HA------------VTRATPLF--KEA---------
--------------------GWE--KYDYMSMLIG--NVPGCIGETSAIALILGGLYLIY
RGYVDWRVPVGFIGTAFILAQ-VLPP----RIET------PWANDPFYHVLAGGLMLGAF
FMATDMVTSPLTKKGLAIFGIGCGLLTVLIRFYAAYPEGVCYSILIMNTATPLIDRYTQP
KLLGGG-------K-------------------------------TAPGGKG--------
------------------------------------------------------------
------------------------------------------------------------
--
>OEU77106.1|Proteobacteria-Deltaproteobacteria-Desulfuromonadales-root-root-Desulfuromonadales_bacterium_C00003093 OEU77106.1 electron transporter RnfD [Desulfuromonadales bacterium C00003093]
M----------------------------------------------ENPLYLSSSPHIH
SG-ETTDKVMRLVIYALLPATALSIYLFGL-PALSVLLICTLGCMAFEALSCK-------
---------LMKQPL--T-LVDGSAALTGILLALNLPPST----PW--WMSLLGAAIAIL
IGKQIYGGLGYNPFNPALVARVVLLISFPVQMTS--WTT--PAP-----IG---------
--------SGI-------------DA------------VTAATPLGEMKTA-VMLTGKL-
-------------------PEMA--TSGFGSYFLG--NMAGSLGEVSALALLLGGFFLLF
KKVISWHIPISFIGTVLIIGG-IFRL-----LDP------SKYPNPLFHLITGGLILGAF
FMATDMVTSPVTDKGMLIFGFGCGLLTVLIRLFGGYPEGVSFAILLMNACTPLIDRYTRP
KIYGQV-------E-------------------------------QKA------------
------------------------------------------------------------
------------------------------------------------------------
--
>WP_129723770.1|Firmicutes-Clostridia-Clostridiales-Xylanivirgaceae-Xylanivirga-Xylanivirga_thermophila WP_129723770.1 RnfABCDGE type electron transport complex subunit D [Clostridiales bacterium SYSU GA17129]
M---------------------------------------------SSKKYIESSSPHIH
AD-ISTKIIMKDVIIALMPALFASIYFFGI-RALIITLLSVVACVLGEMIWQK-------
---------LFHKQS--T-INDLSTVVTGILLAFCLPPTV----PY--YIPIIGGFFAII
IVKQVFGGIGRNFLNPALAARAFLMATWPASMAK--WT----------------------
----------L-------------DG------------VSAATPLETIKNI---------
--------------------SVG--LPQIKNVFLG--HTGGSIGETSCLALIIGGIYLLY
KGVITWKIPATYIGTVFILSF-LFGN------DA------FSINYALYQIFSGGLFLGAI
YMATDYTTSPVTPKGQYIMGIGCGILTWILRSVAQTPEGVAYSILIMNMFVPMIERHTIP
KVFGEV-------E----------------------------------------------
------------------------------------------------------------
------------------------------------------------------------
--
>WP_147517632.1|Firmicutes-Clostridia-Clostridiales-Clostridiaceae-Clostridium-uncultured_Clostridium_sp. WP_147517632.1 RnfABCDGE type electron transport complex subunit D [Clostridiaceae bacterium]SCJ07902.1 Na(+)-translocating NADH-quinone reductase s
M-----------------------------------------------NLLRATSSPHVR
DR-ASISGVMFDVVIALMPAMVAACWFFGW-NALALIIVSVLSAVGTEALIQK-------
---------LSGKKV--T-VNDWSAVVTGILLAFNLPSGA----PL--WMAVIGSVFAIG
IVKQLFGGLGHNFMNPALAGRAFLLVSRTAHMTT--WTP--TAF----------------
--------MSV-------------DA------------FTGATPLAILKGA---------
--------------------EGA--LPSVWDMFIG--NIPGCLGETSALALLIGAVYLLC
RRVISWRIPIIYIATTAIFTW-IFWP------EG------WFTGPVLYQIFGGGLILGAF
FMATDYASSPVTPKGQIIYALGCGLLTAVIRLWGGYPEGVSFAILLMNVAAPLIDKYTRP
HIFGEV-------A-------------------------------KRA------------
------------------------------------------------------------
------------------------------------------------------------
--
>OIO38100.1|Candidatus_Omnitrophica-root-root-root-root-Candidatus_Omnitrophica_bacterium_CG1_02_49_10 OIO38100.1 electron transporter RnfD [Candidatus Omnitrophica bacterium CG1_02_49_10]
M----------------------------------------------KYKVIITTSPHVK
SV-LTVDKVMRGVIIALIPAIFMSVYFYGL-RSVKVLSISILACVLTEVLFQK-------
---------IRNRPF--T-ILDQSAVVTGLLFALILPPSI----PI--GAVILGSIFTII
VGKGLFGGLGSNIFNPALLGRAFLMATFPVFMTS--WIK--PF-----------------
---------AA-------------DA------------VSAATPLGLSKFN---------
---------------------GI--ITGYHDLFLG--NTAGSLGEASAIAVLIGGIYMLW
KGFADWRVPLSMFIAVFISGQ-AAHI-----VNP-------DNPSGLFHLLAGGFMLGAL
FMATDPVTTPVTKSGRWIFGAGAGILTIVIRVWGGLPEGVMYSILLMNALTPIINRHTRP
RCFGSA-------V-------------------------------KVAA-----------
------------------------------------------------------------
------------------------------------------------------------
--
>WP_100611067.1|Bacteroidetes-Flavobacteriia-Flavobacteriales-Flavobacteriaceae-Confluentibacter-Confluentibacter_lentus WP_100611067.1 RnfABCDGE type electron transport complex subunit D [Confluentibacter lentus]
M---------------------------------------------SAQPIIVSASPHVH
SD-RTSKKLMYDVVIALIPAFLVSIYVFGI-SALIVTSVAIISCIVFEYIIQK-------
--------YLLKTDV--T-ITDGSALITGILLAFNLPSGL----PI--WMIIIGSLVAIG
VAKLSFGGLGFNIFNPALVGRVFLLISFPVQMTS--WPT--AFV-----NNT--------
--------SVV-------------DA------------VTGATSLGIIKEG---------
--------LNMGETMTE--ISAR--IPSSIDMLFG--FTSGSLGEMSALALILGGLYLIL
RKVISWHIPVTLLATIFIMTA-IFWV-----ANP------EHYANPLIHLLTGGAILGAF
FMATDLVTSPMTKKGMVIFAIGIGVITVVIRLFGAYPEGISFAILIMNAFVPLINKFFKP
RRFGAK-------I-------------------------------KSKIV----------
------------------------------------------------------------
------------------------------------------------------------
--
>PMQ02087.1|Dictyoglomi-Dictyoglomia-Dictyoglomales-Dictyoglomaceae-Dictyoglomus-Dictyoglomus_sp._NZ13-RE01 PMQ02087.1 electron transporter RnfD [Dictyoglomus sp. NZ13-RE01]
M---------------------------------------------MEKELIVSSSPHVF
AD-EDVSKVMLNVVFALIPATVAGIYFFGL-YSLQVVLVSVISAIFWEGISLF-------
---------VRKKSL-RN-LLDFSALVTGLLLALTLPPNV----PL--WIPVVGNFVAIV
ITKQIFGGLGNNFLNPALVGRAFLLTSYPAIMTH--WIA--PIS-----SFI--------
--------SST-------------IP------------ITSATPLAIEKLK---------
-------------------LPYN--LPSYWDLFIG--RIPGCIGETSALLLLIGGLWLIY
KNIVDWVIPVSFISTIMVISL-LYG------------------KDPIFQILAGGVFLGAF
FMATDWVTTPLTRKGRLIFGIGAGFLTMMIRIYGVYPEGVSYGILVMNVLTPLIDRSIKL
RRFGEV-------R-------------------------------K--------------
------------------------------------------------------------
------------------------------------------------------------
--
>WP_136808605.1|Proteobacteria-Deltaproteobacteria-Desulfobacterales-Desulfobulbaceae-Desulfopila-Desulfopila_sp._IMCC35005 WP_136808605.1 RnfABCDGE type electron transport complex subunit D [Desulfopila sp. IMCC35005]TKB17195.1 RnfABCDGE type electron t
MQV------------------------------------PESQSLSSEREWIVSVSPHVK
SN-ETVAKIMWTVVACLMPPLFLSVFIFGI-QTLVITAVSVISCVVVEYVSQK-------
---------TLKRPV--T-ITDGSAVLTGVLMAFIIPPGV----SI--FLPVLAAVFAIY
IGKHLFGGIGYNIFNPALMGRAFLLASFPVAMTSA-WLA--PVD-----GMAIF------
---GYFS-SSV-------------DA------------VSTATPLAVMKEQ---------
---------GMGAFTEM--FGSG--ASLYSSFFLG--WRPGCIGETSGFLLLLGGGYLIY
KKYITWHTPVAVLGSIAALTW-IFGG------DT------LMTGDPLLAVLTGGAILGAF
FMATDYVTAPSTRTGQVIYGIGIGALTVLIRLKGGYPEGICYAILLMNPLASVIDGFCKP
KRFAAP-------A-------------------------------GGVK-----------
------------------------------------------------------------
------------------------------------------------------------
--
>PIE53745.1|Synergistetes-Synergistia-Synergistales-Synergistaceae-Dethiosulfovibrio-Dethiosulfovibrio_peptidovorans PIE53745.1 Na+-transporting NADH:ubiquinone oxidoreductase subunit D [Dethiosulfovibrio peptidovorans]
M----------------------------------------------TSRFVIGSSPHIH
GA-LTTQKIMALVLLALVPAGAAGIWFLGL-SSLWVICVCVLSAVGAEFLWQK-------
---------LMRQAV--T-VSDLSAAVTGLLLAYNLPPTI----PL--WMAACGSVFAIV
LAKQFFGGLGRNIVNPALSGRAMMLISWPVAMTT--WT----------------------
----------V-------------QG------------VSTATPLTLIKSG---------
--------------------EAG--LPSLWDVFVG--NVGGCIGETSAFALLLGGGFLIY
KDVISWRIPLVYMAVVAGGSL-FFGR----------------PAGAVYEVFSGGLMLGAF
FMATDYTTTPISAKGQVLFAVGCGLLTSLIRIFGGYPEGVSYSILMMNLFVPLIDRLTIP
KFFGEV-------R-------------------------------S--------------
------------------------------------------------------------
------------------------------------------------------------
--
>KPK98277.1|Candidatus_Omnitrophica-root-root-root-root-Omnitrophica_WOR_2_bacterium_SM23_72 KPK98277.1 hypothetical protein AMJ95_04750 [Omnitrophica WOR_2 bacterium SM23_72]
M----------------------------------------------KDRFIVSVSPHLH
KD-ESVSKIMWWVVLSLLPAGVSGIYIFGK-QALWVIILGVFAAVATEGVLQA-------
---------MMRRRI--S-VLDGSAVITGLLLAYNLPAHV----PW--WLPVVGSCFSIA
IGKQVFGGLGQNIFNPALVGRVFLMASWPQYMTT--FTK--SL-----------------
---------NY-------------DA------------ITTATPLAAIKEG---------
-------------------KVLE--HISYMDLFLG--NRGGCIGEVCILALVLGAVFLLL
RGYISWHIPVTYILIVGIFTF-LFGP------KG------LGSGDGLFHILSGGLVLGAF
FMATDYVTSPLTRKGQIVFGVGCGIITAVIRLWGGYPEGVSYAILMMNAATPLIDRYTKS
RVYGTA------------------------------------------------------
------------------------------------------------------------
------------------------------------------------------------
--
>WP_026475931.1|Firmicutes-Clostridia-Clostridiales-Clostridiaceae-Alkaliphilus-Alkaliphilus_transvaalensis WP_026475931.1 RnfABCDGE type electron transport complex subunit D [Alkaliphilus transvaalensis]
M----------------------------------------------VEKLTVSSSPHVW
SK-NTTSKIMLDVVIALLPATIAAVYYFRL-NAAILVALAVITAVVSEWGIQK-------
---------IRNQKT--T-ILDFSAVITGLLLALNIPASA----PW--WIAVVGSAFAII
VVKQLFGGIGQNFMNPALAARIFLTISWTDRMTA--WIR--P------------------
---------GV-------------DA------------VSTATPLALIKGA-TE------
-------------------IPGN--APSIFNMIIG--NTGGSMGETSAILLILGGLYLVY
RRVMSPKVPVIYIGTVAILTL-IFGG--------------FDINFMLYHVFSGGLMIGAI
YMATDYASSPVTARGKVIFALGCGILTTVIRFYGSYPEGVGFSIILMNIAAPLIEKYTSP
RVFGEV-------K-------------------------------QSA------------
------------------------------------------------------------
------------------------------------------------------------
--
>WP_013275515.1|Firmicutes-Clostridia-Thermosediminibacterales-Thermosediminibacteraceae-Thermosediminibacter-Thermosediminibacter_oceani WP_013275515.1 RnfABCDGE type electron transport complex subunit D [Thermosediminibacter oceani]ADL07468.1 electron 
M---------------------------------------------GEYRFLTASSPHIH
SG-ESVQRIMFNVAGALLLPTLAGVYFFGL-QALLLVVTTTLAAVLTEAIFQK-------
---------LRGRPI--T-VWDGSAVVTGILLALNLPPGL----PL--WMAVVGSVVSIA
LGKMIYGGLGANPFNPALIGRVFLMVTFPVEMTT--WIN--P------------------
----------V-------------DG------------TTGATPLALMKMQ---------
---------------------GV--STDYVKLFIG--NVGGSLGETSALMILLGGLYLIY
RGYVDWRIPASYLGTIAVLSL-VLG------------------KDPIFHLLAGGLMLGAF
FMATDMVTTPVTRLGRIIFGIGAGIFVVLIRFYGGYPEGVSFSILLMNAFTPIINRLTVP
RIYGEV-------K-------------------------------TR-------------
------------------------------------------------------------
------------------------------------------------------------
--
>KPJ66871.1|root-root-root-root-root-candidate_division_WOR-1_bacterium_DG_54_3 KPJ66871.1 electron transporter RnfD [candidate division WOR-1 bacterium DG_54_3]
M------------------------------------------------SYLITHAPHLK
DK-ASVPTLMYTVMIALVPATLAGIYFFGL-RALGLVLVCVLTALATEYLMCK-------
---------IMKKDL--T-LSDGSAVVTGLLLALCVTPSL----PY--FAAILGTIFAIV
IGKLLFGGLGYNIFNPALIGRAFLAAAFPVHMTS--WTV--T------------------
--------RGV-------------EA------------ISSATPLALMKFQ---------
---------------------HQ--LTPYWKLLIG--NISGSIGETSALLLLLGGSFLVW
RSIINWRIPLSYLGTVAVLGG-IFWL-----VNP------ARYPDPLFHLLAGGLMLGAW
FMATDLVTSPLTSRGMWIFGVGAGVLVVVIRLFSGLPEGVMYSILIMNAFVPLINRYSRP
RILGRG-------W----------------------------------------------
------------------------------------------------------------
------------------------------------------------------------
--
>RKY36951.1|Candidatus_Omnitrophica-root-root-root-root-Candidatus_Omnitrophica_bacterium RKY36951.1 Na+-transporting NADH:ubiquinone oxidoreductase subunit D [Candidatus Omnitrophica bacterium]
M------------------------------------------KNDQKICLTVNCAPHIH
TQ-ESVAKIMWTVFFCLIPAGIVSIYIFGW-ACLWIMLTAVLSAGFTEYLSCV-------
---------LQKKKS--T-LADGSAFLTGLLLAYNLPPHS----PL--WMVFLGSFVAIL
FGKVLFGGLGSNIFNPALVGRVFLVVSFPALMTH--WPK--PF-----------------
---------SV-------------DA------------VTAPTPLAIFKDG---------
--------FSGTNVLAD--LSVN--SYSYLDLFLG--FRGGCIGEVCIIALLSGALYLLV
KGYISWHIPVSFIGTVAIFSW-IFAG------GT------FFRGDFIFHLLCGGLILGAF
FMATDYVTGPMTKKGKLIFGVGCGLITSVIRLWGGYPEGVSFSILIMNAAAPLIDRFTMP
KVFGKL-------K----------------------------------------------
------------------------------------------------------------
------------------------------------------------------------
--
>WP_066619480.1|Firmicutes-Clostridia-Clostridiales-Clostridiaceae-Clostridium-Clostridium_magnum WP_066619480.1 RnfABCDGE type electron transport complex subunit D [Clostridium magnum]KZL94248.1 electron transport complex subunit RsxD [Clostridium magnu
M---------------------------------------AETKF-NNDLLTVSTSPHIR
CE-ESVSKIMWNVNIALAPAALFAVYYFGI-PALTTIIASVLAAMASEYFVQK-------
---------VRGKDI--T-INDGSAFLTGLLLAMCLPPSV----PI--YLPIVGSFIAIA
ISKHTMGGLGQNIFNPAHVGRAALMASWPVAMTT--WSQ--ITT----------------
---------SV-------------DV------------VTSATPLNIAKQQ---------
---------GYGKLIET--FGSA--PDLYKALFLG--TRNGSLGETSTILLVLGGCYLIY
KRYINWQVPVFMIGTVGILTW-AFGGLVGPNPTG------LFTGDPIFHMMAGGLIIGAF
FMATDMVTIPITRKGQIIFAIGAGAITALIRLKGGYPEGVCYSILLMNALTPLIDRVCTP
VKFGTR-------R----------------------------------------------
------------------------------------------------------------
------------------------------------------------------------
--
>WP_071062406.1|Firmicutes-Tissierellia-Tissierellales-Gottschalkiaceae-Andreesenia-Andreesenia_angusta WP_071062406.1 RnfABCDGE type electron transport complex subunit D [Andreesenia angusta]OHW62490.1 electron transport complex subunit RsxD [[Eubacteri
M----------------------------------------------QERLLLTSSPHIG
TK-DTVSRVMLDVIIALLPATMGSIYFFGL-PAFKLIMVSVIAAVATEAIIQK-------
---------LTKKTI--T-IKDCSAALTGLLLAMNIPPAA----PW--WIAAVGSAFAIG
IAKQAFGGLGQNFINPALAGRAMLMASWPVIMTT--WSA--P------------------
---------GA-------------DA------------VATVTPLALLKPG-SE------
-------------------ATGE--LPSLMDAFVG--NIGGCLGETSALLLLIGAAYLFY
RRVISWRIPFTYIATVAVITL-VASG--------------GDFTNMLYHLFTGGLMIGAF
FMATDYSSSPITVKGQIIFGIGAGVITSVIRLYGGYPEGVSYSILLMNLAAPIIEKYTSP
KLFGEV-------K----------------------------------------------
------------------------------------------------------------
------------------------------------------------------------
--
>PKN13123.1|Proteobacteria-Deltaproteobacteria-root-root-root-Deltaproteobacteria_bacterium_HGW-Deltaproteobacteria-4 PKN13123.1 Na+-transporting NADH:ubiquinone oxidoreductase subunit D [Deltaproteobacteria bacterium HGW-Deltaproteobacteria-4]
MIP-------------------------------------------QKNLIVVTSAPHVH
SP-DNVPTAMRDVLIALTPALLAALYFFRL-PALLVILACVISAYAAEIVCLK-------
---------IMKRES--P-TRESSAIITGLLLAFCLPPSL----PL--WMAVLGTIFAIV
VAKHLFGGLGQNIFNPALIGRAFLLASFPVAMTN--WTN--P------------------
----------L-------------DG------------LSTASPLGIMKEA---------
-------------------GGEI--LPPLRDIFLG--SVSGSIGETSALALLLGGAYLLY
RRQIDWRIPGTFLGTVFLLTA-MIGG-----IKG------EGLWYPVYHLCAGGLLLGAF
FMATDWVTSPVTKLGRILFGIGCGLLVVLIRLKGGYPEGVAYSILLMNVVTPLLDRYTKS
RVFGRV-------K-------------------------------SHA------------
------------------------------------------------------------
------------------------------------------------------------
--
>TET51614.1|Actinobacteria-Actinobacteria-root-root-root-Actinobacteria_bacterium TET51614.1 RnfABCDGE type electron transport complex subunit D [Actinobacteria bacterium]
MD--------------------------------------------MGSRMLITHAPHIW
RG-FSINRIMYIVVIALVFPAGAAVYFFGY-YSLILIVVSIATAVLTEYIIKK-------
---------LRRKRF----IMDGSAVITGLLFALILPPRL----PI--WMTVLGAAFSIA
IAKEAFGGLGYNIFNPALVGRAFLSVCFPREMTT--WVM--PTY----------------
--------FNM-------------DA------------VTGPSPLGESFIM---------
-------------------QADK--LTLYKNLLYG--NISGSMGETSALLILAGGIILLA
FRIIDWRIPVFYLGTVALGSL-ILG------------------TDIIFQLLAGGLMIGAF
FMATDYATSPVMGNGRIIFAVGLGVLTVLFRNFGPMPEGVCFSILIMNAFTPLIDRYIKP
KPFGYQ-------G-------------------------------KKKNA----------
------------------------------------------------------------
------------------------------------------------------------
--
>RKY82603.1|root-root-root-root-root-candidate_division_KSB1_bacterium RKY82603.1 hypothetical protein DRQ07_00865 [candidate division KSB1 bacterium]
M----------------------------------------------DKNFYVSPSPHIK
DR-DSIPKIMYSVILALVPAGVGAVYFFGI-RALYVIIITVLSALVSEAICQK-------
---------IMKRPV--T-ITDGSAIVTGILLAYNLPAEV----PF--WLPVVGAFFGIV
IGKAVFGGLGFNPMNPALIGRAFLMASWPVYMTV--FNTV-PKN-----GTL--------
--------SGI-------------SA------------ITSATPLNVFKHA-REILINSS
SFSTQ----QVTEATNA--MSQF--SSSYGSLFWG--KVGGCLGETSAALLLLGAVFLMY
KRIIGWKIPFSYIGTVALLSW-IFSG-----NDG------LFSGDALFHVLSGGLILGAF
FMATDMVTSPITFKGRIFFGIGCGIITVIIRLWGGYPEGVSYSILLMNLTVPLLDKFSRP
KTFGGK------------------------------------------------------
------------------------------------------------------------
------------------------------------------------------------
--
>OIO81026.1|Candidatus_Omnitrophica-root-root-root-root-Candidatus_Omnitrophica_bacterium_CG1_02_43_210 OIO81026.1 hypothetical protein AUJ89_01900 [Candidatus Omnitrophica bacterium CG1_02_43_210]PIV12134.1 Na+-transporting NADH:ubiquinone oxidoreductas
M-----------------------------------------------SMYTISPAPHIK
SK-DSTNRIMWFVVAAILPTAIAGVWIFGP-HAAWLILASVAAAVLTEAALGR-------
---------LMKKPV--T-VTDGSAVITGLLLACNLPAGA----PV--WIAVLGSFFAIA
IVKCAFGGLGKNIFNPALAGRAFLMLSWPAHMTT--WQN--PRF----------------
---------WP-------------DV------------VSSATPLAKNAVE-IM------
-------------------GPGS--KPSLWDMFIG--NRGGCIGEVCVIAILVGAGFLLY
KGYIKWYTPIVYILTVGILSR-LAG------------------GSFIFSILAGGLMFGAF
FMATDMVTTPLTPGGQALFGLGCGIITFAIRKWGGYPEGVSYSILIMNAATPMIDRLTKR
RVFGKK-------K-------------------------------R--------------
------------------------------------------------------------
------------------------------------------------------------
--
>PKN74792.1|Candidatus_Cloacimonetes-root-root-root-root-Candidatus_Cloacimonetes_bacterium_HGW-Cloacimonetes-2 PKN74792.1 electron transporter RnfD [Candidatus Cloacimonetes bacterium HGW-Cloacimonetes-2]
M----------------------------------------------KDRIIVSAAPHLH
DR-TNIPMVMWNVVIALVPALVAAVWFWGW-KSLWLTLLGAFSAVAAEALVQK-------
---------FRKLPV--S-VADGSAFLTGMLLSYNISVGA----PF--WLPMVGSVFAII
IGKQVFGGLGNNPVNPALLGRAFLLASWPTLMTDK-WVP--ALN-----RAVKDGH-YAL
--------SGMNDLSLIAA-----DSLQTAFPKVHALLTTSATPLKVAQTL-RDTTWISS
LSPDQVANKAVSLSVFE--NLFD--LTTLKSLFAG--NIGGCIGEVSVFALLLGAAWLIY
KNIIDWRVPSFYIGTVFVIAF-LFGG-----IPG-S---SYSIGLPFFHIFSGGLMLGAF
FMATDYTTTPLTKKGRIIFGIGCGLLTMVIRLVGGYPEGVSYSILFMNVMTPLIDRLTMP
RAFGEA-------R-------------------------------K--------------
------------------------------------------------------------
------------------------------------------------------------
--
>RLD20468.1|Caldiserica-root-root-root-root-Caldiserica_bacterium RLD20468.1 electron transporter RnfD [Caldiserica bacterium]
MDE-------------------------------------------NLIDLIVTSSPHIR
DK-AKVSLIMRGVLIALMPATIAGLYFFGVGHTLGVVIVSILSAVVAEYLSCL-------
---------IFRKKA--T-AYDLSAAVTGLLLALTLPPSS----PY--WMVAVGAFVAII
LGKWIFGGIGSNPFNPALVGRAFLMISWPTYMTI--WVK--PFT-----QSVF-------
--------PPT-------------SA------------ITTATPLNIIKLK---------
---------GFSEVLAMF-DGSR--LIMYKSLFLG--NVAGSIGETSALLLLIGGIALIA
KKIIDWRIPAGFIGTVFVLSA-VFN------------------RDPVFSILSGGLFLGAF
FMATDYSSSPITVKGRLWYGISLGVLTVIFRQFGASPEGVMFSILIMNCFVPFLDKML-P
RIYGHF-------A-------------------------------PKRRMNV--------
------------------------------------------------------------
------------------------------------------------------------
--
>WP_096635904.1|Firmicutes-Clostridia-Clostridiales-Clostridiaceae-Clostridium-Clostridium_cochlearium WP_096635904.1 RnfABCDGE type electron transport complex subunit D [Clostridium cochlearium]
MS--------------------------------------------ETTMYTVSSSPHIR
EK-HTTQSIMRDVIIALLPATVAGVYFFKK-EALLIILASVISCVLAEYIWQK-------
---------ATNQKV--T-ISDLSAVVTGLLLAFNLPASA----PL--WLPIIGGFFSII
IVKQFFGGLGQNIVNPALAGRAFLLASWPVQMTT--WT----------------------
----------L-------------DG------------ATTATPLAILKGA-EA------
-------------------TGAT--LPSLMDAFVG--HVGGCIGETSALALLLGGAYLIY
KKVIDWKIPATFIGTTLIITA-IAGR----------------AGNPIYELFVGGLMIGAI
FMATDYATCPITPKGRIIFGIGCGVITSIIRIFGGYPEGVSYSILIMNLFVPLIERWTTP
RTFGKV-------K----------------------------------------------
------------------------------------------------------------
------------------------------------------------------------
--
>WP_038267856.1|Firmicutes-Clostridia-Clostridiales-Peptostreptococcaceae-Peptoclostridium-Peptoclostridium_litorale WP_038267856.1 RnfABCDGE type electron transport complex subunit D [Peptoclostridium litorale]KDR94053.1 electron transport complex prote
M----------------------------------------------SQNLIVSSSPHLR
NG-ENISTIMRDVVIALLPATIGSIYFFRM-GAITVILSAVIGAVAAEALIQK-------
---------MMGKKI--T-VNDWSAVVTGLLLAFNIPPYA----PW--WLPLVGSFFAII
IVKQLFGGIGHNFMNPALAARAMLLASWPVEMTA--WKA--P------------------
---------GA-------------DV------------VSTATPLGVLMEQGKD------
-------------------AALS--GVSLKNLMIG--NIGGCVGETSAILLIIGGIYLFY
RGVITYVIPAYYIGTVAVLTL-LIGG--------------FDINYMLFHLFSGGLMIGAI
YMATDYASSPVTHKGQIVYAVGAGILLTVIRVWGGYPEGCSYSILLMNVAAPLIDRYTAP
RVFGEV-------A-------------------------------K--------------
------------------------------------------------------------
------------------------------------------------------------
--
>RLE09345.1|Candidatus_Aerophobetes-root-root-root-root-Candidatus_Aerophobetes_bacterium RLE09345.1 electron transporter RnfD [Candidatus Aerophobetes bacterium]
MRS------------------------------------EGGSKVAVDKKLSLMPGPHIR
KE-VSIEKIMYLFSLALMLPAGASIFLFGR-HALFIILTGVLSAVFTEYIAKR-------
---------IRRQRF--R--MDGSALITGLLLALTLPPRL----PL--WMVALGAVFAIA
VAKEAFGGLGYNIFNPALAGRAFLTACFPKEMTR--WVL--P------------------
----------F-------------EA------------VTSPTPLNSGFVW---------
-------------------HNGK--IALYKHLFLG--NVGGSLGETSALLILIAGFLLLA
LGIIDWRIPLCYIGTVALLTF-SFG------------------KDPLFHVLAGGLMFGAF
FMATDYVTTPITGKGRIIFAAGAGVLTVMIRLFGGMPEGVCFSILLMNAFTPLIDRYVRP
RPFGWR-------K-------------------------------TDEQKRGS-------
------------------------------------------------------------
------------------------------------------------------------
--
>WP_013778936.1|Firmicutes-Clostridia-Thermosediminibacterales-Tepidanaerobacteraceae-Tepidanaerobacter-Tepidanaerobacter_acetatoxydans WP_013778936.1 RnfABCDGE type electron transport complex subunit D [Tepidanaerobacter acetatoxydans]AEE92014.1 electro
M---------------------------------------------DDYRLITTSSPHIH
SG-ESVSGIMFSVAIALLLPTFAGIYYFGF-RALALVIITSLSAILTEAVFQK-------
---------LRNKPI--T-ITDGSALVTGMLLALNLPPGL----PY--WMAVVGAVAAIA
LGKQIYGGLGSNPFNPALIGRVFLMISFTTPMTT--WIN--P------------------
----------V-------------DG------------TTGATPLSLMKMQ---------
---------------------GI--TTDYTKLFFG--NVGGSLGETCALLIIIGGMYLIF
KGYVDWKIPASYLGTVAILSV-ILG------------------QDPIFNLLSGGLMLGAF
FMATDMVTTPLSGPGKLIFGIGAGLLTVIIRFYGGYPEGVSFSILLMNAFTPLINRFTVP
KIYGEV-------K-------------------------------AK-------------
------------------------------------------------------------
------------------------------------------------------------
--
>WP_132038801.1|Firmicutes-Clostridia-Thermoanaerobacterales-Thermoanaerobacteraceae-Caldanaerobacter-Caldanaerobacter_subterraneus WP_132038801.1 RnfABCDGE type electron transport complex subunit D [Caldanaerobacter subterraneus]KUK09030.1 Electron tran
M-------------------------------------ASKVQEVALQDKLLVSSSPHIR
SN-ETVQRIMLDVVIALTPAMIGSVYFFGL-NALKLILISVASSVLFEALIQK-------
---------LFKKPI--T-ITDFSAVITGILIAFNLPASA----PW--WLPVIGSAFAII
VVKQLFGGLGANFMNPALAARAMLMASWPVHMTN--YTG--T------------------
---------RP-------------DV------------VTSATPLSIMKYG---------
-------------------TGAE--LPTLRDMFIG--NIPGVIGETSALLLLIGAAYLII
RKVIDWKIPVFYIGTTFIMLL-LLG---------------VEPKLLPYHILGGGLILGAF
YMATDYSSSPVTPLGRIIFAVGAGILTAIIRVKGAYPEGVSYSILLMNVATPLIEKFTKP
KVFGKV-------K----------------------------------------------
------------------------------------------------------------
------------------------------------------------------------
--
>KIH77621.1|Proteobacteria-Deltaproteobacteria-Desulfuromonadales-Geobacteraceae-Geoalkalibacter-Geoalkalibacter_ferrihydriticus KIH77621.1 electron transporter RnfD [Geoalkalibacter ferrihydriticus DSM 17813]SDL70528.1 electron transport complex protein
M----------------------------------------------DQKLYISSSPHLR
AK-QDTEQIMRAVIYALLPACAVAVYLFGL-PALRVLALCTLTCVLTEVCCQK-------
---------LMGRPF--T-WRDGSAALTGILLALNLPPSS----PW--WLVLIGAVIAIV
IGKQVFGGLGHNPFNPALVARVVLLISFPVQMTT--WSA--PTP-----WG---------
--------SGL-------------DV------------VTTATPLGEMQSA-VMLTGEL-
-------------------PAAL--QQNTLNYVLG--NMGGCLGEVSALALLLGAAFLFW
KRIITWHIPLSFIGSVVLLSG-IFWL-----IDP------SRYPSPLFHLLTGGLILGVF
FMATDMVTSPVTPWGMALFGVGCGLLTVLIRLFGGYPEGVSFAILLMNAATPLIDRYTRP
RVFGHG-------A-------------------------------AKAQA----------
------------------------------------------------------------
------------------------------------------------------------
--
>WP_113675103.1|Firmicutes-Clostridia-Clostridiales-Vallitaleaceae-Vallitalea-Vallitalea_guaymasensis WP_113675103.1 RnfABCDGE type electron transport complex subunit D [Vallitalea guaymasensis]
M----------------------------------------------TDQYIVSSSPHIR
SD-KTTDKIMRDVIIALMPATLFGIYNFGV-RALIIVLICVISCVASEALFQY-------
---------ITKRKL--S-ISDYSAVVTGILLALNLPHTV----PY--WLPVLGSVVAII
IVKQLFGGLGQNFMNPALGARAFLLISFAGLMTR--WE----------------------
----------L-------------DG------------VTTATPLGIIKEG---------
--------------------AGS--LPSIADTFFG--FIGGCIGETSAIALLLGGIYLLA
RKIINWRIPVLYIGSVFVLSL-IIGG------RG------FDMNYAAYQVFSGGLMIGAI
YMATDYSSSPMTKTGQIIMGLGCGILTAVIRIYGSYPEGVSFAIIIMNLFVPLIDKFTIP
KAFGEV-------A-------------------------------KNEK-----------
------------------------------------------------------------
------------------------------------------------------------
--
>WP_144183636.1|Euryarchaeota-Candidatus_Methanoliparia-Candidatus_Methanoliparales-Candidatus_Methanollivieraceae-root-Candidatus_Methanolliviera_sp._GoM_asphalt WP_144183636.1 RnfABCDGE type electron transport complex subunit D [Candidatus Methanollivie
MSE---------------------------------------DLNEKDERFIVSASPHIR
KD-ISVEKIMYLVILALMPTTVAGIYFFGY-HALFIIILSVLSALITEFLILK-------
---------VRKKEF--R-M-DGSAIITGLLLALVLPPTV----PW--WVPVVGAVFAIA
IGKQVFGGLGQNIFNPALVGRAFLMACWPVLMTT--WIV--PFG----------------
---------GA-------------DA------------ITAATPLNALKLH---------
---------------------HI--TTPSMQLFLG--NVGGCIGETSAIAILIGASILLT
LKIIDWRIPLSYIGTVFLLMF-FVG------------------QDPIFHVLAGGLMLGAF
FMATDYVTGPITRWGRVIFGIGAGVFVVVFRLWGGMPEGVCYSILLMNAFTPLIDRYVKP
SPLGWG-------K-------------------------------RERKIAEGSK-----
------------------------------------------------------------
------------------------------------------------------------
--
>OPX25425.1|Candidatus_Latescibacteria-root-root-root-root-Candidatus_Latescibacteria_bacterium_4484_107 OPX25425.1 hypothetical protein B1H02_01550 [Candidatus Latescibacteria bacterium 4484_107]
MD--------------------------------------------ENKKFTVSISPHIR
DS-VSIPKIMYSVIGALIPAWIAGIYFFGP-RAAWLTLLSIAAAVGTEWIIQK-------
---------LRKISI--T-VGDGSAILTGMLLAFNLPPGV----SW--WIPVVGSAFAIG
IGKQVFGGLGYNPMNPALLGRAFLLASWPVQMTTK-WLA--PRG-----GTL--------
--------SGI-------------DG------------VSSATPLTLLKEA-HQV-----
-------------------PDLL--SSSYVDLFWG--RVGGCLGETSAIMLLIGAAYLIY
KGYVDWRIPSGYLGVVILLTG-LFGG-----------------VPPLFHVLAGGLILGAF
FMATDMVTSPITPKGKWIFGIGCGLLTVLIRRVGGYPEGVSYSILLMNLTVPLIDRFTRP
KVFGG-------------------------------------------------------
------------------------------------------------------------
------------------------------------------------------------
--
>WP_012583454.1|Dictyoglomi-Dictyoglomia-Dictyoglomales-Dictyoglomaceae-Dictyoglomus-Dictyoglomus_turgidum WP_012583454.1 RnfABCDGE type electron transport complex subunit D [Dictyoglomus turgidum]YP_002352985.1 RnfABCDGE type electron transport complex 
MEL-------------------------------------------ENEKLIVSSSPHIF
TT-EDTSYAMRQVILALLPATLAGIYFFGF-YALIVILVSVVSSVLWEALALY-------
---------IRRKPL--SILKDYSAVVTGLLLALILPPNV----PF--WIPIIGTGVAIL
LAKQVFGGIGENFLNPALVGRAFLLSSYPQIMTS--WVK--PIG-----GL---------
--------GFM-------------SN------------LSTATPLAIEKLK---------
------------------LTGYS--LPSYWDLFIG--NRAGCIGETSILLLLLGGLWLIY
KNIIDWKIPVSFILTVFIMSF-LLG------------------KDPIFQILSGGLFLGAF
FMATDWVTTPLTSKGRLIFGIGAGLFTIVIRFWGAYPEGVSYGILVMNALTPLIDNLVKP
HRFGEV-------K-------------------------------K--------------
------------------------------------------------------------
------------------------------------------------------------
--
>RMD52498.1|Nitrospirae-root-root-root-root-Nitrospirae_bacterium RMD52498.1 RnfABCDGE type electron transport complex subunit D [Nitrospirae bacterium]
M-----------------------------------------EQYSRQKEFLVSLGPHIR
DK-ETISHIMWIVILSLLPAFFAGVYFFGP-KALLVTALCVVSSVFFEYIMQK-------
---------IRGRKS--T-LWDGSAVLTGLLLGMNLPSSLWSLSPFSLHVPVIGSFIAIV
ITKQLFGGLGYNVFNPALTGRAFLLISWPRFMTT--WVE--PTA-----HF---------
--------LSL-------------DA------------KTTATPLGIMKEE---------
---------GMGKLIEL--YGDK--AELYWHLFWG--LRPGSIGEVSVLALLIGACFLLY
KRYITWHIPIPYIATVALLAW-IFGG-----KDPESGALILFKGDPIVHIMSGGLILGAF
FMATDYVTCPITRKGQIVFGIGCGILTVLIRLWAGFPEGVMFAILLMNCFAPLIDRGFKS
VPFGHK-------R-------------------------------KV-------------
------------------------------------------------------------
------------------------------------------------------------
--
>OGB87935.1|root-root-root-root-root-candidate_division_WOR-1_bacterium_RIFCSPHIGHO2_02_FULL_45_12 OGB87935.1 hypothetical protein A3J44_05805 [candidate division WOR-1 bacterium RIFCSPHIGHO2_02_FULL_45_12]OGC02934.1 hypothetical protein A3H38_04940 [can
M------------------------------------------------PLEISSGPHFR
VK-EDSRSIMLWVAIALLPAIAASVYFFGR-NALVLIVFTTLVCVAAEALFLR-------
---------LAGQPV--NDIFNGSAVVTGILLAMILPPGL----PL--WLAAIGAFIAIV
VVKGLFGGLGFNIFNPALAARAMLLASWPLAMTT--WVR--P------------------
----------F-------------DA------------VTSATPLYLVNKM---------
--------------------HQA--APAYLDMFLG--NRVGCLGETSALALLLGAAVLYY
KKIIDWPTPVAYIGTVALLSL-VLG------------------HDPLFAVLSGGLLLGAF
FMATDYVTVPITGQGKFIFGLGCGLITVLIRYFGGFPEGVNYSILFMNMLTPVIDKYSRP
RVFGSR-------KT---------------------------------------------
------------------------------------------------------------
------------------------------------------------------------
--
>KPJ53431.1|root-root-root-root-root-candidate_division_TA06_bacterium_DG_24 KPJ53431.1 hypothetical protein AMJ39_04630 [candidate division TA06 bacterium DG_24]KPK71513.1 hypothetical protein AMJ82_00705 [candidate division TA06 bacterium SM23_40]KPL1
M----------------------------------------------EARLIVSTSPHVR
TD-QDVQTIMFQVVVALMPALVGAIFFFGV-RALWLTLISVATAVATEALVQW-------
---------LRRKPI--T-IADGSAVVTGILLAFNLPGKT----PL--WLPVVGSFFAIA
IVKQLFGGLGYNVINPALAGRALLMASWPVHMTAD-WAA--PSR-----GVMSGIA----
-----QD-LGL-------------DA------------VTTATPLNLFKMS-KQVLSDPN
ALAGQ---VEEARVALA--ALGS--RGTLVNLFWG--NVGGCIGETSAVLLLLGALWLFY
KRIIEWRIPVSYVGTVLVLAW-VAGG-----TEG------LFSGNVLFHAMSGGLLLGAI
FMATDMVTSPVTPNGRIIFGVGCGVLTMLIRLVGGYPEGVSYSILLMNAATPLLDRWTRP
KKLGER-------TL-----------------------------MKASQ-----------
------------------------------------------------------------
------------------------------------------------------------
--
>KJR40216.1|Nitrospirae-Nitrospira-Nitrospirales-Nitrospiraceae-Candidatus_Magnetoovum-Candidatus_Magnetoovum_chiemensis KJR40216.1 electron transport complex protein RnfD [Candidatus Magnetoovum chiemensis]
M------------------------------------------DEKDNKRLILSSPPYIK
NG-ETSHCLMFDVVIAAAPIIAASVLFFGL-RALWIMAVSVVFALASETALQIMFNAKDF
NYKRPFSSFLHSSDI--T-ISDGSALVTGLLLAFTLPVTA----PF--WIPALGAVFAVT
IAKYAFGGLGNNIFNPALAGRAFLLAAWPVEMTR--WSL---------------------
----------A-------------DA------------VSGATPLIMMKMD---------
---------------------NQ--QTPLLNLIVG--NVAGSIGETSAVAILLGAAYLLY
KKTITWHIPFSFIAAVFIITL-FLG------------------KDPFFHIFSGGVMLGAF
FMATDVTTSPVTRSGRVIFGALIGVITVLIRLYGGYPEGVCYAILIMNSITPLIDRYTHR
RYKHDEVDVPLINKI-----------------------------VRHK------------
------------------------------------------------------------
------------------------------------------------------------
--
>WP_013780781.1|Firmicutes-Clostridia-Thermoanaerobacterales-Thermoanaerobacterales_Family_IV._Incertae_Sedis-Mahella-Mahella_australiensis WP_013780781.1 RnfABCDGE type electron transport complex subunit D [Mahella australiensis]AEE96351.1 electron tran
M---------------------------------------------ENEQLVVSSSPHVR
SE-SSVSGIMLDVVIALVPTIIAAAIFFGM-RALFIIGISIATAVLTEALIQY-------
---------LMKKPV--T-INDWSAVVTGLLLAFNLPPTA----PW--WLAVIGSAFAIA
IVKQLFGGLSYNFLNPALAARAFLLASWPVRMTA--WVQ--P------------------
---------GV-------------DA------------VTTATPLAILKGT-E-------
-------------------AAGQ--LPSLMDMFVG--NIGGTIGETSALALLIGAAYLLY
KRVINWRIPFVYMATVGVLTW-ILGP------DG------AFTGQPLYHVLGGGLILGAF
FMATDYVTSPVTPLGQIIMGLGCGIITVVIRLYGGYPEGVSYSILFMNVATPLIERYTVP
KKFGEV-------K-------------------------------GRA------------
------------------------------------------------------------
------------------------------------------------------------
--
>TET81093.1|root-root-root-root-root-candidate_division_TA06_bacterium TET81093.1 RnfABCDGE type electron transport complex subunit D [candidate division TA06 bacterium]
MNK---------------------------------ETEKSTSTVEAAPRLLLSVSPHIR
SQ-TDVQVVMYWVVVALVPAMIWSVYVFGI-RTLWLTLTSILTAVLVEALFQK-------
---------VRGRPI--T-VHDGSAIITGILLAYNVPPGV----PY--WLVVVGSASAIG
V-KQIFGGLGYNIWNPALLGRAVIMASWPVHMTTE-WLA--PKF-----GTL--------
--------SGI-------------DA------------VSSATPLSVLKEA-HRVFADPT
SLPQQ---IAQVKLGVS--QLYS--SQSLANLFWG--NVGGCIGEVSVALLLLGAILLFA
KKIIDWRIPITYVGTVAVLGW-IFGG-----AKG------FFTGNVLFQVMAGGLILGAF
YMATDMVTSPITRRGRLFFGVGCGIITVIIRAFGGYPEGVSYSILLMNATTPLIDHWTSP
KKFGSA-------K-------------------------------QRN------------
------------------------------------------------------------
------------------------------------------------------------
--
>WP_101510505.1|Thermotogae-Thermotogae-Thermotogales-Thermotogaceae-Thermotoga-Thermotoga_sp._KOL6 WP_101510505.1 RnfABCDGE type electron transport complex subunit D [Thermotoga sp. KOL6]PLV59000.1 electron transporter RnfD [Thermotoga sp. KOL6]
M------------------------------------------------KLLSAYAPHLR
EE-DDVRKIMLDVLIALSPAVIGAAYFFGW-YALFLCVTGAIIGELFDVFVMK-------
--------YLRGVKD--F-IPDGSGAVTGLLLAMNVSTRL----PF--WAFVLGLVFALG
VGKHAFGGLGQNVFNPALVGRAFLLISFPTYMTT--WVV--PGA-----GFWK-------
--------SPA-------------DV------------MTSATPLALFKEQ---------
---------------------GQ--ITSYWDLFIG--NVGGSLGETSALLLLIGFLYLVL
RKRIKIFIPLSYIGTVFVFST-VAYL-----VSS-------KFGDPLFHLLSGGLMLGAL
FMATDMVTSPITPKGQVIFGIGCGVLTMAIRLFGAYPEGVSFSILFMNALVPLIDRYTKP
RIFGEV-------K-------------------------------K--------------
------------------------------------------------------------
------------------------------------------------------------
--
>RQV99272.1|Calditrichaeota-root-root-root-root-Calditrichaeota_bacterium RQV99272.1 RnfABCDGE type electron transport complex subunit D [Calditrichaeota bacterium]
M------------------------------------------NETADKLFISTSSPHLR
DT-DSINKIMWTVNVALIPALIMAYYFFGT-RALWITLLAVVAAVATEALVHR-------
---------VAGKSI--R-IHDGSAVITGILLAFNLPASA----PW--WMPIVGSVFAIV
IVKELFGGLGNNILNPALAARAFLLASWPVEMTAS-WVS--PRE-----GTL--------
--------SGI-------------SA------------ITSATPLSLLKDS-AEIIANPQ
NYEPG----RVQQAQEA--IANL--SSSYSNLLIG--NVGGCIGETSVIALLIGALFMFY
RHVLTWQIPFTYIGTVALLAW-IFGG-----SEG------LFTGNWIFHILSGGLILGAF
YMATDMVTSPLNSRGQIIFGVGCGILTVAIRLWGGYPEGVSYSIILMNLAVPLIDRYTVP
SVFGEV-------N-------------------------------KK-------------
------------------------------------------------------------
------------------------------------------------------------
--
