# Supplementary material for: Comparative genomic analysis reveals metabolic flexibility of Woesearchaeota
Source: Nat Commun. 2021 Sep 6;12:5281. doi: 10.1038/s41467-021-25565-9 (PMC8421398; doi:10.1038/s41467-021-25565-9)
Supplement: Supplementary file 11 — Source Data [file 41467_2021_25565_MOESM11_ESM.zip › Source data/Supplementary_Fig_12.fasta]

>YT1_182_00576
----------------------------------------------ME------------
--------------------------------NKE-----------TL-----RMVLTLV
VICVVSAAALSLVYRATYPKIQERAIGELK-STL---------ERVLPE----------A
TA------FDEPAIPEDIL------------------------SQR-------E-GIKRV
FVGLD-----------KDRTPVGTAVIIEG-AGY----QDYIQLFVTVSPDLKGIKSIEV
L--EQK-ETPGLGARIEE-------K--------E----------------------FLD
QFKGDLKE------------------------------EYDAITGATVSSSTVID-LVNK
AVDDLYRI-I-------------EPV--------EGEPK---------------------
------------VIEEEGIVLE--------------------------------------
---------------EELEEIDAETEASPE------W-----------------------
---------------------NGTITPGWNETE---------------------------
------------------------------------------------------------
-------ENESIV
>YT1_767_01096
----------------------------------------------MK------------
----------------------------------D-----------II-----RLGMTLM
AVTLIASLALAVTNYYTAPKIAMQKEAAIK-ESL---------NRIMD-----------A
GS------FA---------------------------------------------EEDSY
YNAYD-----------AEGNLIGKVMKIEV-HGY----SSIIHALAGISLE-NEITGIEV
I--SQQ-ETPGLGAKIEK-------E--------G----------------------FLS
QFRGKKEK----------DIALKKYG-----------GKIDGVTGATTSSNALAK-GLRS
AAEEHAFE---------------NSTL-------NGRMSITEKQDSR-------------
------------HLEENGSIKRQPN-----------------------------------
------------------------------------------------------------
--------------------APGNILSKADASLM--------------------------
------------------------------------------------------------
---NSTGKENRTG
>Yap2000.bin4.8_01330
----------------------------------------------MK------------
---------------------------------SE-----------TP-----KLVLTLV
VICVIAAAALSIVYKITYPKIRAEAVKEMR-ATL---------DRVLPE----------A
TA------FDEPGVPEEIL------------------------EQK-------E-GVKAI
FIGYN-----------QNRDITGIAAVVEG-AGY----QDYIQLLVVVSADLKEIKSIEI
L--DQK-ETPGLGSRITE-------K--------E----------------------FLD
QFKGELKE------------------------------EYDAITGATVSSTTIIN-LVNK
AIEDLAKI-I-------------EPE----------------------------------
------------EVEEEGTSEEEPSGE---------------------EVEE--------
-------------APEEEPEVDAETEASPE------W-----------------------
---------------------NGTPTPGW-------------------------------
------------------------------------------------------------
----------NET
>MP5_5_87_00764
----------------------------------------------MK------------
----------------------------------E-----------TI-----KLGATLM
IVTLIASVALAITNHYTAPRIEMQKELAVK-ESL---------NKVIT-----------A
DS------FE---------------------------------------------EKDGY
YDAYG-----------TNGDIIGRVIKIEV-HGY----SSMINALAGVSLE-NEITGIDV
I--SQQ-DTPGLGANIQK-------D--------R----------------------FLW
QFRGKTRE----------QIRIKKDG-----------GEIDAVTGATISSRAITD-GIRM
AMEEFPCG-K-------------DGD--------ADNLKAQYNA----------------
---------------ATGNETESRE-----------------------------------
-------------------------------------FSESIDTADK-------TD----
-----------------IKVAEDKTTKKEDLT----------------------------
------------------------------------------------------------
-------DKNETG
>CG11_big_fil_rev_8_21_14_0_20_43_8_00358
----------------------------------------------MT------------
-----------------------------DESIGG-----------ML-----RIALILT
VIMLLSAIALAVTHIYTKPFIDQTKEQKLK-EGL---------SMVVTQ----------A
DD------FKDLGG--------------------------------------------GY
YEAL------------LDGKVIGKISTVYA-DGY----NDKIKMLIGISD--GKILGVHI
L--EHL-ETPGLGARSTEVRPDEDEP--------W----------------------FLR
QFKGLD------------SVALKKDG-----------GNIDAITAATITSRAITD-AVAE
ELR---------------------------------------------------------
------------------------------------------------------------
------------------------------------------------------------
------------------------------------------------------------
------------------------------------------------------------
------------K
>WP_066894185.1|Firmicutes-Clostridia-Clostridiales-Clostridiaceae-Clostridium-Clostridium_nigeriense WP_066894185.1 RnfABCDGE type electron transport complex subunit G [Clostridium nigeriense]
----------------------------------------------MK------------
----------------------------------E-----------NF-----KLGGILL
IITMIAGLLLGFANDLTREAIIENSKISK--EDL---------NYIMPE----------A
EK------IQDSSIEL---------------------------DSE-------G-NIKEI
YEAV------------NGSDVIGYVLKVTS-KGF----HGAIDFVVGISNE-DTVSGVKV
L--AHS-ETPGLGAKISE-------E--------K----------------------FTS
RFKNKPAT---------GYLEVVKVT-----PN-KD-TEVEAISGATTSSKASVN-AVNE
AITFYLEK-I-------------KGE--------SVEPKEDTDAD---------------
------------------------------------------------------------
------------------------------------------------------------
------------------------------------------------------------
------------------------------------------------------------
-------TGASSN
>WP_152890432.1|Firmicutes-Clostridia-Clostridiales-Clostridiaceae-Clostridium-Clostridium_tarantellae WP_152890432.1 RnfABCDGE type electron transport complex subunit G [Clostridium tarantellae]MPQ44179.1 RnfABCDGE type electron transport complex subuni
----------------------------------------------MK------------
----------------------------------E-----------NL-----KLGFKLF
IITAVAGLFLGIANELTKDIIVENSKLKK--EDL---------KYILPE----------A
ES------IKDYGYVA---------------------------TED-------S-IVKEV
FEAI------------GTDEIKGYVIKVAP-KGF----NGSLDMVVGIEKN-GAVGGIKI
L--SQS-ETPGLGAKIEE-------E--------N----------------------FQD
KFKGLSTK---------DGIRIVKTI-----PN-NN-NEIQCITGATISSNAVNT-GVNE
AINFYKKN-I-------------LGK----------------------------------
------------------------------------------------------------
------------------------------------------------------------
------------------------------------------------------------
------------------------------------------------------------
------------E
>TFG47383.1|Gemmatimonadetes-Gemmatimonadetes-Gemmatimonadales-root-root-Gemmatimonadales_bacterium TFG47383.1 RnfABCDGE type electron transport complex subunit G [Gemmatimonadales bacterium]
----------------------------------------------MTAPHTH-------
----------------------GAPPSVTPRASTP-----------AW-----RLVATLA
IAGAISGWLVSSVYQWTLPAIEQHAAEREK-AAV---------FEVLGA----------P
AR------WDTLYLVDD----------ALTRTAP-------VTTGY-------A-RAPRA
FVGFD-----------ADGQELGVAITGTE-PGF----QDNVTVMIGFKPATGALIGFRV
L--EQK-ETPGLGDKIEI-------DT-------S----------------------FTG
QFAGRTPP-----------LRGVKGT----ASG-GT-DEVQTITGATISSRAVVR-IINN
AITRWSPL-L-------------EAW----------------------------------
------------------------------------------------------------
------------------------------------------------------------
------------------------------------------------------------
------------------------------------------------------------
-------NQGGAK
>WP_089760418.1|Firmicutes-Clostridia-Halanaerobiales-Halanaerobiaceae-Halarsenatibacter-Halarsenatibacter_silvermanii WP_089760418.1 RnfABCDGE type electron transport complex subunit G [Halarsenatibacter silvermanii]SDL95570.1 electron transport complex
----------------------------------------------MA------------
------------------------------DKRAS-----------IK-----RLIITLT
FIGAFGSLFLAFVFSWTNPYILEHEARARE-EAI---------FTCLPG----------S
VD------YEEEEI-----------------------------------------DDHTF
YTGID-----------EHEQRVGIAVEYSV-AGY----QGFVDVMVGVDPEAGEVIGAHV
L--NHE-ETPGLGARITE-------D--------E----------------------FLD
NFRDLPVG----------DYEVVD------SPE-EE-REIEGIAGATISAEAVKE-AVSE
AGELIMEN-Y-------------GGG----------------------------------
------------------------------------------------------------
------------------------------------------------------------
------------------------------------------------------------
------------------------------------------------------------
------------N
>WP_114607167.1|Chlorobi-Chlorobia-Chlorobiales-Chlorobiaceae-Prosthecochloris-Prosthecochloris_sp._ZM_2 WP_114607167.1 RnfABCDGE type electron transport complex subunit G [Prosthecochloris sp. ZM_2]RNA64796.1 RnfABCDGE type electron transport complex su
----------------------------------------------M-------------
-----------------------------------------------------RPIITLT
IVGLLSASLLAVVDDLTREPIAQAKEAMKR-KAI---------EQIFPFE---------L
EK------LETVKT-----------------------------------------DDTTF
YEAMD-----------AEGNIQGIAVESWTDLGY----SGRIEILLGVSPEDQKIFSYKV
V--YHL-ETPGLGDKIDK-------D--------K----------------------FKS
QFTGRTLD--------DTNWTVRKDG-----------GDIDELTAATISSRAVAD-AVVR
GLEFINEK-Y-------------PKS----------------------------------
------------------------------------------------------------
------------------------------------------------------------
------------------------------------------------------------
------------------------------------------------------------
----------TEE
>WP_041223832.1|Deferribacteres-Deferribacteres-Deferribacterales-Deferribacteraceae-Deferribacter-Deferribacter_desulfuricans WP_041223832.1 RnfABCDGE type electron transport complex subunit G [Deferribacter desulfuricans]
------------------------------------------------------------
------------------------------------------------------MFVVLT
IIGAVSALVLAAVYSFTKEKIEYEYRLELL-RAL---------KVVLPE----------Y
NN------EPDKDTLKT--------------------------------------KDKTV
YVAK------------KDGKIVGYAIQSVSEKGY----GGSITVLLGVSTD-GKITGVEI
L--RHA-ETPGLGSHIED-------K--------W----------------------FKD
EFKGLTIK---------DKIAVKKDG-----------GVIDQFSGATISPRAVAE-AVKN
GLDFVITN-V-------------IEG----------------------------------
------------------------------------------------------------
------------------------------------------------------------
------------------------------------------------------------
------------------------------------------------------------
----------GSK
>TVR33405.1|Spirochaetes-Spirochaetia-Spirochaetales-Spirochaetaceae-root-Spirochaetaceae_bacterium TVR33405.1 FMN-binding protein [Spirochaetaceae bacterium]
----------------------------------------------MR------------
-----------------------------------------------------RMIIVLT
LVTVLSGLVLAATFASLSPRIELNRERALQ-ASL---------AALFSD----------V
DE----PQFEQLEI-----------------------------------------EEMDI
YRGED-----------AEGRLIGYAVAVTA-SGY----NGPISMLLGLTPDLQQIEGLQV
V--ENL-ETPGLGGRITE-------E--------Q----------------------FRE
QFIGLDPM---------QSITTIRHV----EPDPAA-NEVQAISGATISTDAVVD-AINR
RAEKAIDA-I-------------RDA----------------------------------
------------------------------------------------------------
------------------------------------------------------------
------------------------------------------------------------
------------------------------------------------------------
----------EDR
>BBO85365.1|Proteobacteria-Deltaproteobacteria-Desulfobacterales-Desulfobacteraceae-Desulfosarcina-Desulfosarcina_ovata BBO85365.1 hypothetical protein DSCO28_59310 [Desulfosarcina ovata]
----------------------------------------------MD------------
----------------------AEKKQPAGGLKAN-----------YL-----VQAWLVL
FLAVGFGVSLAGVQLALGPVIEQNKMNETL-QKV---------PELVLG----------S
EA------AQKMAAENQAL--------DITPKQI-----AVKKPGS-------E-KFYSV
YQAS------------YQGTPKGWVIKTKG-QGY----ADNIELLIGLTADLKSITGLFV
L--DQK-ETPGLGNKIIT-------D--------A----------------------WRG
QFINAPAS---------APLVVVKTG-----AT-KP-GEIDAVTGATISSKSVTT-LINS
AITDLRQP-L-------------TSG--------AAETGKGGK-----------------
------------------------------------------------------------
------------------------------------------------------------
------------------------------------------------------------
------------------------------------------------------------
----------ANG
>WP_148890964.1|Firmicutes-Clostridia-Clostridiales-Hungateiclostridiaceae-Hungateiclostridium-Hungateiclostridium_alkalicellulosi WP_148890964.1 RnfABCDGE type electron transport complex subunit G [Hungateiclostridium alkalicellulosi]TYQ14905.1 electron
----------------------------------------------MR------------
----------------------------------D-----------II-----KHGFILF
VVCATVTLALAFTYSATKERIDERILEEEQ-KAR---------ERVMNF----------V
DH------FEEIEDMDFSL----------------------------------G-MVSKV
FNGI------------KDSEIAGRVFLVEG-KGY----GGKIQITVGIDNE-GRITGVNI
G--DNS-ETPGLGTKITH-------N--------D----------------------FLS
QFIDITPK---------EPLVVVKNP-----GS-KD-EEIDAASGATVSSKAVVD-AVQA
ALDVNREI---------------EEI----------------------------------
------------------------------------------------------------
------------------------------------------------------------
------------------------------------------------------------
------------------------------------------------------------
----------GGD
>OGQ93892.1|Proteobacteria-Deltaproteobacteria-root-root-root-Deltaproteobacteria_bacterium_RIFOXYA12_FULL_61_11 OGQ93892.1 hypothetical protein A2284_15590 [Deltaproteobacteria bacterium RIFOXYA12_FULL_61_11]
----------------------------------------------ME------------
----------------------------EREKGTS-----------SL-----VMIRTLA
GISALSGLLIVVAVQATTPTIKLNKAEMLK-KSV---------FEVLPG----------I
SS------FQTFKLEDD----------RLILLQ----------GED-------E-KAVKL
FIGYD-----------QDHALKGIAVEASG-QGF----ADVIRVLYGYDPSKQAVIAMKV
L--ESK-ETPGLGDKIYT-------DA-------N----------------------FAE
NFKALDVKLDSSHTHLANPIEVVKHG----EKQ-NP-WQIDAITGATISSKAVGK-LLNQ
SAQEKLPI-I-------------VKN--------MDTLQG--------------------
------------------------------------------------------------
------------------------------------------------------------
------------------------------------------------------------
------------------------------------------------------------
----------GGR
>WP_012869097.1|Synergistetes-Synergistia-Synergistales-Synergistaceae-Thermanaerovibrio-Thermanaerovibrio_acidaminovorans WP_012869097.1 RnfABCDGE type electron transport complex subunit G [Thermanaerovibrio acidaminovorans]YP_003316863.1 RnfABCDGE type
----------------------------------------------MN------------
----------------------------------E-----------KV-----RLGAILF
VITAVTGLVLGGVQQITAGPISKTKEAQRQ-EAF---------RRTLPE----------A
DS------FVPAKAPSI------------------------------------Q-GVVDV
QEAR------------KGGSPVGYAITVSV-KGY----AGPVVFVTGVSSG-GVVKGISI
L--SQS-ETPGLGAKAGD-------P--------S----------------------FAG
QFAGRKAQ----------EFKVVKST-----PS-KD-DEILAISGATITSRAVTE-GVNL
AIKAFQQM---------------GGA----------------------------------
------------------------------------------------------------
------------------------------------------------------------
------------------------------------------------------------
------------------------------------------------------------
------------K
>WP_026321229.1|Proteobacteria-Gammaproteobacteria-Chromatiales-Ectothiorhodospiraceae-Arhodomonas-Arhodomonas_aquaeolei WP_026321229.1 electron transport complex subunit RsxG [Arhodomonas aquaeolei]
----------------------------------------------MT------------
-----------------------------EGTARG-----------TV-----IAATVLT
ACALVGAALVALTHRETAPAIAANRESAVR-ERL---------TAVLPP--------GPF
DR------SPAQAPLQVRA--------PAA-------------LGS-------R-DALPV
YRAV------------RDGKVIAVVFTAVAPDGY----GGAIRLLAGVQRD-GGITGVRV
I--AHQ-ETPGLGDAIEA-------DRS------D----------------------WIR
QFHGRRLGAPP-----AEAWRVAADG-----------GAFDAITGATITSRAVTG-AVRR
ALVYFRAH-R-------------ERLLT--------------------------------
------------------------------------------------------------
------------------------------------------------------------
------------------------------------------------------------
------------------------------------------------------------
----------TDG
>KAF0182374.1|Nitrospirae-root-root-root-root-Nitrospirae_bacterium KAF0182374.1 electron transport complex protein RnfG [Nitrospirae bacterium]
----------------------------------------------MT------------
--------------------------------TKD-----------IL-----KIVLNLV
VIYLIGGAILSIVHAKTSPLRFHNNEVAEQ-KAL---------KLLIPD----------A
DK------IDKIGDWIIHE------------------------------------KQGKY
WKAV------------KGDETIGYVILSYG-KGY----SSYIKTLIAVDKN-FKVIQIEI
L--SHK-ETPGLGDEILV-------P--------A----------------------WKD
QFKGKEYD----------RIKLVKGD--------TK-EYIQSITGVTISARAVTDDAVKK
GVKFLMDT-V-------------KEG----------------------------------
------------------------------------------------------------
------------------------------------------------------------
----------------------GA------------------------------------
------------------------------------------------------------
-------SHVSSR
>GAV31109.1|Actinobacteria-Coriobacteriia-Coriobacteriales-Coriobacteriaceae-root-Coriobacteriaceae_bacterium_EMTCatB1 GAV31109.1 predicted NADH:ubiquinone oxidoreductase, subunit RnfG [Coriobacteriaceae bacterium EMTCatB1]
----------------------------------------------MA------------
---------------------------------SS-----------PA-----RLVASVV
VTCVVAAGGLAATYTVTAPRIAAQAREAEH-AAL---------AKVLPG----------A
AR------FEPVSEQLLSR--------------------AQQAASA-------G-TIEQV
WRAMD-----------GSGADAGWCVRVSA-RGY----GGPVHMVIGLDRN-GKVLGLTI
L--SMN-ETPGLGTRVET------EE--------W----------------------FLK
QFTELPAGYG------------ERDV-----------KKLDAISGATRSSRAVKN-CVTA
AAQALAVI-A-------------GEE----------------------------------
------------------------------------------------------------
------------------------------------------------------------
------------------------------------------------------------
------------------------------------------------------------
-----------GR
>WP_145298549.1|Planctomycetes-Planctomycetia-Planctomycetales-Planctomycetaceae-Crateriforma-Crateriforma_conspicua WP_145298549.1 FMN-binding protein [Planctomycetes bacterium Mal65]QDV63728.1 Electron transport complex protein RnfG [Planctomycetes bac
----------------------------------------------MN------------
----------------KYEVGQQGQAGQSGKRQPG-----------TV-----QIYSVLL
GMGALCTLAIVGVFEFTLPIIQQNRIAQRE-AAI---------LDVLPG----------A
TS------SQTFDLGADNK--------SFDVPA----------DPN-------A-DGQHI
YAGYD-----------DDGNLVGLAIEASR-MGY----QDVIRMLYGYSPDQDAVIGTRV
L--ESR-ETPGLGDRIEK-------DE-------A----------------------FLA
NFEALDVSVDQDSKQLRNKIEFVPSG----EKK-QP-WQIDGITGATISSSTVAE-MLRE
STAQWVPL-L-------------KSR--------RNDFESGSVSGVQT-ESVP-------
------------------------------------------------------------
------------------------------------------------------------
------------------------------------------------------------
------------------------------------------------------------
---ESESAPEGEQ
>OGB67641.1|Calditrichaeota-Calditrichae-Calditrichales-Calditrichaceae-Caldithrix-Caldithrix_sp._RBG_13_44_9 OGB67641.1 hypothetical protein A2Y94_09175 [Caldithrix sp. RBG_13_44_9]
----------------------------------------------MK------------
----------------------------------N-----------IL-----RLSIVMT
IVSLLSAFLLAELYSITKPKIEIQKMAKTM-EAL---------KMVQPD----------A
RV------LVPVTQKIPVK----------------------DGAGNIL---FDR-EVIIY
YQAFANE---------DSSQLLGFAFKSEG-NGY----SSVIETMVGIDTS-GQIGRIKI
L--SQK-ETPGLGTLSED-------S--------EPFTG---------------KKWSTK
QFEGKTSK----------QLKVDKDG-----------GQIVSITGATITSRAITN-SIKS
KLETLLPR-M-------------GIS--------QDKNE---------------------
------------------------------------------------------------
------------------------------------------------------------
------------------------------------------------------------
------------------------------------------------------------
----------EGN
>VFJ56614.1|Proteobacteria-Gammaproteobacteria-root-root-Candidatus_Kentron-Candidatus_Kentron_sp._DK VFJ56614.1 electron transport complex protein RnfG [Candidatus Kentron sp. DK]
M---------IG--------------------------------NGMN------------
------------------------HNSTNQPSEPG-----------SF-----RLIATLA
LAGLFSGAAIVGIYEATLPLITANKAAALQ-SAV---------FKVLPG----------I
ES------FREIGYRD--G--------SLFVRE----------SHG-------PFDGESI
YAGFD-----------KTDHLAGYAIPCEG-PGF----QDTIALLYGYRPNEGRITGLEV
L--ESR-ETPGLGDKIYK-------DP-------D----------------------FVA
NFRALNPD---------PEIIAVKKG----KKS-AP-NEIDAITGATISSVAVVR-IINE
AHARWMPR-L-------------MDP--------ADGNSVHQLYREF-------------
------------------------------------------------------------
------------------------------------------------------------
------------------------------------------------------------
------------------------------------------------------------
-----KEKQQPES
>WP_148807516.1|Dictyoglomi-Dictyoglomia-Dictyoglomales-Dictyoglomaceae-Dictyoglomus-Dictyoglomus_sp._ob1-4 WP_148807516.1 RnfABCDGE type electron transport complex subunit G [Dictyoglomus sp. ob1-4]TYP58613.1 electron transport complex protein RnfG [Dic
----------------------------------------------MK------------
----------------------------------Q-----------IL-----RYGLILF
LVCSIAAGVLAFTYENTQKVIEINKKLEKE-KIL---------KEMIPE----------A
TE------FKKVENLPKVE------------------------NKL-------V-KINEI
NIAY------------KGQEKIGSIWEVVS-KGY----SSDIILVIGINEE-GKIEHISV
L--SQQ-ETPGLGSEITK-------D--------S----------------------FLK
QFIGKDTP----------NLEAKK--------------NITPVSGATISSSAVVR-AVNE
VLKHKD---F--------------------------------------------------
------------------------------------------------------------
------------------------------------------------------------
------------------------------------------------------------
------------------------------------------------------------
-------------
>OIO36695.1|Candidatus_Omnitrophica-root-root-root-root-Candidatus_Omnitrophica_bacterium_CG1_02_44_16 OIO36695.1 hypothetical protein AUJ74_01195 [Candidatus Omnitrophica bacterium CG1_02_44_16]PIY82447.1 hypothetical protein COY78_06325 [Candidatus Omn
----------------------------------------------MV------------
--------------------------------RND-----------YF-----KYTLILA
VICFVASALLGAVYSVTNPIILSQQALQEQ-SGL---------REVLPE----------A
KS------FEAVKEG----------------------------------------ENILY
FTAFG-----------PGENVLGYVFKASK-KGY----SSEIATLVGVDQA-GVISRVKI
L--SQN-ETPGLGTRIIE-------A--------L---------------------WFQE
QFRGKKSD----------NLS----------------NGVQAITGATITSRAVIS-SINE
KAKEIMER-V-------------HGR----------------------------------
------------------------------------------------------------
------------------------------------------------------------
------------------------------------------------------------
------------------------------------------------------------
-------------
>WP_013450713.1|Deferribacteres-Deferribacteres-Deferribacterales-Deferribacteraceae-Calditerrivibrio-Calditerrivibrio_nitroreducens WP_013450713.1 RnfABCDGE type electron transport complex subunit G [Calditerrivibrio nitroreducens]ADR18500.1 electron tr
----------------------------------------------MK------------
----------------------------------N-----------NL-----SLIYVPA
VISAIAAFLLAFTFNGTKEKIEEAYRQEML-KAL---------NVVLPK----------H
NN------KPDQEKIEL--------------------------------------EGKEV
YVAK------------DDGSIVGFAIKSKSSKGY----SGDIDILVGIDKS-GKVSGIEI
L--KHA-ETPGLGSKIET-------D--------S----------------------FKN
SFKGLGKS---------DKIMVKKDG-----------GIIDQFSGATISPRAVCE-AVSE
AVRFINDK-V-------------ITD--------SKIAG---------------------
------------------------------------------------------------
------------------------------------------------------------
------------------------------------------------------------
------------------------------------------------------------
----------GGK
>TKJ45343.1|Candidatus_Aerophobetes-root-root-root-root-Candidatus_Aerophobetes_bacterium_Ae_b3b TKJ45343.1 electron transporter RnfG [Candidatus Aerophobetes bacterium Ae_b3b]
----------------------------------------------MR------------
----------------------------------K-----------SV-----QMVLVLS
VVGVVSGGALVGIYRYAQPRIEVNRERALR-VAI---------FEVLPG----------T
ES------HETIVK-----------------------------------------EGKAI
YKGFD-----------SSGRLIGYAFTGNG-PGY----QGTIEVMIGVDPELEKTTGIEV
L--ESV-ETPGLGAKITK-------K--------L----------------------FRD
KFRGLVVR---------PLIELIKGK----PPE-EP-NQVQAITGATISSQAVID-ILNK
TIKEIREI-L-------------K------------------------------------
------------------------------------------------------------
------------------------------------------------------------
------------------------------------------------------------
------------------------------------------------------------
-------------
>WP_012500296.1|Chlorobi-Chlorobia-Chlorobiales-Chlorobiaceae-Chloroherpeton-Chloroherpeton_thalassium WP_012500296.1 RnfABCDGE type electron transport complex subunit G [Chloroherpeton thalassium]ACF14212.1 electron transport complex, RnfABCDGE type, G 
----------------------------------------------M-------------
-----------------------------------------------------KPVITLT
LVGIISAALLAMVSDMTREPIAAAKAKMKR-EAI---------EDIFPFK---------I
DS------LKTLKT-----------------------------------------ESGTF
YEAIG-----------ASGELKGVAVEAATEKGY----SGKIEILLGVSTA-AKIYGYKV
L--SHA-ETPGLGDKITK-------P--------R----------------------FKE
QFRNKDLN--------SGIWKVKKDG-----------GFVDELTAATISSRAITD-AVHN
GLEMISKQ-Y-------------PNL----------------------------------
------------------------------------------------------------
------------------------------------------------------------
------------------------------------------------------------
------------------------------------------------------------
----------SNQ
>OGP17427.1|Proteobacteria-Deltaproteobacteria-root-root-root-Deltaproteobacteria_bacterium_GWA2_55_82 OGP17427.1 hypothetical protein A2Z79_06620 [Deltaproteobacteria bacterium GWA2_55_82]OGQ63312.1 hypothetical protein A3I81_00980 [Deltaproteobacteria 
----------------------------------------------MN------------
----------------------------------T-----------AI-----KMFLNLV
VIGSFSGAVLAGVFSVADPMIRANKEKELK-EAI---------FKVLPE----------A
KN------IKTVKKELGAG------------------------------------NPVVV
YIGLD-----------ETQKPVGVAFKADG-VGF----QGNVGVMVGLNLDYLKLKGIEI
L--DQT-ETPGLGDRIRE-------S--------A----------------------FKD
QFNGVEAQ---------PMVEYIKYR----KPE-KP-NQIQAITGATISSNAVVS-NINK
AVEKVLKA-F-------------PKA--------EDLSKAASEEQK--------------
------------------------------------------------------------
------------------------------------------------------------
---------------------QAPEVR---------------------------------
------------------------------------------------------------
----------HGR
>WP_154484254.1|Firmicutes-Tissierellia-Tissierellales-Tissierellaceae-Anaerosalibacter-Anaerosalibacter_bizertensis WP_154484254.1 RnfABCDGE type electron transport complex subunit G [Anaerosalibacter bizertensis]MSS43571.1 RnfABCDGE type electron trans
----------------------------------------------MN------------
----------------------------------E-----------TL-----KLGLILL
LITAISAFVLAVSNNATSAKIEEADRIAND-EAR---------KEVLPD----------V
EK------FEPLDEVKFK---------EIN-------------NSN-------E-EVTEI
YEGKD-----------GSGEVKGYTLKTII-GGF----GGDIEVITGISVE-GQITGMKV
L--SHS-ETPGLGANADQ-------P--------E----------------------FQE
RFKGITTD---------NELVIVKES-----PA-NE-NEVQAITSATITSNAVAD-GVNL
AREIYNSQ-L-------------SK-----------------------------------
------------------------------------------------------------
------------------------------------------------------------
------------------------------------------------------------
------------------------------------------------------------
-------------
>ODU54869.1|Firmicutes-Clostridia-Clostridiales-Clostridiaceae-Clostridium-Clostridium_sp._SCN_57-10 ODU54869.1 hypothetical protein ABT01_07525 [Clostridium sp. SCN 57-10]
----------------------------------------------MN------------
-----------------------------KEFTRE-----------LI-----RLAGILL
AVTLIVGAALGAVNGVTIDRIAAVKAQKTQ-DAM---------SAIIPN----------C
T-------FERVEYTGDSD------------------------------------LIREI
YAAKD-----------ASGTYMGLCVKVAP-TGF----SGEVGTIVGITPD-NKVIGVEV
V--EST-ETAQLGSKAGE-------K--------S----------------------WNS
QYNGKGGP-----------FVVVKSR-----AA-GE-NDIVAISGATITSSAVTR-GVQA
AVDFAVSY---------------NAE----------------------------------
------------------------------------------------------------
------------------------------------------------------------
------------------------------------------------------------
------------------------------------------------------------
----------VGK
>KAF0237043.1|Bacteroidetes-Bacteroidia-Marinilabiliales-Prolixibacteraceae-root-Prolixibacteraceae_bacterium KAF0237043.1 electron transport complex protein [Prolixibacteraceae bacterium]
------------------------------------------------------------
--------------------------------------------------------MALF
VITAVAGLVLAVVYSVTKEPILASQKAKIN-NAI---------KMVIPE----------F
ES------VKDTTVWP---------------------------KTG-------K-DSVRI
HALL------------KGAESAGYAIETYTDNGF----SGRFTLMVGFFPD-GSISNIEV
L--EHK-ETPGLGTKMAL-------P--------A----------------------FKG
QFKGLKISDLP-----GEELKIKNDG-----------GTVDAITAATISSRGFCD-AVNR
AYSTFKKE-K--------------------------------------------------
------------------------------------------------------------
------------------------------------------------------------
------------------------------------------------------------
------------------------------------------------------------
------------K
>WP_070956773.1|Firmicutes-Clostridia-Clostridiales-Clostridiaceae-Clostridium-Clostridium_perfringens WP_070956773.1 RnfABCDGE type electron transport complex subunit G [Clostridium perfringens]AOY53802.1 Electron transport complex protein RnfG [Clostri
----------------------------------------------MK------------
----------------------------------E-----------NL-----KLGIILC
LITSFAGVFLGFANEFTKEVIAQNAKLSA--DDL---------KEILPK----------A
NK------LEDFNFEK---------------------------NED-------S-TISEV
FQAK------------NGSENEGYIIKVSP-KGF----NGPIDMVVAIDKN-REISGVKV
L--SQA-ETPGLGAKVEE-------S--------S----------------------FYE
KFKGLTIE---------DNIKIVKTS-----PS-SQ-GEIQGITGATISSNAVSS-GIND
AISFYKEN-V-------------LGE--------DLSKEKTLNLSKINLE-----GDITE
LTIELEEGIDKVSIVSDGEKE---------------IGYAIE-ASEVGMYEEKPIKFALG
ISTGGIITGVQIIDHKETAGLGDLIEDEN--------FLNSFIGVSS-------LDKLSV
KENTNEIDLSVYGEVVNVDSISGATKSSMAIIKGITNVI---------------------
------------------------------------------------------------
-----NFYNNNLN
>WP_087279099.1|Bacteroidetes-Bacteroidia-Bacteroidales-Muribaculaceae-Muribaculum-Muribaculum_sp._An287 WP_087279099.1 RnfABCDGE type electron transport complex subunit G [Muribaculum sp. An287]OUO36670.1 hypothetical protein B5F83_07695 [Muribaculum sp
----------------------------------------------MA------------
-------------------------------LEST-----------VK-----NMFVSLT
VICLVCSALLGGAYAITKDAIAQADVNKQN-EAI---------ARVVPE----------F
DN------VPSQEMFEV--------------------------ELD-------G-KNYTV
YPAS------------LSGETVGYAINTSA-TGF----SGSVVIMVGITAD-GMIFNTVP
V--SHA-ETPGLGAKISE-------EGN------A----------------------FVE
QFRGLDPSS--------VVLKVKKDG-----------GDIDAITASTITSRAYTA-AVET
AWKVFNKI----------------------------------------------------
------------------------------------------------------------
------------------------------------------------------------
------------------------------------------------------------
------------------------------------------------------------
----------KEM
>WP_105460355.1|Euryarchaeota-Methanomicrobia-Methanosarcinales-Methanosarcinaceae-Methanohalophilus-Methanohalophilus_euhalobius WP_105460355.1 RnfABCDGE type electron transport complex subunit G [Methanohalophilus euhalobius]PQV43219.1 electron transpo
----------------------------------------------MT------------
------------------------------ESRKD-----------IA-----VIIGKLV
LVSLVAALLLGLAYVPTQEQLEKNEIAAKK-EAL---------SQVVPS----------A
SD------FEPVYGNEVNE------------------------DGD---------RKILY
YKALD-----------SSGNVVGYAFFTTQ-SGA----QDVIQLAGGVDASFNKVTGMEV
M--KHS-ETPGLGSKITE-------E--------D----------------------FKG
QFRQLPIG----------DLQISSAG-----------GSIDAITGATISSQAVVD-GLNA
KIDEIEEQ----------------------------------------------------
------------------------------------------------------------
------------------------------------------------------------
------------------------------------------------------------
------------------------------------------------------------
-----------ET
>WP_068554954.1|Firmicutes-Clostridia-Clostridiales-Clostridiaceae-Thermotalea-Thermotalea_metallivorans WP_068554954.1 RnfABCDGE type electron transport complex subunit G [Thermotalea metallivorans]KXG77074.1 Electron transport complex subunit RnfG [The
----------------------------------------------MQ------------
----------------------------------E-----------VV-----KLGLILL
IITAIAASVLGWTNEITKEPIANQILQANI-AAR---------QSVLPE----------A
KD------FAEVPKDQF--------------------------QGY-------S-NVLEV
YKGM------------KDGQVVGYTIKTNP-SGY----GGPIEVMIGITAE-GIVSGVSV
G--NHT-ETPGLGAKAAE-------D--------A----------------------FKG
QYNGKKAE---------GQLQVIKSG-----TP-KE-NEIMAISGATITSKAVTS-GVNM
AIQLFHEK-L-------------K------------------------------------
------------------------------------------------------------
------------------------------------------------------------
------------------------------------------------------------
------------------------------------------------------------
-------------
>RKY60827.1|Candidatus_Latescibacteria-root-root-root-root-Candidatus_Latescibacteria_bacterium RKY60827.1 electron transporter RnfG [Candidatus Latescibacteria bacterium]
----------------------------------------------MS------------
----------------------------------V-----------SA-----KMMLVLT
VVGVFSGLSLVYMDKYAEPYIALHKKEAVR-EAI---------DRVLPG----------V
AK------VEEVHR-----------------------------------------DEIVL
YRALD-----------SSGKLVGYAFLAEG-PGY----QGKIQLMVGVAPDLRRLTGMEV
L--ESV-ETPGLGAKITE-------S--------S----------------------FEE
QFRGLEAV---------PAVGYVKAG----RKP-AP-NEITAITGATISSASVVR-IVNE
GLNEVRRV-V-------------RAG--------PPDCETEATIK---------------
------------------------------------------------------------
------------------------------------------------------------
------------------------------------------------------------
------------------------------------------------------------
-------WKGGKK
>ODJ87688.1|Proteobacteria-Gammaproteobacteria-root-root-Candidatus_Thiodiazotropha-Candidatus_Thiodiazotropha_endolucinida ODJ87688.1 electron transport complex subunit RnfG [Candidatus Thiodiazotropha endolucinida]
----------------------------------------------MK------------
------------------------------VSEPG-----------SS-----RLVATLG
LAGLLSGLIIVSVFEATLPTITAYKAKVLQ-EAV---------FKVLPG----------S
TQ------LQRLVYRD--G--------RLTPVE----------EVG-------K-GEEFV
FGGQD-----------AQGVLVGYAIPGSG-PGF----QDTIRLLYGYQPKQRKVVGMEI
L--ESR-ETPGLGDKIYK-------DA-------E----------------------FVS
NFDALSVE---------PEIVTVKRG----AKA-AP-NEVDAITGATISSKAVVR-IINQ
ANQQWLQR-F--------------------------------------------------
------------------------------------------------------------
------------------------------------------------------------
------------------------------------------------------------
------------------------------------------------------------
-------------
>WP_132774934.1|Firmicutes-Clostridia-Clostridiales-Syntrophomonadaceae-Thermohydrogenium-Thermohydrogenium_kirishiense WP_132774934.1 RnfABCDGE type electron transport complex subunit G [Thermohydrogenium kirishiense]TCW40280.1 electron transport comple
----------------------------------------------MN------------
-------------------------------SKND-----------IL-----KTGIILL
VVTGIAAIVLGFFNFITERPIAKQLENTYM-EAM---------KAVLP-----------A
EQ------YTKLDLSKYKFNFDTSGDSKLT-------------PDP-------K-LIEEI
NEGK------------SSGNVVGYVIKVAP-QGF----GGPIEEMIGIDKD-GKITGIKI
V--NQS-ETPGLGAKSED-------P--------N----------------------WNK
QYKGKNAD---------KDLVVVKTV-----PS-QD-NQIQAITGATITSRAVTK-GVNT
AIEAYRVI-A-------------GSN----------------------------------
------------------------------------------------------------
------------------------------------------------------------
------------------------------------------------------------
------------------------------------------------------------
------------K
>WP_097018267.1|Firmicutes-Clostridia-Halanaerobiales-Halobacteroidaceae-Orenia-Orenia_metallireducens WP_097018267.1 RnfABCDGE type electron transport complex subunit G [Orenia metallireducens]PRX28958.1 electron transport complex protein RnfG [Orenia m
----------------------------------------------MG------------
-------------------------------KEKI-----------DI-----KLIVVLT
SIMIISALVLSLVYQATTPLINEHAAQAKK-EAI---------LDVLPG----------A
VK------YEKLEK-----------------------------------------GGLEL
YQGLD-----------EAGSPVGIAFQHEG-NGF----QGTIILMIGMDVENQKLLKVKI
L--DQL-DTPGLGARMAE-------E--------E----------------------FKG
QFQGKSFS----------DNFVAK-------------EDVDAIAGATISSQAVSN-ILKD
AIATVEQA-Y-------------SGG----------------------------------
------------------------------------------------------------
------------------------------------------------------------
------------------------------------------------------------
------------------------------------------------------------
------------E
>RKY48129.1|Candidatus_Marinimicrobia-root-root-root-root-Candidatus_Marinimicrobia_bacterium RKY48129.1 electron transporter RnfG [Candidatus Marinimicrobia bacterium]
----------------------------------------------MS------------
----------------------------------N-----------TA-----RMIIVLT
VAAILSGAILSVYNFYTYPKIQAHRQTELE-KAI---------FEVIPG----------A
EK------YKKLEL-----------------------------------------GEKVY
YVGCT-----------KKEKELGVAFLAEG-NGF----QGKISILVGMNMDMDTILAIKI
L--EQV-ETPGLGTKIVD-------DPSNPEDRKW----------------------FTN
QFKGLRAL---------PEITYVKNE----KPS-KP-GQIQAITGATISSRSVVE-ILNN
AIKENRET-F-------------LKR----------------------------------
------------------------------------------------------------
------------------------------------------------------------
------------------------------------------------------------
------------------------------------------------------------
-------------
>WP_087677879.1|Firmicutes-Clostridia-Clostridiales-Eubacteriaceae-Garciella-Garciella_nitratireducens WP_087677879.1 RnfABCDGE type electron transport complex subunit G [Garciella nitratireducens]RBP46723.1 electron transport complex protein RnfG [Garci
----------------------------------------------MR------------
----------------------------------D-----------IF-----KLGSILF
IITAVAAVLLGFTNMATSKVIAEREKQERA-EAL---------QVVLKE----------A
SE------FEIVEELPLDG----------------------------------T-IISEI
NVGK------------TNGKIVGYTFNVLP-TGY----GGEINMLVGISSE-GKLTGIEI
L--AHN-ETPGLGAKAVE-------P--------E----------------------FKN
QFLGKSVD---------SSLNLVKGS-----AA-AE-NEIQAISGATITSTAVTD-AVNA
AIDLYNRS-L-------------K------------------------------------
------------------------------------------------------------
------------------------------------------------------------
------------------------------------------------------------
------------------------------------------------------------
-------------
>RLC33877.1|Proteobacteria-Deltaproteobacteria-root-root-root-Deltaproteobacteria_bacterium RLC33877.1 FMN-binding protein [Deltaproteobacteria bacterium]
----------------------------------------------MT------------
--------------------AIQMEQSFGQRLKNS-----------NI-----VQAWLVL
TLALLFGAALAGIQISLAPTIEANKINETR-QKV---------PELIFG----------K
TR------ALEMAAQNKNL--------HVTPQFI-----AVEKQGK-------K-VFYNV
FKAD------------MDGKCVGWVVKTNG-QGY----ADKIELLIGLAPDAETITGLFI
L--DQK-ETPGLGNKIVT-------E--------K----------------------WRS
QFIGKPTG---------TRLTVTKTG-----AV-TD-TEINAVTGATISSRSAIN-IINT
AVGDLKGP-L-------------TAK----------------------------------
------------------------------------------------------------
------------------------------------------------------------
------------------------------------------------------------
------------------------------------------------------------
-----------AK
>WP_035161917.1|Firmicutes-Clostridia-Clostridiales-Clostridiaceae-Caloranaerobacter-Caloranaerobacter_azorensis WP_035161917.1 RnfABCDGE type electron transport complex subunit G [Caloranaerobacter azorensis]KGG81190.1 electron transporter RnfG [Caloran
----------------------------------------------MG------------
----------------------------------D-----------IL-----KLGLILL
LITSITALVLGYANDMTKDVIVNVENQASE-VAR---------KEVLPL----------A
ES------FKSLDKEILN---------KII-------------NEN-------P-NIKEI
YSGYS-----------ENGDLVGYTIKTAT-PGY----GGDVEVITGISLE-NKITGIKV
V--SHK-ETPGLGANATQ-------P--------K----------------------FQN
QFKDKSVS---------KELEVVKGS-----TS-SE-NEIQALTGATITSKAVTK-GVNL
AREIFINN-L-------------AK-----------------------------------
------------------------------------------------------------
------------------------------------------------------------
------------------------------------------------------------
------------------------------------------------------------
-------------
>OGX17575.1|Candidatus_Omnitrophica-root-root-root-root-Omnitrophica_WOR_2_bacterium_RBG_13_44_8b OGX17575.1 hypothetical protein A3K83_02915 [Omnitrophica WOR_2 bacterium RBG_13_44_8b]
----------------------------------------------MK------------
----------------------------------E-----------MI-----RYGITLA
LICLAASASLAIVNSFTKAKILAQGLSEEE-ASL---------KEVFPE----------A
AN------FEAVKSG----------------------------------------NEVVY
YKALD-----------KDNKIIGAVFKASA-KGY----SSTIETMAGLTPD-AQITAIKV
V--SQN-ETPGLGAQVAE-------A--------D----------------------FSS
RFCAKNAQ----------NL-----------------NEVQAITGATISSRAVID-SVQR
RAQDIREL-M-------------GYG----------------------------------
------------------------------------------------------------
------------------------------------------------------------
------------------------------------------------------------
------------------------------------------------------------
------------R
>WP_160196230.1|Firmicutes-Clostridia-Clostridiales-Clostridiaceae-Senegalia-Senegalia_massiliensis WP_160196230.1 RnfABCDGE type electron transport complex subunit G [Senegalia massiliensis]NBI05739.1 RnfABCDGE type electron transport complex subunit G 
----------------------------------------------MR------------
----------------------------------E-----------II-----KLGLILL
LITSISAVVLGLTNSVTEEKIEDAENLVSE-EAR---------KAVLPG----------A
EK------FVKEESTEIN---------KIV-------------KDN-------S-DILEV
YRGMN-----------NKDELLGYAIKTSS-SGY----GGDVEVITGISND-GIITGMNV
V--SHQ-ETPGLGANATG-------E--------E----------------------FQN
QFKEMPIE---------KDIIVVKSE-----PQ-NE-DEVQALTGATITSDAVVK-GVNS
ARNLYNNN-L-------------K------------------------------------
------------------------------------------------------------
------------------------------------------------------------
------------------------------------------------------------
------------------------------------------------------------
-------------
>WP_110022171.1|Chlorobi-Chlorobia-Chlorobiales-Chlorobiaceae-Prosthecochloris-Prosthecochloris_marina WP_110022171.1 RnfABCDGE type electron transport complex subunit G [Prosthecochloris marina]PWW83291.1 electron transporter RnfG [Prosthecochloris mari
----------------------------------------------M-------------
-----------------------------------------------------RPIIILT
IVGILSATLLAVVEDLTREPIAVAKEQMKR-KAI---------EQIFPFT---------F
DS------LNTVTT-----------------------------------------EQTTF
YEAYN-----------QENTLEGIAVETSTEDGY----SGLIEILLGVSPE-QKILGYKV
L--YHR-ETPGLGDKIDK-------P--------K----------------------FKE
QFKGRTLE--------NTNWTVKKDG-----------GDIDELTAATISSEAVAD-AVVK
GLEFINEQ-Y-------------PKS----------------------------------
------------------------------------------------------------
------------------------------------------------------------
------------------------------------------------------------
------------------------------------------------------------
----------SAE
>PKQ36991.1|Actinobacteria-root-root-root-root-Actinobacteria_bacterium_HGW-Actinobacteria-1 PKQ36991.1 hypothetical protein CVT59_09995 [Actinobacteria bacterium HGW-Actinobacteria-1]
----------------------------------------------MK------------
---------------------------------SN-----------AL-----RLIIPVV
LTCMAAAAGLSATYTITAPLIAAQDKAAEE-AAL---------KSVLPE----------A
DA------FEAVDAAMLAS--------------------AQEAVGD-------S-KVSAI
YRALD-----------GNGELIGWGLKVGS-RGY----GGYVDMVWGLDRD-GKVTDLTI
L--TMN-ETPGLGTRIKT------EP--------G----------------------FLE
QYRGLPGGF------------TEKDV-----------KKLDMISGATKSSRAVRN-SGIA
VSVVYEAV-L-------------KAA----------------------------------
------------------------------------------------------------
------------------------------------------------------------
------------G-----------------------------------------------
------------------------------------------------------------
----------EVR
>WP_051540118.1|Firmicutes-Clostridia-Clostridiales-Clostridiaceae-Clostridium-Clostridium_ihumii WP_051540118.1 RnfABCDGE type electron transport complex subunit G [Clostridium ihumii]
----------------------------------------------MK------------
----------------------------------E-----------NL-----KLGIILL
IIAATAGLILSVAHSVTMKPILAKEKEEKE-SAM---------KLVLHE----------A
ES------FETVKIDES------------------------------------E-EVLGA
EAGM------------KDGKNIGYCINVSS-KGY----GGPINMMVGISED-GKIEGVKI
L--SLS-ETPGLGSKTQE-------P--------E----------------------FID
QFKDKQAA----------ELSVVKDN-----AS-SD-NQIQAVSGATISSTAVTN-GVNN
AIKLFNDT-L-------------KGG----------------------------------
------------------------------------------------------------
------------------------------------------------------------
------------------------------------------------------------
------------------------------------------------------------
------------K
>WP_085050687.1|Nitrospirae-root-root-root-root-Nitrospirae_bacterium_HCH-1 WP_085050687.1 FMN-binding protein [Nitrospirae bacterium HCH-1]KWT94613.1 RnfABCDGE type electron transport complex subunit G [Nitrospirae bacterium HCH-1]
----------------------------------------------MT------------
--------------------------------TKE-----------II-----KITVNLL
VIYVAGGVLLASIYAYTSPIIFKESEKEKK-EAL---------QKMIPE----------A
DK------IEKLGDWHPHE------------------------------------KHAEY
FAAK------------KDGQVLGYIVQVFG-KGY----SSYINILFAVNKE-LIVQKVDI
L--SQA-ETPGLGDEITA-------P--------S----------------------FTG
QFVGKDTE----------HLKVKKEE--------TK-EYVQSITGATISSRAVTEDGIKN
GIIFLDKA-L-------------KGG--------SSPSNNGEKQ----------------
------------------------------------------------------------
------------------------------------------------------------
---------------------EGE------------------------------------
------------------------------------------------------------
-------KPHGSR
>RKY99829.1|Candidatus_Hydrothermae-root-root-root-root-Candidatus_Hydrothermae_bacterium RKY99829.1 electron transporter RnfG [Candidatus Hydrothermae bacterium]
----------------------------------------------MK------------
----------------------------------V-----------EL-----KMIVVLT
AVALISGMVLGFTHTKTKPKIDENLRLAVE-RAL---------KAVIPE----------T
YS------YEKKVID----------------------------------------RHTTA
FIAKD-----------STDQLVGYGVMIEG-SGF----QGPIKLMVGFTKDGEKLTGIEV
I--ENV-ETPGLGNRIVE-------D--------W----------------------FKE
QFKERVIP-----------IKVVKGR----SPE-NE-HEIQAITGATISSKSVVR-IVNE
AHDKLLQGGYIQLEPN-------KKK--------QTDSS---------------------
------------------------------------------------------------
------------------------------------------------------------
------------------DAISSAT-----------------------------------
------------------------------------------------------------
----------LTG
>TET14074.1|Actinobacteria-Actinobacteria-root-root-root-Actinobacteria_bacterium TET14074.1 RnfABCDGE type electron transport complex subunit G [Actinobacteria bacterium]
----------------------------------------------MR------------
-----------------------------NKILSN-----------KA-----YPVVFLA
VIVIVSVILLMVVNSITLPIVKNTQVEEIK-NTL---------RSIFPE----------M
SQ------YE---------------------------------------------LEDEV
YIIY------------QDGEKTGYAFIASG-SGY----SGDIDIMIGLDSD-FGIKDISI
L--SQT-ETPGLGSMITE-------S--------S----------------------FTD
QFKGLSAS----------DIALKVDG-----------GKIDAVTGATISSRAVVN-AVKE
KMVEIIDS-L--------------------------------------------------
------------------------------------------------------------
------------------------------------------------------------
------------------------------------------------------------
------------------------------------------------------------
------------E
>OGP24002.1|Proteobacteria-Deltaproteobacteria-root-root-root-Deltaproteobacteria_bacterium_GWB2_55_19 OGP24002.1 hypothetical protein A2X99_08465 [Deltaproteobacteria bacterium GWB2_55_19]HAO93347.1 electron transporter RnfG [Deltaproteobacteria bacteri
------------------------------------------------------------
------------------------------------------------------MFMNLV
GVGVVSGVILAAVFYKADPMIQANKEKELK-EAI---------FVVLPE----------A
RD------YKILKKSLGQ-------------------------------------EEFTM
YAGLN-----------EAGEPIGLAFKADG-GGF----QGNIGVMVGLDLDYLKLKGIRI
L--DQL-ETPGLGNRIAN-------P--------E----------------------FED
QFKGIEIK---------PKVEYIKNR----KPE-KP-NQIQSITGATISSDAVVK-NINN
AIEKALKS-F-------------PTK--------EDLLAAEKAVKP--------------
------------------------------------------------------------
------------------------------------------------------------
---------------------ASATVKAKE------------------------------
------------------------------------------------------------
-------ATDGGK
>TRZ91556.1|Proteobacteria-Betaproteobacteria-Rhodocyclales-Rhodocyclaceae-root-Rhodocyclaceae_bacterium TRZ91556.1 electron transport complex subunit RsxG [Rhodocyclaceae bacterium]
----------------------------------------------MK------------
----------------------------------------------DF-----KHAIVLG
GFSLVFGIMLAVTGSLTASAIVDRAMEDRL-NSL---------AQVLPA--------NLH
DN------NPVKDAVSLKN--------AE------------------------G-KEIIV
YRAM------------KEGKVTGVAYEVQG-SGY----GGSIKLMMGIDLE-GRLLGVRV
T--SHK-ETPGLGDRMEE-------KKG------D----------------------WIL
RFTGLSLGNPP-----IEKWKVKKDG-----------GQFDQFAGATITPRAVVG-AVRG
GMEFFASN-K-------------TQMM---------------------------------
------------------------------------------------------------
------------------------------------------------------------
------------------------------------------------------------
------------------------------------------------------------
----------EMK
>WP_074815839.1|Firmicutes-Negativicutes-Selenomonadales-Selenomonadaceae-Selenomonas-Selenomonas_ruminantium WP_074815839.1 RnfABCDGE type electron transport complex subunit G [Selenomonas ruminantium]SFB03894.1 electron transport complex protein RnfG [
----------------------------------------------MS------------
------------------------------SNEHS-----------TF-----KIAFNLA
AACFISGIVIGSVYFVTAPVAAQKAEEMKQ-ESM---------KSLVPE----------A
EH------FTEVA------------------------------------------GHEGW
FAAE------------KGGKAMAYIVPAES-KGY----GGKIKMLVAVTAD-SKVIDFSI
L--EHN-ETPGLGDNAQK-------P--------E----------------------FRQ
MFAGKGAD----------KLEVTKDP--------ANKENIQAMTGATISSRAVTK-GVRE
AVEAVAAY-K-------------AEG----------------------------------
------------------------------------------------------------
------------------------------------------------------------
------------------------------------------------------------
------------------------------------------------------------
----------GAK
>WP_131839347.1|Bacteroidetes-Bacteroidia-Bacteroidales-Rikenellaceae-Acetobacteroides-Acetobacteroides_hydrogenigenes WP_131839347.1 RnfABCDGE type electron transport complex subunit G [Acetobacteroides hydrogenigenes]TCN67718.1 electron transport compl
----------------------------------------------MA------------
-------------------------------KESS-----------FK-----NMVLTLL
VISFFAAAALAGVYLVTLAPIGAAKAAKIN-EAI---------QKVVPT----------F
DN------NPGEEVYKM--------------------------AVD-------G-DTLRL
YPAR------------KGGKLVGTAIETFTNKGF----AGHFTLMVGLMPD-GTIKSVEV
L--AHK-ETPGLGDKMEK-------SKS------N----------------------FSV
QFEGKNPKT--------FKMMVKKDG-----------GDVDAITASTITSRAFTD-AVNR
AYEAYMKG----------------------------------------------------
------------------------------------------------------------
------------------------------------------------------------
------------------------------------------------------------
------------------------------------------------------------
----------GKQ
>OHB41381.1|Planctomycetes-root-root-root-root-Planctomycetes_bacterium_GWC2_39_26 OHB41381.1 hypothetical protein A2Y11_02865 [Planctomycetes bacterium GWC2_39_26]
----------------------------------------------MQ------------
-------------------------------ELKK-----------II-----LRIASIL
LITFLPCAVLIMVYFYTAPKIAEYSDIKEK-RAV---------LDIFNI---PYRT---K
ETRLMGFTFKSFDKKNIREVFK----KNITVEEPPAPSWEIQHTGTQTVAEKPK-GGKRL
YKYV------------KDGKIQGIGFVESK-LGYGYNKSSVMSLFICLEPDLETLKGIEV
L--DHS-ETPGLGGRITE-------D--------Q----------------------FKK
QFKGKKLR---------PKLMVVRER----KGE-AA-NEVDAITGATNTSRGIES-FIND
AMKEFWEG---------------QGE----------------------------------
------------------------------------------------------------
------------------------------------------------------------
------------------------------------------------------------
------------------------------------------------------------
----------IKW
>RKY08642.1|Planctomycetes-root-root-root-root-Planctomycetes_bacterium RKY08642.1 hypothetical protein DRP66_04105 [Planctomycetes bacterium]
----------------------------------------------MRRSDRANTQLYRI
CGRRHVQHRDHERLYSAYRSNSPDVQIQAGENMKE-----------KV-----RMVVFVL
ALGSVLTAALVSVDAFTDPYIKANTRKKLQ-ESILKA------AEITLG----------E
NT------LEEVFSREIEE--------RVFPESL-----QVKGAKE-------E-DKKKF
YVT-------------RGGE---YIFEYRG-SGL----QDEIYGAIAFKPDLKTIKGVTI
V--SQK-ETPGLGGRIGE-------Q--------E----------------------FLD
RFRNRKIF---------PELRITGAG----KAK-GE-NEVDGLTGATLSCNAFEE-LLNS
ESHKYIKA-I-------------ESM----------------------------------
------------------------------------------------------------
------------------------------------------------------------
------------------------------------------------------------
------------------------------------------------------------
-----------KQ
>PMQ02088.1|Dictyoglomi-Dictyoglomia-Dictyoglomales-Dictyoglomaceae-Dictyoglomus-Dictyoglomus_sp._NZ13-RE01 PMQ02088.1 NADH:ubiquinone oxidoreductase [Dictyoglomus sp. NZ13-RE01]
----------------------------------------------MK------------
----------------------------------E-----------II-----TYGLILM
LICAIAAGALAYTYIQTQKVIAQQKEREKL-QAL---------QELLPN----------A
KE------FEKVSNLPTPK------------------------NKL-------V-KIFDI
YIGK------------NNDKFIGKVFEVSI-RGY----SSDINLMIGIDSS-GKIVKVKV
I--SQQ-ETPGLGANIVK-------D--------E----------------------FLS
QFIGKSSP----------NLEIKR--------------DIQPVTGATISSRAVLN-AVKE
VLSLK-------------------------------------------------------
------------------------------------------------------------
------------------------------------------------------------
------------------------------------------------------------
------------------------------------------------------------
-------------
>ACB84562.1|Firmicutes-Clostridia-Natranaerobiales-Natranaerobiaceae-Natranaerobius-Natranaerobius_thermophilus ACB84562.1 FMN-binding domain protein [Natranaerobius thermophilus JW/NM-WN-LF]
----------------------------------------------MK------------
-------------------------------KSTR-----------CT-----KLPILLM
VIAVVSALLLGVSNSYTAPIIEENRLRTLE-SKM---------FSYFPE----------V
DE------FLIETV-----------------------------------------DDEEF
FVVK------------DDDNIQGVATVVKS-SGY----GGRIELMLAVNNH-GYIEGVEI
L--SHS-ETPGLGSEITE-------P--------E----------------------WLA
QFNGLTAF---------DEIEIS--------------EDIDVIAGATRSCEGVAE-GTKI
ALDNISQA-YY------------DTD----------------------------------
------------------------------------------------------------
------------------------------------------------------------
------------------------------------------------------------
------------------------------------------------------------
-------DNTFND
>WP_073538310.1|Firmicutes-Clostridia-Clostridiales-Clostridiaceae-Clostridium-Clostridium_kluyveri WP_073538310.1 RnfABCDGE type electron transport complex subunit G [Clostridium kluyveri]APM38644.1 RnfABCDGE type electron transport complex subunit G [C
----------------------------------------------ME------------
-------------------------------NNNS-----------VF-----KITKNLT
ITCFIAGVIIALVYYITAPVAAQKQIELKN-KTM---------QSLVKN----------A
DD------FKSVS------------------------------------------GKTDW
YEAK------------QGSNTVAYVLPAES-KGY----GGAITMLVAVTPD-GKVIGFSI
L--SHN-ETPGLGANASK-------D--------S----------------------FTS
QFKGKTAE----------DLLVVKDK--------SNHKNIQAMTGATITSRAVTK-GVKE
AVEKVTTF-T-------------GGK----------------------------------
------------------------------------------------------------
------------------------------------------------------------
------------------------------------------------------------
------------------------------------------------------------
-------------
>BAL56441.1|Candidatus_Bipolaricaulota-root-root-root-root-uncultured_Acetothermia_bacterium BAL56441.1 Na+-transporting NADH:ubiquinone oxidoreductase subunit C [uncultured Acetothermia bacterium]BAL59523.1 Na+-transporting NADH:ubiquinone oxidoreductas
----------------------------------------------MT------------
--------------------------QQPPKKKKK-----------LIGPHEWRMVLVLT
VISAVAGGLLAFVNEVTKATIEANAKARLR-SSILIAAGLYTAEELFPAEGLPKLSPAQV
DQ-YFKEHIEEVKADSF--------------------------------------TYWKL
YKDK------------IGGELSAYVIRITG-SGF----QGLVAMQVALTPDLSEIIGAHV
ILFEIG-ETPGLGFRMTE-------E--------K----------------------FWG
QFKGMKTN---------PHIEFVKFRDPT-TPK-AP-NQFDAITGATYTSTTVRD-LLNQ
TIAKLRKI-V-------------QGE----------------------------------
------------------------------------------------------------
------------------------------------------------------------
------------------------------------------------------------
------------------------------------------------------------
-----------KK
>RKY98820.1|Candidatus_Hydrothermae-root-root-root-root-Candidatus_Hydrothermae_bacterium RKY98820.1 hypothetical protein DRQ03_01220 [Candidatus Hydrothermae bacterium]
----------------------------------------------MR------------
----------------------------------L-----------EF-----RMVVVLT
LIAIFSGFVLSYTYISTRNDIEKNAEMAKK-NAL---------VKVLPA----------T
KD------YEEKIID----------------------------------------KETTL
LIAKD-----------ENGRIIGYAAMTEG-AGF----QGKIKLMVGFDNTLTHITGLEI
L--ENV-ETPGLGNRIEE-------D--------W----------------------FKE
QYQNRV-----------PPITYVKGK----KPE-KE-NEIQAITGATISSKSVVK-IVNA
AHEKLRTF-L-KINPSSQPCDEDSSKI--G---EKTDKEIKTIIEAIK-ELVPETKEIT-
---KIDD--IFIVQDSGGNKIGYAGIGVG-------EGYNGEIKIIT-LFDI--------
--SLKHLKGIKILEHCETPGIGSKIEDPE--------FLNQFTNKVL-----------PL
K----------EAE---IDVITGATISSKSLIEIVNKV----------------------
------------------------------------------------------------
---YERIKKELKK
>WP_018525383.1|Spirochaetes-Spirochaetia-Spirochaetales-Spirochaetaceae-Alkalispirochaeta-Alkalispirochaeta_alkalica WP_018525383.1 RnfABCDGE type electron transport complex subunit G [Alkalispirochaeta alkalica]
----------------------------------------------MK------------
------------------------------KLEST-----------LP-----NMFIVLT
LIALVSASALAVTNFKTAPILEELAXQRRI-QAV---------AQVVPD----------F
DN------APTEESFF---------------------------SAD-------D-PAXEI
FPAT------------LGGEPVGYAVQSISNNAY----SGSIELMVGFXRE-GAVTGLSI
L--RHQ-ETPGLGARITE-------E--------E----------------------FRS
GFVGLRPAD--------QPVAVTGDG-----------GTVDAITAATISTRAVTE-AVQR
GWKALEGG-I--------------------------------------------------
------------------------------------------------------------
------------------------------------------------------------
------------------------------------------------------------
------------------------------------------------------------
------------R
>RLG27508.1|Euryarchaeota-Methanomicrobia-Methanosarcinales-root-root-Methanosarcinales_archaeon RLG27508.1 electron transporter RnfG [Methanosarcinales archaeon]
----------------------------------------------MK------------
-------------------------------MEKE-----------MI-----SVLVRLV
VLAACAGVVLGAIYIPTQAQLEKYKEEQRQ-LAL---------KAVMPP----------G
TD-----HFDPVKL---------------------------------------G-EETLY
YRALD-----------ADNNLVGFCFFHKQ-SGS----QDMITLAGGIDTD-YKLAGIKI
V--AHK-ETPGLGSKIAE-------L--------E----------------------FTD
QFKGVHTS----------ELALSKKG-----------GKIDAITGATISSQAVID-GLHA
KIDEIKGM----------------------------------------------------
------------------------------------------------------------
------------------------------------------------------------
------------------------------------------------------------
------------------------------------------------------------
------------N
>WP_119980008.1|Firmicutes-Clostridia-Clostridiales-Ruminococcaceae-Subdoligranulum-Subdoligranulum_sp._AF14-43 WP_119980008.1 MULTISPECIES: RnfABCDGE type electron transport complex subunit G [unclassified Subdoligranulum]RJW04126.1 RnfABCDGE type elect
----------------------------------------------MK------------
------------------------------NTWND-----------FV-----KPIVVLG
VICLVTSLLLAVTNNVTAPIIAENAVKTAN-ATR---------QALLPS----------A
DT------FTEVTPETPTE------------------------------------GVTAI
Y---------------KADNDSGYVITAQA-KGY----GGEVPVMVAFNAE-GTIEAVQF
L--DND-ETPGLGQKVKS-------E--------A----------------------FQS
QFSGMPAE----------EFGL---------------SDIDAITGATISSGAAAS-AINA
AIAAYNQE-A-------------GVA--------GEDLSALSPEELRA-ALLPDAGAI--
---------TPVDVSADGVTEAYKGEAYGVVIYAQAEGFYKKPVTAAVGFDD--------
---DGVITGVYIDASNETADVGGQVGRPR--------FAGQFVGKTS-------LD----
------------G----VDAVAGATISSNAAMDAVQKAI---------------------
------------------------------------------------------------
----DAFSTVKGA
>WP_117902572.1|Bacteroidetes-Bacteroidia-Bacteroidales-Bacteroidaceae-Bacteroides-Bacteroides_stercoris WP_117902572.1 RnfABCDGE type electron transport complex subunit G [Bacteroides stercoris]RGW95092.1 RnfABCDGE type electron transport complex subuni
----------------------------------------------MK------------
------------------------------KLESS-----------LK-----NMLLVLT
GVTAISVALLAYVNELTKEPIAQANAKTLS-DAV---------SAVVPG----------F
DN------DPIAEKKTQ--------------------------EVN-------G-VQYAV
YPAT------------KGGKFIGAAVEATS-MGF----GGELKVLVGFDAE-GKIIDYSL
L--SHV-ETPGLGSKAADWF-----KKG-----------------------------NKG
DITGMNPGE--------ASLTVSKDG-----------GKVDAITASTITSRAFLN-AVNV
AYAAYAGQ-N-------------TAD--------GATGATQKNVEEA-------------
------------------------------------------------------------
------------------------------------------------------------
--------------A-GANTATGATIKVELT-----------------------------
------------------------------------------------------------
-------DSVSAK
>WP_132213958.1|Bacteroidetes-Flavobacteriia-Flavobacteriales-Flavobacteriaceae-Mariniflexile-Mariniflexile_fucanivorans WP_132213958.1 RnfABCDGE type electron transport complex subunit G [Mariniflexile fucanivorans]TCL68771.1 electron transport complex 
----------------------------------------------MS------------
------------------------------KKESS-----------FL-----GMLLSLL
IITVISGFSLGFVNDLTIAPKAKAKLEKKV-NAL---------KLVLPD----------F
DN------NPVEDMKLIKS------------------------EAV-------A-DSVEI
YPAY------------LKNEFVGAAVIGTTDKGF----SGLIKIMIGFKPT-GEIENVVV
L--EQK-ETPGLGTKLTE-------D--------K----------------------FLQ
QFKGVNIST--------FKLKVKKDG-----------GDVDALTGATISSRAFCD-ATQM
AYDAFIKN-N-------------GSL----------------------------------
------------------------------------------------------------
------------------------------------------------------------
------------------------------------------------------------
------------------------------------------------------------
--------IELKN
>OGC22867.1|root-root-root-root-root-candidate_division_WOR-1_bacterium_RIFOXYB2_FULL_37_13 OGC22867.1 hypothetical protein A2310_00525 [candidate division WOR-1 bacterium RIFOXYB2_FULL_37_13]
----------------------------------------------MG------------
----------------------------------K-----------IL-----KLGFVLM
VFCVISAGALAYVYLFTQPKIELNGKRAFE-SSL---------TEVLPN----------A
LV------FNIVKI-----------------------------------------GSKEV
YQGL------------SGKDIIGTVFFASP-RGY----SSNINMLVGIDSN-AKISGIKI
V--SQN-ETPGLGTNVAK-------R--------S----------------------FLD
QFLGKTAN---------DQIEAKK--------------DIDAITGATISSRAVCR-GVRE
ALNDFEKN-K-------------KVK----------------------------------
------------------------------------------------------------
------------------------------------------------------------
------------------------------------------------------------
------------------------------------------------------------
------------Q
>WP_134059740.1|Firmicutes-Clostridia-Halanaerobiales-Halanaerobiaceae-Halanaerobium-Halanaerobium_congolense WP_134059740.1 RnfABCDGE type electron transport complex subunit G [Halanaerobium congolense]TDX41842.1 electron transport complex protein RnfG 
----------------------------------------------ME------------
--------------------------------KNS-----------TK-----NLILTLA
TIGIVSALILTFVYEWTTPYIQANQAETQR-LAI---------SEVLPG----------A
EE------VEEVEK-----------------------------------------NGQIF
FEGFD-----------ADGNRIGVAYQNSG-GGY----NGMIDVMVGVNLDNQEIYKFSV
L--NHE-ETPGLGARITE-------A--------E----------------------FKS
NFENKVFG----------EYNVIKTP-----PS-KE-TEVQAIAGATISSVSVTR-IIEE
AVSTITDV-Y-------------GGG----------------------------------
------------------------------------------------------------
------------------------------------------------------------
------------------------------------------------------------
------------------------------------------------------------
------------N
>OPX24730.1|Candidatus_Cloacimonetes-root-root-root-Candidatus_Cloacimonas-Candidatus_Cloacimonas_sp._4484_140 OPX24730.1 hypothetical protein B1H05_04680 [Candidatus Cloacimonas sp. 4484_140]
----------------------------------------------MK------------
----------------------------------D-----------FI-----RPTLVLL
IICVISGAILAFIYQQTAPLIAENKLKAEE-AAR---------RLVLPD----------A
EF------FKPVSDS----------------------------------------SEVLY
YEGYD-----------ADSTLVGYVFSCVQ-YGY----SSDVKTIVGLTPE-LMISAITV
V--SQA-ETPGLGANCTR-------E--------D----------------------FTA
QFTGKNPE----------NIYVDKDG-----------GDIQSLTGATITTRAVTN-AIRD
TFQKLRDR-L--------------------------------------------------
------------------------------------------------------------
------------------------------------------------------------
------------------------------------------------------------
------------------------------------------------------------
-------------
>OGC08110.1|root-root-root-root-root-candidate_division_WOR-1_bacterium_RIFOXYA12_FULL_36_13 OGC08110.1 hypothetical protein A2230_06800 [candidate division WOR-1 bacterium RIFOXYA2_FULL_36_21]OGC14731.1 hypothetical protein A2282_08610 [candidate divisi
----------------------------------------------MG------------
----------------------------------K-----------IL-----KLGFVLM
IFCIVSAGALAYVYIFTQPKIELNGKKAFE-NSL---------TSVLPD----------A
KS------FNVIKI-----------------------------------------GSKEA
YQGL------------SGKDIVGTVFFASP-RGY----SSNINMLVGIDSN-AKVSGIKI
V--SQN-ETPGLGTNTTK-------K--------S----------------------FLD
QFLGKMAG---------DQIEAKK--------------DIDAITGATISSRAVCR-GVRE
ALNDFEKN-K-------------KVK----------------------------------
------------------------------------------------------------
------------------------------------------------------------
------------------------------------------------------------
------------------------------------------------------------
------------Q
>WP_012547502.1|Dictyoglomi-Dictyoglomia-Dictyoglomales-Dictyoglomaceae-Dictyoglomus-Dictyoglomus_thermophilum WP_012547502.1 RnfABCDGE type electron transport complex subunit G [Dictyoglomus thermophilum]ACI18870.1 na+-transporting NADH:ubiquinone oxido
----------------------------------------------MK------------
----------------------------------N-----------IL-----RYGLTLF
IICAIAGGVLAYTYETTQKVIEANKIREKI-MLL---------KELIPD----------A
SD------FVSSSNKPNSF------------------------DPL-------V-TIKEI
YIAK------------KDGKDVGRVWEVST-KGY----SSDIVLLVAINDS-GAIEKVKV
V--SQQ-ETPGLGTEVTK-------D--------D----------------------FLA
QFIGKKEA----------NLEVKK--------------NVKPVSGATISSSAVVR-AINE
VLKHNK---I--------------------------------------------------
------------------------------------------------------------
------------------------------------------------------------
------------------------------------------------------------
------------------------------------------------------------
-------------
>TVQ20730.1|Spirochaetes-Spirochaetia-Spirochaetales-Spirochaetaceae-root-Spirochaetaceae_bacterium TVQ20730.1 FMN-binding protein [Spirochaetaceae bacterium]
----------------------------------------------MK------------
-----------------------------------------------------QMVIVLT
GVMVFSGLALAAAYAGLSERIEENRIAALN-ASL---AAI---FDVDPG----------A
EN---GTTFDKIDG-----------------------------------------SDPLM
YRGQD-----------VDGTILGYAVRLQA-QGY----GGAISMLVGIDADAQRIIGISF
V--EQV-ETPGLGGRITE-------E--------V----------------------FRS
QFRGLDAD---------RAIELVRNV----PPDPDR-NEVQAITGATITSIAIVG-RINE
RLDAALRL-I-------------EGQ----------------------------------
------------------------------------------------------------
------------------------------------------------------------
------------------------------------------------------------
------------------------------------------------------------
-------------
>WP_086347850.1|Firmicutes-Bacilli-Lactobacillales-Enterococcaceae-Enterococcus-Enterococcus_sp._9E7_DIV0242 WP_086347850.1 FMN-binding protein [Enterococcus sp. 9E7_DIV0242]OTP18925.1 hypothetical protein A5888_000739 [Enterococcus sp. 9E7_DIV0242]
----------------------------------------------MK------------
-----------------------------QSNSRA-----------VI-----SGTVCLL
IICFVVTLTVSGTRAAFKDKIAEQEWLKQQ-ESM---------SRIIK-----------A
DT------YEELPVE----------------------------------------EGEQA
YLALD-----------ESGKTLGYIFVTEA-YGY----GSMISVMSGISEE--QVVGVEI
L-DCSS-ETPGLGQNVAE-------P--------S----------------------FSK
QFKGVTEP------P-----IVTKTA-----AR-SK-NEIEAVTGATKSSTAVAD-AVSE
AMNLYRTY-I-------------DSV----------------------------------
------------------------------------------------------------
------------------------------------------------------------
------------------------------------------------------------
------------------------------------------------------------
------------E
>WP_012447542.1|Firmicutes-Clostridia-Natranaerobiales-Natranaerobiaceae-Natranaerobius-Natranaerobius_thermophilus WP_012447542.1 RnfABCDGE type electron transport complex subunit G [Natranaerobius thermophilus]ACB84667.1 electron transport complex, Rnf
----------------------------------------------MK------------
--------------------------------ASN-----------VL-----RLSMILT
LVTLLAATVLGFSFVYTEPLIWEQRMEQLE-DAM---------FKFFPE----------A
DQ------FEIEEV-----------------------------------------NDDEF
YVVE------------KDDETIGAAALTNP-SGY----GGEIEMMVAVDID-GEIRGIEI
L--GHS-ETPGLGDKIEN-------E--------E----------------------WQT
QFIGLTVV---------DEIQIG--------------VDVDVISGATVSSQGVTR-GVEK
GVEKVAIT-YF------------QKD--------PEELEEIEEAP---------------
------------KVLEDGVFTGEGT------------GRNPGIEVEV-TVEE--------
----GEITDIELLDHDESDAYMDEAWEG---------MVDKIKEANC-------PD----
-----------------VDSVSGATQSSVGIKDAVEDAIEEREEEFEDGVARGEGTGRNP
GVVVEVTVQDGEITELELLEHDDSDSYMNQAWDDMRERILEEQSTDVDTVSGATQSSVGI
INAVEEALEQESE
>WP_020674503.1|Proteobacteria-Deltaproteobacteria-Desulfuromonadales-Geobacteraceae-Geopsychrobacter-Geopsychrobacter_electrodiphilus WP_020674503.1 RnfABCDGE type electron transport complex subunit G [Geopsychrobacter electrodiphilus]
----------------------------------------------MK------------
----------------------------------D-----------TI-----RLILALT
LIASIAALILSQVESVTREPIKEQRRIQML-KAI---------SAVLPA----------Y
DN------SPDTDSVSLQN--------GVN------------KKGK-------P-VLLTF
YRGR------------KNGELTGTAFKVIATDGY----SGNIEIMVGLNPQ-DSLNGIEI
L--NHS-ETPGLGARIVE-------P--------A----------------------FKN
QFKGKSLKN--------ADWRVKKDG-----------GQFDQITGATISPRAVVK-AVKA
GLEFYRAH-K-------------AAV--------LATQG---------------------
------------------------------------------------------------
------------------------------------------------------------
------------------------------------------------------------
------------------------------------------------------------
----------GTQ
>WP_154647036.1|Proteobacteria-Gammaproteobacteria-Thiotrichales-Piscirickettsiaceae-Methylophaga-Methylophaga_thiooxydans WP_154647036.1 electron transport complex subunit RsxG [Methylophaga thiooxydans]
------------------------------------------------------------
----------------------------------------------ML-----RVGLLLG
LFAIVATTLVAFTEENTRDQIQENQRQALL-DGI---------NALIPH--------EQY
DN------AILTDTVTLPA--------TKN-------------LGT-------E-TPTRV
FRAR------------SKGDPVAAVFTVVAPNGY----SGKIKMLVGIYHN-GTLAGVRV
I--NHK-ETPGLGDKIDE-------KRS------D----------------------WIL
QFEGLSLDKPI-----SAKWKVKKDG-----------GEFDQFTGATITPRAVVG-AVKQ
SLEYFRAH-R-------------DAL--------FAVTE---------------------
------------------------------------------------------------
------------------------------------------------------------
------------------------------------------------------------
------------------------------------------------------------
----------DKK
>WP_040371872.1|Bacteroidetes-Bacteroidia-Bacteroidales-Odoribacteraceae-Butyricimonas-Butyricimonas_synergistica WP_040371872.1 RnfABCDGE type electron transport complex subunit G [Butyricimonas synergistica]
----------------------------------------------MG------------
-----------------------------KKLESS-----------FK-----NMVLVLF
LVTLISSAAVGVVNSLTAGLIEKVQIEKQT-QAI---------RAVVPA----------F
DN------DPMTDKYMVKA------------------------SDN-------E-EAVEF
YPAK------------QNGELVGTAIKTYTNDGF----GGKIELMVGFTPD-GVIYNYSV
L--SHK-ETPGLGSKMDSWF-----VKG-----------------------------AKG
NIIGKNPGT--------KGLQVSKDG-----------GDVDAITAATISSRAFLD-AVNR
AARALDKD-S-------------KQK----------------------------------
------------------------------------------------------------
------------------------------------------------------------
------------------------------------------------------------
------------------------------------------------------------
-------------
>WP_006441491.1|Firmicutes-Clostridia-Clostridiales-Lachnospiraceae-Lachnoclostridium-[Clostridium]_hylemonae WP_006441491.1 RnfABCDGE type electron transport complex subunit G [[Clostridium] hylemonae]EEG75660.1 electron transport complex, RnfABCDGE typ
----------------------------------------------MN------------
----------------------------------K-----------IV-----KNAIILT
IITLVSGIGLGFVYEITKEPIAQAQDAAKK-EAW---------QQVFPE--------ASA
DD------FKETDVDMKAA------------------------DKAV--------KDLGV
KATIDEVCE-------VQGGEAGYIVTATDKEGY----GGDIKITVGIKND-GTVSGISI
L--SIS-ETAGLGMRATE-------P--------A----------------------FYK
QYEGKQTD----------RFVVSKDGG-------DG-EPIDALSGATITSRAVTG-AVNA
ALGYYQNA-F--------------------------------------------------
------------------------------------------------------------
------------------------------------------------------------
------------------------------------------------------------
------------------------------------------------------------
-------------
>WP_052078555.1|Spirochaetes-Spirochaetia-Spirochaetales-Spirochaetaceae-Spirochaeta-Spirochaeta_lutea WP_052078555.1 RnfABCDGE type electron transport complex subunit G [Spirochaeta lutea]
----------------------------------------------MA------------
---------------------------ESKQLPST-----------FT-----NMLLVML
VLALVSAGALGMTYTLTADQIAANALEKQK-QAL---------GAVLPE----------F
SN------DPVAEQVHHAQ----------------------------------D-SRITL
YPAK------------KDGRLIGLGVQSYSEQAF----GGVMTLMVGFDLD-GRIIKSEV
L--SHS-ETPGLGSKITE-------P--------R----------------------FAG
QFDGLSTPD--------FPLKVRKDG-----------GQVDAITAATISSRAYVD-GINR
AQAAAADF-A-------------AAY----------------------------------
------------------------------------------------------------
------------------------------------------------------------
------------------------------------------------------------
------------------------------------------------------------
-------GEGERQ
>OGW35650.1|Nitrospirae-root-root-root-root-Nitrospirae_bacterium_GWC2_56_14 OGW35650.1 hypothetical protein A2X58_14015 [Nitrospirae bacterium GWC2_56_14]
----------------------------------------------MK------------
----------------------------------E-----------ML-----KITLSLV
AIFIAAGLIMGVTYKYTSPVRFIAEKKEKE-EAL---------KEMAPD----------A
TDP-----ILPAGNWTSSH----------------------------------G-KPYEY
YLAT------------SSGKPVAYISSTAG-KGY----SSYIAMLVSMDTD-LKIKDVKI
L--HHG-ETPGLGDQVED-------R--------KL---------------------FLD
QFKGKALS----------QIVLLKSE--------TT-ENIQAISGATISSRAVTN-GVKD
AVQTLVDK-Y-------------GSG--------VKMAAQG-------------------
------------------------------------------------------------
------------------------------------------------------------
------------------------------------------------------------
------------------------------------------------------------
----------VAK
>RQV99273.1|Calditrichaeota-root-root-root-root-Calditrichaeota_bacterium RQV99273.1 RnfABCDGE type electron transport complex subunit G [Calditrichaeota bacterium]
----------------------------------------------MS------------
----------------------------------N-----------IV-----RLGIVLA
IVTLIAAFVLAEIYSVTKPRIEIQKKAKER-EAL---------DYVLPN----------A
KV------LEPVSKKIPIV----------------------NDEGDTL---YQK-EVVEY
YRAYEKE---------DSTGLIGYAFKAEG-AGY----SSIIETMVGFDTW-GDITRIKI
I--SQK-ETPGLGALAEN-------S--------EPFEG---------------KKWSTQ
QFRDKSVE----------DLKVDKDG-----------GEIVSITGATITSRAITN-SIRT
EMKDLLNR-I-------------EFS--------PKDQT---------------------
------------------------------------------------------------
------------------------------------------------------------
------------------------------------------------------------
------------------------------------------------------------
----------KEN
>WP_093753891.1|Firmicutes-Tissierellia-Tissierellales-Tissierellaceae-Tepidimicrobium-Tepidimicrobium_xylanilyticum WP_093753891.1 RnfABCDGE type electron transport complex subunit G [Tepidimicrobium xylanilyticum]SDX45904.1 electron transport complex p
----------------------------------------------MN------------
----------------------------------E-----------TI-----KLGLILF
IITAVAASVLAISNSVTSERIAEVEQLASE-RAM---------TEVLEI----------A
KK------FEPLAANRLS---------EIV-------------GNN-------T-GILEI
SEGY------------NDSELVGYVFKMQV-NGY----GGPLTFMTGISKE-GKIIGIKV
L--EHG-ETPGLGANSTR-------P--------Y----------------------FAN
SFKGKSVD---------KEIIAVKN------PQ-AD-NEVQALTSATVTTNAIVN-GVNV
IRQVYNDS-L-------------SN-----------------------------------
------------------------------------------------------------
------------------------------------------------------------
------------------------------------------------------------
------------------------------------------------------------
-------------
>WP_011195030.1|Firmicutes-Clostridia-Clostridiales-Symbiobacteriaceae-Symbiobacterium-Symbiobacterium_thermophilum WP_011195030.1 RnfABCDGE type electron transport complex subunit G [Symbiobacterium thermophilum]BAD39883.1 Na+-transporting NADH-quinone 
----------------------------------------------MR------------
----------------------------------E-----------AV-----RMILTLL
VVTVLAGVALAGVNGVTAPIVAEMEARALQ-EGL---------AEVLPG----------A
AT------FEEVPADELAR------------------------AGG---------PVQAA
WRGVD-----------AEGEPVGVVVQAAP-SGY----GGAIVLLVGVEPG-GTVHQLKV
L--SATGETPGLGSKATE-------P--------A----------------------FLQ
QFLGLSPS-----------IELVKNQ-----PP-AG-NEIQAVTGATISSRAVLD-GVNA
ALDAARQL-Q-------------TGR----------------------------------
------------------------------------------------------------
------------------------------------------------------------
------------------------------------------------------------
------------------------------------------------------------
-------------
>OQX56413.1|Candidatus_Cloacimonetes-root-root-root-Candidatus_Cloacimonas-Candidatus_Cloacimonas_sp._4484_209 OQX56413.1 hypothetical protein B5M53_01615 [Candidatus Cloacimonas sp. 4484_209]
----------------------------------------------MN------------
----------------------------------I-----------SL-----RMIIVLT
VVSLFAGISLVFVNQYAAPLIKQNAEKAIE-KAV---------FTVLPD----------A
KK------TDKITF-----------------------------------------GETII
FKGIN-----------DENQPVGYAFLAEG-SGY----QGVIKIMVGIDSKLEKLTGIEI
L--ESV-ETPGLGAKIAK-------P--------H----------------------FKD
QFKGVSVS---------PIINYVKGR----KPT-RP-NEIQAITGATISSRSVVK-ILNT
NIKKIKEN-L-------------KEE--------KSESGG--------------------
------------------------------------------------------------
------------------------------------------------------------
------------------------------------------------------------
------------------------------------------------------------
----------ENE
>OQX26592.1|Proteobacteria-Deltaproteobacteria-Desulfobacterales-Desulfobacteraceae-root-Desulfobacteraceae_bacterium_IS3 OQX26592.1 electron transporter RnfG [Desulfobacteraceae bacterium IS3]HAO20877.1 electron transporter RnfG [Desulfobacteraceae bact
----------------------------------------------MG------------
----------------------------------D-----------MI-----KMVVVLT
VLSAFSGGLLAAIRDQTKDKIELQQLQFVKGPAI---------RAIFQG----------A
SN------DPIASRFKIKD-------G--------------------------D-VERNF
FVGI------------FDAKSPAVAFETFG-KGY----GGDVGLMVGVSMDDGKMIGVGV
T--THS-ETPGMGAKAKD-------DP-------K----------------------YVN
QFKGSSTE---------EPVKITGDG-----------GKINAIGGATITSRAICA-AATE
ASEVYKRL---------------KPQI-------EEQMKA--------------------
------------------------------------------------------------
------------------------------------------------------------
------------------------------------------------------------
------------------------------------------------------------
----------FIK
>VFK57292.1|Proteobacteria-Gammaproteobacteria-root-root-Candidatus_Kentron-Candidatus_Kentron_sp._TC VFK57292.1 electron transport complex protein RnfG [Candidatus Kentron sp. TC]
----------------------------------------------MN------------
-----------------------------QNAQPG-----------SL-----RLILTLT
LAGLFSGLAIVGIYDVTLPRITANKTMALR-TAV---------FKVLPG----------I
ET------LREVGYRN--G--------RLFIPE----------PGA-------P-EIESV
YAGFD-----------GEDRLVGYAIPGEG-PGF----QDTIKLLYGYRPNPGRITGMEI
L--ESR-ETPGLGDKIYK-------DL-------D----------------------FVA
SFQGLRPD---------SPIRAIKKG----AMS-DA-NEIDAITGATISSVAVVR-IINE
TNVRWLSR-L-------------RDA--------GDDFPAPNRDASG-------------
------------------------------------------------------------
------------------------------------------------------------
------------------------------------------------------------
------------------------------------------------------------
-------DAEATH
>WP_075171586.1|Proteobacteria-Gammaproteobacteria-Oceanospirillales-Oceanospirillaceae-Neptunomonas-Neptunomonas_phycophila WP_075171586.1 electron transport complex subunit RsxG [Neptunomonas phycophila]
----------------------------------------------ME------------
-------------------------------LIAS-----------LR-----KNTLGIS
IFAIVTAGLIAVTQVLTKDTITENRRQEEA-SAL---------YQIIPQ--------ANI
DN------DLLSSKIHIPA--------PEL-----------------------GYDNAGV
YQAL------------KDGKVTAVILPVIAPDGY----SGNISLIVGVNAD-ASVAGVRV
L--AHQ-ETPGLGDKIDL-------KKS------P----------------------WIL
SFNGKQFTGAI-----DSEWAVKKDG-----------GQFDQFTGATITPRAVVS-AVGR
ALQFFELN-R-------------DEL--------LAPTTGSTATQA--------------
------------------------------------------------------------
------------------------------------------------------------
------------------------------------------------------------
------------------------------------------------------------
-------PREDAS
>WP_155144119.1|Bacteroidetes-Bacteroidia-Bacteroidales-Tannerellaceae-Parabacteroides-Parabacteroides_merdae WP_155144119.1 RnfABCDGE type electron transport complex subunit G [Parabacteroides merdae]MTU36352.1 RnfABCDGE type electron transport complex 
----------------------------------------------MA------------
------------------------------KLKST-----------LP-----NMFLSLT
IICVVAGAILAGVNMYTTGPIAATKAAALE-AAI---------KAVTPA----------F
DN------KPTEEAYMAV-------------------------TAD-------G-DSLKI
YPAK------------QDGKFVGAAVESNTMKGF----GGEIRVIVGFDTE-GKLLNYSV
L--QHA-ETPGLGAKMQEWF-----RTD------K----------------------NRQ
SVLERNLSD--------GELKVTKDG-----------GDVDAITASTITSRAFLN-AVNR
AYSAFSGA--------------DGLT--------GATTSSDNTTKE--------------
------------------------------------------------------------
------------------------------------------------------------
------------------------------------------------------------
------------------------------------------------------------
-------GGNDNE
>TVQ38831.1|Spirochaetes-Spirochaetia-Spirochaetales-Spirochaetaceae-root-Spirochaetaceae_bacterium TVQ38831.1 FMN-binding protein [Spirochaetaceae bacterium]
----------------------------------------------MK------------
-----------------------------------------------------RMIIVLT
LATLFSGLVLAATFVSLSPLIELNRERALQ-ASL---------AALFAD----------V
ED----PTFEQLDV-----------------------------------------DVIDI
YRGVD-----------SEDQLIGYAVRITA-AGY----NGPINMLIGLTPELTQIEGLQV
V--ENL-ETPGLGGRITE-------N--------Q----------------------FRG
QFRGLNPT---------RAIRTVRNV----EPDPEA-NEVQAISGATISTNAVVE-AINR
RAQEAIDA-I-------------RAA----------------------------------
------------------------------------------------------------
------------------------------------------------------------
------------------------------------------------------------
------------------------------------------------------------
----------EGR
>OPY89867.1|Proteobacteria-Deltaproteobacteria-Syntrophobacterales-Syntrophaceae-root-Syntrophaceae_bacterium_PtaU1.Bin231 OPY89867.1 Electron transport complex protein RnfG [Syntrophaceae bacterium PtaU1.Bin231]
----------------------------------------------ML------------
----------------------------------K-----------IL-----KLAFTLT
VFCVVSAGALAYVFMFTGPKIEANAKLAFE-RSL---------KEVLPG----------A
ET------FNP------------------------------------------G-KDGKV
FEGI------------AAGKPVGIAVLVAP-RGY----SGSIRMLVGVDGD-LKVKGIKV
L--DQK-ETPGLGTNILK-------P--------Q----------------------FLG
QFIGKSSA---------DKLEPKK--------------DVEAITGATISTRGVCE-GVRA
ALTGASEF-A-------------KGA----------------------------------
------------------------------------------------------------
------------------------------------------------------------
------------------------------------------------------------
------------------------------------------------------------
------------K
>OGP09972.1|Proteobacteria-Deltaproteobacteria-root-root-root-Deltaproteobacteria_bacterium_GWA2_42_85 OGP09972.1 hypothetical protein A2056_05590 [Deltaproteobacteria bacterium GWA2_42_85]OGP30695.1 hypothetical protein A2067_08775 [Deltaproteobacteria 
----------------------------------------------MN------------
----------------------------------K-----------IV-----KMVLVLS
ITGAVSGGILAQVFHFADPLIQENRKKELR-EAI---------FVVLSE----------A
KD------YTTLEKGNDK-------------------------------------EKIVV
YKGID-----------ADGKLVGIAFIADG-GGF----QGNIRIMVGLSTDYLKLKGIKV
L--EQN-ETPGLGNRIKE-------P--------A----------------------FED
QFRGLEIK---------PKVEYIKYR----KPE-KP-NQIQAITGATISSEAVVK-NINN
AVERVLKN-F-------------PQE--------EIL-----------------------
------------------------------------------------------------
------------------------------------------------------------
------------------------------------------------------------
------------------------------------------------------------
------------K
>WP_027450319.1|Bacteroidetes-Bacteroidia-Bacteroidales-Prevotellaceae-Prevotella-Prevotella_brevis WP_027450319.1 RnfABCDGE type electron transport complex subunit G [Prevotella brevis]
----------------------------------------------MR------------
------------------------------KLESS-----------LI-----NMVLVLT
GVAIIMSIVLASVNHITSEPIALQQQKALA-DGI---------KAVMQA----------D
DI------CVSRTDTVQQ-------------------------TDD-------S-GKPQL
FLVY--------------QNELGAAVESTT-NGF----GGKLRVLVGFNNQ-GKILGYTI
L--EHA-ETPGLGAKVTEWF-----QSG-----------------------------QKS
SIIGLSPA---------KPLTVSKDG-----------GTIDAITASTITSRAFLL-AVNN
AYRAYKTM-SI-----------DEET--------AATPQ---------------------
------------------------------------------------------------
------------------------------------------------------------
------------------------------------------------------------
------------------------------------------------------------
-------TKDKKE
>WP_066353028.1|Firmicutes-Clostridia-Thermosediminibacterales-Thermosediminibacteraceae-Fervidicola-Fervidicola_ferrireducens WP_066353028.1 RnfABCDGE type electron transport complex subunit G [Fervidicola ferrireducens]KXG77407.1 Electron transport com
----------------------------------------------MN------------
----------------------------------Q-----------YA-----RMIVVLL
IFSVLSGAVLGFSYEIANPKIQEQAKKDLE-ASI---------KNVLPG----------I
TK------YEQVEK-----------------------------------------EGITF
YIGLD-----------DQGNKKGIAFKATG-QGF----GGPIEMMVGYDPKEGKLTGLQI
L--SMS-ETPGLGARIKE-------P--------A----------------------FTE
QFKGKSVN----------DPFIPK-------------KDVQVITGATISPAGVAS-GIKS
ALEKVTKI-Y-------------PVG----------------------------------
------------------------------------------------------------
------------------------------------------------------------
------------------------------------------------------------
------------------------------------------------------------
----------GDY
>WP_150843381.1|Firmicutes-Clostridia-Clostridiales-Clostridiaceae-Clostridium-Clostridium_thiosulfatireducens WP_150843381.1 RnfABCDGE type electron transport complex subunit G [Clostridium thiosulfatireducens]
----------------------------------------------MK------------
----------------------------------E-----------NL-----KLGGILL
AITAIAGLILAFAYDITRAPIEAKAKEDQA-AAM---------KVVLE-----------A
EE------FSELKDGVAD-----------------------------------E-NVTGI
FQAK------------TSGNDAGYVFQVNS-SGY----GGKIELMVGIDAE-GAVSGITI
L--SHT-ETPGLGSKAKD------DP--------S----------------------FAA
QYKGLSSE---------KELTVG--------------SDIQAITGATITSKAVTT-GVNT
AINYYNTN-L-------------KGA----------------------------------
------------------------------------------------------------
------------------------------------------------------------
------------------------------------------------------------
------------------------------------------------------------
------------K
>WP_148636419.1|Firmicutes-Clostridia-Clostridiales-Eubacteriaceae-Acetobacterium-Acetobacterium_wieringae WP_148636419.1 RnfABCDGE type electron transport complex subunit G [Acetobacterium wieringae]OXS25570.1 electron transporter [Acetobacterium sp. ME
----------------------------------------------ME------------
---------------------------AKEKVQID--------WKVVF-----KLGLILL
VISAVAACALALTNYVTAPTIEQMNIDANT-EAR---------QEVLPD----------A
TE------FEQVPEEDVA---------KIAS--------EIGMEKP-------E-ELMEV
YIGT------------NNGETVGYTVKTGPTSGY----AGEVQVLTGISSD-GVITGITI
I--KHN-ETPGLGALAAG----------------E----------------------WND
QFTGKSAE---------EELVVVKGT-----AK-EDSNEIQAITGSTITSKAVTS-GVNV
SIQVYQTL----------------------------------------------------
------------------------------------------------------------
------------------------------------------------------------
------------------------------------------------------------
------------------------------------------------------------
-----------SE
>WP_021725810.1|Actinobacteria-Coriobacteriia-Coriobacteriales-Atopobiaceae-Olsenella-Olsenella_profusa WP_021725810.1 FMN-binding protein [Olsenella profusa]ERL08670.1 electron transport complex, RnfABCDGE type, G subunit [Olsenella profusa F0195]
----------------------------------------------MS------------
-------------------------------RPRE-----GAILPLVLKAG--RPVFVLV
AICLVASVLLALVNALTAPVIADAARERAQ-ATY---------RSLMPD----------A
AR------FEEVPCEV-------------------------------------E-GVTTA
LRALD-----------ATGAPIGYVVVAEA-QGY----GGELPIAVSFFLD-GSVGSIVA
M--DNE-ETPGLGKRVAE-------P--------D----------------------FSD
QFVGRPAE----------EVAL---------------ADVDTISGATISSKAYVL-AFNR
AIEAYQEV----------------------------------------------------
------------------------------------------------------------
------------------------------------------------------------
------------------------------------------------------------
------------------------------------------------------------
-----------QG
>WP_072965682.1|Firmicutes-Clostridia-Clostridiales-Clostridiaceae-Caminicella-Caminicella_sporogenes WP_072965682.1 RnfABCDGE type electron transport complex subunit G [Caminicella sporogenes]RKD27985.1 electron transporter RnfG [Caminicella sporogenes]
----------------------------------------------MK------------
----------------------------------E-----------IV-----KLGLILL
LICAVSALALSFTYDLSKDQILAQREAANN-KAR---------KNVLPD----------A
EN------FKPVSEEKFK---------EVV-------------SQN-------D-KVVEI
YAGY------------KGEEIIGYAIKTLP-SGY----GGAVEVMTGIGMD-GKIKGVRI
G--NHQ-ETPGLGANATL-------P--------S----------------------FYT
QYEGKSIE---------KELKVTKSG-----QP-KD-NEIQAISGATITSRAVTS-GVNY
AVEAFKLV-A-------------GK-----------------------------------
------------------------------------------------------------
------------------------------------------------------------
------------------------------------------------------------
------------------------------------------------------------
-------------
>WP_146530853.1|Planctomycetes-Planctomycetia-Pirellulales-Pirellulaceae-Novipirellula-Novipirellula_artificiosorum WP_146530853.1 FMN-binding protein [Planctomycetes bacterium Poly41]TWU31575.1 Na(+)-translocating NADH-quinone reductase subunit C [Planc
----------------------------------------------MS------------
-----------------------EEQLNVSDSGAS-----------AA-----KIYGVVL
SVGVVCSLLIVSTYEFTKPIIQANKLAARE-LAI---------LEVISD----------A
VT------SEAFVLDEATG--------EFQKAS----------ASS-------E-DQNLV
FAGYN-----------QKGELAGLALGTKG-MGY----QDYIHVLYGYSPEQQAIVGISV
L--ESR-ETPGLGDRIQT-------DP-------A----------------------FLK
NFEKLDVRVDGD--KLAHELEYVKAG----EKT-DE-WQIDGISGATISSQATAD-MLRE
STNKWIPR-V-------------YSR--------TDDFRG--------------------
------------------------------------------------------------
------------------------------------------------------------
------------------------------------------------------------
------------------------------------------------------------
----------GTE
>KQC07371.1|Candidatus_Cloacimonetes-root-root-root-Candidatus_Cloacimonas-Candidatus_Cloacimonas_sp._SDB KQC07371.1 hypothetical protein APR54_01020 [Candidatus Cloacimonas sp. SDB]
----------------------------------------------MK------------
----------------------------------Y-----------YL-----KLGFVLL
IITVIASGILAFINSFTEPIIKFNEQKQKE-EAR---------REVHPE----------A
AS------FDSIGTIN-------------------------------------N-ETITV
YAARA-----------ENDSLIGYTFLAVK-YGY----SSDVKTMVGLRSD-LSINKIKI
I--SQA-ETPGLGANCTK-------P--------E----------------------FQE
KFSNLKYD----------NLLVDKDG-----------GNITSITGATITTRTITN-SIKE
AFDNLDPV-L-------------KNT--------KTEEV---------------------
------------------------------------------------------------
------------------------------------------------------------
------------------------------------------------------------
------------------------------------------------------------
-----------TE
>WP_052514929.1|Proteobacteria-Deltaproteobacteria-Desulfarculales-Desulfarculaceae-Dethiosulfatarculus-Dethiosulfatarculus_sandiegensis WP_052514929.1 RnfABCDGE type electron transport complex subunit G [Dethiosulfatarculus sandiegensis]KIX14881.1 hypot
----------------------------------------------ML------------
-------------------------------KVRE-----------IL-----KLVVVLG
LICAASGLALSFVYDVTKEPIYMTKLQKVKAPAV---------MKVLQG----------F
DN------DPMKDLIKIPV--------------------GKDKKGK-------P-LDLLV
FPAK------------KAGKTFAVAYETSA-TGY----HGEIAVMVGVDLAKKDITGIQI
V--EQS-ETPGLGARILN-------P--------E----------------------FTD
SFKGKPVD---------KEL--------------TK-GDINALSGATLSTNGVVA-AVNK
ARVLYEKY---------------GAE----------------------------------
------------------------------------------------------------
------------------------------------------------------------
------------------------------------------------------------
------------------------------------------------------------
----------MAK
>RJP72042.1|Candidatus_Abyssubacteria-root-root-root-root-Candidatus_Abyssubacteria_bacterium_SURF_17 RJP72042.1 RnfABCDGE type electron transport complex subunit G [Candidatus Abyssubacteria bacterium SURF_17]
----------------------------------------------MN------------
----------------------------------T-----------YA-----RLSLVLF
IICAISAGALALADAATRSRIRANEEYKER-ILR---------GKALAG----------E
ER------GGAVVFDPQPV----------------------------------EIEGREY
YIGR------------LDGKFAGTAFTAVTNKGY----SGPIEVVIAMDEVGEKIAGVRI
K--SHS-ETPGLGANATQIKYGDIEP--------W----------------------FLA
QFSGKEAQ----------EARLKADD--------PN-GEIDAITAATITSRAVTN-CVQE
AASDFSQA-W-------------DKL--------KVRLEHGE------------------
------------------------------------------------------------
------------------------------------------------------------
------------------------------------------------------------
------------------------------------------------------------
----------TAE
>WP_077667732.1|Proteobacteria-Gammaproteobacteria-Vibrionales-Vibrionaceae-Salinivibrio-Salinivibrio_siamensis WP_077667732.1 electron transport complex subunit RsxG [Salinivibrio siamensis]OOE86557.1 electron transport complex subunit RsxG [Salinivibri
----------------------------------------------MI------------
----------------------------------D-----------TIK----KHGGILA
VAALLSTALVAVTHALTEDTIKEQQQIQLS-KAL---------NQVIPE--------SKH
DN------ALHQSCRLIEN--------KEA-------------LGT-------D-DAQPF
YVAT------------LSGEVSAVAIQAIAPNGY----NGAIKVLIGMDATSHQVLGVRV
L--EHN-ETPGLGDKVSL-------RVS------D----------------------WIR
SFSGKTVTSEE-----DTRWAVKKDG-----------GQFDQFTGATITPRAVVG-AVKK
AAWFVSQH-Q-------------EAL--------INQPV---------------------
------------------------------------------------------------
------------------------------------------------------------
------------------------------------------------------------
------------------------------------------------------------
-------NCGGAS
>RKY47210.1|Candidatus_Marinimicrobia-root-root-root-root-Candidatus_Marinimicrobia_bacterium RKY47210.1 electron transporter RnfG [Candidatus Marinimicrobia bacterium]
----------------------------------------------MN------------
----------------------------------T-----------SY-----KMILVLT
IISTLSGGRYCDWDTYTSKKIDEYRQQESR-QAV---------KEVLPE----------T
DE------EKVKEA-----------------------------------------GDFTF
YVGY------------KDGEIKGVAFVAEG-GGF----QDIISLMVGVTPDFSEFTGITV
L--SQK-ETPGLGTKIAN-------DPSREGCETW----------------------FID
QFRGKNTG----------NLTYVKNQ----KAN-GD-SEIEAITGATISSKAVIT-ILNE
TVPTAKSS-F-------------ESI----------------------------------
------------------------------------------------------------
------------------------------------------------------------
------------------------------------------------------------
------------------------------------------------------------
-----------NQ
>WP_114457489.1|Firmicutes-Clostridia-Halanaerobiales-Halanaerobiaceae-Halanaerobium-Halanaerobium_sp._DL-01 WP_114457489.1 MULTISPECIES: RnfABCDGE type electron transport complex subunit G [unclassified Halanaerobium]RCW49693.1 electron transport comple
----------------------------------------------ME------------
--------------------------------KES-----------IG-----RLVLTLT
IIGIISALTLAFVYQWTTPYIKEHQAVAQE-KAV---------FNVLPG----------A
EK------FEEVTK-----------------------------------------NGHTF
YEGYN-----------NAGSRVGVAYIATG-GGF----QGQIELMIGVNLNEEKIYGISI
L--THS-ETPGLGARITE-------D--------A----------------------YKS
NFVNKPFG----------DYTVVKRE-----AA-EQ-TEVEAISGATISSEKVTT-IIEN
AVSTIQSA-Y-------------GGG----------------------------------
------------------------------------------------------------
------------------------------------------------------------
------------------------------------------------------------
------------------------------------------------------------
------------M
>WP_025833842.1|Bacteroidetes-Bacteroidia-Bacteroidales-Bacteroidaceae-Bacteroides-Bacteroides_rodentium WP_025833842.1 RnfABCDGE type electron transport complex subunit G [Bacteroides rodentium]
----------------------------------------------MK------------
------------------------------KLESS-----------LK-----NMLLVLT
GVTAISVALLAYVNELTKEPIAQANAKTLS-DAV---------NLVVPG----------F
DN------DPIAEKKMQ--------------------------EVN-------G-VQYSV
YPAT------------KGGEYVGAAVEAVA-MGF----GGELKVLVGFDAE-GKIINYSL
L--SHV-ETPGLGSKAADWF-----KKG-----------------------------NKG
DITGMNPGE--------APLVVSKDG-----------GKVDAITASTITSRAFLS-AVNA
AYAAYAGQ-N-------------TAD--------GTTGATQKNVEQA-------------
------------------------------------------------------------
------------------------------------------------------------
--------------A-DAAGTAAA------------------------------------
------------------------------------------------------------
-------DSISAE
>WP_122628777.1|Firmicutes-Negativicutes-Veillonellales-Veillonellaceae-Lucifera-Lucifera_butyrica WP_122628777.1 RnfABCDGE type electron transport complex subunit G [Lucifera butyrica]VBB07853.1 electron transport complex subunit rnfg/rsxg [Lucifera but
----------------------------------------------MAH-----------
--------------------------EAHESNASS-----------IF-----KIGINLT
IACLISGTIIAGTYAVTAPVAAKEQIVQQN-KAM---------KDLVPD----------A
QN------FKPVD------------------------------------------GKTGW
YAAL------------QNGKVIAYVVPAES-KGY----GGAIKMLTAVSTD-GKDLGYKI
L--SHN-ETPGLGANATQ-------P--------K----------------------FSH
QFIGKTAE----------QLEVVKVP--------TD-KNIQAMTGATITSRAVTK-GIKE
AVEKVAAY-A-------------AGQ----------------------------------
------------------------------------------------------------
------------------------------------------------------------
------------------------------------------------------------
------------------------------------------------------------
-----------QK
>RJP80031.1|Proteobacteria-Deltaproteobacteria-Desulfobacterales-Desulfobacteraceae-root-Desulfobacteraceae_bacterium RJP80031.1 FMN-binding protein [Desulfobacteraceae bacterium]
----------------------------------------------MT------------
-------------------TSSSTISEKSERFQNS-----------YL-----LQAWLVI
GLALFFGIALTGIQIALSSRIETNKKKETM-EKV---------PEIILG----------A
NH------AQNQAATDKSL--------KIEQRSI-----TVDKNNR-------K-KVYTV
FETRY-----------PDGKPAGWVAKASG-QGY----ADKIELLFGVDPGATKLTGLFI
L--EQK-ETPGLGNKITD-------Q--------H----------------------WRD
QFILKPTG---------RMLKVVKGG-----AK-GP-YEIDAITGATISSKSVTT-IINK
TLADIQKQ-L-------------ASL--------AANPKE--------------------
------------------------------------------------------------
------------------------------------------------------------
------------------------------------------------------------
------------------------------------------------------------
----------DNQ
>OGQ69016.1|Proteobacteria-Deltaproteobacteria-root-root-root-Deltaproteobacteria_bacterium_RIFCSPLOWO2_12_FULL_50_11 OGQ69016.1 hypothetical protein A3F89_04885 [Deltaproteobacteria bacterium RIFCSPLOWO2_12_FULL_50_11]
----------------------------------------------ME------------
--------------------AKEEKKPSEKGQGSE-----------SV-----SMIRTLS
IVAIISGILIVGAYQWTGPTIKKNKAEFLR-KAI---------FQTLPQ----------I
KE------LKIFKEEPA-G--------ILVPLV----------GEE-------E-KATRY
FAGYD-----------ASGALVGVVVEAEG-QGF----QDVIRIIYAYSPEKKAIVGFKV
L--ETK-ETPGLGDKIEK-------DP-------H----------------------FLK
NFEALDVRLDADQKSLVHPIEVVKIG----NKK-DL-WQIDAITGATISSKAVGR-MVNK
SAGERVPV-I-------------EKN--------LSLLK---------------------
------------------------------------------------------------
------------------------------------------------------------
------------------------------------------------------------
------------------------------------------------------------
----------GGS
>OGL11413.1|Candidatus_Rokubacteria-root-root-root-root-Candidatus_Rokubacteria_bacterium_RIFCSPLOWO2_02_FULL_72_37 OGL11413.1 hypothetical protein A3I17_09815 [Candidatus Rokubacteria bacterium RIFCSPLOWO2_02_FULL_72_37]
----------------------------------------------MN--HSHG------
-------------------SQTGGVAAPSAPAEVK-----------PQ-----RLLATLG
LAGALAGVLLVIAYGVTLPTIEANRQRELE-AAI---------NVVLKG----------P
ER------YEALYVVN--G--------ALTAKAP-------DGVDP-------R-KLERV
YLGYG-----------AGGRRIGFALVAAE-PGF----QDTVKLIFGYDPGTKQLIGMTV
L--ESK-ETPGLGDKIEK-------DA-------A----------------------FVG
QFREARAP-----------LVAVKKG----KRS-KP-GDVETITGATISSKTVIR-IINN
ALERLGPL-V-------------DAY--------PQE-----------------------
------------------------------------------------------------
------------------------------------------------------------
------------------------------------------------------------
------------------------------------------------------------
----------GKG
>TET69729.1|Candidatus_Aminicenantes-root-root-root-root-Candidatus_Aminicenantes_bacterium TET69729.1 FMN-binding protein, partial [Candidatus Aminicenantes bacterium]
------------------------------------------------------------
------------------------------------------------------------
--------FLATVGHLTKERIALNKQREIE-EAI---------IQVVPG----------T
VS------SQKLYEE----------------------------------------RDLSV
YGGKN-----------EEGNLVGFAIHASG-IGF----QDKITLMLGTNTSLEKTNRLTI
L--DQK-ETPGLGAKITD-------R--------DS---------------------FLK
YWENRDCS---------GTISLRKPAVSAAEEL-LP-SEINAITGATISSEAVLS-IVNS
SLEHARKL-I-------------KEG----------------------------------
------------KLGSEAQD----------------------------------------
------------------------------------------------------------
------------------------------------------------------------
------------------------------------------------------------
-----------VN
>WP_018591549.1|Firmicutes-Clostridia-Clostridiales-Peptostreptococcaceae-Terrisporobacter-Terrisporobacter_glycolicus WP_018591549.1 RnfABCDGE type electron transport complex subunit G [Terrisporobacter glycolicus]
----------------------------------------------MN------------
----------------------------------N-----------IL-----KLGLNLF
IICAIAAGLLAGTNQITEPIIAQRNEQANN-EAR---------QTVLPG----------V
SD------FKVLDKSKYKS------------------------DGS-------V-EIVEV
YEGL------------NGSDVAGYTIKALP-GGY----GGSIEIMVGIKSD-GTISGINI
G--NMT-ETPGLGAKAKE-------E--------A----------------------FYG
QYAGKPAT----------ELSVIKSG-----TP-GE-TEIQAISGATITSTAVTT-GVNA
AVEVYESI-S-------------K------------------------------------
------------------------------------------------------------
------------------------------------------------------------
------------------------------------------------------------
------------------------------------------------------------
-------------
>RKX98452.1|Spirochaetes-root-root-root-root-Spirochaetes_bacterium RKX98452.1 electron transporter RnfG [Spirochaetes bacterium]
----------------------------------------------MN------------
----------------------------------Y-----------RV-----KMILILT
LFACISGGVLSVVYLFSSPMIEANILKEQR-EAI---------FLVVPG----------A
SE------YTEKKV-----------------------------------------DDFIY
YECRD-----------KSGNINGYAFLAQG-NGY----QGVIKIMVGVTPDISKITGIKV
L--EQV-ETPGLGGRIAE-------K--------D----------------------FQE
QFRGITTE---------PQIEYVKNQ----KPS-KP-NEIQAITGATISSRSVVA-IINR
YVSKMKTT-V-------------AKG----------------------------------
------------------------------------------------------------
------------------------------------------------------------
------------------------------------------------------------
------------------------------------------------------------
-------------
>WP_160234350.1|Firmicutes-Clostridia-Clostridiales-Clostridiaceae-root-Clostridiaceae_bacterium WP_160234350.1 RnfABCDGE type electron transport complex subunit G [Clostridiaceae bacterium]NBI81848.1 RnfABCDGE type electron transport complex subunit G [
----------------------------------------------MA------------
-----------------------------EKKGNE-----------MV-----RLCVVLF
LITLVSALLLGFINSVTAPQITLNKEKTRG-EAM---------ALLIPD----------S
E-------FELVEEEVISD------------------------SGA-------P-TLRNI
YKAV------------QGGETVGYCMEAYP-SGF----GGELTVVVGVLKD-GTIAGAQV
T--SMA-ETPGLGAKSQS----------------D----------------------WIN
QYAGLAAD---------GSLAVTKDG-----------GTVVPITGATITSRAVTL-GVNT
AASYAATL----------------------------------------------------
------------------------------------------------------------
------------------------------------------------------------
------------------------------------------------------------
------------------------------------------------------------
------------E
>WP_106085577.1|Firmicutes-Clostridia-Clostridiales-Lachnospiraceae-root-Lachnospiraceae_bacterium_oral_taxon_500 WP_106085577.1 RnfABCDGE type electron transport complex subunit G [Lachnospiraceae bacterium oral taxon 500]AVM69563.1 electron transporter
----------------------------------------------MN------------
------------------------KEAVEQKPNSE--------VFLII-----KNTFILF
AITAVAGLLLSLVHSVTEAPIAAQAIIQRD-NAL---------NAVLPD----------A
A-------FEELTVADA--------------------------EKY-------P-KILQI
FTGTD-----------SSGSVKGYAFMLTS-KGY----GGAVTLVAGIDAD-GKISGIDV
I--SHS-ETPGLGANADR-------D--------D----------------------FKD
KFKTKPAE----------QLVVSKSN------N-DG-QNIEALSGATITSTAVVS-AVNE
AIEYYQTQ-L-------------KGG----------------------------------
------------------------------------------------------------
------------------------------------------------------------
------------------------------------------------------------
------------------------------------------------------------
------------K
>RKX95937.1|Spirochaetes-root-root-root-root-Spirochaetes_bacterium RKX95937.1 electron transporter RnfG [Spirochaetes bacterium]
----------------------------------------------MK------------
----------------------------------N-----------RT-----KMIIILT
VFGLISGAVLSLVYMISKPYIEKNMMAEQK-RAI---------FSVVPN----------A
KS------YEEKEK-----------------------------------------NGMKY
FECKD-----------ASGNVVGIALPAKG-NGY----QGEIKLMIGLTPGLKRITGLEI
L--EQV-ETPGLGGRISE-------D--------S----------------------FLN
QFKGISTE---------PQVNYVKNK----KPE-KP-NEIRAITGATISSRSVVA-IINK
NIKAFRGK----------------------------------------------------
------------------------------------------------------------
------------------------------------------------------------
------------------------------------------------------------
------------------------------------------------------------
-------------
>RKZ00705.1|Candidatus_Hydrothermae-root-root-root-root-Candidatus_Hydrothermae_bacterium RKZ00705.1 electron transporter RnfG [Candidatus Hydrothermae bacterium]
----------------------------------------------MK------------
----------------------------------L-----------EF-----KMIAVLT
AIALASGGILAYTYVSAIDSIEKNNEEAKK-KAV---------TKVLPG----------V
QE------YKEVKID----------------------------------------NHTSY
FIGR------------KDDEVIGYAVLTEG-SGF----QGMIKLMVGFDRDVTKITGLEI
L--ENV-ETPGLGNRITE-------D--------W----------------------FKE
QFKDRM-----------PELCVVKGR----KPE-NE-HEIMAITGATISSKAVTK-IVNQ
AFEKLKKA-L-------------GGE----------------------------------
------------------------------------------------------------
------------------------------------------------------------
------------------------------------------------------------
------------------------------------------------------------
------------E
>KAB2843812.1|Ignavibacteriae-Ignavibacteria-Ignavibacteriales-Melioribacteraceae-root-Melioribacteraceae_bacterium KAB2843812.1 FMN-binding protein [Melioribacteraceae bacterium]
----------------------------------------------MK------------
----------------------------------T-----------VI-----QMLITLT
IIGVISGGLLSEISKWADPQIAEHRKEETA-KAI---------YLVQPS----------A
KS------YEAITE-----------------------------------------VGFEV
YKVFD-----------ENKNQIGFALPYEG-NGF----QGKVRLMVGLNNDLNEVIGLQV
L--EQL-ETPGLGTKITE-------E--------P----------------------FLK
QFLNLSTL---------PQVDWVKGA----PPS-NP-NEIQTITGATISSKAVVT-ILND
GIKKLREA-N-------------NSG----------------------------------
------------------------------------------------------------
------------------------------------------------------------
------------------------------------------------------------
------------------------------------------------------------
----------GAK
>RZN42863.1|Euryarchaeota-Methanomicrobia-Methanophagales-root-root-Methanophagales_archaeon_ANME-1-THS RZN42863.1 FMN-binding protein [Methanophagales archaeon ANME-1-THS]
----------------------------------------------MS------------
-------------------------------ELKR-----------IL-----SISIPLI
LICIISGATLALSFDLTKERIREVEERKIT-ESL---------ASIFPD----------A
SF---------------------------------------------------R-KTGEY
YTVL------------VNGEEIGYAFLAEG-QGY----SGTIKTMVGLYQN-GTLSHIYV
V--SQL-ETPGLGTRIIE-------P--------E----------------------FTN
QFSGKRIE----------DLRLRREG-----------GLIDSITGATISSRAITE-IVRT
RAEVIRNE----------------------------------------------------
------------------------------------------------------------
------------------------------------------------------------
------------------------------------------------------------
------------------------------------------------------------
------------T
>WP_092577916.1|Bacteroidetes-Flavobacteriia-Flavobacteriales-Flavobacteriaceae-Hyunsoonleella-Hyunsoonleella_jejuensis WP_092577916.1 FMN-binding protein [Hyunsoonleella jejuensis]SEQ34643.1 electron transport complex protein RnfG [Hyunsoonleella jejuen
----------------------------------------------MS------------
-----------------------EVANMKTQNLAS-----------SK-----KMLLAMV
GIGIISALLIVTTFELTLPRVQRLKAEALE-KAI---------FEVLPG----------T
VT------TQAFGIDAN-G--------ELFKMK----------EGD-------N-TETAI
YAGYD-----------KNSNIIGYAIEASG-QGY----ADIIRILYGYKPDKEILIGFQV
L--ESK-ETPGLGDKIEK-------EA-------H----------------------FLN
NFKALDVSLSKNG-KLKNKVITVKQG----EKQ-NP-WEIDGITGATISSRAIGT-IIGT
STSELVPI-L-------------YNH--------YNKNNQKP------------------
------------------------------------------------------------
------------------------------------------------------------
------------------------------------------------------------
------------------------------------------------------------
-------KESNEQ
>WP_015053142.1|Euryarchaeota-Methanomicrobia-Methanosarcinales-Methanosarcinaceae-Methanolobus-Methanolobus_psychrophilus WP_015053142.1 RnfABCDGE type electron transport complex subunit G [Methanolobus psychrophilus]AFV23425.1 electron transport comple
----------------------------------------------MS------------
------------------------------ESNKE-----------TV-----IVIGKLV
LISVVAALLLAITYIPTQAQLERNIMAAQE-AIL---------AELVPG----------A
EN------FDPVEGPANV-------------------------DGQ---------SEILY
YRALD-----------GSGNIIGYAFFQQQ-TGY----GGPIMVAGAVDASFSTVLGMDV
L--RHE-ETPGLGARITT-------P--------A----------------------FQN
QFNDVPLQ----------QLALSRSG-----------GSIDVITGATISSQAVVN-ALNT
KINQVKVA----------------------------------------------------
------------------------------------------------------------
------------------------------------------------------------
------------------------------------------------------------
------------------------------------------------------------
-----------EA
>TEU07014.1|Candidatus_Aminicenantes-root-root-root-root-Candidatus_Aminicenantes_bacterium TEU07014.1 FMN-binding protein [Candidatus Aminicenantes bacterium]
----------------------------------------------MK------------
----------------------------------L-----------ST-----RMVVVLT
SVGLLSGSFLATVGHLTKERIALNKQRETE-EAI---------IQVVPG----------T
VS------SQKLYEE----------------------------------------RDLSV
YGGKD-----------EEGNIVGFAIQASG-IGF----QDKITLMLGTNTSLKKINRLAI
L--DQK-ETPGLGAKIAD-------S--------EF---------------------FLL
YWENRDSS---------GTITLHKPAVSSPEEL-LP-TEVNTITGATISSEAVLS-IVNT
SLEQVREI-I-------------KEG----------------------------------
------------KLSSEAQD----------------------------------------
------------------------------------------------------------
------------------------------------------------------------
------------------------------------------------------------
-----------VN
>WP_091535748.1|Bacteroidetes-Bacteroidia-Bacteroidales-Rikenellaceae-Alistipes-Alistipes_sp._CHKCI003 WP_091535748.1 RnfABCDGE type electron transport complex subunit G [Alistipes sp. CHKCI003]CVI69288.1 Electron transport complex protein RnfG [Alistipe
------------------------------------------------------------
------------------------------------------------------MVAVLF
TITLITSAGVGVVNRITEEPIARAKAAAVV-EAL---------NKVLPP----------F
ET------TVTDSLTID------------------------------------G-LPITV
YTATD-----------AAGDVAGYAVQTATKNGF----SGMIRMMVGFAPD-GEVVNIDV
L--EQN-ETPGLGTKMAD-------E--------D-N-------------------PLLG
SIRGKRLETMR---LVDGRLAVVKDG-----------GDVDALTAATISSRAYCD-AVNR
AWMAYRSV-A-------------TGTVPTDVASGATDAASGATAASGE------------
--------NADHADEASGAANRTPD-----------------------SVADRR------
-GRVGDRTDIR-------------------------------------------------
------------------DREAGSRIVNRNAREADGFAA---------------------
----------------------DKE-----------------------------------
---PGARKGDGNE
>PIR65574.1|Candidatus_Omnitrophica-root-root-root-root-Candidatus_Omnitrophica_bacterium_CG_4_10_14_0_8_um_filter_43_18 PIR65574.1 hypothetical protein COU52_03575 [Candidatus Omnitrophica bacterium CG10_big_fil_rev_8_21_14_0_10_43_8]PIV12144.1 hypothet
----------------------------------------------MK------------
----------------------------------E-----------ML-----KLGFILM
LICFVSALILAGTYKITSPKIAQQKINLEK-EAL--------------------------
------------------------------------------------------------
------------------KNITGHVLKVRA-KGY----SGNIDMLVGVDEN-GAITAVEI
L--SHQ-ETPGLGAHILD-------K--------W----------------------FLG
QFVGKIAS----------RLNM---------------SDIQAISGATISSKAVME-AIKN
EVK---------------------------------------------------------
------------------------------------------------------------
------------------------------------------------------------
------------------------------------------------------------
------------------------------------------------------------
-------------
>TYB32526.1|Deferribacteres-Deferribacteres-Deferribacterales-Deferribacteraceae-Flexistipes-Flexistipes_sinusarabici TYB32526.1 RnfABCDGE type electron transport complex subunit G [Flexistipes sinusarabici]
----------------------------------------------MK------------
----------------------------------DS----------NF-----KMVLILC
AVAAVAAFILSLVNMVTKEKIAEAYRQEFL-RGL---------TAVLPE----------Y
DN------EPDKTILEV--------------------------------------KGKKV
YVAK------------NDNKTVAYAIKSTSPKGY----GGDVVVLVGVKPD-GRINGIEI
L--RHA-ETPGLGNNITK-------E--------S----------------------WQK
SFDNLTVK---------DDIAVKKDG-----------GIIDQFSGATISPRAVCE-AVDK
GLKFITEN-V-------------LER----------------------------------
------------------------------------------------------------
------------------------------------------------------------
------------------------------------------------------------
------------------------------------------------------------
-----------KN
>OFY35247.1|Bacteroidetes-root-root-root-root-Bacteroidetes_bacterium_GWF2_35_48 OFY35247.1 hypothetical protein A2X01_04225 [Bacteroidetes bacterium GWF2_35_48]OFY73140.1 hypothetical protein A2275_07535 [Bacteroidetes bacterium RIFOXYA12_FULL_35_11]OF
----------------------------------------------MA------------
------------------------------KIKSN-----------IK-----NMVLSLS
AVSVAMGAALGFVYVKTKEPIEKAKIQKEI-DAI---------STVVPK----------F
DN------NPKAEQYT-------------------------------------S-EGLAL
YPAK------------VNGQIVGTAIKTTTEKGF----SGHIAIMVGMLPD-GTINTFTV
L--DQK-ETPGLGTKMSE-------P--------K----------------------FKD
QFSKKNPSE--------FKLIVKKDG-----------GDVDAITASTITSRAVCE-ALQK
AADAYQKG----------------------------------------------------
------------------------------------------------------------
------------------------------------------------------------
------------------------------------------------------------
------------------------------------------------------------
----------GKK
>WP_090224170.1|Bacteroidetes-Flavobacteriia-Flavobacteriales-Flavobacteriaceae-Lutibacter-Lutibacter_maritimus WP_090224170.1 RnfABCDGE type electron transport complex subunit G [Lutibacter maritimus]SFS46157.1 electron transport complex protein RnfG [L
----------------------------------------------MS------------
------------------------------KKKDT-----------FM-----NMVISLF
VITIISGFSLGYVNQLTEQPIKDAKVAKKT-NAI---------KLVLPD----------F
DN------NPVEDVVLIKS------------------------ENI-------N-DSIEV
YPGF------------ANNEFVGAAVIGSSEKGF----SGLVKLMIGFKAS-GEIQNIEV
L--EQK-ETPGLGTKMKD-------E--------K----------------------FLA
QFRDKNPST--------YNLKVKKDG-----------GEVDALTGATISSRAFGE-ATQM
AFDEFMKN-K-------------ENL----------------------------------
------------------------------------------------------------
------------------------------------------------------------
------------------------------------------------------------
------------------------------------------------------------
--------KTPKN
>PID27883.1|Candidatus_Cloacimonetes-root-root-root-root-Candidatus_Cloacimonetes_bacterium PID27883.1 hypothetical protein CSB55_07480 [Candidatus Cloacimonetes bacterium]
----------------------------------------------MK------------
----------------------------------D-----------YI-----KLSSVLF
LISAIACGILALVNNFTYPIIMENKAKEEE-IAR---------KSVLPQ----------A
ES------FEQKILGKDSE----------------------------------G-NEFYY
YVGKN-----------KDNKIIGYTMAVSA-PGY----SSNPKTMVGLTAD-LKITDIKV
I--DQA-ETPGLGANCVN-------D--------D----------------------FPP
RFRGKGKD----------AMKTDKDG-----------GEIKSITGATITTRAITN-SIAD
GITMLEKS-L-------------KKG----------------------------------
------------------------------------------------------------
------------------------------------------------------------
------------------------------------------------------------
------------------------------------------------------------
-----------EE
>PLX68294.1|Deferribacteres-Deferribacteres-Deferribacterales-Deferribacteraceae-Denitrovibrio-Denitrovibrio_sp. PLX68294.1 electron transporter RnfG [Denitrovibrio sp.]
----------------------------------------------MK------------
----------------------------------DS----------PF-----KMVLVLT
IITTISALILAFVYAGTKDQIAEAYRQDFL-KGL---------KVVLPG----------F
EN------APDTEFKEM--------------------------------------KGYKV
YIGK------------KGGEVFGYAVRAVSPKGY----SGDIAVLVGVDTK-GDILGIQI
L--KHA-ETPGLGNKIEF-------K--------E----------------------WRD
TFVGLDKS---------DNIAVKKDN-----------GIIDEFSGATISPRAVCE-AVNT
GLDILSRF-T-------------VGG----------------------------------
------------------------------------------------------------
------------------------------------------------------------
------------------------------------------------------------
------------------------------------------------------------
-----------EK
>WP_084052058.1|Firmicutes-Clostridia-Clostridiales-Peptococcaceae-Desulfonispora-Desulfonispora_thiosulfatigenes WP_084052058.1 RnfABCDGE type electron transport complex subunit G [Desulfonispora thiosulfatigenes]SMB81015.1 electron transport complex pr
----------------------------------------------MR------------
----------------------------------E-----------VI-----KLGLFLL
SVCVLVGFSTSYVNELTKPIILEKERVTQE-EGL---------KEVFVN----------A
DE------IKDETEKYLES------------------------TEN-------S-VIKQV
NVAL------------KEGKQLGAIYLVEP-RGY----SSNLKILVGFDIANREITNIKV
L--SQA-ETPGLGAQVEE-------A--------W----------------------FAE
RFKGKSAK---------EDLEIVKNP-----AK-ED-NEIEAITASTITSKAVAH-GVNE
ARKHFEEN-F--------------------------------------------------
------------------------------------------------------------
------------------------------------------------------------
------------------------------------------------------------
------------------------------------------------------------
------------K
>WP_013778935.1|Firmicutes-Clostridia-Thermosediminibacterales-Tepidanaerobacteraceae-Tepidanaerobacter-Tepidanaerobacter_acetatoxydans WP_013778935.1 RnfABCDGE type electron transport complex subunit G [Tepidanaerobacter acetatoxydans]AEE92013.1 electro
----------------------------------------------MN------------
----------------------------------Q-----------YA-----KMIIVLM
IISIASGAVLALSYEVTNPKIQEQARQKLE-QSV---------LKVIPG----------A
AK------MEVVQK-----------------------------------------EDMTI
YLGLD-----------EQGNKKGIAFKAVG-SGF----NGAIELMVGYNPSEGKLTGVEV
L--SMS-ETPGLGAKIKE-------E--------A----------------------FTK
QFNGKSVE----------DKFIAK-------------EDVQAISGATISSTAVAK-AVKT
SLDNVVKI-Y-------------PVG----------------------------------
------------------------------------------------------------
------------------------------------------------------------
------------------------------------------------------------
------------------------------------------------------------
----------GDF
>TET07880.1|Candidatus_Aerophobetes-root-root-root-root-Candidatus_Aerophobetes_bacterium TET07880.1 RnfABCDGE type electron transport complex subunit G [Candidatus Aerophobetes bacterium]
----------------------------------------------MR------------
----------------------------------K-----------SV-----QMVLVLS
IVGVVSGGALVGVYRYAQPRIEENKKREIR-QAI---------FEVLPG----------A
KS------YEVTTK-----------------------------------------DSQLI
YKGLD-----------SSGNLVGYAFIGEG-AGY----QGKIEVMIGMDSVLDKTTGIQI
L--ESI-ETPGLGAKITL-------E--------P----------------------FRD
QFRELSVL---------PFVELVKGE-----TK-ES-NQIQAITGATISSQTVVD-ILNK
TIEEVRER-W-------------ESG----------------------------------
------------------------------------------------------------
------------------------------------------------------------
------------------------------------------------------------
------------------------------------------------------------
------------E
>PKM81935.1|Firmicutes-root-root-root-root-Firmicutes_bacterium_HGW-Firmicutes-13 PKM81935.1 hypothetical protein CVU88_03665 [Firmicutes bacterium HGW-Firmicutes-13]
----------------------------------------------MG------------
----------------------------------D-----------FI-----KLSVILC
LICVVAAAALAVTEGITTPVIEDRIYKQLQ-ENL---------KVYVPD----------A
DN------FEEAIK-----------------------------------------DGKTF
YVAS------------KGGQDISYIMPASKGPGY----GGDIVIDVATDVE-GKVIALKI
T--ALS-ETPGLGDRVQN-------P--------D----------------------FLQ
QYIGKSLN---------DPLAVG--------------DDINGISGATVSSRAVTT-AVKN
ALEEIGAV-FLGVA---------KAE----------------------------------
---------WNLAVVEDGTHTGTGT------------GFGGDIVVEV-MVAG--------
----GKITDIKIVQNSDTPAIYANAEKA---------IPDAIIKAQN-------YD----
-----------------VDAVSGATMSSNGIKQAV-------------------------
------------------------------------------------------------
-------FNAIAR
>WP_159034385.1|Firmicutes-Clostridia-Clostridiales-Clostridiaceae-Clostridium-Clostridium_botulinum WP_159034385.1 RnfABCDGE type electron transport complex subunit G [Clostridium botulinum]AVQ37891.1 electron transporter RnfG [Clostridium botulinum]AV
----------------------------------------------ME------------
--------------------------------KNE-----------TL-----KLGLKLF
IITAVAGLILGGAFVITKKPIADQVEKTNT-EAM---------KEILPK----------A
DK------FEKVDGKAS------------------------------------A-TITEV
NEGK------------AGSDTAGYAIKVLT-KGY----GGQIEMMVGVSKE-GKVEGIKI
L--SHS-ETPGLGANAPQ-------P--------K----------------------FSG
QFKEKPIE---------KDLEVVKTA-----PG-KD-NEIQAMTGATITSRAVTN-GVND
AVKFYKNE-L-------------KGG----------------------------------
------------------------------------------------------------
------------------------------------------------------------
------------------------------------------------------------
------------------------------------------------------------
-----------QK
>OGB87936.1|root-root-root-root-root-candidate_division_WOR-1_bacterium_RIFCSPHIGHO2_02_FULL_45_12 OGB87936.1 hypothetical protein A3J44_05810 [candidate division WOR-1 bacterium RIFCSPHIGHO2_02_FULL_45_12]OGC02933.1 hypothetical protein A3H38_04935 [can
----------------------------------------------MT------------
----------------------------------K-----------II-----KLALILM
VICVISAGLLAKVYHYTQPLIERNAQEKLE-RFR---------QEVLAG----------Q
------------------------------------------------------------
---------------------VGQAVLASP-RGY----SGLIDLLVGVNPS-GKVIKVKV
L--NHR-ETPGLGSNIVK-------D--------K----------------------FLL
QFSGRSQA---------DKLEPKQ--------------DIDAITGATISSRAVCE-GIKQ
VLKTVDQP-Q-------------GEK--------L-------------------------
------------------------------------------------------------
------------------------------------------------------------
------------------------------------------------------------
------------------------------------------------------------
-------------
>OGC03579.1|root-root-root-root-root-candidate_division_WOR-1_bacterium_RIFOXYA12_FULL_43_27 OGC03579.1 hypothetical protein A2276_00955 [candidate division WOR-1 bacterium RIFOXYA12_FULL_43_27]OGC20959.1 hypothetical protein A2292_06920 [candidate divis
------------------------------------------------------------
------------------------------------------------------MGLVLA
LFCLVSAGLLAWVYVFTKGIIAEQARIKFE-TSL---------KEVLPQ----------A
SA------FTM--------------------------------------------EAESI
YRGM------------DGERLAGYAVSVAP-RGY----SGKIAILAGVSVE-GKIIKIKI
L--EQT-ETAGLGANVIK-------P--------E----------------------FLR
QFVEKKIS---------DPIEPKK--------------DIQAITGATISSRAVCR-GVKE
ALEKIKP-----------------------------------------------------
------------------------------------------------------------
------------------------------------------------------------
------------------------------------------------------------
------------------------------------------------------------
-------------
>WP_083377735.1|Bacteroidetes-Bacteroidia-Bacteroidales-Rikenellaceae-Millionella-Millionella_massiliensis WP_083377735.1 RnfABCDGE type electron transport complex subunit G [Millionella massiliensis]
----------------------------------------------MQ------------
---------------------------------SS-----------LK-----NMVIVLG
SITLVSSAAVGGIYLLTKEPIEAAQIKKVN-DAI---------AQVMPE----------F
DN------VPSEEAIVK--------------------------EAD-------G-ENVNV
YPAT------------LNGEPVGYAIETFSKNGF----GGKMSLMVGFLPD-GTIKDISV
I--SQN-ETPGLGDKIQK-------SKS------N----------------------FAV
QFEGKNPAT--------FKLAVKKDG-----------GDVDAITASTISSRAFTD-AVQR
AYNILQAV-L-------------NDT--------QVEATSGATAKAE-------------
---------PEPKKEKAPVSKPKPQ-----------------------------------
-----------EPEEEK-----------------------------------FEFDPTAV
K-----------GAL-PYDANSGATASAENS-----------------------------
------------------------------------------------------------
---DSSSTQKGGE
>TET62853.1|Candidatus_Aerophobetes-root-root-root-root-Candidatus_Aerophobetes_bacterium TET62853.1 FMN-binding protein [Candidatus Aerophobetes bacterium]
----------------------------------------------MR------------
----------------------------------T-----------AT-----RMIATLV
VVSLFAGGTLAFIYRWARPKIEAHEKELLG-QAI---------FNVLPG----------T
KE------YEFSEK-----------------------------------------NGVVI
YQCED-----------ASGNLVGYAFVAEG-GGY----QDKIKIMVGLKTDLETLGGIEI
L--YSR-ETPGLGGKIAT-------EDVLQPVAET----------------------FTE
QFRELQVS---------LPIEYVKGK----KPE-AP-NEIQAITGATISSRSVVK-IINE
MVAKITGI-L-------------KEQ--------EEE-----------------------
------------------------------------------------------------
------------------------------------------------------------
------------------------------------------------------------
------------------------------------------------------------
-------------
>WP_078484260.1|Proteobacteria-Gammaproteobacteria-root-root-root-Solemya_pervernicosa_gill_symbiont WP_078484260.1 FMN-binding protein [Solemya pervernicosa gill symbiont]OOZ39411.1 hypothetical protein BOW53_11675 [Solemya pervernicosa gill symbiont]
----------------------------------------------MS------------
-------------------------EISLEPQEPS-----------SI-----RLVMSLA
VAGFLSGIIIISIFEATLSTITENKARELR-EAV---------FRVLPG----------A
TQ------MQPMIYED--N--------LLVVAR----------GKT-------D-PDETI
YAGYD-----------EQGNFVGYAISNKG-PGF----QDTIHVIYGYAPAKRQIIGMWI
L--DSR-ETPGLGDKIYK-------DA-------A----------------------FVA
EFDALSIE---------PTVKSVKKG----TKT-SN-NRVDSITGATISSKAVVR-IINE
GNAVWLGR-L-------------PNP--------GSEAAFEEVT----------------
------------------------------------------------------------
------------------------------------------------------------
------------------------------------------------------------
------------------------------------------------------------
----------GGQ
>OGK79754.1|Candidatus_Rokubacteria-root-root-root-root-Candidatus_Rokubacteria_bacterium_GWC2_70_16 OGK79754.1 hypothetical protein A2X52_01775 [Candidatus Rokubacteria bacterium GWC2_70_16]
----------------------------------------------MTGADGQG------
-------------------GSAVMPSAPPAPDEVK-----------AS-----RLLVTLG
GGGVVAGMLLVVAFGLTLPTIEANKARELA-AAV---------NEVLKA----------P
AR------YETLYVVG--G--------ALVRKVP-------DGADP-------K-KIERV
YLGYR-----------SDDQRVGFAMVSAE-AGF----QDFVRIIFGYDPKTRQLLGMKV
L--ESK-ETPGLGDKIEK-------DQ-------A----------------------FVS
QFAGAQAP-----------LIGVKQG----KRS-SP-REVAMITGATISSKAVIR-IINN
ALKRLGPL-V-------------DAY--------PQE-----------------------
------------------------------------------------------------
------------------------------------------------------------
------------------------------------------------------------
------------------------------------------------------------
----------GKG
>RLE02658.1|Candidatus_Aminicenantes-root-root-root-root-Candidatus_Aminicenantes_bacterium RLE02658.1 hypothetical protein DRI99_05805 [Candidatus Aminicenantes bacterium]
----------------------------------------------MN------------
----------------------------------L-----------SS-----RMIVVLT
SVGVLSGALLSTVGLLTRERIEANRLKEIE-EAI---------VSVVPG----------T
TV------NQKIYEE----------------------------------------KEFTV
YATRS-----------EAGQITGYAIYTAG-TGF----QDKIVIMFGTDASLQKIFRLTI
L--DQK-ETPGLGAKITD-------E--------EA---------------------FLQ
FWENKDCS---------QPLTLRKPPVSR-EEL-GA-SEINAITGATISSEAVLN-TVNA
SLAKLRSL-I-------------QEG----------------------------------
------------TINIEGNN----------------------------------------
------------------------------------------------------------
------------------------------------------------------------
------------------------------------------------------------
-----------GQ
>WP_040198668.1|Proteobacteria-Deltaproteobacteria-Desulfuromonadales-Geobacteraceae-Geoalkalibacter-Geoalkalibacter_subterraneus WP_040198668.1 RnfABCDGE type electron transport complex subunit G [Geoalkalibacter subterraneus]AJF05389.1 hypothetical pro
----------------------------------------------MK------------
----------------------------------D-----------IA-----RLVIVLT
LITVGAGLVLSLVESFTREPIAEQRRLETL-RAL---------SAVLPE----------F
DN------NPDQDRVVLPV--------GVN------------KKGK-------P-VERTF
YLGR------------SDGKINGVAFEVVAPDGY----SGEIAVMAGVRPD-GALVAIEI
L--RHA-ETPGLGDKIEE-------D--------W----------------------FKR
QFKGKRLDN--------ADWRVKKDG-----------GEFDEITGATISPRAIVG-ALRR
GLEFFHEN-R-------------GAI--------IGAEGGS-------------------
------------------------------------------------------------
------------------------------------------------------------
------------------------------------------------------------
------------------------------------------------------------
----------NES
>WP_011020708.1|Euryarchaeota-Methanomicrobia-Methanosarcinales-Methanosarcinaceae-Methanosarcina-Methanosarcina_acetivorans WP_011020708.1 RnfABCDGE type electron transport complex subunit G [Methanosarcina acetivorans]Q8TSY2.1 RecName: Full=Ion-translo
----------------------------------------------MS------------
-------------------------------DSKE-----------IT-----KVIVTMV
VISAVAAALLALTYTPTQAQLKLLQAEQQK-EAM---------KEILPQ----------A
AD------FEPVTGSEVDD------------------------DGN---------PVVLY
YKGVD-----------SSGNVVGYVVERNQ-VGA----QGMIQLLAGISSDFSTITGFQV
M--KHS-ETPGLGALITT-------P--------E----------------------FQG
QFVDLPVA----------DTSLTKNG-----------GQVDAISGATISSQAVVD-ALHS
AVDYVSAQ----------------------------------------------------
------------------------------------------------------------
------------------------------------------------------------
------------------------------------------------------------
------------------------------------------------------------
-----------EG
>OQY71408.1|Ignavibacteriae-Ignavibacteria-Ignavibacteriales-root-root-Ignavibacteriales_bacterium_UTCHB2 OQY71408.1 electron transporter RnfG [Ignavibacteriales bacterium UTCHB2]
----------------------------------------------MK------------
----------------------------------Q-----------IS-----LIVATLT
IIGIIAGGSLSLVNNWAAPKIALNLKAETE-RAI---------FLVHPD----------G
KR------YEEIKN-----------------------------------------AGLEV
YKVFN-----------EKDSSVGYSLVYDG-NGF----QGNIKLMIGLTNDLNRTTSIEI
L--EQS-ETPGLGTKILE-------A--------P----------------------YKD
QFNGLEVN---------PSIILVKGA----EPS-NP-NEVQSITGATISSKAVVA-IVNE
GITKLKDI-E-------------NKG----------------------------------
------------------------------------------------------------
------------------------------------------------------------
------------------------------------------------------------
------------------------------------------------------------
----------ASE
>WP_021362449.1|Firmicutes-Clostridia-Clostridiales-Peptostreptococcaceae-Clostridioides-Clostridioides_difficile WP_021362449.1 RnfABCDGE type electron transport complex subunit G [Clostridioides difficile]EQE21728.1 electron transport complex, RnfABCDG
----------------------------------------------MN------------
----------------------------------S-----------MV-----RLGGTLL
AISAIAALALGATNQVTAPVIEQRNIQANN-ELR---------KAVLPE----------A
KE------FKEMKEDTYKD------------------------LGD-------G-LIAEV
YEGL------------DGSEVVGYTLKAKP-SGY----GGEIEVMVGISSE-GQVTGVDI
G--NMS-ETAGLGAKAKD-------D--------A----------------------FKG
QYKGKTAE----------PLEVAKGS-----TT-AD-NQILAISGATITSTAVTT-GVNA
AIDVFNSA-L-------------NK-----------------------------------
------------------------------------------------------------
------------------------------------------------------------
------------------------------------------------------------
------------------------------------------------------------
-------------
>TET85655.1|Candidatus_Aerophobetes-root-root-root-root-Candidatus_Aerophobetes_bacterium TET85655.1 FMN-binding protein [Candidatus Aerophobetes bacterium]
----------------------------------------------MK------------
----------------------------------K-----------SV-----HMVLVLS
IVGMISGASLVGVYRYAQPRIEENKKAEIR-RAV---------FEVLPE----------A
KD------YNTIIK-----------------------------------------EDRLI
YQGLD-----------SSGNLVGYAFIGEA-AGY----QGIIEIMIGMDPELNQTRGIQI
L--ESV-ETPGLGAKITS-------E--------S----------------------FGE
QFKALLVV---------PLIKLIKGK----KAE-ED-NQVQAITGATISSQTVID-ILNN
TIKEVREK-L-------------SKE----------------------------------
------------------------------------------------------------
------------------------------------------------------------
------------------------------------------------------------
------------------------------------------------------------
-------------
>RKY27176.1|Candidatus_Omnitrophica-root-root-root-root-Candidatus_Omnitrophica_bacterium RKY27176.1 hypothetical protein DRP61_04720 [Candidatus Omnitrophica bacterium]RKY35369.1 hypothetical protein DRP69_01825 [Candidatus Omnitrophica bacterium]RKY44
----------------------------------------------MK------------
----------------------------------------------TL-----RIVLVLA
LVSVFSAGTLSFFELLAEKRIAENEKREIE-ESI---------FTIAPQ----------T
EK------IEEVKD---------------------------------------------Y
YKLFD-----------REGNLLGYVFLAEG-QGY----QGPVKILFALKPNLEELLGIEI
I--SHQ-ETPGLGAKIDS-------E--------E----------------------FKQ
QFRRLKVL---------PKIEYLKK-----KPS-LP-NQIQAITGATVSSRSVVN-ILNK
KIEQIRRE-L-------------KKR----------------------------------
------------------------------------------------------------
------------------------------------------------------------
------------------------------------------------------------
------------------------------------------------------------
-------------
>RKY54293.1|Candidatus_Marinimicrobia-root-root-root-root-Candidatus_Marinimicrobia_bacterium RKY54293.1 hypothetical protein DRP89_05090, partial [Candidatus Marinimicrobia bacterium]
----------------------------------------------MN------------
----------------------------------K-----------SA-----KMIIVLT
ATAILSGGVLAYFNLFTSPIIEAYQSNELK-NAV---------GIVLPG----------I
IS------YDEKVI-----------------------------------------NNTQF
YLGRN-----------KSADLTGVAFLAEG-NGF----QSKIKILVGMNPEFTKIKGLKI
L--QQA-ETPGLGTKIEN-------DPTNKSNKFW----------------------FLS
QFKDLKIG---------TGITYVKNK----KPS-KE-GEIQAITGATISSKSVVN-ILND
AINKSRKA-FFNEHFGN--C---ESE--------NQKNIIENEIYKVLPEIVSCEEEI--
----INDIRFYLGKNEKGDLVGVAFIAEG-------YGYQSEIRMLV-GMNP--------
--ELTKIFSLKILQQAETPEIGTKIECDSTNVSDRFWFTNQFKNLEVDSGITYILDKKPS
K----------AGE---IQAITGATISSESVVDILNSTIKT-------------------
----------------------NREIF---------------------------------
---LSKVRSIRNR
>WP_128700472.1|Candidatus_Omnitrophica-root-root-root-Candidatus_Vampirococcus-Candidatus_Vampirococcus_archaeovorus WP_128700472.1 FMN-binding protein [Vampirococcus sp. LiM]QAT17585.1 electron transport complex protein RnfG [Vampirococcus sp. LiM]
----------------------------------------------MQ------------
---------------------------------NN-----------FV-----RYAATLA
IICLAASGLLSVVYNVTQPKIAAQAKMEEE-SAL---------QDVYPG----------A
AR------FEPVEDK----------------------------------------GSVFY
YKALN-----------TSGDLLGYAFKAEK-KGY----SSTIVTMVGMDTK-GIIQRIKI
L--SQN-ETPGLGSRIEE-------V--------RQKETFWDVVLRKANISQKPRPWFQT
QFESKSYK----------GLE----------------RNVETITGATISSLAVIV-SVEE
KAGKIMES-V-------------QDG----------------------------------
------------------------------------------------------------
------------------------------------------------------------
------------------------------------------------------------
------------------------------------------------------------
------------R
>WP_075809144.1|Firmicutes-Clostridia-Clostridiales-Peptostreptococcaceae-Paeniclostridium-Paeniclostridium_sordellii WP_075809144.1 RnfABCDGE type electron transport complex subunit G [Paeniclostridium sordellii]AUN13248.1 electron transporter [Paeniclo
----------------------------------------------MK------------
----------------------------------D-----------IL-----RLGSILF
VICAVAALMLGVTNNITAPVIEQRNIQANN-ESR---------KAVLQA----------A
EE------FKQIENAKG------------------------------------D-LVEEV
YQGL------------KNGEVVGYTIKTTP-KGY----GGKVEVMVGITAD-GNISGVKI
G--NHS-ETPGLGSKASE-------P--------T----------------------FKD
QFKGKGTD---------KSLTVVKGN-----AS-ND-NDIAAISGATITSKAVTS-GVNA
AIDLYKSQ-L-------------LNS--------QNEAKDSSMVQIY-------------
------------------------------------------------------------
-------------DHKELKD----------------------------------------
------------------------------------------------------------
------------------------------------------------------------
-------SNGTGV
>WP_007288777.1|Firmicutes-Negativicutes-Selenomonadales-Sporomusaceae-Thermosinus-Thermosinus_carboxydivorans WP_007288777.1 RnfABCDGE type electron transport complex subunit G [Thermosinus carboxydivorans]EAX48123.1 electron transport complex, RnfABCDG
----------------------------------------------MSH-----------
---------------------------GHEQQSNS-----------IF-----KVGMNLA
IACFLSGAVIASTYAMTAPIAAQERINQKN-KAM---------KELVAD----------A
QE------FKPVD------------------------------------------GKTDW
YAAL------------KDGKIVAYVVPAES-KGY----GGAIKMVTAISPD-GKVIDYKI
L--AHN-ETPGLGDKAAE-------P--------K----------------------FRK
QFAGKAAQ----------DLEVVKTP--------TD-KNIQALTGATITSRAVTK-GIRE
AAEQVAAY-A-------------ASQ----------------------------------
------------------------------------------------------------
------------------------------------------------------------
------------------------------------------------------------
------------------------------------------------------------
-----------KK
>TET76404.1|Candidatus_Cloacimonetes-root-root-root-root-Candidatus_Cloacimonetes_bacterium TET76404.1 RnfABCDGE type electron transport complex subunit G [Candidatus Cloacimonetes bacterium]
MRHSCYNNKDMGRITRRCNVFHTINECIHTLNKSLHGSCSVWREEKMN------------
----------------------------------I-----------SA-----HMIIVLT
VVCLFSGLSLVYMNQYAEPLIKINAEKATQ-EAI---------FKVLPD----------V
KN------VEIIER-----------------------------------------GEKVI
FKGLN-----------EEGELVGYAFVAKG-SGY----QGIIKIMVGIDSELGKLTGIDI
L--ESV-ETPGLGAKITE-------D--------N----------------------FKG
QFSGVSVL---------PAIDYVKGK----KPE-NP-NEIQAITGATVSSRSVVN-ILNA
TIKEVKEI-V-------------KEI--------GPSGEG--------------------
------------------------------------------------------------
------------------------------------------------------------
------------------------------------------------------------
------------------------------------------------------------
----------ENE
>WP_091540605.1|Firmicutes-Clostridia-Clostridiales-Clostridiaceae-Alkaliphilus-Alkaliphilus_peptidifermentans WP_091540605.1 RnfABCDGE type electron transport complex subunit G [Alkaliphilus peptidifermentans]SCY16230.1 electron transport complex protei
----------------------------------------------MR------------
----------------------------------E-----------VI-----KLGLILL
VITSIAAFVLGITNEVTQPIIDQRLHLQNV-EAI---------KALLPE----------A
EE------FELIEDENV--------------------------TNR-------S-LIVEA
YMGI------------KNGEVVGYTVKTNP-NGY----NGRVEVLVGITVD-GEIVGAKI
G--QHA-ETPGLGSKIAD-------A--------A----------------------YIG
QFFNKIVS---------VGFGSTKDV-----PT-TD-GDIQVVTGATVSSDAVVD-GVNA
AGALFEEV-L-------------VNR----------------------------------
------------------------------------------------------------
------------------------------------------------------------
------------------------------------------------------------
------------------------------------------------------------
-------------
>PIZ16505.1|Candidatus_Desantisbacteria-root-root-root-root-Candidatus_Desantisbacteria_bacterium_CG_4_10_14_0_8_um_filter_39_17 PIZ16505.1 hypothetical protein COY51_02585 [Candidatus Desantisbacteria bacterium CG_4_10_14_0_8_um_filter_39_17]
----------------------------------------------MK------------
----------------------------------DENRFIG-----TL-----KSMSLLI
IICVVSAAGLSVVYDKTRVKISSQISNERM-ESL---------KEVLPG----------A
TE------FKEF-------------------------------------------IQEKK
WAGY------------KNGKFLGNVIMVSA-KGY----AGNAEILVGTDIK-NSITNIKI
L--RHS-ETPGLGAKISE-------N--------K----------------------FTS
QFTGKKKS----------EMWLKKDN--------SD-GKIDAITAATISSRAVTN-AIRN
ALSETDIL-S-------------ESK--------KER-----------------------
------------------------------------------------------------
------------------------------------------------------------
------------------------------------------------------------
------------------------------------------------------------
------------K
>TFG52618.1|Gemmatimonadetes-Gemmatimonadetes-Gemmatimonadales-root-root-Gemmatimonadales_bacterium TFG52618.1 FMN-binding protein [Gemmatimonadales bacterium]
----------------------------------------------MT------------
-----------------------PPTPPTERPNVA-----------PG-----RLLATLA
GAGAVAGLLIVLVFGWTQPTIQAYKARMLQ-EAV---------YEVLEA----------P
DH------YDTLYAYA--G--------ALHDSLP-------PGVGP-----RDK-GLDII
YHGYR-----------TDGTSIGYAIPAGE-PGF----QDVIRLIFGYDPGTGTILGMKV
L--ESK-ETPGLGDKIEK-------DQ-------D----------------------FVS
QFQGAGSP-----------LKGMKARDV--TGT-DP-HEVAMITGATISSKAVIR-IINN
ALERLQPA-F-------------QST--------VAE-----------------------
------------------------------------------------------------
------------------------------------------------------------
------------------------------------------------------------
------------------------------------------------------------
----------RSP
>PWM59228.1|Firmicutes-Clostridia-Clostridiales-Ruminococcaceae-root-Ruminococcaceae_bacterium PWM59228.1 electron transporter RnfG [Ruminococcaceae bacterium]
----------------------------------------------MK------------
------------------------------LSPKE-----------IL-----KPALALL
LICAAATALLALTNSVTAARIAETERENAI-AAR---------RTVMPD----------A
AD------FGEEQTY----------------------------------------DTLTY
CNALD-----------ADGNTVGRVFTAAA-KGY----GGTVSVMIGIDAD-GKITGIEI
L--SHS-ETPGLGANSTK-------P--------A----------------------FKN
RFVGKSGT-----------LTVSKTS--------NDGENVQAITAATITSKAVTS-AVNA
ALAADRAI---------------EGG----------------------------------
------------------------------------------------------------
------------------------------------------------------------
------------------------------------------------------------
------------------------------------------------------------
-----------AS
>WP_122014970.1|Firmicutes-Clostridia-Thermosediminibacterales-Tepidanaerobacteraceae-Biomaibacter-Biomaibacter_acetigenes WP_122014970.1 RnfABCDGE type electron transport complex subunit G [Thermoanaerobacterales bacterium SK-G1]AYO31023.1 RnfABCDGE typ
----------------------------------------------MN------------
----------------------------------Q-----------YT-----RMIVVLV
AISLAAGALLAFSYEVTNPKIQEQAQQALE-QAV---------MKVIPG----------A
EK------MITVEK-----------------------------------------EGMTL
YIGTD-----------NQGNKKGIAFKTTG-SGF----SGPIEIMVGYNPKEGKLTGIEI
L--SMS-ETPGLGARIKE-------P--------A----------------------FTD
QFKGKSVK----------DEFIPK-------------KDVKVITGATISPTAVSK-AIKS
SLATVTKI-Y-------------PVG----------------------------------
------------------------------------------------------------
------------------------------------------------------------
------------------------------------------------------------
------------------------------------------------------------
----------GDF
>WP_106063979.1|Firmicutes-Clostridia-Clostridiales-Clostridiaceae-Clostridium-Clostridium_liquoris WP_106063979.1 RnfABCDGE type electron transport complex subunit G [Clostridium liquoris]PRR78135.1 Electron transport complex protein RnfG [Clostridium l
----------------------------------------------MK------------
----------------------------------D-----------DI-----RLGIILL
IITAVSGFLLGFAQKITKEPIAIQEQKTKS-EAM---------QIILPS----------A
TE------FKASNKQAS------------------------------------G-LIKEV
NEGY------------NGSKIDGYILRVDP-KGY----GGLIDMMVGISTD-GKITGIKI
L--SHS-ETPGLGANAPN-------P--------K----------------------FSG
QYTNKPAK----------ELKVVKGE-----AS-GD-DQISALTGATITSRAVTT-GVNE
AVKFYDSN-L-------------KGG----------------------------------
------------------------------------------------------------
------------------------------------------------------------
------------------------------------------------------------
------------------------------------------------------------
------------K
>OIP35210.1|Proteobacteria-Deltaproteobacteria-root-root-root-Deltaproteobacteria_bacterium_CG2_30_63_29 OIP35210.1 hypothetical protein AUK47_17030 [Deltaproteobacteria bacterium CG2_30_63_29]PJB39364.1 FMN-binding protein [Deltaproteobacteria bacterium
----------------------------------------------MS------------
----------------------------DIVKNSS-----------FV-----RLVFTLG
GAGLVSGIILVGVYLVTLPIIQANRAEALN-AAI---------LRVVKG----------T
ET------VEAMVVDG--G--------TLKPYEG-------EAGKA-------P-KGEVV
YAGKD-----------ADGKLVGYAIPAEG-PGF----QDTIVLLIGFDPTRRVIIGMEV
L--ESR-ETPGLGDKITS-------DA-------H----------------------FLS
NFEALAVE---------PTIVGVKNG----ARA-NP-NEVDTITGATISSKAVIS-ILNK
SMDTWLSI-I-------------APA--------VDTTSA--------------------
------------------------------------------------------------
------------------------------------------------------------
------------------------------------------------------------
------------------------------------------------------------
-------SNEPQR
>WP_014967150.1|Firmicutes-Tissierellia-Tissierellales-Gottschalkiaceae-Gottschalkia-Gottschalkia_acidurici WP_014967150.1 RnfABCDGE type electron transport complex subunit G [Gottschalkia acidurici]AFS78013.1 electron transport complex protein, subunit 
----------------------------------------------MN------------
----------------------------------K-----------IV-----KLGIILL
IITSVAAGILSFLNEKTKVIIAKQQEEANN-LAR---------KEVLPN----------G
KD------FKELDKDKFN---------SAI-------------EGT-------N-LITEI
YEGT------------DGSNVVGYTIKTTI-SGY----SGPVVVMTGIGME-GKLEGVKI
V--SNT-ETPGLGANAAT-------P--------E----------------------FQN
QYKGKTTE---------ENLAVVKVP-----P--TG-NQIQALTGATITTKAVTD-SVNE
AIVAYKNL-S-------------K------------------------------------
------------------------------------------------------------
------------------------------------------------------------
------------------------------------------------------------
------------------------------------------------------------
-------------
>WP_012159625.1|Firmicutes-Clostridia-Clostridiales-Clostridiaceae-Alkaliphilus-Alkaliphilus_oremlandii WP_012159625.1 RnfABCDGE type electron transport complex subunit G [Alkaliphilus oremlandii]ABW19313.1 electron transport complex, RnfABCDGE type, G s
----------------------------------------------MK------------
----------------------------------Q-----------IV-----KLSIILL
VITAVSAGLLSVVNDVTKVVIQEKAMEANL-VYM---------KELLPD----------A
DE------FKVVENTSIT---------EI------------------------E-GVQEA
YEGL------------KGGSTIGYAVKTVT-KGY----GGDVVIITGVNSD-GTIAGIKV
A--SQS-ETPGLGSKITE-------D--------G----------------------FSG
QFAGKSAE---------GELSVG--------------TDVEAISGATVSSRAATA-GVNA
AIKLFEGV-L-------------K------------------------------------
------------------------------------------------------------
------------------------------------------------------------
------------------------------------------------------------
------------------------------------------------------------
-------------
>OGC11595.1|root-root-root-root-root-candidate_division_WOR-1_bacterium_RIFOXYA12_FULL_52_29 OGC11595.1 hypothetical protein A3K44_03725 [candidate division WOR-1 bacterium RIFOXYA2_FULL_51_19]OGC17669.1 hypothetical protein A3K48_03725 [candidate divisi
----------------------------------------------ML------------
----------------------------------K-----------NL-----KLAAVLT
IFCLISAGALAYVYNLTRPMIAANSALSFK-RSM---------GEVIS-----------A
DS------FTP--------------------------------------------GSQGC
YLAR------------KGKETVGYVFPVNP-AGY----GGAIEMMVSLDKG-GKVIAVKI
I--SNK-ETPGLGTNILN-------P--------K----------------------FLK
QFSGKSVG---------DKIKAK--------------EDIDAVTGATISSNGVCK-GVRQ
ALELFGKV----------------------------------------------------
------------------------------------------------------------
------------------------------------------------------------
------------------------------------------------------------
------------------------------------------------------------
-----------KP
>KPK42715.1|Candidatus_Omnitrophica-root-root-root-root-Omnitrophica_WOR_2_bacterium_SM23_29 KPK42715.1 hypothetical protein AMJ78_01420 [Omnitrophica WOR_2 bacterium SM23_29]
----------------------------------------------MK------------
----------------------------------D-----------FA-----RFSLVLF
LICSIAAAFLASIFKIAEPKISEQRQLEEK-KAI---------EEVMGQ----------E
PE-----VIEKIEK-----------------------------------------EDLVF
YKAKD-----------SQGNLIAYVFIAKA-RGY----SSDIRTVIAMDSN-AKIIAVKI
L--EHQ-ETPGIGSRIEE-------N--------E----------------------FLN
QFKNRNVD-----------------------------EQFDTITGATISSRAVID-SVKE
KAQEIIKN----------------------------------------------------
------------------------------------------------------------
------------------------------------------------------------
------------------------------------------------------------
------------------------------------------------------------
-----------ER
>WP_041502537.1|Bacteroidetes-Bacteroidia-Bacteroidales-Porphyromonadaceae-Sanguibacteroides-Sanguibacteroides_justesenii WP_041502537.1 MULTISPECIES: RnfABCDGE type electron transport complex subunit G [Porphyromonadaceae]KIO42724.1 electron transporter
----------------------------------------------MG------------
-----------------------------KKLEST-----------FK-----NMVLVLS
AITLISSAAVGFVNEFTSGLIDKAKLEKQV-TAI---------RNVVAA----------F
DN------DPMAEAWTEK-------------------------TPD-------G-GELIF
YPAK------------KAGELVGTAIKTYSNNGF----SGKVWLMVGFNPD-GTIHNYSV
L--EHK-ETPGLGSKMDSWF-----TRG-----------------------------GKG
NVTGKKPGK--------TGLKVTKDG-----------GDVDAITAATISSRAFLD-AINR
AAAALNGA-D-------------TQS--------GATQQIK-------------------
------------------------------------------------------------
------------------------------------------------------------
------------------------------------------------------------
------------------------------------------------------------
----------TEN
>WP_012583455.1|Dictyoglomi-Dictyoglomia-Dictyoglomales-Dictyoglomaceae-Dictyoglomus-Dictyoglomus_turgidum WP_012583455.1 RnfABCDGE type electron transport complex subunit G [Dictyoglomus turgidum]YP_002352986.1 RnfABCDGE type electron transport complex 
----------------------------------------------MK------------
----------------------------------N-----------IL-----RYGLTLM
LICAIAAGVLAYTYENTQKVIELNKAKERN-LLL---------KELLPE----------A
IE------FVPLSNKPKNI------------------------DPL-------V-NINEI
YIGK------------RDGKEVGKVWEVST-KGY----SSDIVLLVAVNDK-GVIEKVKV
V--SQQ-ETPGLGTEVTK-------D--------N----------------------FLG
QFIGKKEP----------NLEAKK--------------NITPVSGATISSSAVVR-AINE
VLKHNR---I--------------------------------------------------
------------------------------------------------------------
------------------------------------------------------------
------------------------------------------------------------
------------------------------------------------------------
-------------
>TET30492.1|Candidatus_Aerophobetes-root-root-root-root-Candidatus_Aerophobetes_bacterium TET30492.1 FMN-binding protein [Candidatus Aerophobetes bacterium]
----------------------------------------------MK------------
----------------------------------T-----------AA-----RMITVLA
VVGLFAGGTLAFIYRWAKPQIEAHERELLR-QAI---------FSVLPE----------T
KS------YEFSEK-----------------------------------------DGVGI
YQCED-----------SSGNLVGYAFVAEG-GGY----QDKIKMMVGLRPDLKTLGGIEI
L--YSR-ETPGLGGKIDS-------EDILQPAGKT----------------------FTE
QFRELEVL---------PPIEYVKGK----KPT-SP-NQIQAITGATISSRSVVQ-IINE
TVAKVTGI-L-------------KEE--------DKK-----------------------
------------------------------------------------------------
------------------------------------------------------------
------------------------------------------------------------
------------------------------------------------------------
-----------EK
>WP_059109645.1|Firmicutes-Clostridia-Clostridiales-Catabacteriaceae-Catabacter-Catabacter_hongkongensis WP_059109645.1 RnfABCDGE type electron transport complex subunit G [Catabacter hongkongensis]KUJ24889.1 hypothetical protein AR437_03200 [Catabacter 
----------------------------------------------MN------------
-----------------------------KAKNDS-----------IF-----NLTLRLV
IITVCAGLILGLVYGITKGPIEQQEIKKAT-EAR---------QMVLPD----------A
TD------FKQIALDGIDY----------------------DREKY-------S-DIQEV
YEGT------------ANGQAVGYTFSIVT-KGY----KPGLSLTIGISLD-GKMTGVTI
V--SHD-ETPGLGANATK-------P--------D----------------------FLD
QFIGTDGP-----------LTVGKTP-----SG-AE-NEIQALTGATITSKGVTN-AVNL
VREFSEQY-L-------------GKG----------------------------------
------------------------------------------------------------
------------------------------------------------------------
------------------------------------------------------------
------------------------------------------------------------
------------A
>WP_079589978.1|Firmicutes-Clostridia-Clostridiales-Peptostreptococcaceae-Acetoanaerobium-Acetoanaerobium_noterae WP_079589978.1 RnfABCDGE type electron transport complex subunit G [Acetoanaerobium noterae]SKB58343.1 electron transport complex protein Rn
----------------------------------------------MK------------
---------------------------------NE-----------IV-----KLGIILL
IITAIAAALLGFVNQITSPVIEAQIIEANN-MAR---------KSILSD----------A
DS------FELIQEDFG------------------------------------G-EVLEV
YKGL------------KGSDIVGYTIKTAP-KGY----AGAIEVTTGITVD-GTISGVSI
G--TMN-ETPGLGAKAKD-------E--------A----------------------FIS
QYNSKMTD---------ENLAVIKNG-----TP-AE-NEIVAISGATITSSAVTK-GVNT
AIELFKNS-L-------------Q------------------------------------
------------------------------------------------------------
------------------------------------------------------------
------------------------------------------------------------
------------------------------------------------------------
-------------
>RPH99985.1|Calditrichaeota-root-root-root-root-Calditrichaeota_bacterium RPH99985.1 FMN-binding protein, partial [Calditrichaeota bacterium]
------------------------------------------------------------
----------------------------------E-------------------------
------------------------------------------------------------
---------------------------------------------------------IKF
YEGYTSL---------EKTSLVGYAFVSAG-RGY----SSTIETMVGVDTS-GAIIGIRV
L--RQV-ETPGLGTRVEE-------I--------KYGES---------------DSWFQR
QFLRKNAE----------VINVDKDG-----------GDIQSITGATISSRAVTR-SIVS
GFKDLKAQ-L-------------SPQ----------------------------------
------------------------------------------------------------
------------------------------------------------------------
------------------------------------------------------------
------------------------------------------------------------
------------Q
>RLC48422.1|Candidatus_Cloacimonetes-root-root-root-root-Candidatus_Cloacimonetes_bacterium RLC48422.1 hypothetical protein DRH57_02220 [Candidatus Cloacimonetes bacterium]
----------------------------------------------MN------------
----------------------------------D-----------VV-----KMGLVLL
IITLIASCVLAVIYQKTAPIIAKNKQLEEE-KAR---------KSVLPE----------A
DH------FQEITEQKIIG------------------------QDTV--------HTILY
YKGLD-----------KHNRLVGYTFRCEK-YGY----SSNVQTMVGIDTL-FNIIAIKV
I--SQQ-ETPGLGANCAT-------S--------E----------------------FAE
KFQHKTPE----------NIMVDKDG-----------GDIESITGATITTRAVTN-SIKE
KFIDIKER-L-------------IEK----------------------------------
------------------------------------------------------------
------------------------------------------------------------
------------------------------------------------------------
------------------------------------------------------------
-------------
>WP_011366696.1|Proteobacteria-Deltaproteobacteria-Desulfovibrionales-Desulfovibrionaceae-Desulfovibrio-Desulfovibrio_alaskensis WP_011366696.1 FMN-binding protein [Desulfovibrio alaskensis]ABB37384.1 NADH:quinone oxidoreductase subunit RnfG [Desulfovibr
----------------------------------------------MR------------
----------------------------------E-----------II-----KMIVVLS
TICVISGFALSSLKKLTAPQIELQVLTYVQGPAI---------KDVLSG----------Y
DN------DPIADRRRFTD------------------------PST-------G-AEYNV
FPAK------------KGGKLFAVALENFG-GGY----GGDIGVMVGFDVENDVLTGIGV
T--TMK-ETPGLGTVIAE-------D--------S----------------------FTS
KFTGKGLD-----------VALKSDG-----------GEIDGISGATFSSIGCMV-AVQK
ASAVYKSL---------------KSEIVT-------------------------------
------------------------------------------------------------
------------------------------------------------------------
------------------------------------------------------------
------------------------------------------------------------
----------GFN
>WP_132038803.1|Firmicutes-Clostridia-Thermoanaerobacterales-Thermoanaerobacteraceae-Caldanaerobacter-Caldanaerobacter_subterraneus WP_132038803.1 RnfABCDGE type electron transport complex subunit G [Caldanaerobacter subterraneus]KUK09031.1 Electron tran
----------------------------------------------MK------------
----------------------------------E-----------TV-----KVGLILF
LITAVAGVILGVSNAVTSEKIAEMEEIANN-TAK---------QEVLKE----------A
KS------FVTLDEKRLK---------EIA-------------GSN-------Q-NVLEI
SEGYD-----------ANSSLVGYVFKITS-NGY----GGEIQFMVGISKK-GYITGIKI
L--NHK-ETPGLGANATK-------S--------F----------------------FTD
SFKGKSVA---------DKLVVVKHP-----PK-AD-NEIQALTGATITSNAIVN-GVNM
VREIYNSK-L-------------AN-----------------------------------
------------------------------------------------------------
------------------------------------------------------------
------------------------------------------------------------
------------------------------------------------------------
-------------
>WP_096176451.1|Proteobacteria-Alphaproteobacteria-Rhizobiales-Cohaesibacteraceae-Cohaesibacter-Cohaesibacter_sp._ES.047 WP_096176451.1 electron transport complex subunit RsxG [Cohaesibacter sp. ES.047]
----------------------------------------------MA------------
------------------RRLARKAGSIYDRIRGN-----------PA-----YLATLLG
GFSLVTAFILASSHMATEAAIQQRQKEDLQ-GSL---------SLVIPS--------ALH
DN------DLVRDSYVLAD--------AG------------------------G-VSKRI
YPAT------------VDGELTAVAYQVTG-LGY----GGPILALLGVDRD-GTILGVRV
L--QHA-ETPGLGDKIEA-------NRS------D----------------------WIK
SFTGQSFALLS-----PDQWEVKKDG-----------GYFDQLSGATITPRAVVQ-SVKG
GISFFTSH-M-------------DELLEGG---HKAEPNVTEPIK---------------
------------------------------------------------------------
------------------------------------------------------------
------------------------------------------------------------
------------------------------------------------------------
-------TQEEPS
>OGU54507.1|Ignavibacteriae-Ignavibacteria-root-root-root-Ignavibacteria_bacterium_RBG_13_36_8 OGU54507.1 electron transporter RnfG [Ignavibacteria bacterium RBG_13_36_8]
----------------------------------------------MK------------
----------------------------------I-----------VI-----HMILTLS
IIGIISGGLLSWVNEWAEPKIAEHRRAETE-RAI---------FLVQPV----------A
KS------YEKVEG-----------------------------------------IDFEL
YKVFD-----------EKKNSMGYSLVYEG-NGF----QGKIRLIVGLKEDVSEIIGFEI
L--EQS-ETPGLGTKVTE-------E--------P----------------------FKK
QFINLQTT---------PQINYVKGV----APS-KP-NEIQAITGATISSKSVVA-IINN
GLMRLREL-Q-------------KRG----------------------------------
------------------------------------------------------------
------------------------------------------------------------
------------------------------------------------------------
------------------------------------------------------------
-----------SL
>WP_052563447.1|Planctomycetes-Candidatus_Brocadiae-Candidatus_Brocadiales-Candidatus_Brocadiaceae-Candidatus_Brocadia-Candidatus_Brocadia_sinica WP_052563447.1 FMN-binding protein [Candidatus Brocadia sinica]KAA0242665.1 FMN-binding protein [Candidatus 
----------------------------------------------MT------------
--------------------------------KTS-----------PA-----YILGFMI
IICTVFGTAISSVHYATLDMLRKNEKLHRN-RSI---------CRVFNL---PVAR-ASA
DA------FQKAIDDDISY---------------------EQIVSQ-------G-RTWDV
YKQM------------DTGN-IGFVF--SG-TGF----WDRITGILVLSPDLSEIVNIQF
L--DQK-ETPGLGARIEE-------G--------W----------------------FID
QFKGVLISWDK---PVDKRIIVGPAP----DPK-AK-NRVDAITGATQTSLALMK-FLNS
ELESFRKV-M-------------KEQ--------KEKTMIEPPL----------------
------------------------------------------------------------
------------------------------------------------------------
------------------------------------------------------------
------------------------------------------------------------
----------PWE
>WP_014856151.1|Ignavibacteriae-Ignavibacteria-Ignavibacteriales-Melioribacteraceae-Melioribacter-Melioribacter_roseus WP_014856151.1 FMN-binding protein [Melioribacter roseus]AFN74717.1 electron transport complex, RnfABCDGE type, G subunit [Melioribacte
----------------------------------------------MN------------
----------------------------------N-----------SI-----KMIIALT
SIALASGAVLSGVSNWAAPHIEANRIAETE-AAI---------YLVHNN----------A
KS------YKKIET-----------------------------------------DLGEV
YKVYD-----------EKSVPAGYSIVAEG-NGF----QGKIRLMIGTDTALAKITAIEI
L--EQV-ETPGLGSLITE-------D--------E----------------------FRN
QFKNLSAL---------PSVNWVKGK----APE-KP-NEIEAITGATISSKSVCK-IIND
VLEKARIE-K-------------QSN----------------------------------
------------------------------------------------------------
------------------------------------------------------------
------------------------------------------------------------
------------------------------------------------------------
-----------KL
>RJP22871.1|Candidatus_Abyssubacteria-root-root-root-root-Candidatus_Abyssubacteria_bacterium_SURF_5 RJP22871.1 RnfABCDGE type electron transport complex subunit G [Candidatus Abyssubacteria bacterium SURF_5]
----------------------------------------------MH------------
----------------------GAAPIWRESFVNI-----------YF-----RLSLLLF
LICAIAAGALAIVNSMTYQQIMQNEESKER-ILR---------GRALAG----------A
EK------GPQVVFDDKPV----------------------------------RINETNY
YIGR------------LDDEIVGATFTTVTNQGY----GGPIEIVIGMNDD--RITGVMI
K--SSS-ETPGLGANASAVKYGESEP--------W----------------------FLA
QFKNLEPE----------HVSLKKDD--------PA-GAIDAITAATITSRAITN-AVRE
EAKEFESV-W-------------PQL--------LEQKKYV-------------------
------------------------------------------------------------
------------------------------------------------------------
------------------------------------------------------------
------------------------------------------------------------
----------STN
>OQX82629.1|Candidatus_Omnitrophica-root-root-root-root-Candidatus_Omnitrophica_bacterium_4484_49 OQX82629.1 hypothetical protein B6D53_04115 [Candidatus Omnitrophica bacterium 4484_49]
----------------------------------------------MK------------
----------------------------------L-----------LF-----KMILVLG
ITAFASGFFLSFVYTKTLQEIEHNRKREIE-VSI---------KELVPE----------G
KR------YKFSQL-----------------------------------------GGYKV
YRVYN-----------DKDEIVGYCILASG-SGY----QGEIKILIAIAPDLEKLLGIKI
V--ENV-ETPGLGGKITS-------D--------W----------------------FVE
QFKNLKFM---------PKIEYVKNK----KPV-KK-NQIQAITGATISSSSVVR-IINT
AIKKVLPA-L-------------ENE----------------------------------
------------------------------------------------------------
------------------------------------------------------------
------------------------------------------------------------
------------------------------------------------------------
------------K
>WP_078697103.1|Firmicutes-Clostridia-Clostridiales-Clostridiaceae-Caloramator-Caloramator_quimbayensis WP_078697103.1 RnfABCDGE type electron transport complex subunit G [Caloramator quimbayensis]SKA94752.1 electron transport complex protein RnfG [Calor
----------------------------------------------MK------------
----------------------------------E-----------NL-----KPGAILL
IVTAIAGCLLGWAYSITKEPIAQQAIKANN-EAM---------REILPM----------A
DQ------FNKLDAAI---------------------------PDG-------S-IVKEV
NEGK------------KGNDVVGYAIKVTP-KGY----GGMIEMMVGISTD-GKVSGIKI
L--SHS-ETPGLGANAPS-------K--------E----------------------FSG
QYKDKAIN---------PPLEVVKGT-----AS-KP-NQIQAITGATITSKAVTK-GVNE
AINFYTSN-L-------------KGG----------------------------------
------------------------------------------------------------
------------------------------------------------------------
------------------------------------------------------------
------------------------------------------------------------
-----------SK
>WP_136336683.1|Bacteroidetes-Flavobacteriia-Flavobacteriales-Flavobacteriaceae-Robertkochia-Robertkochia_marina WP_136336683.1 RnfABCDGE type electron transport complex subunit G [Robertkochia marina]THD66611.1 RnfABCDGE type electron transport complex 
----------------------------------------------MS------------
-----------------------ETVNIASQNPAG-----------ST-----KMLKAMV
GIGVLSALLIVVTFELTQPRVQQLKAEALE-KAI---------FEVLPG----------A
VS------SRTFGVNAE-G--------KLIAPD----------TEE-------S-PVSLV
YAGYD-----------SADQLVGYAVEASG-QGY----ADKIRILYGYNPKQQQIIGFQV
L--ESK-ETPGLGDKIEK-------EQ-------R----------------------FLD
NFTALDVGLNKEG-NIANKVTTVKQG----AKV-NA-WEIDGITGATISSRAVGD-IIGS
STEEVIPL-L-------------FDN--------YKMMETPKANPKK-------------
------------------------------------------------------------
------------------------------------------------------------
------------------------------------------------------------
------------------------------------------------------------
-------NENDDK
>RJQ32245.1|Actinobacteria-Actinobacteria-root-root-root-Actinobacteria_bacterium RJQ32245.1 RnfABCDGE type electron transport complex subunit G [Actinobacteria bacterium]
----------------------------------------------MK------------
----------------------------------Y-----------YI-----KLAVNLM
IVCAVAAAALSLTYSLTKKAIAEQAKQRQI-DAN---------KAVMPE----------A
TG------FASIKKPKT------------------------------------G-NVATI
YEAK------------KDDAKLGYVVLVNA-RGY----GGTIEMVVGVDLA-GKVTNISI
I--SQR-ETPGLGDGIVA-------P--------K----------------------WNL
QFKGKTVD---------DKLEVNK--------------DIDSLTGATISSKAVTA-GVKE
ALKELQQA----------------------------------------------------
------------------------------------------------------------
------------------------------------------------------------
------------------------------------------------------------
------------------------------------------------------------
-----------GK
>RKZ08193.1|Candidatus_Fermentibacteria-root-root-root-root-Candidatus_Fermentibacteria_bacterium RKZ08193.1 hypothetical protein DRQ25_09660 [Candidatus Fermentibacteria bacterium]
----------------------------------------------MA------------
----------------------------------D-----------ML-----KIGLVLM
LVALVAAVALGFVNSRTAPIIAIQKELAKQ-NAM---------NEVAAG----------L
SP------GDSLAFDSLSI----------------------------------A-GLENP
YASCDNTLNIVRVSVPPDTSRIGYVFIAFG-KGY----SSTVQTMVALELE-GIISNTMI
L--YQQ-ETPGLGANIVN-------PA-------K----------------------LIS
KFNGLIAS----------ECFLSKDG-----------GGIDAMTGCTITSRTVTN-SIRT
GLEAMSEAGLFSLS---------DAE----------------------------------
------------------------------------------------------------
------------------------------------------------------------
------------------------------------------------------------
------------------------------------------------------------
---------GGMQ
>WP_044823819.1|Firmicutes-Clostridia-Clostridiales-Clostridiaceae-Clostridium-Clostridium_aceticum WP_044823819.1 RnfABCDGE type electron transport complex subunit G [Clostridium aceticum]AKL95083.1 electron transport complex RnfABCDGE type G subunit [C
----------------------------------------------MR------------
----------------------------------E-----------IV-----KLGIILL
VITAVAGLVLGYTNDMTQGIIQQRAMEETI-EAM---------GALLPE----------A
DD------FQGIEDENV--------------------------FTD-------E-LIVEA
YEGT------------KEGTTVGYAVKVAP-QGY----GGRVELLVGMSDE-GRITGVKI
G--DHS-ETPGLGSKIAD-------A--------A----------------------FVN
QFLDKGTE---------DAFIITKGG-----EA-GD-EYIEAISGATVSSKAVVD-GVNA
ARSVFEEV-L-------------KNR----------------------------------
------------------------------------------------------------
------------------------------------------------------------
------------------------------------------------------------
------------------------------------------------------------
-------------
>OGL10473.1|Candidatus_Rokubacteria-root-root-root-root-Candidatus_Rokubacteria_bacterium_RIFCSPLOWO2_02_FULL_73_56 OGL10473.1 hypothetical protein A3I14_17550 [Candidatus Rokubacteria bacterium RIFCSPLOWO2_02_FULL_73_56]
----------------------------------------------MS-VETH-------
---------------------APEPGPPAPPPDVA-----------PA-----RLLTVLG
VGGAVAGTLLVLAFGLTLPRIEANRARALD-AAV---------KEVLRA----------P
AR------YDTLFVVN--G--------ALTKTAP-------PGADP-------K-KLEQV
YLGYG-----------TDGRPVGFAVVAAE-AGF----QDVITLIFGYDARDRKLLGMKV
L--ESK-ETPGLGDRIEK-------SE-------A----------------------FVA
QFAGAVAP-----------LVGVKGK-----RS-KP-GEVSMITGATISSRAVIR-IINK
ALARLGPR-L-------------EAY--------REEGK---------------------
------------------------------------------------------------
------------------------------------------------------------
------------------------------------------------------------
------------------------------------------------------------
----------GNP
>WP_158212338.1|Firmicutes-Clostridia-Natranaerobiales-Natranaerobiaceae-Natranaerobius-Natranaerobius_trueperi WP_158212338.1 RnfABCDGE type electron transport complex subunit G [Natranaerobius trueperi]
----------------------------------------------MD------------
--------------------------------VKE-----------LI-----KLSLSLM
IITVISAGVLAFTNDITGPIIAEQRLAALQ-DSL---------EDVFPE----------S
DD------LKVNEI-----------------------------------------DDREY
YEVI------------QDGEIIGAATIVQP-GGY----GGEIEMMIAVDTD-GLIQGVEV
L--AHS-ETPGLGDAIED-------E--------E----------------------WRN
QFIGLGLE---------DDIALG--------------TDVDTISGATVSANAAIQ-GANE
GLELISFN-LFDFEKP-------ETD----------------------------------
---------VDLAEVDDGIYQGEGS------------GLEPGVVVEV-TVKD--------
----NEITDIEIIDHNDTPDYFEDAQAE---------IPDRILDEQS-------AD----
-----------------VDVVSGATLSSEGIKEAVLNAL---------------------
------------------LGDDDKE-----------------------------------
-------DSLEEA
>WP_027716341.1|Proteobacteria-Deltaproteobacteria-Desulfuromonadales-Desulfuromonadaceae-Desulfuromonas-Desulfuromonas_sp._TF WP_027716341.1 RnfABCDGE type electron transport complex subunit G [Desulfuromonas sp. TF]
----------------------------------------------MK------------
----------------------------------D-----------IA-----RLVLVLT
LIAAGAGLILSLVETVTREPIAEQRRLQTL-KAL---------KAVLPP----------I
DN------APDTDTVSLVA--------GKD------------RKGR-------D-VERTF
YRGR------------YEGSLAGVAFKVVAPDGY----SGNIEIMVGVDEK-GTVSGIEI
L--SHA-ETPGLGDKIAH-------E--------G----------------------FKG
QFKGQNLGS--------VDWRVKKDG-----------GDFDQITGATISPRAVVG-AVKN
GLEFFGEH-R-------------QEI--------VSQE----------------------
------------------------------------------------------------
------------------------------------------------------------
------------------------------------------------------------
------------------------------------------------------------
----------VQP
>RZN70409.1|Euryarchaeota-Candidatus_Methanoliparia-Candidatus_Methanoliparales-Candidatus_Methanollivieraceae-Candidatus_Methanolliviera-Candidatus_Methanolliviera_hydrocarbonicum RZN70409.1 RnfABCDGE type electron transport complex subunit G [Candidatus
----------------------------------------------MK------------
----------------------------------E-----------SW-----KRVIVLT
SIVAISVVVLSSIYNITEPEIAKQKEIKFE-EML---------QSIFPL----------A
TD------YS---------------------------------------------GKEGI
YEIY------------SDNKRVGYALMANG-KGY----GGDIEILVGVNED-KTIKGIKI
L--KQT-ETPGLGAKITE-------R--------W----------------------FTD
QFSGKPIG----------DIRLKKDD-----------GKIDAITGATISSSAAVD-TVYE
GYMEKIKM-M-------------EEK----------------------------------
------------------------------------------------------------
------------------------------------------------------------
------------------------------------------------------------
------------------------------------------------------------
-------------
>WP_012446979.1|Firmicutes-Clostridia-Natranaerobiales-Natranaerobiaceae-Natranaerobius-Natranaerobius_thermophilus WP_012446979.1 RnfABCDGE type electron transport complex subunit G [Natranaerobius thermophilus]ACB84092.1 electron transport complex, Rnf
----------------------------------------------MK------------
--------------------------------LND-----------LL-----KLGGVLM
VVAALSATLLGFSNSYTDPIIQERRMEQLE-NSM---------FEFFPE----------A
EE------FIIDEI-----------------------------------------DEQEY
YVVK------------TEGEVSGVATVVDP-GGY----GGRIEMMVAADAE-GTVSGVDI
L--SHA-ETPGLGSEIEE-------P--------E----------------------WLQ
QFIGLSAS---------QDIM-------------GE-EKVDIISGATVSSEAVIE-GVEL
ALDNIVED-YL-------------------------------------------------
------------------------------------------------------------
------------------------------------------------------------
------------------------------------------------------------
------------------------------------------------------------
-----------GN
>RKY41217.1|Candidatus_Omnitrophica-root-root-root-root-Candidatus_Omnitrophica_bacterium RKY41217.1 electron transporter RnfG [Candidatus Omnitrophica bacterium]
----------------------------------------------MA------------
------------------------DKAGKGMFKNT-----------AV-----RMIAALV
AVGVFSGITLVFVYNYAMPKIQTNVKAETD-RAI---------RNIFPG----------A
SR------IESTRE-------------------------------------------EDV
SRVMD-----------ARGGLLGYAFTAEG-NGY----QGCIKLIAGVDAGLSGMKGMEV
I--ESQ-ETPGLGAEIAG-------G--------T----------------------FKE
QFKGLSIV---------HPIEYVKNR----KPQ-KP-YQIEALTGATISSRAVVN-ILNR
RIREIRGL-L-------------KGK----------------------------------
------------------------------------------------------------
------------------------------------------------------------
------------------------------------------------------------
------------------------------------------------------------
-------------
>OQX79010.1|Candidatus_Omnitrophica-root-root-root-root-Candidatus_Omnitrophica_bacterium_4484_70.1 OQX79010.1 hypothetical protein B6D56_07920 [Candidatus Omnitrophica bacterium 4484_70.1]
----------------------------------------------MR------------
---------------------------------KN-----------KF-----WSVLVLT
LISCICGFSLAWVFSLAKDKIEENQKKSIK-RAV---------YNLCSD----------C
EK------IEEKAI-----------------------------------------QGKII
YCLYD-----------KKNNLIGYGFCSEG-QGY----QEKIKVFFVVDKDIKKIKGIEI
I--ESK-ETPGLGARINE-------D--------F----------------------FKN
QFKNLSIK---------SPIKCVKHKP-------QE-NEIQAITSATISSKAVVN-IVNK
GIKELKNL-L--------------------------------------------------
------------------------------------------------------------
------------------------------------------------------------
------------------------------------------------------------
------------------------------------------------------------
-----------GK
>WP_156991154.1|Firmicutes-Clostridia-Clostridiales-Ruminococcaceae-Caprobacter-Caprobacter_fermentans WP_156991154.1 FMN-binding protein [Caprobacter fermentans]MVB12391.1 Electron transport complex subunit RnfG [Caprobacter fermentans]
----------------------------------------------MK------------
------------------------------FSAKE-----------VL-----KPTLVLV
LICLVMTAFLAGTNLLTKDAIVAQKAKVAE-ESR---------MVALPT----------A
DS------FDKST------------------------------------------KSDIC
YVGK------------KGSDIAGFVFTTEA-GSY----GGKIQVMTGIDKD-GKVTGVIL
L--STN-DTPGLGLNAKK-------E--------S----------------------FRK
QYQQKAPD---------NGFEVVKGDG---AKE-GQ-GQINAMTGATISSKAVTT-AVNE
AIKEYQKV---------------KGG----------------------------------
------------------------------------------------------------
------------------------------------------------------------
------------------------------------------------------------
------------------------------------------------------------
------------E
>WP_062045225.1|Bacteroidetes-Bacteroidia-Bacteroidales-Lentimicrobiaceae-Lentimicrobium-Lentimicrobium_saccharophilum WP_062045225.1 RnfABCDGE type electron transport complex subunit G [Lentimicrobium saccharophilum]GAP45112.1 electron transport complex
----------------------------------------------MA------------
------------------------------KLEST-----------FK-----NMVLVLL
GISLVASFALGAVYNLTKDPIAKAQQLKKE-AAI---------KQVVPE----------F
EQ------LEPVTVTP---------------------------ADG-------G-DPVVI
NKAI------------SGGEVVGYAVETYSDKGF----GGKVQLMIGFLPD-GTIFNTAV
L--KHT-ETPGLGDKMDA-------SKS------S----------------------FPE
QFKNQNPES--------FTLKVKKDG-----------GQVDAITAATISSRAFCD-GVQR
AYDAVKTE-G-------------GEK----------------------------------
------------------------------------------------------------
------------------------------------------------------------
------------------------------------------------------------
------------------------------------------------------------
-------------
