# Supplementary material for: Comparative genomic analysis reveals metabolic flexibility of Woesearchaeota
Source: Nat Commun. 2021 Sep 6;12:5281. doi: 10.1038/s41467-021-25565-9 (PMC8421398; doi:10.1038/s41467-021-25565-9)
Supplement: Supplementary file 11 — Source Data [file 41467_2021_25565_MOESM11_ESM.zip › Source data/Supplementary_Fig_13.fasta]

>YT1_182_00577
-M---------------------------------------------NQLFKDFVKGLWK
HNPVFRLILGMCPTLAVTNVAINGLAMGLATSFVLIFSGIVISLIKNFIPSKVRIPCYIV
VIASFVTIADLFMAAYYP-SIHVVLSIYVPLIVVNCIILGRMEAFAGKMPLQRAFADAFG
MSLGFTWALVLLASVREFLGFG--TIF------G-------------ATIL-----GAW-
---------------Y-----------P--Q-VLVMKLPAGAFITLGLLIGLMNIISRKK
HV----------------------------------------------------------
---------------------------------------------------
>YT1_767_01097
-MK--------------------------------------------KENFMEFWKGLFK
KNPIFCLVLGLCPFLAVSTSLDNAIGMGGAATFVLLSSNVIISLIRKKAPSKIRIPIFIV
VIASFVTIVSLFMQAYLP-ALNRALGIYVPLIVVNCIILGRAEAFASKNGVFKSALDGLG
MGIGFTLSLLLISSIRELLGTGGLKLF------G-------------ITLL-----SLH-
---------------I-----------E--P-ATIFILAPGALLVTGLLLALFAHIRDTR
ADKIKGCQ---GDKE---------------------------------------------
---------------------------------------------------
>Yap2000.bin4.8_01329
-MS--------------------------------------------QQLFKDFVKGLWK
HNPVFRLILGMCPTLAVTNVAINGLAMGLATSFVLIFSGIVISLIKDFIPSKVRIPCYIV
VIASFVTIADLFMAAYYP-PIHAVLSIYVPLIVVNCIILGRMEAFAGKVPLKRAFADAFG
MSLGFTWALILLASVREFLGFG--TVF------G-------------ATIL-----GAW-
---------------Y-----------P--Q-VLMMKLPAGAFITLGLLIGLMNIVSRKK
HV----------------------------------------------------------
---------------------------------------------------
>MP5_5_87_00765
-MK--------------------------------------------QDNFLEFWKGLFR
ENPIFCLVLGLCPFLAVSTSLDNAIGMGLAATFVLVSSNTLVSLIRKGVPSKIRIPVFIV
VIASFVTIVSLFMQAYMP-ALNKALGIYVPLIVVNCIILGRAEAFASKNGIVKSALDGLG
MGLGFTLSLLLISFIRELLGTGALRLF------G-------------ANIL-----SLP-
---------------I-----------E--P-AMVFILAPGALLVMGLLLGLFAHMRNRK
FHEKSLRS----------------------------------------------------
-------------------------------------------------EE
>CG11_big_fil_rev_8_21_14_0_20_43_8_00359
-----------------------------------------------MKTGKIIWDGLAK
QNPTFRMALGLCPTLAVTTALTNGLVMGIAVTFVLACSNVLVSLLRKIIPDKVRIPAFIV
IIATFVTIADMLLEGFVP-DIHKTLGIFIPLIVVNCIILGRAESFASKNPVFSSLVDGIF
MGLGFTLSLSLISVIREVLGTG--KLIF----FG-------------NLLF-----SFD-
---------------F--------------S-VLGFVLAPGAFLTLGLLLSLFNYIDLKR
GTRQ--------------------------------------------------------
---------------------------------------------------
>TET51609.1|Actinobacteria-Actinobacteria-root-root-root-Actinobacteria_bacterium TET51609.1 electron transport complex subunit E [Actinobacteria bacterium]
-MEDKGNKN-----------KYGVR--ENRG----------------AVFLKEFTKGLVI
SNPVFILALGLCPVLAVTSSIDNALGMGAGVIFVLLCSNIIISAIRRTIPSLVRIPVFIV
IIATFVTILSLVFEAYIP-LLHQSLGIYLALIVVNCIILGRAEVFASKNSVLYSVADALG
IGFGFTLALVIISLFREILGTGGLTVF------G-------------FDLF-----NIP-
---------------V--------LSEH--P-MNFFISPPGAFLVIGLLMALFKWIGVIK
GE----------------------------------------------------------
---------------------------------------------------
>WP_102409099.1|Bacteroidetes-Bacteroidia-Bacteroidales-Tannerellaceae-Parabacteroides-Parabacteroides_bouchesdurhonensis WP_102409099.1 electron transport complex subunit E [Parabacteroides bouchesdurhonensis]RHJ90526.1 electron transport complex subuni
-----------------------------------------------MSNMKILMNGIIK
ENPTFVLLLGMCPTLGTTSSALNGMSMGLATMFVLICSNFVISALKNLIPDMVRIPAYIV
VIATFVTVVQMCMEAFVP-ALYASLGLFIPLIVVNCIVLGRAEAFAAKNRIVPSIFDGIG
MGLGFTLALTLLGAIREMLGTG--KFF------G-------------FAFM-----PEE-
---------------Y-----------G----SLIFVLAPGAFIALGYLIAIVDKLRKA-
------------------------------------------------------------
---------------------------------------------------
>RKY95227.1|Candidatus_Hydrothermae-root-root-root-root-Candidatus_Hydrothermae_bacterium RKY95227.1 electron transport complex subunit RsxE [Candidatus Hydrothermae bacterium]RKZ00704.1 electron transport complex subunit RsxE [Candidatus Hydrothermae ba
-MK---------------------------K----------------GSASYEFVKGLWK
ENPVLVMLLGMCPTLAVSNSAINGVAMGLAVIFVLVMSSLIVSAIRKLIPSEVRIPSFIV
VIATFVTMTDLFFKAKYP-DISKALGPFIPLIIVNCIILARQEAFASKNSVGLSLVDALG
MGLGFTWVLFLLGSIREILGFG--TWF------G-------------HRVL-----GSW-
---------------F-----------H--P-LIVMILPPGAFITLGVLVGLKNMIKKES
------------------------------------------------------------
---------------------------------------------------
>WP_127016628.1|Firmicutes-Clostridia-Halanaerobiales-root-Anoxybacter-Anoxybacter_fermentans WP_127016628.1 electron transport complex subunit E [Anoxybacter fermentans]AZR73297.1 electron transport complex subunit RsxE [Anoxybacter fermentans]
-MPS-----------------------RENV----------------NNLWRDLTNGLWN
ENPVFRLVLGMCPTLAVTNAALNGLAMGLATSFVLIFSEIIISLAKNLIPSKVRIPSYII
VIATFVTIADYGMKAFYP-DLAEVLGLFIPLIVVNCLILGRNEAFASKNSVVNSIMDAVG
MGLGFTWALTLLGAIREILGMG--TIF------G-----------KAIPFF-----TTW-
---------------W-----------E--P-WTIMVLPAGAFLTLGVLLGIMNYMTRSK
------------------------------------------------------------
---------------------------------------------------
>OQX59411.1|root-root-root-root-root-candidate_division_KSB1_bacterium_4484_219 OQX59411.1 electron transport complex subunit RsxE [candidate division KSB1 bacterium 4484_219]RKY78552.1 electron transport complex subunit RsxE [candidate division KSB1 bac
-----------------------------------------------MSLWYEFSKGIYK
ENPIFRLVLGMCPTLAVTTSVQNAIGMGIATTFVLFSSNLLISIIKNAVPKRIRIPMYIV
VIASFVTIADLVMAAYEP-ALHKSLGIFVPLIVVNCIILGRAEAFAGKNRVLPSILDGLG
MGIGFTLALLALGLVREILGNG--TIY------G-------------YPVL-----GSG-
---------------Y-----------N--P-MLIMILPPGAFLILGLYLGFFNWLDRKR
KVS---------------------------------------------------------
---------------------------------------------------
>WP_028975320.1|Spirochaetes-Spirochaetia-Spirochaetales-Spirochaetaceae-Spirochaeta-Spirochaeta_cellobiosiphila WP_028975320.1 RnfABCDGE type electron transport complex subunit E [Spirochaeta cellobiosiphila]
-----------------------------------------------MMSMQNFTKGFLK
ENPVFVLLLGMCPTLGVTTSAINGLGMGLATTSVLILSNVAIALIKDLIPDKVRIPAFIV
VIASFVTIIEMLMAAYLP-ALHKQLGLFIPLIVVNCIILGRAEAFAAKNGVVESLIDGLS
MGLGFALALTILGSVREILGSG--SIF------G-------------WQFL-----PET-
---------------V-----------P--T-MLLFVMPPGAFIALGFIIAGVNRIKRSL
L-----------------------------------------------------------
---------------------------------------------------
>RZN42864.1|Euryarchaeota-Methanomicrobia-Methanophagales-root-root-Methanophagales_archaeon_ANME-1-THS RZN42864.1 electron transport complex subunit E [Methanophagales archaeon ANME-1-THS]
-M-----------------------------------------------KLDELTKGVFK
YNPVFYLVLGLCPLLAVSTRVDNALGMSLGVLFVLVGSNVIISVIKQWIPPEVRIPCFIV
VIASFVTIVDLFMHGYAP-ELHARLGIYVPLIVVNCIIFARAEAFASKNPVSHSLLDGIG
MGIGFMFAIVGIASVREVLSTGKMTIF------G-------------YTLI-----PQF-
---------------T----------QS--P-AMVMLLPPGAFLTIASIMALINYKKTMK
KEKE--------------------------------------------------------
---------------------------------------------------
>WP_028856741.1|Fusobacteria-Fusobacteriia-Fusobacteriales-Fusobacteriaceae-Psychrilyobacter-Psychrilyobacter_atlanticus WP_028856741.1 electron transport complex subunit E [Psychrilyobacter atlanticus]
-MA---------------------------K----------------NNYIKLLTDPLIK
GNPVFVLLLGLCPTLGVTNSAINGMAMGLATLVVLSCSNVIISAIKNLIPAKVRIPAYII
VIATLVTIVQMVMQGYLP-DLYAVLGLFLPLIVVNCIILGRAESFASKNGIFPSLLDGIG
NGLGFTLALTVLGAIREILGNG--SFF------G-------------LQLT-----PPT-
---------------F-----------Q--P-ALIFILAPGAFITIGFIIATQNFIKMKK
EG----------------------------------------------------------
---------------------------------------------------
>WP_148866452.1|Firmicutes-Clostridia-Thermosediminibacterales-Thermosediminibacteraceae-Thermosediminibacter-Thermosediminibacter_litoriperuensis WP_148866452.1 RnfABCDGE type electron transport complex subunit E [Thermosediminibacter litoriperuensis]TY
-M---------------------------------------------YQLVKDFLNGLWN
ENPTFRMIIGMCPTLAVTTAAMNGIAMGLAATFVLVFSSLLISLLRNFIPAKVRIPCYII
VIATFVTVVDLFMAGYFP-AMYRILGLFIPLIVVNCIIMARAEAFASKVTPIRAIADALG
MGIGFTWAITLIGAVRELMGSG--TVF------G-------------YHVL-----GEN-
---------------A-----------T--R-WVIMLLPPGAFLTMGILLGIMNVITRKS
VKNTQCH-----------------------------------------------------
---------------------------------------------------
>WP_013011186.1|Deferribacteres-Deferribacteres-Deferribacterales-Deferribacteraceae-Denitrovibrio-Denitrovibrio_acetiphilus WP_013011186.1 electron transport complex subunit E [Denitrovibrio acetiphilus]ADD68676.1 electron transport complex, RnfABCDGE t
------------------------------------------------MSLKTFTNGIFG
NNPVMKQVLGLCPALAVTTSAINGIAMGLATTAVLIGSNSVVSLVKNMIPAKVRIPAYIV
IIASFVTVVDLVMNAYVH-ELHKVLGLFIPLIVVNCVVLGRAESFASKNGLLRSIMDAVG
TGLGFTLALMVLGGVREVLGNG--SIM------G-------------FDLF-----GAG-
---------------F-----------K--P-SIVMILPPGAFIALGFLMMMYNYVEERK
RVKRGGE-----------------------------------------------------
---------------------------------------------------
>AEE96353.1|Firmicutes-Clostridia-Thermoanaerobacterales-Thermoanaerobacterales_Family_IV._Incertae_Sedis-Mahella-Mahella_australiensis AEE96353.1 electron transport complex, RnfABCDGE type, E subunit [Mahella australiensis 50-1 BON]
MM---------------------------------------------KGVIKDFVNGLWN
ENPTFRLVVGMCPTLAVTTNATNGVAMGLAASFVLVGSNAMISAMRNFISPKIRMPAFVV
VIASFVTIVGMVMKAFLP-ELDRALGIFIPLIVVNCIIMARAEAFASKQPVVNSIADGLG
MGLGFTLALVILGSIREILGNG--SIF------G-------------INLF-----GAS-
---------------Y-----------E--P-ALLLIMPPGAFMALGLLIGLINYLTRKP
KDNAEKEG---SH-----------------------------------------------
---------------------------------------------------
>WP_016301539.1|Firmicutes-Clostridia-Clostridiales-Lachnospiraceae-root-Lachnospiraceae_bacterium_MD335 WP_016301539.1 electron transport complex subunit E [Lachnospiraceae bacterium MD335]EOS45514.1 electron transport complex, rnfabcdge type, E subunit
-MR--------------------------------------------EKNATVFWNGLVK
ENPTFVLMLGMCPTLAVTTSAINGLGMGLTTTAVLVLSNVIIALLRNIIPNRVRIPAFIV
IVASFVTMAELLLEGFIP-SLYAALGIYIPLIVVNCIILGRAEAFASKNGVLPSFFDGIG
MGLGFTVALTAIGIVRELLGAG--ELF------G-------------VPVI-----NNV-
LKLISSAVGRSEPVEY-----------V--P-VSIFVLAPGAFFVLAALTALQNRVKRKM
QAKGQNVD---KIQSGCS----FDCASCED---SGCAHRFVDVNAPSGSVANVKSSSKDV
SP-------------------------------------------------
>PKL39489.1|Candidatus_Riflebacteria-root-root-root-root-Candidatus_Riflebacteria_bacterium_HGW-Riflebacteria-1 PKL39489.1 electron transport complex subunit RsxE [Candidatus Riflebacteria bacterium HGW-Riflebacteria-1]
-----------------------------------------------MNPIQQLTKGFWK
DNPIFVIGLGLCPALAVSSSLSNAVGMGIAATFVLIGSNMMISLLRHLVPSKIRIPVYIV
IIATFVTIIDKMIAAYSP-ALSASLGIFIPLIVVNCIILGRAEAFANKNGVFDSLLDAIG
MGIGFTIALCCIAFFRELLGEG--KLF------G-------------HAMP-----FFS-
---------------K-----------D--P-ALIMIMAPGGFIVFGLLIALKRLMASKG
GN----------------------------------------------------------
---------------------------------------------------
>AIB09467.1|Firmicutes-Clostridia-Halanaerobiales-Halobacteroidaceae-Halobacteroides-Halobacteroides_sp._TB21 AIB09467.1 electron transport complex protein RnfE [Halobacteroides sp. TB21]
-M---------------------------------------------LKLWKDFVKGLWE
ENPVWVMLLGMCPTLAVTNTATNGFAMGVATTFVLLGGGIVNSAVKDLIPSEVRIPSFIV
VIATFVTIVDYSTKAYFP-AIAESLSLFIPLIVVNCLILGRSESFASKNPVHRSIADALG
MGAGFTLALTSLGVVREVLGFG--TVF------G-----------AEIPVF-----TSW-
---------------F-----------Q--P-WGIMVLPAGAFLSLGVVLGVLNMIRQRG
------------------------------------------------------------
---------------------------------------------------
>OQY76108.1|Ignavibacteriae-Ignavibacteria-Ignavibacteriales-root-root-Ignavibacteriales_bacterium_UTCHB3 OQY76108.1 electron transport complex subunit RsxE [Ignavibacteriales bacterium UTCHB3]
-MS-------------------------KTQ----------------TRYSEVFMNGIWK
QNPIFKQVLGTCPTLAVTVSVINGFAMGVATAFVLLFSSMIISLIKKLIPNQVRIAAYIV
VIATFVTIVDIVMKAQFP-DLSKALGPFIPLIIVNCIILGRAEAFASKNTVGRSILDALG
MGAGFTLALLVIGGIREVLGSS--KFL------G-------------TVIL-----PAT-
---------------V-----------E--P-MLIFILPAGAFLTLGILFGTANHFEEKK
KAKEIQRA---IDNQ-------MGAKNVNV-TAAEPTET--------------AEKEKEA
---------------------------------------------------
>PIQ89038.1|Candidatus_Omnitrophica-root-root-root-root-Candidatus_Omnitrophica_bacterium_CG11_big_fil_rev_8_21_14_0_20_42_13 PIQ89038.1 electron transport complex subunit RsxE [Candidatus Omnitrophica bacterium CG11_big_fil_rev_8_21_14_0_20_42_13]
-M---------------------------------------------RKIIPEFNKGLLK
ENPVLVLALGLCPTLAVSVSAINAIGMGAAATFVLFGSNIIVSSLRKVIPDKIRIPCFIV
VIATFVTIVEMLLKAYFP-ALNKSLGIFVPLIVVNCIVLGRAEAFASKRNILHSAFDALG
MGCGFTLALLIISSIREILGAG--KIF------G-------------FVLI------KG-
---------------Y-----------E--P-ASVMILAPGALLTLGFVIAFMKLKSSNK
G-----------------------------------------------------------
---------------------------------------------------
>WP_010246511.1|Firmicutes-Clostridia-Clostridiales-Hungateiclostridiaceae-Hungateiclostridium-Hungateiclostridium_cellulolyticum WP_010246511.1 electron transport complex subunit E [Hungateiclostridium cellulolyticum]
-----------------------------------------------MKAVKTLTNGILK
ENPVFRLVLGTCPTLAVTTSAKNGIGMGLAATAVLVGSNLVISLLRKVIPDKVRIPAYIT
IISGFVTIIQMLLKAYLP-ELDKELGIYIPLIVVNCIILARAEMFANKNNALLSILDGIG
MGIGFTVALLTIGSVRELLGAG--TWF------G-------------ITVT-----ANL-
---------------F-----------E--P-ALIMILPPGGFLVFGIIMGLINKFSAMN
VTENK------------------SCASCPL-PCGASGK------------------VKEG
---------------------------------------------------
>RQD90111.1|Euryarchaeota-Methanomicrobia-Methanosarcinales-Methanosarcinaceae-Methanosalsum-Methanosalsum_natronophilum RQD90111.1 electron transport complex subunit E [Methanosalsum natronophilum]
-MA---------------------------N----------------KTYWSEFLRGVTK
DNPVFALLLGLCPALAVTTSMENGIGMAAASMFVLMCANLIISSLKNHIPPTIRVPIFIL
VIATFVSIIGMVMEAYSP-ALHSALGVFVPLIVVNCMIIGRAEAYASKNPVSFSAVDALG
IGTGFLLVLATIGSIRELFGTGEIVLF------G-------------FQLI-----QIP-
---------------I-----------D--S-SSFMIMPPGAFFTIAILMALVNYRRDKM
LERGG-------------------------------------------------------
---------------------------------------------------
>KQC07372.1|Candidatus_Cloacimonetes-root-root-root-Candidatus_Cloacimonas-Candidatus_Cloacimonas_sp._SDB KQC07372.1 hypothetical protein APR54_01025 [Candidatus Cloacimonas sp. SDB]
-----------------------------------------------MRLFQEFTKGFVK
ENPVFVMALGLCPTLAVTSSVENAIGMGMAATFVLAFSNSIISLIKNLIPSKIRIPAYIV
VIASFVTIVDMVMNAYFP-EIHKNLGLFIPLIVVNCIILGRAEAFASKNNLLRSVIDGLG
MGLGFTLALIVIGSIREILGAG--QLL------G-------------YNIL-----PAT-
---------------Y-----------K--P-VLVAILAPGAFLVMGILMGLMNLKKNK-
------------------------------------------------------------
---------------------------------------------------
>WP_038288677.1|Firmicutes-Clostridia-Clostridiales-Hungateiclostridiaceae-Hungateiclostridium-Hungateiclostridium_straminisolvens WP_038288677.1 electron transport complex subunit E [Hungateiclostridium straminisolvens]
-----------------------------------------------MSGFKTITKGIIK
ENPVFRLVLGTCPTLAVTTSAENAIGMGAAVIFVLMGSNAVISLLRKVIPDKVRIPAYIT
IISGFVTIVQMLIKAYLP-AIDKQLGIFIPLIVVNCIILARAEMYASKNNPFMSILDGLG
MGIGFTLSLLVMGSIREILGNG--TWF------G-------------MNIT-----GGI-
---------------Y-----------E--P-AIIMILPPGGFLAFGFIMAAINKLSAEK
IEHT-------------------GCASCPM-PCGVSNN------------------GEEA
QA-------------------------------------------------
>WP_124887952.1|Synergistetes-Synergistia-Synergistales-Synergistaceae-Fretibacterium-Fretibacterium_sp._OH1220_COT-178 WP_124887952.1 electron transport complex subunit E [Fretibacterium sp. OH1220_COT-178]RRD65129.1 electron transport complex subunit E
-M---------------------------------------------TNPLRTVTNGILS
DNPTFVQCIGLCPTLAVSTSVVNGLGMGVAAMFVLIASNIVVSVMRKGVPEEIRIPIFIV
VIAGFVTVIQFLMAGFAP-ELNKALGIFIPLIVVNCIILARAEAFAFKNGVVASALDGLG
MGLGFTCALMLLGAIREFLGNG--TIF------N-------------VSVT-----PAG-
---------------F-----------Q--P-ALLMVLAPGGFIALGLCMGFFRALQSWW
AARRGRPE---PEAP-------LGCSSCA--MGAVCCGCGP-------------ETAKEG
GRA------------------------------------------------
>KPK96985.1|Candidatus_Omnitrophica-root-root-root-root-Omnitrophica_WOR_2_bacterium_SM23_72 KPK96985.1 hypothetical protein AMJ95_11515 [Omnitrophica WOR_2 bacterium SM23_72]
-M---------------------------------------------RNLLKEFLKGIIR
ENPTFVLALGLCPTLAVSVSVVNGLGMGMAASFVLLGSNCIIALIKNFIPDRIRIPCFIV
VIASFVTIIELVLKAYSP-VLDRALGIYVPLIVVNCIILGRAEAFASKHSVLKSLLDALG
MGLGFTLALLLISGIREFFGSG--KLM------G-------------HRFI------AG-
---------------M-----------E--P-ALLFIMPSGALLVIGLLLAFFNLFKKEK
A-----------------------------------------------------------
---------------------------------------------------
>OGW58388.1|Nitrospirae-root-root-root-root-Nitrospirae_bacterium_RIFCSPHIGHO2_02_FULL_42_12 OGW58388.1 electron transport complex subunit RsxE [Nitrospirae bacterium RIFCSPLOW2_12_42_9]OGW59944.1 electron transport complex subunit RsxE [Nitrospirae bact
-MA---------------------------QEITEVQPLAVVPGFDLKEIAGDFLRGLWE
EIPLFRLVLGMCPTLAVTTSAINGVGMGIATTFVLVMSNILISILRKIIPDMIRIPAFII
VIATFVTVTDLMMAAFTP-ELHHSLGIFIPLIVVNCIVLARAEAFASKNNVIRSTADGLG
MGIGFTIVLILLGTVREILGNG--TWF------D-------------MPVL-----TGI-
MEAFE--------YEY-----------Q--P-MIVMILPPGAFIGLGLLVALANKIEERR
KGKK--------------------------------------------------------
---------------------------------------------------
>WP_038670799.1|Firmicutes-Clostridia-Clostridiales-Ruminococcaceae-Ruminococcus-Ruminococcus_bicirculans WP_038670799.1 electron transport complex subunit E [Ruminococcus bicirculans]CCO04246.1 Electron transport complex protein RnfE [Ruminococcus bicir
-MA--------------------------EK----------------NSNLYEFTKGIIK
QNPTLVTLLGMCPTLAVTTMAKNGIGMGLATTFVLVCSNFVISLLKNAIPKAVRLPCFIV
IIAGFVTLIEFLMKGYIP-ELYSALGVFLSLITVNCIILGRAEAFASKNKIFPSVLDGLG
MGLGFTLSLFTMGSIREILGTG--SWF------G-------------FKIP-----FLC-
---------------D-----------D--P-MTVFIMPAGGFFVLGCLIALVNKIANKK
PPKE------------------ISCSGCP--NAALCKGQ-------------CRTESEEA
---------------------------------------------------
>TET30491.1|Candidatus_Aerophobetes-root-root-root-root-Candidatus_Aerophobetes_bacterium TET30491.1 electron transport complex subunit E [Candidatus Aerophobetes bacterium]
-MK--------------------------TS----------------WQLYADLIKGLWR
ENPVFMQLLAMCPTLAVTTTAFQGFTMGIAVVFVLILSGVVISSFRKLIPHQVRIATFTI
IIAAFVTITDLILAATFP-PMSKALGPYVPLIVVNCIILGRMEAFTSKHPVSRSFMDALG
MGLGFTLALVILGSIRELLSSG--AVF------G-------------YQILTTQAAGGW-
---------------F-----------R--P-WVIMILPPGAFITLGILLAIINTFSRKS
------------------------------------------------------------
---------------------------------------------------
>WP_054871766.1|Firmicutes-Clostridia-Clostridiales-Clostridiaceae-Caloranaerobacter-Caloranaerobacter_sp._TR13 WP_054871766.1 electron transport complex subunit E [Caloranaerobacter sp. TR13]KPU26514.1 hypothetical protein TR13x_09880 [Caloranaerobacter
-----------------------------------------------MRMWKEFIKGLWK
ENAVFRQLMGMCPTLAVTNTAINGLAMGLATFFVLVCSSVIVAMIKNYIPSKVRIPSFIV
IIATFVTIADLFMAAFFP-DIQKVLGLFIPLIVVNCLILGRAEGFASKNPVRFALMDALG
MGIGFTWALTVLGIIRELLGMG--SIF------G-------------LRVM-----GAN-
---------------F-----------T--P-WIIFILPPGAFLTLGILLGIINTFSKQK
ATETCCH-----------------------------------------------------
---------------------------------------------------
>OQX94991.1|root-root-root-root-root-candidate_division_KSB1_bacterium_4572_119 OQX94991.1 electron transport complex subunit RsxE [candidate division KSB1 bacterium 4572_119]
-----------------------------------------------MSLANEFTKGFYK
ENPVFKLALGLCPTLAVSNSVQNAIGMGAAATFVLLCSNVIISLIRNGVPKKIRIPIYIV
VIATFVTIVDLVMAGFAP-SLHKSLGIFVPLIVVNCIILGRAEAYAGKNSVFYSFIDGLG
MGIGFTFALTVIAIVRELFGDG--KLW------G-------------IPIF-----SAN-
---------------F-----------E--P-VLLLILPPGAFLTLGLFLGLFNWLDTKR
SAA---------------------------------------------------------
---------------------------------------------------
>RZN65613.1|Euryarchaeota-Candidatus_Methanoliparia-Candidatus_Methanoliparales-Candidatus_Methanoliparaceae-Candidatus_Methanoliparum-Candidatus_Methanoliparum_thermophilum RZN65613.1 RnfABCDGE type electron transport complex subunit E [Candidatus Methan
-M-----------------------------------------------PFNDFSKGLIK
INPIFVLALGLCPALAVSISIENAFGMGIAVIFVLTLSNLIISLLRNVIPKDVRIPSFIV
IIATFVTIVNLTFKAYLP-SLSESLGIYIPLIVVNCIILGRAEAFASKNPPLRSVLDGLG
EGTGFLLAILLISFFRELLGTG--GIN--------------------FAIL-----GYE-
---------------F-GSFIIPLFSDM--P-ALFFIMPPGAFLIIGLLLGLFKRMDVI-
------------------------------------------------------------
---------------------------------------------------
>WP_011499441.1|Euryarchaeota-Methanomicrobia-Methanosarcinales-Methanosarcinaceae-Methanococcoides-Methanococcoides_burtonii WP_011499441.1 electron transport complex subunit E [Methanococcoides burtonii]ABE52296.1 Electron transport complex protein rnf
-----------------------------------------------MDPLSEFIRGITK
DNPIFGLVLGLCPTLAVTTSIDNAIGMSAGTAFVLICSNLMVSGLRKQIPASVRLPIFIL
IIATFVSIVKMVMEAYFP-PMYAALGVFIPLIVVNCIIIGRAEAYANKNNMFYSLIDALG
SSAGFLLVLVLIGGIRELLGTGGIAIF------G-------------TQLV-----SIP-
---------------I-----------N--P-ITFMILSPGAFLTIGILMAIVNHRRAKK
LARGG-------------------------------------------------------
---------------------------------------------------
>WP_097677437.1|Firmicutes-Tissierellia-Tissierellales-Tissierellaceae-Anaerosalibacter-Anaerosalibacter_sp._Marseille-P3206 WP_097677437.1 electron transport complex subunit E [Anaerosalibacter sp. Marseille-P3206]
-----------------------------------------------MKLSKVFKDGLFK
DNPIFVQLVGMCSTLAVTTSVKNGLAMGIAVTVVLMGSNLVISLIRNIIPDKIRIPSFIV
VIATFVTIIDMFMKAYSP-ELYSALGIFIPLIVVNCIIFARAEAFASKNGIVPSLVDGLG
MGLGYTMALTILAVVRELFGAG--TIL------G-------------YQIM-----PEA-
---------------Y-----------Q--P-ASIAIMPPGAFIILGILIGIFNKIRMNN
EEKKKDEM---KGK----------------------------------------KTAVEA
---------------------------------------------------
>WP_012269766.1|Firmicutes-Clostridia-Thermoanaerobacterales-Thermoanaerobacteraceae-Thermoanaerobacter-Thermoanaerobacter_pseudethanolicus WP_012269766.1 electron transport complex subunit E [Thermoanaerobacter pseudethanolicus]ABY95744.1 electron trans
-----------------------------------------------MKLSKVFYNGLVK
ENPIFVQALGMCSVLAVTTSAINGLAMGLAVTAVLVGSNLVVSLLRKVIPDKIRIPAFIV
VIATFVTVVEMFMKAYTP-DLYNALGIFIPLIVVNCIILGRAEAFASKNSLLHSIVDGLG
MGAGYTLAVLILGSIREILGSG--SLF------G-------------IQLF-----GAS-
---------------F-----------E--P-ALIFIMPPGAFIVLGILIGIFNYVRKRK
EASETGVR---EEVL---------------------------------------------
----------------------------------DEYIYNID---------
>WP_132013330.1|Firmicutes-root-root-root-Hydrogenispora-Hydrogenispora_ethanolica WP_132013330.1 electron transport complex subunit E [Hydrogenispora ethanolica]TCL73171.1 electron transport complex protein RnfE [Hydrogenispora ethanolica]
-MN---------------------------S----------------NKIIPEFTKGLLK
ENPILGLMLGLCSALAVSTEVANAVGMGAAMTFVLLGANILISLLRRSIPAKIRLPVFIV
VIASFTTIVDLLMNAYLP-DLHQKLGIFIPLIVVNCIIIGRAEAFASKNGIFSSMVDALG
MGCGYTLVLTLIATIREVLSNG--TFF------G-------------IPLF-----GH--
---------------F-----------E--P-ILIMLLPPGAFITIGLLMALVRARSDKA
------------------------------------------------------------
---------------------------------------------------
>WP_077391334.1|Firmicutes-Clostridia-Clostridiales-Clostridiales_Family_XIII._Incertae_Sedis-Mobilibacterium-Mobilibacterium_timonense WP_077391334.1 electron transport complex subunit E [Mobilibacterium timonense]
-MA---------------------------K----------------KSKLQILTNGLIK
ENPVLVLLLGTCPTLATSTSLINGIGMGLSTTAVLICSNIVISLLRKVIPDKVRIPCYIV
VIAGFVTVVQLLLEGYAP-SLYKSLGLFIPLIVVNCIILGRAEAFANKNTVIDSALDGIG
MGLGFTLTLSVMGSIRELLGMG--TLA------G-------------VQVL-----GSW-
---------------F-----------T--P-IGFFLLAPGGFFVFGILIVLVNLITKGK
ALKGKS----------------FGCAACP--MYNSCTGEEPRIIDP-----ADTGLEQKG
AEA------------------------------------------------
>WP_024995644.1|Bacteroidetes-Bacteroidia-Bacteroidales-Bacteroidaceae-Bacteroides-Bacteroides_graminisolvens WP_024995644.1 electron transport complex subunit E [Bacteroides graminisolvens]
-----------------------------------------------MNNFKVLMNGIVK
ENPTFVLLLGMCPTLGTTSSAINGMGMGLATAFVLICSNVVISSIKNLIPDMVRIPAFVV
VIASFVTLLQMVMQAFVP-ALYATLGLFIPLIVVNCILLGRAEAFAAKNDPLASLFDGLG
MGLGFTIALTLLGAVREFLGTG--KIF------N-------------LSIL-----PEE-
---------------Y-----------G----MLVFVLAPGAFIALGYLIALINSFKKA-
------------------------------------------------------------
---------------------------------------------------
>WP_074350661.1|Firmicutes-Clostridia-Clostridiales-root-Proteiniborus-Proteiniborus_sp._DW1 WP_074350661.1 electron transport complex subunit E [Proteiniborus sp. DW1]SCG83764.1 electron transport complex protein RnfE [Proteiniborus sp. DW1]
------------------------------------------------MSLKDLKNGLID
ENPTFVQLIGMCPTLAVTTTAIDGMSMGLATTAVLIGSNLVISLLRKVIPDKIRIPAFVV
IIATFVTLIQMFMNAFLP-ALYASLGLFIPLIVVNCIILARAEAFASKHGPLRSISDGLG
MGLGFTLALTILASIRELLGAG--SIF------G-------------FNIF-----GQA-
---------------Y-----------Q--P-ALLMILPPGAFLALGILIGLKNWLAKKK
ALNS--------------------------------------------------------
---------------------------------------------------
>WP_040095847.1|Proteobacteria-Deltaproteobacteria-Desulfuromonadales-Geobacteraceae-Geoalkalibacter-Geoalkalibacter_ferrihydriticus WP_040095847.1 electron transport complex subunit E [Geoalkalibacter ferrihydriticus]KIH77619.1 RnfABCDGE type electron t
------------------------------------------------MLKAVFTRGLWR
ENPVFKLLLGLCPVLAVTTSAENGLGMGLATTFVLLCSNIVVSLLRKVIPGKVRIPAFIV
VIASFVTLVQLAMEAYMY-DLHKALGIFIPLIVANCLILGRAEAFASKNPLRAAVIDGVG
MGLGFTLALFILGAVRELFGAG--TLL------G-------------VTLL-----GGG-
---------------Y-----------Q--P-FLLMILPPGAFITLGFLLAGMNRIESAR
SRA---------------------------------------------------------
---------------------------------------------------
>WP_076487541.1|Spirochaetes-Spirochaetia-Spirochaetales-Spirochaetaceae-Alkalispirochaeta-Alkalispirochaeta_americana WP_076487541.1 electron transport complex subunit E [Alkalispirochaeta americana]
-----------------------------------------------MNMKKEFLKGFLK
ENPVFVLLLGMCPTLGVTSSAMNGLGMGLATTAVLLGSNVVVALVKNLIPDKVRIPAFIV
VIASFVTIIDLTMAAFLP-PLHEQLGLFIPLIVVNCVILGRAEAFASKNGLVASVVDALG
MGFGFTFALTLLGAVREMLGAG--ALF------G-------------LPLP-----FLS-
---------------D-----------N--P-ILLFVMPPGAFLALGFLIAAVEAVRKKA
AALSAGKA----------------------------------------------------
---------------------------------------------------
>TLD41025.1|Planctomycetes-Candidatus_Brocadiae-Candidatus_Brocadiales-Candidatus_Brocadiaceae-Candidatus_Jettenia-Candidatus_Jettenia_ecosi TLD41025.1 Electron transport complex protein RnfE [Candidatus Jettenia ecosi]
-MA---------------------------E----------------ENNLKEFTKGFFQ
YNPMFVLVLGLCPSLAVTTSVKNGLAMGGAATFVLVCSNYIISLVRSFIPREIRIPCFIV
IIAAFVTMVELLMKAYLPPELNASLGIFIPLIVVNCIIMYRAESFAYKNKPFVSVLDGVG
LGLGWTLSLCIVSSIREILGAG--TLF------G-------------LKV------SES-
---------------Y-----------N--P-ASVMIMAPGAFIVLGLLLGFFNWRKLKK
SEKAMMEY---MKND---------------------------------------------
---------------------------------------------------
>WP_083882257.1|Firmicutes-Clostridia-Halanaerobiales-Halobacteroidaceae-Halobacteroides-Halobacteroides_halobius WP_083882257.1 electron transport complex subunit E [Halobacteroides halobius]
-MVE-----------------------VSNL----------------FKLWKDFSKGIWE
ENPALVMLLGMCPTLAVTNTATNGFAMGLATTFVLLGAGIVNSLLRNLIPDEVRIPSFIV
VIATFVTIVDYVAKAYFP-AIAASLKLFIPLIVVNCLILGRSESFASKMPVHRSVFDALG
MGIGFTWALTFLGIIRELLGFG--TIF------S-------------IQVM-----GDW-
---------------F-----------N--T-WGIMVLPAGAFLSLGTVLGVVNAIKDQS
ISFQDLIG--------------GSNSQVNN------------------------DRSKSI
---------------------------------------------------
>WP_093753889.1|Firmicutes-Tissierellia-Tissierellales-Tissierellaceae-Tepidimicrobium-Tepidimicrobium_xylanilyticum WP_093753889.1 electron transport complex subunit E [Tepidimicrobium xylanilyticum]
-----------------------------------------------MKLSKVFYNGIIK
ENPIFVQLIGMCSVLAVTTAAKNGLAMGLAVTGVLIGSNVVVSLIRKVVPDKIRIPAYIV
VIATFVTIVEMFMKAYTT-DLYNALGIFIPLIVVNCIILARAESFASKNGVLASAVDGLG
MGLGYTMALLILSSIRELLGSG--SIF------D-------------IQIF-----GPS-
---------------Y-----------E--P-AIIFIMPPGAFILLGILIGIFNSIRNKQ
ASKEVLQK---EEAR---------------------------------------------
---------------------------------------------------
>OQX32172.1|Proteobacteria-Gammaproteobacteria-root-root-Sedimenticola-Candidatus_Sedimenticola_endophacoides OQX32172.1 electron transport complex subunit RsxE [Candidatus Sedimenticola endophacoides]OQX34933.1 electron transport complex subunit RsxE [C
-MA--------------------------RE----------------QSSYESFIKGLWR
ENPVFVQVLGMCPMLAVTNTALNSLVMGLATLFVLMGSSFLVASLKHLIPKQVRISLYII
IIATFVTIADYTILALLP-AVHKELGAFIPLIVANCMILGRQEAFASRHGVRMAVVDAAG
MSAGFMFALLALGGVRELLGNG--SLF------G-------------VDLF-----GPG-
---------------F-----------E--P-WVIMILPPGGFITLGLLLLLFNWIAARK
RAFLAEVA---ATEREML------------------------------------------
---------------------------------------------------
>WP_154424593.1|Spirochaetes-Spirochaetia-Spirochaetales-root-root-Spirochaetales_bacterium_NM-380-WT-3C1 WP_154424593.1 RnfABCDGE type electron transport complex subunit E [Spirochaetales bacterium NM-380-WT-3C1]MSU05694.1 electron transport complex sub
-----------------------------------------------MSHTKELTKGIFK
ENPVFIIMLGMCPTLGVTTQVFNAIGMGAGVIFVLLCSNIIISLLRKVIPDSIRIPSYIV
IIASFVTIVEMVMHAYVP-AVYSALGVYLPLIVVNCIILGRAEAFANKNTVLDSALDAIG
MGVGFTLSLILIAAIREILGAG--QIT------L-------------INLS-----ESA-
---------------R-VIISIPGLKDS--P-IRVMTLAAGALLVMGYLKALFNWMGDRK
AKRG--------------------------------------------------------
---------------------------------------------------
>OQY40315.1|Candidatus_Cloacimonetes-root-root-root-root-Candidatus_Cloacimonetes_bacterium_4572_65 OQY40315.1 electron transport complex subunit RsxE [Candidatus Cloacimonetes bacterium 4572_65]
-----------------------------------------------MNAMKEFTKGFIK
ENPVFILVLGMCPALAVTSSVQDALGMGLSTTFVLLCSNIIISLIKGFVPTKIRIPMFIV
VIATFVTIVDMAMAAFLP-PLHKSLGLFIPLIVVNCIILGRAEAFASKNNIFFSILDALG
MGLGFTFALALLASIREILGAG--KIL------G-------------FPIL-----PLG-
---------------Y-----------RENP-MLVAILAPGAFITLGFILAVINMINKRS
K-----------------------------------------------------------
---------------------------------------------------
>PKN72554.1|Candidatus_Cloacimonetes-root-root-root-root-Candidatus_Cloacimonetes_bacterium_HGW-Cloacimonetes-3 PKN72554.1 electron transport complex subunit RsxE [Candidatus Cloacimonetes bacterium HGW-Cloacimonetes-3]
-----------------------------------------------MNFIKELSKGIVK
ENPIFVIVLGLCPTLAVTTSVDNGLGMGLAATFVLICSNIIISLIKDITPVKIRIPIYIV
VIAAFVSIVDMAMAAYVP-GLHKALGLFIPLIVVNCIILGRAEAFASKNSMMDSLADGIG
MGLGFTLSLVIIASIREILGNG--TWL------K-------------IAVM-----PKT-
---------------Y-----------E--P-MLVAILAPGAFITLGFLMALMNMMKEKK
------------------------------------------------------------
---------------------------------------------------
>WP_090161169.1|Firmicutes-Clostridia-Clostridiales-Lachnospiraceae-Pseudobutyrivibrio-Pseudobutyrivibrio_xylanivorans WP_090161169.1 electron transport complex subunit E [Pseudobutyrivibrio xylanivorans]SCZ77253.1 electron transport complex protein RnfE
-M---------------------------------------------NKYLERLYNGLWK
ENPTFVLMLGMCPTLAVTTSAINGIGMGLSTTVVLVLSNMMISALRNLIPDRVRMPAFIV
VVASFVTIVQFLMEGFTP-SLYESLGIYIPLIVVNCIILGRAESYASKNPIVPSMFDGIG
MGLGFTVGLTLIGMVREILGNG--SFF------G-------------NTIT-----ALN-
---------------D-----------Y--H-ITLFGLAPGAFFVLGFLVAIMNIVRRNM
EAKGKPLP---AVQGCLG----GDCSGCS--LSSACTGKSLV------------HHVEEL
PPVNPKDVAKPQMVKQEVKHTANAKNVEDVEKSGSDSSYADDDIQGKGEDK
>OHD62965.1|Spirochaetes-root-root-root-root-Spirochaetes_bacterium_GWF1_41_5 OHD62965.1 electron transport complex subunit RsxE [Spirochaetes bacterium GWF1_41_5]HBE04851.1 electron transport complex subunit RsxE [Spirochaetia bacterium]
-------------------------------------------------MIKDLTRGIIK
ENPTFGLMLGLCPTLAVTTEAINGIGMGLATAFVLVFSNIFVSLLRNIIPKNVRIPAYIV
IIATFVTITDLLLKAYVP-ALYKALGIFIPLIVVNCIILGRAEGFANKNPVLNSLLDAVG
MGIGFTLSLTLLASIREVLGAG--TLTFELLGMG-------------KKFF-LFGADSY-
---------------I-----------K--P-AVIMILPPGAFITIGILFALKNYFEKKA
KTE---------------------------------------------------------
---------------------------------------------------
>WP_097010371.1|Proteobacteria-Deltaproteobacteria-Desulfovibrionales-Desulfovibrionaceae-Pseudodesulfovibrio-Pseudodesulfovibrio_profundus WP_097010371.1 electron transport complex subunit E [Pseudodesulfovibrio profundus]SOB57056.1 putative inner membr
-M---------------------------------------------SLLWKEFSKGLWT
DLPPFKVVLGLCPVLAVTKTAYNGFGMGMAVIFVLTFSNLLVSLLRNLIPAKVRIACFIV
VAASLVVCVELLMQAYAY-PLYQQLGIFVPLIVVNCIILGRAEAFASKNPVYLAVADGLG
MGIGFTISLTLLGSIRELFGYG--TWF------G-------------LEVM-----GGW-
---------------F-----------E--P-FSFMVEAPGAFVCLGLMLAGMNAFTNWQ
RKTRGLDA---VEGPV------HDCKTCGL-----CAKKPAI------------------
---------------------------------------------------
>WP_079558145.1|Bacteroidetes-Bacteroidia-Marinilabiliales-Marinilabiliaceae-Alkalitalea-Alkalitalea_saponilacus WP_079558145.1 electron transport complex subunit E [Alkalitalea saponilacus]ASB47827.1 electron transport complex subunit RsxE [Alkalitalea 
-----------------------------------------------MNQLNNFTKGFFK
ENPVFILLLGLCPALGVTSSAVNGLGMGLATTFVLVMANIVVSLIKGFIPDKVRIPSFIV
VIATFVTIVEMVMEAYIP-ALFDALGLFIPLIVVNCLVLGRAEAFASKNNLISSIIDGAG
MGLGFSMALTMLGGLRELLGSG--MLF------G-------------LSIY-----PED-
---------------Y-----------G----MLVFVLAPGAFIGLGYLIAILNRVNKA-
------------------------------------------------------------
---------------------------------------------------
>OHD11683.1|Spirochaetes-root-root-root-root-Spirochaetes_bacterium_GWB1_27_13 OHD11683.1 electron transport complex subunit RsxE [Spirochaetes bacterium GWB1_27_13]OHD27468.1 electron transport complex subunit RsxE [Spirochaetes bacterium GWC1_27_15]OH
-MAD------------------------IKT----------------NNSFKEFAKGIFK
ENPVFVILLGLCPTLAVTTSVANGIGMGIAATFVLLCSNILVSSLRNFIPEKIRIPSYIV
IIASFVTIVDLLLQAYLP-PLAKSLGVFVQLLVVNCIILGRAEAFASKNNIVNSILDALG
MGLGFTIAITLISLIREVIGTC--GIDFR--DYGAQNILLSQDGSFYLEIF-----GKK-
IEV------------F-----------K--G-ALVFIAPGGAFIVVGVILAAINYLKILQ
SKKDKK------------------------------------------------------
---------------------------------------------------
>WP_013724974.1|Firmicutes-Clostridia-Clostridiales-Clostridiaceae-Clostridium-Clostridium_botulinum WP_013724974.1 electron transport complex subunit E [Clostridium botulinum]AEB75440.1 electron transport complex, RnfABCDGE type, E subunit [Clostridium 
-M---------------------------------------------GVLIERLKNGIFT
ENVTFVQVLAMCPTLAVTSSIKNGVGMGLASTVVLMGANFVISLLRKFIPDKVRIPAFIV
VIAAFVTLLQFLLAGYVP-ALNKELGIFIPLIVVNCVILGRAESYASKNGPIASIFDGLG
QGLGFTLSLAVIGFVRELLGTG--KILD-----G-------------INPI-----QIL-
---------------P-----------S--P-TLIFVLAPGAFITLGILMAIMNQMKMKK
K-----------------------------------------------------------
---------------------------------------------------
>WP_026076590.1|Bacteroidetes-Bacteroidia-Bacteroidales-Rikenellaceae-Alistipes-Alistipes_senegalensis WP_026076590.1 electron transport complex subunit E [Alistipes senegalensis]
-----------------------------------------------MNKLQIILSGIVK
NNPTFVLVLGMCPTLGTTTSAGNGMGMGLATMAVLIMSNLVISLIKNIIPDKVRIPAFIV
VIASFVTIIQMLMQAFVP-ALYDALGVFIPLIVVNCIILGRAEAFASKNSPFDSALDGVG
IGLGFTLSLTVVGAVREILGSG--AIF------G-------------VSLG-----IAD-
---------------Y-----------T--P--LIFVLAPGAFLVLGYLMVLFNKLAKK-
------------------------------------------------------------
---------------------------------------------------
>WP_006486765.1|Thermotogae-Thermotogae-Kosmotogales-Kosmotogaceae-Mesotoga-Mesotoga_prima WP_006486765.1 electron transport complex subunit E [Mesotoga prima]AFK07034.1 electron transport complex, RnfABCDGE type, E subunit [Mesotoga prima MesG1.Ag.4.2]
MMA--------------------------------------------ESKFKILANGILK
QNPTFIQVLGMCPTLATTTSAENGLGMGLATTAVLALSNITISLVRKFIPDKIRIPSYIV
IIASFVTVIDMLMHGFVY-DLWKTLGLFIPLIVVNCIILGRAEAFASKNDVFSSFLDGLG
MGLGFTASLVLLGSVREFLGNG--SIF------G-------------YHLS-----DVK-
--------------------------------MFAMILPPGAFIALGMLAAFFNYLGIRR
SKVKKAEK----------------------------------------------------
---------------------------------------------------
>WP_118749968.1|Firmicutes-Clostridia-Clostridiales-Lachnospiraceae-Blautia-Blautia_sp._AM29-29 WP_118749968.1 electron transport complex subunit E [Blautia sp. AM29-29]RHT47065.1 electron transport complex subunit E [Blautia sp. AM29-29]
-MR---------------------------K----------------DTPLERLYNGIIK
ENPTFVMMLGMCPTLAVTTSAKNGIGMGLATMVILTASNLMISLLRKIIPDGVRMPAYIV
VVASFVTIVEFLMEGFIP-ALYSALGIYIPLIVVNCIILGRAEAYAGKHGPIPSLFDGIG
MGLGFTVGLTLIGMFRELIGAG--TLF------G-------------IQVM-----PSA-
---------------Y-----------E--P-VNIFIMAPGAFLVLAMLVAMQNRIKRQK
SERTGKPA---VPAEE------TGCMACA--NKAYCQA----------------VKGKEE
AK-------------------------------------------------
>OGT89364.1|Proteobacteria-Gammaproteobacteria-root-root-root-Gammaproteobacteria_bacterium_RIFOXYA12_FULL_61_12 OGT89364.1 electron transport complex subunit RsxE [Gammaproteobacteria bacterium RIFOXYD12_FULL_61_37]OGT93556.1 electron transport complex 
-MK-------------------------QKE----------------LDGYQEFMKGLWK
ENPTFVQVLGMCPTLAVTNSAINAVVMAVATFFVLVGSSFLVSALQRWIPSQVRISLYVI
IIATFVTLADYSLLATLP-AVHKQLGAFIPLIVVNCIILGRAEAFASRYPVKYAVLDAAG
MGAGFFLSLTMLGTVREILGTG--TLF------D-------------IPLF-----GKG-
---------------F-----------E--P-WVTMILPPGGFITLGLLLLLSNWVTKKR
AEFLKQVA---AAQQEGL------------------------------------------
---------------------------------------------------
>PLX79017.1|Proteobacteria-Deltaproteobacteria-Desulfuromonadales-Desulfuromonadaceae-Desulfuromonas-Desulfuromonas_sp. PLX79017.1 electron transport complex subunit RsxE [Desulfuromonas sp.]
-----------------------------------------------MDLAREFGKGIWR
ENAVFRLLLGLCPALAVTTSAENGLGMGLATTFVLLCSNIVVSCLRKLIPAKVRIPSFIV
IIASFVTVVQLLMEAYVY-DLYKALGIFIPLIVVNCLILGRAEAFASKQTTLPSIIDGLG
MGLGFTLALFVLGGVREIFGSG--ALL------G-------------FSLF-----GAG-
---------------Y-----------Q--P-FLLMILPPGAFIALGLLLAGMNRLDARK
E-----------------------------------------------------------
---------------------------------------------------
>OGP09973.1|Proteobacteria-Deltaproteobacteria-root-root-root-Deltaproteobacteria_bacterium_GWA2_42_85 OGP09973.1 electron transport complex subunit RsxE [Deltaproteobacteria bacterium GWA2_42_85]OGP30696.1 electron transport complex subunit RsxE [Deltap
-MA-------------------------NNN----------------YNLWHEFKKGLWQ
ELPPFRLILGMCPTLAVTNSVINGVAMGLATSFVLLSANISVSLIRKIVPSQVRIATYVV
VIALYVTVADLFLAAMFP-PISKALGPYVPLIVVNCIILGRAEGFAQKNPLTPSIMDALG
IGLGFTLSLALMGGIREIFGFG--SIL------D-------------IKLL-----GEW-
---------------F-----------E--P-WIVMILPAGAFFVFGFLVALTNYLSKRK
AAAPSGH-----------------------------------------------------
---------------------------------------------------
>WP_069981053.1|Firmicutes-Clostridia-Clostridiales-Clostridiaceae-Geosporobacter-Geosporobacter_ferrireducens WP_069981053.1 electron transport complex subunit E [Geosporobacter ferrireducens]AOT72744.1 electron transport complex subunit RsxE [Geosporob
-----------------------------------------------MNLGKTFIKGILY
ENPIFIQVLGMCPTLAVTTSAVNGVGMGLATTAVLLGSNVVISLLRKFIPSKIRIPAFIV
VIATFVTVVGLLMKAFVP-ALDKALGLFIPLIVVNCIILARAEAFASKNSIHQSAVDGIG
MGLGFTLSLTVLGSVRELLGAG--SIF------G-------------FSLL-----GAS-
---------------Y-----------Q--P-ALIMILPPGAFLALGLLLALYNWASSKK
ANQY--------------------------------------------------------
---------------------------------------------------
>RKY98821.1|Candidatus_Hydrothermae-root-root-root-root-Candidatus_Hydrothermae_bacterium RKY98821.1 electron transport complex subunit RsxE [Candidatus Hydrothermae bacterium]
-MN--------------------------KK----------------HSLGYDFIKGLFK
ENPVLIQLLGLCSVLAVSNTAINSISMGLAVLFVLFFSSFVIGLIKNIIPSQVRIPSFIV
VIATFVTIADLFFKAKFP-DISKALGPYVPLIVVNCIILGRQEAFTQKNPLLNSLFDALG
MSVGYIIVILALGIVREALGFG--TVF------G-------------FRIF-----GSW-
---------------F-----------H--P-LIVMILPPGAFLTLGVFVGLMNWISSKR
RA----------------------------------------------------------
---------------------------------------------------
>WP_069108226.1|Bacteroidetes-Bacteroidia-Bacteroidales-Bacteroidaceae-Bacteroides-Bacteroides_fragilis WP_069108226.1 electron transport complex subunit E [Bacteroides fragilis]OCR32244.1 electron transporter RsxE [Bacteroides fragilis]
-----------------------------------------------MNNFKVLMNGIVK
ENPTFVLLLGMCPTLGTTSSAINGMGMGLATMFVLICSNVVISLIKNLIPDMVRIPSFIV
VIASFVTLLQMVMQAYVP-GLYATLGLFIPLIVVNCIVLGRAEAFAAKNNALSSMFDGIG
MGLGFTIALTLLGAVREFLGTG--KVF------N-------------LSII-----PEE-
---------------Y-----------G----MLIFVLAPGAFIALGYLIALINSLKKAN
------------------------------------------------------------
---------------------------------------------------
>RKX84767.1|Spirochaetes-root-root-root-root-Spirochaetes_bacterium RKX84767.1 electron transport complex subunit RsxE [Spirochaetes bacterium]
-------------------------------------------------MIEEFLKGIYR
ENPIFVIVLGLCPTLAVSTQVVNALGMGAGVIFVLLGSNFFVSLLRNFIPEKIRIPAYIV
IIASFVTVVDLFMQAYSP-SLSKSLGVFVQLIVVNCIILGRAEAFAKKNTVARSVLDGLG
MGVGFTLALILIALIREVLGAG--TIT------L-------------FPMG-------S-
---------------FSGVIKIPILVSA--P-VRVMGLAAGALLVIGYLKAFFNWLDVKG
KEKKINSR---IRKS-------QSPQKVSV------------------------------
---------------------------------------------------
>PLX18192.1|Candidatus_Muirbacteria-root-root-root-Candidatus_Muirbacterium-Candidatus_Muirbacterium_halophilum PLX18192.1 electron transport complex subunit RsxE [bacterium BM706]
-----------------------------------------------MNIIEAFKNGLFK
ENPVFVLMLGLCPTLGVTSSLENGLGIGLATTFVLIGSNLVISLLKSVIPKKIRIPIFIV
VIASFVTLVDMLMNAYFQ-VLYEKLGIFIPLIVVNCVILGRAEAFASKNGLFPSFIDAIS
MGAGFTLALSLIGSIREITGNG--TIL------N-------------IYLF-----GSG-
---------------F-----------E--P-ALIMILPPGAFFTIGLLVGAKKYFEERR
------------------------------------------------------------
---------------------------------------------------
>KUO76879.1|Firmicutes-Clostridia-root-root-root-Clostridia_bacterium_BRH_c25 KUO76879.1 hypothetical protein APF77_21600 [Clostridia bacterium BRH_c25]
-----------------------------------------------MRAWKELIKGLWS
ENPVFRMLMGMCPTLAVTNAAVNGLAMGLATAFVLICSNIIVSLVKRLIPEEIRIPGYII
IIATFVTIADLILAAYFP-DIQKVLGLFIPLIVVNCIILGRAEGFASKNNVLYSALDAIG
MGIGFTWALTLLGIIREILGMG--SIF------G-------------IPVM-----GAG-
---------------F-----------T--E-WVIFVLPPGAFITLGILLWIINSISKNK
TVEGDCCH----------------------------------------------------
---------------------------------------------------
>WP_036877497.1|Bacteroidetes-Bacteroidia-Bacteroidales-Prevotellaceae-Prevotella-Prevotella_oryzae WP_036877497.1 electron transport complex subunit E [Prevotella oryzae]
-----------------------------------------------MNYLKIFFNGLIK
ENPTFVLLLGMCPTLATTTSAINGLSMGLATMFVLICSNVAISSIKKLTPDMVRIPVFVV
VIAAFVTILQLMMQAYVP-SINKALGIYIPLIVVNCIILGRAEAFACKNGPIESLIDGLG
IGLGFTIALTILGSVRELLGAG--SIF------G-------------FNIY-----PET-
---------------Y-----------N----ILLFVLPPGAFITLGFLIAIVNKIKRA-
------------------------------------------------------------
---------------------------------------------------
>WP_087376786.1|Firmicutes-Clostridia-Clostridiales-Ruminococcaceae-Anaeromassilibacillus-Anaeromassilibacillus_sp._An172 WP_087376786.1 electron transport complex subunit E [Anaeromassilibacillus sp. An172]OUP79459.1 electron transport complex subunit R
-ME---------------------------K----------------KSLFKEFSKGIIK
ENPVLCLVLGTCPTLAVTTSASNAIGMGVAATAVLVCSNMVISLLRKVIPGKVRIPAYIT
IIAGFVTIVQMLVQAFAP-AINDSLGIYLPLIVVNCIILGRAEMFASKNKVIPSMLDGLG
MGVGFTAAMLLMGMIRELFGAG--SLF------G-------------IPIL-----SNF-
---------------M-----------S--P-VIAFILPPGGFFVFGMLIALANKLNGGK
GKAPEE----------------VGCAGCP--MKNRCQNIKDG------------CKTKEG
EA-------------------------------------------------
>TVQ20737.1|Spirochaetes-Spirochaetia-Spirochaetales-Spirochaetaceae-root-Spirochaetaceae_bacterium TVQ20737.1 electron transport complex subunit E [Spirochaetaceae bacterium]
-MK---------------------------Q----------------RSITTEFAKGIVR
DNPVFVQVLGMCPTLAVTTSVINGVGMGLATTFVLVFSALFASVLKGIVPNQVRIPVYAV
VIATFVTIADLVLKAYFP-PLSASLGPYVPLIVVNCIIMGRVEAFATRNRPGVSIIDALG
MGAGFTLSLMVLGAIREILGSG--SLF------G-------------IGLL-----GAG-
---------------F-----------T--P-LVVMILPPGAFLTLGILMAIFNALKAKS
DPVLIRT-----------------------------------------------------
---------------------------------------------------
>RQV99784.1|root-root-root-root-root-candidate_division_KSB1_bacterium RQV99784.1 electron transport complex subunit E [candidate division KSB1 bacterium]
-----------------------------------------------MSVVHEFTKGFYK
QNPVFKQALGLCPTLAVSNSVESALGMGAAATFVLLCSNFIISLIRKIVPAKIRIPIYIV
VIATFVTIVDLAMAGFLP-ALHKTLGIFVPLIVVNCIILGRAEAYAGKNNVGLSIVDGLG
MGLGFTCALLLLGAIREFLGNG--SLL------G-------------IPIL-----SAN-
---------------F-----------E--P-VLIMILPPGAFLTIGFVLGFFNWLENRR
AK----------------------------------------------------------
---------------------------------------------------
>TFH41461.1|Euryarchaeota-Methanomicrobia-Methanosarcinales-root-root-ANME-2_cluster_archaeon TFH41461.1 electron transport complex subunit E [ANME-2 cluster archaeon]
-----------------------------------------------MTISGEYIRGIIK
DNPVFALVLGLCPTLAVTTSLENAIGMSGAALFVLLGSNIMVSALRKQIPSMTRIPMFLI
IICTFVTIIDMLMEAYTP-PLYKALGIFIPLIVVNCIIIGRAEAYANRNTVKFSIIDAFG
IGTGYLIVLVIIGSIRELLGTGAIVLF------G-------------FHLI-----TIP-
---------------I-----------E--P-ATFMVLPAGAFMTIGVLMAIVNYHRNRK
LKMGV-------------------------------------------------------
---------------------------------------------------
>OGX46101.1|Candidatus_Omnitrophica-root-root-root-root-Omnitrophica_WOR_2_bacterium_RIFCSPLOWO2_12_FULL_51_8 OGX46101.1 electron transport complex subunit RsxE [Omnitrophica WOR_2 bacterium RIFCSPLOWO2_12_FULL_51_8]
-M---------------------------------------------NKLFHEFFKGIIK
ENPTFVLVLGLCPTLAVSVSVVNGIGMGIAATFVLLGSNVIVSLIKNTVPARIRIPCFIV
VIATFVTIAEMTLKAYSP-ALNRALGIYVPLIVVNCIVLGRAEAFAQKAKALNSFFDGLG
MGVGFTLALILISAIREFLGAG--KLL------N-------------HAIF------KG-
---------------F-----------E--P-AFVFSMPSGALLVIGLLLGFFNLFKRIK
Q-----------------------------------------------------------
---------------------------------------------------
>WP_083051240.1|Spirochaetes-Spirochaetia-Spirochaetales-Spirochaetaceae-Marispirochaeta-Marispirochaeta_aestuarii WP_083051240.1 electron transport complex subunit E [Marispirochaeta aestuarii]ORC34433.1 electron transport complex subunit RsxE [Marispir
-------------------------------------------------MIREFTKGLFK
ENPIFVVLLGLCPALGVSTKVINALGMGAGTLFVLVGSNIFVSLLKGFIPEKVRIPAYIV
IIASFVTIVEMVMQAYAP-DLYNSLGVFVPLIVVNCIILGRAEAFASKNRLLPSVMDALG
MGLGFTLGLSAISLVREFFGNG--TIT------I-------------FPIA-----PLG-
---------------FDGIIRIPLIYQS--P-ARIMTLAAGALLVIGYLKALLNYYEEKK
KDAPKSEK---AVKE-------AALAE---------------------------------
---------------------------------------------------
>RKY58494.1|Candidatus_Marinimicrobia-root-root-root-root-Candidatus_Marinimicrobia_bacterium RKY58494.1 electron transport complex subunit RsxE [Candidatus Marinimicrobia bacterium]
-MA---------------------------N----------------KSYTKEFLKGLWE
ENPILRMLLGLCPTLAVTNSAINGFSMGLAVIFTLVMSSTIISLARNIIPKEVRIPTFII
VIATFVTITDKTLAAYFP-EISKALGPFVPLIVVNCIILGRQEAFASKNPVGRSIIDALG
MSIGFTIILTILGSIRELLGVG--TIF------A-------------VRIM-----PES-
---------------Y-----------E--P-WMVMVLQPGAFLTLGLMIGLSNWINARR
AK----------------------------------------------------------
---------------------------------------------------
>WP_005958706.1|Fusobacteria-Fusobacteriia-Fusobacteriales-Fusobacteriaceae-Fusobacterium-Fusobacterium_necrophorum WP_005958706.1 electron transport complex subunit E [Fusobacterium necrophorum]AVQ20439.1 electron transport complex subunit RsxE [Fusobac
-M---------------------------------------------GNKLKILLEGIFT
GNPVFVLLLGLCPTLGTTTSAINGFSMGVAVIAVLACSNVLISLFKKCIPDQVRIPAFIM
IIASLVTIVDMVMNAYTP-DLYKVLGLFIPLIVVNCIVLGRAESFASKNSVFDSLLDGIG
TGIGFTLSLTLLGTIREILGNG--SVF------G-------------ISIF-----PEG-
---------------F-----------T--P-ALIFILAPGGFMTIGVVLAIINVVKAKR
GEKK--------------------------------------------------------
---------------------------------------------------
>WP_147553966.1|Firmicutes-Clostridia-Clostridiales-Christensenellaceae-Christensenella-Christensenella_timonensis WP_147553966.1 RnfABCDGE type electron transport complex subunit E [Christensenella timonensis]
-MD---------------------------K----------------KQMKGVFVNGILN
ENPTFRLVLGMCPTIAVTTSVTNALGMGAAVIFVLMCSNMLISLLRNFIPEKVRIPCYVV
VIAMFVTVVQMVMKAFLP-ALDASLGIFIPLIVVNCIILARAEAFAAKNSVLPAMIDGIG
MGVGFTCSLTIIAMVRELLGAG--SLF------G-------------ISVF-----GPD-
---------------Y-----------P--P-ALMFILAPGGFLVLGLLLALINKIVLQR
EKVRPKKK---TEAV-----------------------------------------AEEG
MK-------------------------------------------------
>WP_008515512.1|Firmicutes-Clostridia-Clostridiales-Syntrophomonadaceae-Dethiobacter-Dethiobacter_alkaliphilus WP_008515512.1 RnfABCDGE type electron transport complex subunit E [Dethiobacter alkaliphilus]EEG78164.1 electron transport complex, RnfABCDGE 
-----------------------------------------------MSIMKEFSKGIIK
ENAVFRLLLGLCPTLAVTGLAENGFGMGLATTAVLVASNLVISLLKGVIPSKIRIPIFII
VIATFVTMVDMVLNAYMP-VLHSQLGIFVPLIVVNCLVLGRAEAFASKQPVIHSLADGLG
MGLGFTLALTILAAVRELLAQG--TIF------Q-------------IEIL-----GAD-
W--------------Y-----------Q--P-FQVFGSPAGAFLALGLLLAVMSALSAKF
KLE---------------------------------------------------------
---------------------------------------------------
>PLX23968.1|Ignavibacteriae-Ignavibacteria-root-root-root-Ignavibacteria_bacterium PLX23968.1 electron transport complex subunit RsxE [Ignavibacteria bacterium]
-MK--------------------------KQ----------------VSLATEYTKGLWD
QNPVFKQVLGMCPMLAVTVSAMNGIAMGLATTFVLVFSSLIISSIRKLIPSQVRIASYIV
IIATFVTIVDLVMRAQFP-ALSKELGPYIPLIVVNCLILGRQEAFSSKNHPGRALMDALG
MGSGFIIALTSLGAVREILGSR--TLL------G-------------FQVL-----PDG-
---------------F-----------E--P-WLVMILPAGAFLTLGLMMGFLNFMVLRK
KTREEKEL---LSRH-------LQEPKMSL------------------------AKGQEA
---------------------------------------------------
>OIP60009.1|Ignavibacteriae-Ignavibacteria-root-root-root-Ignavibacteria_bacterium_CG2_30_36_16 OIP60009.1 electron transport complex subunit RsxE [Ignavibacteria bacterium CG2_30_36_16]PJB01448.1 electron transport complex subunit RsxE [Ignavibacteria b
-MV--------------------------KQ----------------VPLSKEFLKGLWE
QNPIFKQVLGMCPTLAVTVSAINGIAMALATTFVLVTASLLISTIRKLIPNQVRIAAYIV
IIATFVTIVDLVMKAKFP-ELSKALGPFIPLIVVNCIILGRQEAFASKNTPFRALLDALG
MGAGFFIALVSLGGIREIIGSR--TFL------G-------------IQIL-----PDA-
---------------F-----------E--P-WLIMILPAGAFLTLGLMLGFANMYTDRK
KRIEKESL---IEQY-------KRVSKVEI------------------------SMAQEG
I--------------------------------------------------
>WP_059033477.1|Firmicutes-Clostridia-Thermosediminibacterales-Tepidanaerobacteraceae-Tepidanaerobacter-Tepidanaerobacter_syntrophicus WP_059033477.1 electron transport complex subunit E [Tepidanaerobacter syntrophicus]GAQ25869.1 electron transport compl
-----------------------------------------------MQLIKDFVNGIWN
ENPIFRIVIGICSALAVTTSANNGIAMGMALTFVLTCSSILISLLRNIIPSKVRIPCYVI
VIATFTTVVDLFMKGYFP-ALYNVMGIFIPLIVVNCIVLARAEAFASKVGPLRATADALG
MGLGYTWAITLISIIREIMGTG--SVF------G-------------YKIL-----GAG-
---------------F-----------T--P-WVIAILPPGAFIVMGILVGLMNLITRKT
ANSADGH-----------------------------------------------------
---------------------------------------------------
>WP_129721288.1|Firmicutes-Clostridia-Clostridiales-Xylanivirgaceae-Xylanivirga-Xylanivirga_thermophila WP_129721288.1 electron transport complex subunit E [Clostridiales bacterium SYSU GA17129]
-----------------------------------------------MKLSKVFTNGMIN
ENPTFRLVLGMCPTLAVTTAAVNGIGMGLATTFVLVGSNLVISLLKDFIPSKIRIPSYIV
IIATFVTIIGMVMEAYVP-ALYDSLGIFIPLIVVNCIILARAETFASKNTPLPSIMDGLG
VGMGFTLSLTLLGSIREIFGAG--TWF------G-------------MKVM-----PQN-
---------------F-----------Q--P-VLIMILPAGAFITLGLLLGLFNKMMAKP
SKKGDA------------------------------------------------------
---------------------------------------------------
>WP_133200941.1|Candidatus_Cloacimonetes-root-root-root-Candidatus_Syntrophosphaera-Candidatus_Syntrophosphaera_thermopropionivorans WP_133200941.1 electron transport complex subunit E [Candidatus Syntrophosphaera thermopropionivorans]TDF73694.1 electron
-----------------------------------------------MSFMKELTKGIVK
ENPIFVLVLGMCPTLATTTSVNNALGMGLAATFVLVCSNIIISMIRNIIPNKIRIPSYII
VIAAFVSIVDMVMAAYLP-DLHKALGLFIPLIVVNCIIMGRAEAFASKNSVMDSMADGIG
MGIGFTLALILMSSIREILGSG--TWA------G-------------MKVM-----PVT-
---------------Y-----------D--P-MLVAILTPGAFITLGLLMAGINMLKEKF
L-----------------------------------------------------------
---------------------------------------------------
>WP_129598404.1|Euryarchaeota-Methanomicrobia-Methanosarcinales-Methanosarcinaceae-Methanohalophilus-Methanohalophilus_profundi WP_129598404.1 electron transport complex subunit E [Methanohalophilus sp. SLHTYRO]
-M---------------------------------------------SKAFNEFIRGITK
DNPIFALVLGLCPALAVTTSVNNAIGMSAGTAFVLVGANLMVSALRNHIPSTVRLPIFIL
IIATFVSIVDMVMEAYTP-SLYAALGVFIPLIVVNCIIIGRAEAYANKNNMFYSLIDALG
IATGFLLALVTIGGIRELLGTGQIVVF------G-------------QMIV-----NIP-
M--------------I-----------T--P-ASYMILPPGAFLTIGILMAIINHRRAKK
LARGE-------------------------------------------------------
---------------------------------------------------
>WP_115271211.1|Fusobacteria-Fusobacteriia-Fusobacteriales-Fusobacteriaceae-Fusobacterium-Fusobacterium_necrogenes WP_115271211.1 electron transport complex subunit E [Fusobacterium necrogenes]STO32252.1 Electron transport complex protein rnfE [Fusobacte
-MK--------------------------------------------TNYGKIIMSGIFK
ENPIFVLFLGLCPTLGVTSSAINGLSMGIAVIAVLACSNLLISAFKNFIPSQVRIPAYIM
IIASLVTIVQMVMEAYTP-ELYKVLGLFIPLIVVNCIVLGRAESFASKNGVFASFLDGIG
SGLGFTLSLTVLGVIREVLGNG--TIF------G-------------LRVT-----PES-
---------------Y-----------S--P-ALIFILAPGAFITIAFIKAFLNYLEMKK
SKEG--------------------------------------------------------
---------------------------------------------------
>WP_055153251.1|Firmicutes-Clostridia-Clostridiales-Lachnospiraceae-Faecalicatena-Faecalicatena_contorta WP_055153251.1 MULTISPECIES: electron transport complex subunit E [Clostridiales]MSC82597.1 RnfABCDGE type electron transport complex subunit E [Euba
-M---------------------------------------------NKNTERLYNGLVK
ENPTFVLMLGMCPTLAVTTSAINGIGMGLSTTVVLVLSNMLISMLRKIIPDSVRMPAFIV
VVASFVTMVQFLLEGFVP-SLYDSLGIYIPLIVVNCIILGRAESYASKNPVLPSIFDGIG
MGLGFTVGLTAIGIVRELVGSG--KIF------D-------------YQIL-----PDS-
---------------Y-----------E--P-ITIFILAPGAFFVLALLTALQNKVKKKA
EAKGDPIA---EKIGCGS-----GCATCG--KKETCGGSMFM---------DVRPEPKKA
---------------------------------------------GKNGNE
>WP_091992465.1|Firmicutes-Clostridia-Clostridiales-Peptostreptococcaceae-Peptostreptococcus-Peptostreptococcus_sp._D1 WP_091992465.1 electron transport complex subunit E [Peptostreptococcus sp. D1]SFE14422.1 electron transport complex protein RnfE [Pept
-----------------------------------------------MSLGKIFKNGIID
ENPTFVQVIGMCPTLAVTSSAINGIGMGISTAVVLACSNVAISLLRKLVPDKIRIPCFVV
VIATFVTIVQMMLKAYVP-ALDKALGLFIPLIVVNCLILARAESFACKNGPVASFVDGLG
MGLGFTVGLGVLGAVREILGAG--SLF------G-------------MVFL-----PSS-
---------------M-----------N----TLLFILPPGAFLTLGFLMAIFNKLTKKK
A-----------------------------------------------------------
---------------------------------------------------
>OGD33303.1|Candidatus_Aminicenantes-root-root-root-root-Candidatus_Aminicenantes_bacterium_RBG_19FT_COMBO_58_17 OGD33303.1 electron transport complex subunit RsxE [Candidatus Aminicenantes bacterium RBG_19FT_COMBO_58_17]
-MA---------------------------T----------------RTRWEEFSKGLWS
DNPVSRQLLGMCSTLAITNAVINGIAMGLAVGFVLICSSFLVSLIRKFIPNQVRIASYIV
IIASFVTIADRFLSAYFP-PLSKALGPYVPLIVVNCIILGRAEAFASKSTVGRSLIDALG
MSVGYIIALLILSSVREVLGSG--TIL------G-------------HRVL-----GPQ-
---------------F-----------E--P-WIIMILPPGAFITLGILLAIAFQIERKV
KQRS--------------------------------------------------------
---------------------------------------------------
>TEU07001.1|Candidatus_Aminicenantes-root-root-root-root-Candidatus_Aminicenantes_bacterium TEU07001.1 electron transport complex subunit E [Candidatus Aminicenantes bacterium]
-MA---------------------------T----------------KSIGQEYLKGLWD
ENPVFRQLLGMCPTLAVTGTVITGMAMALATTFVLIFSSLVVSSIKKLIPSQVRIATYIV
VIASFVTIADQFLKAYFY-SISEALGPYVPLIVVNCIILGRQEAFSSKNSVGRSLIDALG
MSSGFVLALFVLSAIRELLGAG--TFL------G-------------YQVM-----GPW-
---------------F-----------K--P-WIIMILPAGAFITLGVLLGIALLIESKT
KRSQ--------------------------------------------------------
---------------------------------------------------
>OGP14068.1|Proteobacteria-Deltaproteobacteria-root-root-root-Deltaproteobacteria_bacterium_GWA2_55_10 OGP14068.1 electron transport complex subunit RsxE [Deltaproteobacteria bacterium GWA2_55_10]
-MA--------------------------------------------NSLAREFTKGLWQ
EIPPFRLVLGLCPTLAVTNSAINGLAMGMATIFVLFFSNVLVSFIRRTISSQVRIPAYVV
IIATLVTVADMFLAAVFP-QISKALGPYIPLIVVNCIILGRAEAFAQKNSVLPTAADTLG
IGTGFILSLTLMGGIREVLGFG--SIF------G-------------VKLL-----GEW-
---------------F-----------E--P-WIIMILPAGAFLVFGGLVALVNYISSRK
AAKAAEAA---EAAAHGM------------------------------------------
---------------------------------------------------
>RKY31400.1|Candidatus_Omnitrophica-root-root-root-root-Candidatus_Omnitrophica_bacterium RKY31400.1 electron transport complex subunit RsxE [Candidatus Omnitrophica bacterium]
-M-----------------------------------------------GSRSFKEGLWT
NHPIFRQLLGMCPTLAVTTTVLNGISMGLAVIFVLFFSSLVVSLLRKVVPYQVRIAVYTI
IIATFVTIVDIFLKANFP-QVSKALGPYVPLIIVNCIILGRCEAFASKNKLSLALLDALG
MGVGFFWGLVALASVREILGQG--TIL------G-------------YRIL-----PPS-
---------------F-----------N--P-LVVMILPPGAFLVLGSLVAIMNRLERVK
------------------------------------------------------------
---------------------------------------------------
>WP_005026516.1|Proteobacteria-Deltaproteobacteria-Desulfovibrionales-Desulfovibrionaceae-Bilophila-Bilophila_wadsworthia WP_005026516.1 electron transport complex subunit E [Bilophila wadsworthia]EFV44887.1 electron transport complex, rnfabcdge type, E 
-M---------------------------------------------QQLVKEFTKGLWT
ELPPFRLVLGLCPTLAVTKTADNGLGMGLAVIFVLVLSNMLISLVRDIIPKKVRIVCFIA
ISASLVVAVELLMQAYAY-PLYQQLGIFVPLIVVNCIILGRAEAFAAKNTVPLAIADGLG
MGLGFTMSLTFLGSIREVFGAG--TLF------G-------------TPVM-----WEG-
---------------F-----------R--P-FSVMVEAPGAFLCLGLILAAMNLINRWQ
AKRKGREE---PENIS------SGCASCGG-----CSGGKS-------------------
---------------------------------------------------
>WP_135660821.1|Firmicutes-Clostridia-Clostridiales-Ruminococcaceae-Caproiciproducens-Caproiciproducens_galactitolivorans WP_135660821.1 electron transport complex subunit E [Caproiciproducens galactitolivorans]TGJ75650.1 electron transport complex subun
-MA--------------------------------------------KTPWQEFSKGIIK
ENPVLRLVLGTCATLALSTSASNAIGMGLATTFVLVCSNTVISLLRKVIPDKVRIPCYIT
LIAGFVTIVQMLVEAYSP-SLKAALGIFLPLIVVNCIILGRAEMFANKNNVLPSILDALG
MGVGFTATLLVMGIIRELLGAG--TVF------G-------------FPIT-----RGF-
---------------I-----------S--P-IIIFLLPPGGFFVFGMLIALANKLAAGK
GEAPAE----------------LGCQSCP--LCESCSKLAE--------------KEKEG
AKK------------------------------------------------
>WP_084052057.1|Firmicutes-Clostridia-Clostridiales-Peptococcaceae-Desulfonispora-Desulfonispora_thiosulfatigenes WP_084052057.1 electron transport complex subunit E [Desulfonispora thiosulfatigenes]SMB81006.1 electron transport complex protein RnfE [Des
-----------------------------------------------MNYLETFTKGLLK
ENPVFVALLGMCSVLAITTSMSNAIGMGAAVTVVLVMSNIVISLIRKIVPNDIRIPVFIV
IMAAFVTMIELTMKAYVP-AIYESLGIFIPLIVVNCVILARAEAFASRNGIIPSILDGLG
MGLGYTIAVCVISFFREIIGTG--KFL------G-------------FTLF-----GPE-
---------------F-----------E--P-ALIMILPPGAFITLGFILAFLNKMQDRK
TS----------------------------------------------------------
---------------------------------------------------
>WP_105617990.1|Firmicutes-Clostridia-Clostridiales-Vallitaleaceae-Vallitalea-Vallitalea_okinawensis WP_105617990.1 electron transport complex subunit E [Vallitalea sp. S15]
-M---------------------------------------------RNLIERLKVGIIQ
ENPIFMQVLGMCPTLAVTTSAENGLGMGLATTAVLMGSNLVIALIRKLIPSKVRIPAFIV
VIATFVTMIDLLLQAYLP-DLHNALGLFIPLIVVNCLILSRAEAYASKNSVLPSLFDGLG
MGIGFTVALTVIGVVRELFGAG--MIF------G-------------MQIM-----PDS-
---------------F-----------E--P-AVIMVLAPGAFFVLGILLALFNVVKNRK
ANA---------------------------------------------------------
---------------------------------------------------
>RKX39084.1|Thermotogae-Thermotogae-Thermotogales-Thermotogaceae-Thermotoga-Thermotoga_sp. RKX39084.1 electron transport complex subunit RsxE [Thermotogae bacterium]RKX52520.1 electron transport complex subunit RsxE [Thermotoga sp.]RKX57486.1 electron t
-M---------------------------------------------ASSLKEFTKGFIK
ENPTYVQVLGMCPTLAVTTTAMNGLGMGLATTAVLSMSNVVISILRKAVPEKIRIPIFIV
VIATFVTIVDLLMHGFAY-DLWKTLGLFIPLIVVNCIIMGRAESFASKNGVWISFLDGLG
MGLGFTGSLVLLGSVRELLGNG--TIF------G-------------IEIW-----GKS-
---------------F-----------N----VFLMILPPGAYITLGLLAGLFRFIGLKM
KRK---------------------------------------------------------
---------------------------------------------------
>WP_090246549.1|Firmicutes-Clostridia-Clostridiales-Eubacteriaceae-Eubacterium-Eubacterium_barkeri WP_090246549.1 electron transport complex subunit E [Eubacterium barkeri]SDY24886.1 electron transport complex protein RnfE [Eubacterium barkeri]
-----------------------------------------------MKHLQNLTNGLIK
ENPTFRLLLGMCPTLAVTTSAINGLGMGLATMVVLIGSNVVISALRKVIPDNIRIPAFIV
IIASFVTIVGMLMEAFVP-ALYAALGIYISLIVVNCIILGRAEAFAFTNGVLDSMFDGIG
MGLGFTMSLTVLGAIREILGAG--SIF------G-------------FSLF-----GAS-
---------------F-----------E--P-VILMILPPGAFLTLGLCIALINKITESV
EKKKESKE---DALS---------------------------------------------
---------------------------------------------------
>RKZ00711.1|Candidatus_Hydrothermae-root-root-root-root-Candidatus_Hydrothermae_bacterium RKZ00711.1 electron transport complex subunit RsxE [Candidatus Hydrothermae bacterium]
-------------------------------------------------MKKVFIRGLLK
ENPVLVALLGLCSVLAVSNTAINSLFMSGAVMFVLVFSSLIISSIRKIIPNQVRIPCFIV
VIATFVTIADLFLKAYFP-EISKNLGPFVPLIVVNCIILARQEAFASKNPVHYAVADAFG
MAIGYAWVIITLGIIRELLGFG--TIF------G-------------HKVL-----GSW-
---------------F-----------E--P-WVVMLLPPGAFITLGVIVGIMRWLQAKF
GGSTS-------------------------------------------------------
---------------------------------------------------
>RKX46940.1|Verrucomicrobia-root-root-root-root-Verrucomicrobia_bacterium RKX46940.1 electron transport complex subunit RsxE [Verrucomicrobia bacterium]
-----------------------------------------------MSAMNEFSKGLWR
ENPVLVLLLGMCPTLAVTSSATNGLGMGVATMFVLMGSNIVISALRKIVPKKIRIPVYIV
VIATFVTVVDLLMQAYAPTALYDALGIFIPLIVVNCIVLGRAEAFASKNGVGKSILDALG
MGLGFTLALVALGGVREFLASG--SLF------E-------------IKLI-----PGW-
---------------T-----------T--D-FMLMTSAPGAFIILGLFLAGMNSMNMRK
AKAQGKSY---KSAS-------LDCSSCNI-----CDMGGKD------------------
---------------------------------------------------
>WP_055204260.1|Firmicutes-Clostridia-Clostridiales-Ruminococcaceae-Faecalibacterium-Faecalibacterium_prausnitzii WP_055204260.1 electron transport complex subunit E [Alistipes sp. cv1]VDR35068.1 Electron transport complex protein rnfE [Faecalibacterium 
-----------------------------------------------MNKLQILTKGLIK
ENPTFVLLLGMCPTLGTTTSAINGLGMGVATLFVLTCSNVAISLIKNLIPDKVRIPAFIV
VIASFVTVVQLCMEAYVP-DLYATLGVFIPLIVVNCIILGRAEAFASKNNVADSALDGIG
IGFGFTLSLTLLGAVREALGNG--SVF------G-------------LKFI-----QGD-
------------------------------G-ILLFILAPGAFMVLAYLMAIFKKLTAKT
K-----------------------------------------------------------
---------------------------------------------------
>PKL46641.1|Candidatus_Riflebacteria-root-root-root-root-Candidatus_Riflebacteria_bacterium_HGW-Riflebacteria-2 PKL46641.1 electron transport complex subunit RsxE [Candidatus Riflebacteria bacterium HGW-Riflebacteria-2]
-----------------------------------------------MTPIQQLTKGFWK
ENPIFVIGLGLCPALAVSSSLANAVGMGIAATFVLIGSNMMISLLRSIIPSKIRIPVFIV
IIATFVTIIDKLIAAYSP-ALSASLGIFIPLIVVNCIILGRAEAFANKNTVIDSLLDAIG
MGIGFTIALCCIAFFRELLGEG--KLF------G-------------QAIP-----FFK-
---------------Q-----------D--P-ALIMIMAPGGFIVFGLLIAFKRLMASKG
GN----------------------------------------------------------
---------------------------------------------------
>OGO76657.1|Firmicutes-Clostridia-Clostridiales-root-root-Clostridiales_bacterium_GWB2_37_7 OGO76657.1 electron transport complex subunit RsxE [Clostridiales bacterium GWB2_37_7]
------------------------------------------------------------
------MVMGMCPTLAVTNAAINGVAMGLATAFVLVCSNIVVALIKTLIPSKVRIPAYVI
IIATFVTIADLILAAYFP-DIQKVLGLFIPLIVVNCVILARAEAFASKSNVRLSILDALG
MGIGFTWALTLLGIIREILGMG--SIF------G-------------ISLF-----GEG-
---------------Y-----------I--S-WIIFILPPGAFLTLGLLIAFFNAFSKNK
AEDSCCH-----------------------------------------------------
---------------------------------------------------
>PMP72983.1|Deferribacteres-Deferribacteres-Deferribacterales-Deferribacteraceae-Calditerrivibrio-Calditerrivibrio_nitroreducens PMP72983.1 electron transport complex subunit RsxE [Calditerrivibrio nitroreducens]
------------------------------------------------MRFSPFIDGLWK
NNGVFKQVLGTCPTLAVTTSVKNGLGMGLATTFVLICSNAVISMIKNIVPSKVRIPVFIV
IIASFVTIVDLIMNAYLH-DLHKVLGLFIPLIVVNCIILGRAESFASKNSVFSSILDGFG
IGLGFTLALTILGSLREILGNG--SII------G-------------INIF-----GGS-
---------------Y-----------S--P-AIVMILPPGAFIGLGFIMFMIAYFEKRK
KN----------------------------------------------------------
---------------------------------------------------
>WP_132241819.1|Firmicutes-Clostridia-Clostridiales-Clostridiaceae-Marinisporobacter-Marinisporobacter_balticus WP_132241819.1 electron transport complex subunit E [Marinisporobacter balticus]TCO79994.1 electron transport complex protein RnfE [Marinispor
-----------------------------------------------MKLGKIFMAGILF
ENPIFIQMLGMCPTLAVTTSAVNGIGMGLATTAVLIGSNTAISLLKKVIPSKIRIPAFVV
VIATFVTVVGMLLKAYLP-ALDSQLGLFIPLIVVNCVILGRAEAFASKNSVVASAVDGIG
MGLGFTIALTILGSVREILGAG--AIF------G-------------KVLF-----GAS-
---------------F-----------Q--P-ALIMILPPGAFLALGLLLALLNYVQARK
ATQN--------------------------------------------------------
---------------------------------------------------
>WP_080803935.1|Proteobacteria-Deltaproteobacteria-Desulfobacterales-Desulfobacteraceae-Desulfamplus-Desulfamplus_magnetovallimortis WP_080803935.1 electron transport complex subunit E [Desulfamplus magnetovallimortis]SLM27521.1 putative inner membrane N
-MA--------------------------------------------QSIVKEFTKGLWA
EVPPFRLVLGLCPVLAVTKSVENGIGMGIATTFVLVCSNFLVSLLRDIIPAKVRIACFIV
IIATFVTVVELMMQAYTY-PLFLKLGIFIPLIVVNCIVLGRAEAFASKNPPHMAIADGLG
MGIGFTLSLGALGAVRECLGDG--TIL------G-------------NPVF-----GPD-
---------------F-----------Q--P-FTFMVEAPGAFVCLGLLLCLMNLIGKK-
------------------------------------------------------------
---------------------------------------------------
>WP_070969148.1|Firmicutes-Clostridia-Clostridiales-Clostridiaceae-Clostridium-Clostridium_formicaceticum WP_070969148.1 electron transport complex subunit E [Clostridium formicaceticum]AOY76845.1 electron transport complex subunit RsxE [Clostridium form
-----------------------------------------------MKLNRILIKGLIY
DNPTFVQMLGMCPTLAVTNSAFNALGMGLATTAVLIGSNVVISMLRNFIPSKIRIPAFVV
VIATFVTMVGMMMRAYLP-ALNAALGLFIPLIVVNCLILARAESFASKSSMVGSAVDGVG
MGLGFTGALVILGIVRELTGAG--TIF------G-------------RAIM-----GSS-
---------------F-----------E--P-ARFMTMPPGAFLALGLLLALINKIGSKD
LNEL--------------------------------------------------------
---------------------------------------------------
>WP_006598264.1|Firmicutes-Clostridia-Clostridiales-Eubacteriaceae-Pseudoramibacter-Pseudoramibacter_alactolyticus WP_006598264.1 electron transport complex subunit E [Pseudoramibacter alactolyticus]EFV02074.1 electron transport complex, RnfABCDGE type, 
-----------------------------------------------MGRFRHFTNGIFN
ENPTFRLVLGCCPTLAITTAAMNGIAMGLATTFVLLGSNMVISALRKIIPDNVRIPAFVV
IIASFVTIVDMVMHAYMP-AMYKTLGIYIPLIVVNCIIMGRAEGFAYTNNVLDSALDGLG
MGVGFTLALTLIAGVRELIGAG--SIF------G-------------IAVM-----GAS-
---------------Y-----------E--P-ALMFILPPGAFLTFGSLMAVINQVGISR
RRNKAAAQ---AVTA---------------------------------------KEAE--
---------------------------------------------------
>WP_159751014.1|Firmicutes-Clostridia-Clostridiales-Lachnospiraceae-root-Lachnospiraceae_bacterium_WCA-9-b2 WP_159751014.1 RnfABCDGE type electron transport complex subunit E [Lachnospiraceae bacterium WCA-9-b2]MXP75825.1 RnfABCDGE type electron transpor
-M---------------------------------------------NNCTERIYNGLVK
ENPTFVLMLGMCPTLAVTTSAINGVGMGLSTTVVLVLSNMLISMLRKIIPDSVRMPAFIV
VVASFVTIVQFLLEGFVP-SLYASLGLYIPLIVVNCIILGRAESYASKNPVMPSIFDGIG
MGLGFTVGLTAIGIVREVIGTG--AIF------G-------------QQLL-----PLAD
AAAGK--------GGY-----------V--P-VTIFILPPGAFLVLAFLVALQNKVRNNA
ARKGKKVV---EAAGCGE-----GCASCG--NG-ACSGKVF-------------PTGNEK
---------------------------------------------------
>WP_106054042.1|Lentisphaerae-Lentisphaeria-Victivallales-root-root-root WP_106054042.1 MULTISPECIES: electron transport complex subunit E [Victivallales]AVM45550.1 electron transport complex subunit RsxE [Victivallales bacterium CCUG 44730]MST98578.1 e
-----------------------------------------------MSLLTDFTKGIWK
ENPVLVLLLGTCPTLAVTSSATNGLGMGLATTGVLLGSNLVISLIAGIVPKKVRIPVYIV
VIATFVTIVDLLMKAYAPPALYTALGIFIPLIVVNCIVLGRAEAFASKNGPLSSVLDGLG
MGLGFTLTLTMLGAAREFLSSG--SVF------E-------------VKLI-----TAW-
---------------T-----------T--D-FLLPSAAPGAFILVGVILALKNYASYRK
AVKAGRLY---VPPKG------LDCRHCNI-----CTAHIDDEK----------------
---------------------------------------------------
>WP_144183632.1|Euryarchaeota-Candidatus_Methanoliparia-Candidatus_Methanoliparales-Candidatus_Methanollivieraceae-root-Candidatus_Methanolliviera_sp._GoM_asphalt WP_144183632.1 RnfABCDGE type electron transport complex subunit E [Candidatus Methanollivie
-------------------------------------------------MIKDFTNGIVK
VNPIFVLALGLCPTLAISTSIDNAIGMGAAVIFVLLFSNLMISLIRNVISKEVRIPCFIV
IIATFVTIVSLSLQAYLP-SLYESLGIYVPLIVVNCIILGRAEAFASKNPVSRSVLDALG
IGLGFTLSLIIISIIRELLGTGGISVF------G-------------YGF------TLP-
---------------F-----------S--P-ATFFIMPAGAFLVMGVLLGLLKRVGVIR
------------------------------------------------------------
---------------------------------------------------
>WP_078809966.1|Firmicutes-Clostridia-Halanaerobiales-Halobacteroidaceae-Selenihalanaerobacter-Selenihalanaerobacter_shriftii WP_078809966.1 electron transport complex subunit E [Selenihalanaerobacter shriftii]SJZ67221.1 electron transport complex protei
-----------------------------------------------MSLWKEFFKGLWD
ENPVWILLLGMCPTLAVTNTAVNGLAMGLATAFVLLGGGIVNSIFKKVIPHKVRIPCYIV
VIATFVTIADYVMAAYFP-EVHKLLGLFIPLIVVNCLILGRSESFATQNPVHYAISDALG
MGVGFTWALTFLGIIREVFGFG--TIF------G-------------VQVM-----GDW-
---------------F-----------T--P-WIIMVLPAGAFLTLGVVLAIFNAIRNDS
PAGA--------------------------------------------------------
---------------------------------------------------
>WP_055245070.1|Firmicutes-Clostridia-Clostridiales-Ruminococcaceae-Anaerotruncus-Anaerotruncus_colihominis WP_055245070.1 electron transport complex subunit E [Anaerotruncus colihominis]CUP75173.1 Electron transport complex protein rnfE [Anaerotruncus c
-MSD------------------------KPK----------------TNYWKIITNGILK
ENPTLVLILGTCPTLAVTTQAVNGIGMGIAAMVVLIGSNVVISLLKKVIPDSVRIPCYIV
VIAAFVTIVQFLVKAYAP-SLDTALGVYLPLIVVNCIILGRAEMFANKNTVLASALDGVG
MGLGFTLALFCMGSIRELIGNG--TWM------G-------------ITLT-----ANL-
---------------W-----------D--P-VIVFLLAPGGFLVFGFLIAAVNHLTHGK
AIKKKE----------------FGCTGCP--AASACAAVREGGADQ--------------
---------------------------------------------------
>WP_015053141.1|Euryarchaeota-Methanomicrobia-Methanosarcinales-Methanosarcinaceae-Methanolobus-Methanolobus_psychrophilus WP_015053141.1 electron transport complex subunit E [Methanolobus psychrophilus]AFV23424.1 SoxR-reducing system protein RsxE [Metha
-----------------------------------------------MNVFSEFIRGITR
DNPILGLVLGLCPALAVTTSVENAIGMSAGTTFVLVCSNIFISAMRKQIPSAVRLPIFII
IIATFVSIVRMIMEAYVP-SMYAALGVFIPLIVVNCIIIGRAEAYANKNSIFPSFIDALG
ISAGFLLVLVLIGGIREILGTGQIVTF------G-------------YTLL-----SLP-
---------------V-----------N--PAMTTMILPPGAFLTIGIIMAVVNYQRAKK
RAKGG-------------------------------------------------------
---------------------------------------------------
>WP_012057777.1|Thermotogae-Thermotogae-Thermotogales-Fervidobacteriaceae-Thermosipho-Thermosipho_melanesiensis WP_012057777.1 electron transport complex subunit E [Thermosipho melanesiensis]ABR31418.1 electron transport complex, RnfABCDGE type, E subuni
-MS--------------------------------------------SKTWKEFSKGFFA
ENPTFVQALGMCPTLATTTSAKNGLGMGLAATVVLVLSNIVISILRRAVPEKIRIPIFIT
IIASFVTMVDLLMHAYVY-DLWKTLGLFIPLIVVNCLIMGRAEAYASKNNVWYSMIDGLG
MGLGFTASLTLLGAIRELLGNG--TIF------D-------------VVVW-----GKA-
---------------F-----------N----VFIMILPPGAYLTLGLLAALFAFIGMKR
KERGKAK-----------------------------------------------------
---------------------------------------------------
>WP_137080897.1|Bacteroidetes-Bacteroidia-Marinilabiliales-Prolixibacteraceae-Puteibacter-Puteibacter_caeruleilacunae WP_137080897.1 electron transport complex subunit E [Prolixibacteraceae bacterium JC036]TKG95858.1 electron transport complex subunit E 
-----------------------------------------------MSQLSNFSKGFIK
ENPVFILLLGMCPTLGVTSSAINGLGMGLATTFVLVMANIVVSMVKNVIPDKVRIPSFIV
IIATFVTIVQLLMEGFLP-ALFESLGLFIPLIVVNCVVLGRAEAFASKNNVVSSIFDGLG
MGLGFSFALTLLGAVRELLGSG--KLF------G-------------FSIY-----PEN-
---------------Y-----------G----MLLFVLAPGAFIVLGYLIAIIKKLNKA-
------------------------------------------------------------
---------------------------------------------------
>WP_134117660.1|Firmicutes-Clostridia-Halanaerobiales-Halobacteroidaceae-Orenia-Orenia_marismortui WP_134117660.1 electron transport complex subunit E [Orenia marismortui]TDX49022.1 electron transport complex protein RnfE [Orenia marismortui]
-M---------------------------------------------LTLWKDFVKGLWK
ENPVFVMLLGMCPTLAVTNTATNGLAMGLATSFVLLGSGIVNSLVKKLIPDEVRIPSFIV
IIATFVTIVDYSAKAYVP-TIAESLKLFIPLIVVNCLILGRSESFASKEPVHRSIADALG
MGVGFTWALTFLGVIREVIGFG--TVF---RGTG-----------IEMQVM-----GEW-
---------------F-----------Q--P-WLIMVLPAGAFLTLGTVLGIMNYFKSRA
ASVKVDIQ---DSTG-------ESCHTV--------------------------------
---------------------------------------------------
>WP_143156486.1|Proteobacteria-Deltaproteobacteria-Syntrophobacterales-Syntrophobacteraceae-Desulfacinum-Desulfacinum_infernum WP_143156486.1 RnfABCDGE type electron transport complex subunit E [Desulfacinum infernum]
-M---------------------------------------------MGVAKEFTKGLWK
EVPPFRLVLGLCPTLAVTTAAENGLGMGLATTFVLVCSNFIVSLLRSIIPSKVRIAAYIV
VIASFVVIVELTMQAYFY-PLYKVLGIFIPLIVVNCIILGRAEAFASKNGPVLSIADGLG
MGLGFTLSLTFLGALRELLGSG--TIF------K-------------HAVL-----GPS-
---------------F-----------E--P-FAIMLKPPGAFICLGLILATMNLISTRK
S-----------------------------------------------------------
---------------------------------------------------
>WP_079491171.1|Firmicutes-Clostridia-Clostridiales-Clostridiaceae-Maledivibacter-Maledivibacter_halophilus WP_079491171.1 electron transport complex subunit E [Maledivibacter halophilus]SKC64415.1 electron transport complex protein RnfE [Maledivibacter 
-----------------------------------------------MNPFKNLSNGLFK
ENPTFFQLLGMCPTLAVTTSAKNGLGMGLASTAVLICSNLVISLIRKVVPSKIRIPIYIV
VIATFVTMVGMVMEGYMP-GLFNALGLFIPLIVVNCLILARAEAYASKNGPLDSLFDGLG
MGLGFTWALGLLGAIRELLGAG--SIF------G-------------FTIL-----GGA-
---------------Y-----------K--P-ALIMILPPGAFLALGILLAINNVIKSRS
A-----------------------------------------------------------
---------------------------------------------------
>RKY66171.1|Candidatus_Latescibacteria-root-root-root-root-Candidatus_Latescibacteria_bacterium RKY66171.1 electron transport complex subunit RsxE [Candidatus Latescibacteria bacterium]
-MERR---------------------EEVSR----------------RPWYQEYLKGLWE
ENPIFRMLLGMCPTLAVTTSAVNGLSMGLATTFVLTSTSLVVSTIRKLVPGQVRIATFTV
IIATFVTVADLFLKAKFP-AISKALGPYVPLIVVNCFILGRQEVFASKNPTGRSILDALG
VGSGFIFALTLLGSIRELLGSG--EVF------G-------------HEVI-----PGW-
---------------------------H--P-WVVMILPAGAFLTLGFLVAAMNAIERTK
------------------------------------------------------------
---------------------------------------------------
>WP_148897147.1|Proteobacteria-Deltaproteobacteria-Desulfuromonadales-Geobacteraceae-Geothermobacter-Geothermobacter_ehrlichii WP_148897147.1 RnfABCDGE type electron transport complex subunit E [Geothermobacter ehrlichii]TYO95458.1 electron transport com
-----------------------------------------------MSLADVFVRGLWR
ENPVFKLLLGMCPTLAVTTSAENGLGMGLATTFVLVCSNITVALLRKLIPAGVRIPAFIV
IIASFVTVVQLCMEAYVY-DLYKALGIFIPLIVVNCLILGRAEAFASKNGLLPSIADGIG
MGLGFTLGLFVLGSVREVIGGG--SLL------G-------------ISLF-----GAG-
---------------Y-----------Q--P-LLLMILPPGAFIALGLLLAGMNRFEATR
MKD---------------------------------------------------------
---------------------------------------------------
>RKY51421.1|Candidatus_Marinimicrobia-root-root-root-root-Candidatus_Marinimicrobia_bacterium RKY51421.1 electron transport complex subunit RsxE [Candidatus Marinimicrobia bacterium]
------------------------------------------------------MKGLWK
ENPVLVMLLGLCPTLAVTNSAINGLSMGLAVIFTLVSSSTLISLVRKIIPKEVRIPTFII
VIATFVTVTDLTLAAFFP-DISKSLGPFVPLIVVNCIVLGRQEAFASKNPVHRAIIDALG
MSIGFTLTLVVLGSIRELLGSG--TIF------S-------------FQIM-----PAS-
---------------F-----------Q--P-WMVMGLPPGAFLTLGLMIGIANWIKAKK
Q-----------------------------------------------------------
---------------------------------------------------
>OQX51630.1|Candidatus_Aminicenantes-root-root-root-root-Candidatus_Aminicenantes_bacterium_4484_214 OQX51630.1 electron transport complex subunit RsxE [Candidatus Aminicenantes bacterium 4484_214]RLE10972.1 electron transport complex subunit RsxE [Candi
-MA---------------------------S----------------KPLSQEFTKGLWG
ENPIFRQLLGMCPTLAVTNAVINGIAMSLATSFVLIFSSLVVASIKKLIPSQVRIASYIV
VIASFVTMADRFLAAFFP-PISKNLGPYIPLIVVNCIILGRQEAFSSKNSVGRSLIDAFG
MSLGFTLALLVLSSIREILGAG--TWL------G-------------HQVL-----GSW-
---------------F-----------E--P-WIIMILPPGAFLTLGILLGIIILIDQKL
KRSK--------------------------------------------------------
---------------------------------------------------
>WP_068748956.1|Firmicutes-Clostridia-Thermosediminibacterales-Thermosediminibacteraceae-Thermovenabulum-Thermovenabulum_gondwanense WP_068748956.1 electron transport complex subunit E [Thermovenabulum gondwanense]KYO64791.1 Electron transport complex su
-----------------------------------------------MQLIKDFVNGLWN
ENPIFRMVIGICSALAVTTAAKNGIAMGLALTFVLTCSSILISLLKNIIPSKVRIPCYII
VVATFTTIVDLVMKAYFP-ALYQVMGIFIPLIVVNCIVLARAEAFASKVNVLRATADALG
MGLGYAWAITVISMVREILGNG--TIF------D-------------VPLF-----GQN-
---------------F-----------T--Q-WVIMLLPPGAFFVMGILVGLMNLITRKS
PKNDGCHN---C------------------------------------------------
---------------------------------------------------
>WP_073992436.1|Firmicutes-Clostridia-Clostridiales-Lachnospiraceae-Parasporobacterium-Parasporobacterium_paucivorans WP_073992436.1 electron transport complex subunit E [Parasporobacterium paucivorans]
-M---------------------------------------------NKCIERLYNGIIK
ENPTFVLILGMCPTLAVTTSAINGIGMGLATTVVLICSNLIISILRNIIPDSVRMPAFIV
IVASFVTIVQFLLEAYVP-ALNDSLGIYIPLIVVNCIILGRAEAYASKNPPLVSTFDGIG
MGLGFTIALTLLGAFREILGSG--SVF------G-------------FKFI-----PSE-
---------------F-----------N----VTIFVLAPGAFFVLACLVAFKNWTGMKK
GKPAIEES----------------CSGCP--SCGTCPSSQID-------------EKKEA
---------------------------------------------------
>WP_133515708.1|Firmicutes-Clostridia-Halanaerobiales-Halanaerobiaceae-Halanaerobium-Halanaerobium_saccharolyticum WP_133515708.1 electron transport complex subunit E [Halanaerobium saccharolyticum]TDO83465.1 electron transport complex protein RnfE [Hala
-MA-------------------------LDL----------------KEMFSDFKNGLWA
ENPIIRLVIGMCPTLAVTNTTENGLAMGLATSFVLISSEIVISLIKKLIPANVRIPSYIL
IIATFVTFVDYFLKAFYP-GIAESLSIFVPLIVVNCLILGRQEAFASQHSTPRAIADGVG
MGLGFTWVLVLLGAIREFFGMG--SIF------G-------------LTLL-----GEW-
---------------Y-----------R--P-MVIMVLPAGAFITLGILVGIMNYISREG
K-----------------------------------------------------------
---------------------------------------------------
>OPL10198.1|Firmicutes-root-root-root-root-Firmicutes_bacterium_ML8_F2 OPL10198.1 hypothetical protein AVO34_11825 [Firmicutes bacterium ML8_F2]
-MK--------------------------SD----------------NVYLGDLTRGIVK
ENPVFRLVLGMCPTLAVTVFIVNGFGMGLAAAAVLIASNLVISLLRKFIPMEVRIPCFIV
IIATFVTIIEMVLQAFQP-ALYEALGVFVPLIVVNCIILGRAEAFASKRPVFRSLADGIG
VGIGFIVALVILSTVREILGQG--TIL------G-------PDPASAIHLF-----GAN-
---------------F-----------E--P-MALFAQPSGAFIALGLLMALVNVIFKRF
NI----------------------------------------------------------
---------------------------------------------------
>OJX90841.1|Bacteroidetes-Bacteroidia-Bacteroidales-Paludibacteraceae-Paludibacter-Paludibacter_sp._47-17 OJX90841.1 electron transport complex subunit RsxE [Paludibacter sp. 47-17]
--------------------------------------------------MKTMLNGIIK
ENPVFVLLLGMCPTLGTTSSAVNGLGMGLATTFVLLSANVVVSLLKNIIPDKVRIPAFIV
VIATFVTLVEMVMQAYVP-ALYDSLGLFIPLIVVNCIVLGRAEAFAAKNTVGKSFFDGLG
MGLGFTMALTLLGTVRELLGTG--KVF------S-------------MTIF-----PEN-
---------------Y-----------G----MLLFVLAPGAFIALAYLIAIFNKLKKA-
------------------------------------------------------------
---------------------------------------------------
>WP_050739904.1|Firmicutes-Clostridia-Clostridiales-Eubacteriaceae-Acetobacterium-Acetobacterium_bakii WP_050739904.1 electron transport complex subunit E [Acetobacterium bakii]KNZ42144.1 RnfABCDGE type electron transport complex subunit E [Acetobacteriu
-----------------------------------------------MNFVKNLTRGIIR
ENPTFVLVLGMCPTLAVTTSAINGMGMGLATLVVLVGSNVVISAMRKIIPDNIRIPAFVV
IIASFVTIIGMLMKAYVP-ALDAALGIYIPLIVVNCIILARAEAFAFFNGVADSFADGLG
MGLGFTLALTILGGVREILGAG--SIF------G-------------FSLF-----GAA-
---------------Y-----------E--P-VLLMILPPGAFLTLGLMIGLINWKSKKK
A-----------------------------------------------------------
---------------------------------------------------
>WP_052565969.1|Planctomycetes-Candidatus_Brocadiae-Candidatus_Brocadiales-Candidatus_Brocadiaceae-Candidatus_Brocadia-Candidatus_Brocadia_sinica WP_052565969.1 electron transport complex subunit E [Candidatus Brocadia sinica]KAA0245095.1 electron transp
-MT---------------------------E----------------QDNLKEFTKGIVQ
YNPMFVLVLGLCPSLAVTTSIKNGLAMGGAATFVLICSNFIISVVRSFIPREIRIPCFIV
IIAAFVTMVELLMKGYLPPELNASLGIFIPLIVVNCIIMYRAESFAYKNKPLVSILDGAG
LGVGWTLSLCLVSVIREVLGAG--TIF------G-------------LKV------SES-
---------------Y-----------Q--P-ASVMIMAPGAFIVLGLLLGFFNWRKIRK
SEKTMKAY---MKHD---------------------------------------------
---------------------------------------------------
>WP_012500297.1|Chlorobi-Chlorobia-Chlorobiales-Chlorobiaceae-Chloroherpeton-Chloroherpeton_thalassium WP_012500297.1 electron transport complex subunit E [Chloroherpeton thalassium]ACF14213.1 electron transport complex, RnfABCDGE type, E subunit [Chloro
-M---------------------------------------------NEAFNVFWRGILK
ENPVLKMLLGLCPVLAVTTTAINGLGMGLATLFVLLGSNIAVSLFSKIIPSTVRIPAYIV
IIATFVTIVDLLIKAYSP-ELNQSLGLFIPLIVVNCIILGRAEAFASRNGVVHSILDAFG
MGLGFTFALLLLATVREVLGAG--TLF------N-------------IPLA-----GDE-
---------------P-----------T--P-LLVFALPPGAFAGLGLIIAGMNALEKRK
AA----------------------------------------------------------
---------------------------------------------------
>WP_074542638.1|Firmicutes-Clostridia-Clostridiales-Clostridiaceae-Proteiniclasticum-Proteiniclasticum_ruminis WP_074542638.1 electron transport complex subunit E [Proteiniclasticum ruminis]SDI77480.1 electron transport complex protein RnfE [Proteiniclas
-M---------------------------------------------LALIERLKNGLFS
ENPIFVQVLAMCPTLAVSTSVENALGMGLSSTAVLILSNAIISVLRKYIPNKIRIPAYIV
VIAGFVSMIDMFLAAYLP-DLYKSLGLFIPLIVVNCVILGRAEAYASKNNVLHSIYDGIG
MGLGFTFALSILAFFREIFGAG--TVL------G-------------FRVM-----PSA-
---------------Y-----------E--P-ANIMILAPGAFLTLGLIMAFINKRNLKK
GKASLKIH---------------DCESCGM----GCDLPKSDK--------MNIKLDKEV
LQN-----------------------------------------GGAN---
>WP_103082329.1|Firmicutes-Clostridia-Clostridiales-Hungateiclostridiaceae-Pseudoclostridium-Pseudoclostridium_thermosuccinogenes WP_103082329.1 electron transport complex subunit E [Pseudoclostridium thermosuccinogenes]AUS98317.1 electron transport comp
-----------------------------------------------MSAFKTFTNGLLK
ENPTFRLVLGTCPTLAVTTSAINGIGMGLATTAVLIGSNAVISLTRKVIPDKVRIPAFIT
IIAGFVTIVQFLLKAYLP-DLDQALGIYIPLIVVNCIILARAEMFASKNNVGLSVLDGMG
MGFGFTLALMAIGSIRELLGNG--TIF------G-------------ITVT-----AKL-
---------------F-----------D--P-AIIMILPPGGFLAFGITMGLLNKLSGKK
TTKT-------------------GCQSCELRKSGACAG------------------SKEV
GA-------------------------------------------------
>OQX79011.1|Candidatus_Omnitrophica-root-root-root-root-Candidatus_Omnitrophica_bacterium_4484_70.1 OQX79011.1 electron transport complex subunit RsxE [Candidatus Omnitrophica bacterium 4484_70.1]
-M-----------------------------------------------KLEVLKEGLWK
NHPIFRQLLGMCPTLAVTTSSLNGLAMGLAVIFVLTFSSLVVSSIKRFVPQNVRIAVYTI
IIATFVTIVDIFFRAFLP-PISKALGPYVPLIIVNCIILGRCEAFASRNSVALSFFDALG
MGLGFLWGLFVLGSIREILGKG--TIL------G-------------FKIL-----PNF-
---------------Y-----------T--P-MVMMVLPAGAFLVLGVLAGIMNRLER--
------------------------------------------------------------
---------------------------------------------------
>PKK92219.1|Candidatus_Wallbacteria-root-root-root-root-Candidatus_Wallbacteria_bacterium_HGW-Wallbacteria-1 PKK92219.1 electron transport complex subunit RsxE [Candidatus Wallbacteria bacterium HGW-Wallbacteria-1]
-----------------------------------------------MSLTSEFTKGFIR
ENPVFILTLGLCPTLAVTTGVKNGVGMGLATLFVLLCSNILVSMLKKIIPAQIRIPCFIV
VIATFVTVVDLSMKAFFP-ELHKELGLFIPLIVVNCIILGRAEAFASKNGVIASMADALG
MGLGFTFALVILGSIREILGSG--SFF------G-------------MPLF-----SES-
---------------F-----------Q--P-AIMMILPPGAFLTLGMVLAAIQWKTSR-
------------------------------------------------------------
---------------------------------------------------
>PKM81936.1|Firmicutes-root-root-root-root-Firmicutes_bacterium_HGW-Firmicutes-13 PKM81936.1 electron transport complex subunit RsxE [Firmicutes bacterium HGW-Firmicutes-13]
-MN--------------------------------------------VSIGKEFSKGLFK
EVPVLRLTLGMCPALGVTTAAINGLGMGLAATFVLVCSNIVISLLRSVIPAKVRIPCFIV
VIATFVTIVDMMMNAFTP-DLHKALGLFIPLIVVNCIILGRAEAFASKNSIAYSIADGIG
MGLGFTLILIILGSVREILGAG--TIF------G-------------FDFT-----PEA-
---------------F-----------E--P-FKVFATPPGAFFGLGLMLAGMNYLSKKL
KLD---------------------------------------------------------
---------------------------------------------------
>OQX56412.1|Candidatus_Cloacimonetes-root-root-root-Candidatus_Cloacimonas-Candidatus_Cloacimonas_sp._4484_209 OQX56412.1 electron transport complex subunit RsxE [Candidatus Cloacimonas sp. 4484_209]
-MS---------------------------S----------------ARLYMDFFKGLWK
ENPVFRQLLGMCPTLAVTTSVLNGISMGLAMTFVLVSTSIVVSIIRKIIPNQVRIATFTI
IIATFVTIADLFMKAKFP-PISKALGPYVPLIVVNCIILGRQEAFAKKNPLHRSFLDALG
MGVGFTLALILLGAIRELLGSG--SIL------N-------------FQIL-----GSW-
---------------Y-----------E--P-WVIMILPAGAFITLGFLVALINVIDQRL
KKT---------------------------------------------------------
---------------------------------------------------
>WP_013007232.1|Deferribacteres-Deferribacteres-Deferribacterales-Deferribacteraceae-Deferribacter-Deferribacter_desulfuricans WP_013007232.1 electron transport complex subunit E [Deferribacter desulfuricans]BAI79984.1 electron transport complex protein 
------------------------------------------------MKLQIFKDGFWN
NNAVFKQVLGMCPTLAVTTSAENGIGMGLATTVVLICSNIVVSLVKNFIPSKVRIPAFIV
IIASFVTVIDLLMNAYAH-SLHKSLGLFIPLIVVNCLILGRAESFASKNSTIDSLIDGIA
SGLGFTFALFVLGSVRELLGAG--SIL------G-------------FNIF-----GSG-
---------------Y-----------S--P-AIVMILPPGAFLALGFLLFIINWIENRN
KIKE--EC---------------------------CTVNE--------------------
---------------------------------------------------
>WP_130594467.1|Verrucomicrobia-root-root-root-root-Verrucomicrobia_bacterium_S94 WP_130594467.1 electron transport complex subunit E [Verrucomicrobia bacterium S94]QBG46538.1 electron transport complex subunit E [Verrucomicrobia bacterium S94]
-------------------------------------------------MIKEFTKGLWK
ENPVLVLLLGMCPTLGVTSSATNGLGMGVATMFVLLGSNAVVSLIRNIVPKKIRIPVYIV
IIATFVTMIDLSMQAYAPKELYDALGLFIPLIVVNCVVLGRAEAFASKNGVAKSVMDGLG
MGLGFTMALVALGGVREFLAGG--SLF------Q-------------IKLI-----PGW-
---------------T-----------T--D-FMLWTSAPGAFIILGLFLAGMNALNIKK
AKKEGRGY---KPAS-------MDCSTCNI-----CDMEEGK------------------
---------------------------------------------------
>RKY39049.1|Candidatus_Omnitrophica-root-root-root-root-Candidatus_Omnitrophica_bacterium RKY39049.1 electron transport complex subunit RsxE [Candidatus Omnitrophica bacterium]
-MQS------------------------RSERL-------------WKRVSPHLRRGIFK
ENPIFVLMIGLCPVLAITTSVSNALGMGLAVTFVLLGSNSIISCLRKVIPREIRLPCFIV
IIASFVTIVELLLKAFFP-LLDRSLGIFVPLITVNCIILGRAEAFASKNSLKDSIIDALA
IGIGFTCALILISSIREVLGNG--KIF------G-------------LSLG---------
---------------F-----------P--P-ALFFLFPAGAFLVIGILMGIIQFLRKGR
------------------------------------------------------------
---------------------------------------------------
>WP_072518327.1|Bacteroidetes-Bacteroidia-Bacteroidales-Porphyromonadaceae-root-Porphyromonadaceae_bacterium_FC4 WP_072518327.1 electron transport complex subunit E [Porphyromonadaceae bacterium FC4]
-----------------------------------------------MNKLKIILNGIVK
ENPTLVLLLGMCPTLGTTSSAMNGLGMGLATTFVLFCSNSVISLIKNLIPNTVRIPAFIV
VIATFTTVVQILLQAYVP-SLYAALGIFLPLIVVNCIVLGRAEAFAAKNSVLDSALDGIG
MGLGFTLALTLLGSIRELLGKG--SIF------D-------------LTIL-----PSD-
---------------Y-----------G----ILVFILAPGAFLALGMVIATKNYFSNRP
KASK--------------------------------------------------------
---------------------------------------------------
>TEU02836.1|Candidatus_Aerophobetes-root-root-root-root-Candidatus_Aerophobetes_bacterium TEU02836.1 electron transport complex subunit E [Candidatus Aerophobetes bacterium]
-MS---------------------------S----------------YRLYAQFIKGIWK
QNPALVLLLGMCPTLAITNSAINGLSMGAAVTFVLICSGIVISSIRKLIPQEVRIATFTI
IIASFVTVIDYLLKANLP-AISKALGPYIPLIVVNCIILGRQEAFTSKNPIPPSLADALG
MGLGFTLALVILGSIRELLGSG--SIF------G-------------YQIL-----GSY-
---------------F-----------R--P-WVIMILPPGAFLTLGILIGIMNTLSRKS
FRIKLLGG---KPKSIKS------------------------------------------
---------------------------------------------------
>WP_020526927.1|Bacteroidetes-Cytophagia-Cytophagales-Flammeovirgaceae-Flexithrix-Flexithrix_dorotheae WP_020526927.1 electron transport complex subunit E [Flexithrix dorotheae]
-ME---------------------------K---------------VIDQKQNFLKGFIK
ENPVFTLLLGLCPTLGVTSTAINGLGMGLATTFVLVMSNIVVAMIKNLIPDKVRIPSFIV
IIASFVTIVDLVMEGYLP-GLHEQLGLFIPLIVVNCIVLGRAEAFASRNNAISSLVDGLG
MGLGFTFALTLLGAVREILGSL--SLF------G-------------FKFF-----PGD-
---------------------------G----LLVFVLAPGAFIALGFLIALMGWLKRKK
EKKERVKV---SS-----------------------------------------------
---------------------------------------------------
>CAJ71476.1|Planctomycetes-Candidatus_Brocadiae-Candidatus_Brocadiales-Candidatus_Brocadiaceae-Candidatus_Kuenenia-Candidatus_Kuenenia_stuttgartiensis CAJ71476.1 strongly similar to Na(+)-translocating NADH:quinone reductase [Candidatus Kuenenia stuttgart
-MA--------------------------------------------QSNWQEFSKGLFK
YNALFVLVLGICPSLAVTTSLKNGVSMGGAATFVLVSSNFIISLIRPYVPREIRIPCFIV
VIASFVTIVELMMKAYLPTEINASLGIFIPLIVVNCIILYRAEAFAYKNKPFVSILDGLG
IGLGWTLSLCLVSGVREMLGAG--TLF------G-------------LKL------SER-
---------------Y-----------E--P-ASIMIMAPGAFIITGLLMGLFNWRKQLK
SEKSMKVY---QKND---------------------------------------------
---------------------------------------------------
>WP_009165292.1|Synergistetes-Synergistia-Synergistales-Synergistaceae-Pyramidobacter-Pyramidobacter_piscolens WP_009165292.1 electron transport complex subunit E [Pyramidobacter piscolens]EFB90333.1 electron transport complex, RnfABCDGE type, E subunit 
-M---------------------------------------------SNPLKTIVNGLFA
ENPIFVLVLGMCPTIAVTSSAMNGLSMGLAATAVLIGSNVAISALRRFIPDEIRIPSFIV
VIAGFVTALQLIIAAYFP-ALDKALGIFIPLIVVNCIILARAEAFASKNGVFASACDGLG
MGLGFTLALILIGAIRELIGAG--SVF------G-------------ANVF-----APG-
F--------------Y-----------Q--P-ALLAILAPGGFITLGVLMAVMHQLKIRK
ELKSLAPL---AESAYDGWAELGSCSGCA--LAGACHKAD-------------CAAKKDG
EAE------------------------------------------------
>WP_015868277.1|Thermotogae-Thermotogae-Kosmotogales-Kosmotogaceae-Kosmotoga-Kosmotoga_olearia WP_015868277.1 electron transport complex subunit E [Kosmotoga olearia]ACR79615.1 electron transport complex, RnfABCDGE type, E subunit [Kosmotoga olearia TBF 
-MA--------------------------EK----------------LNKMKVLTNGFIA
QNPTYVQVLGMCPTLATTTSAVNGLGMGLATTAVLIMSNVVVSLLRKVIPNKIRIPAYIV
IIASFVTVVDLLMHGFVY-DLWKTLGLFIPLIVVNCIILGRAESFASKNGVFLSFLDGLG
MGLGFTGSLVLLGAVREIIGNG--SVF------N-------------VHLT-----DIK-
--------------------------------MFAMVLPPGAYIALGLLAGLFNYIGARR
NKASKAKA----------------------------------------------------
---------------------------------------------GK----
>PPA80468.1|Euryarchaeota-Methanomicrobia-Methanosarcinales-root-root-ANME-2_cluster_archaeon_HR1 PPA80468.1 electron transport complex protein RnfE [ANME-2 cluster archaeon HR1]
-MA---------------------------D----------------MTIAGEFFRGIVK
DNPVFALVLGLCPTLAVTTSVENAIGMAGATLFVLVGSNVMVSALRKQIPPITRIPMFII
IICTFVTIIDMAMEAYTP-PLYEALGIFIPLIVVNCIIIGRAEAYANRNTIKFSVVDALG
IGAGFFVALVAIGAIRELLGTGEIVLF------G-------------LKLI-----SIP-
---------------I-----------E--P-ATFMILPGGAFMTIGVLMAMVNYNKIRK
ARKGA-------------------------------------------------------
---------------------------------------------------
>RKY27175.1|Candidatus_Omnitrophica-root-root-root-root-Candidatus_Omnitrophica_bacterium RKY27175.1 electron transport complex subunit RsxE [Candidatus Omnitrophica bacterium]RKY35368.1 electron transport complex subunit RsxE [Candidatus Omnitrophica ba
-------------------------------------------------MKKLFKKGLWE
NHPIFKQLLGMCPTLAVTTSAINGLSMGLAVIFVLNFSSGVVSLIRKFIPPQVRIAVYTI
IIATFVTLADLFLKAFFP-SISKALGPYVPLIVVNCIILGRAEAFASKNPPKLALLDSLG
MSLGFLWGLVLLGSLRELLGAG--TIF------G-------------VKVL-----GDF-
---------------F-----------E--K-WVVMVLPAGAFLVLGFLVGIMNYIERKR
R-----------------------------------------------------------
---------------------------------------------------
>WP_014856150.1|Ignavibacteriae-Ignavibacteria-Ignavibacteriales-Melioribacteraceae-Melioribacter-Melioribacter_roseus WP_014856150.1 electron transport complex subunit E [Melioribacter roseus]AFN74716.1 electron transport complex, RnfABCDGE type, E subu
-MK--------------------------KQ----------------ISYWKEFTKGLWE
INPTFKQALGMCPTLAVTVSAINGVAMAMATTFVLIFSSLLISLIRKWIPNQVRIAAYIV
IIATFVTIADLVMKAKFP-ELSKALGPFVPLIVVNCLILGRAEAFASKNNPLRSLLDALG
NGAGFLIALTLMGSIRELFGNG--TVF------A-------------YRIL-----PDS-
---------------F-----------E--P-LLIMILPAGAFITLGLMMGLANGYVNKK
KKSDIDSV---ITEY-------KE-SRATL------------------------GEGKV-
---------------------------------------------------
>WP_020590144.1|Proteobacteria-Deltaproteobacteria-Desulfobacterales-Desulfobacteraceae-Desulfobacter-Desulfobacter_curvatus WP_020590144.1 electron transport complex subunit E [Desulfobacter curvatus]
-MA--------------------------------------------QSLVKEFTKGLWA
EIPPFRLVLGLCPTLAVTKTVENGIGMGVATTFVLVFSNILVSMLRNIIPSKVRIACYIV
IIATFVTIVEFMMQAYTY-ELFLKLGIFIPLIVVNCIVLGRAEAFAGKNTVIPSAADGLG
MGIGFTMSLAALGAVRELIGAG--TLTV---WGG-------------SPIF---TVGHG-
---------------Y-----------I--P-FQFMVEAPGAFVGLGLMLCLMNIIGQK-
------------------------------------------------------------
---------------------------------------------------
>RPH28887.1|Bacteroidetes-Bacteroidia-Bacteroidales-root-root-Bacteroidales_bacterium RPH28887.1 electron transport complex subunit E [Bacteroidales bacterium]
-----------------------------------------------MSSLKYFTNGLLK
ENPTFVLVLGTCPTLAVTTAAFNGIGMGAATTFVLVFSNMFIAMLKSYIPDKVRIAAFIV
VIATFVTIVDLVMKAFVP-DIYKTLGIFIPLIVVNCIILGRAEAFAQKNEVKASILDGLG
MGLGFTLAITVMGSIREVLGNG--SIF------N-------------IPLV-----AEN-
---------------A-----------K--T-MLLFILPPGAFITYGYLIAIFNRVKAKY
NV----------------------------------------------------------
---------------------------------------------------
>WP_018360538.1|Bacteroidetes-Bacteroidia-Bacteroidales-Porphyromonadaceae-Porphyromonas-Porphyromonas_macacae WP_018360538.1 electron transport complex subunit E [Porphyromonas macacae]SUB77836.1 Electron transport complex protein rnfE [Porphyromonas ma
-----------------------------------------------MNPIKIIKNGIIT
ENPTFVLLLGMCPTLATTSSAINGMSMGLATMFVLICSNTVISLIKKLVPDQVRIPAYIV
VIAGFVTVLEMIMQAYVP-ALYKSLGLFIPLIVVNCIVLGRAESVAAKKDVLHSVFDGVG
IGFGFTLSLTLLGFVRELLGTG--KFF------G-------------VTLY-----PEN-
---------------Y-----------G----SLIFILAPGAFLVLGLLLGLVTAIGNKQ
KA----------------------------------------------------------
---------------------------------------------------
>WP_028728844.1|Bacteroidetes-Bacteroidia-Bacteroidales-Tannerellaceae-Parabacteroides-Parabacteroides_goldsteinii WP_028728844.1 MULTISPECIES: electron transport complex subunit E [Parabacteroides]KMM34968.1 electron transporter RsxE [Parabacteroides go
-----------------------------------------------MSNMKVLMNGIIK
ENPTFVLLLGMCPTLGTTSSALNGMSMGLATMFVLICSNMVISALKNLIPDMVRIPAFIV
VIATFVTVVQMCMEAFVP-ALYASLGLFIPLIVVNCIVLGRAEAFAAKNGVIPSAFDGLG
MGLGFTLALTLLGATRELLGTG--KLF------G-------------LTLM-----PEQ-
---------------Y-----------G----SLIFVLAPGAFIALGYLIAIVNKLRKA-
------------------------------------------------------------
---------------------------------------------------
>WP_070067488.1|Planctomycetes-Candidatus_Brocadiae-Candidatus_Brocadiales-Candidatus_Brocadiaceae-Candidatus_Brocadia-Candidatus_Brocadia_sapporoensis WP_070067488.1 electron transport complex subunit E [Candidatus Brocadia sapporoensis]OQZ04122.1 elect
-MS---------------------------E----------------QNNLKEFTKGIIQ
YNPLFVLVLGLCPSLAVTTSVKNGVAMGGAATFVLICSNFIISVVRSFIPREIRIPCFIV
IIAAFVTMVELLMKAYLPPELNASLGIFIPLIVVNCIIMYRAESFAYKNKPLVSVLDGAG
LGLGWTLSLCLVSAIREVLGAG--TIF------G-------------LKV------SES-
---------------Y-----------Q--P-ASVMIMAPGAFIALGILLGFFNWRKLRK
SEKTMKVYKVSMEHD---------------------------------------------
---------------------------------------------------
>OYT30082.1|Euryarchaeota-Thermoplasmata-root-root-root-Thermoplasmata_archaeon OYT30082.1 electron transport complex subunit RsxE [Thermoplasmatales archaeon ex4572_165]RLF59098.1 electron transport complex subunit RsxE [Thermoplasmata archaeon]
-M---------------------------------------------INLLKNLKNGLLT
ENPVFVLLLGLCPTLAVSTSIDNAFGMTAAVMFVLISANIIVSLIRGVTPDRVRIPVFIV
IIASLVTIVDLSMKAFMP-DLSKSLGIFIPLIVVNCIILGRAEAFASKNTLADSIADAFG
MGIGFGLAITIISFFRQLLGTGEITVF------G-------------THIF-----SAP-
--------GL-----F----------DN--P-MSVFILPMGAFLVLGCLLATLRYIGVIE
SG----------------------------------------------------------
---------------------------------------------------
>KLU40746.1|Firmicutes-Clostridia-Clostridiales-Peptococcaceae-root-Peptococcaceae_bacterium_1109 KLU40746.1 hypothetical protein AA931_04195 [Peptococcaceae bacterium 1109]
-M---------------------------------------------GALIKDFLNGIWN
DNPTFRLQIGLCPVLAVTSTALNGVGMGLATTFVLMCSSILISILRNVIPEKVRIPCYII
VIATFSTVVDLVMHAMLP-DLHRVLGIFIPLIVVNCILMGRAEAYASKKPVIYAAFDGLG
MGIGFTWALTLIGAVREMLGAG--SLF------G-------------VQLV-----SDT-
---------------A-----------A--T-FGVFSLPPGAFITVGLLIAGMNMISTRL
RKAS--------------------------------------------------------
---------------------------------------------------
>RKY82601.1|root-root-root-root-root-candidate_division_KSB1_bacterium RKY82601.1 electron transport complex subunit RsxE [candidate division KSB1 bacterium]
-----------------------------------------------MKVTQELFKGIYS
SNPVFRLMLGLCPTLAVTSSVNNAIGMGGAATFVLISSNFVVSLIRKFVPSKIRIPVYIT
VIATFVTIVDLIMAGFFP-DLHKSLGIFIPLIVVNCIILGRAEAFASKNNVFFSLIDGLG
MGIGFTLALITISTFREILGNG--TWL------G-------------MPVF-----GSS-
---------------F-----------K--P-ALLMILNPGAFFTIGFIIAFLNWLDRKT
SVSS--------------------------------------------------------
---------------------------------------------------
>WP_058485504.1|Firmicutes-Clostridia-Clostridiales-Defluviitaleaceae-Defluviitalea-Defluviitalea_phaphyphila WP_058485504.1 electron transport complex subunit E [Defluviitalea phaphyphila]
-M---------------------------------------------NKLIERLKNGIIE
ENPIFVQVIGMCPTLAVTTGAKNGLGMGLATTAVLVGSNLFISLLRKIIPSKIRIPAYIV
IIASLVTMVDLSLQAFIP-DLHAQLGLFIPLIVVNCLILARAEAYASKNNILSSILDGLG
MGLGFAIALTVLGMVRELLGAG--TIF------G-------------AQIM-----PSS-
---------------Y-----------K--P-ALVMILAPGAFFTLGILMAILNHIKNKT
VKND---M---EG-----------------------------------------------
---------------------------------------------------
>WP_091688273.1|Euryarchaeota-Methanomicrobia-Methanosarcinales-Methanosarcinaceae-Methanococcoides-Methanococcoides_vulcani WP_091688273.1 electron transport complex subunit E [Methanococcoides vulcani]SES64093.1 electron transport complex protein RnfE 
-----------------------------------------------MNALSEFIRGITK
DNPIFGLVLGLCPTLAVTTSIENAIGMSAGTAFVLICSNLLISALRKQIPPSVRLPIFIL
IIATFVSIVEMVMKAYFP-PMYAALGVFIPLIVVNCIIIGRAEAYANKNNMFYSLIDALG
SSTGFLLVLVLIGGIRELLGTGQIVTF------G-------------VQII-----QLP-
---------------I-----------N--P-ITYMILSPGAFLTIGVLMAIVNYRKAKK
LARGG-------------------------------------------------------
---------------------------------------------------
>OHD73040.1|Spirochaetes-root-root-root-root-Spirochaetes_bacterium_RBG_16_67_19 OHD73040.1 electron transport complex subunit RsxE [Spirochaetes bacterium RBG_16_67_19]
-------------------------------------------------MLHELTKGIIE
ENPILIIMLGLCPTLAVSTSAANGLGMGAAFCFVVIGSNLVISLIRSIVPSQIRIPVYIT
VISTFVTIVDYALKAYLP-LLSRSLGVFVPLIVVNCIVMGRAEAFASRNGVAASLMDGIG
MGIGFTLIITLLGAVRELLGNG--TVF------G-------------FPVL-----PSA-
---------------Y-----------Q--P-FLLFILPPGAFLVIGFMMAAQKKFFQKG
GAR---------------------------------------------------------
---------------------------------------------------
>WP_021383804.1|Firmicutes-Clostridia-Clostridiales-Peptostreptococcaceae-Clostridioides-Clostridioides_difficile WP_021383804.1 electron transport complex subunit E [Clostridioides difficile]EQF26059.1 electron transport complex, RnfABCDGE type, E subun
-----------------------------------------------MNLAKVFKNGLID
ENPTFVQVIGMCPTLAVTTSAINGIGMGLSTAAVLICANLVISLLRKITPDKIRIPIFVV
IIATFVTIVGMVLKAYVP-ALDKALGIYIPLIVVNCLILARAESFAFKTGPLASIVDGVG
QGLGFTVALTIIGAVRELLGNG--SLF------G-------------LTLF-----GAS-
---------------F-----------Q--P-VLIFILPPGAFLTLGFLFAGFNKLRSKK
A-----------------------------------------------------------
---------------------------------------------------
>WP_134113278.1|Fusobacteria-Fusobacteriia-Fusobacteriales-Fusobacteriaceae-Hypnocyclicus-Hypnocyclicus_thermotrophus WP_134113278.1 electron transport complex subunit E [Hypnocyclicus thermotrophus]TDT69872.1 electron transport complex protein RnfE [Hyp
-ME--------------------------------------------NRYFKEFSKGIVK
ENPVLVLLLGLCPTLGVTTSATNGLTMGLATLTVLVFSNMIVSMIKDFIPDKVRIPAFIM
VIASLVTIVGMVMEAYIP-ALYAALGVFLPLIVVNCIILGRAESFASKNGIILSILDGLG
NGLGFTFTLVLLGGIREILGNG--SIF------G-------------IKFL-----GSF-
---------------Y-----------N--P-ALIFILPPGAFLTLGFIIATMNAKKNRS
LNKKEAK-----------------------------------------------------
---------------------------------------------------
>PWM72835.1|Firmicutes-root-root-root-root-Firmicutes_bacterium PWM72835.1 electron transport complex subunit RsxE [Firmicutes bacterium]
-MK--------------------------------------------TNYKKIAMDGVIT
SNPTLKLVLGTCPTLALTTLAMNGLGMGAAVTFVLICSNVFISLLRNVIPDKVRIPAFVL
IIATFVTIVRLVLDKFLP-SIYESLGLYLPLIVVNCIILARAESFASKNGPLASAADGLF
MGIGFTLALTLMGAFREILGAG--SVF------G-------------VKLW-----NFK-
--------------------------------IEFFASSAGAFFTYGLFIAVFGFISYTL
HTKNKIKAYRLKDAETAQ------------------------------------TAAEEV
---------------------------------------------------
>PLW95320.1|Bacteroidetes-Bacteroidia-Marinilabiliales-root-root-Marinilabiliales_bacterium PLW95320.1 electron transport complex subunit RsxE [Marinilabiliales bacterium]
-----------------------------------------------MNQLTNFTKGFIK
ENPVFVLLLGLCPTLGVTSTAINGLGMGLATTFVLVMSNLVVSIIKSMIPDKVRIPAFIV
IIASFVTIVELTMQAYTP-ALFEALGLFIPLIVVNCIVLGRAEAFASKQSILSSIVDGFG
MGLGFAFALTLLGGVRELLGSG--NIF------G-------------FELL-----QGD-
---------------L----------------MLVFVLAPGAFIALGYLIALMNRVAKS-
------------------------------------------------------------
---------------------------------------------------
>WP_073196459.1|Firmicutes-Clostridia-Clostridiales-Clostridiaceae-Caloranaerobacter-Caloranaerobacter_azorensis WP_073196459.1 electron transport complex subunit E [Caloranaerobacter azorensis]SHH61049.1 electron transport complex protein RnfE [Calorana
-----------------------------------------------MKFIDNLKNGLLK
ENPTFVQLLGMCPTLAVTTTASDAMAMGLATTTVLISSNFVISLLRKFIPSKIRIPSYIV
IVAGFVTLIDIFMHAYAI-DLYRSLGLFIPLIVVNCLILGRAESFASKNNPIDSIVDGIG
MGLGFTWALTLLGIVRELLGAG--SIF------G-------------VQIF-----GEA-
---------------F-----------K--P-AIIMILPPGAFLALGILIGLFNWIKSRK
TTRV--------------------------------------------------------
---------------------------------------------------
>OGW99867.1|Candidatus_Omnitrophica-root-root-root-root-Omnitrophica_WOR_2_bacterium_GWA2_44_7 OGW99867.1 electron transport complex subunit RsxE [Omnitrophica WOR_2 bacterium GWA2_44_7]OGX17273.1 electron transport complex subunit RsxE [Omnitrophica WOR
-M---------------------------------------------KRLLKEFTKGITI
ENPTFGLVLGLCPALAVSTSVYNALGMGAAATFVLVGSNIIISAVRKVIPDQIRIPCYIV
IIATFVTIVELLMKAYMP-SLDRALGIFVPLIVVNCIVLGRAEAFASKNNVLHSFCDGLG
MGVGFTLALCLIASIREVLGSG--KFL------G-------------MSIM------KG-
---------------F-----------E--P-AIMMVLAPGALLTMGLLIGLVNYWQIKR
KSGKEIRR--------------AGCHGCG-------------------------------
---------------------------------------------------
>WP_021428635.1|Firmicutes-Clostridia-Clostridiales-Peptostreptococcaceae-Paraclostridium-Paraclostridium_bifermentans WP_021428635.1 MULTISPECIES: electron transport complex subunit E [Clostridiales]EQK47791.1 electron transport complex, RnfABCDGE type,
-----------------------------------------------MGLGKIIKNGLID
ENPTLVQVIGMCPTLAVTTSAINGLGMGLSTTAVLICSNVVISMMRKFVPSKIRIPAFVV
VIATFVTMVGMLLKAYIP-ALDKALGLFIPLIVVNCLILARAESFASKNKPVESAADGLG
MGLGFALSLTVLGSIREILGNG--SLF------G-------------FTLF-----GAS-
---------------F-----------Q--P-ALLFILPPGAFLTLGFLLAGFNKLKDKK
AN----------------------------------------------------------
---------------------------------------------------
>WP_099290100.1|Bacteroidetes-Bacteroidia-Bacteroidales-Odoribacteraceae-Butyricimonas-Butyricimonas_sp._Marseille-P3923 WP_099290100.1 electron transport complex subunit E [Butyricimonas sp. Marseille-P3923]
-----------------------------------------------MNNWQNFTKGFFK
ENPTFVLLLGMCPTLGVTTSAINGLGMGLATAFVLVLSNLAISLVANLIPDKIRIPGFIV
IIAAFVTVVDMCMAAYLP-SLHESLGLFIPLIVVNCIVLGRAESFASKNKAIPSMLDGLG
IGLGFTMALTLLGCIREVLGSG--KIF------N-------------ITLY-----SEN-
---------------Y-----------G----MIIFVLAPGAFIALGYLIAFINRIRKTN
------------------------------------------------------------
---------------------------------------------------
>RKY47211.1|Candidatus_Marinimicrobia-root-root-root-root-Candidatus_Marinimicrobia_bacterium RKY47211.1 electron transport complex subunit RsxE [Candidatus Marinimicrobia bacterium]
-MA--------------------------KN----------------VSLIEDFTKGIWK
ENPILIALLGLCPTLAVTISVENGLAMGLAASFVLICSSTLISLLRNMIPKQVRIASFIV
IIATFVTIADRYLAAFYP-EISKNLGPFIPLIIVNCMILGRQEAFASKNGVGRSILDALG
MGIGFTLVLLILSAIRELLGSG--TIM------G-------------YQVM-----WDS-
---------------F-----------S--P-WMVMILPPGAFLTLGLMIGASNWINDRR
TR----------------------------------------------------------
---------------------------------------------------
>KUK57717.1|Bacteroidetes-root-root-root-root-Bacteroidetes_bacterium_38_7 KUK57717.1 electron transport complex RsxE subunit [Bacteroidetes bacterium 38_7]HAL64621.1 electron transport complex subunit RsxE [Bacteroidales bacterium]
-----------------------------------------------MNQWSNFTKGFIK
ESPIFVLVLGMCPTLGVSSAAINGVGMGLATTFVLTMSNLFISALKDFIPDKVRIPAFIV
VIASFVTMVDLVMAAYVP-ALHKTLGIFIPLIVVNCIVLGRAEAFASRNSVISSLVDGLG
MGLGFTFALVLLGCLREALGSG--SIF------G-------------YKFI-----NPT-
---------------S-----------D--G-ILVFVLAPGAFITLGFLIAFINRFRKTS
------------------------------------------------------------
---------------------------------------------------
>WP_013297358.1|Firmicutes-Clostridia-Thermoanaerobacterales-Thermoanaerobacterales_Family_III._Incertae_Sedis-Thermoanaerobacterium-Thermoanaerobacterium_thermosaccharolyticum WP_013297358.1 electron transport complex subunit E [Thermoanaerobacterium the
-----------------------------------------------MSIFNTFKNGIWK
ENPTFIQVIGMCPTLAVTTAALNGIAMGIAATFVLFFSNILISSLRKFTPDKIRIPIFIV
VIATFTTIIGMLIKAFSP-ALDKALGIYIPLIVVNCIIMARAEAFAYKNTVLQSAADGLG
MGLGFTLALFILGSIREIIGNG--SIF------G-------------ISLF-----GPN-
---------------Y-----------Q--P-ALIFIMPPGAFITLGLLLGFFRLMEGVQ
KKRREKAI---KKKALLG----------------------------------GASHADRA
YTYTD----------------------------------------------
>ADQ14550.1|Firmicutes-Clostridia-Halanaerobiales-Halanaerobiaceae-Halanaerobium-Halanaerobium_hydrogeniformans ADQ14550.1 electron transport complex, RnfABCDGE type, E subunit [Halanaerobium hydrogeniformans]
MMA-------------------------EKA----------------KSLFHIFKNGLWK
ENPVMVLVIGMCPTLAVTNTGANGFAMGIATAFVLISSEIVISIIKNLIPSNVRIPSFIL
IIATFVTFTDYFVKAFFP-TIAASLSIFIPLIVVNCLILGRQEAFASKNPTHKAIADSIG
MSIGFTWVLTLLGIIREFFGMG--SIF------G-------------LQLL-----GEW-
---------------Y-----------R--P-MVIMLLPGGAFLTLGLMVGIYNHVSREG
------------------------------------------------------------
---------------------------------------------------
>WP_148509612.1|Firmicutes-Clostridia-Clostridiales-Clostridiaceae-Hungatella-Hungatella_hathewayi WP_148509612.1 RnfABCDGE type electron transport complex subunit E [Hungatella hathewayi]
-M---------------------------------------------NKCTERLYNGIVK
ENPTFVLMLGMCPTLAVTTSAVNGLGMGLSTTVVLMFSNMLIAALRKIIPDRVRIPAYIV
IVATLVTIVQLLLQAYVP-SLNAALGIYIPLIVVNCIILGRAESYASKNPVMASTFDGIG
MGLGFTVALTCIGLVREILGAG--AFF------G-------------HVII-----PED-
---------------F-----------H----ISIFILAPGAFFVLAVLTALQNKFKAPS
ATNGSVPQ---SRLACG-----GDCMNCSG---SSCMSNHEILE-------TRKRQAEED
ALASKK----ADLAKKEVELKA---------------------ATSKK-EE
>RJX26258.1|Firmicutes-Clostridia-Clostridiales-Syntrophomonadaceae-Dethiobacter-Dethiobacter_sp. RJX26258.1 electron transport complex subunit E [Dethiobacter sp.]
-M---------------------------------------------STLAQEFSKGIFK
ENPIFRLLLGMCPTLAVSITAINGFGMGVAALFVLLGSNLVIAALRNFIPSKVRIPAYIL
IIATFVTIVDMVLNAFTP-DLHKALGIFIPLIVVNCIILGRAEAFARKNSVARSVIDALG
MGVGFTLSLTILGIIRELFGKG--SIF------G-------------VGVM-----GSA-
---------------F-----------E--P-MGILATAPGAFITLGIMLGFVNFMFKRL
GIE---------------------------------------------------------
---------------------------------------------------
>PIQ90904.1|Candidatus_Omnitrophica-root-root-root-root-Candidatus_Omnitrophica_bacterium_CG11_big_fil_rev_8_21_14_0_20_41_12 PIQ90904.1 electron transport complex subunit RsxE [Candidatus Omnitrophica bacterium CG11_big_fil_rev_8_21_14_0_20_41_12]
-M---------------------------------------------KSLVKEFTKGIIK
ENPTFVLALGLCPTLAVSVSVINGIGMGLAATFVLLGSSIIISLVRNFIPGKIRIPCFIV
IIATFVTVTELCLKAYSP-VLDRALGIYIPLIVVNCIVLGRAEAFACRNNLLRSFFDGLG
MGVGFTLALVLISAIREFLGAG--QLL------G-------------HTLI------KG-
---------------F-----------E--P-IFVFGMPPGALLVIGLLLGFFNLLKNRK
A-----------------------------------------------------------
---------------------------------------------------
>WP_134059984.1|Firmicutes-Clostridia-Halanaerobiales-Halanaerobiaceae-Halanaerobium-Halanaerobium_congolense WP_134059984.1 electron transport complex subunit E [Halanaerobium congolense]PUU91567.1 electron transport complex protein RnfE [Halanaerobium 
-MS-------------------------VNA----------------KQLISDFKNGLWQ
ENPIFRLVIGMCPTLAVTNTMVNGLAMGLATSFVLISSEIVVSLIKKLIPGDVRIPSYIL
IIATFVTFVDYFLKAFYP-SIAASLSLFVPLIVVNCLILGRQETFASQNPVHRSFADALG
MGIGFTWALLLLSAVRELFGMG--SMF------G-------------LQIL-----GDW-
---------------Y-----------R--P-MVIMVLPAGAFITLGILIAIMNVIGKNA
TNDTTCH-----------------------------------------------------
---------------------------------------------------
>PIU28761.1|Actinobacteria-root-root-root-root-Actinobacteria_bacterium_CG08_land_8_20_14_0_20_35_9 PIU28761.1 electron transport complex subunit RsxE [Actinobacteria bacterium CG08_land_8_20_14_0_20_35_9]
-MNDHKDRSNSKQPQSCHPQKQHVKDNKKSG----------------SRFWKELVKGIIV
SNPVFILILGLCPVLAITNSITNALGMGAGVIFVLLCSNILISSIRKATPLIVRIPVFIV
VIATSVTILSLVFEAYIP-PLYKSLGIYLPLVVVNCIILGRAEAFASKNSVLLSTADAVG
IGIGFTIALVIISLIREIIGTGSLEIF------G-------------RQLF-KLP-GLS-
---------------T-----------H--P-LIFFISPPGAFLVIGIMMALLRLLGVMK
YE----------------------------------------------------------
---------------------------------------------------
>WP_040196015.1|Firmicutes-Clostridia-Clostridiales-Ruminococcaceae-Candidatus_Soleaferrea-Candidatus_Soleaferrea_massiliensis WP_040196015.1 electron transport complex subunit E [Candidatus Soleaferrea massiliensis]
-MS---------------------------N----------------NNRLKTLTNGLLK
ENPVFVLLLGTCPSLAVTTMAQNGIGMGFATLFVLLGSNIVISLLRKIIPDKVRIPCYIV
VIAGFVTIVGMFLKAFAP-ELDAQLGIYIPLIVVNCIILGRAEAFASKNSLFDSILDAIG
MGLGFTIALIVIGSIREIIGNG--TWF------G-------------ITLF-----ETA-
------------------------------P-FPLFILPPGGFFVFGITIAVVTMITKGK
KPNKS-----------------IGCAACP--SASVCGHAGEG---------DCTASSKER
SAD------------------------------------------------
>WP_051485165.1|Synergistetes-Synergistia-Synergistales-Synergistaceae-Cloacibacillus-Cloacibacillus_evryensis WP_051485165.1 electron transport complex subunit E [Cloacibacillus evryensis]
-M---------------------------------------------ANPLKLIKNGILT
ENPTFVLVLGMCPTIAVTTSVVNAIGMGLAATAVLMGSNVAVAALRKFIPDEIRIPAFIV
VIAGFVTVVQLLIAGYAP-ALDKALGIFIPLIVVNCIILARAEAFAFKNGVVASLFDGIG
MGLGFTCALVLIGAIRELIGNG--TIL------G-------------HTIL-----SSS-
F--------------Y-----------Q--P-TLLTILAPGGFITLGILMALFRNRQMKK
EEKENGAL---SAFDGWH--QLDACGGCA--LKGICGGGSPDS--------VCAKQAEED
KTAAR--------------------------------------EAGK----
>WP_005612587.1|Firmicutes-Clostridia-Clostridiales-Lachnospiraceae-Mediterraneibacter-[Ruminococcus]_lactaris WP_005612587.1 electron transport complex subunit E [Ruminococcus lactaris]EDY32125.1 electron transport complex, RnfABCDGE type, E subunit [Ru
-M---------------------------------------------NKCTERLMNGLVK
ENPTFVLMLGMCPTLAVTTSAINGIGMGLSTTAVLIMSNMMISMLRKIIPDSVRMPAFIV
IVASFVTIVDFLMEGFVP-SLYDSLGLYIPLIVVNCIILGRAESYASKNPVIPSIFDGIG
MGLGFTVGLTSIGIVRELIGSG--KIF------N-------------MQIL-----PDS-
---------------Y-----------E--P-FTIFILAPGAFFVLACLVALQNKVKNNL
ARKGKKVP---EAAGCGA-----SCASCG--NAAACGGHAI-------------ATATET
VA-------------------------------------------GKD--E
>WP_093393217.1|Proteobacteria-Deltaproteobacteria-Syntrophobacterales-Syntrophobacteraceae-Thermodesulforhabdus-Thermodesulforhabdus_norvegica WP_093393217.1 electron transport complex subunit E [Thermodesulforhabdus norvegica]SFM49122.1 electron transp
-----------------------------------------------MSVAKEFTKGLWK
EIPPFRLVLGLCPTLAVTTAAENGLGMGLATTFVLVGSNFIVSILRKIIPSKVRIASFIV
VIATFVVMVELLMQAYFY-PLYKVLGIFIPLIVVNCIVLGRAEAFASKNGVILSLADGLG
IGLGFTISLTVLGAIRELFGSG--TIF------G-------------HAVM-----GAS-
---------------F-----------E--P-LSFLIKAPGAFLCLGVILAIMNAISEK-
------------------------------------------------------------
---------------------------------------------------
>ATU07538.1|Euryarchaeota-Methanomicrobia-Methanosarcinales-Methanosarcinaceae-Methanohalophilus-Methanohalophilus_portucalensis ATU07538.1 electron transport complex subunit RsxE [Methanohalophilus portucalensis]
-MKLN---------------------QVISM----------------SKAFNEFIRGITK
DNPVFALVLGLCPALAVTTSVENAIGMSAATAFVLISANLMVSALRKQIPSTVRLPIFIL
IIATFVSIVEMVMEAYTP-PLYEALGVFIPLIVVNCVIIGRAEAYANKNTVPYSLIDALG
ISAGFLFALVLIGGTRELLGTGQIVVF------G-------------QMLI-----ALP-
M--------------V-----------E--P-AAYMILPPGAFLTIGIIMALINHRRAKK
LARGE-------------------------------------------------------
---------------------------------------------------
>RJP72041.1|Candidatus_Abyssubacteria-root-root-root-root-Candidatus_Abyssubacteria_bacterium_SURF_17 RJP72041.1 electron transport complex subunit E [Candidatus Abyssubacteria bacterium SURF_17]
-M---------------------------------------------AKQRNEFWKGFWD
ENPTFRLMLGLCPTLAVTTSLVNGLGMGLATLAVLLGSNIAISLVRDSIPSQIRIPSFIV
IIASFVTIIDLSMHAFAP-VLHAALGIFVPLIVVNCIILGRAEAFASKNSVWMSVLDAIG
MGLGFTVNLMVLGGLREIVGSG--QLL------G-------------RPIL-----PAG-
---------------Y-----------Q--P-SLVMILPPGAFLTLGMLMALMNLISRRL
EVRRAAGR---KELT---------------------------------------------
---------------------------------------------------
>WP_155874724.1|Proteobacteria-Deltaproteobacteria-Desulfuromonadales-Desulfuromonadaceae-Desulfuromonas-Desulfuromonas_sp._AOP6 WP_155874724.1 RnfABCDGE type electron transport complex subunit E [Desulfuromonas sp. AOP6]GES53939.1 electron transport com
-----------------------------------------------MRLMTEFSKGIWR
ENPVFKLVLGMCPALAVTTSAENGLGMGLATTFVLVCSNIVVSLMRRLIPSKVRIPAFIV
VVASFVTVVQLCMEAYLY-DLYKALGLFIPLIVVNCLILGRAEAFASKNPLPVSVMDGIG
MGLGFTLSLFILGGVREILGSG--ALL------G-------------YSLF-----GAT-
---------------Y-----------K--P-FLLMILPPGAFIALGFLLALMNRFESRR
S-----------------------------------------------------------
---------------------------------------------------
>KKM09508.1|Firmicutes-Clostridia-Clostridiales-root-root-Clostridiales_bacterium_PH28_bin88 KKM09508.1 hypothetical protein SY88_18010 [Clostridiales bacterium PH28_bin88]
-M---------------------------------------------RDYLDDLIRGIWR
ENTTFRLLIGMCPALAVTTLALNGLIMGIAVTAVVMCSSLIISALKSLIPKQVRIPVFIV
IIATFVTMADLLLAALVP-EVHKVLGLFVPLIVVNCLILGRAEAFASRMPVLRSLTDALG
MGLGFTWALTFIGCIREILGAG--TIF------G-------------FQVV-----GPG-
---------------F-----------V--P-WKIMQLPPGAFLTMGTIVFALNLAVQAQ
ALRAQKAA---RAGIRLV--------------------------------------QREV
V-------------------------------------------RG-----
>WP_117556061.1|Firmicutes-Clostridia-Clostridiales-Lachnospiraceae-Coprococcus-Coprococcus_comes WP_117556061.1 electron transport complex subunit E [Coprococcus comes]RGJ25429.1 electron transport complex subunit E [Coprococcus comes]
-M---------------------------------------------NKCTERLYNGLVK
ENPTFVMMLGMCPTLAVTTSAINGIGMGLSTTVVLIFSNLLISMLRKIIPDSVRMPAFIV
VVATLVTVVQFLLEGFVP-SLYASLGVYIPLIVVNCIILGRAEAYASKNPVLPSIFDGIG
MGLGFTLGLTCIGIVRELIGSG--KLF------G-------------FQVM-----PDI-
---------------Y-----------E--P-VTIFILAPGAFLVLAFLVAARNKIMKRL
EAKGKKVV---KAQGCCE----GGCASCG-----GCDGHVF-------------PTGQEK
--------------------------------------------------E
>WP_053549291.1|Proteobacteria-Deltaproteobacteria-Desulfuromonadales-Desulfuromonadaceae-Desulfuromonas-Desulfuromonas_soudanensis WP_053549291.1 electron transport complex subunit E [Desulfuromonas soudanensis]ALC15053.1 electron transport complex, Rnf
-----------------------------------------------MNLVREFSKGIWR
ENAVFKLVLGMCPTLAVTTSAENGLGMGLATTFVLLCSNAAIALLRGVIPAKVRIPAFIV
IIASFVTVVQLCMEAYVY-DLYKALGIFIPLIVVNCVILGRAEAFASKNSLLPSLADGFG
MGLGFTLSLFVLGSVRELFGSG--AIL------G-------------FSLF-----GGG-
---------------Y-----------I--P-FLLLILPPGAFISLGLLLAGMNRFEASR
R-----------------------------------------------------------
---------------------------------------------------
>OGV45541.1|Lentisphaerae-root-root-root-root-Lentisphaerae_bacterium_GWF2_44_16 OGV45541.1 electron transport complex subunit RsxE [Lentisphaerae bacterium GWF2_44_16]
-M---------------------------------------------TSLSYEFLKGFWK
ENPVLVLLLGMCPTLAVTSSAANGLGMGLATAFVLVGSNIVVSVISGIVPKKIRIPCYIV
VIATFVTVVQLLMEAYAPPSLNNALGIFIPLIVVNCIVLGRAEAFASKNGVLRSMLDGLG
MGCGFTLALVALGCVREFLTGG--SLF------D-------------IKII-----TPW-
---------------E-----------F--D-FMLPSSAPGAFVILGCFLAAMNYLNMRK
AVKSGKVY---NPPEG------FDCRHCSL-----CNLDKD-------------------
---------------------------------------------------
>WP_093919669.1|Bacteroidetes-Bacteroidia-Marinilabiliales-Prolixibacteraceae-Sunxiuqinia-Sunxiuqinia_elliptica WP_093919669.1 electron transport complex subunit E [Sunxiuqinia elliptica]SFF24467.1 electron transport complex protein RnfE [Sunxiuqinia ell
-----------------------------------------------MNQMQNFTKGFIK
ENPVFVLLLGMCPTLGVTSSAFNGLGMGLATTFVLVMSNLVISLVKNVIPSKVRIPSFIV
IIAAFVTVVELTMQAYLP-SLFESLGLFIPLIVVNCLVLGRAEAFASKNNLVSSLVDGLG
MGLGFSFALTLLGAAREFLGSG--KIF------D-------------IAIF-----PED-
---------------Y-----------G----MLLFVLAPGAFIVLGYLIALINRLNKA-
------------------------------------------------------------
---------------------------------------------------
>WP_024266815.1|Spirochaetes-Spirochaetia-Spirochaetales-Spirochaetaceae-Salinispira-Salinispira_pacifica WP_024266815.1 electron transport complex subunit E [Salinispira pacifica]AHC13883.1 Electron transport complex protein RnfE [Salinispira pacifica]
-----------------------------------------------MSIAKTFSKGFFR
ENPVFVLLLGMCPTLGVTNSAVNGLAMGLATTTVLLGSNMVIAAVKNMIPEKVRIPAYIV
VIASFVTVIDLMMAAKLP-SLHEQLGLFIPLIVVNCIILGRAESFASKNNVLYSFVDGLG
MGLGFAMALTMLGAVREILGSG--SLF------G-------------FSFV-----AEE-
---------------A-----------T--T-MLLFIMPPGAFIALGFIIAAVNAVKNLP
RRAGSGSP---KAGESKP----ADETKGT--ADPASAGQPAS------------AGGNAS
---------------------------------------------------
>WP_129029649.1|Firmicutes-Clostridia-Clostridiales-Clostridiaceae-Clostridium-Clostridium_tetani WP_129029649.1 electron transport complex subunit E [Clostridium tetani]RXI50617.1 electron transport complex subunit RsxE [Clostridium tetani]
-----------------------------------------------MSIGDRLYNGIIR
ENPTFVQVLGMCPTLAVTSSAMNGAGMGLSTTVVLIGSNVAISLLRKVIPDEIRIPAYIT
IIATFVTVLQFLLKAYLP-DLNKSLGIFIPLIVVNCIILGRAEAYASKNSIVSSLFDGLG
MGLGFTLSLTVLGIIRELLGNG--TVF------G-------------WRLM-----PQA-
---------------Y-----------N--P-ALIMILAPGAFFTLGILLAILNARKLKK
AKNN--------------------------------------------------------
---------------------------------------------------
>OPX24731.1|Candidatus_Cloacimonetes-root-root-root-Candidatus_Cloacimonas-Candidatus_Cloacimonas_sp._4484_140 OPX24731.1 electron transport complex subunit RsxE [Candidatus Cloacimonas sp. 4484_140]
-----------------------------------------------MKAIQEFTKGIIK
ENPVFVMALGLCPTLAVSTSVQNAIGMGAAATFVLLCSNIFISLIKNFIPSKVRIPCYIL
VIASFVTIVDMVMEAYVP-PLHKSLGIFIPLIVVNCIILGRAEAFASKNGVFKSMLDGLG
MGLGFMLAIIVIAAIREILGVG--TIL------D-------------IRIL-----PAS-
---------------Y-----------K--P-MIAAILPPGAFITIGLLMGLLNILQNKK
KSKT--------------------------------------------------------
---------------------------------------------------
>TET22957.1|Candidatus_Cloacimonetes-root-root-root-root-Candidatus_Cloacimonetes_bacterium TET22957.1 RnfABCDGE type electron transport complex subunit E, partial [Candidatus Cloacimonetes bacterium]
-MK-------------------------MSS----------------VRLYTEFFKGFWN
ENPAFRQLLGMCPLLAVTTSVINGISMGIAMTFVLVSTSIVVSLIRKLVPNQVRIATFTI
IIATFVTIADLFLRAKFP-PISKSLGPYVPLIVVNCIILGRQEAFAKKNSLGRSFLDALG
MGLGFTLALLLLGAIREILGSG--SIL------D-------------IQIL-----GTW-
---------------F-----------E--P-WVIMILPAGAFITLGFLIAL--------
------------------------------------------------------------
---------------------------------------------------
>OFY35648.1|Bacteroidetes-root-root-root-root-Bacteroidetes_bacterium_GWF2_38_335 OFY35648.1 electron transport complex subunit RsxE [Bacteroidetes bacterium GWF2_38_335]OFY77787.1 electron transport complex subunit RsxE [Bacteroidetes bacterium RIFOXYA1
-----------------------------------------------MGNFKIFTNGFVK
ENPVFVLVLGTCPTLAVTTSAMNGLGMGLATTFVLFMSNIVISMVKSAIPDKVRIPAFVV
IIASFVTIIDLSMNAYVN-DLHKSLGIFIPLIVVNCIVLGRAEAFASKNNVLKSFIDGLG
MGIGFTIALVMLGSVREFLGGN--AIF------G-------------HKII-----EAD-
------------------------------G-MLVFVLAPGAFICYGFLMALMNKLSKKL
K-----------------------------------------------------------
---------------------------------------------------
>OGP24003.1|Proteobacteria-Deltaproteobacteria-root-root-root-Deltaproteobacteria_bacterium_GWB2_55_19 OGP24003.1 electron transport complex subunit RsxE [Deltaproteobacteria bacterium GWB2_55_19]HAO93348.1 electron transport complex subunit RsxE [Deltap
-MAE------------------------NNG----------------YSLWYEFKKGLWQ
DIPPFRLVLGTCPTLAVTNSVINGFAMGMATLFVLLGSNIIISAIRKYVAPQVRIAAYVV
IIALLVTVADMFLAAFFP-PVSKALGPYVPLIVVNCIILGRAEAYAQKNPVVPSIMDALG
IGIGFTMSLMVMGFIREILGFG--SLF------N-------------IKLIP----PSL-
---------------F-----------E--P-WIVMILPAGAFLVFGTLIAVVNYISSRK
SAASDKA-----------------------------------------------------
---------------------------------------------------
>TKJ46031.1|Candidatus_Aerophobetes-root-root-root-root-Candidatus_Aerophobetes_bacterium_Ae_b3b TKJ46031.1 electron transport complex subunit RsxE [Candidatus Aerophobetes bacterium Ae_b3b]
-MK---------------------------S----------------YQLYGEFAKGLWK
QNPVFVQLLGMCPTLAVTNSAINGFSMGTAVIFVLVCSGLIISSFRKFIPREVRIATFTI
IIASFVTIIDYFFKANHP-SISKALGPYLPLIVVNCIILGRQEAFTSKNPPLSSLVDALG
MGAGFTGALVILGSIRELLGSG--SIF------G-------------LQIL-----GGS-
---------------F-----------R--P-WVIMILPPGAFLTLGILIGLINVLTKRR
S-----------------------------------------------------------
---------------------------------------------------
>WP_028243680.1|Firmicutes-Clostridia-Clostridiales-Lachnospiraceae-Pseudobutyrivibrio-Pseudobutyrivibrio_ruminis WP_028243680.1 electron transport complex subunit E [Pseudobutyrivibrio ruminis]
-M---------------------------------------------NKNLERVFNGLWK
ENPTFVLMLGMCPTLAVTTSAINGIGMGLSTTVVLVLSNMLISALRNLIPDRVRMPAFIV
VVASFVTIVQFLMEGFTP-SLYESLGIYIPLIVVNCIILGRAESYASKNPVIPSMFDGIG
MGLGFTVGLTLIGMVREILANG--SIF------G-------------ATIA-----PLN-
---------------D-----------Y--H-ITLFGLAPGAFFVLGCLVAIMNVIRRNM
EAKGKPLP---AVQGCLG----GDCSGCT--LSSACTGKTLA------------NKANDN
NT-------------------------------------------GKEEE-
>TVQ38832.1|Spirochaetes-Spirochaetia-Spirochaetales-Spirochaetaceae-root-Spirochaetaceae_bacterium TVQ38832.1 electron transport complex subunit E [Spirochaetaceae bacterium]
-MA---------------------------A----------------RSISYEFTKGLLR
NNPVFVQVLGMCPVLAVSTSVVNGLGMGLATSFVLVSAALIASVIKPIVPSEVRIPVYAV
VIATFVTIADLVLRAFFP-PLSASLGPYVPLIVVNCVIMGRIEAFATRNRPIAAVSDALG
MGAGFTAALMVLGAVREVLGSG--AFF------G-------------IELF-----GEG-
---------------F-----------T--P-LLVMILPAGAFLTLGVLMAVFNAAKEGS
HMVLIKAE---SKAEA--------------------------------------------
---------------------------------------------------
>RME27306.1|Proteobacteria-Deltaproteobacteria-root-root-root-Deltaproteobacteria_bacterium RME27306.1 electron transport complex subunit E [Deltaproteobacteria bacterium]
-MNP------------------------NPP----------------DETAEELLKGIWR
ENPVFVQVLGMCPTLAVTNSAINALVMGLATLSVLVASSFLVSLLRSFIPKQVRISTYIV
IIATFVTVADFVLQATVP-AVHKELGAFISLIVVNCLILGRQEAFASKNPVKLAIADAIG
MGIGFTFALLCLGSLREILGSG--SLF------G-------------FDLF-----GPG-
---------------Y-----------E--P-WVVMILPPGGFIMLGLILLFFNQVAAWR
ARHQARRQ---QEAA---------------------------------------------
---------------------------------------------------
