# Supplementary material for: Comparative genomic analysis reveals metabolic flexibility of Woesearchaeota
Source: Nat Commun. 2021 Sep 6;12:5281. doi: 10.1038/s41467-021-25565-9 (PMC8421398; doi:10.1038/s41467-021-25565-9)
Supplement: Supplementary file 11 — Source Data [file 41467_2021_25565_MOESM11_ESM.zip › Source data/Supplementary_Fig_14.fasta]

>YT1_182_00578
------M----FKELFVIFFGAAVVNNFVLYRFLGICPFMGVSRKTRSAVGMGLAVTFVM
VIASMMTWAIYHLILAP-----------------FELYYLQYVAFILVIASLVQFIELYM
RKYVEDLYKAFGIYLPLITTNCAILGLALLN-IL-KGY--------SFVESLVFSIGAGA
GFTLALVIMSGIRERLEL-AE-VPEPLKGVPIALIIAGLLALAFGAFTGMI-------
>YT1_767_01098
------M----THTLISIIIGAIFVNNFILTRFLGLCPFFGVSKKTKPALGMGLAVIFVM
TLTSIMTWIVYNLILVP-----------------LGLEYLKIIVFILVIAALVQFVELFL
KKSNPVLYKALGIYLPLITTNCAILGVALIN-VQ-ESY--------TFIAALVFGVSAGA
GFLLALMLMSGIRERLEL-SD-VPKAFSGLPIAFIVAALMSMAFIAFSGMI-------
>Yap2000.bin4.8_01328
------M----FKELLVIFFGAAVVNNFVLYRFLGICPFMGVSRKTRSAVGMGLAVTFVM
VIAGAITWAIYHFILEK-----------------FGLYYLQYVAFILVIASLVQFIELYM
RKNVEDLYKAFGIYLPLITTNCAILGLALLN-IL-KGY--------SFVQSLVFSIGAGA
GFTLALVIMSGIRERLEL-AE-IPEPLKGVPIALIIAGLLALAFGAFTGMLK------
>MP5_5_87_00766
------M----SHSLISIIIGAIFVNNFILTRFLGLCPFFGVSKKTKPAVGMGLAVIFVM
TLTSIVTWIVYNIILVP-----------------LGIQYLQIIVFILIIATLVQFVELFL
KKANPILYKALGIYLPLITTNCSILGVALLN-VQ-DNY--------SFIAALVFGISAGT
GFLLALLLMSGIRERLEL-SK-VPKAFSGLPIAFIVASLMSMAFLAFSSII-------
>CG11_big_fil_rev_8_21_14_0_20_43_8_00360
------------MSLIALLISGLFVNNFLLSRFLGLCPFFGVSKKTESALGMGIAATFVM
VIASAVTYIIQQYILVP-----------------FDVVYLQTVMFILVIAGLVQFVELYL
RKFQPDLYNMLGIYLPLITTNCAILGLALLN-VT-KGL--------NFIESVVHAVGAGG
GFTLALMLMSGIRERLEL-AQ-VPKAFSGLPIAFITAAIMALAFMGFSGMI-------
>WP_013886577.1|Deferribacteres-Deferribacteres-Deferribacterales-Deferribacteraceae-Flexistipes-Flexistipes_sinusarabici WP_013886577.1 electron transport complex subunit RsxA [Flexistipes sinusarabici]AEI15095.1 electron transport complex, RnfABCDGE ty
-----------MAELILLFVSAVLVNNFVLSRFLGLCPFFGVSRKLDTAIGMSFAVTFVM
TVAGIITWIIQYSVLNP-----------------FGLGYLQTIVFILVIASLVQFVEIVL
EKISPALYNSLGIFLPLITTNCAILGAAILN-IQ-EGF--------SFIQMLVFTIGSAL
GFGLALIIFSGIRERVEL-AD-VPKYFRGVPIAFVTAGILALAFMGFSGLVK------
>RKY45330.1|Candidatus_Omnitrophica-root-root-root-root-Candidatus_Omnitrophica_bacterium RKY45330.1 electron transport complex subunit RsxA [Candidatus Omnitrophica bacterium]
-----------MKELVLIFISTVLINNFVLTYFLGVCPFLGVSGRLSSAIGMGFSVIFVM
TFASSIAWLIYHLILVK-----------------LNLIFLEYIVFILVIASLVQIVEMFV
RKYSPPLYRALGIYLPLITTNCAILGCALFM-VA-KNY--------NFLEAVIYGFSAGL
GFTIVLLIMAGIREELTY-CQ-VPKVFRGAPITLITAGLLALCFMGFSGLIRA-----
>OQX82630.1|Candidatus_Omnitrophica-root-root-root-root-Candidatus_Omnitrophica_bacterium_4484_49 OQX82630.1 electron transport complex subunit RsxA [Candidatus Omnitrophica bacterium 4484_49]
----------------------------MLTYFLGICPFLGVSRRISSAVGMGIAVTFVM
TLTAIVTWLLYYKFLLP-----------------FNLVYLEYVVFILVIASLVQIVEMVI
RKISPPLYQALGIYLPLITTNCAILGLALFM-VL-KEY--------NFIQSVFFALGAGI
GFTLALLIMAGIREDLEF-AD-IPEPLKGPGIALIIAGLLALAFMGFSGLLSV-----
>WP_008751102.1|Firmicutes-Clostridia-Clostridiales-Lachnospiraceae-Lachnoanaerobaculum-Lachnoanaerobaculum_saburreum WP_008751102.1 electron transport complex subunit RsxA [Lachnoanaerobaculum saburreum]EFU76819.1 electron transport complex, RnfABCDGE t
-----------MAQLILLLVSAALVNNVVLSRFLGLCPFLGVSKKTETSVGMGAAVIFVI
TLSSMAASLIYAHILIP-----------------LHLEYLQTIVFILVIAALVQFVEMVL
KKNMPSLYEALGVYLPLITTNCAVLGVALDN-VA-KEY--------NFAQSLVYGVGTAS
GFALAIVLLSGVREKIEN-ND-IPHTVSGMPIVLITAGLMAIAFTGFSGLIK------
>WP_035905001.1|Fusobacteria-Fusobacteriia-Fusobacteriales-Fusobacteriaceae-Fusobacterium-Fusobacterium_necrophorum WP_035905001.1 electron transport complex subunit RsxA [Fusobacterium necrophorum]AZW08486.1 electron transport complex subunit RsxA [Fuso
-----MS----IGSIFGIIISSIFINNIIFAKFLGCCPFMGVSKKIDASLGMGMAVTFVI
TIASGVTWLVYWFILEP-----------------MGLAYLQTIAFILIIASLVQFVEMAI
QKTSPSLYKALGVFLPLITTNCAVLGVAIIN-IQ-ANY--------NFIETLINGFSVAV
GFSLALILLAGIRERIEY-SA-IPKAFQGIPIAFLTASLLAMAFMGFSGMKI------
>RZN70407.1|Euryarchaeota-Candidatus_Methanoliparia-Candidatus_Methanoliparales-Candidatus_Methanollivieraceae-Candidatus_Methanolliviera-Candidatus_Methanolliviera_hydrocarbonicum RZN70407.1 RnfABCDGE type electron transport complex subunit A [Candidatus
-----------MNELLALFIKYALVNNFILTMFLGLCPFFGVSKRLGDALSMGIAVTFVM
LSASVITWLIAHFLLIP-----------------FNIQYMEIVVFILVIASFVQLIEMFI
RKTSVSLYRALGIYLPLITTNCAILGIAEIN-FR-EGF--------SLLGSVASSLGAGV
GFILALAIMSGMRERLEI-SA-VPESFEGLPIAFITASLLSLSFIVFRGIGL------
>TVR05324.1|Spirochaetes-Spirochaetia-Spirochaetales-Spirochaetaceae-root-Spirochaetaceae_bacterium TVR05324.1 electron transport complex subunit RsxA [Spirochaetaceae bacterium]
------------MQFIVLIISAAVVNNFVLTYFVGVCPFIGVSKKIDSALSMGIAVTFVM
TITATVTWLINRYILIG-----------------LGLPFLEYVSYIVVIASLVQFVEMFI
KKTSPALYRTLGIFLPLITTNCAILFVALLL-TM-REY--------GFLESIVFGIGGGL
GFTLAIVIMAGIREQLEV-AD-IPKPFQGAAITLIVAGIIALSFMAFAGMVSA-----
>WP_078694415.1|Fusobacteria-Fusobacteriia-Fusobacteriales-Fusobacteriaceae-Cetobacterium-Cetobacterium_ceti WP_078694415.1 electron transport complex subunit RsxA [Cetobacterium ceti]SJZ92346.1 electron transport complex protein RnfA [Cetobacterium ceti
-----MD----FGKIFSLIITAIFIQNIIFAKFLGCCPFMGVSKKVDASIGMGMAVTFVM
SLASGVTWIINRYLLVP-----------------FNLEYLQTIAFILIIASLVQFVEMAI
QKTSPNLYKALGVFLPLITTNCAVLGIAILN-IQ-ENY--------NFIESVINGAAVAL
GFTLALVLLAGIRERIEY-SA-IPAPFKGVPIAFVSAGLLAMAFMGFSGMQL------
>KAF1079770.1|Candidatus_Riflebacteria-root-root-root-root-Candidatus_Riflebacteria_bacterium KAF1079770.1 Electron transport complex protein RnfA [Candidatus Riflebacteria bacterium]
------M----GAELIAIFIVAIFIENVVLSQILGLCPFIGVSSKIDSAVGMGMAVIFVM
LLASVVTWSIQNFILMP-----------------LQLEYLQTISFILVIASLVQFVEMVV
RKVAPALYQSLGVFLPLITTNCAVLGISLIN-IK-RGY--------NLIEATVNAGGAGL
GFFFALLIMAGIRERLDI-SD-IPENMKGAPIAFVTAGLLATAFMGFSGLV-------
>WP_069725541.1|Spirochaetes-Spirochaetia-Brachyspirales-Brachyspiraceae-Brachyspira-Brachyspira_hampsonii WP_069725541.1 electron transport complex subunit RsxA [Brachyspira hampsonii]OEJ16085.1 electron transport complex subunit RsxA [Brachyspira hamps
-----------MVNLILLFVATVLVNNFVLTKFLGICPFLGVSNKLDSAVSMGIAVTFVL
VLTAAVSWMIQYYILVP-----------------FKIEFLQTILFIIVIAALVQFVEMVV
RKTSESLYLALGIFLPLITTNCCVLGLALFG-VL-YKY--------NFIQNIVFALGAGV
GFTLALVIMASIRERLMT-AD-IPEAFKGPAMPFITAGILALIFYGFSGIIKI-----
>WP_012002341.1|Thermotogae-Thermotogae-Thermotogales-Thermotogaceae-Pseudothermotoga-Pseudothermotoga_lettingae WP_012002341.1 MULTISPECIES: electron transport complex subunit RsxA [Pseudothermotoga]ABV32860.1 electron transport complex, RnfABCDGE type,
------------MRIFLILFSALLVNNYVFIRFLGICPFLGVSKKMDTAVGMGFAATFVL
VMSSVITWIIN-KLLIA-----------------LQLQFLQTVTFILVIATFVQFVEFFL
KKNSPSLYEALGIYLPLITTNCIILGVAILN-AQ-TNY--------TLLESVFHALGAGL
GFLLALVIFAGIRERLDL-YD-LPKSFEGLPIALILASIISMAFMGFQGLIKM-----
>WP_006584060.1|Synergistetes-Synergistia-Synergistales-Synergistaceae-Thermanaerovibrio-Thermanaerovibrio_velox WP_006584060.1 RnfABCDGE type electron transport complex subunit A [Thermanaerovibrio velox]EHM10566.1 electron transport complex, RnfABCDGE 
------------MSLIGIFLGAVFVHNIILSQFLGCCPFLGVSSKLGTAKGMGMAVIFVI
FLASMITWLLYNFILVP-----------------MGLQYLYTLSFILVIAALVQLVEMAL
KKLNPGLYKSLGIFLPLITTNCAVLGVAVIN-MN-KGY--------GLVGSMVNAVGASV
GFLLALILMAGLRERIDA-SDTMPRCMRGLPIALVTASLMAVAFMGFTGLI-------
>OQX79012.1|Candidatus_Omnitrophica-root-root-root-root-Candidatus_Omnitrophica_bacterium_4484_70.1 OQX79012.1 electron transport complex subunit RsxA [Candidatus Omnitrophica bacterium 4484_70.1]
M----GE----MKELVVIFISTVLINNFVLTYFLGICPFLGVSKRISSALGMGGAVIFVM
TLSASISWLIYHHILLK-----------------FNLLFLEYVVFILVIASLVQIVEMFI
RKFSPLLFKALGIYLPLITTNCAILGCALFM-VA-RNY--------NFLESVIFGFSAGL
GFSLVLLVMAGIREELRF-CD-IPYVFRGAPITLITAGILALCFMGFSGILSF-----
>KUK55425.1|Candidatus_Marinimicrobia-root-root-root-root-Marinimicrobia_bacterium_46_47 KUK55425.1 Electron transport complex protein RnfA [Marinimicrobia bacterium 46_47]KUK93621.1 Electron transport complex protein RnfA [Marinimicrobia bacterium 46_43
------------MELLVIFISAAIVNNFVLSQFLGICPFVGVSKRVDSAVSMGMAVTFVM
TITAVVTWLIYHLLLVP-----------------YNLEILQYVSFILVIASLVQLVEMFI
RKVSKPLYDALGIFLPLITTNCAILGLALIA-VL-REY--------SFMESLIYGIGAGA
GFTLALVIMAGIREELEL-AD-VPKHFQGAGITMIIAGSLALAFMGFAGLI-------
>WP_038655721.1|Bacteroidetes-Bacteroidia-Bacteroidales-Rikenellaceae-Mucinivorans-Mucinivorans_hirudinis WP_038655721.1 electron transport complex subunit RsxA [Mucinivorans hirudinis]CDN32186.1 Electron transport complex protein RnfA [Mucinivorans hiru
------------MEYFIIIISAIFVNNIILAQFLGICPFLGVSSKVSTSLGMGGAVTFVM
TIASIVAYLLQYYVLVP-----------------FGIGYMQTIVFILVIASLVQMVEIIL
KKVSPALYSALGVFLPLITTNCAVLGVAILL-VQ-KEL--------NLAESVVFAVANAI
GFTLALVLFAGLREKLDI-TE-LPKAMRGVPIALVVAGILAMAFMGFSGLV-------
>WP_160238278.1|Firmicutes-Clostridia-Clostridiales-Lachnospiraceae-root-Lachnospiraceae_bacterium WP_160238278.1 electron transport complex subunit RsxA [Lachnospiraceae bacterium]NBI91371.1 electron transport complex subunit RsxA [Lachnospiraceae bacte
-----------MQDLLIILIGSSLVNNVVLSQFLGLCPFLGVSKKTNTAAGMGVAVIFVI
TLASAVAGVIYKFILEK-----------------FDVTYLQTIVFILVIAALVQFVEMFL
KKFMPPLYQALGVYLPLITTNCAVLGIALTN-VQ-KKY--------GILTGIVNGFATAV
GFTIAIVILAGIREKIEF-ND-VPESFKGMPIVLVTAGLMAIAFCGFSGLL-------
>WP_091540600.1|Firmicutes-Clostridia-Clostridiales-Clostridiaceae-Alkaliphilus-Alkaliphilus_peptidifermentans WP_091540600.1 electron transport complex subunit RsxA [Alkaliphilus peptidifermentans]SCY16150.1 electron transport complex protein RnfA [Alka
-----MS----VTSIFLLLVSSILVNNFVLSRFLGICPFLGVSKQVETSIGMGMAVTFVM
AMAALITYIVQVAILIP-----------------LELEYLQTIAFILVIASLVQFVEMVI
EKISPTLYQSLGVFLPLITTNCAVLGLAILN-IQ-MEL--------NLLGAVIHGIGAAI
GFSLAIVLFAAIRERLEL-YN-VPEVFKGFPIALITASLMSLAFMGFAGLV-------
>TVQ38833.1|Spirochaetes-Spirochaetia-Spirochaetales-Spirochaetaceae-root-Spirochaetaceae_bacterium TVQ38833.1 electron transport complex subunit RsxA [Spirochaetaceae bacterium]
------------MSIVVLILSAAIVNNFVLTYFVGICPFIGVSKKIDSALSMGIAVTFVM
TITAIVTWIINRFILIQ-----------------FGLPFLEYVSYIVVIASLVQFVEMFI
KKTSPALYRTLGIFLPLITTNCAILFVALLH-TM-RGY--------GFIESVVFGIGAGV
GFTLAIVIMAGIREQLET-AD-IPRPFQGAAITLIVAGILALAFMGFSGLLSA-----
>RKX39083.1|Thermotogae-Thermotogae-Thermotogales-Thermotogaceae-Thermotoga-Thermotoga_sp. RKX39083.1 electron transport complex subunit RsxA [Thermotogae bacterium]RKX50026.1 electron transport complex subunit RsxA [Thermotogae bacterium]RKX52521.1 ele
------------MKLFLIFFSAIFVNNFVLARFLGICPFLGVSRKMDTAVGMGIAVTFVM
TVSAAITWFLD-KLLVS-----------------LGIEFLRIIVFILVIASFVQFVELFL
KKSSPGLYEALGIYLPLITTNCAILGMVLLN-SL-MKL--------NFIESVIHALGSGL
GFALALIIFAGIREKLEL-YD-IPKPFEGVGLALIIAGLLSMAFMGFQGMVKF-----
>RLC48424.1|Candidatus_Cloacimonetes-root-root-root-root-Candidatus_Cloacimonetes_bacterium RLC48424.1 electron transport complex subunit RsxA [Candidatus Cloacimonetes bacterium]
-----ME----IAKLFSIIIASIFINNFVLAKFLGLCPYIGVSKKLDSAIGMGMAVIFVM
TMASTITWLVYNYLLNPSTS-----IF--G----LDLTFLRTIAFILTIATLVQFVEMVI
QKTAPALYKALGIFLPLITTNCAVLGVSILN-IN-EGY--------NFLETIINGFSAGV
GFTLVLILMAGIRERLEL-AD-IPESLKGLPISFIVAGCMALAFLGFSGLKI------
>KPK42712.1|Candidatus_Omnitrophica-root-root-root-root-Omnitrophica_WOR_2_bacterium_SM23_29 KPK42712.1 electron transporter RnfA [Omnitrophica WOR_2 bacterium SM23_29]
-----MD----LATGLSIIIGMVFINNFVLSKFLGLCPFLGVSRQIRLALGMGLAVIFVM
TLSGLLTWLAYRFVLVP-----------------LNLVYLRTIVFILVIATFVQLVEMII
LKKSPTLYRALGIYLPLITTNCAVLGVTVLN-IN-TFFANGKSLPGSLGLSLLQSFFAGI
GFTLALLLMSGIRERLDL-TD-VPKALSGIPIAFIVASLMSLAFMGFNGFRF------
>WP_002844590.1|Firmicutes-Clostridia-Clostridiales-Peptostreptococcaceae-Peptostreptococcus-Peptostreptococcus_anaerobius WP_002844590.1 electron transport complex subunit RsxA [Peptostreptococcus anaerobius]EFD04249.1 electron transport complex, RnfABC
------------MKLILLFLYIVLVNNVITSQFLGICPFLGVSKKTDTAIGMGVAVTFVI
ALASVITYFIQ-MVLDK-----------------FGIGYLQTIAFILVIASIVQFVEMVI
KKSSPSLYQALGVYLPLITTNCAVLGIAIVN-IT-KGY--------NLIETLINGVGAGI
GFTLSIVIFAGIRERLEL-AD-IQEAFEGFPITLISASLMSIAFLGFTGLIKL-----
>EFV02073.1|Firmicutes-Clostridia-Clostridiales-Eubacteriaceae-Pseudoramibacter-Pseudoramibacter_alactolyticus EFV02073.1 electron transport complex, RnfABCDGE type, A subunit [Pseudoramibacter alactolyticus ATCC 23263]
------------MRILTILIAGIFVNNFILSKFLGICPFLGVSKKVDTSIGMGIAVTFVM
TLASAITWIVQYEILNK-----------------LGLAYLQTIAFILVIAALVQFVEMFI
KKSSPSLYQALGVYLPLITTNCAVLGVCTLN-IQ-NTY--------NFIEATVNGAAGAL
GFTLSIVLMAAIRERSEL-AD-MPEALQGFPIALITASLMAISFLGFSGMLS------
>RKY48127.1|Candidatus_Marinimicrobia-root-root-root-root-Candidatus_Marinimicrobia_bacterium RKY48127.1 electron transport complex subunit RsxA [Candidatus Marinimicrobia bacterium]RKY50610.1 electron transport complex subunit RsxA [Candidatus Marinimic
------------MNLLLIFISAAVVNNYVLTYFLGLCPFVGVSKKIGPAVSMGLATTFVM
TMTATVTWLIYHLILVP-----------------LKLEFLQIVSFILVIASLVQLVEMFV
RKVSKPLYDALGIYLPLITTNCAILGLALFM-VM-KQY--------DFIEGIIFGFGAGA
GFTLAIVIMAGIRTQLEL-AD-VPEPFKGAGITMITAGCLALAFMGFAGLI-------
>WP_099187575.1|Firmicutes-Clostridia-Clostridiales-Peptostreptococcaceae-Tepidibacter-Tepidibacter_mesophilus WP_099187575.1 electron transport complex subunit RsxA [Tepidibacter mesophilus]
------------MEIFLILVSSILVNNFVLSRFLGICPFLGVSKKVETAVGMGMAVTFVM
TLASIITYFVQYYVLEP-----------------LGIQFLQTIAFILVIASLVQFVEMVI
QKMSPTLYQALGVFLPLITTNCAVLGVAIIN-ID-SNY--------NLIQTIVNGMGAAI
GFTLAIVLFAGIRERLEI-AD-VPESFKGFPIALITASLMAIAFLGFSGLV-------
>WP_044948131.1|Firmicutes-Clostridia-Clostridiales-Lachnospiraceae-Blautia-Blautia_schinkii WP_044948131.1 electron transport complex subunit RsxA [Blautia schinkii]
-----------MKELLIIGIGAALVNNVVLSQFLGLCPFLGVSKKIDTAAGMGAAVIFVI
TLSSFVTSLIYNFILIP-----------------TNLTYLQTIVFILIIAALVQFVEMFL
KKAMPPLYQALGVYLPLITTNCAVLGVAIIN-VQ-KDY--------NVLQGTINGFATAV
GFTIAIVLMAGLREKIEY-ND-IPKSFQGFPIVLLTAGLMAIAFFGFSGLI-------
>WP_153925725.1|Firmicutes-Clostridia-Clostridiales-Peptostreptococcaceae-Romboutsia-Romboutsia_ilealis WP_153925725.1 electron transport complex subunit RsxA [Romboutsia ilealis]MRN23892.1 electron transport complex subunit RsxA [Romboutsia ilealis]
------------MNLILLFLSIVLVNNVITSQFLGICPFLGVSKKVDTAVGMGAAVTFVL
TLASIITYFIQ-MLLER-----------------TGLEFLQTIAFILVIASIVQFVEMVI
QKMSPSLYQALGVFLPLITTNCAVLGIAIVN-VD-KGY--------NLIETIVNGFGAGV
GFTLAIVLFAGIRERLEL-AD-IPESFRGFPITLIAAGLMSIAFLGFTGLIKL-----
>WP_013386484.1|Fusobacteria-Fusobacteriia-Fusobacteriales-Fusobacteriaceae-Ilyobacter-Ilyobacter_polytropus WP_013386484.1 electron transport complex subunit RsxA [Ilyobacter polytropus]ADO81812.1 electron transport complex, RnfABCDGE type, A subunit [I
-----MD----LGNLFSIVVGAIFINNFIFAKFLGICPFMGVSKKVESSIGMGMAVAFVM
TLASAVTWIVYKFLLVP-----------------YGLEYLQTIAFILIIASLVQFVEMAI
QKTSPHLYKALGVFLPLITTNCAVLGVAILN-IQ-EGF--------NFIETVVNGFAGAI
GFTLALVLLAGIRERLEY-AD-VPRPFQGVPIAFISAGLLAMAFMGFSGMQI------
>RZN42865.1|Euryarchaeota-Methanomicrobia-Methanophagales-root-root-Methanophagales_archaeon_ANME-1-THS RZN42865.1 electron transport complex subunit RsxA [Methanophagales archaeon ANME-1-THS]
-----------MDNLLAIAVGSIFVHNFVLFRFLGLCPFFGVSKKTSSALGMGVAVVFVM
TCASAITWPVYTYLLLP-----------------YEIEFMRTVTFILVIAAFVQLVEMVI
RKHQPSLYKSLGIYLPLITTNCAVLGVTLVN-LE-QRY--------SLIGSVVDGFSAGI
GFTLALLLMSGIRERLEL-AH-VPHSFKGLPIAFISAALLALAFMAFTGIRL------
>WP_014225887.1|Bacteroidetes-Bacteroidia-Bacteroidales-Tannerellaceae-Tannerella-Tannerella_forsythia WP_014225887.1 electron transport complex subunit RsxA [Tannerella forsythia]AEW22267.1 putative NADH:ubiquinone oxidoreductase, E subunit [Tannerella 
------------MEYILIFIAAIFVNNVVLSQFLGICPFLGVSKKVDTALGMGMAVTFVM
TIATIVTFLIQKYILDA-----------------FGLAYLQTIVFILIIASLVQMVEIIL
KKVSPSLYQALGVFLPLITTNCAILGVAILV-IQ-KEY--------NLAQSIVYAVATAI
GFALALIIFAGIREQLDR-TN-VPAAMKGIPIALITAGLLAMAFMGFSGIA-------
>WP_073026124.1|Firmicutes-Clostridia-Clostridiales-Clostridiaceae-Lutispora-Lutispora_thermophila WP_073026124.1 electron transport complex subunit RsxA [Lutispora thermophila]SHJ00493.1 electron transport complex protein RnfA [Lutispora thermophila DSM
------------MKLVVILLSAIFVNNFVLSRFLGICPFLGVSKKVETAVGMGLAVTFVM
ALASVMTWIVQRLILDT-----------------LGIAYMQTIAFILVIAGLVQFVEMVI
KKTSPTLYQALGVYLPLITTNCAVLGVAILN-ID-SNY--------NLVETLINGIGGAL
GFTLAIVLFAGIRERLET-AP-YPKALEGFPIALITASLMSIAFLGFSGLL-------
>GAC63564.1|Proteobacteria-Gammaproteobacteria-Enterobacterales-Hafniaceae-Edwardsiella-Edwardsiella_tarda GAC63564.1 electron transport complex protein RnfA [Edwardsiella tarda ATCC 15947 = NBRC 105688]
------M----MTDYLLLLVGTVLVNNFVLVKFLGLCPFMGVSKKLETAMGMGLATTFVL
TLASVCAWAVNQFILVP-----------------LGLAYLRTLTFILVIAVVVQFTELAV
RKTSPVLYRLLGIFLPLITTNCAVLGVALLN-VN-QSH--------NFLQSAVYGFSAAA
GFSLVMVLFAAIRERLAL-AD-VPAPFRGSSIALITAGLMSLAFMGFSGLVKF-----
>WP_092638714.1|Firmicutes-Clostridia-Clostridiales-Ruminococcaceae-Acetanaerobacterium-Acetanaerobacterium_elongatum WP_092638714.1 RnfABCDGE type electron transport complex subunit A [Acetanaerobacterium elongatum]SDM94335.1 electron transport complex 
-----------MKEMLIILLSAILVDNFVLKKFLGICPFLGVSKKLDSAFGMSVAVTFVM
VLSTAVTYPIYMGLLVP-----------------NSLGFLQTIVFILVIAALVQLVEIIL
KKYVPSLYKALGIYLPLITTNCAVLGVTILN-ID-SKY--------TFAQSLVNSLGAGL
GFMLAMVLFAGVRSRIEA-AN-IPEAFRGLPITLAAASVVSVAFGGFSGVIEGIFR--
>WP_055197894.1|Firmicutes-Clostridia-Clostridiales-Lachnospiraceae-Anaerostipes-Anaerostipes_hadrus WP_055197894.1 electron transport complex subunit RsxA [Anaerostipes hadrus]RGH21435.1 electron transport complex subunit RsxA [Firmicutes bacterium AF12
-----------MKSLLLIAIGSALVNNVVLSQFLGLCPFLGVSKKVETAAGMGAAVLFVI
TIASAVTNLIYTFLLVP-----------------TDLTYLNTIVFILVIAALVQFVEMVL
KKSMPALYESLGVFLPLITTNCAVLGTALTN-VQ-NDY--------SFIASIVNGIGISV
GFLIAIVILAGIREKMEY-NN-IPESFKGMPITLLTAGLMAIAFFGFSGLI-------
>WP_015337330.1|Proteobacteria-Deltaproteobacteria-Desulfovibrionales-Desulfovibrionaceae-Maridesulfovibrio-Maridesulfovibrio_hydrothermalis WP_015337330.1 RnfABCDGE type electron transport complex subunit A [Desulfovibrio hydrothermalis]CCO24730.1 putat
-----------MKEYFLLFISAIFVNNIVLAQYLGNCPFIGTSKKISVALGMGGAVVFVA
TMAASITWSVQKFLLAP-----------------LGLQYLQTLTFILVIASLVQFVEMFL
KKAVPPLYKALGIFLPLITTNCAVMGIAIIC-QR-EEF--------SFVKTVAFSFASGL
GFMLALVVLSAIRERIEV-SR-VPKAMKGTPIALIMAGLMSLAFFAFKGMIA------
>OQY40600.1|Spirochaetes-Spirochaetia-Spirochaetales-Spirochaetaceae-root-Spirochaetaceae_bacterium_4572_7 OQY40600.1 electron transport complex subunit RsxA [Spirochaetaceae bacterium 4572_7]
-----MG---ALTEVIGIVVTYVLVSNVILTQFLGLCPFVGVSKNTEAAVGMGFAVTFVM
TLATLFTWMLYNWLLVP-----------------AGLEYLKIISFILVIASLVQFVEMFV
KKNSPSLYRALGIYLPLITTNCAVMGIALLV-VEVEKL--------SLFYSVLAGFSAGI
GFLMAILLMSAIREQLDV-EL-VPKGFKGVPIAFISAGLMAMAFMAFDKALLMNLVG-
>RLG57229.1|Euryarchaeota-Hadesarchaea-root-root-root-Hadesarchaea_archaeon RLG57229.1 electron transport complex subunit RsxA [Hadesarchaea archaeon]
-----------MENLLGIAIGAILINNIVLTKFLGLCPFFGVSTRLKNATTMGLAVTFVM
TASSILTWLVYEYLLVP-----------------LHIQYMRIVVFILVIASFVQLTEMFI
KASSPTLHRSLGIYLPLITTNCAILGVTLMNTVV-EGY--------SLIAATVNGVATGV
GFILALVLMAGLRERLEL-AD-PPQAFQGLPLAFISAALLALAFQGFSGMIL------
>RLE41110.1|Euryarchaeota-Thermoplasmata-root-root-root-Thermoplasmata_archaeon RLE41110.1 electron transport complex subunit RsxA [Candidatus Acetothermia bacterium]RLF63122.1 electron transport complex subunit RsxA [Thermoplasmata archaeon]
-----------MNRLIAIFFGMALVNNMVLVKFLGLCPFFGVSKKTKSAVSMGIAVTLVM
LVASAVTWPIYYYLLVP-----------------YGVEVMKTVIFILVIASLVQIIEMAI
KRTNLTLYNALGIYLPLITTNCAVLGITFIN-VD-QSY--------TFWEALVAALGAGS
GFLLVLLIMSGIRERLEY-AD-TPRAFRGSPIAFITAMLLGLAFLAFKGMI-------
>OKY93544.1|Bacteroidetes-Bacteroidia-Bacteroidales-Rikenellaceae-Alistipes-Alistipes_putredinis OKY93544.1 electron transport complex subunit RsxA [Alistipes putredinis]
------M----ELSYFAIIIGAIFVNNVVLAQFLGICPFLGVSSKVETSLGMGAAVTFVM
ALTSVVAWSIQTYVLVP-----------------LGIEYMQTIVFILVIAALVQMVEIML
KKVSPSLYQALGIFLPLITTNCAVLGVAILM-IS-KEF--------NLLQSIVYSVATAI
GFALALMLFAGIRERLEL-ED-VPKAVQGVPVALITAGILAMAFMGFSGLV-------
>WP_028329490.1|Spirochaetes-Spirochaetia-Brachyspirales-Brachyspiraceae-Brachyspira-Brachyspira_alvinipulli WP_028329490.1 electron transport complex subunit RsxA [Brachyspira alvinipulli]
-----------MVNLILLFIATVLVNNFVLTKFLGICPFLGVSNKIDSAVSMGIAVTFVL
VLTAAVSWMIQYYILVP-----------------FKIEFLQTILFIIVIAALVQFVEMVV
RKTSESLYLALGIFLPLITTNCCVLGLALFG-VL-YKY--------SFIENIVFALGAGV
GFTLALVIMASIRERLAT-AD-IPEAFKGPAMPFITAGILALIFYGFSGIIKI-----
>CBL28289.1|Synergistetes-Synergistia-Synergistales-Synergistaceae-Fretibacterium-Fretibacterium_fastidiosum CBL28289.1 electron transport complex, RnfABCDGE type, A subunit [Fretibacterium fastidiosum]
-----------MTELFLLFVSSIFVNNILLTRFLGCCPFMGVSSRLKTAVGMGAAVVFVI
VLASLMTWLTYNFLLAP-----------------LGLEYLYTLAFILVIAALVQFVELVL
KKLNPTLYKALGIFLPLITTNCAVLGVAVLN-MS-ERY--------TLTQSLVNALGSSL
GFLLAIALMAGIRERVET-NEGIPACLQGLPLTLITAGLMSIAFMGFTGMGK------
>WP_077534824.1|Firmicutes-Clostridia-Clostridiales-Ruminococcaceae-Massilimaliae-Massilimaliae_massiliensis WP_077534824.1 electron transport complex subunit RsxA [Massilimaliae massiliensis]
-----------MKEMLVILFSAILVDNFVLSKFMGICPFLGVSKKMDSAVGMGGAVIFVM
LMASAMTYPIYTFLLVP-----------------NHLEYLNTMAFILVIALFVQLVEIIL
KRFIKPLYNSLGVYLPLITTNCAVLGVTLLN-VE-NEY--------NFLSSMVNSLGAGL
GFTLALILFAGVRERVEA-AD-VPETFKGVPITLIAASIVAVSFMGFNGLVTGIFG--
>WP_078809965.1|Firmicutes-Clostridia-Halanaerobiales-Halobacteroidaceae-Selenihalanaerobacter-Selenihalanaerobacter_shriftii WP_078809965.1 electron transport complex subunit RsxA [Selenihalanaerobacter shriftii]SJZ67191.1 electron transport complex pro
------------MELALIFIGAAITNNFILARFLGICPFLGVSKEIPTAFSMGLATTFVM
TTSAMVVWFVQTFVLDA-----------------FGLPYLQYVSFILVISSFVQLTEMAV
KKISEPLYKALGIFLPLITTNCAILGLALII-PL-KGY--------SFIESTVFGFGAGV
GFTLAMVLMAGMRENLEF-AD-VPEPLQGAPMTLLIAGMMAMAFMGFSGMIAM-----
>OHD39687.1|Spirochaetes-root-root-root-root-Spirochaetes_bacterium_GWE1_32_154 OHD39687.1 electron transport complex subunit RsxA [Spirochaetes bacterium GWE1_32_154]OHD50930.1 electron transport complex subunit RsxA [Spirochaetes bacterium GWE2_31_10]
------M----SGEIIAIAIGTIFINNFVFSQFLGICPFIGVSKKLDSVLGMGLAVIFVM
TLGSMVTYLIYKYLLVP-----------------FNLQYLKIIFFILIIASIVQFIEIIL
KKQLPFLYNALGIYLPLITTNCAVLGVALLN-IN-KNY--------NFIESLIHGFSGGV
GFLIALFLMSTIREKLDL-AT-IPKAFKGVPIAFISAGLMALAFLAADRSMLDIFK--
>WP_136713345.1|Firmicutes-Tissierellia-Tissierellales-Tissierellaceae-Tissierella-Tissierella_creatinini WP_136713345.1 electron transport complex subunit RsxA [Tissierella creatinini]TJX14786.1 electron transport complex subunit RsxA [Tissierella creat
-----------MGNIFIILVSTIFINNYVFARFLGICPFLGVSSKMDTATGMGVAVTFVT
TLASVVTFIIQKYILDI-----------------FEIQYLQTIVFILVIASLVQFVEMAI
KKMSPTLYNALGVYLPLITTNCIVLGVAILN-IQ-EGY--------NLIETIASSVGASL
GFFLALVLMAGLREKLEL-AD-IPEALKGFPITLIATGLMSIAFAGFAGLV-------
>PWM96456.1|Firmicutes-Clostridia-Clostridiales-Oscillospiraceae-Oscillibacter-Oscillibacter_sp. PWM96456.1 electron transport complex subunit RsxA [Oscillibacter sp.]
-----------MTTLLAISLGAILTNNFIFAQFLGCCPFLGVSKKIDTAVGMGAAVTFVM
GLASAFCYLVN-LILIP-----------------LHLEFMQTVAFILVIAGLVQFVEMFL
KKNIPTLYTALGVYLPLITTNCAVLGVALLN-VQ-NDY--------NFIGSVVYGITGGL
GFLLAIFLFAAVREQLEVSSD-SPKSFEGFPIALVTAGLMALAFMGFSGLKVW-----
>RZN65612.1|Euryarchaeota-Candidatus_Methanoliparia-Candidatus_Methanoliparales-Candidatus_Methanoliparaceae-Candidatus_Methanoliparum-Candidatus_Methanoliparum_thermophilum RZN65612.1 RnfABCDGE type electron transport complex subunit A [Candidatus Methan
-----------MNELLSLFLRYALVNNFILVMFLGLCPFFGVSKKLSDAIRMGLAVTFVM
IASSIITWLIANFILIP-----------------FNIEFMETVVFILVIASFVQLLEMVI
RKTSIGLYRALGIYLPLITTNCAVLGIAEIN-FL-EGF--------SFLGSIASSSGAGV
GFILALTIMSGLRERLEL-SE-VPGSLKGLPIAFITASILSLSFLTFGGLRI------
>OGD33302.1|Candidatus_Aminicenantes-root-root-root-root-Candidatus_Aminicenantes_bacterium_RBG_19FT_COMBO_58_17 OGD33302.1 electron transport complex subunit RsxA [Candidatus Aminicenantes bacterium RBG_19FT_COMBO_58_17]
------------MGLFTIFAASILINNFVYYYFLGVCPFLGLSKKIDAAFSMGVAVTFVM
ALTAVVSWAINHWILIP-----------------YGLEYLQIVAFILVIASLVQLVEMFI
RKTSPPLYQAMGIYLPLITVNCCIMGLALLA-SL-KNY--------NFPETVVFGVGAGI
GFTIAIVLMAAIREQLEL-AD-VPEAIKGAGMSLIVTGIIALAFLGFSGMIKQ-----
>WP_020674507.1|Proteobacteria-Deltaproteobacteria-Desulfuromonadales-Geobacteraceae-Geopsychrobacter-Geopsychrobacter_electrodiphilus WP_020674507.1 electron transport complex subunit RsxA [Geopsychrobacter electrodiphilus]
-----------MLELLVILVSAVFVNNFVLARFLGICPFLGVSKKVETALGMGMAVIFVM
TVASVVTWFLQYFILIP-----------------FGIEYLQTIAFILVIAALVQLVEMVI
QKTSPVLYQSLGIFLPLITTNCAVLGVAVLN-IQ-KDY--------TFLQAVVFSMSAGI
GFTLAMVLFAGLRERIDL-SP-VPQSFRGTAIALVTAGLLSLAFMGFAGLVKG-----
>WP_020612806.1|Spirochaetes-Spirochaetia-Spirochaetales-Spirochaetaceae-Sediminispirochaeta-Sediminispirochaeta_bajacaliforniensis WP_020612806.1 electron transport complex subunit RsxA [Sediminispirochaeta bajacaliforniensis]
------------MSYLGIIITFVFINNFILTQFLGLCPFIGVSKNLESAVGMGFAVTFVM
ALASFATWAIYHLILIP-----------------LNIEFLQTITFILVIASLVQFVEMVI
QKISPPLYKALGIFLPLITTNCAVMGIALIA-VQ-NKY--------NALESFVAGIAAGL
GFLLAIVLMSTIREKLDN-EW-IPKPFRGVPIAFITGGLMALAFMAFDKALLNNLLG-
>GBR77095.1|Candidatus_Margulisbacteria-Candidatus_Termititenacia-Candidatus_Termititenacales-Candidatus_Termititenacaceae-Candidatus_Termititenax-Candidatus_Termititenax_persephonae GBR77095.1 electron transport complex protein RnfA [Candidatus Termitite
------------MSLFAILISALLVNNFVLTRFLGICPFIGVSRQIESAVGMGVAVTFVL
VLSSLVTWLIQRYVLIP-----------------WQIAYLQTVFFILVIAALVQVLEMFL
RKFSPLLQKSLGVYLPLITTNCIVLGVAILN-VQ-ENY--------DLPQSLVHGLGAGL
GFSLALLAMSGIRERLAK-SP-VPRSFQGVPITFITAALMSIAFLGFSGLRIG-----
>WP_129257373.1|Firmicutes-Clostridia-Clostridiales-Lachnospiraceae-Blautia-Blautia_faecicola WP_129257373.1 electron transport complex subunit RsxA [Blautia sp. KGMB01111]RXS74795.1 electron transport complex subunit RsxA [Blautia sp. KGMB01111]
-----------MRTLLMIAVGSALVNNVVLSQFLGLCPFLGVSKKMDTAAGMGAAVIFVL
TISSFCTSLIYKFVLVT-----------------TGMEYMQTIVFILVIAALVQLVEMFL
KKTMPALYKSLGVYLPLITTNCAVLGVALLN-VQ-NNY--------GIMEGTVNGFATAV
GFTISIVLMAGLREKIEY-ND-IPKPFRGMPIVLLTAGLMSIAFFGFSGMI-------
>WP_077243870.1|Proteobacteria-Gammaproteobacteria-Chromatiales-Ectothiorhodospiraceae-Thioalkalivibrio-Thioalkalivibrio_halophilus WP_077243870.1 electron transport complex subunit RsxA [Thioalkalivibrio halophilus]OOC10670.1 electron transport complex 
------------MEYLLILISTILVNNFVLVKFLGLCPFMGVSRKVETATGMGLATTFVL
TLSAVASYVINEFVLAP-----------------LDLEYLRTIAFILVIAAVVQFTELVV
RKTSPLLYNVLGIFLPLITTNCAVLGVALLN-VQ-EAH--------NFVESALYGFGAAV
GFSLVLILFSAIRERIAV-AD-VPVAFRGSAIAMITAGLMSLGFMGFSGLVTT-----
>WP_050739905.1|Firmicutes-Clostridia-Clostridiales-Eubacteriaceae-Acetobacterium-Acetobacterium_bakii WP_050739905.1 electron transport complex subunit RsxA [Acetobacterium bakii]KNZ42145.1 electron transporter RnfA [Acetobacterium bakii]
------------MSLIFILISTIFVNNFILSRFLGICPFLGVSKQVETAIGMGVAVTFVM
ALASAITFVVQYAILDP-----------------LNLGYLQTIAFILVIAALVQFVEMII
KKMSPSLYQALGVYLPLITTNCAVLGVALLN-IQ-YEY--------NFIETIFNGVGAAI
GFTLAIVLFAGIRERLET-SA-VPKALEGFPIALITAGLMAIAFLGFSGMQLG-----
>PIQ89037.1|Candidatus_Omnitrophica-root-root-root-root-Candidatus_Omnitrophica_bacterium_CG11_big_fil_rev_8_21_14_0_20_42_13 PIQ89037.1 electron transport complex subunit RsxA [Candidatus Omnitrophica bacterium CG11_big_fil_rev_8_21_14_0_20_42_13]
-----MD----LGRLIMIIISMVFINNFILSKFLGMCPFIGVSRETKPAISMGIAVTFVM
AASSVITWLLYNYVLIP-----------------FEITYLRTITFILVIAAFVQFVEMVI
RKVSVALYRALGIYLPLITTNCAILGVTLLN-TN-EFFKDNHAVAGSFLLGLAQSVFAGL
GFTLALILMSAIRERLDL-LD-IPESMKGIPIAFVVASLMSLAFMGFGGFRF------
>WP_100276937.1|Proteobacteria-Zetaproteobacteria-Mariprofundales-Mariprofundaceae-Mariprofundus-Mariprofundus_aestuarium WP_100276937.1 electron transport complex subunit RsxA [Mariprofundus aestuarium]ATX78992.1 electron transport complex protein RnfA 
-----------MTEIALILLSAVLVNNYVLTKFLGICPFLGTSGKVETAVGMSFAVMFVM
TLASTASWLVQKYVLVP-----------------LDLEYLQTIFFILIIASLVQFIEMMI
HKTSPVLYQGLGIFLPLITTNCAVLGVAILN-VQ-QEQ--------TFLTSALYGFGAAL
GFALVLILFSGIRERIEI-AP-VPKLFKGSPLALITAGMMSLAFMGFSGLVKI-----
>WP_087366084.1|Synergistetes-Synergistia-Synergistales-Synergistaceae-Cloacibacillus-Cloacibacillus_sp._An23 WP_087366084.1 electron transport complex subunit RsxA [Cloacibacillus sp. An23]OUO93354.1 electron transport complex subunit RsxA [Cloacibacill
------------MGLVALFVSSVLVNNILLARFLGCCPFLGVSSQLETAKGMGIAVVFVT
TFAAIMTWLAYNFILVP-----------------LGLEYLYTLAFILIIAALVQFVETVL
KKMMPGLYKSLGIFLPLITTNCAVLGVAVIN-MN-ENY--------NFIYSVVNAFGSSA
GFLLAIVLMAGIREKIEMNAE-MPRCMRGLPIALVTAGLMSIAFMGFSGLIK------
>OIO81029.1|Candidatus_Omnitrophica-root-root-root-root-Candidatus_Omnitrophica_bacterium_CG1_02_43_210 OIO81029.1 electron transport complex subunit RsxA [Candidatus Omnitrophica bacterium CG1_02_43_210]PIR65562.1 electron transport complex subunit RsxA
-----MD----VSKLVMIIISAVFVNNFILSRFLGLCPFIGVSKETKPAFSMGVAVTFVM
TSASVITWIVYRYILQP-----------------NNITYLRTVSFILVIAVFVQLVEMVV
RKTNPALFRALGIYLPLITTNCAVMGVALLN-NE-MFFEAGHPLAGSFILSLVQGLAAGA
GFTLAILLMSGIRERFEL-MD-MPEAMKGLPVTFITASLMSLAFLGFAGFKL------
>WP_038288626.1|Firmicutes-Clostridia-Clostridiales-Hungateiclostridiaceae-Hungateiclostridium-Hungateiclostridium_straminisolvens WP_038288626.1 electron transport complex subunit RsxA [Hungateiclostridium straminisolvens]GAE88525.1 electron transport c
-----MN----DASLIIIIISALLVKNFVLSQFLGICPFLGVSTKLSTALGMGCAVTFVM
TIASFVTRLLYGSFLVT-----------------FKLEYLQTIMFILVIAALVQLVEIIL
KKLVPPLYRALGIYLPLITTNCAVLGVALLN-IN-EGF--------DVLRSTVYGFAAGL
GFTLALILFAGVREKLEY-SN-IPESFKGLPIALISAAFVSLAFFGFQGLLGI-----
>WP_128466873.1|Deferribacteres-Deferribacteres-Deferribacterales-Deferribacteraceae-Geovibrio-Geovibrio_thiophilus WP_128466873.1 electron transport complex subunit RsxA [Geovibrio thiophilus]QAR33587.1 electron transport complex subunit RsxA [Geovibrio
-----------MADLALIFVGAVLVNNFVLSRFLGICPFFGVSRQVDTAIGMSLAVTFVM
AVAGTLTWIIQYTVLDK-----------------FGIGYLQTIVFILVIASLVQFVEMVI
EKTSPDLYKSLGIFLPLITTNCAILGAAIIN-IQ-SGF--------GFVTMLVFTVGSAL
GFGLAIVLFAGLRERTEL-SD-IPYLFRGVPIAFITAGILALAFMGFSGLVK------
>WP_077366925.1|Firmicutes-Tissierellia-Tissierellales-Tissierellaceae-Anaerosalibacter-Anaerosalibacter_sp._Marseille-P3206 WP_077366925.1 electron transport complex subunit RsxA [Anaerosalibacter sp. Marseille-P3206]
------------MSLFTILISTIFVNNYVFARFLGICPFLGVSKKTETAFGMGVAVTFVI
TLASVITWMIQKAILDK-----------------LGLEYLQTIVFILVIATLVQFVEMVM
KKTSPTLYSALGVYLPLITTNCVVLGVAILN-IQ-EGY--------NLIQTIVNSIGASV
GFGLALVLMAGVREQLEL-SD-IPKPLEGFPIALISAGLMSIAFLGFNGLV-------
>WP_076932038.1|Bacteroidetes-Bacteroidia-Bacteroidales-Dysgonomonadaceae-Proteiniphilum-Proteiniphilum_saccharofermentans WP_076932038.1 electron transport complex subunit RsxA [Proteiniphilum saccharofermentans]SCD19706.1 Electron transport complex pro
------------MEIIGIIIVAIFVNNVVLAQFLGICPFLGVSKKVDTAIGMGLAVTFVM
TIATIVTFLLQKGILEA-----------------FGLEYLQTITFILVIAALVQMVEIIL
KKISPSLYQALGVFLPLITTNCAILGVAILV-TQ-KNY--------NLLESVIYAIATSI
GFALALIIFSGIREQLAL-TK-VPKAMKGIPLALITAGIMAMAFMGFSGIDQVFK---
>RKY82607.1|root-root-root-root-root-candidate_division_KSB1_bacterium RKY82607.1 electron transport complex subunit RsxA [candidate division KSB1 bacterium]
-----MEEYHGLQSLLLISIGSIFISNIVLAKFLGLCPYIGVSKQLDSALGMGMAVIFVM
TFASVATWLIYTYFLAPTTQNILFMVFLKGKGAPPDLTYLRTISFILIIAALVQFVEMVI
QKISPTLYQSLGIYLPLITTNCAVLGVSLLN-ID-NNY--------SFIESLVNGFMSGA
GFTLALILMAGLRERIEL-AN-LPKAMRGVPIAFIIAGCMSLAFLGFSGLSF------
>WP_014253465.1|Firmicutes-Clostridia-Clostridiales-Hungateiclostridiaceae-Hungateiclostridium-Hungateiclostridium_clariflavum WP_014253465.1 electron transport complex subunit RsxA [Hungateiclostridium clariflavum]AEV66827.1 electron transport complex, 
-----------MNNVILLAISAILVNNFVLSQFLGICPFLGVSKKIETALGMGGAVIFVM
TISSCITRAIYDLFLYP-----------------YGLDYLNTIVFILIIASLVQFVETVL
KKFIPSLYRSLGIYLPLITTNCAVLGAALLN-ID-KNY--------NVLYSTLYGLFSGV
GFTLALVLFAGVREKLEY-SD-IPESLKGLPISLIAASLVSMAFLGFKGLFGI-----
>WP_109603684.1|Thermotogae-Thermotogae-Thermotogales-Thermotogaceae-Oceanotoga-Oceanotoga_teriensis WP_109603684.1 electron transport complex subunit RsxA [Oceanotoga teriensis]PWJ96697.1 electron transport complex protein RnfA [Oceanotoga teriensis]
------------MRIVLIFISAILVNNFVLSKFLGICPFLGVSKKIDSAVGMSMAVIFVM
TMAGIITWFLN-LLLVS-----------------MGLEFLRLIVFILVIAVLVQFVEFFI
KKTSPSLYEALGIFLPLITTNCAVLGVALIN-VQ-TNY--------NFIEAFVNSLASAL
GFAMALIIFSAIREKLDL-ND-IPAPFKGTAVALITAGLLSMAFMGFSGLVKL-----
>WP_028856740.1|Fusobacteria-Fusobacteriia-Fusobacteriales-Fusobacteriaceae-Psychrilyobacter-Psychrilyobacter_atlanticus WP_028856740.1 electron transport complex subunit RsxA [Psychrilyobacter atlanticus]
-----MD----LGNLFGIIFGSIFINNFVFAKFLGICPFMGVSKKVESSIGMGMAVTFVM
TLASAVTWVVQNYLLVP-----------------FGLEYLQTIAFILIIASLVQFVEMAV
QKTSPNLYKALGVFLPLITTNCAVLGVAILN-IQ-EKY--------NFIETVVNGMAAAI
GFTMALILLAGIRERLEY-AD-VPKPFQGVAIAFVTAGLLAMAFMGFSGMKI------
>WP_025747235.1|Firmicutes-Clostridia-Clostridiales-Caldicoprobacteraceae-Caldicoprobacter-Caldicoprobacter_oshimai WP_025747235.1 MULTISPECIES: electron transport complex subunit RsxA [Caldicoprobacter]PZN11027.1 electron transport complex subunit RsxA 
-----------MGKIFVILISSILINNFVMSRFLGICPFLGVSKRVETAVGMGAAVTFVM
AMTSLITYIIQYVILEP-----------------LGLEYLQTIIFILVIASLVQFVEMVI
QKTSPTLYQALGVYLPLITTNCAVLGVAIIN-ID-EKY--------DLIQALFNGVGAAL
GFTLAIVLFAGVRERLEL-SD-IPKPLKGFPIALITAGLMSVAFLGFQGLIK------
>WP_094552232.1|Firmicutes-Clostridia-Clostridiales-Hungateiclostridiaceae-Petroclostridium-Petroclostridium_xylanilyticum WP_094552232.1 electron transport complex subunit RsxA [Petroclostridium xylanilyticum]
-----------MKELIVIALGAILIENFVLVKFLGICPFLGVSKKVETALGMGMAVTFVM
ALASLITWLIQAFILVP-----------------FNIQYLQTIAFILVIAALVQFVEMVI
QKMSPTLYQALGIYLPLITTNCAVLGVALLN-IQ-KEF--------NFIKSLVYGTTAAL
GFTLAIVLFAGVRERLEL-SD-IPKPLQGFPIALITAALLSIAFLGFQGLKF------
>WP_142536474.1|Firmicutes-Clostridia-Clostridiales-Peptostreptococcaceae-Peptacetobacter-Peptacetobacter_hominis WP_142536474.1 electron transport complex subunit RsxA [Peptostreptococcaceae bacterium ZHW00191]TQQ84119.1 electron transport complex subun
------------MNLILLFLSIVLVNNVITSQFLGICPFLGVSKKVDTSVGMGVAVTFVL
TLASVITYFVQ-MILVK-----------------TGTEYLQTIAFILVIASIVQFVEMVI
KKVSPSLYQALGVFLPLITTNCAVLGIAIVN-ID-KGY--------NLIETIINGFGAGA
GFTLAIVIFAGIRERLEL-SD-IPEAFKGFPITLISAGLMSIAFLGFTGLIKL-----
>WP_071433504.1|Firmicutes-Clostridia-Clostridiales-Ruminococcaceae-Angelakisella-Angelakisella_massiliensis WP_071433504.1 electron transport complex protein RnfA [Angelakisella massiliensis]
------M----VKELIVILFSAILVNNFVLAKFMGICPFLGVSKKLDSAVGMSIAVTFVM
LMATAATWPIYSYILAP-----------------NGMDYMQTVVFILVIAALVQLVEMIL
KKYVPVLHAALGIYLPLITTNCAVLGVTVLN-IS-EEY--------NFAESMVNSLGAGI
GFLLAMVLFCGVRMRIEG-SK-ISENFKGIPITLVAASIVSMSFMGFGGLIENMIK--
>WP_066649652.1|Firmicutes-Clostridia-Clostridiales-Christensenellaceae-Christensenella-Christensenella_timonensis WP_066649652.1 electron transport complex subunit RsxA [Christensenella timonensis]
------M----FIRILTILLSSILVNNFVLSRFLGICPFLGVSKKVETAVGMGMAVTFVM
AMASLITWLVQYYILVP-----------------LGVGYMQTIAFILVIAALVQLVEMML
QKTSPGLYQSLGVYLPLITTNCAVLGVAILN-IT-ENY--------NLVESLVNGVGGAL
GFTLAIVLFAGIRERLEL-SA-IPKPFQGFPIALITASLMSVAFMGFSGLV-------
>WP_069873490.1|Firmicutes-Clostridia-Clostridiales-Clostridiales_Family_XII._Incertae_Sedis-Fusibacter-Fusibacter_sp._3D3 WP_069873490.1 electron transport complex subunit RsxA [Fusibacter sp. 3D3]GAU77412.1 electron transport complex protein RnfA [Fusi
-----ME----HASLFVIMVSAILVNNFVLSRFLGICPFLGVSKQVETAFGMGMAVTFVM
TLAGILTYFVQYFILVP-----------------LHYEYLQTVAFILVIASLVQFVEIVL
QKMSPTLYQALGVFLPLITTNCAVLGLALLN-IQ-YKF--------GLIQTVVHSFFAAI
GFSLAIVLFAGIREKIEI-SD-VPLPFKGFPVALITASLMSIAFLGFTGLV-------
>RLC51359.1|Candidatus_Cloacimonetes-root-root-root-root-Candidatus_Cloacimonetes_bacterium RLC51359.1 electron transport complex subunit RsxA [Candidatus Cloacimonetes bacterium]
-----ME---FVGRIFTMAIAAIFVQNFVLARFLGLCPYIGVSKKLDSALGMGMAVIFVM
TMASTFTWMIQSFILIP-----------------LKLEFLQTIAFILTIASLVQLVEMII
QKTAPALYKALGVYLPLITTNCAVLGVSILN-IQ-SNY--------SFIEAIFNGFFAGL
GFTLVLALMAGIRERLDK-AE-VPASMKGMPIAMITAGLMALAFLGFAGLKF------
>WP_087401439.1|Bacteroidetes-Bacteroidia-Bacteroidales-Rikenellaceae-Alistipes-Alistipes_onderdonkii WP_087401439.1 electron transport complex subunit RsxA [Alistipes onderdonkii]OUN04534.1 electron transport complex subunit RsxA [Alistipes onderdonkii]
------M----ELSYFAIIIGAIFVNNVVLAQFLGICPFLGVSSKVETSMGMGAAVTFVM
AIAAVVAWLIQAYVLVP-----------------LDIVYMQTIVFILVIAALVQMVEIML
KKLSPSLYQALGIFLPLITTNCAVLGVAILM-IQ-KEF--------NLLQSVTYSVATAL
GFALALVLFAGIRERLEF-ED-VPKAFKEVPIALITAGILAMAFMGFSGLV-------
>RKY02332.1|Candidatus_Poribacteria-root-root-root-root-Candidatus_Poribacteria_bacterium RKY02332.1 electron transport complex subunit RsxA [Candidatus Poribacteria bacterium]
-----------MKYMFSVFFVAAVLNNFVLTNFLGICPFLGVSRRKGPALAMSGAVLFVM
VIASIFTWLIYHYLLQK-----------------YDLEFLMIPSFILVIGSLVQLIEIFM
RRFAPRMYDVFGIYLPLITTNCAILGVTLIN-IN-RAF--------NFHTALVYSLGAGA
GFGLAMIIMAGIREHLEY-VD-LPRPLQDIPIALLVAGLLSMAFQGFAGTVALLK---
>RJP29647.1|Candidatus_Omnitrophica-root-root-root-root-Candidatus_Omnitrophica_bacterium RJP29647.1 RnfABCDGE type electron transport complex subunit A [Candidatus Omnitrophica bacterium]
-----MD----FGRILTIAISMVFINNFILSKFLGLCPFLGVSKETKPALSMGFAVIFVM
TCSAAITWLLYNFVLLK-----------------FNIPYLSTVTFILVIAAFVQFIEMVI
RKHSPLLYRSLGIYLPLITTNCAVLGVTILN-ID-DFFIKGQAVAGSFVYSVAQAFFGGI
GFLLALILMSGIRERLEL-TE-SPKCMQGVPIAFVIASLMSLAFMGFAGFSR------
>TET69731.1|Candidatus_Aminicenantes-root-root-root-root-Candidatus_Aminicenantes_bacterium TET69731.1 electron transport complex subunit RsxA [Candidatus Aminicenantes bacterium]
------------MELVAIFISAILINNFVLYYFLGICPFLGVSKKIDSAFSMGLAVTFVM
TITAVVSWVINHWILIP-----------------HELDYLKIVSFILVIASLVQLVEMFI
RKISPPLYQALGIYLPLITTNCAIMGLALLA-AL-RDY--------GFAETVIFGFASGL
GFTLAIIIMAGIREQLDL-AD-VPEPLKGPAIALIVAGIMALAFMGFVGMIK------
>WP_142413123.1|Firmicutes-Clostridia-Clostridiales-Clostridiaceae-Hathewaya-Hathewaya_massiliensis WP_142413123.1 RnfABCDGE type electron transport complex subunit A [Clostridium culturomicum]
------------MNLLKIFLIALLVNNFVLSKFLGICSFLGVSKKIKTAFGMGCAVTFVM
VLASFISYVVYNVILLP-----------------LGIGYMYTIAFILVIAALVQFVEMFL
KKSSPALYSALGIFLPLITTNCAILGAVIIN-MN-ESY--------NMLESVVFGFASGL
GYMLAIVLLAGIRERLDE-NEYMPESMKGLPISLITAGLMSIAFLGFQGLIH------
>WP_012636363.1|Firmicutes-Clostridia-Halanaerobiales-Halanaerobiaceae-Halothermothrix-Halothermothrix_orenii WP_012636363.1 electron transport complex subunit RsxA [Halothermothrix orenii]ACL70180.1 electron transport complex, RnfABCDGE type, A subunit 
---MSEE----FTRILLIFISTVLVNNFILVRFLGICPFLGVSRHVETAFSMGLATTFVM
TMTGAATWLINTYILEM-----------------FNLPFLQYVSFIIVIASLVQFVEMFI
KKTSPVLYKALGIYLPLITTNCAILGLALLI-PL-NGY--------NFIESIVFGLSAGV
GFTLAIVLMAGLRETLEF-AD-VPEALKGVPITLIIAGIMAMAFMGFSGMISI-----
>WP_089023360.1|Firmicutes-Clostridia-Natranaerobiales-Natranaerobiaceae-Natranaerobius-Natranaerobius_trueperi WP_089023360.1 electron transport complex subunit RsxA [Natranaerobius trueperi]OWZ83900.1 electron transport complex subunit RsxA [Natranaero
-----------MEELLTIFFGAIFVNNFVLIRFLGICPFLGVSKKVETSIGMGLAVTFVM
TIASIITWLIHDIILIP-----------------FDAQYLQYVAYILVIASLVQFIEMLL
EKVSPQLYKALGIFLPLITTNCAILGLALIN-VQ-DGY--------GLLESTVHGIGAGL
GFTVALVLMAGIREQLEL-AK-MPELFKGASIAFIIAGILSIAFMGFDGVM-------
>WP_113919282.1|Firmicutes-Clostridia-Clostridiales-Eubacteriaceae-Alkalibaculum-Alkalibaculum_bacchi WP_113919282.1 electron transport complex subunit RsxA [Alkalibaculum bacchi]RBP70071.1 electron transport complex protein RnfA [Alkalibaculum bacchi]
-----------MTELLIILLSAILVNNFILVKFLGICPFLGVSKQVETAAGMGAAVTFVM
ALASAVTYIIQYTILEP-----------------FNLQYLQTIAFILVIASLVQFVEMVI
QKVSPTLYDALGVYLPLITTNCAVLGVAILN-ID-AKY--------NFIQTIFNGVGAAL
GFTLAIVLFAGIRERLEI-AP-IPKPLQGFPIALITACLMSIAFLGFSGLL-------
>WP_149545010.1|Firmicutes-Clostridia-Thermoanaerobacterales-Thermoanaerobacteraceae-Calorimonas-Calorimonas_adulescens WP_149545010.1 electron transport complex subunit RsxA [Thermoanaerobacteraceae bacterium A05MB]TZE82251.1 electron transport complex 
------M----LTNLLLILVSSIFVNNFLLSRFLGECPFLGVSKQVETATGMSVAVVFVM
TMTAAITYLINYYILVP-----------------FGLEYLQIIAFIVVIASLVQFVEMVI
KKTSPTLYQALGIYLPLITTNCAVLGVALLN-VQ-NPY--------NFIEAVVNGFGSSV
GFAFALISYAGIRERLAL-AP-IPKALEGFPSALIGAGLLSLGFLGFRGLV-------
>WP_009345562.1|Firmicutes-Tissierellia-Tissierellales-Peptoniphilaceae-Peptoniphilus-Peptoniphilus_lacrimalis WP_009345562.1 MULTISPECIES: electron transport complex subunit RsxA [Peptoniphilus]EFK38981.1 electron transport complex, RnfABCDGE type, A su
------M----LKSIFVILVSTILVNNYVFAQFLGVCPFLGVSAKVDTAIGMGIAVTFVV
VLASALTWMIQIFILNP-----------------LNIAYLQTIAFILVIASLVQFVEMFI
KKASPALYTAMGVYLPLITTNCVVLGVAVLN-IQ-KEY--------NLIETIFSGFGASV
GFTLALLFMSCLREKLAI-GN-VPKALQGVPIALVSAGLMALAFSGFGGLV-------
>OQY07270.1|Fusobacteria-Fusobacteriia-root-root-root-Fusobacteriia_bacterium_4572_132 OQY07270.1 electron transport complex subunit RsxA [Fusobacteriia bacterium 4572_132]
-----MD----LSTLFGIIIGSIFINNFIFARFLGLCPFMGVSKKIESSVGMGMAVTFVM
TVASAVTWVVYNYLLVP-----------------YHLEYLQIIAFILVIASLVQFVEMLI
QKTSPNLYKALGVFLPLITTNCAVLGVAILN-IQ-EKY--------NFIETTVNGFAAAV
GFTLALLMLSGIRERIEY-SD-VPEAFKGIAIAFISAGLLAIAFMGFSGMTI------
>WP_007489470.1|Firmicutes-Clostridia-Clostridiales-root-root-root WP_007489470.1 MULTISPECIES: electron transport complex subunit RsxA [Clostridiales]EHM53324.1 electron transport complex protein RnfA [Flavonifractor plautii ATCC 29863]KGF54535.1 hypot
-----ME----WTQLFTIALGAILVNNFIVAQFLGICPFMGVSKKIETASGMGLAVIFVM
GLASAICWPINELILVP-----------------MGLTFMQTVTYILVIASLVQFIEMFL
KKAMPSLYEALGVYLPLITTNCAVLGVVLQN-TQ-NGY--------GFIESVVYGVTGGI
GFLLVIVIFASIRERMEF-SE-WPKAFEGFPIALVAAGLIALAFMGFSGLKVFG----
>RKY30356.1|Candidatus_Omnitrophica-root-root-root-root-Candidatus_Omnitrophica_bacterium RKY30356.1 electron transport complex subunit RsxA [Candidatus Omnitrophica bacterium]
-----ME----ISAILSIIIGMVFVNNFVLSKFLGLCPFLGVSRNTKSALSMGLAVIFVM
SLSGFITWLVYRFILVP-----------------LDLIYLRTIVFILVIASFVQFVEMVI
RKMSPAIYRALGIYLPLITTNCAVLGVTVLN-VN-KFFANGKSLPGSFVLSLLQSFFAGV
GFTLALILMSGIRERLDL-ND-VPKSLAGIPIAFIVASLMSLAFMGFNGFRF------
>WP_073182994.1|Firmicutes-Tissierellia-Tissierellales-Peptoniphilaceae-Anaerosphaera-Anaerosphaera_aminiphila WP_073182994.1 electron transport complex subunit RsxA [Anaerosphaera aminiphila]SHG98830.1 electron transport complex protein RnfA [Anaerospha
------M----MSNIITILVSTILVNNYVFAQFLGICPFLGVSSKTETAVGMGVAVTFVV
VIASAITWCLQVFILDK-----------------FGLEYLQTIVFILVIASLVQFVEMVI
KKTSPALYTAMGVYLPLITTNCVVLGVTVLN-VQ-NGY--------NLIETIFSGLGASI
GFTLALVLISTLRERLAL-GN-VPKALEGVPIALISAGLMALAFSGFSGLV-------
>WP_118186897.1|Fusobacteria-Fusobacteriia-Fusobacteriales-Fusobacteriaceae-Fusobacterium-Fusobacterium_varium WP_118186897.1 electron transport complex subunit RsxA [Fusobacterium varium]RHG35954.1 electron transport complex subunit RsxA [Fusobacterium 
-----MT----FGSIFSIIVGSIFINNVIFAKFLGCCPFMGVSKKIDASLGMGMAVTFVI
TLASGITWLVYHFLLAP-----------------FGLDYLQTIAFILIIAALVQFVEMAI
AKTSPSLYKALGVFLPLITTNCAVLGVAIIN-IQ-EGY--------NFIETLVNGFSVAV
GFSLALVLLAGIRERIEY-SA-IPASFKGVPIAFISAGLLAMAFMGFSGMQI------
>GAJ64261.1|Proteobacteria-Gammaproteobacteria-Enterobacterales-Hafniaceae-Edwardsiella-Edwardsiella_piscicida GAJ64261.1 electron transport complex protein RnfA [Edwardsiella piscicida]
------M----MTDYLLLLVGTVLVNNFVLVKFLGLCPFMGVSKKLETAMGMGLATTFVL
TLASVCAWAVNQFILVP-----------------LGLTYLRTLTFILVIAVVVQFTELAV
RKTSPILYRLLGIFLPLITTNCAVLGVALLN-VN-QSH--------NFLQSAVYGFSAAA
GFLLVMVLFAAIRERLAL-AD-VPAPFRGASIALITAGLMSLAFMGFSGLVKF-----
>WP_022255766.1|Firmicutes-Clostridia-Clostridiales-Lachnospiraceae-Anaerotignum-Anaerotignum_lactatifermentans WP_022255766.1 electron transport complex subunit RsxA [Anaerotignum lactatifermentans]OUN45663.1 electron transport complex protein RnfA [[Cl
------------MYLILLLLAGIFVNNYVLSQFLGICPFLGVSKKVDTAAGMGMAVIFVI
VLACAASWLVYNLILVP-----------------LHIEYLYNIAFILVIASLVQFVEMFL
KKAAPALYQALGVFLPLITTNCAVLGVAVLN-MQ-KGY--------SFIESIFNGIGGAA
GFALAIVLFAGIRERIAD-ND-TPKAFDGFPMALVTAGLMSIAFLGFSGLIKL-----
>OQY76107.1|Ignavibacteriae-Ignavibacteria-Ignavibacteriales-root-root-Ignavibacteriales_bacterium_UTCHB3 OQY76107.1 electron transport complex subunit RsxA [Ignavibacteriales bacterium UTCHB3]
------------MELFIIFLSAAIVNNFVLSYFLGICPFIGVSNKLTSAFSMGLATTFVL
VLTAVVTWLINHLILMP-----------------AGLDYLQYVAFILVIASLVQFVEMFI
KKTSQPLYRALGIYLPLITTNCAILGLALFM-VL-RDY--------SMMESIFFGLGAGV
GFTLALTIMAGIREELEL-AA-VPKPFQGVPITLITAGILAMAFMGFSGLI-------
>WP_150152266.1|Fusobacteria-Fusobacteriia-Fusobacteriales-Fusobacteriaceae-Fusobacterium-Fusobacterium_nucleatum WP_150152266.1 electron transport complex subunit RsxA [Fusobacterium nucleatum]
-----MS----IGGLFSIIITSIFINNIIFAKFLGCCPFMGVSKKVDSSLGMGMAVTFVI
TIASGVTWIVYRLILEP-----------------LGLGYLQTIAFILIIASLVQFVEMAI
KKTSPSLYKALGVFLPLITTNCAVLGVAIIN-IQ-VGY--------NFIETLVNGFGVAV
GFSLALLLLAGIRERLEF-AN-TPKNFKGVPIAFITAGLLAMAFMGFSGMQI------
>WP_012159623.1|Firmicutes-Clostridia-Clostridiales-Clostridiaceae-Alkaliphilus-Alkaliphilus_oremlandii WP_012159623.1 electron transport complex subunit RsxA [Alkaliphilus oremlandii]ABW19311.1 electron transport complex, RnfABCDGE type, A subunit [Alka
-----MT----LESIFVILVGGILVNNYVLSRNLGICPFLGVSKQVETAFGMGMAVTFVM
TLAGLITYLVQTFILNP-----------------LGLGYMQTVTFILVIAALVQFVEMVI
QKSSPTLYQSLGVYLPLITTNCAVLGVAILN-IK-ENY--------NLIETIVNSAASAI
GFSLAIVLFAGIRERLEL-SN-IPEAFKGFPIALFTASLMSMAFLGFSGLV-------
>WP_027177860.1|Proteobacteria-Deltaproteobacteria-Desulfovibrionales-Desulfovibrionaceae-Maridesulfovibrio-Maridesulfovibrio_bastinii WP_027177860.1 RnfABCDGE type electron transport complex subunit A [Desulfovibrio bastinii]
------------MEYFLLFISATFINNIVLVQYLGACPFMGTSKSTDVAIGMGSAVIFVI
LMATAFTWPLQHYVLDP-----------------YGIGYLQTIVFILVIASLVQFVEMFL
KKAIPPLYKSLGLFLPLITTNCAVLGVAIMV-QR-SEY--------SFVKSLVFAFSSGV
GFLVALVIISSIRERLDI-AP-VPSVFRGVPIALIMAGIMSLAFFAFKGMAA------
>WP_019556033.1|Proteobacteria-Gammaproteobacteria-Thiotrichales-Piscirickettsiaceae-Thiomicrorhabdus-Thiomicrorhabdus_arctica WP_019556033.1 electron transport complex subunit RsxA [Thiomicrorhabdus arctica]
-----------MQDYVLILISTVFVNNFVLVKFLGLCPFMGVSKKTDAALGMGLATTFVL
TLSSVLSYVIYTYLLQP-----------------FGLEYLQTIAFILAIAAVVGFTEMAI
HKTSPALYQVLGIYLPLITTNCAVLGVALLN-VG-EKN--------NFIESAVFGFGAAI
GFTLVMVLFASIRERIDV-AD-VPGPFKGAPIALITAGLMSMAFMGFGGLV-------
>WP_087065588.1|Firmicutes-Clostridia-Clostridiales-Eubacteriaceae-Intestinibacillus-Intestinibacillus_massiliensis WP_087065588.1 electron transport complex subunit RsxA [Intestinibacillus massiliensis]
-----MG----LTELISLALAAILVNNYILVQFLGCCSFFGVSKKTDTAVGMGMAVIFVM
ALASAVSWAVQYFILDP-----------------LNLGYMQTIAFILVIATLVQFVEMFM
KKSMPALYQALGIFLPLITTNCAVLGAAITN-ID-NQY--------SFIGAVVYGVAAGI
GYTLAIVLFASIRERLDVTSK-CPKCFEGFPIALVSAALLAMSFMGFSGLKIW-----
>WP_091402630.1|Thermotogae-Thermotogae-Petrotogales-Petrotogaceae-Geotoga-Geotoga_petraea WP_091402630.1 electron transport complex subunit RsxA [Geotoga petraea]TGG88258.1 electron transport complex subunit RsxA [Geotoga petraea]SDC19669.1 electron tr
-----------MTNLILIFLSATLVNNFVLSRFLGICPFLGVSKKIDSATGMSMAVIFVM
TMAGIITWGLN-LILVV-----------------TGLEFLRIIVFILVIASLVQFVEFFI
KKTSPSLYEALGIYLPLITTNCAVLGVALIN-IQ-TNY--------NFIEATVNSFASSL
GFAMALIIFSSIRERVDL-NN-IPKAFKGTALALITAGLLSMAFMGFSGLVKI-----
>TVR33403.1|Spirochaetes-Spirochaetia-Spirochaetales-Spirochaetaceae-root-Spirochaetaceae_bacterium TVR33403.1 electron transport complex subunit RsxA [Spirochaetaceae bacterium]
------------MSLVVLIISAAIVNNFVLTYFVGICPFIGVSKKIDAALSMGIAVTFVM
TITAIVTWIINRFILIQ-----------------LGLPFLEYVSYIVVIASLVQFVEMFI
RKTSPALYKTLGIFLPLITTNCAILFVALLH-TM-RGY--------GFIESVVFGIGAGV
GFTLAIVIMAGIREQLET-AD-IPKPFQGAAITLIVAGILALAFMGFSGLVAA-----
>WP_079412267.1|Firmicutes-Clostridia-Clostridiales-Peptostreptococcaceae-root-[Clostridium]_thermoalcaliphilum WP_079412267.1 electron transport complex subunit RsxA [[Clostridium] thermoalcaliphilum]OPJ55524.1 electron transport complex subunit RsxA [[
-----------MANIFIILLSSILVNNFVLSRFLGICPFLGVSKKVETSLGMGMAVTFVM
TLASVITYFIQK-LLVF-----------------LGIEFLQTIAFILVIASLVQFVEMVI
QKVSPTLYQALGVYLPLITTNCAVLGVAILN-IQ-NDY--------NLIETIFNAIGAAV
GFTLAIVLFAGIRERLEI-AD-IPELFKGFPIALIAAGLMSIAFLGFTGLV-------
>PKL39488.1|Candidatus_Riflebacteria-root-root-root-root-Candidatus_Riflebacteria_bacterium_HGW-Riflebacteria-1 PKL39488.1 electron transport complex subunit RsxA [Candidatus Riflebacteria bacterium HGW-Riflebacteria-1]HAE37511.1 electron transport compl
------M----GAELIAIFIVAIFIENVVLSQILGLCPFIGVSSKIDSATGMGFAVIFVL
LLASVVTWSIQNFVLVP-----------------LQLEYLQTISFILIIASLVQFVEMVV
RKTAPALYQSLGVFLPLITTNCAVLGISLIN-IK-RGY--------NLVEAVANAAGAGI
GFFFALLIMAGIRERLDI-CE-IPESMKGAPIAFITAGLLATAFMGFSGLV-------
>RJP22873.1|Candidatus_Abyssubacteria-root-root-root-root-Candidatus_Abyssubacteria_bacterium_SURF_5 RJP22873.1 RnfABCDGE type electron transport complex subunit A [Candidatus Abyssubacteria bacterium SURF_5]
-----MNDFPSISTLMTIAIGAIFINNFVLSRFLGICPFIGVSRSIAPSVGMGMAVIFVM
TLAGFVTFYVN-YLLVL-----------------AGVGFLQTVAFILVIAALVQFVEMFL
QKFNPTLYSALGIYLPLITTNCAVLGVALLN-IK-EGY--------SIIEVLVFSFSAAI
GFALALVIMAGIRERLEI-TD-VPKAMEGAPIAFIVGGILSLAFMGFSGMKF------
>WP_097018269.1|Firmicutes-Clostridia-Halanaerobiales-Halobacteroidaceae-Orenia-Orenia_metallireducens WP_097018269.1 electron transport complex subunit RsxA [Orenia metallireducens]PRX28960.1 electron transport complex protein RnfA [Orenia metallireduce
MGDLGEL----FGSLVMIFMTAAITNNFILSQFLGICPFLGVSKEVPTAFSMGLATTFVM
TTSAVCVWAVNSLILVP-----------------LGLGYLKYVAFILVIASFVQLTEMVI
KKVSPPLYKALGIFLPLITTNCAILGLALMI-PM-NNY--------NFIESTIFGLGAGA
GFTLAIVLMAGMRERLEF-AD-VPAALKGAPITLLIAGLMAMAFMGFSGL--------
>WP_014856149.1|Ignavibacteriae-Ignavibacteria-Ignavibacteriales-Melioribacteraceae-Melioribacter-Melioribacter_roseus WP_014856149.1 electron transport complex subunit RsxA [Melioribacter roseus]AFN74715.1 electron transport complex, RnfABCDGE type, A s
------------MELLIIFISAAIVNNFVLSLFLGICPFIGVSNKISSSISMGMATTFVM
VISAVVSWILYFKILLP-----------------YNLEFLQIPSFILVIASLVQFVEMVI
KKVSQPIYRSLGIFLPLITTNCAILGLALLL-SM-RNY--------SFMESIFFGLGAGA
GFTMALVIMAGIREELEM-AD-VPEAFKGAPITLITAGLLALAFMGFAGMI-------
>OGW75100.1|Candidatus_Omnitrophica-root-root-root-root-Omnitrophica_bacterium_RBG_13_46_9 OGW75100.1 electron transport complex subunit RsxA [Omnitrophica bacterium RBG_13_46_9]
-----------MTGLIIIFISAAVTHNFVLTYFLGICPFIGVSKKIEQALGMGVATTFVM
TLAACVTWVIYHFILVR-----------------FDLPFLQYASFIIVIAGLVQIVEMFI
RKTSPALYRALGIYLPLITTNCAILGLTLFM-VI-RGY--------TLLEGVIFGLGAGS
GFTLALIIMAGIREELEC-CD-IPKPLQGAGMTLIIAGLLALAFMGFGGLVSR-----
>WP_050608149.1|Firmicutes-Clostridia-Clostridiales-Clostridiaceae-Clostridium-Clostridium_niameyense WP_050608149.1 electron transport complex subunit RsxA [Clostridium niameyense]
------------MKIFTLVISALFVNNFVLSRFLGICSFLGVSKKVETATGMGLAVTFVM
GLASLISYIVYHAILVP-----------------LNITYLYTIAFILVIAALVQFVEMVI
KKKSPSLYKALGIFLPLITTNCAILGAVIIN-MN-DKL--------NLIESLVFGICSGL
GYMLAIVLLAGLRERMEA-CDKMPKAMQGLPISLITAGLMAIAFLGFQGLLH------
>TEU07016.1|Candidatus_Aminicenantes-root-root-root-root-Candidatus_Aminicenantes_bacterium TEU07016.1 electron transport complex subunit RsxA [Candidatus Aminicenantes bacterium]
------------MELVAIFVTAILINNFVLRYFLGICPFLGVSKKIDSAISMGLAVTFVM
TITAAVSWVINHWILIP-----------------LKLDYLQIVSFILVIASLVQLVEMFI
RKISPPLYEALGIYLPLITTNCAIFFLALMA-SL-RDY--------NFLESVIFGVGSGL
GFTLAIVLMAAIREQLDL-AD-VPEALKGAGIALIVAGIMALAFLGFSGMIK------
>WP_089930662.1|Firmicutes-Clostridia-Clostridiales-Lachnospiraceae-root-Lachnospiraceae_bacterium_RM5 WP_089930662.1 electron transport complex subunit RsxA [Lachnospiraceae bacterium RM5]SEP61852.1 electron transport complex protein RnfA [Lachnospirace
-----------MKELLLIAISAAFVNNVVLSRFLGLCPFLGVSKKIKTALGMGAAVTFVI
MLSSLITGLIYKFIMVP-----------------LNVVYLNTIVFILVIAALVQFVEMVL
KKYLPPLYESLGVYLPLITTNCAVLGVALLN-VQ-NNY--------SILEGIVYGLGTSL
GFLIAIVIMAGIREKIEY-ND-IPKPFRGTPIVLLTAGLMAIAFSGFAGLL-------
>WP_014115965.1|Firmicutes-Clostridia-Clostridiales-Oscillospiraceae-Oscillibacter-Oscillibacter_valericigenes WP_014115965.1 electron transport complex subunit RsxA [Oscillibacter valericigenes]BAK97263.1 electron transport complex protein RnfA [Oscilli
-----------MKEIFSIALGAILVNNFIFSQFLGICPFMGVSKKVDTAVGMGVAVTFVM
GLASAFTWLANEFLLVP-----------------LHLEYMQTVAFILIIAALVQFVEMFL
QKSLPALYTALGIYLPLITTNCAVLGVALLN-IQ-NSY--------NFIESVVYGITGGL
GFLLAIVLFASIRERTVF-AD-PPKAFEGFPIALVTAGLMALAFMGFSGANVFG----
>OQX59410.1|root-root-root-root-root-candidate_division_KSB1_bacterium_4484_219 OQX59410.1 electron transport complex subunit RsxA [candidate division KSB1 bacterium 4484_219]RKY77833.1 electron transport complex subunit RsxA [candidate division KSB1 bac
-----ME----LRALFVIVIAAIFINNFVLIRFLGICPYMGVSKQLDSAIGMGLAVIFVM
TLASFATWLAYYFLLAPTANNLFYHIF--RLSCPPDLTFLRTIVFILVIATLVQFVEMVI
QKTSPALYRALGIYLPLITTNCAILGVTVLN-VD-EAY--------NLIESLVQGAAAGV
GFTLALVLMAGLREKLET-AD-IPEALKGTPIAFIMAALMSIAFLGFAGLSI------
>RPI81252.1|Planctomycetes-Planctomycetia-Planctomycetales-Planctomycetaceae-root-Planctomycetaceae_bacterium RPI81252.1 electron transport complex subunit RsxA [Planctomycetaceae bacterium]
-----------MLELLFIGLSAALINNFVLSYFMGICPFLGVSRRIDAAVGMGAAVTFVM
TISGGLTYLLQQYALNP-----------------LGLQILQYVVFIFVIAATVQFVELYV
RRFFEPLYRAFGVYLPMITTNCAVLGVCLLV-WS-KSYE-------TLAKALTFSFFGGA
GFTLAIVIMAGLRETLDF-AD-IPRPLRGTPIALFVAAILAMAFAGFAGMGSQ-----
>OGP14067.1|Proteobacteria-Deltaproteobacteria-root-root-root-Deltaproteobacteria_bacterium_GWA2_55_10 OGP14067.1 electron transport complex subunit RsxA [Deltaproteobacteria bacterium GWA2_55_10]
------------MELILIFISAALVNNFVLAYFLGICPFVGVSNKTENALNMGLATTFVM
TLTAAATWPIYYYILVP-----------------FNVPFLQYVAFIIIIAALVQFVEMYI
RKASPSLYRALGIFLPLITTNCAVLGLALFM-VL-REY--------GFIESIIFGFATGV
GFTLAIVMMSGIREELEF-AD-IPKPFQGVSITLIIAGMMALAFMGFAGLIRG-----
>WP_094397752.1|Firmicutes-Clostridia-Thermoanaerobacterales-Thermoanaerobacterales_Family_III._Incertae_Sedis-Thermoanaerobacterium-Thermoanaerobacterium_thermosaccharolyticum WP_094397752.1 electron transport complex subunit RsxA [Thermoanaerobacterium 
------M----LTKLILILISSILVNNFVLVRFLGECPFLGVSKKIETALGMGIAVTFVM
TIASAFAYIVYNMILLP-----------------LGLSYLETIAFILVIASLVQFVEMVI
KKSSPALHQALGIYLPLITTNCAVLGVALLN-VQ-QNY--------NFIESVVNGFGSAV
GFTLAVVLYAGIRERLEL-AP-FSKVLEGFPIALIGAGLMSIAFLGFQGLI-------
>WP_087266850.1|Firmicutes-Clostridia-Clostridiales-Ruminococcaceae-Flavonifractor-Flavonifractor_sp._An4 WP_087266850.1 MULTISPECIES: electron transport complex subunit RsxA [unclassified Flavonifractor]OUN13827.1 electron transport complex subunit RsxA
-----MD----WANLFTVALGAILVNNFIVAQFLGICPFMGVSKKVETASGMGLAVIFVM
GLASAICWPINELILVP-----------------LGLTFMQTVTYILVIAALVQFIEMFL
KKSMPSLYEALGVYLPLITTNCAVLGVVLQN-TQ-NSY--------DFITSVVYGVTGGI
GFLLVIVIFASIRERMEF-SK-CPKAFEGFPIALMAAGLVALAFMGFSGLKVFG----
>RLC51286.1|Candidatus_Cloacimonetes-root-root-root-root-Candidatus_Cloacimonetes_bacterium RLC51286.1 electron transport complex subunit RsxA [Candidatus Cloacimonetes bacterium]
-----ME---FIGKLFAMAIAAIFVQNFVLARFLGLCPYIGVSKKVDSAIGMGMAVIFVM
TMASTITWIIQTYLLIP-----------------LNIEYLQTIAFILTIASLVQLVEMII
QKTAPALYKALGVFLPLITTNCAVLGVAILN-IN-EKY--------TFIESILNGLFAGL
GFTLVLVLMAGIREKLEK-AE-LPRSMKGMPIAMIVAGCMALAFFGFAGLKL------
>WP_110943220.1|Firmicutes-Clostridia-Clostridiales-Clostridiaceae-Inediibacterium-Inediibacterium_massiliense WP_110943220.1 electron transport complex subunit RsxA [Inediibacterium massiliense]
-----------MGGLFVILVSSILVNNFVLSKFLGICPFLGVSKQVETATGMGMAVTFVM
TIASIVTWIIQKFILVP-----------------YGLEFLQTIAFILVIAALVQFVEMVI
QKVSPTLYQALGVYLPLITTNCAVLGVAILN-IQ-SDY--------NLIETIVNGVGAAI
GFSLAIILFAGIREKLEI-SD-VPELFKGFPIALITASLMSIAFLGFAGLV-------
>KAB2853246.1|Ignavibacteriae-Ignavibacteria-Ignavibacteriales-Ignavibacteriaceae-Ignavibacterium-Ignavibacterium_sp. KAB2853246.1 electron transport complex subunit RsxA [Ignavibacterium sp.]
------------MELLIIFISAALVNNFVLSYFLGICPFIGVSNKTSSAVSMGMATTFVM
ALTAVVSWLLFNLILVP-----------------FKLEFLQIPSFILVIAALVQFVEMVI
KKVSQPLYRALGIFLPLITTNCAILGLALLA-SM-REY--------DFLESVVFGVGAGA
GFTLALVIMAGIREELDL-AD-VPKPFQGAPITLIVAGILALAFMGFAGMI-------
>ERF79615.1|Proteobacteria-Gammaproteobacteria-Pasteurellales-Pasteurellaceae-Gallibacterium-Gallibacterium_anatis ERF79615.1 electron transport complex RsxE subunit [Gallibacterium anatis 12656/12]STO38545.1 Electron transport complex protein rnfA [Gall
------------MSYILLIISTALINNFVLVKFLGLCPFMGVSKKVDTAVGMGLATTFVL
TVASLVAYLVDHYILLP-----------------LNAIYLRTLVFILVIAVVVQFTEMVI
NKTSPTLYRLLGIFLPLITTNCAVLGVALLN-VN-LAH--------NFIQSVIYGFGAAL
GFSLVLVLFAAIRERIEA-AN-VPFPFRGASIALITAGLMSVAFMGFSGLVRV-----
>OGO89547.1|Firmicutes-Clostridia-Clostridiales-root-root-Clostridiales_bacterium_GWF2_38_85 OGO89547.1 electron transport complex subunit RsxA [Clostridiales bacterium GWF2_38_85]HBL85046.1 electron transport complex subunit RsxA [Clostridiales bacteriu
-----------MKEMLLIIVSAILIDNFIFSKFLGICPFLGVSEKTDTALSMGFAVTFVM
TVSSAVTYFIYYGVLVP-----------------FNLTYLKTIAFILVIAALVQLIEMFM
KKAFPPLYQALGIYLPLITTNCAVLGVTLLN-IQ-YEY--------NFINSVVYGFASAV
GFTLAIVIFAGVRQRLQL-SD-PPKAFRGIPLALISAGLIAMAFMGFQGMEF------
>TKJ47278.1|Candidatus_Aerophobetes-root-root-root-root-Candidatus_Aerophobetes_bacterium_Ae_b3a TKJ47278.1 electron transport complex subunit RsxA [Candidatus Aerophobetes bacterium Ae_b3a]
------------MKFILLFLSAALVNNFVLRYFLGICPFLGVTGRVESAVAMGLATTFVM
TITSILIWLINHFILVQ-----------------FNLPFLQYVVAILVIASLVQLIEMFI
RKASPALYRSLGIYLPLITTNCAIFFVALLI-PL-RGY--------SFIESIVFGFGAGL
GFTLVMLVMAGIREQLDF-AD-VPEPLQGAAITLITAGLLALAFMGFTGLITV-----
>WP_148897151.1|Proteobacteria-Deltaproteobacteria-Desulfuromonadales-Geobacteraceae-Geothermobacter-Geothermobacter_ehrlichii WP_148897151.1 electron transport complex subunit RsxA [Geothermobacter ehrlichii]TYO95463.1 electron transport complex protein
-----------MVELVLILISAIFVNNFVLARFLGICPFLGVSKKVDTALGMGMAVTFVM
TVAAVVTWLIQYFILVP-----------------FNIEYLQTIAFILVIASLVQLVEMAV
QKLSPVLYQALGIFLPLITTNCAVLGLAVLN-IQ-KSY--------SFLESVVFAIGAAL
GFTLAMVLFAGLRERIDL-CP-VPRSFRGTAIALVTAGLLSLAFMGFAGLVKG-----
>WP_013314069.1|Spirochaetes-Spirochaetia-Spirochaetales-Spirochaetaceae-Spirochaeta-Spirochaeta_thermophila WP_013314069.1 electron transport complex subunit RsxA [Spirochaeta thermophila]ADN02228.1 transporter [Spirochaeta thermophila DSM 6192]
------------MEYIAIIFGAIFVNNIIFAQFLGICPFLGVSSRLSTATGMGAAVLFVM
TLSTLVTYLIHDLVLMP-----------------LGLHFLVTVAFILVIASLVQFVEIVL
KKIAPPLYQALGIFLPLITTNCAILGVALLV-LQ-KGF--------SFTESVVFAAATAL
GFTLALVLMAGIRERLEL-AD-VPKRMQGGPITLITAGLLSLAFMGFSGMM-------
>WP_110942200.1|Firmicutes-Clostridia-Clostridiales-Clostridiaceae-Geosporobacter-Geosporobacter_subterraneus WP_110942200.1 electron transport complex subunit RsxA [Geosporobacter subterraneus]SHJ90066.1 electron transport complex protein RnfA [Geosporo
-----MS----VGGLFVILVSAILVNNYVLSRFLGICPFLGVSRQVETALGMGMAVTFVM
TLASIITYIVQIFVLDP-----------------MGLAYLQTIAFILVIASLVQFVEMVI
QKVSPTLYQALGVYLPLITTNCAVLGLTLLN-IQ-FEY--------NLIETIVNAIGASI
GFSLAIVLFAGIRERLEI-AD-VPQVFKGFPIALITAGLMSIAFLGFAGLV-------
>SCH25496.1|Firmicutes-Clostridia-Clostridiales-Clostridiaceae-Clostridium-uncultured_Clostridium_sp. SCH25496.1 Electron transport complex protein rnfA [uncultured Clostridium sp.]
-----------MKELLLIAIGSALVNNVVLSQFLGLCPFLGVSKKTETAAGMGAAVVFVI
TIASACTSLVYDFVLVK-----------------LHIEYLQTIVFILVIAALVQFVEMFL
KKNMVSLYQALGVYLPLITTNCAVLGVALTN-VQ-KGY--------NFIQSVVNGIGISV
GFLIAIVLLAGIREKIEH-ND-VPHAFQGSPIVLITASLMSIALFGFSGMI-------
>WP_009851670.1|Proteobacteria-Zetaproteobacteria-Mariprofundales-Mariprofundaceae-Mariprofundus-Mariprofundus_ferrooxydans WP_009851670.1 electron transport complex subunit RsxA [Mariprofundus ferrooxydans]EAU55049.1 Electron transport complex, RnfABCDG
-----------MTEVALILLSAVLVNNFVLTKFLGICPFLGTSGKVETAVGMSFAVMFVM
TLASVCSWLVQEFVLVP-----------------LGLEYLQTIFFILIIAALVQFIEMMI
HKTSPVLYQALGIFLPLITTNCAVLGVALLN-VQ-QEQ--------TFVSSALYGFGAAV
GFALVLVLFAGLRERMDV-SP-VPALFKGSPLTLITAGMMSLAFMGFSGLVKI-----
>WP_011339934.1|Proteobacteria-Deltaproteobacteria-Desulfuromonadales-Desulfuromonadaceae-Pelobacter-Pelobacter_carbinolicus WP_011339934.1 electron transport complex subunit RsxA [Pelobacter carbinolicus]Q3A7W6.1 RecName: Full=Ion-translocating oxidored
-----------MKNLLLILIGAVLVNNFVLARFLGLCPFLGVSRKVETALGMGMAVTFVM
VVASGCTWVLQYLVLTP-----------------YHLDYLQTIAFILVIATLVQMVEMIV
RKSSPVLYQSLGIFLPLITTNCAVLGLAVLN-IQ-QGY--------SFVQSLVFAFGGAV
GFTLALVLFAGLRERLRL-CP-VPAAFRGTPIELITAGLLALAFMGFAGLVPG-----
>GBR74384.1|Candidatus_Margulisbacteria-Candidatus_Termititenacia-Candidatus_Termititenacales-Candidatus_Termititenacaceae-Candidatus_Termititenax-Candidatus_Termititenax_aidoneus GBR74384.1 electron transport complex protein RnfA [Candidatus Termititenax
------------MSLFAILVSALVVNNFVLTQFLGICPFIGVSRHLESAAGMGAAVTFVL
ALSSLVTWLIQYYILVP-----------------LQITYLQTVFFILIIAALVQLLEMGL
RKFSPPLQKALGVYLPLITTNCIVLGAAILN-IN-KNY--------DLLQSVVHGVCAGL
GFALVLLAMAGIRERLEK-SP-VPKRFQGVPITFITAALMSIAFLGFSGLQVS-----
>TVQ20731.1|Spirochaetes-Spirochaetia-Spirochaetales-Spirochaetaceae-root-Spirochaetaceae_bacterium TVQ20731.1 electron transport complex subunit RsxA [Spirochaetaceae bacterium]
------------MNYLLVLISAIIVNNFVLTYFVGICPFIGVSKKIDSALSMGIAVTFVM
TITAIVTWIINHYILIA-----------------FGLPFLEYVSYIVVIASLVQFVEMFI
RKTSPALYKTLGIFLPLITTNCAILFVALIQ-AV-REL--------GFIESLVQGFGAGV
GFTLAIVIMAGIREQLEL-SD-IPKPFQGAAITLITAAILALAFMGFSGLTSS-----
>WP_070371173.1|Firmicutes-Clostridia-Clostridiales-Eubacteriaceae-Acetobacterium-Acetobacterium_wieringae WP_070371173.1 electron transport complex subunit RsxA [Acetobacterium wieringae]OFV70658.1 electron transport complex subunit RsxA [Acetobacterium
------------MTLIFIMISAIFVNNFVLSRFLGICPFLGVSKQVETAVGMGVAVTFVM
ALASAITYVVQYSILDP-----------------LNLGYLQTIAFILIIAALVQLVEMII
KKSSPSLYQALGVYLPLITTNCAVLGVALIN-IQ-NEY--------NFIETIFNGVGAAL
GFTLAIVLFAGIRERLET-SA-VPKALEGFPIALLTAGLMAIAFLGFSGMKLG-----
>WP_027632200.1|Firmicutes-Clostridia-Clostridiales-Clostridiaceae-Clostridium-Clostridium_hydrogeniformans WP_027632200.1 electron transport complex subunit RsxA [Clostridium hydrogeniformans]
------------MEIFLVFINAMLVNNFVLSKFLGICSFLGVSKKTDAAVGMGLAVTFVM
GLASIMSYSVYHFVLKP-----------------LNITYLYTIAFVLVIAALVQFVEMVI
QKLSPSLYKALGIYLPLITTNCAVLGMSVIN-IK-EDY--------GFLKALFNGLGAAA
GYMLAIVLLAGLREKIDNNKN-IPEALRGLPITLITAGLMSIAFLGFQGVIH------
>OGP17429.1|Proteobacteria-Deltaproteobacteria-root-root-root-Deltaproteobacteria_bacterium_GWA2_55_82 OGP17429.1 electron transport complex subunit RsxA [Deltaproteobacteria bacterium GWA2_55_82]OGQ63310.1 electron transport complex subunit RsxA [Deltap
M----ET----LGTLILIFISAALINNFVLTYFLGICPFLGVSNKTENAVNMGLATTFVM
TLTAAATWPIYNYVLVP-----------------FHVPFLQYVSFIIIIAALVQLVEMYI
RKSSPALYRALGIYLPLITTNCAVLGLALFM-VL-RDY--------NYLQSIVFGFATGV
GFTLAIVMMSGIREELEF-AD-VPRHFQGVSMTLIVSGMLALAFMGFAGLIRG-----
>WP_110523410.1|Proteobacteria-Betaproteobacteria-Rhodocyclales-Zoogloeaceae-Azoarcus-Azoarcus_communis WP_110523410.1 electron transport complex subunit RsxA [Azoarcus communis]PZA17394.1 electron transport complex subunit RsxA [Azoarcus communis SWub3 
-----------MNEWLMLVLGTALVNNVVLVKFLGLCPFMGVSRKVDSALGMGMATTFVL
TLASAVTWVLERALLAP-----------------YDLGYLRILSFILVIAATVQFVEMAV
RKNAPELYKVLGIYLPLITTNCAVLGVALLN-IQ-EGA--------GFVKSVAYGLGSAV
GFTMVLVLFAGLRERLAL-AQ-VPAAFAGAPIGFVTAGLLSLAFMGFSGLTNH-----
>RKX74094.1|Spirochaetes-root-root-root-root-Spirochaetes_bacterium RKX74094.1 electron transport complex subunit RsxA [Spirochaetes bacterium]
------------MELVLIFLSASLVNNFVLSCFLGICPFLGVSGKIESAVSMGFAVTFVM
TLTAGITWFINRYILIA-----------------LGVPFLEYVSFIIVIASLVQFVEMLI
RKISKPLYDSLCIYLPLITTNCAILGLALFG-FL-REY--------SFIENMVFGTGAGI
GFTLALVIMAGIREELEL-AD-VPHVLRGPAISLIIAGLLALAFMGFAGLISA-----
>RQV99785.1|root-root-root-root-root-candidate_division_KSB1_bacterium RQV99785.1 electron transport complex protein RnfA [candidate division KSB1 bacterium]
-----MD----LQNLFVISIGVIFINNLVFARFLGICPYIGVSKQLDSAIGMGAAVTFVL
TLASTVTWLIYTYLLAPTESNIFFRLF--GGTTPPDLTFLKTISFILVIASLVQFVEMVI
QKSSPALYKSLGIYLPLITTNCAILGAALLN-ID-EGF--------TFIESVVHGIAAGI
GFTIALLLMAGIREKLEM-AP-IPEAMKGIPIAFIMAGLMAIAFLGFSGLKLGN----
>WP_040327303.1|Firmicutes-Clostridia-Clostridiales-Clostridiaceae-Clostridium-Clostridium_ihumii WP_040327303.1 electron transport complex subunit RsxA [Clostridium ihumii]
------------MELFAIFISALLVNNVILSKFLGICSFLGVSKKTETAKGMGLAVVFVM
ILASIITYIVNKCILIP-----------------LDIGYLSTLAFVLVIAALVQFVEIVV
KKTNPSLYKALGIFLPLITTNCAVLGIAVLN-MD-NNY--------NLIEAVVNSAGAAL
GYMLAIVLLAGLRERMEENTD-IPEAFKGLPLALITAGIMAIAFFGFNGLI-------
>PKL89333.1|Ignavibacteriae-root-root-root-root-Ignavibacteriae_bacterium_HGW-Ignavibacteriae-2 PKL89333.1 electron transport complex subunit RsxA [Ignavibacteriae bacterium HGW-Ignavibacteriae-2]
------------MELFLIFFSASIVNNFVLSYFLGICPFIGVSNKISSAVSMGMATTFVM
VITAIVSWLIYHMILVP-----------------FQLEFLQYVAFILVIASLVQFVEMFI
KKVSQPLYRALGIFLPLITTNCAILGLALFL-VL-RDY--------NFLESIVFGVGAGA
GFTLALTIMAGIREELDL-AD-VPKPLQGAPITLMVAGILALAFMGFSGLL-------
>RKY33588.1|Candidatus_Omnitrophica-root-root-root-root-Candidatus_Omnitrophica_bacterium RKY33588.1 electron transport complex subunit RsxA [Candidatus Omnitrophica bacterium]
---MEIN----FIRIFSIVISAVFVNNFVLSRFLGICPFIGISKKLDVAVGMGIAMTFVV
TLSSAMTWPVYRFVLIP-----------------FHLEYLNIIMFILIIACFVQLVEMFV
RKFNPVLYKALGIYLPLITCNCVVLFVTLLN-SQ-NNL--------SFIESVVQGFSAGL
GFTMALILITSIRERMQL-SD-VPKIMQGIPIAFIIAGLMSLAFLGFSGLITE-----
>WP_114297833.1|Firmicutes-Clostridia-Clostridiales-Hungateiclostridiaceae-Anaerobacterium-Anaerobacterium_chartisolvens WP_114297833.1 electron transport complex subunit RsxA [Anaerobacterium chartisolvens]RCX16277.1 electron transport complex protein R
------M----IQSIVTAFLSAVLIENFVLVRFLGICPFLGVSKKINTALGMGAAVIFVM
GVASGATWLLQEYVLKS-----------------FKIEYLQTIGFIVVIAALVQFVEMVI
QKTSRQLYQALGVYLPLITTNCAVLGVCLIN-VQ-KGS--------DLLNSFLYGIFAGV
GFTLAIVLFAGIRERLEY-AD-VPQSLKGIPISLISASLVSLAFFGFQGLIK------
>WP_155145237.1|Firmicutes-Clostridia-Clostridiales-Ruminococcaceae-Pseudoflavonifractor-root WP_155145237.1 MULTISPECIES: electron transport complex subunit RsxA [unclassified Pseudoflavonifractor]MTQ95888.1 electron transport complex subunit RsxA [Pseu
-----MS----VTQLFALALSAILAENFVLVKFLGICPFLGVSKKTDTAVGMGLAVTFVM
GLGSMFTWVVNTFLLVP-----------------LGLQYMQTVAYILVIAALVQVVEMFL
RRALPALYSALGIYLPLITTNCAVLGVALLN-TQ-KHF--------NFVLSAAYGVLAGL
GFTLAIVLFSTIRERLEF-SK-PPKAFEGFPIALVTAGLLAMAFMGFSGLKVW-----
>WP_013405634.1|Firmicutes-Clostridia-Halanaerobiales-Halanaerobiaceae-Halanaerobium-Halanaerobium_hydrogeniformans WP_013405634.1 electron transport complex subunit RsxA [Halanaerobium hydrogeniformans]ADQ14551.1 electron transport complex, RnfABCDGE ty
----MEE----FSQILLLFISTILVNNFILVRFLGICPFLGVSKQIETAFSMGLATTFVM
TLTAGATWLINTYILEA-----------------FNLPFLQYVSFIIVIASLVQFVEMFI
KKTSPVLYKALGIFLPLITTNCAIMGLALLI-PL-NNY--------SFIASIVFGFGAGV
GFTLAIVLMAGLRENLEF-GD-VPEALQGVPITLMIAGILALSFMGFAGMIAM-----
>WP_129409914.1|Thermotogae-Thermotogae-Petrotogales-Petrotogaceae-Marinitoga-Marinitoga_lauensis WP_129409914.1 electron transport complex subunit RsxA [Marinitoga lauensis]
------------MKLFFIFLSAILVNNFVLSKFLGICPFLGVSKKISSASGMSMAVIFVM
VISSVITWFLN-LLLVK-----------------LGLEFLTTIVFILVIATLVQFIEFYI
KKVSPNLYEALGIYLPLITTNCAILGLALIN-VM-NNY--------TLIETIIYSLGAGL
GFGMALIIFSAIRERMDY-YD-VPEPFKGTAIALITAGLLSMAFMGFSGLIKI-----
>WP_006486766.1|Thermotogae-Thermotogae-Kosmotogales-Kosmotogaceae-Mesotoga-Mesotoga_prima WP_006486766.1 electron transport complex subunit RsxA [Mesotoga prima]AFK07035.1 electron transport complex, RnfABCDGE type, A subunit [Mesotoga prima MesG1.Ag.4.
------M----ATRLVFIFLSAILINNFVLSRFLGICPFLGVSRKTDTAVGMSIAVTFVM
ILASIITWILN-IALDA-----------------LGLPFLRTIVFILVIATLVQFVEIFL
KKASPGLYEALGIFLPLITTNCAILGLALLN-VQ-QNY--------TLVETIVNSAGAGL
GFALALILFSTIRERMEL-SE-IPEPFKGTAIALITAGLLSMAFMGFQGLVKL-----
>WP_026893758.1|Firmicutes-Clostridia-Clostridiales-Clostridiaceae-Clostridiisalibacter-Clostridiisalibacter_paucivorans WP_026893758.1 electron transport complex subunit RsxA [Clostridiisalibacter paucivorans]
------------MGLLTILISAILVNNFVLSKFLGICPFLGVSKQVETASGMGMAVTFVM
TLASIITYIIQKAILNT-----------------LGLEFLQTIAFILVIASLVQFVEMFV
KKSSPALYEALGVYLPLITTNCAVLGLAILN-IQ-EGY--------TLIETIVNAIGASV
GFSLAIVLFAGIRERLAL-AD-VPESLKGFPIALITAGLMSIAFLGFAGLV-------
>KPK39085.1|Candidatus_Omnitrophica-root-root-root-root-Omnitrophica_WOR_2_bacterium_SM23_29 KPK39085.1 electron transporter RnfA [Omnitrophica WOR_2 bacterium SM23_29]
-----MN----LTTALSIIIGMVFINNFVLSKFLGLCPFLGVSRQIRLAVGMGLAVIFVM
TLSGLLTWLVYRFVLVP-----------------LNLVYLRTIVFILVIASFVQFVEMVI
LKKSPILYRALGIYLPLITTNCAVLGVTVLN-IN-TFFANGKSLPGSFGLSLLQSFFAGI
GFTLALLLMSGIRERLEL-TD-VPKALSGIPIAFIVASLMSLAFMGFNGFRF------
>WP_106063977.1|Firmicutes-Clostridia-Clostridiales-Clostridiaceae-Clostridium-Clostridium_liquoris WP_106063977.1 electron transport complex subunit RsxA [Clostridium liquoris]PRR78133.1 Electron transport complex protein RnfA [Clostridium liquoris]
------------MNLFAIFISALLINNFVLSRFLGICSFLGVSKKVETATGMGAAVTFVM
VLASTMAYLVFNYILVP-----------------LHIEYLYTLAFVLVIAALVQFVEMVI
KKSSPDLYKALGIYLPLITTNCAVLAVAVLN-MN-EKY--------NLIQSIVNGLGAAL
GYTLAIVLLAGIREKMDL-NEGMPECLKGLPISLITAGLMSIAFLGFQGLI-------
>WP_008794472.1|Fusobacteria-Fusobacteriia-Fusobacteriales-Fusobacteriaceae-Fusobacterium-Fusobacterium_periodonticum WP_008794472.1 electron transport complex subunit RsxA [Fusobacterium periodonticum]AVQ25749.1 electron transport complex subunit RsxA [
-----MS----IGGLFSIIVTSIFINNIIFAKFLGCCPFMGVSKKVDSSLGMGMAVTFVI
TIASGVTWLAYRMILEP-----------------LGLGYLQTIAFILIIASLVQFVEMAI
KKTSPSLYKALGVFLPLITTNCAVLGVAIIN-IQ-VGY--------NFIETIVNGFGVAV
GFSLALLLLAGIRERLEF-AN-TPKNFKGVPIAFITAGLLAMAFMGFSGMQI------
>TET45255.1|Candidatus_Aerophobetes-root-root-root-root-Candidatus_Aerophobetes_bacterium TET45255.1 electron transport complex subunit RsxA [Candidatus Aerophobetes bacterium]
------------MNLLLIFISATVVNNFVLTYFLGICPFLGVTGRLKSALGMGLATTFVM
TLTGGITWIVYRLILVR-----------------FGVPFLQYVAYILVIASLVQIIEMFI
RKTNPSLYRALGIYLPLITTNCAILGLALFA-TL-RDY--------GFLQSLVYGFGAGV
GFTFVMLIMAGIREELDL-AD-VPKPFQGAAITLIIAGLLALAFMGFSGLIYA-----
>WP_013607013.1|Spirochaetes-Spirochaetia-Spirochaetales-Spirochaetaceae-Sphaerochaeta-Sphaerochaeta_globosa WP_013607013.1 electron transport complex subunit RsxA [Sphaerochaeta globosa]ADY13163.1 electron transport complex, RnfABCDGE type, A subunit [S
------------MSYIAILLTFIFINNFILVQFLGLCPFIGVSKNSENAIGMGASVTFVT
TVASVVTWAIYYFLLVP-----------------FNLQYLQTLTFILVIASLVQLLEMVI
QKISPALYKALGIYLPLITTNCAVLGIALIN-IS-NSY--------NVMEAFTAGLAAGL
GFTLAIVLMSNIRERLDL-QP-VRRAYRGMPIAFISAGLMALAFMAFDKSLITNLHLV
>WP_117970071.1|Firmicutes-Clostridia-Clostridiales-Eubacteriaceae-Eubacterium-Eubacterium_ventriosum WP_117970071.1 RnfABCDGE type electron transport complex subunit A [Eubacterium ventriosum]RHA19068.1 RnfABCDGE type electron transport complex subunit 
-----------MAECMLIAVGAALVNNVVLSQFLGLCPFLGVSKKTDTAAGMGAAVIFVI
MIASAVTYGVYYAILTP-----------------LNLEYLQTIVFILVIAALVQLVEMIL
KKFIKTLYEALGVYLPLITTNCAVLGVAISN-ID-NGY--------NFAESLACSFGTSF
GFLISIVILAGIREKSEH-NN-IPKPFQGTPIVLVSAGLMAIAFTGFTGVI-------
>OYT30083.1|Euryarchaeota-Thermoplasmata-root-root-root-Thermoplasmata_archaeon OYT30083.1 electron transport complex subunit RsxA [Thermoplasmatales archaeon ex4572_165]RLF59097.1 electron transport complex subunit RsxA [Thermoplasmata archaeon]
-----------MDNLFSIFIMMALVNNFVLAKFLGLCPFFGVSKKLSSAVSMGLAVILVM
LAASVVSWLLFYQLLVP-----------------FDIIYMRTAIFILVIASLVQILEITI
RRTNVDLYNSLGIYLPLITTNCAVLGVTFIN-VD-QAF--------NLPETIVSSLGAGV
GFTLVLAIMSGIRERLDL-AD-VPEAFKGMPVAFLIATILGIAFLAFGGMI-------
>WP_138159729.1|Firmicutes-Tissierellia-Tissierellales-Peptoniphilaceae-Peptoniphilus-Peptoniphilus_catoniae WP_138159729.1 electron transport complex subunit RsxA [Peptoniphilus catoniae]
-----------MGKIFTILISTILVNNYVFAQFLGICPFLGVSSKVETSTGMGVAVTFVV
VLSSAITWCIQYGILDK-----------------LGLGYLQTIVFILVIASLVQFVEIVI
KKMSPSLYTAMGVYLPLITTNCVVLGVAVLN-IQ-ENY--------NLIETIFSGFGASV
GFSMALILMASLRERLDY-AE-VPEALKGVPIALISAGLMALAFSGFKGLI-------
>RJP72046.1|Candidatus_Abyssubacteria-root-root-root-root-Candidatus_Abyssubacteria_bacterium_SURF_17 RJP72046.1 RnfABCDGE type electron transport complex subunit A [Candidatus Abyssubacteria bacterium SURF_17]
---------------MTIAIGAIFINNFVLSRFLGICPFVGVSKSVESSVGMGMAVIFVM
TLAGVATYYVN-KVLAL-----------------SGIEFLQTLSFILVIAALVQFVEMFL
QKFNPALYSALGIYLPLITTNCAVLGVSLLN-IK-EGY--------NIIEVIVFSLCAAV
GFALALVIMAGIRERLEI-TD-VPRSMEGAPIAFIVAGILSLAFMGFSGMKF------
>WP_144398503.1|Firmicutes-Clostridia-Clostridiales-Peptostreptococcaceae-Criibacterium-Criibacterium_bergeronii WP_144398503.1 electron transport complex subunit RsxA [Criibacterium bergeronii]TRW24556.1 electron transport complex subunit RsxA [Criibact
-----------MAKIMSILLISILVDNFCMSKFLGICPFLGVSKKVETALGMGMAVTFVM
VLASIITWLVQ-LLLVK-----------------LHIEFTQTIAFILVIAALVQFVEMVI
QKSSPTLYQSLGVYLPLITTNCAVLGVAILN-IS-NGY--------NLIETIFNGLGGAL
GFTLAIVLFAGIRERLEL-SD-IPKSFQGFPIAMISASLMAIAFLGFSGLGK------
>WP_023276699.1|Deferribacteres-Deferribacteres-Deferribacterales-Deferribacteraceae-Mucispirillum-Mucispirillum_schaedleri WP_023276699.1 electron transport complex subunit RsxA [Mucispirillum schaedleri]ESJ97095.1 hypothetical protein N508_01895 [Mucis
-----------MEHLFLLFVGAALVNNIVLSRFLGICPFMGVSKSTETAVGMSLSVAFVM
TISSIISFLIDKYVLVP-----------------LSIEYLRTIVFILIIASLVQFVEMVI
EKTLPELYSGLGIYLPLITTNCAVLGIALLN-VQ-FKY--------SFIEMLIFSFGTAA
GFGLALILFAGLRERIYY-ST-VPKYFQGMPIVFIMAGILSLAFMGFAGMVK------
>WP_066046665.1|Firmicutes-Clostridia-Clostridiales-Lachnospiraceae-Anaerotignum-Anaerotignum_propionicum WP_066046665.1 electron transport complex subunit RsxA [Anaerotignum propionicum]AMJ39731.1 electron transport complex subunit RsxA [[Clostridium] p
------------MNLVLLVLAGIFVNNYVLSQFLGICPFLGVSRKIETAVGMGVAVIFVM
SLAAAAAWLVYALILVP-----------------LNITYLYNIAFILVIASLVQFVEMFL
KKAAPALYQALGVFLPLITTNCAVLGVAVLN-MQ-KNY--------NFIESVLNGFGGAT
GFALAIVLFAGIRERIAD-ND-TPKAFDGFPLALLTAGLMSIAFLGFSGLIKL-----
>OGP32263.1|Proteobacteria-Deltaproteobacteria-root-root-root-Deltaproteobacteria_bacterium_GWC2_42_11 OGP32263.1 electron transport complex subunit RsxA [Deltaproteobacteria bacterium GWC2_42_11]HBO83946.1 electron transport complex subunit RsxA [Deltap
------------MDVILIFISASIVNNIVLSYFLGICPFVGVSNKTESALNMGLATTFVM
TLTAAITWPVWTYVLVK-----------------FNIPFLQYVAFIIVIAALVQFVEMFI
RKSSPHLYRALGIYLPLITTNCAVLGLALFM-VL-RDY--------NYIESIFFGFGTGV
GFTIAILMMSGIREELEY-AD-VPPVFQGISITLIIAGMMALAFMGFAGLIR------
>OGX17274.1|Candidatus_Omnitrophica-root-root-root-root-Omnitrophica_WOR_2_bacterium_GWC2_44_8 OGX17274.1 electron transport complex subunit RsxA [Omnitrophica WOR_2 bacterium GWC2_44_8]OGX22742.1 electron transport complex subunit RsxA [Omnitrophica WOR
-----MD----AAKLMSIMISMVFINNFILSKFLGLCPFIGVSRESKPAISMGLAVTFVM
TIASIITWLIYRYLLVP-----------------FDITYMRTISFILVIASFVQFVEMAI
RKTSPGLYKAFGIYLPLITVNCAVLGVAVLN-SE-AFFLNGYAVKGSFLMSVAQGFFAGI
GYLLAMLLMSGIRERLEL-IN-VPKSLEGVPLAFIVAALMSLAFMGFSGFSR------
>WP_053549286.1|Proteobacteria-Deltaproteobacteria-Desulfuromonadales-Desulfuromonadaceae-Desulfuromonas-Desulfuromonas_soudanensis WP_053549286.1 electron transport complex subunit RsxA [Desulfuromonas soudanensis]ALC15048.1 electron transport complex, 
-----------MTELLLILVGAIFVNNFVLSRFLGICPFLGVSKKVETALGMGMAVTFVM
TIAAVVTWFIQYFILIP-----------------FGIEYLQTIAFILVIASLVQLVEMVV
QKTSPVLYQALGIFLPLITTNCAVLGLAVLN-IQ-KEY--------SFLESVIFALGAAL
GFTLAMVLFAGLRERIDL-SP-VPASFRGTAIALITAGLLSLAFMGFAGLVKG-----
>KXB06092.1|Euryarchaeota-root-root-root-root-candidate_division_MSBL1_archaeon_SCGC-AAA382F02 KXB06092.1 electron transporter RnfA [candidate division MSBL1 archaeon SCGC-AAA382F02]
-----------MENLISIVIGAIFINNIVLTKFLGLCPFFGVSTKISNALSMGGAVTFVM
TFSSIITWLVYDQLLIP-----------------FNIEYLRLVAFILVIATFVQLSETII
KNTAPKIHQSLGVYLPLITTNCAILGIVLINNIQ-QSY--------TLLSSTISGAATGA
GFTLALLLMAGIRERLAL-AN-SPESLRGLPLAFIAAALLALAFQAFSGMSI------
>WP_130806543.1|Firmicutes-Clostridia-Clostridiales-Clostridiaceae-Senegalia-Senegalia_massiliensis WP_130806543.1 electron transport complex subunit RsxA [Senegalia massiliensis]
------------MELVTIAVSAMLVNNFILSRFLGICPFLGVSKKVETATGMTMAVAFVM
TLASIMTYFIQVTILDP-----------------FNLQYLQTIAFILIIASLVQFVEMFI
KKASPTLYEALGVYLPLITTNCAVLGLTLLN-IQ-EGF--------NLLETIVHGVFAAI
GFGLAIILFAGIRERLAL-AD-VPESLEGFPIALITAGLMSIAFLGFAGLV-------
>WP_023153049.1|Firmicutes-Clostridia-Clostridiales-Clostridiales_Family_XIII._Incertae_Sedis-root-[Eubacterium]_brachy WP_023153049.1 electron transport complex subunit RsxA [[Eubacterium] brachy]ESE30601.1 electron transport complex, RnfABCDGE type, A 
-----------MKELLMIMMSVILVDNFVLSKFLGICPFLGVSKKLDSAVGMGAAVTFVM
VIATAVTWPIQIYILDK-----------------NGITYLQTVVFILVIASLVQLLEMIL
KKYMPPLYRSLGVYLPLITTNCAVLGVTILN-ID-EKY--------TFVQSIFSSLGAGI
GFLLALILFAGLRGKLEN-NDSVPESFKGIPITLVTASILSLAFMGFSGMVDGIFA--
>RKY33299.1|Candidatus_Omnitrophica-root-root-root-root-Candidatus_Omnitrophica_bacterium RKY33299.1 electron transport complex subunit RsxA [Candidatus Omnitrophica bacterium]
-----ME----LKLFLTVIISMIFINNFILSKFLGLCPFLGVSRNIKPAISMGAAVIFVM
TLSGIITWLLYRFILLP-----------------FNITYLRTITFILVIATFVQFAEMVI
LKKSPILYRTLGIYLPLITTNCAVLGVTVLN-IN-NFFVKGQAVAFSFALSLVQSVFAGV
GFTLALLLMSGIRERLEL-ND-MPECFKGIPIAFLVASLISLAFMGFNGFRF------
