# Supplementary material for: Comparative genomic analysis reveals metabolic flexibility of Woesearchaeota
Source: Nat Commun. 2021 Sep 6;12:5281. doi: 10.1038/s41467-021-25565-9 (PMC8421398; doi:10.1038/s41467-021-25565-9)
Supplement: Supplementary file 11 — Source Data [file 41467_2021_25565_MOESM11_ESM.zip › Source data/Supplementary_Fig_15.fasta]

>YT1_182_00579
---------------------------------------------MIWVGVIALGLIAAA
FGYGLAYASKKFTVELHPKVDEVLKVLPHANCGACGLAGCKAFAEAVV--AG--KVPVDG
CVPGQKKVANKIGEILGKKV--E-A-K-E---AKKAQLYCN-GNKQNCPDKFDYEG-IES
CKAAVLIG-CGQKGCDYGCLGFGDCVKVCPFDAIAMGK-DG-LPKIDKEKCTGCAKCVKN
CPKGILHLA---PEKS-KVHVRCSSKDP-AIIVTKAC--KV--GCIACKQCE--KACPVD
--AIHV-----IDNLAVI-DYSKC---VSC-----GKCVT-VCPRKIIEKV--EV-----
--KV--------------------------------------------------------
------------------------------------------------------------
------------------------------------------------------------
-----
>YT1_767_01099
---------------------------------------------MIIESIIVLGALGLV
FGLMLAFFSRKFKVDEDPRISRVIKVLPGTNCGACGYAGCSDYAKAVT--ESR-DVPIGL
CVLGQKETAEKIGKILERKI--E-R-E-T--VQLAALLKCK-GGRKETRKAFNYEG-IRM
CKAASSIN-RWPSSCSYGCIGLGDCVKSCKFDALKIGD-DG-LPVVDREKCVGCGACVKA
CPNSLFKLV---PKDK-NIHVLCSSKDL-AKDVIASC--SV--GCIACKACE--RACPED
--AIHV-----NGNIAEI-DYSKC---TQC-----GKCVI-ACPMNIIVDV--GI-----
--KGK--------------------------------------------------P----
------------------------------------------------------------
------------------------------------------------------------
-----
>Yap2000.bin4.8_01327
---------------------------------------------MSWVGIVALGLIAAA
FGYGLAYASKKFAVELHPKVDEVLKVLPHANCGACGLAGCKAFAEAVV--AG--KVPVDG
CVPGQKKVARKIAEILGKKV--E-V-K-E---ANKANLYCN-GNKENCPDKFNYKG-INT
CEGAMLVG-GGQKNCSYGCLGFGDCVKVCPFDAISMGK-DG-LPKIDKEKCTGCGKCVET
CPKGILHLA---PEKS-KVHVRCSSKDP-AKDVMKVC--KV--GCIACKQCE--KACPVD
--AIHV-----IGNLAVI-DYSKC---ISC-----GKCVT-VCPRKIILKQ--D------
------------------------------------------------------------
------------------------------------------------------------
------------------------------------------------------------
-----
>MP5_5_87_00767
---------------------------------------------MITESIIVLGSLGLG
FGIFLAFFSKKFEVKKDPRVDEIIEILPGVNCGSCGYAGCSAYAEAVT--ADK-DVAIDL
CVPGQKEVAEKIGRILGREG--G-S-K-K--VRLAAQLKCS-GGKNESTEKFEYEG-IKG
CRAALLAG-GGAKSCSYGCIGFGDCIKACRFDALKMGE-NG-LPVVDKEKCVGCGACVRE
CPKALFKLV---PKDK-KVHVLCSSKDK-AMDAVRRC--KV--GCIACKACE--KACPVD
--AIHV-----KDNLADV-DYSKC---IMC-----GKCVS-ACPRKIIIDE--RK-----
--R---------------------------------------------------------
------------------------------------------------------------
------------------------------------------------------------
-----
>CG11_big_fil_rev_8_21_14_0_20_43_8_00361
-------------------------------------------MNSILLAGIIGGVSSFA
IGIVLAYFAKKFAVHIDPKIKEIASLLPQVNCGACGFANCETYATAVA--SG--KAEAGR
CVPGGSDVAKKISAIIGAES--V-A-I-E---KKLARVICA-GGK-DCKDSFVYGG-IKT
CKAAVLVD-GGQKSCQYGCLGFGDCTRICPFDAIHMGD-KG-LPVVDDKKCTGCGKCVEE
CPLLVLELV---PAPK-KTWVMCKSKDS-PAETRTNC--SS--GCIACRMCE--KVCPVD
--AVHV-----NDNFAKI-DYSKC---IDC-----GECAR-KCPVKVIHHD--IP-----
--KMV-----ASI------------------SDS-------CIGCTI-CA-KNC-PVG--
-AITGELKKKH---------MVDAAKCVGCGICVTKCPKK-AIVLKKA------------
------------------------------------------------------------
----K
>WP_054327968.1|Firmicutes-Clostridia-Clostridiales-Clostridiaceae-Butyricicoccus-uncultured_Butyricicoccus_sp. WP_054327968.1 RnfABCDGE type electron transport complex subunit B [Intestinibacillus sp. Marseille-P4005]SCJ39648.1 Nitrogen fixation protein
MD-----------------------------------------TMNIVYAVAVLFIMGIV
FAILLGVAAKVFAVEVDERVPLVRECLPGANCGGCGYPGCDGLAAAIV--EG--TAPVNG
CPVGGAAAAAKIAEVMGVAV--E-A-G-E---RKVAHVYCN-GGC-NAVDKTKYEG-LQD
CTAAMRVA-GGPKACAYGCMGLGSCVKACAFDAIHV-V-DG-VAKVDTEKCVACGKCVAA
CPKKLIDLV---PESK-KVHVNCVNKDK-GPEVMKVC--AS--GCIGCKMCE--KTCKFD
--AIHV-----IDGVAKI-DYDKC---KNC-----KMCAK-ACPKGCIEPV--PT-----
--EEE--K--AKF-----------------KEMQ-------AKQAAA-AK-AKA-EAA--
-KAAAAEKATE---------EQ--------------------------------------
------------------------------------------------------------
-----
>RLE02661.1|Candidatus_Aminicenantes-root-root-root-root-Candidatus_Aminicenantes_bacterium RLE02661.1 electron transporter RnfB [Candidatus Aminicenantes bacterium]
--------------------------------------------MDILIPILTMGILGLL
FSSGLVLAYKKLRVEEDPRVMEIFEILPQANCGACGFSGCRAFAEAVV--NG--AAPVNG
CPVGGEEVASKIASILGVEA--K-T-M-V---KKVARIHCR-GTKEAAKERGVYLG-IAT
CAAAHLI--GGQKQCSYGCLGFGDCVRACLFEAMWMGE-DG-LPHVDETKCTGCGQCVEA
CPRNIIELH---PIDQ-NILVFCRSLDR-GPLARKVC--KN--ACIACGICV--RACP-E
--AIVL-----ENNLAKIIDYKKI---PED----KIPAIE-KCPTKAIGRF--HR-----
--PPE--E--TDS-----------------AKDQPR-------------------PAS--
------------------------------------------------------------
------------------------------------------------------------
-----
>WP_066070564.1|Firmicutes-Clostridia-Clostridiales-Peptostreptococcaceae-root-[Clostridium]_paradoxum WP_066070564.1 Fe-S cluster domain-containing protein [[Clostridium] paradoxum]KXZ40169.1 electron transport complex, RnfABCDGE type, B subunit [[Clost
-M-----------------------------------------SSLILNSVISLGAMGLL
FGSGLAYASKKFAVEVDPRVEKINEVLPGANCGGCGYPGCSGLAVAIV--NG--DAPITA
CPVGGSDLADKIGDIMGIRA--Q-V-G-E---RKIAKVICK-GTCNNTKDKAQYEG-IKD
CRAATMIL-AGPKSCQYGCLGFGTCVNVCQFGAITI-Q-DS-IAVIHKDKCVSCGKCIEV
CPKAVIRWA---PYDQ-DVIVECNSKEF-GKDVKSKC--SV--GCIGCKLCV--KSCPFE
--AITF-----ENNLAQI-DYSKC---TQC-----MICVE-KCPTNAISGD--IN-----
--KRK--K--ATI-----------------DDQK-------CIGCTI-CK-KKC-PVD--
-AIEGELKSKH---------KVNEQKCVGCLECVKKCPKQ-AINFE--------------
------------------------------------------------------------
-----
>WP_099468057.1|Firmicutes-Clostridia-Clostridiales-Lachnospiraceae-root-Lachnospiraceae_bacterium_Marseille-P3773 WP_099468057.1 Fe-S cluster domain-containing protein [Lachnospiraceae bacterium Marseille-P3773]
-------------------------------------------MEIAIMVLAVMAGVGVA
FGFILAFVNKKFSIEVNPLIHIVEDVLPKGQCGACGYAGCAAYAEAVV--LNP-DVAPNL
CVPGKDAVAAVVAELTGKAS--A-A-M-E---PKIAHVKCY-GTKSNAVLSYEYKG-ISD
CIAANLVQ-GGPKGCKYGCLGFGTCVKTCPFDAMSMSE-EG-LPIIDPDVCTGCGACEAV
CPKKVIDLV---PLNA-PVLVNCNSKAK-GAAAKKLC--SV--ACLGCGICA--KNCPHG
--AIRI-----ENNLAIV-DTKICK--EQC---TEVTCTA-KCPTKAIEML--IA-----
-------N----------------------------------------------------
------------------------------------------------------------
------------------------------------------------------------
-----
>WP_015053139.1|Euryarchaeota-Methanomicrobia-Methanosarcinales-Methanosarcinaceae-Methanolobus-Methanolobus_psychrophilus WP_015053139.1 Fe-S cluster domain-containing protein [Methanolobus psychrophilus]AFV23422.1 ferredoxin [Methanolobus psychrophilus
MS---------------------------------------TTTTFLIESMAILGGLGLA
VGLMLIFASKKFKVETNPLVEEIISVLPGVNCGACGYAGCSDFAERVV--NE--NAPITG
CPVGGFDVAKEIGGIMGQEV--A-E-G-E---KQYPFIKCH-GGL-NCVDRFEYVG-FED
CKAVMMLS-DGEKGCSYGCMGRGTCVRACPFDALYIGD-DR-LPHVNKNLCTSCGLCISS
CPNDVLAFA---KESE-KVHVRCVSHDK-GKAVKEVC--TV--GCIGCKICE--KNCPEQ
--AITV-----TDFLAVI-DQDKC---TAC-----GICVE-KCPQNTIEAR---------
------------------------------------------------------------
------------------------------------------------------------
------------------------------------------------------------
-----
>OXS26829.1|Firmicutes-Clostridia-Clostridiales-Eubacteriaceae-Acetobacterium-Acetobacterium_sp._MES1 OXS26829.1 RnfABCDGE type electron transport complex subunit B [Acetobacterium sp. MES1]
-------------------------------------------METALLVVIVMSAIGLI
FGLILAFADKKFSIEVNPLIHVVDDILPKGQCGSCGYAGCLAYAEAVV--LNP-EVTPNL
CIPGKKPVADLVAELTGKSA--P-E-I-E---PQIAQVRCK-NTITHAIKKYNYAG-VED
CIAASLIQ-GGPKGCKYGCVGFGTCVHSCPFGAMTMGT-DH-LPLVDKKKCTGCGKCATV
CPKAIIHMT---AIGA-PVAVLCNSRDK-GVIARKLC--SV--DCLGCGLCT--KSCLYD
--AITV-----ENNLAVV-NPKICL--EKC---SNPTCLE-KCPTGAIYDL--RQ-----
------------------------------------------------------------
------------------------------------------------------------
------------------------------------------------------------
-----
>PID27886.1|Candidatus_Cloacimonetes-root-root-root-root-Candidatus_Cloacimonetes_bacterium PID27886.1 electron transporter RnfB [Candidatus Cloacimonetes bacterium]
-------------------------------------------MMYLLLPALIVGGLGLI
YGIFLAFASKVFHVETNPKINEVSEVLPGANCGACGYPGCGGYAEAVV--NS--GAPVNL
CAPGGAECTEKIAGIMGLKA--D-S-G-E---RKIAVIHCQSGGYNNTFFRYEYQG-IST
CKAAVQVT-GGPNLCNFGCVFQNDCVAACLFDAFTIDE-NG-IRIIDKEKCTGCGACVKA
CPRNLIELV---PISK-KVHILCSSHDR-GPAAKKACGNST--ACIGCTMCA--RKCPVG
--AISM-----QDNLAVI-DYTKC---INC-----GMCAK-ACPTKAIQDQ--LKG----
--TRK--K--AII-----------------NEDD-------CIGCTI-CA-RKC-PVG--
-AISGEVKKPH---------TVDPEKCIGCEVCVSKCPKK-AIKMS--------------
------------------------------------------------------------
-----
>PWM96284.1|Firmicutes-Clostridia-Clostridiales-Oscillospiraceae-Oscillibacter-Oscillibacter_sp. PWM96284.1 ferredoxin [Oscillibacter sp.]
ME-----------------------------------------FTTVIWAVVILGALAIV
FGLILAVAAKVFEVEVDPRLPEIQACLAGANCGGCGYPGCGGCAEAIL--AG--KAPINA
CAPAGAEGAAKIAAIMGLEA--P-S-G-E---KMVAHVLCN-GGV-NAMKNFEYRG-VND
CLAATKVLAGDALACKYGCLGFGSCVAACKFDAIHVGE-NG-VAVVDKEKCTNCGACREA
CPRKLIVEV---PYSK-KVFVNCSNKDK-GPAVTKVC--AN--SCIGCGLCQ--RTCKFD
--AIHV-----VNNVAVI-DYTKC---KGC-----TMCAK-ACPRNAIEPI--PT-----
--PEE--K--EKF-----------------KAAQ-------KAAAEK-KA-AAA-KAA--
-AEKDAAQKAE-------------------------------------------------
------------------------------------------------------------
-----
>PIU58254.1|Proteobacteria-Deltaproteobacteria-root-root-root-Deltaproteobacteria_bacterium_CG07_land_8_20_14_0_80_38_7 PIU58254.1 electron transporter RnfB [Deltaproteobacteria bacterium CG07_land_8_20_14_0_80_38_7]
----------------------------------------------MFSSIIILGVLGVL
FGFGLYIASKIFYVKLDPRIERVESVLPGANCGACGLAGCGGFARAIV--HG--SADIAG
CIPGGENITHLISDIMGVEA--K-A-V-D---KQVAVLHCA-G--KEVEDRFIYTG-LMT
CKSASQFQ-GGPKKCLFGCIGFGDCALACPFDAIKM-E-ND-FPIVDEVKCKSCGKCIEA
CPKDLYSLR---TLKK-LVHVRCKSNDS-PKMKRSAC--KV--GCISCKKCE--KICPFN
--AIRV-----EGNLAII-DYEKC---TSC-----GKCVE-ECPTSTIVNL--RE-----
--DRK--T--AGL-----------------WPVK-------KKG----------------
------------------------------------------------------------
------------------------------------------------------------
-----
>WP_048169924.1|Euryarchaeota-Methanomicrobia-Methanosarcinales-Methanosarcinaceae-Methanosarcina-Methanosarcina_siciliae WP_048169924.1 Fe-S cluster domain-containing protein [Methanosarcina siciliae]AKB27302.1 Electron transport complex protein RnfB [M
------------------------------------------MNNVLINSIAVLAGLGFA
VGVMLVIASKVFKIDSNPLIDDVASLLPGANCGGCGFAGCAACAEAIV--EN--GAPVNS
CPVGGFEVAKQIGALLGQEV--T-E-T-E---PAYPFVRCQ-GGNVNCTTLYDYEG-VEG
CKAALMIC-DSRKGCTYGCVGLGTCVRACQFGALSMGE-NG-FPVVNKVLCTSCGNCIAA
CPNGVLTFA---RDSE-KVHVLCRSHDK-GKDVKAVC--EV--GCIGCKKCE--KECPAG
--AIKV-----TDFLAEI-DQEKC---TAC-----GACVA-ICPQKAIELR---------
------------------------------------------------------------
------------------------------------------------------------
------------------------------------------------------------
-----
>RLE10984.1|Candidatus_Aminicenantes-root-root-root-root-Candidatus_Aminicenantes_bacterium RLE10984.1 electron transporter RnfB [Candidatus Aminicenantes bacterium]
--------------------------------------------MDVLVPILTMGLLGLF
FSLCLVFAYKKLRVEEDPRVVAIADILPQANCGACGYSGCRAFAEAVV--KG--DAPTNG
CPVGGEQVAAQVASILGEEA--Q-A-L-V---KKVARLHCR-GTKTAAKDRGEYIG-VTT
CRAAHLV--GGQKQCSYGCLGFGDCIQACLFDAMEMGD-DG-LPRIDENKCTACGRCVEA
CPRNIIELH---PVDQ-EIIVFCRSLDR-GPLARKVC--KN--ACIACGICV--RACP-E
--GIIL-----ENNLAKIVDYKKI---LPE----QIPAIE-KCPTKAIGRI--HR-----
--SSE--E--EQA-----------------QAKT--------------------------
----NEKQAFA-------------------------------------------------
------------------------------------------------------------
----P
>WP_048124545.1|Euryarchaeota-Methanomicrobia-Methanosarcinales-Methanosarcinaceae-Methanosarcina-Methanosarcina_lacustris WP_048124545.1 Fe-S cluster domain-containing protein [Methanosarcina lacustris]AKB73718.1 Electron transport complex protein RnfB 
MS---------------------------------------ELTTVLINTVSVLVGLCIA
VGAMLVFASKVFKVETNPLVDEVASLLPGANCGGCGFAGCASCAEAIV--LK--GAPINS
CPVGGYDVAKQIGAVMGQEI--S-E-S-E---KAFPFVRCQ-GGQAHCTTLYDYHG-VES
CKAALMLC-DSTKGCTYGCIGLGTCVKACQFDALSMGE-DG-FPVVNKNLCTSCGNCIAA
CPNGILTFA---RNSE-KVHVLCRSHDK-GKDVKAVC--EV--GCIGCKKCE--KACPVE
--AIKV-----TDFLAEI-DQEKC---TAC-----GTCVE-ICPQKSIELR---------
------------------------------------------------------------
------------------------------------------------------------
------------------------------------------------------------
-----
>WP_142536475.1|Firmicutes-Clostridia-Clostridiales-Peptostreptococcaceae-Peptacetobacter-Peptacetobacter_hominis WP_142536475.1 RnfABCDGE type electron transport complex subunit B [Peptostreptococcaceae bacterium ZHW00191]TQQ84120.1 RnfABCDGE type elect
--------------------------------------------MEILTAVILLGAMGLI
FGVILDFASKKFAVEVDPREDEILGVLPGANCGGCGYPGCGGCAAAIV--KG--EAPISA
CPVGGAAVTEKIAAIMGVEA--S-S-G-E---RMVAHVICK-GTCDKAKDKYEYDG-VQD
CRAASVLN-GGAKACAQGCLGLGTCVSVCAFDAIHI-V-DG-VAVVDEEKCVNCGKCREV
CPKALITEK---PASQ-EIIVDCNNTQR-GKVVKDNC--SA--GCIGCGICE--KNCKFD
--AIHV-----ENNVAKI-DPSKC---TGC-----MVCVE-KCPTKVIAGD--LA-----
--KRQ--K--VVI-----------------DENL-------CVGCTI-CA-KQC-KFD--
-AIEGELKSVH---------KIDQDKCVGCHLCMAKCPKK-AIKTV--------------
------------------------------------------------------------
-----
>PIE64594.1|Proteobacteria-Deltaproteobacteria-Desulfobacterales-root-root-Desulfobacterales_bacterium PIE64594.1 ferredoxin [Desulfobacterales bacterium]
MD--------------------------------------PHLIKLALGGLVLLGCIGLF
FGIGLALAAQKFAVESNPLVEEVLESLPLANCGGCGYAGCEGYAIAVV--TDP-DVPPNL
CFPGKEKVAEKVATLTGKKM--S-A-V-E---DTVAVARCS-RNEGGVKPKYNYIG-FES
CSAAHMVF-GGPSSCRYACIGLGECAAACPFGAITM-V-DC-FPVVDPDKCVSCGVCVKT
CPKGILEIQ---SLRA-RVWVPCSSKDR-AKQVTSVC--TV--GCIGCKMCV--KACPAH
--AITC-----EENKITI-AHKAC---IEYGPSCEESCVQ-KCPRDILKPF--KG-----
-------P--DFI-----------------TRDS-------EKGLKM-AG----------
------------------------------------------------------------
------------------------------------------------------------
-----
>OGL43490.1|Candidatus_Schekmanbacteria-root-root-root-root-Candidatus_Schekmanbacteria_bacterium_RBG_13_48_7 OGL43490.1 hypothetical protein A2161_08980 [Candidatus Schekmanbacteria bacterium RBG_13_48_7]
------------------------------------------MTYTFLPALISMGVIGCL
LGFILAYASRVFYVEVDPKIEIIQDLLPGVDCGACGFPGCVGYAAALV--KG--TAKPGD
CSPGGLKVADKISAILGIEV--S-L-K-E---PSIAIVRCQ-GGKSIATELFIYDG-LQD
CAAAELLA-GGPKACRYGCLGFGNCTTVCPFDAIHMNN-ER-LPVVDPKKCTACGLCVSA
CPRKIIEVV---PRSW-KVHVACVSHDK-GGRVKKIC--TL--GCTGCKICV--KETPSG
--AMDV-----KDFLAVI-KRDVD---ETF-----ETAIE-KCPQKTIVRLNF-------
------------------------------------------------------------
------------------------------------------------------------
------------------------------------------------------------
-----
>WP_062718290.1|Fusobacteria-Fusobacteriia-Fusobacteriales-Fusobacteriaceae-Fusobacterium-Fusobacterium_necrophorum WP_062718290.1 RnfABCDGE type electron transport complex subunit B [Fusobacterium necrophorum]KYM44384.1 electron transporter RnfB [Fusoba
-------------------------------------------MEAIVIAVVILGVTGLA
MGLFLAFAAKKFEVQIDPKIEEIIGILPGANCGGCGYPGCSGYASAIV--EE--GAAMTL
CSPGGASVAAKIGDIMGASV--DTS-G-E---KVVARVLCQ-GDNTFSKKRFDFDGELKT
CSAVTLYA-GGDKSCKYGCLGYGDCERVCPVGAIVVNE-KG-IASVDEEACISCGLCVKA
CPKSVIAMT---PAAK-KVTVKCMSKDK-GGDAKKAC--GI--ACIGCGMCQ--RTCPFG
--AIEV-----SNNLAKI-DPAKC---KNC-----QLCVV-VCPTKAIYTG--LNRPLPK
KPEPK--KPAPKP-----------------AAPK-------PEAATP-AT-EVK-KAV--
-EVEKAVKTEE---------KVEVVKAT-------------TEKSEV-------------
------------------------------------------------------------
-----
>WP_008515510.1|Firmicutes-Clostridia-Clostridiales-Syntrophomonadaceae-Dethiobacter-Dethiobacter_alkaliphilus WP_008515510.1 RnfABCDGE type electron transport complex subunit B [Dethiobacter alkaliphilus]EEG78162.1 electron transport complex, RnfABCDGE 
--------------------------------------------MDLIPAIASLGGLGLA
FGGALAFASQKFAVEVDPKVEMVQEMLLGANCGACGYAGCAKFAEEVV--AG--KAPVSG
CTPGGASVANKIAEILGAEA--P-D-A-E--ARHVAQLTCA-GDCATAKEKHQYHG-VKD
CKAALMFS-GGPTACSYGCLGLGNCERVCPVDAITMSD-KG-LPIIDVDACISCGKCKNT
CPRQVIELV---NAKT-VHHVRCKSQDK-GKKVKEVC--ER--GCIACNICV--KKCPVD
--AIRM-----ENNIATI-DSYIC---NNC-----GTCVE-VCPRNTIE-----------
------------------------------------------------------------
------------------------------------------------------------
------------------------------------------------------------
-----
>KPL14832.1|candidate_division_WOR-3-root-root-root-root-candidate_division_WOR_3_bacterium_SM1_77 KPL14832.1 hypothetical protein AMJ74_02635 [candidate division WOR_3 bacterium SM1_77]
MN-----------------------------------------MVEILKSIAGLGGLSLV
FAVILAIAFKKLAVKISEEEKKIKELLPGVNCGACGFPGCEAYAKALVEKTG--EYPPNL
CTVGGAETAKEIGKILGVEV--E-E-T-E---PKVCVLRCS-GGRDEAVERYDYFG-PGD
CRSNYILL-GGNKACVHGCLGGGHCLTVCPFGAIKMGP-NH-LPIIDPCKCTACGICVKE
CPRQVLELI---PRSQ-LIYLACKSLDK-GKAVKSVC--KV--GCIGCTMCV--KVCPYE
-GAIVM-----EDSLPIM-NYEKC---TSC-----GICHN-KCPTKSFIDR--AR-----
--ARP--Y--ATI------------------SQQ-------CDGCGE-CV-KVC-QFK--
-AIESEPGKKH---------VVIKDKCIGCGRCFEVCPIK-AITMIGALGYAEAA-----
------------------------------------------------------------
-----
>WP_013968112.1|Spirochaetes-Spirochaetia-Spirochaetales-Spirochaetaceae-Treponema-Treponema_caldarium WP_013968112.1 RnfABCDGE type electron transport complex subunit B [Treponema caldarium]AEJ18800.1 electron transport complex, RnfABCDGE type, B subuni
-------------------------------------------MTIVLITALFALLLAFT
VGLLLGFFKEVFAVEVDPLVAQVREALPGANCGACGFPGCDGYAAAVA--GR--TTEVTR
CAPGGKSVAEALAKLMGVNA--S-A---E---DVVAVLACQ-GSKEHAPLKGEYVG-VKT
CRAAKLSA-GGTKLCAWGCLGYGDCVAVCQFDALHMGE-DG-LPHVDYDKCTGCGKCIAE
CPQQILKKV---PKNRVGSMVICSNRNPIKPMVKKTC--AV--GCIKCEICV--KNCPEK
--CITM-----VNGIPEV-DYSKC---TSC-----GVCVE-KCPTKVFKML--QF-----
--DVIV----GDT-----------------IGQKR--------------------PEKE-
-AVTADK-----------------------------------------------------
------------------------------------------------------------
-----
>WP_119088380.1|Candidatus_Cryosericota-Candidatus_Cryosericia-Candidatus_Cryosericales-Candidatus_Cryosericaceae-Candidatus_Cryosericum-Candidatus_Cryosericum_terrychapinii WP_119088380.1 RnfABCDGE type electron transport complex subunit B [Candidatus Cr
-------------------------------------------MKIILETTIIAAVLGLL
IGVALGFFREKFAVPSDPLVDKVRAILPGANCGACGFAGCDAYALAVA--HQ--TATPDR
CTTGGKKRADQIAALLGLTS--S-A-V-----DQIAVLVCQ-GSKDKAPLKADYAG-IQS
CRAAKITT-GGTKLCQWSCIGLGDCTRVCPFDALHIAD-DG-LPHVDTVKCTGCGKCVDA
CPQNVLTRI---SRAKKGAMPLCSNRNPVKSKVIATC--KT--GCIKCEICV--KSCPEG
--AIHM-----ERGLSVV-DEHLC---TSC-----GICIA-KCPTKVFKLI--EK-----
--DIV--R--S-------------------------------------------------
------------------------------------------------------------
------------------------------------------------------------
-----
>WP_029161203.1|Firmicutes-Clostridia-Clostridiales-Clostridiaceae-Clostridium-Clostridium_scatologenes WP_029161203.1 Fe-S cluster domain-containing protein [Clostridium scatologenes]AKA70092.1 electron transport complex, RnfABCDGE type, B subunit [Clos
-------------------------------------------METPIIVLIVMTCVGLV
FGFVLAFANKKFSMEVNPLIEMVEDVLPKGQCGSCGYAGCKAYAEAVV--SNP-DVPPNL
CIPGKDVIAKQVAELTGKAA--E-E-T-E---PRISHIKCK-GCVDKAARSYDYEG-IQD
CVAASLLQ-GGPKVCSYGCLGFGTCVKNCPFDAMTLGE-NG-LPIIDENKCTGCGKCETV
CPKHVIEMR---PMTS-HVAVNCNSKDK-GAVVRKAC--TV--GCLGCGLCK--RNCPHE
--AIVI-----ENNIAVV-DHSICA--EKC---DNPTCIA-KCPTKAIQSL--VG-----
--DVK--P--VVE-----------------AAKQ-------EIAANT----ENK------
TNVENKDKSEN-------------------------------------------------
------------------------------------------------------------
-----
>WP_148567025.1|Firmicutes-Clostridia-Clostridiales-Eubacteriaceae-Acetobacterium-Acetobacterium_paludosum WP_148567025.1 4Fe-4S dicluster domain-containing protein [Acetobacterium paludosum]
------------------------------------------MLNAILVPVGIISAFGLI
FGIGLAIAAKVFEVQEDPRVSLVRAALPGANCGGCGFPGCDALAGSIV--EG--SAAVDV
CPVGGGDTAAVIAKIMGKEA--G-S-A-V---KKIATVICQ-GTCETAPNRADYYG-EMD
CREAMIAS-GGAKGCRYGCMGYGTCKSVCPFNAISMGE-DG-LPKVDPDKCTSCGKCVDA
CPKSVMNLV---PITQ-EIIVKCHNLDK-GKIARLSC--TT--ACIGCGACE--KACNFD
--AIKV-----ENNCAKI-DYDKC---RQC-----YECVD-KCPMNCISGD--IE-----
--YGK--ST-AQT--------------------------------GL-------------
------------------------------------------------------------
------------------------------------------------------------
-----
>WP_120167991.1|Firmicutes-Clostridia-Clostridiales-Clostridiaceae-Thermohalobacter-Thermohalobacter_berrensis WP_120167991.1 RnfABCDGE type electron transport complex subunit B [Thermohalobacter berrensis]RKD33195.1 electron transporter RnfB [Thermohalo
-M-----------------------------------------VDSILYPILSLGGLGLL
FGAGLAIASKVFAVEVDPKVEKIRAALPGANCGACGYPGCDGFANAVA--EG--KAPVNG
CPVGGADTTEKIGEIMGVSA--G-A-G-E---KKVARVICG-GTCENAKEKYEYMG-IKD
CKAASLVS-NGSKSCEYGCLGLGTCVDVCPFDAIEI-V-DG-IAKIDPDKCTACEKCIKA
CPKSVIELI---PYSQ-NVVVECNSNEF-GKDVKVKC--TT--GCIGCQLCV--KACPFD
--AMEF-----ENKLAKI-NYDKC---TNC-----MICAE-KCPTNAIYAD--FS-----
--ARK--K--AEI-----------------DPDN-------CVGCTI-CK-KNC-PVE--
-AIEGELKENH---------KVIEDKCIGCGVCAEKCPKD-AITLK--------------
------------------------------------------------------------
-----
>WP_073341564.1|Firmicutes-Clostridia-Thermoanaerobacterales-Thermoanaerobacteraceae-Caldanaerobius-Caldanaerobius_fijiensis WP_073341564.1 RnfABCDGE type electron transport complex subunit B [Caldanaerobius fijiensis]SHE62329.1 electron transport comple
MK---------------------------------------EIFPYLFLPLISLGGMGLA
FGVILAYAARKFKVEVDQREAQIREVLPGANCGACGYPGCDAFASAVN--QG--KAPVDG
CKAGGPTVAEKLGQILGVQI--DHE-G-K---KKVAFVKCG-GTIEKAVEKYHYEG-LSD
CRVAAMYQ-EGMKGCRYGCLGLGTCEKECPFDAIHVGE-GG-VAVVDEEKCTGCGICVDV
CPKKIIDLV----YSS-RVRVACFSLDK-GKDVRLVC--QA--GCIGCRACE--RVCPHD
--AIHV-----KENLAAI-DYDKC---TNC-----GLCVE-KCPVKCIKVI---------
-------------------------------------------------------DVNHL
NAVELEV-----------------------------------------------------
------------------------------------------------------------
-----
>WP_150200104.1|Firmicutes-Clostridia-Thermoanaerobacterales-Thermoanaerobacterales_Family_III._Incertae_Sedis-Thermoanaerobacterium-Thermoanaerobacterium_thermosaccharolyticum WP_150200104.1 RnfABCDGE type electron transport complex subunit B [Thermoanae
MS---------------------------------------EILPYLILPLASLGGMGLV
FGIVLAYASKKFEVEVDQKEVEVRNVLPGANCGACGYPGCDGFAHAVS--TG--NAPIDG
CKVGGASVAQKVGDILGVKT--DVS-N-K---KMVAFVKCN-GTRKNALEKYKYFG-IDD
CRSAVQYQ-DGSKGCRFGCLGLGTCEKLCPFDAIHVIG-DG-VAVVDEDKCTGCGICVDA
CPKNIIELV---DANT-KTRVICSNTDK-GKNVRPVC--TV--GCIGCKACE--RACNYD
--AVHV-----IDNLAKI-DYEKC---VSC-----MACVE-KCPTDSIYPF--KT-----
--SLIVNK--INV-----------------------------------------------
------------------------------------------------------------
------------------------------------------------------------
-----
>WP_118347637.1|Firmicutes-Erysipelotrichia-Erysipelotrichales-Erysipelotrichaceae-Coprobacillus-Coprobacillus_sp._AM23-2 WP_118347637.1 RnfABCDGE type electron transport complex subunit B [Coprobacillus sp. AM23-2]RHN85725.1 RnfABCDGE type electron tran
MN---------------------------------------LGGMHMIISILVVGIIGLL
IGILLSLASIKFEVKVDENEEKIRAILPGNNCGACGYPGCDGLACAIA--KK--EAPINQ
CPVGGEEVAKKIGEIMHLEV--E-N-H-V---HLVAYVKCK-GTCDQIQTQYQYDG-IHD
CLSAAIVPGSGDKKCRFGCIGYGSCVKACAFDAIHI-I-DG-IAEVDQDKCKSCQKCMDV
CPQHLIEMV---PYEA-NSHVRCNSHDK-GAIVNKNC--KA--GCLGCMLCT--KVCPTQ
--AITV-----DDFLAHI-DYTKC---IHC-----GKCKE-KCPRKIIE-----------
------------------------------------------------------------
------------------------------------------------------------
------------------------------------------------------------
-----
>WP_102411501.1|Firmicutes-Clostridia-Clostridiales-root-root-Clostridiales_bacterium_Marseille-P2846 WP_102411501.1 RnfABCDGE type electron transport complex subunit B [Clostridiales bacterium Marseille-P2846]
MD-----------------------------------------LTSILIAALVLGGLGLI
FGALLAVTGKVFAVPSNPKADALRECLPGANCGACGFPGCDGYAAAVA--DG--KAEVGK
CPVGGASVAEKMGEIMGVSV--D-A-G-A---RRVASLNCQ-GSVGHCKPKYEYNG-IED
CLAASLVA-DGNKSCPYACLGLGTCERACPFDAIHVDPIRK-LAVVDEEKCQGCEKCVAV
CPKHVLSMK---PVDR-KVSVVCSSHDK-AKDVKERC--KV--GCIGCTKCE--KVCKFG
--AITM-----ENNLPVI-DYTKC---VGC-----MMCAE-SCPTGALWGD--LE-----
--NRF--T--AEI-----------------DPDA-------CVGCTL-CK-KQC-EFD--
-AILGELKQKH---------KVL-DACTGCGKCAVKCPKK-AISMRERHTPRDAMATATK
LAPKKA------------------------------------------------------
----E
>WP_109134522.1|Nitrospirae-Nitrospira-Nitrospirales-Nitrospiraceae-Candidatus_Sulfobium-Candidatus_Sulfobium_mesophilum WP_109134522.1 4Fe-4S dicluster domain-containing protein [Candidatus Sulfobium mesophilum]
--------------------------------------------------------MGTV
FGIGIAFAAKRFAVQIDPRVEKVKDHLAHAHCGACGYAGCEQYAEAVV--NKP-EVAPNL
CIPAGAKGAEAVALITGKKA--E-I-R-E---PQFARIMCQ-GGCSKSVKRFKYEG-VQD
CRAAILAG-GGDKACRYGCLGYGTCSRVCPFGAISMTD-DN-LPFVDITKCTGCRKCEQA
CPTKVIEVL---PASR-QVLVTCHSKDK-GGDTRKNC--EI--GCIACGICV--KVCPFD
--APSV-----TNNLSRI-DLDKC---KVC-----GLCVT-KCPTKAISDF--IP-----
--QRP--K--AFV-----------------MDN--------CIGCQI-CA-KVC-PVN--
-APSGEMKKMH---------VIDKDRCIGCGICTAKCPVQ-AIDGTFNAQEVFAAAAAKK
AKKVEAA-----------------------------------------------------
-----
>WP_088108747.1|Firmicutes-Clostridia-Clostridiales-Lachnospiraceae-Tyzzerella-Tyzzerella_sp._An114 WP_088108747.1 RnfABCDGE type electron transport complex subunit B [Tyzzerella sp. An114]OUQ59290.1 ferredoxin [Tyzzerella sp. An114]
--------------------------------------------MNIVNPILSIGGLGLV
FGAGLGFAGKVFAVEEDPKLGEVTEALPGANCGGCGFPGCGGCAAAIV--AG--KAPVNA
CPVGGSAVAAKIAEIMGVVA--E-E-K-E---PTAAFVKCG-GNCDTAKNKYEYFG-MDD
CVFASQLAGGGAKGCSYGCLGLGSCVKACPFDAIKI-E-NG-VAVVDSEKCTSCGKCVAT
CPKHIIEIL---PVNK-KVKVQCSSKDA-GKAVLQNC--TV--GCIACKICE--KTCKFD
--AIHV-----IDNIAVI-DYSKC---KNC-----GMCAN-KCPKGVITGK--RP-----
--TPP--P--APA-----------------PKAD-------IAKPEV----SEANKAE--
------------------------------------------------------------
------------------------------------------------------------
-----
>WP_092992920.1|Firmicutes-Clostridia-Clostridiales-Clostridiaceae-Sarcina-Sarcina_sp._DSM_11001 WP_092992920.1 RnfABCDGE type electron transport complex subunit B [Sarcina sp. DSM 11001]SDK97876.1 Na+-translocating ferredoxin:NAD+ oxidoreductase RNF, Rn
-------------------------------------------MSQIIIPVVLVVVVGLI
ASIILAAASKVFFIQEDPKFILMRAELPGANCGGCGYAGCDDYAHALV--EDPDGVPITK
CAVGGPACAEKLAEILGKSA--D-G-M-E---KNVAYVMCN-GTTNNAQKLFDYAD-IPT
CKAAKQLF-GGSKACPNGCLGLGDCEAACDFDAIHV-I-KG-VALVNRDKCVSCSACVKA
CPNNLIKIV---PDKA-KIAVRCHNSEK-GADARKHC--SV--ACIGCGMCQ--RTCKFD
--AIHV-----ENNVASI-DPAKC---KMC-----GMCVV-KCPTGAIQDM--LH-----
--TKE--Q--LEK-----------------VKTT--------------LA-----AME--
-AKEAEKRKKA------------------------------ALEAAAAKKAAAEAA----
------------------------------------------------------------
----K
>TEU07003.1|Candidatus_Aminicenantes-root-root-root-root-Candidatus_Aminicenantes_bacterium TEU07003.1 RnfABCDGE type electron transport complex subunit B [Candidatus Aminicenantes bacterium]
-------------------------------------------MTEILISIITMTALGFL
FSVGLVFAYKKLKVEEDPKIEQVSEALPQANCGACGYAGCRAFAEAVA--KG--EAEVNG
CPVGGEDVTSEIANILGIEA--P-E-V-V---KQLARLHCR-GTHEAAKDKGPYIG-IST
CHAAHLI--GGTKQCSFGCLHSGDCVRVCPFDALHMGE-EG-LPVVDEDKCTACGKCVDA
CPRNLFELH---PVSQ-EIIVFCRSLDR-GAASRKAC--KN--ACIACGICA--RACP-E
--AIVM-----ENNIAVITDYKKI---SPD----KIPEIE-KCPTDAIGRL--HK-----
--DTN--E--EEK-----------------EEEK--------------------------
----KEDEG---------------------------------------------------
------------------------------------------------------------
-----
>OLA65812.1|Firmicutes-Clostridia-Clostridiales-Ruminococcaceae-Subdoligranulum-Subdoligranulum_sp._60_17 OLA65812.1 ferredoxin [Subdoligranulum sp. 60_17]HCQ68431.1 ferredoxin [Subdoligranulum sp.]
-------------------------------------------MNPIVFAIVVVVVLGLA
GGVILVLASKFMAVYEDPRIAQVTECLAGANCGGCGYAGCADYAKAIV--EN--GAPTFK
CAPGGDKTADAINTIMGNAT--D-D-R-P---SLRATVICA-GG-ENCGKRFDYQG-IQT
CAAAASIA-GGPSACAYGCLGLGDCTRACKFDAIHV-I-NG-VAVVDRKKCTGCTACTVT
CPRHVIQMK---PIAP-QPAVMCSNKDK-GALVNKTC--KV--GCIACGLCV--RNCPNQ
--AIFL-----KDNVAVI-DYTKC---NGC-----GTCVS-KCPKKAIQWV--EG-----
--TPR--------------------------------------------------PIDA-
PVPAHEVLKTR-------V-----------------------------------------
------------------------------------------------------------
-----
>WP_012101655.1|Firmicutes-Clostridia-Clostridiales-Clostridiaceae-Clostridium-Clostridium_kluyveri WP_012101655.1 Fe-S cluster domain-containing protein [Clostridium kluyveri]EDK33311.1 RnfB [Clostridium kluyveri DSM 555]BAH06216.1 hypothetical protein
-------------------------------------------MQTAIMVLIVMTIIGLL
FGLILAYVDKKFAVEVNPLIELVEDVLPKGQCGGCGYAGCKAYAEAVV--LDE-SVSPNL
CVPGKEEVAKAVAELTGKSA--G-D-V-E---AKVAHVRCL-GDLSNTVKKYDYKG-IKD
CTAANLLQ-GGPKACEYGCLGFGTCVKHCPFDALTMGS-KG-LPIVDTFKCTGCGSCTIV
CPKSVIQLR---PLGS-KVQVNCNSKDK-GAQVRKSC--KV--GCIGCGLCM--KNCSYG
--AIKL-----ENNLAVV-DHHICI--EKC---SEATCLA-KCPTGAIKKI--TS-----
--AMD--L--QEQ-----------------SKEE--------AAANS-------------
------------------------------------------------------------
------------------------------------------------------------
-----
>WP_142413124.1|Firmicutes-Clostridia-Clostridiales-Clostridiaceae-Hathewaya-Hathewaya_massiliensis WP_142413124.1 RnfABCDGE type electron transport complex subunit B [Clostridium culturomicum]
ME-----------------------------------------LKLLLYPALSLGGLGLV
FGIILGYASKKFHVPVDERVPLVRDCLPGANCGGCGYAGCDAYAEAVV--RG--EAEANL
CAVAGAPAAEKIGTIMGVSV--E-M-G-E---PKKAFVKCS-GVCTEAKTSGQYYG-EMD
CAQAAIIPGGGSKSCTYGCLGLGTCVKACKFDAIHV-V-DG-VAIVDEEKCTACGACTVA
CPKNLIELK---PKSA-VIRVSCNSRDK-LKEVKDVC--NV--GCITCGLCA--RNCPEG
--AITM-----ENNLPVV-DKDKC---TLC-----MTCVQ-KCPTKVIRAH--GE-----
--KIEL-K--ETL-----------------------------------------------
------------------------------------------------------------
------------------------------------------------------------
-----
>WP_128700464.1|Candidatus_Omnitrophica-root-root-root-Candidatus_Vampirococcus-Candidatus_Vampirococcus_archaeovorus WP_128700464.1 RnfABCDGE type electron transport complex subunit B [Vampirococcus sp. LiM]QAT17581.1 electron transport complex protein 
------------------------------------------MATSIIASIATLCGLGIF
FGFVLAYAAKKFHVPVDPTIERILAKLPGANCGSCGKAGCMGFAQALL--AG--ELDLHS
CSVAATENKKDIAAILGLSL--E-E-K-A---KKVSCLHCC-GG-NHAKDKFLYDG-IKD
CLAASLVL-GGQKECAYGCLTYGTCVKACPFDAIEMTG-EG-FPRVIESKCTACGICVNV
CPKGLYTLIPFEPEKA-KIYVACTSNDS-GKVVMSVC--GV--GCIACRRCE--KACPHG
--AVAV-----IDNLARI-DYDKC---TGC-----LECAK-VCPTKVIKVR--GA-----
--QPS--------------------------------------------------PSR--
------------------------------------------------------------
------------------------------------------------------------
-----
>WP_088369629.1|Firmicutes-root-root-root-root-endosymbiont_'TC1'_of_Trimyema_compressum WP_088369629.1 RnfABCDGE type electron transport complex subunit B [endosymbiont 'TC1' of Trimyema compressum]
----------------------------------------------MIYAIILLGAIGII
FGIILGVVNKKLSVKTDPREEAIIDALPGANCGACGFAGCAACGAAIF--NG--EAPIDA
CPVGGPACAEAIAAILGVEA--S-S-A-E---PSIARVACN-GSPDNAKTLYDYTG-AKS
CIVAKTSF-NGQKMCDFSCFGFGSCAAACPFEAIDM-V-NG-LPVVNRKKCTSCGICVST
CPQTLMHLV---PRKQ-HVFVNCSNLIK-GKAVMAAC--KV--GCIKCKKCE--KTCEFD
--AIHV------TDVARI-DYDKC---TNC-----QACVA-VCPTKCITVDTFTD-----
--DFS--K--APK-----------------AEDT------EPAGCSS-CASRDT------
------------------------------------CQSK--------------------
------------------------------------------------------------
----E
>RKY33298.1|Candidatus_Omnitrophica-root-root-root-root-Candidatus_Omnitrophica_bacterium RKY33298.1 electron transporter RnfB [Candidatus Omnitrophica bacterium]
--------------------------------------------MDMLASILTLSGLGIL
FGIGLALAAKKFQVDVDPRIEKVCSILPGVNCGACGLPGCRGFAEALV--KG--NCGLQR
CSVSDEEARKKIADILGIEA--K-A-A-E---KQVAVLHCN-GTAERVKNKFIYKG-AKD
CIAANLLF-GGQKDCSYGCLGFGTCVAVCHFDAIKMSK-EG-LPVVDENKCRACNRCVEA
CPKKLFSLI---PLKA-KVYVSCNSGDL-GKGTKAVC--PV--GCIACKLCE--KACKFD
--AIHV-----VDNLAVI-DYNKC---TSC-----GECVK-VCPMKTIRMK--E------
------------------------------------------------------------
------------------------------------------------------------
------------------------------------------------------------
-----
>OGC03468.1|root-root-root-root-root-candidate_division_WOR-1_bacterium_RIFOXYA12_FULL_43_27 OGC03468.1 hypothetical protein A2276_00970 [candidate division WOR-1 bacterium RIFOXYA12_FULL_43_27]OGC20743.1 hypothetical protein A2292_06905 [candidate divis
-------------------------------------------METLLTAVIVLGLMGFV
FAALLALASDYFRVEEDPRIAEIMKILPGANCGACGAAGCHDFASKLI--AG--EKESTG
CTVGGQDVACKLSVLMGQAN--Q-T-V-I---KKIAAVRCG-ANENRRIKKAKYDG-VKT
CAAANLIS-GGGLACLYGCLGYGDCLCVCPFDAIKM-E-NG-LPVIDLKKCTACGKCVTA
CPRGIISLR---PHDF-KVVIACSSRDT-GAQTRKNC--PV--GCIACGICA--KAVP-E
--VFAV-----SDNLAAI-DYSKTG--VDC-----SAAIQ-KCPTKCIVEN---------
------------------------------------------------------------
------------------------------------------------------------
------------------------------------------------------------
-----
>WP_013405635.1|Firmicutes-Clostridia-Halanaerobiales-Halanaerobiaceae-Halanaerobium-Halanaerobium_hydrogeniformans WP_013405635.1 RnfABCDGE type electron transport complex subunit B [Halanaerobium hydrogeniformans]ADQ14552.1 electron transport complex, 
------------------------------------------MNSIYFYSMISMGGIAAL
LAGGLGFAANHFHVEKDPRVAKIEDTLPGANCGACGYAGCESFAEAVA--KG--NAPVGG
CPVGGDSVSSEIADIMGSEN--E-S-S-E---KVVAELLCG-GGLKETKKSGSYDG-IKT
CKAANQVN-GGVKVCQYSCMGFGDCKVICPFDAIIMND-NG-LPEIDPDVCTGCGKCIEE
CPRNILLLA---PYKS-KNHIRCSSHNI-GKIVRKTC--EV--GCIACSLCV--KACPVD
--AIEM-----KDNLAVI-DYEKC---VDC-----GICAE-KCPTGTIEFQ--GE-----
--RIK--N--VEI------------------NDN-------CVGCTL-CA-KAC-PVD--
-AVEGEIKKLH---------KIDQNLCIQCGLCYEACNVD-AVDLFYESDLD--------
------------------------------------------------------------
-----
>WP_013450710.1|Deferribacteres-Deferribacteres-Deferribacterales-Deferribacteraceae-Calditerrivibrio-Calditerrivibrio_nitroreducens WP_013450710.1 RnfABCDGE type electron transport complex subunit B [Calditerrivibrio nitroreducens]ADR18497.1 electron tr
----------------------------------------------MIDAVIVLGLAGTV
AGTGLLIASKKFSVEKDERIEKIIEVLPSANCGGCGYPGCAAFANALI--DG--SAQVNG
CPVGGNDVAQKIAEILGVEF--S-T-S-V---KKVARVRCN-GGHSNCQEKYQYDG-PGD
CHSIVMLA-GGTKQCIYGCVGGGSCVTACKFDAIYIGN-EG-IPIVDAEKCTACGACVKA
CPRKLIEIV---PVDK-RFTVTCRSIDK-GVDAKNFC--KV--ACIACKLCQ--KNCPVD
--AITV-----ENNLAYI-DPNKC---INC-----GKCKE-VCPTKAINEF---------
------------------------------------------------------------
------------------------------------------------------------
------------------------------------------------------------
-----
>PHS35000.1|Firmicutes-Clostridia-Clostridiales-Clostridiaceae-Alkaliphilus-Alkaliphilus_sp. PHS35000.1 ferredoxin [Alkaliphilus sp.]
-------------------------------------------MEAIMYPVLVLGGLGFV
FASGLAYASQKFHVEIDPKITQVRDVLPGANCGACGVPGCDGFARGVV--AG--ELPVDG
CPVGGSECAEAVAKVMGVES--N-G-L-A---KMVAKVICN-GDSTKCKENFVYEG-IED
CTAAALVR-GGSKSCSYGCLGLSTCVRACPFDAIEITE-DK-IAKIIIEKCTGCKKCVIA
CPKNVIDMV---PYDK-YVVVACNNKEP-AKVVRAKC--SV--SCIGCKICV--KACPVD
--AIGF-----DNNLAII-DYEKC---INC-----FICEK-KCPTKAIEGE--LD-----
--RMK--E--AKK-----------------KKKQ--------------NS----------
------------------------------------------------------------
------------------------------------------------------------
-----
>WP_129721290.1|Firmicutes-Clostridia-Clostridiales-Xylanivirgaceae-Xylanivirga-Xylanivirga_thermophila WP_129721290.1 Fe-S cluster domain-containing protein [Clostridiales bacterium SYSU GA17129]
-M-----------------------------------------VKEILWPIVSLGGLGFL
FGAGLAIANKKFGVASDPKVDAVREVLPGANCGACGYPGCDGFASAAV--KG--EAPPDG
CTVGGGPVGQKVAAILGMEV--E-E-K-E---PTVARVMCN-GDCQSAKNKYEYDG-IQD
CVAASMLS-DGPKSCRFGCMGLGSCVKACPFDAIHV-I-DG-IAVVDEEKCTSCGKCVVA
CPKGIIRIV---PKSN-KVHVLCMSKDA-GKIVRTNC--DV--GCIGCRMCT--KVCPTE
--AIKV-----NNNLASI-DYSKC---INC-----GKCAE-KCPTKAIYIK--SE-----
------------------------------------------------AQ----------
------------------------------------------------------------
------------------------------------------------------------
-----
>WP_132025730.1|Firmicutes-Tissierellia-Tissierellales-Tissierellaceae-Keratinibaculum-Keratinibaculum_paraultunense WP_132025730.1 RnfABCDGE type electron transport complex subunit B [Keratinibaculum paraultunense]
-------------------------------------------MMSIIYPIAVLGGLGLL
FGLGLSLASKAFSVERDPRIDEIREVLPGANCGACGYPGCDGLASAIV--AG--EAPVDA
CNVGGTPVAEKIADIMGVNV--T-E-S-V---RYVATVFCQ-GDFNKAKEKYIYDG-IMD
CRAQNMLA-GGSKSCAYGCLGCGTCKDVCEFDAIQI-I-DG-IAVIDKDKCTACKRCISV
CPKGIIELI---PYEQ-EVIIKCKSRDP-GKIVRNNC--NI--GCIGCGICA--KNCPQE
--AIEL-----ENNLAKI-DYEKC---VNC-----GICAE-KCPTKAIYAN--LK-----
--IKK-------------------------------------------------------
------------------------------------------------------------
------------------------------------------------------------
-----
>WP_105203120.1|Firmicutes-Clostridia-Clostridiales-Ruminococcaceae-Anaerotruncus-uncultured_Anaerotruncus_sp. WP_105203120.1 RnfABCDGE type electron transport complex subunit B [Neobitarella massiliensis]SCJ71890.1 Nitrogen fixation protein rnfB [uncult
-------------------------------------------MVTLLNGVWVVTGLGLA
CAIVLVVFSKLMEVKSDERAEKIREVLPGANCGACGYAGCDDYAKAVA--AG--EAEGNL
CVPGGAQTADDIAAITGKAA--G-A-V-A---KKVAVVACQ-GSYDNTWDKMDYSG-IES
CKACDKFF-AGRAVCPYGCMGFGDCVESCMFGAISI-Q-NG-VAVVDQALCTGCGACVNN
CPKSVIKLV---DAEKPTAFVLCQNHDK-GGITRKGC--TI--GCIGCQKCA--KACPVE
--AIHM-----DQNLAVV-DQDTC---INC-----GKCIK-ECPTHAISHI--LQ-----
--KVEV------------------------------------------------------
------------------------------------------------------------
------------------------------------------------------------
-----
>PNV80374.1|Dictyoglomi-Dictyoglomia-Dictyoglomales-Dictyoglomaceae-Dictyoglomus-Dictyoglomus_turgidum PNV80374.1 electron transporter RnfB [Dictyoglomus turgidum]
-------------------------------------------MGLVLISVIVLGAIGLL
FGIGLAIAGEKFKVEVDPRITEILNVLPGANCGACGYPGCEGFAKAVV--EG--RAPYTG
CVVGGEKVAKNIAKILGVDE--NIT-M-V---KSVAFLTCQ-GGKGIAQEKYVYKG-VDT
CKTANLVQ-GGYKGCPTGCLGFGDCVKACPFDAIHMGE-DG-LPKIDMEKCTGCGLCVKA
CPRGILTLL---PVDI-PLLLGCKTELP-GPEARRVC--SK--ACIGCGICE--KVCPKG
--AIKM-----DGRFPVI-DYNLC---DGC-----GICVE-KCPTKALILL--KK-----
------------------------------------------------------------
------------------------------------------------------------
------------------------------------------------------------
-----
>OPY77639.1|Proteobacteria-Deltaproteobacteria-Syntrophobacterales-Syntrophaceae-Syntrophus-Syntrophus_sp._PtaU1.Bin005 OPY77639.1 Electron transport complex protein rnfB [Syntrophus sp. PtaU1.Bin005]
MD--------------------------------------PALIKLALGGIAFLGCIGLL
FGIGLALAAQKFAVEANPKVEEVLEVLAGAQCGGCGYAGCEAYAEAVV--NDP-EVPANL
CFPGKAAVAEAVAEITGKKV--A-G-A-A---NMVASMRCS-RLEGNVGQKYHYLG-DQT
CAGASICFGGGPQECAYSCLGFGDCVEVCPFGAITL-E-NH-FPVVNVEKCVGCGSCVRI
CPKKIIEII---PLSA-RVWVPCSTKDP-GKVVRSVC--EV--GCISCRMCV--KACPAE
--AVSL-----DGNLIRV-DHGKC---AAYGVDCKEICVE-KCPRNIFRPF--KS-----
------------------------------------------------------------
------------------------------------------------------------
------------------------------------------------------------
-----
>WP_052567036.1|Nitrospirae-Nitrospira-Nitrospirales-Nitrospiraceae-Candidatus_Magnetobacterium-Candidatus_Magnetobacterium_casensis WP_052567036.1 RnfABCDGE type electron transport complex subunit B [Candidatus Magnetobacterium casensis]
MADILTVNGFFDIIHLIDSVINSIPLPSVGVGGGMEAKESVNMGATIKFTLLFVGGIGAL
FGLGLAFAAKRFSVEVDPKVEEVRDVLAGAQCGACGFAGCQQYAEAVV--QKS-NVSPNL
CSPGGSTVSELVALITGKKA--S-A-R-E---PQYSRILCQ-GDRARSTKRFKYEG-VKD
CRAAVLAG-GGDKSCVYGCLGYGTCKSVCTFGAIEMSE-QS-LPVVNTKKCTGCGACARA
CPKKVIEIL---PSSK-AVLVACHSKYK-GADTRKNC--QI--GCIACGMCV--KVCPYE
--APSI-----ANNVSTI-NIDKC---RTC-----GLCAI-KCPTKAIVDL--LL-----
--PRS--K--AFI-----------------TESK-------CIGCNM-CM-KVC-PVN--
-AACGELKKPH---------TIDSSLCIGCGICTAKCPVQ-AIDGTFNAPEVFAKALEKK
SGKKDTE------------------------------------------KENAA------
-----
>WP_114297834.1|Firmicutes-Clostridia-Clostridiales-Hungateiclostridiaceae-Anaerobacterium-Anaerobacterium_chartisolvens WP_114297834.1 RnfABCDGE type electron transport complex subunit B [Anaerobacterium chartisolvens]RCX16278.1 RnfABCDGE-type electron 
-------------------------------------------MYEVVVAASVLGGMGAL
LGIGLSYASKVFAVEIDERVVQIRDVLPGANCGACGLAGCDSFADAVV--QG--KAQVNG
CPVGGDAAAQKIAAVMGVEA--A-G-V-K---RVAARVLCN-GRCSVSTEKYIYRG-LND
CFAAAQLF-GGHKSCAYGCLGHGSCMAACPFNAIVI-T-GG-VARVIEDRCRACGKCVAA
CPKKLIEIV---PKEK-KYSVLCRSRDK-GAVTKKNC--EV--GCIGCTRCV--KACRYG
--AISM-----EGSLAKI-DVEKC---TGC-----GECTS-VCPTMAIRKM---------
------------------------------DYDD--------------------------
------------------------------------------------------------
------------------------------------------------------------
-----
>WP_072360547.1|Euryarchaeota-Methanomicrobia-Methanosarcinales-Methanosarcinaceae-Methanohalophilus-Methanohalophilus_portucalensis WP_072360547.1 Fe-S cluster domain-containing protein [Methanohalophilus portucalensis]ATU07540.1 electron transporter Rn
MN----------------------------------------LTTILIQSMATLGGLGLA
IGIMLIVASKKFKVDVNPLVEEVTEILPGINCGACGYAGCSDFAEHVV--ED--NAPLTG
CPVGGFDVAKEIGGILGQEV--S-D-A-E---AEYPYVRCN-GGI-HCIDRFNYEG-IED
CKAVMMLS-EGEKGCNYGCMGRGTCVRVCPFDAIHIGD-DR-LPKINKNLCTSCGICISS
CPNDILVFA---KESE-KVHVVCMSHDK-GKTVKAVC--EN--GCIGCKLCE--KACPVD
--AVHV-----TKFLAEI-DQEKC---ISC-----GKCVE-KCPQGCIEMR---------
------------------------------------------------------------
------------------------------------------------------------
------------------------------------------------------------
-----
>WP_073269967.1|Firmicutes-Clostridia-Clostridiales-Eubacteriaceae-Alkalibacter-Alkalibacter_saccharofermentans WP_073269967.1 RnfABCDGE type electron transport complex subunit B [Alkalibacter saccharofermentans]SHE67814.1 electron transport complex, Rnf
------------------------------------------MTGELLTPVFWLGILGLL
FGGGLAYASKVFAVEVDPKVPLLKDALPGANCGGCGYPGCDAFAVALA--AG--EAPVNG
CPVGGSETAEKIADILGAAA--E-T-G-E---RMIARVICN-GTFENAKDRSNYYG-VMD
CREANIAS-GGNKGCQYGCMGLGTCERVCPFDAIHIKE-SG-VAVVEPDKCTACGKCIDA
CPKMVIALV---PASK-GVHIDCNSKDK-GKDVKASC--SV--GCIGCQICV--KNCPEK
--TISF-----ANNLAKI-EYEGC---TEC-----QVCVQ-KCPTKAINSQ--LE-----
--KLK--E--EKQ-----------------------------------AQ----------
------------------------------------------------------------
------------------------------------------------------------
-----
>RKY68061.1|Candidatus_Latescibacteria-root-root-root-root-Candidatus_Latescibacteria_bacterium RKY68061.1 hypothetical protein DRQ02_05375 [Candidatus Latescibacteria bacterium]RKY71565.1 hypothetical protein DRQ24_07095 [Candidatus Latescibacteria bact
------------------------------------------MESIFLPSILWLAALGGL
FGVILAWASRRFAVEEDPRVDRVLEMLPGANCGGCGYPSCREFAQAIV--EG--KTTPGA
CVASNSEMVLKISRLVGLKV--E-E-QRT---PMVAVVHCQ-GGKKQTTELFDYEG-IED
CRAAVLLF-EGSKGCVYGCLGLGSCVNACPFGAISMGS-NG-LPVVDDNLCTGCGICVTV
CPKGIIELI---PKEQ-KIYLACSSHDR-GRKVKDVC--TV--GCVGCGICA--KVTPED
--GIQM-----RDNLPEI-DYQKN---PNL-----VLAVH-KCPQHCFVDK--VK-----
--VRA--K--VAI-----------------GTD--------CNGCGQ-CK-QLC-PMG--
-AIDGEPGERH---------TVIREKCVGCGICVLACPQK-AIFTMGAVGYVKD------
------------------------------------------------------------
-----
>WP_078697106.1|Firmicutes-Clostridia-Clostridiales-Clostridiaceae-Caloramator-Caloramator_quimbayensis WP_078697106.1 RnfABCDGE type electron transport complex subunit B [Caloramator quimbayensis]SKA94774.1 electron transport complex, RnfABCDGE type, B 
MS-----------------------------------------LNNILFPMISLGGLGIV
FGSLLGYASKKFAVEVDPRVPVIRDILPGANCGGCGYAGCDACAKAMV--EG--EAAPNA
CPVGGSETAKKIGEVLGLKV--D-A-S-V---RKAAFVKCN-GTCSNAKNKYEYTG-IAD
CRDAALLSGGGYKGCSYGCLGLGSCVKVCEFGALSI-V-NG-VAVIDENKCTSCGKCVKT
CPKGLIEIV---PVDN-KVRVMCNSKDK-GKDVKDNC--AV--GCIGCRMCE--RACQFG
--AIIF-----ENNLAKI-DYEKC---TQC-----NACAL-KCPTKAIKGL--LV-----
--NKE--S--IEV-----------------------------------VS----------
------------------------------------------------------------
------------------------------------------------------------
-----
>WP_077366927.1|Firmicutes-Tissierellia-Tissierellales-Tissierellaceae-Anaerosalibacter-Anaerosalibacter_sp._Marseille-P3206 WP_077366927.1 RnfABCDGE type electron transport complex subunit B [Anaerosalibacter sp. Marseille-P3206]
-------------------------------------------MSIILYPLLVLGGLGLL
FGIILSLASKAFAVETDPKVEEVRSVLPGANCGACGYPGCDGFASSVV--EG--KAPVNG
CAVGGKAVAEKVAKIMGVGA--G-E-T-E---KKVAVVLCQ-GNNSKAVKKYKYIG-IHD
CKAANIVS-GGDKACQYGCLGLGSCKDVCKFGAIEI-V-DG-IAVIDPEKCTSCGQCIKA
CPKGIIQLV---PYSQ-KLVVKCRSLEF-GKPVKEKC--ST--GCIGCQMCV--RACPAE
PKAMQF-----ENNVPHI-DYEKC---INC-----GLCAE-KCPTGAIWSI--LE-----
--KKK--V--ADK-----------------------------------------------
------------------------------------------------------------
------------------------------------------------------------
-----
>WP_066063547.1|Proteobacteria-Deltaproteobacteria-root-Candidatus_Desulfofervidaceae-Candidatus_Desulfofervidus-Candidatus_Desulfofervidus_auxilii WP_066063547.1 RnfABCDGE type electron transport complex subunit B [Candidatus Desulfofervidus auxilii]AMM
ME----------------------------------------VLRATIYPMLVMGGLAIF
FAIGLGIAAKVFYVYVDPKVKEVEGLLPGANCGGCGYAGCADCAAAIV--AG--EAPVTA
CVASSEDVFVAIGEVLGKTV--E-V-K-E---KEIAMIMCR-GTADKAKRKFQYMG-IED
CRAALLAG-GGDKECQYGCLGLGTCVKNCPFDALSMGE-DG-LPKVDKDKCTGCGTCTRV
CPRGIPKLV---PVSL-KIAVICSSHDT-PPVVKKIC--EV--GCQGCGLCK--KACPEK
--AITI-----VDSLSVV-DPSKC---TLC-----GKCFE-KCPTGAIQQL--LP-----
--A---------------------------------------------------------
------------------------------------------------------------
------------------------------------------------------------
-----
>WP_052562486.1|Planctomycetes-Candidatus_Brocadiae-Candidatus_Brocadiales-Candidatus_Brocadiaceae-Candidatus_Brocadia-Candidatus_Brocadia_sinica WP_052562486.1 RnfABCDGE type electron transport complex subunit B [Candidatus Brocadia sinica]KAA0241895.1 
-------------------------------------------MGLLLGAAITLVILGMV
FGIGLAIASDKFAVKVDPRIDSINEVLPGANCGACGQPGCSGFAQAVV--EG--KAPVAG
CTVGQADVARLVANVMGVKF--E-N-R-E---RVISVVMCH-A--RGVKDKFVYHG-IKD
CRAANIVA-GGFLGCDYGCLGLGTCVEACKFEAMYMGE-DN-LPKVIEERCTGCGRCAAV
CPRKIISIL---PESK-MVHVRCKSLDK-GAVAKKIC--QD--SCIACKQCE--KICPYD
--AIHV-----QNNLAVI-DYNKC---TSC-----GKCIE-VCPNHTIINF--AR-----
--ERS--L--TRH-----------------ILTI--------------------------
------------------------------------------------------------
------------------------------------------------------------
-----
>WP_133530077.1|Firmicutes-Clostridia-Halanaerobiales-Halanaerobiaceae-Halanaerobium-Halanaerobium_saccharolyticum WP_133530077.1 RnfABCDGE type electron transport complex subunit B [Halanaerobium saccharolyticum]PUU90740.1 RnfABCDGE type electron transp
------------------------------------------MNPTYLYSLISMGGMAAF
LAAGLGFASEHFKVEQDPRVGKVEDALPGANCGACGYAGCEAFAEAVV--NG--EAPVGG
CPVGGDNVASDIADIMGADA--G-S-S-D---KVVAELLCG-GGIKETTKSGKYQG-IET
CKAAHSVN-GGEKECQYSCLGFGDCEAVCPFDAIEMSE-NG-LPQIDYDKCTGCGKCVEE
CPRNVLTLA---PLSG-QTHIRCSSHNS-GKIVRKTC--EV--GCIGCSLCA--KVCPVD
--AIEM-----KDNLAVI-DYEKC---VNC-----GKCAE-KCPTGTIEFQ--GR-----
--WIE--K--VEI------------------NDK-------CVGCTL-CA-KAC-PVD--
-AIEGEVKKLH---------EIDQEKCIQCGLCFEACNVD-AVDVFYKDEN---------
------------------------------------------------------------
-----
>PJC48799.1|Candidatus_Omnitrophica-root-root-root-root-Candidatus_Omnitrophica_bacterium_CG_4_9_14_0_2_um_filter_42_8 PJC48799.1 electron transporter RnfB [Candidatus Omnitrophica bacterium CG_4_9_14_0_2_um_filter_42_8]
----------------------------------------------MLIPILTMSIMGLL
FGLGLAYASKIFKVDIDPKIDRVLHALPGANCGACGMAGCASLAEAIV--AG--KAEVTS
CAPGGQDIYNRIAEILGVET--K-V-K-K---KKVARIRCN-GGK-RSADKYEYNG-LRT
CAGVNLLG-GGNKSCGFGCMGLGDCVKSCLFDAIRLDN-NN-IPVVNPAKCTACGKCLEA
CPKNIIILE---NSDN-EIYVKCLSQDK-ITVVKSMC--PA--GCIGCKICE--KLSG-G
--AFIV-----ENNLSKV-DYSRLKSDTPW-----QAIID-KCPTKCIVKE---------
------------------------------------------------------------
------------------------------------------------------------
------------------------------------------------------------
-----
>WP_013007234.1|Deferribacteres-Deferribacteres-Deferribacterales-Deferribacteraceae-Deferribacter-Deferribacter_desulfuricans WP_013007234.1 RnfABCDGE type electron transport complex subunit B [Deferribacter desulfuricans]BAI79986.1 electron transport c
----------------------------------------------MIEAVVVVGLSSFV
AGFGLYAASKKFSVEKDPRIEEVNEILPGANCGGCGYPGCSALAEAIV--KG--DAPANA
CPVGGAELAEKIGKLLGLEV--D-T-S-V---RKVAKIKCH-GDKEKCPPKYEYYG-PAD
CHAIVMLG-GGNKGCIYGCVGGGSCVKACNFDALKMGD-NG-IPVVDEEKCTACGLCVKA
CPRNLIELI---DVEK-KFIVSCSSKDK-GVETKKVC--SV--GCIGCRLCA--KNCPED
--AITV-----ENNLAYI-HAEKC---INC-----GKCEE-VCPTKAIIKL---------
------------------------------------------------------------
------------------------------------------------------------
------------------------------------------------------------
-----
>WP_089023361.1|Firmicutes-Clostridia-Natranaerobiales-Natranaerobiaceae-Natranaerobius-Natranaerobius_trueperi WP_089023361.1 Fe-S cluster domain-containing protein [Natranaerobius trueperi]OWZ83901.1 electron transporter RnfB [Natranaerobius trueperi]
----------------------------------------------MIGPVLGLGALGLF
FGFALAFASQKFAAETDPKVEAITESLPGANCGACGYPGCSAFAEAVA--KG--ETSVDG
CTPGGKTTAQEIAEILGVSH-DE-S-E-E---SYVAEVACL-GGRDHCKEQFDYDG-VQD
CRAAMMYS-NGFKACEYGCLGLGTCEEVCPFDAIEMQD-NG-IPYIDPEKCKGCNKCVNI
CPKQVIRMI---NTKT-EHHVRCNSLDK-GKVVKKVC--EV--GCIGCGICA--KLCPVD
--AITI-----ENNLASI-DSHEC---INC-----GKCKE-KCPQDCITSD--LE-----
--YTT--N----------------------------------------------------
------------------------------------------------------------
------------------------------------------------------------
-----
>WP_051623497.1|Firmicutes-Clostridia-Clostridiales-Clostridiaceae-Clostridium-Clostridium_hydrogeniformans WP_051623497.1 RnfABCDGE type electron transport complex subunit B [Clostridium hydrogeniformans]
MD-----------------------------------------SASIVYSALSLGILGLI
FGILLSYASKKFHVEVDEKIPRVREILPGANCGGCGFAGCDAYAKAVI--EE--DASITA
CTVGGASVSNLIGDILGVKV--G-S-V-E---RKVAFVKCN-GNCDSAKNKFQYEG-IKD
CVSASLLE-GGDKGCSYGCLGLGTCVSACEFDAIEV-V-NG-VAIVDEEKCTNCGACRKV
CPKSLIDEV---PVEK-KIRVQCNSKDM-GKIVRSNC--TV--GCIGCKICE--KNCPAE
--AVKV-----SDSIALV-DYDKC---TQC-----GICVS-KCPTKAIKEI--IT-----
--CEK--R--VIN-----------------------------------LN----------
------------------------------------------------------------
------------------------------------------------------------
-----
>WP_023050794.1|Fusobacteria-Fusobacteriia-Fusobacteriales-Fusobacteriaceae-Cetobacterium-Cetobacterium_somerae WP_023050794.1 RnfABCDGE type electron transport complex subunit B [Cetobacterium somerae]ERT68850.1 hypothetical protein HMPREF0202_01255 [Ce
-------------------------------------------MESILFPVLSLGGTGLA
MGLFLAYASKKFEVKVDEKVEAIQGILPGINCGACGYPGCSGYAEAIA--LN--GAEMTA
CSPGGPAVAAEIAKVMGATV--DLS-G-P---KMVAKLLCQ-GDCTKTTKTYEFEGELTT
CSAINLYA-GGDKSCKYGCLGYGDCVKVCPVNAITVTE-KG-IVNIDEEKCVSCKKCVST
CPKRLIEML---PMNK-RVTVNCMSRDK-GVVARKAC--TV--ACIACGLCQ--KACPVD
--AIEI-----KNNVARI-DPEKC---VEC-----GLCAV-KCPTKAINSE--VK-----
--EIK--K--AEI-----------------IEEK-------CIGCTA-CA-RVC-PVK--
-CIEGEVKQKH---------KIDQSKCIGCQLCYDKCKFS-AIKINIQNL----------
------------------------------------------------------------
-----
>WP_068748954.1|Firmicutes-Clostridia-Thermosediminibacterales-Thermosediminibacteraceae-Thermovenabulum-Thermovenabulum_gondwanense WP_068748954.1 Fe-S cluster domain-containing protein [Thermovenabulum gondwanense]KYO64789.1 Electron transport complex 
------------------------------------------MANLIALAMISMGGLGLV
LGSGLVIASKKFAVETDPKVDEILAALPGANCGACGYPGCSGLAKAIV--EG--KASVSA
CVVGGPKVAAKIADIMGVKAEGE-T-K-D---KKVARVLCQ-GNANNAKFKSEYFG-IKT
CRAASLVN-GGPKACTFACIGFGDCEKVCPVGAINMSE-DG-LPVIDEEKCTGCGLCVKA
CPKMVIALS---PLKN-EVHVRCRATMK-GKDTKDVC--KV--GCIACKQCE--KVCPFD
--AIHV-----VNNVAVI-DYEKC---TNC-----MLCVE-KCPTKIITAK--FD-----
--KRK--K--AEI------------------TDA-------CIGCTI-CA-KNC-PVN--
-AITGEIKKKH---------EVQTDLCIGCGVCAEKCPKK-AIKMERN------------
------------------------------------------------------------
-----
>WP_125988479.1|Firmicutes-Clostridia-Halanaerobiales-Halanaerobiaceae-Halocella-Halocella_sp._SP3-1 WP_125988479.1 RnfABCDGE type electron transport complex subunit B [Halocella sp. SP3-1]AZO94303.1 RnfABCDGE type electron transport complex subunit B [H
------------------------------------------MESIYINSLLSMGGLGAL
LAVGLGFAARAFHVERDERIDQIEEVLPGANCGACGYAGCSNFAEAVV--NG--EAAVNG
CPVGGDKVAALVAEIMGATA--G-S-G-E---KQLAQVLCN-GGWQETEQPSEYRG-IKT
CSAANMVS-SGTKSCQYGCLGLGECAAVCPFDAIEMSE-NG-LPVIDPEKCTGCGKCVQA
CPRGIITLA---PISS-QNHIRCSSHDS-GKLVRGIC--EL--GCIGCGICA--KVCPVE
--AIKI-----ENNLAVI-DYSKC---INC-----GLCAE-KCPTGAIEFE--GK-----
--RVK--E--IEI------------------TDN-------CVGCTR-CA-REC-PVK--
-AIEGELKEQH---------SIDPEICVKCGICYDVCKVKGAIKVEFE-E----------
------------------------------------------------------------
-----
>WP_160234346.1|Firmicutes-Clostridia-Clostridiales-Clostridiaceae-root-Clostridiaceae_bacterium WP_160234346.1 RnfABCDGE type electron transport complex subunit B [Clostridiaceae bacterium]NBH78693.1 RnfABCDGE type electron transport complex subunit B [
-------------------------------------------MQNIIFAAASLSIMGLL
FALLLGFASKIFAVEVDERIPLVRECLPGANCGGCGFPGCDGLAAAIV--AG--TAPVNG
CPVGGAAAAEKIAKVMGVEA--A-S-G-E---KMVAHVHCN-GGC-NAVDKAKYEG-LQD
CNAALRVA-SGPKECAFGCMGLGSCVKACAFDALHI-E-NG-TAVVDAEKCVACGKCVAT
CPKKLIDLV---PAKN-TVHVNCMNRDK-GPAAMKVC--SV--ACIGCKMCE--KTCKFD
--AIHV-----ENNVASI-DYSKC---KNC-----KMCAK-ACPKGCIEPV--PT-----
--PEE--K--EKF-----------------AAMQ-------KAQAEK-AK---Q-AAA--
-AKAAAEKPAE-------------------------------------------------
------------------------------------------------------------
-----
>WP_145973826.1|Firmicutes-Clostridia-Clostridiales-Oscillospiraceae-Oscillibacter-Oscillibacter_valericigenes WP_145973826.1 4Fe-4S dicluster domain-containing protein [Oscillibacter valericigenes]
-------------------------------------------MMNIVYAILVLGILGGI
FGLILAVASIVFAVKTDPKLPEIIEALPGANCGGCGYAGCSDCASHIL--SG--TAPVNA
CPVGGATSADKIAAIMGVEA--G-S-S-E---KMVAFVRCN-GGT-NAKKRFEYRG-VQD
CISATKVS-AGPLDCAFGCLGFGSCVTACKFGAMSIGS-NG-CAVVDPEKCTDCMACAAA
CPRKLIVSV---PAAK-KVHVACANKDK-GKAAMSVC--AN--SCIGCGLCE--KECPKG
--AIHV-----DGGVAVI-DYAKC---VGC-----KLCTK-VCPRDAILPK--AT-----
--AEE--K--EKY-----------------KAIK-------KAQAEK-AK-AAS-KTA--
-SAPNA------------------------------------------------------
------------------------------------------------------------
-----
>WP_017751082.1|Firmicutes-Clostridia-Clostridiales-Clostridiaceae-Clostridium-Clostridium_tyrobutyricum WP_017751082.1 Fe-S cluster domain-containing protein [Clostridium tyrobutyricum]
-------------------------------------------MNTAIMVLIVMTVIGLI
FGLVLGYANKRFAIESNPLIDLVEDELPKGQCGGCGYAGCRAYAEAVV--LDK-EVSPSL
CVPGKAAVAEKVAKLTGKSA--E-E-M-E---PKVAHVMCN-GNLKNAVRRYEYQG-VKD
CSAANLLQ-GGPKGCSFGCIGFGTCVRNCPFDAMMMGK-NG-IPLIDTDICIGCGKCASV
CPKNVISLI---PVGT-KVEVQCNSHDK-GVKVRKNC--TV--GCLGCGMCS--RNCEHN
--AIKI-----EDNLAVV-NPEICI--NEC---SEEKCLT-KCPTGAIKEI--LL-----
--NLN--N--AQK-----------------NKEE--------VAVK--------------
------------------------------------------------------------
------------------------------------------------------------
-----
>KPK73633.1|candidate_division_WOR-3-root-root-root-root-candidate_division_WOR_3_bacterium_SM23_60 KPK73633.1 hypothetical protein AMJ87_01025 [candidate division WOR_3 bacterium SM23_60]
MD-----------------------------------------ITGVLKSIIGLGGLSLV
FGIILAIAFKKLAVQISEKEKKIRDLLPGANCGACGFPGCDAYAHALAEQTG--EYPANL
CTVGGSETTQKIAEILGVEV--E-E-T-E---PKVCVLRCK-GGCKEAIEKFDYVG-PGD
CRSNYILL-GGNKACEYGCLGGGHCVEVCPFDAISMGP-NH-LPIIDPEKCTACGICVME
CPRQVLELI---PRSQ-LIYLACKTKDK-GKAVKQVC--TV--GCIGCQMCV--KVCPYP
-GAIAM-----DGNLPKM-DYEKC---TSC-----GICFN-KCPTNSFVDR--AK-----
--ARP--Y--AII------------------SPK-------CDGCGE-CV-QVC-QFK--
-AIEGEPGKRH---------VVIKDKCVGCGRCFEVCPIK-VITMAGALGYAQVG-----
------------------------------------------------------------
-----
>PLX66180.1|Deferribacteres-Deferribacteres-Deferribacterales-Deferribacteraceae-Denitrovibrio-Denitrovibrio_sp. PLX66180.1 electron transporter RnfB [Denitrovibrio sp.]
----------------------------------------------MIGSVITLAVVGFL
AGLGLMYASKKFHVVKDERIEKINEMLPSANCGGCGLPGCMALAEAIV--SG--KAAPDA
CPVGGVDLAKQIAVFMGMEV--N-T-G-V---KKVARVRCN-GGKENGTVKYDYYG-PRD
CNSVTLLA-GGSKVCTFACVGEGSCIKSCGFDAMYMGE-DG-IPRVKPDNCTSCGKCVTA
CPRKLIELV---PEDK-PFIVSCRSKDK-GPDVKKAC--KV--GCIGCKMCE--KKCPVG
--AIDV-----DSFLAVI-DPDPC---TNC-----GTCEE-VCPTKAIRNF--HN-----
--LKI--K--A-------------------------------------------------
------------------------------------------------------------
------------------------------------------------------------
-----
>TCP99746.1|Firmicutes-Clostridia-Clostridiales-Clostridiaceae-Serpentinicella-Serpentinicella_alkaliphila TCP99746.1 RnfABCDGE-type electron transport complex B subunit [Serpentinicella alkaliphila]
MN-----------------------------------------IENIIYPVVSLGGLGLL
FGAGLAYASQKFAVEVDPRVTAIRDVLPGANCGGCGVPGCDGFAKAVV--EG--TCPVDG
CPVGGPDCAKAVAEIMGVVV--D-A-T-E---RKVAKVICN-GTTHKCKEKYEYQG-VED
CVAASLLA-GGSKTCDYGCVGLGTCVRACQFDAIEI-A-DGRIARIIPEKCTACNKCIEA
CPKSVIDMV---PFEQ-AVIISCNNKET-GKVVRPKC--SV--ACIACKMCV--KACPFE
--AIDF-----KDNLAFI-NYEKC---TNC-----YVCVQ-KCPTKAIEGR--LR-----
--EED--K--EIT-----------------LENK--------------------------
-DAQDENKEN--------------------------------------------------
------------------------------------------------------------
-----
>WP_094367805.1|Firmicutes-Clostridia-Clostridiales-Peptostreptococcaceae-Romboutsia-Romboutsia_weinsteinii WP_094367805.1 RnfABCDGE type electron transport complex subunit B [Romboutsia weinsteinii]RDY29630.1 RnfABCDGE type electron transport complex su
--------------------------------------------MGIVNAIVVLGAMGLI
FGAVLAYASKKFAVEVDERVEAILSVLPGANCGGCGYPGCGGLANAIV--EG--KAPVNG
CPVGGTSVAEKIGDVMGLRA--E-S-G-E---KQVAKVICK-GNCQSAKDKYEYEG-ISD
CRAANVLN-AGAKACKFGCLGLGTCVSVCKFDALSI-V-DG-VAIVDEEKCVMCGKCIDI
CPKGLINKK---PAKN-EVVVECNSKDF-GKVVKEKC--SA--GCIGCGICA--KVCKFD
--AIVF-----ENKIAKI-DYDKC---VGC-----MVCVQ-KCPTKVISGD--LS-----
--KRQ--K--VTI-----------------DEDL-------CVGCTI-CK-KEC-KFD--
-AIKGELKQKH---------NIDNEKCVGCHLCMQKCPKK-AIKTI--------------
------------------------------------------------------------
-----
>RKX68861.1|candidate_division_WOR-3-root-root-root-root-candidate_division_WOR-3_bacterium RKX68861.1 electron transporter RnfB [candidate division WOR-3 bacterium]
--------------------------------------------MIVIKALIGLGGVGLI
MGIILAIAYQKFRVEVDPKEEKIREILPGANCGACGYVNCDTYAHAVA--TG--EAEPNL
CIPGGSEVAARIGEILGVEL--E-A-K-E---KMISCLNCQ-GSIEVAPERYDYHG-PKD
CRSSYILL-GGYKACTYGCLRMGHCVEVCPFDAIELGP-EG-LPVIDPKKCTGCGICVEE
CPKGVLSLV---PYEQ-KVYIGCASHDR-GKKVKDVC--KK--GCIGCGICA--KVCPFD
--AIEL-----VDNLPVI-DYKKC---VSC-----GICVH-KCPTKAIVDR--VK-----
--VRP--Y--AII------------------STK-------CDGCGE-CV-KVC-QFK--
-AIEGEEGKRH---------RVIRENCIGCGMCFRVCPVG-AITMAGALGYED-------
------------------------------------------------------------
-----
>WP_093882502.1|Proteobacteria-Deltaproteobacteria-Syntrophobacterales-Syntrophaceae-Syntrophus-Syntrophus_gentianae WP_093882502.1 Fe-S cluster domain-containing protein [Syntrophus gentianae]SEM11837.1 electron transport complex protein RnfB [Syntrophu
MD--------------------------------------PVLLKLALGGIAFLVCIGLL
FGIGLALAAQKFAVEANPKVEEVLEVLAGAQCGGCGYPGCEGYAEAVV--NDP-DVPTNL
CFPGKAAVAEAVAEITGKKV--G-G-A-A---NIIASVRCS-RIDGGVGQKYQYLG-YET
CAGASLAF-GGPQECSYACIGLGDCVASCPFGAITL-E-NA-YPVIDAAKCVGCGSCMRA
CPKKVIELI---PLKA-RVWVPCSTHDP-GKTVRALC--KV--GCITCKMCV--KACPAG
--AVSV-----ENDLVRI-DHEKC---LAYGPECNLACVE-KCPRKIFQTF--QT-----
--EGK--K--AGD-----------------LKAA--------------------------
------------------------------------------------------------
------------------------------------------------------------
-----
>OGW83616.1|Candidatus_Omnitrophica-root-root-root-root-Omnitrophica_bacterium_RIFCSPLOWO2_01_FULL_45_10 OGW83616.1 hypothetical protein A2987_02820 [Omnitrophica bacterium RIFCSPLOWO2_01_FULL_45_10]
------------------------------------------MIANIVIPVAAMTGLGLV
FGLGLAYALKIFGIEADPQVALILSKLPGANCGACGKAGCANFAEAVK--AG--VIHPSG
CVVANEEARKSISEILGVEH--R-S-K-V---KTAATVLCN-GGV-NAVDKFNYTG-IKN
CKAATLVF-GGQKACIFGCLGFGDCVTSCPFDAIRMTA-QE-IPEVDPDKCTACGACVKA
CPKNLFVLL---PVAK-KYYVKCSSTDV-GAVVAKVC--KS--GCIACRKCE--KACPIQ
--AVKV-----ESNLARI-DPMKC---GNF-----GKCFE-VCPTNVIQKRG--------
------------------------------------------------------------
------------------------------------------------------------
------------------------------------------------------------
-----
>WP_117823200.1|Firmicutes-Clostridia-Clostridiales-Lachnospiraceae-Coprococcus-Coprococcus_comes WP_117823200.1 RnfABCDGE type electron transport complex subunit B [Coprococcus comes]RGU47266.1 RnfABCDGE type electron transport complex subunit B [Coproc
MS-----------------------------------------ITGVLIAALIVGGTGVF
IGVFLGIAGKKFAVEVDEKEEAILAELPGNNCGGCGYAGCSGLAAAIA--KG--EAPVGQ
CPVGGAPVAAKIAAIMGEEA--G-E-S-V---HEVAFVKCA-GTCEKAKQAYDYTG-ITD
CQMAAMMQNGGSKGCSFGCLGFGSCVRACPFDAIHI-V-DG-IAVVDKEACKACGKCIVT
CPKHLIELV---PYEQ-KHLVQCSSKDK-GKDVMSVC--SV--GCIGCKMCE--KVCESD
--AVHV-----VDNIAHI-DPEKC---TNC-----GKCAE-KCPKKIIK-----------
------------------------------------------------------------
------------------------------------------------------------
------------------------------------------------------------
-----
>WP_134113280.1|Fusobacteria-Fusobacteriia-Fusobacteriales-Fusobacteriaceae-Hypnocyclicus-Hypnocyclicus_thermotrophus WP_134113280.1 RnfABCDGE type electron transport complex subunit B [Hypnocyclicus thermotrophus]TDT69874.1 RnfABCDGE-type electron trans
-------------------------------------------MVDIIIAVVALGTIAIL
MGVFLAYAAKKFEVKKDPKINEILDILPGVNCGACGYPGCSGYAEAVA--MQ--GVDINL
CAPGGAEVVEKISTITGQVA--E-D-K-E---KMVARVMCQ-GDNTKVTKRYEFDADIKT
CANALLYY-GGDKSCMYGCLGYGDCEKVCPTNAIKVNE-KG-IAVVDEELCISCEKCVIE
CPKNIIKMV---REKS-RVSVLCSSHEK-GADSRKVC--SI--SCIGCGICA--KNCPVD
--AIEV-----KGNLAVI-DDSKC---INC-----GICEV-KCPTNAIKSD--IK-----
--EVK--K--AKI-----------------IEDK-------CIGCTA-CA-RVC-PVD--
-AIEGEVKKKH---------KVIAEKCIGCGLCYEKCKFD-AIKLETQIKSS--------
------------------------------------------------------------
-----
>WP_139132061.1|Firmicutes-Clostridia-Clostridiales-Clostridiales_Family_XII._Incertae_Sedis-Fusibacter-Fusibacter_sp._3D3 WP_139132061.1 RnfABCDGE type electron transport complex subunit B [Fusibacter sp. 3D3]GAU77413.1 electron transport complex protei
MD-----------------------------------------IMSILVAAGILGVMGLL
FGIGLAFASQKFAVEIDPRVVAVREVVPGANCGACGYPGCDGFSNAVV--KG--IAPVNG
CPVGGAECAKNIASIMGLDA--G-D-S-I---KQVAKVLCK-GDEDKCSNRFDYEG-FDS
CVAANMLN-GGPKSCLYGCMGLGTCVQVCPFDAIHINS-KG-LAEVDPEKCTACNKCIDA
CPKDVITLV---PYGQ-LTVVDCNNKDK-GPMVKKNC--SV--ACIACGICE--KNCPFD
--AIHV-----VNNLAVI-DYDKC---TNC-----MVCVE-KCPTKAIEGD--LS-----
--KRK--K--ASI-----------------IDDK-------CIGCTI-CA-KNC-PVD--
-AITGELKKVH---------EIDQSKCIGCGVCEAKCPKD-AIEMK--------------
------------------------------------------------------------
-----
>WP_106057887.1|Firmicutes-Clostridia-Clostridiales-Clostridiales_Family_XIII._Incertae_Sedis-Mogibacterium-Mogibacterium_diversum WP_106057887.1 RnfABCDGE type electron transport complex subunit B [Mogibacterium diversum]AVM48833.1 ferredoxin [Mogibacte
-------------------------------------------MNAIITAVVLVVCAGFI
ASLLLVIASHAFYVPVDERVSEVREILPGANCGGCGFAGCDDYANAVV--NDE-STSCSA
CTVGGASCAEQIANILGRAA--G-G-A-D---KQIAQVMCN-GTCDASKKILEWQG-MQS
CAGAKTFF-NGNSACSQGCIGLGDCVGVCEFDSIGI-I-DG-VAKVNRDTCVACGKCVVT
CPQTIIKMV---PYKK-EVHVLCMNTEK-GGVTRKQC--SN--GCIGCAKCE--KTCKFD
--AIHV-----NNNVAAV-DYEKC---KNC-----GMCMG-VCPTGSINSY--NE-----
--RHA--K--MAI-----------------NAKK-------KAEAEK-AA-KAA-EAK--
-AKAAAQA----------------------------------------------------
------------------------------------------------------------
-----
>WP_096711933.1|Euryarchaeota-Methanomicrobia-Methanosarcinales-Methanosarcinaceae-Methanohalophilus-Methanohalophilus_euhalobius WP_096711933.1 Fe-S cluster domain-containing protein [Methanohalophilus euhalobius]ODV49915.1 electron transport complex, R
MS----------------------------------------MPTLLIQSMATLGGLALA
IGVMLIVASKKFKVDVNPLVEEVTEILPGVNCGACGYAGCADFAEHVV--ED--NAPLTG
CPVGGFDVAKEIGGILGQEV--S-E-G-E---AEYPYVRCN-GGV-HCVDRFNYEG-IED
CKAVMMLS-EGEKGCNYGCMGRGTCVRACPFDAIYIGD-ER-LPKINKNLCTSCGLCIES
CPNDILVFA---KESE-KVHVVCMSHDK-GKTVKAVC--EN--GCIGCKLCE--KACPVD
--AVHV-----TKFLAEI-DQEKC---ISC-----GKCVE-KCPQGCIEMR---------
------------------------------------------------------------
------------------------------------------------------------
------------------------------------------------------------
-----
>WP_019132647.1|Firmicutes-Tissierellia-Tissierellales-Peptoniphilaceae-Peptoniphilus-Peptoniphilus_obesi WP_019132647.1 RnfABCDGE type electron transport complex subunit B [Peptoniphilus obesi]
MD-----------------------------------------LKVILYPILILAAMGAA
FGILLSVASRVFAVDVDDKVVAIRSALPGANCGACGFPGCDGLAQAIA--DG--KADISS
CSIGGEVVANKLAEILGKDS--V-E-F-E---RQVATVLCQ-GDCNIAKNKYTYQG-LED
CRLISDFQ-NGSKTCQYGCVGGGSCVGVCEYDAIHI-V-DS-IAVVDKDKCVACMKCINI
CPKNIIKAV---PYSA-KTVVKCISQDL-GKNVKLSC--SK--GCIGCKICE--RNCPKE
--AIHV-----ENNFAEI-DYDKC---INC-----GICVS-KCPTNAIYCE--YP-----
--EKV--E--KIK-----------------QRQK-------ELAEKKKRE-RLE-KVE--
-SQQ--------------------------------------------------------
------------------------------------------------------------
-----
>WP_124755006.1|Firmicutes-Clostridia-Clostridiales-root-root-Clostridiales_bacterium_COT073_COT-073 WP_124755006.1 RnfABCDGE type electron transport complex subunit B [Clostridiales bacterium COT073_COT-073]RRD94917.1 RnfABCDGE type electron transport c
-------------------------------------------MNEVITTMSVIGGLGLV
FGAGLGVASKVFAVKVNPLVPEVREALPGANCGACGKAGCDAYAKAIV--EE--GAPINL
CPVGGAKTLEQISKIMGMEA--V-A-E-A---KKVAFVQCN-GSCQNAKEKYQYIG-ITS
CADAAYLPGGGPKACEYGCLGLGSCVKACEFGAIDI-V-DG-IAVINPEKCVACGKCVTA
CPKKLIEIV---PDDK-KVRVRCRSLAK-GKEVMDAC--AV--GCIACSKCV--KECKFD
--AIHV-----VNNIAHV-DYDKC---KQC-----NMCVK-VCPKQVITEK--VR-----
--IKK--A--SAPKP----------------------------------------PVE--
-----ELPQVKEA-----------------------------------------------
------------------------------------------------------------
-----
>WP_040551231.1|Firmicutes-Tissierellia-Tissierellales-Peptoniphilaceae-Peptoniphilus-Peptoniphilus_duerdenii WP_040551231.1 RnfABCDGE type electron transport complex subunit B [Peptoniphilus duerdenii]
-------------------------------------------MSTIITPIIILGIIGAL
FGIILSIASKVFAVEVDPKVIAVRNSLPGANCGACGFPGCDGLADAIA--RG--EAPVTG
CVIGGAQVAAKVAEVMGVNA--G-N-V-E---RQVAVVKCQ-GTCEAAKDKYEYKG-LVD
CRLIADFQ-KGSKACSYGCLGGGTCTTVCDYDAIHI-T-DGKIAEVDKEKCVACMKCIKI
CPKNIIGLM---PYKQ-KTEVKCFSKDA-GKEVRTYC--SN--GCIGCGICE--KKCPKD
--AIHV-----TDNLAAI-DYTKC---INC-----GICVA-NCPTGAIFCE--YP-----
--ERI--A--KIK-----------------ENQR-------LQAEKKRQE-ALA-AKA--
-KMEAEKEAAKEEATV--------------------------------------------
------------------------------------------------------------
-----
>WP_028574128.1|Proteobacteria-Deltaproteobacteria-Desulfovibrionales-Desulfohalobiaceae-Desulfonatronovibrio-Desulfonatronovibrio_hydrogenovorans WP_028574128.1 RnfABCDGE type electron transport complex subunit B [Desulfonatronovibrio hydrogenovorans]
-------------------------------------------MEQIIIAIAAMGIIGLL
LSLILGITARAFYVPVDARIARINDALPGANCGACGLAGCSDLATAIV--SG--HAEPKA
CKAGGSETLALISKILGVEV--D-A-D-E---QMVAQMFCS-GTKHSSDHKFIYTG-IHD
CRAAELVS-GGDKSCSYGCLGLGTCEKVCAFGAITMLK-SG-LPIVEAKKCTACGNCVKV
CPKGIPKLV---PISQ-KSVCFCQSHDP-GKVVNKIC--SV--GCIGCSLCK--KVCPED
--AINM-----VDSLAVV-DPAKC---TGC-----GICYE-KCPTGVIHKL--VI-----
------------------------------------------------------------
------------------------------------------------------------
------------------------------------------------------------
-----
>WP_034233492.1|Firmicutes-Clostridia-Clostridiales-Lachnospiraceae-root-Lachnospiraceae_bacterium_AC2029 WP_034233492.1 RnfABCDGE type electron transport complex subunit B [Lachnospiraceae bacterium AC2029]
MD-----------------------------------------VTGILTAAGVIGGVGIL
VGLLLGKASRVFKVEENETETAVREALPGNNCGGCGYPGCDGLAKAIA--EG--KAPTNA
CPVGGAAVAAKIGAIMGSGS--E-QPS-E---RLVAYVHCG-GDCDKAKDVYRYVG-PEV
CSIAVNTPGGGPKACAYGCLGYGECAGVCEFGAISM-V-DG-IAVVDPEKCVACGKCVAT
CPRHLIRLV---PASK-KHHIRCSSKDR-GLDVKKAC--SV--GCLACTMCV--KQCPEG
--AIEM-----QGNLPVI-NYEKC---VNC-----GACAG-KCPAKTISQ----------
------------------------------------------------------------
------------------------------------------------------------
------------------------------------------------------------
-----
>WP_105367409.1|Firmicutes-Clostridia-Clostridiales-Hungateiclostridiaceae-Hungateiclostridium-Hungateiclostridium_saccincola WP_105367409.1 RnfABCDGE type electron transport complex subunit B [Hungateiclostridium saccincola]PQQ65499.1 ferredoxin [Hungat
------------------------------------------MVENLIISASVVGGLGLL
FGLGLSVASKVFEVKVDERVAKVRELLPGANCGACGQSGCDAYAECLV--EG--KCDINS
CPVGGEELVKQLGEILGVEA--A-P-T-T---ARTARVKCS-GKYENCKQKFDYSG-VED
CIAAANLY-GGPSACTYGCVGLGNCVRACPFDAIAI-I-DG-LAKVIESKCKACEKCVAA
CPKGIIEMV---PKCN-EYTVACKSLDK-GAVVRKNC--SV--GCIGCRKCA--KVCPVD
--AITF-----EGTLAKI-NPDVC---TNC-----GECMK-ACPVNAIKLY---------
-------K----------------------------------------CQ----------
------------------------------------------------------------
------------------------------------------------------------
-----
>OPX24733.1|Candidatus_Cloacimonetes-root-root-root-Candidatus_Cloacimonas-Candidatus_Cloacimonas_sp._4484_140 OPX24733.1 electron transporter RnfB [Candidatus Cloacimonas sp. 4484_140]
---------------------------------------------MLLVSIIVLSVLGIL
FGIALSFASKVFHVEIDPKIEQIEEVLPGANCGACAYPGCAAYAEAIV--VS--GADPTL
CAPGGHDVALQIAKIMGTKA--S-K-K-E---RKIAVIHCQSGGINNTNIKFENKG-IAT
CQASILLS-NGQNACTYGCLGYNDCYRVCPFDAISIDE-NN-MRIIDDDKCTGCGKCVEA
CPRNLIELV---PISK-KVHIQCKSYDK-GKDAKVKCGNKT--ACIGCGLCV--KKCPVD
--AITL-----ENNLATI-NYGKC---VSC-----GLCAT-VCPTKAIEDR--IK-----
--IRP--Q--PII-----------------IEEK-------CIGCTI-CA-KKC-PVN--
-AIDGEVKKVH---------KIDEEKCIQCGICIDVCPKK-AIETKS-------------
------------------------------------------------------------
-----
>WP_072907071.1|Firmicutes-Clostridia-Clostridiales-Proteinivoraceae-Anaerobranca-Anaerobranca_californiensis WP_072907071.1 RnfABCDGE type electron transport complex subunit B [Anaerobranca californiensis]SHJ96314.1 electron transport complex, RnfABCDGE
----------------------------------------------MIIPILVIGGIGLV
FGTLLAVASVIFAVEVDPRVDAINEILPGANCGACGYPGCSGFAEAVV--GG--KAPITG
CPVGRQKTADKIAGIMGMEA--K-D-S-VQDIKMVARVMCN-GTNTVAKEKFIYDG-VKD
CVSAMLID-GGSKECKYGCLGLATCVRECPFDAITMGE-NG-IPIIDEEICTSCQKCVIA
CPKDVIRMV---PQGS-QVHVLCNSIDK-GASTMKVC--KV--GCIGCRKCA--KVCPEQ
--CITV-----ENNLAVI-DNLKC---TAC-----EKCIG-ECPTNAIKKV---------
-------Q----------------------------------------------------
------------------------------------------------------------
------------------------------------------------------------
-----
>WP_084052055.1|Firmicutes-Clostridia-Clostridiales-Peptococcaceae-Desulfonispora-Desulfonispora_thiosulfatigenes WP_084052055.1 RnfABCDGE type electron transport complex subunit B [Desulfonispora thiosulfatigenes]SMB80993.1 electron transport complex, R
-----------------------------------------------MPAVLSLAALGLV
LGVLLAVASQKLRVEVNQKIGSITEVLPGANCGACGFPGCSGLAEAIV--NG--EASVDA
CVPGKEAVAKKVAELMGVEV--T-NLGND---RKVAQLRCN-GGLDNCTDRFIYEG-IQD
CKAAANIF-NGQKSCEFACLGFGTCANVCPFNAITMGE-NN-LPIVDYDKCTGCKKCVDN
CPKHVLELV---GISH-KVHVRCSSTEK-AKDARSKC--KV--ACIKCKICE--RNCPTE
--AIKVLPMEKGGSLAVI-DYDKC---TNC-----GICVE-KCPNKTIHLLDC-------
--PIA----LEPS-----------------MKDK-------PVEEKS-CA--TC-PAA--
-VACGKTK----------------------------------------------------
------------------------------------------------------------
-----
>PLX42290.1|Proteobacteria-Deltaproteobacteria-root-root-root-Deltaproteobacteria_bacterium PLX42290.1 hypothetical protein C0608_03140 [Deltaproteobacteria bacterium]
----------------------------------------------MIEAAIILVAIGGA
AALGLGIASIKFSVYVDPKVEKVDELLPGANCGACGYTGCHSLAEAIV--AG--EAIPSA
CIPGGETVAKAVGEVVGVST--E-I-A-E---RNVAIVHCK-GTREKSTMKGVYLG-VED
CRAATLVL-GTPKGCFYGCIGFGTCEHSCPFDAIHVGE-GG-IAVVDNDKCTGCGKCVAS
CPKQLISLA---PISL-DVHVRCNSPEK-GKAVKSVC--EV--GCIGCSKCA--KTCPVD
--AIEM-----KDGLSVI-DITKC---ISC-----GRCAE-VCPTSNIDDA--AA-----
--PRH--Y--LEV-----------------NEAD-------CIGCTK-CA-KVC-PVG--
-AVTGEKKKPH---------LINKDKCVSCMKCYEACPKD-AIVKVGERGGENG------
------------------------------------------------------------
-----
>WP_089723212.1|Firmicutes-Clostridia-Halanaerobiales-Halanaerobiaceae-Halanaerobium-Halanaerobium_congolense WP_089723212.1 RnfABCDGE type electron transport complex subunit B [Halanaerobium congolense]SDK90023.1 electron transport complex, RnfABCDGE ty
------------------------------------------MNPTYLYSLISMGGIAAL
LAAILGFASERFKVEQDPRVGKVEDALPGANCGACGYAGCSAFAEAVV--NG--EAPVGG
CPVGGDKVSSNIADIMGADA--D-S-S-D---KVVAELLCG-GGIKETTKSGKYQG-IKT
CKAANSVN-GGEKDCQYSCLGFGDCEAICPFDAIVMSE-NG-LPQIDPEKCTGCGKCVEE
CPRSILLLA---PLSA-KTHIRCSSHNI-GKIVRKTC--EV--GCIGCSLCA--RTCPVD
--AIEM-----KDNLAVI-DYEKC---VNC-----GKCAE-VCPTGTIGFQ--GQ-----
--MIE--K--VEI------------------NDN-------CVGCTL-CA-KAC-PVD--
-AIEGEVKKLH---------EIDQEICIQCGLCFEACNVD-AVDLFL-------------
------------------------------------------------------------
-----
>WP_097006404.1|Firmicutes-Clostridia-Clostridiales-Lachnospiraceae-Lacrimispora-Lacrimispora_amygdalina WP_097006404.1 RnfABCDGE type electron transport complex subunit B [[Clostridium] amygdalinum]
-M-----------------------------------------ITGIIIAAAVVGIIGIL
IGIFLGIASEKFKVEVDEREILVRNELPGNNCGGCGYAGCDALAKAIA--AG--QADVGA
CPVGGASVTEKIGKIMGISA--G-A-A-D---KKVAFVKCK-GTCDKTKVQYNYYG-IDD
CRKISVVPGAGEKACVYGCMGYGSCVKACEFDAIHV-V-DG-IAVVDKEKCVACGKCVAS
CPNNLIDLV---PYKA-EHLVQCNSHDK-GKDVKAKC--ET--GCIGCTMCI--KQCEFD
--AIHM-----DNNVAVI-DYEKC---TNC-----GKCAA-KCPVKVII-----------
------------------------------------------------------------
------------------------------------------------------------
------------------------------------------------------------
-----
>OUM20810.1|Firmicutes-Clostridia-Clostridiales-Clostridiaceae-Butyricicoccus-Butyricicoccus_porcorum OUM20810.1 ferredoxin [Butyricicoccus porcorum]
--------------------------------------------MSIVSAVLVLGVMGLL
FGLILAFASKIFAVEVDERIPAVQECLPGANCGGCGYAGCNGLATAIV--EG--KAPVNG
CPVGGAAAAEKIAAVLGVEV--T-E-S-E---KMVAHVHCS-GTCENAKNRAKYEG-IED
CLGAIRVA-NGYKECAFACLGLGTCEKACPFGAIHV-V-DG-VAKVDTSKCTACSKCIAA
CPKHIISLV---PEKN-AVRVDCSSKAK-GKDVMDAC--AV--GCIGCGLCE--KTCKFD
--AIHM-----EGNLPVI-DYDKC---KGC-----QMCAK-ACPRHIIEPW--NT-----
--PEK--V--KEL-----------------QELK-------AKQAAA-KK-AAM-EKA--
-AAAKKAQEAA---------SAPADK----------------------------------
------------------------------------------------------------
-----
>RLC57103.1|Candidatus_Cloacimonetes-root-root-root-root-Candidatus_Cloacimonetes_bacterium RLC57103.1 electron transporter RnfB [Candidatus Cloacimonetes bacterium]
---------------------------------------------MLLYSVLTLGTLGLI
YGLGLAFASKKFHVEIDPKIENINEILPNANCGACGYPGCAAYAEAVV--EK--GAEINL
CAPGGDDVIKQIAEIMGMEA--T-T-T-D---RKVAIIHCQSGGKDNTNFKYNYQG-IET
CKAAILIS-GGPNACNYGCVYQYDCVRACKFDAMHIDD-NG-MIIVDKEKCTGCGACAIA
CPRNIIEMV---SIKK-RVHVLCVSEDK-GAISRKACGNNT--ACIACSLCV--KACKFD
--AIHV-----IDNLAKI-DYEKC---INC-----GMCAD-VCPTSAIFDP--LKEV---
RAQKK--A--AAK-----------------AKAE-------AMKKEI-TE-QKA-EVT--
-KKEDQLL----------------------------------------------------
------------------------------------------------------------
-----
>WP_019034859.1|Firmicutes-Tissierellia-Tissierellales-Peptoniphilaceae-Peptoniphilus-Peptoniphilus_lacrimalis WP_019034859.1 RnfABCDGE type electron transport complex subunit B [Peptoniphilus lacrimalis]SUB57526.1 Nitrogen fixation protein rnfB [Peptoni
MD-----------------------------------------LKSILYPILFLGITGSF
FGVILSVASKIFYIKQDPKVIAVRNALPGANCGACGFPGCDGMASAIC--SG--KAPVNG
CVIGGNDTAEKIAELMGVNA--G-N-V-E---RNVACVLCQ-GTCGKAKNKYDYHD-LVD
CRLISDFQ-KGQKACSFGCCGGGTCVSVCEFDAIHM-V-DG-VAQVDKEKCVACMKCINI
CPKGIIKLV---PYKS-KTVVKCMSNDV-GKIVRANC--NI--GCISCKMCE--KNCPKD
--AIHV-----EDNLARI-DYEKC---INC-----GKCVS-VCPTGAIFCE--YP-----
--DRV--A--KMK-----------------EREK-------ERKQKEMEA-KKL-AAQ--
-KAKEETQAEPSTKTATAVLEKEENK----------------------------------
------------------------------------------------------------
-----
>OIO34733.1|Candidatus_Omnitrophica-root-root-root-root-Candidatus_Omnitrophica_bacterium_CG1_02_40_15 OIO34733.1 hypothetical protein AUJ70_00400 [Candidatus Omnitrophica bacterium CG1_02_40_15]
----------------------------------------------MLIPILTMSIMGLL
FGLGLAYASKIFRVDIDPKINMIMRALPGANCGACGMAGCANLAEAIA--HG--KADITA
CAPGDQKVYNKIAEILGVGI--K-V-R-K---QKIARVRCN-GGK-RSSDKYEYQG-LKK
CAGVNLLA-GGNKECRFGCMGFGDCINACPFDAISLNE-NN-IPVVDGLKCTACGKCVQA
CPKKIIILE---NADN-KVYVKCLSQDK-AAVVKSIC--PV--GCIGCKICE--KLSG-G
--VFIV-----ENNLSRV-DYSKVKSDTPW-----QAVIE-KCPTKCIVKT---------
------------------------------------------------------------
------------------------------------------------------------
------------------------------------------------------------
-----
>WP_068554949.1|Firmicutes-Clostridia-Clostridiales-Clostridiaceae-Thermotalea-Thermotalea_metallivorans WP_068554949.1 RnfABCDGE type electron transport complex subunit B [Thermotalea metallivorans]KXG77071.1 Electron transport complex subunit RsxB [The
MD-----------------------------------------INTILLPVVSLGGMGLL
FGAGLAYASQKFAVEVDPRVIAIRDVLPGANCGGCGYPGCDGFANAVV--AG--NAPVNG
CPVGGPDCAKNIAEIMGVEA--G-D-A-V---RKVARVICK-GDTKNCKEKFDYFG-IQD
CKAAAMIS-GGSKSCAYGCLGLGTCVNACQFDAIEI-T-DGRIASIIPERCTACGKCIEV
CPKQVIHFV---PFEQ-EVVVDCNNEEP-GKVVRQKC--NV--GCIACQICV--KACPFD
--AMEF-----SNNLAKI-NYEKC---TNC-----MICAE-KCPTKAIYAN--FE-----
--KRR--K--AEI-----------------IAEN-------CVGCTI-CK-KQC-PVD--
-AIQGELKQVH---------TVIEEKCIGCGACEVKCPKK-TIRMK--------------
------------------------------------------------------------
-----
>WP_099324700.1|Planctomycetes-Candidatus_Brocadiae-Candidatus_Brocadiales-Candidatus_Brocadiaceae-Candidatus_Kuenenia-Candidatus_Kuenenia_stuttgartiensis WP_099324700.1 RnfABCDGE type electron transport complex subunit B [Candidatus Kuenenia stuttgartien
-------------------------------------------MELILSATITLGILGMI
FGIGLAIASDTFAVKVDPRIERINEVLPGANCGACGQPGCGGFAQAIV--EG--KSPVTG
CTVGQSSVAERVANIMGVEF--E-N-K-E---RVFSVVMCH-A--KGVTNKFIYNG-VKD
CRAANIIS-GGFFGCDYGCLGLGTCVEACKFEAMYMGK-DG-LPKVIRERCTGCGKCAEV
CPREIISIL---PESK-MVHVRCKSLDK-GAVAKKIC--QD--SCIACKRCE--KECPYD
--AIHV-----QNNLAVI-DYQKC---TSC-----GKCVD-VCPNHTIINY--AR-----
--ALS--S--AST-----------------VSSQ--------------------------
------------------------------------------------------------
------------------------------------------------------------
-----
>WP_118381642.1|Firmicutes-Clostridia-Clostridiales-Lachnospiraceae-Anaerobutyricum-Anaerobutyricum_hallii WP_118381642.1 RnfABCDGE type electron transport complex subunit B [Anaerobutyricum hallii]RHC60651.1 4Fe-4S dicluster domain-containing protein [A
MS-----------------------------------------ISGIILAAVVVGGTGLV
ISILLGIASEKFKVPVDEKEVAVRECLPGNNCGGCGFAGCDALAKAIA--AG--EAPVGA
CPVGGQPVADKIASIMGVEA--G-A-G-E---KQVAFVKCA-GTCDKAKSKYKYAG-NED
CVSAMSVPGGGPKACSFGCTGFGSCVKVCDFDAIHV-I-NG-VAVVDKEKCVACGKCVAT
CPKSLIELV---PYAA-PHKVQCSSKEF-GKAVKEVC--SA--GCIGCKMCT--RVCEAD
--AITV-----ENNIAKI-DYSKC---TGC-----GKCAE-KCPAKIIL-----------
------------------------------------------------------------
------------------------------------------------------------
------------------------------------------------------------
-----
>WP_027622382.1|Firmicutes-Clostridia-Clostridiales-Hungateiclostridiaceae-Hungateiclostridium-Hungateiclostridium_clariflavum WP_027622382.1 RnfABCDGE type electron transport complex subunit B [Hungateiclostridium clariflavum]
------------------------------------------MLQELLLPTSLVGGLGLI
FGIGLAYASKKFEVKADERVAAVREVLPGANCGACGFTGCDGFAEGVV--NG--KCKVNG
CPVGGDTVAKAISEILGVEA--E-A-V-V---AKAARVMCG-GTCTSCKTKFDYSG-IED
CVAAASLF-GGPSACTYGCVGLGTCVRACPFEAIQI-V-DG-LAMVNEAKCKACEMCMAS
CPKKIIKMV---PICN-EYTVSCSSMDK-GATVRKNC--SV--GCIGCGKCS--KVCPKG
--AISV-----EGTLAKI-NPEIC---SNC-----GECIK-VCPTNAIKRY---------
-------K----------------------------------------CS---C------
------------------------------------------------------------
------------------------------------------------------------
-----
>OGX23226.1|Candidatus_Omnitrophica-root-root-root-root-Omnitrophica_WOR_2_bacterium_RBG_13_44_8 OGX23226.1 hypothetical protein A3K54_01150 [Omnitrophica WOR_2 bacterium RBG_13_44_8]
--------------------------------------------MEIIIPILTLGFLGLV
FGIGLAFASRRFAVQVDPRLEKIHGLLPGSNCGACGGAGCFGFAESIL--SG--KTKIDA
CRVANDKIKEQIAGILGRKL--Q-K-I-E---KGIAVLRCN-GGKERVKDRFTYKG-AQD
CIAANLVL-GGQKECVWGCLGFGSCVEVCPFGAIKMSE-EG-LPVVDAIKCKACNKCVEI
CPKKLFSLI---PLGH-AVYVVCSSHDL-GKDTRLVC--PV--GCIACRKCE--QACPVD
--AIHV-----IDNLAVI-DYDKC---TSC-----GECIK-VCPVKCIRR----------
------------------------------------------------------------
------------------------------------------------------------
------------------------------------------------------------
-----
>RJQ21243.1|Nitrospirae-Nitrospira-Nitrospirales-Nitrospiraceae-root-Nitrospiraceae_bacterium RJQ21243.1 RnfABCDGE type electron transport complex subunit B [Nitrospiraceae bacterium]
MVNNLKYKKISLLIFVFLLFCTSALY--AGVGAGVEARESVNLAEVLKFTAVFLAGFSAI
FGIGLAFAAKKFAVQEDPRIDQVSEALAHAHCGACGFAGCRQYAEAVV--LKP-EVAPNL
CTPGGKASAEAVAAITGKVM--T-Q-L-E---PKIARIFCQ-GGCSKAVRRFKYEG-IAD
CRAAILAS-GGDKACIYGCLGYGTCSRVCPFGAITMSE-DG-LPVINPAKCTACGKCAQA
CPTKVIEIL---PMAK-EVLVRCHSKDK-GPATKKNC--QV--GCIACGICV--KVCPYN
--APSI-----SNNLSRI-DPDKC---KVC-----GICAT-KCPTDAIMDY--IP-----
--KRP--K--AFV-----------------TEK--------CIGCHM-CA-KVC-PVN--
-APSGELKKRH---------VIAQDKCIGCGICTSKCPVV-AINGTFNYAEVLQAYEAKK
AAREKAKSA---------------------------------------EQQPTASV----
-----
>WP_007223420.1|Planctomycetes-Candidatus_Brocadiae-Candidatus_Brocadiales-Candidatus_Brocadiaceae-Candidatus_Jettenia-Candidatus_Jettenia_caeni WP_007223420.1 RnfABCDGE type electron transport complex subunit B [Candidatus Jettenia caeni]KAA0250488.1 Rn
-------------------------------------------MDLILGAAITLSILGMV
FGIGLAIASDKFAVKVDPRIDSINEVLPGANCGACSQPGCGGFAQAVV--EG--KAPVSG
CTVGQAAVAKLVANIMGVKF--E-N-R-E---RVISVVMCH-A--RGVKDKFTYDG-IQD
CRAAHIVG-GGFLGCDYGCLGLGTCVEACKFEAMYMGK-DG-LPQVIKERCTGCGKCAAV
CPRKIISIV---PESK-MVHVRCKSLDK-GAVAKKIC--QD--SCIACKQCE--KICPYD
--AIHV-----QNNLAVI-DYNKC---TSC-----GKCVE-VCPNHTIINF--AR-----
--EQS--L--AAH-----------------TAAL-------V------------------
------------------------------------------------------------
------------------------------------------------------------
-----
>OGW01151.1|Nitrospinae-root-root-root-root-Nitrospinae_bacterium_RIFCSPLOWO2_01_FULL_39_10 OGW01151.1 hypothetical protein A2889_08240 [Nitrospinae bacterium RIFCSPLOWO2_01_FULL_39_10]
----------------------------------------------MLYAILGLGALGFV
FGVSLSLASKKFFVKLDPREEAVINVLPGTNCGACGFPGCAGLARAII--KG--DAPANA
CTSGGADVTKNVSHIMGVEA--V-I-K-E---KEVAVIMCK-GGKKETREKFRYIG-VND
CKAATLIA-GGNKSCTYACLGLGTCERVCPYGAIRMDD-NH-LPVVDEEKCTGCTLCAVN
CPKFVIKMI---PVSN-KIHIRCNSLDK-GAVTRKNC--SV--GCIVCKKCE--KGCPLG
--AITI-----VNNLAVI-DPLKC---DNC-----RKCVP-ECPTDTIENY--YA-----
--SEP--K--YAS-----------------LMEK-------ILEESK--------PKS--
-AVG--------------------------------------------------------
------------------------------------------------------------
-----
>WP_068369837.1|Firmicutes-Tissierellia-Tissierellales-Peptoniphilaceae-Peptoniphilus-Peptoniphilus_coxii WP_068369837.1 RnfABCDGE type electron transport complex subunit B [Peptoniphilus coxii]KXB65251.1 putative ferredoxin [Peptoniphilus coxii]
MD-----------------------------------------VQNVIYAVVILGVLGLL
LGVVLAFASKVFHVEMDPRVIQVLDALPGANCGACGFPGCEGMANAIV--AG--DAPVNG
CAIGGQETAEAVGEIMGQSA--D-G-V-E---KQVAVVRCQ-GDCDHSKNKYEYNG-LVD
CRLIGDYA-QGSKGCSSGCLGGGTCVSVCEFDAIHV-R-NG-IAFVDKEKCVACKKCIDI
CPKHIIGLM---PYKQ-KTEVKCSTHDA-GKVVRTNC--SI--GCIACGLCE--RNCPKD
--AIHV-----NDNLAKI-DYEKC---INC-----GICAS-KCPTGAIYTE--YP-----
--ERV--E--KMK-----------------EKDR-------QKKAEAAAA-KKA-EAA--
-KAQAEKEKIV---------AADSDK----------------------------------
------------------------------------------------------------
-----
>WP_084576180.1|Firmicutes-Negativicutes-Selenomonadales-Sporomusaceae-Sporomusa-Sporomusa_malonica WP_084576180.1 Fe-S cluster domain-containing protein [Sporomusa malonica]SMC83321.1 electron transport complex, RnfABCDGE type, B subunit [Sporomusa malo
MH---------------------------------------GVVQHSLIILAVLTSLGVI
FGLVLAYANKKMAIEVNPLIHIVEDVLPKGQCGACGFAGCMAYAEAVV--TNP-DVPPNL
CTPGKDPVAKLVGDLTGKAA--A-A-V-E---PRIAQVKCA-GTHTKAVKANEYHG-VQD
CVAANLLF-GGPKSCKFGCLGLGTCVKACPFGAMTMSE-DG-LPIIDPDKCTGCAKCETV
CPKKVIAMM---PIGA-HVRVNCNSHDK-GAVAKKAC--SV--SCIGCTLCV--KECQYG
--AIKM-----DNNLAVV-DAKVCM--EKC---DNPTCLA-KCPTKAIRQA--VL-----
--GIV--P--GNE-----------------ETVA--------------------------
------------------------------------------------------------
------------------------------------------------------------
-----
>WP_025747234.1|Firmicutes-Clostridia-Clostridiales-Caldicoprobacteraceae-Caldicoprobacter-Caldicoprobacter_oshimai WP_025747234.1 Fe-S cluster domain-containing protein [Caldicoprobacter oshimai]
-------------------------------------------MEKILLSLLSLGGMGLL
FGAVLAFASKRFAVEKDPRAEAIREVLPGANCGACGYPGCDGFADAVA--SG--KAPVDG
CTVGGSPVALKVGSIMGVEV--E-E-K-E---RHIARVLCQ-GDCHNAVNKYEYRG-IQD
CVAASMLA-SGPKGCSYGCLGLGTCVRACPFDAIHISD-RG-IAVVDPDRCTGCGKCVEA
CPKNLIELI---PESS-LVQVLCISKDP-GKQVRENC--KV--GCIGCRLCV--KACQFE
--AIDF-----VDNLARI-RYDKC---VNC-----MVCAE-KCPTGAIYAD--FS-----
--KRK--V--AFI-----------------DEDK-------CIGCTA-CK-RVC-KFE--
-SIDGERKQKH---------RVLADKCTGCGQCVERCPVD-AITLSVRGN----------
------------------------------------------------------------
-----
>OGW58384.1|Nitrospirae-root-root-root-root-Nitrospirae_bacterium_RIFCSPLOW2_12_42_9 OGW58384.1 hypothetical protein A2Y48_05310 [Nitrospirae bacterium RIFCSPLOW2_12_42_9]
----------------------------------------------MLSAIITMSAMGIV
ASFGLGIAAKKFAVVIDPKVAEIDSFLPHANCGACGFAGCMGFATAVA--EG--KAAVSG
CSPGGASTAKKIASVMGVDA--P-EMP-E---RMLAKIYCL-GGHNEALEKGEYHG-VQD
CNAAILVS-GGSKSCVYGCLGLASCVKACPFDAMYMNG-NG-LPVVIAEKCTGCGLCIPP
CPKNLIELI---PENK-DVHIFCRSLDK-GADTKKIC--NV--GCIACDKCR--KVCPYD
--AITI-----DSFLARI-DYNRC---TNC-----GLCVP-VCPTNIISDL--IP-----
--VRD--I--AYV------------------HED-------CIGCLI-CK-KVC-PVD--
-AIAGESKKLH---------IVDPVKCIGCTICADKCPPK-VIEMRPSHKSYDKKL----
---------------ERVMSGVA-------------------------------------
-----
>WP_150886380.1|Firmicutes-Clostridia-Clostridiales-Peptostreptococcaceae-Paraclostridium-Paraclostridium_bifermentans WP_150886380.1 RnfABCDGE type electron transport complex subunit B [Paraclostridium bifermentans]QEZ68714.1 RnfABCDGE type electron tra
--------------------------------------------MAIINSILVLGVMGLI
FGAILAYASKKFAVEVDERVESILEVLPGANCGGCGFPGCGGLASAIV--EG--NAPVNG
CPVGGSECAAKIGEIMGVSS--E-A-G-E---KKVANIICS-GNCSVSKEKYLYEG-IND
CRAASALN-GGSKDCKYGCLGLGTCVSVCQFDAIKL-I-DG-VAVIDEEKCVLCGKCMDV
CPKGLINEK---PVKN-KVFVSCNSKDF-GKTVKDKC--SV--GCIGCGICA--KSCPFD
--AIHV-----EDKIAKI-DYSKC---VQC-----MICVE-KCPTKAIKGN--LN-----
--DRK--K--VTI-----------------EEDK-------CVGCTI-CK-KQC-KFD--
-AISGELKEKH---------KVDTDKCVGCHLCVQKCPKK-AIKIL--------------
------------------------------------------------------------
-----
>OHE62182.1|Spirochaetes-Spirochaetia-Spirochaetales-Spirochaetaceae-Treponema-Treponema_sp._GWA1_62_8 OHE62182.1 ferredoxin [Treponema sp. GWA1_62_8]HCM27671.1 ferredoxin [Treponema sp.]
-------------------------------------------MGIVLVTAVFAVILAMS
LGVALGFFREFFKVEKDPMIGKVRAILPGANCGACSYPGCDSYAEAVA--SR--ACEVTR
CSVGGKAVADSLAALLGVNA--S-A---E---DIVAVLACQ-GSKEHAPVKGDYVG-VKT
CRAAKLST-GGTKLCAWGCLGFGDCTLVCKFDALHMGE-DG-LPHVDYAKCTGCGMCIAE
CPQVILKRV---PKDTKGSMVICSNRNTVKAMVMKTC--KV--GCIKCEICV--KNCPEN
--CITM-----VNGIPVT-DYEKC---TSC-----GVCVQ-KCPTKVYKLL--QT-----
--DIGI----AVE-----------------V-----------------------------
------------------------------------------------------------
------------------------------------------------------------
-----
>WP_059033481.1|Firmicutes-Clostridia-Thermosediminibacterales-Tepidanaerobacteraceae-Tepidanaerobacter-Tepidanaerobacter_syntrophicus WP_059033481.1 RnfABCDGE type electron transport complex subunit B [Tepidanaerobacter syntrophicus]GAQ25871.1 electron 
------------------------------------------MSNIILISILSMGGLGLL
LGAGLAIASKQLAVETDPKVDAILEVLPGANCGACGYPGCSGAAKAIA--EG--RAPVNT
CPVGGEAVAKKVAKIMGVDDIGA-S-G-D---RKIARVLCQ-GGNNEAKTKAEYHG-VKT
CKAASMVN-GGPKACPFGCLGFGDCTIVCPVDAIIMGD-NG-LPVIDEQKCIGCGLCAEA
CPKNVLALV---SEKN-EVWVSCRATMK-PKETRQVC--SK--GCIACKQCE--KVCPFD
--AVHV-----NNNVAVI-DYEKC---RSC-----MLCVE-KCPTKSIVPA--FS-----
--QRK--K--AVI-----------------IEEK-------CTGCTV-CA-RNC-PVK--
-AITGEVKKVH---------TVNPELCIGCGICQEKCRMN-AIEMVRDGEKEIK------
------------------------------------------------TNNKCATA----
----K
>WP_002846137.1|Firmicutes-Clostridia-Clostridiales-Peptostreptococcaceae-Peptostreptococcus-Peptostreptococcus_anaerobius WP_002846137.1 Fe-S cluster domain-containing protein [Peptostreptococcus anaerobius]EKX93449.1 ferredoxin [Peptostreptococcus anae
--------------------------------------------MLIVNAVVLLGVLGLI
FGMILDFASKKFAVEVDPKEAEVLEVLPGANCGGCGFPGCGGLAAAIA--KG--EAPVNG
CPVGGAGVAEKVAAIMGVDA--G-S-G-E---KLVANVRCK-GTCEATKNKYEYSG-IQD
CRAAASLI-GGPKGCSYGCLGLGTCVQVCKFDAIHV-I-DG-VAVVDEEKCVNCGKCIDI
CPKGLIERK---PANK-AVTVQCKSNDF-GKAVKENC--SV--GCIGCGICF--KECPFD
--AIIF-----ENKLAQI-DYDKC---KQC-----NKCAM-KCPTKVIKPK--E------
--RKK--P--APK-----------------PAPK-------PAEAVA-PK-TEA-KPA--
-EVKEEAKTVE---------ATDEKQGN--------------------------------
------------------------------------------------------------
-----
>PMQ02091.1|Dictyoglomi-Dictyoglomia-Dictyoglomales-Dictyoglomaceae-Dictyoglomus-Dictyoglomus_sp._NZ13-RE01 PMQ02091.1 electron transporter RnfB [Dictyoglomus sp. NZ13-RE01]
-------------------------------------------MNVVVLSMIVLGGIGLI
FGSSLAYAGKKFAVKVDPRVEEVLKVLPGSNCGACGYPGCEGLANAIV--EG--KAPVTG
CVAGGEKVAKAVARIMGIKE--DIT-V-V---KNVAFLTCQ-GGKDIAKERFIYEG-IKT
CKAVDLVQ-GGPKGCINGCLGFGDCVEACPFSAISMGE-DG-LPHIDVEKCTGCGLCVKA
CPRGVLTLL---PVNI-PLLLGCKTTLP-GPDARQVC--SK--ACIGCGICE--KSCPKG
--AIKM-----QGRLPVI-DYNLC---DGC-----GICVE-KCPTKALILL--KK-----
------------------------------------------------------------
------------------------------------------------------------
------------------------------------------------------------
-----
>OGO89546.1|Firmicutes-Clostridia-Clostridiales-root-root-Clostridiales_bacterium_GWF2_38_85 OGO89546.1 hypothetical protein A2Y17_02385 [Clostridiales bacterium GWF2_38_85]
------------------------------------------MLKDILIPFGFFALIGAI
LGLMLAFFSKVFRIKSDPKVDELLEALPGANCGGCGYAGCQALAEAIA--KG--EARTNA
CTAGGKATAQKVADVMGVPF--A-G-I-T---EMKSFVICG-GCDSATKKKFIYEG-LND
CISASKLG-GGDKECIYGCLGLGSCVRACKFDAICI-V-DG-IAVINRDKCTGCGVCVAT
CPKKVIKMI---PTDS-TYVVTCSSKDK-PANVRAVC--NV--GCISCRICE--KKCEFD
--AVHV-----KDNLAII-DPVAC---TNC-----GKCAE-ACPRKIIYNI--LE-----
--DKE--T--APK-----------------------------------------------
------------------------------------------------------------
------------------------------------------------------------
-----
>OGC08107.1|root-root-root-root-root-candidate_division_WOR-1_bacterium_RIFOXYA12_FULL_36_13 OGC08107.1 hypothetical protein A2230_06785 [candidate division WOR-1 bacterium RIFOXYA2_FULL_36_21]OGC14728.1 hypothetical protein A2282_08595 [candidate divisi
--------------------------------------------MLIILATLILGILGFV
FAALLGLAAQKFHVEEDLRVSTIMAILPGANCGACGSAGCHDFAEKLI--KG--EVAVSG
CTVGGHEVAQKIAHIMGVEG--E-D-I-H---KKIATIHCG-AKSSQRKKKAEYFG-VKT
CSASNIVD-GGGLFCRYGCLGYGDCFCVCPFDAIAM-K-DG-LPVVDPEKCTACGKCVSA
CPRSIISLR---LYAA-KVYVACSSHDK-GADVRKIC--PV--GCIACKICE--KQVP-E
--VFKV-----EDNLAMM-DYSKLD--ISC-----DIAIE-KCPTKCIVKS---------
------------------------------------------------------------
------------------------------------------------------------
------------------------------------------------------------
-----
>WP_003377086.1|Firmicutes-Clostridia-Clostridiales-Clostridiaceae-Clostridium-Clostridium_novyi WP_003377086.1 MULTISPECIES: Fe-S cluster domain-containing protein [Clostridium]AYF53375.1 RnfABCDGE type electron transport complex subunit B [Clostridium 
-------------------------------------------MNDILYPVLSLGGLGLL
FGLILGYASKKFAVPVDPKVPLVRDCLPGANCGGCGFAGCDAYAEAVA--SG--AAPTNC
CPIGGAEAAAKIASVMGVEA--E-S-S-E---PKVAYVKCQ-GTCENAKNKYSYYG-IKD
CREAMNVPGAGDKSCSFGCLGYGSCVSACKFDAIEI-V-DG-IAKVNKDKCVACGACVST
CPKGVIDLV---PQKQ-LVFVSCNSHDR-GLDVKNIC--ST--GCIGCGLCA--KACPKE
--AITM-----ENNLPVI-DYSKC---VNC-----GLCAM-KCPTKAIQNF--RK-----
--PVK--K--AAP-----------------VKKE--------------------------
-EVKKEEVKTEEN-----------------------------------------------
------------------------------------------------------------
-----
>KPI51501.1|Firmicutes-Clostridia-Clostridiales-Peptostreptococcaceae-Clostridioides-Clostridioides_difficile KPI51501.1 electron transporter RnfB [Clostridioides difficile]
--------------------------------------------MVILTAVLVLGVMGLI
FGIVLDFASKKFAVEVDERVEAILGVLPGANCGGCGFPGCGGLASAIV--EG--KAPVNG
CPVGGADVGAKVGEIMGVSA--E-A-G-E---KQVAKVICK-GTCSSAKDKYEYEG-ISD
CRAANVLN-SGAKMCKFGCLGLGTCKAACKFDAISI-V-DG-VAVIDEEKCVNCGKCKEV
CPKGIIITK---PESQ-EVVVECNSKEF-GKAVKEKC--TA--GCIGCGMCV--KACKFD
--AIVF-----ENKIAKI-DPSKC---VGC-----MECVA-KCPTKVISGD--IT-----
--KKK--K--VTI-----------------DQEL-------CVGCTV-CK-KQC-KFD--
-AIEGELKEKH---------KVDADKCVGCHLCMEKCPKK-AIKIL--------------
------------------------------------------------------------
-----
>WP_009525487.1|Firmicutes-Clostridia-Clostridiales-Peptostreptococcaceae-Peptoanaerobacter-Peptoanaerobacter_stomatis WP_009525487.1 Fe-S cluster domain-containing protein [Peptoanaerobacter stomatis]EHL16412.1 hypothetical protein HMPREF9629_01252 [Pep
-------------------------------------------MSVIINSVVSLSVMGFA
FAAGLAIASKKFAVEVDPKEEAILGVLPGANCGGCGFPGCGGLAAAIA--SG--KAPVNG
CPVGGAAVAEKVAVIMGVTA--E-S-G-V---RKVANVACN-GTTENAVQKAKYLG-IID
CKAATIAQ-SGQKGCTYGCMGFGTCVRACKFDAIYIGT-DG-VAHVDREKCVACGKCIEV
CPKSIIDWI---PENQ-QVYIFCRSREK-GKDVKDVC--SV--GCIGCQLCV--KSCPFG
--AMSF-----DNNLPTI-DYDKC---KQC-----NICVQ-KCPTHAIKGK--EI-----
--KKK--E--PLS-----------------VKPA-------APDDKKEAD-NNP-PAE--
-AKNEQVKEQK---------EVQETA----------------------------------
------------------------------------------------------------
-----
>TET64128.1|root-root-root-root-Candidatus_Stahlbacteria-Candidatus_Stahlbacteria_bacterium TET64128.1 RnfABCDGE type electron transport complex subunit B [bacterium (Candidatus Stahlbacteria)]
ME-----------------------------------------TIGILKAVIGLGGLSLL
FGLVLAIAFKKLAVQVSEKEKKIRELLPSTNCGACGFPGCEAYAHALAAQTD--EVSPNL
CTVGGSETAKKIGEVLGVEV--E-E-T-E---PQICVLRCR-GGWNEAVEKFKYVG-PGD
CRSNYILL-GGNKACEYGCLGGGHCVTICPFGAIKMGQ-NH-LPIVDPDKCTACGICVKE
CPRHVLELI---PRSQ-LIYLACKTRDK-GKAVKNAC--KV--GCIGCTLCV--KVCPHE
-GAIAM-----DGNLPNM-DFEKC---VSC-----GICFN-KCPTKSFVDR--AK-----
--ARP--Y--AII------------------SSQ-------CDGCAE-CV-KVC-QFK--
-AIEGEPGKRH---------VVIKDKCIGCGRCFEVCPIK-VITMAGALGYAEAA-----
------------------------------------------------------------
-----
>OIO37098.1|Candidatus_Omnitrophica-root-root-root-root-Candidatus_Omnitrophica_bacterium_CG1_02_41_171 OIO37098.1 hypothetical protein AUJ76_01160 [Candidatus Omnitrophica bacterium CG1_02_41_171]PIV63730.1 electron transporter RnfB [bacterium (Candidat
----------------------------------------------MIPSLIVLGMLGLI
FGILLTLAHQRLKIELNPLVEKIANLLPGLNCGACGYGKCSSLAEAIV--KG--EAEPDR
CPATKPEIIGKIAKAIGKEI--S-L-K-E---KKVARLLCA-GGEKNAKKSFLYRG-IKD
CQAAVLIA-EGNLLCKYGCLGLGSCALACPFEAIKMDE-NL-LPVIDPEKCTGCGKCVET
CPKGLLQLL---PRSR-KFLVACNSQDQ-GAATAKNC--LV--GCIGCQKCV--KVCEPE
--AITV-----ENFLAKI-NPEKC---NNC-----GKCVE-VCPRGIIKMFNLLG-----
-------------------DF----------------------------------PTV--
------------------------------------------------------------
------------------------------------------------------------
-----
>SUY66058.1|Firmicutes-Clostridia-Clostridiales-Clostridiaceae-Clostridium-Clostridium_tetani SUY66058.1 ferredoxin [Clostridium tetani]
MD-----------------------------------------LNNLIAPVLSLGGLGII
FGALLGYASKKFAVEVDPRVPQVRDALPGANCGGCGFAGCDAYADAVV--NA--GASPSG
CPVGGAACASKIAEIMGVTV--D-T-S-E---PKKAYVKCQ-GTCNNAKEKYEYYG-AMT
CVDAANIPGAGSKQCSYGCMGLGSCTQVCLFDAITI-E-DG-IAVIDEQKCTGCGACVDI
CPKAVIELT---PMSK-KVRIACNSHDK-GISVKNSC--AV--GCISCGLCA--RNCPVE
--AIEM-----VDNLPVI-NYDKC---VQC-----GICVK-KCPTKAIANL--KK-----
--DQK--V--APK-----------------AKPVA-----E-------AK-----PAT--
-EVKEATKPVA---------KVKETK----------DDTKPAAEVKEAKKTEDK------
------------------------------------------------------------
-----
>RPI00417.1|Calditrichaeota-root-root-root-root-Calditrichaeota_bacterium RPI00417.1 RnfABCDGE type electron transport complex subunit B [Calditrichaeota bacterium]
------------------------------------------MDPLFIYSIIALGGMGLL
FGAALAFAAKKFAVQIDPKVEQILNALPGVNCGACGRPGCAAYAEAVA--SG--ALPPNK
CAPGGADVIAVLSHIMGVDA--V-A-L-D---PKVAVVQCQ-GGKAEAADKFIYTG-LQD
CTAAALIG-GGPKGCSYGCLGFGSCVRACPFDAMYMNE-NG-LPVVIEEKCTACNICVVT
CPRGIMALI---PRSQ-KIFLACVSLDK-LKAVKSVC--TV--GCYACKICSSPKVSPDG
--AIIQ-----EGNLPEI-KDINS---PSL-----YTALE-KCPTKSYVLR--GE-----
--KPA--EP-AQV-----------------VAEA--------------INNNNS------
------------------L-----------------------------------------
------------------------------------------------------------
-----
>OGC23294.1|root-root-root-root-root-candidate_division_WOR-1_bacterium_RIFOXYA2_FULL_41_14 OGC23294.1 hypothetical protein A2291_06500 [candidate division WOR-1 bacterium RIFOXYB2_FULL_42_35]OGC24531.1 hypothetical protein A2247_06280 [candidate divisio
-------------------------------------------MNSIIVGLLTMGGLGLF
FASVLAIASEKLKVKEDPRVEEVYEALPGLNCGACGHPGCHALAEAIVA-KG--DLDGLR
CPPGGSASDEKIAEILGISV--G-A-E-I---RKRAVIKCG-GGKSLAGQRADYHG-IKT
CTAAQLVV-GGAKACTFGCLGYGDCVTVCPFGAIRIDE-EG-LPKVDELKCTACGLCVQA
CPRKIIDLV---SCAN-RIVVNCNSHDK-GAQVRKVC--KV--GCIGCMICV--KVAP-E
--GYTV-----KDFLAKV-NYDKG---DAV-----AEPGQAKCPTKCIVKL---------
------------------------------------------------------------
------------------------------------------------------------
------------------------------------------------------------
-----
>WP_092589449.1|Firmicutes-Clostridia-Clostridiales-Clostridiales_Family_XII._Incertae_Sedis-Acidaminobacter-Acidaminobacter_hydrogenoformans WP_092589449.1 RnfABCDGE type electron transport complex subunit B [Acidaminobacter hydrogenoformans]SCZ77216.1 
MN-----------------------------------------VTNIITSGATLGAMGLA
FGAALAFASQKFAVEVDPKAVLVREALPGANCGGCGFPGCDQFANAVA--SG--NAPVNG
CPVGGADCASALAEIMGVNA--E-V-G-V---KKVAHVICK-GGDEKCRTTFKYEG-ITD
CRAAAMVA-GGGKACTFGCLGYGTCERVCPFDAIHVME-DG-LAVVDPEKCTACGKCIEA
CPKTVITYV---PYGQ-QVIVNCNNKEK-GPQVKKNC--DV--SCIACGICE--KNCPFD
--AIHV-----NNNLASI-DYDKC---TSC-----MICVE-KCPTKCIAGD--LS-----
--TRK--K--ALI-----------------DPEK-------CIGCTL-CK-RVC-PTE--
-AITGELKETH---------VVDPEKCIGCGECVKKCPKD-AITMV--------------
------------------------------------------------------------
-----
>WP_113801840.1|Firmicutes-Clostridia-Clostridiales-Eubacteriaceae-Garciella-Garciella_nitratireducens WP_113801840.1 RnfABCDGE type electron transport complex subunit B [Garciella nitratireducens]RBP46720.1 RnfABCDGE-type electron transport complex B su
-M-----------------------------------------LEQILWPVASLGGMGLI
LGGILAYASKIFAVETDPRISQVRDALPGANCGGCGYPGCDGCAAAIV--AG--EAPVNA
CPVGGVSTAENISAIMGIEP--D-K-S-E---RKIARVICN-GTYENAKKKFEYQG-IRD
CRAAVNVQ-GGDKGCPYGCLGLGTCEKLCPFDAIHVNE-QG-VAEVDEKKCTACGVCVAA
CPKNVIELI---PESR-EVRVLCNSKDK-GKEVKSNC--SV--GCIGCQICV--KSCPFD
--AMEF-----KDHLAHI-NYDKC---TNC-----MICAE-KCPTGAIYAN--FA-----
--NRK--K--ASI-----------------DKEK-------CIGCTI-CK-KNC-PVE--
-AIEGELKQIH---------QVLQDKCVGCGVCAEKCPKD-AIRLQ--------------
------------------------------------------------------------
-----
>WP_135660824.1|Firmicutes-Clostridia-Clostridiales-Ruminococcaceae-Caproiciproducens-Caproiciproducens_galactitolivorans WP_135660824.1 RnfABCDGE type electron transport complex subunit B [Caproiciproducens galactitolivorans]TGJ75652.1 electron transpor
-------------------------------------------MNEILIPILIVGGIGLL
CGLILAFASIVMAVPKDEKAEAIRDLLPGANCGACGFSGCDGYAQALA--AG--EVKPGL
CPVGGTAVAKSISEYLGCES--D-E-M-E---EKVATVHCL-GSYDNTSNRVEYEG-IET
CAGALSVA-GGPTSCQFGCLGFGDCVRACQYNAISV-C-NG-VARIDPTRCKACSMCIKA
CPRHLISFI---PAKK-QAVVRCKNCDK-GTQTNKVC--KI--GCIGCKKCE--KTCPHD
--AIHV-----KNSIAEV-DPQKC---TGC-----GECVG-ACPRHCITLF---------
-------N--AD------------------------------------------------
------------------------------------------------------------
------------------------------------------------------------
-----
>WP_057544357.1|Firmicutes-Clostridia-Clostridiales-Peptostreptococcaceae-Paeniclostridium-Paeniclostridium_sordellii WP_057544357.1 RnfABCDGE type electron transport complex subunit B [Paeniclostridium sordellii]CEO21186.1 electron transport complex pro
--------------------------------------------MSILNSILVLGVMGLI
FGGILAYAAKKFAVKVDERVEAILEVLPGANCGGCGFPGCGGLASAIV--EG--SASVNG
CPVGGSDCAAKIGEIMGVTA--D-A-G-E---KKVANVICK-GTCSVAKDKYVYEG-MLD
CKAANALN-GGAKSCKYGCLGLGTCVSACKFDAIHV-I-DG-VAVVDEEKCVLCGKCIEV
CPKGVIEIK---PIKN-EVVVECNSKDF-GKSVKDKC--SV--GCIGCGICE--KSCPFG
--AITI-----ENKLAKI-DYDKC---VQC-----MICVE-KCPTKAIKGD--LR-----
--KRR--K--VKI-----------------EEDL-------CVGCTI-CK-KQC-KFD--
-AISGELKEKH---------RVDETKCVGCHECVQKCPKK-AIKIL--------------
------------------------------------------------------------
-----
>PIV85019.1|Nitrospirae-root-root-root-root-Nitrospirae_bacterium_CG17_big_fil_post_rev_8_21_14_2_50_50_9 PIV85019.1 electron transporter RnfB, partial [Nitrospirae bacterium CG17_big_fil_post_rev_8_21_14_2_50_50_9]
----------------------------------------------MWQAVLGLGGLGMA
ASLSLVFASKKFAVEVDPKVQAILEFLPGANCGGCGFPGCSAMAEAMA--KG--SAPITG
CPVGGSDAVKRIAEILGVEA--G-T-R-D---AVVARVLCM-GGCKSAVEKSRYHG-ISD
CRAATMIS-GGSKACGYGCLGFGTCERACPFDAITMSP-DG-LPVINEDKCTSCGNCVAA
CPKHIIKLL---PVNK-KVTVCCSSHDK-GAVVKKKC--SV--GCIGCSLCQ--KACPFD
--AIEM-----DRFLARI-IPEKC---RQC-----GLCVG-KCPTHVIEDQ--LK-----
--GLR--P--VAL-----------------IHEA-------CNGCAE-CV-KVC-PVA--
-AIQGQPGQLH---------VVDPAKCVGCRACA--------------------------
------------------------------------------------------------
-----
>OGW19095.1|Nitrospirae-root-root-root-root-Nitrospirae_bacterium_GWB2_47_37 OGW19095.1 hypothetical protein A2077_04210 [Nitrospirae bacterium GWC2_46_6]OGW25205.1 hypothetical protein A2X55_05670 [Nitrospirae bacterium GWB2_47_37]HAK88006.1 electron t
MFNG-SIIKIAVIAASLLTCYASAAY--AGVGGGVEAKEYVDFTAVLKFTLIFLAGLAAV
FGLGLAFAAKRFSVKVDPRVEQVLDVLAHAHCGACGYAGCEQYAEAVV--NNP-DVSPNL
CTPGGAKCAEAVALITGKKA--E-M-R-E---PIFARIMCQ-GGWSKSAKRFKYEG-VED
CRAAVLAG-GGDKSCIYGCLGYGTCSRVCPFGAITMNA-DR-LPVVDMTKCTGCRKCEAA
CPKKVIEVL---PASK-AVIVACHSKDK-GIDVRKHC--QV--GCIACGKCV--KVCPFD
--APSI-----SNNLSRI-DLDKC---KVC-----SMCVS-PCPTNAIVDF--IP-----
--HRS--K--AFI-----------------TDK--------CIGCLI-CS-KVC-PVN--
-APAGELKKKH---------DIDAAKCIGCGICTAKCPVQ-AIDGTFNAIEVFAVAAAKK
KKKAEAA-----------------------------------------------------
-----
>WP_118604119.1|Firmicutes-Clostridia-Clostridiales-Ruminococcaceae-root-Ruminococcaceae_bacterium_AF10-16 WP_118604119.1 RnfABCDGE type electron transport complex subunit B [Ruminococcaceae bacterium AF10-16]RHS32236.1 RnfABCDGE type electron transport 
-------------------------------------------MMNVIFAVLVLGVIAVV
FGLILSVAAKAFEVKVDERLPKIQACLAGANCGGCGYPGCAGCAEAIL--AG--KAPVTA
CAPAGAEGAAKIAEIMGMEA--P-S-G-E---KQVAHVLCN-GGE-ASVKNFEYVG-LHD
CVAATKVA-GGPTACSFGCMGFGTCVAACQFDAIHINE-QG-VAEVDKEKCTNCGACREA
CPRKLIVEV---PYKQ-KVFVNCSNKEK-GPAVTKVC--AN--SCIACGMCE--RTCKFD
--AIHV-----VNNVAVI-DYTKC---KNC-----TMCAK-ACPRNAIEPI--PT-----
--PEE--K--EKF-----------------KAAQ-------KAAAER-KA-AAA-KAA--
-AEAKAAEAAT---------AAEAPKAE--------------------------------
------------------------------------------------------------
-----
>WP_074844718.1|Firmicutes-Clostridia-Clostridiales-Clostridiaceae-Clostridium-Clostridium_cadaveris WP_074844718.1 RnfABCDGE type electron transport complex subunit B [Clostridium cadaveris]
-------------------------------------------MNSIVFPIISLGGLGLV
LGAGLGYASKKFKVEVDERVPQIKDCLPGANCGGCGYAGCEAFAQAVV--EG--NAPVNG
CAVGGAPAAEKIASIMGVDA--G-S-S-E---PNKAFVKCA-GTCTTAKKSGEYYG-YRD
CREAAIIPGGGDKSCSFGCLGLGSCTKVCQFDAIHI-V-DG-IAVVDEEKCTGCGACATA
CPKNIIEIK---PVSE-IIRVQCSSKDK-LKAVKDVC--SN--GCMGCGVCA--RLCPNG
--AIVI-----EGNLPVI-DKEKC---TLC-----MTCVQ-KCPAKIIKAF--GS-----
--KVE--S--GSI-----------------IDK---------------VE-----KSE--
------------------------------------------------------------
------------------------------------------------------------
-----
>SDM94373.1|Firmicutes-Clostridia-Clostridiales-Ruminococcaceae-Acetanaerobacterium-Acetanaerobacterium_elongatum SDM94373.1 electron transport complex, RnfABCDGE type, B subunit [Acetanaerobacterium elongatum]
MN-----------------------------------------ITTILLPTVIVAAIGLV
CGLGLAFASKFFGVKEDERIELVREVLPGANCGACGFAGCDDYAKAVC--EG--NAQPNQ
CVPGGASALKGINGILGTNA--A-A-G-Q---KMAAIVACT-GKNTVTGKRYEYLG-IDT
CKAANMLY-GGGGKCQFGCIGLGDCVRGCQFGAIDI-I-NG-VAMVNRAICMGCGVCRDT
CPKALISLI---PDDD-SVFVTCSNKSK-GAVAMKVC--EE--SCIACRRCE--KACDSD
--AIKV-----NDNLAFI-DTDKC---TNC-----GACIA-VCPRKTISFI--SR-----
--QTG--K--VML-----------------SSEL-------V------AP-----PET--
-AASSEE-----------------------------------------------------
------------------------------------------------------------
-----
>WP_152751209.1|Firmicutes-Clostridia-Clostridiales-Clostridiaceae-Clostridium-Clostridium_estertheticum WP_152751209.1 Fe-S cluster domain-containing protein [Clostridium estertheticum]MPQ30981.1 Fe-S cluster domain-containing protein [Clostridium ester
MS----------------------------------------NLEIAIAVLIVMTIVGLI
FGLVLAFANKKFSIEINPLIHIVEDILPKGQCGACGFAGCMAYAEAVV--MND-EVPPNL
CVPGKAAVAKLVADLTGKAA--L-E-V-E---PKVAFVHCA-GSTDKANKAYEYKG-VQD
CVAASLLQ-GGPKGCQYGCLGFGTCVNNCPFDAMTMGD-NG-LPIIDEVKCTGCGKCKSV
CPKKVIDLV---SPGI-HVAINCNSKDK-GAVARKLC--TI--ACIGCGICV--KNCSHG
--AIKI-----ENNLAVV-DSKICM--AEC---SEATCTH-KCPTGAIKTF--IK-----
--EVP--S--ANI-----------------AAE--------SVNSKT-LS-E--------
------------------------------------------------------------
------------------------------------------------------------
-----
>OHE56290.1|Nitrospirae-Nitrospira-Nitrospirales-Nitrospiraceae-Thermodesulfovibrio-Thermodesulfovibrio_sp._RBG_19FT_COMBO_41_18 OHE56290.1 hypothetical protein A2027_03995 [Thermodesulfovibrio sp. RBG_19FT_COMBO_41_18]
------------------------------------------MVPLIKVTLIFLASVGAI
FGIGLAFAAKRFSVKIDPRVEQVKDKLANAQCGACGYAGCEQYAEAVV--CKP-DVPPNL
CIPGGARTCEAVALITGKKA--E-A-K-E---PAFARIMCN-GGWSRSVKKFKYEG-IQD
CRAVILAG-GGDKACRYGCLGYGTCSRVCPFDALTMTD-DH-LPNVDITKCTGCKKCEAA
CPTKVIEVL---PASS-QVLVSCHSKDK-GGETKKNC--QV--GCIACGICV--KVCPFD
--APSV-----EKNLSRI-DLDKC---KVC-----GLCVL-KCPTNAITDF--IP-----
--HRS--K--AFV-----------------LDN--------CIGCQI-CA-KVC-PVN--
-APSGEQKELH---------VIDQTKCIGCGICTAKCPVQ-AIDGTFNAAEIFAAAANKK
SKAA--------------------------------------------------------
-----
>WP_154300796.1|Firmicutes-Clostridia-Clostridiales-Lachnospiraceae-Lachnospira-Lachnospira_eligens WP_154300796.1 4Fe-4S dicluster domain-containing protein [[Eubacterium] eligens]MSC57301.1 4Fe-4S dicluster domain-containing protein [[Eubacterium] elig
-------------------------------------------MSGIIIAAVVVSCTGLL
LGLFLGVMGKKFYVEVDQKEIDVRAELPGNNCGGCGYAGCDALAKAIA--AG--EAPANA
CPVGGAPVAAKIGAIMGEEV--G-E-S-V---RMTAFVKCA-GDCDKAKENYVYSG-AMD
CTAMNVVPNGGSKACTYGCMGYGSCVKACPFDAIHI-V-NG-IAVVDKGKCKACGKCVAV
CPRHLIEII---PYKS-NYTVNCSSNDK-GKDVMSAC--SV--GCIGCMLCT--KQCKFG
--AITV-----ENNIAHI-DYSKC---TGC-----GKCAE-KCPKKIIHLH---------
------------------------------------------------------------
------------------------------------------------------------
------------------------------------------------------------
-----
>CBK99642.1|Firmicutes-Clostridia-Clostridiales-Ruminococcaceae-Faecalibacterium-Faecalibacterium_prausnitzii CBK99642.1 Predicted NADH:ubiquinone oxidoreductase, subunit RnfB [Faecalibacterium prausnitzii L2-6]
--------------------------------------------MNIASAVILCTIVGAI
GAIILVAAAKFMAVEEDPRIEEVASCLAGANCGGCGYAGCADYAKAVV--MD--GVPCDK
CAPGGPKAAAAIAKIMGGEA--S-A-V-E---KK-AVVQCQ-GSSEHCKPAYDYKG-IQT
CAAAAALY-GGPKACSFACIGLGDCTKVCKFDAIHI-V-DG-VAKVDKDKCTGCGACANI
CPKKVIMIDA--GGPR-KPVVMCSNQDK-GAVANKLC--TT--SCIACGMCE--RTCKFD
--AIHV-----IDNVARV-DYDKC---KGC-----GMCAQ-KCPKKIILFP--LK-----
--DDP--YPPKPV-----------------VKPA-------APAAKP-AA-----PAAA-
PAAAPEAKAE--------------------------------------------------
------------------------------------------------------------
-----
>WP_148866450.1|Firmicutes-Clostridia-Thermosediminibacterales-Thermosediminibacteraceae-Thermosediminibacter-Thermosediminibacter_litoriperuensis WP_148866450.1 RnfABCDGE type electron transport complex subunit B [Thermosediminibacter litoriperuensis]TY
------------------------------------------MANVILVSVLSMGGLSLL
LGAGLAYASKKFAVETDPRVDAINEVLPGANCGACGYPGCSGLAAAVV--EG--NAPVTA
CLVGGPAVAQKIAEIMGVSASGE-T-K-D---RKVARVLCQ-GGVKEARLKSDYHG-VKS
CRAASMVN-GGPKGCPFGCIGFGDCAKVCPVGAITMSE-NG-LPVIDEEKCTGCGLCAKE
CPKQVIALT---SAKN-EVHVRCRATLK-GKDTKEVC--KV--GCIACKQCE--KACPFD
--AVHV-----LNNVAII-DYEKC---RNC-----MKCVE-KCPTKAITSA--FA-----
--ERK--K--AVI------------------NDN-------CIGCTI-CA-KNC-PVN--
-AISGEVKKKH---------AVNAELCIGCSICAEKCPKG-AITMVRGEGNIKTS-----
------------------------------------------------ICDACAAV----
----K
>WP_096919614.1|Firmicutes-Clostridia-Clostridiales-Eubacteriaceae-Eubacterium-Eubacterium_maltosivorans WP_096919614.1 RnfABCDGE type electron transport complex subunit B [Eubacterium maltosivorans]QCT70786.1 RnfABCDGE type electron transport complex su
------------------------------------------MLMELLIPVGILGAMGLI
FGAGLAIASKVFEVKTDERVPLVRDALPGANCGGCGFPGCDALAVAIV--NG--EAAVNA
CPVGGAATAMAIGEIMGESI--G-S-S-E---PMVACIHCN-GDCTHSPNRADYYG-IQD
CRQAMIAS-GGVKTCRHGCMGLGTCVSACMFGALSIGD-NG-LPEVDVDKCTACGKCRDA
CPKGIIDLI---PADQ-LVHVDCRNTDK-GKLVRAVC--DI--GCIACKACV--KVCPVE
--AITV-----ENNLASI-DYDKC---TQC-----QACFE-KCPTGAITLE--QRIVIG-
--DET--TV-IEL-----------------EPEKDLDEEMEAIMQVD-AE-----PAEEF
VEVSGEIEVLETREN-----MEEPEKTVDPAEEHPEDEKD-KVEFKIS------------
------------------------------------------------------------
--DLK
>OQY10151.1|Fusobacteria-Fusobacteriia-root-root-root-Fusobacteriia_bacterium_4572_132 OQY10151.1 electron transporter RnfB [Fusobacteriia bacterium 4572_132]
--------------------------------------------MGIMIPMIVLGLLGLG
LGGFLAYSSKKFEVEIDPNVEKVLNALPGANCGACGYPGCSGYAEAVV--NQ--GEEITL
CSPGGDETRGKIGEILGKNV--G-SGG-V---KEVARVMCH-GGNDKTKQKYDYDTEIKT
CASANLYF-SGDKSCSYGCLGYGDCVRVCPFDAIHINE-KG-IAEVDEEKCTACNKCVLE
CPKDIIELV---PESS-KVTVFCKSKDK-ALDAKKAC--EV--ACIGCGICV--RNCPSD
--AITL-----VDNLAKI-DPAKC---TNC-----GICAI-KCPTNAIISE--LK-----
--EKK--V--AKI-----------------DEEK-------CVGCTI-CK-TAC-PVD--
-AIEGELKQKH---------KIDPTKCVGCEVCEKK-----KIEKK--------------
------------------------------------------------------------
-----
>WP_077216644.1|Firmicutes-Clostridia-Clostridiales-Peptostreptococcaceae-Peptoclostridium-Peptoclostridium_litorale WP_077216644.1 RnfABCDGE type electron transport complex subunit B [Peptoclostridium litorale]KDR94057.1 electron transport complex prote
-M-----------------------------------------DNVIVNSVLSLGAMGLL
FGAGLAYASQKFAVEVDPKAEAINDALPGANCGGCGLPGCGALAQAIA--KG--EAPVNA
CPVGGAAAAEAIAGIMGVSA--D-A-G-E---KKVARVICK-GTCESAKDKAQYQG-ISD
CKAAVLAN-SGAKSCQYGCLGLGTCEKVCAFGAIYM-K-DG-IAHIDKDKCVACGKCIEA
CPKAVIDWV---PYKQ-EVVVDCNSKEF-GKAVKDKC--SV--GCIGCGICA--KVCPFD
--AITI-----ENKLAKI-DYEKC---KQC-----YKCVV-KCPTGAISGN--VE-----
--KAE--K--I-------------------------------------------------
---KKAMKAKE---------ERDKEK----------AKEE-AAKA---------------
------------------------------------------------------------
-----
>AZR74864.1|Firmicutes-Clostridia-Halanaerobiales-root-Anoxybacter-Anoxybacter_fermentans AZR74864.1 RnfABCDGE type electron transport complex subunit B [Anoxybacter fermentans]
-----------------------------------------------------MGALGAF
FATGLAIASKKFAVEVDPRIEQIEAVLPGANCGGCGHPGCSSFADAVV--AG--NAEING
CPVGGSEVAEKIAEIMGVSA--D-A-G-E---RKIAQVLCK-GGSSVATQRSEYRG-IQS
CRAATAVG-GGSKGCEYGCLGFGDCAAACPFGAITMSD-DN-LPVIDPELCTGCGKCVGA
CPKSIITLV---GESR-KNHIRCSAYLS-GKEVRQVC--KV--GCIGCGICA--KNCPVG
--AIEM-----KDNLAVM-IYEKC---INC-----GICAE-KCPMGTIDFY--GK-----
--KVE--E--IKI------------------NDK-------CIGCTL-CA-RVC-PVS--
-AIKGEVKQKH---------EIDPETCIKCGLCYTKCKKD-AIDVKYK-K----------
------------------------------------------------------------
-----
>WP_005955701.1|Firmicutes-Tissierellia-Tissierellales-Peptoniphilaceae-Peptoniphilus-Peptoniphilus_harei WP_005955701.1 RnfABCDGE type electron transport complex subunit B [Peptoniphilus harei]EFR33459.1 electron transport complex, RnfABCDGE type, B sub
ME-----------------------------------------LSTILTPAIFLGIAGAF
FGVILSIASKVFYVEVDPKVAEVRDALPGANCGACGFPGCDGLAEAIA--SG--KAPVNG
CVIGGADTAEKVSTIMGVNA--G-N-V-D---RNVAVVHCQ-GDCNKAKNKYDYND-LVD
CRLIADYQ-QGAKACNFGCCGGGTCVSVCEFDAIHM-V-NG-VAVVDKEKCVACMKCINI
CPKKIISLR---PYKS-KTVVECKSLDS-GKVVRNNC--SI--GCIGCGICE--KNCPKD
--AIHV-----ENNLASI-DYDKC---INC-----GICVS-KCPTGAIYCE--YP-----
--ERV--E--KMK-----------------QKEK-------EKKEKERQA-KLA-EAQ--
-AKKAEAEKEKVNA----------------------------------------------
------------------------------------------------------------
-----
>PIQ90914.1|Candidatus_Omnitrophica-root-root-root-root-Candidatus_Omnitrophica_bacterium_CG11_big_fil_rev_8_21_14_0_20_41_12 PIQ90914.1 electron transporter RnfB [Candidatus Omnitrophica bacterium CG11_big_fil_rev_8_21_14_0_20_41_12]
--------------------------------------------MEILFAIIILGVLGLI
FGVGLAIASKKLTVQVDPKLEKVQHLLPGSNCGACGNPGCFGFAENLF--AG--KSTIES
CRVCSEEIKGKIAEIMGVAF--E-K-Q-I---KKIATLHCN-GGAG-VKDRYLYDG-VGD
CISANLVL-GGQKACVFACLGFGTCVRVCPFGAISMSS-DA-LPVVDQVKCRSCNKCVLV
CPKKLFSLL---SVTY-SVYVACSSHDL-GRDVKNVC--SV--GCIACKLCE--KACKFD
--AIHV-----IDNLAVI-DYHKC---TSC-----KECVK-ACPAKTIRVR--E------
------------------------------------------------------------
------------------------------------------------------------
------------------------------------------------------------
-----
>WP_013277527.1|Firmicutes-Clostridia-Halanaerobiales-Halobacteroidaceae-Acetohalobium-Acetohalobium_arabaticum WP_013277527.1 RnfABCDGE type electron transport complex subunit B [Acetohalobium arabaticum]ADL12081.1 electron transport complex, RnfABCDGE 
MD-----------------------------------------LSLFKVSIPSMGVMGAI
FAGGLAIASSKLAVEVDPRIEEIEEVLPGANCGACGEPGCSSFAEAVV--NG--NAEING
CPVGGSEVAGEIAEIMGVES--G-D-S-V---RRIATLLCK-GGDEETFARSEYRG-IES
CKAADIAG-GGNKSCVYGCLGFGDCEAVCSFDAIKMNE-NG-LPEVIADECTGCGNCVEE
CPKGLFTLV---EEGQ-EVFIHCSSHSG-GKDVKEAC--KT--GCIGCGVCE--TKCPVD
--AITI-----EDNLAVI-DYEEC---INC-----GVCAE-ACPMDTIEAP--KA-----
--KDQ--V--SAVDETEETDTGDDRECSIYITEE-------CVGCGV-CV-EEC-PVD--
-AISSEDGEIH---------NIDPEVCIECENCVEVCPTD-AIQSKEGETEEAEKTNSND
AAEEDDHECSIYITEECVGCGVCVEECPVDAISGEDGEIHNIDPEVCIECENCVEVCPTE
AIETE
>WP_012058668.1|Firmicutes-Clostridia-Clostridiales-Clostridiaceae-Clostridium-Clostridium_beijerinckii WP_012058668.1 Fe-S cluster domain-containing protein [Clostridium beijerinckii]ABR34612.1 electron transport complex, RnfABCDGE type, B subunit [Clos
-------------------------------------------MFTVIMVLVVLGGIGAV
FGFILAFANRKFAMEVNPLIHEVEDILPKGQCGACGYAGCAAYAEAVV--MKD-DVPPNL
CVPGKDAVAKLVAEITGKKA--E-E-V-E---PRIAHVRCK-GTSEKAALSYNYKG-VHD
CKAASLIQ-GGPKGCKHGCIGFGTCVSSCPFGAMTMGE-NG-LPVVNRKKCTGCGKCEES
CPKNVIQMI---SINA-RVKVDCNSKDK-GSIARKLC--SA--ACIGCGLCA--KNCSYG
--AIQV-----QNNLAVV-DQKICA--EKC---SEATCLA-KCPTGAIKVA--NE-----
--LIA--N--KN--------------------------------SDT-VK-VTI------
------------------------------------------------------------
------------------------------------------------------------
-----
>WP_070067075.1|Planctomycetes-Candidatus_Brocadiae-Candidatus_Brocadiales-Candidatus_Brocadiaceae-Candidatus_Brocadia-Candidatus_Brocadia_sapporoensis WP_070067075.1 RnfABCDGE type electron transport complex subunit B [Candidatus Brocadia sapporoensis]O
-------------------------------------------MELVLGATITLVILGMI
FGVGLAIASDKFAVKVDPRIDSINEILPGANCGACGQPGCSGFAQAVV--EG--KALVTG
CTVGQNEVAELTASIMGVKF--E-G-R-E---RAVAVVMCH-A--RGIKNKFVYHG-VKD
CRAAHIVG-GGFFGCDYGCLGLGTCVEACKFEAMYMGK-DN-LPRVIEERCTACGKCAAV
CPRKLISIV---PTSK-MVHVRCKSLDK-GAVAKKIC--QD--SCIACKQCE--KICPYD
--AIHV-----QNNLAVI-DYPKC---TSC-----GKCVE-VCPNHTIINF--AR-----
--ERS--L--AKH-----------------TLTV--------------------------
------------------------------------------------------------
------------------------------------------------------------
-----
>KUK74058.1|Firmicutes-Clostridia-Clostridiales-root-root-Clostridiales_bacterium_38_11 KUK74058.1 Electron transport complex protein RnfB [Clostridiales bacterium 38_11]
-------------------------------------------MDSVLKAVATLGGLGLG
FGLILAFASKVFHVEIDPKIIDVRNALPGANCGACGFPGCDALAKAIV--NG--EAAISA
CPVGGESTVVEISKIMGIEG--H-A-G-P---KRVARVLCK-GNYERTNKKYEYHG-IMD
CKASVMIQ-GGDKACPFGCLGNGSCVAICPFDAIHV-V-NG-LAIVDEEKCTACEKCIKE
CPKGIIQLV---PYQA-NVVVDCSNHLF-GKEVKKDC--KV--GCIGCKICE--KACAFD
--AVHV-----VDSLARI-DYEKC---TNC-----MVCAE-KCPTKSITAM--IE-----
--DRK--K--AYI-----------------ISEK-------CIGCTI-CA-QNC-PVD--
-CIAGEKEKVH---------VVDDRKCIGCSVCYEKCPVD-AIEMR--------------
------------------------------------------------------------
-----
>WP_015323855.1|Euryarchaeota-Methanomicrobia-Methanosarcinales-Methanosarcinaceae-Methanomethylovorans-Methanomethylovorans_hollandica WP_015323855.1 Fe-S cluster domain-containing protein [Methanomethylovorans hollandica]AGB48686.1 electron transport c
MN----------------------------------------LTTLLIQSVAILGGLGIA
VGVMLMVASRKFKVETNPLVDEILSVLPNANCGACGYAGCSDFAQRVV--NE--NAPING
CPVGGFEVAKQIGGIMGQEV--A-E-G-E---KEYPFVLCN-GGV-NCINRFEYVG-IED
CKAVMMLS-DGEKGCNFGCMGRGTCVRACPFGAMSIGE-DK-LPHVNTNLCTSCGLCISS
CPNDILVFA---KESE-KVHVKCRSHDK-GKDVKAAC--TV--GCIACKICE--KSCPVQ
--AIIV-----TDFLAEI-DQAKC---TAC-----GICVE-KCPQHTIELRG-VP-----
------------------------------------------------------------
------------------------------------------------------------
------------------------------------------------------------
-----
>PKM89675.1|Firmicutes-root-root-root-root-Firmicutes_bacterium_HGW-Firmicutes-12 PKM89675.1 electron transporter RnfB [Firmicutes bacterium HGW-Firmicutes-12]
---------------------------------------------MMLYAIVSLAILGAI
FGIVLGFASKKFAVEVDPRVEAIIDALPGANCGACGLPGCSGYAEAIV--ND--SAPINA
CAPGKEEVIKKIAAIMGAEA-GD-A-K-E---RKIAQLMCN-GGINNAVYQYKYEG-IMD
CHSVATMY-NGPKACNYGCFGLGSCVTICPFDAIAIGP-DQ-LPVVDPDLCTGCNACVSN
CPQNVLQTI---EVSK-LVHVRCSNMDK-GKDAKAAC--KV--ACIKCKICE--KNCPEG
--AIKVVAD-AKGSIAII-DYEKC---TNC-----GVCVE-KCPTKAIEKI--LPI----
------------------------------------------------CG-TIT-PAD--
-ALPSQPG------------------CSQCGLCK--------------------------
------------------------------------------------------------
-----
>WP_100043104.1|Firmicutes-Clostridia-Clostridiales-Lachnospiraceae-Lacrimispora-Lacrimispora_sphenoides WP_100043104.1 RnfABCDGE type electron transport complex subunit B [[Clostridium] sphenoides]SET97991.1 electron transport complex, RnfABCDGE type, B
MN-----------------------------------------FPAFINPIIAMGTISMI
FGLVLSYAGKKLEVQVDERLQRVLDALPGANCAGCGFAGCYSFAEALV--EG--RAPLNG
CPVGGASTAENIAAILGVKA--E-S-F-E---KHVAFVKCM-GSVAVAHYRYSYQG-ILD
CNAAVQLAGGGTKQCTYGCIGLASCVKLCQFGAIRI-E-NN-ISVIDPAKCTACGKCLPA
CPKNLIELV---PVSS-NVRVSCFTKEK-GKEVKLHC--SV--SCIGCKLCE--KVCNFD
--AITV-----KNNLAKI-DYQKC---TQC-----LACVK-KCPSKVITII--HE-----
--E---------------------------------------------------------
------------------------------------------------------------
------------------------------------------------------------
-----
>WP_136713344.1|Firmicutes-Tissierellia-Tissierellales-Tissierellaceae-Tissierella-Tissierella_creatinini WP_136713344.1 RnfABCDGE type electron transport complex subunit B [Tissierella creatinini]TJX14785.1 RnfABCDGE type electron transport complex subu
-------------------------------------------MTDLMFPIATLGGLGIG
FGVILSVASKFFYVPVDPKVEELNHALPGANCGACGYPGCGGLATALA--EG--RAPVNA
CGVGGQKVADHVAEILGLNS--S-L-V-S---KEIAVVLCQ-GDCDKAKDKYRYEG-IQD
CRISSRLS-DGQKSCSYGCLGCGTCFDVCQFDAIRM-I-DG-IAVIDREKCTACKKCVGV
CPKKIIEMV---PYDN-EAIVKCKSEDP-GKVVRGNC--EI--GCIGCKICV--KNCPSD
--AFTF-----ENNLAKI-IYEKC---TNC-----KVCVE-KCPTKCIVNP--VK-----
--SGD--E--KTI-----------------------------------AS----------
------------------------------------------------------------
------------------------------------------------------------
-----
>WP_077845679.1|Firmicutes-Clostridia-Clostridiales-Clostridiaceae-Clostridium-Clostridium_puniceum WP_077845679.1 Fe-S cluster domain-containing protein [Clostridium puniceum]OOM82234.1 electron transport complex subunit RsxB [Clostridium puniceum]
-------------------------------------------MYTAIMILVVMAGIGTV
FGFILAYANKKFSIEVNPLIHVVEDVLPKGQCGACGYAGCAAYAEAVV--LNP-EVPPNL
CVPGKDAIAKAVAEITGKVA--E-Q-V-E---PRIAHVRCK-GSIDKAVLSYEYKG-IKD
CTAASLIQ-GGPKGCKNGCVGFGNCVNVCNFGAMTMGE-NG-LPIVNEKKCTGCGACEGA
CPKMVIQMM---PANA-MVRVNCNSKDK-GAIARKLC--TA--ACIGCGICG--KNCSYG
--AIEI-----KNNLAVV-NTKICS--EKC---HEATCLA-KCPTGAIKMA--AQ-----
--KQA--H--GN--------------------------------AIN-LK-ATV------
------------------------------------------------------------
------------------------------------------------------------
-----
>RLC51360.1|Candidatus_Cloacimonetes-root-root-root-root-Candidatus_Cloacimonetes_bacterium RLC51360.1 electron transporter RnfB [Candidatus Cloacimonetes bacterium]
-------------------------------------------MTVVIYAIISLGLLGLI
YGLILAFASKKFYVKVDPKIEEIEEVLPNANCGACGYPGCAGYAEAIV--KN--GDEINK
CAPGGEKVIKKIAEIMGLKA--T-A-S-E---RKIAVIHCQSGGYDNTNLRYDYQG-IKT
CKAAVLVS-GGPNLCNYGCVSLNDCVRACQFDALHVDE-NG-MRIVDEEKCTGCGACARA
CPRNLIEMV---PISK-KVHILCSSHDK-GAVAKKVCGSKT--PCIGCGLCA--KACPVD
--AIEI-----KDNLAKI-IYDKC---IVC-----GECAK-VCPTNAIEDQ--LLG----
--KRK--K--AFI-----------------IEEN-------CIGCTL-CA-KKC-PVD--
-AISGELKKVH---------KVDPEKCIGCELCVAVCPKN-TIEMR--------------
------------------------------------------------------------
-----
>PIW68583.1|Candidatus_Omnitrophica-root-root-root-root-Candidatus_Omnitrophica_bacterium_CG12_big_fil_rev_8_21_14_0_65_42_8 PIW68583.1 hypothetical protein COW10_01780 [Candidatus Omnitrophica bacterium CG12_big_fil_rev_8_21_14_0_65_42_8]
----------------------------------------------MLIPILTMSIMGLL
FGLGLAYASKIFRVDVNPKIDMVIHALPGANCGACGMAGCANLAEAIV--GG--KAEVTA
CAPGSQEVYDKIAGILGVGI--K-V-K-K---KKIARVRCN-GGK-RSSDKYEYSG-LKK
CAGANLLA-GGNKECRFGCLGFGDCVEICPFNAIHLNG-ND-IPVVDGSKCTGCGKCVGA
CPKKIIILG---NADD-KVYVKCLSHDK-GAVVKSIC--PA--GCIGCRICE--KLSG-G
--XXXV-----ENNLSRA-DYSRAKPDTPW-----QAVIE-KCPTKCIVKT---------
------------------------------------------------------------
------------------------------------------------------------
------------------------------------------------------------
-----
>KNZ42146.1|Firmicutes-Clostridia-Clostridiales-Eubacteriaceae-Acetobacterium-Acetobacterium_bakii KNZ42146.1 electron transporter RnfB [Acetobacterium bakii]
ME----------------------------------------MLNAILVPVGILGLFGLV
FGVGLAIAAKVFEVDVDHRFPIVRAALPGANCGGCGLPGCDALALAII--NG--EAGVDA
CPVGGASAATAIAEIMGMEA--S-T-A-A---RQIATVICQ-GTCETAPNRAEYYG-EMD
CREAMIAS-GGSKDCRYGCMGYGTCKAVCPFDAIVMGE-DG-LPKVDPDKCTSCGKCVEA
CPKSIMVLV---PATQ-DVIVKCHSAAK-GKIAKQAC--ST--ACIACGACV--KACRFD
--AIKV-----VNNCAII-DYDKC---TQC-----YECVD-KCPMNTISGD--VE-----
--FGK--KS-AYI-----------------IDEN-------CIGCGL-CA-KNC-PVE--
-AITGEIKKSPY--------IIDHDKCIGCGICFEKCKKN-AIEMRPINKK---------
------------------------------------------------------------
-----
>SHJ00520.1|Firmicutes-Clostridia-Clostridiales-Clostridiaceae-Lutispora-Lutispora_thermophila SHJ00520.1 electron transport complex protein RnfB [Lutispora thermophila DSM 19022]
-M-----------------------------------------INEILWPVATLGGLAIF
FGVVLAYASKKFAVETDPKVGEVRAVLPGANCGGCGFAGCDALADAIA--KG--EAPVNA
CPVGGAELAKKVAEIMGVTA--E-E-T-E---RMVARVICG-GDCDNAKQKYEYQG-IQD
CKAAEMLA-GGSKSCRFGCTGLGTCERVCPFDAIHV-V-NG-VAVVDEEKCTACKKCIEA
CPKHIIELV---PVSK-QVRVLCKNTEK-GKAVVEVC--KV--GCIGCQKCV--KACQFE
--AMTF-----DNNLAKI-DYSKC---TNC-----MVCAE-VCPTKAIYAD--FS-----
--KRK--K--AYI-----------------NDEL-------CIGCTI-CK-KNC-KFE--
-AIEGELKQKH---------KVLEDKCTGCAQCAVKCPKK-SIEMR--------------
------------------------------------------------------------
-----
>WP_133200939.1|Candidatus_Cloacimonetes-root-root-root-Candidatus_Syntrophosphaera-Candidatus_Syntrophosphaera_thermopropionivorans WP_133200939.1 RnfABCDGE type electron transport complex subunit B [Candidatus Syntrophosphaera thermopropionivorans]TDF7
MN-------LSLLIPIL----------------------APSLASDIGVPVLIIGAMGLA
FGLLLAFASKVFAVTRDPRVEEIISVLPGANCGGCGKAGCAGYAEAIV--LQ--GAPVNL
CTPGGPKVAQEIAKIMGTEA--E-A-V-V---KKIAVIHCSTGGKDNTKWKYDYRG-IET
CLSAVNIA-GGPNSCSWGCVGFNDCLNACKFDAISVDE-SG-MRIIDIEKCTGCGACVKA
CPRKLIDLI---SIQQ-NVFIKCSSKDK-GPLARQVC--GTNQPCIGCGICV--KKCPQQ
--AITM-----ANNLASI-DYSKC---IDC-----GVCAA-VCPTNAILDT--LKG----
--TRK--K--SEI-----------------DAEL-------CDGCHI-CV-PVC-AVG--
-AIKGEENQKH---------NIDQDKCIGCGVCITVCPKN-AIKTKE-------------
------------------------------------------------------------
-----
>WP_005588749.1|Firmicutes-Tissierellia-Tissierellales-Tissierellaceae-Schnuerera-Schnuerera_ultunensis WP_005588749.1 RnfABCDGE type electron transport complex subunit B [[Clostridium] ultunense]CCQ98383.1 Electron transport complex, RnfABCDGE type, B s
-------------------------------------------MIEILYPVTVLGGLGLL
FGTSLSLASKVFAVEINPKVEEVRKALPGANCGACGFPGCDGLANAIA--EG--KAPVNA
CSVGGNPVAEMVAEIMGVNP--V-E-T-T---KEVATVLCQ-GDCNKAKEKYIYDG-IID
CRAQNILA-GGSKSCSYGCLGCGTCKEVCEFDAIQI-V-DG-IAVIDKDKCTSCKKCIDV
CPKGIIELV---PYEQ-EVIVKCMSNDP-GKVVRGNC--SI--GCIGCQICV--KNCPED
--AFTF-----ENYLAKI-NYEKC---INC-----GICAA-KCPTKAIFSS--LE-----
--EAK--T--AAQ-----------------------------------------------
------------------------------------------------------------
------------------------------------------------------------
-----
>AEE96355.1|Firmicutes-Clostridia-Thermoanaerobacterales-Thermoanaerobacterales_Family_IV._Incertae_Sedis-Mahella-Mahella_australiensis AEE96355.1 electron transport complex, RnfABCDGE type, B subunit [Mahella australiensis 50-1 BON]
MN-----------------------------------------INDILIPVVTLGGLGLI
FGAILAFASSRFAVEKDPRVDEVREALPGANCGACGYPGCDGLAAAIV--AG--KAPVNA
CTVGGAASAEKIGAIMGVEA--Q-A-G-E---KQVARVLCQ-GDLEAAAQKYKYVG-IES
CAAANALG-GGSKACGYGCLGFGDCVKACPFDAIDI-V-NG-VAIVDEKRCTGCTICVAA
CPKGIIQMV---PQSK-RVVILCASLDK-GKLVRGYC--KV--GCIACNICV--RKCPEN
--AIVL-----ENNLAHI-VYDKC---TNC-----AECVD-KCPASTIKNY--DGVCE--
--ERE--T--AAL-----------------------------------------------
------------------------------------------------------------
------------------------------------------------------------
-----
>WP_016147786.1|Firmicutes-Clostridia-Clostridiales-Clostridiaceae-Butyricicoccus-Butyricicoccus_pullicaecorum WP_016147786.1 RnfABCDGE type electron transport complex subunit B [Butyricicoccus pullicaecorum]EOQ38587.1 electron transport complex, rnfabcd
MD-----------------------------------------TMNIVSAVLVLFVMGVV
FALLLGIAARVFAVEVDERVPLVRDCLPGANCGGCGYPGCDGLAAAIV--EG--KAPVNG
CPVGGAAAAAKIAEVMGVEA--D-T-A-E---PKVAHVHCN-GGC-NAIDKAKYEG-LQD
CNAAMRVA-NGPKECAFGCMGLGSCVKECAFDAIHI-V-DG-KAVVDSEKCVACGKCVAA
CPKKLIDLV---PKSK-KVHVNCMNHDK-GAQAMKVC--TN--ACIGCMKCE--KTCKFD
--AIHV-----VNNVAVI-DYDKC---KNC-----KMCTK-ACPKNAIEPI--PT-----
--KEE--K--EKF-----------------DAMM-------KAQAEK-AR-AAA-QAA--
-AEAKAAEAAP---------AAEAPKGE--------------------------------
------------------------------------------------------------
-----
>WP_022743865.1|Firmicutes-Clostridia-Clostridiales-Clostridiaceae-Clostridium-Clostridium_saccharobutylicum WP_022743865.1 Fe-S cluster domain-containing protein [Clostridium saccharobutylicum]AGX41578.1 electron transport complex, RnfABCDGE type, B sub
-------------------------------------------MFTVIMVLAVMVGIGIV
FGFILAIANKKFSVEVNPLIHEVEDVLPKGQCGACGYAGCAGYAEAVV--LNK-EVPPNL
CVPGKDAVAKLVAEITGKSA--E-K-V-E---PRIAHIKCK-GAIGKAKLSYNYKG-IED
CAAATLLQ-GGPKGCKHGCVGFGTCVNSCPFGALSMGE-DG-LPKVDAKKCTGCGTCETA
CPKNVIEVM---PVNS-IVKVNCNSKDK-GAIARKLC--SA-ETCLGCGICA--KNCTYG
--AIKI-----ENNLAVV-DSKICV--EKC---KEPTCLA-KCPTSAIKIA--N------
------------------------------------------------------------
------------------------------------------------------------
------------------------------------------------------------
-----
>WP_012446982.1|Firmicutes-Clostridia-Natranaerobiales-Natranaerobiaceae-Natranaerobius-Natranaerobius_thermophilus WP_012446982.1 Fe-S cluster domain-containing protein [Natranaerobius thermophilus]ACB84095.1 electron transport complex, RnfABCDGE type, 
----------------------------------------------MYAAVLSLGGLGLF
FGLVLAYASQKFAVEVDPKVEAIDESLPGANCGACGYPGCGAFAEAVA--NG--EAPIDG
CTPGGENTAQTIADILGVSH-EE-S-E-E---RYVAEVACL-GGSEHCKEQFDYDG-VQD
CRAAMMYA-NGFKACDYGCLGLGTCEHICPFDAIEMQD-NG-IPHIDPEKCTGCNKCANT
CPKDVIKMI---NANT-KHHVRCNSCDK-GKTVRQVC--EV--GCIGCGVCA--KVCPVD
--AITI-----ENNLAYI-DSHEC---VNC-----GKCKE-KCPRDCITSD--LE-----
--YTT--K--A-------------------------------------------------
------------------------------------------------------------
------------------------------------------------------------
-----
>WP_012548371.1|Dictyoglomi-Dictyoglomia-Dictyoglomales-Dictyoglomaceae-Dictyoglomus-Dictyoglomus_thermophilum WP_012548371.1 RnfABCDGE type electron transport complex subunit B [Dictyoglomus thermophilum]ACI19739.1 iron-sulfur cluster-binding protein [D
-------------------------------------------MGLVFISLMVLGLIGLL
FGVGLAIAGEKLKVETDPRIEKILNVLPGANCGACGYPGCEGFAKAVV--EG--IAPYTG
CVAGGEKVAKGIAEVLGLNE--NIT-I-T---KNVAFLTCQ-GGRGIAQDRYIYKG-VDT
CKAANMVQ-AGYKGCTTGCLGFGDCVKVCPFDAIYMGE-DG-LPKIDIEKCTGCGLCVKA
CPRGILTLL---PINI-PLLLGCRSELP-GPEARKVC--SK--ACIGCGICE--KVCPKG
--AIKM-----DGRFPVI-DYNLC---DGC-----GICVE-KCPTKALILL--KK-----
------------------------------------------------------------
------------------------------------------------------------
------------------------------------------------------------
-----
>WP_132251855.1|Firmicutes-Clostridia-Clostridiales-root-Natranaerovirga-Natranaerovirga_pectinivora WP_132251855.1 RnfABCDGE type electron transport complex subunit B [Natranaerovirga pectinivora]TCT14975.1 RnfABCDGE-type electron transport complex B su
MD-----------------------------------------FNNILYPALVIGGIGIV
FGLILGIAGKIFAIKVDPLVEAVKAALPGVNCGACGYTGCDPLAKAIV--GG--EAAVHA
CPVGGASTAENIGSILGIEA--G-E-T-A---REVAFVKCN-GTCETAKEKYIYDG-AMD
CKMAHAAPGKGSKACEYGCLGLGTCVRACQFDAIDI-V-DG-IAIINEDKCTRCGMCVKS
CPKRLIEII---PTDS-KVRVQCNSREK-GKDVKASC--SV--GCIACRLCV--KACEFD
--AIIV-----EDNIAKV-DYEKC---TMC-----NACAE-KCPVKIITSA---------
------------------------------------------------------------
------------------------------------------------------------
------------------------------------------------------------
-----
>WP_132081215.1|Firmicutes-Negativicutes-Selenomonadales-Sporomusaceae-Anaerospora-Anaerospora_hongkongensis WP_132081215.1 Fe-S cluster domain-containing protein [Anaerospora hongkongensis]TCL36492.1 RnfABCDGE-type electron transport complex B subunit [
-------------------------------------------MSTSMMILVVLTTLGLV
FGFVLAYANRKFAIEINPLIHIVEDVLPKGQCGACGYAGCQAYAEAVV--LNP-DVSPNL
CIPGKEPIAKAVAELTGKAA--A-D-I-E---PRIAQVKCA-GSEGRAVKAYQYEG-ISD
CVAASLLF-GGQKSCKYGCLGLGTCVRNCPFDAMTMSA-EG-LPVINPAKCTGCGKCETV
CPKQVIAMM---PLTA-SVRINCNSKDK-GAVARKVC--TA--ACIACSLCM--RQCPHG
--AITM-----ESNLAVV-NPEICR--QVC---TDASCLT-KCPTKAIRPA--VL-----
--GLV--P--GTE-----------------SQAS--------VEAVC-VSCRQT------
-GVAG-------------------------------------------------------
------------------------------------------------------------
-----
>WP_154576058.1|Firmicutes-Clostridia-Clostridiales-Eubacteriaceae-root-Eubacteriaceae_bacterium_RF-744-FAT-4 WP_154576058.1 RnfABCDGE type electron transport complex subunit B [Eubacteriaceae bacterium RF-744-FAT-4]MSS19649.1 RnfABCDGE type electron tra
------------------------------------------MASQIIVPVVILGIMALI
IGVALAIAAKRFEVKEDERIPQVRAVLPGANCGGCGYPGCDGCAAAIV--KG--EAPVNA
CPVGGASVAEQVGAIMGEEV--S-D-A-M---PNVAQVLCG-GDCEKAPRRTEYYG-LKD
CNEAVVAN-GGPKGCRFGCIGLGSCVSVCEFDALHMTN-KM-LPSVNIENCVACGKCVDI
CPKNVMTLI---PKDQ-IVHVDCQSTEK-GKTVRENC--EV--GCIGCGLCE--KTCMFD
--AIHV-----QNNLAVI-DYSKC---SNC-----GACVK-KCPTHALIKE--GR-----
--KVAPRKGLKPV-----------------KKPQ----------------PKQK-PAEA-
------------------------------------------------------------
------------------------------------------------------------
-----
>WP_159751016.1|Firmicutes-Clostridia-Clostridiales-Lachnospiraceae-root-Lachnospiraceae_bacterium_WCA-9-b2 WP_159751016.1 RnfABCDGE type electron transport complex subunit B [Lachnospiraceae bacterium WCA-9-b2]MXP75827.1 RnfABCDGE type electron transpor
MS-----------------------------------------VTGIIIAAVIVGGTGLF
IGVFLGVAGKKFAVEVDEREEAITGVLPGNNCGGCGYAGCSGLAAAIV--KG--EAEISG
CPVGGAPVAEKIGAIMGVEA--G-A-A-A---RQVAFVKCG-GTCDKAGKDYEYYG-LND
CVMVNMMQAGGPKSCNYGCLGEGSCVKACPFDAIHI-V-DG-VALVDKDACKACGKCIAA
CPKKLIELV---PYDQ-KHLVQCSSRDK-GKDVMKAC--SV--GCIGCKMCE--KVCESD
--AIKV-----EGNVAHI-DPEKC---TDC-----GKCAE-KCPKKIIM-----------
------------------------------------------------------------
------------------------------------------------------------
------------------------------------------------------------
-----
