# Supplementary material for: Comparative genomic analysis reveals metabolic flexibility of Woesearchaeota
Source: Nat Commun. 2021 Sep 6;12:5281. doi: 10.1038/s41467-021-25565-9 (PMC8421398; doi:10.1038/s41467-021-25565-9)
Supplement: Supplementary file 11 — Source Data [file 41467_2021_25565_MOESM11_ESM.zip › Source data/Supplementary_Fig_16.fasta]

>PHS33387.1|Firmicutes-Clostridia-Clostridiales-Clostridiaceae-Alkaliphilus-Alkaliphilus_sp. PHS33387.1 acyl-CoA dehydrogenase [Alkaliphilus sp.]
--MDFKLSNEHKLLRTMYREFAEVEVKPLAEEVDETEEFPVETVKKLAKYGFMGIPIPKK
YGGAGADNLAYAMAVEELSKVCGTTGVIVSAHTSLCAVPILEHGTEEQKQKYLVPLAKGE
KLGAFGLTEANAGTDAGAQQTTAVLD--GDYYILEGNKIFITNAGVADIYVIMAMTDKSK
GTRGISAFIVE-AGTEGFTIGKKESKMGIRGSATCELIFENCKIPKENLLG-RLGKGFGI
AMKTLDGGRIGIAAQALGLAQGALDETVTYTKERVQFGRAISKFQNTQFQLATMDMKTEA
ARLLVYKAAFYKDQKMSYSKEAAMAKLYASEISMEVTSQAIQLHGGYGYTREYPVERMHR
DAKITEIYEGTSEVQRMVISAHL-LK---
>WP_041502658.1|Bacteroidetes-Bacteroidia-Bacteroidales-Porphyromonadaceae-Sanguibacteroides-Sanguibacteroides_justesenii WP_041502658.1 MULTISPECIES: acyl-CoA dehydrogenase [Porphyromonadaceae]KIO44634.1 acyl-CoA dehydrogenase [Sanguibacteroides justese
--MDFSLSKKEQLFLQMIREFAEKEVKPLAAEVDESERFPMETVEKMAKLGIMGIPFPVE
YGGAGGNNVLYTMAVEELSRVCATTGVIVSAHTSLCGAPIMEFGTPEQKAKYLPKLASGE
WIGAFGLTEPNAGTDASAQQTTAVKE--GDHYVLNGSKIFITNAGYAHVYIVMAMTDKSK
GTRGISAFIVE-KDFPGFSIGKKEKKMGIRGSATCELIFENCIVPAENLLG-QEGKGFGI
AMKTLDGGRIGIASQALGIAQGAMDETVKYVKERKQFGKALGQFQNTQFQLADLEAKINA
SRLLVRKAAFKKDQKENYSADAAMAKLFAAETAMEVTTKAVQFHGGYGYTREYPVERMMR
DAKITEIYEGTSEVQRMVIAANL-LK---
>WP_009216506.1|Bacteroidetes-root-root-root-root-Bacteroidetes_oral_taxon_274 WP_009216506.1 acyl-CoA dehydrogenase [Bacteroidetes oral taxon 274]EFI16493.1 butyryl-CoA dehydrogenase [Bacteroidetes oral taxon 274 str. F0058]RKV88976.1 acyl-CoA dehydrog
--MDFSLSKTEELFLQMIREFAEKEVKPLAAEVDEEERFPLETVEKMAKTGLMGIPVPVK
YGGAGGTNLMYGMAVEELSRVCGTTGVVLSAHTSLCCAPIMENGTEEQKMKYLPRLASGE
WIGAFGLTEPNAGTDAAMQQTTAVLD--GDQYVLNGNKIFITNAVYAHVYVIFAMTDKSL
GNKGISAFIVE-KGTPGFSIGKKEKKMGIRGSATTELVFEDCRIPKENLLG-QQGKGFAI
AMKTLDGGRVGIAAQALGIAQGAMDETIKYTKERKQFGRSISQFQNTQFQMADMETKVQA
ARLLVRSAHWKKDNGMPYSVDAAMAKLFAAETAMEVTTKAVQLHGGYGYTREYPVERMMR
DAKITEIYEGTSEVQRMVIAGKL-FK---
>WP_072888145.1|Firmicutes-Clostridia-Clostridiales-Peptostreptococcaceae-Tepidibacter-Tepidibacter_formicigenes WP_072888145.1 acyl-CoA dehydrogenase [Tepidibacter formicigenes]SHJ90607.1 butyryl-CoA dehydrogenase [Tepidibacter formicigenes DSM 15518]
--MEFTFSKEHELLKQMYRQFAENEVKPLAHEVDEEERFPVETLEKMKESGFMGIPFSKE
YGGEGGDNLGYILAVEELSKYCATTGVILSAHTSLCASPINEFGTKEQKEKYLVPLAKGE
KLGAFGLTEPNAGTDASSQQTTAVLD--GDCYILNGSKIFITNAGYADIYIIMAMTDKSK
GTRGISAFIVE-AGTKGFKVGSKEKKLGIKGSSTCELIFEDCKVPKENLLG-KEGQGFKI
AMKTLDGGRIGIAAQALGIAQGALDTTINYVKERKQFGKSISNFQNTQFQIADMATKIEA
ARLLVYKAAFNKDRGISYSKEAAMAKLFASETAMEVTTKCVQLHGGYGYTREYEVERMMR
DAKITEIYEGTSEVQKMVISASL-LK---
>WP_084233821.1|Firmicutes-Clostridia-Clostridiales-Ruminococcaceae-Papillibacter-Papillibacter_cinnamivorans WP_084233821.1 acyl-CoA dehydrogenase [Papillibacter cinnamivorans]SMC48992.1 butyryl-CoA dehydrogenase [Papillibacter cinnamivorans DSM 12816]
--MDFKLSREHLLLQEMYREFAEKEVKPLAEELDEEERFPVETVPKLARYGFLGLPFPKE
YGGQGGDYLSYAMAIEEISKVCATTGVVLSAHVSLCCAPIYEFGTEEQKKKYLPSLLKGE
KLGAFGLTEPNAGTDASMQQTKAVLD--GDKYILNGTKIFITNSGYADVYIIIAMTDKSK
GTKGISAFIVE-KDTPGFTVGKKEKKMGIRGSSTCELIFENCVIPKENLIG-KEGQGFGI
AMKTLDGGRIGIAAQALGIAEGAIDEAVKYVKERKQFGKRISQFQNTQFQLADMYTKAQA
GQMLVYKAACAKQDKEPYGHLAAMAKLYCAEMASDVTRRAVQLLGGYGYTREYPLERMMR
DAKITEIYEGTSEVQRMVISGFLKVN---
>WP_063727294.1|Thermotogae-Thermotogae-Kosmotogales-Kosmotogaceae-Kosmotoga-Kosmotoga_sp._DU53 WP_063727294.1 acyl-CoA dehydrogenase [Kosmotoga sp. DU53]OAA23449.1 acyl-CoA dehydrogenase [Kosmotoga sp. DU53]
--MEFQLSKQQKMIKKMVRELTENEFKPIAKEIDETGRFPHENVEKLRKYGLLGMNIPRE
YGGAGADELSYVIAIEEISRYCATTGVICSAHNSLVCWPIYYYGTEEQKEKFLKPLARGD
KLGAFALTEPNAGSDAANQQTKAVKE--NDYWIINGSKIFITNGGMADIYIIFAKTDASK
GPKGISAFIVE-RDSPGFKIGKIESKMGIRGSATAELIFEDMKIPEENLLG-KLNDGFKI
ALKTLDGGRIGIAAQALGIAQGAFDETVNYIKQREQFGRPIAKFQSVQFEIAEMKTKLEA
ARALVYNAALKKMHSNDYTLEAAMAKYYASDIAMEITRKAVQLHGGYGYTKEYCVERMMR
DAKITEIYEGTTEVQKIVIAAKV-LNR--
>WP_125988719.1|Firmicutes-Clostridia-Halanaerobiales-Halanaerobiaceae-Halocella-Halocella_sp._SP3-1 WP_125988719.1 acyl-CoA dehydrogenase [Halocella sp. SP3-1]AZO94428.1 acyl-CoA dehydrogenase [Halocella sp. SP3-1]
--MDFNLTEEQEMIRKVVRDFAQKEVEPIAAEIDETKEFPRENVNKMGRADMLGVPFPQE
YGGAGADTLSYVLTVEELSYACATHGVICSAHTSLGAHPIFKYGTEEQKEKYLIPLAKGE
KLGAFALTEPNAGTDASGLKTTAKLD--GDSYILNGNKIFITNAGQADIFVIMAMTDQSK
GSRGISAFIVE-RTIPGFSVGKKENKMGINASDTRELIFKDCRIPKENLLG-KEGQGFKI
AMATLDGGRIGIAAQALGIASRALDESTTYLKEREQFGRPLAKFQGLQWMVAEMATKVEA
ARNLVYKAAVTKDSGKRFSVEAAMAKYFASEAAMEVTTKAVQLHGGYGYMKDYPVERLMR
DAKITEIYEGTTEVQKMVIAGSL-LR---
>WP_027201898.1|Bacteroidetes-Bacteroidia-Bacteroidales-Odoribacteraceae-Butyricimonas-Butyricimonas_virosa WP_027201898.1 acyl-CoA dehydrogenase [Butyricimonas virosa]HAP17670.1 acyl-CoA dehydrogenase [Butyricimonas virosa]
--MDFSLSKQEQLFLQMIREFAEKEVKPLAAEVDESERFPMETVQKMAKLGIMGIPFPVE
LGGAGGSNILYTLAVEELSRVCATTGVIVSAHTSLCCAPIMEHGTPEQKAKYLPKLASGE
WIGAFGLTEPNAGTDASAQQTIAVKE--GDHYVLNGSKIFITNAGYAHVYIIMAMTDKSK
GTKGISAFIVE-KDFPGFSVGKKEKKLGIRGSATCELIMENCIVPAENLLG-QEGKGFGI
AMKTLDGGRIGIASQALGIAQGAMDETVKYVKERKQFGKAIGQFQNTQFQLADLQTKIEA
ARLLVRQAAYKKDLKVPYSADAAMAKLFAAETAMEVTTKAVQFHGGYGYTREYPVERMMR
DAKITEIYEGTSEVQRMVIAANL-LK---
>WP_124728535.1|Firmicutes-Bacilli-Bacillales-Thermoactinomycetaceae-Staphylospora-Staphylospora_marina WP_124728535.1 acyl-CoA dehydrogenase [Staphylospora marina]
--MHFRFTEEQEMMRKMVRDFARAEIAPHVEAMDEEDRFPREVVNKMAELGLMGIPVPEE
WGGAGADFISYILALEEISRVSATVGVILAVHTSVGTMPILRYGTDEQKKKYVTRLASGE
YLGAFALTEPQAGSDASALRTTARKE--GDKYILNGSKVFITNAGEADTYVTFAVTDPEK
GPKGISAFIVE-KDTPGFRVGKKEKKMGLGGSNTCELIFEEAEVPAENLLG-REGQGYEI
ALSNLAGGRIGIGAQALGIATAAYEHALAYAKERKQFGKPLSKIQAIQFKLADMATRIEA
ARLLIYRAADLRQQGHNCKLEASMAKMFASDTAMQVTTEAVQIFGGYGYTREYPVERLFR
DAKITQIYEGTNEIQRIVISNEL-IKG--
>TYO97816.1|Firmicutes-Clostridia-Clostridiales-Peptococcaceae-Desulfallas-Desulfallas_thermosapovorans TYO97816.1 alkylation response protein AidB-like acyl-CoA dehydrogenase [Desulfallas thermosapovorans DSM 6562]
--MEFILSEEQEMIRKTVRDFAEKEVAPKAGPMDEAEEYDWKLWDDMAEMGLSGIPFPEE
YGGAGMDNVCYAIAVEELSRVCASTGVLVSAHTSLCSWPIYAFGTEEQKQKYLVPLASGE
KIGALGLTEPSAGSDAGSVKTTAVLD--GDEYVLNGTKIFITNGEKADIYVVIASTDKSK
GSRGTAAFIVE-KGTPGFTFGKKEHKMGIRASSTYELVFENCRIPKENLLG-EDGKGFKI
ALMTLDGGRIGIAAQALGIAQGAFDEAVKYSKIREQFNKPLSSFQGLQWMMADMATRIDA
ARLLVYRAAYLKDKGLPYSKESAMAKLYASECAMWVTTKAVQIFGGYGYTREYPVERMMR
DAKITEIYEGTSEVQRIVIAANI-LK---
>WP_034439785.1|Firmicutes-Clostridia-Clostridiales-Clostridiaceae-Clostridium-Clostridium_ihumii WP_034439785.1 acyl-CoA dehydrogenase [Clostridium ihumii]
--MNFSLTKEQEFVKQMVREFAETEVKPLAAEIDVTEEFPMENVKKMAKYHMMGIPFSTE
LGGAGGNNLSYAIAVEELSRVCGSTGVILSAHTSLCATPIDMFGTEEQKQKYLVPLAKGE
KIGAFGLTEPNAGTDAAGQQTTAVLD--GDHYVLNGSKIFITNGGVADVFIIFAMTDKSQ
GTRGISAFIVE-KGFKGFSIGKVEDKLGIRASSTTELVFEDCIVPKENLLG-KEGKGFKI
AMQTLDGGRIGIAAQALGIAQGALDEAVEYMKERKQFGRSLSKFQGLQWMIADMEVKVEA
ARLLVYKAAFNKDNKLPYTVEAARAKLFAAETAMEVTTKAVQIFGGYGYTKDYPVERMMR
DAKITEIYEGTSQVQRMVIASNL-LK---
>WP_045883474.1|Firmicutes-Clostridia-Clostridiales-Clostridiaceae-Clostridium-Clostridium_sporogenes WP_045883474.1 acyl-CoA dehydrogenase [Clostridium sporogenes]
--MEFGLSQEQKYVKQMLEEFVKNEVDPIAADIDESERYPMETVEKMGKYGIMGMPYPKE
YGGAGTDYLSYIIAVEEMAKACATTSVILSSHVSLCCWPIFTFGTEEQKKKYLPNLLSGK
KIGAFGLTEPNAGTDASAQQSVAVLE--GDHYVLNGSKIFITNGGVADVFVIFAMTDRSK
GVKGISAFILE-KGMSGFSVGKTEEKMGIRASSTTELIFEDVKVPKENLLG-KEGKGFSI
AMKTLDGGRVGIAAQALGIAEGALIEAIEYMKERTQFGKKLTKFQGLQWYMADMQVRVDA
SKHLVYKAAWKKSIGENYTMDAAEAKLYAAETAMYVTNKSLQILGGYGYTKDYPLERMLR
DAKITEIYEGTSEVQKMVIANSL-LH---
>WP_028854833.1|Fusobacteria-Fusobacteriia-Fusobacteriales-Fusobacteriaceae-Psychrilyobacter-Psychrilyobacter_atlanticus WP_028854833.1 acyl-CoA dehydrogenase [Psychrilyobacter atlanticus]
--MNFGLNEEYKILEKMISEFTEREVKPIAGEIDEEERFPVETVEKMRKLGLFGIPIAKE
YGGEGGDNLMYSMVVEELSKACGTTGVIISAHTSLGMAPIYEFGTEEQKQRYLPKMCSGE
WLGAFGLTEPNAGTDAAGQQTTAYLDEETNEWVLNGSKIFITNAGYAHVYVIFAMTDKSK
GLKGITAFIVE-ADRDGFSIGKKEKKLGIKASATCELIFEDCRIPKENLLG-AVGKGFKI
AMMTLDGGRIGIASQALGIAQGALDETVKYVKERAQFGRTISKFQNTQFQLADMDTKVEA
SRLLVRKAAAKKDKKERYSVEAAMAKLFAAETAMEVTTKAVQLHGGYGYTRDYPVERMMR
DAKITEIYEGTSEVQKMVIAGSL-LK---
>WP_003443104.1|Firmicutes-Clostridia-Clostridiales-Clostridiaceae-Clostridium-Clostridium_pasteurianum WP_003443104.1 acyl-CoA dehydrogenase [Clostridium pasteurianum]AJA48928.1 acyl-CoA dehydrogenase, short-chain specific [Clostridium pasteurianum DSM 
--MNFSLTKEQELVRQMVREFAETDVKPIAAEIDETERFPMENVKKMAKYGMMGIPFSRE
YGGAGGDTLSYILAVEELSKVCGTTGVILSAHTSLCASLIDQFGTPAQKEKYLTPLAKGE
KIGAFGLTEPNAGTDAAGQQTVAVID--GDNYIINGSKIFITNGGVADIFVIFAMTDRSK
GTRGISAFIIE-KGFKGFSIGKVEDKLGIRASSTTELIFEDMVVPKENMIG-KEGKGFGV
AMKTLDGGRIGIAAQALGIAEGAFNEAKEYMKERKQFGRELYKFQGLSWMMADMEVAIES
ARLLVYKAAWKKDQKLPYTVDAARAKLHAANVAMDVTTKAVQLFGGYGYTKDYPVERMMR
DAKITEIYEGTSQVQQLVISGNI-FR---
>WP_150200734.1|Firmicutes-Clostridia-Thermoanaerobacterales-Thermoanaerobacterales_Family_III._Incertae_Sedis-Thermoanaerobacterium-Thermoanaerobacterium_thermosaccharolyticum WP_150200734.1 acyl-CoA dehydrogenase [Thermoanaerobacterium thermosaccharolyt
--MDFSLTKEQEMVRRVVREFAEKEVAPKAKEIDQTEEFPWDTVKKMAQNDMMGIPYPEE
YGGAGGDYLSYIIAVEEISRACATTGVILSAHTSLGSFPIYQWGTEEQKRKYLVPLAKGE
KLGAFGLTEPNAGTDAAGQQTTAVLD--GDHYVLNGSKIFITNGGKADIYIIFAMTDKSK
GTRGISAFIVE-KDFPGFSIGKIEEKMGIRASSTAELVFEDCIVPKENLLG-KEGEGFKI
AMATLDGGRIGIAAQALGIAQAALDEEIKYAKERQQFGRPIGKFQGIQWYIADMATRINA
SRWLVYNAAWRKQVGLPYTMEAAMAKLYASETAMFVTTKTVQIFGGYGFTKDYPVERFMR
DAKITEIYEGTSEVQKMVISGNL-LKM--
>WP_096403725.1|Fusobacteria-Fusobacteriia-Fusobacteriales-Fusobacteriaceae-Fusobacterium-Fusobacterium_varium WP_096403725.1 acyl-CoA dehydrogenase [Fusobacterium varium]BBA52333.1 acyl-CoA dehydrogenase [Fusobacterium varium]
--MEFNIPKTHELFRQMIREFAEKEVKPLAAEVDEEERFPVETVKKMAEIGLMGIPIPKQ
YGGAGGDNVMYAMAVEELSRVCGTTGVIVSAHTSLGTWPILHFGTEEQKQKYIPKLASGE
WLGAFGLTEPNAGTDAAGQQTTAVLDEATNEWVINGSKIFITNAGYADVYVIFGMTDRSK
GLKGISAFILE-TGTPGFSIGKKEKKLGIKGSSTCELIFENVRIPKSNLLG-EVGKGFKI
AMMTLDGGRIGIASQALGIAQGALDETVGYVKERKQFGRAIAKFQNTQFQLADLEVKIEA
SRLLVYKAAWRESNNLPYTVDAARAKLFAAETAMEVTTKAVQLHGGYGYTREYPVERMMR
DAKITEIYEGTSEVQRMVIAGNL-LK---
>WP_072742610.1|Firmicutes-Tissierellia-Tissierellales-Tissierellaceae-Sporanaerobacter-Sporanaerobacter_acetigenes WP_072742610.1 acyl-CoA dehydrogenase [Sporanaerobacter acetigenes]SHH36292.1 butyryl-CoA dehydrogenase [Sporanaerobacter acetigenes DSM 1
--MNFTLTKEQEMVRNVMRDFAEKEVKPIAAEIDETERFPRENVEKMARYNMLGIPFPEE
YGGAGGDELAYAIAVEELSKVCATTGVILSAHTSLGCWPIYKYGTEEQKQKYLIPLAKGE
KLGAFALTEPNAGTDAAGQQTVAVED--GDNYILNGSKIFITNGGQADVYIVFAMTDRSK
GTRGISAFIVE-KDFPGFSIGKIEDKMGIRASSTAELIFQNCVVPKENLLG-ELGKGFKI
AMTTLDGGRIGIASQALGIAEGALEETVKYLKERKQFGRPIAKFQGLQWMVADMATEIEA
AKFLVYRAAFNKANGLPYNKEAAMAKLFAANTAMDVTTKCVQLHGGYGYTKDYPIERMMR
DAKITEIYEGTSQVQQMVIAGSL-LR---
>WP_149544721.1|Firmicutes-Clostridia-Thermoanaerobacterales-Thermoanaerobacteraceae-Calorimonas-Calorimonas_adulescens WP_149544721.1 acyl-CoA dehydrogenase [Thermoanaerobacteraceae bacterium A05MB]TZE82807.1 acyl-CoA dehydrogenase [Thermoanaerobacterac
--MDFTFTKQQEMVRKVVSEFAKNEVAPGAAERDSTEEFPWDIVKKMADMGLMGIPYPEE
YGGSGGDYISYIITVEEISKACAATGVILSAHTSLACYPLYQWGTEEQKSKYLVPLAQGK
KLGAFALTEPNAGTDAASQQTTAVLD--GDNYVLNGSKVFITNGGMADVYIVFAMTDRSK
GARGISSFIVE-KGFKGFSIGKIEKKMGIRASSTSELVFEDCLVPKENLLG-KEGRGFSM
AMETLDGGRIGIAAQALGIAEAALEEVIKYAKERQQFGRPIGKFQGIQWYIADMATRVQA
ARMLVYSAAWKKQTNKLTSADAAMAKLFASETAMYVTTKAVQIFGGYGYINDYPVERLMR
DAKITEIYEGTSEVQKMVISGSL-L----
>WP_087678684.1|Firmicutes-Clostridia-Clostridiales-Eubacteriaceae-Garciella-Garciella_nitratireducens WP_087678684.1 acyl-CoA dehydrogenase [Garciella nitratireducens]SJZ63506.1 butyryl-CoA dehydrogenase [Garciella nitratireducens DSM 15102]
--MDFKLSKEQEMARTLFREFAENEVEPLAQEVDEEEKFPMETVKKMQKLGFMGIPIPKQ
YGGQGCDSLTYVLAVEELSKKCATTGVVVSAHTSLCCEPIRKNGTEEQKEKYLKPLANGE
KLGAFALTEPGAGTDAAGVQTKAVLQ--GDHYVLNGTKIFITNGGVADIYIIFAMTDKSQ
GTKGISAFIVE-KDFPGFSIGTIEKKMGIRGSSTAELIFEDCIVPKENLLG-KEGKGFNI
AMQTLDGGRIGIAAQALGIAQGALEKTIDYVKERKQFGRPIGKFQNTQFHLADMATKIEA
ARHLVYKAAIAKDTQKRFSVEAAMAKLYAAEVAMEVTTKAVQFHGGYGYIRDYDVERMMR
DAKITEIYEGTSEVQRMVISGNL-LK---
>WP_069650048.1|Firmicutes-Clostridia-Clostridiales-Clostridiaceae-Caloranaerobacter-Caloranaerobacter_ferrireducens WP_069650048.1 acyl-CoA dehydrogenase [Caloranaerobacter ferrireducens]
--MDFRIPKEHEMLREMYREFAEKEVKPLAEEVDEKEMFPVETVKKLAKYGFLGIPFPKE
YGGQGGDNLAYIMAVEEISKACATTGVIVSAHTSLCAAPIFEFGTEEQKQKYLVPLAKGE
KLGAFALTEPNAGTDAAAQQTKAVLD--GDYYILNGSKIFITNAGFADVYIVMAMTDKKK
GVKGISAFIVE-KDFEGFSVGKKEAKMGIRGSSTCELIFENCRVPKENLLG-KEGQGFKI
AMKTLDGGRIGIAAQALGIAQGAIDETVKYVKERKQFGRALAKFQNTQFSLADMQTKTDA
ARLLVYRAAKAKDNNESYGVYAAMAKLFASEIAMEVTTKAVQLHGGYGYTREYPVERMMR
DAKITEIYEGTSEVQRMVIAASM-LR---
>WP_022588153.1|Firmicutes-Clostridia-Thermoanaerobacterales-Thermoanaerobacteraceae-Caldanaerobacter-Caldanaerobacter_subterraneus WP_022588153.1 acyl-CoA dehydrogenase [Caldanaerobacter subterraneus]ERM91732.1 acyl-CoA dehydrogenase [Caldanaerobacter s
--MDFSFTREQEMVRKVVREFAEKEIMPRAKEIDRTGEFPWDNVKKMANADMMGIPYPKE
YGGAGGDYISYIITVEEISRACAATGVILSAHTSLACFPIFQWGTKEQKEKYLVPLARGE
KLGAFALTEPNAGTDAAGIQTTAMLE--GDHYVLNGCKIFITNGGVADVYIVFAKTDKSQ
GAKGISAFIVE-KGFPGFSIGKIEEKMGIRGSRAAELVFEDCIVPKENLLG-KEGEGFKI
AMVTLDGGRIGIGAQALGIAQAALDEVTKYVKERQQFGRPIGKFQGLQWYIAEMATKVSA
ARHLVYYAAWRKENNLSYSMEAAMAKLFASETAMEVTTKAVQIFGGYGYTKDYPVERLMR
DAKITEIYEGTSEVQKMVIASNI-LKM--
>KUO74851.1|Firmicutes-Clostridia-root-root-root-Clostridia_bacterium_BRH_c25 KUO74851.1 acyl-CoA dehydrogenase [Clostridia bacterium BRH_c25]
--MNFSLTKEQEMVRTLLKEFGEKVVKPLAAEIDAAERFPRETVEKMARYDMMGIPFPKK
YGGAGGDNLTYAIAVEELSKVCGTTGVILSAHTSLGAHPIYQYGTEAQKMKYLVPLAKGE
KLGAFGLTEPNAGTDSSAQQTVAILD--GDNYILDGSKVFITNGGEADIYVILAMTNKSK
GNKGISAFIVE-KDFKGFSIGKKEEKLGIRGSSTTELIFENCMVPKENLLG-EVGKGFGI
AMQTLDGGRIGIAAQALGIAEGALDECVKYMKERKQFGKPLSSFQGLQWMVADMATRIEA
ARFLVYNAADKKDQKLPFSTEAAMAKLYAAETAMEVTTKAVQIFGGYGYTRDYPVERMMR
DAKITEIYEGTSQVQKMVIAAKV-LK---
>WP_109604257.1|Thermotogae-Thermotogae-Thermotogales-Thermotogaceae-Oceanotoga-Oceanotoga_teriensis WP_109604257.1 acyl-CoA dehydrogenase [Oceanotoga teriensis]PWJ95733.1 butyryl-CoA dehydrogenase [Oceanotoga teriensis]
--MNFNLTKEQEIVKKMVREFTENEVKPIAAEIDQTERFPMENVEKMKKYGFFGMNMPKE
YGGAGTDEMSYVLAVEELSRYCATTGVILSAHNSLACWPIYKFGTEEQKQKYLVPLAKGK
KLGSFALTEPNAGTDAAGQQTFAKKD--GEDWIINGSKIFITNGKYADIYVIFAMTEPSK
GTRGISAFIIE-KGMEGFSIGKIEDKMGIRGSATAELIFQNLRVPKENMLG-QEGKGFKI
AMQTLDGGRIGIAAQALGIAQGAMDETLNYINQREQFGRSISKFQALQFNIADMETQIQA
ARLLVYQSAQAKNDGQPYSKLAAMAKLFAAETAMFVTTKAVQLHGGYGYTKDYPVERMMR
DAKITEIYEGTSEVQRMVIAANT-IK---
>KJS12327.1|Firmicutes-Clostridia-Clostridiales-Peptococcaceae-Desulfotomaculum-Desulfotomaculum_sp._BICA1-6 KJS12327.1 acyl-CoA dehydrogenase [Peptococcaceae bacterium BRH_c8a]KJS71506.1 acyl-CoA dehydrogenase [Desulfotomaculum sp. BICA1-6]
--MPFMLNEEQQMMRDMVRKLAQNEIAPRAAEIDREQRFPWENIKKMGELGLMGVPIPEE
YGGAGCDYLSYIITIEEISRACASTGVILAVHTSVGTFPIVYFGTEEQKQKYVPKLASGE
YIGAFALTEPNAGSDPANLGTTAKLE--GDHYIVNGSKIFISSGGEAEVCVTFVRTGNEK
GYKGITCLLVD-KNTPGFSIGKIEEKMGLHGDITAELVFDNAKVPKENLLG-KEGEGFKV
AMALLDGGRIGIAAQGLGIAQAAFDVARDYAKERIQFGKPIADLQAIQFMLAEMATRIDC
SRLLVYRAARMRDMGLPYAKEASMAKMYATDTAMEVTTNAVQILGGYGYCKEYPVERYMR
DAKITQIYEGTNQIQRIVIAKHL-LRD--
>WP_055266601.1|Firmicutes-Clostridia-Clostridiales-Clostridiaceae-Clostridium-Clostridium_disporicum WP_055266601.1 acyl-CoA dehydrogenase [Clostridium disporicum]CUO76428.1 butyryl-CoA dehydrogenase [Clostridium disporicum]
--MEFGLTKEQELVKQMVKNFALNEVKPIAAEVDETEKFPIDNVKKMGELGMMGIPFPKE
YGGAGGDVLSYILTVEELSKVCATTGVIVSAHTSLSAGAINDFGTEEQKQKYLVPLAKGE
KIGAFGLTEPGAGTDAAGQQTTAVLE--GDHYVLNGSKIFITNGGVADIFVIFAMTDKKQ
GTRGISAFIVE-KSFPGFSIGKVEEKLGIRGSSTTELIFENCIVPKENLLG-KEGKGFGM
AMKTLDGGRIGIAAQALGIAEGAYEEAIKYMKERKQFGRNLGAFQGLQWMIAEMDTKIEA
ARHLVYKAAWLKQNKLPYTVDAARAKLFAAEVAMEVTTKAVQIHGGYGYTKDYPVERMMR
DAKITEIYEGTSEVQKMVISGAA-LR---
>WP_154937289.1|Firmicutes-root-root-root-root-Firmicutes_bacterium WP_154937289.1 acyl-CoA dehydrogenase [Firmicutes bacterium]
--MNFQLTKEQEFVRKMVREFAVNEVEPLAADVDAEHRFPTETVEKMARYGLMGIPFPKE
YGGAGSDHISYAIAVEELSRVCATTGVIVSAHTSLCCWPIFNYGTEEQKAKYLPDLLAGK
KLGAFGLTEPNAGTDASGQQTKAVDM--GDHWLLNGSKVFITNGGYADVFVVMAMTDKSK
GNHGISAFIVE-KGFPGFSIGKTEDKLGICGSSTTELIFEDCVVPKENLLG-EVGKGFKV
AMSTLDGGRIGIASQALGIAQGALDVTVDYMKARKQFGRSISKFQALQFEMADLKTRIEA
SRLLVYSAANKKDKHLPYGPDAAMAKLFAAETAMHVTTKCVQFHGGYGYTKDYPVERMMR
DAKITEIYEGTSEVQKMVIAGAL-FK---
>WP_091403360.1|Thermotogae-Thermotogae-Petrotogales-Petrotogaceae-Geotoga-Geotoga_petraea WP_091403360.1 acyl-CoA dehydrogenase [Geotoga petraea]TGG89331.1 acyl-CoA dehydrogenase [Geotoga petraea]
------------MVRKMVREFTEKEVKPIAAETDETEKFPMENVKKMARYGILGMTVPKE
YGGAGADEIAYAITVEELSRYCATTGVIASAHNSLACWPILNFGTEEQKQKYLKPLANGS
KLGAFALTEPNAGTDAAGQQTHAVLE--NNEWVINGSKVFITNGKYADTYVVFAMTDPSL
GTRGISAFIIE-KGTPGFSIGKIEDKMGIRGSATAELIFEDVRLPKENLLG-KEGKGFKI
AMQTLDGGRIGIAAQALGIAQGALDETINYIKEREQFGRPISKFQALQFNIADMKTQVEA
ARLLVYKAAAAKKNGEPYSNLAAMAKLFASETAMFVTTKAVQLHGGYGYTKDYPVERMMR
DAKITEIYEGTSEVQRMVIAANT-LK---
>WP_073023524.1|Firmicutes-Clostridia-Clostridiales-Clostridiaceae-Lutispora-Lutispora_thermophila WP_073023524.1 acyl-CoA dehydrogenase [Lutispora thermophila]SHI41293.1 butyryl-CoA dehydrogenase [Lutispora thermophila DSM 19022]
--MNFNLTKEQEMVRKLMREFAEKEVKPLAAEIDEQGRFPRETVEKMAKYSMMGIPFPKE
LGGAGGDTLSYIIAVEELSRVCATTGVILSAHTSLGAHPIYQFGTDEQKEKYLKPLAEGK
YLGAFGLTEPNAGTDAAGQQTVAVLK--GDHYVLNGSKVFITNGGEADVYVIFAMTDKSK
GTKGISAFIVE-KDFPGFSIGKIEDKMGIRGSSTSELIFEDCIVPKENLLG-EEGKGFAI
AMQTLDGGRIGIAAQALGIAQGALDECTKYMKERKQFGKPLSSFQGLQWMYADMATKVQA
ARFMVYNAAIKKDEKKPFSVDAAMAKLYAAETAMDVTTKAVQIHGGYGYIKDYPVERMMR
DAKITEIYEGTSQVQKMVISANL-LK---
>WP_088553215.1|Firmicutes-Clostridia-Thermoanaerobacterales-Thermoanaerobacteraceae-Calderihabitans-Calderihabitans_maritimus WP_088553215.1 acyl-CoA dehydrogenase [Calderihabitans maritimus]GAW91722.1 butyryl-CoA dehydrogenase [Calderihabitans maritimu
--MDFKLTEEQEMLKKMVRDFAEKEVAPGAAERDEKEEFDRSIFDKMAELGLTGIPFPEE
YGGGGADYISYAIAVEELSRVCGSTGVTLSAHISLASWPIYKYGTEEQKQKYLVPLATGE
KIGAFGLTEPSAGSDAASLRTTAVLD--GNEWVLNGSKIFITNAGEADIYVVFATTDRNK
GHRGINAFIVE-KGTPGFSFGKKEKKLGIRASTTMELVFEDCRIPKENLLG-EEGKGFKI
ALSTLDGGRIGIAAQAVGIAQGAFEAALAYCKEREQFGRPIGEFQALQFMLADMATRIEA
ARLLTYQAAYLETNGMPYGKAAAMAKLFASETAMEVTVKAVQIFGGYGYTREYPVERMMR
DAKITEIYEGTSEIQRLVIANHL-LKS--
>WP_092724938.1|Firmicutes-Clostridia-Clostridiales-Peptostreptococcaceae-Romboutsia-Romboutsia_lituseburensis WP_092724938.1 acyl-CoA dehydrogenase [Romboutsia lituseburensis]CEH34440.1 Acyl-CoA dehydrogenase, short-chain specific [Romboutsia litusebure
-------MDKYELLKQMYREFTVSEVAPIAHEIDEQEKFPFETVDKMAECGMLGIPFPKK
YGGEGGDYFGYTLAVEELSKACGTTGVILSAHTSLGASPIYEFGTEEQKQKFLVPLAKGE
KLGAFGLTEPNAGTDASAQQTTAVED--GDYYILNGSKIFITNAGVADIYIVMAMTDKSK
GTRGITAFIVE-KDTPGFSIGKKEKKLGIRGSSTCELVFENCKIPKENLLG-KVGQGFKI
AMKTLDGGRIGIAAQALGIAQGALDKTVEYVKERKQFGRSISAFQNTQFELANMKTKIEA
ARLLVYQAANKKDEGKPFSVEAAMAKLYAAEVAMEVTTKAVQLHGGYGYTREYDVERMMR
DAKITEIYEGTSEVQRMVISADL-LR---
>WP_129254172.1|Bacteroidetes-Bacteroidia-Marinilabiliales-Marinifilaceae-Ancylomarina-Ancylomarina_salipaludis WP_129254172.1 acyl-CoA dehydrogenase [Ancylomarina sp. SHSM-M15]RXQ95014.1 acyl-CoA dehydrogenase [Ancylomarina sp. SHSM-M15]
--MNFSLTKEQELFQQMIRDFAENEVKPLAAEIDEQERFPIETVEKMAKIGIMGIPIPKQ
YGGAGGNNLMYSMAVEELSAVCGTTGVIVSAHTSLCAAPILENGTEEQKQKYLPKLASGE
WIGAFGLTEPNAGTDAAGQQTTAVED--GDNYIINGSKIFITNAEYAHVYVIFAMTDKSQ
GTRGITAFIIE-KGTPGFSIGKKEKKMGIKGSATCELIFENCVLPKTNMLG-KLSKGFGI
AMKTLDGGRIGIAAQALGLAQGAINETVKYVKERKQFGRAISAFQNTQFQLADMNTKTEA
SRMLVRKAAYKKDQKIPYSVDAAMAKLYAAETAMEVTNKAVQLHGGYGYTREYPVERMMR
DAKITEIYEGTSEVQRMVISANM-LK---
>WP_131043783.1|Firmicutes-Clostridia-Clostridiales-Peptostreptococcaceae-Clostridioides-Clostridioides_difficile WP_131043783.1 acyl-CoA dehydrogenase, partial [Clostridioides difficile]
-----------------YVSFAENEVKPLATELDEEERFPYETVEKMAKAGMMGIPYPKE
YGGEGGDTVGYIMAVEELSRVCGTTGVILSAHTSLGSWPIYQYGNEEQKQKFLRPLASGE
KLGAFGLTEPNAGTDASGQQTTAVLD--GDEYILNGSKIFITNAIAGDIYVVMAMTDKSK
GNKGISAFIVE-KGTPGFSFGVKEKKMGIRGSATSELIFEDCRIPKENLLG-KEGQGFKI
AMSTLDGGRIGIAAQALGLAQGALDETVKYVKERVQFGRPLSKFQNTQFQLADMEVKVQA
ARHLVYQAAINKDLGKPYGVEAAMAKLFAAETAMEVTTKAVQLHGGYGYTRDYPVERMMR
DAKITEIYEGTSEVQRMVISGKL-LK---
>WP_034422720.1|Firmicutes-Clostridia-Clostridiales-Peptococcaceae-Thermoanaerosceptrum-Thermoanaerosceptrum_fracticalcis WP_034422720.1 acyl-CoA dehydrogenase [Thermoanaerosceptrum fracticalcis]
--MDFELTKKQEMFRTLFQEFAEKEVAPKAFEIDENGEFPWDTVKKMGKLGFLGLPFTKE
YGGAGADTLTYIMAVEEISRACAATGVILSAHVSLGCHPIYQFGTPQQKEKYLVPMAKGE
LLGAFGLTEPNAGTDAAGQQTAAVLD--GDAYILNGTKIFITNGGCADVYIVFAMTDPAK
GLKGISAFIVE-KGTPGFTFGPKEHKMGIRASSTTELIFQDCRIPKENLLG-KEGDGFKI
AMQTLDGGRIGIAAQALGIAQAALDECVRYTKERQQFNKPLSNFQAIQWMIADMATDIDA
ARFLVYRAAVLKDKKKPFSKEAAMAKLFASEAAMKHTVKAVQIHGGYGYMKEYKVERLMR
DAKITEIYEGTSEVQRMVIAGNT-LK---
>WP_092440453.1|Bacteroidetes-Bacteroidia-Bacteroidales-Williamwhitmaniaceae-Williamwhitmania-Williamwhitmania_taraxaci WP_092440453.1 acyl-CoA dehydrogenase [Williamwhitmania taraxaci]SDD04052.1 butyryl-CoA dehydrogenase [Williamwhitmania taraxaci]
--MDFSLTKQQLLFQQMIREFAEKEVKPLAAEVDEQERFPMETVEKMAKIGIMGIPIPTQ
YGGAGGSNLLYSIAVEELSAACATTGVIVSAHTSLCAAPILEHGTEAQKQKYLPKLASGE
WIGAFGLTEPNAGTDASAQQTTAVAD--GDNYIINGSKIFITNAIYAQVYVIFAMTDKSQ
GTRGITAFIIE-KGTPGFSMGKKEKKMGIRGSATCELIFENCIIPKENLLG-KVSGGFGI
AMKTLDGGRVGIASQALGIAQGAMDETVKYIKERKQFGKPLSAFQNTAFQMADLETRVQA
ARLLVRSAACKKDSGLPYSVDAAMAKLYASETAMEVTNKAIQFHGGYGYTREYPVERMLR
DAKITEIYEGTSEVQRMVISASL-FK---
>WP_133529029.1|Firmicutes-Clostridia-Clostridiales-Eubacteriaceae-Aminicella-Aminicella_lysinilytica WP_133529029.1 acyl-CoA dehydrogenase [Aminicella lysinilytica]TDP51053.1 butyryl-CoA dehydrogenase [Aminicella lysinilytica]
--MNFQLTKEQEFVRKMVREFATNEVEPLAADIDKEHRFPEETVEKMAKYGMMGIPFPTE
YGGAGGDEVSYAITVEELSRVCASTGVIVSAHTSLCCWPIYAYGTEEQKKEFLPDLLSGK
KLGAFGLTEPNAGTDAAGQQTRAVLD--GDEWVLNGAKCFITNGGYADTFVVAAMTDKKK
GNHGISVFIVS-KTDKGFSIGKTEDKMGIHASSTTELIFQDCRIPKDRLLG-EVDGGFKI
AMNTLDGGRIGIASQALGIAQGAFDVTVDYMNARKQFGKKLSQFQALQFEMADLKTRIEA
ARLLVYKAAFTEDQGQDYSEAAAMAKLYAAETAMAVTTKCVQYHGGYGYTADYPVERMMR
DAKITEIYEGTSEVQRMVIAGKT-FKK--
>WP_148550835.1|Firmicutes-Clostridia-Clostridiales-Peptostreptococcaceae-Paraclostridium-Paraclostridium_bifermentans WP_148550835.1 acyl-CoA dehydrogenase [Paraclostridium bifermentans]
-------MEKYELLKKMYSEFTENEVAPIAHEIDEEEKFPYETVKKMGKYGFLGIPFPKE
YGGEGGDYLGYAIAVEELSKACGTTGVIVSAHTSLCGSPIFEFGTKEQKEKFLAPLAKGE
KLGAFGLTEPNAGTDAAGQQTTAVLD--GDEYVLNGTKVFITNAGPADIYVVMAMTDKSK
GTRGISAFIVE-KGTEGFSIGKKEKKLGIRGSATCELIFENCRIPKENILG-KEGQGFKI
AMKTLDGGRIGIAAQALGIAQGALDVTVGYVKERKQFGKSIAAFQNTQFELADMKTKIEA
ARHLVYNAATKKDLGKSYGLEAAMAKLYAAEVAMEVTTKAVQLHGGYGYTREYEVERMMR
DAKITEIYEGTSEVQKMVISANL-LK---
>WP_008909166.1|Firmicutes-Clostridia-Clostridiales-Clostridiaceae-Caloramator-Caloramator_australicus WP_008909166.1 acyl-CoA dehydrogenase [Caloramator australicus]CCJ33908.1 Butyryl-CoA dehydrogenase [Caloramator australicus RC3]
--MEFTLTKEQELMKEMLQKFVENEVKPIAAEVDEKEIFPMETVKKMAKLGLMGIPFPRE
VGGAGGDFLSYILAVEEISKACATTGVILSAHTSLCCWPIYNFGTEEQKKKYLPSLLKGE
KIGAFALTEPNAGTDAASQQTTAKLE--GDYYILNGSKVFITNGGYADIFIVFAMTDRSK
GTKGISAFIVE-NGFEGFEIGKIEEKMGIRGSSTAELIFKDCKVPKENLLG-QEGKGFSI
AMATLDGGRIGIAAQALGIAEGALEEALKYMKERKQFGKPLSSFQGLQWYIAEMATKVEA
AKLLVYKAAWKKEKGLPISLDASMAKLFASETAMEVTTKAVQIFGGYGYTRDYPVERMMR
DAKITEIYEGTSEVQKMVISAHV-LK---
>WP_132849590.1|Firmicutes-Clostridia-Clostridiales-Clostridiaceae-Serpentinicella-Serpentinicella_alkaliphila WP_132849590.1 acyl-CoA dehydrogenase [Serpentinicella alkaliphila]TCP96301.1 butyryl-CoA dehydrogenase [Serpentinicella alkaliphila]
--MNFNLTEEQEAIRELIRNFSLNEVKPLAAEVDKNHRFPEETVQKLAETGFLGMVIPTE
YGGAGTDDLSYIISVEELSRVCATTGVIVSAHTSLCCWPIYKFGTKEQKDKYLHDLASGR
KLGAFALTEASAGTDAASQRSVAVLD--GEEYIINGSKVFITNGGKAETYIVFAMTDKTK
GLKGISAFIVE-STTPGFSIGKKEDKLGIRGSSTTELIFQDMRIPKENLLG-KEGDGFKI
AMQTLDGGRIGIAAQALGIAQGALDETIEYVLERQQFNKPIASFQAIQFEIANMATQIEA
ARLLTYQAATAKQEGRPYSKLAAMAKLFAAETAMYVTTKAVQLHGGYGYTTDYPVERMMR
DAKITEIYEGTSEVQRMVIAGSV-IK---
>PHJ14571.1|Thermotogae-Thermotogae-Thermotogales-Fervidobacteriaceae-Fervidobacterium-Fervidobacterium_sp._SC_NGM5_G05 PHJ14571.1 acyl-CoA dehydrogenase [Fervidobacterium sp. SC_NGM5_G05]
--MDYLLTKEQLLARELFREFAEKEVKPLAQKVDEEEYFPMETVKKMAEIGMMGIPFPKE
IGGAGGDYLTYIMAVEELAKVCATTSIILSAHTSLCCWPIFNFGTQQQKEKYLRPLLKGE
MIGAFALTEPNAGSDAGNQQTTAKLV--GDYYILNGSKIFITNGGVADVFIVFAMTDKSK
GTKGISAFIVE-KSFEGFKIGKPEKKMGIRGSSTTELIFEDCKVPKENLLG-SEGMGFKI
ALQTLDGGRIGVGAQALGIAEGAIDEVLRYVKERKQFGKSIGSFQGIQWYIADMITKTRA
AKLLVYDAAIKKDKGILTSADAAMAKKYASDVAMEVTTQAVQIFGGYGYTRDYPVERMMR
DAKITQIYEGTNEVQKMVIAAQY-IK---
>WP_034432398.1|Firmicutes-Clostridia-Clostridiales-Clostridiales_Family_XIII._Incertae_Sedis-root-Clostridiales_bacterium_S5-A14a WP_034432398.1 acyl-CoA dehydrogenase [Clostridiales bacterium S5-A14a]KGF10132.1 acyl-CoA dehydrogenase [Clostridiales bac
--MNFSLTKEQEFVKKTVRAFATAEVEPIAADIDAEHRFPEETVEKMAKYGFMGIPFPTE
LGGAGGDHVSYAITVEELSRVCASTGVIVSAHTSLCCWPIFNWGSKEQKEKYLPKLLSGE
HLGAFGLTEPNAGTDAAGQQTRAELD--GDEWVLNGAKVFITNGGYADVFVVMAMTDKSK
GNHGITAFIVE-KGDPGFSIGKTEDKLGICASSTTELIFQNCRIPKNRLLG-GVGKGFKV
AMSTLDGGRIGIASQALGIAQGALDVTVDYMKARKQFGRKLTQFQALQFEVADMATRIEA
ARLLVYKAADMKDRGLPYGKFSAMAKLFAAETAMHVTTKCVQLHGGYGYTKDYPVERMMR
DAKITEIYEGTSEVQKIVIAASV-IGK--
>WP_036827859.1|Bacteroidetes-Bacteroidia-Bacteroidales-Porphyromonadaceae-root-Porphyromonadaceae_bacterium_COT-184_OH4590 WP_036827859.1 acyl-CoA dehydrogenase [Porphyromonadaceae bacterium COT-184 OH4590]KGN80843.1 acyl-CoA dehydrogenase [Porphyromona
--MDFGLSKTEELFLQMIREFAEKEVKPLAAEVDEDERFPLETVEKMAKIGLMGIPIPAK
YGGVGGTNQMYGMAVEELSRVCGTTGVILSAHTSLCCAPILESGTEEQKMKYLPKLASGE
WIGAFGLTEPNAGTDAAMQQTTAVLD-GGDHYIINGSKIFITNAIYAHVYVIFAMTDKSL
GNKGITAFIIE-KGTPGFSIGKKEKKMGIRGSATTELIFEDCRVPKENMLG-QIGKGFGI
AMKTLDGGRIGIAAQALGIAQGAMDETIRYTKERKQFGRSISQFQNTQFQLAELETKVQA
ARMLVRSASYKKDNGIPYSVDAAMAKLFGAETAMEVTTKAVQLHGGYGYTREYPVERMMR
DAKITEIYEGTSEVQKMVIAAKL-LK---
>WP_135271483.1|Firmicutes-Tissierellia-Tissierellales-Tissierellaceae-Soehngenia-Soehngenia_sp._1933P WP_135271483.1 acyl-CoA dehydrogenase [Soehngenia sp. 1933P]TFZ39715.1 acyl-CoA dehydrogenase [Soehngenia sp. 1933P]
--MNFDLSEKQALMRKLFREFAEKEVKPLAAEIDEEERFPIENVKKMAEIGMMGIPFESK
YGGSDGDNLSYILAVEELSKVCATTGVILSAHTSLCCNPIYTYGTEEQKMKYLVPLAKGE
KLGAFGLTEPNAGSDAAMQQTTAIKE--GDYYKINGSKIFITNGGYADIYIIFAMTDKQK
GTRGISAFIVE-KDMEGFSIGKIEKKLGIHGSSTAELIFKDLYVPKENLLG-QEGKGFGI
AMSTLDGGRIGIAAQAIGIAQGALNETIKYVKERKQFSRPIAAFQNTQFVIADLQTKIDA
ARLLVYRAAYLKDTNQSYTSEAAMAKLFAAEVAMETTTKAVQLHGGYGYTRDYPVERMFR
DAKITEIYEGTSEIQRLVISNKL-LK---
>WP_074449770.1|Bacteroidetes-Bacteroidia-Bacteroidales-Tannerellaceae-Tannerella-Tannerella_forsythia WP_074449770.1 acyl-CoA dehydrogenase [Tannerella forsythia]SCQ21111.1 Acyl-CoA dehydrogenase, short-chain specific [Tannerella forsythia]
--MDFNQTREEALFLQMIRSFAEKEVKPLAAEIDEQERFPIETVRKMGKIGLMGIPFPVE
YGGAGATNQMYSMAVEELSKVCATTGVVLSAHTSLCTAPIYEHGTEEQKKKYLPKLCSGE
WIGAFGLTEPNAGTDAAAQQTFAEEE--DDHYILNGNKIFITNAEYAHVYVIFAMTDKSL
GTKGITAFIVE-KGMPGFSIGKKELKMGIRGSATCELIFEHCIVPKENMLG-TVGNGFKI
AMKTLDGGRIGIASQALGIAQGAMDETVKYVTERKQFGKSIGQFQNTQFQLADLATRIEA
ARLLVRKASWKKDRKMNYTMDSAMAKLYCAEVAMDMTIKAVQYHGGYGYTREYPVERMMR
DAKITEIYEGTSEVQRLVIASNL-LKKKK
>WP_154442411.1|Firmicutes-Tissierellia-Tissierellales-Tissierellaceae-Tissierella-Tissierella_sp._DSM_105185 WP_154442411.1 acyl-CoA dehydrogenase [Tissierella sp. DSM 105185]MSU03022.1 acyl-CoA dehydrogenase [Tissierella sp. DSM 105185]
--MDFNLTKAQQMVRNVMKEFTEKEVKPIAAEIDETERFPIETVEKMAKYNMLGIPFPVE
YGGAGGDELSYAIAVEELSKACGTTGVICSAHTSLGCWPIYKYGTEEQKQKYLIPLAKGE
HLGAFGLTEPNAGTDAAGQQTTAILD--GDNYILNGSKIFITNGGQSDTYIIFAMTDKSK
GTRGISAFIVE-KDFPGFSIGKIEEKMGIRASATAELIFQNCKVPKENLLG-KEGEGFKI
AMSTLDGGRIGIAAQALGIASGALDETVKYIKERQQFGRSISKFQGLQWMVADMATEIDA
ARLLVYRAAYNKANNLPYSKEAAMAKLFAAQCAMNVTTKCVQLFGGYGYTKDYPIERMMR
DAKITEIYEGTSQVQQMVISAAV-LK---
>AEG14318.1|Firmicutes-Clostridia-Clostridiales-Peptococcaceae-Desulfofundulus-Desulfofundulus_kuznetsovii AEG14318.1 Butyryl-CoA dehydrogenase [Desulfofundulus kuznetsovii DSM 6115]
MTLDFDLTEEQLMIRDTVRKLAQNEFAPRAAEIDKEHRFPRENLKKLAELGLMGIPIPEE
YGGAGCDFLSYIMAIEEISRACASTGVILAVHTSLGCFSLLYHGTEEQKKKYLTKLATGE
WLGAFALTESNAGSDPSNLSTSARLE--GDHYIVNGSKIFITSGGEADLYVTFVRTGPGR
GHKGITCLLIE-KDTPGFTIGKVEEKMGLNGSRTTELIFDNARVPRENVLG-QEGEGFKV
AMALLDGGRIGIGAQGLGIAQAAFDVALEYSRQRVQFGRTIAEFQAIQFMLADMATRIDA
ARLLVYRAARLKDKGLPHSKEASMAKMYATDTAMFVTTNAVQILGGYGYCKEYPVERYMR
DAKITQIYEGTNQIQRLVIAKNL-LRG--
>WP_120241719.1|Bacteroidetes-Bacteroidia-Marinilabiliales-Marinifilaceae-Marinifilum-Marinifilum_flexuosum WP_120241719.1 acyl-CoA dehydrogenase [Marinifilum flexuosum]RKD96055.1 butyryl-CoA dehydrogenase [Marinifilum flexuosum]
--MDFSLTKEQVLFQQMIKDFAEREVKPLAAEVDEQERFPIETVEKMAKIGIMGIPIPKQ
YGGAGGNNVMYSMAVEELSAVCATTGVIVSAHTSLCAAPIMENGTEAQKQKYLPKLASGE
WIGAFGLTEPNAGTDAAGQQTTAVEE--GDNYIINGSKIFITNAEYAHVYVIFAMTDKSK
GTRGITAFIIE-KGTPGFSIGKKEKKMGIRGSATCELIFENVVLPKENMLG-KLNKGFGI
AMKTLDGGRIGIAAQALGIAQGAINETVRYVKERKQFGRPISGFQNTQFQLADMNTKTEA
SRMLVRKAANKKDQKVPYSVDAAMCKLYAAETAMEVTNKAVQLHGGYGYTREYPVERMMR
DAKITEIYEGTSEVQRMVISANM-LK---
>WP_011344259.1|Firmicutes-Clostridia-Thermoanaerobacterales-Thermoanaerobacteraceae-Carboxydothermus-Carboxydothermus_hydrogenoformans WP_011344259.1 acyl-CoA dehydrogenase [Carboxydothermus hydrogenoformans]ABB15094.1 butyryl-CoA dehydrogenase [Carboxy
--MDFRLSEEHELLRQTVRDFAEKEVAPSAAERDEQERFDREIFKKMAELGLTGIPWPEE
YGGAGMDYIAYAIAVEELSRVCASTGVTLSAHVSLGSFPIYKYGTEEQKQKYLKPLALGE
KLGAFGLTEPSAGSDAGSLKTTAVRD--GDYYILNGSKIFITNGGEAEIYVVFATVDKSK
GHRGISAFIVE-KGTPGFSFGKKEKKLGIRSSPTVELVFENCRIPKENLLG-EEGQGFKI
ALSTLDGGRIGIAAQAVGIAQGAYEAAVKYAKERTQFGKPIAEFQGVSFVLADMATKIQA
ARLLVYHAAWLESNNLPYGKAAAMAKLFASETAMEVTTKAVQIFGGYGYTREYPVERMMR
DAKITEIYEGTSEVQRIVISSYI-LKEF-
>WP_013361348.1|Firmicutes-Clostridia-Clostridiales-Peptostreptococcaceae-Acetoanaerobium-Acetoanaerobium_sticklandii WP_013361348.1 MULTISPECIES: acyl-CoA dehydrogenase [Acetoanaerobium]CBH21255.1 Acyl-CoA dehydrogenase, short-chain specific [Acetoanaer
--MEFGFSKEHALLKQMYREFAENEVKPLAAEVDEMERFPVETVEKMVKAGFMGIPFPKK
YGGEGGDNLGYAMAVEELSRVCGTTGVIVSAHTSLGAHPIFEFGTEEQKEKFLVPLAKGE
KLGAFGLTEPNAGTDAAGQQTTAVLD--GDEYVLNGSKIFITNAGYAHTYIIMAMTDKKA
GTRGISAFIVD-ADTPGFSVGPKEKKLGIRGSATCELIFENCRIPKENILG-KEGIGFKV
AMKTLDGGRIGIAAQALGIAQGALDETIHYVKERKQFGRSIANFQNTQFQLADMAAKIES
ARLLVYKAAYNKDKGLSYSYEAAMAKLVAAETAMEVTTKAVQLHGGYGYTREYPVERMMR
DAKITEIYEGTSEVQRMVISAAL-LK---
>WP_138268745.1|Firmicutes-Clostridia-Clostridiales-Eubacteriaceae-Anaerofustis-Anaerofustis_stercorihominis WP_138268745.1 acyl-CoA dehydrogenase [Anaerofustis stercorihominis]
--MDFTLSKEHEMARSLFREFAETEVKPLAQEVDETEVFPRETVEKMQKLGFLGIPMPKE
YGGQGCDSLTYAICVEELSRVCGTTGVIVSAHTSLGAEPIKKFGTPEQKEKFLRPLISGE
KLGAFGLTEPNAGTDASGQQTKAVLD--GDEYVLNGSKIFITNGKEADTYVIFAMTDKSK
GNHGISAFIVE-KGTPGFTFGTKEKKMGIRGSSTYELIFTDCRIPKENLLG-QEGKGFAI
AMQTLDGGRIGIASQALGLAQGALDSTIEFVKERKQFGRPIAKFQNTQFQLADMATKVEA
ARLLVYKAARAKDNQKRFSFEAAQAKLYAAEVAMEVTTKAVQLHGGYGYTREYDVERMMR
DAKITEIYEGTSEVQRMVISGNL-LK---
>WP_069981381.1|Firmicutes-Clostridia-Clostridiales-Clostridiaceae-Geosporobacter-Geosporobacter_ferrireducens WP_069981381.1 acyl-CoA dehydrogenase [Geosporobacter ferrireducens]AOT73073.1 acyl-CoA dehydrogenase [Geosporobacter ferrireducens]
--MNFILSKEQEMVRKMVREFTLKEVAGLAAEIDETERFPKETVEKMRRYGMMGMIVPKI
YGGAEADEVAYAITVEELSRACGTTGVICSAHTSLACWPILKYGTEEQKQKFLIPLAKGE
KIGAFGLTEPNAGTDAAGQQTTAVPE--GEAWILNGTKIFITNGGEADTYVIFAMTDKSK
GVKGITAFIVE-RGTPGFSIGKKEKKMGIRGSATTELIFENCRIPKENLLG-QIGKGFGI
AMGTLDGGRIGIAAQALGIAQGAMDETIKYVQQREQFGKPIGKFQALQFEIADMETRINA
ARWLVYNAAWRKSKGLSYGKEAAMAKLFASETAMYVTTKAVQLHGGYGYTQDYPVERMMR
DAKITEIYEGTSEVQRMVISAAT-IK---
>WP_016205740.1|Firmicutes-Clostridia-Clostridiales-Clostridiaceae-Clostridium-Clostridium_sartagoforme WP_016205740.1 acyl-CoA dehydrogenase [Clostridium sartagoforme]EOR28061.1 acyl-CoA dehydrogenase, short-chain specific [Clostridium sartagoforme AAU1
--MNFQLTREQELVRQMVREFAVNEVKPIAAEIDETERFPMENVEKMAKVGMLGIPFSKE
YGGAGGDTLSYILAVEELSKVCGTTGVILSAHTSLCASLIDQFGNKDQKERYLSDLATGK
KLGAFGLTEPGAGTDAAGQQTVAVLD--GDHYILNGSKIFITNGGVAETFIIFAMTDKSK
GTKGISAFIVE-KAFEGFSIGKKEDKLGIRASSTTELVMSNCRVPKENLIG-QEGKGFGI
AMKTLDGGRIGIAAQALGIAEGAFEEAVNYMKERKQFGRPLAAFQGLQWMIAEMDTKIEA
ARHLVYKAAFLKDAKLPYSVDAARAKLYAAEVAMDVTTKAVQIFGGYGYTKEYPVERMMR
DAKITEIYEGTSEVQKMVISGNA-LR---
>WP_006001878.1|Firmicutes-Clostridia-Clostridiales-Clostridiales_Family_XIII._Incertae_Sedis-root-[Eubacterium]_infirmum WP_006001878.1 acyl-CoA dehydrogenase [[Eubacterium] infirmum]EHO82456.1 acyl-CoA dehydrogenase, short-chain specific [Eubacterium i
--MNFQLTKEQEFVQKMVREFAKTEVEPLAAEIDQEHRFPVETVEKMAKYGLLGIPFPTK
YGGMGGDEVSYSITVSELAKVCASTSVIVSAHTSLCCWPIYKYGTEDQKMKYLPELLAGK
KLGAFGLTEPNAGTDASGQQTRAELD--GDEWVLNGAKCFITNGGYAEVFVVMAMTDKSK
GNHGISAFIVE-KSDPGFSIGKTEDKMGICASSTTELIFQNCRIPKDRLLG-GLGKGFKV
AMQTLDGGRIGIASQALGIAEGALEVTIEYMKQRKQFGKKLAQMQALQFVVADLATKVEA
AKLLVLKSAFCEDAGLPYGVPAAMAKLFAAETAMEVTTKCVQLHGGYGYTKDYPVERMMR
DAKITEIYEGTSEVQRMVVAASL-LR---
>WP_160197775.1|Firmicutes-Clostridia-Clostridiales-Clostridiaceae-Senegalia-Senegalia_massiliensis WP_160197775.1 acyl-CoA dehydrogenase [Senegalia massiliensis]NBI07313.1 acyl-CoA dehydrogenase [Senegalia massiliensis]
--MNFSLNDEQKMIRKVMEEFSEKEVKPIAAEIDETERYPKETVEKMVKAKMMGIPFPKE
YGGAGGDEVAYAIAVEELSKKCGTTGVILSAHTSLGAWPIYKYGTEEQKQKYLKPLAEGK
SIGAFGLTEPNAGTDAAGQQTVAKLE--GDHYILNGSKVFITNGGQADVYIIMAMTDKLK
GTRGISAFIVE-ADYEGFKIGKKEDKLGIRASATTELIFQNVKVPKENLLG-SEGKGFKI
AMSTLDGGRIGIAAQALGIAQGAMDEAVKYVKEREQFGRPIAKFQGLQWMIAEMETKINA
ARLLVYNAADKKAKGLSYGKEAAMAKLYASEVAMEVTTKAVQLHGGYGYTKDYPVERMMR
DAKITEIYEGTSEVQKMVIAGNV-LA---
>WP_066068286.1|Firmicutes-Clostridia-Clostridiales-Peptostreptococcaceae-root-[Clostridium]_paradoxum WP_066068286.1 acyl-CoA dehydrogenase [[Clostridium] paradoxum]KXZ39323.1 Butyryl-CoA dehydrogenase [[Clostridium] paradoxum JW-YL-7 = DSM 7308]SHK833
--MDFCFSKEHLMLKNMYEEFAKNEVKPYASEVDEKEMFPVETVKKLSKYGFLGIPFPKE
YDGQGGDNLAYVMAVEELSKVCATTGVIVSAHTSLCANPIYEFGTQEQKQKYLVPLVKGE
KIGAFGLTEPNAGTDASAQQTTAVLE--GDHYVLNGSKIFITNAGYAQIYIVMAMTDKGK
GTKGISAFIVE-ADTPGFTIGKKELKLGIRGSSTCELIFENCKIPKENLLG-KEGQGFKI
AMKTLDGGRIGIAAQALGIAQGAIDETIKYVKERRQFGRRIADFQNTQFQLADMQTKVDA
ARLLVYKAAINKDKKLPYSKEAAMAKLFASEVAMEITTKAVQLHGGYGYTREYPVERMMR
DAKITEIYEGTSEVQKMVIASHI-LK---
>WP_040194608.1|Firmicutes-Clostridia-Clostridiales-Clostridiaceae-Clostridium-Clostridium_sp._CL-6 WP_040194608.1 acyl-CoA dehydrogenase [Clostridium sp. CL-6]
--MNFSFTKEQELVKQMVREFAINEVKPIAAEIDVTERFPMENVEKMARYNMLGIPFPTE
FGGAGGNNVSYVMTVEELSKVCGTTGVIVSAHTSLCAAPIYQFGTQEQKEKYLVPLAKGE
KLGAFGLTEPNAGTDAAGQQTTAVLD--GDNYILNGSKIFITNGGVADIFVVFAMTDKSK
GTRGISAFIVE-KGFPGFSIGKVEEKLGIRASSTTELVFENCVVPKENMLG-KEGKGFGI
AMKTLDGGRIGIAAQALGIAQGALDEAVAYMKERKQFNRSLSAFQGLQWMVADMDTQIEA
ARNLVYKAAYLKDAGKPYTVEAARAKLFASEVAMDVTTKAVQLFGGYGYTKEYPVERMMR
DAKITEIYEGTSQVQRMVIAGSL-LK---
>WP_092482560.1|Firmicutes-Clostridia-Clostridiales-Peptococcaceae-Desulfallas-Desulfallas_geothermicus WP_092482560.1 acyl-CoA dehydrogenase [Desulfallas geothermicus]SFR02143.1 Acyl-CoA dehydrogenase [Desulfallas geothermicus DSM 3669]
--MEFKLTEEQEMIRKTVRDFAENEVAPKAGPMDEAEEYDYKLWNDMAEMGLTGIPFPEE
YGGAGMDNLSYAIAVEELSRVCASTGVLISAHTSLCSWPIYAFGTEEQKQKFLTPLASGE
KIGALGLTEPSAGSDAGAVKTTAVLD--GDEYVLNGSKIFITNGEKADIYVVIASTDKSK
GHKGTAAFIVE-KGTPGFTFGKKEHKMGIRASATYELVFENCRIPKENMLG-EDGKGFKI
ALMTLDGGRIGIAAQALGIAQGAFDEAVKYSKVREQFNKPISSFQGIQWMLADMATRIDA
ARLLVYRAAYLKDNGLPYSKESAMAKLYASECAMWVTTKAVQIFGGYGYTREYPVERMMR
DAKITEIYEGTSEVQRIVIAANI-LK---
>WP_073049526.1|Firmicutes-Tissierellia-root-root-Dethiosulfatibacter-Dethiosulfatibacter_aminovorans WP_073049526.1 acyl-CoA dehydrogenase [Dethiosulfatibacter aminovorans]SHJ25105.1 butyryl-CoA dehydrogenase [Dethiosulfatibacter aminovorans DSM 17477]
--MDFNMKKEHELLAQLYKEFTENEVKPLAAEVDEEERFPAETVEKMKKYGMLGIPFPKE
LGGQGGDNLAYIMLVEELSKACGTTGVVLSAHNSLCCAPIYEFGTQAQKEKYLVPLAKGE
KLGAFGLTEPNAGTDAAGQQTKAVLE--GDHYILNGSKIFITNASTAEVFIVFAMTDKSK
GTRGISAFIVE-KEFEGFSIGKKELKMGIRGSATCELIFENVKVPKENLLG-KEGKGFGI
AMKTLDGGRIGIAAQALGLAQGAIDESVQYVKERKQFGRSLSKFQNIQFELAEMQTRTDA
ARMLVYRAACLKDSKMPYSKEAAMAKLYAAETAMWVTTKAVQLHGGYGYTREYPVERMMR
DAKITEIYEGTSEVQKMVIAANM-L----
>WP_023052072.1|Fusobacteria-Fusobacteriia-Fusobacteriales-Fusobacteriaceae-Cetobacterium-Cetobacterium_somerae WP_023052072.1 acyl-CoA dehydrogenase [Cetobacterium somerae]ERT66767.1 butyryl-CoA dehydrogenase [Cetobacterium somerae ATCC BAA-474]
--MDFTLTKSQELFKQMITAFAENEVKPLAAEIDEEERFPVETVEKMSKTGLMGIVIPTQ
YGGAGGDQIMYTMAVEELSKVCGTTGVILSAHTSLGVAPILEFGTEEQKQKYLPKMASGE
WIGAFGLTEPNAGTDAAGQQTTAWFDEKTNEWVLNGSKIFITNAGYAHVYIIFAMTDKSA
GLKGISTFIVE-ADTPGFSVGKKEKKLGIKGSATCELIFEDCRIPKENLVG-AIGKGFKI
AMMTLDGGRIGIAAQALGIAGGALDETIKYVKERKQFGRALSQFQNTQFQIADMYAKVEA
SKHLVYKAAWKKSRKENYSVDAATAKLFAAETAMDVTTKAVQLHGGYGYTREYPVERMMR
DAKITEIYEGTSEVQRMVIAGSL-LK---
>WP_072864928.1|Thermotogae-Thermotogae-Petrotogales-Petrotogaceae-Marinitoga-Marinitoga_hydrogenitolerans WP_072864928.1 acyl-CoA dehydrogenase [Marinitoga hydrogenitolerans]SHE92641.1 butyryl-CoA dehydrogenase [Marinitoga hydrogenitolerans DSM 16785]
--MEFQLTKLQKLIRKATRELTEKEFKPIAQEIDETGNFPKENVEKLKKYNLLGMNIPKE
YGGAGADDLSYVIAVEEISRYCATTGVILSAHNSLACWPIYYYGNDYQKEKFLVPLAKGE
KLGAFALTEPNAGSDAGNQSTTAIKD--GNKWIINGTKIFITNGGAADIYIVFASTKKEL
GAKGISAFIIE-RNTPGFKIGKIENKMGIRGSATAELIFDNVIIPEENLLG-KENKGFKI
ALKTLDGGRIGIAAQALGIAQGAFDETIKYIKQREQFGRPIAKFQSIQFTIAEMKTKLEA
ARTLVYNAALKKMNYHDYSLEAAMAKYYASDIAMEITRKAVQLHGGYGYTKEYDVERMMR
DAKITEIYEGTTEIQKMVIAANI-LK---
>WP_071611279.1|Firmicutes-Clostridia-Clostridiales-Clostridiaceae-Clostridium-Clostridium_estertheticum WP_071611279.1 acyl-CoA dehydrogenase [Clostridium estertheticum]APC38982.1 acyl-CoA dehydrogenase [Clostridium estertheticum subsp. estertheticum]
--MNFTLTKEQEFVKQMVSEFALNEVKPIAAEIDVTERFPSETVEKMARYHMMGIPIATK
YGGAGGNNLSYIIAVEELSKACATTGVILSAHTSLCAGPIDAFGTEDQKMKYLVPLATGE
KLGAFGLTEPNAGTDASGQQTTATLG--GDNYILNGSKIFITNGGVADTFVVFAMTDKTK
GTRGITAFIVE-KDFPGFSIGKHEDKLGIRASSTTELVFENCIVPKENMLG-KEGRGFGI
AMKTLDGGRIGVAAQALGIAEGALDEATKYMKERKQFGKPLAAFQGLQWMVAELDVKIEA
AKLLVYKAAFNKDAGLSYTVEAARAKLFASETAMEVTTKAVQIFGGYGYTKEYPLERMMR
DAKITEIYEGTSEVQRMVIAGNL-LK---
>WP_148810851.1|Firmicutes-Clostridia-Clostridiales-Clostridiaceae-Crassaminicella-Crassaminicella_sp._SY095 WP_148810851.1 acyl-CoA dehydrogenase [Crassaminicella sp. SY095]QEK13679.1 acyl-CoA dehydrogenase [Crassaminicella sp. SY095]
------------MVRKMVRSFAENEVQPLAAEVDETERFPWETVEKMARYKMLGTFVPKQ
YGGAGADEVAYAITVEELSRACATTGVICSAHSSLCAWPIMKYGTEEQKQKYLVPLAKGE
KLGAFGLTEPNAGTDAAGQQTTAVED--GDEWVLNGSKIFITNGGEAEIYVVMAMTDQSK
GTRGISAFIVE-KGTPGFSIGKKEEKMGIRGSATTELIFENCRIPKENLLG-ELGKGFKI
AMTTLDGGRIGIAAQALGIAQGAMDETIKYTKERQQFGRPIAKFQALQFEMADMETRIQA
ARHLVYNAAWRKSQGLPYSKEAAMAKLFAAETAMYVTTKAVQLHGGYGYTREYPVERMMR
DAKITEIYEGTSEVQRMVIAANI-LK---
>RKJ78504.1|Firmicutes-Clostridia-Clostridiales-Clostridiaceae-Butyricicoccus-Butyricicoccus_sp._1XD8-22 RKJ78504.1 acyl-CoA dehydrogenase [Butyricicoccus sp. 1XD8-22]
--MDFKLNDEQQLLQTMFREFVEKEVRPIAAELDENERFPVELIPKMGEIGLFGIPIPEE
LGGVGMGNVEYVMAVEEVSKACASTGVTISAHTSLCCWPILAYGTDEQKEKYLPDLASGE
KLGAFGLTEPNAGTDAAMQRTTAEDK--GDHFLLNGSKIFITNGSYADVYVVFAMTDKSA
GNRGISAFILE-KGMEGFTFGSKEKKMGIRGSATYELIFNNVKVPKENLLG-ELGKGFKV
AMSTLDGGRIGIAAQALGIAQGAIDETVKYTKERVQFGRSIASFQNTQFALAEMQTRVDA
ARLLVYRAAAMKDEGESYSSAAAMAKLFASEAARDVTCRAVQLFGGYGYTRDYPVERMMR
DAKITEIYEGTSEVQKMVIAAHMGLK---
>ONI37922.1|Firmicutes-Clostridia-Clostridiales-Lachnospiraceae-Epulopiscium-Epulopiscium_sp._SCG-B11WGA-EpuloA1 ONI37922.1 acyl-CoA dehydrogenase [Epulopiscium sp. SCG-B05WGA-EpuloA1]ONI39873.1 acyl-CoA dehydrogenase [Epulopiscium sp. SCG-B11WGA-EpuloA1
--MNFLLSDKHEMLKQLYREFSEKEVKPLAEEIDEEERFPTETVEKLAKTGMLGIPFPKE
VGGMGADNLSYVMAVEEASRVCGTTGVIISAHTSLGAWPIYNFGTKEQKEKYMPKMCSGE
WLGAFGLTEPNAGTDAAGQQTTAKLD--GDEYVLNGSKIFITNAGYAHVYVVMAMTDKSQ
GTRGISAFIVE-NGTPGFRIGRKEKKLGIKASSTCELIFEECRIPKENLLG-KVGKGFGV
AMQTLDGGRIGIAAQALGIAQGAFDETVAYVKERKQFGRPIAAFQNTQFQLADMGTKIEA
ARNLVYKAAFFKDLGKPFSKEAAMAKLYAAEVAMEVTTKAVQLHGGYGYTREYPVERMMR
DAKITEIYEGTSEVQRMVISATI-LK---
>WP_034420111.1|Firmicutes-Clostridia-Clostridiales-Peptococcaceae-Thermoanaerosceptrum-Thermoanaerosceptrum_fracticalcis WP_034420111.1 acyl-CoA dehydrogenase [Thermoanaerosceptrum fracticalcis]
--MNFRLSEEQELIRNMVREFVEEEVKPQAADNDRNHRFPTELVARMKELNLLGIPFPEE
WGGAGADTLSFAMVVEELSRGCASTGVIVSTHVGLGCQPIYEFGTEAQKEKYLKPLASGE
KLGAFCLTEPSAGTDAAAQKTTAVLS--GDHYILNGSKIFITNGGQADIYIVMAMTDQSK
GTKGISAFIVE-KEFPGFQVGQIEDKLGIRASQTAEIIFNNCKVPKENLLG-KEGEGFKV
AMKALDVGRVGIAAQALGIAQACLDAAVNYAKERQQFGKPIASFQAIQWMIADMATQIQA
ARHLVYNAAWLKDQGEPFSKEAAMAKLFASETAMQVSIKAIQIHGGYGFTTHYPVERFMR
DAKITEIYEGTSEVQRMVIAGQV-LR---
>WP_132025284.1|Firmicutes-Tissierellia-Tissierellales-Tissierellaceae-Keratinibaculum-Keratinibaculum_paraultunense WP_132025284.1 acyl-CoA dehydrogenase [Keratinibaculum paraultunense]TCS91569.1 butyryl-CoA dehydrogenase [Keratinibaculum paraultunense]
--MNFNLTKEQEMVRDVMRKFAEEEVEPIAAEIDEESRFPRETVEKMARYNMLGIPFPVE
YGGAGGDEIAYVIAVEELSKVCATTGVICSAHTSLGCWPIYRYGTEEQKQKYLRPLAKGE
KLGAFALTEPNAGTDAAGQQTVAVLD--GDNYILNGTKIFITNGGQADVYIVFAMTDKTK
GTRGISAFIVE-KDFPGFSIGKIEDKMGIRASSTAELIFRDCIVPKENLLG-EEGQGFKI
AMSTLDGGRIGIAAQALGIAEGALNETIKYVKEREQFGRPLAKFQGLQWMIADMATDIEA
SKLLVYRAAFNKANGLPYNKEAAMAKLFAATTAMDVTTKCVQLHGGYGYTKDYPVERMMR
DAKITEIYEGTSQVQQMVISSNI-LR---
>WP_101474111.1|Fusobacteria-Fusobacteriia-Fusobacteriales-Fusobacteriaceae-Fusobacterium-Fusobacterium_sp. WP_101474111.1 acyl-CoA dehydrogenase [Fusobacterium sp.]
--MEFNMPKTHELFRQMIREFAEKEVKPLAAEVDEEERFPVETVKKMAEIGIMGIPIPKE
YGGAGGDNVMYAMAVEELSRVCATTGVIVSAHTSLGTWPILKFGTEEQKQKYLPKLASGE
WIGAFGLTEPNAGTDAAGQQTTAVLDETTNEWIINGSKIFITNAGYADVYVIFAMTDKSL
GLKGISAFIIE-ATTPGFTIGKKEKKLGIKGSSTCELIFEDARIPKENLLG-QVGKGFKI
AMMTLDGGRIGIASQALGIAQGALDETVNYVKERKQFKRAIAQFQNTQFQLADLEVKIEA
SRLLVYKAAWRESNNLPYTVDAARAKLFAAETAMEVTTKAVQLHGGYGYTREYPVERMMR
DAKITEIYEGTSEVQRMVISGNL-LRK--
>WP_006314538.1|Firmicutes-Clostridia-Clostridiales-Clostridiaceae-Caldisalinibacter-Caldisalinibacter_kiritimatiensis WP_006314538.1 acyl-CoA dehydrogenase [Caldisalinibacter kiritimatiensis]EOD00177.1 Butyryl-CoA dehydrogenase [Caldisalinibacter kiriti
--MEFKLTKEQEMVQKVMREFTEKEVDPIAAEIDETERYPRETVDKLARYHMLGIPFPKE
YGGAGGDEIAYAIAVEELSKRCGTSGVILSAHTSLGCWPIYKFGTEEQKQKYLIPMAKGE
LLGAFALTEPNAGTDASAQQTVAELK--GDHYVLNGSKVFITNGGQADVYIVFAMTDKSK
GTRGISAFIVE-KDFPGFSIGKIEDKMGIRASATAELIFENCKVPKENLLG-KEGKGFKV
AMQTLDGGRIGIGAQALGIAQGALDEAVKYVKEREQFGRPIGKFQGLQWIIADMETKVNA
ARWLVYNAAYRKANGLSYGKEAAMAKLYASEIAMEVTTKAVQLHGGYGYTKDYPVERMMR
DAKITEIYEGTSQVQRMVIAANV-LR---
>WP_091546016.1|Firmicutes-Clostridia-Clostridiales-Clostridiaceae-Alkaliphilus-Alkaliphilus_peptidifermentans WP_091546016.1 acyl-CoA dehydrogenase [Alkaliphilus peptidifermentans]SCY99588.1 butyryl-CoA dehydrogenase [Alkaliphilus peptidifermentans DSM 
--MNFNLLKEHQMLIKLYEEFTEKEVKPWAEEIDETETFPVNTLEKLKRYGFMGIPFPKK
YGGAGGDILSYILAVETLSKACATTGVVVSAHTSLCGAPIFEFGSEEQKLKYLVPLASGE
KLGAFALTEANAGTDAAAQQTVAVKD--GDNYIINGSKIFITNAGIADIYVIMAMTDKSQ
GTRGISAFIVE-ADTPGFTIGKKEAKMGIRGSSTCELIFENCIIPKENLIG-KEGKGFSI
AMKTLDGGRIGIAAQALGIAQGALDETVNYVKERRQFGKPLSYFQNTQFQLAEMKTKIEA
ARMLVYKAAYLKESNLPYANEAAMAKLYASETAMEVTTKAVQLHGGYGYTREYPVERMMR
DAKITEIYEGTSEVQKMVIAANL-LK---
>WP_091348606.1|Firmicutes-Clostridia-Clostridiales-Proteinivoraceae-Anaerobranca-Anaerobranca_gottschalkii WP_091348606.1 acyl-CoA dehydrogenase [Anaerobranca gottschalkii]SES70259.1 butyryl-CoA dehydrogenase [Anaerobranca gottschalkii DSM 13577]
--MNFSFSKEHQMLQTMYREFAEKEVKPLAHHVDEAEEFPVETVKKLARYGFLGIPFPKE
YGGQGGDNLAYAMAVEELSKVCATTGVIVSAHTSLCANPIYMFGTEEQKQKYLVPLAKGE
KLGAFGLTEPNAGTDAGNQQTTAVLD--GDNYILNGTKIFITNAGYADIYIVMAMTDKSA
GVKGISAFIVE-AGTPGFTIGKKEAKLGIRGSATCELIFENCVIPKENLLG-KEGQGFKI
AMQTLDGGRIGIAAQALGIAQGALDETVKYVKERKQFGKPLSFFQNTQFQLADMHTKVEA
ARLLVYKAAFHKDNGLPHSKEAAMAKLYAAETAMEVTVKAVQLHGGYGYTREYPVERMMR
DAKITEIYEGTSEVQRMVIAANL-LK---
>WP_156272526.1|Firmicutes-Clostridia-Thermoanaerobacterales-Thermoanaerobacteraceae-Moorella-Moorella_glycerini WP_156272526.1 acyl-CoA dehydrogenase [Moorella glycerini]QGP91877.1 Acyl-CoA dehydrogenase, short-chain specific [Moorella glycerini]
--MEFNLNKTQEMIRQMVREFARKEVAPGAAERDASGTFPWEIVHQMADYNLLGIPFPEE
YGGAGADTLSYIIAIEELARVCAATAVIVSAHTSLGAHPIYQFGTEEQKQRFLVPLAQGK
KLGAFALTEPNAGTDAGSLRATAIQE--GDHYILNGNKVFITNGGVADVYIVFARTGPGK
GSHGLTAFIVE-KGTPGFSFGKKEDKLGIRASSTTELIFRDCPVPVENRLG-EEGDGFKI
AMQTLDGGRIGIAAQALGIAQACLDASIRYAREREQFGRPIGSFQAIQWMLADMATQIEA
ARLLTYRAAWLKDRKRPFSREAAMAKLFASETAMQQAIKAVQIHGGYGYMKDYPVERFFR
DAKITEIYEGTSEVQRLVISASM-LR---
>WP_012343087.1|Firmicutes-Clostridia-Clostridiales-Clostridiaceae-Clostridium-Clostridium_botulinum WP_012343087.1 acyl-CoA dehydrogenase [Clostridium botulinum]ACA55063.1 butyryl-CoA dehydrogenase [Clostridium botulinum A3 str. Loch Maree]
--MEFGLSPEQKLVKQMLMEFVENEVEPIAADIDKTERYPIETVEKMAKYGIMGMPFPKE
YGGAGTDYLSYVIAVEELAKECATTSVILSAHTSLCCAPIFEFGTEEQKKKYLPDLLSGK
KIGAFGLTEPNAGTDASAQQSIAVLE--GDHYILNGSKIFITNGGAADTFVIFAMTDRSK
GVKGISAFILE-KGMPGFSIGKTEDKMGIRASSTTELIFEDVKVPKENLLG-KEGKGFGI
AMKTLDGGRIGIAAQALGIAEGALDHAIAYMKERKQFGKNLTKFQGLQWYIADMKVRVDA
AKYLVYKSAWKKSAGENYTVDAAEAKLYAAETAMYVTNKSLQVLGGYGYTKDYPLERMLR
DARITEIYEGTSEVQKMVIANNL-LH---
>WP_018663089.1|Firmicutes-Clostridia-Clostridiales-Clostridiaceae-Thermobrachium-Thermobrachium_celere WP_018663089.1 acyl-CoA dehydrogenase [Thermobrachium celere]CDF58720.1 Butyryl-CoA dehydrogenase [Thermobrachium celere DSM 8682]
--MDFSLTREQQLAKEMFEKFVENEVRPIAAEIDETERFPIETVKKMGKLGMMGIPFERE
VGGAGGDFITYIMAVEELAKACATTSVILSAHTSLCCWPIYTFGTDEQKQKYLPKLLKGE
YLGAFALTEPNAGTDAASQQTTAKLE--GDYYILNGSKVFITNGGYADVFIVFAMTDRSK
GTKGISAFIVE-KGFEGFSIGKIEEKMGIRASSTAELIFKDCKVPKENLLG-KEGMGFKI
AMATLDGGRIGIAAQALGIAEGALNEAVKYMKERKQFGKTIATFQGLQFYIAEMATKVEA
ARNLVYKAAWKKQTGQNYSMDASMAKLYASETAMEVTTKAVQIFGGYGYTKDYPVERMMR
DAKITEIYEGTSEVQKMVISANI-LK---
>PUU88358.1|Firmicutes-Clostridia-Halanaerobiales-Halanaerobiaceae-Halanaerobium-Halanaerobium_sp. PUU88358.1 butyryl-CoA dehydrogenase [Halanaerobium sp.]
--MDFNLNSTQEMIKKVVRDFAENEVKDIAAEIDESCEFPKENVKKMAKADMLGIPFPKK
YDGAGADTLSYVLTVEELSKACATHGVIVSAHTSLGAHPIYQFGNEEQKEKYLKPLARGD
KLGAFGLTEPDAGTDASAQKTTAVLD--DDEYVINGSKIFITNAGEADTFIIFAMTDKNK
GTRGISAFIVE-RDTPGFKLGKKENKLGINASDTRELIFQECRVPKENLLG-KEGMGFKI
AMATLDGGRIGIAAQALGIAQRALDETVQYVKEREQFGRPISKFQGLQWEIAEMGTKVEA
ARLLVYKAAKTKDSGQRYSKEAAMAKYYASEAAVYVANKAIQLHGGYGYMKEYPVERLWR
DAKITEIYEGTTEVQKMVIAGFL-LK---
>WP_004104668.1|Thermotogae-Thermotogae-Thermotogales-Fervidobacteriaceae-Thermosipho-Thermosipho_africanus WP_004104668.1 acyl-CoA dehydrogenase [Thermosipho africanus]EKF48505.1 acyl-CoA dehydrogenase, short-chain specific [Thermosipho africanus H17ap6
--MEFQLTKLQRWIKKAAREITEKEFKNLAAKVDEEGYFPIENVEKLRKYGFLGMNIPRE
YGGAGADDLSYVIAVEEISRYCATTGVILSAHNSLACWPIYYYGTDYQKEKFLKPLATGE
KLGAFALTEPNAGSDASNQSTYAVKD--GNNWIINGTKIFITNGGVADIYIIFASTNKEL
GAKGISAFIVE-RDTPGFSIGKIEEKMGIRGSATAELILDNVVVPGENLLG-KEGQGFKI
ALKTLDGGRIGIAAQALGIAQGAFDETVKYIKQREQFGRPIAKFQSVQFMIAEMKTKIEA
ARCLVYNAALKKMKSSDYSLEAAMAKYYASDVAMEVTRMAVQLHGGYGYTKEYPVERMMR
DAKITEIYEGTTEVQKIVISSNI-LK---
>WP_069293675.1|Thermotogae-Thermotogae-Thermotogales-Fervidobacteriaceae-Fervidobacterium-Fervidobacterium_thailandense WP_069293675.1 acyl-CoA dehydrogenase [Fervidobacterium thailandense]ODN29956.1 acyl-CoA dehydrogenase [Fervidobacterium thailandense
--MDYLLTKEQLLARKFFKEFVEKEIKPIAAEIDENETFPHDTVRKMGKLGFFGIPFPRE
VGGVGGDYLTYIMAVEEIAKACASTAIILSAHVSLCCWPIFAFGTDEQKRKYLPKLLTGE
SLGAFALTEPNAGSDAGNQQTTAKLV--GDAYILNGTKVFITNGGVADVFIVFASTDKSK
GAKGISAFIVE-RGFEGFSIGKVERKMGIRGSSTAELIFEDCVVPKENLLG-TEGSGFKI
ALQTLDGGRIGVGAQALGIAEGAIAEAVKYVKERRQFGKPIGSFQGIQWYLADMITKVEA
ARLLVYNAAIKKEKGILKSSDAAMAKKFASDVAMEVTTQVVQIFGGYGYSREYPVERMMR
DAKITQIYEGTNEIQRIVIASDF-LGKI-
>WP_090549384.1|Firmicutes-Clostridia-Clostridiales-Clostridiaceae-Natronincola-Natronincola_ferrireducens WP_090549384.1 acyl-CoA dehydrogenase [Natronincola ferrireducens]SDJ94047.1 butyryl-CoA dehydrogenase [Natronincola ferrireducens]
--MNFNLSKQQEMVRKVVREFVEKEVRPIAAEVDETERFPKENVEKMARYKMLGVSIPKA
YGGAGGDDLSYAITVEELSKACGTTGVICSAHTSLACWPIYKFGTEDQKQKYLVPLAKGE
KLGAFGLTEANAGTDAGSQQTTAVLD--GEDYIINGTKIFITNGNQADIYVIFAMTDKSK
GVKGISTFIIE-RNTPGFSIGKVEKKMGIKGSATTELVFENVRIPKENLLG-KIGEGFKI
AMQTLDGGRIGIAAQALGIAQGAIDETARYLKERQQFGRPIGQFQALQFNIADMVTKVEA
ARLLVYQAASAKAEGKKYSHLAAMAKLYASETAMEVTTKAVQMHGGYGYTKDYPVERMMR
DAKITEIYEGTSEVQRMVIAANA-LK---
>YT1_182_00084
--MEFKFTKEQLMVKKTIKEFAEKEVKPYASEIDQEPRFPGEIVKKMSKLGLLGMSIPKK
YGGSELDNISQTLIMEELSKACASTSVTMGAHTSLCCYPIVNHGTEEQKQRFLPKLASGE
YLGAFALTEPEAGSDAVNVQTTAVKD--GDEYIINGSKIFITNGGKAEFINIVTTTDPAA
RHKGLAIFGIETKKQKGFSVGKKEDKLGLRGSNTSEIIFQDMRVPKENLIGGREGEGFKI
AMNVFNSGRVGIGVQGVGIAQAALDECLKYVQEREQFGRKLHKFQAIQFMLSEMATKIEA
ARLLCYKAAYIKDQKENYIAAAAMAKLYGSDIAMDVTRKAIQIHGGYGFIKDYPLERFYR
DAKITEIYEGTSEIQKLVIAAQL-LGKGF
>YT1_767_00254
--MDFTFTPEQSAIKKMITEFVDSEVKPYADDADKEEIFPEEQIGKLAKLGIMGMSIPKK
YGGTELDNVSQTIIMEEVSRGCSATAVTMGAHSSLACHPIVNFGTEEQKKRFLPKLASGE
YLGAFALTEPNAGSDAVNVQTTAVRE--KDNYIINGNKIFITNGGKADLINIVATTDRGK
KHHGLSIFAVEAKKAKGFSLGKKEDKLGLRGSNTQELVFEDMEIPKENLIGGIEGEGFKI
AMSVFNSGRIGIGVQGVGIAQAAFDEALRYVQEREQFGRKLHKFQALQFMLSDMAVRIDA
ARLLCYRAAHTKDKGKRYVKDAAMAKVYGSETAMDVARKALQIHGGYGYIKDYPLERFYR
DAKITEIYEGTSEVQRLVIAAEL-LGRGF
>Yap2000.bin4.8_00742
--MDLSFNKQQLMIKKVITEFAEKEIKPYASEIDQEPRFPEEIVKKMAKLGLMGMSIPKK
YGGSELDNVSQTIIMEEVSKACASTSVTMGAHTSLCCYPIVHHGTEEQKQRFLPKLASGE
YLGAFALTEPEAGSDAVNVQTTAVKD--RDEYIINGSKIFITNGGKADFINIVTTTDPAA
RHKGLAIFAIETKNQKGFSVGKKEDKLGLRGSNTSEIIFQDMRLPKENLIGGKEGDGFKI
AMNVFNSGRIGIGIQGVGIAQAAFDECLKYVKEREQFGRKLHKFQAIQFMLSEMATRIEA
ARLLCYEAAYLKDQGKNYIKEAAMAKLYGSDVAMEVTRKAIQIHGGYGFIKDYPLERFYR
DAKITEIYEGTSEIQKLVIAAQL-LGKGF
>MP5_5_87_01626
--MNFDFTPEQLAIKKMITEFADSEIKPYAEESDKEEKFPEEQIRKLAELGVMGMTIPQK
YGGAELDNVSQTIIMEEVSRACSATSVTMGAHASLACHPIVNFGTEDQKKRFLPKLASGE
YLGAFALTEPNAGSDAVNVQTTAVRD--KDDYIINGNKVFITNGGTADLINIVATTDKGK
RHHGLSIFAVETKKAKGFSLGKKEDKLGLRGSNTQELVFSDMIIPKENLIGGVEGEGFKI
AMSVFNSGRIGIGVQGVGIAQAAFNEALKYVQEREQFGRKLHKFQALQFMLADMATRIDA
ARLLCYRAADTKDKGRRYVREAAMAKLYGSDVAMEVTRKALQIHGGYGYTKDYPLERFYR
DAKITEIYEGTSEIQRLVIAAEL-LGRGF
