# Supplementary material for: Comparative genomic analysis reveals metabolic flexibility of Woesearchaeota
Source: Nat Commun. 2021 Sep 6;12:5281. doi: 10.1038/s41467-021-25565-9 (PMC8421398; doi:10.1038/s41467-021-25565-9)
Supplement: Supplementary file 11 — Source Data [file 41467_2021_25565_MOESM11_ESM.zip › Source data/Supplementary_Fig_17.fasta]

>WP_041976863.1|Acidobacteria-Blastocatellia-Blastocatellales-Pyrinomonadaceae-Pyrinomonas-Pyrinomonas_methylaliphatogenes WP_041976863.1 1-deoxy-D-xylulose-5-phosphate synthase [Pyrinomonas methylaliphatogenes]CDM66029.1 1-deoxy-D-xylulose-5-phosphate s
------------------------------------------MELLQTINSPEDLRRLPL
DLLPKVAQEVRQYIIETM-SRIGGHTGASLGAVELAVALHYAFDTPRDRLVWDVGHQAYA
HKILTGRRDQFPTIRQYGGLSGFLRRDESE-YDTFGAGHASTSISAALGMAIA-RDRKGE
N-----------------YHVCAIIGDASLPGGMAMEAINQAGH-LK--TRLIVLLNDNE
MSIAPSVGALTGYLN---RIREAQGYHRFKDEIGETLRSIP--G--VGERLHQAAKTVKD
AI-AAA--VL---P---GALVNELGFKYIGYIDGHDTTALVRALREA-QQI---KDGPVI
VHALTVKGKGYPPAEKNRY----KWHA-SG-PFDISTGAAIK-S----------------
----AK-P---------------------SPPTYTSVFSNALCELMAKDERIVAITAAMP
DGTGVDQALEKFPGRAFDVGIAEQHAVTFAAGLACEGLRPVAAIYSTFLQRAFDQIVHDV
CIQNLHVVFAMDRAGIVGADGPTHHGLLDIAYMRIVPNMVVMAPKDEAELRDMLLTA-IE
H-T-GPICFRYPRGA-------G---------VG-VPL--D-REPQLLEIGKAEILR---
----D----G-----------------G-E------VALLAYGSMVHPSLRAAEQLAK-E
-GIET-TVVNARFAKPLDAELILALART-KRLIVTVEEAYLAGGFGSAVMELLEENG---
--L--LG---RVRLVRMGVPDRWVTHGDQKLLLAKYGLDADGIYSRVK--ESWEVIEE--
---------------------------R-----------R---VR------RKRFEVDSI
GGG------------------------------
>WP_095129936.1|Firmicutes-Clostridia-Clostridiales-Clostridiaceae-Anaeromicrobium-Anaeromicrobium_sediminis WP_095129936.1 1-deoxy-D-xylulose-5-phosphate synthase [Anaeromicrobium sediminis]PAB60971.1 1-deoxy-D-xylulose-5-phosphate synthase [Anaeromicro
M--------------------------------------NRVQNFLDKVNTPNVCKASNY
NELEVLAGEIRKYLIDKV-SITGGHLASNLGVVELTLALHNVFDTSKDKIVWDVGHQTYV
HKILTGRANEFDTLRQYKGLSGFPKRSESI-HDHFDTGHSSTSISAALGMAKA-RDIKEE
D-----------------YSVVAVIGDGALTGGMAFEALNHAGH-SN--TELIVILNDNE
MSISPNVGGMSKYLN---RLRTDPKYVKVKDEIEQLLNKIP--A--VGKTMAKTVGKAKD
SL-KHL--LV---P---GVLFGELGFTYLGPVDGHDIKELKIVLERA-KKI----KGPVL
VHTITKKGKGYSFAEKNPD----KYHG-IS-PFDVKSGKTLK-K----------------
----ST-K---------------------GEESYSSVFGKALVNIGQKNKNVVAITAAMP
TGTGLLDFSIKYPERFFDVGIAEQHAVTFAAGLAACGLTPVFAVYSTFLQRAYDQIIHDV
CLQNLPVVFCLDRSGIVGNDGETHHGVFDLSFLTSVPNLTVMAPKDGKELENMLEYA-VS
L-N-KPVAIRYPRGT-------S---------QD-FTS--I-SNNYNISSGKSEVLT---
----D----G-----------------Q-D------VCIIAIGKMVKVAYDAAIKLLD-D
-NINC-KVINARFAKPLDKDTLIKECKG-IKNVLIIEDNLIKGGFGNKVLELFNEEN---
--I--K-----CDLKLLGFPDEFIEHGDTEILMKAYKLDSNSIVQYIK--GVL-------
------------------------------------------------------------
---------------------------------
>OGU35793.1|Ignavibacteriae-Ignavibacteria-root-root-root-Ignavibacteria_bacterium_GWB2_35_6b OGU35793.1 1-deoxy-D-xylulose-5-phosphate synthase [Ignavibacteria bacterium GWB2_35_6b]
ME-----------------------------------LDKSKYKYLFDINSPADIRNFDA
AELKTLCAEMREYLVDVI-SQIGGHFGGGLGTVELTIALHHVFNTPYDKIVWDTGHQAYP
HKVLTGRRDQLTRIRQYGGISGFLKRNESE-YDAFGAGHASTSISAALGMAAA-SGHKKE
N-----------------RKVVAIIGDGAMTGGMAYEAMNNSGV-LK--KNLIVVLNDNQ
MSIAPNVWQISNYFT---EMISHPEYNKFKGAIWDLTGKLD--N--FGDRLRKVAARLES
GI-KSI--IT---P---GMLFESLGFRYFGPVNGHNVAQLVKLFDQV-KDL----NGPIL
VHAITEKGKGYKPAEGHVQ----KLHA-ST-PFDKITGKALK-S----------------
-----G-G---------------------EAPSYTSIFGNALVEIAKQNENVIGITGAMP
DGTGLNILQKEMPERYYDVGIAEEHAVTFAGGMATLGVIPVVAIYSSFLQRGFDQIIHDI
ALQKLHVVFVLDRAGLVGADGPTHHGTFDLTYLRLIPNMVVMAPKDEAELRDMLYTA-VQ
Y-KKGPIALRYPRGS-------A---------LG-VEM--K-EGFTELQIGRAEKLI---
----E----G-----------------E-D------CVMLAVGSMVDYALKAAKKLSV-E
-GYNC-KVINMRFIKPLDEEMLEEVAKK-FDKIITLEENTLVGGFGSAILEYYADKN---
--Y--KN-----DILRIGLPDHFIDHGTQKELHKEIGIDPDGIVERVK--IFCKGNGI--
---------------------------H-----------K---KV------TA-------
---------------------------------
>WP_013278683.1|Firmicutes-Clostridia-Halanaerobiales-Halobacteroidaceae-Acetohalobium-Acetohalobium_arabaticum WP_013278683.1 1-deoxy-D-xylulose-5-phosphate synthase [Acetohalobium arabaticum]ADL13238.1 1-deoxy-D-xylulose-5-phosphate synthase [Acetohalo
-----------------------------------------MGEYLQDITSPRELDNLST
KELDEVAEEIRRKIIVTL-SKTGGHLASSLGVVELTLALHTVFKTPKDKIIWDVGHQAYA
HKLVTGRYDEFSSLRQYQGLSGFPKRSESR-HDALNTGHSSTSISAALGMACS-RDIKGQ
D-----------------NDVAALIGDGALTGGMAFEALNHAGH-LG--TDLTVVLNDNE
MSIAENVGAVSSYLT---KLRTEPMLHRIKEDIEELVNKIP--A--IGSRVIKTVDRVKE
GL-KYL--VV---S---GVLFEEMGFSYLGPVDGHDIKEMQKSLEYA-KNL----DGPAL
VHAITTKGKGYTPAENAPK----NFHG-IS-AFKIKTGESKR-E----------------
-------R---------------------ELPTYSTIFSRTLVDLAEDDKDIVAITAAMP
SGTGLDKFKTEFPDRFYDVGIAEQHAVTFGTGLALEGSKPVITLYSTFLQRAYDQLIHDV
ALNEAPVTLAIDRGGLVGRDGETHQGVFDYAYLRGIPGFTVMAPKNENELQHMLKTA-IN
Y-P-GPVSLRYPRGM-------G---------AG-VPL--D-SKLEELEIGKAEVLR---
----E----G-----------------S-D------LAILAIGSMVMPALEASKELAK-Q
-GIEA-TVVNSRFVKPLDEDLILDVAKE-HDQILTIEEHVLQGGFGSAVLELLADSN---
--V--TD----IGIERMGIPDEFVQQGSQDILLDHYGLNKAGIKEKVS--KLVDNGVD--
---------------------------R-----------S---G----------------
---------------------------------
>WP_038040044.1|Chloroflexi-Thermomicrobia-root-root-Thermorudis-Thermorudis_peleae WP_038040044.1 1-deoxy-D-xylulose-5-phosphate synthase [Thermorudis peleae]
-------------------------------------------MYLEQINSPQDLKRLTI
PQLEVLAQEIRQTIIETVIGKTGGHFAPNLGTVELTLALHYVFDSPRDKIVWDVGHQAYP
HKLVTGRRDRFHTIRQEGGLSGFLQREESE-HDIFGAGHASTSISAALGIAVA-GQLKGE
R-----------------FHTVAVIGDGALTGGMAYEALNNAGS-LQ--VPLIVVLNDNE
MSIAPNVGGLAKYLS---RIRANTRYRQAKAEIERLLRRLP--Q---GDLLLNLSYRFLD
GL-KEA--VY---H---TMIWEELGFTYIGPIDGHNLRELIETFQLV-KQI----DGPVF
VHTLTVKGKGYQPAEDDPF----KHHS-AA-V------KVPG-A----------------
-----P-P---------------------TPPRYQDVFGETLTQLAYHDPRIVAITAAMP
DGTGLLPFAKAHPERFFDVGIAEQHAVTFAAGLATQGMRPVAAIYSTFLQRAYDQVIHDV
CIQRLPVVFALDRAGLVGEDGRTHHGVFDFAYLRCLPNMVVMAPKDEDELRHMLKTA-ID
Y-EAGPIALRYPRGS-------G---------VG-VPL--L-GDPHSLPIGRGELLR---
----E----G-----------------R-D------VTLLAIGSTVLPAERAADILAE-E
-GIEA-TVINARFVKPLDRTLILDAIRE-TGLLVTIEEAQAAGGFGSAVLELLANEG---
--T--Q-----IPVRVLGLADRFYDHASQSSLRKQAGIDAESIARQAR--ALVRQARH--
---------------------------T-----------P---VS---------------
---------------------------------
>WP_013536771.1|Aquificae-Aquificae-Desulfurobacteriales-Desulfurobacteriaceae-Thermovibrio-Thermovibrio_ammonificans WP_013536771.1 1-deoxy-D-xylulose-5-phosphate synthase [Thermovibrio ammonificans]ADU95985.1 deoxyxylulose-5-phosphate synthase [Thermov
-------------------------------------------MILDKVNSPDDLKKLTT
QELKQLASELRDYIISVV-EKTGGHLASSLGVVELTIALLKVFSPPKDEIVWDVGHQSYP
YKILTDRKEKFKTLRQFGGISGFPSIKESP-YDAFGTGHSSTSISAALGIKVG-KRLKGE
E-----------------GHVIAVIGDGALTAGEAYEGLNNAGQ-LK--EDLIVILNDNE
MSISKNIGAISNYLT---KLTTGESLRRAKERLEEVTKKI------FGDTFYKGLKRVED
LIVKGL--FP---P---GMLFEELGFRYVGPIDGHDIETLVTTLRNV-SKM----RGPTL
VHVLTKKGKGHKPAEERPD----KFHG-VS-PKKLL-------S----------------
-----E-P---------------------QPPTYTEVFSKTLVEMAEKDSSIVAITAAMP
SGTGLDRFAARFPERYFDVGIAEQHAVTFAAGLAKKGLRPVVAIYSTFLQRAYDQIIHDV
ALQELPVTFAIDRAGLVGEDGATHHGAFDLSYLRVVPNLVVAAPKDEEELRHLLYTA-VY
S-G-RPFAVRYPRGR-------G---------YG-VTL--R-EPLKKIPIGSWEVLR---
----E----G-----------------G-D------LLILATGWTVYQALEAARELSA-E
-GIEA-TVVNARFIKPLDEKLLKELALK-HSTVITVEENAVKGGFGSAVNEFLAL-----
--W--YN----GRVFNLGLPDKFIEHGSQALLRKLVKIDKDGIKESVR--EILGIIKR--
------------------------------------------------------------
---------------------------------
>WP_085659217.1|Chlorobi-Chlorobia-Chlorobiales-Chlorobiaceae-Prosthecochloris-Prosthecochloris_sp._HL-130-GSB WP_085659217.1 1-deoxy-D-xylulose-5-phosphate synthase [Prosthecochloris sp. HL-130-GSB]ARM30524.1 1-deoxy-D-xylulose-5-phosphate synthase [Pro
MENGS--------------------------------RLAKGYRFLPRINSPEDLKTYSQ
SELQSIADECRRYLIEVV-SENGGHFASSLGVVELTVALHYVYSTPQDKFIWDVGHQAYI
HKILTGRRDLMSTNRKFNGIAGFPKISESE-HDSFGTGHASTSISAAAGMAAA-RDLAGD
N-----------------DRVVAIIGDGSMSGGMAFEAMNHLGD-LK--SDVLVILNDNQ
MAISPSTGGLKDYLV---NISLNKTYNKLRQFIWNSVSMLN--ND-IGDAAKTAIHKIED
GI-KAT--FT---P---GAFFEALGFRYFGPIDGHNMDQLVKALKEM-RSL----PHPKL
LHVLTTKGKGFAPAEENQS----AWHAHSG-GFDISTGKSLK-S----------------
--KPAT-P---------------------SPPKYQEVFGHALSELASQDKRIVGITAAMP
SGTSLDIFQQKHPKKFYDVGIAEQHAVTFAAGMASKGYKPVCALYSTFLQRAYDQLIHDV
ALQSQHVVFAIDRAGLVGEDGPTHHGAFDLSYLHPVPNLAIMAPKDEQELRDMLYTS-LI
HHN-GPAAIRYPRGS-------V---------TG-MKL--R-KEFRKLDIGKGETLR---
----D----G-----------------T-D------LAILAIGTMVEKALQTAEELLE-N
-GISA-LVANMRFLKPLDTDLLEAIAAA-HKHIVVIEENSMIGGLGSAVGDYILSRK---
--L--DN-----HVLKAGLPDRFVTHGSMNELYTMLGLEKNALAKAIG--KFYNGTAS--
---------------------------A-----------P---YG------SSHSTIRTE
RLA------------------------------
>TMC39677.1|Chloroflexi-root-root-root-root-Chloroflexi_bacterium TMC39677.1 1-deoxy-D-xylulose-5-phosphate synthase [Chloroflexi bacterium]
-----------------------------------------MTRILDSIESPEQLRALTT
EQMQQLAEEIRREIIEKV-SVKGGHLAPNLGVVELTMALHYVFDTPKDLLVWDIGHQAYV
HKLLTGRRDRFHTIRQFGGLSGYLRREESP-YDVFGASHASTSISAALGLAAA-RDLRGE
Q-----------------SKVVAIIGDGALTGGMALEAINNAGS-LK--KNLIVVLNDNE
KSISDNVGAIHHYLGKVRQMQTSRSYQRLREMAKGSIEKLP--V--VGDKAREAAGRAEM
SF-KNF--VLHSKS---GMIFEELGFKFFGPFDGHDIPLLLDVFENI-KQI----EGPVM
VQVVTKKGKGWEYAEEDST----KWHG-PG-AFDYTTGIIKK-N----------------
-----A-A---------------------DPPTYTDIFAKTLVNLAEEDTSIVGITAAMA
EGTGLKKMHQCLPERYFDVGIAEQHAVTFAAGLAVGGMRPVVAIYSTFMQRAYDQVIHDV
CMQDLHVVFAMDRAGIVGEDGPTQHGVFDIAFMRAIPNMKVMAPKDENELRHMLYTA-LY
M-D-GPVSLRYPRGK-------G---------IG-VPL--D-SDLHTLEIGKAELLSPAT
LELAE----R-----------------Q-E------CAILAFGSTVAPSEVAAKELAE-E
-GISV-AVVNARWAKPLDEELVIRLAKG-TRRLVTIEDHVMAGGFGSAVLELLERRD---
--I--HN----VDVKVVGCPDKLIEHGAPSILKELYGLSSSHLKDVVR--EMVRSESK--
---------------------------G-----------Y---EL------AH-------
---------------------------------
>WP_004095912.1|Firmicutes-Negativicutes-Selenomonadales-Sporomusaceae-Acetonema-Acetonema_longum WP_004095912.1 1-deoxy-D-xylulose-5-phosphate synthase [Acetonema longum]EGO63634.1 deoxyxylulose-5-phosphate synthase [Acetonema longum DSM 6540]
-----------------------------------------MYSILEKVDQPQDLKKLSA
VETERLADEIRQLIIHTV-AKTGGHLAPNLGVVELTLALHRVFDSPRDKIVWDVGHQAYV
HKILTGRRQQFNTLRTLGGLSGFPKRSESE-HDAFGVGHSSTSISAALGIALA-RDIKQE
Q-----------------YQVLAVIGDGSLTGGQAFEALNHAGQ-SG--TKLIVVLNDNE
MSIAKNVGAMSDYLT---KLRSDPAYSRMKRDIEYVLRRIP--A--IGDSVAKTLERAKD
SL-KYF--LV---P---GMIFEDLGFTYIGPIDGHNVAKLCETFQAA-KAI----EGPVL
VHVITQKGRGYGPAESNAD----KFHG-TG-PFCVDTGEIIK-N----------------
-----S-N---------------------TAPTYTSVFGQAMLEVAGQDPRIVAITAAMS
EGTGLKSFAQKFPQRFFDVGIAEPHAVTLAAAMASQGMKPVVAIYSTFMQRAYDQIIHDI
CLQNLPVVLCLDRAGIVGEDGATHQGVFDLSYLRTVPNLTVMAPRDENELRHMLYTA-IK
S-D-SPTAIRYPRGS-------G---------RG-TTL----EPCRTVDIGKAEILK---
----E----G-----------------K-D------LALVAIGSMVGAAEQASDILSR-Q
-GISA-GVVNARFVQPLDQALLQSLARK-VGFLVTIEDNVLAGGFGAAVAEYVSDRH---
--W--YG----VKLFRLGLPSRFIEHGKRDELLAKYGLNPEGIALQVE--RFWQEFGA--
---------------------------K--------------------------------
---------------------------------
>WP_032726125.1|Firmicutes-Bacilli-Bacillales-Bacillaceae-Bacillus-Bacillus_subtilis WP_032726125.1 1-deoxy-D-xylulose-5-phosphate synthase [Bacillus subtilis]CCU58941.1 1-deoxy-D-xylulose 5-phosphate synthase [Bacillus subtilis E1]
-------------------------------------------MDLLSIQDPSFLKNMSI
DELEKLSDEIRQFLITSL-SASGGHIGPNLGVVELTIALHKEFNSPKDKFLWDVGHQSYV
HKLLTGRGKEFATLRQYKGLCGFPKRSESE-HDVWETGHSSTSLSGAMGMAAA-RDIKGT
D-----------------EYIIPIIGDGALTGGMALEALNHIGD-EK--KDMIVILNDNE
MSIAPNVGAIHSMLG---RLRTAGKYQWVKDELEYLFRKIP--A--VGGKLAATAERVKD
SL-KYM--LV---S---GMFFEELGFTYLGPVDGHSYHELIENLQYA-KKT----KGPVL
LHVITKKGKGYKPAETDTIG---TWHG-TG-PYKINTGDFVK-P----------------
-----K-A---------------------AAPSWSGLVSGTVQRMAREDGRIVAITPAMP
VGSKLEGFAKEFPDRMFDVGIAEQHAATMAAAMAMQGMKPFLAIYSTFLQRAYDQVVHDI
CRQNANVFIGIDRAGLVGADGETHQGVFDIAFMRHIPNMVLMMPKDENEGQHMVHTA-LS
Y-DEGPIAMRFPRGN-------G---------LG-VKM--D-EQLKTIPIGTWEVLR---
----P----G-----------------N-D------AVILTFGTTIEMAIEAAEELQK-E
-GLSV-RVVNARFIKPIDEKMMKSILKE-GLPILTIEEAVLEGGFGSSILEFAHDQG---
--E--YH----TPIDRMGIPDRFIEHGSVTALLEEIGLTKQQVANRIR--LLMPPKTH--
---------------------------K-----------G---IGS--------------
---------------------------------
>TDJ60406.1|Nitrospinae-Nitrospinia-Nitrospinales-Nitrospinaceae-Nitrospina-Nitrospina_sp. TDJ60406.1 1-deoxy-D-xylulose-5-phosphate synthase [Nitrospina sp.]
-----------------------------------------MSKFLSGIKSPKDLKSLKR
EELPVLALEIRDKLLETV-SKTGGHLGSNLGVVELTLALHYVFDSPRDKFIWDVGHQSYV
HKLLTGRLERFDTIRQYDGLSGFTKREENE-HDHWNCGHGGTSISAALGFALA-RDLKKE
T-----------------SEVIAIIGDGSMTAGMAFEGLNHTGH-LN--TNMIVILNDNE
MAIAPNVGGMSAHLS---QIMTGQVMRKIKGEIDQILLSIP--G--IGEKISRYAHKIDD
AI-KGV--FI---P---GRLFEDLGFRYVGPLDGHDTDVLIDALEAL-KGP----KGPTL
VHVITRKGKGYKAAEEKAD----VWHG-AS-PFDIKTGVFHK-K----------------
-------V---------------------SNPAYTAIFADALIELAEKDETIVGITAAMP
SGTGISKFEKRFPERTFDVGMAEQHAVDFGGALALSGIRPVIAIYSTFLQRAYDQVVHDI
CLMNIPVTFAMDRAGVVGEDGATHQGFYDIAYLRTLPNMVIMAPKDENELRHMLKTA-IY
H-P-GPAALRYPRGA-------S---------LG-IPM--D-AEIKELEIGKGEVLR---
----E----G-----------------T-D------ISLVAYGHMVYPAMEVAQMLEK-D
-GVSV-GVINARFVKPLDADLITRYARA-SRCVVTLEEHSVQGGFGSAVLEALHENI---
--L--HP----VAVKCIGVGDRVVEHGAPKLLRRDLKLDLEGIFDTIQ--KFYKEVIA--
---------------------------E-----------S---AS------VATNGSKVH
QGN-----GGKKSSSSNGNATEPAAIIKPVKR-
>WP_116901375.1|Firmicutes-Clostridia-Clostridiales-Clostridiales_Family_XVII._Incertae_Sedis-Thermaerobacter-Thermaerobacter_sp._PB12/4term WP_116901375.1 1-deoxy-D-xylulose-5-phosphate synthase [Thermaerobacter sp. PB12/4term]RFD21840.1 1-deoxy-D-xylul
-----------------------------------------MAEILPRLQGPQDLKAMDE
AQLAQLAAEIRRVIIDTV-ARQGGHLGASLGVVELTLALHRVFDSPKDRIIWDTGHQAYP
HKLVTGRFHRFATLRQTGGLSGFLKRDESP-HDIVEAGHAGTSISHAVGLARA-RDLRGE
K-----------------HHVVAVIGDGALTAGMAFEALNHAGH-LG--TDLIVVLNDNS
MSIAPNVGGLARYLT---QIRTDPAYERMRAELERVLEQLP--R--VGSQAVRWLQRFKD
SL-KYL--VV---P---GMLFEALGFRYIGPVDGYRLRDLIRVLEST-RSM----RGPVL
VHVITQKGKGYAPAEGDPW----TWHG-PR-PFNPATGKMEP-G----------------
----RP-G---------------------EPPSYTSVFARTLVELARDEPRLVAITAAMP
DGTGVATFARVFPERAFDVGIAEQHAVTFAAGLALGGLRPVVAIYSTFLQRAFDQVVHDV
GLQRLPVIFAIDRAGIVGADGETHQGLYDIAYLRPLPGFVLMAPRDENELQHMLKTA-VA
Y-EAGPVAIRWPRGS-------G---------VG-VPL----EEPRVLPIGRAELLR---
----P----G-----------------R-D------VALVAYGPLAHAALKAAGQLAQ-E
-GIQA-AVVNARFAKPLDEELLCDLLAT-TRCAVTIEEHALAGGFGSAVLEMAARYG---
--L--D-----ARIRCLGVPDRVVEHGDPAHFRTLFGLTPEGIARAAR--ELVGAAAL--
---------------------------R-----------R---RRAG-G-----------
---------------------------------
>TDJ14588.1|Proteobacteria-Deltaproteobacteria-root-root-root-Deltaproteobacteria_bacterium TDJ14588.1 1-deoxy-D-xylulose-5-phosphate synthase [Deltaproteobacteria bacterium]TDJ19247.1 1-deoxy-D-xylulose-5-phosphate synthase [Deltaproteobacteria bacteriu
M---------------------------------------SDAKLLPGIHSPADLRAIPR
EELGRVTEELRDEIVQCV-SKTGGHLASSLGAVELITAIHYVFDTPDDRLVLDVGHQGHA
HKMLTGRREQFDRIGKAGGIGKFLRRAESD-YDAFGAGHAGTSISAALGMARA-MRHQGR
D-----------------NVAIALIGDGGMTAGMAFEALNHAGD-LQ-ERHLIVVLNDNK
MSISPNVGAMSSYLS---RKLSKPMVRRVKGWAKELISTLP--G-----DALHWARKAEE
SV-KVF--LS---A---GTFFETLNFQYVGPIQGNRIDDVLETLENV-KEMVRNGEGPIL
VHAITAKGYGYEAAEQDPV----KYHG-VG-AFDVGSGQFHP-S----------------
-----K-P---------------------GPPKYQVVFADALIRLAQEDERIVAITAAMA
DGTSLDRFQKVFPDRFYDVGIAEQHAVTFAAGLASEGMKPVPAIYSTFLQRAYDQVVHDV
CLQNLDVTFALDRAGLVGGDGATHQGFHDITYLRTLPNMIVMAPKDENELQHMVRTA-VE
H-P-GPAAVRFPRGA-------G---------FG-VPM--D-PEIKSLPVGEAELLR---
----D----G-----------------D-D------ALIVAFGLPVHDAFEAAGELAA-D
-GISV-AVLNARFAKPLDQLRIVELARR-CGAVVTVEEHSAQGGFGSAVLECLSAAG---
--I--EG-----RTRCLAVPDQMIEHGDPKVQRAALGLDSAGIARAVR--ELLDTEEQ--
------------------------------------------------------------
---------------------------------
>TAM47604.1|Acidobacteria-root-root-root-root-Acidobacteria_bacterium TAM47604.1 1-deoxy-D-xylulose-5-phosphate synthase [Acidobacteria bacterium]
------------------------------------------MGLLERVASPADLRRVPE
EALPDLAEELRAFLLSSV-SQTGGHLASGLGALELTLALHYVLDTPRDLLVWDVGHQCYP
HKVITGRRERFSTLRTYGGISGFLKREESE-YDAFNAGHASTSISAALGMAVA-RDLKGE
D-----------------YRVIAIIGDGGLTGGMAMEGLNQAGY-LG--RKLMIILNDNE
MSISPNVGAWQGYLN---RIIHGQSYRRLKDDVERFLRSIP--R--VGDGMVKLAKQAEQ
MA-KHL--VV---P---GLLFEELGFKYVGPVNGHSLPQLLATLREY-RDH----PHPVL
LHVVTRKGKGYEPAEADPV----FWHG-AT-PFSVATGEVAK-K----------------
-----K-P---------------------GPPSYTKVFAETLTEIAKSDPRIVAITAAMS
EGTGLDIFAKAIPERLFDVGICEQHAVTFAAGLATRGAVPVVAIYSTFLQRAYDQIFHDV
CLMHLPVVFVLDRGGLVGADGPTHHGVFDLSYMRIFPEMVVMAPKDEGELRHMLATA-LA
A-G-RPVALRFPRGN-------G---------YG-VAM--D-APPRALPIGKAEVLR---
----Q----G-----------------R-D------GLVWAIGTMASEALRAAERLAA-E
AGPDL-TVVNARFVKPLDVELLAAQLRP-GTRVMTVEENALAGGFGSAVQEAVATLR---
--V--PG----VLVERLGIPDEFQPHGSQEILRARLDLDAEGIARRAR--AFFPKLAV--
---------------------------G-----------P---KS------LTRPASA--
---------------------------------
>WP_018249973.1|Firmicutes-Clostridia-Halanaerobiales-Halobacteroidaceae-Orenia-Orenia_marismortui WP_018249973.1 1-deoxy-D-xylulose-5-phosphate synthase [Orenia marismortui]
-----------------------------------------MEEFLAQIDSPKDLEKISA
DNLYKLAQEIREEIIVNL-SNTGGHLASSLGVVELTIALHSVLNSPKDKILWDVGHQSYA
HKLLTGRKNKFNTLRQFNGLSGFPKRQESI-HDHLDVGHSSTSISAALGMACA-RDIRGD
D-----------------ETIVAVIGDGALTAGMAFEALNHAGD-LA--KDLIVILNDNE
MSISKNVGAVSNYLD---KLRTNPKIHKAKKDVGYLINSIP--A--FGDQLLKTANKVKN
SL-KYL--LV---S---GLLFEEFGFTYLGPIDGHNIKVLQEHIKDA-KNI----GGPVL
IHTVTTKGKGYAPAEKEPS----KYHG-VA-PFNIMTGEAKS-K----------------
-------R---------------------TKKTYTDIFSQTLVDLAKEDESVVAITAAMP
SGTGLNKFANEYPDRFYDVGIAEQHALTLGAGLALNGTKPFVTLYSTFLQRGYDQILHDI
CIQNLPVKLAIDRAGLVGRDGETHQGVFDYSFLRHLPNMTVMAPKDESELQVMVRTA-LN
H-D-GPISFRYPRGE-------V---------VG-VEL--S-ETDNTLEIAKAETLR---
----Q----G-----------------K-D------GAILAIGSMVHPALKIASDLAE-E
-GIDL-EVVNMRFVKPLDKQLIKNLADR-FNLLFTVEENVLQGGFGSAVAEFLVDQN---
--L--N-----VKLKRIALPDEFIEHGSREELLAKYGLDIAGIKAKIR--AVMQEG----
------------------------------------------------------------
---------------------------------
>OKY75053.1|Proteobacteria-Deltaproteobacteria-Desulfobacterales-Desulfobulbaceae-root-Desulfobulbaceae_bacterium_DB1 OKY75053.1 1-deoxy-D-xylulose-5-phosphate synthase [Desulfobulbaceae bacterium DB1]
M---------------------------------------DDQTILSTINSPVDLRKLAE
EDLVRLSREIRGEIIQTV-SRVGGHLAPCLGVVELTLAIHYVFNTPDDKLIWDVGHQAYA
HKLITGRRESFHTLRQYQGISGFPKREESE-YDVFNTGHSSTSISAGLGISIA-NHLKGT
T-----------------NKTIAVIGDGSMTGGMAFEALNQAGH-LD--KDLIVILNDNE
MSISPNVGALSSFLS---RKLTGRAMVRAKQDLSQFLKHFH--N--VGENILQVLKKSEE
SL-KSF--FT---P---GMLFEALKFEYIGPIPGHKLENLLDTFRNV-RDF---TKGPVL
IHVITTKGKGYGPAEKNPG----AYHG-VG-PFDIETGKPLP-A----------------
-----K-S---------------------AAPTYTRVFGDTLVEIADKDPRIAAITAAMP
AGTGLSKFADKFPDRFFDVGIAEQHAVTFAAGLATEGILPVVAIYSTFMQRALDQVIHDV
CLPNLPVTFAIDRGGLVGDDGPTHHGVFDLSFLRMIPNMVIMAPKDEEELRHMLHTA-IF
M-P-CPTTVRYCRGN-------G---------EG-VDL--T-AEPAKIPFGKGELLR---
----E----G-----------------Q-D------VLLLPVGNRVYPALAAAEGLHK-I
-GISA-AVINPRFVNPLDADLICHWAEK-TGKVITVEDNVKKGGFGSGVLELFAKKG---
--I--DN----IAVRILGIPDRFIEHGPQDVLRHNVKIDTPAIINSAL--ELVGK-----
------------------------------------------------------------
---------------------------------
>WP_042501595.1|Firmicutes-Clostridia-Clostridiales-Clostridiales_Family_XVII._Incertae_Sedis-Thermaerobacter-Thermaerobacter_marianensis WP_042501595.1 1-deoxy-D-xylulose-5-phosphate synthase [Thermaerobacter marianensis]
-----------------------------------------MAEILPRLQRPQDLKGMDE
GQLVQLAAEIRRVIIDTV-ARQGGHLGASLGVVELTLALHKVFDSPRDKIVWDTGHQAYP
HKLVTGRFHRFHTLRQTGGISGFLKREESP-HDVVEAGHAGTSISHAVGLARA-RDLRGE
K-----------------HHVVAVIGDGALTAGMAFEAMNHAGH-LG--TDLIVVLNDNS
MSIAPNVGGLSRYLT---QIRTDPAYTRMRAELERMLEQLP--R--VGPQALRWVQRFKD
SL-KYL--VV---P---GMLFEALGLRYLGPVDGYRLRDLIRVLESA-KAM----RGPVL
IHVITQKGKGYAPAEGDPW----TWHG-PK-PFNPATGKMEP-R----------------
----RP-G---------------------EPPAYTAVFARTLVELAREDPRLVAITAAMP
DGTGVATFARTFPERSFDVGIAEQHAVTFAAGLALGGFRPVVAIYSTFLQRAFDQAVHDV
GLQRLPVIFAIDRAGIVGADGETHQGLYDIAYLRPLPGYVLMAPKDENELRHMLKTA-VA
Y-EQGPVAIRWPRGT-------G---------IG-VPL----EEPRVLPVGRAELLR---
----A----G-----------------R-D------VALIAYGPLAYAALAAASLLAR-E
-GIDA-AVVNARFAKPLDEELLADLLAT-TGHAVTVEEHMLAGGFGSAVLEMAARRG---
--L--K-----ARIRCLGVPDRVVEHGDPAHFRALFGLTPEGIAQAAR--EVLDAAAP--
---------------------------V-----------R---RRAG-G-----------
---------------------------------
>WP_079906430.1|Firmicutes-Clostridia-Clostridiales-Clostridiales_Family_XVI._Incertae_Sedis-Carboxydocella-Carboxydocella_sp._JDF658 WP_079906430.1 1-deoxy-D-xylulose-5-phosphate synthase [Carboxydocella sp. JDF658]GAW30819.1 1-deoxy-D-xylulose-5-phosph
----------------------------------------MTTSILSQINGPEDLQGLTL
NQLKQLAEEIRRELIEVT-SRTGGHLAPNLGVVELTIALHRVFNSPADKIIWDVGHQAYV
HKLLTGRRDRFATLRQLGGISGFPKREESP-HDIFATGHSSTSISAALGIALA-RDMKKE
D-----------------FKVVAVIGDGALTGGMAFEALNHAGH-TK--TDLIVILNDNE
MSIAENVGALSSYLT---RMRTDPKYYKGKEEIEYILKRIP--N--IGPKMLLLANRLKD
SV-KHL--VV---P---GMLFEELGFTYLGPIPGHDLAALKKVLHDA-KAL----TGPVL
VHVITKKGKGYLPAEENPD----KFHG-TG-PFDIATGQSAG-G----------------
-------T---------------------GPISYTEAFGRELVALGQQDARIVAITAAMP
TGTGLYHFAREIPHRFFDVGIAEQHAVTLAAGMATQGLKPVVAIYSTFLQRAYDQVLHDV
CLQKLPVVLAMDRAGLVGEDGPTHHGVFDIAYLRSIPNLVLMEPKDENELRHMLYTA-IQ
H-D-GPIALRYPRGN-------G---------IG-VPL--E-QQLRQLPLGKAEVLR---
----E----G-----------------S-Q------GWILALGSLVYDALAAAEELAG-E
-GLDI-GVVNMRFVKPLDEDLLHRLVAT-NTPWLTVENHVLAGGFGSAILEFLHQNG---
--Y--QR----QEVTMLGLPDQFIEHGRVEELKAIYCLNQDGIKASCL--EMLAKRQQ--
---------------------------K-----------T---IL------VAGK-----
---------------------------------
>RMH61883.1|Proteobacteria-Zetaproteobacteria-root-root-root-Zetaproteobacteria_bacterium RMH61883.1 1-deoxy-D-xylulose-5-phosphate synthase [Zetaproteobacteria bacterium]
M----------------------------------------GYPLLQRIHDPADLKRLPE
AQLPELAREMRHYLIQTL-APIGGHLGAGLGVVELTIALHYLFDSPRDKIVWDVGHQAYP
HKMLTGRLSRMPTIRQYGGLSGFTNRDESP-HDPFGAGHASTSISAAYGMAFA-RDLLAQ
H-----------------HHVVAVIGDGALTGGMAFEALNHAGA-NN--NRLLVILNDNE
MSIAPNVGAISSYLA---RIISGKQYINAKDVARRLLEKLP--G------ALDAAKRLEE
HV-KGM--IV---P---GTLFEEMGFRYIGPIDGHDFDHLLPTLKNC-KEL----DGPIL
LHVLTRKGLGFSPAEEDPE----TWHG-LG-PYDPATGTPIK-T----------------
-----S-G---------------------KAPSYTEVFAQTLCELATEDRRITAITAAMP
GGTGLSLFRRQHPERCIDVGIAEQHAVTFAGGLAAAGLRPVVAIYSTFLQRAYDQIIHDI
CIQRLPVVFCLDRAGVVGADGATHTGMFDIAYLRCLPHMTIMAPKDEQELRDMLATA-FT
I-N-GPVAIRYPRGH-------G---------YG-VPQ----RTPKALPVGKAELLT---
----R----G-----------------N-D------GLVIAIGSRVRDALQAVEAFRKQE
-GKSF-SLLNLRFIKPLDERAILALLCP-GKPLMVVEEGARIGGVGEQILSVAVSSG---
--W--HG-----PWRHMAMPDAFPPHGSQAEVLHALGLDKEGIVQALR--AF--------
------------------------------------------------------------
---------------------------------
>OIN97540.1|Candidatus_Desantisbacteria-root-root-root-root-Candidatus_Desantisbacteria_bacterium_CG1_02_38_46 OIN97540.1 hypothetical protein AUJ66_02925 [Candidatus Desantisbacteria bacterium CG1_02_38_46]
------------------------------------------------------------
------------------------------------------------------------
------------------------------------------------------------
------------------------------------------------------------
------------------------------------------------------------
------------------------------------------------------------
------------------------------------------------------------
----------------------------------------------------------MS
IGTGLVNFARKFPDRFFDTGIAEEHAIVFAAGLSLQGFRPVVAIYSTFLQRAYDQ-IHDI
CLQNLPVVIVIGHAGIVGEDGPTHHGTFDISYLRHLPNLVFMAPEDEGELRHMLKTA-CE
Y-P-GPVALRYPKGL-------G---------AG-ANL--N-ESLRKIEIGKAQVLR---
----E----G-----------------K-D------IAIIAIGSMVQPSIEAARNLEK-E
-GVDA-AVINARFIKPLDKNLILNLANK-ISKFITVEENSLEGGFGSAVMELFEKED---
--L--MG---KIMLKRIGLPDRFIEHGSRKILLKECGLDTWGIVKTIK--NWVRKK----
------------------------------------------------------------
---------------------------------
>OQX55129.1|Candidatus_Cloacimonetes-root-root-root-Candidatus_Cloacimonas-Candidatus_Cloacimonas_sp._4484_209 OQX55129.1 1-deoxy-D-xylulose-5-phosphate synthase [Candidatus Cloacimonas sp. 4484_209]
------------------------------------------MNYLEKITKPADIKSLNI
DELKVLAKELREKIIDVV-SKNGGHLAPSLGAVELTIALHYVFNAPVDKIIWDVGHQAYG
HKLLTGRLKDFTTLRQYGGVSGFPRRSESI-YDVFGTGHASTSISAALGIVAA-RELQKE
D-----------------FQVIAVIGDGALTGGMALEALNNAGH-LK--KDIIIVLNDNK
MSIDKNVGAFKRYLA---KISAIPIYHKLRYDVWELINKLP--RTIISEETKELAHKIGD
GL-KNL--VV---P---TMLFEELGYEYFGPIDGHNIKDLIDIFSKV-KRI----KGPKV
VHVITKKGKGYFPAEGDPT----HFHG-LG-TFDKSTGLSEK-S----------------
-------K---------------------SPPSYSKIFGETMIELAQQDNKIVTITAAMP
QGTGLDIFAAKFPERFFDVGIAEQHAVTFAAGLATEGMKPVAAIYSTFLQRAYDQVIHDV
CLQNLPVIFCMDRAGIVGEDGPTHHGAFDISYLRVIPNIVVMAPKDENEFRDMLYTA-VN
Y-GKGPIAVRYPRGK-------T---------YG-LPQ--K-KEFNKIPIPKGEILK---
----K----G-----------------K-D------ILIIAIGSMVYPTIEAAKLLQK-E
-GINA-EVINARFIKPIDTKLLKQELKG-KKLIVTVEENTIKGGFGTAVMEFLKDTN---
--Q--CS-----NILTIGIPDQFIEHGAPALLREMIGLTPSGIAKKVI--EQLNKKE---
------------------------------------------------------------
---------------------------------
>PLX83115.1|Proteobacteria-Deltaproteobacteria-Desulfuromonadales-Desulfuromonadaceae-Desulfuromonas-Desulfuromonas_sp. PLX83115.1 1-deoxy-D-xylulose-5-phosphate synthase [Desulfuromonas sp.]
-----------------------------------------MGNILKNIASTADLKQLSL
DELETLAGEIREEIIDTV-SRTGGHLASSLGVVELSIALHRILDTPRDKIVWDVGHQAYA
HKLLTGRLERFGTLRQLDGISGFPKRSESP-YDSFDVGHSSTSISAALGMAAA-REARGG
E-----------------EKVVAVIGDGSLTAGLAFEGLNQAGH-LK--KNLVVILNDNE
MSISPNVGALSSFLS---RKMTSDFFVRFKKETENLLGNVP--R--FGKDLLSLARRAEE
SL-KGF--LT---P---GMLFESFGFDYVGPINGHNLDELLETLQNV-LRI----KGPIL
VHVVTRKGKGYAPAEEKPA----LFHG-VG-PFDRETGRVKA-N----------------
-----K-A---------------------GAESYTAVFGNTLVELAERDQKVVAITAAML
EGTGLKGFSKRFPERFFDVGIAEQHAVTFAAGLACEGLRPTVAIYSTFLQRGYDNVLHDV
CLQNLPVTFALDRGGLVGADGPTHHGVFDYSFLRHIPNLTFMVPRDEVQLRRAMATA-LG
C-E-GPFAYRYPRGQ-------G---------LG-LPL--E-GSLEPVAVGTGEKMR---
----N----G-----------------S-D------GVIFALGSSVEPALEAAALLED-E
-GVSL-AVVDPRFLKPLDRELLCGEARR-TGVVITVEENVLQGGFGSAVLELLADEG---
--L--S-----PRLLRIGLPDAFVEQGSQGELRARYGLDAGGIARGIR--TFLGRQTG--
---------------------------D-----------R---GL------GGEGQA---
---------------------------------
>AEG15489.1|Firmicutes-Clostridia-Clostridiales-Peptococcaceae-Desulfofundulus-Desulfofundulus_kuznetsovii AEG15489.1 1-deoxy-D-xylulose-5-phosphate synthase [Desulfofundulus kuznetsovii DSM 6115]
-----------------------------------------MGDLLSTINSPADLRSLDM
TALQQLASEIRQEIIETV-AKNGGHLAPNLGVVELTLALHRVFQTPRDKIVWDVGHQSYV
HKLVTGRRPVFHTLRQFGGISGFPRPQESE-HDAFGTGHSSTSISAALGLALA-RDLKGD
N-----------------YSVVAVIGDGAMTGGMAFEALNHAGH-HK--TSLIVVLNDNE
MSIAPNVGGLAKYLS---RLRTDPMYSKGKEELEQLLKRIP--A--IGPRVVKAVERVKD
SL-KYL--VV---P---GMFFEELGFIYLGPIDGHNIQAMINVFQQA-KTT----RGPVL
VHVLTRKGRGYPPAEENAD----KFHG-VG-PFEVKTGQVIK-K----------------
-----P-G---------------------QPPSYTEVFGRTLVELGRRDKRIVAITAAMP
SGTGLDHFAAAFPERFYDVGIAEQHAVTLGAGLAAGGLRPVVAIYSTFLQRAYDQVLHDV
CLQNLPVTFALDRAGLVGEDGATHHGVFDFAYLRSIPNLVLMAPGDENELRRMLKTA-LE
Y-P-GPAVLRYPRSA-------G---------TG-CPL--D-EEILPLPVGKARVLR---
----E----G-----------------D-D------VTLLAAGTMVSLAGEAASLLEQ-Q
-GIHA-TVINARFVKPLDEECITRYALR-TRRVVTIEEHVLQGGFGSAVLELLGDRG---
--L--RN----VQVIRLGIPDEFIEHGSRAVLLARCGLTVEVLVNTVL--KALGAHRA--
---------------------------K-----------T---KV------KIGVQWP--
---------------------------------
>OGP19121.1|Proteobacteria-Deltaproteobacteria-root-root-root-Deltaproteobacteria_bacterium_GWA2_57_13 OGP19121.1 1-deoxy-D-xylulose-5-phosphate synthase [Deltaproteobacteria bacterium GWA2_57_13]
-----------------------------------------MARLLDGIDGPADIRKLKL
EQLSTLAQEVREEVISVV-SEAGGHLASTLGAVELTLALHYAFDTPHDRIVWDTGHQAYA
HKLICGRRIKLSTIRQLGGLSGFLSREESE-YDVFGAGHAGTSVSAALGMVVA-KNLQGA
K-----------------HKVVAVISDGCLSAGLTFEGLNQTGH-LD--KDLIVVLNDNE
HFIDPRVGALSSFLS---EQLTTGLAVKLQKGVRDFLRSLP--R--VGEGLYHLGRRIKE
SF-IGF--VT---P---GLLFEGLGFQYVGPVDGHNLEKLIHTLQNA-KNI----ERPTL
VHVLTRKGKGYEWAEEDPV----KYHS-VA-PFHVLTGKPKK-E----------------
-----K-G---------------------PIPTYTDVFARTLIRIAKENPRVIGITAAMG
SGTGIDKLSKEIPGRSYDVGIAEQHAVTFAAGLATEGWIPVVAIYSTFLQRAYDEILHDV
CIQNLHVVFALDRGGLVGADGPTHHGVFDFSYLRSIPNMVVMAPKDENELRHMVKTA-IE
H-S-GPIAFRYPRGE-------G---------WG-VEL--D-DEIHTLEVGKAELLR---
----P----G-----------------K-D------LIILGIGQTVIPALRAAQDLAQ-L
-GIDA-AVVNARFVKPLDRELITGLLSR-VPCLITVEDHVLDGGFGSAVLEMLAEEG---
--I--VQ----VRIKRLGVPDRFIPHGSQEELRKLCAIDKDAIIQAAL--QMVREEKK--
---------------------------K-----------K---KE------GWERGSA--
---------------------------------
>WP_035998638.1|Cyanobacteria-root-root-root-root-[Leptolyngbya]_sp._JSC-1 WP_035998638.1 1-deoxy-D-xylulose-5-phosphate synthase [[Leptolyngbya] sp. JSC-1]
-------------------------------------------MHLSEITHPNQLHGLSI
SQLQQIARQIREKHLETV-AASGGHLGPGLGVVELTLGLYQTLDLDRDKVIWDVGHQAYP
HKLITGRYDRFHTLRQKDGIAGYLKRCESK-FDHFGAGHASTSISAALGMALA-RDLQGE
K-----------------YKVVAVIGDGALTGGMALEAINHAGH-LP-KTNLLVVLNDNE
MSISPNVGAIPRYLN---KMRLSPPMQFLTDNLEEQFKHLP--F--VGGSLTPELNRIKE
GM-KRL--AV---P-KVGAVFEELGFTYMGPIDGHNLEELIATFQLA-HKQ----PGPVL
VHVATVKGKGYAIAEQDQV----GYHA-QN-PFNLATGKAIP-A----------------
----SK-P---------------------KPPAYAKVFAHTLTKLAENNPKIIGITAAMA
TGTGLDKLQQKLPQQYIDVGIAEQHAVTLAAGLACEGMRPICAIYSTFLQRAYDQVVHDV
CIQNLPVFFCMDRAGIVGADGPTHQGMYDIAYLRCIPNMVLMAPKDEAELQRMVATG-VN
YTN-GPIALRYPRGN-------G---------YG-VPLM-E-EGWEPLPIGKGEILR---
----Q----G-----------------D-D------VLMVGYGSMVYPAMQAAEILSE-Y
-GIEA-TVINARFAKPIDTELIVPIARQ-VKRVITLEEGCLMGGFGSAVAESLLDHE---
--V--M-----VPLTRLGVPDRLVDHAKPEESFAELGLTPPQIADRIR--QLMQPQPT--
---------------------------P-----------V--------------------
--------------------------------H
>GCE17443.1|Chloroflexi-Ktedonobacteria-Ktedonobacterales-Dictyobacteraceae-Dictyobacter-Dictyobacter_kobayashii GCE17443.1 hypothetical protein KDK_12430 [Dictyobacter kobayashii]
------------------------------------------------------------
------------------------------------------------------------
------------------------------------------------------------
------------------------------------------------------------
------------------------------------------------------------
------------------------------------------------------------
------------------------------------------------------------
------------------------------------MFANALVAIAEKDPKVVGITAAME
EGTGLKKLHQRFPERYFDVGIAEQHAITFAGGLAVGGLTPVAAIYSTFMQRAIDQIIHDI
AVQNLHVVFAMDRAGLVGEDGQTQHGVFDIAFARMIPGMRVMAPKDEEELRHMLYTA-VY
L-D-GPVALRYPRGK-------G---------LG-VTM--T-DDFHMLEVGKAELLSPET
LEAAE----H-----------------Q-E------TVLLAYGATVSQAELAAKELAD-E
-GIHV-AVVNARWAKPLDEEMILRLAKA-TRRLITIEDHVVAGGFGSAVLELLEQHK---
--L--NE----VDVRVIGLPDKFVEHGALTILKELYGLSSAHIKDVVR--AQLNIPNR--
---------------------------T-----------L---AK---------------
---------------------------------
>WP_036083069.1|Nitrospirae-Nitrospira-Nitrospirales-Nitrospiraceae-Leptospirillum-Leptospirillum_ferriphilum WP_036083069.1 1-deoxy-D-xylulose-5-phosphate synthase [Leptospirillum ferriphilum]EDZ38548.1 Deoxyxylulose-5-phosphate synthase [Leptospirillum
-----------------------------------------MGEILGRISGPADLKHLSE
KELLLLAGEIREEMIRVI-SEIGGHFGGGLGVVELTIALHRHLDTSRDRIVWDVGHQAYP
HKMLTGRLENLKTIRQWKGLAGFPKPEESV-HDAFSAGHAGTSISAALGMAEA-RDLKGE
K-----------------YHVVAVVGDGSLTAGMAMEALNQAGA-RK--KNLLVILNDNE
MSISENVGALSDYLA---RITSDPRWEGLRRRTEGLMREIP--M--IGEPMVRMAQVAHE
SV-VGM--LS--KP---GLLFEEMGFRYVGPIDGHDLPLLLQTIGNL-KEQ----PGPIL
LHVLTVKGKGYPPAEKNPI----TFHG-VT-PFDIATGEIKK-K----------------
-----P-A---------------------GAPAYTKIFSQTMIELGHRFPDLFAITAAMP
EGTGLVDFRKTFPERFVDVGIAEQHAVTLAGGMAAQGITPVVAIYSTFLQRAYDQLVHDI
CLQNLHVVFALDRGGLVGEDGPTHHGVFDIAYLRHIPNMVVMAPKDENELRHMLYTA-VL
H-D-GPIAVRYPRGE-------G---------QG-VPL--D-KEFRSIPIGTAETLR---
----E----G-----------------Q-D------VCLLAYGSMVPVAMESAGLLRA-E
-GIDA-GVVNMRFAKPLDTSLLASVVKK-YSHIVTMEEGVLKGGFGSAILEWLAMSDN--
--L--GK----VNVRMVGIPDQYVDHGSPKILRASLGLTAPDVVKSLK--EWLQTSSV--
------------------------------------------------------------
---------------------------------
>PIR00214.1|Nitrospinae-root-root-root-root-Nitrospinae_bacterium_CG11_big_fil_rev_8_21_14_0_20_45_15 PIR00214.1 1-deoxy-D-xylulose-5-phosphate synthase [Nitrospinae bacterium CG11_big_fil_rev_8_21_14_0_20_45_15]
-----------------------------------------MNKLFDNIDSPEDLKKVKR
EELPIVAQEIRAMLLDTI-SQTGGHLSSNLGVVELTLALHYVFSSPVDKIIWDVGHQSYV
HKLLTGRKSRFHTLRQYKGLCGFTHRDESE-HDHWNCGHGGTSITAASAFAQA-RDLNKQ
D-----------------NSVIAVIGDGSMTSGMAFEGLNYTGH-AK--NDMIVILNDNE
MSISENVGGMSAHLS---QIMTGQVMTKIKREIDDLLLAIP--G--IGKDISRYAHRLDE
AI-KGV--FI---P---GRLFEDLGFRYVGPVDGHNTDSLIDCFNSI-KSL----KGPTL
VHVITRKGKGYNVAEEKSD----VWHG-AK-PFNIETGKFLA-T----------------
-----K-K---------------------APPTYTSVFANALIELAKADEKVIGITAAMP
DGTGISEFGKVFPGRTFDVGMAEQQAVSFAGALSIEGLRPVAAIYSTFLQRAYDQVVHDI
CLMNLSVTFALDRAGIVGEDGATHQGLYDIAYLRTLPNMVIMGPKDENELRHMLHTA-VY
H-Q-GPVALRYPRGS-------G---------LG-VKM--D-KEMKALEIGKGEVLR---
----E----G-----------------T-D------LAIFAFGHMVEPAMKTADLLAK-K
-NISA-AVINARFAKPVDKELIFKFAVS-TGRIATIEEHSVMGGFGSAVLEALHETD---
--A--GG---KTEVKCIGVKDAVIEHGAPSIIRKNLKLDPESMCNTLV--EFVGVLEP--
---------------------------K-----------Q---KL------QEKKTKFSN
ESRSVGDNGSKGFQPASKAAN------------
>WP_054870163.1|Firmicutes-Clostridia-Clostridiales-Clostridiaceae-Caloranaerobacter-Caloranaerobacter_sp._TR13 WP_054870163.1 1-deoxy-D-xylulose-5-phosphate synthase [Caloranaerobacter sp. TR13]KPU28097.1 1-deoxy-D-xylulose-5-phosphate synthase [Caloran
M--------------------------------------TKLAKLLDKINDVNDIKQLKN
IELKKLAEEIRNFIIETI-SQTGGHLASNLGVVELTLALHKVFDSPKDKIIWDVGHQSYV
HKIITGRKREFHTIRQFKGLSGFPKRKESV-HDIFETGHSSTSISAGLGYAIS-RDIKGE
D-----------------YNVICVIGDGAMTAGMAFEAMNHAGH-LR--TRLIVILNDNE
MSISQNVGGLSLYLN---KIRTAPTYFKMKEDVENILNSIP--A--IGKKVYKTAERAKD
SL-KYF--LL---P---GMIFEELGFKYLGPVDGHNISSLINVLKRA-RNV----DGPVL
IHVITKKGKGYKPAEEDPD----KFHS-AS-PFEIETGKFKK-K----------------
-------L---------------------NKPKYSEVLGETLVELAKKDKRIVAITAAMP
SGTGLDKFKTELKERFFDVGIAEQHGVTLAAGLAESGMKPFFAVYSTFLQRGYDQVLHDV
CIQQLPVVFAIDRAGLVGSDGETHHGVFDYSYLSHIPNITIMAPKDLLEFKEMIKFA-VD
F-D-KPLAIRYPRGY-------C---------SD-LSE--I-TSSYKIEHGKGEILI---
----N----G-----------------K-E------IAIIAVGKMVQYGYEVVKCLRK-D
-NISA-TLVNARFVKPLDRELISSLTKK-HNIIITMEENAKIGGFGSLVNSILLELN---
--Y--NG-----KVLNIGVPDTFIEHGNVEELYDLCNMSVEKIVDSIK--SIYKEG----
------------------------------------------------------------
---------------------------------
>KPK77046.1|candidate_division_Zixibacteria-root-root-root-root-candidate_division_Zixibacteria_bacterium_SM23_73 KPK77046.1 1-deoxy-D-xylulose-5-phosphate synthase [candidate division Zixibacteria bacterium SM23_73]
-----------------------------------------MKKWLDQINSPEDLKKIPI
ENLGELAEEIREKIISVV-SKNGGHLAPSLGAVEFTLALHYVFNSPKDKIIWDVGHQCYT
HKLLTGRRDRFESLRKHEGISGFPKKSESE-HDVFNVGHASTSISAALGMACA-RDQKKE
D-----------------FSIVAVVGDGALTGGLSFEGLNNSGA-LG--KNLIVILNDNK
MSISKNVGAMSKYLT---DLLTDEKYNKLKAEVWEMVGRFK--R---RDKIRAAVVKVEE
GI-KGF--LV---P---GIFFEKLGFRYFGPLDGHDIAGLIKTLKHL-KTL----SGPIL
LHILTKKGKGYKFAEEDAP----RFHG-IG-AFDKVTGNSNG-P----------------
-------S---------------------GKKTYTDVFRSTMVKLAQNDEKIVAITAAMT
LGTGLVDFAGVFPERFYDVGIAEQHGATFACGLASQGLKPIFAVYSTFLQRGFDQVIHDV
ALQNLPVILAIDRAGLVGEDGPTHHGTFDLSYLRQIPNWVVMAPKDGNELKNMLYTA-VK
W-QKGPVAIRYPRGP-------I---------PD-HP---K-EDFAQIEMGSWERLK---
----K----G-----------------R-D------LAILAIGSMVYPALEASKQLHE-D
-GINV-EVVNARFVKPLDEEMLPFILKG-FDTIITVEENALLGGVGSAILEFAGTHS---
--I--NN----VLIKRMGIPDKFIEHGPRKKLLSILGLDKDGIAQVVR--SVLKLKHN--
---------------------------K-----------I---IA------STPR-----
---------------------------------
>OGL39637.1|Candidatus_Schekmanbacteria-root-root-root-root-Candidatus_Schekmanbacteria_bacterium_GWA2_38_11 OGL39637.1 1-deoxy-D-xylulose-5-phosphate synthase [Candidatus Schekmanbacteria bacterium GWA2_38_11]
-------------------------------------------MILEKVENPEDLKKLSL
KELDVLASEIRELIIQIT-SKNGGHLASSLGVVELAIAIHYVFDAPHDKIIWDVGHQSYA
HKILTGRKERFPTIRKYKGLSGFLNPAESD-YDAFITGHASNSISAALGIAEA-MRQLGE
E-----------------HYVIPVVGDGSMTGGLSFEGLNHAGR-FK--KNFIVILNDNE
MSISPNVGALAAYLS---KVTTGSRYMKFRKDVESLLKSIP--R--IGTQVAKRIRKLEE
AL-KSL--IV---P---GIIFEELGFKYVGPIEGHNISYLIETLKNV-KDI----QSPVL
VHVITQKGKGYLYAEENPC----TFHG-VS-PFDIESGNFNK-E----------------
-----K-I---------------------LIPSYTQVFGETVLKLAEKDNRVIAVTAAMA
EGTGLCLLRDKFPERFYDVGIAEQHGITFAAGMASKGLRPVTAIYSTFLQRAFDQIIHDV
CIPNLPVIFAIDRAGIVGADGVTHQGIFDISYLRFMPNLIVMSPKDENELQHMFYTA-LQ
M-N-QPVAIRYPRSI-------G---------VG-VPM--D-EEFKTIETGKAEVIK---
----K----G-----------------K-D------VMLLAIGNMVYPTLYASEKLEM-Y
-GIKA-TVVNARFIKPLDREIIAGLAAE-IKTVITLEENVLQGGFGSAVLELLTEER---
--L--AD----SVTCRIGIPDEFVEHGSQEELREKYGLDVEGIVKTVR--SVLGTAKL--
---------------------------K-----------V---FKN--------------
---------------------------------
>PYV21380.1|Acidobacteria-root-root-root-root-Acidobacteria_bacterium PYV21380.1 1-deoxy-D-xylulose-5-phosphate synthase [Acidobacteria bacterium]
----------------------------------------MNYQYLPHIDSPADLKKVPR
AALPIVAEELRDYLVSVV-SKVGGHLASSLGAVELTLALHYTFDAPRDKIVWDVGHQAYG
HKILTGRRDRFPTVRQYGGISGFPVRDESP-YDTFNVAHACTALSGALGMAVA-RDLKGD
D-----------------FHVIAVVGDAGLTGGVALEGINNLGQ-LK--KKLLVILNDNE
MSISPSVGALAGYLN---RIVHGQSYHHLTNEVEKMILSVP--R--LGPRLLRLSKEIVE
SA-KTL--LI---P---GLFFEELGFGYVGPVNGHSIEDLLNVLAKV-KKQ----PGPTL
LHVVTQKGKGYPHAEKLPV----KFHG-VT-QFDISTGAFHK-A----------------
-----P-A---------------------KAPSYTSVFGKAMCELAEEDSRIVAITAAMS
EGTGLDDFARRFPDRFFDVGIAEQHAIDFACGLACEGMRPVAAIYSTFLQRAYDQLVHDV
CLMQLPVTLALDRAGIVGADGPTHHGLYDLAYLSALPGMVVMAPKDENELRHMLATA-LA
V-D-GPAAVRYPRGN-------G---------IG-VAL--D-PKFKRLEIGKAEILR---
----E----R-----------------G-D------IAILALGSMVYPCLEAATKLAS-W
-GMNA-TVINARFMKPLDEELIGALAAE-KQFLVTAEEGTEAGGFGAQVAALLQDRK---
--I--P-----ASILRIAVPDRIIPHGAPNLLHAKYGLDTDGIVDRIK--KFADRGSA--
---------------------------R-----------P---AV------RYRSVSRS-
---------------------------------
>OHE18131.1|Proteobacteria-Deltaproteobacteria-Syntrophobacterales-root-root-Syntrophobacterales_bacterium_GWC2_56_13 OHE18131.1 1-deoxy-D-xylulose-5-phosphate synthase [Syntrophobacterales bacterium GWC2_56_13]
M--------------------------------------SEKESILAKVHFPEDIRRLGL
AELNDLAREIREMMILTV-SRRGGHLASSLGTVELTLAIHYVFDTPRDRLVWDVGHQAYA
HKIITGRKECFDTLRQKGGISGFPKRAESL-YDVFDVGHSGTSISAAAGMAEA-RCLKGD
D-----------------FRIIVVIGDGAISTGMAFEGLNWTGD-RR--KKMVIILNDNE
MSISPNVGALSSYLN---RIMTGQTVTRIRTEVKTFLKSVP--G--IGEQMLKFSRQVEE
SL-KTF--FV---P---GAIFEELGFTYVGPLEGHRLDHLIKNLENV-RKL----EGPVL
VHVVTQKGKGYRFAEGDPS----RFHG-IP-PFDIDTGESVA-A----------------
----GR-S---------------------PAPSYTDVFGRTIVALAHEDPRIVAITAAMS
EGTGLDRFALEFPTRFYDVGMAEQHGVTFAAGLATQGFVPVVAIYSTFMQRAYDQIIHDV
CLQKLPVVLAMDRGGFVGADGPTHHGLFDFAFLRTVPDIIVMAPKDENELQHMLKTA-VT
C-G-CPVSLRYPRGA-------G---------AG-VPL--D-EHPRFLPVGKGEILL---
----D----P-----------------P-DA----ALAVVAIGACVHPALAAAELLKA-E
-GILI-RVINARFVKPLDGKLLCGTAEK-LRRVITVEENTLMGGFGSAVLELFADAG---
--I--SG----VAVRRLGIPDEFAQHATQKELRRLYGIDAEGIAAAAR--EMVGG-----
------------------------------------------------------------
---------------------------------
>EQB64300.1|candidate_division_Zixibacteria-root-root-root-root-candidate_division_Zixibacteria_bacterium_RBG-1 EQB64300.1 hypothetical protein RBG1_1C00001G1879 [candidate division Zixibacteria bacterium RBG-1]OGC85831.1 1-deoxy-D-xylulose-5-phosphate s
-----------------------------------------MSNLLSQINSPKDLKKLTT
RELETLASEIRQRILEVV-SETGGHVATNMGIVELTIALHYAFDTPQDKLVWDVSNQCYA
HKLLTGRKESFHTLRTYGGVSGFAKIAESE-YDTFGAGHASTGLSAALGMVVS-RDLKKE
D-----------------HKVVCVVGDGALTGGLSFEALNNAGS-LN--KDFIVILNDNS
MSISKNVGAVAKYLT---EVITDTTYNKIKKDLWKLSGKLK--E---TLKLRKIISRFEE
SV-KGF--LV---P---GILFEKLGFRYFGPIDGHDLPRLIKTLKAL-KKL----KGPLL
LHVVTVKGKGYQPAEKDAA----AFHG-VS-AFDLATGKSKS------------------
-------A---------------------KSISYSDVFKDTIVELAQKNPQVVAITAAMC
SGTGLTKFAETFPERFFDVGIAEQHAGTFSAGLAASGSKPFLAIYSTFLQRSYDPIIHDV
ALQNLNVVLCIDRAGLVGEDGPTHHGVFDISYLRLIPNMTILAPKDGTELRNMMYFA-NR
W-NEGPIAIRYPRTA-------I---------PE-GEI--K-ASVKEIERFSWEILK---
----E----G-----------------K-S------FLILACGSMVNSALKVVEAVEK-N
YSASC-TVVNCRFIKPLDEKMLSSLLGQ-FNKVLTLEENVLKGGFGSAILEFIADKN---
--L--KG----IEIKNLGVPDEFIEQGTRNILLQQCGLDPEGIEKAIV--SALGLSAK--
---------------------------S-----------I---SR------ITFKIKEAD
KVK-----G-------------------SISK-
>WP_084057234.1|Proteobacteria-Deltaproteobacteria-Syntrophobacterales-Syntrophobacteraceae-Desulfacinum-Desulfacinum_hydrothermale WP_084057234.1 1-deoxy-D-xylulose-5-phosphate synthase [Desulfacinum hydrothermale]
MNGKE-----------RRNPLTRQDAQTPE-------GKELTTSLLATIDSPQDLKGLSL
KELERLAAEIRTTLIETV-ARTGGHLAPNLGVVELTLALHYAFDSPNDRIVWDVGHQCYT
HKLLTGRRDQFHTLRQYGGISGFPKRQESR-HDAFGAGHASTSISAALGMATA-KDLKVC
P-----------------SRIVAVIGDGSMTGGMALEALNHAGD-LG--KDLIVVLNDNE
MSISPNVGAFSSLLS---RKLSSRTVMSLKKELETTLRAIP--G--VGTNILQLLKKSED
SF-RAF--FT---P---GMLFQALRFHYIGPIQGHRLERLIETFETA-KNI----RGPVL
IHVGTVKGKGYHPAECDPA----TFHG-VG-CFDVRTGESPSPT----------------
-----K-G---------------------APPSYTSVFGRCLVELAEKDPRIVAITAAMP
QGTGLVPFSELYPSRFFDVGIAEQHAVTFAAGLAAEGYRPVVAVYSTFLQRAYDQVVHDV
CLQNLPVVFAMDRGGLVGEDGPTHHGVFDLSYLRHLPNMTVMAPKDENELRRMLKTA-LE
H-R-GPIALRYPRGR-------G---------LG-VAL--D-EAIETLPIGRGEVVR---
----E----G-----------------S-D------AVLVAIGHPVAAACRAAERLEQ-E
-GIRA-AVINARFVKPLDKDLLLDWVQR-TKLLVTIEENALQGGFGSAVLECLADAG---
--C--LP----RRVARIGIPDAFIQHGKPEILRKEVGLDAESIARTVR--TALSNPHG--
---------------------------A-----------C---IR------AIG------
---------------------------------
>TKS61484.1|Nitrospirae-Nitrospira-Nitrospirales-Nitrospiraceae-Nitrospira-Nitrospira_sp. TKS61484.1 1-deoxy-D-xylulose-5-phosphate synthase [Nitrospira sp.]
------------------------------------------MSILKSIHSPADLKRLSP
DQLPALCQEIREQIIGAV-SNVGGHLASNLGVVELTVALQYLLDTPTDKIVWDTSNQTYA
HKLLTGRREQFHTLRQYGGLSGFCKREESE-FDTFNAGHAGTGVSAAFGMVAA-REQLGQ
K-----------------HKMVCVVGDGAMTAGMTLEGLQHAGG-LG--EDFLVILNDNQ
MSISKNVGAISAYLS---RTITGEFYGKMREETGQLLRKIP--H--IGYDMQKLARRAEE
LA-KGA--IL---P---GLLFEELGFQYSGPIDGHNFEHLLPTIKNV-LKM----KGPVL
LHVITKKGLGYEPAMKNPV----WFHA-CP-PFVRETGAPAK-K----------------
-------A---------------------ARPSYTTIAMDSLVKLAREDKRIVAITAAMC
EGTGLTAFEKEFPDRIYDVGIAEQHAVTFAAGLATQGMKPFVAMYATFLQRAYDQVVHDV
STQNLPVVFCIDRGGLVAEDGTTHHGAFDYAYLRHVPNMVVMAPKDENELQHMMKTC-LQ
H-D-GPISVRYPRGV-------S---------LG-VKM--D-PAPESLPIGKGELLK---
----D----G-----------------T-D------VAILAIGVSVWQAVQAAERLSK-E
-GVST-AVVNARFAKPLDQELIADVAKR-VRYVVTVEEGCKMGGFGSAVLETLSEAG---
--V--ND----VTTKILGLPDWFIEQGPQDLLRERYGLTAEGIYQSVK--ELIGKAAA--
---------------------------T-----------R---NR------FTGAAPA--
----------GHHPHGDEQGS------------
>WP_091829342.1|Firmicutes-Negativicutes-Selenomonadales-Selenomonadaceae-Propionispira-Propionispira_arboris WP_091829342.1 1-deoxy-D-xylulose-5-phosphate synthase [Propionispira arboris]SEJ06804.1 1-deoxy-D-xylulose-5-phosphate synthase [Propionispira 
-----------------------------------------MNHILDTIDTPDALKNLSL
GELKKLAQELRGFIIQNV-AKTGGHLAPSLGVVDLTVALYKVFNCPSDKIVWDVGHQAYA
HKILTGRRDAFHTLRQSGGITGFPNRSESK-YDSFGVGHSSTSISAALGMAIA-RDLDHK
K-----------------NHVITVIGDGALTGGEAFEALNHAGD-LG--KDLIVILNDNE
MSIDRNVGAMSEYLS---KMRTAPKYNKAKKDLEGLLRRIP--A--IGDTVLKTAEHIKD
SV-RFF--LV---P---GGLFEEMGFTYVGPIDGNNMEILLEVLEQA-KKM----HGPIL
IHTLTKKGKGYLPAEIEPD----KFHG-IG-KFDIASGEPNK-A----------------
-----A-T---------------------NIPSYTSVFSKALIELAQTNEDIVAITAAMP
SGTGLKKFGEFYPTRLFDVGIAEQHAITLAAGLASQGKKPVVVLYSTFAQRAYDQILHDV
CLQNLPVVLGLDRAGLVGEDGPTHHGVFDYSYLRHMPNLTIMAPKDENELRQMLGTA-IA
M-E-GPVVLRYPRGC-------G---------LG-VPI--E-ADFSGIPIGKAEQIR---
----S----G-----------------G-K------IAFVGIGSMVDVCVKASDLLRA-D
-GVES-TVINARFVKPLDHILLQQLARQ-MDVIVTVEDNVLAGGFGSAILELLNEDQ---
--L--ND----VKVLRCGLPDHFIEQGSRNELLEKYNLTGETIAAMVR--NFIQ------
------------------------------------------------------------
---------------------------------
>TET46193.1|root-root-root-root-root-candidate_division_TA06_bacterium TET46193.1 1-deoxy-D-xylulose-5-phosphate synthase [candidate division TA06 bacterium]
------------------------------------------MSILEKIESPADLRELKM
GDLKKLAGEIRAEIIDIV-SRNGGHLAPNLGVVELTLALHYVFDAPRDKLIWDVGHQSYT
HKIVTGRREQFHTLRTLNGISGFPRRDESH-FDVFGTGHSSTSISASLGLAAA-RDLKGE
D-----------------FRVIAVIGDGALTAGMAFEGLNQAGH-LK--KDLVVILNDNE
MSISENVGALSEYLT---RITMYPIYNRIKDDVWELLGKLP--KG-LSSRARDAARRIAE
GL-KNL--AV---P---SILFEELGFRYVGPLDGHNMEELITTLNSV-KRL----KGPIL
VHVLTQKGRGYSYAEENPT----RFHG-LG-SFDVETGLSKP-S----------------
-------D---------------------APPDYTDVFGRTLVKLGMKDKRVVAITGGMR
EGTGLRYFADRIPDRFFDVGIAEQHAVTFACSMALAGLRPVAAIYSTFLQRAFDQVLHDV
CLQNSPVVFCMDRSGIVGEDGPTHHGTFDLSYLRLIPNMIIMAPKDENELRNMLLTG-IS
Y-TKGPVAIRYPKGA-------G---------VG-VRL--E-KEIKVLPMGKAETLK---
----K----G-----------------K-D------VAILAIGSMVYPCLEAAKLLKL-A
-KIDA-AVINARFAQPIDEALVKTVAKK-TGKIVTVEENVLRGGFGSGVIEILEDLD---
--L--SD----VRVLRLGLPNQFVEHGSRDKLLDICSLTAQKIADRIA--NHFFSQKG--
---------------------------K-----------R---KR------KTKA-----
---------------------------------
>WP_149401243.1|Chloroflexi-Ktedonobacteria-Ktedonobacterales-Dictyobacteraceae-Dictyobacter-Dictyobacter_sp._Uno17 WP_149401243.1 1-deoxy-D-xylulose-5-phosphate synthase [Dictyobacter sp. Uno17]GCF08252.1 1-deoxy-D-xylulose-5-phosphate synthase 1 [Dicty
-----------------------------------------MTSILDTIDGPEQLRTLTI
PQMELLAKEIRREIIEKV-SVRGGHLAPNLGVVELTMALHYVFNTPNDLLVWDIGHQAYV
HKLLTGRRERFHTIRQFGGLSGYLRRDESP-YDTFGASHASTSISAALGMAAA-RDLQGE
R-----------------HKVIAVIGDGSLTGGMALEAINNAGS-LK--KNLIIVLNDND
KSISDNVGALSQHLSNVRRMQTTPSYRRLREMAKGSIERLP--V--VGDKAREAAGRAET
SF-KQF--MMHSKS---GAIFEELGLKFFGPFDGHDLNTMLDVFENV-KMV----DGPVI
VQMVTKKGKGWEVAEGDST----TWHG-PG-AYDYKTGVIKK-N----------------
-----A-G---------------------DPPSYTEVFANTLVSIAEKNPKVVGITAAME
EGTGLKKLRQRFPERYFDVGIAEQHAVTFAGGLAVGGLTPVVAIYSTFMQRAIDQIIHDI
CVQNLHVVFAMDRAGLVGEDGQTQHGVFDIAFTRMIPGMKVMAPKDEEELRNMLYTA-VA
L-D-GPVALRYPRGK-------G---------LG-IPM--T-NDLHLLEVGKAELLSPDT
IETAE----Q-----------------Q-D------VAILAYGSMVAQAELAAKELAD-E
-GIHA-AVVNARWAKPLDEDMILRLAQG-TKHLVTIEDHVATGGFGSAVLELLEQRN---
--I--KD----VEVTVIALPDKFVEHGALTILKELYGLSSAHIKDVVR--AQLNAHTL--
-------------------------------------------AK---------------
---------------------------------
>TET42645.1|Elusimicrobia-root-root-root-root-Elusimicrobia_bacterium TET42645.1 1-deoxy-D-xylulose-5-phosphate synthase [Elusimicrobia bacterium]
------------------------------------------MAVLELIDRPSDLRLIKK
ELLPQLAEEIREKIITVT-SQKGGHLASSLGTVELTIALHYVFDSPQDKIIWDVGHQAYT
HKILTGRRDSFSTLRQHGGISGFPTPNESE-YDVFGVGHSSTAISAALGIACA-RDLSGN
NN----------------QKVVAVIGDGSMTGGMAFEALNNAGH-LG--KDLLVILNDNE
MFISHRVGALAGYLT---KLMTLGLVKKLERKVKKFLTRVS--F--WGIAILRVVRR---
-F-KVL--LF---P---GMLFEEMGFSYLGPINGHNVHYLIEIFQKV-KDM----KGPVL
IHVITKKGKGYQPAEREPI----KFHG-TM-PFNILTGETEK-N----------------
-----------------------------KILSYTEVFSRILIDLAKSNERIIAITAAMP
QGTGLDAFQKEFPKRYFDVGIAEQHAVTFAAGLARAGYRPVCAIYSTFLQRAFDQIIDDV
CLQNLPVVFAIDRAGIVGEDGPTHQGTFDLSYLRLIPNMVVMAPKDENELVHMLNTA-LS
W-N-FPCAIRFPRGQ-------G---------IG-VKL--D-RQYKVLPLGKAEVLA---
----E----G-----------------N-D------VAILAIGNTVHPCLLAQQRLEA-E
-GIKA-NLVNMRFVKPLDEDLIKKITKK-VHKVVTVEENTLSGGFGSGIKELLATDN---
-----------VRILSIGLPDQFIEHGSREKLREKYGLTADKIAQRVG--EFIKNK----
------------------------------------------------------------
---------------------------------
>RUM39307.1|Proteobacteria-Deltaproteobacteria-Desulfobacterales-Desulfobulbaceae-Desulfobulbus-Desulfobulbus_sp. RUM39307.1 1-deoxy-D-xylulose-5-phosphate synthase [Desulfobulbus sp.]
ML------------------------MPNI-------PQDTTVNLLDSIDSPDDIRNMDI
ASLEILAENIREKIISTV-AVNGGHLAPCLGVVELTIALHYVFDTPKDKLVWDVGHQCYT
HKLLTGRRDTFHTLRQYQGISGFPKRSESA-YDVVETGHSSTSISYSLGMAAA-KDIRDE
N-----------------GKVIAIIGDGSMTAGLAFEGLNHAGD-LD--KDLIVILNDNE
MSISPNVGAMSSFLS---RKLTSKTMRRLKDHVEERLKSLS--S--VGENILTVLRKSEE
SL-KGF--FT---P---GMLFEALKFEYIGPIPGHDLEDLIETLQNV-RDN---SHGPVL
IHVLTTKGQGYEPAETNPG----DYHG-IG-PFDIATGKPRP-S----------------
-------T---------------------GPVSYTSVFGNTICTLAQKDKRITAITAAMP
AGTGLVKFSRQFPERFFDVGIAEQHAVTFAAGLAMEGMRPVVTVYSTFMQRALDQVIHDV
CLPDLPVTFALDRGGVVGDDGPTHHGVFDLSFLRFIPNLTVMAPKDENELQHMLFTS-IN
G-E-SPCAIRYPRGK-------G---------ED-IAL--D-KKLSSLVIGKAELLR---
----E----G-----------------G-D------VLLLPIGNRVYPALEAAQGLAK-L
-GIDA-AVINPRFIKPLDNELIGTWAQK-CGKVVTIEDNVKKGGFGSAVLQMLHELH---
--L--I-----LPVRILGYGNKFIDQAPQEILWKNAGLDAAGIIKGTL--EVMKQKG---
------------------------------------------------------------
---------------------------------
>WP_144352853.1|Firmicutes-Negativicutes-Selenomonadales-Sporomusaceae-Sporomusa-Sporomusa_termitida WP_144352853.1 1-deoxy-D-xylulose-5-phosphate synthase [Sporomusa termitida]
-----------------------------------------MGTLLDGINGPQDLKSLSL
GQLEKLAGEIRELLIHTV-SANGGHLAPNLGVVELTLALHRTFNSPNDKFIWDVGHQAYV
HKILTGRRRQFSTLRQTGGISGFPKRCESQ-HDVFGVGHSSTSISSALGVALA-RDMSGD
T-----------------YNVIGIIGDGSLTGGQAYEALNHAGH-LN--INLTVVLNDNE
MSIAKNVGAMSEYLA---KLRTAPTYSKVKHDIEYLLRRIP--A--IGESVAKTAERVKD
SL-KYL--LV---P---GMLFEELGFTYFGPIDGHNIPLILDVLDKT-KSI----KGPVL
IHLLTQKGKGYAPAECNAD----KFHG-VG-PFCIDTGEIIK-N----------------
-------G---------------------GAPSYTQVFGDTLVKLAEQNPDIVAITAAMP
EGTGLKKFSARFPERFFDVGIAEQHAVTLAAGMATQGKRPVVAVYSTFLQRGYDQILHDV
CLQNLPVIFMLDRAGIVGEDGATHHGVFDYSFLRHIPNMVMMAPKDENELRHMLYTA-TQ
L-N-GPVAIRYPRGS-------G---------VG-AES--K-PDFTQLELGKSEELL---
----L----G-----------------K-D------LVLLAIGTMAAACCQAAALLAP-K
-GIEA-GVVNARFVKPLDGQLIRRLARD-KGVIITVEDNVLAGGFGSAVLEYINAQQ---
--L--NW----VKVLRLGLPDKYIEHGPRNYLLSRHGLDPQGIAASAE--AFIRQFGV--
---------------------------R-----------K--------------------
---------------------------------
>WP_012506237.1|Chlorobi-Chlorobia-Chlorobiales-Chlorobiaceae-Prosthecochloris-Prosthecochloris_aestuarii WP_012506237.1 1-deoxy-D-xylulose-5-phosphate synthase [Prosthecochloris aestuarii]ACF46704.1 deoxyxylulose-5-phosphate synthase [Prosthecochloris a
MTKLP------------------------------CFHETDAYRSLNTINSPEDLKRFKP
SELQQIADECRSYLIDVI-AENGGHFASSLGVVELTVAMHYVFDSPKDKFIWDVGHQAYI
HKILTGRRDLMHTNRRFNGLAGFPKIHESR-HDAFGTGHASTSISAAAGMAAA-RDLEGG
N-----------------EKIIAVIGDGSMTGGMAFEAMNHLGD-LK--SDVLVILNDNQ
MAISPSTGGLRDYLI---NISLNKTYNKLRQFVWNSLSLIN--ND-VGDAAKTAIHKIED
GI-KAS--LT---P---GAFFEALGFRYFGPIDGHNMDQLVKAMKEM-QAL----PHPKL
LHVITKKGKGFLPAEQNQS----AWHAHSG-GFDRTTGESLK-P----------------
---SQK-K---------------------SPPKYQEIFGEALTEIATNDRKIVGITAAMP
SGTSLDIFQKAHPRRFYDVGIAEQHAVSFAAGLAAHGYKPVCAIYSTFLQRAYDQLIHDV
ALQNQHVIFAIDRAGLVGEDGPTHHGSFDLSYLHPVPNMVIMAPKDGQELRDMLYTA-LE
HHH-GPSAIRYPRGQ-------A---------AA-MEL--R-KEFKAIAIGKGEIIR---
----E----G-----------------N-D------IAILAIGSMVGHALQAAEILEA-K
-GIDP-LVANMRFVKPLDTQLLDTIASS-HEKIVVIEENSVIGGLGSGIGDALQKKG---
--M--KN-----KVFKIGLPDQFVTHGSMNELYSMLGLDRNGLAETVI--KIYNGSSN--
---------------------------A-----------V---ND------SAQTMIRTE
RLA------------------------------
>PWM78925.1|Firmicutes-Negativicutes-Acidaminococcales-Acidaminococcaceae-Phascolarctobacterium-Phascolarctobacterium_sp. PWM78925.1 1-deoxy-D-xylulose-5-phosphate synthase [Phascolarctobacterium sp.]
----------------------------------------MTTGLLKDINSPEDIKKLNY
DALKKLAAEIREYMIEVI-SKNGGHLAPNLGVVELTLALHKVFNCPKDKIIWDVGHQSYI
HKIITGRREAFKTLRQYKGLSGFPKISESE-YDAFGTGHSSTSISAALGMAIA-RDLKGE
D-----------------NEVIAVIGDGSMTGGMAYEALNNAGD-LQ--KKLIIILNDNE
MSIAKNVGAMSDYLY---QLRTAKTYTRIKKDLEGWLKH-K--N--YGENIINIVRRVKG
SV-KYL--LV---P---GSVFEHLGFKYYGPVDGHDLEHLVEVLETA-KQT----PGPVI
IHVITKKGKGYEPAEKSPN----KFHG-TG-PFDIKTGKKIT-N----------------
-----P-D---------------------APVSYTEVFGKTLVEIAKEDKKIVAITAAMP
DGTGLNYFADAYPDRFFDVGIAEQHAVTAAAGMAAAGLHPVVAVYSTFLQRAFDSVLHDI
CMQNLPVVLGLDRAGLVGDDGYTHHGVFDFAYLRLMPQMTIMAPKDENELRHMLATA-LV
F-N-GPIALRYPRGS-------G---------LG-VDT--S-EPLHTLPIGKAEELK---
----T----G-----------------T-D------ICLWAAGSMVAEAVKAADALAE-K
-GISA-GVVNMRFVKPLDTELLVKTAMQ-CKKIVTLEEGTIEGGAGSEVLETLNDNG---
--L--LG---EVKVLNLGIPDKYIPHGDKKLLMRDIGLDQPGILKRIT--EFLNDGE---
------------------------------------------------------------
---------------------------------
>TSA12813.1|Proteobacteria-Deltaproteobacteria-root-root-root-Deltaproteobacteria_bacterium TSA12813.1 1-deoxy-D-xylulose-5-phosphate synthase [Deltaproteobacteria bacterium]
-----------------------------------------MSPILPRINSPADMKSLNE
NQLTLLAQEIREEIIRTV-SKNGGHLASSLGTVELAIALHYVFDTPRDKIIWDVGHQAYA
HKLLTGRRDRFHTLRQDGGISGFLKRAESA-YDAFDAGHSSTSISAALGITAA-KCFKGE
K-----------------AKVIAVIGDGSMTAGLAFEGLNQAGH-LD--KNLIVILNDNE
MSISKNVGALSAYLS---RKLTGRTMVRFKKDVERRLKSLS--G--VGENIIHVLKKVEE
SF-KGF--FT---P---GMLFEALRFEYIGPISGHDFGELIPILRNL-EHL----EGPVL
VHVLTKKGKGYKPAEDRPD----LYHG-VG-PFDIETGEIQV-N----------------
-----L-N---------------------SPMSYTKVFGNTLIRLASEDKKVVAITAAMP
EGTGLNDFSEKFPERFFDVGIAEQHAVTFAAGLASEGLSPVVAIYSTFLQRAYDQIAHDV
CLSNLPVTFALDRGGIVGEDGPTHHGLFDFAYLRHLPNMVVMAPKDENELQHMLYTA-VK
H-P-GPAAVRYPRGA-------G---------EG-IPL--D-QRLNVIPIGKAEVLR---
----E----G-----------------D-D------ILILAIGVTVNTAVQAAKLLAE-S
-GISA-AVVNSRFVKPLDEELIVSRAQR-SKAVLTVEEHVLDGGFGSAILELFERRH---
--I--LN----KPLKRIGIPDRFVEHGSQKKLRERYGLTAESIAEAGL--SLLKG-----
------------------------------------------------------------
---------------------------------
>OJW06504.1|Chloroflexi-root-root-root-root-Chloroflexi_bacterium_54-19 OJW06504.1 1-deoxy-D-xylulose-5-phosphate synthase [Chloroflexi bacterium 54-19]
-----------------------------------------MAGLLNSITGPEDLKRLSL
DQLKELSADMRHLLQETV-FQTGGHFASNLGTVELSIALHYVFNSPVDKLVWDVGHQAYP
HKLLTGRVDRFSTIRQYDGLCGFLERSESV-HDSFGAGHASTSISAGLGMAVA-RDLKGE
N-----------------FSVVSIIGDGALTGGMALEALNNAGS-LK--TPFIVVLNDNE
MSISKNVGALSKYLD---RVRADKMYLRAKDEFEHAMGKLP-----LGGEMLSLAKRVKK
SV-KDM--VL---P---STIWEELGFIGLGPVDGHDIAQLIETFQLA-KEA----KLPVF
IHAITVKGKGYAEAEVSVEG-RIGYHA--R-PNKLNPGVA--------------------
-------P---------------------KGPKYEDVFGNTLIKLAETDKKILAITAAMR
SGTGLDKFSQVYPERFFDVGIAEQHAVTFAAGLATEGFKPVAAIYSTFLQRAYDQVLHDV
CLQNLQVIFAMDRAGIVGDDGKTHQGMFDISYLRCIPNIVLMAPKDENELQHMLYTA-TQ
H-R-GPIGLRYPRGA-------S---------YG-VEM--D-KEFKALPIGKGEILR---
----E----G-----------------E-D------LALVALGSEVYPAMEAAEMLAE-R
-GIRA-AVINARFIKPLDEELLLETARK-YRRVVTVEEAALAGGFGSAVMELFEMRG---
--L--NE----VEVHRVGVRDHFVTHGAQSLMREKEGLDPASIASQVE--AWFPELAL--
---------------------------V-----------R---KS------ATSSRG---
---------------------------------
>OGP98841.1|Proteobacteria-Deltaproteobacteria-root-root-root-Deltaproteobacteria_bacterium_RBG_16_55_12 OGP98841.1 1-deoxy-D-xylulose-5-phosphate synthase [Deltaproteobacteria bacterium RBG_16_55_12]OGQ51474.1 1-deoxy-D-xylulose-5-phosphate synthase [De
-----------------------------------------MARLLDGINDPSDLRKLSL
GELSILAKEVREEVLSVV-SEVGGHLASTLGAVELTLALHYVFDTPKDRIIWDTGHQAYA
HKLICGRRDKFPTIRQLGGLSGFLSREESK-YDVFGAGHAGTSVSAALGMVVA-KALQGS
E-----------------HKVVAVISDGCLSAGLTLEGLNQTGH-LD--KDLIVILNDNE
HFIDRRVGALSSFLS---EQLTTGFAVKMQRGLRDFLRALP--R--VGEGLYHLGRRVKE
SF-IGF--VT---P---GLLFEGLGFQYVGPVDGHNLEKLVHTLRNV-KNI----ERPTL
VHVLTRKGKGYEWAEKNPV----AYHS-VA-PFHVLTGKPKK-E----------------
-----Q-Q---------------------GIPSFTDVFASTLIRLAKENPKVIGITAAMG
SGTGIDKLSREIPGRSYDVGIAEQHAVTFAAGLATEGWIPVVAIYSTFLQRGYDQILHDV
CIQNLHVVFALDRGGLVGADGPTHHGVFDFAYLRSIPNMVIMAPKDEKELQHMLKTA-IE
H-N-GPIAFRYPRGA-------G---------WG-VKM--E-GEIGRLEIGKAELLR---
----P----G-----------------K-D------IVLVGIGNTVVPAFKAAHDLSQ-L
-GIDA-AVVNARFVKPLDRELLRDVLAQ-VPRLITVEDHVLEGGFGSAVLEFLAEEG---
--I--TE----IRVKRLGVPDRFIPHGTQEELRKMCGIDKDAITQAAL--QMVRGEKK--
---------------------------R-----------K---KE------GWERGSA--
---------------------------------
>TMQ64256.1|Candidatus_Eisenbacteria-root-root-root-root-Candidatus_Eisenbacteria_bacterium TMQ64256.1 1-deoxy-D-xylulose-5-phosphate synthase [Candidatus Eisenbacteria bacterium]
---------------------------------------------MAGIKDPSDLKRLPR
EALPELAQEIRDRIIQVV-SCTGGHLAPSLGTVEITIALHAIYDTPRDILIWDVGHQAYG
HKILTGRNSRFDTLRQEGGLSGFPRRMESE-YDAFGTAHASTAISAALGFACA-RDLARG
N-----------------HSVIAVVGDGALTGGLAYEGLNQAGA-LG--TDLLVVLNDNS
MSISPNVGAIARYLT---RLSSSPTYRRLEHDVWELLGKVP--A---GGRARKLVSRVKE
GM-KNL--II---P---NILFEELGFKYYGPIDGHDLPNLLEILSQL-KEV----KGPVL
LHTLTRKGKGYKFSEDDAR----KYHG-VA-SFDKLTGASAK-K----------------
-------P---------------------AAPTYTEVYGQTLLQIAANDPKIVAISAAMA
DGTGLAKFATTYPDRFHDVGIAEQHATCFAAGMAAAGAKPFATIYSTFLQRAYDQIVHDV
AVQRLPVRFALDRAGFVGEDGATHHGLFDIPYLRCLPGFVLMAPKDENELRHMLATM-AA
Y-DQGPIAVRYPRGS-------G---------RG-VSM--D-EELRVLPIGEGELVR---
----P----G-----------------N-D------LLLVAYGTMVATAERTAQLLAG-R
-GLSA-AVINARFAKPLDERLIIEWARR-VPRVATMEEGAISGGFGEAVLELFSRHP---
--I--PG----LKARCFGVPDRFFDHATRESLLRAAGLTPEPIAAELE--CWLRDEPR--
---------------------------T-----------T---PE------PIAPAVTNA
---------------------------------
>PKN63594.1|Proteobacteria-Deltaproteobacteria-root-root-root-Deltaproteobacteria_bacterium_HGW-Deltaproteobacteria-15 PKN63594.1 1-deoxy-D-xylulose-5-phosphate synthase [Deltaproteobacteria bacterium HGW-Deltaproteobacteria-15]
MK-------------------------KND-------DNRKPFRLLNAIDTPADLKRLSI
RELNELAQEVRQKIIETV-SKTGGHLAPNLGVVELTLALHYVFNAPEDKIIWDVGHQSYT
HKLITGRRDRFDTLRTYGGISGFPKREESE-YDSFNTGHSSTSVSAGLGIATA-KALKGE
H-----------------GRVIAVIGDGSMTGGMAYEGLNQAGC-MA--KNLIVVLNDNE
MSIAPNVGALSSYLS---RKMAGRRFLLLKKELMNFLKSVP--G--VGENILNIVRKSED
SL-ITF--FT---P---GMLFEAFQFTYVGPIQGHRLDRLIDTFNNV-LHL----EGPVL
IHVATVKGKGYGPAEKDPT----YFHG-VG-CFEISTGACAP-Q----------------
-----S-T---------------------RIPTYTEVFGDTMVELGKTNEKIFAITAAMP
EGTGLNKFAEVYPDRFLDVGIAEQHAVTFAAGLATEGFRPVVAIYSTFLQRAFDQIIHDV
CLTALPVVFCLDRGGLVGEDGQTHHGHFDITYLRSLPNLTFMAPKDENELRNMLFTA-LR
L-P-GPSAIRYPRGR-------G---------YG-VPL--D-RDFKVIPVGEAERLK---
----T----G-----------------K-D------LLIIGLGSMVMPCMKAATLLEE-E
-GFSA-GVVNCRFAKPLDKTLIDD-AKA-AGRVLVVEENIRQGGLSSAILEMFSDAG---
--L--L-----IPVRRLGLPDCFVEHGPQDQLRCDVGLDVEGIMKEAR--DLC-------
---------------------------R--------------------------------
---------------------------------
>WP_078790765.1|Proteobacteria-Deltaproteobacteria-Desulfuromonadales-Geobacteraceae-Geobacter-Geobacter_thiogenes WP_078790765.1 1-deoxy-D-xylulose-5-phosphate synthase [Geobacter thiogenes]SKA06072.1 1-deoxy-D-xylulose-5-phosphate synthase [Geobacter t
------------------------------------------MSLLNQINAPEDLKRLPQ
ADLPKLAAEIRQLIIETC-AKNGGHIAPSLGVVELTIALHKVFNSPEDKLIWDVGHQAYA
HKIICGRRDSFHTLRTLDGISGFPKRCESE-HDVWEVGHSSTSLSAATGYAVA-RDLAGK
Q-----------------NKVVAVIGDGSMTGGIAFEGLNHAGH-LN--RDLVVVLNDNE
MSIAENVGAVSGFLS---RTSSSEFIHKFKRETEQFMKHAK--SD-MGNGVIRFARKIEN
SF-KGL--FT---P---AMLFQAFGFEYIGPIDGHDLPLLQETMERV-KKL----DTAVL
IHVITTKGKGYKPAEQNPS----LFHG-VG-PFEIETGKVLK-G----------------
-----K-G---------------------GAASYTAIFGNTLARLAEEDERVVAITAAMP
DGTGLTNFAKQYPGRFFDVGIAEQHGATFAAGLACEGKKPVFAVYSTFLQRAYDQVLHDV
CIQNLPVVFALDRGGVVGNDGPTHHGVFDLSYLRHIPNMTLMAPKDENELQHMLKTA-IM
H-S-GPIALRYPRGN-------G---------YG-VPL--D-QDLKPMEIGKAELLR---
----E----G-----------------A-D------GVLIALGSMVYPALDAAIALAA-E
-GLNL-AVVNARFVKPLDAELLLQLAKR-FGKLVTLEENALQGGFGTAVLELLEEQG---
--V--Q-----AQVLRIGFPDQYIEQGEQHELRAMHGLDKDGIAKSVR--MFFKPA----
------------------------------------------------------------
---------------------------------
>WP_129889473.1|Chloroflexi-Ktedonobacteria-Ktedonobacterales-Ktedonosporobacteraceae-Ktedonosporobacter-Ktedonosporobacter_rubrisoli WP_129889473.1 1-deoxy-D-xylulose-5-phosphate synthase [Ktedonosporobacter rubrisoli]QBD78420.1 1-deoxy-D-xylulose-5-pho
-----------------------------------------MSRILDSIDDPTQLRALTI
PQMVQLAQEIRSEIIEKV-SVRGGHLAPNLGVVELTMALHAVFHTPDDLLVWDIGHQAYV
HKLLTGRRERFHTIRQFGGLSGYLRREESP-YDVFGASHASTSISAALGLAAA-RDLQGK
D-----------------FKVVAIIGDGALTGGMALEALNNAGS-LK--KNLIIVLNDNE
KSISDNVGALHHYLGEVRRLQTTPSYRRLREMAKESIEKLP--V--VGDMAREAAGRAET
SL-KQF--VMHSKS---GAIFEELGIKFFGPFDGHDLPLMLDVFENV-RQI----AGPVI
VQMVTTKGKGWEVAEKDST----KWHG-PG-AFDYKTGTIKK-N----------------
-----P-T---------------------DPPTYTEVFANTLVALAEQDPTIVGITAAMA
EGTGLKKLHQRFPERYFDVGIAEQHAVTFAAGLAVGGLRPVTAIYSTFLQRAYDQVVHDV
CMQNLHVVFAMDRAGIVGEDGPTQHGVFDIAFLRTIPRMQLMAPKDEEELRHMLYTA-IY
M-D-GPVALRYPRGK-------G---------AG-VPL--G-KDLVKLEVGKAELISPQK
LEHAV----G-----------------S-E------CAILAYGSTVAQAEVAARELAE-E
-GIQV-AVVNARWAKPLDEELILRLARG-TRRLVTIEDHMVAGGFGSAVLELLEKHG---
--LL-HE----VDLRLIGLPDKLVEHGAPTILKELYGLSSAHLKEVIR--EMLGSSRR--
---------------------------T-----------L---PS------V--------
---------------------------------
>RKU34393.1|Candidatus_Poribacteria-root-root-root-root-Candidatus_Poribacteria_bacterium RKU34393.1 1-deoxy-D-xylulose-5-phosphate synthase [Candidatus Poribacteria bacterium]
-------------------------------------------MLLQKIDTPTDLKSLNI
DELKELAEEMRGYLLSVL-SEHPGHFAPNLGTVELAIALHYVFDTPRDQVIWDIGHQAYP
HKLLTGRRDAFPTLRQYGGISGFLSRAESK-YDVFGAGHSSTSLAAALGVATA-RDFNNE
D-----------------YKVVAVIGDGGLTGGMAFEGLNTAGD-FK--KDMLVILNDNQ
MSISQTVGAFSKYLH---RLLTNPTYNALRSSAKEIVKRIA-------PEVKPVAKRIEA
AL-K---------P---GTLFEEFGFRYFGPLDGNDLEALLPVLEGV-RSL----HQPIL
LHIVTQKGKGYPLAETDSE----TFYS-VSGKFDLETGKSLV-P----------------
-----K-S---------------------PLPTYTSVFSGTLIELAKQDSQIVAITAAMP
NGTGLDKFQEVFPDRFFDVGLAEQCAVTFAAGLATQGVKPVAAIYSTFLQRGYDQVVHDV
CIQNLPVIFVLDRAGLVGADGPTHHGVFDFAYLRSLPNMVVMAPKDEDELQHMVKTA-VE
Y-ETGPIALRYPRGN-------G---------LG-VPM--A-NRPQSLPIGKGEVLR---
----N----G-----------------G-D------LLIIAIGNRVQPALEAAEILAD-S
-GVST-TVVNARFVKPLDAQLILPLASR-IGKVITVEDGVLMGGFGSAVLEMFIDNG---
--L--TD----VQVKRLGIPDQFIEHGDVKALYEQCDLDAEAIVREGL--KFAKE-----
------------------------------------------------------------
---------------------------------
>WP_093791239.1|Firmicutes-Negativicutes-Selenomonadales-Sporomusaceae-Sporomusa-Sporomusa_acidovorans WP_093791239.1 1-deoxy-D-xylulose-5-phosphate synthase [Sporomusa acidovorans]
-----------------------------------------MSRLLDSINGPQDIKHFSM
AQLEKLAGEIRELLIHTV-ASNGGHLAPNLGVVELTLALHKMFDSPKDKIVWDVGHQAYV
HKILTGRRATFSTLRSVDGISGFPKRCESP-HDVFGAGHSSTSISSAVGIALA-RDLSGE
K-----------------YNVIAVIGDGSLTGGEAYEALNHAGH-LG--INLTVILNDNE
MSIAKNVGAISEYLA---KMRTAPTYSKVKRDIDFLLRSIP--A--IGDSVAKTVERLKG
SL-KYL--LV---P---GILFEELGFTYFGPIDGHNIPSIMEVLDKT-KSI----KGPVI
VHIVTHKGKGYQPAETNPD----KFHG-VG-PFCVETGAVIK-P----------------
-----N-G---------------------KPPAYTQIFGNAIVKLAEHNPDIVAITAAMP
DGTGLQNFATRYPKRFFDVGIAEQHAVTMAAGLATQGKHPIVAIYSTFMQRAYDQILHDV
CLQNLPVTFVLDRAGIVGEDGPTHHGVFDYSFLRHIPNIIVMAPKDENELQHMLYSA-TE
M-N-APVAIRYPRGS-------G---------VG-VNL--Q-SEFTKLEIGKSEILH---
----A----G-----------------K-D------VVLFAVGAMVEPCRQAAELLAD-K
-EIAA-GVVNSRFIKPLDGTMIRQAARD-TGIIVTVEDNVVAGGFGSAVLEYINSQN---
--L--NW----VKILRLGLPDKFIEHGPRSYLLHKYALDAQGIANNVE--TFIRQFGV--
---------------------------R-----------K--------------------
---------------------------------
>WP_075433826.1|Candidatus_Kryptonia-root-root-root-Candidatus_Kryptonium-Candidatus_Kryptonium_thompsoni WP_075433826.1 1-deoxy-D-xylulose-5-phosphate synthase [Candidatus Kryptonium thompsoni]CUS78982.1 1-deoxy-D-xylulose-5-phosphate synthase [Candidat
MD------------------------LKSS-------QVEANYSVLPRVNSPDDLKRLSI
QELEILAKEIREFIIDTI-SKVGGHLGASLGIVELTLAVHYVFNAPRDKIIWDTGHQGYV
HKIITGRRDVFHTIRQFKGISGFLKRSESI-YDVFGAGHASTSISAALGIATA-RDFDGE
D-----------------YKVVAIIGDGAMTAGLAYEAMNNAGM-LR--KNLIVILNDNN
MSISPNVWAVSKYFT---ELIASTHYNKFKSFVWDLTGQLD--G--MGDRIRKLAARVEG
GV-KAI--IT---P---GMLFEALGFRYFGPVNGHNIPKLIKILSEI-KNL----NGPIL
LHVITQKGKGYKPAEDDAP----KYHG-VT-PFDKITGKMYK-S----------------
----DK-P---------------------QPPSYTKVFGEALVQLARKNSKIVGITAAMP
EGTGLDILRNEIPERFFDVGIAEQHAVTFAAGLATEGYIPVCAIYSTFLQRAFDQIIHDV
ALQHLHVVFALDRAGLVGADGPTHHGAFDLSYLRLIPGMVVMAPKDESELRDMLYTA-TI
Y-NKGPIAIRYPRGN-------G---------IG-VPL--K-EEFDLIEIGKAEVLK---
----E----G-----------------K-D------IAILAIGSMVYPSLKAAEKLKE-F
-GVDA-MVINMRFVKPLDKKLLDEIFDK-FDKVVTVEENTIIGGFGSAVLEYASFKG---
--V--KN----VKFLIHGIPDEFIEHGTQAELWKMLKLDPDGIVEKIL--ETFKFKRT--
---------------------------L-----------I---SQ------KIQK-----
---------------------------------
>OGL40756.1|Candidatus_Schekmanbacteria-root-root-root-root-Candidatus_Schekmanbacteria_bacterium_GWA2_38_9 OGL40756.1 1-deoxy-D-xylulose-5-phosphate synthase [Candidatus Schekmanbacteria bacterium GWA2_38_9]
---------------------------------------------------------MTL
KELDVLASEIRELIIKII-SQNGGHLASSLGVVELTIALHYVFNAPDDKIVWDVGHQSYA
HKILTGRKDKFSTIRKYKGLSGFPHPEESI-YDPFTAGHASTSISVSLGIAEA-MRHLKE
E-----------------NYVIAVVGDGSLTGGLAYEGLNHAGR-FK--KNFIVVLNDNE
MSISPNVGAIAAYLS---KVTTGTRYMKFRKEIETLLKSIP--K--IGTRVAKQVRKLEE
AI-KSL--IV---P---GIIFEELGFKYVGPIDGHNIHYLIETLKNV-KEI----QSPVL
IHVITQKGKGYKYAEENPC----TFHG-VT-SFEIESGCFSK-E----------------
-----K-S---------------------TVPSYTQVFGETVLKLAEKDERVVAVTAAMA
EGTGLCIFRDKFPERFYDVGIAEQHGITFAAGMASKGLKPIVAIYSTFLQRGFDQIIHDV
CIPNLPVIFAIDRAGIVGSDGVTHQGVFDISYLRFMPNMIVMSPKDENELQHMLYTA-IN
M-N-QPVAIRYPRSI-------G---------TG-VVI--E-KEFKLIEVGKAEVIK---
----K----G-----------------K-D------VALLAIGNMVYPSLCASEKLEK-D
-GIRT-AVVNSRFIKPLDRTTICNIASE-VNIVITIEENVLQGGFGSAVLEILTENG---
--L--AN----SVSCRIGIPDEFVEHGSQVELREKFGLDTEGIIKVVR--SSLGAVKL--
---------------------------K-----------V---IKK--------------
---------------------------------
>RIJ95274.1|Acidobacteria-root-root-root-root-Acidobacteria_bacterium RIJ95274.1 1-deoxy-D-xylulose-5-phosphate synthase [Acidobacteria bacterium]
------------------------------------------MGFLDEINSPADLRQYKI
EDLQAIADETRQYIIDTC-SRIGGHTGASLGAVELAVAMHYVFDTPRDRLVWDVGHQAYA
HKILTGRREALKQIKQPGGISGFLRRDESE-YDTFGAGHASTSLSAALGMAAA-RDIKKE
D-----------------FHVCALIGDSSLAGGMAMEAVNQAGH-LK--SRLIVILNDNE
MSIAPAVGALSRYLN---RIKEAQSYHDWKEGIGDALQSVP--G--IGDRLRAAAKSVKD
AI-AAA--VL---P---GALVNELGFKYIGYVDGHNVPMLVRALEEA-KTV---TDGPVI
VHAITQKGKGFPNPEKNYY----AYHA-TG-PYDPKTGLPYK-S----------------
----TK-V---------------------APPTYTQVFGETMCELMERDERIVGLTAAMP
DGTGIDKVLEKFPERSFDVGIAEQHAVTFCAGMACEGLKPVAAIYSTFLQRGFDQVIHDV
CLQDLDVTFAMDRAGIVGADGPTHHGLLDITYLRGYPNIVLMAPKDEAELRDMLLTA-IE
H-P-GPAALRYPRGN-------G---------VG-VDI--S-AEPKKLEIGRGEVLR---
----E----G-----------------A-D------ASIIAYGSMVYPSLAAADILAA-R
-GIKV-QVINARFVKPLDADLILKAAAD-HEAIITVEEGYLAGGFGSAVVELLEENG---
--L--LD---AVKVARLGVPDEIVTHGDQKVLLGQYGLDAEGIAAKVD--ATLAALRK--
---------------------------P-----------S---AS------ENRIRAVK-
---------------------------------
>PYS91899.1|Acidobacteria-root-root-root-root-Acidobacteria_bacterium PYS91899.1 1-deoxy-D-xylulose-5-phosphate synthase [Acidobacteria bacterium]
------------------------------------------MRFLSEINSPSDLRQLRV
DDLQEVADEVRQFIIDTC-SRVGGHTGASLGAVELAVAMHYVFDTPNDRLVWDVGHQAYA
HKILTGRRDQLHTIKQYGGLSGFLRRAESE-YDTFGAGHASTSLSAALGMAVA-RDKKNE
N-----------------FHVCALIGDSSLAGGMAMEAINQAGH-LK--SRLIVILNDNG
MSIAPAVGSLSGYLN---RIKEAQSYQHWKEEIGDALGSVP--G--IGGKLRAAAKSVKD
AI-AAA--VL---P---GALVNELGFKYIGYVDGHNVANLVRALEEA-KKV---EDGPVI
VHALTTKGKGFPNPEKNYY----AYHA-TG-PFDPKTGLPHK-S----------------
----GK-L---------------------APPTYTEVFGSTMCELMELDEKIVALTAAMP
DGTGVDRVLEKFPDRAFDVGIAEQHAVTFCAGMACEGLKPVAAIYSTFLQRGFDQVIHDV
CLQNLNVTFAMDRAGIVGADGPTHHGLLDIAYFRGYPNMVLMAPKDEAEMRDMLLTA-IE
H-N-GPAALRYPRGN-------G---------LG-VDI--S-EMPKTLEIGKGEVVR---
----D----G-----------------E-D------VAIIAYGNMVQPSIAAASNLEK-E
-GIDA-TVINARFVKPLDADLVINVAKN-HRLIVTVEEAYLAGGFGSAVMELLEANG---
--L--QD---RVKVVRMGVPDRIVTHGDAKLLLAKYGLDADGIYLKVK--SAAGEIGE--
---------------------------K-----------R---PT------KPLRAVK--
---------------------------------
>PYQ49082.1|Acidobacteria-root-root-root-root-Acidobacteria_bacterium PYQ49082.1 1-deoxy-D-xylulose-5-phosphate synthase, partial [Acidobacteria bacterium]
-----------------------------------------MTRLLDHIDTPADVRKLDR
SQLPQLAQEIRDRIIEVV-SQIGGHFGGNLGIVELTLALHYVFDTPRDQLVFDTGHQSYP
HKLITGRRDRFHTIRQHNGISGFCKREESE-YDVFNAGHASTSISAALGIAVA-RDFRKE
D-----------------YRVVAVVGDGALSGGLAFEGLNQAGH-LK--RKLFLVLNDND
MSISTNVGAMSGYLN---QIIKGQRYVSAKDLAKGVMDRIP--I--IGGKLHEFAHDMEQ
LL-KHM--IV---P---GTLFEELGFKYLGPYDGHDLDALIDLFEEN-KDY----NGPIL
VHVITKKGKGYTPAENKPI----WSHG-VT-PFDIVSGEVKK-S----------------
----DK-P---------------------APPTYTNVFAETLIDLAKRDPKIVAITAAMP
EGTGLDKFGKVFPDRMFDVGIAEEHAVTFSGGMATQGMKPVAAIYSTFLQRAFDQVFHDV
TIMDLPVVFALDRGGIAGADGPTHHGIYDMAYLRVFPNMICMSPRDENELRHMLKTA-LE
T-G-HPTSLRYPRGN-------G---------VG-VQM--D-AELESLPIGKGEVMR---
----D----G-----------------S-D------AAIFAIGNEVWPAMQAAELLAK-D
-GINV-AVINARFIKPLDDELIARYCQP-GSKIVTVEEGSLAGGFGSAVMERVQQLG---
--I--A------------------------------------------------------
------------------------------------------------------------
---------------------------------
>WP_031514849.1|Firmicutes-Clostridia-Clostridiales-Peptococcaceae-Desulfohalotomaculum-Desulfohalotomaculum_alkaliphilum WP_031514849.1 1-deoxy-D-xylulose-5-phosphate synthase [Desulfohalotomaculum alkaliphilum]
------------------------------------------MTIIDNVSLPQDVRNLDN
KKLQLLADELRRLIIETV-SKTGGHLAPNLGVVELTLAIHRVFDSERDRIIYDVGHQCYV
HKILTGRKDQFHTLRQHQGIAGFPRCSESI-HDAFGTGHSSTSISAALGMAVA-RDLQGE
K-----------------YSVVAVIGDGAMTGGMAFEALNHAGD-LK--KDLIVILNDNE
MSIGENVGGLSRYLS---RIRTDPMYSKGKEEIENLLNKLP-----IGKQVLKLAERMKD
SL-KHL--VV---P---GMLFEELGFTYLGPIDGHNIEDITDVLKQA-KGV----GGPVL
VHVVTTKGKGYLPAEQNPD----KFHG-VG-PFDRVSGEVIK-K----------------
-------N---------------------GAPTYTSVFSDTLVKLAAENDNILAITAAMA
SGTGLSQFSHLYPQRFFDVGIAEQHAVTMAAGMANRGYKPVVAIYSTFMQRAYDQVMHDV
CLQNLPVVFAIDRAGIVGDDGATHQGVFDIAFLRSIPNLTIMAPKDENELQHMIKTA-IE
H-E-APCAIRYPRGA-------G---------VG-CQM--D-PDPMVLPVGRCEVLR---
----Q----G-----------------K-D------ITLIAVSNMVAVAEQASRELGK-L
-GVQA-TVINVRFIKPLDEECIMHHVTQ-TRRLITIEEHVLAGGLGSSILELLEQRG---
--V--HD----IKVKRLGIPDEFVEHARPSIMHEKYGLTVDNLVNQSL--NMMGRRPK--
---------------------------L-----------I---LA------HE-------
---------------------------------
>WP_022847490.1|Aquificae-Aquificae-Desulfurobacteriales-Desulfurobacteriaceae-Desulfurobacterium-Desulfurobacterium_sp._TC5-1 WP_022847490.1 1-deoxy-D-xylulose-5-phosphate synthase [Desulfurobacterium sp. TC5-1]
-------------------------------------------MILDRVNGPEDLKKLSI
NELKQLSEELRKYIIDVV-TKTGGHLASSLGVVELTIALLKVFSPPEDEIVWDVGHQAYS
YKILTDRKDRFPTLRQYKGISGFPSIKESP-YDAFGAGHSSISISAALGIKVA-KRLKGE
K-----------------GKVIAVIGDGALTAGEAYEGLNNAGQ-LK--EDLIVILNDNR
MSISPNIGAMANYLI---RVTTDEWLRKTKGHFEKVVKKI------FGERIYKRMKRFED
LIVKGL--FP---P---GMLFEELGFRYIGPVDGHNLETLIPVLENV-SKM----KGPTL
VHVLTKKGKGYEPAEKRPD----KFHG-VP-KKKISVSV---------------------
-----E-K---------------------PIPKWTSVFSDALIELASKDERIVAITAAMP
SGTGLDKFQERFPDRYFDVGIAEQHAVTFGAGLAKKGLRPVVAIYSTFLQRAYDQIIHDV
ALQELPVIFAIDRGGIVGEDGATHHGVFDLSYLRIVPNVIVSAPKDENELRNLLYTA-VK
S-K-LPFAIRYPRGA-------A---------TG-VDI--E-SGFKDIPIGSWEILK---
----E----G-----------------K-D------LAVIAAGWEVNQALEAAKELEK-K
-GLSV-TVVNARFIKPIDEVLLTDIAKK-HSLIITVEENTVKGGLGGAVDEFLSS-----
--W--YD----GKVYNIGVPDMFIEHGDQMLLREKLGLTGKEIAERIM--KILRGREV--
---------------------------T-----------A--------------------
---------------------------------
>OGS02615.1|Elusimicrobia-root-root-root-root-Elusimicrobia_bacterium_RIFOXYA12_FULL_49_49 OGS02615.1 1-deoxy-D-xylulose-5-phosphate synthase [Elusimicrobia bacterium RIFOXYA12_FULL_49_49]OGS10997.1 1-deoxy-D-xylulose-5-phosphate synthase [Elusimicrobia 
------------------------------------------MTVLDMINKPNDLRNIKR
SLLPDLAAEIREKIISTV-SKNGGHLAPSLGTVELTIALHYVFDAPKDKLLWDVGHQAYA
HKILTGRKDTFDTLRTFGGLSGFPKISESE-YDAFGVGHSSTSISAALGMAVA-RDLKHE
D-----------------NKVVAIIGDGSMTGGLAFEGLQNAGH-LG--SDLLVILNDNQ
MFISHRVGALAGYLT---KLLTAGTFKKLEKRVEQFFQRMH--F--WGSSILRVAKR---
-F-KVL--LF---P---GMLFEEMGFAYVGPVDGHDIERLIEIFSNI-KKL----KGPVL
LHVITKKGKGYSHAEKEAP----KFHG-IG-KFDVETGEPLS-T----------------
-------S---------------------SVPSYTEVFSDTLTKIAESDEKITAITAAMP
EGTGLDTFASKFKDRFFDVGIAEGHAMTFAAGLAANGMKPVCAIYSTFAQRALDQMIHDV
ALQKLPVVLALDRAGLVGEDGATHHGAFDLSFTRLIPNYIIMAPSDENELKDMLYTA-VN
L-N-SPVMLRYPRGI-------G---------TG-AKI--E-SAMVKLPVGKARVLS---
----E----G-----------------R-D------FTIFALGNMVGPSLEAAKLLKP-L
-GISC-GVIDMRFLKPLDEKIVLETAKK-TKAVAAAEENSLLGGLNSAVCEILQGSG---
-----------VRMLKIGLPDSFVEHGSPKILREKYGLTAEKIADRIK--SFINESSP--
---------------------------A-----------H--------------------
---------------------------------
>GDX55220.1|Proteobacteria-Betaproteobacteria-Nitrosomonadales-Methylophilaceae-root-Methylophilaceae_bacterium GDX55220.1 1-deoxy-D-xylulose-5-phosphate synthase [Methylophilaceae bacterium]
------------------------------------------MNILDKINSPKDLKKLNR
EKLISLCDEIRSFIIESV-SKTGGHLSSNLGVIELTVALHYVFDCPNDKFIWDVGHQTYP
HKILTGRKKVMSSLRTMNGISGFPKISESH-YDIFGTGHSSTSISAALGMAEA-LKKKKS
N-----------------HKAIAIIGDGAMTAGMAFEGLNNAGD-SD--NNILVILNDND
MSISKNVGALNNYLA---KLMSGNLYGSIKRSSKVVLSAVP--P------MLEFAKRAEE
HV-KGM--VI---P---GTLFEEFGFNYIGPIDGHDINALIDTLTNL-KKL----QGPQF
LHVATQKGFGYEPAEIDPN----KFHG-IS-QFNLKDGIKSS-K----------------
-------T---------------------KKLTYTDVFGDWIVDMANIDKKLCAITPAMS
DGSGLNKFAEKFPDRFFDVGIAEQHAITFAAGLACENYKPVIAIYSTFLQRAYDQLIHDV
ALQNIPMLFALDRAGIVGQDGPTHSGSFDLSFLRCIPNILIMAPSNENECRQMLFTG-FK
F-K-GISVVRYPRGP-------G---------PG-SSI--K-SKMTTIPIGKAEVIR---
----K----G-----------------R-R------IALLAFGNMLDEALKAGEKI----
---NA-TVVNMRFIKPLDIKLIKDLSES-HKLLVTLEENAISGGAGSAVLEVISEYD---
--L--K-----CQSLRLGLPDKFVEQGSQEQLRKKYGLDAVSIVKSIE--KKLT------
------------------------------------------------------------
---------------------------------
>WP_136872330.1|Proteobacteria-Deltaproteobacteria-Desulfobacterales-Desulfobulbaceae-Desulforhopalus-Desulforhopalus_sp._IMCC35007 WP_136872330.1 1-deoxy-D-xylulose-5-phosphate synthase [Desulforhopalus sp. IMCC35007]TKB08994.1 1-deoxy-D-xylulose-5-phos
MGV-----------------------MSIP-------QPETPTTLLEQIQSPDDIRNLSI
KDLTLLAQDIRDTIVQTV-ARTGGHLAPSLGVVELTLAIHYVFDTPNDKLIWDVGHQSYA
HKLITGRQNQFATLRQYKGMSGFPKFKESK-YDAFETGHSSTSISAATGITLG-KILKKD
P-----------------HKAIAVIGDGSMTAGLAFEALNHAGH-LD--KDLVVILNDNE
MSISPNVGAMSSFLS---RKLTGKTMSRVKNHLVEKL-GIS--D--VGENILNILRKSEE
SF-KSF--FT---P---GMLFEAFKFNYLGPIDGHNLEDLIETLETV-RDT---SQGPML
VHVLTKKGKGYEPAEKNPD----IFHG-IG-PFDIVSGTPHS-S----------------
-----K-----------------------GPLTYTKVFGETLTSLARKDQRIVAISAAMV
SGTGLASFSKEFPDRFFDVGIAEQHAVTFAAGLASEGLRPVVAIYSTFFQRALDQIIHDI
CIPKLPVTLAIDRAGVVGDDGPTHHGTFDIAFLRFIPNMVIMAPKDEEELQHMLHTS-IA
Y-N-GPSAIRYPRGA-------G---------ED-SVLTDT-DKLELIPIGEGELLI---
----E----G-----------------D-D------VLLLPVGNRVYSAMAAAEELKK-E
-GIGA-AVINPRFIKPLDEKLIENWARH-TGNVVTIEDNSKLSGFGSSILEMFSSKG---
--L--FD----VRTKILGHPDSFVEHGPQKTLWKNSGINTAAIILAAK--TLLGKE----
------------------------------------------------------------
---------------------------------
>WP_088535076.1|Proteobacteria-Deltaproteobacteria-Desulfuromonadales-Geobacteraceae-Geobacter-Geobacter_sp._DSM_9736 WP_088535076.1 1-deoxy-D-xylulose-5-phosphate synthase [Geobacter sp. DSM 9736]SNB46522.1 1-deoxy-D-xylulose-5-phosphate synthase [Geoba
-----------------------------------------MYKLLETINAPGDLKKLSP
DELVKLADEIRRFLLDTV-SKTGGHLASNLGAVELTMALHYCFDSPRDKFVWDVGHQAYT
HKILTGRRDRFHTQRQYQGISGFPKRAESP-HDAFDAGHASTSISAGLGMATA-RDLAGV
D-----------------SKVIAIIGDGSLTGGMAFEALNQAGH-LR--KNLIVIVNDNE
MSISKNVGAFSTFIS---RKLTGNRLRELKHEMKGLLQSIP--A--VGNNVLSFARKAEN
SL-KGF--LT---P---GTLFEALGFEYIGPIQGHDLPQMIEIFENV-RSM----EGPVM
IHVVTTKGKGYTPAEENPD----RFHG-VG-PFDVVTGRLSS-G----------------
-----K-G---------------------TSCSYTAIFGDTLLKLAAEDPKIVAITAAMP
DGTGLSPFAKAYPERFFDVGIAEQHALTFAAGLAAEGFRPVAAVYSSFTQRAYDQVFHDI
CLQKLPVTLALDRAGLVGDDGPTHHGVFDLSYLRHLPEMTVMAPKDENELQHMIKTA-VY
A-G-KPVACRYPRGN-------G---------YG-IPL--D-TELRELPIGVGELLE---
----E----G-----------------E-D------LVIVAVGITVYPAVEASRTLKE-R
-GISA-AVINARFVKPLDRDLILNWARR-TGCVLTVEENALQGGFGTAVLELLEEER---
--L--FN----VAAKRLGIPDRFIEQGPQAQLRRDLGLDAEGIATAAE--ALVTRRGA--
---------------------------G-----------T---AQ-------LALVK---
---------------------------------
>WP_101844242.1|Firmicutes-Bacilli-Bacillales-Bacillaceae-Halobacillus-Halobacillus_sp._Marseille-P3879 WP_101844242.1 1-deoxy-D-xylulose-5-phosphate synthase [Halobacillus sp. Marseille-P3879]
-------------------------------------------MDLYKIKDPSFLKGMSI
DQLNQLSMDVRKFLIENL-SSTGGHLGANLGVVELTLALHKVFESPKDRFLFDVGHQSYI
HKILTGRAEKFDTLRQYQGLCGFPKRNESE-HDIWETGHSSTSLSAAMGMAIA-RDLNGE
N-----------------HSILPIIGDGALTGGMALEALNHIGD-EK--KNVTVILNDNE
MSIARNVGALHSALG---RMRSAGKYNRAKDDLEWLLKRIP--A--VGGKLAQAAERLKD
SM-KYF--VV---P---GMFFEELGFTYYGPVDGHDYHDLLENLNYA-KKT----EGPVI
IHVITQKGKGYHPAESDQKD---KWHG-VG-PYKIESGEKIK-A----------------
-----A-D---------------------GPPAWSEVISDTLRKEARNDKRIVAVTPAMV
LGSKLEKFQAEFPDRLYDVGIAEQHATTLSAGLASQGMKPFLAIYSTFLQRGYDQVIHDV
ARQNLNVMFGIDRAGLVGADGETHQGVFDIAFLRSVPNIVLMMPKDENEGQHMVHTA-VQ
Y-NDGPIAVRYPRGN-------G---------LG-VAM--D-EELKTIPIGSWEVLE---
----E----G-----------------E-D------AVILTFGTTIPLALSASKRLRK-E
-GITV-RVVNARFMKPLDESMLHDIMKE-NIPVLTIEEAVLQGGFGSSVLEFKEEFN---
--Y--N-----SWIKRLGVPDRFIEHGSVGKLWEEIGLTEENIISQIK--GITFTKQQ--
---------------------------R-----------A--------------------
---------------------------------
>WP_078791480.1|Proteobacteria-Deltaproteobacteria-Desulfuromonadales-Geobacteraceae-Geobacter-Geobacter_thiogenes WP_078791480.1 1-deoxy-D-xylulose-5-phosphate synthase [Geobacter thiogenes]SKA22770.1 1-deoxy-D-xylulose-5-phosphate synthase [Geobacter t
-------------------------------------------MLLETIQNPDDLKKLPL
EQLPELAEEIRSFLLATV-SETGGHLGSNLGAVELSMALHYCFTTPQDKIVWDVGHQAYT
HKLLTGRRDRFATQRQYKGISGFPKRCESE-HDAFGVGHASTSISAALGMAVA-DNLDQK
K-----------------NNVIAVIGDGSLTGGIAFEGLNQAGH-LK--KNLIVVLNDNE
MSISKNVGAFSAFVS---RKMTTRHFRELKKEMKELLTNIP--A--FGKDILKFARRAEN
SL-KGF--LT---P---GALFEALGFDYIGPIDGHDLPGLIEVFNNA-REF----DGPLL
LHVMTTKGKGYRPAEETPD----KFHG-VG-AFDLSTGKAPA------------------
-----K-S---------------------STISYTEVFGRTLVDLAKEDPKVVAITAAMP
DGTGLNFFSDALPDRFFDVGIAEQHGVCFAAGLAADGFKPVTAIYSSFMQRAYDQVFHDV
CLQNLPVVIAMDRAGLVGDDGPTHHGVFDLSFMRHLPGLTFMAPKDENELRHMLKTA-LE
L-K-APVALRYPRGA-------G---------YG-VPL--D-KKMECLPIGKGELLR---
----E----G-----------------T-D------LTIVAIGSTVMPAVKAAEQLAE-Q
-GISA-GVVNARFIKPLDADLILGQAKA-TGRIVTVEENVLQGGFGSAVLELLQDNG---
--M--SQ----VKVKRLGIPDQYIEQGTQAQLRKDVGIDAEGIATAAA--AFFHN-----
------------------------------------------------------------
---------------------------------
>WP_096182643.1|Firmicutes-Bacilli-Bacillales-Alicyclobacillaceae-Effusibacillus-Effusibacillus_lacus WP_096182643.1 1-deoxy-D-xylulose-5-phosphate synthase [Effusibacillus lacus]TCS72515.1 1-deoxy-D-xylulose-5-phosphate synthase [Effusibacillus lacus]G
-------------------------------------------MWLDNVNSPADIKGLSH
KQLDELAVEIRQFLIESL-SVTGGHFGANLGVVELTLALHKVFDSPKDKLIWDVGHQAYV
HKILTGRKAMFPTLRKFKGLSGFPKRSESE-HDMFDVGHSSTSISAAIGYAIA-RDLKKE
K-----------------HHVVAIIGDGAMTGGMAFEAMNHVGH-MG--TDLIVVLNDNE
MSIDPNVGAMSNYLS---KIRTDSHYQNAKAEIQHVLSKIP--S--LGSKVAKGLERLKD
SF-KYL--VV---P---GMLFEEFGFTYMGPIDGHNIALLLEALEQA-KNT----KGPVL
VHVVTKKGKGYAAAEASYD----SGHY-LN-PVKIETGDSIK-A----------------
-----I-P---------------------SPPSYSSVFGSTLIKLAEADDRIIAITPAMP
SGSGLLKYAEKFPNRFFDVGIAEQHSATYAAGLACAGMKPVLAIYSTFLQRAYDQVIHDI
CIQNLPVTIAIDRAGLVGADGETHQGAFDISFLRAIPNITIMMPKDENEMQHMLYTA-VQ
Q-N-GPVAVRYPRGE-------A---------RG-VPM--D-AEFREIPVGKAEILR---
----E----G----------------TS-Q------IAILALGPMVDLAEKAASALEK-D
-GIFP-MVVNMRFVKPLDNELLMDLAMR-GYRIITVEEAAVAGGMGSAIMEFYASNM---
--I--SA----VELFPIGLPDRFIEHGSPKQLLESVGITADRIVEHAK--RLAPKKRQ--
---------------------------R-----------A--------------------
---------------------------------
>OPX28609.1|Candidatus_Omnitrophica-root-root-root-root-Candidatus_Omnitrophica_bacterium_4484_171 OPX28609.1 1-deoxy-D-xylulose-5-phosphate synthase [Candidatus Omnitrophica bacterium 4484_171]
--------------------------------------------MLEKINYPQDIKKLNI
EELKVLASEIREFIIKNV-STGGGHLASSLGAVEICLALHYCLDTPRDTIIFDVGHQTYA
HKIITGRKDKFSGLRKYKGLSGFPNPAESE-YDVYISGHASTAVSWAEGIAEA-KRLKQE
T-----------------SSTVAVIGDGSLTGGMCFEAFNHSGH-RQ--DNILVVLNHNE
MSISPSVGALSNYLT---KIISMPIYNRIKNELDSFLKRLP--S--FAKKIASVKKRFEE
AL-KSM--IV---P---GVFFEELGFRYFGPIDGNDLGVLVPTIYNL-LSV----KGPKV
LHVLTKKGRGYKYAEDNPE----DFHS-AA-SFSVSTGDFAK-K----------------
-----------------------------KVLSFTEVFARKLTSLAEKDTRIVAITAAMS
KGTGLNIFRGAFPERFLDVGIAEGHAVGLASGLAKESLRPFVAVYSTFLQRSLDQIIHDV
ALQEVPVAFCIDRAGFVGADGPTHHGVFDISYMRIVPGMVCMAPKDKEELEDMLEFS-LS
L-N-SPVSIRYPRDE-------A---------FS-L------NKREKITLGKSQIMR---
----K----G-----------------E-D------ICVIALGSMVKEAMAAADIMED-K
-GVGV-FLVNARFAKPLDKELLLFAGDN-FKTVITIEEGVLTGGFGSGVMEFYEEKG---
--Y--IG---KVFLKRFGIPDEFSTFASRRKLLELYGLTAQQLAHSIE--KLFKEEVSW-
---------------------------Q-----------R--------------------
---------------------------------
>WP_141264942.1|Firmicutes-Clostridia-Thermoanaerobacterales-Thermoanaerobacteraceae-Moorella-Moorella_sp._E308F WP_141264942.1 1-deoxy-D-xylulose-5-phosphate synthase [Moorella sp. E308F]GEA15945.1 1-deoxy-D-xylulose-5-phosphate synthase [Moorella sp. E
------------------------------------------MNLLDKINEPADVKKLNN
VELEMLAAEIRRELVRTV-ARTGGHLAPNLGVVELTLALHSVFDLPRDKIIWDVGHQCYV
HKMLTGRRSQFSTLRQFGGLSGFPKRAESP-YDAFDTGHSSTSISAALGFALA-RDLKGE
D-----------------YQVVAVIGDGALTGGMAFEAMNHAGH-LK--TSLIVVLNDNE
MSISSPVGGMAAYLS---RLRTDPMYSRGKEELENLLNRLP--H--FGPRVLKIIDRIKD
SF-KYL--VV---P---GMLFEELGFTYLGPIEGHSITRLKEVLQRA-RVT----RGPVL
VHVITTKGKGYHPAETHPG----RFHG-VG-PFDPETGEPVT-T----------------
-------G---------------------GPPTFTSVFGAELVRQGEKNNRLVAITAAMP
DGTGLIPFARRFPRRFFDVGIAEQHALTMAAGLAAAGLKPVVAIYSTFLQRAIDQVIHDI
ALMELPVVLAIDRAGLVGEDGETHQGLFDLALLRSIPSMVIMAPKDEQELRHMLVTA-IQ
H-H-GPAALRYPRGA-------G---------VG-VPL--T-GVAQPLPIGKGEVLR---
----Q----G-----------------R-D------VAILALGPLVYAALAAAEELAA-R
-GIEA-AVINPRFVKPLDADLILSWAGK-TGCLVTVEEHVLAGGFGSAVLELLAARD---
--M--VR----TRVQCLGIKDQFVPQGKAAVLREHLGLTPAGIVKAVQ--QVLEGESM--
---------------------------F-----------T---RR------KLGTREISG
--------G------------------------
>WP_085111875.1|Firmicutes-Clostridia-Thermoanaerobacterales-Thermoanaerobacterales_Family_III._Incertae_Sedis-Thermoanaerobacterium-Thermoanaerobacterium_sp._PSU-2 WP_085111875.1 1-deoxy-D-xylulose-5-phosphate synthase [Thermoanaerobacterium sp. PSU-2]O
--------------------------------------------MLEKISTPNDIKKCSL
IELEELSSEIRSFLINHI-SKTGGHLASNLGVVELTIALHYVFESPKDKIIWDVGHQSYV
HKILTGRRDLFDTLRKFGGLSGFPKRNESV-HDIFETGHSSTSISAALGIAKA-RDLNNE
K-----------------YSVISVIGDGALTGGMAFEALNDAGR-SK--TNLIVILNHNE
MSISKNVGSLSLYLS---RLRTDPSYFRLKKDLENILNIIP--P--IGKSIHKSIEKIKD
SI-KQL--VV---P---GMFFEEMGFTYLGPIDGHDLDSLIDVLKRA-KKM----NGPIL
IHVITKKGKGYVFAEDSPD----KFHS-AG-IFDIGTGEFKK------------------
-----------------------------NADTYSDVFGKTLTHLAENNKKIVAITAAMP
DGTGLNYFAEKFPNRFYDVGIAEQHAATFAAGMAVNGYKPYFAVYSTFLQRAFDQVIHDI
CIQNLPVVLAVDRAGLVGEDGETHQGVFDISYLRMIPNMTVMAPKDADELVEMTKLS-SL
I-K-GPCAIRYPKGK-------A---------EN-YDI----NKEPNFTLGEAEVVN---
----V----G-----------------S-N------VAIFALGRMVKIALSASLRLKN-N
-SINP-YIVNLRFAKPLDINTIITISKK-VDYIFTLEDNVLIGGVGSAILELLNENN---
--I--RK-----NFYRFGFPDKFIEHGDVESLFKKYGLDSDSVAEKII--ELVMS-----
------------------------------------------------------------
---------------------------------
>RKY99386.1|Candidatus_Hydrothermae-root-root-root-root-Candidatus_Hydrothermae_bacterium RKY99386.1 1-deoxy-D-xylulose-5-phosphate synthase [Candidatus Hydrothermae bacterium]
------------------------------------------MSLLEKIDSPQDLKELSL
DELKQLAEEIREYIIDVV-SKNGGHLAPDLGAVELTLALHYVFDSPTDRLIWDVGHQAYA
HKIITGRREAFKTLRQFGGISGFLKRTESP-HDIFGAGHAGTALSAAMGIATA-RDIKGE
E-----------------WKVIAIVGDGALTAGMALEALNQIGQ-IK--RDMIIVINDNK
MSIDENVGALSNYFA---KIVTSPIYNRFKEDVWELLGKLP--SRYLSLRAREVARKIKE
TL-QHF--AV---P---SILFEELGYRYVGPFDGHDLKILIDSFERV-KNL----KGPTI
VHVLTQKGKGYPPAEKNPE----FYHG-LG-PFDKKTGRPLK-K----------------
-----P-G---------------------EPPRYTKVFGQTLLELAKKDEKIVGITAAMP
LGTGLNYLRDEIPERYFDVGIAEQHAVTFAAGLAVEGFKPFAAIYSTFLQRAFDQIIHDV
ALQNLPVRFALDRGGLVGEDGPTHHGVFDLAYLRLIPNMVVMAPKDGEELKDMILTA-AE
Y-NYGPIAFRYPRDK-------VP--------FP-PNP--E-RKPELLTIGKAEILR---
----D----G-----------------G-D------VLILAIGSMVIPSERAAELLEK-D
-GVSA-TVVNARFVKPLDEELILDLASS-VRAVITVEENNLPGGFGSGVLELLMRKK---
--L--LK-----PVLNIGIPDEFVEHGPRSKLLEVVGLTPDGIYRQIK--EFLNDL----
------------------------------------------------------------
---------------------------------
>TFG42713.1|Proteobacteria-Deltaproteobacteria-Syntrophobacterales-root-root-Syntrophobacterales_bacterium TFG42713.1 1-deoxy-D-xylulose-5-phosphate synthase [Syntrophobacterales bacterium]
------------------------------------------MSLLETINSPADLKRLPR
ARLPELAAEIRRTIVDVV-SRTGGHLAPSLGTVDLAIAIHYVFNTPEDKVVWDVGHQAYA
HKILTGRRESFHTLRQHQGIPGFTRRSESP-FDAFTTGHSGTSISAGFGIACG-KFLKQE
A-----------------SKVIAVIGDGSLTAGLAFEGLNQTGGILK--RNFIVILNDNE
MSISRNVGALSSFLS---RTFSAKKLQELRKELGFFFKKLP--R--IGEDIYQLAKRTEE
SF-KTF--VT---P---GMLFEAFNFEYFGPINGHKIDHLIDILNNI-NYI----KEPVL
LHVTTTKGKGYAPAEKNPI----YFHG-CG-RFEASTGACCD-P----------------
-----K-P---------------------AAPTYTQVFGQTLLELGAKDSRIVAVTAAMP
EGTGLSQFAQAYPERFFDVGIAEQHAVTFAAGLATEGFRPVVAVYSTFLQRAYDQILHDV
CIERLRVVFAVDRGGIVGEDGPTHQGLFDLSYLRSLPNMVVMAPKDENELRRMMATA-LQ
H-D-GPVAFRYPRGT-------A---------VG-VAL--E-SPVETLPVGKAEILK---
----E----G-----------------D-D------LAILALGRCVSEGLAAHARLAE-R
-GVRA-TVVNCRFVKPIDVDLIAGVARR-VPRLITVEENVRQGGFGSAVLEALNDQG---
--M--TH----IAVERLGVPDIFVEHGPPDVLRAKY------------------------
------------------------------------------------------------
---------------------------------
>OGP17533.1|Proteobacteria-Deltaproteobacteria-root-root-root-Deltaproteobacteria_bacterium_GWA2_55_82 OGP17533.1 1-deoxy-D-xylulose-5-phosphate synthase [Deltaproteobacteria bacterium GWA2_55_82]OGQ62448.1 1-deoxy-D-xylulose-5-phosphate synthase [Deltap
------------------------------------------------------MKALAP
EELVELAAELRELIIETV-SDKGGHLASSLGAVEIAIALHYALDTPEDKIIWDVGHQAYA
HKILTGRKREFTTLRQYGGISGFPKPSESP-FDAFIAGHSSTSISAALGIASA-RDLGGA
D-----------------YKVVAVIGDGSLTAGLAFEGLNQAGH-LK--KNLIVILNDNE
MSISKNVGALSQFLS---RKLTGRFATNLKKDVERFIKSIP--R--IGGRLFEIARRADD
SI-ITL--LT---P---GMLFEGLGFHYIGPIDGHDINALVASLNDV-STI----QGPVL
LHVLTRKGKGYLPAEADPA----AFHG-VG-PFVRETGKSKK------------------
-------A---------------------SKPSYTNVFSSALLEIAEKDRRVVAITAAMP
EGTGLSTFAERHPERFFDVGIAEQHALTFAGGLAKEGFVPVTAIYSTFLQRAYDEVVHDV
CIQKLPVVIAIDRAGIVGQDGPTHHGIFDISYLRHIPNMTVSAPKDEDELRHLLYSS-VQ
Y-G-TPASIRYPRGA-------C---------LG-VDT--S-GPMRLIPAGEAEVLR---
----T----G-----------------K-D------ATIIALGTMVGPAMEAALSLEK-A
-GIHA-GVINARFVKPLDAGCILKAAAS-TGCLVTVEEGALQGGFGAAVLELLEERM---
--V--T-----IPVKRLGVPDEFIEHGTQEELRERLGLTAGGIEAAVR--IFAAGKKS--
---------------------------V-----------K---MA------F--------
---------------------------------
>WP_133627567.1|Firmicutes-Clostridia-Clostridiales-Clostridiaceae-Fonticella-Fonticella_tunisiensis WP_133627567.1 1-deoxy-D-xylulose-5-phosphate synthase [Fonticella tunisiensis]TDT61936.1 1-deoxy-D-xylulose-5-phosphate synthase [Fonticella tunisiensis
------------------------------------------MAILDRINSPRDLKEFSM
KELCKLADEIRDFLIENV-SKTGGHLASNLGVVELTIALHRIFNMPDDRIIWDVGHQCYV
HKILTGRKGNFATLRKYGGMSGFPKPNESV-YDSFATGHSSTSISVALGMARA-RDIKKE
K-----------------YSVVAVIGDGALTGGMAFEALNDAGN-SN--TDLIVVLNDNE
MSIAQNVGSLSGYLS---KIRTEPVYLNLRNDIENLLKRIP--A--VGNNLYKSAERVKE
SL-KYL--LV---N---GMIFEELGFTYLGPIDGHDIGRVCEVLVGA-KKR----KGPVL
IHVVTKKGKGYCFAEAKPD----RFHG-ID-PFKVETGESLK-A----------------
-----------------------------SNLTYSSAFGEEMIKEGEKNDKLVAITAAMP
DGTGLKAFAERFPERFFDVGIAEQHGVTLAAGLAANGLKPVFAVYSTFLQRGYDQVIHDI
CIGKMPVTLAIDRAGIVGEDGETHQGVFDISYLRPIPNLTILSPKDIKEFRMMLEWI-FA
F-N-GPVAIRYPRGG-------D---------SE-VEF----EKYDEISLGKWETLS---
----E----G-----------------K-D------LAILAVGKMVQNSYKVVEKLGA-K
-GINA-RLVNCRFIKPLDTIMLNNIFDE-YDIIFTVEDNLVAGGFGSSVLEHASLKN---
--Y--RG-----RIVMMGYPDEFITHGSQKILYKKYGLDVDGIMNTIL--KNI-------
------------------------------------------------------------
---------------------------------
>WP_049675352.1|Proteobacteria-Deltaproteobacteria-Desulfarculales-Desulfarculaceae-Desulfocarbo-Desulfocarbo_indianensis WP_049675352.1 1-deoxy-D-xylulose-5-phosphate synthase [Desulfocarbo indianensis]KMY67498.1 1-deoxy-D-xylulose-5-phosphate synthase 
MNK----------------------------------ETPQIGSILARVNGPADLKGLGI
NELKALAGELRARIIEQV-QKSGGHLAPSLGVVELTLALHSVFNCPQDQIVWDVGHQTYA
HKLLTGRRDRFHTLRQYKGISGFPRRAESP-FDSFDTGHSSTSISAALGMAVA-KRLQKG
E-----------------GKVIAVIGDGSLTAGLAYEGLNQAGD-MD--EDLIVVLNDNG
MSIAPNVGAISTFLS---RALSGKAYQTFRKDVERFLRSVP--G--FGADLLDFARRSEE
SF-KAF--ST---P---GMLFEAFKFNYIGPVDGHRLDRLMETFSYV-AKL----EGPIL
VHVLTKKGKGYSPAEENPA----HFHG-VG-ALKPKSKEPQP------------------
-------Q---------------------APPTYTEVFGRTMVELAQSDERILALTAAMP
EGTGLQPFAEAYPQRFFDVGIAEQHAVTFAAGLAVSGFKPVVAIYSTFLQRAFDQVVHDV
CLTGLPVVFALDRGGIVGEDGATHQGLLDLSFLRCVPGLNLLAPADENELRHMLHTA-LQ
R-G-EPVALRYPRGK-------G---------LG-VSL--E-EPLQILPWGKAELRR---
----R----G-----------------K-D------IVMAGIGAGVNVCQEAAEALAQ-R
-GVEA-AVINARFVKPLDEELICGAAGE-CGCLVTVEENVAAGGFGSAVLEALARRG---
--Q--TG----VKTRCVAVQNTFVEHGSQAELRKAHGLDPEAVAAAAS--ELMGQS----
------------------------------------------------------------
---------------------------------
>WP_089199188.1|Firmicutes-Bacilli-Bacillales-Paenibacillaceae-Paenibacillus-Paenibacillus_xerothermodurans WP_089199188.1 1-deoxy-D-xylulose-5-phosphate synthase [Paenibacillus xerothermodurans]PZE22045.1 1-deoxy-D-xylulose-5-phosphate synthase [Paeniba
-------------------------------------------MLLEHINEPKDLKRLSI
EQLEQLASEIRQFLVEKL-SVTGGHLSPNLGVVELTIALHYLFNSPHDKFIFDVGHQSYV
HKILTGRMDKFDTLRKYKGLCGFIKRSESE-HDVWEAGHSSTSLSAAMGMAIA-RDLKGD
D-----------------NRVVAIIGDGALTGGMALEALNHIGH-EK--KNLMVILNDNE
MSIAPNVGALHNYLG---KIRSDKHYVKVKEEIEHLIKRIP--A--IGGTLAKTMEKLKD
SL-KYA--IV---P---GVLFEELGFTYLGPIDGHNLPALLETLQQA-QNV----EGPVM
VHALTLKGKGYSPAEADSH----AWHG-AS-PYKIESGKMLK-A----------------
-------V---------------------GPPMYTEVFGSTLIELAREDDRIVAVTPAMP
GGSGLLKFAKEFPDRMFDVGIAEQHAATLCAALASEGMKPVYAVYSTFLQRAYDQVVHDI
CRANLNVMFAIDRAGFVGPDGETHQGVYDIAFLRSIPNMVLMMPKDESELRHMMKTA-LS
Y-NEGPIAVRYPRIS-------G---------QG-VPM--D-DTPREIPIGTWEVLR---
----Q----G-----------------D-S------AVVLAVGPMIAAALEAAEQLSK-E
-GVHL-RVVNARFIKPLDTAMLMQLADE-NIPIITMEEGVRLGGFGSSVLEYYANQN---
--V--YG----LQVKVLGVPDYFVEHGSVKEQRTEVGLTAEDLVAEVK--SLVPRKRQ--
---------------------------H-----------A--------------------
---------------------------------
>TMC95453.1|Chloroflexi-root-root-root-root-Chloroflexi_bacterium TMC95453.1 1-deoxy-D-xylulose-5-phosphate synthase [Chloroflexi bacterium]
-----------------------------------------MTRILDSIESPEQLRALTT
EQMQQLAEEIRREIIEKV-SVKGGHLAPNLGVVELTMALHYVFDTPKDLLVWDIGHQAYV
HKLLTGRRDRFHTIRQFGGLSGYLRREESP-YDVFGASHASTSISAALGLAAA-RDLRGE
Q-----------------SKVVAIIGDGALTGGMALEAINNAGS-LK--KNLIVVLNDNE
KSISDNVGAIHHYLGKVRQMQTSRSYQRLREMAKGSIEKLP--V--VGDKAREAAGRAEM
SF-KNF--VLHSKS---GMIFEELGFKFFGPFDGHDIPLLLDVFENI-KQI----EGPVM
VQVVTKKGKGWEYAEEDST----KWHG-PG-AFDYTTGIIKK-N----------------
-----A-A---------------------DPPTYTDIFAKTLVNLAEEDTSIVGITAAMA
EGTGLKKMHQRLPERYFDVGIAEQHAVTFAAGLAVGGMRPVVAIYSTFMQRAYDQVIHDV
CMQDLHVVFAMDRAGIVGEDGPTQHGVFDIAFLRAIPNMKVMASKDENELRHMLYTA-LY
M-D-GPVSLRYPRGK-------G---------IG-VPL--D-SDLHTLEIGKAELLSPAT
LELAE----R-----------------Q-E------CAILAFGSTVAPSEVAAKELAE-E
-GISV-AVVNARWAKPLDEELVIRLAKG-TRRLVTIEDHVMAGGFGSAVLELLERRD---
--I--HN----VDVKVVGCPDKLIEHGAPSILKELYGLSSSHLKDVVR--EMVRSESK--
---------------------------G-----------Y---EL------AH-------
---------------------------------
>TMC89251.1|Chloroflexi-root-root-root-root-Chloroflexi_bacterium TMC89251.1 1-deoxy-D-xylulose-5-phosphate synthase [Chloroflexi bacterium]
-----------------------------------------MARILDNIDSPAQLRTLTV
AQMQQLAEEIRREIVEKV-SVKGGHLAPNLGVVELTMALHYVFDTPKDLLVWDIGHQAYV
HKLLTGRRDRFHTIRQFGGLSGYLRREESP-YDVFGASHASTSISAALGLAVA-RDLQGE
H-----------------FKVVAVIGDGALSGGMALEAINNAGS-LK--KNLIVVLNDNE
KSISDNVGAIHHYLGKARQMQTSKSYQRLREMAKGSIEKLP--M--VGDRAREAAGRAEG
SF-KHF--VLHSKS---GTVFEELGFKFFGPFDGHDLPLMLDVFENI-KHI----EGPVM
VQVVTKKGKGWEFAEEDAT----KWHG-PG-AFDYTTGTIKK-N----------------
-----T-G---------------------DPPTYTEIFANTLVELAEKDTSIVGITAAMA
EGTGLKKMQQRFPERYFDVGIAEQHAVTFAGGLAVAGMRPVAAIYSTFMQRAFDQVVHDI
CMQDLHVVFAMDRAGIVGEDGQTQHGVFDTAFMRLIPNMKVMAPKDENELRHMLYTA-IY
M-H-GPVSLRYPRGK-------G---------LG-VPL--D-AELRTLEIGKAELLSPAT
LELAE----Q-----------------Q-D------CVILAYGSTVAQAELAAKELAD-E
-GISV-AVVNARWAKPLDEQLITRLAKG-TRRLVTIEDHVIAGGFGSAVLELLESKG---
--L--RN----VDVRLIGCPDKPIEHGAPSILKELYGISSSHIKEVVR--DILRSASK--
---------------------------G-----------Y---EL------AH-------
---------------------------------
>OGR03221.1|Proteobacteria-Deltaproteobacteria-root-root-root-Deltaproteobacteria_bacterium_RIFOXYD12_FULL_50_9 OGR03221.1 1-deoxy-D-xylulose-5-phosphate synthase [Deltaproteobacteria bacterium RIFOXYD12_FULL_50_9]
--------------------------------------MKIVTPLLDTINSPEALRLLPE
EKLPALADEIRNTIIQSV-AKTGGHLAPSLGVAELTLAIHYVFNTPHDKLIWDVGHQTYA
HKLITGRRDRFHTLRQYKGISGFPKREESE-YDTFDTGHSSTSISASLGIALA-KHLKGD
K-----------------ARAIAVIGDGSMTGGIAFEALNQAGH-LG--KNLIVILNDNE
MSISPNVGALSSFLS---RKLTGKTMVRVKHDMEQFLKSFA--N--VGENILQVLKKSEE
SF-KGF--FT---P---GMLFEALKFEYVGPLRGHQLGNLIATLRNI-RDF---SHGPVL
VHVLTTKGKGYKPAEKNPG----EYHG-VG-PFRVETGKPIS-I----------------
-----S-N---------------------KKPTYTAIFGETLVQIAAKEPRIVAISAAMT
QGTGLFEFSRRFPDRFFDVGIAEQHAVTFAAGLATEGIRPVVAIYSTFLQRALDQIIHDV
CLPNLPVIFAIDRSGVVGDDGPTHHGVFDISFLRYIPNMIIMVPKDEEELRHMLFTA-IS
L-P-GPVAIRYPRGS-------G---------EG-VPL--S-ATLEKLPFAKGELLK---
----T----G-----------------D-D------ILLLPIGNRVYPALEAAEGLKK-V
-GIQA-AVINPRFINPMDEDLIAEWATR-TGRVVTIEDHARKGGFGSAILELFTRNA---
--I--FG----VQVRRLGFPDHFIEHGPQETLWRLGKIDTPAIINAAI--ELSKNRF---
------------------------------------------------------------
---------------------------------
>WP_072904795.1|Proteobacteria-Deltaproteobacteria-Desulfuromonadales-Desulfuromonadaceae-Malonomonas-Malonomonas_rubra WP_072904795.1 1-deoxy-D-xylulose-5-phosphate synthase [Malonomonas rubra]SHI46026.1 1-deoxy-D-xylulose-5-phosphate synthase [Malonomo
-----------------------------------------MGEILSQLKTPADIKQLQR
EQLDLLAAELREEIVETV-SVNGGHLGSSLGVVELSIALHKVFDSPNDKIIWDVGHQAYA
HKLLTGRLDRFHTLRQLDGISGFPKRKESE-HDAFDVGHSSTSISAALGMAAG-KDILDK
D-----------------QKIIAVIGDGSLTAGMAFEGLNHAGH-LK--QKMVVILNDNE
MSISPNVGALSSFLS---RKLSSDAFIRFKKDTESILSIVP--G--FGKDLVNIAKKAEE
SL-KGF--MT---P---GMLFEGFGFDYFGPIDGHNIDELLETLQNV-ANI----KGPVL
LHIATKKGKGYAPAEENPP----KYHG-VG-PFDKVTGKVNG-A----------------
-----KPG---------------------SAASYTGVFGKTLVELANEDDRVVAITAAMA
EGTGLNAFAAAHPDRFFDVGIAEQHAVTFAAGLACQGLRPVVTIYSTFMQRAYDQVVHDV
CLQNLPVTFAMDRGGLVGADGPTHHGVFDMSFMRHVPNLTFAVPRDEVEMRKIMKTA-AQ
H-D-GPFAYRYPRGS-------G---------VG-LPL--P-NEIETVKIGTGELLR---
----E----G-----------------A-D------VLIIAIGVMVGEALEAAKLLSQ-Q
-GIDA-AIVDARFIKPLDRELLISQAEK-SPLVVTAEENALQGGFGAAVLELLSDAG---
--M--T-----VPVIRVGIPDSFVEQGSQAELRAQLGINADGLVTTVL--KSLNAKQA--
---------------------------A-----------S---AS---------------
---------------------------------
>TMQ57930.1|Candidatus_Eisenbacteria-root-root-root-root-Candidatus_Eisenbacteria_bacterium TMQ57930.1 1-deoxy-D-xylulose-5-phosphate synthase [Candidatus Eisenbacteria bacterium]
----------------------------------------MSTRHLDSVRTPEDLKGLSL
EALVELAEEMRERIVHVV-SANGGHLAPSLGTVELTLALHSVFDTPRDILIWDVGHQSYG
HKILTGRNDRFDTIRKEGGLSGFPRRVESA-YDPFGTAHASTAISAALGFACA-RDLKRE
E-----------------HKVIAVVGDGALTGGLAFEGLNQAGV-VA--TDLLVVLNDNS
MSISPNVGAIARYLT---RITSAPVYRRLEIDVWELLGKVP--A---GGKARKLVRRIKE
SM-KNL--VL---P---NILFEEFGFKYYGPIDGHDLPTLIEVLKHL-KVI----KGPVL
LHTLTRKGKGYRFAEEDAR----KFHG-VS-SFDKLTGTSAK-K----------------
-------P---------------------SAPTYTEVYGQTLTELAASDPSIVAITAAMP
DGTGLAKFATAYPDRFHDVGIAEQHGTCFSAGLAAAGAKPFATIYSTFLQRAYDQIIHDV
AVQKLPVRFALDRAGLVGEDGATHHGVFDISYMRCLPGFVLMAPKDENEFRHMLATM-AA
Y-GEGPIAVRYPRGS-------G---------LG-VPL--D-PRPRPLPIGEAELLE---
----P----G-----------------G-D------IVLVAYGTMVDPARSAARKLAE-S
-GISA-GVINARFAKPLDERLIVDWARR-TGRIVTLEEGALPGGFGDAVLELLAKSG---
--G--PA----MRVRCFGVPDRFFDHGTRDSLLRHAGLDAESIAREIE--RWLKEEPR--
---------------------------P-----------Q---PE------SFAPVGTNA
---------------------------------
>WP_099398677.1|Proteobacteria-Betaproteobacteria-Neisseriales-Chromobacteriaceae-Iodobacter-Iodobacter_sp._BJB302 WP_099398677.1 1-deoxy-D-xylulose-5-phosphate synthase [Iodobacter sp. BJB302]PHV01125.1 1-deoxy-D-xylulose-5-phosphate synthase [Iodobacte
----------------------------------------MSYPLLDKVSCPLELKKLAK
ADLPQLANELRNYLLDSV-SQTGGHFASNLGALELTVALHYVFDTPHDRLVWDVGHQSYP
HKILTGRRAQMHTMRKQHGLAGFPKREESE-YDTFGVGHSSTSIGAALGFAEA-AKLKGE
D-----------------RHAIAVIGDGAMTAGQAFEALNNAGH-RD--VNLLVVLNDNE
MSISPNVGALTNYLS---KLLSSKFYNGIRSKSARVLEAVP--P------LKELAKKGEE
HV-KSM--LT---P---GTMFEQFGFNYIGPIDGHDLDTLVTTLANI-KQL----KGPQF
LHVVTRKGEGYKKAVADPV----KYHA-VT-PFEKEDGMQGA-K----------------
-------A---------------------AKVSYTKVFGDWLCDMAKKDKRLLGITPAMR
EGSGLVRFEQEHPDRYFDVGIAEQHAVTFAGGLACEGLKPVVAIYSTFLQRAYDQLIHDV
ALQNLPVVFAIDRAGQVGADGPTHAGSFDLSYLRCIPNMVVLTPSDENECRQMLYTA-FL
Y-E-GPSAVRYPRGT-------G---------PG-VEV--Q-SEMTAIPMGCAEIRR---
----R----G-----------------S-K------IAILAFGPVLAAALEAGDAL----
---NA-TVVNMRFVKPLDVSLIAELAAS-HDYLVTVEEGAIMGGAGSAVIESLLAQD---
--L--C-----KPVLQLGFPDRYIEHADQNVQLAECGLDAAGIEAGIR--QRWAL-----
------------------------------------------------------------
---------------------------------
>RUM90012.1|Aquificae-Aquificae-Desulfurobacteriales-Desulfurobacteriaceae-Thermovibrio-Thermovibrio_sp. RUM90012.1 1-deoxy-D-xylulose-5-phosphate synthase [Thermovibrio sp.]
-------------------------------------------MVLEKVNYPEDVKTLTE
EELQLLADEIRKFIISVV-ERTGGHLASSLGVVELTIALLRVFSPPKDEIVWDVGHQSYP
YKILTGRKKVFHTLRQYGGISGFPSIKESK-YDAFGTGHSSTSISAALGIKIG-KKLKGE
E-----------------GHVIAVIGDGALTAGEAYEGLNNAGQ-LG--EDLIVILNDNE
MSISKNIGAISNYLT---KLTTGESLRKAKERLESVTKKL------FGEKVYKGLKRVED
LIVKGL--FP---P---GMLFEELGFRYIGPIDGHDIPTLITTLSNV-SKL----KGPTL
VHVLTKKGKGYAPAEERPD----KFHG-VS-PKS------QK-K----------------
-----E-S---------------------LPPTYTEVFSKTLIEIAESDSDLVGITAAMP
SGTGLDRFKERFPERYFDVGIAEQHAVTFAAGLAKKGLKPVVAIYSTFLQRAYDQIIHDV
ALQELPVIFAIDRAGLVGEDGATHHGAFDLSYLRIIPNIVVAAPKDEEELRHLLYTA-IY
S-G-KPFAVRYPRGR-------G---------YG-IPI--R-EPLKKIDIGTWEVLR---
----E----G-----------------K-D------LVILATGWPVYQALRAAENLKK-I
-GLNV-TVVNARFVKPLDEKLLNQIARE-FKLIVTVEENAVKGGFGSAVNEYLAP-----
--W--YT----GQVFNLGLPDKFIEHGNQNLLRHLVGIDSEGIEKFVK--DILTKKVL--
---------------------------K-----------K--------------------
---------------------------------
>RKU06044.1|Candidatus_Poribacteria-root-root-root-root-Candidatus_Poribacteria_bacterium RKU06044.1 1-deoxy-D-xylulose-5-phosphate synthase [Candidatus Poribacteria bacterium]
-------------------------------------------MLLQKIDTPTDLKSLNT
NELKELAEEMRRYLLSVL-SEHPGHFAPNLGTIELAIALHYVFDTPRDQVIWDIGHQAYP
HKLLTGRRDAFPTLRQYGGISGFLSRAESK-YDVFGAGHSSTSLAAALGVATA-RDFNNE
D-----------------YKVVAVIGDGGLTGGMAFEGLNTAGD-FK--KDMLVILNDNQ
MSISQTVGAFSKYLH---RLLTNPTYNALRSSAKEIVKRIA-------PEVKPVAKRIEA
AL-K---------P---GTLFEEFGFRYFGPLDGNDLDALLPVLEGV-RSL----QQPIL
LHVVTQKGRGYPPAETDSE----TFYS-VSGKFDLETGKSLV-P----------------
-----K-S---------------------PLPTYTNIFSSTLIELAKQDPQIVAITAAMP
NGTGLDKFQEVFPDRFFDVGLAEQCAVTFAAGLATQDVKPVAAIYSTFLQRGYDQVVHDV
CIQNLPVIFVLDRAGLVGADGPTHHGVFDFAYLRSLPNMVVMSPKDEDELQHMVKTA-VE
Y-EKGPIALRYPRGN-------G---------LG-VPM--A-NQPQSLPIGKGEVLR---
----N----G-----------------N-D------LLILAIGNRVQPALEAAEILAD-S
-GVST-TVVNPRFVKPLDDQLIRPLASR-IGKVITVEDGVLMGGFGSAVLEMFTDSG---
--L--TD----VQVKRLGIPDQFVEHGDVKTLYEQCDLDAEAIVREGL--KLAKK-----
------------------------------------------------------------
---------------------------------
>BAT72503.1|Aquificae-Aquificae-Aquificales-root-Thermosulfidibacter-Thermosulfidibacter_takaii BAT72503.1 1-deoxy-D-xylulose-5-phosphate synthase [Thermosulfidibacter takaii ABI70S6]
--------------------------------------------MLAKIDSPSDIKNLSV
KELEKLAQEIREFILQVV-SKTGGHLAPSLGVVELTIALHYVFNSPKDKIIWDVGHQSYV
HKILTGRKKTFVSLRQKGGISGFPKRSESE-HDIFGTGHASTAISAALGIATA-RDLKGE
D-----------------FKVIAVVGDGALTGGLAWEALNHAGD-EE--RDLIVVLNDNE
FSISPTGGALSHYLS---RRLADPTYLKVREEVKKYLETKP--G---GESILSFLKRMEE
SF-KGF--FT---P---GVLFEELGFRYVGPVRGHKLRELVSTFRQV-KKT----SGPIL
VHVLTKKGKGYEPAERDPR----RFHG-VG-PFDIETGKSHA-K----------------
-----------------------------TNFTYTKAFSDSLIKIAERDPKVMAITAAMP
DGTGLAAFAERFPERFFDVGIAEQHAVVFAAGLATQGLKPVCAIYSTFLQRAYDQIIHDV
ALQKLPVVFAIDRAGIVGEDGPTHHGVFDLSYLRHIPDMVVSAPKDQKELAYLLYTA-LN
Q-N-KPFAIRYPKGE-------A---------PG-KDT--P-QEFEIIPVGSWELLR---
----E----G-----------------S-D------VLILATGNMVYEALKASEELER-E
-GLSV-AVVNARFVKPLDEEMLLDLVSS-VGKIVTVEDNVLAGGFGSAVCETLVDRG---
--V--S-----FKGVRLGIPDIFVPHGKASQLRKDLGLDAEGIKEAVK--KLMS------
------------------------------------------------------------
---------------------------------
>TLY35951.1|Nitrospirae-root-root-root-root-Nitrospirae_bacterium TLY35951.1 1-deoxy-D-xylulose-5-phosphate synthase [Nitrospirae bacterium]
------------------------------------------MQLLKTIESPADLKRLPV
DQLPFLAEEIREQIISVT-SAVGGHLASNLGVVELTLALHYVLQTPKDKIVWDTSNQAYT
HKLLTGRRQQFSTLRQYGGLSGFCKREESI-YDTFNAGHAGTGVSAAVGMAVA-RDLERQ
D-----------------HKVVCVVGDGAMTSGMTLEAMEHAGG-LQ--KDLLVILNDNQ
MSISPNVGSLSAYLN---RTFTGEFITRMREETGHLLRAIP--M--IGSSISRMAHRAEE
LA-KGL--IL---P---GLLFEELGFRYVGPLDGHSFEHLLGTCENV-LKL----KGPTL
LHVITKKGLGYEPAMKDPV----WFHA-CP-AFARETGRPLK-S----------------
-------S---------------------GKPSYTAVAMNTLTRLAREDRRIVAITAAMS
EGTGLAGFAKEFPERFHDVGIAEQHALTFAAGLATQGARPVVAMYSTFLQRAYDQVVHDV
ATQNLPVTILIDRAGLVAEDGTTHHGAFDYAYLRHVPNMVVMAPKDENELQHMIKTA-LS
Y-E-GPASVRYPRGS-------A---------LG-TQM--D-PFPKRLPIGQGELLR---
----E----G-----------------S-D------IALMAVGVTVMPALQAAERLAE-E
-GISA-AVVNARFVKPLDHVLIAEVAKK-IKCLMTVEEGCRMGGFGSAVLESLADQG---
--I--FS----IPTRVLGLPDKYIEQGPQDLLRVQYLLTADGIYDEAK--ALLAPISL--
---------------------------G-----------L---HE------RR-------
---------------------------------
>WP_022853791.1|Thermodesulfobacteria-Thermodesulfobacteria-Thermodesulfobacteriales-Thermodesulfobacteriaceae-Thermodesulfatator-Thermodesulfatator_atlanticus WP_022853791.1 1-deoxy-D-xylulose-5-phosphate synthase [Thermodesulfatator atlanticus]
-----------------------------------------MAKILDRVNSPADLKKLKL
RHLNKLSDELRELIINTV-SQTGGHLAPNLGVVELTIALHYVFDSPKDKIVWDVGHQAYA
HKLLTGRKESFHTLRQYGGIAGFPKRSESP-HDIVDVGHSSTSISAALGLVVA-QDMLKK
E-----------------GKVVVVIGDGSMTAGLAFEGLNNAGH-LK--KDLIVILNDNE
MSISPNVGALSSFLS---RKLTGPVARRLKRELESFVSHLP--G---GEHLVQAIRKSED
AI-KCL--LT---P---GMLFEAFGFRYVGPIPGHNIEILINTLKNV-KDL----EGPTL
VHVLTQKGKGYPPAEEEPE----RFHG-LG-PFDVKTGKPTV-S----------------
-----K-P---------------------SPPSYTSVFSKTMVRLGKEEPRLVAITAAMP
SGTGLKAFSEKFPERFFDVGIAEQHAVTFAAGLALGGLIPVCAIYSTFLQRAFDQIIHDV
ALTDLHVVFAIDRGGIVGEDGPTHQGQFDLSYLRLIPNMTVMAPKDENELQHMLYTA-IK
C-K-GPVAVRYPRGA-------G---------VG-VSL--D-WELKELPIGKAEIMR---
----E----G-----------------A-D------VLLLAIGNTVYPALEAANILAE-K
-GISA-AVVNARFVKPLDEDLITELSLR-CGKVVTIEENTLIGGFGAAVLELFSKRG---
--L--R-----IPVKMIGLPDIFVEHGAPAILREKYGLTPEKIAEKVS--FWLEHEVK--
---------------------------T------------------------------PE
---------IKVLKA------------------
>PIP35545.1|Proteobacteria-Deltaproteobacteria-Desulfobacterales-root-root-Desulfobacterales_bacterium_CG23_combo_of_CG06-09_8_20_14_all_52_9 PIP35545.1 1-deoxy-D-xylulose-5-phosphate synthase [Desulfobacterales bacterium CG23_combo_of_CG06-09_8_20_14_all
------------------------------------------MSLLDRIDSPADLKQLSR
KELPVLAQEIRKLIVDVV-SKNGGHLASSLGAVELAIAVHYVFDSPKDRILWDVGHQAYA
HKLITGRRDRFATLRRHGGLSGFTKMSESP-HDAFSTGHSSTSISAGLGIACA-KGLKGE
D-----------------SRVVTIIGDGSMTAGLAYEGLNQAGD-LQ--KDIVVILNDNE
MSISKNVGALSSFLS---RTFSRKRLLELRKDLGDFLKSLP--K--FGEDIYQFAKRWED
SL-KSF--IT---P---GMLFEAFNFNYFGPIDGHNLNHLIDILRNI-QYL----KEPVL
LHVSTKKGMGYPPAESNPV----YFHG-VG-CFEVETGNCID-S----------------
-----P-S---------------------PIPTYTQVFGKAMTALAEKDKRIVAVTAAMP
EGTGLVDFSGKFPGRFFDVGIAEQHAVTFAAGMATEGLRPVVAIYSTFLQRAFDQILHDV
CIESLPVVFAVDRGGIVGEDGMTHHGLFDLTYLRSLPNMTVMAPKDENELCRMLATA-IV
H-D-GPIALRYPRGI-------G---------VG-VSI--D-EAYPVLPIGKAEILE---
----E----G-----------------N-D------ALILAIGRPVQDAVKACDTLKK-E
-GFTT-TLVNCRFVKPLDANLICSLAEK-IRAVVTVEENVLQGGFGSAVLECLCNHG---
--IL-HQ----CRITRLGIPDVFVEHGPQQVLRAEYRIDAPAIVDAIK--GLLQKH----
------------------------------------------------------------
---------------------------------
>RKX99516.1|Candidatus_Poribacteria-root-root-root-root-Candidatus_Poribacteria_bacterium RKX99516.1 1-deoxy-D-xylulose-5-phosphate synthase [Candidatus Poribacteria bacterium]
-------------------------------------------MVLERINSPQDLKSLSI
EELKVLAEEIRAYIISVM-ANTPGHLASNLGVVELTIALHRVFDAPYDRIIWDVSHQTYA
HKIITGRRDLFPTIRRYGGLSGFARRDESE-YDVFGAGHAGTSIPAALGIATA-RDLRRE
S-----------------FKVVVVIGDGAMTTGMALEGLNNAGD-MK--RDLIVILNDNK
MSISPNVGAIAKYIN---RIVVNRAYALFRENTEELIRRIS--P---------GAARVAR
RL-ANL--MG---E---GTLFEELGFQYFGPVDGHDIEEMIDVFEGV-KHM----EGPIL
VHVLTKKGKGYRFAEQHPT----AYHS-VS-GFDIETGRPVE-R----------------
-------R---------------------DVPTYTEVFSKTLIELARRDDRIVAITAAMP
TGTGLDKFKEAFPDRCFDVGIAEQCAVTFAAGLAVEGFKPVVAIYSTFLQRAYDQVEHDV
CLQNLHVVFALDRGGLVGEDGPTHHGVFDFAYLRHIPNMVVMAPKDEDELRHMLRTA-LE
H-D-GPIALRYPRGR-------G---------EG-VPL--E-GEPQLIPIGKGELLR---
----E----G-----------------D-D------VVILAIGRTVHPALRAAERLEG-I
-GISA-AVVNARFVKPLDEELILDLASA-VGRIVTVEDHVLSCGFGSAVCELLMDRG---
--V--P-----ARIKRLGIPDRFIEHGDLKTLHRICGIDEEGIFKACK--EIMEG-----
------------------------------------------------------------
---------------------------------
>RMG92916.1|Proteobacteria-Zetaproteobacteria-root-root-root-Zetaproteobacteria_bacterium RMG92916.1 1-deoxy-D-xylulose-5-phosphate synthase [Zetaproteobacteria bacterium]
M----------------------------------------DYPLLETIRGPEDLKKLDI
EMLPELAHEMRQYLVKTL-APIGGHLGAGLGVIELTIALHYLFNSPEDKIIWDVGHQAYP
HKILTGRLERMPTLRQYGGLSGFTKRSESE-HDPFGAGHASTSISAAYGFAWA-RDLLGQ
H-----------------HHVIAVIGDGALTGGMAFEALNHAGA-NK--NRLIVILNDNE
MSIAPNVGALSSYLA---RIITGRQYTNAKETAKRLLEKIP--G------AMDAAKRLEE
HV-KGL--II--PP---GALFEELGFRYIGPIDGHSFDHLLPTLRNC-REL----DGPIL
LHVLTRKGLGFSPAEEDPE----TWHG-LG-PYDPETGQPLP-S----------------
-----T-G---------------------KPPSYTEVFGETLADLADEDPRIVAITAAMP
GGTGLTRFRRRHADRFVDVGIAEQHAVTFAAGLAAAGLKPVVAIYSTFMQRAYDQIIHDV
CIQNLPVVFCMDRAGIVGADGATHTGMFDIAFMRCLPNMTLMAPKDEQELRDMLATA-FK
I-E-GPVAIRYPRGH-------G---------VG-IRL----RQPAALPFGRSELLH---
----Q----G-----------------D-A------GLVIAVGSRVHDAMSAVRQLHQ-R
-GVASYTLLNLRFLKPLDDSSIVAHLQN-NKPLVVIEEGCSCGGIGEQVATLALQAG---
--W--TG-----PFRHLAMPDRFPEHGAPHEILQKLGLDREGILSSLQ--SLVG------
------------------------------------------------------------
---------------------------------
>WP_072150345.1|Candidatus_Kryptonia-root-root-root-Candidatus_Kryptobacter-Candidatus_Kryptobacter_tengchongensis WP_072150345.1 1-deoxy-D-xylulose-5-phosphate synthase [Candidatus Kryptobacter tengchongensis]CUS86039.1 1-deoxy-D-xylulose-5-phosphate sy
MS------------------------SKYP-------LAETNYKILPSINSPDDLKRLNI
HELETLAGEIREFIIDTI-SKTGGHLGASLGVVELTLAVHYVFNAPKDKIIWDTGHQGYV
HKIITGRRDVFHTIRQFRGISGFLKRSESI-YDVFGAGHASTSISAALGIATA-RDFDGA
D-----------------YKVVAIIGDGAMTAGLAYEAMNNAGM-MR--KNLIVILNDNN
MSISPNVWAVSKYFT---DLIASAHYNKLKSFIWDLTGQLD--G--MGDRIRKLAARVEG
GV-KAI--IT---P---GMLFEALGFRYFGPVNGHNIAKLIKILNEI-KNL----NGPIL
VHVITQKGKGYKPAEEDEQ----KYHG-VT-PFDKITGKMYK-S----------------
----DK-P---------------------QPPSYTKVFGEAVVQLAKRNNKIVGITAAMP
EGTGLNILAKEIPERFFDVGIAEQHAVTFAAGLATEGYIPICAIYSTFLQRAFDQIIHDV
ALQHLHVIFAIDRAGLVGADGPTHHGAFDLSYLRLIPGMVIMAPKDESELRDMLYTA-TI
Y-NKGPVAIRYPRGN-------G---------VG-VPL--K-DDFDLIEIGKSEILK---
----E----G-----------------R-D------IAILAIGNMVYPALKSAEILQR-Y
-GIDA-MVVNMRFVKPLDEKLLDMIFEK-FNKVVTVEENTIRGGFGSAVLEYAASKG---
--V--VN----VKFLIHGIPDEFIEHGTQPELWQMLKLDANGIAEKIL--ETFEFDKV--
---------------------------L-----------I---PQ------KTHS-----
---------------------------------
>OLE35897.1|Actinobacteria-root-root-root-root-Actinobacteria_bacterium_13_1_20CM_3_68_9 OLE35897.1 1-deoxy-D-xylulose-5-phosphate synthase [Actinobacteria bacterium 13_1_20CM_3_68_9]
MTD------------------------DQQ-------ATRDDGRLLESIGGPEDLKGLSD
AELQRLAQEVRELIIDVI-GEIGGHFGANLGACELAVALHSLLDSPRDKIIWDVGHQAYP
HKVLTGRREGLDTIRQYGGLAPFCSVFESE-HDIMGAGHASTSVGYAVGLKEAMRKGIGQ
D-----------------GNVVAVIGDGALTGGVAYEALHNAGG-LQ--TPIVIVLNDNG
MSISPNVGALARYFQ---RFRLNPRLYHAREGVEERLTRLP--L--VGERIERLGPEIKS
AI-KSY--AA---P---GLLFEELDLAYVGVIDGHDVGALRRAIRDA-LGA----QRPVV
VHIHTVKGKGFTPAEEGGLEGMEKWHA-AK-PNSIVNRKPAD-AKPAPVKETDSPEAIEK
LEPPPP-P---------------------SPPQYTAVFGDALVAEAKRDRRVIGITAAMA
GGTGLNKLGKEVPEQYYDVGIAEQDAVLFAAGLSLQGAKPVCAIYSTFLQRGFDQIVHDV
CLQQLNVVFAMDRAGLVGDDGPTHHGAFDISYFRPLPNVVLMAPRDEAMLVHMLRTA-LV
HDD-GPIAFRYPRGA-------A---------EG-VPL--P-QRPREIPIGTGELLA---
----D----G-----------------E-R------VAILGYGYGVQVALRAAGILGQ-H
-DLRV-TVADGRFAKPLDAELVQRLARE-HELVVTIEENVLPGGFGAAVLEHLEDAF---
--T--SPQS-RARVMRVGLPDRYVTHGKPALLREEVGFTGEAVAERVL--SALHAPDPV-
---------------------------TH-------------------------------
---------------------------------
>OGC04510.1|root-root-root-root-root-candidate_division_WOR-1_bacterium_RIFCSPLOWO2_02_FULL_46_20 OGC04510.1 1-deoxy-D-xylulose-5-phosphate synthase [candidate division WOR-1 bacterium RIFCSPLOWO2_02_FULL_46_20]
-----------------------------------------MSTLLDKIKLPEGLRELSG
DQLARIAREVRQKIIESA-SKTGGHLASSLGAVELTVALHSTFESPKDKIIWDVGHQAYA
HKILTGRLEQIHTLRTKGGLSGFPKPEESP-HDAFAVGHASTSISAALGMARA-RDFNKE
D-----------------YSVVAVIGDGSLSGGLAFEGINNAST-LK--TNLVVILNDNE
MSISKNVGALANYLV---RVSTSNLYVDLRNRIEQVVKKIP--G--YGVSLFEAAKKLKD
RT-KHI--VL---DFKVDVIFEEFGFKYFGPIDGHNIPLIISTLHHA-REI----KGPVL
IHVLTKKGKGYEHAEKEPS----RFHG-VG-PFDPANGQSST------------------
-------R---------------------GQASYTSIFGQTIVKLGERDKKIVGITAAMV
DGTGLEEFAKKFPERFFDVGIAEEHAVTFAAGLAISGYRPFVAIYSTFFQRSFDQIIHDV
CLQNLPVTFCLDRAGVVGEDGPTHHGLFDLSYLRLIPNMVVMAPKDENELQLMLFTA-SK
H-N-GPIAVRYPRGG-------G---------PG-VEL--E-TEFKQMEIGKGEIFF---
----K----SQ-----------IPNPKS-K------QCMVSIGSMVYPSIEAAKLLEK-D
-GIAV-TVINARFVKPLDKDLILKEAES-VDKIITVEEGGLEGGFGSAVLELLTEVG---
--I--N-----TPVKRIGLPTKFIEQAKRSELLESYGLTAEGIYKQC-------------
------------------------------------------------------------
---------------------------------
>PIS29007.1|root-root-root-root-root-Candidatus_Saganbacteria_bacterium_CG08_land_8_20_14_0_20_45_16 PIS29007.1 1-deoxy-D-xylulose-5-phosphate synthase [Candidatus Saganbacteria bacterium CG08_land_8_20_14_0_20_45_16]
-----------------------------------------MSTLLDKIKLPETLRELSA
KQLEQVAEEVRQKIIEVT-AQTGGHVAPSLGAVDLAVALHASFQSPKDRIVWDVGHQAYA
HKILTGRLNKFDTLRTYGGLSGFPKPSESV-HDAFGVGHASTSISAALGLVKA-RDLNEE
K-----------------HSVIAVIGDGSLSSGLAFEGVNNVDG-FK--SNLIVILNDNE
MSISKNVGAMSNYLT---QVATSNLYVELRDRIEKVVKHIP--R--VGMSLFEAAKKLKD
RT-KHI--VV---NFKVNVMFEELGYKYFGPIDGHNIPLLMSTLHYV-REV----EGPVL
VHVITKKGKGYPPAEKEPS----RFHG-VG-PFVIATGETKA------------------
-------S---------------------PKVTYTSVFGQTIVELAQKNNKLIAITAAML
DGTGLEEFAQKFPERFFDVGIAEEHAVTFAAGLAISGFRPVVAVYSTFLQRAYDQIIHDV
CLQNLPVVFCLDRAGLVGEDGPTHHGVFDIAFLRSIPNMTVMTPADGDELKEMLGKA-LT
L-N-GPVAIRYPRGS-------V-------------------PEKCQMSNDKCQI-----
---------------------------N-E------VVILAIGSMVAPSVEAAALLEK-E
-GISA-KVVNARYVKPLDEKLILEAIKG-AEKIVTVEEGVLEGGFGSAILEFLNEKG---
--I--N-----TPVKRLGLPDKFIEQGKRDQLLEICGLTAEKICQAVK--KGN-------
------------------------------------------------------------
--------G------------------------
>WP_008412626.1|Firmicutes-Clostridia-Clostridiales-Peptococcaceae-Desulfotomaculum-Desulfotomaculum_hydrothermale WP_008412626.1 1-deoxy-D-xylulose-5-phosphate synthase [Desulfotomaculum hydrothermale]CCO08927.1 1-deoxy-D-xylulose-5-phosphate synthase [
-----------------------------------------MTSLLKNIYSPQDLQNLSL
KQLEELAAEIRQRIIETV-SVTGGHLAPNLGVVELTLALHRVFNSAVDRIIWDVGHQSYV
HKLLTGRQNRFASLRQYGGISGFPKPAESI-HDAFATGHSSTSVSAALGMALA-RDLNGA
T-----------------YDVVAVIGDGSLTGGMAFEAMNHAGH-LK--TNVIVVLNDNE
MSIAPNVGALSGYLS---RLRTDPKYSKSKDEIAELLQKLP--H---GNKLLKVVDRLKD
SL-KYL--VV---P---GMLFEELGFTYLGPVDGHDIKAVMTLLQQA-KSV----NGPVL
VHVLTRKGKGYWPAEENPD----RFHG-VG-PFDVATGRVKK-A----------------
-------G---------------------GAPSYTEVFGQTLVKLARQDSKIIGITAAMP
SGTGLQDFAREFPRRYFDVGIAEQHAVTMAAGLATAGYRPVAAIYSTFLQRAYDQVLHDV
CLQNLPVTFALDRGGLVGDDGPTHHGVFDIAYLRHIPNMVIMSPKDENELQHMLKTA-VT
H-N-GPVAVRYPRGQ-------G---------LG-VPL--D-QEMHCLPIGRAEVLR---
----D----G-----------------S-D------LLLLAVGNMVAEAMAAAEELSR-Q
-GITA-AVINARYVKPLDEELILAYAGK-TKNVITIEEHVLMGGFGSAVVELLQQAG---
--L--PD----VQVKRIGLPDEFVEHGKQSLLRQQYGLTAEGIVEAAL--AWGKDVKK--
---------------------------V-----------R---KL------KAIRAKG--
---------------------------------
>WP_148953069.1|Firmicutes-Bacilli-Bacillales-Bacillaceae-Bacillus-Bacillus_vietnamensis WP_148953069.1 1-deoxy-D-xylulose-5-phosphate synthase [Bacillus vietnamensis]TYS00688.1 1-deoxy-D-xylulose-5-phosphate synthase [Bacillus vietnamensis]
-------------------------------------------MDLLSIKDPSFLKSLSQ
QELELLSKDIRKFLIETL-SKTGGHIGPNLGVVELTVALHKCFDSPKDKILWDVGHQSYV
HKILTGRAGQFGTLRQYKGLCGFPKMVESE-HDVWETGHSSTSLSAAMGMAIA-RDVKKE
D-----------------SFIVPVIGDGALTGGMALEALNHIGH-EQ--KDMIVVLNDNE
MSIAPNVGALHNVLG---RLRTAGKYQWVKDELEYILKKIP--A--VGGKLAVTAERVKD
SL-KYL--FV---S---GMFFEEMGFTYLGPIDGHDYNDLMENIQYA-KKT----EGPVI
LHVITKKGKGFHPAEADKKG---TWHG-TG-PYKMDSGDLIK-P----------------
-----V-N---------------------APPSWSGLVSETVRRLAREDERIVAITPAMP
VGSKLEGFASEFPDRMFDVGIAEQHAATVSAGLATQGMKPFLAIYSTFLQRAYDQVLHDI
CRQNLNVFIGIDRAGLVGADGETHQGVFDIAFMRHLPNMVLMMPKDENEGQHLVNTA-IQ
Y-DGGPIALRFPRGN-------G---------LG-VQM--D-KELKTIPIGQWEVLR---
----E----G-----------------D-D------TAILTFGTTIPMALEAAEQLEK-Q
-GISV-KVVNARFIKPLDEAMLSGIMRD-DMSILTIEEAVLQGGFGSAVLEFAHDQG---
--F--KE----AVIERIGIPDKFIEHGSVNDLLKEIGMTTENVVDRIL--SMTPKKQK--
---------------------------R-----------A--------------------
---------------------------------
>KPK27534.1|Proteobacteria-Deltaproteobacteria-Desulfobacterales-root-root-Desulfobacterales_bacterium_SG8_35_2 KPK27534.1 1-deoxy-D-xylulose-5-phosphate synthase [Desulfobacterales bacterium SG8_35_2]
M----------------------------------------KQNILQTINSPEDVRRLST
AELEQLAADIREEIVKTV-SQAGGHLAPSLGVVELTLALHHVFNTPSDKLIWDVGHQAYA
HKLITGRRDQFHTLRQYKGISGFPKRSESP-FDAFDTGHSSTSISAGLGIAIA-KHLKKC
K-----------------NRVIAVIGDGSMTGGMAFEALNQAGH-LD--KNLIVILNDNE
MSISPNVGALSSFLS---RKMTSKQVVRAKEEVKHLLKSFS--N--IGENILQVLKKSEE
SF-KGF--FT---P---GMLFEALKFEYVGPIPGHQIENLIATLQNV-RDF---SHGPVL
IHVITKKGKGYGPAEENPG----DYHG-LG-PFDVKTGVPLP-V----------------
-----A-E---------------------APITYTRCFGDTLVHLAETEPKIVAITAAMP
AGTGLMRFARRFPNRFFDVGIAEQHAVTFAAGLATEGILPVVAIYSTFLQRALDQVIHDV
CLQNLPVTFALDRGGVVGDDGPTHHGVFDLSYLRFVPNLVLMAPKDENELQHMLYTA-IL
Y-K-GPAALRYPRGH-------G---------EG-VEL--S-DKLSEIPIGKGELLR---
----E----G-----------------S-D------ILLLPVGNRVYPALEAALGLEK-V
-GINA-AVINPRFVKPLDSDLIIEWAQK-TGKVVTVEDNARMGGFGSAILELFAANN---
--L--SH----IRVNILGYGDRFMEHGTQEILWHKGHIDGPAIINAAM--ELMDASIE--
------------------------------------------------------------
---------------------------------
>RJR07194.1|Candidatus_Parcubacteria-root-root-root-root-Candidatus_Parcubacteria_bacterium RJR07194.1 1-deoxy-D-xylulose-5-phosphate synthase [Candidatus Parcubacteria bacterium]
-------------------------------------------MLIEKIKSPQDLKSLKT
EDLNALAEELRNIIIERV-SINGGHLASNLGVVELTIALHYVFNSPEDKIVWDVGHQSYS
HKLLTGRHKDFHTLRKHKGISGFPKISESP-HDAFGTGHSSTSISAALGILEA-RDIIKK
SQISNLKSQIP-------NKVIAVIGDGALTSGLAFEGLNYAGH-LK--KDLIVILNDNE
MSISPNVGALSNYLN---KVLTGTFYKKFKKETKAFLEGIP--R--IGGTVAKIAQKAEG
SM-KGF--FL---P---GGLFEDLGFNYLGPIDGHDIPLLIETLNSI-KDA----NEPTL
IHVVTKKGKGYKFSEEDPC----IYHG-VG-PFEADTGIQKE-G----------------
-----S-GVKGQGSKAEENLENLPVVHCISPLAYSDIFGNALMEIAESDERVVAITAAMK
EGTGLAAFAERFPERFYDVGIAEPHAVTFAAGIASQGLKPVVAIYSTFIQRAYDEIIHDV
CLQNLPVVFAIDRAGIVGEDGATHQGLFDISFLRHIPNPLFMAPKDGQELKDMLKFA-VQ
H-N-GPSFIRYPRGK-------I---------QK-PED--R-TQSTEIKIGKAEVLM---
----E----G-----------------D-D------VAIIAVGNAVNTSLKAAEMLKG-D
-GINA-CVVNARFIKPLDEELIISMSER-IKRIITVEENVLAGGFGSAVLECLDKAG---
--L--ND----VAVKRIGIDDRFIEHGSQIILRKKYGLDEDGIYKTAL--AFLKTVRT--
---------------------------V-----------QTV------------------
---------------------------------
>OEU51515.1|Proteobacteria-Deltaproteobacteria-Desulfobacterales-root-root-Desulfobacterales_bacterium_S3730MH5 OEU51515.1 1-deoxy-D-xylulose-5-phosphate synthase [Desulfobacterales bacterium S3730MH5]OEU78242.1 1-deoxy-D-xylulose-5-phosphate synthase [D
------------------------------------------MKYLEKINAPEDLKRIGR
LELPQLAREIREVIIQTV-SRTGGHLAPSLGTVELTMALLYVFDPPVDKIIWDVGHQAYA
YKLLTGRRDRFHTIRQHGGLSGFTRMSESP-YDAFSTGHSSTSISAGMGVACG-RSLKKD
T-----------------GKVIAVIGDGSMTAGLAYEGLNQAGD-LK--KGIIVILNDNE
MSIARNVGVLSSFLS---RKLSAKYFMDLREELKEFLRSLP--R--FGDDVYNIAKRTEE
SF-KTF--IT---P---GMLFEAFNFTYFGPINGHRLDHLIDTLQNV-KEI----NKPVL
LHVTTKKGKGYPPAERNPT----YFHG-VG-SFEISTGNSIS-L----------------
-----K-T---------------------TPQTYTEAFGNTLVELARQDDRIVAVTAAMP
EGTGLKAFSEAFPERFFDVGIAEQHAVTFAAGMATEGFRPVVAIYSTFLQRAYDQILHDV
CLEQHPVVFAIDRGGIVGEDGPTHHGLFDFSYLRHIPNMVVMAPKDENELRQMLMTA-LD
H-P-GPVAFRYPRGF-------G---------TG-VSI--D-HEIHTLPIGKGEVLT---
----K----G-----------------A-D------VLILAIGGTVTPALEARKQLED-E
-DISA-TVVNSRFVKPLDIELITRLASD-IPFILTVEENALQGGFGSAVIECLADAC---
--T--PT----TRVVRLGIPDAFVEHGSQEILRSKYGIDTPAIVKAVR--DIVE------
------------------------------------------------------------
---------------------------------
>WP_013163260.1|Proteobacteria-Deltaproteobacteria-Desulfobacterales-Desulfobulbaceae-Desulfurivibrio-Desulfurivibrio_alkaliphilus WP_013163260.1 1-deoxy-D-xylulose-5-phosphate synthase [Desulfurivibrio alkaliphilus]ADH85731.1 deoxyxylulose-5-phosphate s
MNN--------------------ENNHQPG-------QKPGSACLLPSIESPCELRRLKA
EQLPALAAELRSTIINTV-ASTGGHLAPCLGVVELTLALHYIFNTPNDKIIWDVGHQCYA
HKLLTGRQARFATLRQFGGISGFPKREESE-FDHFDTGHSSTSISAALGMAAG-TELKGE
N-----------------NKTIAVIGDGSMTGGLAFEGLNQAGH-LG--KNLIVILNDNE
MSISPNVGALSSFLS---RKLTGRTMVRIKKELEHLLKNFQ-----MGENVLQLLKRSEE
SL-KGF--FT---P---GMLFEALKFEYIGPIPGHHLDSLLETFRNV-RDF---SQGPVL
IHVITTKGKGYPPAEERPG----DFHG-VG-PFEVATGKPFA-T----------------
-------E---------------------GPPSYTKVFGDTLVELAQQDPRICAITAAMP
SGTGLNRFAAEFPDRFFDVGIAEQHAATFAAGLACEGLRPVVAVYSTFLQRAFDQVVHDI
CLPELPVIFAIDRGGVVGDDGPTHHGVFDLSFLRIIPNLILMAPKDENELRNMLFTA-LQ
S-P-EPVAIRYPRGA-------G---------LG-VTL--A-PELQKIPFGKGELLQ---
----E----G-----------------S-D------VLLLPVGNRVATALEAAAGLAK-T
-GVSA-AVINPRFVKPLDGDLICQWAGK-TGRVVTVEDNVRAGGFGSAVLELLQRRG---
--L--AG----VKVKTLGLPDRFLEHGSQQQLWQLAKIDAAAISAAAL--QTE-------
------------------------------------------------------------
---------------------------------
>RMG09478.1|Acidobacteria-root-root-root-root-Acidobacteria_bacterium RMG09478.1 1-deoxy-D-xylulose-5-phosphate synthase [Acidobacteria bacterium]
------------------------------------------MGILSEINSPADLRRLKV
EDLQKVADEIRQFIIDTC-SRIGGHTGASLGAVELAVAVHYVFNTPYDKVIWDVGHQAYA
HKILTGRKDRLHTIKQYGGLSGFLRRDESE-YDVFGAGHASTSLSAALGIAIA-RDLKGD
D-----------------FHVCAIIGDASIAGGMAMEAINQAGH-LK--TRLIILLNDNG
MSIAPAVGALAGYLN---RIKAAQSYHSLKEEIGDVLEAVP--G--VGHSLRKAAKTVKD
AI-AAA--VL---P---GALVNELGFKYIGYVDGHNVPMLIKALEEA-KKI---DDGPVI
VHALTTKGKGYPSKEKNYY----AWHA-TG-PFDPQTGLPKT-S----------------
----SK-S---------------------TPPTYTSVFGNTLCELMEKDPRIVALTAAMP
DGTGVDKVLEKFPDRAFDVGIAEQHCVTFAAGMACEGLKPVAAIYSTFLQRAFDQVIHDV
CLQNLDVTFAMDRAGIVGGDGPTHHGLLDIAYLRSYPNIVLMAPKDEAELRDMLLTA-IE
Y-N-GPAALRYPRGN-------G---------VG-VDI--S-SSPKKLEIGKAEILI---
----E--DPS-----------------A-D------ITILAYGSMVYPSLQASENLRK-S
-GIRT-SVVNARFAKPLDAELILALAQS-NRLLVTVEEAYLAGGFGSAVMELLEENE---
--L--ID---SIKVLRIGLPDRIITHGDPKLLLAKYGLDADGIYNRIR--QKIEAMQE--
---------------------------R-----------R---LS------RKNIRFI--
---------------------------------
>WP_105327374.1|Firmicutes-Negativicutes-Acidaminococcales-Acidaminococcaceae-Acidaminococcus-root WP_105327374.1 MULTISPECIES: 1-deoxy-D-xylulose-5-phosphate synthase [Acidaminococcus]RHK01926.1 1-deoxy-D-xylulose-5-phosphate synthase [Acidaminococcus s
------------------------------------------MSLLETIHTPSDLKKVPV
NKLPQLCQEIRDLLIQVT-SKNGGHLAPNLGVVELTVALHRVFSMPRDKLVWDVGHQSYV
HKILTGRQDAFSTLRQYGGLCGFPKRTESE-YDCFGTGHSSTSISAALGIACA-RDLAGD
D-----------------YNVIAVIGDGALTGGEAMEGLNNVGD-MH--KKLIVILNDNE
MSISKNVGALSTYLI---ELRTDPKYSRVKEDIEGVLKSIP--S--IGDSVARLAARLKD
SF-KYF--FV---P---GMLFEDLGFKYLGPVDGHDLAALTETLEKA-KNL----DEPVL
IHVITTKGKGYKPAEQEPN----RFHG-TG-PFDIATGKKIA-K----------------
-----A-G---------------------TPITYTKAFSNTLVELGEKDKKLVAITAAMP
EGTGLDVFGKYYPDRFFDVGIAEQHAVTMAAGLAANGYHPVTALYSTFAQRAFDQLLHDV
AMQNLPFILCLDRAGLVGDDGATHHGNYDLSFVSLLPNFTVMVPKDENELRHMVKTA-AA
M-K-TPVMLRYPRGA-------G---------LG-VDI--S-EPLHTLPLGKSERLA---
----E----G-----------------T-D------LDIWAVGTMVETAREAAAELAK-Q
-GISA-GVVNARFVKPLDQEALVKAAQR-VPLLVTLEENALRGGFGAGVLDLLNRQQ---
--LL-KR----CQVLNLGIPDVFVTHGKRDLLLRDLGLDVQGVTQTLT--EAWANLRK--
---------------------------E-----------K---EKQ--------------
---------------------------------
>RKY60667.1|Candidatus_Latescibacteria-root-root-root-root-Candidatus_Latescibacteria_bacterium RKY60667.1 1-deoxy-D-xylulose-5-phosphate synthase [Candidatus Latescibacteria bacterium]
MP---------------------------------------EVRLLDTINGPEDIKKLTV
PELEQLAGEIRERIISVV-SRTGGHLAPSLGVVELTLALHYVFDAPKDKIIWDVGHQAYA
HKLITGRRERFPTLRQYGGISGFTKRSESP-YDPFGAGHASTSIAADLGFEGA-RDFKGE
G-----------------YKVVAVIGDGALTGGLAYEGINNAGA-LK--KDLLVILNDNR
MSISPNVGAMSRVFT---DFITAQAYNRLKNDIWELTGKLS--A--LGEQVRKIVRRIDQ
SL-KAL--IV---P---GIFFERLGFRYFGPIDGHDLPHLISVLQQV-KDL----HGPIL
VHVYTVKGKGYKPAEEDAT----TFHG-LG-KFDPKTGTPIK------------------
-------G---------------------DGPSYSEVFGRSLAELARDRDKVVAITAAMK
EGTGLKYFAEQFPERFYDVGIAEGHAVVFAAALAAAGIKPVAAIYSTFLQRALDPIIHDV
ALQKLPVVFAIDRAGIVGDDGPTHNGTFDLVYLRMVPDVVVMAPKDELELKAMLLTA-LE
Y-EDGPIALRYPRGR-------G---------PG-VDF--S-RQVEPIQIGRAEVLR---
----E----G-----------------K-D------GTIWALGSMVYPSLEAADRLEA-K
-GLSF-GVVNARFVKPLDGELLLETADK--GPIVTVEEGTLAGGFGSAVLEYLEDSG---
--F--SS----VRVLRLGLPDRFVEQGKREEILRILGLDGEGIAKSIE--EWM-------
------------------------------------------------------------
--------G------------------------
>RPH80003.1|Nitrospirae-Nitrospira-Nitrospirales-Nitrospiraceae-root-Nitrospiraceae_bacterium RPH80003.1 1-deoxy-D-xylulose-5-phosphate synthase [Nitrospiraceae bacterium]
------------------------------------------MSILKTIQSPADLKRLSP
EQFPALCQELREQIIGVV-SNVGGHLASNLGVIELTVALHYLLNPPKDKIVWDTSNQAYA
HKLLTGRRERFHTLRQYGGLSGFTKREESV-YDTFNAGHAGTGVSAAYGMVEA-REQLKQ
R-----------------HKVVCIVGDGAMTAGMTLEGLHHAGG-LG--KDFLVILNDNQ
MSISKNVGAISSYLN---RTFTGEFYAKMREETGQLLGKIP--H--IGQDVQKWARRAEE
LA-KGA--IL---P---GLLFEELGFMYVGPIDGHNFEHLLPTLDNA-LKM----KGPVL
LHVITKKGLGYEPAVKNPV----WFHA-CP-PFVRETGAPAK-K----------------
-------A---------------------ARPSYTQIAIESLVKLARADKRIVAITAAMC
EGTGLNIFEKEFPDRIYDVGIAEQHAVTFAAGLATQGLRPVVAMYATFLQRAYDQVVHDV
ATQNLPVTFCIDRGGLVAEDGTTHHGAFDYAYLRHMPNMVVMAPKDENELQHMLKTC-VQ
Y-D-GPASVRYPRGL-------S---------LG-VTM--D-REAKALPIGKGELLR---
----D----G-----------------T-D------VAIVAIGVPVSHAVTAAKRLEE-E
-GIST-AVVNARFVKPLDQDMIVEIAKR-VRYVVTVEEGCKMGGFGSAVLEALSDGG---
--V--TH----VTTKILGLPDWYIEQGPQDFLRERYGLTAEGIYQSVK--ELIGKTPA--
---------------------------S-----------L---RE------EFTLASSI-
----------DRLPHGDEQGS------------
>RLB06665.1|Proteobacteria-Deltaproteobacteria-root-root-root-Deltaproteobacteria_bacterium RLB06665.1 1-deoxy-D-xylulose-5-phosphate synthase [Deltaproteobacteria bacterium]
-----------------------------------------MKKLLETINSPKDVRKLSV
KELEKLASEIREELIETV-SCTGGHLAPNLGTVELTLALHYVFDAPRDKIIWDVGHQAYT
HKLITGRRAQFKKIRQYGGISGFPKRSESV-YDPFGTGHASTSISAALGIAVG-KCLQRS
S-----------------GKVVAVIGDGSMTGGIAFEGLNHTGH-LD--KDLIVVLNDNE
MSISRNVGALSSFLS---RKLTTRTIVNMKKQIESFFNSFP--G--IGPNILQLIKKSED
SI-KTF--FT---P---GMLFEALKFTYIGPIKGHRLDRLIETFSNV-LHL----EGPIL
VHVCTQKGCGYSYAEKDPC----RFHG-IG-AFDVSTGKSKI-S----------------
-----L-Q---------------------APPSYTKVFGQTMVRLGKSDDKIVAITAAMP
QGTGLTEFAREFPDRFFDVGIAEQHAVTFAAGLATENLKPVVAIYSTFLQRAFDQVIHDV
CLQNLPVVFAMDRGGLVGEDGPTHHGTFDLSYLRHIPNMVLMAPKDENELQHMLYTA-VQ
H-N-GPIALRYPRGR-------G---------VG-VPL--E-SKLREIPIGKAEILK---
----K----G-----------------S-D------LAIIAIGATVYPALEAANELKF-H
-GISP-TVVNARFVKPLDEELILDLASK-YSLIVTVEENVLQGGFGSAVLECLCDHG---
--I--TG----CVVKRLGIPDEFIEHGSQKILRSICRIDKEAIVDTVQ--ELVKEHAQ--
---------------------------K-----------K---DAA--------------
---------------------------------
>AKL97595.1|Elusimicrobia-Endomicrobia-Endomicrobiales-Endomicrobiaceae-Endomicrobium-Endomicrobium_proavitum AKL97595.1 1-deoxyxylulose-5-phosphate synthase, thiamine-requiring, FAD-requiring [Endomicrobium proavitum]
------------------------------------------MKILDKVNSPEDLKKLTK
DELPALAKEVREEIISSV-SKTGGHLASSLGAVDLTIALHYAYNAPKDKIIWDVGHQAYA
HKILTGRKDKFKTLRTHGGLSGFPKRSESP-YDAFGAGHSSTSISAALGFAVA-RDLQKE
K-----------------FEVVSVIGDGSMTGGLAFEGLQNAGH-LK--KDMLVILNDNQ
MFISQKVGAVAGYFA---KLLTGGKFKKVEEKVMKTVSRFH--S--FGSPFGKLIKR---
-V-KVM--LF---P---GMLFEEMGFTYIGPVQGHNIDNIITILTNI-KTM----KGPVL
LHVITKKGKGYEPAEENPE----KFHG-VG-KFDAATGKTVK-S----------------
-----------------------------NGVTYTKVFSDALVKLAAYDNKIVAVTAAMP
EGTGLDKFAKSFPKRYFDVGIAEEHAVTFAAGMAADGLKPVCAIYSTFMQRALDNIIHDV
ALQNLPVVFALDRAGLVGEDGGTHHGAFDFSYLKFIPNLIVMAPSDEDELSRMLKTA-LQ
S-G-KPCALRYPRGA-------G---------AG-VEV--N-NNATVLRIGKAKVLS---
----E----G-----------------K-D------VCILAIGNHVSTALAASKILKE-K
-NIEA-AVINMRFLKPFDEEVIFSMLAK-TNKFITVEENALSGGFGESVKSVLSGTG---
-----------AIVKSIGLPDKFIEHGNIRILREKYGLTPENIAETAV--NAIHGKK---
------------------------------------------------------------
---------------------------------
>OGC24990.1|root-root-root-root-root-candidate_division_WOR-1_bacterium_RIFOXYA2_FULL_41_14 OGC24990.1 1-deoxy-D-xylulose-5-phosphate synthase [candidate division WOR-1 bacterium RIFOXYA2_FULL_41_14]OGC25436.1 1-deoxy-D-xylulose-5-phosphate synthase [can
-----------------------------------------MSTLLDKIKLPETLKELSG
KQLEQLAAEVREKIIAVT-SVNGGHVAPSLGAVEIAVALHASFDSPKDKIVWDVGHQAYA
HKILTGRLNNFHTLRTLGGISGFPKPSESP-HDAFVAGHASTSISAALGIVKA-RDLKGE
D-----------------FSVIAVIGDGSLSGGIASEGINNVAN-LK--TNFIVILNDNE
MSISKNVGAMSNYLT---QVATSDVYIELRNRIEKLVKKIP--K--VGTSLFEAAKKLKD
RT-KHI--VV---SFKVDVMFEELGFKYFGPIDGHNIPLIMSTLHHA-REI----KGPVL
IHIHTKKGRGYPPAEKSPS----RFHG-VG-PFDIKTGQAKN------------------
-------G---------------------SGLTYTKIFGQTITRLAEKNKKIIAVTAAMV
DGTGLENFAKKFPQRFFDVGIAEEHAVTFSAGLAISGFRPVVAIYSSFMQRAYDQIIHDV
CLQNLPVVFCLDRAGLVGEDGPTHHGVFDLAFLRSLPNMVVMAPKDENELQNMLATA-VN
H-H-GPIAVRYPRGR-------G---------PG-MEL--S-EQIEPLEIGKGEIVY---
----K----SQVQVSKIKTDHKIQDQSS-K------ICIISVGSMVYPAKEAAKFLLK-D
-GIAA-TVINARYVKPLDNDLILNTVKS-VDKVVTIEEGVLEGGFGSAILELFSSEG---
--I--D-----LPVQRLGIPDKFIEQGTRAELLDICGLTTEKIYRAIK------------
------------------------------------------------------------
---------------------------------
>WP_083430440.1|Firmicutes-Bacilli-Bacillales-Alicyclobacillaceae-Alicyclobacillus-Alicyclobacillus_macrosporangiidus WP_083430440.1 1-deoxy-D-xylulose-5-phosphate synthase [Alicyclobacillus macrosporangiidus]
--------------------------------------------MLEKVNEPSDVKRLTE
AQLLQLASEIRTFLIESV-SKTGGHFGANLGVVELTLALHRVFDSPRDKIVWDVGHQAYV
HKMLTGRREQFATLRQYKGLSGFPKRSESP-HDAFGAGHASTSISAALGMAVA-RDLSGE
R-----------------HHVVAVIGDGALTGGMAMEALNHAGH-LG--TNLLVILNDNE
MSISENVGAVSKYLT---RLRTDPTYSRAKAELEAALRKVP--A--IGERLTKTLERFKD
SM-RHL--FV---P---GMWFEGFGFKYLGPVDGHDLPGLIRVLEDA-KHL----RGPVL
IHLVTRKGKGYPSAEDAPD----KFHA-WP------SGSGGK------------------
-----------------------------AAPSYSSVFAETLTRLAEADERVVAVTPAMI
QGSGLGKFQQKFPRRLYDVGIAEQHAATFCAGLAAAGKRPVLAIYSTFLQRAYDQVIHDI
CIQKLPVLIAIDRAGLVGADGETHQGAFDIAYLRTVPNLTLMMPKDENELRHMLYTG-LQ
L-E-GPVAVRYPRAD-------G---------EG-VPL--D-ESLRMLPVGRAEVVR---
----E----G-----------------S-D------VALLALGPMVRVAEAAAERLAD-Q
HGIQA-TVVNMRFVKPLDHALVVRLAER-M-PLVTVEEAALAGGMGSAVMEALADAG---
--V--LS-----PVTRMGLPDVFVEHGSREELLMAFQLSPEGVADAAL--RTVRAAQRG-
---------------------------RR-------VEV---------------------
---------------------------------
>RLA81445.1|Proteobacteria-Deltaproteobacteria-root-root-root-Deltaproteobacteria_bacterium RLA81445.1 1-deoxy-D-xylulose-5-phosphate synthase [Deltaproteobacteria bacterium]
-----------------------------------------MGRIIEGIRSPYDLRKLPR
EVLPKLAQEVREEIIRVV-SERGGHLAPSLGAVELAIAVHYCFDTPRDKVLWDVGHQAYA
HKILTGRRERFHTLRQRGGISGFPRRSESP-YDVYDSGHSGGALPVALGIAEA-RDLQGD
D-----------------FKVVAVVGDGTLTTGVAFEAMNCAGA-WK--SDLVVILNDNE
MSISRSVGALSAYLN---RIMTGQWVTRFREDVKRLLHELP--G---GAKLFRLMKAAED
TL-KGV--FT---P---GLLFEELGFKYVGPLDGHNLDHLIETFKNV-RQL----RGPVL
VHVITKKGKGYLPAEQDPT----IFHG-VG-KFDRERGALHK-G----------------
-----E-G---------------------LPPTYTEVFGRTLVELAERDRRIVAITAAMP
LGTGLVEFAERFPDRFFDVGIAEQAAVSLAAGLALEGLRPVVAIYSTFLQRAYDQIVQEV
ALQRLPVLFAVDRGGIVGEDGPTHHGMFDLSYLRSVPNMTVMAPKDEGELRRMLWTV-LA
R-EDGPVAIRYPRSR-------G---------IG-VPL--D-REPEPLEWGKGEVLR---
----R----G-----------------S-R------LLMVAVGSMVHPTLEAASRLQE-H
-GISP-TVVNARFIKPLDAGLILDLASD-HEAVLTVEENVLEGGFGSAVLELLSKGG---
--L--LR-----RTRCVGPPSEFLEHGPRKKLLEAYGLEPGNILQQAL--DLLR------
------------------------------------------------------------
---------------------------------
>SEF82484.1|Firmicutes-Clostridia-Clostridiales-Clostridiaceae-Caloramator-Caloramator_fervidus SEF82484.1 1-deoxy-D-xylulose-5-phosphate synthase [Caloramator fervidus]
------------------------------------------MAIIEKVNYPKDIKNLSL
KELNILAQEIRDFLIEKV-SKTGGHLASNLGVVELTLALHKVFDLPKDKIIWDVGHQCYT
HKILTGRKDKFDTLRMYGGLSGFTTRKESE-YDVFGAGHSSTSISAALGIAKA-RDLKKE
K-----------------FNVVAVIGDGALTGGMALEALNDAGV-SK--TNLIVVLNDNE
MSISKNVGSLAMYLS---KIRTSPKYLHLRHDIEVLVKKIP--A--LGDNIYKSIEKIKE
GV-KHL--VI---P---GMLFEELGFTYLGPIDGHNMQNLIDVFQRA-KNM----EGPIL
IHVVTKKGKGYLYAEDKPD----VYHG-VG-PFEIETGNSFF-K----------------
-----------------------------SYTTYSKVLGEELVDLASKDKRIVAITAAMA
DGTGLKKFSQIFKDRFFDVGIAEQHAATFAAGLATQGFKPVFAVYSTFLQRAYDQVIHDI
CLQDLPVVLAIDRAGVVGEDGETHQGVFDISFLRIIPNLVILSPKDIAEFRMMIRWA-IN
Y-D-KPVALRYPRGG-------D---------FD-VDF----MKYDEINLGKWEKLI---
----S----G-----------------K-G------VCIIATGRLTQNAMLVSNKLKK-N
-GIDA-TLINARFIKPLDYSMLDEVFNE-HDFIFTVEDNYIAGGFGSAILEYAAKRN---
--Y--KG-----KIYLCGYPDEFIPHGNIALLYKKYNLDVEGLYNTIL--KEI-------
------------------------------------------------------------
---------------------------------
>RJP96363.1|Proteobacteria-Deltaproteobacteria-Desulfobacterales-Desulfobacteraceae-root-Desulfobacteraceae_bacterium RJP96363.1 1-deoxy-D-xylulose-5-phosphate synthase [Desulfobacteraceae bacterium]
------------------------------------------MNLLNRINSPKDLKKIPR
EDLPELAREIRQRIVDVV-SKTGGHLASSLGVVELTIALHYVFDVPEDKIIWDVGHQGYA
HKLLTGRQDRFHTLRQHGGISGFPKITESP-FDAFTTGHSSTSISAALGLATA-KGLKSE
S-----------------SKIIAVIGDGSMTAGLAFEGLNQAGD-SK--KDMIVILNDND
LSIAPNVGALSSLLS---RTFSAKYLQDLKREFGDFLLSLP--K--IGPDAYLFAKRAEE
SF-KAF--VT---P---GMLFEGFNFDYYGPIKGHRLNHLIDILTNM-KKL----DGPVL
LHVITQKGKGYAPAEKNPV----YFHG-VG-CFEAETGAKLS-G----------------
-----Q-K---------------------TAPTYTEVFGNTLAEMAETDEKIIAVTAAMP
EGTGLIPFSKKFPDRFFDVGIAEQHGVTFAAGLAMEGLKPVVAIYSTFLQRAYDQIVHDV
CLESLPVIFAVDRGGIVGEDGPTHHGLFDLCYLRSLPNMTVMAPKDENELRRMIATA-IA
Y-P-GPIAFRYPRGC-------G---------LG-VAM--D-SPIEPIDIGKGELLA---
----D----G-----------------R-D------VLILAIGSTVADAMEARRMLTK-K
-GVDA-AVVNCRFVKPLDAGLICGLAER-IPNIITVEDGLLQGGFGSAVLEALNDQD---
--I--HN----VRVKRLGIDDRFIEHGPIRTLRARYGLDAEAIAAEAV--SMLRQ-----
------------------------------------------------------------
---------------------------------
>WP_115434335.1|Proteobacteria-Betaproteobacteria-Neisseriales-Neisseriaceae-Crenobacter-Crenobacter_cavernae WP_115434335.1 1-deoxy-D-xylulose-5-phosphate synthase [Crenobacter cavernae]AXK40408.1 1-deoxy-D-xylulose-5-phosphate synthase [Crenobacter cav
----------------------------------------MTTPLLDTLHRTADLRLLDR
AQLPQLASELREFLVESV-SKTGGHFASNLGSIELTIALHYVFNTPDDRLVWDVGHQTYP
HKILTGRKDRMGTMRQKGGLAGFPKREESE-YDTFGVGHSSTSIGAALGMAVA-AKAQGT
D-----------------RKAVAIIGDGAMTAGQAFEALNNAGA-MD--TDLLVVLNDND
MSISPNVGALNNYLA---KILSGRFYSAMKHGSSKVLGIVP--P------MREIASKMEE
HV-KGL--FT---P---GTLFEEFGFNYIGPIDGHDLDALVTTLGNI-RTL----KGPQF
LHVVTKKGQGYKLAENDPV----AYHG-VS-KFDPANGLSGG-K----------------
-----A-G---------------------GKPTYTQIFSDWLCDMAKEDQRLVGITPAMR
EGSGLVRFEQEHPDRYFDVGIAEQHAVTFAAGLACDGMKPVVAIYSTFLQRAYDQLIHDV
AIQKLPVLFAIDRAGLVGADGPTHAGAFDISYLRCIPNMIVMAPSDENECRQMLYTA-FK
I-D-GPTAVRYPRGS-------G---------PG-VVP--E-ETMRELPLGKGVVRR---
----E----G-----------------N-K------VAILAFGSMVTPALAAGDEL----
---DA-TVVDMRFVKPLDEELVVHLAKS-HDLIVTVEENTVMGGAGSACLEVLSARG---
--I--T-----VDTLLIGLPDENVDHGDPVGMLADCGLNAAGIAASIR--ARLG------
------------------------------------------------------------
---------------------------------
>PYS46035.1|Acidobacteria-root-root-root-root-Acidobacteria_bacterium PYS46035.1 1-deoxy-D-xylulose-5-phosphate synthase [Acidobacteria bacterium]
------------------------------------------MKLLQNINSPEDLRHLAP
QQLQAVADEIRQYILETM-SRVGGHTGASLGAVELAVALHYAFDTPRDRIVWDVGHQAYA
HKILTGRRDLLPTIKQYGGISGFLRRDESE-YDTFGAGHASTSISAALGMAIA-RDRKGE
N-----------------HHVCAVIGDASLAGGMAMEAINQAGH-LK--TRLIVLLNDNE
MSIAPAVGALTGYLN---RLREAQGYHRFKDEVGETLLSIP--A--LGSRLLHAAKTVKD
AL-AAA--VL---P---GALVNELGFKYIGYVDGHNPRSLVAALREA-MQV---KDGPVI
VHALTTKGKGYPASEKNYY----AWHA-TG-PFDLKTGKPVK-S----------------
----SS-----------------------KAPAYTQVFGKTMCELMERDERIVALTAAMP
DGTGVDMILEKFPERAFDVGIAEQHAVTFSGGMACEGLKPVAAIYSTFLQRGFDQVMHDI
CVQNLDVTFAMDRGGVAGPDGPTHHGLMDIAYLRPMPNMVLMAPKDEAEMRDMLLTA-IE
H-N-GPAALRYPRGN-------G---------VG-VDT--S-SEPQLLEIGKGEILR---
----D----G-----------------G-D------WAIVAYGSMVHPSLAAAESLAR-D
-GIET-TVVNARFVKPLDAGLILALART-KRLIVTVEEAYLAGGFGSAVMELLEENG---
--L--QD---QVKVVRMGIPDRLVTHGDAKLLLAKYGLDADGIYTRVK--RCVEQSDH--
---------------------------G-----------V---TK------LSATRFS--
---------------------------------
>TET48020.1|Chloroflexi-Dehalococcoidia-root-root-root-Dehalococcoidia_bacterium TET48020.1 1-deoxy-D-xylulose-5-phosphate synthase [Dehalococcoidia bacterium]
-----------------------------------------MTRLLDQIDHPADLKKLSK
RELKQLASELRQKLVDTI-TVTGGHLASNLGVVELTIALHRVFDSPRDKIIWDVGHQSYV
HKLLTGRKKDFASLRQYGGLSGFANPEESP-HDPFGTGHASTSISAALGMAIA-RDLQGD
D-----------------YNVAAVIGDGAITGGMALEALNHAGH-LG--SRLIVILNDNG
MSISPTVGSLAKIFN---KVRFDPRYRWAKEESRKILQALP-----LGDMVWEVGRRARG
GF-KGL--LL---P---TMMWEELGFAYIGPIDGHDATELENALRQA-REY---HQKPTF
IHVLTTKGKGYRPAENNAV----YFHG-VP-ARRVSN-----------------------
-------Q---------------------NIPTYSEVFAQTALRLTRDDPRIVTITPAMP
EGNCLSIVAAEFPQRVFDVGICEQHAVTFAAGLATQGFIPIVAIYSTFLQRAFDQIVHDV
CLQNLPVVFAIDRGGIVGDDGKTHQGTFDLSYLMLIPNLSIAAPRDENELQHLLYTA-VN
S-G-QAMAIRYPRGP-------G---------LG-VPL--D-TILHKIPVGKWEVMR---
----E----G-----------------R-D------VAILAVGVTVAPALEAAHELAA-S
-GIKA-AVINARFVKPLDVELITSLVHR-IPRLVTVEENTLSGGFGSSVARLLQDLG---
--L--GK----IPAKIIGIPDEFVEQGSQAALRAKYGLDAKGIARQVL--SMFPGNKA--
---------------------------S-----------E---RS------ARQGEIKPV
R--------------------------------
>WP_062408931.1|Firmicutes-Bacilli-Bacillales-Paenibacillaceae-Paenibacillus-Paenibacillus_naphthalenovorans WP_062408931.1 1-deoxy-D-xylulose-5-phosphate synthase [Paenibacillus naphthalenovorans]ALS22785.1 1-deoxy-D-xylulose-5-phosphate synthase [Paeni
-------------------------------------------MLLNQIHQPEDLKGLTV
EQLEQVAAETRKFLIEKL-SATGGHLAPNLGVVELTIALHYLFDSPKDKFIFDVGHQSYV
HKILTGRKDKFDTLRKYKGLCGFVKRSESE-HDVWEAGHSSTSLSAAMGMAVA-RDLNGE
S-----------------NRVITIIGDGALTGGMALEALNHIGH-EK--RKLMVILNDNE
MSIAPNVGALHNYLG---RIRSDRHYVKAKEEFEHLIKKIP--A--IGGTLAKTAERLKD
SF-KYL--VV---P---GVWFEELGFTYLGPVDGHNLPLLLEALKQA-DKV----NGPVL
VHVITLKGKGYSPAEADSH----KWHG-IT-PYKIESGQVLK-S----------------
-------V---------------------GPPMYTEVFGETLIELARQDKRIVAITPAMP
GGSGLLEFAKLFPDRMYDVGIAEQHAATFSAGLASLGLKPVFAVYSTFLQRAYDQVVHDI
CRANLNVVFAIDRAGFVGPDGETHQGVYDIAYLRSIPNMVLMMPKDENELRHMMKTA-ID
Y-DDGPIAVRYPRVN-------G---------LG-VST--D-EPVSPIPIGTWEVLR---
----Q----G-----------------K-D------AAILAVGPMIPLALEAAEQLAK-E
-GIQV-RVVNARFIKPMDEAVLMQLAKE-DIPVVTLEEGAQMGGFGSGVLEYYSLNN---
--I--YG----MRIKLIGVPDYFVEHGSVKEQRQEVGLTAERLITELQ--SLVPRKKQ--
---------------------------R-----------A--------------------
---------------------------------
>TES91193.1|Candidatus_Cloacimonetes-root-root-root-root-Candidatus_Cloacimonetes_bacterium TES91193.1 1-deoxy-D-xylulose-5-phosphate synthase [Candidatus Cloacimonetes bacterium]
------------------------------------------MKYLENIVSPRDLEKFDI
SELKIIAQEMREKIIDVV-SKNGGHLAPSLGVIELTIALHYVFDAPKDKIIWDVGHQAYA
HKLLTGRLKEFDSLRQHGGISGFPKREESE-YDAFGTGHASTSISSALGIVAA-RELKGE
K-----------------FEVVAVIGDGALSGGIALEGLNNAGH-LK--KNILIVLNDNK
MSIAKNVGAFRRYLT---KISAIPTYHKLRYDVWELLNKLP--SSIVSEDIKELAHKIGD
GL-KNL--IV---P---TMLFEELGFEYFGPVDGHNISDLIDIFSKV-KRI----RGPKV
VHIITKKGKGYTPAESDPT----HFHG-LG-KFDKTTGLSVS-D----------------
-------D---------------------GPPSYSTVFGDIMVEIAQKDTKIVAITAAMP
TGTGLDNFASKFPERFFDVGIAEQHAVTFAAGLATEGMKPVVAIYSTFLQRAFDQIIHDV
CLQNLPVIFCMDRGGLVGEDGPTHHGTFDLSYLRLIPNMIIMAPKDEIELKDMLYTA-VE
Y-GKGPIAIRYPRGK-------V---------QG-LPP--K-KNPEMIPIGKGELLK---
----E----G-----------------K-D------ILIIAAGSMVYPSLDAAKILSE-R
-GLST-AVINTRFIKPLDNALIKKELEE-KKLIVTVEENAVKAGFGSSITEFLLSIN---
--A--KN-----RILNIGIPDRFIEQGNPELLRKNLGLTSSGIAKRVG--DYLNDVSE--
------------------------------------------------------------
---------------------------------
>OPY08700.1|Proteobacteria-Deltaproteobacteria-Syntrophobacterales-Syntrophaceae-root-Syntrophaceae_bacterium_PtaB.Bin095 OPY08700.1 1-deoxy-D-xylulose-5-phosphate synthase [Syntrophaceae bacterium PtaB.Bin095]
MQ-----------------------------------DEAAKDSVLARVNVPSDIRRLDL
AELNRLAGEIRTQMIDTV-SRCGGHLAPSLGTVELTLALHRVFNTPTDKLIWDVGHQAYA
HKIITGRKDRFHTLRQKGGISGFPKREESP-YDVFNVGHSSTSISAATGIAEA-RCLKGE
D-----------------YKIVVVIGDGSMTAGMAYEGLNWAGD-RK--KDLVIVLNDNE
MSISPNVGAMSSYLN---RIMTGQTVTKLKSEFKHFLKTIP--S--IGDQMVRFTRQLEE
SL-KAL--IV---P---GALFEELGFNYVGPLEGHRLDHLIKNLENV-RKM----DGPVL
VHVLTRKGKGYPFAEQDPS----RFHG-IA-PFCVETGEAAA-K----------------
-----D-S---------------------AIPTYTQVFGQTMVRLGRANPKVVAITAAMC
DGTGLDRFAKEFPDRFYDVGIAEQHGVTFAAGLATEGFIPVVAIYSTFMQRAYDQIIHDV
CLQNLPVVLALDRGGFVGDDGPTHHGLFDYAYIRSVPNIIAMAPKDENELQHMLKTA-TE
C-R-SPVSVRYPRGQ-------G---------VG-ANM--D-ETPRDIPVGRGEILC---
----D----G-----------------S-D------LAIVAIGSTVWPAMAAARKLRQ-E
-GIGI-RVINARFIKPLDGELLCRTAND-LKKIITVEENVLMGGFGSALLELFEQEG---
--I--RD----VRVRRLGIADEFAAHATQAELRSQYGIDEAGIIQAAR--QMAAS-----
------------------------------------------------------------
---------------------------------
>TSA28542.1|Ignavibacteriae-Ignavibacteria-Ignavibacteriales-root-root-Ignavibacteriales_bacterium TSA28542.1 1-deoxy-D-xylulose-5-phosphate synthase [Ignavibacteriales bacterium]
MV------------------------------------DESKYKVLFKVNSPADVKTLSI
NDLKTLCVEIREYMVDVI-SQIGGHFGGGLGTVELTVALHKVFDTPNDLIVWDTGHQAYP
HKIITGRRDQLKTIRRLNGISGFLKRTESE-YDAFGAGHASTSISAALGMAVA-RDIQKT
N-----------------KKIIAVIGDGAMTGGMAYEAMNNSGL-IK--SNLIVVLNDNN
MSIAPNVWQLSNYFS---EMIAHPDYNRFKGAIWDLTGKLD--N--FGDRIRRVTARVES
GI-KSM--IT---P---GMLFEALGFRYFGPVNGHSLEQLIKIFEQI-KNL----NGPIL
VHATSEKGKGYKPAENHVQ----RLHA-AT-PFDKVTGESIK-K----------------
-----A-G---------------------GTPAYTTIFGNALVEIAKQNPKVIGITAAMP
DGTGLDIFQKEMPERYFDVGIAEEHAVTFAAGMATQGIIPVVAIYSTFLQRAFDQMIHDV
ALQKLHVVFVLDRAGLVGADGPTHHGAFDLTYLRLIPNMVIMAPKDEAELRDMLFTA-VN
Y-EKGPIAIRYPRGS-------A---------LG-VPV--K-DGFTEMQIGKAERLV---
----K----G-----------------Q-D------VALLAVGNMVEYAKKSSEKLLA-D
-GIRC-EIINMRFIKPLDVDMLNDVVTR-FEKIVTLEESTIIGGFGTGVLEYLAERN---
--F--KN-----DILRIGLPDKFVDHGTQEELHKQLGIDPDGIVEKIK--KFLNTKIN--
---------------------------Q---------------GV------VA-------
---------------------------------
>TET86751.1|Chloroflexi-Dehalococcoidia-root-root-root-Dehalococcoidia_bacterium TET86751.1 1-deoxy-D-xylulose-5-phosphate synthase [Dehalococcoidia bacterium]
--------------------------------------------MLDRINEPAALKGLSS
SELERLAAEIREELVNFV-SVNGGHLASNLGVVELTIALHRVFNSPKDKIIWDVGHQSYV
HKLLTGRRERFSTLRQYQGLSGFPDREESP-HDAFGTGHASTSISAALGMATA-RDLAGE
N-----------------YQVVAVIGDGALTGGMALEGLNQAGQ-SG--TRLIVLLNDNG
MAISPSVGALSKVLT---KLRLDARLRRPEKSVEEIVTKFP-----LGR---QVGKRIKM
GF-KGL--LL---P---RVTWEELGFTYLGPVDGHNIADLETAFRQA-QSY---QNGPIF
IHVVTTKGKGYDPAENDAT----GFHG-VS-A-----------S----------------
-----R-G---------------------DKLTYSEILGQTVLRIARENPKVVVITAAML
EGTGLAGVAKELPDRVFDVGICEEHAVTFAAGLATQGFIPIVAIYSTFLQRAFDQIIHDV
CLQNLPIVFAIDRSGIVGDDGKTHQGSFDLSYLGCIPTLVVSAPKDENELQHLVYTA-VK
A-N-CPMAIRYPKGS-------G---------PG-VAL--D-RVLQELPVGKGELLR---
----D----G-----------------K-D------VAILALGAMVYPSLEAAQELEK-T
-GVDC-MVINARFAKPLDSELILDSAKR-VKRLLTVEENAVAGGFGSAVLQLLQSSN---
--F--HD----VQVKCLGIPEVFAEHGPQSLLRSNYDLDAPGIARQAL--NSFPELSSPF
---------------------------K-----------K---HSLI-T--SSSP-----
---------------------------------
>TAJ99800.1|Nitrospirae-root-root-root-root-Nitrospirae_bacterium TAJ99800.1 1-deoxy-D-xylulose-5-phosphate synthase [Nitrospirae bacterium]
------------------------------------------MSLLDQINSPKDLKKIPR
ESLPQLAQEIRETILAVV-ADKGGHLGASLGAVELTIALHAVFDPPQDRFVWDTGHQAYP
HKLLTGRRDQFHTIRQYQGISGFLSRAESP-YDTFGAGHAGTAISAALGMVEA-RDHQGG
K-----------------YHVVSIIGDGAMTAGMAYEALNHAGA-LR--RNMIVVLNDNE
MSISKNVGALSAYLA---RIITGPLYTKVRNETAELLKTIP--K--IGRPMLKAARRAEE
SV-KGL--IT---P---GLLFEEMGFRYIGPIDGHRLDHLLTTFENV-KEL----EGPLL
VHLITKKGKGYAPAEGDPA----GFHG-TA-AFDLSTGLVKK-K----------------
-------S---------------------SAPSYTGIFAKQLIALAKEDRRIVAITAAMP
EGTGLSKFAKEFPDRFYDVGIAEQHGVTLAAGMAADGLRPVVAIYSTFLQRAYDQIVHDV
ALQNLPVLFCLDRAGLVGEDGPTHNGVLDIAYLKTIPNMVLMAPKDENELQRMLATA-LK
H-P-GPAAIRYPRGE-------A---------IG-VPL--E-EPAMPLPIGKGELLRGDL
--TAEGLENG------------SAAG-EID------VALVALGNMVYPALAAAALLEG-E
-GFSV-AVVNARFAKPIDRELLALIAQR-CRRIVTLEEHALSGGFGESVLALLEEEK---
--S--AGRIPPVDVRRIGIPDQFIEHGAQRILREKLGLDAERIAASVL--EFIKLGIG--
---------------------------A-----------S---PQ------NEDRAIRLG
K--------------------------------
>WP_012609980.1|Proteobacteria-Deltaproteobacteria-Desulfobacterales-Desulfobacteraceae-Desulfatibacillum-Desulfatibacillum_aliphaticivorans WP_012609980.1 1-deoxy-D-xylulose-5-phosphate synthase [Desulfatibacillum aliphaticivorans]ACL02541.1 deoxyxylulo
M---------------------------------------GETKYLKDIKSPDDLKKLPM
EVLPELAKEVRELIIETV-SRTGGHLAPSLGTVELTIALHYVFNLPKDKIIWDVGHQSYT
HKILTGRADRFHTLRTHGGLSGFARMSESP-YDAFTVGHSSTSISAGAGIATG-KCLNKD
C-----------------SKVISVIGDGSMTAGLAYEGLNHTGD-LK--KDLIVVLNDNE
MSISPNVGALSNFLS---RKLTAKTFMDWRTEFKGILSSTP--------NIYKFFKKMEE
SF-KAF--VT---P---GMLFEAFEFQYIGPINGHRLDHLIKTLENV-KNA----GTPIL
FHTTTVKGKGYEPAEKNPT----YFHG-VG-SFEVATGNCCKIS----------------
-----G-A---------------------KAPSYTNVFGDAIVEFARENDRIVAVTAAMP
EGTGLTNFHDEFPTRFFDVGIAEQHGVTFAAGLAAEGFHPVVAIYSTFLQRAFDQVLHDV
CLENLPVCFAMDRGGLVGEDGPTHHGAFDLSFLRCIPNLTIMAPKDEDELRNMLYTA-VN
H-N-GPTAIRYPRGQ-------A---------VG-VPL--S-EKPSLLPVGKAEVLH---
----E----G-----------------E-D------MIILAVGRMVCEALDAREKLAE-K
-GVSA-GVINCRFIKPLDMETIAGAVKK-TPRVITAEDNALMGGFGSAVLEAIQEAG---
--V--TG----VRVSRVGLPDQFVEHGAPGILRAKYGVDSQGIIKTAE--KLLNDFPL--
---------------------------K-----------S---NG---------------
---------------------------------
>WP_136805630.1|Proteobacteria-Deltaproteobacteria-Desulfobacterales-Desulfobulbaceae-Desulfopila-Desulfopila_sp._IMCC35005 WP_136805630.1 1-deoxy-D-xylulose-5-phosphate synthase [Desulfopila sp. IMCC35005]TKB22710.1 1-deoxy-D-xylulose-5-phosphate syntha
M-------------------------LPTL-------NQDPNTLLLPRVNSPSDIRDFSM
PELEQLAQEIRDTIIHTV-SKTGGHLAPSLGVVELTIALHYIFDTPNDKLIWDVGHQSYT
HKLLTGRREQFASLRQYKGMSGFPKFKESE-FDSFETGHSSTSISAALGMTVG-KNLGEN
G-----------------KKAIAIIGDGSMTAGMAFEALNHAGH-LN--EDLIVILNDNE
MSISPNVGALSSFLS---RKLTGRTMRRVKNHIEERLTAIP--N--VGENILSVLKKSEE
SF-KSF--FT---P---GMLFEAFKFDYIGPIMGHNYEELIPTLRTA-REN---SHGPTL
IHVLTTKGKGYEPAEKNPG----AYHG-VG-PFNLETGKPHS-S----------------
-----K-----------------------GNISYTKVFGDTLCSMAKEDSRITAISAAMV
AGTGLSEFSSTYPERFFDVGIAEQHAVTFAAGMSTEGIRPVVAIYSSFLQRAMDQIIHDI
CIPNLPVTFAIDRAGVVGDDGPTHHGVFDISFLKFIPNLVLMAPKDEEELRHMLFTS-VN
Y-D-GPTCIRYPRGS-------G---------EG-VEL--T-DELNRLEIGKGEVLV---
----E----G-----------------D-D------VLLLPIGNRVYPALAAAKKLAE-L
-GFKA-TVINPRFLKPLDGELICHWAEK-TGRVVTIEDNAVAGGFGSSILELLSMQQ---
--M--HS----VKTTLLGYSDKFIEHGPQRTLWKNSGIDTPAIVKAAL--KIMGKDPL--
---------------------------KFL------------------------------
---------------------------------
>WP_028894369.1|Proteobacteria-Deltaproteobacteria-Syntrophobacterales-Syntrophorhabdaceae-Syntrophorhabdus-Syntrophorhabdus_aromaticivorans WP_028894369.1 1-deoxy-D-xylulose-5-phosphate synthase [Syntrophorhabdus aromaticivorans]
-------------------------------------------MPLAGINSPKDLRTLSI
PELGDLAEEIRSYITAIV-SRTGGHLSSNLGVVELTIALHYVFNTPDDKIVWDVGHQCYT
HKILTGRKEKFETLRQTGGLSGFPSRKESP-YDVFDTGHASNSISVAVGLAEA-KKKAGR
A-----------------EKIIAVIGDGSLTGGMAFEGLNHAGH-LK--SDVIVVLNDNE
MSISKNIGALSSYLS---KIMTGEFVSSVREEIKRKIRSLP--G--VGDRVYKVARHLEE
AV-KGL--VT---P---GMLFEALGFQYVGPVDGHNMQHLVDNLRNI-KRL----QGPVL
IHVITKKGRGYNHAEDDPA----RFHG-IS-TFELTTGSCTG-T----------------
-----------------------------GGCTYTDVFGDTIIELARKDPRIIAVTAAMG
LGTGLEKFSNLFPDRFYDIGIAEQHGVTFAAALALGGYRPFVAIYSTFLQRAYDQIVLDV
CLQRLPVVFAVDRSGIVGQDGPTHHGVFDISYFRHMPNMVVMSPKDENEFRHMLYSA-HL
Y-E-GPAVVRYPRGE-------A---------LG-IAM--D-PALNEITIGTWERLK---
----E----G-----------------R-D------VTIIACGNTVYPALSAAAELEK-E
-DIRC-GVINGRFIKPMDREMIGALEGT-TGRIVTVEENTVIGGFGSGVMEILSEEG---
--I--N-----LPVKRLGIPDAFLPHGSQGNLRKSIGIDKDGIQRFVK--QWLKTG----
------------------------------------------------------------
---------------------------------
>WP_018085094.1|Firmicutes-Clostridia-Clostridiales-Peptococcaceae-Desulfurispora-Desulfurispora_thermophila WP_018085094.1 1-deoxy-D-xylulose-5-phosphate synthase [Desulfurispora thermophila]
------------------------------------------MSLLQQINSPADLKAMPA
EQLPLLAEEIRQEIIHTV-AQNGGHLAPNLGVVELTLALHRVFTTPRDKIIWDVGHQCYV
HKLLTGRREQFATLRQYGGISGFPRPLESS-HDAFATGHSSTSVSAALGMALA-RDLQKQ
Q-----------------HHVIAVIGDGALTGGMALEALNHAGH-LQ--CNLIVVLNDNE
MSIAQNVGGISKYLS---RLRSDPKYTRGKEELENILKRIP--N--IGSAVLKMADRLKD
AF-KYL--VV---P---GMFFEEMGFTYLGPVNGHDLPELVHILQQA-KAL----KGPVL
VHVLTQKGRGYQPALADPD----TFHG-IA-PFDIATGQLKK-K----------------
-------S---------------------PLPTYTQVFGQFMLEMGAHLPGLVAITAAMP
GGTGLKAFAARYPERFFDVGIAEQHAVTLAAGLASQGLRPVVAIYSTFLQRAYDQIVHDV
CLSGLPVTFAIDRGGLVGDDGPTHHGVFDFSYLRHLPNMVIMAPGDENELRQMLYTA-LQ
H-D-GPVAVRYPRGS-------G---------TG-CPL--D-QQLRPIPLGSARVLQ---
----E----G-----------------D-Q------LTLLAAGSMVQPARQAAQELAR-R
-GIAT-ACINARFIKPLDEKLILHFAAR-TGRVITVEENVLAGGFGSAVLELLQQHG---
--L--SR----VQVVRLGVPDCFITHGSRDILLQQCGLTSEQILAAAL--QLVKEQER--
---------------------------P-----------R---QG------RLKL-----
--------------------------------L
>OIP90964.1|Proteobacteria-Deltaproteobacteria-Syntrophobacterales-Syntrophobacteraceae-root-Syntrophobacteraceae_bacterium_CG2_30_61_12 OIP90964.1 1-deoxy-D-xylulose-5-phosphate synthase [Syntrophobacteraceae bacterium CG2_30_61_12]
-----------------------------------------MAPLLPTIDRPRQLKDLSL
GDLERLAAEIRELIICTV-AHNGGHLAPNLGVVELTLALHYVFDSPHDCIIWDVGHQSYT
HKILTGRRALFPTLRQYGGISGFPKRSESK-YDAFGTGHSSTSISAALGIATG-KHLKGC
R-----------------NRTIAVIGDGSMTGGMAFEGLNQTGY-SE--RDLIVVLNDNE
MSISPNVGALSSFLS---RKLSHRSLMNLKREVENSIKAIP--G--VGTNLVQLLRRSED
SL-KAF--FT---P---GMLFQAFKFHYIGPIKGHRLDRLIETFETA-RHI----QGPVL
IHVGTHKGHGYRPAECDPA----RFHG-LG-AFDIDTGDSCK-T----------------
-----K-G---------------------CAPSYTKVFGDTLVELAEHDPRIVAITAAML
QGAGLEKFAERYPKRCFDVGIAEQHAVTFAAGLATEGFKPVVAIYSTFMQRAYDQTIHDV
CLQNLPVVFCMDRGGLVGEDGPTHHGIFDLSFMRHIPNMVLMSPRDENELRRMLKTA-ID
L-G-GPVALRYPRGS-------G---------LG-VAL--D-PSVEALPVGRAELLA---
----E----G-----------------R-D------LLLLALGVSVQPAREAAAILAR-E
-GLQA-AVIDARFVKPMDRDLILKWARL-TKAVITIEENQLQGGFGSAVLELFCDAG---
--F--MP----ARMKRLGIPDLFVPHGSQALLRADLGLDADGIAEAAR--ALCKGVHG--
---------------------------Q-----------V---LR------AIG------
---------------------------------
>PKL83443.1|Ignavibacteriae-root-root-root-root-Ignavibacteriae_bacterium_HGW-Ignavibacteriae-3 PKL83443.1 1-deoxy-D-xylulose-5-phosphate synthase [Ignavibacteriae bacterium HGW-Ignavibacteriae-3]
MV------------------------------------DESKYKVLFRVNSPEDIRTFSV
EELKTLCSEIRDYMVDVI-SEIGGHFGGGLGTVELTVALHKVFNTPHDLIVWDTGHQAYP
HKIITGRRDKLKTIRRLNGISGFLKRSESE-YDAFGAGHASTSISAALGMAVA-RDIQKD
D-----------------KKVIAIIGDGAMTGGMAYEAMNNSGI-IK--SNLIVVLNDNN
MSIAPNVWQISNYFS---EMISHPEYNKFKGAIWDLTGKLD--N--FGDGIRRVTARLGS
GI-KSM--LT---P---GMLFEALGFRYFGPVNGHSLEQLIKIFEQI-QNY----SGPIL
VHVTSEKGKGYKPAENHVQ----RLHA-AT-PFDKMTGEVIK-K----------------
-----S-G---------------------SPDSYTSIFGNALVEIAKEDPAVIGITAAMP
DGTGLDILCKEMPERYFDVGIAEEHAVTFAAGLATQGITPVVAIYSTFLQRAFDQIVHDV
ALQKLHVVFVLDRAGLVGADGPTHHGTFDLTYLRLIPNMVIMAPKDESELRNMLYTA-VK
Y-Y-GPIAIRYPRGS-------A---------LG-VDL--Q-KGFAEIEIGKAEIIR---
----N----G-----------------A-D------VALLAVGNMVEYCRKSAEKLLG-N
-GINS-EIINMRFVKPLDNKMLDDIAAR-FNKIVTIEESTIVGGFGSGVLEYFSEKN---
--Y--KN-----EILRIGLPDHFIDHGTQEELHKIVGIDPDGIAEKVQ--RFLSKNIK--
---------------------------Q---------------GVA--------------
---------------------------------
>PIV24283.1|Proteobacteria-Deltaproteobacteria-root-root-root-Deltaproteobacteria_bacterium_CG_4_8_14_3_um_filter_45_9 PIV24283.1 1-deoxy-D-xylulose-5-phosphate synthase [Deltaproteobacteria bacterium CG03_land_8_20_14_0_80_45_14]PIX25744.1 1-deoxy-D-xyl
-----------------------------------------MTKVLDQIQTSHDVKKLDS
EELERLCYEIREEILSTV-SKNGGHLASNLGVVELTTALHYVFDFPRDKLVWDVGHQSYA
HKLLTGRKDRFHTLRQYEGISGFPKRDESV-YDAFDSGHSGTSISSALGMAEA-RRLKGE
E-----------------GRVIAVIGDGSMTAGLAFEGLNQAGH-IN--QDLIVILNDNE
MSISRNVGALSSYLN---RLMTGQFVNRFRDEMKGFLETLP--G--IGKSVLRFAKQAEE
SL-KGF--FM---P---GLLFEELGMQYIGPIDGHRLDYLIETFQNI-KKL----RGPIL
VHVITKKGKGYPPAEMNPD----RFHG-VP-PFVIETGELRS-D----------------
----SS-K---------------------KLPTYTEVFGETLCQLAIENKRLIAITAAMQ
NGTGLEEFARKFPDRFYDIGIAEQHAVTFAAGLALEGMKPVVAIYSTFLQRAYDQVLQDV
CLQNLPVVFALDRGGIVGEDGPTHHGLFDFSYLRHIPNLIVMVPKDENEFQHMIKTA-TE
C-P-TPVAFRYQRGK-------G---------VG-VKK--E-SALQSIDIGKGEILR---
----E----G-----------------E-D------ILIIALGSTVYPSLRAAEKLAD-V
-GVQA-AVINSRFLKPLDGNLLCDWAQR-TGKILTVEENVLQGGFGSAVLELFQERS---
--L--FS----IQVKRLGIPDTFVEHGPQTLLREKYGIDENGIFKGVK--EMLGERRS--
---------------------------E-----------L---IHQSLSKTSVSRAHPNP
K--------------------------------
>KPL19931.1|candidate_division_Zixibacteria-root-root-root-root-candidate_division_Zixibacteria_bacterium_SM23_81 KPL19931.1 1-deoxy-D-xylulose-5-phosphate synthase [candidate division Zixibacteria bacterium SM23_81]
-----------------------------------------MSTILESIDSPADLRRLSI
PELVVLSEEIRERIISVV-SEHGGHLAPSLGAVELAIALHYVFDTPRDKVIWDVGHQAYA
HKLLTGRRDTFHTLRQCGGISGFCKRSESE-YDVFDAGHASTSISSALGIASA-RDLAGE
D-----------------FKVVAIIGDGSMTGGLAFEGLNNAGA-LG--RDLIVVLNDNT
MSISKNVGAISTYMT---DLITNPLYNRLKVDIWELTGKMA--S--VGQRIRTLVARLEE
SA-KTF--LV---P---GMVFEALGFRYFGPIDGHNHTQLIKTLKHI-KNF----KGPIL
LHVLTKKGKGYKFAEEDAS----KFHG-IG-AFEKLNGTVNA-H----------------
-------P---------------------KAPSYTEIFGKAMVQLAASNKKVVAITAAMS
IGTGLTAFGKRFPDRFFDVGIAEQHAVTFAAGLACQGYRPVAAIYSTFLQRAFDQIVHDV
ALQGLPVVFAIDRGGLVGEDGPTHHGVLDLSMLRQIPNMIVMAPGNEDELRHMLKTA-IH
Y-EEGPVALRYPRGP-------G---------VG-VPL--S-SRLHLIKIGTWETLR---
----Q----G-----------------S-D------AAILAVGSMVRPALEAAQLLSK-N
-SVEV-SVINCRYIKPLDTNILRDVASR-YSHVLTVEENILNGGFGAAVLEFMETEG---
--L--EE----TRVIRMGLPDRFIEQGSRNVLLSQLELDEQGISSRLL--RELGK-----
------------------------------------------------------------
---------------------------------
>PYV43523.1|Acidobacteria-root-root-root-root-Acidobacteria_bacterium PYV43523.1 1-deoxy-D-xylulose-5-phosphate synthase [Acidobacteria bacterium]
MG-----------------------------------IEELNLSLLSKINNPAEIKKLEK
QQLGQLADELRSFMIHTI-SKTGGHLASSLGTVELTVALHYVFNAPVDQIVWDVGHQAYG
HKILTGRRDQFHTLRQYEGISGFPRREESI-YDTFNVAHASTSISAALGMAVA-RDLEGK
D-----------------HHVVAIIGDGGLTGGIALEGINQAGH-LQ--KKLLIILNDNE
MSISPNVGAIAGYLN---RIVTGQVYNRFKKEVEGMLLSVP--R--IGPRLVKIGRDMVD
AM-KTF--MV---P---GLLFHELGFDYVGPINGHHLDGLVDTLEKV-KNN----AAPTI
LHIVTKKGAGWSVAESAPI----KYHG-PT-AYDPKTGVFYP-T----------------
-----A-P---------------------APPSYTSIFGKTMIRLAKQDPKIVAITAAML
EGTGLVQFSKEFPDRCFDVGIAEQHAVTFAAGLATQGMKPVAAIYSTFLQRAYDQVVHDV
CIMDLPVTFAIDRAGIVGADGPTHNGLYDVAYLRAVPNMILMAPKDENELQHMIYTA-IE
T-P-HPTAVRFPRGN-------G---------LG-VKL--D-EQFRLLELGKAEILQ---
----D----G-----------------Q-D------CALIAIGTMVHPSLKAAEKLKV-D
-GISM-TVINARFIKPLDEELISCLAHE-KPFLITVEEAALMGGFGSAVMELLESRS---
--I--WG----CKILRIGIPDRLIPHGSPNLLHAKYGIDADGIYEKIK--TFIEGHYA--
---------------------------S-----------K---PR------RPQKLGVKA
TPS---------------QGS------------
>WP_092482604.1|Firmicutes-Clostridia-Clostridiales-Peptococcaceae-Desulfallas-Desulfallas_geothermicus WP_092482604.1 1-deoxy-D-xylulose-5-phosphate synthase [Desulfallas geothermicus]SFR02594.1 1-deoxy-D-xylulose-5-phosphate synthase [Desulfallas geoth
-----------------------------------------MGKYLQQVNSPGDIRALTV
AQLEQLAGEIREEIIVTV-ARNGGHLAPNLGVVELTLALHKIFQTPRNKIIWDVGHQSYV
HKLITGRRERFDTLRCHGGLSGFPRPDESE-HDAFGTGHSSTSISAALGIALA-RDMKGE
E-----------------YSVVAVIGDGAMTGGMAFEALNHAGH-LQ--KDIIVVLNDNE
MSIAPNVGAMAGYLN---RIRTDPKYSRGKDEIEQILRRIP--S--IGSKVLKVAERLKD
SF-KYL--VV---P---GMIFEELGFTYLGPIDGHNISAMLNTFEQA-KSL----GGPVL
VHVITQKGHGYAPAVEKAD----KFHG-IG-PFDISSGDCLK-K----------------
-------S---------------------DISTYTEIFGRTLVQLAEQDPCIVAITAAMC
SGTGLTEFAGKFPRRFFDVGIAEQHAVTLAAGLAISGLKPVVAIYSTFLQRAYDQILHDV
CLQNLPVVFAIDRAGIVGDDGPTHHGLFDYSFLRNIPNMTIMAPADENELQHMLNTA-LQ
V-N-GPCALRYPRGT-------G---------LG-VAL--D-RQYRDIPVGKAEVLS---
----E----G-----------------K-D------ITLLAVGNMVPVARRAAAMLKE-Q
-GVLA-TVINARFVKPLDAACIAEHAKR-TGRLITIEENVLAGGFGSAVLELLESRG---
--L--HD----IQVKCLGIADTFVEHGSQALLREKYGLTAQGLVEAAR--EMVKTRAA--
---------------------------K-----------G---RK------LVGLGGGS-
---------------------------------
>WP_087288631.1|Elusimicrobia-Elusimicrobia-Elusimicrobiales-Elusimicrobiaceae-Elusimicrobium-Elusimicrobium_sp._An273 WP_087288631.1 1-deoxy-D-xylulose-5-phosphate synthase [Elusimicrobium sp. An273]OUO56573.1 1-deoxy-D-xylulose-5-phosphate synthase [El
------------------------------------------MKVLPSIQSPKDLRLIKK
ELLPTLCEELRSVIIDTA-SKNGGHLGSSLGAVEIITALHYVFNTPEDKIVFDTGHQAYA
HKLLTGRQKEFHTIRTQKGLSGFPKRCESP-YDTFGVGHASTAISAALGMAIA-RDQKKE
K-----------------NKVIAVVGDGCLTGGMAYEAMQNAGL-LR--SDLLVILNDNQ
MFISKRVGALGKALT---KLLTTKYVQLAEEKASNFLKRFD--E--LGNNAAKLAKRA--
---RSI--LF---P---GTLFEEMGFRYFGPVNGNDINEMIEVLESV-KDV----KGPVM
LHVVTKKGKGYKPAEEKPT----KFHG-VG-VFDVDTGDTIG-K----------------
-------S---------------------NCITFTQAFSNTLVKLAEKDPSITAITAAMP
EGTGLDAFRDKFPSRYFDVGIAEEHAATFAAGLAAGGMKPVVAIYSTFIQRCYDQIIHDV
ALQKLPVVFALDRAGLVGEDGPTHHGVFDLSFLREVPNLIVAAPADENELQHLLKTA-LD
A-K-APFVLRYPRGS-------G---------FG-VEM--D-AAPKRLEIGKGVWLK---
----K----G-----------------K-D------LNILAIGNRVHPAMQAAALLAE-K
-DIDC-GVANMRFVHPLDTHLIDEALKL-SRRIVTVEDNMLAGGFGSAVAEYVSDKQ---
-----AD----FKLLRLGIGDEFVEHGKVAQLYDQLGLNAEEMTKHIL--KWKNK-----
------------------------------------------------------------
---------------------------------
>KAF0167094.1|Proteobacteria-Betaproteobacteria-Rhodocyclales-Rhodocyclaceae-root-Rhodocyclaceae_bacterium KAF0167094.1 1-deoxy-D-xylulose-5-phosphate synthase [Rhodocyclaceae bacterium]TND03413.1 1-deoxy-D-xylulose-5-phosphate synthase [Rhodocyclaceae b
----------------------------------------MSHLLLDSINSPADLRALER
DQLFQVAAELRAFLLESV-SKTGGHLSSNLGTVELTVALHYVFDTPEDRLVWDVGHQTYP
HKALTGRRAGMERLRMKGGVSGFPRRVESE-YDTFGVGHSSTSISAALGMAVA-ARNRGE
E-----------------RRVAAIIGDGAMSAGQAFEALNNAGV-ID--ANLLVILNDND
MSISPPVGALNKYLA---RLLSGGPFNAARRAGEKVLASMP--N------VLEFANRVEE
HV-KGM--IS---P---GTLFEELGFNYLGPIDGHDLDALIPTLQNL-RKL----KGPQF
LHVITRKGQGYKLAEADPI----LYHG-VG-KFDAVSGIEPA-K----------------
-----G-P---------------------GRLTYTQVFGDWLCDQAQADSRLIGITPAMR
EGSGMVRFAQEFPQRYFDVGIAEQHAVTFAGGLACEGMRPVVAIYSTFLQRAYDQLIHDI
ALQNLQVVFAIDRGGLVGADGATHNGAFDLSYLTCIPNMVVMTPSDENECRKMLSTA-FQ
V-N-GPSAVRYPRGS-------G---------PG-SLI--E-PGLETLPLGKGELRR---
----K----G-----------------K-Q------VALLAFGSMLTPALKAGETL----
---DA-TVANMRFVKPLDAELVLQLAAS-HDLLVSIEENALIGGAGAEVARALESSG---
--L--R-----TPLLRLGLPDKFIDHGDTALLLAEVGLDDVGIVRSVA--ARLAAESN--
---------------------------S--------------------------------
---------------------------------
>KPK42105.1|Candidatus_Omnitrophica-root-root-root-root-Omnitrophica_WOR_2_bacterium_SM23_29 KPK42105.1 1-deoxy-D-xylulose-5-phosphate synthase [Omnitrophica WOR_2 bacterium SM23_29]
----------------------------------------MGFKILDSINSPQDLKRLNQ
EDLKLLAKEIRELIVEVV-SETGGHLATSLGAVEIAIALHYCLDTPADKIVWDVGHQAYA
HKILTGRRGNFKTLRQLGGLSGFPNIYESE-YDTFTVGHGSTSISSALGLALA-RDLNNE
S-----------------HKVVAVIGDGSLVGGMAFEALNHAGH-RK--ADLVIVLNDNE
MSIAPSVGAFSKYLN---RIIINPIYNKIHNDLANLIKRVP--W--YGFRAYRAARKLEE
GL-KNL--LI---P---GMLFEELGIRYVGPIDGHNLEQLIETLRNI-LTL----EGPIL
IHTVTKKGKGYIHAEKHPE----RFHG-TA-PFDVETGEIKK-V----------------
----SS-K---------------------AEPTFTDTFSDGLIELAKDDKRIVAITAAMP
EGTGLKKFEEFFPDRFFNVGMAEQHAVTFGAGLAKGGLIPVVAIYSTFLQRSYDQIMHDV
CLQGLHVVFCLDRAGIVGEDGPTHHGLFDISYLRHIPNIIIMAPKDQKEFKEMLKFA-IY
DCR-GPVAIRYPRSK-------L---------IA--PL----GQFEPISYGKAEVIA---
----K----N-----------------G-D------LAILAIGSMTWPSYAAATLLSK-E
-GIKA-NVINMRFIKPLDVKLLKESSTR-IKRFVVVEEGVLEGGLGSAILEFFEREN---
--L--EN----VVVKRIGLPNKFIEHGKRDELLKIYGLAAQEIAKEVK--RIFFKNIFV-
---------------------------K-----------V--------------------
---------------------------------
>RFP57945.1|Cyanobacteria-root-Synechococcales-Pseudanabaenaceae-Limnothrix-Limnothrix_sp._CACIAM_69d RFP57945.1 1-deoxy-D-xylulose-5-phosphate synthase [Limnothrix sp. CACIAM 69d]
-------------------------------------------MHLSELTHPNQLHGLSI
AQLEEIARQIREKHLQTV-ATSGGHLGPGLGVVELTVALYQTLDLDRDKVIWDVGHQAYP
HKLITGRYNEFHTLRQKDGIAGYLKRCESK-FDHFGAGHASTSISAGLGMAIA-RDMAGE
N-----------------YKVVSIIGDGAMTGGMALEAINHAGH-LP-DTNLMVVLNDND
MSISPNVGALSRYLN---KMRLSPPMQFLTDNIEEQVKHLP--F--FGGSLSPELDRVKE
GM-KRL--AV---S-KVGAVFEELGFTYMGPVDGHNIKELIDIFREG-HKQ----KGPVL
VHVATTKGKGYAIAEKDQV----GYHA-QN-PFDLATGKAKP-A----------------
----SK-P---------------------TPPSYSKVFAETLITLAENDPRIVAITAAMA
TGTGLDKFQAKLPNQYVDVGIAEQHAVTMAAGMACEGARPVVTIYSTFLQRAFDQVIHDV
CIQDLPVFFCLDRAGVVGADGPTHQGMYDIAYLRCIPNLVVMAPKDEAEFQRMLVTG-VT
H-S-GPIAVRYPRGS-------G---------VG-APLL-E-AGWEPMPIGKGEVLR---
----T----G-----------------D-D------LLLVGYGTMVYPAMQAAEILSE-H
-GIEA-TVVNARFVKPLDTELIVPLAQK-IGRVVTIEEGCLMGGFGSAVLEALGDAG---
--V--T-----VPVTRLGVPDILVEHATPSQSMQSLGLTGPQIADRLL--TQLGRKPE--
---------------------------M-----------A---AV---------------
---------------------------------
>WP_038670377.1|Firmicutes-Negativicutes-Selenomonadales-Sporomusaceae-Pelosinus-Pelosinus_sp._UFO1 WP_038670377.1 1-deoxy-D-xylulose-5-phosphate synthase [Pelosinus sp. UFO1]AIF51506.1 1-deoxy-D-xylulose-5-phosphate synthase [Pelosinus sp. UFO1]
-----------------------------------------MKTILEAINKPQDLKKLSF
EQMRVLAEEIRHFLICSV-SKTGGHLAPNLGVVELTIAIHKIFNSPVDKIVWDVGHQSYV
HKILTGRHNEFSSLRQFGGISGFPKISESV-HDAFGTGHSSTSISAALGMSLA-RDIVND
K-----------------ENVLAVIGDGSLTGGQAYEALNHAGH-SG--TNMIVILNDNE
MSIAKNVGAISEYLS---KMRTEPKYTKVKQDIEFLLRRIP--A--IGDTVAKTVERVKD
SL-RYL--LV---P---GVLFEELGFNYIGPIDGHNLELLCEVLEKA-KKM----QGPIL
IHVLTCKGKGYKPAECNPG----KFHG-VG-PYCVESGEVIK-K----------------
-------G---------------------NNPTYSSVFGDTLLDLAKQDSRIVAITAAMP
EGTGLKKFAAAFPKRFFDVGIAEQNAVTMAAGMAVKGMKPVVALYSTFSQRAYDQILHDI
CLQKLPVIFALDRAGIVGDDGPTHHGLFDYSFLRHIPNLVIMAPKDEDELRHMLLTA-IN
M-N-GPVAIRYPRGS-------G---------LG-VPI--D-KPLQAISISCAEELN---
----S----G-----------------T-D------VVFLAAGSMVEPCQSASKLLAS-K
-GISA-GVVNARFIKPLDEQIIRKLSRD-VGVIVTVEENTLTGGFGSAVLEYINTQS---
--F--NW----VKVLRLGFPDKFIEQGARTQLLEKYGLTAEAIAAEVN--SFVQKFGA--
---------------------------R--------------------------------
---------------------------------
>REJ77394.1|Acidobacteria-root-root-root-root-Acidobacteria_bacterium REJ77394.1 1-deoxy-D-xylulose-5-phosphate synthase [Acidobacteria bacterium]REK02909.1 1-deoxy-D-xylulose-5-phosphate synthase [Acidobacteria bacterium]REK13287.1 1-deoxy-D-xylulose-5
------------------------------------------MRFLSEIESPSDLRELKV
DDLQEVADEVRQFILETC-SRIGGHTGASLGAVELAVAMHYAFDTPSDRLVWDVGHQAYA
HKILTGRRDQMSSIKQYGGLSPFLKRDESP-FDTFGAGHASTSLSAALGMAVA-RDKKGE
D-----------------FHVCALIGDSSLAGGMAMEALNQAGH-LK--TRLIVILNDND
MSIAPAVGAITRYLN---RIKEAQSYHHLKEEIGDTLDAVP--G--VGHSLRKAAKSFKD
AI-AAA--VL---P---GALVNELGFRYIGYVDGHNVPMMVRALEEA-KKV---DDGPVI
VHALTKKGKGYPSPEDNYY----AWHA-TG-PFDINTGKAIK-S----------------
----SK-T---------------------SPPTYTKVFGETLCALMDKDERIVALTAAMP
DGTGVDSVLEKFPERSFDVGIAEQHAVTFCAGMATEGLKPVAAIYSTFLQRGFDQVIHDV
CLQDLDVTFAMDRAGIAGPDGPTHHGLLDIAYLRGYPNITLMAPKDENELRHMLYTA-VE
H-P-HPTALRYPRGS-------G---------VG-VEM--S-GEPELLEIGKAEMLR---
----E----G-----------------G-D------IVLLALGSMVHPALEAADELEK-E
-GIDT-GVINARFIKPLDTELIIALAQS-SRVIFTIEEAYLAGGFGSAVIEVLESNG---
--I--QD---SVKVVRMGIPDRIITHGDAKLLRAKYGLDADGIFSRVS--ETLEELEE--
---------------------------R-----------K---VG------KKRRKMVG-
---------------------------------
>WP_013297795.1|Firmicutes-Clostridia-Thermoanaerobacterales-Thermoanaerobacterales_Family_III._Incertae_Sedis-Thermoanaerobacterium-Thermoanaerobacterium_thermosaccharolyticum WP_013297795.1 1-deoxy-D-xylulose-5-phosphate synthase [Thermoanaerobacterium 
--------------------------------------------MLERINTPNDIKKYSV
AELEALSKEIRSFLIEQI-SKTGGHLASNLGVVELTIALHYVFDSPTDKIIWDVGHQSYV
HKILTGRRDLFDGLRKFGGLSGFPKRNESV-HDIFETGHSSTSISAALGIAKA-RDLNNE
K-----------------YSVISVIGDGALTGGMAFEALNDAGR-SK--TNLIVILNHNE
MSISKNVGSLSLYLS---KLRTDPNYFKLKRDLENILNLIP--P--IGKSIHKSIEKIKD
SI-KQL--FV---P---GMFFEEMGFTYLGPIDGHDLDSLIDVLKRA-KKM----EGPIF
IHVITKKGKGYVFAEENPD----KFHS-AV-PFNINTGEFKK-K----------------
-----------------------------NYDTYSDVFGKTLTDLATKNDKIVAITAAMP
DGTGLNYFAEKFPNRFYDVGIAEQHAATFAAGMAINGYKPYFAVYSTFLQRAFDQVIHDI
CIQNLPVVLAIDRAGLVGEDGETHQGVFDVSFLRMIPNMTIMAPKDANEFVEMIKLS-SM
M-Q-GPCAIRYPKGN-------A---------GD-YDS----KRKVSFKLGKAEVIR---
----E----G-----------------S-N------VAIFALGRMVNIAIDAIDKLQK-N
-SVNP-YLVNLRFVKPLDIETILGISKK-VDYIFTVEDNVIVGGVGSAILELLSDNK---
--I--YK-----KFYRFGFPDKFIEHGDVDSLFKKYRLDSDSLAEKII--ELVIS-----
------------------------------------------------------------
---------------------------------
>PJB82294.1|Acidobacteria-root-root-root-root-Acidobacteria_bacterium_CG_4_9_14_3_um_filter_49_7 PJB82294.1 1-deoxy-D-xylulose-5-phosphate synthase [Acidobacteria bacterium CG_4_9_14_3_um_filter_49_7]
-----------------------------------------MDSMLNQLSSPRELETMTE
GEIEQLAKEIRAFIIQSV-SQTGGHLASSLGVVEITLALHSVFDFSNDRIIWDVGHQAYA
HKIITGRMHDFHTLRQYGGISGFPKITESP-YDHFNTGHSSTSISAALGMAVS-RDLAGQ
K-----------------QDVIAFIGDGSLTAGLAFEAMNQAGH-LK--KKMMVILNDNE
MSISHNVGALSGYLN---QILSGKLYNRMRNQVEVVLKSVP--G--IGNSFIKLAKAMED
TL-KRL--FV---P---GMLFEELGFHYVGPVDGHDYTKLVTTLQKA-RKI----DGPVL
VHIKTVKGKGYKYAEKSPA----KWHG-AS-PFEISSGRTLG-K----------------
-----P-K---------------------TVPSYTSVFGETMLQLAKENPKITAITAAMP
SGTGLERFSEHFPDRFFDVGIAEQHAVTFAAGMAISGKKPFVAIYSTFLQRAYDQVIHDT
CLMSLPVVFCLDRAGIVGADGETHHGLFDLSFLRPIPNLILMAPADENELRNMLFTA-SG
L-S-MPAAIRYPRGS-------G---------EG-VPL--D-EVLQEIPIGKSRVLL---
----E----G-----------------E-D------AVVLAVGPMAWKAQRVAKRLAS-E
-GLSI-KVIDARFIKPLDETAILDAVDN-CGMVITCEENALAGGFGSAVLELMEQNR---
--M--L-----TPVLRIGIPDIIVHHGATPELQDELRLTEAHLFYRIR--EFIMENRT--
---------------------------V-----------R---KHRN-------------
---------------------------------
>RUM89799.1|Thermodesulfobacteria-Thermodesulfobacteria-Thermodesulfobacteriales-Thermodesulfobacteriaceae-Thermodesulfatator-Thermodesulfatator_sp. RUM89799.1 1-deoxy-D-xylulose-5-phosphate synthase [Thermodesulfatator sp.]
-----------------------------------------MSRILERVNDPRDLKALSL
KELRKLAAEIREIIVETV-ARNGGHLAPNLGAVELTLALHYVFESPRDRLVWDVGHQCYT
HKLVTGRRERFHTLRQYGGIAGFPKRAESP-HDIVETGHSSTSISYGLGLAVG-IRLLQK
E-----------------GRTVVIIGDGSMTAGMAFEGLNNAGH-LR--EDLIVILNDNE
MSISPNVGALSSFLS---RRMTGRLARRLRKDIEHLAEKLP--K---GEQLLYLLRKSEG
LL-KSA--LT---P---GMLFEALGFEYIGPVDGHDLEGLIKLFHNL-KEM----RGPLL
VHVLTKKGKGYPPAEADPE----TFHG-IG-PFDPASGRPLK-E----------------
-------E---------------------GPPSYTAVFSRTMLRLAEMEPRLVAITAAMP
TGTGLKAFGERFPERFFDVGICEQHAVTFAAGLALEGLLPVCAIYSTFLQRAFDQLIHDV
ALPRVHVVFAVDRGGIVGEDGPTHQGQFDLSYLRLIPHFTVMAPADENELQHMLYTA-LE
L-P-GPVAVRYPRGA-------G---------VG-VPL--E-VEFRKIPYGKAEILR---
----E----G-----------------R-D------LTILAIGNMVHPSLAAAEILEK-E
-GISA-SVVNARFVKPLDQELICDLASQ-TGRLLTVEENTLLGGFGSAVAECLTDHG---
--L--S-----VHLRRLGLPDLFIEHGSPAVLREKYGLVPSAIASAAR--ELFSC-----
------------------------------------------------------------
---------------------------------
>PIU41423.1|Candidatus_Omnitrophica-root-root-root-root-Candidatus_Omnitrophica_bacterium_CG07_land_8_20_14_0_80_42_15 PIU41423.1 1-deoxy-D-xylulose-5-phosphate synthase [Candidatus Omnitrophica bacterium CG07_land_8_20_14_0_80_42_15]
-----------------------------------------MTKILDTINSPKDLKKLPI
DELPKLASEIRKEIISVT-SKNGGHLAASLGAVELVISLHYVFDVPQDSILWDVGHQAYA
HKLLTGRRERFKTLRQLGGISGFPNKNESN-YDIFTVGHSGTSISSAVGLACA-RDLRGG
N-----------------EKIIAVIGDASLASGMSFEALNYAGH-VQ--KDLIVILNDNE
LSISRSIGALSKYLS---RLTTSHMYNKIRTDMEKLVKRIP--R--FGFGAYRAARRLEE
VV-KNF--LS---P---GMLFEELGFRYYGPISGHDISLLIHTLKNISTDI----KGPVL
LHVLTKKGKGYKFAEELPT----KFHG-IP-PFEIESGEKLS-S----------------
-------S---------------------GETSFTETFGKKIVELAERNKKIVAITAAMP
DGTGLVDFANKFPDRFFDVGIAEQHAVTFGAAMARGGFKPIVAIYSTFLQRAYDQIIHDI
CLQDLGVVLCLDRAGVVGEDGPTHHGLFDIAYLRNMPRIVFMAPRDQEELEAMLEFS-VQ
L-N-GPVAIRYPRGG-------V---------IG-KHD--K-LSPGSIKLGKAEVLS---
----E----G-----------------K-D------LAIFAIGSSVYPSLEASRRLAG-E
-GIKA-GVINARFIKPLDEELILNVLRN-TKKIVTVEEGIVEGGFGSAILELMEKEN---
--I--KG----VKVKRIGFPSEFIEHGGRVELLKKYNLTSEGIYNIIK--GEML------
---------------------------T-----------L--------------------
---------------------------------
>RLC69705.1|Chloroflexi-root-root-root-root-Chloroflexi_bacterium RLC69705.1 1-deoxy-D-xylulose-5-phosphate synthase [Chloroflexi bacterium]
--------------------------------------------MLDSINGPADLKGLTP
SQLEQLAAETRSEIIATV-NANGGHLASSLGVVELTIALHRVFNSPRDKIIWDVGHQTYA
HKLLTGRRELFPTIRQHGGLSGFTTREESP-HDPFGAGHASTSISAALGMAIA-RDLAGE
S-----------------YDVVAVIGDGAMTGGMAFEALNQAGH-LG--TRLIVVLNDNG
MAISPSVGALSRLLS---RLRLNRRYYRAKEEASQVMTKLP-----LGPKLWQVEKRFKK
AF-KGL--II---P---SMFWEELGFTYVGPIDGHDIAELETTLSQV-KES---SRKPVI
VHVVTKKGKGHRPAEEDAV----SFHG-VS-PNQG--------G----------------
-----K-Q---------------------SAPSYSEVFGRTVLRLARENPKIVAITAAMP
EGTGLGLVCRELPERVFDVGICEQHAVTFAAGLATQGFIPIVAIYSTFLQRALDQIIHDV
CLQNLPVVFAIDRGGIVGEDGKTHQGAFDLSYLGFIPNMVLACPKDENELQHLLYTA-VT
A-N-CPFAIRYPRGA-------G---------SG-VPL--D-KELHQLPIGKGEVLR---
----N----G-----------------D-D------VTIIAIGATVAPALEAAQRLAE-T
-GIEA-TIVNARFLKPLDSSLILDVARR-TGRVVTVEENALRGGFGSAVLELLQGSP---
--I--PN----LQVERIGLPDKFVEHGHQGLLRAKYNLDADGIAKQVI--SSSRLGTHP-
-------------------------LME-----------A-GN-----------------
---------------------------------
>TPW20239.1|Elusimicrobia-root-root-root-root-Elusimicrobia_bacterium TPW20239.1 1-deoxy-D-xylulose-5-phosphate synthase, partial [Elusimicrobia bacterium]
------------------------------------------------------------
------------------------------------------------------------
------------------------------------------------------------
------------------------------------------------------------
------------------------------------------------------------
------------------------------------------------------------
------------------------------------------------------------
------------------------------APSYTSVFGKSLLKLAEEDPRVVAISAAMP
EGTGTDLFRDRFPKRFYDVGLAEPHAVTFAGGLACEGYRPVVAIYSTFLQRAYDQIEHDI
CLQKLPVVFALDRGGLVGADGATHHGVFDYSFLRMIPGMTVMAPADENELQHMLKTA-LS
M-N-SPVSLRYPRGE-------G---------TG-AKL--D-AAMENLPVGKAVRLR---
----D----G-----------------H-D------VTIVAIGNRVAPALEAAKLLEA-A
-GVSA-GVLNMRFVKPLDRDLLLQALEK-SPRLVTVEDNVIQGGFGSAVLEALSEAG---
--A--P-----AKVLRLGIPDQFVPHGTQDQLYAQLRIDAPGIAARTA--EWLGTKVP--
---------------------------A-----------R---AAL--------------
---------------------------------
>WP_015922227.1|Chloroflexi-Thermomicrobia-Thermomicrobiales-Thermomicrobiaceae-Thermomicrobium-Thermomicrobium_roseum WP_015922227.1 1-deoxy-D-xylulose-5-phosphate synthase [Thermomicrobium roseum]B9L1L6.1 RecName: Full=1-deoxy-D-xylulose-5-phosphate sy
-------------------------------------------MYLERIDSPQDLKRLSV
PELEKLAEEIREAIIEVVLGKTGGHFAPNLGTVELTLALHYVFDSPRDKIVWDVGHQAYP
HKLVTGRRDRFHTIRQEGGLSGFLQREESP-HDHFGAGHASTSISAALGMAVA-AKLRGD
R-----------------YHTIAVIGDGALTGGMAYEALNHAGA-LQ--VPLIVVLNDNE
MSIAPNVGALARYLT---RVRTDTRYRQAKVEIERLLRRLP--Q---GERLVELSHRFLD
GL-KEV--VY---R---TMIWEELGFTYIGPIDGHNLRELIETFQLV-KTF----DSPVF
VHVLTVKGKGYQPAEDDPF----KHHS-AA-V------KVPG-A----------------
-----P-P---------------------TPPRYQDVFGQTLVELAAKNDRIVAITAAMP
DGTGLLPFAAAYPDRFFDVGIAEQHAVTFAAGLATQGLRPVCAIYSTFLQRAYDQVIHDV
CIQKLPVVFAMDRAGLVGEDGRTHHGVFDVAYLRCLPNMVLMAPKDEDELRHMLATA-LA
Y-EEGPIALRYPRGS-------G---------VG-VPM--L-GEPRVLPIGRAELLR---
----E----G-----------------S-D------VAIVALGATVLPAERAADILAE-R
-GIRA-TVINARFVKPLDRSLILDAARE-CGCLVTVEEAQLAGGFGSAVLETLADAG---
--L--L-----IPVLRLGLADRFFDHASQASLRRQAGIDAESIASRTL--AFLATHGRI-
---------------------------E---------------TG------AISDR----
---------------------------------
>OGB90827.1|root-root-root-root-root-candidate_division_WOR-1_bacterium_RIFCSPHIGHO2_01_FULL_53_15 OGB90827.1 1-deoxy-D-xylulose-5-phosphate synthase [candidate division WOR-1 bacterium RIFCSPHIGHO2_01_FULL_53_15]OGC13924.1 1-deoxy-D-xylulose-5-phosphate
-----------------------------------------------------MLRELST
KQLEQIAAEIRQKIIEVT-SKTGGHVAPSLGAVELAVSLHAAFESPKDKIIWDVGHQAYA
HKILTGRLEQFATLRQRGGLSGFPNAAESP-HDMFTVGHASTSISQALGLIKA-RDLKGE
K-----------------HSVIAVIGDGSLSGGLAFEGVNNVDG-LK--SNLIVILNDNE
MSISKNVGAISNYLT---QVSTSNSYLELRNRIEKLVKRIP--R--VGTSLFEAARKLKD
RT-KHL--VV---SFKVDVIFEELGFKYFGPIDGHNIPLIISTLHHA-KEI----PGPVL
IHVLTKKGKGYPPAEKDPT----RFHG-TG-PFIRETGEPVQ-A----------------
-------K---------------------ANQTYTSVFGKTMAKLGEKHPGLVGVTAAMI
DGTGLEEFASRFPARFYDVGIAEEHAVTFAGALAKGGLRPVVAIYSTFLQRAYDEIIHDV
CLQNLPVVFAIDRAGIVGEDGATHNGIFDLAYLRCLPNMVVMAPGDDKEMEKMLEFA-HK
H-N-GPVAVRYPRSE-------A---------IG-AGM--K-SS-PEIEMGKGEVVF---
----G----A---------------SHH-K------TCIIAIGSMVGPSIEAAEKLGQ--
----T-KVINARFVKPLDKDLIVKEAGK-AEQVVTVEEGVLEGGFGSAVMELFSEAG---
--V--S-----VPVQRIGLPSKFIEHGKRDEILDEYGLTAEKIFKQIN--EHFSFPSP--
---------------------------S-----------L---SA------EVRRTKEDG
RGGKVSVSG------------------------
>RKY97898.1|Candidatus_Hydrothermae-root-root-root-root-Candidatus_Hydrothermae_bacterium RKY97898.1 1-deoxy-D-xylulose-5-phosphate synthase [Candidatus Hydrothermae bacterium]
------------------------------------------MRLLDKINSPEDLKKLSI
EELDELAQEIREYMIDVL-SQVGGHVAPNLGSVELTLALHYVFESPRDKLIWDVGHQAYP
HKIITGRREAFKTIRQWGGISGFLKRSESP-HDIFGAGHASTSLSAALGFAVA-RDLKGE
N-----------------FKVVAIIGDGALTGGMALEALNQIGS-QK--RDMIIVVNDNE
MSIAENVGAISNYLS---KLVTSPYYFKLKEELWELLDRIP--SRFLSKRAKEIAKKVKE
TL-KNF--AI---P---TILFEELGYEYIGPLNGHDTKLLIETFERA-RKL----RGPIL
IHILTKKGKGYKPAEERTE----LFHG-LG-PFDKKTGEPIK-K----------------
-------P---------------------GPPRYTKIFGKTIVELAEKDERIVAVTAAMP
LGTGLDLFRERFPERFFDVGIAEQHAVTFSAGMALGGLKPFAAIYSTFLQRAFDQLIHDV
ALQKIPVRFALDRGGLVGEDGPTHHGVFDLAYLRMIPNFVVMAPKDENELRDMIYTA-WL
Y-DEGPIAFRYPRAR-------T---------YG-FPL--K-AKMERIPIGKWEILK---
----K----G-----------------K-DF----EVVILATGAMVWLSFHAAERLEK-E
FKVKP-TVINARFIKPLDRDLLLEILENKPKIIFTVEENNIPGGFGTAILEFIEQSR---
--MFYKK----LNIVRLGIPDKFIEHGPREKLLEIVGLDEEGLYKSFS--KSLKLL----
------------------------------------------------------------
---------------------------------
>WP_029099477.1|Firmicutes-Bacilli-Bacillales-Paenibacillaceae-Brevibacillus-Brevibacillus_thermoruber WP_029099477.1 1-deoxy-D-xylulose-5-phosphate synthase [Brevibacillus thermoruber]
-------------------------------------------MLLTTVNNPQDLKTCSL
PQLYTLAGEIRQFLVETL-SKTGGHLAPNLGVVELTLALHYVFNSPEDKLIWDVGHQAYV
HKILTGRRELFPTLRQYKGLCGFPKMSESP-HDVWETGHSSTSLSAAMGMATA-RDLKKE
K-----------------HHVVAIIGDGALTGGMAFEALNHIGH-ER--KNVIVVLNDNE
MSIAPNVGALHNYLG---KLRSAENYRNAKKELEHLLKSIP--A--VGGRLAHLAERFKD
SL-KYL--LV---S---GVLFEELGFTYIGPIDGHNLELLLDSLKTA-KQT----KGPVL
IHAITKKGKGYAPAEADSV----KWHG-IG-TYKIESGDTPK------------------
-----------------------------SAPTYTSVFADTMIRLAEADERIVAVTPAMP
AGSGLLKFGERFPDRLFDVGIAEQHACTFAAGLATQGLKPVFAVYSTFLQRAYDQLIHDV
ARQKLNVIFAVDRAGLVGADGETHQGMYDIAFMRTIPNMVVMAPKDENELRHMMNTA-VA
Y-EDGPISFRYPRLA-------I---------RG-VKM--D-EELQVLPIGKAEVVR---
----E----G-----------------K-N------VAILSFGHVFELAEAAVEQLNR-E
-GIQP-MLVNARFCKPLDEELLFRLARE-GYDIVTVEEGAAMGGFGSAVLECLAKAG---
--F--HG----VRVDVVAVPDYFVEHGSVKEQREEVGLTADAIAARVR--ALLPMTRG--
---------------------------V-----------V---EA---------------
---------------------------------
>WP_038041162.1|Thermodesulfobacteria-Thermodesulfobacteria-Thermodesulfobacteriales-Thermodesulfobacteriaceae-Thermodesulfobacterium-Thermodesulfobacterium_hveragerdense WP_038041162.1 1-deoxy-D-xylulose-5-phosphate synthase [Thermodesulfobacterium hvera
------------------------------------------MKFLKNVNSPQDLKKLKI
SHLKALAQEIRDYIIEVT-SKNGGHVAPNLGVVELTLALHYVFDSPKDKIIWDVGHQCYT
HKLITGRRDQFHTLRQYEGIAGFPKRVESP-HDILDTGHSSTSISAGLGIATA-LRLKKE
K-----------------GKVIAVIGDGSITAGLAFEGLNNAGF-SK--EDLLVVLNDNE
MSIAPNVGALSSFIS---KRLTGNLVRFIKREIESISHKVP--G---GENLLSLLKKGEE
LL-KVA--IT---P---GALFTALNFEYVGPVDGHNLEELIKVLNNL-KSL----KGPVL
LHVITKKGKGYPYAEADPE----TFHG-IG-PFEIKTGKPLK-S----------------
-----P-N---------------------SPPSYTEIFGRTMIRLAEIEPRLVAITAAMR
SGTGLKEFSERYPERFFDVGICEQHAVTFAAGLALEGFVPVCAIYSTFLQRAFDQIIHDV
ALNQAKVIFALDRAGLVGEDGPTHHGAFDLSYLRLIPNLVIMVPKDENELQHMLYSA-LK
Y-P-NPVAIRYPRGT-------G---------VG-VSL--D-WEFKEIPLGKAEVLK---
----S----G-----------------K-D------LTILAVGSMVYPALKAAWEAEK-F
-GLSV-EVINARFVKPLDEDLILSSVQK-TKKVLLVEENTLIGGFGSAVLEFLGDKG---
--I--KG----IEVKRLGLPDRFIEHGDLKTLHVKYHLSTEGILLKIK--EFLV------
------------------------------------------------------------
---------------------------------
>OPY81919.1|Proteobacteria-Deltaproteobacteria-Syntrophobacterales-Syntrophaceae-Smithella-Smithella_sp._PtaU1.Bin162 OPY81919.1 1-deoxy-D-xylulose-5-phosphate synthase [Smithella sp. PtaU1.Bin162]
M--------------------------VKQ-------QEIINYGVLKDVNYPADIRKLSI
AELGKLAREIRDLIIQTV-AVSGGHLASSLGTVELTLALHYVFNTPEDKIVWDVGHQAYA
HKIITGRKERFSTLRKKSGISGFPRREESP-YDTFNVGHSGTSISAAAGFTEA-NCLKGI
A-----------------GKVIAVIGDGSMTTGMAFEGLNWAGD-RK--KDMIIVLNDNE
MSISPNVGALSSYLN---RVLTGHTVTKLKSDLKSFLKNIP--S--IGDHLVKLSQQAEE
SL-KSF--IV---P---GALFQELGFTYVGPLEGHTLEHLIKNFENI-KAL----SEPVL
VHIITKKGKGYKFAEEKPL----RYHG-IS-AFNTETGQPFP-S----------------
-----S-S---------------------ANLSYTEIFGKTIVGLAQNDPRIVAVTAAMC
DGTGLDQFSQEFPRRFYDVGIAEQHAVTFAAGMATQGFIPVVAIYSTFLQRAYDQVLHDV
CLQKLPVVFALDRAGIVGEDGATHQGIFDYSYLRSIPNILIMAPKDENELQHMLKTA-VE
C-G-LPVALRYPRGK-------G---------LG-VPL--D-TTPSSLAIGRAEVVS---
----E----G-----------------T-D------LAIFAAGSTVYPAVAAAECLAR-E
-GLSI-KVINARFVKPLDAELLTQTAQK-IKKIITVEENVLPGGFGSAVLDLFAEKL---
--I--TG----VEVKRLGIPDEFVEHATQGELRDKYGLDKNGIIRAIR--QMLSGR----
------------------------------------------------------------
---------------------------------
>KAF0144626.1|Nitrospirae-root-root-root-root-Nitrospirae_bacterium KAF0144626.1 1-deoxy-D-xylulose-5-phosphate synthase [Nitrospirae bacterium]
-------------------------------------------MPIENIKSPTDIKTLSP
AELKDLAEELREIIIERV-SINGGHLASNLGVVELTLALHYIFDSPSDKIVWDVGHQSYT
HKLLTGRFEKFPTIRKHKGISGFPKIDESI-HDSFGTGHSSTSISAALGIITA-RDKKKE
N-----------------FKVIAVIGDGALTAGIAFEGLNHAGH-LK--KDLIVVLNDNE
MSISQNVGALSEYLN---RILTGDLYQKFKKETKSFIESIP--K--LGGPFSKIAKKAEE
TL-KGL--FL---P---GILFEELGFNYIGPIDGHNIELLIETFKKI-KNA----DAPTL
VHVITKKGKGYEFSEKDPC----IFHG-VG-PFEVETGDPIS-N----------------
-------K---------------------KIPSYSEIFGHVLTELAGHDERIIAISAAMR
EGTGLECFAEKYPDRFYDVGIAEPHAVTFAAGLAVQGLRPVVAVYSTFLQRGYDEIIHDV
CLQNLPVVFAIDRAGIVGEDGPTHQGVFDISYLRHIPNLAVMAPKDEHELKDMLDFS-LK
Y-N-GPSAIRYPRGK-------V---------SQLSAI--S-YQPSAIETGKAEILK---
----E----G-----------------E-D------IALIAIGNTVYPALNAAARLEK-D
-GIKA-AVINARFVKPMDKGLIFSIASR-IKKIVTIEENLIAGGFGSAVLEYLNSAD---
--I--HD----IKIKMLGIPDEFVEQGSQAILRKKYGIDEEGIYQNCK--AFLSTLAS--
---------------------------V-----------H--------------------
---------------------------------
>OGS34436.1|Elusimicrobia-root-root-root-root-Elusimicrobia_bacterium_RIFOXYC2_FULL_34_12 OGS34436.1 1-deoxy-D-xylulose-5-phosphate synthase [Elusimicrobia bacterium RIFOXYC2_FULL_34_12]OGS46798.1 1-deoxy-D-xylulose-5-phosphate synthase [Elusimicrobia ba
------------------------------------------MSVLDKIDKPSDLRLIKK
ELLPELANDIRKLMISTV-SEIGGHLAPSLGTVELTIALHYVLNTPKDKIVWDVGHQAYP
HKIITGRREQFKTLRQIDGISGFPRISESE-YDAFGTGHSSTAISAALGFAVA-RDMNNE
D-----------------YKVVAVVGDGAMTGGLAYEGLLNSGH-SG--TDMLVILNDNE
MFISHRVGALAAYLT---KLLTGGLYSRLYKRVERFLSRIH--F--WGSQIMRVAKR---
-F-RVL--LF---P---GMLFEEMGFAYLGPIDGHDINKLIEILTKV-KDL----KGPVL
LHVITKKGKGYEPAEENAT----AFHG-VG-KFNVITGEPLS-E----------------
-------P---------------------KYPTYTKIFSQTLVKLAEMDSKVVAITAAMA
DGTGLTNFQKEFPKRFFDVGIAEGHAVNFAAGLARAGYKPVVALYSTFLQRAIDEIIHDV
CLQNLPVIFAIDRAGIVGEDGATHQGAFDLTFLRMIPNIVVMAPSNENELQNMLATA-VN
L-N-KPVAIRYPRGE-------G---------IG-VKL--D-IEPQILEIGKSKLIM---
----E----G-----------------K-D------VYIFAVGNMVNSALKVSEKFKA-E
-DISC-GIVDARFIKPLDVNLIKEIARK-VKKIVTIEENVISGGYGSAVCELLKDED---
-----------VKIKIIGLPDKFIEHGKQSDIRKKYGLTEDTIYSNIK--EWLKKSD---
------------------------------------------------------------
---------------------------------
>PIU44460.1|Ignavibacteriae-Ignavibacteria-Ignavibacteriales-root-root-Ignavibacteriales_bacterium_CG07_land_8_20_14_0_80_59_12 PIU44460.1 1-deoxy-D-xylulose-5-phosphate synthase [Ignavibacteriales bacterium CG07_land_8_20_14_0_80_59_12]
MEIEN--------------------------------QNGAGYRLLPSINSPADLRTLSI
PQLTDLAAEIRRFLVESV-SKTGGHLGPGLGTVELAIAIHYVFDTPRDRVVWDVGHQAYP
HKILTGRRDRFDTLRKLGGISGFLKRSESE-YDVFGAGHASTAVSAALGIATA-RDFAGE
S-----------------YRVLAVVGDGSMTGGMAYEGMNNAGL-LR--KDMTVILNDNN
MSISPNVWALSKHFT---EIIAHPSYNKLKRNVWEFTGHFD--Q--FGDRVRQLVARMQE
GV-KVI--IT---P---GMLFEALGFRYFGPMNGHNLPKLIRLFQYV-KEM----KGPLL
LHITTEKGKGYRPAEEDEE----KLHG-VN-PFDVETGKSNS-K----------------
-----P-S---------------------SSPTYTAVFGDAICSLARKDRRIVGITAAMA
AGTGLDRLQEEFPDRFFDVGIAEQHAVTFAAGLAVEGYIPVAAIYSTFLQRGFDQVIHDV
ALQHLHVVFALDRAGLVGADGPTHHGTFDLSYLRCIPGIVLMAPKDENELRDMLATA-IA
Y-TGGPVAIRYPRGS-------G---------TG-APL--R-EDFREIPIGAAEVLR---
----E----G-----------------A-D------GAIIAIGNMVQPSLQAAETLAA-Q
-GLSL-AVVNARFAKPLDEETMARLAAR-FSKFITVEDNVVVGGFGSGVVEWLQAHG---
--H--DD----VHVRVHGIPDSFIEQGSPQELYHMLKLDAEGIAGVVK--ECLRDSAT--
---------------------------R-----------T---AD------VSSAKETAA
DVSSIP-----------SHSS------------
>PMP76225.1|Aquificae-Aquificae-Aquificales-Hydrogenothermaceae-Sulfurihydrogenibium-Sulfurihydrogenibium_sp. PMP76225.1 1-deoxy-D-xylulose-5-phosphate synthase [Sulfurihydrogenibium sp.]
M---------------------------------------SDFKVLNKINNYKDLKKLSK
DEIKLLCQDIRDYIIEVT-SVNGGHIGPSLGTVELTVALLMTFDPEKDKIVWDVGHQTYT
YKILTDRKEQFRTLRQYKGISGFSKIKESK-YDHFGTGHSSTSISATLGMRVG-KDLKGD
D-----------------AYTVAVIGDGAMTAGQAFEGLNNAGW-LD-PSRFIVILNDNQ
MSISPNVGAIYTYFN---KIITKKTFQKPRQKLKEAINKI------FGKQGVRIFRKIEE
YT-KGL--FA---P---GLIFEELGFTYVGPVDGHNVFDLQETLENL-KNM----RGPIL
LHVVTQKGKGYKFAEENPV----TFHG-VS-PFDKISGVFNK-T----------------
-------S---------------------SIPTYSKVFGDALVELAEKDERIVAITPAMK
EGSGLVEFSKRFPNRFFDVGIAEQHAATFAGGLALEGFKPVAAYYSTFLQRAYDQVIHDI
ALQELPVLFAIDRGGLVGDDGPTHHGVFDIAFLRAVPNIIIASPKDEQELRDLLYTG-LN
S-G-KTFALRYPRGS-------G---------VG-VKL----EGFKEIKIGSWEELS---
----S----G-----------------R-D------IAILAVGKYVYRALEVKKQLKL-R
-GFNP-TIINARFIKPMDEVMLKNLLKT-HEYIVTMEDGVLNGGFGSAVAEFILDNG---
--F--SN-----KLIRFGIPDKFIEHGKVEILEKDLGLDVQSMTEKIA--ETIAKKQV--
---------------------------A-----------L---NTA--------------
---------------------------------
>WP_022588247.1|Firmicutes-Clostridia-Thermoanaerobacterales-Thermoanaerobacteraceae-Caldanaerobacter-Caldanaerobacter_subterraneus WP_022588247.1 1-deoxy-D-xylulose-5-phosphate synthase [Caldanaerobacter subterraneus]ERM91697.1 1-deoxy-D-xylulose-5-phos
--------------------------------------------MLEQINSPYDLKKLDI
KDLPRLSEEIRQFIVEKV-SKTGGHLASNLGIVELTLALHYVFNSPVDKIIWDVGHQCYV
HKMITGRRDKFDTLRQFNGLSGYPKRTESI-HDIFGAGHSSTSLSAALGIATA-RDLKGE
K-----------------YHVIAVIGDGALTGGMALEALNNIGR-SQ--KDVIVILNHNE
MSISENVGSLSLYLS---KLRTDPTYNKVKQEIDNLLNIIP--P--IGKSLHKYIEKIKD
SI-KQL--VV---P---GMFFEELGFTYLGPIDGHNVEELIEVLERS-KKM----KGPLL
IHVVTKKGKGYMFAEKRPD----KFHS-AA-SFDIETGKFVG-E----------------
-----------------------------GKDSYSDVFGKTLAEMALKDEKIVAITAAMP
EGTGLIHFAKLIPDRFFDVGIAEQHATTFAAGLAVEGYKPYFAVYSTFLQRAYDQVIHDV
CIQKLPVVFAVDRAGIVGEDGETHQGVFDISFLRAIPNIAIMSPKDANELVEMVKLS-RN
L-D-FPVAIRYPRGK-------A---------GE-YDI----SRKPSFPFGKGEVLL---
----E----G-----------------E-K------IAVFALGRMVSKSIDAAEILKG-H
-GINP-FVVNLRFVKPLDEELILEISNK-VDLVVTVEDNVIAGGVGSAILELLNDKK---
--V--YR-----PVLRLGFPDKFIEHGDVESLFKKYGLDSQSIADTIL--QRYKEMRG--
---------------------------S--------------------------------
---------------------------------
>RJQ14708.1|Nitrospirae-Nitrospira-Nitrospirales-Nitrospiraceae-root-Nitrospiraceae_bacterium RJQ14708.1 1-deoxy-D-xylulose-5-phosphate synthase [Nitrospiraceae bacterium]
-------------------------------------------MFIEKINSPQDLKGLSI
AELKDLAEELRDLIIGTV-ATNGGHLASNLGTVDLTVALHYVFNSPDDKIIWDVGHQSYA
HKLLTGRLKAFPTIRQYGGISGFPKITESP-HDAFGTGHSSTSISAALGILEA-RDIIRN
LK-----PQTPDTPHLPANKVIAVIGDGAMTAGLAFEGLNHAGH-LK--KDLIVILNDNE
MSISPNVGALSAYLR---RIMMGDLYTKFKKETKSLLGRIP--T--FGEPVLKIAQKAED
TV-KGL--IV---P---GLLFEELGFEYVGPVDGHRIDSLIETLKTF-REF----PGPVL
IHTITRKGKGYAPAEKSPG----IFHG-VG-PFDIETGEQHS-S----------------
-----------------------------GKKSYSEIFGNCLAKLAREDRRIVAITAAMT
EGTGLTEFVNNFPKRFYDVGIAEPHAVTFAAGLAARGLRPVVAIYSTFLQRSYDEIIHDV
CLQNLPVVFAIDRSGIVGDDGPTHNGTFDLSYLRHIPNLTVMAPKDGHELKCMLKTA-LS
L-D-GASAIRYPRGT-------A---------IE-SPE--N-VELENIPAGKAEVMR---
----E----G-----------------D-D------ILIIAIGNTVAPAVNAAQLLAD-A
-GLNA-CVVNARFVKPLDTELIFRLAGN-TKCVLTVEENTVSGGFGSAVLEELAQSG---
--I--EG----LKIKLLGLPDRFIEQGPQNLLRKKLGIDAEGIAREAT--ALMKKSTD--
---------------------------Y-----------AD-FRR---------------
---------------------------------
>WP_009205200.1|Proteobacteria-Betaproteobacteria-Nitrosomonadales-Sulfuricellaceae-Sulfuricella-Sulfuricella_denitrificans WP_009205200.1 1-deoxy-D-xylulose-5-phosphate synthase [Sulfuricella denitrificans]BAN36003.1 1-deoxy-D-xylulose-5-phosphate synth
M--------------------------------------PGKYSLLEAINDPAELRALER
RQLPQLAEELRTFLIESV-SKSGGHLASNLGAVELTIALHYVFNTPDDRLVWDVGHQTYT
HKILTGRREAMATLRQLGGIAGFPKRAESE-YDAFGAGHSSTSISAALGMAVA-AQAEGS
D-----------------RRAVAIIGDGAMTGGMAFEALNNAGA-MD--ANLLVVLNDND
MSISENVGALNNYLA---KLMSGRFYSAMRKGGEKVLGAVP--P------ILELAKRAEE
HM-KGM--VI---P---GTLFEEFGFNYIGPIDGHDLDVLVTTLSNL-KHL----QGPQL
LHIATQKGKGYKLAEEDPC----LYHG-VA-KFNPEDGVSDA-K----------------
-----P-G---------------------GKLTYTQVFGDWLCDMAAQDKRLVGITPAMC
EGSGMVRFAREYPKRYFDVGIAEQHALTFAAGIACEGMKPVVAIYSTFLQRAYDQLIHDI
ALQGLPIVLAIDRAGLVGADGPTHAGSFDLSFLRCVPNLLVMAPSDENECRQMLYTA-FM
H-N-GPSAVRYPRGS-------G---------MG-VAI--Q-QEMQALPIGKGEVRR---
----E----G-----------------E-K------IAILAFGSMLAPALAAAEEL----
---KA-TVANMRFVKPLDEELTLRLAQT-HDLLVTVEENAVMGGAGSAVLEFLESKG---
--V--T-----VQVLQLGLPDRFVEHGDPVKLLASCGLDQDGIVRAVQ--GRLHSTQV--
---------------------------T-----------E--------------------
---------------------------------
>OGS25018.1|Elusimicrobia-root-root-root-root-Elusimicrobia_bacterium_RIFOXYB2_FULL_50_12 OGS25018.1 1-deoxy-D-xylulose-5-phosphate synthase [Elusimicrobia bacterium RIFOXYB2_FULL_50_12]
------------------------------------------MSILEKINDPKDLRIIKK
ELLPELAAEIRRKIIDTT-STNGGHIAPSLGTVELTIALHYIFDAPKDKIIWDVGHQAYA
HKIITGRAKTFSSLRTFGGISGFPRREESE-FDPFGVGHSSTSISAALGFAVA-RDARGE
S-----------------HKVVAVIGDGSMTGGLAFEGLENAGH-LG--TDLLVILNDNE
MFISHRVGALARYLT---KLLTAGSLKRLEKKVETFFKRIH--F--WGSHILRVAKR---
-F-KVL--LF---P---GMLFEEMGFGYLGPVDGHDMEGLIEILGSI-KNL----KGPLL
LHVITKKGKGYPPAEAEPT----KFHG-VG-KFDPATGEPAN-A----------------
-------G---------------------SVATYTSVFSNTIVSLAKSDDRIMAITAAMP
EGTGLDEFAKEFPQRFFDVGIAEGHALTFAAALAAAGMRPVCAIYSTFLQRSLDQVIHDI
ALQKLPVVLAIDRAGIVGEDGATHQGVFDLSYLRYIPGLTIMAPADENELRHMLKTA-LS
L-P-GPTAIRYPRGA-------G---------TG-VEL--D-AEMKIVATGKAEIKK---
----E----G-----------------N-D------VAILAIGNMVQPALEAAKQLSG-R
-GIRA-GVVNMRFLKPLDEAVVLSAAEK-TGRIVVAEENAQIGGLAGAICELLAGHN---
-----------VPILKIGLPDIFIEHGHPRILRDKYELSAEKIAAKIT--SWLHDFNEI-
---------------------------------------Q---DKV--------------
---------------------------------
>KUK10996.1|Firmicutes-Clostridia-root-root-root-Clostridia_bacterium_41_269 KUK10996.1 1-deoxy-D-xylulose-5-phosphate synthase [Clostridia bacterium 41_269]
------------------------------------------MEFLKKIESPHQIRNMTV
HELEKLAEEIRQIIINTV-SKTGGHLASNLGAVELTLALHAVFNTPEDKIIWDVGHQCYT
HKLITGRRDKFDTLRCYGGLSGFPKREESI-YDVFNTGHASTSISAALGIALA-RDIKGE
K-----------------YKVIAVIGDGALTGGMAFEALNYAGH-LG--KDLIVVLNDNK
MSIDKNVGALSSYLS---RLRTDPMYFKGKEEIENLLKKLP--H---GSTVLKLADKIKD
SI-KYL--VV---P---GMLFEELGFTYLGPIDGHNINAMKAVFNNA-KSL----KGPVL
VHVITQKGKGYEPAEDKPD----TFHG-IG-PFNVSTGTSSK-K----------------
-------N---------------------EPPSYTSVFGHALSQIAEERPDLVAITAAMP
GGTGLDIFQKNFPDRYFDVGIAEQNAVTMAAGLAVGGLKPVVAVYSTFLQRAYDQIIHDV
CMQKLPVVFAMDRAGIVGEDGETHQGVFDISYMRHIPNMVVMSPKDEEELRHMLFTA-VE
Y-EKGPISIRYPRGH-------G---------VG-VPL--S-DTFVHLPIGKAEVLL---
----E----G-----------------S-D------IAFLAVGNQVYTALKAAESLKK-E
-GVRA-AVVNCRFIKPMDEDLVCEMALK-IKRIATIEENVLLGGFGSAVLEVLSNKG---
--I--NN----IRLVRIGLPDKFIEHGKADLLREKYGLSAEKVIEKIK--QNFPELLS--
------------------------------------------------------------
---------------------------------
>TET82949.1|root-root-root-root-root-candidate_division_TA06_bacterium TET82949.1 1-deoxy-D-xylulose-5-phosphate synthase, partial [candidate division TA06 bacterium]
------------------------------------------------------------
------------------------------------------------------------
------------------------------------------------------------
------------------------------------------------------------
------------------------------------------------------------
------------------------------------------------------------
------------------------------------------------------------
------------------------------------------------------------
----------------------------FACSMALAGLRPVAAIYSTFLQRAFDQVLHDV
CLQNSPVVFCMDRSGIVGEDGPTHHGTFDLSYLRLIPNMIIMAPKDENELRNMLLTG-IS
Y-TKGPVAIRYPKGA-------G---------VG-VRL--E-KEIKVLPMGEAETLK---
----K----G-----------------K-D------VAILAIGSMVYPCLEVAKLLKL-A
-KIDA-AVINARFAQPIDEVLVKTVAKK-TGKIVTVEENVLRGGFGSGVIEILEDLD---
--L--SD----VRVLRLGLPNQFVEHESRDKLLDMCSLTAQKIADRIA--NHFFSQKG--
---------------------------K-----------R---KR------KTKA-----
---------------------------------
>RLC03876.1|Proteobacteria-Deltaproteobacteria-root-root-root-Deltaproteobacteria_bacterium RLC03876.1 1-deoxy-D-xylulose-5-phosphate synthase [Deltaproteobacteria bacterium]
------------------------------------------MSLLEQIKISKDIKQLSR
QELKLLAREIRERIIDVV-SKNGGHLASSLGAVELTLAIHTVFDLPNDTLIWDVGHQSYA
HKLITGRNDQFDSLREYKGISGFSKIKESA-YDGFTVGHSSTSISAGLGICYA-KYLNKD
D-----------------SDVISVIGDGSLTAGLAYEGLNQTGD-LK--RNLIVILNDND
MSISHNVGALSSFLS---RTFSAKSLQSIRNQFGMFLKSLP--K--IGDDIYNIAKRSEE
SF-KTF--IT---P---GMLFEAFNFDYFGPIDGHNLDHLIDILTNI-KNP----KDPVL
LHVTTIKGKGYKPAEKNPV----YFHG-VG-SFAVDTGKSKQ-K----------------
-----S-N---------------------GIPSYTQVFGSQMIKLAKTNEKIIAVTAAMP
EGTGLIEFSTLYPDRFFDVGIAEQHAVTFSAGLASKGLRPVVAIYSTFLQRAFDQILHDV
CIDAHPVVFAIDRGGIVGEDGPTHHGLFDFSYLRCMPNMTIMAPKDENELARMLVTA-VN
H-N-GPVAVRYPRGT-------G---------VG-VQI--E-QNPKPIEIGKAQVMD---
----D----G-----------------E-D------VLIVAIGKSVSDALIASESIKD-Q
-GIRS-TVINARFVKPLDSDVIIKHVLK-IKKIIIVEDHVLDGGFGSAVLEMLADKG---
--V--TN----ILVKRIGINNKFVEHGPQDVLRRDYGIDSAAVVNAAV--ELHGSKIE--
------------------------------------------------------------
---------------------------------
>WP_014794702.1|Firmicutes-Clostridia-Clostridiales-Peptococcaceae-Desulfitobacterium-root WP_014794702.1 MULTISPECIES: 1-deoxy-D-xylulose-5-phosphate synthase [Desulfitobacterium]AFM01222.1 1-deoxy-D-xylulose-5-phosphate synthase [Desulfitobacterium deh
------------------------------------------MGILEEIDQPQDLKGLTY
PELEQLAQEIRTEMIDVV-SSNGGHLAPNLGVVELTLALHRVFDSPKDKIIWDVGHQSYV
HKLVTGRQKEFKSLRLYKGLSGFPKRCESP-HDCFETGHSSTSISAAVGFAKA-RDLRKE
K-----------------NQVVAVIGDGAMTGGMAFEALNHAGH-TK--TNMIVVLNDNE
MAIAQNVGAMSSYLN---RLRTDPRYDRSKDEIENLLKRIP--G--IGSKVAKAAEKAKD
SL-KYL--LV---P---GLLFEEMGFTYLGPINGHDQIALEQVLEQA-KMV----KEPVL
VHVLTQKGKGYEPSEKNPS----LFHG-VG-PFNKVTGEVIK-K----------------
-------P---------------------APPTYTEVFGKTLCEIAETDLRIAAITAAMP
GGTGLNLFAQKFPDRFFDVGIAEQHAVTFSAALAFGGMKPVVSIYSTFYQRAYDQVLHDV
CLPHANVVMAIDRAGVVGDDGPTHHGVFDISFLRVIPNLVFMAPKDENELRHMLYTS-LQ
L-D-GPVALRYPRSV-------G---------QG-VEL--T-EELKELPVGKAEVIQ---
----E----G-----------------K-D------ITLIGIGPMVYTCMAAAVELRH-R
-GVEA-TVINLRYINPLDRETILRYARM-TKRLITVEDHMLAGGMGSAIIEVLADEG---
--L--AD----VVVERLGYDD-YVDQGAISLLHQGYGLSVVGILKAAE--RLKVLQRI--
------------------------------------------------------EGRSSV
---------------------------------
>OPY05108.1|Proteobacteria-Deltaproteobacteria-Syntrophobacterales-Syntrophaceae-root-Syntrophaceae_bacterium_PtaB.Bin038 OPY05108.1 1-deoxy-D-xylulose-5-phosphate synthase [Syntrophaceae bacterium PtaB.Bin038]
--------------------------------------------MLERINSPADIKLLSQ
DELEALAEEIRKVIIETC-SANGGHLAPSLGTVELTLALHYVFDAPRDKIVWDVGHQAYA
HKLITGRRERFHTLRRRGGVCGFPRREESV-YDVFSVGHSSTSISASAGIAEA-RCLNGE
S-----------------YKIVAVIGDGSMTAGMAFEGLNWAGD-RN--KDLIIVLNDNE
MSISPNVGALSAYLN---QIMTGRRVTRLRNDVKQFLRSIP--N--VGEQMVKLSRQAEE
AL-KSF--LT---P---GALFEELGFEYVGPLEGHRLDHLIPMLRNV-KEH----NRPVL
VHVLTKKGKGYPFAELEPT----KFHG-IG-PFNARTGDLAA-D----------------
-----P-G---------------------GIPSYTEVFGRTMIRLARENPKIVAITAAMC
SGTGLDAYAKEFPERFFDVGIAEQHGVTFAAGMATEGIVPVVAIYSTFMQRAYDQVLHDV
CLQRLPVVLAMDRGGIAGDDGATHNGVFDFSYLRAIPNIVVMAPKDENELQHMLKTA-VE
C-G-RPASVRYPRGK-------G---------LG-VAL--D-KTLKTLEIGRAEILL---
----E----G-----------------G-D------LAIFAIGYTVQPALEAARRLRE-E
-GIDA-TVVNCRFVKPLDGDLLARVALA-TGKVLTVEENVLAGGFGSAVLEMLETKG---
--L--TG----IDVKRLGIPDEFVEHATQAEMRRHYGIDAEGILEAAR--KLAGPAKP--
---------------------------A-----------I---RE------AAAK-----
---------------------------------
>WP_144393180.1|Proteobacteria-Gammaproteobacteria-Oceanospirillales-Kangiellaceae-Pleionea-Pleionea_sediminis WP_144393180.1 1-deoxy-D-xylulose-5-phosphate synthase [Pleionea sp. S1-5-21]
MN-----------------------------------AILSNYPILANINSPEDLRQLDT
DDLKVVANELRQYLIDTI-SRCGGHFAAGLGTVELTVALHYLYNTPDDRIVWDVGHQAYP
HKVLTGRRDQLETIRQTDGLHPFPVRSESE-YDTFGVGHSSTSISAALGMALA-AKQKGE
N-----------------RQAIAVIGDGAMTAGMAFEAMNHAAD-CD--VNMLVILNDND
MSISENVGGLNNYLA---KILSGKFYSSIREGGKKVLQNMP--A------ISEWAHRVEE
HM-KGM--ML---P---GTLFEELGFNYIGPIDGHNLDVLLDTLGNM-KNL----KGPQF
LHIVTRKGKGYAPAENDPI----AYHG-VP-IFDPKDNKLPS-G----------------
-------K---------------------KKLTYSNIFGQWLCDMAAQDERLVGITPAMR
EGSDLIEFSRQYKERYFDVGIAEQHAVTLAAGLACEGSKPVVAIYSSFLQRAYDQLIHDV
AIQNLDVLFAIDRGGLVGGDGATHHGAYDLSYLRCIPNMIVMAASDEQECRKMLTTG-YH
Y-E-GPVAVRYPRGT-------G---------PG-INV--E-EDFSTIEIGCSRTIR---
----K----G-----------------Q-R------VALLNFGALLTEAQKVAEEL----
---DA-TLVDMRFIKPLDTSILEELAES-HDWFITLEENAVMGGAGSAVNEFIAQQQ---
--L--S-----VKVKNFGIPDRFIEHGDPADLLERSGLTADKLFMTIR--SIL--D----
------------------------------------------------------------
---------------------------------
>PYS97785.1|Acidobacteria-root-root-root-root-Acidobacteria_bacterium PYS97785.1 1-deoxy-D-xylulose-5-phosphate synthase [Acidobacteria bacterium]
------------------------------------------MRFLSEINSPADLRQLKV
EDLQEVADEVRQFIIDTC-SRVGGHTGASLGAVELAVAMHYVFDTPNDRLVWDVGHQGYA
HKILTGRRDELHTIKQYGGLSGFLRREESE-YDTFGAGHASTSLSAALGMAVA-RDTKNE
N-----------------FHVCALIGDSSLAGGMAMEAINQAGH-LK--SRLIVILNDNG
MSIAPAVGSLSGYLN---RIKEAQSYQHLKEEIGDALGSVP--G--IGRHLRNAAKSVKD
AI-AAA--VL---P---GALVNELGFKYIGYVDGHNVANLVRALEEA-KKI---DDGPVI
VHALTTKGKGFPNPEKNYY----AYHA-TG-PFDPKTGLPYK-S----------------
----SK-A---------------------APPAYTTVFGETMCELMADDEKIVGLTAAMP
DGTGIDKVLERFPDRAFDVGIAEQHAITFCAGMACEGLKPVAAIYSTFLQRAFDQLIHDV
CLQNLNVTFAMDRAGIVGADGPTHHGLLDIAYLRGYPNVVLMAPKDEGELRDMLLTA-IE
H-D-GPAAIRYPRGN-------G---------IG-VDI--S-SKPKLIEVGKSEILR---
----E----G-----------------T-D------AAIIAYGSMVYPSIEAAEALKS-D
-GIEA-TVVNARFVKPLDEATILDLARS-HSLLVTVEEAYLAGGFGSAVLELLESNG---
--L--QD---KVKLVRMGVSDEIVTHGDPKILLGHYGLDADGIRDRVK--TSLESLTD--
---------------------------M-----------T---AN------KNRLRAVK-
---------------------------------
>TME06654.1|Chloroflexi-root-root-root-root-Chloroflexi_bacterium TME06654.1 1-deoxy-D-xylulose-5-phosphate synthase [Chloroflexi bacterium]
-----------------------------------------MTRILDSIDSPQQLRTLTT
AQMEQLAEEIRHEIIEKV-SVKGGHLAPNLGVVELTMALHYVFDTPKDLLVWDIGHQAYV
HKLLTGRRDRFHTIRQFGGLSGYLRREESS-YDVFGASHASTSISAALGLAVA-RDLQGE
H-----------------FKVVAIIGDGALTGGMALEAINNAGS-LK--KNLIVVLNDNE
KSISDNVGALHHYLGKLRHVQTLKSYQRMRDMAKGSIEKLP--V--LGDKAREAAGRAEI
SL-KNI--VLHSKS---GMIFEELGFKFFGPFDGHDLPLMLDVFENI-KQI----EGPVM
VQVITKKGKGWEFAEKDST----KWHG-PG-AYDVTTGTIKK-N----------------
-----A-A---------------------DPPTYTEIFANTLVELAEKDMSIVGITAAMA
EGTGLKKMHQRFPERYFDVGIAEQHAVTFAAGLAVANMRPVVAIYSTFMQRAYDQIIHDV
CMQNLHVVFAMDRAGIVGEDGPTQHGAFDIGYMRLIPNMKVMAPKDENELRHMLYTA-IY
M-D-GPVSLRYPRGK-------G---------VG-VAL--D-SELHALEIGKAELLSPST
LEQAE----Q-----------------Q-E------CAILAYGSTVAQAELAAKELAE-E
-GIAV-AVVNARWAKPLDAEMIIRLAQG-TRRLVTIEDHVVTGGFGSAVLELLESKG---
--I--HD----IDVRVIGCPDKPIEHGAPSILKELYGLSSSHLKDVVR--NMVRTESK--
---------------------------G-----------Y---EL------AQ-------
---------------------------------
>OGC32870.1|root-root-root-root-root-candidate_division_WOR-1_bacterium_RIFOXYC2_FULL_37_10 OGC32870.1 1-deoxy-D-xylulose-5-phosphate synthase [candidate division WOR-1 bacterium RIFOXYC2_FULL_37_10]
-----------------------------------------MTCLLNELKLPETLRHLSP
QQLGKLVDELRSIIIEVA-SKTGGHVASSLGTVELTLALHAIFESPKDKIIWDVGHQSYS
HKILTSRKNKFHTLRQFKGISGFPNKEESP-HDIFTVGHASTSISQALGLAHA-RDIKGE
T-----------------FSVVAVIGDASLSGGLAFEAINNAGS-LK--SNMIVVLNDNE
MSISKNVGSLSNYLT---AVRTSNLYVDLMGRIEHVVKKIP--Q---GESLFESVKKLKD
RT-KHI--VM---NFKVDVIFEEMGFKYFGPIDGHNIPLLMSTLQYA-KEI----PSPVL
VHILTKKGKGYSSAEENPT----RFHG-TG-PFEIVSGKPVK-N----------------
-----G-G---------------------KNKTYTQISGQTIFKIAEKDENVVAVTAAMV
DGTGLEDFAKTFPKRFFDVGIAEEHAVTFSGALARGGLKPVVAIYSTFLQRAYDEIIHDV
CLQNLPVVFAVDRAGIVGEDGATHNGSFDLAYLRTIPKMTIMAPKDENELQHMLYTA-IN
L-G-TPVAVRYPRGE-------G---------IG-VTL--D-SEFCKLELQKGEIVF---
--ASG----A-----------------P-R------ILIISVGSMVYPSIEVAKKFKD--
----A-TVINARFVKPIDEELILSTAKR-FDRIVTIEEGTIIGGFGSAVVDLLSYNN---
--I--N-----KPVLKLGLPDQYIEHGTREEILKMLGLDVDGICNSIV--QWTGPSSSVG
L--------------------------R-----------R--------------------
---------------------------------
>WP_124328073.1|Proteobacteria-Deltaproteobacteria-Desulfobacterales-Desulfobacteraceae-Desulfonema-Desulfonema_ishimotonii WP_124328073.1 1-deoxy-D-xylulose-5-phosphate synthase [Desulfonema ishimotonii]GBC60689.1 1-deoxy-D-xylulose-5-phosphate synthase
------------------------------------------MSLLEKIDSPADLKRLKR
SELPKLAGEIRRTIVDVV-SRNGGHLASSLGAVELSIALHYVFETPADKIIWDVGHQSYA
HKLLTGRRDRFPSLRQHDGLCGFTRISESE-HDAFTTGHSSTSISAGLGMACG-KRLKKE
S-----------------EKVISVIGDGSMTAGIAYEGLNQAGG-LHKDENLLVILNDND
MSISPNVGALSSFLS---RTLSAKYLQGFRKELGEFLKSLP--R--IGDDMYKFAKRSEE
SF-KTF--VT---P---GMLFEAFNFDYFGPINGHNLNHLIDILQNI-REL----SEPVL
LHVTSKKGKGYAPAEKNPV----YFHG-VG-CFEVETGVCVR-K----------------
-----G-V---------------------SVPTYTNVFGDAMVALGASDDNIIAVTAAMP
EGTGLAKFAAAYPDRFFDVGIAEQHGVTFAAGMATEGFKPVVAIYSTFLQRAYDQILHDV
CIESIPVIFAIDRGGIVGEDGATHHGLFDLSYLRSLPNMVVMAPKDENELYRMLVTA-LK
H-D-GPIALRYPRGS-------A---------VG-VPL--D-TSPLPLPMGKGEVLT---
----D----G-----------------D-D------LLILAIGSSVREALEARSALSD-E
-GILA-TVINCRFVKPLDMALIGPLVER-IPRVITVEENVRQGGFGSAVLEGLNDAE---
--V--TG----FRLRRIGVRDTFVEHGPQKALRSQYEVDAQAIIRAAE--TMTDSMND--
---------------------------K-----------K---AASC-V-----------
---------------------------------
>OGN98734.1|Chloroflexi-root-root-root-root-Chloroflexi_bacterium_RBG_13_51_52 OGN98734.1 1-deoxy-D-xylulose-5-phosphate synthase [Chloroflexi bacterium RBG_13_51_52]
-----------------------------------------MPKLLDKIDTPADLKGLSP
AALEELAAELRQEIINTV-STTGGHLASNLGVVELTIALHRVFDSPRDKIIWDVGHQSYV
HKLLTGRKNRFDTLRQFGGLSGFTCRDESR-HDPFGAGHASTSISAAMGMVVA-RDLSGD
D-----------------YDVVAVIGDGAITAGMSFEALNQAGH-LG--SRLIVVLNDNG
MSISPTVGALAKLLS---RVRLNRPLRRAERRSKKILSALP-----LGAKLYNFGQFLAD
RF-KGL--FM---P---TPLWEALGFTYIGPIDGHSIRDLEHFLTQV-RDT---SSKPTL
VHVVTIKGKGHTPAEDDAV----YFHG-VS-AKNGSG-----------------------
-------S---------------------NVPTYSEVFARTTLRLAREEPKLVVITPAMP
EGNFLSIVEAEFPDRVFDVGICEQHAVTFAAGLATQGYVPIVAIYSTFLQRAFDQIIHDV
CLQNLPVVFAIDRGGIVGDDGKTHQGTFDISYLSLIPNMIVSAPKDENELQHLLYTA-IK
S-G-CPMAVRYPRSP-------G---------LG-VPL--D-TELREIPIGKSEVVR---
----N----G-----------------A-D------VAVIALGASVAPALEAANQLSQ-K
-GIEA-TVVNARFAKPLDKKLITDLAGR-IKNIVTVEENVLTGGFGDSVIKLLEESG---
--I--CD----IRVRSIGIPDEFVEHGTQAILRAKYGLDAAGIVRQVA--EMLSRKAADF
------------------------PL-R-----------T-ENKAKT-T-----------
---------------------------------
>WP_092347377.1|Candidatus_Kryptonia-root-root-root-Candidatus_Chrysopegis-Candidatus_Chrysopegis_kryptomonas WP_092347377.1 1-deoxy-D-xylulose-5-phosphate synthase [Candidatus Chrysopegis kryptomonas]CUS97108.1 1-deoxy-D-xylulose-5-phosphate synthase [C
ME------------------------IKNS-------QPELKLQILPKVNSPDDLKQLSV
QELEVLAGEIREFIIDVI-SKVGGHLGASLGVVELTLAVHYVFNAPRDKIIWDTGHQGYV
HKIITGRRDVFHTIRQFRGISGFLKRSESI-YDVFGAGHASTSISAALGIATA-RDFDGE
D-----------------YKVVAIIGDGAMTAGLAYEAMNNAGM-LR--KNLIVILNDNN
MSISPNVWAVSKYFT---ELIASEQYNKLKSFIWDLTGQLD--G--MGDRIRKLAARVEG
GV-KAI--IT---P---GMLFEALGFRYFGPVNGHNIAKLIKILSEI-KNL----NGPIL
LHVITQKGKGYKPAEEDEQ----KYHG-VT-PFDKVTGKMYK-S----------------
----DK-P---------------------QPPSYTKVFGETVVQLAKQNKRIVGITAAMP
EGTGLNILQREIPERFFDVGIAEQHAVTFAAGLATQGYIPICAIYSTFLQRAFDQIIHDV
ALQHLHVVFAIDRAGLVGADGPTHHGAFDLSYLRLIPGMVIMAPKDESELRDMLYTA-TI
Y-NKGPVAIRYPRGS-------G---------VG-VPL--K-DDFDYIEIGKAEILK---
----E----G-----------------K-D------LAILAIGNMVYPSLKASEKLAE-Y
-GIDA-MVVNMRFVKPLDENLLDQIFQR-FDKVVTVEENTIRGGFGSAVVEYAVSKG---
--V--KN----VEFLIHGLPDEFIEHGTQPELWRMLKLDADGIAQKIL--ETFRFEKL--
---------------------------T-----------F---ERVA-I-DKNQK-----
---------------------------------
>RPJ01446.1|Proteobacteria-Deltaproteobacteria-root-root-root-Deltaproteobacteria_bacterium RPJ01446.1 1-deoxy-D-xylulose-5-phosphate synthase, partial [Deltaproteobacteria bacterium]
------------------------------------------------------------
------------------------------------------------------------
------------------------------------------------------------
------------------------------------------------------------
-----------------------------RNEIMAFLETLP--G--IGKSVSRFAKQAEE
YL-KGL--LM---P---GLLFEELGMTYIGPIDGHRLDHLIETFQNI-RKL----KGPIL
VHVLTKKGRGYAPAEKNPA----RFHS-IA-PFDIETGEPRG-G----------------
----SS-G---------------------SAFSYTDVFGKTLCRLAKEDKRILAITAAMQ
SGTGLEIFSREFPHRFYDIGIAEQHAVTFAAGLALEGMKPVVAIYSTFLQRAYDQVVQDV
CLQNLPVVFALDRGGIVGEDGPTHHGLFDFSYLRHIPNLIIMAPKDEDEFQHMIRTA-IE
C-P-RPIAFRYPRGK-------G---------LG-VTM--E-ESPRLIEIGKGEVLR---
----E----G-----------------E-D------VLILAIGSTVYPSLRAAERLEE-D
-GIRA-AVINCRFLKPLDEELLCRWAKR-TGKVLTVEENALQGGFGSAVIELLAERG---
--M--SS----VEVKRLGIPDLFIENGPQALLRKRYGIDEDGIFHEVE--RWVGERLK--
---------------------------S---------------------YAVVQRQ----
---------------------------------
>WP_041974522.1|Proteobacteria-Deltaproteobacteria-Desulfuromonadales-Geobacteraceae-Geobacter-Geobacter_sp._OR-1 WP_041974522.1 1-deoxy-D-xylulose-5-phosphate synthase [Geobacter sp. OR-1]GAM11644.1 1-deoxy-D-xylulose-5-phosphate synthase 1 [Geobacter s
-----------------------------------------MNKILDRINEPRDIRNLTF
PELSSLAAEIRNEIIETC-SKNGGHLAPSLGVVELTLALHRIFDTATDRLIWDVGHQAYA
HKLITGRKGLFHTLRTLDGLSGFPKRAESK-HDHFDVGHSSTSISAATGMAVS-RDLQGK
T-----------------NKVIAVIGDGSMTGGIAYEGLNHAGH-LN--KDLVVILNDNE
MSIAENVGALSNFLS---RTITNEFVHKIKKDLEHFLEGLD--T--VGHNVLKVAKRAEE
SL-KGL--FT---P---GMLFEAFGFEYIGPIDGHDIALLVETFEKV-KRF----DDAVL
IHVITKKGKGYLPAENNPA----LFHG-VG-PFEVSTGKIIK-G----------------
-----K-G---------------------GAASYTGIFGDTIRKIAAEDERIVAITAAMP
DGTGLSGFAKDYPDRFFDVGIAEQHGVTFAAGMAAEGLRPVVAVYSSFLQRAYDQICHDV
CLQNLPVTFAIDRAGVVGSDGPTHHGVFDLSYLRHLPNMVIMAPKDENELQHMLMTA-VT
L-D-APAAVRYPRGN-------G---------YG-VPL--D-QTYRALPIGKAEILR---
----N----G-----------------P-D------GLVLAVGTMVYPCLEAAGILAD-E
-GINL-TVVNSRFIKPLDRSLILDLLSQTNGRVFTAEENTVLGGFGSSIIELIEESE---
--I--SG----VDITRIGYPDHFIEQGEQSELRARYGLDTAGIAATFR--KSLKIE----
------------------------------------------------------------
---------------------------------
>OEU79271.1|Proteobacteria-Deltaproteobacteria-Desulfobacterales-Desulfobulbaceae-root-Desulfobulbaceae_bacterium_C00003063 OEU79271.1 1-deoxy-D-xylulose-5-phosphate synthase [Desulfobulbaceae bacterium C00003063]
M--------------------------SKI-------QPVTPSSLLDNIDSPKDIRNLSL
AELEILAGEIRDTIVQTV-SRTGGHLAPSLGVVELTLALHAIFDTPNDKLIWDVGHQAYA
HKIITGRKEQFATLRQYKGLSGFPKFKESE-YDAFETGHSSTSISAALGITLA-KHLKDD
E-----------------NRAIAVIGDGSMTAGMAFEGLNQAGH-LE--KNLIVILNDNE
MSISPNVGAVSSFLS---RKLSGKTMRRVKDHLVEKLH-VS--D--VGENILNILRKSEE
SF-KSF--FT---P---GMLYEAFNFDYIGPIDGHNLEDLLETFETV-RDN---AQGPVL
IHVLTKKGKGYEPAEQNPD----IFHG-LG-PFDIVSGKPHK-I----------------
-----K-G---------------------APPSYTEIFGNTMTELAEKDDKIIAISAAMV
SGTGLKKFAEEFPDRLFDVGISEQHAVTFAAGLASEGMRPVVAVYSTFFQRAFDQIIHDI
CLPNLPVTLAIDRGGVVGDDGPSHHGVFDLSYLRFIPNIIVMSPKDEEELQHMLFTA-IH
H-N-GPAAVRYPRGS-------G---------CG-VAL--A-NQFKKLEIGRGELML---
----E----G-----------------E-D------VLLLPIGNRVYPALEAAGGLKK-V
-GINA-AVINPRFIKPLDAELICGWARK-CGRVVTIEDNARQGGFGSAVLELFSRQK---
--Q--YG----IKTCTLGHPDTFIEQGPQRTLWKNSHIDPPSIIRAAI--KLMREEE---
------------------------------------------------------------
---------------------------------
>WP_022947836.1|Proteobacteria-Gammaproteobacteria-Methylococcales-Methylothermaceae-Methylohalobius-Methylohalobius_crimeensis WP_022947836.1 1-deoxy-D-xylulose-5-phosphate synthase [Methylohalobius crimeensis]
M------------------------------------IDHKQYPFLSRLNSPHDLRQLDE
EELERLAEELRHYLLESV-SRSGGHLAAGLGTVELTIALHYVFQTPYDPLVWDVGHQAYP
HKILTGRRDQLGTIRKHGGLSPFPKRTESS-YDAFGVGHSSTSISAALGMAIA-ASMDER
D-----------------QHAVAIIGDGGLTGGMAFEALNHAGT-LD--ANLLVILNDNE
MSISPNVGAMTNYFS---KILSSKLYTTVREGGKQILKQVP--E------VWELARRAEE
HV-KGM--VA---P---GTLFEELGFNYIGPIDGHDLEHLIATLRNI-RGL----QGPQF
LHVITKKGKGYLPAERDPV----AYHG-VS-PFDPSQETLKK-A----------------
-----P-S---------------------KGMTYTQVFGQWLCDIAEREPKLVGITPAMR
EGSGLVEFSERFPKRYFDVGIAEQHALTVAAGMACEGYKPVVAIYSTFLQRGYDQLIHDV
AVQNLPVLFAIDRAGLVGPDGPTHAGSFDLSFLRCIPNMVVMAPADENECRQMLTTG-IE
Y-N-GPATVRYPRGT-------G---------PG-IKV--E-RELSTLPIGKGEIRR---
----E----G-----------------K-K------VALLAFGSMVAPALDAAEAL----
---DA-TVANMRFVKPLDEALVLALARD-HEYLVTVEENAIMGGAGSAVNECLAAHR---
--C--L-----MPILNLGLPDRYIEHGSRDELLAGVELNGEGIQRNIE--RFLQKKNHL-
---------------------------Q-----------V---IA---------------
---------------------------------
>PIP48259.1|Proteobacteria-Deltaproteobacteria-root-root-root-Deltaproteobacteria_bacterium_CG_4_8_14_3_um_filter_51_11 PIP48259.1 1-deoxy-D-xylulose-5-phosphate synthase [Deltaproteobacteria bacterium CG23_combo_of_CG06-09_8_20_14_all_51_20]PIX20432.1 1
MK-----------------------------------AGEQHYRILNRVDSPRDIKSLSI
QELELLAREIRDKIIETV-SHTGGHLAPSLGAVEIAIALHYVFDAPNDKIIWDVGHQAYA
HKLLTGRRDRFHTLRTLGGLSGFPKRAESP-YDSFDTGHSSTSISAGLGISTA-KALKGE
D-----------------HKVIAVIGDGSMTAGMAFEGLNQAGE-TE--KDLIVVLNDNG
MSIAPNVGSFSSFLS---RKMTGKRFVNLRREIDNFFRSLP--G--LGENIISLLRKSED
SL-ITF--FT---P---GMLFEAFKFKYIGPIQGHRLDMLIETFENV-RRI----GGPIL
VHAVTVKGKGYEPAEINPC----HFHS-VG-SFDVPTGCAPS-P----------------
----VK-P---------------------KPLTYTEIFGSTMLELAASNEKLFAITAAMP
EGTGLAEFGNKYPERFLDVGIAEQHAVTFAAGLACEGFRPVVAIYSTFLQRSFDQIIHDV
CLPKLPVVFALDRAGIVGEDGPTHHGQFDITYLRSLPNMTVMAPKDENELRKMLFTA-LS
H-D-GPVAIRYPRGP-------G---------LG-VEI--D-RELEAVPFGRAEILK---
----E----G-----------------S-D------IVIVALGSMVTKAIEASGILGE-K
-GISA-AVINARFVKPLDLTIL-HLAAK-AGRMIIAEENTRLGGLGSAVMESLSDEG---
--I--YS----VKIARVALPDAFIEHGPQEVLREKYGVGTASIVKAAE--GLMAHEA---
------------------------------------------------------------
---------------------------------
>WP_013916403.1|Firmicutes-Bacilli-Bacillales-Paenibacillaceae-Paenibacillus-Paenibacillus_mucilaginosus WP_013916403.1 1-deoxy-D-xylulose-5-phosphate synthase [Paenibacillus mucilaginosus]AEI41242.1 Dxs [Paenibacillus mucilaginosus KNP414]AFH61980.2 1-
MRSPG--------IVSASSGKASGNYIPTT-------ESEGTSVLLDQIHGPEDLKSLTA
EQLEQLAAETRQFLIEKL-SVTGGHLASNLGVVELTIALHYLFDSPTDKFIYDVGHQSYV
HKMLTGRMGRFDTLRKYHGMCGFVKRAESE-HDVWEAGHSSTSLSAAMGMAVA-RDLNGD
D-----------------NRVVALIGDGALTGGMALEALNHIGH-EK--RKLMVILNDNE
MSIAPNVGALSNYLA---RIRSDRHYKKAKEEVEHLIKKVP--A--IGGTLAKTAERLKD
AF-KYM--VV---P---GVWFEELGLTYFGPIDGHNLPLLIETLKQA-DKV----NGPVL
VHVITTKGKGYSPAEADSH----TWHG-IS-PYKIESGQVLK-T----------------
-------V---------------------GPPMYTEVFGKTLIELAEQDPRIVAITPAMP
GGSGLLPFAKRFPDRMFDVGIAEQHAATFSAGLATIGIKPVFAVYSTFLQRAYDQVVHDI
CRANLNVIFAIDRAGFVGPDGETHHGVYDIAYLRSIPNMVLMMPKDENELRHMMKTA-VG
Y-NDGPIAVRYARIN-------G---------LG-VSM--E-EPMKDIPIGSWEVVR---
----P----G-----------------S-D------AVILAVGPMIPAALEAAEALAK-E
-GTQV-RVVNARFIKPMDEAMLHAIAKE-DIPVITVEEGTQLGGFGSGVLEFYSLQG---
--I--YG----LRIKLIGVPDYFVEHGSVKEQRQEVGLTAERLVQELQ--TLVPRRRQ--
---------------------------R-----------A--------------------
---------------------------------
>WP_088074900.1|Firmicutes-Bacilli-Bacillales-Bacillaceae-Bacillus-Bacillus_alkalitelluris WP_088074900.1 1-deoxy-D-xylulose-5-phosphate synthase [Bacillus alkalitelluris]
-------------------------------------------MDLSSIKDPTFLKKCSK
TELEDLAQEIRDFLISKL-SVTGGHLGPNLGVVELTLILHQLFESPKDKFLWDVGHQAYV
HKILTGRADQFDQLRQYKGLCGFPKRNESE-HDVWETGHSSTSLSAAMGMATA-RDIKGT
N-----------------ENIVAIIGDGALTGGMALEALNHIGH-EQ--KDLIVVLNDNE
MSIAPNVGALHNVLG---RMRTAGRYQKAKDELEMLIKKIP--A--FGGRLAATAERVKD
SL-KYL--LV---S---GMFFEELGFTYLGPVDGHDLEDLNTNLMYA-KKT----KGPVL
VHVLTKKGKGYAPAENDAKG---TWHG-LG-PYKMESGEVVK-K----------------
-------P---------------------GPPGYSAVVANTLRQIARDDKRVVAITAAMP
GGTKLDLFAKEFPDRMFDVGIAEQHATTMAAGLATQGLKPVFSVYSTFLQRGYDQVVHDV
CRQNLNVFFAIDRSGLVGADGETHQGVFDIAYLRHLPNMKILMPKDENELQHMVYTA-VQ
Y-DGGPIAVRYPRGN-------G---------YG-VQM--E-ETLREIPIGKWEVLR---
----P----G-----------------D-D------LTILTFGTMIPLAEEAAEKLAK-D
-GIHV-EVVNARSIKPLDEGMLQELAEK-NQKIVTVEEAALQGGFGSAVLEYFHDND---
--Y--HH----MVVERMGIPDKFIEHGSVSQLLEEIGLTSDQLVKQAK--KIVPRKRQ--
---------------------------R-----------A--------------------
---------------------------------
>WP_020886836.1|Proteobacteria-Deltaproteobacteria-Desulfovibrionales-Desulfovibrionaceae-Desulfohalovibrio-Desulfohalovibrio_alkalitolerans WP_020886836.1 1-deoxy-D-xylulose-5-phosphate synthase [Desulfohalovibrio alkalitolerans]EPR34232.1 1-deoxy-D-xyl
MSVSE-----------KIEPGTAAPAVKPE-------AETARASLLETLPLPSGVRDLGV
DDLARLAQEIRGLMISTV-SRTGGHLAPGLGVVELTLALYKVFNPAHDRFVWDVGHQAYA
HKILTGRAGRFGTLRQFGGVSGFPRPAEAPEYDHFGVGHSSTSISAALGMAVA-RDLKGE
A-----------------RKVLAVIGDGSMTAGLAYEGLNQAGG-ME--RDLIVVLNDNE
MSISKNVGALSSFLS---RNLSTPWLMRLKKDFEQRMRSLG--R--IGEDLANLARKGED
SF-KHF--FT---P---GTLFQSFGFNYLGPIDGHDMKELLRIFELV-KEL----EGPTL
IHVLTKKGKGYEPAEDNPT----YFHG-VG-CFEPETGRAKK-F----------------
----AG-C---------------------VLPSYTEVFGNALCELATADPRIVAITAAMP
EGTGLSRFAEKHPERFVDVGICEQHAVTFAAGLAREGFKPVVAIYSTFLQRSYDQIVHDV
CLQNLPVTFCLDRGGLVGEDGATHHGAFDMSYLRHIPNIIVMAAKDEAELRDLLATA-MA
H-D-GPAALRYPRGV-------G---------VG-ADC--S-DRARVLPVGKGELLR---
----D----G-----------------R-E------LCVLAVGSRVYPCVEAAEELEQ-E
QGLKI-AVFNARFIKPLDEKAILELARR-FKAIVTVEENALAGGFGSAVLELLADKD---
--VL-SG----LTVRRLGLPDHFVEHGTQKELRVSLGLDKGGIKRSLL--EMEGK-----
------------------------------------------------------------
---------------------------------
>OGW41396.1|Nitrospirae-root-root-root-root-Nitrospirae_bacterium_GWC2_57_9 OGW41396.1 1-deoxy-D-xylulose-5-phosphate synthase [Nitrospirae bacterium GWD2_57_9]OGW47162.1 1-deoxy-D-xylulose-5-phosphate synthase [Nitrospirae bacterium GWC2_57_9]
-------------------------------------------MILDKVNSVQDLRALPK
EELDALAEEIRSEIITVV-SKTGGHLASSLGVVDLTIALHYAFDTPIDRIVWDVGHQAYA
HKILTGRRAQFPTLRQYGGISGFPKRDESP-CDHFDVGHASTSISAALGMIAA-RDIKGE
N-----------------HRVIAVIGDGSISAGLAFEGLNQAGH-LK--KNLVVVLNDNE
MSISPNVGALSSYLS---RLMTGNFYTKLRQETKHFLQGIP--K--VGEAMFNLAKRTED
SI-KGL--MA---P---GMLFEDLGFQYVGPIDGHNIEHLLQTFNNI-KDY----TWPVL
VHVVTKKGKGCEFAECNPS----QFHG-TP-PFDPATGRASK-K----------------
-------A---------------------SVLSYTDVFGQTMIKLAEDNDRIVAISAAMS
EGTGLDKFSEKFPDRFFDVGIAESHGVTFACGLAVEGLHPVAAIYSTFTQRAYDQVVHDL
CLQNLSVTLALDRAGLVGEDGPTHHGVFDIAYLRHVPNMVIMAPKDENELQHMLKTA-VE
H-P-APSAVRYPRGS-------G---------YG-VPM--D-QELKKLEIGKGELLR---
----D----G-----------------S-D------MAIIAVGSTVFPSQEAAKRLAA-E
-GLSI-AVVNARFVKPLDQDLILQVARA-TGRIVTVEEHSLQGGFGSAVLECLDAAG---
--M--TG----IKSLRIGLPDSYIEHGPQAVLRKKYGLDADGIYGKVK--EFIEKSRL--
---------------------------K-----------A---VS------QIANIRAMD
V--------------------------------
>WP_011698280.1|Proteobacteria-Deltaproteobacteria-Syntrophobacterales-Syntrophobacteraceae-Syntrophobacter-Syntrophobacter_fumaroxidans WP_011698280.1 1-deoxy-D-xylulose-5-phosphate synthase [Syntrophobacter fumaroxidans]ABK17109.1 1-Deoxy-D-xylulose-5-
M------------------------------------TELQTSTLLSQIDRPSQLRQLTP
AQLQQLAQEIRETLIQTV-SRNGGHLAPNLGVVELTIALHYVFDSACDRIIWDVGHQAYA
HKLVTGRRAQFHTLRQYGGISGFPKRSESK-YDAFGTGHSGTSISAALGMTAA-HSLKDS
P-----------------CRAIAVIGDGSMTGGMAFEALNHAGD-LA--KNLIVVLNDNE
MSISPNVGALSAFLS---RKLSTKSLMNLKKEMERFVRTIP--G--LGTNIIQIVKRSMD
SL-VTF--FT---P---GMLFQALDFHYIGPIKGHRLDRLIETLRTA-REI----EGPVL
IHVMTEKGRGYPPAEIDPT----SFHG-VG-AFDIATGKSLK-S----------------
-----ELK---------------------SPPSYTKVFGDTISRLAYDDFKVVAITAAML
QGTGLECYSERFPDRFFDVGIAEQHAVTFAAGMAAEGFKPVVAVYSTFLQRAFDQIVHDV
CLQNLPVVFAMDRGGLVGEDGPTHHGVFDLSFLRIIPNMILMAPKDENELQHMLKTA-LD
H-H-GPAAVRYPRGN-------G---------YG-VAM--D-KNPETLPVGKGELLR---
----E----G-----------------E-D------ILLIGIGTTVYPAMEAAQRLER-Q
-GISA-AVINARFVKPLDQDLIFDWARK-IGKIVTIEENVLQGGFGSAVLEMLQEIS---
--F--SP----KSFVRLGIPDTFVVHGPQSTLRNLYGIDADGIENAAL--NLLNTRDG--
---------------------------Q-----------I---LH------AIGQVARR-
---------------------------------
>WP_038088065.1|Firmicutes-Bacilli-Bacillales-Alicyclobacillaceae-Tumebacillus-Tumebacillus_flagellatus WP_038088065.1 1-deoxy-D-xylulose-5-phosphate synthase [Tumebacillus flagellatus]KEO83283.1 1-deoxy-D-xylulose-5-phosphate synthase [Tumebacillus flag
-------------------------------------------MLLDKINTPSDIKNLSV
EQLNQLAEEIRQFLIENL-ATTGGHFGSNLGAVELTLALHQVFDSPKDKIIWDVGHQAYV
HKILTGRKHLFPSLRKFKGMAGFPKRSESE-HDMFDVGHASTSISAAMGYATA-RDIAGE
D-----------------HKVIAVIGDGSMTGGMAFEALNHAGH-VG--TDMLVVLNDNE
MSIAPNVGAISNYLT---KLRVDPTYSSFKKDVVNFLHKFG--D--LGDKTTRLIDRFKD
SF-KSF--IV---P---GMLFEEFGFTYLGPINGHDLPTLLTYMQRA-KKT----KGPVL
LHVVTQKGKGYAVAADAPD----KMHS-VSKGFNVVKGDTPK-V----------------
----VK-P---------------------APPQYPNLFAETMIELAKRDPDLVAITPAML
PGSGLIKFQEAFPERCFDVGIAEQHSATFAAGLACGGKKPVLAIYSTFLQRAYDQAIHDI
AIQNLPVTIAIDRAGLVGNDGETHQGAFDIAFLRCVPNFTIMAPKDENEFRHMLYTG-VN
H-N-GPIAMRYPRGG-------G---------VG-VAM--D-ADFKMLPIGKSETVR---
----E----G-----------------K-D------IAILALGSMVQVAEKAADVLHE-S
-GIDA-KVVNMRFVKPLDEELLLDLAKQ-GMRIVTIEEGSTIGGMGSAVMEFYALQR---
--I--YG----MEIYPMGLPDLFIEHGDPQQLLDHVGLNADSVVELVK--SMAPLKQK--
---------------------------R-----------A--------------------
---------------------------------
>RKY94974.1|Candidatus_Hydrothermae-root-root-root-root-Candidatus_Hydrothermae_bacterium RKY94974.1 1-deoxy-D-xylulose-5-phosphate synthase [Candidatus Hydrothermae bacterium]RKZ02951.1 1-deoxy-D-xylulose-5-phosphate synthase [Candidatus Hydrothermae ba
-----------------------------------------MSELLEKINSPEDLKKLSL
SELKKLAAELRELVVDVV-SSHEGHLAPNLGAVELTLALHYVFDSPRDKLIWDVGHQAYI
HKIITGRRDRFHTIRKLGGLSGFLSREESP-HDIFGAGHASTSLAAALGIATA-RDLKGE
N-----------------FNVIAIIGDGALTGGMALEAFNQIGY-FG--HKIIIILNDNK
MSIAENVGALAKYLL---RLKTSPVYNRLRDDLWELLGKLP--GEYLPKKARLAIHKIKS
SL-ENL--VV---P---TLLFEEMGYRYIGPVDGHNLELLIDTLKST-REM----KGPIL
IHAITVKGKGYAPAEKNPE----YFHG-LG-GFDKTSGKPLK-K----------------
-------S---------------------DIPKYSEVFGKTLVELAERDEKIVGITAAMP
LGTGLHHMRSRFPKRFFDMGIAEQSAVTFAAGLTIEGYKPFVAIYSTFLQRAFDQIIHDV
ALQKLPVRFAVDRAGLVGEDGPTHHGAFDLSYLSLIPNMVVMAPKDEDELRDMVLTA-LL
Y-EEGPIAFRYPRGR-------G---------VG-VKT--K-SEPHPIEIGRWELLK---
----E----G-----------------K-D------LAVLAVGTMVHPSLKAAERVER-E
TGAKI-AVVNARFVKPLDTGMLLELYEKGISSFITVEENALEGGFGTRVLAFLNARN---
--LL-KE----TKVLNIGLPDRFVTHGKREELLDLVGLSEDKLAEKIR--GFLSSQKV--
---------------------------T-----------I---HAL--------------
---------------------------------
>WP_140944215.1|Candidatus_Kryptonia-root-root-root-Candidatus_Thermokryptus-Candidatus_Thermokryptus_mobilis WP_140944215.1 1-deoxy-D-xylulose-5-phosphate synthase [Candidatus Thermokryptus mobilis]CUU02092.1 1-deoxy-D-xylulose-5-phosphate synthase [Can
MG--------------------------------------TDYRILPKVNSPDDLKSLDI
RELEKLASEIREFIIDTI-SRVGGHLGASLGVVELTLAVHYVFNAPKDKIIWDTGHQGYV
HKIITGRRDVFHTIRQFRGISGFLKRSESI-YDVFGAGHASTSISAALGIATA-RDFDEQ
D-----------------YKVVAIIGDGAMTAGLAYEAMNNAGV-LK--KNLIVILNDNN
MSISPNVWAVSKYFT---ELIASSHYNKLKSFVWDLTGQLD--G--IGDRIRRLAAKVEG
GV-KAI--IT---P---GMLFEALGFRYFGPVNGHNIQKLIRILSEI-KNL----NGPIL
LHVITQKGKGYKPAEEDEQ----KLHG-VT-PFDKITGKMYK-S----------------
----DK-P---------------------QPPSYTKVFGEAVVQLARQNSKIVGITAAMP
DGTGLNILKKEIPERFFDVGIAEQHAVTFSAGLATEGYVPICAIYSTFLQRAFDQIIHDV
ALQRLHVVFAIDRAGLVGADGPTHHGAFDLSYLRLIPNMVIMAPKDESELRDMLYTA-TV
Y-NKGPVAIRYPRGN-------G---------VG-VPL--K-KDFDLIEIGKAEVLR---
----D----G-----------------D-D------LAILAIGNMVYPCLRASEKLSS-Y
-GIEA-TVVNMRFVKPLDEGLLDYVFEK-FDKVVTVEENTIRGGFGSAVLEYAAMKG---
--V--KN----VGFLIHGIPDEFIEHGTQEELWRMLKLDPDGIVERIL--EAFEFETL--
---------------------------K-----------D---KT------KILRNGGN-
---------------------------------
>WP_126626002.1|Chloroflexi-Ktedonobacteria-Ktedonobacterales-Dictyobacteraceae-Dictyobacter-Dictyobacter_alpinus WP_126626002.1 1-deoxy-D-xylulose-5-phosphate synthase [Dictyobacter alpinus]GCE25416.1 1-deoxy-D-xylulose-5-phosphate synthase 1 [Dictyobac
-----------------------------------------MTSILETINGPEQLRALSV
PQMELLAKEIRREIIEKV-SVRGGHLAPNLGVVELTMALHYVFDTPKDMLVWDIGHQAYV
HKLLTGRRERFHTIRQFGGLSGYLRRDESD-FDVFGASHASTSISAALGMAAA-RDIQGE
D-----------------HKVVAIIGDGSLTGGMALEAINNAGS-LK--KNLIIVLNDND
KSISDNVGAISQYLGNVRRMQTSPSYQRLRDMAKGSIERLP--V--LGDKAREAAGRAET
SF-KQF--MMHSKS---GAIFEELGFKFFGPFDGHDIETMLDVFENV-KRV----DGPII
VQMVTKKGKGWEIAEGDST----KWHG-PG-AYDYTTGVIKK-N----------------
-----A-G---------------------DPPSYTEVFADALVAIAENDPKVVGVTAAME
EGTGLKKLHKRFPERYFDVGIAEQHAVTFSGGMAVGGLTPVVAIYSTFMQRAIDQIIHDI
AVQDLHVVFAMDRAGLVGEDGQTQHGVFDIAFSRMIPGMKVMAPKDEEELRQMLYTA-IY
L-D-GPVALRYPRGK-------A---------LG-VPM--S-DQFHMLEVGKAELLSPDT
LEAAE----R-----------------Q-Q------AVLLAYGATVSQAELAAKELAD-E
-GIHV-AVVNARWAKPLDEEMILRLARG-TGRLITIEDHVVSGGFGSAVLELLEEHG---
--L--ND----VDVRVIGLPDKFVEHGALTILKELYGLSSAHIKEVVH--SQLSAENR--
---------------------------S-----------M---AK---------------
---------------------------------
>TAM83069.1|Acidobacteria-root-root-root-root-Acidobacteria_bacterium TAM83069.1 1-deoxy-D-xylulose-5-phosphate synthase [Acidobacteria bacterium]
----------------------------------------MEYRYLSQIDSPADLKKVPR
EELPTVAEELRDYLITVV-SKVGGHLASSLGTVELTLALHYLFDAPRDKIVWDVGHQAYG
HKVLTGRRDRLATIRQYGGISGFPVRDESP-YDTFNVAHAGTAISGALGMAVA-RDLKGE
N-----------------FHVVAVVGDAGLTSGLELEGINNLGT-LQ--KKVLVVLNDNE
MSISPNVGAIAGYLN---RVVHGQAYHRITQEVEKMILSVP--R--LGSRLLKLSKDMVE
SA-KTA--LI---P---GLVFEELGFDYVGPISGHNMDELLTAISRS-KDN----PKPTL
LHVVTQKGKGYPHAEMLPV----KFHG-VT-QFDVATGAFRK-A----------------
-----P-A---------------------KAPSYTSVFGEAMCELAEKDKRIVAITAAMA
EGTGLVDFAKRFPDRFFDVGIAEQHAVTFACGLACEGLHPMVAIYSTFLQRAYDQVIHDA
CLMRLPIAFALDRAGIVGADGPTHNGLYDLAYLSAVPGMVVMAPKDENELRHMLATS-LS
V-N-GPAAVRYPRGN-------G---------FG-VSI--D-PEFKRLEIGKGEILR---
----E----G-----------------S-D------IAILALGSMVYPALESAERLEA-S
-GIRA-TVINARFMKPLDQELICCLASE-KQFLVTIEEGTECGGFGSAVAALLQDRR---
--I--P-----ASVVRIAVPDRIIPHGAPNLLHAKYGLDADGIVEKIQ--SFVNKAPT--
---------------------------V-----------R---KV------SL-------
---------------------------------
>WP_109429371.1|Firmicutes-Bacilli-Bacillales-root-Acidibacillus-Acidibacillus_sulfuroxidans WP_109429371.1 1-deoxy-D-xylulose-5-phosphate synthase [Acidibacillus sulfuroxidans]
-------------------------------------------MFLERVNDPADIKMLTV
PELETLSKEIRDFLVQSI-TSTGGHFGANLGVVELSVALHYVFNSPVDRIVWDVGHQAYV
HKILTGRKEQFPTLRQFHGLAGFPKRSESP-HDAFGVGHASTSISAALGMAIA-RDLRGE
S-----------------HHVVAVIGDGAMTGGMAFEALNHAGH-LK--KRLLVILNDNE
MSISPNVGAVSHYLT---RLRADPYYGKLKTEFESLLKRIP--A--FGSRLANTAERLKD
TL-KYA--MV---P---GILFEELGFSYFGPVPGHDVGQVIQLLSQA-KEM----EGPVL
LHVVTQKGKGYASAEAAPD----KLHS-IG-------GAVVK-P----------------
-----K-S---------------------SAPSYTSVFGKTLVDLAKKDERIVAVTAAML
N-SGLNEFVTEFPDRCFDVGIAEQHAATLCAGLATTGMRPIFSVYSTFLQRAYDQVIHDI
CIQKLPVVFAIDRAGLVGPDGETHQGAFDAAFLRAVPNLTIMMPKDEGELRHMLYTA-FT
L-S-GPVAVRFPRED-------G---------VG-VPL--D-VPYETIPIGKAETLR---
----E----G-----------------K-D------VALLALGPMVAIAENAALMLQD-R
-GISA-HVVNMRFVKPIDEDALRELALR-NMPMITIEEGTVKGGLGSAVLEYFALQK---
--L--S-----CTVYPLGLPDRFIEHGSRPELLHQVGLTSEHIAQIAI--SLVEQQQG--
---------------------------Q-----------K---WA------NRKTAGR--
---------------------------------
>WP_012991891.1|Aquificae-Aquificae-Aquificales-Aquificaceae-Thermocrinis-Thermocrinis_albus WP_012991891.1 1-deoxy-D-xylulose-5-phosphate synthase [Thermocrinis albus]ADC89485.1 deoxyxylulose-5-phosphate synthase [Thermocrinis albus DSM 14484]
M--------------------------------------LDRYSLLKDYRGPLDLKYMDY
SQLAQLADEVRDYIIEVT-AKNGGHVAPGLGVVELTIALLRVFDPPKDVIVWDIGHQAYP
WKILTDRKEQFPTLRQYGGISGFLRRDESP-YDAFGAGHSSTSISAALGFRVA-KDLMEK
E-----------------GYVVAVIGDGAMTAGMAFEALNNAGH-IR-PNKFIVILNDNE
MSISPNVGAISTYLS---RIISGSFVQETRQKIKKLLEH-------LGTPALRVVKLTEE
FL-KGL--IS---P---GVLFEELGFNYIGPVNGHDLVSLERTLENV-KAI----EGPVL
LHVYTKKGKGYHPAENDPV----TWHG-VA-PYKRESGEFVK-K----------------
-------P---------------------SPPTWTSVFGKAIVELAEMDPKVVVITPAMK
EGSGLVEFAKRFPQRFFDVGIAEQHACTFAGGLAAEGMKPVACYYSTFLQRAYDQVIHDI
ALQKLHVVFAIDRAGLVGDDGPTHHGVFDLSYLRCVPNMVVCAPKDEQELRDLLYTG-LQ
Y-N-GPFAVRYPRGP-------A---------YG-VPT----EGFRNIPIGSWEILV---
----E----G-----------------E-D------CVILAVGYTVYQAVKASEELRK-E
-GVRA-CVVNARFVKPMDHTLLLQLARQ-YDLFITVEDNTVVGGFGSGVLEFFAQHG---
--I--TK-----RVVLLGVPDTFVEHGNQNLLRDLVGISAEGIKRGVL--SALRRV----
---------------------------------------V--------------------
---------------------------------
>OGW94688.1|Candidatus_Omnitrophica-root-root-root-root-Omnitrophica_bacterium_RIFCSPLOWO2_12_FULL_45_13 OGW94688.1 1-deoxy-D-xylulose-5-phosphate synthase [Omnitrophica bacterium RIFCSPLOWO2_12_FULL_45_13]
-----------------------------------------MTRLIETINSPADLRKLKL
IELPILAKEVREEIISTV-SKTGGHLSSSLGAVELAIAIHYSFDTPRDLLLWDVGHQAYA
HKILTGRLKSFSTLRQLGGLSGFPNKDESPEYDIFTCGHSSTSISTALGLVLA-NDLNKE
K-----------------RKTVAVIGDAALAGGMAFEALNHAGH-MK--KNMIVILNDNE
LSISRNVGALSRYLN---RIITNPAYNKIRNDVERVLMRIP--R--FGFRAYRAARKLEE
GL-KNL--LI---P---GMLFEEMGFRYFGPIDGHNIAQLVAVFKNL-INL----DEPIL
IHVITRKGRGYKFTEANPS----EFHS-TG-PFDIKTGEPIK-K----------------
-------S---------------------ARETFTDAFGEKIAELAERNPKIVGITAAMI
DGTGFNKFAHIFPERFFDVGISEEHAVGLSAGLARGGFRPVVAIYSTFLQRSYDQIIHDV
CLQNLPVVFCLDRAGLVGEDGPTHHGIFDMAYLRHIPNLIVMAPSSPEELRAMLDYA-LA
Q-G-RPLAIRYPRGS-------APLFTNEASLIY-AKH--A-KKAEPIQTGKSETIK---
----E----G-----------------K-D------LAIIAIGSMVSTAVEISSLLMK-E
-AIRA-AVINARFVTPLDGSLLEEICRA-HKRIVTIEEGILEGGFGSAVLEFLEREN---
--I--KG----IRVKRIGLPDRFIEHGKREELFQKYNLTPAAICDVII--REVMEG----
------------------------------------------------------------
---------------------------------
>RMG04249.1|Nitrospirae-root-root-root-root-Nitrospirae_bacterium RMG04249.1 1-deoxy-D-xylulose-5-phosphate synthase [Nitrospirae bacterium]
--------------------------------------------MLEQIKTPDHLKNLSI
EELRELSEEIRETIIKTV-SCTGGHLASNLGVVELTLALHYVFNSPEDRIVWDVGHQSYT
HKLLTGRAERFHTLRQFKGLSGFPKRSESP-HDHFGTGHSSTSISAALGIIAG-NRMRGK
T-----------------SNVIAVIGDGAMTAGLAFEGLNNAGH-LG--LPLIVILNDNE
MSISRNVGAISNYLN---RILTGDLYKRFKKDTKTILENIP--K--FGDSMSKFAQKMEE
TL-KGF--FL---P---GQMFEELGFNYIGPIDGHNLNSLIDTFKKI-KDP----TEPIL
VHVITKKGKGYEYSEDDPS----CFHG-VG-PFEPDTGEPKG-K----------------
-------G---------------------AAPSYSKVFGDTLIDLAREHKDIVAIVAAMT
EGTGLKDFAEEFPERFFDVGIAEPHAVTFAAGLATEGYLPVVAIYSTFLQRGYDEIIHDV
CLQNLPVIFALDRAGLVGDDGPTHHGAFDLSYLRHIPNLTVMAPKDGDEFREMLKFA-IT
L-K-RPVAIRYPRGR-------C---------TE--KF--D-IASTPVEAGQGEIIF---
----E----G-----------------T-D------IGIIGIGNTVYPAYLAAKRLIS-E
-GVST-TLVNARFVKPLDNDLIRVVAEK-TGVIITVEENSASGGFGSAVLEALSDMG---
--L--HD----LRIRRLGIPDLFVEHGSQRELRALLGLDEEGIYRAAV--SLLGLERT--
---------------------------V-----------K---PDIP-K-----------
---------------------------------
>WP_084511904.1|Acidobacteria-Holophagae-Holophagales-Holophagaceae-Geothrix-Geothrix_fermentans WP_084511904.1 1-deoxy-D-xylulose-5-phosphate synthase [Geothrix fermentans]
MPPSNPSQSHVLGSLGPVSGPAGEVGVQVE-------PSTNPYPLLDSLAAPQQIRHFTP
EQLQQLADEVRAFIIASV-SETGGHFSSNLGTVELTVALFNHFDFLQDRIVWDVGHQAYP
HKILTGRKDRFSTLRQHHGLSGFLKRDESP-YDHFGAGHASTSISAVLGMAKA-RDLQKQ
D-----------------HACIAVIGDGSMTAGMAFEGLNQAGY-LE-TKKFLVILNDND
MSINPNVGSLQGYLN---QIMSGQYYQRWRDRIEHAIKAIPLEG--LSKGVAKAAKWSEE
SI-KRL--MV---P---GLLFEDLGFRYLGPINGHDVNAVSKALAEA-KEKM--KDGPVL
LHVQTKKGFGYEPAVQDPL----KWHG-VT-AFDPESGEIIK-VQA--------------
--DPAK-P---------------------APPSYTNVFGKAMVELARNDARIVGITAAML
DGTGLNLFQKAFPDRCFDVGIAEQHAVTFAAGLAAQGMRPVAAIYSTFLQRGFDQVAHDV
CIQDLPVTFALDRAGIVGADGPTHHGLYDLAFLRCLPNIILMAPKDENELRRMLMTA-LY
C-G-HPAALRYPRGN-------G---------LG-VAL--E-EPITALPVGKGELLR---
----E----G-----------------T-D------LLLCALGAMVEPARRIADTLAA-E
-GISC-AVINARFVKPLDAALIHAWADR-CRAVVTLEEGCAPAGFGGAVAESLADAG---
--L--IR-----PLLRCAVADHLVHHGDPKRLLDEEGLSPAALEGRIR--EFFSNI----
------------------------------------------------------------
---------------------------------
>WP_004034843.1|Firmicutes-Clostridia-Clostridiales-Clostridiaceae-Clostridium-Clostridium_sp._MD294 WP_004034843.1 1-deoxy-D-xylulose-5-phosphate synthase [Clostridium sp. ASF356]EMZ14681.1 1-deoxy-D-xylulose-5-phosphate synthase [Clostridium sp. ASF356
-----------------------------------------MSILLKQVNFPKDIKNMNE
KELKKLAKEIRYFLIKSV-SKTGGHLASNLGVVELTVALHYCFDLPNDKIVWDVGHQAYV
HKLLTGRKKDFGKLRQLNGLSGFPKPHESE-YDVFAAGHSSTSISAALGIAKA-RDLKGE
Y-----------------NHVIAVIGDGAMTGGLAYEALNNAAK-EN--TNLIVILNDNE
MSISSNVGAMSRYLT---HLRTDSAYIQAKENFQNFSQKIP--V--VGNVANFIFEKMRF
GA-KFL--FL---P---GMLFEEMGFHYIGPVDGHNLEELKEVFQNV-KQM----RGPLL
IHVKTKKGKGYTYAEQESW----KYHG-VG-KFDIKTGQAIS-C----------------
-------S---------------------NKEDYSAVFGKKLIELAEKNKNILALTAAMA
SGTGLLAFQKKFPERFFDVAIAEQHGVTFSAGLACQGMIPVFAVYSTFLQRAYDQIIHDV
CMQNLPVVFAIDRAGIVGADGETHQGVFDIAYLSHIPNMTLLSPKNKWELEDMLAFA-VD
F-K-NPIAIRYPRGT-------A-----------SEQF--E-QYRQKIVYGKSEVIQ---
----K----G-----------------K-K------IALLAEGHMLSFAVEAAELLKQ-K
NNITA-HIVNMRFLKPLDGQMLKEVSQY-CDCIVTIEDGLIQCGFGSKVLEYYNENE---
--N--NG----IKIIRLGFPDKFIEQGTTEELYQLYGLNGQGIYDSIIQKGILND-----
------------------------------------------------------------
---------------------------------
>KPJ50305.1|root-root-root-root-root-candidate_division_TA06_bacterium_DG_26 KPJ50305.1 1-deoxy-D-xylulose-5-phosphate synthase, partial [candidate division TA06 bacterium DG_26]
------------------------------------------------------------
-------------------------------------ALHYVFNAPRDKVIWDVGHQSYT
HKLLTGRRENFHTLRTYGGISGFPNRTESS-YDAFNTGHASTSISAALGIACS-RDLEGE
S-----------------HRVIAVVGDGALTAGLALEGLNQTGY-LK--RDVIIILNDNR
MSISQNVGALSHYMT---KLITTPIYNRLRDDVWELLGKLP-PS--LSGRTRELASKIDE
GL-KNL--LI---P---SGLFEELGLRYIGPLDGHDLDSLIETFQGI-ERL----KGPVL
IHVITKKGKGYNPAEIDPS----KFHG-LG-PFRPSSGRAKK------------------
-------S---------------------GKAKYTEVFGRSLTDLAERDPKIVAITAAMP
EGTGLVCFQERFPDRFFDVGIAEQHAVTFAAGLASSGHKPVCAIYSTFLQRAFDQVLHDV
CLQNLPVVFCLDRGGIVGEDGPTHHGTFDISYLRQLPNLILMAPKDERELRNMLYSA-VS
Y-QKGPVAIRYPRGE-------G---------IG-AEW--R-QEFEMIPFGEAEVLC---
----E----G-----------------K-D------GSILALGSMVAPSLEAAKVLKA-K
-EVEV-GVVNARFVKPLDGELLRKLLDK-TRVILTVEENVLAGGFGSAVMEYCERAG---
--L--YG----LMVKRIGLPDKFIEHGERSHLLELYGLTRTRIVEQME--EALCKARS--
---------------------------E-----------L---AL---------------
---------------------------------
>WP_093687652.1|Firmicutes-Negativicutes-Selenomonadales-Sporomusaceae-Sporolituus-Sporolituus_thermophilus WP_093687652.1 1-deoxy-D-xylulose-5-phosphate synthase [Sporolituus thermophilus]SDF09772.1 1-deoxy-D-xylulose-5-phosphate synthase [Sporolituus t
-----------------------------------------MTKLLDTMEQPGDLKKLSF
NELENLANEVRELLIHTV-AKTGGHLAPNLGVVELTIAIHRVFDSPRDKIVWDVGHQAYV
HKLLTGRRARFETLRQLGGLSGFPKRSESE-HDVFGTGHSSTSISAALGMALA-RDLLGK
K-----------------YHVVAVIGDGSLTGGQAYEALNHAGH-MG--SNLTVILNDNE
MSIAKNVGAMSQYLA---RMRTAPTYSRVKHDIEYLLRRIP--A--IGDSVAKTAERVKD
SL-KYL--LV---P---GVIFEELGFTYIGPIDGHNIASLVDVLQKS-QNV----RGPVL
IHVLTQKGKGYRPAECNAD----KFHG-VG-PFCVETGEIIK-N----------------
-------G---------------------ANPTYTAVFGDALVELAEKDDRIIAITAAMP
EGTGLKKFAARFPTRFFDVGIAEQHAVTLAAGMATQGLRPVVAIYSTFLQRAYDQIVHDV
CLQNLPVVFALDRAGIVGEDGPTHHGAFDLSFLRHIPNMVIMAPKDENELRHMLYTA-HE
L-N-CPVAIRYPRGS-------G---------TG-VTL--D-KAFSRLEVGKAEIIR---
----Q----G-----------------G-R------LAFLALGAMVGPCLEAAAILEK-H
-GIKA-SVINARFAKPFDAALIRALARD-TGMLVTVEDNVLAGGFGSAVLEYINSQN---
--L--QW----VKLLRLGLPDAFVEHGTRQELLARHGLDGAGIAAAVQ--DFIHKYGV--
---------------------------R--------------------------------
---------------------------------
>KPJ69570.1|root-root-root-root-root-candidate_division_WOR-1_bacterium_DG_54_3 KPJ69570.1 1-deoxy-D-xylulose-5-phosphate synthase [candidate division WOR-1 bacterium DG_54_3]
-----------------------------------------MSTLLDKIKLPDTLRELSA
KQLEQVAEEVRQKIIEVT-SKTGGHVAPSLGAVELAVALHASFESPRDKIIWDVGHQAYA
HKILTGRLDRFYTLRTRGGVSGFPKPEESP-HDAFGVGHASTSVSAALGMAKS-RDLKGE
D-----------------YSIVAVIGDGSLSGGLAFEGVNNVDA-MK--SNLIVILNDNE
MSISRNVGALSNYLT---QVTTSNVYVDLRNRVERLAKKIP--R--VGVPLFQAAKRLKD
RT-KHI--VV---SFKVNVIFEELGFKYFGPINGHNIPLIMSTLHHA-REI----AGPVL
VHVITQKGKGYSPAEKDPT----RFHG-TG-PFDIKTGKPIN------------------
-------G---------------------GKVTYTSVFGRTIAKLGEKDKRIIGITAAMI
DGTGLEEFARKFPERFFDVGIAEEHAVTFAAGLAISGYRPVAAIYSSFLQRAYDQIIHDV
CLQNLPVVFCLDRGGIAGEDGPTHHGLFDLAYLRLIPNMVMMAPKDENELQHMLYTA-LK
H-E-GPIAVRYPRGS-------G---------PG-VKL--D-HEFKPLEVGKGETIF---
----K----SK-----------IQNPRS-K------ACIISIGSMVYPSIEAAKLLEK-N
-GIAA-TVINARFVKPLDRDLILKTVKS-ADKVVTVEEGVLAGGFGSAILELLSEER---
--I--V-----LPVQRIGLPANFIEQGNREELLEIYGLTAKGICEKCL--ATSK------
------------------------------------------------------------
---------------------------------
>OGW84635.1|Candidatus_Omnitrophica-root-root-root-root-Omnitrophica_bacterium_RIFCSPLOWO2_01_FULL_45_10 OGW84635.1 1-deoxy-D-xylulose-5-phosphate synthase [Omnitrophica bacterium RIFCSPLOWO2_01_FULL_45_10]
-----------------------------------------MARLIDSINSPSDLRKLKP
ITLPVLAAEIREEMIKTV-SKTGGHLASSLGAVELAVALHYVFNTPKDVILWDVGHQTYA
HKLLTGRLKKFHTLRQLGGLSGFPNRDESPEYDTFTTGHSSTVISTLLGLVVG-RDLKGE
K-----------------DKLIAVIGDAALAGGMAFEALNHAGH-AQ--KDMIIVLNDNE
LSISRSVGALSRYLN---RIIVNPAYNKVRKDIERLLKRIP--R--FGFRAYRAARKLEE
GL-KNL--LI---P---GMIFEEMGFRYFGPIDGHDIQQLVLTFRNL-MNL----NEPIL
IHVITKKGKGFRYAEANPG----AFHS-TG-PFDIATGRKGE-T----------------
-------R---------------------EAMTFTNAFGEKILELAENNPRIVCVTAAMV
DGTGLSEFASRFPERFFDVGIAEGHAVGFAAGLARHDFRPFTAIYSTFLQRGYDQIIHDV
CLQRLPVVFCLDRAGLVGEDGPTHHGAFDIAYLRHIPNLVFMAPRDPLELKDMVEFC-LS
Q-P-GPCAIRYPKGG--------------------ASLT-E-TRTAAIRLGKAEVMK---
----N----G-----------------K-D------LAIIAIGSMAGTALDIASLLER-D
-RLSA-MVVNARFINPLDEELLEGIAHD-IKRIATLEDGVLKGGFGSAVLEFLERRK---
--F--GD----IKIRRFGLPDRFIEHGKRSELFSKYNLTPSAIYDVII--KEM-------
---------------------------------------M--------------------
---------------------------------
>OUM84823.1|Firmicutes-Bacilli-Bacillales-Bacillaceae-Bacillus-Bacillus_thermozeamaize OUM84823.1 1-deoxy-D-xylulose-5-phosphate synthase [Bacillus thermozeamaize]
-------------------------------------------MLLEQIHSPEQLKTLPR
HQLPQLAQEIRQFLIEKL-SVTGGHLAPNLGVVELTLALHIIFDSPKDKIIWDVGHQSYV
HKIITGRKEQFDTLRQFRGLSGFPRRSESV-HDVWETGHSSTSLSAALGMAVA-RDLKRE
N-----------------HEVIAVIGDGALTGGMALEALNHIGH-EK--RKLIVVLNDNE
MSISPNVGALHHYLG---RLRTDKHYARVKDELEYFLKRVP--A--IGETLAKTAERLKD
SL-KYL--VL---D---GILFEELGLTYLGPVNGHSLDELFSSLQQA-KRL----NEPVL
VHVVTVKGKGYGPAEKDSV----KYHG-IS-PYKIESGEVMK-T----------------
-------S---------------------AAPSYSSVMSRTLIQLAEEDPTIVAVTAAMP
GGTGLDQFAAVFPERFFDVGIAEQHATTFCGGLATQGFKPVFAVYSTFLQRAYDQVIHDI
CRQNLHVVFMVDRAGLVGADGDTHQGVFDLAFLRVVPNMTLMMPRDENQLRHMVYTA-LY
H-CEGPVAVRYPRGN-------A---------QG-L-V--P-EQPRAIPIGKAEILQ---
----H----G-----------------K-K------VAILAIGPMVEVALQAAELLRP-Y
-GVEP-TVVDARFIKPLDEELLSRLPGE-HELIVTIEEAARAAGFGSAVLEWYADQN---
--I--H-----VQIENIGLPDRFIEHGSIAQLRQSVQLTADECVLRIK--RLLFQQKP--
---------------------------D-----------L---WH-------A-------
---------------------------------
>WP_029197143.1|Firmicutes-Bacilli-Bacillales-Paenibacillaceae-Paenibacillus-Paenibacillus_alginolyticus WP_029197143.1 1-deoxy-D-xylulose-5-phosphate synthase [Paenibacillus alginolyticus]
-------------------------------------------MLLEQINRPEDLKRLSL
TELETLAGEIRQFLIEKL-SVTGGHLSSNLGVVELTIALHTLFHSPYDKFIFDVGHQAYV
HKILTGRKDKFDTLRKYKGLCGFVKRSESE-HDVWEAGHSSTSLSAAMGMAMA-RDLKGE
H-----------------NKVVAVIGDGAITGGMALEAMNHIGH-EK--KNIMVILNDNE
MSIAPNVGAIHNYLS---KIRSDRHYLKAKEEVEHLLKKIP--A--IGGTLAKTAEKLKD
SL-KYF--VL---N---GVWFEELGFTYIGPVDGHNLPVLLDTLKQA-EKV----NGPVL
VHVVTTKGKGYTPAEQDSH----SWHG-PG-PYKIESGQVLK-S----------------
-------V---------------------GPPMYTEIFGNTLIELAEKDTRIVAVTPAMP
GGSGLLKFAKQFPNRMIDVGIAEQHAATLCAGLASEGLKPVFAVYSTFLQRAYDQVVHDI
CRPKLNVTFAIDRAGFVGPDGETHHGAYDITFLRTLPNMVLMMPKDERELRDMMQTA-LE
Y-NDGPIAYRYPRNS-------G---------TG-AST--V-DEPKAIPIGTWETLR---
----D----G-----------------D-Y------AAVLAVGPMVQIAEEAAEQLAK-E
-GINL-RVVNARFIKPLDEACLLQLASE-SIPIITMEEGAIQGGLGSSIMEFYAAKG---
--V--VG----LNVHIMGIPDYFVEHGSVKEQREEVGLTAQNLIAEVK--KLVPRKRQ--
---------------------------R-----------A--------------------
---------------------------------
>WP_089747473.1|Firmicutes-Clostridia-Halanaerobiales-Halobacteroidaceae-Candidatus_Frackibacter-Candidatus_Frackibacter_sp._WG11 WP_089747473.1 MULTISPECIES: 1-deoxy-D-xylulose-5-phosphate synthase [unclassified Candidatus Frackibacter]SDC02670.1 1-deox
-----------------------------------------MTKYLRKITSPQDLQGLSL
EELEELAEEIRKKIIVTL-SKTGGHLASSLGVVELTIALHTVFDSPSDKIIWDVGHQAYA
HKLITGRYNAFSSLRQYQGLSGFPKRSESK-HDILDTGHSSTSISAAVGMACA-RDLKGE
N-----------------NSVTAVIGDGALTGGMAFEALNHAGH-LG--KDLVVVLNDNE
MSIAENVGAVSNYLT---KLRTEPMVHRIKGDIEYLLNKIP--A--IGGKMLKTVERVKD
GL-KYL--VV---S---GVLFEEFGFTYLGPIDGHNLEEVQKNLEYA-KKI----KGPVM
VHTITTKGKGYPPAEKEPE----NFHG-TS-PFDIKTGESKR-E----------------
-------R---------------------KIPTYTQIFSDTLIRLASKDNEIVGITAAMP
SGTGLDKFNAQFPDRFYDVGIAEQHAVTFGTGLALNGAKPVITLYSTFLQRAYDQVVHDV
ALQEAPVTLAIDRAGLVGRDGETHQGVFDYSYLRHIPNLTIMAPKDENELQHMLKTA-IN
H-P-GPASLRYSRGS-------G---------VG-VEL--D-TELKELEIGKAEVLK---
----E----G-----------------S-D------IVIFAIGSMVVPALEASKRLAK-R
-GIEA-TVVNSRFVKPLDEELILKLSKE-CGQILTVEEQVLQGGFGSAILELLADNG---
--L--HD----IQVNRMGIPDEFVQQGEQKLLLDKYDLNKNGIMNRVT--ELVG------
------------------------------------------------------------
---------------------------------
>OGV98910.1|Nitrospinae-root-root-root-root-Nitrospinae_bacterium_RIFCSPHIGHO2_02_39_11 OGV98910.1 1-deoxy-D-xylulose-5-phosphate synthase [Nitrospinae bacterium RIFCSPHIGHO2_02_39_11]
------------------------------------------MKLLDTINSPEDLKKIDR
EDLPNLAKEIRKLIIDTV-SKTGGHLASNLGVVELTIALHYIFNTPDDVIIWDVGHQCYT
HKLLTGRRENFATLRQYGGISGFPRREESS-YDSFDTGHSGTSISLALAFARA-RDVKRN
N-----------------NSVIAVIGDGSMTAGLALEGLNNAGT-LN--SNLIVILNDNK
MSISQNVGAISAHLN---KIITGQLYNKVKEEAEWLIRNIP--A--IGGQMAKLAHRVEE
VV-KSI--FV---P---GRFFEDLGFKYVGPIDAHNINYLLTTFEGI-RKL----KGPIL
VHVITTKGKGYRPAEDGAN----SFHG-TP-PFDIATGNFKK-G----------------
-------K---------------------VLPTYTEIFSKTLISMAETDKKIVAITAAMA
DGTGLDKFAEKFKERFYDVGIAEQHAVTFAAGMASNGFKPVVAIYSTFLQRAYDQILHDV
CLTNLPVTFAIDRAGIVGEDGATHQGAFDLSYLRSLPNMVLMAPKDENELQHMIKTA-IE
Y-N-GPSTIRYPRGS-------G---------EG-AKM--E-EELKTIEIGKAELIR---
----N----G-----------------Y-D------IAILAIGNMVYPSLEASAILSN-K
-GIDA-AVANMRFVKPIDRDVIKNFCKK-TGFIITIEENVLQGGFGSAVLEVLEEEG---
--L--NN----IKVKRIGLPDKFIEHGSQSIIREKYQLTPSAIASTIS--EFLKSNKI--
---------------------------T-----------L---IKKD----RLHRLKTNL
YNFSL----------------------------
>RII27283.1|Proteobacteria-Deltaproteobacteria-Desulfuromonadales-Geobacteraceae-Geobacter-Geobacter_sp. RII27283.1 1-deoxy-D-xylulose-5-phosphate synthase [Geobacter sp.]
-----------------------------------------MAPILEKINGPEDLKKLPA
RELVLLAEELRQEIIATC-ATNGGHLAPSLGVVELTIALHRVFSSPRDKIVWDVGHQAYA
HKLLTGRRESFRTLRTMGGISGFPKRAESV-HDAFDVGHSSTSISAALGLAVG-RDLRQG
H-----------------DKVVAVIGDGSMTGGIAYEGLNHAGH-LN--KDLVVILNDNE
MSIAENVGALSNFLS---RTITSEFVHKIKKDLEGFLEGLD--D--LGRNVLQVAKRAEE
SL-KGL--FT---P---GMLFEAFGFEYIGPIDGHDLPLLQETLERV-KRF----DDAVL
IHVLTKKGKGYRPAEENPS----LFHG-VG-PFEIATGKVIK-G----------------
-----K-G---------------------GAASYTGIFGETMMQIAAEDDKVCAITAAMP
DGTGLTPFAKEFPSRFFDVGIAEQHGVTFAAGLAAEGYKPVFAVYSSFLQRAYDQVFHDV
CLQNLPVVFAIDRAGVVGSDGPTHHGVFDLSYLRSLPNMTIMTPKDENELQHMLQTA-ID
L-G-TPVAVRYPRGN-------G---------YG-VPL--D-QSFHDLPLGKGEVLR---
----D----G-----------------K-S------GTILALGTMVVPALEAAALLAG-E
-GIEM-TVVNARFVKPLDQELIISLAER-HVPLFTVEENVLQGGFGTTVLELLADEG---
--Y--AD----LAITRLGFPDSFIEQGEQPELRALYGLNAEGIAARVR--EKMHA-----
------------------------------------------------------------
---------------------------------
>RKU28022.1|Candidatus_Poribacteria-root-root-root-root-Candidatus_Poribacteria_bacterium RKU28022.1 1-deoxy-D-xylulose-5-phosphate synthase [Candidatus Poribacteria bacterium]
-------------------------------------------MFLEKINSPADLKKLEI
DELKMLAEEMRAYLLTVL-SEHPGHFAPNFGTVELAIALHTVFDTPRDKVIWDIGHQAYP
HKLLTGRRESFPTLRQSGGISGFLSRAESE-YDVFGAGHSSTSIAAALGIATA-RDLINE
T-----------------YKVVAIIGDGGLTGGMAFEALNAAGD-FR--NDMVVILNDNN
MSISATVGAFSKHFH---KLTSSPRYNLLRSGVKELLNLMP--A-----DAKQIARKIEG
SL-K---------P---GTLFEEFGFRYFGPLDGNDLEALVPVLTGI-RSL----TGPIL
LHIVTEKGRGYTPAEEDPV----GFYS-VSGPFNLKTGKTLK-P----------------
-----K-P---------------------ETPSYTEVFSRTLIELAKRDARVVGVTAAMP
GGTGLDKFANAYPSRCFDIGLAEQCAVTFASGLAAQGMRPVAAIYSTFLQRSYDQVLHDV
CIQNLPVIFALDRSGLVGADGPTHHGVFDLAYLRSIPNMVVMAPKDENELQSMVKTA-FV
Y-EDGPIAFRYPRGT-------G---------IG-VKI--A-AEPQVLPIGKSEIVR---
----E----G-----------------E-D------VLVIAIGNRVYPALEAAQTLAD-N
-GIST-TVVNARFVKPLDTATILPLAER-IGKVITIEDGVIMGGFGSAVLEALAAAG---
--I--TN----VQITNLGIPDEFIEHGDVKHLYALYQCDADAVVRTAQ--AML-------
------------------------------------------------------------
--------G------------------------
>WP_096525536.1|Elusimicrobia-Endomicrobia-Endomicrobiales-Endomicrobiaceae-Endomicrobium-Candidatus_Endomicrobium_trichonymphae WP_096525536.1 1-deoxy-D-xylulose-5-phosphate synthase [Candidatus Endomicrobium trichonymphae]BAV58879.1 1-deoxy-D-xylulose-
------------------------------------------MKVLDSISNPQDLKKLKK
ENLIDLAKEIREEIINTV-SKNGGHLASSLGVVDLSIAIHYVFDSPHDKIIWDVGHQSYA
HKILTGRKSKFKTIRTHSGLSGFPKRSESE-YDAFSVGHSSTSISAALGFAAA-RDLKNE
D-----------------YKIVAVIGDGSMTCGLAFEGLQNAGH-LK--KNMLVILNDNE
MFISQKVGAVAGYLA---KLLTAGMARKFEEKVMKTVSRFH--G--FGSPVGKFIKR---
-V-KVM--LF---P---GMFFEEMGFTYIGPVQGHNINNLIVILENL-KDV----KTPVL
LHVITKKGKGYAPAEEDPV----KFHS-VG-KFDIKSGRIAK-G----------------
-----------------------------EAITYTKVFSDTLIELAQSDDKIVAVTAAMP
EGTGLDKFSEKFPDRYFDVGIAEGHAVTFAAAMAAGGMHPVCAIYSTFMQRAIDNIIHDV
ALQNLPVVFAVDRAGLVGEDGGTHHGAFDLSYLNYIPNLVIMSPSDENELRNMLKTA-LN
S-N-TPCVIRYPKGT-------G---------IG-AAL--YKLPCCILQIGKATVLR---
----Q----G-----------------R-D------ICFLAIGNHVETCLKASDLLLE-R
-NVNA-SVVNMRFLKPLDINTLKEMLLK-TRKFITVEENALTGGFGETVKAFLCSSG---
-----------AVVECIGLPDKFIEHGSLRFLRGKYGFTPESIVEKAL--QML-------
------------------------------------------------------------
---------------------------------
>MAI25827.1|Proteobacteria-root-root-root-root-Proteobacteria_bacterium_TMED72 MAI25827.1 1-deoxy-D-xylulose-5-phosphate synthase [Spirochaeta sp.]RPG05318.1 1-deoxy-D-xylulose-5-phosphate synthase [Proteobacteria bacterium TMED72]
M---------------------------------------SAKRLLHEIDSPADLRRLPR
DQVEQVAGEIRAEILDQV-SQTGGHLASSLGAVELITAIHYVFNTPEDRLVLDVGHQGYP
HKMLTGRRENFEQIGQRDGISKFLRRSESD-YDHFGAGHAGTSISAALGMARG-KLHRGE
D-----------------GVVIALIGDGAMTAGMAFEALNHAGH-LQ-ERNLIVVLNDNE
MSISPNVGAMSSYLS---RKMTAPMMRRMKGWAKEVLTGLP--G-----DMLHWARKVEE
SV-KVF--FS---P---GLLFEALNFRYVGPIQGHRMPVVLETFENA-KQMIAAGSGPIL
IHAMTEKGHGYAPAEADPL----KYHG-VS-QFDVPSGEFAP-K----------------
-----K-A---------------------APPSYTRIFSDTLIRLAEQDERIVGITAAMA
PGTGLDRFQDKFPDRFYDVGIAEQHAVTFAAGMATEGMKPVAAIYSTFLQRAYDQVLHDV
CLQNLDVTFALDRAGLVGADGATHQGLWDMAYLRNLPNIVVMAPKDENELQHMLATA-IK
Y-P-GPTAIRFPRGS-------G---------LG-VPL--D-PEIKPLPIGESEILR---
----D----G-----------------D-D------VAILAMGTLVEAATEAAQELGA-D
-GISA-SLINARFVKPLDKERLLALARR-CGAILTVEEHVGEGGFGSAVLEFLMEEG---
--V--N-----VPVKCLAIREGLVEHGES---RASQGLDASDIVKAAQ--DLVNSKAH--
---------------------------S-----------P---GSD--------------
---------------------------------
>TMQ50399.1|Candidatus_Eisenbacteria-root-root-root-root-Candidatus_Eisenbacteria_bacterium TMQ50399.1 1-deoxy-D-xylulose-5-phosphate synthase [Candidatus Eisenbacteria bacterium]
----------------------------------------MSTPYLDTIRSPEDLKRLPP
EALPGVAEEIRERIVHVV-SANGGHLAPSLGTVELTLALHYVLDTPRDILIWDVGHQSYG
HKILTGRNGRFETLRQEGGLSGFPRRAESE-YDAFGTAHASTAISAALGFACS-RDLKKE
T-----------------HKVVAVVGDGALTGGLAFEGLNQAGV-VG--TDLLVVLNDNS
MSISPNVGAIARYLT---KITSAPVYRRLEIDVWELLGKVP--A---GGKARALVRRIKE
GL-KNL--VV---P---NILFEEFGFKYYGPIDGHDLGTLVEVLKQL-KEV----KGPVL
LHTLTRKGKGYRFAEEDAR----KYHG-VS-SFDKLTGTSAK-K----------------
-------P---------------------SAPTYTEVYGQTLSELAAGDPEIVAITAAMP
DGTGLAKFATSYPERFHDVGIAEQHGTCFAAGLAAAGSKPFATIYSTFLQRAYDQIVHDV
AVQNLPVRFALDRAGLVGEDGATHHGLFDIAYLRCLPGFVLMAPKDENEFRHMLATM-AA
Y-SGGPIAVRYPRGS-------G---------LG-VPL--D-RELRLFRIGEAELLE---
----Q----G-----------------T-D------LVLVAYGTMVAQAQAAAKLLAE-R
-GVSA-AVINARFAKPLDDRLITEWARR-TGRVATLEEAALPGGFGDAVLELLSRIP---
--G--PT----VRALRFGVPDRFFDHGARDSLLKGAGLDSRSIARDIE--RWLKEEPR--
---------------------------P-----------K---PE------PLAPVGSNA
---------------------------------
>WP_151754863.1|Chloroflexi-Ktedonobacteria-Ktedonobacterales-Dictyobacteraceae-Dictyobacter-Dictyobacter_vulcani WP_151754863.1 1-deoxy-D-xylulose-5-phosphate synthase [Dictyobacter vulcani]GER86783.1 1-deoxy-D-xylulose-5-phosphate synthase 1 [Dictyobac
-----------------------------------------MTSILETINGPEQLRALSV
PQMELLAKEIRREIIEKV-SVRGGHLAPNLGVVELTMALHYVFDTPNDMLVWDIGHQAYV
HKLLTGRRERFHTIRQFGGLSGYLRRDESN-FDVFGASHASTSISAALGMAAA-RDLQGE
S-----------------HKVIAIIGDGSLTGGMALEAINNAGS-LK--KNLIIVLNDND
KSISDNVGAISQYLGNVRRMQTSPSYQRLRDMAKGSIERLP--V--VGDKAREAAGRAET
SF-KQF--MMHSKS---GAIFEELGFKFFGPFDGHDMATLLDVFENV-KHV----DGPII
VQMVTKKGKGWEVAEGDST----KWHG-PG-AYDYTTGIIKK-N----------------
-----A-G---------------------DPPSYTEVFANALVAIAEQDPKVVGVTAAME
EGTGLKKLRQRFPERYFDVGIAEQHAVTFAGGMAVGGLTPVVAIYSTFMQRAIDQIIHDI
AVQDLHVVFAMDRAGLVGEDGQTQHGVFDIAFSRMIPGMKVMAPKDEEELRQMLYTA-VY
L-D-GPVALRYPRGK-------A---------LG-VPM--S-KQFQMLEVGKAELLSPDT
LESAE----R-----------------Q-Q------AVLLAYGATVAQAELAAKELAD-E
-GIHV-AVVNARWAKPLDEEMILRLARG-TGHVVTIEDHVVSGGFGSAVLELLEEHG---
--L--ND----VDVRVIGLPDKFVEHGALTILKELYGLSSAHIKDVVR--SQLTAENR--
---------------------------T-----------I---AK---------------
---------------------------------
>RKX62204.1|Thermodesulfobacteria-root-root-root-root-Thermodesulfobacteria_bacterium RKX62204.1 1-deoxy-D-xylulose-5-phosphate synthase [Thermodesulfobacteria bacterium]
------------------------------------------MKFLKMINSPKDLKKLKI
SHLKALAEEIRKYIIEIV-SKNGGHLAPNLGVVELTLALHYVFNSPKDKIIWDVGHQCYT
HKIITGRRDQFPSLRKYNGIAGFPKRSESP-HDILDTGHSSTSISAALGIATA-LRMKKE
K-----------------DKVVAVIGDGSITAGLAFEALNNTGF-QK--EDLIVILNDNE
MCISPSVGALSSFVS---KRLTGNLARFIKKEVERIAHKFP--G---GDSLVNLLKKGED
IF-KIA--IT---P---GALFTALNFEYIGPVDGHDLETLIEILNNI-KKM----KGPIL
FHVITKKGKGYPYAEKDPE----KFHG-VG-PFDIKTGKVLK-S----------------
-----L-N---------------------EPPSYTEIFGKTILRLAEIEPRIIAITAAMR
LGTGLKAFSEKYPDRFFDVGICEQHAVTFATGLALEGFIPICAIYSTFLQRAYDQIIHDV
ALNNVKVIFAIDRGGLVGEDGPTHHGSFDLSYLRIVPNLTIMAPKDENELQHMLYSA-LK
Y-P-GPVAIRYPRSS-------G---------EG-VSL--D-WDFKEIPFGKAELLK---
----D----G-----------------K-D------LTIIAIGNMVYQALKAAQELET-E
-GISV-AVINARFIKPLDEELILSFAKK-TGKILTVEENALIGGFGSAIYELIADKN---
--V--S-----VKLKRIGLPDKFIEHGDLKTLKAKYGLTSEYIKKSIL--KFLK------
------------------------------------------------------------
---------------------------------
>OGR89072.1|Elusimicrobia-root-root-root-root-Elusimicrobia_bacterium_RIFCSPLOWO2_01_FULL_59_12 OGR89072.1 1-deoxy-D-xylulose-5-phosphate synthase [Elusimicrobia bacterium RIFCSPLOWO2_01_FULL_59_12]
------------------------------------------MAILEKIKDPKDLRLLER
GVLPELAKEVRQRILDTV-SKKGGHLGSSLGATELTIALHYVFNTPIDRLVWDTGHQTYG
HKLLTGRQDRFDTLRQLNGLSGFLKRDESP-YDAFGAGHASTAISAALGMAVA-RDQQKE
D-----------------HRVVAIVSDGCITGGMSFEAMQNAGH-VG--ADLLVVLNDNE
MFISNRVGALGAFLA---KLLTGGLAKKLEQEVEKFLKRIQ--F--YGAGLLRVAKR---
-M-RVL--LF---P---GMLFEELGFSYFGPVDGHDVNRLVEVLENI-KTL----KGPVL
LHIVTKKGKGYEFAEQDPI----TWHG-PG-KFDVTSGAMIK-P----------------
----AT-V---------------------SPPAYQNVFGQALVKLAKQDPRVIAITAAMP
EGTGTDLFRKEIPSRFYDVGLAEQHAVTFAAGMVCEGLRPVVAIYSTFLQRAYDQMEHDV
GLQKLPVVFCLDRAGLVGEDGPTHHGVFDFAYSRMIPNFVVMAPGDENELQHMLKTA-LS
L-N-QPSVIRYPRGP-------G---------EG-VPL--D-AEFRTLPVGRGVVLK---
----P----G-----------------A-D------VYLLAIGSMVHPCLKAATLIEK-E
-GIPC-GVVNMRFVKPIDIDLLRQLLQQ-TRNFVTVEDHVLIGGFGSAVLEALEGTD---
-----------ARVRRLGIPDRFIDHGPQLYLRDLVGLSPEKIAKSTL--QFLRANKA--
---------------------------E-----------A---EA------QPAR-----
---------------------------------
>KXJ98816.1|Acidobacteria-root-root-root-root-Acidobacteria_bacterium_OLB17 KXJ98816.1 deoxyxylulose-5-phosphate synthase [Acidobacteria bacterium OLB17]
------------------------------------------MGFLDEINSPADLRQHPI
EDLQAIADETRQYIIDTC-SLIGGHTGASLGAVELAVAMHYVFDTPRDRLVWDVGHQAYA
HKILTGRREQLKAIKQPGGISGFLRRDESE-YDTFGAGHASTSLSAALGMAVA-RDLKKD
D-----------------FHVCALIGDSSLAGGMAMEAVNQAGH-LK--SRLIVILNDNE
MSIAPAVGALSRYLN---RIKEAQSYHDWKEGIGDALESVP--G--IGGKLRAAAKSVKD
AI-AAA--VL---P---GALVNELGFKYIGYVDGHNVPMLVRALEEA-KKV---VDGPVI
VHALTQKGKGFPNPEKNYY----AYHA-TG-PFDPKTGLPYK-S----------------
----TK-V---------------------SPPSYTQVFGETMCELMERDERIIGLTAAMP
DGTGIDKVLEKFPERAFDVGIAEQHAVTFCAGMACEGLKPVAAIYSTFLQRGFDQVIHDV
CLQNLDVTFAMDRAGIVGADGPTHHGLLDITYLRGYPNIVLMAPKDEAEMRDMMLTA-IE
H-Q-GPAALRYPRGN-------G---------VG-ADI--S-NAPKEIEIGRGEVLR---
----E----G-----------------A-D------VSIIAYGSMVYPSLAAADILAG-R
-GIQV-QVINARFVKPLDAGLILKAAAE-HEAVITVEEGYLAGGFGSAVMELLEENG---
--L--QD---EVKVARLGVPDEIVTHGDPKALLGQYGLDAEGIASKAE--QTLNAVRK--
---------------------------H-----------S---AS------GTRIRAVK-
---------------------------------
>WP_139871131.1|Proteobacteria-Betaproteobacteria-Nitrosomonadales-Methylophilaceae-Candidatus_Methylopumilus-Candidatus_Methylopumilus_universalis WP_139871131.1 1-deoxy-D-xylulose-5-phosphate synthase [Candidatus Methylopumilus universalis]QDC96069.1 1
------------------------------------------MNLLDKINSPKDLKKLTR
SELVTLCDEIRSFIIESV-SKTGGHLSSNLGVIELTVALHYVFDCPQDKFIWDVGHQTYP
HKILTGRKKKMGSLRALDGISGFPKISESD-YDIFGTGHSSTSISAALGMAEA-LKKKNL
D-----------------HKAIAIIGDGAMTAGMAFEGLNNAGD-SK--NNILVILNDND
MSISKNVGALNNYLA---KLMSGNLYGSIKRSSKAVLSAIP--P------MLEFAKRAEE
HM-KGM--VI---P---GTLFEEFGFNYIGPIDGHDLNALVDTLNNL-KAL----QGPQL
LHVATKKGFGYEPAETDPN----KFHG-VG-QFSLSDGAQPL-K----------------
-------I---------------------KKATYTDVFGDWIVDMAMIDKKLCAITPAML
DGSGLNKFSEKFPDRFFDVGIAEQHAITFAAGLACENYKPVIAIYSTFLQRAYDQLIHDV
ALQNIPMLFAIDRAGIVGQDGPTHSGSFDLSFLRCIPNILIMAPSNENECRQMLFTG-FK
F-K-GISVVRYPRGP-------G---------PG-SAI--K-SKMTTIPIGKAEVIR---
----K----G-----------------R-T------IALLAFGNMLEEALKAGDKI----
---NA-TVVNMRFIKPLDIKLIRDFGSS-HKLLVTLEENTISGGAGSAVLEVISEYD---
--L--K-----CQSLRIGIPDKFVEQGSQEQLREKYGLDAASIIKSIE--KKLT------
------------------------------------------------------------
---------------------------------
>TES84182.1|Chloroflexi-Dehalococcoidia-root-root-root-Dehalococcoidia_bacterium TES84182.1 1-deoxy-D-xylulose-5-phosphate synthase [Dehalococcoidia bacterium]
------------------------------------------MKLLDKIDSPADLKGLAE
EELAQLAAEIRQELVAIV-NANGGHLASNLGAVELTIALHRVFDSPRDKIIWDVGHQSYV
HKLLTGRRKRFSSIRQYGGLSGFTNRSESE-HDPFGAGHASTSVSAALGMAIA-RDLAKD
D-----------------YNVVAIIGDGAITGGMALEALNQAGH-LG--SRVCVVLNDNG
MSISPSVGSIAKLLG---RIRFDYRYRWAEEESRKVISAFP--S---GRKLWQAGQRLIR
GF-RGL--II---P---TVLWEELGFAYMGPIDGHNIAELEKALARA-RDY---RTEPTL
IHVITTKGKGYLPAEGDAV----YFHG-VS-AKGAPA-----------------------
-------R---------------------VIPSYSEVFAQTVLRLAKENPKLVAVTPAMP
EGDCLSIVEAEFPRRVFDVGICEQHAVTFAAGLATQGFKPVVAIYSTFLQRAFDQVIHDV
CLQDLPVVFAIDRSGIVGDDGKTHQGAFDISYLMLIPNLIIAAPKDENELQHLLYTA-VK
T-K-HPMAIRYPRGS-------G---------VG-VNL--E-PTLHKLPIGKGETLR---
----D----G-----------------E-D------VAILAIGTMVTPALEAATELAK-Q
-GIEA-TVVNARFAKPLDSELIIGIASR-IKRLVTVEENAISGGFGNSVVGLLQQSG---
--I--SD----IQVKSIGIPDEFVEQGSQAVLRAKYGLDAEGIAKQVL--ELLPSYQY--
---------------------------R-----------R--------------------
---------------------------------
>PMP63359.1|Thermodesulfobacteria-Thermodesulfobacteria-Thermodesulfobacteriales-Thermodesulfobacteriaceae-Caldimicrobium-Caldimicrobium_thiodismutans PMP63359.1 1-deoxy-D-xylulose-5-phosphate synthase [Caldimicrobium thiodismutans]
------------------------------------------MKLLERINSPKDLKELKI
SQLKLLAEEIRKLILEVV-SKNGGHLAPNLGVVELTLALHYVFDSPEDKIIWDVGHQCYT
HKIITGRREVFKTLRTFGGIAGFPKRAESP-HDILDTGHSSTSISAGLGMAVG-RRLKGE
S-----------------HKVICVIGDGSITAGMAFEAINNAGF-LK--EDLLVILNDNE
MSISPNVGALSTFVS---KRMTGNLARFIRKEMEKILPKFP--G---GENFLHLLKKGED
LL-KIA--VT---P---GALFTALNFEYVGPVDGHNLEDLIEILKNL-KEM----KGPIL
FHVITKKGKGYPPAEADPE----TFHG-IG-PFDLNTGKPIK-S----------------
-----K-E---------------------APPTYTEVFGETVVKLAEKDSRIVAITAAMK
TGTGLKKFAERFPERFFDVGICEQHAVTFATGLALKGFIPICAIYSTFLQRAYDQIIHDV
ALNNAKVIFAIDRGGLVGEDGPTHHGAFDLSYLRIVPNMIVAAPKDENELQHLLFSA-LQ
Y-D-KPTAIRYPRGE-------G---------VG-VPL--D-KDFKFIPPGKAEILK---
----D----G-----------------K-E------AVILAIGSMVYKALKASEDLEK-I
-GISV-AVINVRFLKPLDETLILEYAEK-TKKVLVVEENSVYGGLNSAIAELLVKKG---
--L--S-----VKYDHIGLPDKFIEHGDLKSLYEKYGLTERAIFDKIV--NLLEKN----
------------------------------------------------------------
---------------------------------
>RUM42139.1|Aquificae-Aquificae-Desulfurobacteriales-Desulfurobacteriaceae-Desulfurobacterium-Desulfurobacterium_sp. RUM42139.1 1-deoxy-D-xylulose-5-phosphate synthase [Desulfurobacterium sp.]
-------------------------------------------MLLEKVGSPEDIKKLST
EELKQLAEEIRKFIVDVV-TKTGGHLASSLGVVELTIALLKVFSPPKDEIVWDVGHQSYP
YKILTERREKFHTLRQYGGIAGFPSIKESS-YDAFGTGHSSTSISAALGIRIG-KKLKGE
E-----------------GHVIAVIGDGALTAGEAYEGLNNAGQ-LG--EDLIVILNDNE
MSISKNIGAISNYLT---KVTTGESLRKAKHRLEEVTKKV------FGERVYKGLKRVED
LVVKGL--FP---P---GMLFEELGFRYVGPIDGHDIDTLVVTLGNI-SKM----KGPTL
VHVITKKGKGYEPAEEKPE----KFHG-VS-PKK------PK-L----------------
-----E-N---------------------QPPTYTEVFSKTLLEIAKENKDVVAITAAMP
SGTGLDRFRDEFPERYFDVGIAEQHAVTFAAGMAKKGLKPVVAIYSTFLQRAFDQIVHDV
ALQELPVVFAIDRAGLVGEDGATHHGAFDLSYLRTVPNMVVAAPKDEEELRHLLYTA-IK
S-D-KPFAVRYPRGR-------G---------YG-VPV--R-EPLREISIGTWEILK---
----R----G-----------------K-N------LAILATGWTVYQAIKAAEDLER-E
-GISV-TVVNARFIKPLDEELLTKLAKE-HDLILTVEENAIKGGFGSAVDEFLSS-----
--W--YQ----GRVVNLGLPDQFVEHGDQNLLRHIVGIDSEGIKKTVV--KLFETFYL--
---------------------------K-----------V--------------------
---------------------------------
>WP_088967164.1|Proteobacteria-Betaproteobacteria-Neisseriales-Chromobacteriaceae-Vogesella-Vogesella_sp._LIG4 WP_088967164.1 1-deoxy-D-xylulose-5-phosphate synthase [Vogesella sp. LIG4]SCK22150.1 1-deoxy-D-xylulose-5-phosphate synthase [Vogesella sp. LI
-----------------------------------------MTTLLDTIQSPADLRKLGR
HELPQLAQELREFLVETV-SKTGGHFASNLGSIELTIALHYVFNTPDDRLVWDVGHQTYP
HKILTGRKERMGSMRQLGGLAGFPKRCESE-YDTFGVGHSSTSIGAALGMAVA-AKAQNL
N-----------------RKCVAIIGDGAMTAGQAFEALNNAGA-MD--TDLLVILNDND
MSISPNVGALNNYLA---KLMSGRFYAAMKQGSSKVLGMAP--P------LREIASKVEE
HV-KGF--FT---P---GTLFEEFGFNYIGPIDGHDVDVLVDTLKNI-RSL----SGPQF
LHIVTKKGQGYKLAENDPV----KYHG-VT-KFDPANGLAAG-K----------------
-----SGG---------------------GKPQYTQIFGDWLCDMAKQDSRLVGITPAMR
EGSGMVRFEKEHPDRYFDVAIAEQHAVTFAAGMACDGMKPVVAIYSTFLQRGYDQLIHDV
AIQNLPVVFAIDRAGLVGADGPTHAGAFDLSFLRCIPNMTVIAPSDENECRQLLYTA-FT
L-D-TPSAVRYPRGT-------G---------PG-ATV--E-QEMTALPVGKGHIRR---
----Q----G-----------------NGK------VAILAFGSMVTPALAAAEQF----
---DA-TVADMRFVKPLDAELVRQLAAS-HELLVMVEENVIMGGAGSACLEALSSAG---
--I--A-----IQTLLLGLPDDYVEHGDPALLLAGCGLDAEGIARSIA--TRLKGD----
------------------------------------------------------------
---------------------------------
>TBV80106.1|Proteobacteria-Deltaproteobacteria-Desulfobacterales-Desulfobulbaceae-root-Desulfobulbaceae_bacterium TBV80106.1 1-deoxy-D-xylulose-5-phosphate synthase [Desulfobulbaceae bacterium]
MN------------------------SQTS-------LAQSRERLLSTIDSPHDLRRLDP
ALLPQLATELRETIISTV-AKTGGHLAPCLGVVELTLALHYIFNTPTDKIIWDVGHQCYA
HKLLTGRRDRFDSLRRFGGISGFPKRAESE-YDPFDTGHSSTSISAALGMATG-AALNGE
N-----------------NKTIAVIGDGSMTGGLAFEGLNQAGH-LG--KNLIVILNDNE
MSISPSVGALSSFIS---RKLTGRTVARIKKNMEHFLKNFQ-----LGENFFHLLKRSEE
SL-KGF--FT---P---GMLFEAFKFDYVGPIPGHDLESLLATLRNV-RDF---SEGPML
VHVITTKGKGYAPAEQCPD----NFHG-VG-PFVVADGCEVK-T----------------
-----PTG---------------------GPASYTKIFGDTLVELAQEDPRICAITAAMP
IGTGLGPFAEKFPDRFFDVGIAEQHATTFAAGLACEGLRPVIGIYSTFLQRAFDQVIHDV
CLPDLPVVFAIDRGGVVGDDGPTHHGVFDLAFLRIIPNLVLMAPKDENELRHLLYTA-FK
Y-S-GPVAIRYPRGL-------G---------LG-VEI--D-RQWQKIPIGQAELLR---
----E----G-----------------E-D------ILLLPVGNRVYPALEAADSLAG-M
-GIRA-AVINPRFIKPLDEELITHWAGR-TGRVVTVEDNVRTGGFGSAVLELLQRWG---
--L--AA----IRVKNLGLPDRFLEQGSQPQLWQIGKIDAAAISAAAL--ELR-------
------------------------------------------------------------
---------------------------------
>PLX94093.1|Proteobacteria-Deltaproteobacteria-Desulfuromonadales-Desulfuromonadaceae-Desulfuromonas-Desulfuromonas_sp. PLX94093.1 1-deoxy-D-xylulose-5-phosphate synthase [Desulfuromonas sp.]
-----------------------------------------MSRLLENLESPADLKDFSL
NELTLLAQELRDEIIDTV-SRTGGHLASSLGIVELTIALHYVLNSPKDKIIWDVGHQAYA
HKLLTGRLNAFHTLRQLDGISGFPKRKESP-HDCFDVGHSSTSISAALGMAIG-RDNKEL
N-----------------NKVVAVIGDGSLTAGMAFEALNHAGH-LD--RNMIVILNDNE
MSISPNVGALSSFLS---RKMTSRLFVRFKRETEIFLNSVP--R--FGKDLVQLAKRTED
SF-KAF--VT---P---GMLFEAFGIEYVGPIDGHQMDELIETLQNV-SRL----EGPSL
IHVVTRKGKGYAPAEENPA----LFHG-VG-PFDKLSGKVKP-S----------------
-----T-V---------------------KTRSYTAIFGDYLCQLAEKDPRLVAITAAMC
TGTGLVPFSERFPERFFDVGIAEQHAVTVAAGMACEGLRPVVAIYSTFLQRAYDNVLHDV
CLQNLPVTFALDRGGLVGADGPTHHGVFDLSYLRHIPNITVVVPRDELELKRSMLTA-TT
S-D-GPFVYRYPRGN-------G---------LG-LLD--A-NDFKPMPIGRGEKLR---
----D----G-----------------N-D------ATLISLGTCAQTALAAAEKLAE-A
-GYEV-AVIDARFLKPLDHELITAEAQR-TGNVITLEENVLAGGFGSAVMELLEQNR---
--L--Y-----PRVMRLGLPDEFIQQGTQEELLHLHGLDCEGITQRIH--DFLSAQS---
------------------------------------------------------------
---------------------------------
>OGW55841.1|Nitrospirae-root-root-root-root-Nitrospirae_bacterium_RIFCSPHIGHO2_02_FULL_42_12 OGW55841.1 1-deoxy-D-xylulose-5-phosphate synthase [Nitrospirae bacterium RIFCSPHIGHO2_02_FULL_42_12]
------------------------------------------MKYLDTINSPKDLKQIPL
EELPNLAKEIRERIIEVV-SKTGGHLASNLGIVELTIALHYIFDAPDDLIIWDVGHQAYV
HKILTGRRDKFHTLRQHGGISGFPRPDESP-YDTFNMGHSGTSLSAALGMLEA-RDKKKR
K-----------------NKVIVVIGDGSMTAGMVFEGLNHAGD-LK--KDIIVILNDNE
MSISRNVGAISSYLG---KVITGELYTKVKKETEQLIKNIP--R--IGEPMLKVAKKAEE
SV-KGL--MG---P---GMLFEELGFKYVGPISGHRFDHLFPTLENI-KKL----NGPVL
VHVVTKKGKDYPPAERDPA----AYHG-VP-AFDIKTGLPLN-K----------------
-------S---------------------TIPTYTKVFGQTISKLAETNEKIVAISAAMP
EGTGLSIFSERYPDRFYDVGIAEQHGVTFAAGLASGGFHPVVAIYSTFLQRAYDQIAHDV
CLQNLPVTFAMDRAGLVGEDGPTHHGTFDISYLRHLPNIIIMAPKDEDELQHMLYTS-VN
Y-Q-GPSAIRYPRGT-------G---------VG-VEL--R-SHFRLLEIGKGEIIF---
----E----G-----------------S-D------VAIIAIGNMVYPSIEAAGILKK-R
-GIDA-AVINARFIKPVDESLIISLANK-YHNIITVEEGVLAGGFGSAVLETLERNS---
--L--SD----VKVKRIGLPDKFIEHGSIKELHNIYGLDAPGIAQDVQ--SFLSIKNE--
---------------------------K-----------P---LR------GLLRNLRL-
---------------------------------
>WP_025038883.1|Firmicutes-Bacilli-Bacillales-Bacillaceae-Geobacillus-Geobacillus_thermoleovorans WP_025038883.1 MULTISPECIES: 1-deoxy-D-xylulose-5-phosphate synthase [Geobacillus]AOL36300.1 1-deoxy-D-xylulose-5-phosphate synthase [Geobacillus thermoleov
-------------------------------------------MDLTKIDHPRVVKNMSI
PELKRLSAEIRRFLIEKL-SKTGGHIGPNLGVVELTIALHREFDSPKDKLIWDVGHQSYV
HKILTGRAAAFDTLRQYKGLSGFPKRSESE-HDVWETGHSSTSLSAAMGMAIA-RDLKGT
D-----------------EYIVPIIGDGALTGGMALEALNHIGH-EK--TDMIVILNDNE
MSIAPNVGALHNILG---RLRTAGKYQWVKDELELLLKRIP--A--VGGKLAATAERLKD
SL-KYL--LV---S---GVFFEELGFTYLGPVDGHDFEDLLENLRYA-KKM----KGPVL
VHVITKKGKGYSPAENDKVG---TWHG-TG-PYKIETGAFVK-T----------------
-----K-E---------------------AGPSWSALVSETVRRLARTDPRIVAITPAMP
VGSKLEGFASEFPDRMFDVGIAEQHATTLAAGLATQGMKPFLAIYSTFLQRAYDQVVHDV
CRQNLNVFFAIDRAGLVGADGETHQGVFDIAFLRHVPNLVLMMPKDENEGQHMVYTA-IR
Y-DDGPIAMRFPRGN-------G---------LG-VPL--D-EELKEIPIGTWEVLR---
----D----G-----------------C-D------AAILTFGTTISMALKAADELAK-D
-GISV-KVVNARFLKPMDVVMLHELLES-RLPILTVEEAVLQGGFGSAVLEFAHDHG---
--Y--HG----AVIERMGIPDRFIEHGSVSELLNEIGLTSTHIIDRIK--TMVPRKQK--
---------------------------R-----------A--------------------
---------------------------------
>WP_066412965.1|Firmicutes-Bacilli-Bacillales-Bacillaceae-Bacillus-Bacillus_cohnii WP_066412965.1 1-deoxy-D-xylulose-5-phosphate synthase [Bacillus cohnii]AST92442.1 1-deoxy-D-xylulose-5-phosphate synthase [Bacillus cohnii]
-------------------------------------------MDVTKITSPQILKKMST
EELEALSADIRQFLIEKL-SKTGGHIGPNLGVVELTIALHKVFDSPKDKLLWDVGHQSYV
HKILTGRACEFDTLRQYKGLCGFPKMIESE-HDVWETGHSSTSLSAAMGMVAA-RDIKGT
K-----------------EHVIPIIGDGALTGGMALEALNHIGH-EK--KNMIVILNDNE
MSIAPNVGALHSVLG---RLRTAGKYNWVKDELEMLLKKIP--A--VGGKLASTAERIKD
SV-KYL--LV---S---GMFFEELGFTYLGPIDGHNYQELFENLQYA-KKT----EGPVI
VHVITKKGKGFKPAETDKVG---TWHG-TG-PYKIETGDLIK-P----------------
-----V-S---------------------APPAWSSVISETVRRLAREDERIVAITPAMP
VGSKLVGFASEFPERMYDVGIAEQHATTMAAGLATQKMKPFLAIYSTFLQRAYDQVVHDI
CRPNLNVFIGIDRSGLVGEDGETHQGVFDIAFLRHLPNLVLMMPKDENEGQHMVHTS-LT
Y-DDGPIALRFPRGN-------G---------LG-VKM--D-EELKQIPIGSWEVLK---
----E----G-----------------S-D------AAILTFGTTIPMALEAAELLEK-E
-DVSV-KVINARFIKPMDEGMLHSLLED-CMPLLTIEEAVLQGGFGSAVLEFANDHG---
--Y--A-----SPIKRMGIPDRFIEHGSVKALLEEIGLTTPEVVRTIK--TIARRKQK--
---------------------------R-----------A--------------------
---------------------------------
>WP_028989635.1|Proteobacteria-Acidithiobacillia-Acidithiobacillales-Thermithiobacillaceae-Thermithiobacillus-Thermithiobacillus_tepidarius WP_028989635.1 1-deoxy-D-xylulose-5-phosphate synthase [Thermithiobacillus tepidarius]
----------------------------------------MSYTLLEQINDPQDLRALPR
RSLAALADELRAFLIESV-SRTGGHLSAGLGTVELTIALHYVFNTPGDRLVWDVGHQSYP
HKILTGRRDRFPTLRRQGGLSGFPKRDESP-YDTFGVGHSSTSISAALGMAVA-AQRAGI
K-----------------REVVAVIGDGAMTAGMAFEALNNAGS-LD--ADLLVVLNDNE
MSISPNVGAFSSYLA---KLLSSRLYNSVRQGADRTLKILP--P------IHELARRAEE
HV-KGM--VT---P---GTLFEELGFTYYGPIDGHDLDALLATLENL-KRI----SGPRL
LHVITKKGKGYAPAEADPC----VYHG-VT-AFDLGTGKMEK-K----------------
-----P-G---------------------GAPSYTQVFGDWLCEMAARDAQLVGITPAMR
EGSGMVAFSERFPAQYFDVGIAEQHALTFAAGLAAEGMRPVVAIYSTFLQRAYDQLVHDI
AIQKLPVLLAVDRAGLVGADGATHQGSFDFSYLRCIPDLVIMAPKDENELRHMLYTG-YR
H-D-GPAVVRYPRGS-------G---------HG-VAL--D-AELRALPLGRGEVLR---
----R----G-----------------R-E------TAILAFGSRVAAALAAGEVL----
---DA-TVVNMRFVKPLDEALVQEIAER-HQFLITVEENAVAGGAGSAVAECLAARG---
--C--Q-----LPLALLGLPDHFVEQGDAAAQLAALGLDRDGIVRAAQ--ALKQTHSL--
---------------------------V-----------P---KN------LAL------
---------------------------------
>WP_054031387.1|Proteobacteria-Deltaproteobacteria-Desulfobacterales-Desulfobacteraceae-Desulfatitalea-Desulfatitalea_tepidiphila WP_054031387.1 1-deoxy-D-xylulose-5-phosphate synthase [Desulfatitalea tepidiphila]
------------------------------------------MGLLEHIESPADLKKLPR
NLLPELASEIRRVIVDVV-SKNGGHLASSLGAVELAIAIHYVFDTPDDKVIWDVGHQAYA
HKLLTGRRDRFHTLRKHGGLSGFTRSSESI-YDNFTTGHSSTSISAALGMVCA-NRLKDK
R-----------------SKVLAVIGDGSLTAGLAYEALNQAGD-LH--KDLIVILNDND
MSISRNVGALSSLLS---RTLSDQRLQAWRKEFGEFLKSLP--K--IGDNIYNWAKRSEE
SF-KTF--IT---P---GMLFEAFNFDYFGPINGHNLNHLISILTNI-KTL----KDPVL
LHVTTTKGKGYAQAENNPV----YFHG-VG-CFDVATGNSTA-P----------------
-----A-C---------------------TVPTYTSVFGDFMVEVAKTNEKLVAVTAAMP
EGTGLSKFAEHFPDRFFDVGIAEQHGVTFAAGMAAEGFRPVVAIYSTFLQRAFDQVVHDV
CIERLPVVFAIDRGGLVGEDGPTHHGQFDLSYLRSLPNMIVMAPKDENELCRMMITA-LS
H-D-GPVAVRYPRGM-------G---------FG-VPL--D-DEPAAIPIGRAEILA---
----Q----G-----------------N-D------VLLLAIGNMVSVAMGAKTKLSA-E
-GIHA-TVVNCRFVKPLDSDTICRLAQK-VPFVVTLEENALSGGFGSAVIEALFDHG---
--V--NP----AFVKRIGLPDRFIEHGSANLLRSNCGLNVKSVVEAVH--ELFERHAP--
---------------------------S-----------Q---NL------NVLVQNQ--
---------------------------------
>PLX47040.1|Proteobacteria-Deltaproteobacteria-Desulfobacterales-Desulfobulbaceae-root-Desulfobulbaceae_bacterium PLX47040.1 1-deoxy-D-xylulose-5-phosphate synthase [Desulfobulbaceae bacterium]
M----------------------------------------KQSILQTINSPEDVRQLSI
TDLEQLAADIRTEIVKTV-SKAGGHLAPSLGVVELTLALHHVFNTPSDKLIWDVGHQAYA
HKLITGRKDQFHTLRQYKGISGFPKRSESP-YDAFDTGHSSTSISAGLGIAIA-KNLNKC
K-----------------NRVIAVIGDGSMTGGMAFEALNQAGH-LD--KNLIVVLNDNE
MSISPNVGALSSFLS---RKMTSKQVVRAKEELKHLLKSFS--N--IGENILHVLKKSEE
SF-KGF--FT---P---GMLFEALKFEYIGPIPGHQIENLIATFQNV-RDF---SHGPVL
IHVITKKGKGYAPAEENPG----DYHG-LG-PFDITTGAPLP-A----------------
-----A-E---------------------GPITYTRCFGDTLVHLAETEPKVVAITAAMP
AGTGLMRFARRFPNRFFDVGIAEQHAVTFAAGLATEGMLPVVAIYSTFLQRALDQIIHDV
CLQNLPVTFALDRGGVVGDDGPTHHGVFDLSFLRFVPNLVLMAPKDENELQHMLYTA-IL
H-K-GPAALRYPRGH-------G---------EG-VEL--S-DNLNEIPIGKGEILR---
----E----G-----------------K-D------ILLLPVGNRVYPALEAALGLEK-V
-GIDA-AVINPRFIKPLDSDLIIEWAKK-TGKVITVEDNVRMGGFGSAVLELLTGNN---
--L--SH----IRVNILGYGDRFMEHGTQEILWRKGHIDSPAIINAAM--ELMDTSAE--
------------------------------------------------------------
---------------------------------
>WP_015213110.1|Cyanobacteria-root-Nostocales-Nostocaceae-Anabaena-Anabaena_cylindrica WP_015213110.1 1-deoxy-D-xylulose-5-phosphate synthase [Anabaena cylindrica]AFZ56457.1 1-deoxy-D-xylulose-5-phosphate synthase [Anabaena cylindrica PCC 7122]BAY01097.
-------------------------------------------MHLSEITHPNQLHGLSI
RQLQQIAHQIRDKHLQTV-AATGGHLGPGLGVVELTLALYQTLDLDRDKVIWDVGHQAYP
HKLLTGRYSDFHTLRQKDGVAGYLKRCENK-FDHFGAGHASTSISAALGMALA-RDLKGE
K-----------------FKAVAVIGDGALTGGMALEAINHAGH-LP-KTNLLVVLNDNE
MSISPNVGAIPRYLN---KMRLSPPVQFIKDNFEEQVKHIP--F--VGESLSPELDRIKE
GM-KRL--AV---P-KVGAVFEELGFTYMGPVDGHNLEELIATFQQA-HQM----TGPVL
VHVVTTKGKGYEIAEKDQV----GYHA-QN-PFNVSTGKAIP-S----------------
----NK-P---------------------KPPAYAKVFSHTLVKLAEQNPKIVGITAAMA
TGTGLDKLQTKLPNQYIDVGIAEQHAITLAAGLACEGMRPVAAIYSTFLQRAYDQIIHDV
CIQNLPVFFCLDRAGIVGADGPTHQGMYDIAYLRCIPNMVVMAPKDEAELQRMVVTG-IN
HTS-GPISMRFPRGN-------G---------HG-VPLM-E-EGWEPLEIGKGEILR---
----Q----G-----------------D-D------VLIVGYGTMVYPGMQAAEILSE-H
-GIEA-TVINARFVKPLDTELILPLAKQ-IGRVVTLEEGCLMGGFGSAVAEALMDAD---
--V--L-----VPVKRIGVPDILVDHATPDQSFAALGLSSRQIAETVL--EAFFKKQA--
---------------------------A-----------A---AVV--------------
---------------------------------
>WP_125990713.1|Firmicutes-Clostridia-Halanaerobiales-Halanaerobiaceae-Halocella-Halocella_sp._SP3-1 WP_125990713.1 1-deoxy-D-xylulose-5-phosphate synthase [Halocella sp. SP3-1]AZO95644.1 1-deoxy-D-xylulose-5-phosphate synthase [Halocella sp. SP3-1]
-----------------------------------------MRRILDDVYSPDDIKVLSY
EEMDRLAFEIRDFIIKTV-ADTGGHLASNLGVVELTLALHYHLNSPQDKIIWDVGHQSYI
HKIITGRKNEFKTIRQYEGLSGYPKRSESV-HDIIETGHSSTSIGSALGLALA-RDHEQR
K-----------------DRVYAVIGDGSLTAGMAFEALNHAGH-LG--RDMTVILNDNN
MSISPNVGALSHYLS---NIRIDPRLHKLKEDIEFIISRIP--R--IGSVMSRTIERVKD
GL-KYT--VL---T---GILFEEMGFTYIGPLNGHNIEELLNNFKKA-DMI----KGPVL
IHVNTIKGKGYQPAENQPS----KYHG-VS-PFKIGNGERKK-E----------------
-------R---------------------ALPSYSEVFGRAMIKIGQFDNDLIGITAAMP
EGTGLNIFKEKFSDRFYDVGIAEQHAVTLATGLARGGKKPVVAIYSSFLQRAYDQIIHDT
CIQNLPVVFAIDRSGIVGNDGETHQGTFDISFLRPIPNLTFMAPKDENELQHMLYTA-VN
L-G-SPAAIRYPRGD-------I---------YG-VKI--D-QDLNKLEVGKAEVVK---
----E----G-----------------K-D------ILIIAIGSRVYPSLEAARQLAE-Q
-GIEA-EVINARFIKPLDKDLLVAKIKK-FKKVVTVEEQVLNGGFGTAVLELINKEQ---
--L--EG----ISLKRLGLPDSFIPHGSQEMMRSLYGIDTSGIVDTVL--EFSAADMGVA
------------------------VWPR-----------K---NA---------------
---------------------------------
>WP_098622857.1|Firmicutes-Bacilli-Bacillales-Bacillaceae-Bacillus-Bacillus_aryabhattai WP_098622857.1 1-deoxy-D-xylulose-5-phosphate synthase [Bacillus aryabhattai]PFW72613.1 1-deoxy-D-xylulose-5-phosphate synthase [Bacillus aryabhattai]
-------------------------------------------MDLTTIKNPEFLKKMSV
TQLEELSEEIRRFLITKL-SATGGHIGPNLGVVELTLALHKVFDSPKDKFLWDVGHQSYV
HKILTGRAGEFDTIRQYKGLCGFPKRDESE-HDVWETGHSSTSLSAAMGMAAA-RDLQKT
K-----------------AHIVPIIGDGALTGGMALEALNHIGH-EQ--TDMTVILNDNE
MSIAPNVGAVHSILG---RLRTAGKYNWVKDELEVLLKKVP--A--VGGKLAATAERVKD
GL-KYM--VV---S---GMFFEDLGFTYLGPVDGHSYDDLLETLQYA-KKT----KGPVL
IHVITKKGKGYLPAESDKSG---AWHG-TG-PYKIESGDFIK-D----------------
-----K-N---------------------VPIAWSKLVSDTVLKMAREDERIVAVTPAMP
VGSKLEAFQKEFPHRMFDVGIAEQHATTMAAGLATQNMKPFLAIYSTFLQRAYDQVVHDI
CRQKLNVFIGIDRAGLVGADGETHQGVFDIAFLRHLPNLVIMMPKDENEGQHMVHTA-LT
Y-EEGPIALRYARGN-------G---------LG-VEL--D-SELKNIPIGTWDVLK---
----E----G-----------------S-D------TTILTFGTTISMAMDAAEELEK-Q
-GISV-KVVNARFIKPLDEKMLHEIFQT-NKPVITVEEAVLQGGFGSAVLEFASEHG---
--Y--YD----TRVERMGIPDRFIEHGSVTKLLEEIGLTKEEIINRVK--KLVTPTQK--
---------------------------R-----------L---EVK--------------
---------------------------------
>OQY01430.1|Proteobacteria-Deltaproteobacteria-Desulfobacterales-Desulfobacteraceae-root-Desulfobacteraceae_bacterium_4572_130 OQY01430.1 1-deoxy-D-xylulose-5-phosphate synthase [Desulfobacteraceae bacterium 4572_130]
------------------------------------------MSLLKNIKTNNDLKKLSK
KQLPILAKEIRQRIISVV-SQKGGHLASSLGVVELTLAIHYVFSLPKDNLIWDVGHQAYA
HKLLTGRNKTFDSLRTFNGISGFIKINENP-CDSFTVGHSSTSISAGLGIASA-KHLNNE
N-----------------SKVISVIGDGSMTAGLAYEGLNQAGA-SK--KDLIVILNDND
MSISPNVGALSSFLS---RTFSAKHLQNLKKEFGSFLKSVP--R--IGDDIYKLAKRSEY
SF-KTF--VT---P---GMLFEAFNFDYYGPIDGHNLNHLIDILKNI-KTH----EKPVL
LHVTTKKGKGYKPAENNPV----YFHG-IN-SFDINTGGNLK-H----------------
-----K-S---------------------SIPSYTDVFGEIMVKLAKSDKKIIAITAAMP
EGTGLIEFEKLYPKRFFDVGIAEQHAVTFAAGLASQNLKPVVAIYSTFLQRAYDQILHDV
CLESLPVVFALDRGGIVGEDGPTHHGLFDYAYLRNIPNMTIMAPKDENELARMIKTA-IC
Y-D-KPIAFRYPRGK-------G---------KG-VKI--D-ENIKVIKIGKAELLK---
----N----G-----------------H-D------ILIIAIGTIVQQALKARERLES-L
-GISA-AVINTRFVKPLDKNLILKTAEK-IKKIITVEDHVLDAGFGSAVLELLADNE---
--K--FN----YQIKRIGISDKFVTHGAPKILHKEYNIDVSDIVKAGI--ELNNPKK---
------------------------------------------------------------
---------------------------------
>PCI68680.1|Proteobacteria-Gammaproteobacteria-Thiotrichales-Thiotrichaceae-root-Thiotrichaceae_bacterium PCI68680.1 1-deoxy-D-xylulose-5-phosphate synthase [Thiotrichaceae bacterium]PCI70744.1 1-deoxy-D-xylulose-5-phosphate synthase [Thiotrichaceae bact
MTT----------------------------------TDNKRYPLLHKIDSPADLRQLSE
TELEPLARELRDFLIQSV-SKTGGHLSSSLGTVELTVALHYVYNTPDDRLVWDVGHQAYP
HKILTGRRERMNTLRKKDGLCGFIKRSESE-YDTFGVGHSSTSISAALGMAIA-AEKTGS
K-----------------RKAVAIIGDGALTAGMAFEALNHAGH-LD--NDLLVILNDNE
MSISPNVGGMSNYLA---KLLSGKFYTSVREGGKKMLSAVP--P------IRELARRAEE
HM-KGM--VI---P---GTLFEELGFHYYGPVDGHDIPTLITTMKNL-QLH----KGPQF
LHVVTKKGRGYQPAEENPC----TYHG-VT-PFDPSNGKMHA-S----------------
-----K-S---------------------GGPSYTQVFGDWLCDMAKEDPSLIAITPAMC
EGSGMVKFSRLFADRFYDVGIAEQHAVTLAAGLACDGIRPVVAIYSTFLQRAYDQLIHDV
AIQNLPVLFAIDRAGLVGADGPTHAGSFDISYLRCIPNLVVMTPSDENECRQMLYTA-AK
H-D-GPTAVRYPRGR-------G---------PG-TTV--E-KKMQTIEFGKGRILR---
----K----G-----------------K-S------SAILAFGSRVQVALAAGEAL----
---NA-TVVDMRFVKPIDEVLILEMANG-HDLLLTIEENVIMGGAGSAINEVLNAHR---
--V--V-----MPVINLGLPDEYCVQGDHESLLEAYGLSKEGIIDTVN--DFHQRASC--
---------------------------N-----------I---IA------TRTNSH---
---------------------------------
>KPK68114.1|root-root-root-root-root-candidate_division_TA06_bacterium_SM1_40 KPK68114.1 1-deoxy-D-xylulose-5-phosphate synthase [candidate division TA06 bacterium SM23_40]KPL10050.1 1-deoxy-D-xylulose-5-phosphate synthase [candidate division TA06 bacter
------------------------------------------MALLDLIDSPSDLKTIPK
SDLPKLAAEIRSRIIDVV-ARNGGHLAPNLGVVELTIALHLAFDAPEDRIVWDVGHQAYA
HKLLTGRRKRFHTLRRHGGLSGFPRRQESE-YDVFNVGHAGTSISAALGIACA-RDNAKE
D-----------------FSVVAVIGDGALGAGIAFEALNQVGH-LK--KNMVIVLNDNR
MSISKNVGALSHYLT---TLITAPIYNEFRKDVWELMGKLP--RS-LEGRAKVLAKRIEE
GL-KNL--VL---P---GILFEELGLRYIGPIDGHNIDEMAKTLRAA-KRL----RGPIL
VHLLTEKGKGYRPAEENLP----RFHG-LG-PFDVDTGTPIK-T----------------
-------K---------------------GAPTYTEVFGKTLIQLAAEDERIVAITAAMA
EGTGLTEFAKRFPRRFHDVGIAEQHAVTFAAGLALRGLRPVAAIYSTFLQRAFDQVIHDV
ALQQLPVVFAMDRGGLVGEDGPTHHGTFDLSYLRLIPNIVVMAPKDENELRRMLKTA-IC
Y-GKGPVAIRYPRGR-------G---------VG-VPL--E-YRIRKIRMGKAETLR---
----Q----G-----------------K-D------VAILAVGAMVHPALQTADLLAK-R
-GIEA-GVVNARFVKPIDTCLIGDLLEN-VPCLVTLEENVRPGGFGSAVLEYAAAIG---
--H--SR----ARIDTIGLPDEFIEHGARSKLLEHCGLTPEQIADRVL--RFAQERGK--
---------------------------E-----------A---GR------RVGADRPAA
QKR-----GGRKIAS-------------FVDR-
>OGP11622.1|Proteobacteria-Deltaproteobacteria-root-root-root-Deltaproteobacteria_bacterium_GWA2_43_19 OGP11622.1 1-deoxy-D-xylulose-5-phosphate synthase [Deltaproteobacteria bacterium GWA2_43_19]OGQ11820.1 1-deoxy-D-xylulose-5-phosphate synthase [Deltap
-----------------------------------------MSKLLDTIKNPDDLKKLTL
ENLPTLAAEIRDEIVTTT-SKVGGHLASSLGAVDIAIAAHYAFDTPRDKVIWDVGHQAYA
HKILTGRREAFKTIRQMGGISGFPKPSESI-YDAFGVGHSSTSISAAMGMAVA-RDLKQE
N-----------------YKVIAIIGDGSLTAGLAFEGLNQAGH-LK--KDIVVVLNDNE
MSISQNVGALSSFLS---RKITGRLATRLKKEAEGFFMSIP--R--IGSRLLSFAKRAED
SL-IAL--LT---P---GMLFEGLGFHYIGPIDGHNIDELINTFNDA-KEL----KGPIL
IHALTKKGKGYLPAEQEPV----RFHG-IG-PFEKETGKAVK-S----------------
-----K-K---------------------KIATYTEIFGQTLVELAENDKRIVAITAAMP
EGTGLDQFAKTFPERFFDVGIAEQHAVTFAAGLSKQGFIPVVAIYSTFLQRAYDEILHDI
CLQNLPIVFAIDRGGIVGADGPTHHGLFDLSYLRHIPNMVVMAPKDEDELRHMLKTA-VE
C-K-MPAAVRYPRGE-------G---------YD-VDL--S-QPLNKIPIGKAEILR---
----D----G-----------------S-D------AALLAIGSTCYPALEAAHRLEK-Q
-GLKI-AVVNSRFVKPLDEDSIVSIVKK-TDKIITVEENALQGGFGSAVLELLEQYG---
--I--SE----CKARRVGIPDEFVEHGSQNELRAILGIDADGIEKAVK--DIMKGHAK--
---------------------------H-----------A---GN-------IGERKRAY
---------------------------------
>WP_097000814.1|Aquificae-Aquificae-Aquificales-Hydrogenothermaceae-Persephonella-Persephonella_hydrogeniphila WP_097000814.1 1-deoxy-D-xylulose-5-phosphate synthase [Persephonella hydrogeniphila]SNZ09898.1 1-deoxy-D-xylulose-5-phosphate synthase [Persep
M---------------------------------------KNYKILSRIDDYRALKNLSE
DEINTLIDEIRDYIIDVT-SKNGGHIGPSLGVVELTVAILKVFDPEIDRIVWDIGHQAYS
WKILTGRKEQFRTLRQYRGISGFLKRKESR-YDHFGAGHSSTSISASLGMRKA-KDLLRK
E-----------------GWTVAIIGDGAMTAGQAFEGLNHAGW-LD-PEKFIVILNDNQ
MSISPNVGALYTYFN---RIITNEVFQKSRQKLKDIIKKV------FGESGAKIARKFEE
YV-KGL--FA---P---GIIFEELGFTYVGTIDGHNLLELEKTLENV-KKM----RGPVI
VHVLTQKGRGYAPAEQNPT----PFHG-IS-PFDKITGTPLK-K----------------
-----V-G---------------------TPPSWSKVFGDALVELAEKDEKIVAITPAMK
EGSGLTKFADRFPERFFDVGIAEQHAATFAAGFSVEGMKPVLSYYSTFLQRGYDQVIHDI
ALQHLPVVIAIDRAGLVGEDGPTHHGVYDIAFLRAIPDIVISAPKDQQELRNLLYTG-LK
S-G-KVFAIRYPRGS-------A---------IG-DKA----DGFEEIEIGSWEIID---
----E----G-----------------K-D------ISILAVGKYVSRAIEVKKLLKK-Y
-GFNP-TIVNARFIKPMDEELLKEILKT-HKYIVTMEDGALNGGFGSAVAEYILDNR---
--Y--MN-----ELLRFGIPDRFVQHGKINQLEEELGLLPEQMVEKIK--DFVRLEDY--
---------------------------K-----------VVG------------------
---------------------------------
>PYQ34719.1|Acidobacteria-root-root-root-root-Acidobacteria_bacterium PYQ34719.1 1-deoxy-D-xylulose-5-phosphate synthase [Acidobacteria bacterium]
-----------------------------------------MTRLLDSINSPPDLRKLDR
QQLPQLAQEIRERIIEVV-SSIGGHFGGNLGIVELTLALHYVFDTPRDQLVLDTGHQSYP
HKLITGRRDRFHTIRQHDGISGFCKREESE-YDVFNAGHASTSISAALGIAVA-RDFRKE
D-----------------YRVVAVVGDGALSGGLAFEGLNQAGH-LK--RKLFLVLNDND
MSISTNVGAISGYLN---QIIKGQRYNQAKDLAKGVMDRIP--L--IGVKLHEFASDMEQ
LL-KHM--VV---P---GTLFEELGFKYLGPYDGHDLETLIDVFQEN-KDY----DGPIL
VHVITKKGKGYTPAENKPI----WSHG-VT-PFDIVSGEVKK-S----------------
----DK-P---------------------APPTYTAVFAETLIELAKRDPKIVAVTAAMP
EGTGLDKFGKVFPERMFDVGIAEEHAVTFSGGMATQGMKPVAAIYSTFLQRAFDQVFHDV
TIMDLPVVFALDRGGIAGADGPTHHGIYDMAYLRIFPNMICMAPKDENELRHMLKTA-LE
T-G-HPTSLRYPRGN-------G---------IG-AVM--D-PELKSLPIGKAEVMR---
----E----G-----------------S-D------AAIFAIGNEVWPAVQAAEILSK-E
-GMNV-AVINGRFIKPLDEAAIARYCQP-GASIVTVEEGSLAGGFGSAIMESVQQLG---
--V--EN----VRFHRIGIPDEYVHHGTQDVLRARYDLHAEGIARRVR--EFVRERVA--
---------------------------E-----------Q---PR------LATIR----
---------------------------------
>RLB31953.1|Proteobacteria-Deltaproteobacteria-root-root-root-Deltaproteobacteria_bacterium RLB31953.1 1-deoxy-D-xylulose-5-phosphate synthase [Deltaproteobacteria bacterium]
ME------------------------QGHT-------NNEAKGRFIDRINNPADLKKLDI
ADLEPLAAEIRDLIIETV-ARNGGHLAPSLGVVELTIALHYVFNSPQDKIIWDVGHQAYA
HKIITGRRCRFHTLRKDKGISGFPKREESP-CDPFNTGHSGTSISAGLGIATA-RSVKED
K-----------------DKVIAVIGDGAMTAGMAFEALNQAGH-TE--RDLLVVLNDNE
MSIAKNVGALSSYFS---RKISEPRFVNLKKSLEAFFRSIP--S--IGDNIFAILKRSED
SL-IGL--LT---P---GMLFEALKFRYIGPINGHNINLLIRTFTDV-SKL----EGPVL
VHVLTSKGKGYSPAEENPT----LYHG-IG-AFDVATGLTPKGS----------------
-----D-Q---------------------DPPSFTEVFGKTMVELGAQDKRLFAITAAMR
EGTGLSEYAKTYPDRFIDVGIAEQHAVTFAAGLATEGLKPVVAIYSTFLQRSFDQIIHDV
CLPNLPVIFCLDRGGIVGEDGPTHHGTFDLSYLRIIPNMSIMAPKDEDELRHMLFTA-LD
F-Q-GPVAIRYPRGK-------G---------VG-VPM--N-GELVKIPIGKAEVLT---
----K----G-----------------K-D------LLILAIGSRVYPCLEAAKELNK-K
-GYSA-SVVNCRFVKPLEPRL-SKMASN-IGKVLRVEENTLQGGFGSAVLESFADRG---
--V--HN----VTVKRLGIPDMFIEHGSQDILRERCKIDTKRILLEAK--KLCSHDGP--
---------------------------P-----------K---KTA--------------
---------------------------------
>KPL01244.1|candidate_division_Zixibacteria-root-root-root-root-candidate_division_Zixibacteria_bacterium_SM23_73_3 KPL01244.1 1-deoxy-D-xylulose-5-phosphate synthase [candidate division Zixibacteria bacterium SM23_73_3]
-----------------------------------------MTKWLDRINSPQDLKNIPI
DKLDELAQEIRNRIITVV-SKNGGHLASNLGAIELTLALHRVFHSPRDKIIWDVGHQCYT
HKLLTGRKDRFDTVRKYRGLSGFPTWHESE-HDIFIVGHASTAISSALGIACA-RDQKGE
D-----------------FSVIAVVGDGALTGGMAFEGLNNTGA-LR--KNLIVILNDNT
MSISKNVGALSRYLT---DLLTDEKYNKLKAEVWDLVGKFK--R---RDKIRGMVAKVEE
SI-KGF--LV---P---GIFFEKLGFRYFGPLDGHDIEGLVKILEQL-KTL----NGPIL
LHILTRKGKGYKFAEEDAP----RFHG-IG-TFDKVTGNSNG-K----------------
-------S---------------------RGPTYTDVLGNTLLKLAKKDEKIVAITAAMT
LGTGLLKFAQAFPKRFYDVGIAEQHATTFASGLASQNLKPVFAVYSTFLQRAFDQVIHDV
ALQNHSVILAIDRAGLVGADGPTHHGAFDLSYLRHVPNWIIMSPRDGNELKDMLYTA-LG
W-EKGPVAIRYPRSA-------I---------PD-V-L--T-DEFDLIQMGTWERLK---
----R----G-----------------K-E------VAILAVGSMVYPALEASSQLQK-E
-GIDV-EVVNARFVKPLDEQMLDSILQR-FNKLITVEENALLGGFGSAVLEFAEAHN---
--V--KG----VLIKRMGIPDEFIEHGSRDQVLRDLDLDKDGISQMVK--MILKSDIVC-
---------------------------------------E---KI------KTRKASS--
---------------------------------
>TAK35180.1|Chloroflexi-root-root-root-root-Chloroflexi_bacterium TAK35180.1 1-deoxy-D-xylulose-5-phosphate synthase [Chloroflexi bacterium]
M--------------------------SNN-------ARPADRTILSQIDGPDDLKRLSP
RQLESLAAEIRTELVSTV-TQTGGHLASNLGAVELTIALHTVFDSPRDRIVWDVGHQSYV
HKLLTGRRESFGTIRQYGGLCGFPVREESP-HDAFGAGHASTSISAALGIATA-RDLQSD
D-----------------FHVVAVIGDGAMTGGMAFEALNHAGN-AA--TRLIVILNDNQ
MSIAPNVGALSKALN---HLRLDRRYHRMKEDAEHYLSSKP-----MGNQMLDVAKRLKN
SV-KGL--VI---P---KMMWEELGFTYMGPVDGHSIPVLLAAMLQA-KEY---PSKPTL
IHVITKKGKGHAPAEADAI----RFHG-VA-PTGAAKG----------------------
-----------------------------AGPSYTQVFGDTALKIARMDPDVVAITASMA
DNTGLVTMAREFPKRVFDVGICEEHAVTFAAGLAAQGRKPLVAIYSTFLQRAYDQIIHDV
CIQELPVVFALDRAGIVGDDGKTHQGTFDLSFLRTVPNMVVMAPKDENELQHLVYTA-IK
S-G-RPSAVRYPRGS-------G---------TG-VVL--D-SDLREIPVGKAEVLR---
----E----G-----------------S-D------VAILAIGFMVAPALEAAGLLQE-A
-GVSA-CVVNARFVKPLDEELILALAQK-PGKLFTVEENTLTGGFGSAVLELLERNR---
--V--AG----VHVRRLGLPDEFIEHGTQQVLRQKCGLDAVGIATAVL--EAFPDSAA--
---------------------------K-----------L---AS------AISPRG---
---------------------------------
>OGQ98007.1|Proteobacteria-Deltaproteobacteria-root-root-root-Deltaproteobacteria_bacterium_RIFOXYD12_FULL_57_12 OGQ98007.1 1-deoxy-D-xylulose-5-phosphate synthase [Deltaproteobacteria bacterium RIFOXYD12_FULL_57_12]
M--------------------------QDK-------TMKKQPPILNTINSPADLRRLPE
KILPQLAAEIRREIIETV-ARSGGHLAPSLGVVELTLALHYIFNTPTDKLIWDVGHQSYA
HKLITGRRELFHTLRQYKGISGFPKRSESP-YDTFDPGHSSTSLSAGLGISSA-KHLKGD
T-----------------NRVIAVIGDGSMTGGMAFEALNQAGH-LD--RDLIVVLNDNE
MSISANVGALSSFLS---RKMTGKTVVRAKEELKHLLKSLS--N--VGENILQVLKRTEE
SF-KTF--FT---P---GMLFEALKFEYVGPIPGHQLDSLLATFKNV-RDF---SKGPVL
IHVLTTKGKGYPPAEKNPG----DYHG-VG-PFDILTGTPLP-T----------------
-----P-A---------------------NPISYTRCFGDTLVHLAEKDQTIIAITAAMP
AGTGLTKFAARFPDRFFDVGIAEQHAVTFAAGLATEGMRPVVAVYSTFFQRALDQVIHDV
CLPNLPVTFALDRSGVVGDDGPTHHGMFDIAFLRYIPNLVLMAPKDENELQHMLYTA-VR
Y-P-GPVVVRYPRGE-------G---------EG-VAL--S-AELEELPLGKGELLR---
----S----G-----------------N-D------VLLLPIGNRVFAALTAADGLKK-L
-GIEA-AVINPRFIKPLDGDLIAEWAAK-TGRVVTVEDAARQGGFGSTVLELLARRK---
--L--MG----TRIKMLGFPDQFVEHGPQDVLRKKWQIDAPAIINAAM--ELLEDNRP--
---------------------------A-----------A---KA------EELPASNSG
---------------------------------
>OGW90963.1|Candidatus_Omnitrophica-root-root-root-root-Omnitrophica_bacterium_RIFCSPHIGHO2_02_FULL_63_14 OGW90963.1 1-deoxy-D-xylulose-5-phosphate synthase [Omnitrophica bacterium RIFCSPHIGHO2_02_FULL_63_14]
-----------------------------------------MGTLLQKINSPEDLKKLPK
NRLPQVAEELRRTILEVV-STNGGHLGAALGAVELTVALHYVFDAPKDTLVWDVGHQVHA
HKILTGRRDAFKTFRQYKGLSGFSNKDESV-YDPFTTGHGGASISTALGIAVA-HRLLRE
E-----------------RKVIAIIGDASLVSGMAFEGLNHAGH-LK--NNLIVILNDNE
MSISPTVGAISRHLN---RILTNPFYNHIRKDVENLIRRVP--K--VGGKMVRYAKKIDE
GL-KNL--LV---P---GLLFEEMGFRYFGPIDGHNFDDLLRIFGNV-SRI----NGPLL
LHVVTKKGKGYGIAESNPE----KWHA-SV-PFDIETGAPKQ-V----------------
-------S---------------------ASTTYTKVFGQTAIELASRNPHVAAITAAMC
DGTGLVDFSKKFPERFFDVGIAEEHGTAFASGLARTGIRPLVAIYSTFLQRAHDQIIHDV
ALQNTPVIFCMDRAGLVGEDGPTHHGVFDIAYFRKVPGVTFMAPRDGRELKMMLSFA-VA
HTE-GPVALRYPRGAVAEE---T---------LG-GLA--S-QDPTPLVKGRAELLR---
----Q----G-----------------T-D------VLFVALGSMVYPAYECAKALEA-E
-GVSA-AVVNARFVKPLDEEMVLEQARD-KRLIVTLEEGALAGGFGEAVMAVIEKNKGTK
VYL--RD----IPVRALGVPDRFIDHGKREVLLDTLGLSVQKIKEEVL--RFVGYVRV--
---------------------------P-----------S---AP------GGVQAV-KI
HGKSIH---------------------------
>WP_027308269.1|Firmicutes-Clostridia-Clostridiales-Clostridiaceae-Caloramator-Caloramator_sp._ALD01 WP_027308269.1 1-deoxy-D-xylulose-5-phosphate synthase [Caloramator sp. ALD01]
------------------------------------------MRYLEKINKPNDIKNLSI
NELNLLSGELREFLIDTV-SKTGGHLASNLGVIELTLALFYVFNFEKDRIVWDVGHQTYI
HKILTGRKDKFYTLRKYEGISGFPKPTESS-YDHFVTGHSSTSISAALGMARA-RDLKGE
K-----------------HNVIAVIGDGALTGGMAFEALNDAGS-SK--TNLIVILNDNE
MSISQNVGSLSCYLS---KIRTAPAYINFRDEIEQMLKKIP--A--VGNNLYKSAEKFKD
GL-KHL--VV---Q---GMLFEELGFKYLGPIDGHNIEVLTDVLKRA-QTI----KGPVI
IHTITKKGRGYCYAEENPE----IFHG-VD-AFEIETGERIA-K----------------
-----------------------------RKETYSKVFGEEIVREAEDNNKIIAITAAMP
DGTGLTEFSEKFPERFYDVGIAEQHAATMAAGLAKEGFKPVFAVYSTFLQRAFDQVIHDI
CIQRLPVILSIDRAGIVGEDGETHQGVFDLSYLRLIPNLTILSPKDLVEFRYMLRWC-FK
Q-N-NPIAIRYPRGG-------D---------LD-IKF----DKYDDINLGKWERLL---
----I----G-----------------N-K------VTILAVGKMVQHSMKAAVRLKG-R
-GIDV-ELINCRFIKPLDKTMLDNLIER-SDHIFTVEDNVLYGGFGSAINEYLISKN---
--Y--KG-----KVVNIAFPDEFIPHGSVDILYKKYGLDPDGIYNTII--KNID------
------------------------------------------------------------
---------------------------------
>WP_156202912.1|Firmicutes-Clostridia-Clostridiales-Syntrophomonadaceae-Candidatus_Syntrophocurvum-Candidatus_Syntrophocurvum_alkaliphilum WP_156202912.1 1-deoxy-D-xylulose-5-phosphate synthase [Candidatus Syntrophocurvum alkaliphilum]QGT98969.1 1-deoxy-
-----------------------------------------MYKILDKVNTPSDIKKLNI
TQMNLLADDIRQLLVKSV-SECGGHLAPNLGVVELTIALHYVFNTPEDKIIWDVGHQSYV
HKILTGRKEKMSSLRQYGGLSGFPKFEESI-HDCFNTGHSSTSVSAAVGMALA-RDIQRK
K-----------------HSIIAVLGDGAFTGGMVYEALNHAGH-EA--KDLIVILNDNE
MSISKNVGAMSGYLN---RLRTDPSYARTKEEIESVLNRIP--A--IGQNIAKAAGRFKD
TV-KYL--MV---P---GVLFEELGFSYIGPINGHNLDELCNVFLNA-KKM----KGPIL
IHAMTQKGKGYGPALKNPD----IFHG-VG-PFDIQTGSQVN-K----------------
-----------------------------SIKTYTEVFGEYIANKADHNKDIVAITAAMT
SGTGLKEFAQKHPERFFDVGICEQHAVTMAAGLARSGLKPVVSIYSTFLQRSYDQIMHDV
ALQNLPVIFAIDRAGLVGEDGATHHGVFDLSYLTHIPNMTIMAPSNENELVKMFNSA-FE
L-D-GPVAIRYPRGA-------G---------EG-VDF--EPTTNEAVEFGKSKTIS---
----Q----G-----------------K-D------LAIIAVGRGVNLGKEVCRLLKE-K
-NIKA-ELVDARFVKPLDEEKILQLAIE-YPHIVTIEENSIIGGFGSRVLDLLAREK---
--I--NS-----DVLTIGVPDDFTEHGNLKVLLQYLNMDPESITEKIL--YRWNKLLK--
---------------------------NDAWEL-----LKFG-KN---------------
---------------------------------
>OPX36012.1|Proteobacteria-Deltaproteobacteria-Desulfobacterales-Desulfobacteraceae-root-Desulfobacteraceae_bacterium_4484_190.1 OPX36012.1 1-deoxy-D-xylulose-5-phosphate synthase [Desulfobacteraceae bacterium 4484_190.1]
M------------------------------------NNKTEHNLLNRIDSPADLKGLSL
KELEGLASEIRTKIVETV-SKRGGHLAPSLGVVELTIALHYVFNTPKDKIIWDVGHQTYA
HKLITGRRDRFHTLRTYGGISGFPKRSESP-YDTFDTGHSSTSISAGLGISTA-KELKKE
K-----------------SKVIAVIGDGSMTGGMAFEGLNQAGH-TG--KNMIVVYNDNA
MSISPNVGAFSSFLS---RKMTGKRFVNVKRDLENFIKSLP--G--VGENIINFVRKSED
SF-ITF--FT---P---GMMFEAFKFKYIGPINGHRIDRLLEALGNT-LHL----DGPVL
VHVLTVKGKGYGPAEKDPS----HFHG-VG-SFDILTGVSPE-K----------------
-----S-TD-------------------KPVPSYTEVFGKTMVELGRINKKIFAITAAMP
EGTGLTEFSRLYPDRFVDAGISEQHSVTFAAGLASEGFKPVVAIYSTFLQRAFDQVIHDV
CLPNLPVIFAVDRGGLVGEDGPTHHGHFDITYLRSLPNMTVMTPKDENELRRMFFTA-FQ
L-P-GPAAIRYPRGK-------A---------VG-ILI--D-PEYRSIPVGKAETLR---
----Q----G-----------------E-D------ILILALGNMVYPAMEAALQLEK-E
-GCSA-CVMNCRFVKPLDPDL-AGLADS-IGRVLVVEENIRQGGFGGAVLELFNDKA---
--I--KN----VDVKRIGLPDRFVEQGPSAILRQKYGLDAEGILREAR--ELYQKTQD--
---------------------------R--------------------------------
---------------------------------
>TMQ28666.1|Nitrospirae-root-root-root-root-Nitrospirae_bacterium TMQ28666.1 1-deoxy-D-xylulose-5-phosphate synthase [Nitrospirae bacterium]
------------------------------------------MSILKTIQSPADLKRLSP
TQFPALCQELREQIIGVV-SNVGGHLASNLGVVELTVSLHYLLNTPQDKIVWDTSNQAYV
HKLLTGRRERFHTLRQYGGLSGFCKREESE-YDTFNAGHAGTGVSAAYGMVEA-REQLKQ
R-----------------HKVVCIVGDGAMTAGMTLEGLQHAGG-LG--KDFLVILNDNQ
MSISKNVGAISSYLN---RSLTGDFYARMREETGQLLGKIP--H--FGQDMQKLARRAEE
LA-KGA--IL---P---GLLFEELGFRYAGPIDGHNFEYLLPTLENM-LKM----KGPVL
LHVITKKGLGYEPAVNNPV----WFHA-CP-PFVRETGAPAK-K----------------
-------A---------------------ARPSYTQIAIESLVKLARKDKRIVAITAAMC
EGTGLNIFEKEFPDRLYDVGIAEQHAVTFAAGLAAQGLRPVVAMYATFLQRAYDQVLHDV
ATQNLPVTFCIDRGGLVAEDGTTHHGAFDFAFLRHMPNMVVMAPKDENELQHMLKTC-IQ
Y-D-GPASVRYP-------------------------------------IGKGELLR---
----D----G-----------------T-E------VAIVAIGVPVSHAVTAAKRLEE-E
-GIST-AVVNARFVKPLDQDLIVEVAKR-VRYVVTVEEGSKMGGFGSAVLEALSDAG---
--V--TD----VTTKVLGLPDWFIEQGPQDFLRERYGLTAEGIYQSVK--ELIGKTPA--
---------------------------S-----------S---RE------KFTLVSSA-
----------DRLSHGDEQGS------------
>WP_043072715.1|Firmicutes-Bacilli-Bacillales-Paenibacillaceae-Aneurinibacillus-Aneurinibacillus_migulanus WP_043072715.1 1-deoxy-D-xylulose-5-phosphate synthase [Aneurinibacillus migulanus]KIV50500.1 1-deoxy-D-xylulose-5-phosphate synthase [Aneurinibaci
--------------------------------------------MLSDINSPQDLKKLNV
SQLNTLAEEIREFLIENL-SVTGGHLAPNLGVVELTLALHYIFESPKDKLIWDVGHQAYV
HKMLTGRMDRFHTLRQYKGLCGYPKCSESE-HDVWETGHSSTSLSAAMGMAIA-RDLKRE
R-----------------SKVVAIIGDGALTGGMAFEAMNHMGH-EK--RDVTVILNDNE
MSIAPNVGALHNYLG---KLRTNDGYKRVKEEVESVLKKVP--A--VGGTMAKLAERLKD
GL-KYL--MV---S---GILFEELGFTYLGPVDGHDLPTLMEALRQA-AYT----KGPVL
VHVITKKGKGYTPAEADSD----VFHG-VG-TYKIESGEVLK-T----------------
-------E---------------------GPPSYTSVFAQTLEKLAETDPRIVAITAAMP
GGTGLNRFASKYPERFFDVGIAEQHATTMAAGIATQGLKPVFAVYSTFLQRGYDQLVHDV
SRQNLNVLFAIDRAGLVGADGETHQGVFDIAYMRSLPNMTIMMPKDENELQHMMYTA-LQ
H-NDGPIAVRYPRGS-------G---------EG-VDL--D-TEYKQLPIGKAEILR---
----S----G-----------------S-H------VAILAFGNMVPTAQKAADALAA-E
-GITP-MVVNARFAKPLDEELLFTLARD-GYTVITLEEGAVQGGFGSAVLECYAQAG---
--Y--HD----MVVELMGIPDYYVEHGSVKEQRAEVGLTPENVAQKVR--SLWPARRQ--
---------------------------R-----------A--------------------
---------------------------------
>WP_092067343.1|Firmicutes-Negativicutes-Selenomonadales-Sporomusaceae-Dendrosporobacter-Dendrosporobacter_quercicolus WP_092067343.1 1-deoxy-D-xylulose-5-phosphate synthase [Dendrosporobacter quercicolus]SDL54795.1 1-deoxy-D-xylulose-5-phosphate synthas
-----------------------------------------MNDLLDMIDNPQQLKKLSV
VQLEKLAGEIRGLLVHTV-AKTGGHLAPNLGVVELTIALHRVFNSPSDKFVWDVGHQAYV
HKILSGRREYFNTLRQAGGMSGFPKISESV-HDAFGTGHSSTSISAALGLALA-RDMSGG
R-----------------NHVVAIIGDGSLTGGQAYEALNHAGD-LG--ANLIVVLNDNE
MSIAKNVGAMSDYLS---KLRTAPTYNRVKHDIEFLLRRIP--A--IGDSVAKTVERVKD
SL-RYL--LV---P---GMLFEELGFTYIGPIDGHNIELISHMLEKA-KTM----QGPVL
IHTLTQKGRGYQPAECKAD----KFHG-VG-PFCIDSGEVIK-N----------------
-------G---------------------SKPTYTAVFGETLIDLAAKDADIVAITAAMP
EGTGLKNFAGLYPERFFDVGIAEQHAVTVAAGLAVAGKKPVVAVYSTFGQRAYDQILHDV
CLQNLPVVFALDRAGIVGEDGPTHHGVFDFSYLRHIPNLVLMAPKDENELRHMLHTA-LE
L-N-CPAVIRYPRGS-------G---------LG-VPL--D-EELTVFHPGQAEQLQ---
----H----G-----------------R-D------LVFLAVGPMVEQCRAAAGILAA-T
-GIQA-GVVNARFIKPLDERLFSSLARE-TGVFVTVEDNVLAGGFGSAVLEYLNLQN---
--C--HW----LKLLRLGLPDQFIEHGAREQLLSRYGLDGDGIARQSL--LFLKQCGV--
---------------------------R--------------------------------
---------------------------------
>OGC11227.1|root-root-root-root-root-candidate_division_WOR-1_bacterium_RIFOXYA12_FULL_52_29 OGC11227.1 1-deoxy-D-xylulose-5-phosphate synthase [candidate division WOR-1 bacterium RIFOXYA2_FULL_51_19]OGC17301.1 1-deoxy-D-xylulose-5-phosphate synthase [ca
-----------------------------------------MSTLLDKLKLPEALRELST
KQLEDISQEIRQKIVEVA-SKNGGHVASSLGAVEIAVSLHASFNSPRDRIIWDVGHQAYA
HKILTGRLSNFHTLRQENGLSGFPNIDESP-HDPFTVGHASTSISQAVGLAHA-RDLAGE
K-----------------NHIVAVIGDGSLSGGLSYEAINNASS-LK--SNMIVILNDNE
MSISRNVGALSNYLT---RFSTSGAYLELRNRIEGIVKKIP--R--VGVSLFDAAKTLKD
RT-KHI--VV---NFKVDVIFEQLGFKYFGPIDGHNIPLIMSTLHHA-KEI----QGPVL
IHVLTKKGKGYPPAEKEPT----RFHG-TG-PFDIKTGAAVK-S----------------
-------D---------------------APKSYTAVFGETLVKLADADPKIVGITAAMI
DGTGLEEFCRKHPARFFDVGIAEEHAVTFAGGLAKGGFKPFLALYSTFLQRAYDEIVHDV
CLQNLPVVFAIDRAGIVGEDGATHNGIFDLAFLRSLPNISVMAPKDENEFQQMLYSA-SK
A-A-GPVAIRYPRGS-------G---------IG-VAL--N-NELRQLTIGRGEIVH---
----K----G---------------KGA-K------ILAIAIGSMVHPTIEASKLAEA-N
-GDGV-TVINARFVKPLDRELILKEAKK-AERIVTVEEGVLEGGFGSAILELLTEEG---
--L--T-----KPIKRLGFPSKFIEHGKRPDILEKYGLSPDKIARSL-------------
------------------------------------------------------------
---------------------------------
>TMD68877.1|Chloroflexi-root-root-root-root-Chloroflexi_bacterium TMD68877.1 1-deoxy-D-xylulose-5-phosphate synthase [Chloroflexi bacterium]
-----------------------------------------MTRILDSIDSPEQLRALST
GQMQQLAEEIRREIIEKV-SVKGGHLAPNLGVVELTMALHYIFDTPKDLLVWDIGHQAYV
HKLLTGRRDRFHTIRQFGGLSGYLRREESP-YDVFGASHASTSISAALGLAAA-RDLRGE
Q-----------------FKVVAIIGDGALTGGMALEAINNAGS-LK--KNLIVVLNDNE
KSISDNVGAIHHYLGKARQMQTSRSYQRLREMAKGSIEKLP--M--VGDKAREAAGLAEM
SF-KNF--VLHSKS---GMIFEELGFKFFGPFDGHDIPLLLDVFENI-KQI----EGPVI
VQVVTKKGKGWEYAEEDST----KWHG-PG-AFDYTTGIIKK-N----------------
-----A-A---------------------DPPTYTDVFANTLVDLAEKDTSIVGITAAMA
EGTGLKKMHQRLPERYFDVGIAEQHAVTFAAGLAVGGMRPVVAIYSTFMQRAYDQVIHDV
CMQDLHVVFAMDRAGIVGEDGPTQHGVFDIAFMRLIPNMKVMAPKDENELRHMLYTA-LY
M-D-GPVSLRYPRGK-------G---------VG-VPL--D-SDLHTLEIGKAELLSPAT
LELAE----R-----------------Q-E------CTILAFGSTVAPAEVAAEELAE-E
-NISI-AVVNARWAKPLDEELIIRLAMG-TRRLVTIEDHVIAGGFGSAVLELLERRG---
--I--HN----VDVKVLGCPDKPVEHGAPSILKELYGLSSSHLKDVVR--DMVRSESK--
---------------------------G-----------Y---EL------AH-------
---------------------------------
>WP_027937398.1|Firmicutes-Negativicutes-Selenomonadales-Sporomusaceae-Anaeroarcus-Anaeroarcus_burkinensis WP_027937398.1 1-deoxy-D-xylulose-5-phosphate synthase [Anaeroarcus burkinensis]
----------------------------------------MHYPFLDSIRSPRDMKGFSL
RQLEKLAVEIRQLLVETV-SHTGGHLAPNLGVVELTLALHKVFDTPYDKIIWDVGHQAYV
HKLLTGRREQFHTLRQEGGISGFPKPCESP-HDAFGTGHSSTSISAALGMALA-RDMNKE
T-----------------HQVVAVIGDGSMTGGESFEALNHAGH-LK--TNMIVVLNDNE
MSIAKNVGALSSYLA---KMRVAPTYTRVKQDVEFLLKRIP--A--IGESMLKTAERFKD
SV-RYM--LV---P---GMLFEELGFTYLGPIDGHDLPLLMEMLEKA-RDL----GGPVL
IHALTQKGKGYAPAENHAD----RFHG-VG-PFCIDSGEVIH-C----------------
-------A---------------------GAPSYTEVFGDTLVELAQKDKAIVAITAAMP
GGTGLKSFSQKYPERFFDVGIAEQHALTLAAGMATQGKKPVVALYSTFAQRAYDQILHDV
CLQKLPVVLALDRAGLVGEDGPTHHGVFDYSFLRHIPDICIMAPKDEGELRQMLYAA-LQ
W-N-RTVALRYPRGC-------G---------LG-ASL--T-EPFKPMTLGKAEELA---
----F----G-----------------E-D------VSIWATGTMVAPAVEAAQKLAA-E
-GIRA-GVVNARFVKPLDEKLLTRLAQE-CGRIVTIEENALAGGFGSAVLEFLEQQE---
--L--YD----LPVLRLGIPDSFIAHGKRQALLQELSLDAAGIAAKVR--KFVKQGKE--
---------------------------L-----------T---EE------GLA------
---------------------------------
>WP_075529332.1|Firmicutes-Bacilli-Bacillales-Planococcaceae-Sporosarcina-Sporosarcina_ureilytica WP_075529332.1 1-deoxy-D-xylulose-5-phosphate synthase [Sporosarcina ureilytica]
-------------------------------------------MDLTKINNPSFIKQLDN
EQLKELATNIRSFLIEKL-SVTGGHIGPNLGVVELTLILHKLFDSPNDKFLWDVGHQAYV
HKILTGRANEFDTLRQYKGLCGFPKMDESV-HDVWEAGHSSTSLSAAMGMAVA-RDIKGE
D-----------------NYVLPIIGDGALTGGMALEALNHIGH-EK--TNMIVILNDNE
MSIAPNVGALHSILG---KLRTAGKYNSVKDELEYILKKIP--A--VGGKVATAAERVKD
SL-KYL--LV---S---GVFFEELGFTYLGPVDGHDFVDLERNLNYA-KKM----EGPIL
FHVITKKGKGYRPAENDKIG---TWHG-TG-PYKIETGDFVK-S----------------
-----T-A---------------------SAPSWSGLIADTVSEIARDDKRVVAITPAMP
VGSKLEAFAEEFPDRFFDVGIAEQHATTMAAGLATQGMKPFLAIYSTFLQRSYDQVLHDI
SRQNLNVVFGIDRAGLVGADGETHQGVYDIAFLRHMPNLVIMMPKDENEGQHMVKTA-MD
Y-NDGPIAIRYPRGN-------G---------LG-VPL--D-ETLQPIPIGTWEVIR---
----R----G-----------------T-D------AAILTFGTSIPMALEAADLLSE-K
-GLEV-MVVNARFIKPLDTHMLDNLFDQ-EIPIMTVEEAVLAGGFGSAVLEYAHDVS---
--Y--NA----APIERMGIPDQFIEHGDVPQLLAEIGMTAENLAVEVH--GVVEKYVL--
---------------------------K-----------R---ENV--------------
---------------------------------
>TET16827.1|Candidatus_Cloacimonetes-root-root-root-root-Candidatus_Cloacimonetes_bacterium TET16827.1 1-deoxy-D-xylulose-5-phosphate synthase, partial [Candidatus Cloacimonetes bacterium]
------------------------------------------MQYLNTISSPKDLKKLDV
QALVILAKEIREKIIDIV-SATGGHLAPSLGVIELTIALHYVFDAPRDKIIWDVGHQAYA
HKLLTGRLENFDTLRQYGGISGFPKREESE-YDVFGTGHASTSISSALGIVAA-REMRGK
H-----------------FHVIAVIGDGALTGGIALEGLNNAGH-LK--KDFLIVLNDNK
MSIDKNVGAYRRYLN---RISSIPIYHKLRYDVWELINKIP--NSLVDEKVKKLAHKIGD
GM-KNL--VV---P---TMLFEELGFEYFGPVNGHNTADLLDIFSRI-KRI----KGPKF
VHILTKKGKGYTPAEGDPT----RFHG-LG-KFNKLTGHSRK-S----------------
-------N---------------------GPPSYSKAFGNMMIEFARNNDRIVAITAAMP
QGTGLDEFAKEFPDRFFDVGIAEQHAVTFAAGIATEGMRPVVAIYSTFLQRAFDQIIHDV
CLQHLPVIFCMDRGGIVGEDGPTHHGTFDLSYLRIIPDIVVMAPKNEIEMKDMLYTA-LN
Y-EKGPIAMRYPRGN-------V---------YG-LPE--K-EKPEMIPIGKGEVLQ---
----K----G-----------------N-D------VLIVSVGSMVYPSMEAAKILSE-K
-NINT-AVINARFVKPLDKELLLKESEG-KKLIVTVEENAVIGGFGSALLELMQKNN---
--V--KK-----KIITIGIPDKFIEQGNPELL----------------------------
------------------------------------------------------------
---------------------------------
>SEH14163.1|Actinobacteria-Thermoleophilia-Thermoleophilales-Thermoleophilaceae-Thermoleophilum-Thermoleophilum_album SEH14163.1 1-deoxy-D-xylulose-5-phosphate synthase [Thermoleophilum album]
MSG------------------------RVDSTSGGTGGAAERRRLLDRIDGPADLKGLSD
EELAQVAQEVRELIIDTI-GEIGGHFGANLGTCEIAVALHSLLDSPRDKILWDVGHQAYP
HKVLTGRRDHLHTIRKYGGLAPFCSIFESE-HDIMGAGHASTAISYAVALKEAMRKGYCE
D-----------------GHVVAVVGDGALTGGVAFEALHNAGG-ME--LPIVILLNDNG
MSIAPNVGALARLFN---RLRLNPKLHHAREDIEDALTKLPL-G--IGERIERLGPILKE
SL-KAY--WA---P---GLFFEELNLAYVGVIDGHDVRAVREAVREA-LHA----ERPVV
VHCKTIKGKGFAPAEEGGLEGMEKWHA-AK-AGSILNRAPAP-KK---------------
---PPKPS---------------------PKPTYTEVFGRALVAECRRDPRVVGITAAMN
SGTGLNILQRELPDRYYDVGIAEQHAVLFAAGLALAGAKPVAAIYSTFLQRAYDQIVHDV
CLQRLNVVFAMDRAGLVGDDGPTHHGAFDISYLRCLPHIVLMAPRDEAMLVRMLRTA-LL
YDD-GPIALRYPRGE-------A---------VG-VPI--P-EDPEPIEIGRAEVLA---
----A----G-----------------E-R------VALVGYGFGVRVALEAADLLGEVH
-GIEP-TVVDARFCKPLDEELLLRLAAE-HELLVTIEENQLAGGFGSAVVELLSDKG---
--L--AG---TTRVVRFGLPDRFVTHGAPALLRREVGLTGEHVAARVA--ELVLARSEF-
---------------------------------------V---A----------------
---------------------------------
>PYQ58423.1|Acidobacteria-root-root-root-root-Acidobacteria_bacterium PYQ58423.1 1-deoxy-D-xylulose-5-phosphate synthase [Acidobacteria bacterium]
-----------------------------------------MTRLLDHINSPADLRKLDR
SQLPQLAQEIRDRIIEVV-SSIGGHFGGNLGIVELTLALHYVFDTPRDQLVFDTGHQSYP
HKLITGRRDRFHTIRQHDGISGFCKREESE-YDVFNAGHASTSISAALGIAVA-RDFRQE
D-----------------YRVVAVVGDGALSGGLAFEGLNQAGH-LK--RKLFLVLNDND
MSISTNVGAMSGYLN---QIIKGQRYVQAKDLAKGVMDRIP--V--IGGKLHEYAHEMEQ
LL-KHM--IV---P---GTLFEELGFKYLGPYDGHDLDTLIDIFEEN-KDY----DGPIL
VHVITKKGKGYTPAENKPI----WSHG-VT-PFDIVSGEVKK-S----------------
----DK-P---------------------APPTYTAVFAETLIELAKRDPKIVAITAAMP
EGTGLDKFAKTFPDRMFDVGIAEEHAVTFSGGMATQGMKPIAAIYSTFLQRAFDQVFHDV
TIMDLPVVFALDRGGIAGADGPTHHGIYDMAYLRVFPNMICMAPKDENELRHMLKTA-FE
T-G-HPTSLRYPRGN-------G---------FG-VQM--D-AELKSLPIGKGEVLR---
----D----G-----------------N-D------GAIFAIGNEVWPAVRAAEILAK-D
-GINV-AVVNARFIKPLDDDLIARYCRP-GARIVTVEEGSLAGGFGSAVMERVQQLG---
--I--AE----VLFHRIGIPDEYVHHGAQDVLRAQYDLHAEGIARRVR--EFVREGVE--
---------------------------R---------------PR------LATIR----
---------------------------------
>RMH32948.1|Acidobacteria-root-root-root-root-Acidobacteria_bacterium RMH32948.1 1-deoxy-D-xylulose-5-phosphate synthase [Acidobacteria bacterium]
------------------------------------------MKFLPEINSPSDLRRLKV
EDLQQVANEIREFIIETC-SRVGGHTGASLGAVELAVAVHYVFDTPKDKVIWDVGHQAYA
HKVLTGRRDKLHTIKQYGGLSGFLRRDESE-YDVFGAGHASTSLSAALGIAIA-RDMKGE
D-----------------FHVCAIIGDASIAGGMAMEAINQAGH-LK--TRLIVLLNDNG
MSIAPAVGALAGYLN---RIKAAQSYQYLKEEIGDALEAVP--G--VGHSLRKAAKTVKD
AI-AAA--VL---P---GALVNELGFKYIGYVDGHNVPMLVKALEEA-KKI---DDGPVI
VHALTTKGKGYPSKEKNYY----AWHA-TG-PFDPRTGLPIS-S----------------
----SK-S---------------------APPTYTAVFGKTLCELMEKDKRIVALTAAMP
DGTGVDKALEKFPDRAFDVGIAEQHCVTFAAGMACEGLKPVAAIYSTFLQRAFDQVIHDV
CLQNLDVTFAMDRAGIVGGDGPTHHGLLDIAYLRGYPNIVLMAPKDEAELRDMLLTA-IE
H-P-GPAALRYPRGN-------G---------IG-VDI--S-APPKILEIGKAEILS---
----D--DEN-----------------S-E------IAILAYGSMVYPSISAAESLRK-D
-GIKT-TVVNARFAKPLDSELIIALAQS-KRLIVTVEEAYLAGGFGSAVLELLEENS---
--L--LD---RVKVLRIGIPDRIVPHGDPKLLLAKYGLDADGIYNRIK--EKIEILEE--
---------------------------R-----------R---FK------RQFTKLR--
---------------------------------
>WP_053378547.1|Nitrospirae-Nitrospira-Nitrospirales-Nitrospiraceae-Nitrospira-Nitrospira_moscoviensis WP_053378547.1 1-deoxy-D-xylulose-5-phosphate synthase [Nitrospira moscoviensis]ALA57162.1 1-deoxy-D-xylulose-5-phosphate synthase 1 [Nitrospira moscov
------------------------------------------MSILKRIHSPADLKRLSP
SQFPPLCQEIREEILGAV-SSVGGHLASNLGVVELTVALHYLLDTPTDKIVWDTSNQAYT
HKLLTGRREQFHTLRQYGGLSGFCKREESV-YDTFNAGHAGTGVSAAFGMVEA-REQLGQ
R-----------------HKVVCVVGDGAMTAGMTLEGLHHAGG-LG--KDFLVILNDNQ
MSISKNVGAISAYLS---RTITGEFYGKVREETGQLLRKIP--H--IGPDMQKLARRAEE
LA-KGA--IL---P---GLLFEELGFQYSGPIDGHNFEHLLPTLENV-LKM----KGPVL
LHVITKKGLGYEPAMKNPV----WFHA-CP-PFVRETGAPAK-K----------------
-------A---------------------ARPSYTQFAMDTLVKLAREDKRVVAITAAMC
EGTGLTAFEKEFPDRLYDVGIAEQHAVTFAAGLATQGLKPVVAMYATFLQRAYDQVVHDV
ATQNLPVVFAIDRGGLVAEDGTTHHGAFDYAYLRHVPNMTVMAPKDENELQHMMKTA-LQ
H-E-GPISVRYPRGV-------S---------LG-VKM--D-PVPTALPIGKGELVK---
----D----G-----------------T-D------VAIIAIGVSVWQAVQAAERLSQ-E
-GVST-AVVNARFAKPLDQELIVGLARR-VRYVVTVEEGCKMGGFGSAVLEALSDAG---
--V--TG----ATTKVLGLPDWYIEQGPQDLLRERYGLTAEGIYQSVK--ELLGKAPV--
---------------------------Q-----------A---DR------FNDGRLV--
----------HHLPHGDEQGS------------
>RLA90293.1|Proteobacteria-Deltaproteobacteria-root-root-root-Deltaproteobacteria_bacterium RLA90293.1 1-deoxy-D-xylulose-5-phosphate synthase [Deltaproteobacteria bacterium]
------------------------------------------MRLLPTISSPRDLKKLTL
EQLPQLAAELRTQIIDTV-SKTGGHLAPSLGVIELTIALHYVFDTPRDKIVWDVGHQAYA
HKLLTGRQSRFHTLRQFGGLSGFPKRAESP-YDTFDTGHSSTSISAALGVATG-KCLKRE
R-----------------RRVVAVIGDGAMTAGLAFEGLNNAGD-LN--KNLIVILNDNE
MSISPNVGALSSYLS---RKLTGKIMVYMKKQLEGFLRSVP--G--IGEELVTLARKSEE
SL-KSF--LT---P---GMLFEALKFTYLGPVQGHRIDHLIETLNNV-KNL----SGPVL
VHVLTTKGKGYQPAECDPT----SFHG-LG-CFDLETGEPQK-S----------------
-----V-S---------------------QVPSYTELFGDTLVKLAAGDKRVVAITAAMP
DGTGLVNFRLHYPDRFFDVGICEQHAVTFAAGLAVEGLRPVVAIYSTFLQRAYDQLLHDV
CLQNLPVVFALDRGGVVGEDGETHQGLFDLSYLRHLPNMVVMAPKDEDELRHLLYTA-LH
H-Q-GPIAMRYPRGS-------G---------VG-VPL--S-PTLQKIPLGQAEVLT---
----E----G-----------------D-D------LLILAVGASVHPALNVARELQA-R
-KYSA-TVVNVRFVKPLDQTLLLNLAAR-HGRVLTVEENVILGGFGSAVLELFADHG---
--L--YG----IPVKRLAIPDTFVEHGTPKILRHKYGLDAEGILTSAL--TILEQPAM--
---------------------------P-----------Q---KV------VWGKF----
---------------------------------
>WP_012811695.1|Firmicutes-Bacilli-Bacillales-Alicyclobacillaceae-Alicyclobacillus-Alicyclobacillus_acidocaldarius WP_012811695.1 1-deoxy-D-xylulose-5-phosphate synthase [Alicyclobacillus acidocaldarius]ACV59454.1 deoxyxylulose-5-phosphate synthase [Alic
----------------------------------------MLTTLLDSIHDPKDLKKLSE
SQLVTLAQEIRDFLVTSI-SRTGGHFGANMGVVELTIALHRVFDSPRDKIIWDVGHQGYV
HKILTGRKDMFPTLRKLGGLAGFLKRSESE-HDPFGAGHSSTSISAALGMAVA-RDLRNE
D-----------------YHVIAVIGDGALTGGMAMEAMNHAGD-LG--TDLIVILNDNE
MSISNNVGAVSKYLT---RLRSDPNYARAKQDIDHLLRHLS--N--VGQKVTKVLDRAME
AA-RHM--IL---P---ITPFEGFGFKYIGPIDGHDLRQLIPVLERV-KEL----KGPIL
LHVLTQKGKGYPQAENSED----KWHA-WP-S-------AAK------------------
-----P-N---------------------QAPSYTSVFAQTVAEMARKDERIVVVTPAML
SGSGLVKFQKEFPTRTFDVGIAEQHAATFCAGLAAAGKRPIFAVYSTFLQRAYDQTIHDI
CIQNLPVVLAVDRAGIVGPDGETHQGVFDIAYLRTVPNMSIMMPKDENELRHMLFTA-MQ
H-D-GPVAVRYPRAD-------G---------VG-VPM--D-EPLHALPWGKAEVLR---
----E----G-----------------R-H------LTIVALGPMVPEAMKAAERLAAKH
-QVEA-TVVNLRFVKPLDEELLLSLAKT-GRPILTVEEASLAGGMGSAVAELLVDRG---
--V--M-----VPMRRKGVPDHFVEHGGRDEVLHRLGLDADGIVEDAL--ELMRQAGQ--
---------------------------V-----------P---HA------LNRVGT---
---------------------------------
>WP_014856973.1|Ignavibacteriae-Ignavibacteria-Ignavibacteriales-Melioribacteraceae-Melioribacter-Melioribacter_roseus WP_014856973.1 1-deoxy-D-xylulose-5-phosphate synthase [Melioribacter roseus]AFN75541.1 1-deoxy-D-xylulose-5-phosphate synthase [Melior
MP------------------------------------NKNDYKLLFDINSPDDIKKLEG
QDLKQLCSEIRQYMVDVI-SQIGGHFGGGLGTVELTVALHKVFNTPYDQIVWDTGHQAYP
HKIVTGRRDALKTIRQFKGISGFLKRSESP-YDSFGAGHASTSISAALGMAVA-SDILKE
N-----------------RKVVAVIGDGAMTGGMAYEAMNNSGL-LK--KNLIVVLNDNQ
MSIAPNVWQISKYFN---EMISHPEYNRFKGAIWDLTGKLD--Y--FGDRLRKVAARIEQ
GI-KAI--LT---P---GMLFEALGFRYFGPINGHNITQLVRLFEHV-KDL----NGPIL
VHVLTEKGKGYKPAENHSQ----RLHA-AT-PFDKLTGVSLK-K----------------
-----G-T---------------------SLPSYTSVFGNALVEIAKSNDKVVGITAAMP
DGTGLDKLQAEIPERYYDVGIAEEHAVTFAAGLATRGIIPVVAIYSTFLQRAFDQIIHDV
ALQDLHVVFALDRAGLVGADGPTHHGTFDLSYLRMIPNIVIMAPKDEAELRNMLYTA-VN
Y-KKGPIALRYPRGN-------A---------LG-VEL--K-EGFEEIEIGKSERIK---
----S----G-----------------N-D------LALLAVGSMVDYASKAANILAR-Q
-GIEA-EIVNMRFIKPLDEEMLLEVAAK-FDKIVTLEENSLVGGFGSGVIEFYNDRH---
--V--K-----VDVLRVGLPDEFVEHGSQKELHQMLGIDPEGIAQKVA--AFLKNKNY--
---------------------------K-----------N---GV------VA-------
---------------------------------
>WP_010932029.1|Chlorobi-Chlorobia-Chlorobiales-Chlorobiaceae-Chlorobaculum-Chlorobaculum_tepidum WP_010932029.1 1-deoxy-D-xylulose-5-phosphate synthase [Chlorobaculum tepidum]NP_661241.1 1-deoxy-D-xylulose-5-phosphate synthase [Chlorobaculum tepidum TLS
MADLV---------------------SAPA-------MISQAYPLLSSIHSPADLKKLSL
HELELVAAECRKKVIELV-SQNGGHFGSSLGVVELTVALHYVYQSPTDRIIWDVGHQAYV
HKILTGRLAQMETNRRYHGLAGFPKRSESP-HDAFGTGHASTSISAAAGLAAA-RDLAGR
K-----------------EKVVAIIGDGSLTGGMAFEAMNHLGD-TK--SDVLVILNDNQ
MAISPSTGGLKNYLV---NLTLNKTYNRLRKFVWDSLSLLH--NE-IGETAKTAVHRIED
GI-KAA--FT---P---GAYFEALGFRYFGPIDGHNMEQLIKALREM-RQL----HHPKL
LHVITTKGKGFKPAEENQP----KWHASVG-GFDIETGKNVK-A----------------
---PGK-P---------------------AKPKYQEVFGEALVELALKDPTITAITAAMP
SGTSLDLFQQAIPSRCFDVGIAEQHAVTFAAGLACGGFKPVFAVYSTFLQRAYDQLIHDV
ALQNLHVVFAIDRAGLVGEDGPTHHGAFDLSYLNVVPNLTIMAPGDEQELRNMLYTA-LY
DIK-GPVAIRYPRGS-------G---------SG-ATL--H-KEFTPVPVGRGRILR---
----D----G-----------------K-S------VALLGIGTMSNRALETAALLEA-A
-GLDP-LVCDMRFLKPLDTEIIDMAASR-CTHIVTIEENSIIGGFGSNVVNYLHHAH---
-----PG----IKCISFGLPDAFVTHGSMDELYREVGLDAESLSGKIL--EFYKDKP---
------------------------------------------------------------
---------------------------------
>TET76436.1|Candidatus_Cloacimonetes-root-root-root-root-Candidatus_Cloacimonetes_bacterium TET76436.1 1-deoxy-D-xylulose-5-phosphate synthase [Candidatus Cloacimonetes bacterium]
------------------------------------------MTYLKNIASPEDLKKLDI
HELKILAQEIREKIIDVV-SEKGGHLAPSLGVIELTIALHYVFEAPKDKIIWDVGHQAYA
HKLITGRIKEFDTLRQYGGISGFPRREESE-YDVFGTGHASTSISSALGIVAA-RELKGE
K-----------------FKVVAVIGDGALSGGMAFEGLNNAGH-LK--KDIMIVLNDNK
MSIAKNVGAFRRYLT---KISSIPTYHKLRYDVWELINKLP--STIVGEEIKELAHKIGD
GL-KNL--IV---P---TMLFEELGFEYFGPVDGHNISDLIDIFSKV-KRI----VGPKL
VHVLTKKGKGYSPAEGDPT----HFHG-LG-KFNRTTGLSER-G----------------
-------N---------------------GPPSYSKVFGDIIVELAENDSKIVAITAAMS
TGTGLDNFAAKFPERFFDVGIAEQHAVTFAAGLSTEGLKPVVAIYSTFLQRAFDQLIHDV
CLQNLPVIFCMDRGGIVGEDGPTHHGTFDLSYLRIIPNMIIMAPKDEIELKNMLYTA-VN
Y-GKGPIAIRYPRGN-------V---------YG-LPQ--K-KKPKKTPIGKGELLK---
----E----G-----------------R-D------VLIIAVGSMVYPSLDAAKILSE-K
-GIDA-AVINARFIKPIDDALIRKEMEG-KKLIVTVEENAVNAGFGSAVLEFLQVIN---
--A--KK-----RILNIGIPDKFVEHGNPELLRENLGLCCKGIAKRVD--EYLKKEKG--
------------------------------------------------------------
---------------------------------
>WP_013908144.1|Thermodesulfobacteria-Thermodesulfobacteria-Thermodesulfobacteriales-Thermodesulfobacteriaceae-Thermodesulfatator-Thermodesulfatator_indicus WP_013908144.1 1-deoxy-D-xylulose-5-phosphate synthase [Thermodesulfatator indicus]AEH45402.1 deo
-----------------------------------------MAKLLEKVNSPADLKKFRL
RQLEKLTEELREVIVKTV-AETGGHLAPNLGVIELTVALHYVFDSPKDKIVWDVGHQAYA
HKLLTGRRDKFHTLRQYGGIAGFPKRSESP-HDIVDVGHSSTSISAALGLVTA-QDFLKQ
E-----------------GKVVVVIGDGSMTAGLAFEGLNNAGH-LK--KDLIVILNDNE
MSISPNVGALSSFLS---RKLTGPVARRLKRELESFVSHLP--G---GEHLVTAIRKSED
AI-KCL--LT---P---GMLFEALGFRYVGPIPGHNLETLIDTLRNV-KNL----EGPTL
VHVLTKKGKGYRPAEEEPE----KFHG-LG-PFDIKTGKPKT-S----------------
-----K-N---------------------KPPSYTSVFSKTMVRLGEMEPRLVAITAAMP
SGTGLKAFSERFPERFFDVGIAEQHAVTFAAGLALGGMIPVCAIYSTFLQRAFDQIIHDV
ALTNLHVVFAIDRAGIVGEDGPTHQGQFDLTYLRLIPNMIVMAPKDENELQHMLYTA-VK
C-Q-GPVAVRYPRGA-------G---------EG-ASL--D-WELKEIPIGKGEIFR---
----E----G-----------------E-D------ILLVAIGNMVYPALKAADLLAK-E
-GLSA-TVINARFVKPLDEDLITEWALR-TGRVVTIEENTLLGGFGSAVLELFQQKG---
--L--R-----FPVKRIGLPDKFIEHGAPALLREKYGLTPEKIAEEVK--DWLLHQER--
----------------------------------------------------------PD
---------IRVLTA------------------
>TMQ65792.1|Candidatus_Eisenbacteria-root-root-root-root-Candidatus_Eisenbacteria_bacterium TMQ65792.1 1-deoxy-D-xylulose-5-phosphate synthase [Candidatus Eisenbacteria bacterium]
----------------------------------------MTTHHLDSIRTPDDLKRLPP
EALAELAEEMRERIVQVV-SANGGHLAPSLGTVELTVALHSVFDTPRDILIWDVGHQSYG
HKILTGRNDRFDTIRQENGLSGFPRRMESE-YDPFGTAHASTAISAALGFACA-RDLKRE
Q-----------------HKVIAVVGDGALTGGLAFEGLNQAGV-VA--TDLLVVLNDNS
MSISPNVGAIARYLT---RITSAPVYRRLETDVWELLGKVP--A---GGKARTLVRRIKE
SM-KNL--VL---P---NILFEEFGFKYYGPIDGHDLPTLIEVLKQL-KEI----KGPVI
LHTLTRKGKGYKFAEEDAR----KYHG-VS-SFDKLTGTSAK-K----------------
-------P---------------------SAPTYTEVYGQTLAELAAKDPTIVAITAAMP
DGTGLAKFATAYPERFHDVGIAEQHGTCFSAGLAAAGAKPFATIYSTFLQRAYDQIIHDV
AVQKLPVRFALDRAGLVGEDGATHHGVFDISYMRCLPGFVLMAPKDENEFRHMLATM-ST
Y-GEGPIAVRYPRGS-------G---------LG-VPI--D-AEPRPLPIGVGELLE---
----P----G-----------------E-D------LVLVAYGTMVAAARSAARKLME-S
-GIRA-AVINARFAKPLDERLIGDWARR-TGRIVTLEEGALPGGFGDAVLELLTRIG---
--K--PE----IRARCFGVPDRFFDHGTRDSLLRHAGLDADSIAREVE--RWLKEEPR--
---------------------------P-----------Q---PE------SLAPVGTDA
---------------------------------
>KPL03451.1|candidate_division_Zixibacteria-root-root-root-root-candidate_division_Zixibacteria_bacterium_SM1_73 KPL03451.1 1-deoxy-D-xylulose-5-phosphate synthase [candidate division Zixibacteria bacterium SM1_73]
-----------------------------------------MKRWLDQIDSPEDLKSIPI
ENLKELAEEIREKIITVV-SKNGGHLAPNLGAVELTLALHYVFDSPKDKIIWDVGHQCYT
HKLLTGRKDRFGSLRKHEGISGFPKKCESE-HDVFDVGHASTSISTALGVACA-RNHKEE
N-----------------FFVVAVVGDGALTGGLSFEGLNNSGA-LG--KNLIVILNDNK
MSISKNVGAMSKYLT---DLLTDEKYNKLKAEVWELVGRFK--R---RDKIRAAVAKVEE
SV-KGF--LV---P---GILFEKLGFRYFGPLDGHDIAGLIKTLEHL-KTL----NRPIL
LHILTKKGKGYKFAEEDAP----RFHG-IG-AFDKVTGNSNG-Q----------------
-------I---------------------GKTTYTDIFGSTIVKLAQNDEKIVALTAAMT
LGTGLVDFARIFPERFYDVGIAEQHGTTFGSGLASQGLKPIFAVYSTFLQRAFDQVIHDV
ALQNLPLILAIDRAGLVGEDGPTHHGTFDLSYLRQIPNWVVMAPKDGNELKNMLYTA-VR
W-QNGPVAIRYPRGPIPDDPTCG---------DP-VEP--T-HDFTSIEMGSWERSR---
----K----G-----------------K-D------LAILAVGSMVYPALEAAEQLKK-D
-GIDV-EVVNARFVKPLDEAMLLSVLKG-YDKIITVEENALLGGFGSAILEFAEAHG---
--I--KN----VLIKRMGIPDKFIEHGSRKKLLSVLALDRDGIIQMVR--NILELKHS--
---------------------------K-----------I---AS------ATLR-----
---------------------------------
>WP_062484553.1|Nitrospirae-Nitrospira-Nitrospirales-Nitrospiraceae-Nitrospira-Candidatus_Nitrospira_inopinata WP_062484553.1 1-deoxy-D-xylulose-5-phosphate synthase [Candidatus Nitrospira inopinata]CUQ66552.1 1-deoxy-D-xylulose-5-phosphate synthase 1 [C
------------------------------------------MSILKNINSPADLKRVSP
DRFPALAQEIREQIIDAV-SSVGGHLASNLGVVELTIALHYLLDTPTDKIVWDTSNQCYA
HKLLTGRRERFHTLRQYGGLSGFCKREESE-YDTFNAGHAGTGVSAAFGMVEA-REQLGQ
K-----------------HKIVCVVGDGAMTAGMTLEGLHHAGG-MG--KDFLVILNDNQ
MSISKNVGAISAYLS---RTITGEFYGKVRQETGQLLGKIP--H--IGSDMQKLARRAEE
LA-KGV--IL---P---GLLFEELGFQYSGPIDGHNFEHLLPTIENV-VKM----RGPVL
LHVVTKKGLGYEPAMKNPV----WFHA-CP-PFVRETGAPAK-K----------------
-------A---------------------ARPSYTAIAIETLIKQARQDRRIVAITAAMC
EGTGLTAFEKEFPDRLYDVGIAEQHAVTFAAGLAAQGVKPVVAMYATFLQRAYDQVVHDV
ATQDLPVAFLIDRGGLVAEDGTTHHGAFDYAYLRHVPNMVVMAPKDENELQHMVKTA-LQ
H-D-GPISVRYPRGV-------S---------LG-VKM--D-ESPTTLPIGKGELLK---
----E----G-----------------T-E------VAIIAVGVTVWQAYQAAERLSR-E
-GIST-AVVNARFVKPLDRELITDVARR-VRHVVTVEEGCKIGGFGSGVLELLSEAR---
--V--TG----VTTKILGLPDWYIEQGPQDLLRERYGLTAEGIYQSVK--ELISGASV--
---------------------------E-----------S---DR------FSGVAG---
----------EYLPHGDEQGS------------
>PYQ31411.1|Acidobacteria-root-root-root-root-Acidobacteria_bacterium PYQ31411.1 1-deoxy-D-xylulose-5-phosphate synthase [Acidobacteria bacterium]
-----------------------------------------MARLLDSIDTPRDLRKLDR
KQLPQVAQEIRDTVIDTV-SRIGGHFGGNLGIVELTLALHYIFDTPRDQIVFDTGHQTYP
HKLITGRRERFGTIRMHNGISGFCKREESE-YDVFNAGHASTSISAALGVAKA-RDFRKE
D-----------------YRVVAVIGDGALSGGLAFEGLNQAGH-LK--SRMVIVLNDND
MSISTNVGAISGYLN---QIIKGKRYVQLKDLTKGIIDRIP--L--IGGKLHETASELEE
IF-KHM--VV---P---GTLFEELGFKYLGPYDGHDLETLLRVFEEN-KDY----NGPLL
VHVLTKKGKGYAPAENKPI----WSHG-VN-PFDIVTGEVKK-S----------------
----DK-P---------------------SPPTYTAVFADALTELAKNDPKIVAVTAAMP
EGTGLDKFAKTFPDRMFDVGIAEEHAVTFCGGMATQGMKPVAAIYSTFLQRAFDQVFHDV
AIMDLPVVFALDRGGIAGADGPTHHGIYDMAYLRIFPNMVCMAPKDENELRHMVKTA-FE
T-G-HPTSLRYPRGN-------G---------IG-VQM--D-AELTSLPIGKGEVMRDP-
----E----N-----------------R-R------ATIFAIGNEVWPAVEAAEILAK-E
-EINV-AVVNARFIKPLDDELIKKYCQP-NSSVITVEEGSLAGGFGSAIMERCQELG---
--I--ED----VHVHRIGIPDEYVHHGAQDVLRAQYDLHAEGIARRVR--EFVPVQRYGT
VGELVDMLVELGNQIPEEDLKRMHAKGKDSDHIDEFVYGK---KR------KQTVAK---
---------------------------------
>TYQ13378.1|Firmicutes-Clostridia-Clostridiales-Hungateiclostridiaceae-Hungateiclostridium-Hungateiclostridium_alkalicellulosi TYQ13378.1 1-deoxy-D-xylulose-5-phosphate synthase [Hungateiclostridium alkalicellulosi]
-----------------------------------------MRNILDQVNSPDDIKELNI
EQIDELASDIRYFLIEKV-SKTGGHLASNLGVVELTLALHRVFNTPEDKIIWDVGHQSYV
HKIITGRKNMFDNMRKLGGLSGFPKVNESD-HDCFNTGHSSTSISAALGIAKA-RDIKKE
K-----------------HSVIAVIGDGALTGGMAFEALNDAGR-SP--NNLIVILNDNK
MSISENVGGLSHYLN---KIRTEPFYYKVKEDIDIILNKIP--A--IGKSAVKALDRVKG
SI-KYM--IM---P---GIIFEELGFKYIGPIDGHDMSELETVLTRA-KKL----KGPVL
VHVYTQKGKGYTHAEEKPH----LFHG-IS-PFEIESGEVIV-N----------------
-----------------------------SGPGYSEIFGRELLKIAKKDKRVVAITAAMP
QGTGLDKFSQKYPERFFDVGIAEQHAVTFAAGLAQNDMVPVVAIYSSFLQRAYDQILHDV
ALQKLHVVFAIDRAGIVGEDGETHQGIYDISYLRHIPNLAIMAPCDYNEFKKMLEYAVIE
H-D-GPIAVRYPRGK-------G---------QD-KIF--N---TPDIKLGQSILLR---
----E----G-----------------S-D------ITIVAVGNKVETALQVADALEK-I
-DLSA-EVIYSRFIKPIDPKIILNSAVK-TRRLITIEDNVIQGGFGSKVLEMINQKG---
--I--N-----IKTRIFGYPDELIFHGSNNELKEIFRLDPQSIFHDVL--KILNKVMV--
------------------------------------------------------------
---------------------------------
>PLX32062.1|Ignavibacteriae-Ignavibacteria-root-root-root-Ignavibacteria_bacterium PLX32062.1 1-deoxy-D-xylulose-5-phosphate synthase [Ignavibacteria bacterium]
MS------------------------------------DPVEIPLLNTIDDPSDLRKLDV
QDLRQVSSEIRDFLIDAI-AKTGGHLGAGLGTVELAVALHYAFQTPEDKILWDVGHQAYP
HKILTGRRDRFHTIRQYGGISGFLKRKESI-YDVFGAGHATTSISAALGIAAA-RDFKGE
D-----------------FKVVSVIGDGSMTGGMAYEAMNNCGL-LK--KNMIVVLNDNN
MSISPNVWAISNYFN---EFVASPTYNRFRANIWDLAGKFD--H--IGDRFRKIAARLEG
GV-KSV--VT---P---GMLFEALGFRYFGPINGHNVVSLVKIFEEV-RDW----SGPIL
VHVITQKGKGYEPAEKDDM----NLHG-VT-PFDKITGKSPK-S----------------
-----G-G---------------------GAPSYTDVFADALVDIVKSNEKVVGITAAMS
TGTGLDKLQREVPEKYFDVGIAEQHAVTFAAGMATEGYIPVATIYSTFLQRAFDQVLHDV
AIQNLHVVFAIDRGGLVGADGPTHHGAYDLSYLRLIPGMVIMAPSDEQELRDMLYTA-VE
M-D-GPVAVRYPRGK-------G---------KG-LEL--R-KGFESVPLGKGVIVR---
----E----G-----------------E-E------LAILAVGNMVPYAQKAAELLEN-S
-GRSA-AVVNMRFVKPLDHELLDDIARR-YRYVLTVEDNSIKGGFGSGVAEYFAEKN---
--Y--ND----ITLRIHGLPDEYVDHGTQEELHRSLNLDPLGIARTAG--SMLGIELT--
---------------------------T-----------A---IEKD-A-----------
---------------------------------
>PIE71806.1|Proteobacteria-Deltaproteobacteria-root-root-root-Deltaproteobacteria_bacterium PIE71806.1 1-deoxy-D-xylulose-5-phosphate synthase [Deltaproteobacteria bacterium]
------------------------------------------MGYLDQIESPADLKKLPR
EVLPALAKELRQTIIDVV-SQTGGHLASSLGAVELTLAIHYVFDAPQDKIVWDVGHQSYA
HKLLTGRRERFHTLRQHGGISGFTKISESP-YDAFTVGHSSTSISAALGMATA-SCLSGE
R-----------------HKTVAVIGDGSLTAGIAYEGLNQAGD-SD--KDLIVILNDNE
MSISKNVGALSSFLS---RTFSAKSLQNMRKDIKEFLKSLP--M--IGDDVYQIAKRTEE
SF-KTF--VT---P---GMLFEAFNFEYFGPIDGHRLQHLIDILENI-KTL----GEPVL
LHVMTRKGRGYAHAENNPT----DFHG-VG-SFDVATGSAVK-S----------------
-------Q---------------------KVPTYTEVFGDTLVSLAASDKRIVAVTAAMP
EGTGLTRFAQTYPDRFFDVGIAEQHGVTFAAGLAASGFKPVVAIYSTFLQRAYDQVLHDV
CIEKHPVVFALDRGGIVGDDGPTHHGVFDFSYLRHLPNMVVMAPRDEHQLKAMMQTA-IH
H-D-GPVAFRYPRGI-------G---------TG-NPV--P-SPEPVVEIGSSERLT---
----E----G-----------------D-D------VLIIAVGHPVNAAVSAAQQLAG-K
-GISA-TVLDARFVKPLDADTILELAGR-IPRIITLEENVRQGGFGSAILELLQDAG---
--L--C-----VPVKRLGLPDRFIEHGDQATLRKIWGISETAVIEAAF--SLVSRETT--
------------------------------------------------------------
---------------------------------
>WP_053219259.1|Firmicutes-Bacilli-Bacillales-Bacillaceae-Virgibacillus-Virgibacillus_senegalensis WP_053219259.1 1-deoxy-D-xylulose-5-phosphate synthase [Virgibacillus senegalensis]
---------------------------------------------------------MSN
EELERFATEIRQFLIEKL-SVTGGHLGANLGVVELTLALHKHFQSPKDKFIFDVGHQSYI
HKILTGRAGQFDTLRQYKGLCGFPKTRESE-HDVWETGHSSTSLSAAMGMTIA-RDLKKE
D-----------------SHIVPIIGDGALTGGMALEALNHIGH-EK--KDIIVILNDNE
MSIANNVGALHNALG---RMRSAGKYKRVKDELEWLMKKIP--A--VGGRLASTAERVKD
SM-KYF--MV---P---GMLFEEFGFTYYGPVDGHDFTALQENLQYA-KKT----GGPVL
VHVITQKGKGYQPAETDKKD---RWHG-VG-PYKIDSGEKIK-P----------------
-----V-D---------------------APPAWSEVVSGTLQKKAREDERLTVITPAMI
LGSKLEKFQKEFPERLFDVGIAEQHAATMAAGLATQGMKPFLAIYSTFLQRAYDQLVHDV
CRQNLNVIFGIDRAGLVGADGETHQGVFDISFLRSIPNMVVMMPKDENECQHMVQTA-VE
Y-DDGPIAVRYPRGN-------G---------LG-VDM--D-KNLQSIEIGSWEVLK---
----E----G-----------------N-D------AAILTFGTTIPMALQASKELQA-K
-GVSV-KVINARFIKPLDERMLHELMSE-NIPILTIEEAVLKGGFGSSILEFAEENG---
--Y--QN----RTIHRMGIPDRYIEHGKVEQLLEEIGLTKEQTVQHIQ--RMLPSKQQ--
---------------------------R-----------A--------------------
---------------------------------
>PKO93557.1|Proteobacteria-Betaproteobacteria-root-root-root-Betaproteobacteria_bacterium_HGW-Betaproteobacteria-1 PKO93557.1 1-deoxy-D-xylulose-5-phosphate synthase [Betaproteobacteria bacterium HGW-Betaproteobacteria-1]
-----------------------------------------MYALLETIDSPEQLRKLER
KQLPELARQLRAFLIESV-AQTGGHLSSNLGVVELTIALHYVYDTPDDRLVWDVGHQTYP
HKILTGRREAMNTLRKPSGIAGFPRRSESE-YDTFGTGHSSTSISAALGMAVA-AQQQGL
E-----------------RRAVAIIGDGAMTAGMAFEALNNAGA-MD--ANLLVILNDND
MSISPNVGALNNYLA---RLLSGKLYDRMWRSGEKVLRTMP--P------VLEFAKRAEE
HV-KGM--MT---P---GTLFEEFGFNYIGPIDGHDLDTLVATLHNI-RQL----KGPQF
LHVVTQKGHGYQPAEDNPG----KYHG-VG-KFDPSNGDSVG-A----------------
-------S---------------------SKKTYTQVFSEWLVDMAGQDQRLVGITPAMC
DGSGLNDFAEKYPERFFDVGIAEQHALTFAAGMACDGLKPIVAIYSTFLQRAYDQLIHDI
ALQNLPVVFAIDRAGLVGADGPTHAGSFDLSYLRCIPNMVVMAPSDENECRQMLYTA-YQ
H-T-GPSAVRYPRGS-------G---------AG-VAI--A-EEMSALPLGRGLIRR---
----E----G-----------------K-K------VAILAFGSMVSPALQAAESL----
---DA-TIADMRFVKPLDLDLIKDLANR-HELIVTIEENAIGGGAGAAVMEALQDMN---
--M--T-----VETLCLGLPDTFIEHGVHETMLANCGLNSEGIIASIE--KKLTQ-----
------------------------------------------------------------
---------------------------------
>WP_072723825.1|Firmicutes-Clostridia-Clostridiales-Peptostreptococcaceae-Tepidibacter-Tepidibacter_thalassicus WP_072723825.1 1-deoxy-D-xylulose-5-phosphate synthase [Tepidibacter thalassicus]SHH08703.1 1-deoxy-D-xylulose-5-phosphate synthase [Tepidibac
-----------------------------------------MYKYLYNVNSPEDLKKLNI
NELDVLINEIRKFLVRSI-SKTGGHLASNLGIVELTVTLHYIFKSPKDKIIWDVGHQAYV
HKILTGRRDKFDTLRKFKGLSGFPKKCESD-HDIFDTGHSSTSISVGLGLAMA-RDIKKE
N-----------------NFVISVIGDGALTGGMAFEALNHLGH-IK--TNMIVVLNDNE
MSIDKNVGSVSNYLL---KLRTNKAYKKIKNEFENITNIIP--K--IGNAVYKTADKLKD
SV-KYL--VS---E---GVLFEEMGIKYFGPIDGHNIKELIETFNKI-KSV----NGPVL
IHVVTKKGKGYRFAENEPD----KYHG-VG-PFDVEKGIEKS------------------
-----------------------------NKESYSEVVGNKLVSLAKENKKIAAITAAMP
SGTGLSKFKEIYPDRFFDVGIAEGHAVAFAAGLAANEIRPYFAVYSTFLQRGYDQIIHDV
ALQNLPVTFLLDRAGLVGADGETHHGVFDLSYLNSIPNLTIMAPKDKLELEKMIELS-IG
I-K-GPVAIRYPRGE-------A------------VEL--Q-SENIDLKLGKWEMLK---
----N----G-----------------K-D------IAIIAIGNVVKNSVKAADILKQ-K
-GFCI-TVVNGRFLKPLDENMLKHLSEK-YKYIFTVEDNVLTGGFGEKVTFILSNLE---
--F--KG-----KIVNIALPDIFIEHGSVDILYNKYGLSSEKIVDRVL--KEINIGR---
------------------------------------------------------------
---------------------------------
>PID76369.1|Proteobacteria-Deltaproteobacteria-root-root-root-Deltaproteobacteria_bacterium PID76369.1 1-deoxy-D-xylulose-5-phosphate synthase [Deltaproteobacteria bacterium]
-----------------------------------------MTPILDQIETPADIKGLSN
QELTALAAEIRETIIATI-SRTGGHLAPSLGVVELTLAIHYVFNTPNDKLIWDVGHQSYA
HKLITGRQKEFQTIRQYQGLSGFPKPGESP-YDAFGTGHASTSISAALGMTCA-KNLRGE
K-----------------HQAIAVIGDGAMTGGMAFEALNHAGE-LD--KDLIVILNDNE
MSISPNVGAISSFLS---RKLSGKTMRRVKNHLEERLTALS--N--VGENILTVLKKSEE
SF-KSF--FT---P---GMLFEAFKFEYIGPIDGHDLGSLIETLESV-RDN---SQGPVL
IHVLTTKGHGYEPAEKKPD----IFHG-LG-KFCVETGDVVG-G----------------
-------S---------------------SYPTYTKVFGDTMVKMGHDDPKLTAISAAMV
SGTGLGQFAREFPDRFFDVGIAEQHAVTFAAGLASEGKRPVAAIYSTFLQRAFDQIIHDV
CLPNLPVTFAIDRAGVVGDDGPTHHGVFDLSYLRCLPNMVIMAPKDEEELRHMLYTA-VH
C-D-GPCAVRYPRGC-------G---------TG-ADL--S-DDLTKYEIGKGELLR---
----E----G-----------------D-D------ILLLPIGGRVQAALEAAENLAE-K
-GIKA-AVINPRFVKPLDTELICTLARQ-TGKVITIEDNARQGGFGSGILEMFAAQK---
--I--YQ----VETVMLGYPDQFIEHGPQKTLWQNYQLDAAAITKAAL--EMFKK-----
------------------------------------------------------------
---------------------------------
>OGQ82475.1|Proteobacteria-Deltaproteobacteria-root-root-root-Deltaproteobacteria_bacterium_RIFCSPLOWO2_12_FULL_60_19 OGQ82475.1 1-deoxy-D-xylulose-5-phosphate synthase [Deltaproteobacteria bacterium RIFCSPLOWO2_12_FULL_60_19]
-----------------------------------------MTKLLDKIHEPADLRKLAV
AELPALAQEVREEILSVV-SEVGGHLASTLGAVELTLALHYAFNTPDDRIVWDTGHQGYA
HKLICGRREKLPTLRQLGGLSGFLSREESE-YDVFGAGHAGTSVSAALGMVVA-NALQGS
K-----------------RKVVSVISDGGMTAGLTYEGLNQAGH-LA--KDLIVVLNDNA
IFIDPRVGAFSSFLS---KQLTTDLAVRLQKNLVHLLRTLP--K--VGENLYHLAHKFKE
SF-IGL--VT---P---GFLFEALGFQYVGPIDGYDLEEMIQTFQNV-KKL----EHPTL
IHVITKKGKGYQPAEEDPI----KYHS-VT-PFHVLTGKAKK-A----------------
-----K-S---------------------PIPTYTDVFAGALIRLAKENPKVVGITAAMG
SGTGIDKLSRELPERSYDVGIAEQHAVTFAAGMATEGWVPVVAIYSTFLQRGYDEILHDV
CLQNLHVVFALDRGGLVGADGPTHHGVFDFAYLRSIPNMVVMAPKDENELQQMLKTA-IE
H-Q-GPIALRYPRGE-------G---------FG-VEL--D-GDIRALEIGKGELLR---
----P----G-----------------K-D------VAILGIGNTVIPALKAARDLAQ-L
-GIDA-AVVNARFVKPLDRELLLSVVTQ-ISRVITVEDHVMQGGFGSAVLELLADEG---
--L--TG----VTVRRLGVPDRFIAHGTQDELKKICAIDKDAIAQAAI--QMVRAEKK--
---------------------------R-----------K---KE------GWERGSA--
---------------------------------
>WP_041970593.1|Proteobacteria-Deltaproteobacteria-Desulfuromonadales-Geobacteraceae-Geobacter-Geobacter_sp._OR-1 WP_041970593.1 1-deoxy-D-xylulose-5-phosphate synthase [Geobacter sp. OR-1]GAM08908.1 1-deoxy-D-xylulose-5-phosphate synthase 2 [Geobacter s
-----------------------------------------MYPLLETINNPSDLKRLSS
EELVRLSGEVRRFLLETV-AKTGGHLASNLGAVELTLALHYCFDSPTDHFIWDVGHQAYT
HKIITGRRDQFHTQRQYHGISGFPKRSESP-HDPFGAGHSSTSISAGLGMTVA-GGLQGQ
S-----------------NRVVAVIGDGSLTGGMAFEALNQTGH-LN--KNLIVVLNDNE
MSISKNVGSFSSFIS---RKLTGNYFRDLKKEMKGLLENIP--A--FGGNILKFARRAEN
SL-KGF--LT---P---GMLFEALGFEYIGPIQGHDLPQLIEILQNV-KAL----EGPVL
VHVMTTKGKGYPPAEANPD----QFHG-VG-PFDIATGAVSG-G----------------
-----K-P---------------------SGPSYTGIFGKTMIKLAREDRDIVAITAAMP
DGTGLSPFAKEFPDRFFDVGIAEQHAMTFAAGLAAEGLKPVTAIYSTFTQRAYDQIFHDI
CLQKLPVTIALDRAGLVGDDGPTHHGAFDLSYLRHLPELIVMAPKDENELQHLLKTA-IY
S-K-CPSAIRYPRGN-------G---------YG-VAL--D-EELRAIPIGTGELLA---
----E----G-----------------D-D------VAILAIGSTVYPALEASNLLKE-Q
-GIMA-TVVNARFVKPLDRDLILSVARK-TGNIVTVEENALMGGFGTAVLELLADEG---
--E--KD----IRLKRIGIPDRFIEQGPQAQLRSDLGLDGAGIAATCQ--AFLKSPTI--
---------------------------V-----------P-----------HLARVK---
---------------------------------
>WP_007780044.1|Firmicutes-Clostridia-Clostridiales-Peptococcaceae-Desulfosporosinus-Desulfosporosinus_youngiae WP_007780044.1 1-deoxy-D-xylulose-5-phosphate synthase [Desulfosporosinus youngiae]EHQ88113.1 1-deoxy-D-xylulose-5-phosphate synthase [Desulfo
------------------------------------------MGLLEKIHGPRDLRTLNS
SELKILAQEIRQEMIEVV-SKNGGHLAPNLGVVELTLALHRVFDSPQDKIVWDVGHQTYV
HKLITGRLSRFKTIRQYKGLSGFPKRGESP-HDSFETGHSSTSISAAVGFAKA-RDVLQE
K-----------------HHVVAVIGDGAMTGGMAYEALNHAGH-SE--TNVIVVLNDNE
MSISPNVGAMSTYLN---RLRTDPMYDKRKEDLEYLLKRIP--G--IGNQVAKLASKAKD
SL-KYL--LV---P---GLLFEELGFTYLGPIDGHDQALVEEVLEQA-KNK----KCPVL
VHVVTRKGKGYKPAEENPD----IFHG-IG-PFDAETGKVTK-K----------------
-------P---------------------APPTYTAVFGDTLCKLARENSQIVAITAAMA
GGTGLNKFAGEFPERFFDVGIAEQHAITFAAGLAFGGLKPVVAIYSSFYQRAYDQVLHDV
CLQNANVVLAIDRAGVVGDDGPTHHGVFDISFLRIIPNLVFMAPKDENELRHMLYTA-IK
H-N-GPVALRYPRSA-------G---------QG-VVL--D-ERLAEIPIGKAEVMR---
----D----G-----------------R-D------ITLIGVGLTVHTCLLAAQELRH-L
-GVDA-AVINLRYINPLDRNVLSHYARL-TKKIITVEDHSLKGGMGSAILEFLEEEG---
--I--NG----VAVERLGYPG-FVDQGPIPQLFMAHGLSVKGIVKAVE--RLKPFRRV--
---------------------------A-----------P---SQDG----SAS------
---------------------------------
>KAF0151725.1|Ignavibacteriae-Ignavibacteria-root-root-root-Ignavibacteria_bacterium KAF0151725.1 1-deoxy-D-xylulose-5-phosphate synthase [Ignavibacteria bacterium]KAF0161722.1 1-deoxy-D-xylulose-5-phosphate synthase [Ignavibacteria bacterium]
MA------------------------------------DQSKYQVLFKVNSPKDIRSLTT
SELKTLCTEVREYMVDII-SQVGGHFGGGLGTVELTVALHKVFDTPNDLIVWDTGHQAYP
HKILTGRRDQLHTIRQLNGLSGFLKRSESE-YDAFGAGHATTSISAALGMAEG-SKQRGT
K-----------------KKVIAIIGDGAMTGGMAYEAMNNAGV-KS--SNLIVVLNDNR
MSIAPNVWQIHNYFN---EMIAHPEYNKFKGAVWDLTGKLD--Q--FGDRIRKVAARLER
GI-KSV--IT---P---GILFEALGFRYFGPINAHNLVQVVKIFDHI-KQL----NGPIL
VHVLSEKGKGYTPAEEHVQ----RYHA-AT-PFDKVTGKAYK-K----------------
-----P-S---------------------SVASYTSIFGNALVEIAKQNEKVVGITAAMP
DGTGMDYLQKEFPDRYYDVGIAEEHAVTFAAGLATQGVIPVVAIYSTFLQRGFDQIIHDV
ALQKLHVVFVLDRAGLVGADGPTHHGSFDLSYLRMIPGIVIMSPKDESELRDMLFTA-VN
Y-GKGPIAIRYPRGS-------A---------IG-VDV--K-DDFTNLEIGKAEVLS---
----K----G-----------------K-D------VALFAVGNMVEYAKSAQDILAS-D
-DISV-ELINVRFVKPLDIQMLDSTAAR-FNKIVTLEESTIVGGFGSAVLEYFAEKN---
--Y--KN-----DILRIALPDSFVEHGTQEELHKIIGIDPDGIVEKVK--QLMMNK----
------------------------------------------------------------
---------------------------------
>WP_012872342.1|Chloroflexi-Thermomicrobia-Sphaerobacterales-Sphaerobacteraceae-Sphaerobacter-Sphaerobacter_thermophilus WP_012872342.1 1-deoxy-D-xylulose-5-phosphate synthase [Sphaerobacter thermophilus]ACZ39296.1 deoxyxylulose-5-phosphate synthase [Sph
-------------------------------------------MLLERVDSPEDLKALSL
RELEQLAAEIRQTILDIIVGKTGGHFASNLGSVELAIALHYVFNSPQDKIVWDVGHQAYP
HKLITGRRDRFHTIRQPGGLSGFLQREESP-HDHFGAGHASTSISAALGMAVA-GRLKGE
R-----------------FHTVAVIGDGALTGGMAYEALNNAGS-LQ--VPLIVVLNDNE
MSIAPNVGALPKYLS---RIRTDERYTQAKIEVERLLHRMP--Q---GDWLLELGKRMKD
GL-KEV--VY---H---TMIWEELGFTYVGPVDGHNLRDLIETLQQV-REI----DGPVF
VHAVTVKGKGYEPAENDPF----KHHA-AS-I------KIPG-A----------------
-----P-P---------------------SPPKYQDVFGETLTALAREDERIVAITAAMP
DGTGLLPFAKEHPKRFFDVGIAEQHAVTFAAGLATQGLRPVAAIYSTFLQRAFDQVVHDV
CIQKLPVVLAMDRAGFAGEDGRTHHGLFDIAYLRCLPNMVLMAPKDENELRHMLKTA-IL
Y-EDGPIALRYPRGA-------G---------VG-VPL--T-GEPHPLPIGRGEVLR---
----E----G-----------------D-D------ITIVALGTMVLPAERAADILAE-Q
-GIHA-TVINARFVKPLDEELILSSAQR-TGHLLTVEEAMLAGGFGSAVLELLAREG---
--L--R-----LPVTTLGVPDRIFDHAPQGVLRKQAGLDAETIAARAA--ALLGARPA--
---------------------------D-----------V---PV------AGGGA----
---------------------------------
>PYS84220.1|Acidobacteria-root-root-root-root-Acidobacteria_bacterium PYS84220.1 1-deoxy-D-xylulose-5-phosphate synthase [Acidobacteria bacterium]
------------------------------------------MKLLEQINSPADLRRLRP
EQLQEAANEIRQYILETM-SRVGGHTGASLGAVELAVALHYAFDTPRDRLVWDVGHQAYA
HKILTGRRELLPTVKQYGGISGFLRRDESE-FDTFGAGHASTSLSAALGMAVA-RDEKGE
D-----------------HHVVAVIGDSSLAGGMAMEAVNQAGH-LK--TRLIVLLNDNE
MSIAPAVGALTGYLN---RIREAQGYHRFKDEVGETLREIP--S--FGERLYQAAKTVKD
AI-AAA--VL---P---GALVNELGFKYIGYVDGHNPRALVRALEEA-KQI---KDGPVI
VHALTQKGKGYPARERNYY----AWHA-TG-PFDLKTGEAVK-A----------------
----AK-P---------------------SHPQYTAVFGQTMCELMARDEKIVALTAAMP
DGTGIDKVLEKFPARAFDVGIAEQHCVTFAAGMSTEGLKPVCAIYSTFLQRAFDQIVHDV
CIQNLNVKFCMDRAGIVGADGPTHHGLLDIAYLRAVPNMIAMAPKDEGEMRDMLYTM-IE
H-V-GPAAMRYPRGS-------G---------TG-ADI--K-REPQLLEIGKAELLR---
----D----G-----------------G-E------VAIVAYGTMAHPSLQAAEALAK-E
-GIEA-TVVNARFVKPLDAGLLLALART-KRLIVTVEEAYLAGGFGSAVTELLEENG---
--L--LE---RLRVVRMGVPDRVITHGDPKLLLAKYGLDADGIYTRVR--ESWEVLEE--
---------------------------R-----------R---AG------SRARDAQVK
G--------------------------------
>PIU82691.1|Elusimicrobia-root-root-root-root-Elusimicrobia_bacterium_CG06_land_8_20_14_3_00_38_11 PIU82691.1 1-deoxy-D-xylulose-5-phosphate synthase [Elusimicrobia bacterium CG06_land_8_20_14_3_00_38_11]
------------------------------------------MSILEKINKPSDLRLIKK
ELLPELAKEIRDFMLSSV-SNTGGHLAPSLGAVEIAIALHYVFEAPKDKIIWDVGHQAYA
HKILTGRHSQFATLRQTGSISGFPKISESE-YDAFGTGHSSTAISAALGFAVA-RDLKDE
K-----------------HKVVAVVGDGALTGGLAYEGLLNTGH-SG--TDILVILNDNE
MFISRRVGALAAYLT---KLLTGGLYNKLYKRVDKFLSRIH--F--WGSQIMRIAKR---
-F-RVL--LF---P---GMLFEEMGFVYLGPVDGHDIGKLIEILSKV-KNL----KGPVL
LHILTKKGKGYAPAEDNPT----AFHG-VG-SFNIITGEPIA-R----------------
-------A---------------------KFPTYTKIFSQTLVKLARENEKIIAITAAMA
DGVGLVDFQKEFPKRFFDVGIAEGHAVTFAAGLAASGYKPVVAIYSTFLQRAIDEIIHDV
CLQNLPVVFAIDRAGIVGEDGATHQGAFDLSYLRMIPNIVIMTPSDENELQNMLKTA-FT
L-N-CPVAIRYPRGN-------G---------VG-VKL--E-KDIKILPVGKSEIVK---
----E----G-----------------K-E------LFILAAGSLVGVSLDVAHKFQS-E
-NISC-GVVNIRFVKPLDIDLIKNILQK-TKKIVTIEENVISGGFGSAVCELLKDAD---
-----------VKIHTIGLPDKFVEHGRQNEIREKYGLTSDKIHININ--QWLKKSG---
------------------------------------------------------------
---------------------------------
>OIO02816.1|Candidatus_Desantisbacteria-root-root-root-root-Candidatus_Desantisbacteria_bacterium_CG1_02_49_89 OIO02816.1 1-deoxy-D-xylulose-5-phosphate synthase [Candidatus Desantisbacteria bacterium CG1_02_49_89]PIV56061.1 1-deoxy-D-xylulose-5-phosphat
--------------------------------------------MLEKINDPKDLKKLDI
KDLSILAGEIRSEIVKVV-SVTGGHLSSNLGAVDLTLALHYVFDAPRDKIVWDVGHQTYA
HKLITGRRGRFHTLRKHKGLSGFPKREESV-YDVFDSGHSSTSISVALGIACA-RDLQGE
D-----------------YKVVAVIGDGSMTSGVAFEGLNQAGG-LK--KNIIVILNDNE
MSISKNVGALSKYLT---KLITNPDYNKLYQNLKDLLQDIP--V--IGDRIVDLGKKMTE
GL-KGV--FV---P---GALFEEMGFRYFGPVDGHNIPEMADVMKKV-SNL----EGPRL
IHVVTKKGRGFKPAEDNPD----VFHS-SP-PFDLETGILKT-Q----------------
-----P-A---------------------APPSFARVFSRTLIELAERDEKIVAITAAMS
LGTGLEDFSKKYPQRFFDVGIAEEHAMVFAAGLALEGMKPVVAIYSTFLQRAYDQVLHDI
CLQNLSVVIISAHSGIVGEDGPTHHGVFDLSYLRHLPGITVMAPKDEAELRHMLKTA-CN
H-K-GPVAIRYPKDR-------G---------VG-ADI--S-VPLKMIDIGLAEVLK---
----K----G-----------------G-D------IAVLGIGSMVYPCLKASEILEK-E
-GIKP-CVVNARFIKPLDRDLLVELAGT-FGKFVTVEENTLEGGFGSAVMELFEKEN---
--L--AG---KIAIKRIGLPDRFIEHGPRPVLLKECGLDAESIAATIE--VWFKRQLKI-
---------------------------KN-------------------------------
---------------------------------
>RFM22835.1|Chlorobi-Chlorobia-Chlorobiales-Candidatus_Thermochlorobacteriaceae-Candidatus_Thermochlorobacter-Candidatus_Thermochlorobacter_aerophilum RFM22835.1 1-deoxy-D-xylulose-5-phosphate synthase [Candidatus Thermochlorobacter aerophilum]
MIEHI---------------------QPSE-------ELANYGKYLCKINSPDDLKKFPL
KELPAIAQECREFIIDVV-SQYGGHFGANLGATDITVALHYVYHTPKDLLVWDVGHQAYV
HKILTGRRSVFHTNRQYKGISGFPKRSESI-YDTFGVGHASTSISAAAGMAVA-RDLRKQ
D-----------------HKIVAVIGDGAMTGGMAFEGLNHIGH-LK--TDVLVILNDNC
MSIDPNVGGLKEYLT---DITTNSTYNKIRRDIWDILSRMD--NE-LGERARQFIRSLEQ
GL-KAA--LT---P---GQFFEALGFRYFGPVDGHDVIHLVELLREL-REM----PHPKL
LHIVTIKGKGYKLAEEDQL----KWHAQSS-AFDKITGKSLK-A----------------
---PNP-N---------------------APPLYQDVFGNTITELAKMDERIVGITAAMP
SGTSLKFLEKVFPERFFDVGIAEQHAVTFAAGLATQGFKPVVAIYSTFLQRAYDQIIHDV
ALQNLNVIFAMDRAGLAGADGPTHHGAFDLSYLRLIPNMVIMAPMNEQELRDMLYTA-VK
Y-DAGPIAVRYPRGN-------A---------VG-VPM--R-KEFTLLEIGKGELLR---
----H----G-----------------N-D------IAFLGIGVMTNHAMKAADLLAE-Q
-GISA-AVANMRFVKPLDTALIDELCGK-YERLVTVEENTIKGGFGSAVIEYLQEKG---
--Y--SN-----KVLVIGLPDRFIDHGQPAELHKEVGLDPQSICQRVL--QFMGVETL--
---------------------------Q-----------V---IAK--------------
---------------------------------
>WP_155315325.1|Proteobacteria-Deltaproteobacteria-Desulfobacterales-Desulfobacteraceae-Desulfosarcina-Desulfosarcina_alkanivorans WP_155315325.1 1-deoxy-D-xylulose-5-phosphate synthase [Desulfosarcina alkanivorans]BBO67020.1 1-deoxy-D-xylulose-5-phospha
--------------------------------------MHPSSKLLKKIDSPADLKRLGR
SELPDLAKEIRKTIVDVV-STSGGHLASSLGAVELGIALHYVFDTPTDKILWDVGHQTYA
HKLLTGRRDRFPTLRRHGGLSGFTKRSESP-YDAFTTGHSSTSISAGLGIACA-KRLKKD
T-----------------SKVVAVIGDGSLTAGLAYEGLNQTGD-THKDKDLIVILNDNE
MSISQNVGALSSLLS---RTFSASRLQVMRKEFGEFLKSLP--R--IGENMYQLAKRSEE
SF-KTF--VT---P---GMLFEAFNFEYFGPIDGHNLDHLIDILNNI-KKM----DEPVL
LHVITKKGKGYRKAEQNPV----YFHG-VG-SFDVDTGICRK-S----------------
-----S-S---------------------TVPSYTDIFGKTMVDLAKENEKVIAVTAAMP
EGTGLVPFSKAYPDRFFDVGIAEQHGVTFAAGMASEGFRPVVAIYSTFLQRAYDQIIHDV
CIENLPVVFALDRGGIVGEDGPTHHGLFDISFLRTIPNMVVMAPKDENELRHMLATA-VA
H-D-GPIALRYPRGR-------G---------TG-AEL--D-DAFSPIPIGRAEILS---
----H----G-----------------D-D------LLILAVGSMVSEAVCAAALLAENH
-HVQA-TVVNARFIKPLDRELIGAQARR-HRYVLTVEENTVQGGFGSAILELLNDAG---
--I--KD----VAVRRLGINDQFVEHGPQDLLRGKYQVDASAIINAAL--EMKDSPGL--
---------------------------E-----------F---KG------ASVG-----
---------------------------------
>TLY16858.1|Nitrospirae-root-root-root-root-Nitrospirae_bacterium TLY16858.1 1-deoxy-D-xylulose-5-phosphate synthase [Nitrospirae bacterium]
------------------------------------------MSLLKTIHGPSDLKRMTP
EQFPELCQEIREQIILTV-SSVGGHLASNLGVIELTVALHYLLDTPKDKIVWDTSNQAYA
HKLLTGRREQFHTLRQFGGLSGFCKREESV-FDTFNAGHAGTGVSAAFGMVEA-REQLGQ
K-----------------HKVVCVVGDGAMTAGMTLEGLHHAGG-LG--KDFLVILNDNQ
MSISKNVGAISAYLN---RTFTGEFYTRVREETGHLLRSIP--H--IGRDMQKIARRAEE
LA-KGI--IL---P---GLLFEELGFQYVGPIDGHRFDHLLPALENV-LRL----KGPVL
LHVITKKGLGYEPAMKNPV----WFHA-CP-AFARETGEPAK-K----------------
-------S---------------------PRPSYTAIAVNTLVKLAKRDPRIVAITAAMC
EGTGLTVFEKEFPDRLYDVGIAEQHAVTFAGGLAAQGMRPVVAMYATFLQRAYDQVVHDV
ATQNLPVTFCIDRGGLVAEDGTTHHGAFDFPYLRHVPNMVVMAPKDENELQHMLKTC-LT
H-E-GPAAVRYPRGT-------S---------LG-VSM--D-AEPATLSIGKGELLR---
----D----G-----------------T-D------VAILAIGVTVWQAVKAAERLEH-E
-GISA-AVVNARFVKPIDAELIGNLARR-VRCLVTVEEAAKKGGFGSAVLETLSDQG---
--I--TD----VPTKLIGLPDWFIEQGPQDLLREKYGLTAEGIYQSVK--SLLAQVAS--
---------------------------G-----------A---IM------GNKGSGRT-
GTAKVQAKGIRFESEGDEQGS------------
>OGS45273.1|Elusimicrobia-root-root-root-root-Elusimicrobia_bacterium_RIFOXYD2_FULL_34_15 OGS45273.1 1-deoxy-D-xylulose-5-phosphate synthase [Elusimicrobia bacterium RIFOXYD2_FULL_34_15]
------------------------------------------MSVLDKIDKPSDLRLIKK
ELLPELANDIRKLMVSTV-SEIGGHLAPSLGTVELTIALHYVLNTPKDKIIWDVGHQAYT
HKIITGRRERFKTLRQTDGISGFPKIAESE-YDAFGTGHSSTAISAALGFAVA-RDLNSE
D-----------------NKVVAVVGDGAMTGGLSYEGLLNAGH-SG--TDMLVILNDNE
MFISHRVGALAAYLT---KLLTGGLYANFHKRVERFLSRIH--F--WGSQIMRVAKR---
-F-RVL--LF---P---GMLFEEMGFAYLGPIDGHDIDKLIEILTKV-KDL----KGPIL
LHIITKKGKGYEPAEENAT----AFHG-IG-KFNIITGDLLS-E----------------
-------P---------------------KFPTYTKIFSQTLVKLAEKDPKIIAITAAMA
DGTGLVNFQKEFPKRFFDVGIAEGHAVNFAAGLAGAGYKPIVALYSTFLQRAIDQIIHDV
CLQNLPVIFAIDRAGIVGEDGATHQGAFDLTFLRMIPNIVIMAPSNENELQKMLITA-VK
L-N-KPVVIRYPRGE-------G---------IG-AKL--D-TEPKPLEIGKSQVLV---
----E----G-----------------N-D------VCIFAVGNTVNPAIKVSERFKT-E
-GISC-GVVDVRFVKPLDTILIKKITNK-VKNIVTIEENVVSGGFGSSVCELLKNSG---
-----------VKIKIIGLPDQFIEHGKQSDIRKKYGLTEDTIYNNIK--EWLKNSD---
------------------------------------------------------------
---------------------------------
>OGQ88592.1|Proteobacteria-Deltaproteobacteria-root-root-root-Deltaproteobacteria_bacterium_RIFOXYD12_FULL_56_24 OGQ88592.1 1-deoxy-D-xylulose-5-phosphate synthase [Deltaproteobacteria bacterium RIFOXYD12_FULL_56_24]
M---------------------------------------SHTPLLDCINSPTDLKKLSV
EQLGTLAAEIRATIIQTV-SKTGGHLAPCLGVVELTLAIHYVFDTPEDKLVWDVGHQSYA
HKLLTGRREKFHTLRQYQGISGFPKREESP-FDSFDTGHSSTSISASLGIATG-KELKGD
R-----------------HKSIAVIGDGSMTGGMAFEALNQAGH-LH--KNLIVILNDNE
MSISPNVGALSSFLS---RKLTSKTAVRVKKEMEHFLKSFS--N--VGENILSVLKKSEE
SF-KGF--FT---P---GMLFEALKFEYIGPIPGHNLENLIEALSNV-RDF---STGPTL
IHVLTTKGKGYEPAEKNPG----DFHG-VG-PFCIETGHPLP-S----------------
-----P-P---------------------APPSYTKIFGETLVEIAAQDPRVVAITAAMP
AGTGLSNFSQRFPERFFDVGIAEQHAITFAAGMATEGLLPVVAIYSTFFQRALDQIIHDV
CLPNLPVTLAIDRGGLVGDDGPTHHGVFDLSFLRFIPNLVIMAPKDENELRHMLHTA-IL
H-P-GPAAVRYPRGN-------G---------EG-VFL--D-EVRQRLPLGKGELLR---
----E----G-----------------E-D------ILLLPIGNRVAAALEAATGLKK-L
-GMEA-AVINPRFIRPLDEELICEWARR-TGKVITIEDNVKKGGFGSAVLELFAKKN---
--L--WG----VQTKILGLPDKFMEHGTQAQLRHKGNIDAPAIIVEAL--ALCGQNR---
------------------------------------------------------------
---------------------------------
>RKY63655.1|Candidatus_Latescibacteria-root-root-root-root-Candidatus_Latescibacteria_bacterium RKY63655.1 1-deoxy-D-xylulose-5-phosphate synthase [Candidatus Latescibacteria bacterium]
------------------------------------------MPILDSVNGPEDIKKLTV
SELEQLADEIRERIISVV-SRTGGHLAPSLGVVELTLALHYVFDAPKDKIIWDVGHQAYA
HKLITGRRDRFHTLRQLGGISGFTKRSESP-YDPFGAGHASTSISASLGFACA-RDMTGG
D-----------------YKVVAVIGDGALTGGLAYEGINNAGA-LK--KDMIVVLNDNR
MSISPNVGAMSRVFT---DIITAQAYNRLKNDIWELTGRLA--F--LGEQVRRIVRRIDQ
SL-KAL--IV---P---GIFFERLGFRYFGPIDGHDLPHLISVLQQV-KDL----KGPIL
VHIYTVKGKGYKPAEEDAT----TFHG-LG-RFDPKTGTPIK------------------
-------G---------------------EGPIYSEVFGRSLTEFAEERERVVAITAAMK
DGTGLKYFAERFPERFYDVGIAEAHAVVFAAGLAAAGMRPVAAIYSTFLQRALDPIIHDV
ALQKLPVVFAIDRAGIVGDDGPTHNGTFDLIYLRMVPDMVVMAPKDERELKAMLLTA-LN
Y-EEGPIALRYPRGK-------G---------PG-ADF--S-GEVEPLPVGRAEVLK---
----E----G-----------------R-D------GTIWALGSMVRPSLEASEILEA-E
-GLSF-GVVNARFVKPLDCELLLKTS-E-LGPVVTVEEGSLSGGFGSAVLEYLEDSG---
--L--SS----VRVLRLGIPNRFVEQGRREEVLRILGLDGRGIAKSIR--EWL-------
------------------------------------------------------------
---------------------------------
>PKN05228.1|Proteobacteria-Deltaproteobacteria-root-root-root-Deltaproteobacteria_bacterium_HGW-Deltaproteobacteria-9 PKN05228.1 1-deoxy-D-xylulose-5-phosphate synthase [Deltaproteobacteria bacterium HGW-Deltaproteobacteria-9]
MKP----------------------------------LETVDYSVLPGVNYPSDIRKLNI
AELNTLAQEIRSLIIHTV-ASTGGHLASSLGTVELTLAIHYVFNTPEDKLIWDVGHQSYA
HKIITGRKEKFATLRCRGGISGFPKREESI-YDAFNVGHSGTSIAAAAAFAEA-QCLKGE
H-----------------KKAIAVIGDGSMTTGMAFEGLNWSGD-RD--KELIIILNDNE
MSISPNVGAMSSYLN---RIMTGDRVTKFKGELKNFLRSIP--G--IGEQIFKLSRQIEE
SV-KTF--VV---P---GALFEELGFTYVGPLEGHRLDYLIKNFENV-KKL----KGPVL
VHVITQKGRGYKYAEDNSP----TYHG-VA-PFDVETGQTIP-S----------------
-----V-N---------------------TAPSYTEIFGRTLIDLAASESRIVAVTAAMC
EGTGLDEFRKKFPERLYDVGIAEQLAVTFAAGLSIEGLLPVVAIYSTFLQRAYDQILHDV
CLQKLPVIFAVDRAGIVGEDGATHQGLFDLSYLRNLPHLVMMAPKDENELRHMLKTA-VA
C-G-FPVSVRYPRGK-------G---------IG-VPL--D-NELSVLPLGRGEVLQ---
----D----G-----------------T-D------LAIIAVGCTVHPALAAGRKLAA-E
-GFGV-KVINARFIKPLDAELLLATAAS-THKLLTIEENVLAGGFGSAVLELLAREG---
--M--TN----VMVRRLGIRDEFIEHATQAELRSLHGLDEEGILRVAK--EMLEQSR---
------------------------------------------------------------
---------------------------------
>WP_149170368.1|Firmicutes-Negativicutes-Selenomonadales-Selenomonadaceae-Selenomonas-Selenomonas_sp._mPRGC5 WP_149170368.1 1-deoxy-D-xylulose-5-phosphate synthase [Selenomonas sp. mPRGC5]TYZ24741.1 1-deoxy-D-xylulose-5-phosphate synthase [Selenomonas sp
M---------------------------------------NAYPLLDKINNPEDIKKYSL
SELEELARELRSFIIDTV-AANGGHLAPSLGTVELTLALYSVFRFPQDKLVWDVGHQAYS
HKILTGRRERFHTLRQLGGITGFPNRFESK-YDAFGVGHASTSISAALGMAVS-RDLCGR
N-----------------NEVIAVIGDGALTGGESFEALNQAGD-LG--KKLIVILNDNE
MSIDKNVGGMSEYLS---RIRMAPQYNKAKKDVGNLLMSIP--H--IGDKAYRTAQIVKD
SV-RSA--LV---P---GSVFEEIGFHYIGPIDGHDISLLQEMFCRA-KEL----EGPVL
IHIHTKKGKGFLPAEKNPN----KFHG-IG-VFDRHTGECPK-K----------------
-----Q-G---------------------GAPSYTSVFSKALIELADKNTDITAITAAMP
SGTGLKAFGEVYPARFFDVGIAEEHAVTLAAGMAADGRHPVVALYSTFAQRAYDQLMHDV
CLQNLPVTLCLDRAGLVGADGPTHHGAFDLSYLRHMPNMTIFVPKDEAELRDMLATA-VS
M-D-SPTAVRYPRGA-------G---------FG-VPM--R-EEFSEVPVGKAEILK---
----A----S-----------------D-ED----TVAFLAVGPMVHRAEQAAAILTD-E
-GISA-SVVNMRFVKPLDTGVIEQMASR-C-LLVTVEENSLVGGFGSGVAEYLMDKG---
--L--SD---KVKLLRLGIPDKFIEQGTPNELLELCGLTPEQMAAAVK--ERL-------
---------------------------K--------------------------------
---------------------------------
>WP_121171604.1|Aquificae-Aquificae-Desulfurobacteriales-Desulfurobacteriaceae-Thermovibrio-Thermovibrio_guaymasensis WP_121171604.1 1-deoxy-D-xylulose-5-phosphate synthase [Thermovibrio guaymasensis]RKQ60406.1 1-deoxy-D-xylulose-5-phosphate synthase [Th
-------------------------------------------MILERVNSPDDLKKLSF
EELKILAEEVREFIVETV-KKTGGHLASSLGVVELTIALLRVFSPPKDEIVWDVGHQSYP
YKILTDRKDKFHTLRQFGGISGFPSIKESP-YDAFGTGHSSTSISAALGIKVA-KRLKGE
D-----------------GKVIAVIGDGALTAGQAYEGLNNAGQ-LG--EDLIVILNDNK
MSISKNIGAISNYLT---KLTTGENLRRAKERLEEVTKRI------FGEKIYRGLKRVED
LLVKGL--FP---P---GMLFEELGFRYVGPIDGHDIETLETTLRNV-SKL----KGPTL
VHVLTKKGKGYEPAEEKPD----KFHG-VS-PKS------SS-L----------------
-----E-P---------------------RPPTYTEVFSNTLIEIAKEDKRVIGITAAMP
SGTGLDKFREVFPNRYFDVGIAEQHAVTFAAGLAKKGLKPVVAIYSTFLQRAYDQIVHDV
ALQELPVVFAVDRAGLVGEDGATHHGIFDLSYLRSIPNMVVAAPKDEEELRHLLFTA-IK
S-D-KPFAVRYPRGR-------G---------YG-VRI--R-EPLKEIPIGTWEVLK---
----E----G-----------------K-D------VLILATGWPVYQALEAAKELEK-E
-GIIA-TVVNARFIKPIDEELLKELAKK-YKIIITVEENTVKGGFGSAVDEFLSP-----
--W--YC----GKLINLGIPDKFIEHGSQQILRSLVGIDKEGIKRVIL--ENVKTKTF--
------------------------------------------------------------
---------------------------------
>OGP86395.1|Proteobacteria-Deltaproteobacteria-root-root-root-Deltaproteobacteria_bacterium_RBG_13_65_10 OGP86395.1 1-deoxy-D-xylulose-5-phosphate synthase [Deltaproteobacteria bacterium RBG_13_65_10]
M--------------------------------------GYKTHWLDTINCPADLRRVPL
EELPLLAQEVRDRLLACV-SKTGGHLASSLGATELTIAIHRVFEAPHDRIVWDTGHQAYV
HKLFTGRREQLSTLRQHGGISGFLRRVESP-YDVFGAGHAGTAISAALGTAEG-IRLRSG
D-----------------ERVVAILGDAALTAGIAFEGLNQAGT-RG--KNLIVVLNDNE
MSISPNVGALNSFMS---RKLTSPFFRKIKDEAKFFLRSVP--G--IGEDLVHWAKRWEE
AV-KTF--FS---P---GILFEALGFKYIGPIPGHDVIPLVETFENV-KRL----EGPIL
VHVLTQKGKGYAPAEENPV----AYHG-VT-SFDVRSGKSTE-K----------------
-----K-A---------------------KAPSYTEVFARAMIKLAHADPRVIGITAAMP
SGTGLDRFGKEFPDRFYDVGIAEQHAITFSAGLATEGFRPVAAIYSTFLQRAYDQIIHDV
CIQDLPVTFALDRGGLVGADGATHQGLFDISYLRTIPNVIVMAPKDENELQHMLKTA-VE
C-G-HPAALRYPRGN-------G---------LG-VPL--D-EDLKEIEIGKGELLR---
----D----G-----------------T-D------AALIAFGVMVKPALDAAEILEA-E
-GIQV-AVVNARFAKPLDADLIGLLARR-TGRIVTIEEHVRMGGFGSAVLEALSDLG---
--L--HG----VKTQVLGIGDAFIEHGPTEVFHEQFGLRPAQIAQTVR--ALLGPEKE--
---------------------------K--------------------------------
---------------------------------
>KPK91768.1|Proteobacteria-Deltaproteobacteria-root-root-root-Deltaproteobacteria_bacterium_SM23_61 KPK91768.1 1-deoxy-D-xylulose-5-phosphate synthase [Deltaproteobacteria bacterium SM23_61]
-----------------------------------------MGDLLKQIHNPSVLRLMRV
ADLPKLAQEIREEIIQSV-SKVGGHLASSLGVVELTLALHYVFDTPRDRIVWDVGHQTYA
HKLITGRNENFHTLRQSGGICGFPRREESP-YDTFGTGHSGTSISAALGMAQA-RCLRGE
D-----------------YKVIAVIGDGSMTAGEAFEGLNQAGA-ME--KDLIVILNDNE
LSISPNVGALSSYLN---RLMTGQFATHFREEIKSFLKKIP--G--IGGSALKWARYAEE
SL-KGF--FL---P---GLLFEELGFKYVGPLPGHKIDSLIETFRNI-KQL----RGPIL
VHVLTQKGKGYEPAEKDPV----TFHG-VG-PFVPESGEILN-H----------------
-----K-A---------------------GCLSYTEAFGQTMLKLGREIPCLVGITAAMP
QGTGLDAFAAEFPARFFDVGIAEQHGITFAAGLAAEGFIPVVAIYSTFMQRAYDQILHDV
CLQNLPVVLALDRGGIVGADGSTHQGLFDFSYLRHIPNLTVMAPKDENELQHMLRTA-VA
C-G-RPVSLRYPRGA-------G---------WC-GFL--D-EEAKELPIGKAEVLR---
----R----G-----------------R-D------LILLAIGSTVKAALEAASRLQD-R
-GVES-TVVNARFVKPLDGELIGSLAAG-CARLITVEENALQGGFGSAVLELLEERG---
--L--TE----VQVRRLGIPDVFVEHGPQDVLRRKFGIDAEGIVSAAE--ELLKKP----
------------------------------------------------------------
---------------------------------
>OGC05039.1|root-root-root-root-root-candidate_division_WOR-1_bacterium_RIFOXYA12_FULL_43_27 OGC05039.1 1-deoxy-D-xylulose-5-phosphate synthase [candidate division WOR-1 bacterium RIFOXYA12_FULL_43_27]OGC19195.1 1-deoxy-D-xylulose-5-phosphate synthase [c
-----------------------------------------MTALLDKIKLPETLKELSS
KQLDQIADEVRKKIISIT-SKSGGHLASSLGAVELAVALHATFDSPVDKIIWDVGHQSYA
HKLLTGRLDRFNTLRQHGGISGFPNAAESP-HDPFTVGHASASISQALGLVKA-RDLNGE
K-----------------HSVIAVIGDASLSGGLAFEGMNNAGG-LK--TNLIVILNDNE
MAISKSVGAFSNYLT---AVRTSNFYVDIVGRIEKLIRHFP--R--IGTSLFESAKKLKD
RT-RQI--VL---NFKVDVIFEELGFKYFGPINGHNIPLLMSTLHHA-KDI----EGPIL
IHVLTKKGKGYSHAEDDPT----RFHG-AP-PYYIENGKSKT-N----------------
-------G---------------------TGPTYTEIFGKTMLELAEQNPKVVAITAAMT
DGTGLVEFAQKFPERFFDVGIAEEHAVTFAAGLAKGGFRPYVAIYSTFLQRAYDQIIHDV
CLQNLPVVFAIDRAGIVGEDGATHNGAFDMAYLRAIPNMTVMAPKDEKEFQSMLHTA-SE
Y-K-GPVAIRYPRGS-------G---------YS-AAK--S-S-------GTG-------
-----------------------------S------VCIIAIGSMVYPAIEAAKMFGD--
----A-FVVNARFVKPLDKKLILESVKN-AKQIVTVEEGTIEGGFGSAVAELLEDEG---
--I--K-----IPVKRIGLPDQFIEHGARREILDLYGLSAEKICQTIK--NL--------
------------------------------------------------------------
---------------------------------
>TET18132.1|Chloroflexi-Dehalococcoidia-root-root-root-Dehalococcoidia_bacterium TET18132.1 1-deoxy-D-xylulose-5-phosphate synthase [Dehalococcoidia bacterium]
----------------------------------------MKTNILDRIDSPAKLKGLTY
DDLEKLSAEIRQELVGTV-PLSGGHLASNLGVVELTIALHRVFDSPTDKIVWDVGHQSYV
HKLLTGRREKFPSIRQYGGLSGFTDRAESP-HDVFGAGHASTSISAALGMALA-RDLAGE
N-----------------HHVVAIIGDGALTGGLAIEALNHCGH-LG--TSLIVVLNDNG
MTISPSVGAFSRVLR---RVTLDLRYEQAKRRARRTVTFFP-----LGELAWAASKRVKR
TM-KRA--LV---P---GAIWEEFGFIYVGPVNGHDIRELEAALIRA-RDY---EAKPTF
IHILTQKGKGHPPAEADAV----RFHG-IA-PGNNVTAA---------------------
------------------------------SPSYSEVFGQTVLRLMRENERVVAITAAML
DGTGLSEASCEFPHRVFDVGICEQHAVTLAGGLATQGFIPIVAIYSTFLQRAYDQLIHDI
CIQNLPVVFAIDRAGIVGDDGKTHQGAFDISYLCCIPNMVVAAPKDEDELQHLLYTA-VA
K-E-CPMAIRYPRGS-------G---------PG-APL--S-SDVRQVPIGKGELLR---
----V----G-----------------Q-D------IGILAIGSTVYSALSAAEQLGE-E
-GVRC-AVANARFAKPLDSDLVMGLAAQ-TKRLVTVEENALAGGFGSAILQLIQASGL--
--L--SD----VRVECIGLSDGFVEHGPQELLRAMFALDSDGIAQRIR--VSFPELFA--
---------------------------R-----------G---HS-------K-------
---------------------------------
>OUM96859.1|Firmicutes-Bacilli-Bacillales-Paenibacillaceae-Thermobacillus-Thermobacillus_sp._ZCTH02-B1 OUM96859.1 1-deoxy-D-xylulose-5-phosphate synthase [Thermobacillus sp. ZCTH02-B1]
-------------------------------------------MLLEQIRGPKDLKALPV
DLLDELAGEVRRFLIEKL-SVTGGHLASNLGVVELTLALHYVFDSPKDRLIFDVGHQAYV
HKIVTGRMHRFDTLRQYKGLCGFLKRSESE-HDVWEAGHSSTSLSGAMGMAIA-RDLKGE
N-----------------HHIVAIIGDGALTGGMALEALNHIGH-EK--KKLIVVLNDNE
MSIAPNVGALHNYLG---RIRSDRHYLKAKEELQQLLNRIP--A--IGGRLAKTAERLKD
SL-KYM--VV---P---GMWFEELGYTYLGPVDGHDVRKLIEALNQA-KAV----GGPVL
VHVLTVKGKGYKPAEADSH----KWHG-IT-PYKIESGQVLK-Q----------------
-------A---------------------GPPTYTDVFGDTLVELAERDPRIVAVTPAMP
GGSGLLKFAKRFPDRMFDVGIAEQHAATLCAALALEGMKPVFAVYSTFLQRAYDQVVHDI
CRHNANVILAIDRAGLVGPDGETHQGVFDIAFLRHIPNMVLMMPKDENELRRMLRTA-VE
Y-DGGPIAVRYPRSP-------G---------VG-LKP--E-PDPQPIPIGSWETVR---
----A----G-----------------E-D------LVALACGPMVGLAEAAAERLLA-E
-GVRM-RVVNARFLKPLDEEMLLSLADE-GLPVLVIEEGAVHGGLGGAVLEFYALRG---
--I--DH----MRIRLIGVPDRFIEHGSIREQREEIGLTADRIVGEAM--RLRARPGA--
---------------------------R-----------A---GA------ARI------
---------------------------------
>WP_136797774.1|Proteobacteria-Deltaproteobacteria-Desulfobacterales-Desulfobulbaceae-Desulfopila-Desulfopila_sp._IMCC35004 WP_136797774.1 1-deoxy-D-xylulose-5-phosphate synthase [Desulfopila sp. IMCC35004]TKB39487.1 1-deoxy-D-xylulose-5-phosphate syntha
M-------------------------LTTL-------TQDPETLLLPKVDSPKDIRDFSL
DELTALAQEIRDTIIQTV-SKTGGHLAPSLGVVELTIALHYIFDSPNDKLIWDVGHQSYA
HKLLTGRRQQFATLRQYKGMSGFPKFSESE-YDAFETGHSSTSISAALGMNVA-KSLNGS
N-----------------KKAIAIIGDGSMTAGMAFEALNHAGH-LN--KDLIVILNDNE
MSISPNVGALSSFLS---RKLTGRTMRRVKNHIEERLTAIP--N--VGENILSILKKSEE
SF-KSF--FT---P---GMLFEAFKFDYIGPILGHDYEELIPALRSA-RDN---YHGPTL
IHVLTTKGKGYEPAEKNPG----AYHG-VG-PFSIETGKPHA-S----------------
-----K-----------------------GGVNYTKVFGKTICDMAEQDDRITAISAAMV
AGTGLSGFAEQFPDRFFDVGIAEQHAVTFAAGMATEGKRPVVAIYSSFLQRAMDQIIHDV
CIPNLPVTFAIDRAGVVGDDGPTHHGVFDVSFLRFIPNLVFMAPKDEEELQHMLYTA-VN
Y-D-GPAAVRYPRGA-------G---------EG-VEM--S-DDLKEMEIGRGELLL---
----E----G-----------------D-D------VLLLPVGNRVAPAMVAAARLEE-L
-GFSV-AVINPRFIKPLDNDLICSLAEK-TGRIVTIEDSVIAGGFGSSILELLSSKG---
--M--HH----VQCRLLGYPDNFIEHGPQSTLWKNSHLDSVSILHAAL--RIMDKDPL--
---------------------------KYL------------------------------
---------------------------------
>WP_008954537.1|Proteobacteria-Betaproteobacteria-Neisseriales-Chromobacteriaceae-Pseudogulbenkiania-Pseudogulbenkiania_ferrooxidans WP_008954537.1 1-deoxy-D-xylulose-5-phosphate synthase [Pseudogulbenkiania ferrooxidans]EEG08314.1 deoxyxylulose-5-phosph
-----------------------------------------MYPLLDTINYPADLKRLAR
HELPQLAGELRQFLVESV-SKTGGHFASNLGSIELTIALHYVFDTPHDRLVWDVGHQTYP
HKILTGRRSMMHTMRQKGGLAGFPKREESE-YDTFGVGHSSTSISAALGMAAA-AKAQGI
E-----------------RKSVAIIGDGAMTAGQAFEALNNAGA-MD--LDMLVILNDND
MSISPNVGALNNYLA---KLMSGRFYAAMKQGSSKVLGIAP--P------LREIASKVEE
HV-KGM--FT---P---GTLFEEFGFNYIGPIDGHDLDVLVDTLKNI-KSL----KGPQF
LHIVTKKGQGYKLAENDPV----AYHG-VT-KFDPANGLSGG-K----------------
-----SGS---------------------SKPSYTQIFGDWICDMAKHDTRLVGITPAMR
EGSGLVRFEKEHPDRYFDVAIAEQHAVTFAAGLACDGMKPVVAIYSTFLQRGYDQLIHDV
ALQNLPVVFAIDRAGLVGADGPTHAGAFDISYLRCIPNMTVMAPSDENECRQMLYTA-FT
L-D-TPTAVRYPRGT-------G---------PG-AHI--Q-HEMSALPIGRGHIRR---
----Q----G-----------------QGR------VAILAFGSMVTPALQAAEAF----
---DA-TVADMRFVKPLDTGLIKSLAES-HELIVTVEENVVMGGAGSACVEAIEAQG---
--I--T-----APVLQLGLPDDYVEHGDPALLLADCGLDAKGIEASIA--ARLASR----
------------------------------------------------------------
---------------------------------
>Yap2000.bin4.8_01252 1-deoxy-D-xylulose-5-phosphate synthase
MNK----------------------------------EGLGRSHFIDLVSGPKDLRLLNK
HQLNMLSKEIRDIIVNTV-SKTGGHLASSLGAVELTIALHYVFNSPNDKIIWDVGHQAYA
HKLLTGRKDRFSTLRQHKGIAGFPKSKESP-HDAFDTGHSSTSISAALGIAAA-RDLKQE
T-----------------NKVISIIGDGALTGGMSFEALNHAGA-LK--KDIIVILNDNE
MSISKNVGALSSYLS---KLVTRPKYAETRKKIENILRKLP--G--IGKKASKAL-GIEE
TI-RAL-ATA---P---GLIFRELGFNYFGPVDGHSLEDLIKALKNI-KQL----KGPIL
LHILTRKGKGYSYAEADRT----RFHG-IA-PFNIENGEGRA-Q----------------
-----------------------------SQVTYTKAFSSCLTKLAKENNKIIAITAAMK
SGTGLEQFAETFPERFFDVGIAEQHAVTFAAGLAKNGYKPVCAIYSTFLQRAYDQIVHDV
CLQNLPVIFAVDRAGLVGEDGPTHHGSFDLSYLRHIPNMTVMAPKDENELGHMLRTA-LD
I-D-GPVAIRYPRGA-------G---------LG-VAV--E-NPYHPIEFGKAEVIQ---
----E----G-----------------K-D------LAILAVGSCVDAASKAAEKLDK-K
-KISA-AVINARFVKPLDQKLILSLAKK-HGNLITVEENALEGGFGSAVLELLEKHK---
--I--D-----AKVSRIGIPDEFIEHGSMPVLRKEIGLTEDNIINEAK--SMLKNQ----
------------------------------------------------------------
---------------------------------
>YT1_182_00536 1-deoxy-D-xylulose-5-phosphate synthase
MVK----------------------------------EELDRSHFLDLVSSPKDLRLLNK
QQLDMLAEELRRLIIETV-SKTGGHLASSLGVIELTIALHYVFDSPNDKIVWDVGHQAYA
HKLLTGRKNKFHTLRQHKGIAGFPKSKESP-HDAFDTGHSSTAISAALGIAAA-RDLKHE
K-----------------NKVIAVIGDGALTGGMSFEALNHAGS-LK--KDLIVILNDNE
MSISKNVGALSSYLS---KLVSKPGYVDRRKKVERILRGIP--G--LRRQAAKVF-GIED
TI-RALAATT---P---GLIFRELGFRYFGPVDGHNIEQMIKTLENI-EQL----KGPIL
LHVITKKGKGYSYAEADRT----RFHG-IA-PFNIENGEKKH-K----------------
-----------------------------SSVTYTTAFSRCLTKLAKQDKRVVAITAAMK
PGTGLDQFAGMFPDRLFDVGIAEQHAVTFAAGLAKNGYKPVCAIYSTFLQRAYDQIVHDV
CLQNLPVVFAIDRAGLVGEDGPTHHGSFDLSYLRHIPNMTVMAPKDENELGHMLKTA-LE
I-D-GPVAVRYPRGT-------G---------LG-VAI--Q-NPYHPIELGKAEVMQ---
----K----G-----------------K-D------LAILAVGSCVDMANKAAEKLGK-N
-KINA-TVVNVRFVKPLDEKLILNLAKK-HRKLITIEENALDGGFGSGVLELLEQYN---
--T--K-----ATVKRIGIPDKFVEHGSMSILREKIGLTEDNIVKEAK--SLMAK-----
------------------------------------------------------------
---------------------------------
>YT1_767_00455 1-deoxy-D-xylulose-5-phosphate synthase
M-------------------------------------QQSKTHFLDMIESPKDLKVLNS
SQLKLLADEIRHKIITTV-SKTGGHLAPSLGVVELSIALHYSFDCPNDKIVWDVGHQSYA
HKILTGRSKRFHTLRQHKGISGFPRIKESE-YDAFGTGHSSTSISAALGIAKA-RDMEKK
S-----------------YKVVAVIGDGALTGGMAFEGLNQAGH-LK--SDLIVILNDNK
MSISPNVGALSSYLR---KMVTHPKYKITRKKVERFLKR-------WSKKAAERAFAMED
TI-RAL--SG---P---GLLFKEMGFRYFGPVDGHNIDSLNRLFNNI-RDV----KGPVL
VHLITKKGKGYSYAEKEVT----KFHG-IS-SFNVENGKKIS-S----------------
-------G---------------------EGMTFTDAFSSAMVKLGKEDQRIVGITAAMP
SGTGLDRFAREFPERFFDVGIAEQHAATFAGGLASQGFKPVVAIYSTFLQRAYDQIIHDI
CLQDLPVVFAVDRAGIVGEDGATHQGCFDLSYLRSIPNMKIMAPKDENELGHMLKTA-IS
L-N-CPIAIRYPRGK-------G---------KG-TAI--E-SQLESIELGKAEVLK---
----D----G-----------------K-D------VLALCAGPLSYDALEAAEELEK-K
-GISV-CVVNSRFIKPLDEKLMTGLAAR-IKKVVTIEDNSSEGGFGSAVLELLEKNN---
--I--K-----ASVKRIAVPDRFIEHGKQSQLKEDAGLSRENIIRVIR--EII-------
------------------------------------------------------------
---------------------------------
>MP5_5_87_00216 1-deoxy-D-xylulose-5-phosphate synthase
------------------------------------------------------------
------------------------------------------------------------
------------------------------------------------------------
------------------------------------------------------------
------------------------------------------------------------
------------------------------------------------------------
------------------------------------------------------------
----------------------------------------------------------MA
PGTGLDRFAREFPDRFFDVGIAEQHAVTFAGGLASQGFKPVVAIYSTFLQRAYDQIIHDI
CLQNLPVVFAVDRAGIVGEDGATHQGCFDISYLRNIPNIKIMAPKDENELGHMLKTA-LD
L-N-CPAAVRYPRGS-------G---------VG-IGV--E-NPLESLELGKAEVLR---
----E----G-----------------K-D------VLVICAGPVAYTALDAAAELEV-K
-KVSA-CVVNSRFVKPLDEGLIPGLAEK-LKRVVTIEENTLEGGFGSAVLELLERKG---
--V--K-----ADVKRIAILDAFIEHGSQEQLRKDAGLTKGDIVRTIL--RMVK------
------------------------------------------------------------
---------------------------------
>ARS106_00355 1-deoxy-D-xylulose-5-phosphate synthase
M--------------------------QQQ-------DHLEKTSFLDKVNFPNDLKKLGK
DQLKVLAQEIRGKILNVV-SKTGGHLGSPLGAVELTLAVHYIFDAPKDKIIIDTGHQSYP
HKLITGRRDNFHTLRQYKGVCGFCNISESE-YDVFGAGHAATSISAALGIAKA-RDYKNE
D-----------------DKVVVIVGDGALTAGLAFEGLNNLGA-SK--TNMLVILNDNR
MSISPNVGAISNYLN---KIVLNPKYFQLRKRTRNLLKKIP--G--IGEQELEKVFKAQE
RL-RNI--YS---E---GIFFESLGFQYFGPIDGHNIDELITALENV-KNL----KGPVL
LHVKTEKGKGYEFAEKDLD----KFHG-MS-PFDPINGQKYV-K----------------
-------S---------------------TNITYTDAFANALIRIAEEDKKIVAITAAMK
AGTGLNKFEKHFPDRTIDVGIAEQHAVTFAAGLAINGMKPVCAIYSTFLQRSFDMIIHDV
CLQNLPVIFALDRAGLVGDDGPTHNGPFDIAYFRLVPNITIMVPKDENELQHMLYTA-TL
L-Q-GPSTLRYPRGG-------G---------IG-VGL--D-PELRELEIGKAEILE---
----Q----G-----------------S-D------LLILGVGPILYDAMYAVEELKC--
---NA-TIVNARFVKPLDEKVILKYANK-IKNIITLEEGTINGGFGSAVLELLEDNG---
--I--K-----ANVKRIGIPDKFIDHGKPDIQKKLAGIDKESIKKAIV--EILKKE----
------------------------------------------------------------
---------------------------------
>CG11_big_fil_rev_8_21_14_0_20_43_8_01342 1-deoxy-D-xylulose-5-phosphate synthase
--------------------------------------------MIRRISGPDDIKKMNI
EELNELAGSIRCHLINTV-SKTGGHLAPNLGTVELTIAMHKVFSSPRDKMVFDVGHQCYT
HKLLTGRKDRFHTLRQEDGLSGFPKREESE-HDAFNTGHSSTSVSASLGIAAG-AKLKRD
D-----------------GNVICVIGDGALTGGVALEGLNQAGY-LK--TNLIIILNDNE
MSIASNVGGMSEYTS---RIKNTDIYQNVKKEVEALIEANG--T--CGEH----AKAIKD
EL-KYL--LN---P---GIVFQKLGIDYLGPIDGHNIKELICTLDEA-KKR----RKPVL
VHIKTIKGKGYVFAEANAE----RFHG-IS-SFDITNGQKNG------------------
-------T---------------------KKETFTSIFGKQMVKMGYNDQKTIAITAAMP
SGTGLTDFAKHFPDRFFDVGIAEQHAVTFAAGLATQGFRPVVAIYSTFLQRAYDQIIHDV
ALQKLPVTFAIDRGGMVGEDGPTHHGVFDLSYLRHIPNMTVMVPRDEIELCDMMDFA-QK
H-D-GPIAYRYPRDN-------V---------VG-ADP--E-KKRTPIAIGRSEILK---
----P----F-----------------K-NNHLKKKIAILCTGHIINDVISSVDGIDK--
-DIDV-MIVNARFVKPLDTRLIESISQE-ADHIVTVEENSSQGGFGSAVLEYVEDLR---
--I--KGEIKTRSVIRFGLPDKFIEHAPLKRLKELYGLTGRKIIDSIN--SLG-------
------------------------------------------------------------
---------------------------------
>CG08_land_8_20_14_0_20_43_7_00831 1-deoxy-D-xylulose-5-phosphate synthase
------------------------------------------------------------
------------------------------------------------------------
------------------------------------------------------------
------------------------------------------------------------
------------------------------------------------------------
------------------------------------------------------------
------------------------------------------------------------
------------------------------------------------------------
------------------------------------------------------------
------------------------------------------------------------
------------------------------------------------------------
------------------------------------------------MISSVDGIDK--
-DIDV-MIVNARFVKPLDTRLIESISQE-ADHIVTVEENSSQGGFGSAVLEYVEDLR---
--I--KGEIKTRSVIRFGLPDKFIEHAPLKRLKELYGLTGRKIIDSIN--SLG-------
------------------------------------------------------------
---------------------------------
>UBA12027_00075 1-deoxy-D-xylulose-5-phosphate synthase
MRGVV-------------------MESKAV-------STHSGRTMLDRIGSPQDLKLLRR
DRLPLLAKEIRQRILEVV-SKNGGHLGGPLGAVELAIALHYIYDTPKDKIVWDTGHQSYP
HKLLTGRNKNFDTLRQFRGVCGFCNIEESE-YDVFGAGHASTAISAALGIAKA-RDLRKE
N-----------------HKVVAVVGDGALTAGLAYEGLNNAGV-LN--SDILIILNDNR
MSISPNVGALSRYLH---KIVAMPSYSRIRKTTAQLLKAIP--G--VKDEEVRRVGDMES
RF-RNI--GT---P---GALFEELGLRYFGPIDGHSTDELINTLHNL-RDM----KGPVL
LHILTEKGKGYPFADTDIE----KLHG-MS-PFDVSNGKKHP-T----------------
-------S---------------------GAITYTAAFSDALLTIAKQNPKVIAITAAMK
SGTGLDKFEKLFPDRFFDVGIAEQHAATFAAGLAISGMRPVCAIYSTFLQRSFDQIIHDI
AIQNLPVVFALDRAGLVGDDGPTHNGPFDIAYLRMIPNMTVMVPRDENELRHMLYTA-TS
I-N-GPSSLRYPRGS-------G---------TG-ARM--D-DALVRLPIGKGELLR---
----K----G-----------------K-D------ILIIGVGPILTDALEAMKEAKA--
---DA-TIINARFVKPLDEQLILAEAAK-HGHLITVEEGQAAGGFGSAVAELLAKHD---
--V--R-----IPLTIIGIPDTFVEHGKPAIQKQLAGIDRESIRKAIS--HALKPNNIPN
H----------------------HSHHK-----------R--------------------
---------------------------------
>UBA9638_00146 1-deoxy-D-xylulose-5-phosphate synthase
MA-----------------------------------ENGAATHFLDMIRGPRDVKHLNK
RQLLHLSDEIRKRIVDVT-AQNGGHLGAGLGTVELTIALHYIFDSPLDKIVWDTGHQAYP
HKLLTGRNKDFHTLRKFRGIGPFLKRAESE-HDHFGAGHASTSISAALGMAKA-RDIMGK
N-----------------HHVIAVIGDGSLTGGMAFEALNNAGA-SK--TRIIVILNDNK
MSISPNVGALSNYLA---GLVADPRYHEKKQKLEHLLKVMP--M--VGEMAAGAAHTLEE
NL-RAM--VS---T---GMLFKELGFNYYGPIDGHNLDDLVAALRNV-RQI----DGPVL
LHIKTQKGQGLDDPDKVAE----AYHA-AK-PKGAKPGN---------------------
-------A---------------------EPPKYQDVFADTLIALAKDDPRIVGITAAMP
SGTGIDKFQQAFSQRTFDVGIAEQHAVTFAAGLAAEGLKPVCAIYSTFLQRAFDQIIHDV
CIQNLGVIFALDRAGLVGEDGPTHHGAFDLSYLRLIPNMTVMVPKDEQELADMLATA-VA
H-N-GPIALRYPRGS-------G---------LG-VAR----RKPMALAIGKAEVIR---
----R----G-----------------M-D------LAFVGVGPLIALAEAAAHELKK-E
-GISA-AVINARFVKPLDSATILSFADK-VKGIITLEENTCRAGFHSAVLELLAEHK---
--M--L-----VPCQALALPDAFVEHGDMRSLYHAVGFSVGSIVDKAR--EMMK------
------------------------------------------------------------
---------------------------------
