# Supplementary material for: Comparative genomic analysis reveals metabolic flexibility of Woesearchaeota
Source: Nat Commun. 2021 Sep 6;12:5281. doi: 10.1038/s41467-021-25565-9 (PMC8421398; doi:10.1038/s41467-021-25565-9)
Supplement: Supplementary file 11 — Source Data [file 41467_2021_25565_MOESM11_ESM.zip › Source data/Supplementary_Fig_18.fasta]

>WP_011318136.1|Cyanobacteria-root-Nostocales-Nostocaceae-root-root WP_011318136.1 MULTISPECIES: 1-deoxy-D-xylulose-5-phosphate reductoisomerase [Nostocaceae]Q3MDL2.1 RecName: Full=1-deoxy-D-xylulose 5-phosphate reductoisomerase; Short=DXP reductoisomera
---------------------M------KSITLVGSTGSIGTQTLDIVSQ--YPDQFRIV
GLAA-GSNVEMLAEQIRQFRPQIAAISAAEKLPALQAA-IKDL---------DPQPILLG
GEAGVIEVARYGDAETVVTGIVGCAGLLPTIAAIEAGKDIALANKETLIAGGPVVLPLVE
KHGVKLLPADSEHSAIFQCLQ-G-VPK------------GGLRKILLTASGGAFRDW---
DVERLAEVTVADALKHPNWSMGRKITVDSATLMNKGLEVIEAHFLF-GLDYQDIEIVIHP
QSIIHSLIELQDTSVLAQLGWPDMRLPLLYALSWPERIY-T-DW-EPLNLVKAGNLTFRE
PDHQKYPCMQLAYAAGRAGGSMPAVLNAANEQVVALFLDEKIKFLDIPRCIELVCDRHQN
DNCAN-PSLDDILAADQ----WARQEVLTATKNL--ASQPQII-SVN-------------
----------
>WP_073163007.1|Firmicutes-Clostridia-Clostridiales-Peptococcaceae-Desulfofundulus-Desulfofundulus_australicus WP_073163007.1 1-deoxy-D-xylulose-5-phosphate reductoisomerase [Desulfofundulus australicus]SHE58986.1 1-deoxy-D-xylulose 5-phosphate reductois
---------------------M------KNIVILGSTGSIGRQALDVARR--YPDKIRVI
GLAA-GSNWSLMVEQIGEFKPRVVALAREEAARELARH-LPP----------GERPEIFC
GSGGLLALVNSIDDGMVLNALTGTAGLRPTMAALEKGLDVALANKETLVAAGELVMKLAR
NRGARILPVDSEHSAIWQCLA-G-QSL------------KKVEKIILTASGGPFRI----
GPPDLSRVTVSEALAHPNWKMGKKITIDSATLMNKGLEVMEAHWLF-DMDYDRIEVVIHP
QSIIHSMVEFVDGSVIAQMGLPDMRLPIQYALSYPDRWP-G-EL-PRVNWFAVGELTFEP
PDTGRFPCLTLAYSAGRAGGTMPAVLNAANEVAVEAFLSGEIPFTGIYRVVAGVMDEHTV
--ISR-PTLEEILAADQ----WARRVAREKIRR---------------------------
----------
>OFY39221.1|Bacteroidetes-root-root-root-root-Bacteroidetes_bacterium_GWF2_40_14 OFY39221.1 1-deoxy-D-xylulose-5-phosphate reductoisomerase [Bacteroidetes bacterium GWF2_40_14]
---------------------MK-----RRIAILGSTGSIGTQALDVISK--HPDLFEVD
CITA-NSNAELLIRQAKEFNVNTVVIADENKYQEVFEA-LNP-----------FDIKVFT
GIKSISSIVSGDNIDMVLTAMVGFSGFEPTLAAIKAGKAIALANKETLVAAGAIIMKLAK
EHGAAIIPVDSEHSAIFQCLQ-G-EK-------------ATIEKILLTASGGPFFRK---
SQEEIASATVDQALSHPKWNMGAKVSIDSASMMNKGFEMIEAHWLF-NINPSEIEILIHP
QSIVHSMVQFTDGSVSAQMSTPDMRLPILYSLSYPYRVA-L-DT-KRLNFSELHSLEFFK
PDMNKFPCLRIAYEAIDKGGNIPCAMNAANEIAVKAFLSGEISFAAIPKIIAEVISGTEF
--VAE-PSIDDIYKTDL----QARVLASHLKLNY--------------------------
----------
>RJP29726.1|Candidatus_Omnitrophica-root-root-root-root-Candidatus_Omnitrophica_bacterium RJP29726.1 1-deoxy-D-xylulose-5-phosphate reductoisomerase [Candidatus Omnitrophica bacterium]
---------------------M------KKIAVLGSTGSIGKNTLDIIKN--FPGEFKAV
ALST-NSNTDLLYRQIKIFRPEYACVSDEKAAAKLKRL-LRP-----------SAVRIFT
GADGLDEMAGLSGIDQVMMAISGSAALRPLISAINSAKDIALANKEALVMAGHLVMRMAA
RKKINICPVDSEQSAIWQCLM-G-NEM------------RQVKRLHLTASGGPFRKF---
SRSQLNKISVEQALKHPCWKMGRKISVDSATLMNKGLEVIEAMHLF-GVSADKIKVVIHP
EALIHSMVEFLDGIILAQISVTDMRLPIQYALSYPDRLQ-N-GINSQLDFCKIKQFSFYR
PDTGKFECLRLAYEAAKAGGSLPVVMNAANETCVNAFINGRIGFLAIPRIIEKVMRKHRL
--IKD-PTLKEIFYSDE----WAKAEAQKSLN----------------------------
----------
>WP_054631496.1|Firmicutes-Clostridia-Clostridiales-Peptostreptococcaceae-Paeniclostridium-Paeniclostridium_sordellii WP_054631496.1 1-deoxy-D-xylulose-5-phosphate reductoisomerase [Paeniclostridium sordellii]TAN68521.1 1-deoxy-D-xylulose-5-phosphate red
---------------------M------KKISILGSTGSIGTQTLDVVRK--NRDKFEVV
AISA-NSSINLLLEQIKEFKPKYVAVYNENSAKQLKEI-IPR----------DIKIEVLS
GMDGLITISSLDEIDVLLTAIVGMIGLVPTLEAIKKGKTIALANKETLVTAGQLVMEEAR
KRNVDILPVDSEHSAIFQCLN-G-ENK------------KEIDSIILTASGGPFRGK---
TKEELLSVTKNEALKHPNWSMGRKISIDSSTLMNKGLEVIEAKWLF-DVDAEKIDVVVHP
QSIIHSMVQFVDSSIIAQMGCPDMKLPIQYALTYPNRLL-N-DF-ERLDFSKLNGLTFEK
PDLQTFPCLQLAYESLKLGGTYSAVLNAANEVLVNEFLEDKIKFYDIPYYIEKTLEAHDS
--IKK-PTLEEILHIDK----WSRDFVKKCIK----------------------------
----------
>WP_140945405.1|Candidatus_Kryptonia-root-root-root-Candidatus_Thermokryptus-Candidatus_Thermokryptus_mobilis WP_140945405.1 1-deoxy-D-xylulose-5-phosphate reductoisomerase [Candidatus Thermokryptus mobilis]
---------------------M------KNIAILGSTGSIGRNAIDVILN--FPDKFKVT
YLAV-NKNIELLSEQVKLLKPKGVAIFDKKRAEEFSKL-VNG------------QVEVLS
GEEGLLEIVSRDDVDIVLNSLVGFSGLKPTIRAIESKKRIALANKETLVVAGEIIKKLIN
ENDVQLIPVDSEHNAIFQCLV-G-ERI------------SNVNKLILTASGGPFLNR---
DKSELENVSVEEALKHPNWKMGNKITIDSATLMNKGLEVIEAHWLF-GLPVEKIKVVIHP
QSIIHSMVEFVDGSIKAQLGVPDMKIPIQYALTYPDRVK-A-SY-GELDFTKIGQFTFLE
PDLEKFECLKIAYEVAKLGGTYPTVLNAANEIAVDLFLNRKIKFTEIPKIIKKSLDAHKP
--KFN-PDLEDILKVDA----ETRNFVKNLEGVD--------------------------
----------
>WP_013908676.1|Thermodesulfobacteria-Thermodesulfobacteria-Thermodesulfobacteriales-Thermodesulfobacteriaceae-Thermodesulfatator-Thermodesulfatator_indicus WP_013908676.1 1-deoxy-D-xylulose-5-phosphate reductoisomerase [Thermodesulfatator indicus]AEH459
---------------------MA-----KKIAILGSTGSIGRSTLEVVEA--FPDRFKVV
ALTA-GENIELLAKQAEKFKPLQVACKNEYLAEKLKPL-LPK------------GVKLLH
GKEGIIACARHPEVESVVSALVGSAGLLPTFAAVEAGKTLALANKESLVMAGKLLIEKAR
ETGSQIIPVDSEHSAIFQALQ-A-GRA------------QEVNKIILTASGGPFRER---
PKETFNKITPEEALKHPNWRMGPKITIDSATLMNKGLEVIEAHFLF-NVPPEKIDVVIHP
QSIVHSLVEFVDGSVIAQLGVPDMRVPIAYALSYPERLP-L-PF-PKLDLVKASPLTFEV
PDLEKFPCLALAYEALRLGGTAPAVLNAANEVAVEVFLEGRLRFDLIPEVIRETLVRADI
--KEP-SSIDEVINADI----FARIIAHQIIDEL--EKD---------------------
----------
>WP_034405177.1|Planctomycetes-Candidatus_Brocadiae-Candidatus_Brocadiales-Candidatus_Brocadiaceae-Candidatus_Scalindua-Candidatus_Scalindua_brodae WP_034405177.1 1-deoxy-D-xylulose-5-phosphate reductoisomerase [Candidatus Brocadiaceae bacterium S225]KHE
---------------------M------KNVVILGSTGSIGKSTLDVIRN--LKPKYKVV
ALSA-NSQWEPLSKQVNEFKPESVYIANERCVDLLRNS-LSG-----------NSVQILT
GDDSVREMVSRENVDIVLSAIVGGAGLPAAIEVIKSRKTLALANKEALVMAGGLIMPMAK
ENGVNIIPVDSEHSAVLQALR-A-GRR------------EEVKKIIITASGGPFLNH---
SKEKLSEVTKKEALNHPTWNMGKKITIDSATLMNKALEVIEAKWLF-DLDASQIEVVIHP
ESIIHSLVEFCDGSVIAQMGLPDMKVPIQFALTYPDREN-G-NA-KTLDLAKLGTLNFQK
PDMDKFPALRLGYEVVEKGGTMGATFNAANEVAVQAFLDNKIKFTDITKAVEHVMKEHDF
--IKD-PTLQDIMDADE----YARKETKICLS----------------------------
----------
>OGX02202.1|Candidatus_Omnitrophica-root-root-root-root-Omnitrophica_WOR_2_bacterium_GWA2_44_7 OGX02202.1 1-deoxy-D-xylulose-5-phosphate reductoisomerase [Omnitrophica WOR_2 bacterium GWA2_44_7]OGX14108.1 1-deoxy-D-xylulose-5-phosphate reductoisomerase [
---------------------M------KQVAILGSTGSIGTTTLKVIQQ--HKKEFNLH
ALTV-HNNVRGLNAQIAKFRPSKVAISNKKARGKIVLG-KVS------------RCSVLS
GVEALNEIASDKEVDIVVIALSGVSALGPLLAAIAAGKHIALANKEALVAAGGIIMERLR
QSKATLIPVDSEQSAIFQCLE-G-RDK------------KALRTIYLTASGGSLRDV---
PFQRFQYLKVKEILKHPRWKMGKKITVDSATLMNKGLEVIEARWLF-DTKVSDIKVLIHR
QAIIHSMVEFVDGSILAQMGETDMALPIQYALSYPKRLM-N-NA-YRLDFGKSLQLTFEQ
PNTRKFPCLDFAYRAALDGGTAPAVMNAANEEAVSAFLDERLSFVAIPRIIETVMSHHRV
--IKN-PDLDAIRVADS----WAREKAQDLL-----------------------------
----------
>WP_097834176.1|Firmicutes-Bacilli-Bacillales-Bacillaceae-Bacillus-Bacillus_pseudomycoides WP_097834176.1 1-deoxy-D-xylulose-5-phosphate reductoisomerase [Bacillus pseudomycoides]PEE43663.1 1-deoxy-D-xylulose-5-phosphate reductoisomerase [Bacillus pseudo
---------------------M------KNISLLGASGSIGTQTLDVLRS--HPDQFRLV
AFSV-GKNIDYAVKVIQEFSPQLVSVQREEDVVRLQSV-SG-------------NTKVVY
GDEGLLEVALYPSAEVVINAVVGSVGLLPTLRAIEAKKTIGIANKETLVTAGHIVMEAAR
KHNVPLLPVDSEHSAIFQCLN-G-ENE------------KRISRLIITASGGSFRDK---
MRDELHHVTVEDALRHPNWSMGSKITIDSATMMNKGLEVIEAHWLF-RIPYEQIDVVLHK
ESIIHSMVEFEDRSVMAQLGSPDMRVPIQYALTYPDRLPLS-DT-KQLNLWEIGTLHFEK
MNQDRFRCLRFAYEAGKMGGSMPAVMNAANEVAVAAFLQKKIGFLTVEDLIEKAMHHHNV
--IAR-PSLEEIQEIDA----ATRRFVMEQI-----------------------------
----------
>PIQ90111.1|Candidatus_Omnitrophica-root-root-root-root-Candidatus_Omnitrophica_bacterium_CG11_big_fil_rev_8_21_14_0_20_41_12 PIQ90111.1 1-deoxy-D-xylulose-5-phosphate reductoisomerase [Candidatus Omnitrophica bacterium CG11_big_fil_rev_8_21_14_0_20_41_12
---------------------M------KRIAVLGSSGSIGQSTLAVARS--MPRQFKVV
ALSV-NSDIVTLKQQIKEFKPRLVCVRDSCAAFKLKAD-IGS------------LTKVLS
GDEGLDELVKDKEIQQIMFAISGSAALGPLISAIKAGKDIALANKEALVMAGPIVMRLAK
KYKVNILPVDSEQSAIWQSLG-G-LDA------------HNVRQVYLTASGGPLRKL---
AVNKFKDVTIARVLRHPRWKMGKKITVDSATLMNKGLELLEAMFLF-NLEAGKIKILIHP
EALIHSMVEFNDGVTMAQLSVTDMRIPIQYALSFPERLS-C-KL-GGVDFYRLGKLHFEK
PDLKKFPCLRLANQAAQELGSMPAVLNAANEESVNFFLNGKINFLTIPKIVEKVMRAHAK
--ITN-PGLADIFACDR----WAREEAKRGAWRIN-------------------------
----------
>WP_112882449.1|Firmicutes-Bacilli-Bacillales-Paenibacillaceae-Paenibacillus-Paenibacillus_montanisoli WP_112882449.1 1-deoxy-D-xylulose-5-phosphate reductoisomerase [Paenibacillus montanisoli]RAP76227.1 1-deoxy-D-xylulose-5-phosphate reductoisomerase [P
---------------------M------KKITILGSTGSIGTQTLDILSH--EPERYQVE
GLAA-GNNLRLLIEQANRYKPKSVCLSTKELADEARGH-LPL------------GTKVLY
GNEGLIELAADSEADTVVTAIVGSRGLEATLAAIDAGKHIGLANKETLVTAGHIVIRRAE
ERGVSILPIDSEHSAIFQCLN-G-ERR------------SDVRRITLTASGGSFRDR---
KRSELEGVTVEQALNHPNWSMGAKITIDSATMANKGLEVIEAHWLF-DLAYNQIDVIIHP
ESIIHSYVEFVDHSIIAQLGLPDMRVPIQYALTYPERRP-T-PT-ESLNLAKLAALHFRE
MDFDRYPCLRFAYESGQAGKSAPTVFNAANETAVARFLAGEITFLEIESVIATVLDRHQI
--VDV-PDVASIAAVDA----WARREAASI------------------------------
----------
>WP_011142249.1|Cyanobacteria-Gloeobacteria-Gloeobacterales-Gloeobacteraceae-Gloeobacter-Gloeobacter_violaceus WP_011142249.1 1-deoxy-D-xylulose-5-phosphate reductoisomerase [Gloeobacter violaceus]NP_925198.1 1-deoxy-D-xylulose 5-phosphate reductoisomera
---------------------M------KHIALLGSTGSIGTQTLDIVAE--YPERFAVT
GMTA-HSNMELLAEQIRRFRPQVVAVGSEARRAALAAL-LAGF---------DGMPEMFV
GEKGCCTVASQAPAEVVVTGIVGCAGLMPTLAAVDAGRDLALANKETLVAGGPVVMPRIR
ARGVKLLPVDSEHSAIFQCLQ-G-VPE------------GALKRILLTASGGAFRDW---
PVEKLAEATTADALKHPNWVMGAKITVDSATLMNKGLEVIEAHWLF-GLDYDRIEIVIHP
QSIVHSLVELADTSVVAQLGWPDMRLPILYALSWPERLA-T-PW-KPLDLARVGTLTFKE
PDHERYPNMRLAYQAGRAGGTYPTVLNAANEEAVAQFLQEKVRFLEMSRLLEATLEAHKS
--AGE-PDLDDVCGADR----WAREHVRWLVERS--PARVLI------------------
----------
>WP_119683737.1|Firmicutes-Bacilli-Bacillales-Bacillaceae-Bacillus-Bacillus_cereus WP_119683737.1 1-deoxy-D-xylulose-5-phosphate reductoisomerase [Bacillus cereus]ASZ67118.1 1-deoxy-D-xylulose-5-phosphate reductoisomerase [Bacillus cereus]
---------------------MV-----KYISILGSTGSIGTSALDVVSA--HPEHFKIV
GLTA-NYNINLLEQQIKTFQPRIVSVATKDLADKLRTR-ISA------------NTKITH
GTDGLIAVATHPDSNLVLSSVVGVSGLLPTIEALKAKKDIAIANKETLVAAGHIVTELAK
QNGCCLIPVDSEHSAIFQCLN-G-ENN------------KEIEKLIVTASGGAFRDK---
TRDEMQTLQAKDALKHPNWLMGAKLTIDSATLMNKGFEVMEARWLF-DIPYEKINVMIHK
ESIIHSLVEFIDGSVMAQLGAPDMRMPIQYAFHYPTRLP-S-SY-EKLNLLEIGSLHFEK
PDLEKFPCLQYAYECGKIGGTTPAVLNAANEIANALFLKNEIAFFDIEKTIYKTVEAHHN
--VKD-PSLDAILEADQ----WARQYANELLIKK--R-----------------------
----------
>MAJ16596.1|Verrucomicrobia-Opitutae-root-root-root-Opitutae_bacterium_TMED67 MAJ16596.1 1-deoxy-D-xylulose-5-phosphate reductoisomerase [Verrucomicrobiales bacterium]OUU72171.1 1-deoxy-D-xylulose-5-phosphate reductoisomerase [Opitutae bacterium TMED67]
---------------------M------RNVVLLGSTGSIGTSTVKVAED--LPDDIRLV
GLAA-GGNEKLLLKQAKQFRPQLVSIRSAEKAESLRNQ-LDS------------SVDVTS
GAEGLIELATLPSADIVLIAIVGTAGLQPALAAIRAGKDIAVASKEILVMAGEIVMEEAR
KYGVNVLPVDSEHSAIFQCLE-G-NDL------------KSVSRLILTASGGPFRLK---
PINEFSGITVEQALKHPSWVMGPKITIDSATMFNKGLEMIEARWLF-NIPMPQVDVIIHP
QSIIHSMVEFIDGSILSQLSMPDMCLPIHCALTWPSRTR-S-NR-VQTDLASLGRLDFEP
PDLAKFPAIKLAQRAGEIGGTLPAVLNAANEIAVDAFCEEQTSFIGIAELVTEVMNRHEV
--INH-PTLEEILQADQ----WARKTARDLIGHG--QKIA--------------------
----------
>WP_026719879.1|Cyanobacteria-root-Nostocales-Hapalosiphonaceae-Fischerella-Fischerella_sp._PCC_9431 WP_026719879.1 1-deoxy-D-xylulose-5-phosphate reductoisomerase [Fischerella sp. PCC 9431]
---------------------M------KTITLLGSTGSIGTQTLDIVAN--NPDKFRIV
GLAA-GNNVELLAAQIRQFRPSIAAICAEEKLPALKEA-IADL---------DPQPILLA
GDAGIVEVARYGDAETVVTGIVGCAGLLPTIAAIEAGKDIALANKETLIAGGPVVLPLIE
KHGIKLLPADSEHSAIFQCLQ-G-VPK------------GGLRKIILTASGGAFRDW---
PTEKLAEVTVADALKHPNWSMGRKITVDSATLMNKGLEVIEAHFLF-GLDYKDIEIVIHP
QSIIHSLIELQDTSVLAQLGWPDMRLPLLYAISWPERIY-T-NW-ERLDLVTAGNLTFRE
PDHKKYPCMQLAYAVGKAGGSMPAVLNAANEQAVALFLSETISYLDIARCIEWVCDRFSS
DNLSN-PSLDDILAADQ----WARQEVLTVSKNL--ESHPQII-SLR-------------
----------
>WP_151860252.1|Firmicutes-Clostridia-Clostridiales-Clostridiaceae-Alkaliphilus-Alkaliphilus_sp._LacV WP_151860252.1 1-deoxy-D-xylulose-5-phosphate reductoisomerase [Alkaliphilus sp. LacV]KAB3536936.1 1-deoxy-D-xylulose-5-phosphate reductoisomerase [Alka
---------------------MK-----KSIVILGSTGSIGKQTLEVVAA---SDSMEIV
GLAV-MGNIDELENQIQRFKPKYVAVFDESKAKELKDR-LRS------------NTAVLS
GMEGLLELAVIEESDIVLNSVVGSIGLLPTLTAIRNGKTIALANKETLVVGGRLIMEEAK
SHKVQILPVDSEHSAIFQCLQ-G-EDY------------NNISKLILTASGGPFRGR---
TKESLVDVKYYEALKHPNWDMGKKISIDSATLMNKGLEVIEAKWLF-EVEMDRIEVVVHP
QSIIHSMVEFKDNSIIAQLGSPDMKLPIQYALTYPNREK-G-NT-TKLNLRELSRLDFFQ
PNTDTFPCLDLAYEALRIGGTMPCVVNGANEVLVEKYLHEEIKFYDIPKYIEKAMIKHKS
--FQY-NSIEDVLEVDN----WVRNWLKSEI-----------------------------
----------
>OGW84772.1|Candidatus_Omnitrophica-root-root-root-root-Omnitrophica_bacterium_RIFCSPHIGHO2_02_FULL_46_11 OGW84772.1 1-deoxy-D-xylulose-5-phosphate reductoisomerase [Omnitrophica bacterium RIFCSPLOWO2_01_FULL_45_10b]OGW85788.1 1-deoxy-D-xylulose-5-phosph
---------------------M------TKISIIGSTGSIGINTLRVVEA--HPKALSVV
ALCA-RRNVKLLFEQAKKFRPQLVCLFESDEAPWLERK-LKP-----------LGIHVVT
GPDGLIVASTLASADKIVFALVGGVGLKPIFAAVKAGKTVAIANKEPLVMAGELLQKEAT
RTHAQLIPIDSEHSGLWQCLE-G-RDR------------KTIKKLILTSSGGPFFGR---
TI-NFRNVTARQALRHPKWKMGPKITIDSATLMNKGLEVIEATNLF-GVSLDQVDVVIHP
EAVIHALIEFVDGAQLAHLGITDMRLPIQYALSYPTRFV-N-SI-PSLDLAGVKSFHFFK
PDQKRFPCLGLGYEAKRSGGTMPTVLNAANEIAVQKFLNGACRFTDIPKTIERVMGLHRV
--VRN-PALNQILEADT----WARSEAQN-------D-----------------------
----------
>RLC14874.1|Proteobacteria-Deltaproteobacteria-root-root-root-Deltaproteobacteria_bacterium RLC14874.1 1-deoxy-D-xylulose-5-phosphate reductoisomerase [Deltaproteobacteria bacterium]
---------------------M------KNLSILGSTGSIGRNTLKIVEM--FPERFAVK
ALAA-KSNVALLASQIEQFCPEIAVVFDELMAIELKTM-LKKKTSEVSKTSEVPGVKILY
GEDGYRAAAIHDAVDIVVTAVVGAAGLKPTLAAIDSGKDIALANKETLVMAGEIVMKQAA
DKGVKILPVDSEHSAIFQCLA-G-QRK------------EDVDKILLTASGGPFLNK---
PKNEFADITREDALKHPTWQMGKKISIDSATLMNKGLEVIEAKWLF-DVSQDSIEVVVHP
QSIIHSMVSYKDGSVIAQMGIPDMKGAIAYTISWPERLL-L-NQ-PIPDFANMGPLTFQH
PDMEKFPCLALAFKACDVGGTLPAVLNAANEVAVEAFLEDRISFVRIPEVIRNTMEKHTV
--VKN-PALSDILGADE----WAREQAEKELFIL--------------------------
----------
>PIU08892.1|Candidatus_Moranbacteria-root-root-root-root-Candidatus_Moranbacteria_bacterium_CG08_land_8_20_14_0_20_34_16 PIU08892.1 1-deoxy-D-xylulose-5-phosphate reductoisomerase [Candidatus Moranbacteria bacterium CG08_land_8_20_14_0_20_34_16]
---------------------M------KKIAILGSTGNVGTQTLDVVDQ--YPDKFEII
ALSA-NGNIELLKQQIEKYKPKFVGVADKEKAKELEKK-I--------------DIPVFS
GEEANLQVANLEEYDTLINAVVSLAGIEATLVAIEKKKNVALANKETLVSAGEIVMKKAR
ENNVKIMPIDSEHSALFQCLN-G-EDI------------KNVYQLIITCSGGALRDE---
TKDEIENASVKEALGHKTWSMGEKITIDSATLINKGFEVIEAMWLY-NMPIEKIKVVVHP
ESIIHSMVEYSDASIIAQISEPDMRLPIQYALSYPERWD-A-PI-KRFDFSK--NLTFKE
PDLERFPCLGLAFRAAKELGTFPAVMNATNDFMVEKFLKGECKILDIYETIKKVMENHKN
--KKN-PNLEDIKNAIE----WARKEASAIFDTE--------------------------
----------
>EQB62830.1|candidate_division_Zixibacteria-root-root-root-root-candidate_division_Zixibacteria_bacterium_RBG-1 EQB62830.1 1-deoxy-D-xylulose 5-phosphate reductoisomerase [candidate division Zixibacteria bacterium RBG-1]OGC84783.1 1-deoxy-D-xylulose-5-ph
---------------------M------KNLVILGSTGSIGRNTLEVIEP--FPQDFRVW
GLSG-HSNIELLEAQTLKFNPEFVTVTDEKSYQVLKGK-VP-------------GSKLLF
GIEGLKEMVSQADADMVINGLVGSVGLFPSLTAIENGKTLALANKEVLVMAGELVTQKAQ
EKKAQILPIDSEHSGIFQCLF-S-GKK------------EEVKNLFLTASGGPFLNR---
DKKDFDEIKVSDALAHPTWKMGKKITVDSATLMNKTLEIIEAHWLF-NMAPEKIKVVIHP
QSIVHSLVEFIDGSIIAQMGATDMKLPIQYALFYPERKV-A-SS-NGFNLSSVKTLTFQE
PDTEKFPAVKLGYQALKLKGTAPAVLNAANEVAVNCFLEEKIPFSRICPIVEEVLSSHSV
--ISA-PSLDDILKADL----WGREKTLTLIKN---------------------------
----------
>WP_054031566.1|Proteobacteria-Deltaproteobacteria-Desulfobacterales-Desulfobacteraceae-Desulfatitalea-Desulfatitalea_tepidiphila WP_054031566.1 1-deoxy-D-xylulose-5-phosphate reductoisomerase [Desulfatitalea tepidiphila]
---------------------M------KALAILGATGSIGQSTLKIVDR--FRDRFCVK
ALTA-KSNVALLAEQIRRFEPALAVVEEERAAGQLKER-IGA----------GHRTEVLW
GADAYCQAASMEGVDLMVGAMVGAAGLAPTLAAIEAGKDVALANKETLVMAGAIVMQAVA
DHGVRLLPVDSEHSAIFQCLQ-G-QRA------------QEVDKILLTASGGPFRET---
PLSQFKEILPAQALKHPNWSMGAKITIDSATLMNKGLEVIEAKWLF-GVNPEQIEVVVHP
QSIVHSMVAFCDGAIIAQLGIPDMQGAIAYALSYPQRLA-L-QQ-PMPNLPAIHALTFES
PDTQKFPCLRLAFEAVQKGGTLPAVMNAANEIAVAAFLDGRLRFTDIAAVVAKTMSAHAI
--DST-PGLAAILAADQ----WARLKSQSMVEEL--AAI---------------------
----------
>WP_015758638.1|Firmicutes-Clostridia-Clostridiales-Peptococcaceae-Desulfofarcimen-Desulfofarcimen_acetoxidans WP_015758638.1 1-deoxy-D-xylulose-5-phosphate reductoisomerase [Desulfofarcimen acetoxidans]ACV63946.1 1-deoxy-D-xylulose 5-phosphate reductois
---------------------MN-----KKIAVLGSTGSIGRQTLQIAES--CPGQLEVV
GLAA-GRNWPLLVEQVKKFRPAVVAVAGETEAVQLRAG-LGA----------EYKVEIYT
GAEGLEVIASLSEVDTVVTAVTGTVGLSPTVAAIKAGKHIALANKETLVAAGELVMQLAD
SHGISILPVDSEHSAIWQCLN-G-EKR------------AALQKIILTASGGPFREK---
SFGELAAVTVEMALAHPNWSMGKKITVDSATLMNKGLEVIEAHWLY-DVAYESIQVVIHP
QSIIHSMVEFVDGSVIAQLGLPDMRLPIQYALSYPDRWE-S-KL-PRLDFKNQFGLTFEQ
PDFERFPCLGLAFAAGRAGGTMPAVLNAANETAVAAFLEKRLSYQGIASLVDEVMNLHRV
--IKH-PDLETVLQVDI----WARRQAARLIGKL--------------------------
----------
>OGX07883.1|Candidatus_Omnitrophica-root-root-root-root-Omnitrophica_WOR_2_bacterium_GWA2_37_7 OGX07883.1 1-deoxy-D-xylulose-5-phosphate reductoisomerase [Omnitrophica WOR_2 bacterium GWA2_37_7]OGX23819.1 1-deoxy-D-xylulose-5-phosphate reductoisomerase [
---------------------MG----CKNIVILGSTGSIGINTLKVVER--YPERFKVV
GLTA-YNNFKLLEKQAKKFQPTHLGVSDKG-VAYLKKK-ISS-----------GKTKILS
VNRDLESIVSLKNVDVVVIAMRGAGALGPFLAAVRSGKIVAPANKEALVMAGDIIMQEAR
EHGATIVPIDSEQSAIFQCLN-G-QKR------------SELKKVFLTASGGALLNV---
PKSKFNGLTVGQILSHPRWKMGKKITVDSATMMNKGFEVIEAQKLF-NLKTDEIDVLIHP
EAIIHSMVEYVDGSIIAQLGITDMRLPIQYALTYPDRLD-S-GL-KSMNFVELKKLTFKK
PDYKKFPALELAYYALKKGGSLPCVLNAADEEAVESFLEGILNFNSIYDVVAKVVRNHKI
--VSS-PSIKQIMDADI----WAREETRKVMSQL--------------------------
----------
>WP_079323518.1|Cyanobacteria-root-Synechococcales-Prochloraceae-Prochlorococcus-Prochlorococcus_sp._HOT208_60m_813G15 WP_079323518.1 1-deoxy-D-xylulose-5-phosphate reductoisomerase [Prochlorococcus sp. HOT208_60m_813G15]
---------------------M------KYITVLGSTGSIGTQTLEIASE--QPDKFKAV
ALSA-GRNINLLTEQVKTHKPEVVAIEDKNLIEDLKDN-INNL-------DLDSAPLILS
GKEGINAVAAWDKADTVVTGIVGCAGLIPTMSAINAGKNIALANKETLIAAGPIVIPALK
KNNSRLLPADSEHSAIFQCLQ-G-LPNYENADFSTGEIPKGLKAIHLTASGGAFRDW---
AVEDLKNVTVEDATSHPNWDMGKKITVDSATLMNKGLEVIEAHYLF-GTSYENIEIVIHP
QSIIHSMIEMEDSSVLAQLGWPDMKLPILYAMSWPERFK-T-NW-KRLNLSEIGKLTFKE
PDEFKYPCMGLAYAAGKSSGTMPAVLNAANEMAVEQFLKEKISFQEIPIFISKACESHME
NLNLR-PELEDILEVDN----WARLFVEQEIKKG--KKYVSIG-----------------
----------
>OXS25135.1|Firmicutes-Clostridia-Clostridiales-Eubacteriaceae-Acetobacterium-Acetobacterium_sp._MES1 OXS25135.1 1-deoxy-D-xylulose-5-phosphate reductoisomerase [Acetobacterium sp. MES1]
---------------------M------KNISILGSTGSIGTQALEVVSE--NSNALNIV
GLTT-NTSIDLLEKQIDTYSPRIVCVMDGDTALVLEKR-LKKR---------GLAVDVVT
GLEGLIAVATASENDLLLTAVSGMIGLQPTLAAINAGIDIALANKETLVAGGQLVMDAAA
ASGVSLLPVDSEHCAIFQCLM-G-NKH------------EEIDRIIITASGGPFRGY---
SHKQLESVTLAQALKHPNWSMGKKITIDSATLMNKGLEVIEAKWLF-NLRNNQIDVVVHP
QSIVHSMVEFIDHSTIAQLGLPDMALPIQIAFFYPERVA-N-NR-PALDFSQIRELTFSE
PDRIAFPCLQLAYDALEIGGTMACVLNAANEIAVSRFLNQEISFLDIPRINRQVMEQHQV
--IVH-PNLDDVLAADA----WAREISNAY------------------------------
---------N
>OGX18164.1|Candidatus_Omnitrophica-root-root-root-root-Omnitrophica_WOR_2_bacterium_RBG_13_44_8b OGX18164.1 1-deoxy-D-xylulose-5-phosphate reductoisomerase [Omnitrophica WOR_2 bacterium RBG_13_44_8b]
---------------------M------KHVAILGSTGSIGTNALKVIRV--SQRDFKVA
ALST-NCDIKTLFQQVKEFKPWCVSVRNIKAARAIKTK-LPK------------STKLFT
GEDGLEEMLEDGRIDKVLLAISGSAALAPLLKAIREGRQIALANKEALVMAGPLIMSEAA
RKKVEIIPIDSEQSAIWQCLD-K-EER------------VNLERIYLTASGGPFRKA---
LQKDLKAVCVSRVLKHPRWKMGKKISVDSANLMNKGLELLEAMFLF-GVSCDKIKIIIHP
EAIIHSMVEFIDGVILAQLSATDMRIPIQYALFYPQRKL-N-SL-PRVNFYKLKELHFHS
PDFKKFPCLKLAYRAARELGTAPAALNAANEVCVEEFLKQRLDFISIPKIIERVLDKHVN
--KRK-PNLNDILEADA----WSRERAKMLISGLN-------------------------
----------
>WP_034419754.1|Firmicutes-Clostridia-Clostridiales-Peptococcaceae-Thermoanaerosceptrum-Thermoanaerosceptrum_fracticalcis WP_034419754.1 1-deoxy-D-xylulose-5-phosphate reductoisomerase [Thermoanaerosceptrum fracticalcis]
---------------------MT-----KRIVLLGSTGSIGRQVLDVVES--FPDSFEIM
ALAA-GSNTDLLAEQINKHRPKFVGVGSQESAVILKDR-LKE------------PAEILT
GNEGLVHLAKLSGIDLVIVAVSGIIGLVPTLAALDSGTSVALANKETIVAGGSLVLEKAQ
QKGVPLIPVDSEHSAIFQCLE-Q-ENK------------EAVDKIILTASGGPFLTY---
TREQLANVTPEMALKHPRWQMGAKITIDSAGLINKGLEVIEAHWLF-QVPYEKIEVVIHP
QSVVHSMVQYGDGSVLAQLGCPDMRIPIQYALTYPERWY-N-KF-PRLNFLETQELTFQR
PDYKKFPGLALAYQAGKTGGSMTAVYNAANEVAVEMFLQGKINFTRIPEIIESVMTEHHP
--LKT-FTLEDILTVDS----WARTAARKVTEKY--------------------------
----------
>OIO79025.1|Candidatus_Omnitrophica-root-root-root-root-Candidatus_Omnitrophica_bacterium_CG1_02_43_210 OIO79025.1 1-deoxy-D-xylulose-5-phosphate reductoisomerase [Candidatus Omnitrophica bacterium CG1_02_43_210]PIR65853.1 1-deoxy-D-xylulose-5-phosphate 
---------------------M------KNLVILGSTGSIGQNALDVVRR--FKKRFKVL
GLSA-NNNTDLLAAQAKEFKPEFVVAKDS-------------------------------
--DALIRLAGHKKADIVLMAISGSAALRPLIAAIDAGKKIALANKEALVAAGGIVMKRAK
ASGARIIPVDSEHSAVFQCIE-G-AKK------------SDIKNIFLTATGGPLKDT---
PAAKMRFVSPKQAIRHPRWSMGKKISVDSATMMNKGLEVIEANWLF-GVDIDNIKIIVHP
EAVVHSMVEFNDGSVIAQMGATDMRLPIQYALLYPERIA-S-GL-NGIDLAAIKKLNFLA
PDFKKFPCIKLAYEAAKTGGTMPAVLNAANEELVAMFLDSNIRLTDIAKGVAKVMNKHKT
--VKN-PGLTDILKSDK----WAREEVNGCRR----------------------------
----------
>WP_018250148.1|Firmicutes-Clostridia-Halanaerobiales-Halobacteroidaceae-Orenia-Orenia_marismortui WP_018250148.1 1-deoxy-D-xylulose-5-phosphate reductoisomerase [Orenia marismortui]
---------------------M------KKITILGSTGSIGKQTLEVIKD--L-EEIEVL
ALTA-NSSVDLLAEQINLFKPKYAVLMNASLINELKYK-LND-----------KKTQILA
GLEGLIEVATLDEIDLVVNAVVGAVGVKPTLEAIRAGKDIALANKETLVTAGSIVMREAK
ENNVKILPVDSEHNAIFQALQ-G-EDE------------NMVKKIILTASGGPFRTF---
SKNKLTNVTVKEALNHPNWDMGGKITIDSATLMNKGLEVIEAKWLF-DLDYDQVDVVVHP
QSIIHSLVEYEDHSILAELGLPDMKIPIQYALTYPRRKP-N-NL-ESLDLAKIGQLTFEE
PKYDLFPCLKYAYQAGEIGGTMPAVLNAANEIAVNKFLKNKIKFVDIPKIIKRVMSAHQV
--VDN-PILEDILEADV----WARKQAEKEGEKV--------------CY----------
----------
>WP_080878199.1|Nitrospirae-Nitrospira-Nitrospirales-Nitrospiraceae-Nitrospira-Nitrospira_sp._ND1 WP_080878199.1 1-deoxy-D-xylulose-5-phosphate reductoisomerase [Nitrospira sp. ND1]SLM42993.1 1-deoxy-D-xylulose 5-phosphate reductoisomerase [Nitrospira sp
---------------------M------KNIVILGSTGSIGTNTLDIVDR--FPQEFRVV
GLTA-GSNDEKLEAQIRKFRPAFAALANEAAAARLRDR-CAD-----------LPVKILA
GNEGVAEVAQSQEAELVISAIVGGAGLLPTLAAIRAGKQIALANKEPMVMAGALMQAEAK
KHHVRIFPIDSEHSAIFQSLE-G-HRR------------EDVKRIILTASGGPLWGF---
SREQLQDVSPERALQHPNWKMGSKITIDSATLMNKGLEVIEARWLF-DIPETQIEVLVHR
ESIIHSLVEYTDRSVIAQLGLPDMRTPISYAMRYPERMP-L-DL-PSLDLTEISTLTFFK
PDHARFPCLQLGYEALRIGGTMPATMNAANEVAVEAFLQNGIRFLDIPEIIRSTMESHAP
--RPI-DGLDDALEADR----WARDKAESLVHAL--TR----------------------
----------
>PYK59306.1|Verrucomicrobia-root-root-root-root-Verrucomicrobia_bacterium PYK59306.1 1-deoxy-D-xylulose-5-phosphate reductoisomerase [Verrucomicrobia bacterium]
---------------------M------KNVVLLGSTGSIGTSTIKVAED--LPDRIRLV
GLAA-GNNAELLAKQTLKHRPEAISINDPVKAGELQAM-LGA------------TTRVYA
GHDGLLKLATLPTADIVLIAIVGTAGLQPALAAIRAGKDIAVASKEILVMAGETVMSEAR
KYGVRVLAVDSEHSAIFQCLD-G-KPS------------SSVRKLWLTASGGPFRQM---
PKEDFPNITVERALKHPSWVMGRKITIDSATLFNKGLEMIEARWLF-DIEMGRVQVIIHP
QSVVHSMVEFVDGSIIAQLSTPDMCLPIQYALTYPARVR-S-DR-VQTDFAKLGSLTFEE
PDLDRFPSLTLARRAGEVGGTMPAVLNAANEAAVEAFCNGKIGFEQISHTVARVMERHQP
--VEH-PSLEQILSADA----WARAEAVK-------------------------------
----------
>OYT20889.1|Nitrospirae-Nitrospira-Nitrospirales-Nitrospiraceae-Nitrospira-Nitrospira_sp._UW-LDO-01 OYT20889.1 1-deoxy-D-xylulose-5-phosphate reductoisomerase [Nitrospira sp. UW-LDO-01]
---------------------M------KSIIILGSTGSIGTSTLDIVQR--FPDEFRVV
GLTA-GNNIGKLEEQIHQFKPKAVAVSTESSAAILRAR-CAS-----------LPVEILS
GEEGIASVASGLDAELVISAIVGAAGLLPTLSAIRSGKHIALANKEPMVMAGKLMQEEAR
KYGVRIFPVDSEHSAIFQSLE-G-HRI------------ADVRRLILTASGGALWTL---
SQEDLQHVTPERALQHPNWKMGAKITIDSATLMNKGLEVVEARWLF-DIPESRIDVMVHR
ESIIHSLVEYHDRSMIAQLGLPDMRTPISYAMRYPGRMA-L-DL-PSLDLTEIGRLSFCK
PDHDRFPCLNLGYESLRVGGSMPAVMNAANEIAVDAFLHHGLRFIEIASVIRSTMDAHTQ
--QAV-TSLDDAVEADR----WAREKAESLVHAL--PRS---------------------
----------
>TLY32297.1|Nitrospirae-root-root-root-root-Nitrospirae_bacterium TLY32297.1 1-deoxy-D-xylulose-5-phosphate reductoisomerase [Nitrospirae bacterium]
---------------------M------KRIVILGSTGSIGTNTLDIISK--FTEKFQAV
GLTA-NGNVDKLEEQVRTFSPAVVAMADRAAAERLRAR-CKG-----------LKTTILS
GTDGLRQTATLAEADLVISAIVGGAGLVPTLAAITAGKFVALANKEPMVMAGRLMQEEAR
KRGVRIFPVDSEHSALFQSME-G-HRV------------EDIRRLILTASGGPLWNL---
TKEQLRDVTVEQALKHPNWKMGDKITIDSATLMNKGLEVVEARWLF-DIPASKIEVVVHR
ESIIHSLVEYADRSVIAQLGLPDMRTPIAYAMNYPERIP-L-DL-PSLNLAQIGTLTFFN
PDHDRFPCLTLGYDALRIGGTMPAAMNAANEVAVQAFLDRRIGFLGIAESIRRTMDAHKP
--VEV-STVEDALHTDA----WARAKAGDVVNSL--SAPAR-------------------
----------
>WP_085022139.1|Firmicutes-Negativicutes-Selenomonadales-Selenomonadaceae-Anaerovibrio-Anaerovibrio_sp._JC8 WP_085022139.1 1-deoxy-D-xylulose-5-phosphate reductoisomerase [Anaerovibrio sp. JC8]ORU01236.1 1-deoxy-D-xylulose 5-phosphate reductoisomerase [A
---------------------M------KNLVVLGSTGSIGTQTLDVVRD--NPELFHVS
VLVA-NRSDELLEKQINEFKPEMAVLSDKEAAERLKSR-YSG------------RTVIKG
GREAVIEAAVFPEADTVVTSLMGFAGLEPTMAALEAKKDIALANKETLVVAGELVMAKAK
EMGCAILPVDSEHCALFQCLQ-G-QDR------------NAVEKLILTASGGPFRGR---
KASELTEVTKSDVLAHPTWNMGQKITVDSASLVNKGLEVIEAKWLY-GVTYDQIQVVVHP
QSIVHSMVQYRDGTVMAQLGCTDMRLPIQYALTYPERVE-S-RF-PRVDFYELAQLTFEK
PDMDTFRGLKLAFEAGKTGGTMPCVMNAANEVAVEAFLKGQAGFLKIYDLIENAMNKAEV
--QYN-PTLEQLLEADR----WAREITRQELSK---------------------------
----------
>OFY64025.1|Bacteroidetes-root-root-root-root-Bacteroidetes_bacterium_RBG_13_43_22 OFY64025.1 1-deoxy-D-xylulose-5-phosphate reductoisomerase [Bacteroidetes bacterium RBG_13_43_22]
---------------------MQ-----QKIALLGSTGSIGTQTLDVISK--FPDEFKAE
VLTA-GDNIDLLVRQAKQFLPSSVVIGNKNHYKKLRES-LGN-----------TGIRVYA
GNDDMEQVVAGSGADLVLAAIVGYSGLRPVIAAIKAGKRIALANKETLVVAGEIISKLVS
GTGSSIIPVDSEHSAIFQCLA-G-EER------------ESIEKITLTASGGPFLNM---
SFEKLQKVTPTDALRHPNWSMGDKVTIDSATMMNKGLEVIEARWLF-NLKPEQIKVLVHP
QSIIHSFVHFRDGSVKAQLGIPDMRLPILYALSYPKRFA-T-EL-PRLDFTEYPSFTFAE
PDLKKFRSLTLAYKALKDGGNMPCILNAANEEAVRAFLTGEIGFIQIPDVVEYAIENNSY
--LAT-PNLESLEISDK----QARETAVNYITKI--RNKK--------------------
----------
>WP_113077030.1|Firmicutes-Negativicutes-Acidaminococcales-Acidaminococcaceae-Phascolarctobacterium-Phascolarctobacterium_faecium WP_113077030.1 1-deoxy-D-xylulose-5-phosphate reductoisomerase [Phascolarctobacterium faecium]RAS55884.1 1-deoxy-D-xylulose 
---------------------M------KNVSVLGSTGSIGKQTLEVAAA--NPDKIKIR
ALAA-HTSDVLLEEQINIFQPDIAALSDEAAAERLKKR-YTG------------KTKILA
GEEGILEVATFSEVDTVLASMVGYAGLRPTLAAIEHGKDIALANKETLVAAGSIVMSAVA
EHNVTLLPVDSEHSAIFQALA-G-GKH------------QEVKRLLITASGGPFRGK---
SKAELENVTLEQCLKHPNWSMGRKITVDSSTLANKGLEVIEAHWLF-DMPYEKIDVVVHP
QSVIHSLVEYQDGSVLAQLGLPDMRLPIQYAFSYPERFD-N-AF-GQLDLVKAGQLTFEA
PDLEAFPALKLAVECGKAGGTLPCAFNAANEESVYAFLDNKIKYLNIPMTIEKIIVRHQN
--ILQ-PVIEDIEQTDA----ETRRLTREILKNL--------------------------
----------
>WP_069291737.1|Firmicutes-Bacilli-Bacillales-Paenibacillaceae-Paenibacillus-Paenibacillus_polymyxa WP_069291737.1 1-deoxy-D-xylulose-5-phosphate reductoisomerase [Paenibacillus polymyxa]AOK92401.1 1-deoxy-D-xylulose-5-phosphate reductoisomerase [Paeniba
---------------------M------KRITVLGSTGSIGTQTLDVVSM--HPDQFTVE
ALAG-GSNIKLLAEQAHLYKPKKVSVGTRQLADEIRPL-LPS------------GTELYW
GNEGLVELAANTEADMVVTAVMGSVGLHSTLAAIEAGKQIGLANKETLVTAGHLVTARAR
AKGVPLLPIDSEHSAIFQCLN-G-ERI------------KDVAHITLTASGGSFRDL---
TREQLREVTVEDALKHPNWSMGAKITIDSATMVNKGLEVIEAHWLF-GLDYEQIHVLLHP
ESIIHSYVEFQDTSIVAQLGNPDMRVPIQYALTYPERMK-S-PA-KPLSLAEVGRLHFKE
MDYNRFPCLRLAFECGKMGGTAPTAFNAANEIAVARFLRGEISFLHIEAIIERVLERHVN
--VAN-PDLSAIEACDA----ETRSIAAEL------------------------------
----------
>WP_069304134.1|Firmicutes-Bacilli-Bacillales-Bacillaceae-Geobacillus-Geobacillus_thermoleovorans WP_069304134.1 1-deoxy-D-xylulose-5-phosphate reductoisomerase [Geobacillus thermoleovorans]AOL34092.1 1-deoxy-D-xylulose-5-phosphate reductoisomerase [Geob
---------------------M------KYISILGASGSIGTQTLDVIRA--HPDEFRLA
AASV-GKNIEAARRLIAEFSPSLVAVADRDAYKVLYRE-YRG------------RTTIVY
GEEGLIEAAVCPQADVVVTAVVGSVGLVPTLKAIEAGKAIALANKETLVVAGHLVMAAAK
RRGVPLLPVDSEHSAIFQCLQ-G-ERM------------EQVDKLILTASGGSFRDK---
TRRELAHVTVEEALRHPNWSMGAKITIDSATMMNKGFEVIEAHWLF-GLPYERIEVVLHR
ESIIHSLVQFRDTSVLAQLGTPDMRVPIQYALAYPKRLPLP-SA-KPLDLISLGALHFAP
VDFDRYRCLRLAYEAGKRGGSLPTVLNAANEEAVAAFLAGRIPFLAIEEWIERALERHRP
--VSD-PQLEDIREIDA----DARAYVRSLLS----------------------------
----------
>OIP77900.1|Cyanobacteria-root-Oscillatoriales-root-root-Oscillatoriales_cyanobacterium_CG2_30_44_21 OIP77900.1 1-deoxy-D-xylulose-5-phosphate reductoisomerase [Oscillatoriales cyanobacterium CG2_30_44_21]
---------------------M------KRLTLLGSTGSIGTQTLDIVAE--YPEQFQVV
GMTA-GGNIDLFAQQIRQFRPEIVAIANQNKLTTLQEA-IADL---------EAQPIVLA
GAAALETVAGYGDSEVVVTGIVGCAGMLPTIAAIKAGKNIALANKETLIAGGEVVVPLVK
KYGVKLLPADSEHSAIFQCLQ-G-VPD------------RGLRRIILTASGGAFRDR---
PTEELVTVTVADALKHPNWAMGKKITIDSATLMNKGLEVIEAHYLF-GVDYDQIEIVIHP
QSIVHSLIELEDTSVLAQLGLPDMRLPLLYALSYPERVP-T-QW-ERLDLVKCGTLTFRA
PDHQKYPCMDLAYAAGRAGGTMPAVLNAANEQVVELFLQEKISYMQIADLIKYVCDRHSH
--VSK-PELEDILEADQ----WARQAVIEQVMLK--V-----------------------
----------
>OQY72660.1|Ignavibacteriae-Ignavibacteria-Ignavibacteriales-root-root-Ignavibacteriales_bacterium_UTCHB2 OQY72660.1 1-deoxy-D-xylulose-5-phosphate reductoisomerase [Ignavibacteriales bacterium UTCHB2]
---------------------M------KKILILGSTGSIGVNALDVIRK--FPDRFKVV
GLTV-NSKIDALEKQIKEFQPEFVVVTDETKAKELKSN-IAG------------LCKVFS
GYNELLESVTQMDYDILVGAMVGFAGLAPTLEAIKRGKRIALANKETLVVAGEIVTKLVL
EHSAQIIPVDSEHSAIYQCLI-G-ENL------------NEVEKLILTASGGPFLNK---
DKSFFETATIDEALNHPNWKMGSKITIDSATMMNKGLEVIEAKWLF-GLPVEKINIVIHP
QSIIHSMVQFVDGSIKAQLGLPDMKLPIQYALTFPERLK-N-DF-ERTNLPAINNFTFFE
PDFDKFECLKLAYNVIRTGGITPCILNAANEIAVDKFLKGKIKFSQIPCLIDKALNHIEN
--HFE-PDIETIFECDK----ITREFVLDAVV----------------------------
----------
>RKV87077.1|Bacteroidetes-root-root-root-root-Bacteroidetes_bacterium RKV87077.1 1-deoxy-D-xylulose-5-phosphate reductoisomerase [Bacteroidetes bacterium]
---------------------MSHK---QTVAILGSTGSIGTQTLDVIDR--HSELFEVY
ALTA-HSNIDLLVEQAKRYRPEVVAIADERHYKTLREA-LDG-----------LPIKVFA
GADSICQIAAMSPIDTVVTAMVGYSGLLPTVKAIEAGKKIALANKETLVVAGELVTDLAL
RNRVDIVPIDSEHSAIFQCLV-G-ENE------------NSVEKLILTASGGAFRDT---
PKDDLRLATAADALRHPTWKMGAKITIDSATMMNKGFEVIEAHWLF-DIPIDKIEVIIHP
QSIVHSMVQFCDGSIKAQLGQPDMRHPIQYALTFPDRLN-A-QV-ERANLADIHQLTFEK
PDYEKFRNLRLAYDALRRGGNIPCILNAANEVAVDAFLKGKIGFFAMSDIIEQTISETAF
--ISS-PTLDDYIATDR----EARARTSAKIK----------------------------
----------
>WP_071119913.1|Firmicutes-Clostridia-Clostridiales-Peptostreptococcaceae-Romboutsia-Romboutsia_timonensis WP_071119913.1 1-deoxy-D-xylulose-5-phosphate reductoisomerase [Romboutsia timonensis]
---------------------M------KRISILGSTGSIGKQTLDVVRE--HKDKFEVI
AISA-NSSIELLLEQIKEFKPKYVAVYNEESAQKLKNM-IPS----------DINIEVLS
GMEGLKTISSLPEIDVLLTAIVGMIGLVPTLEAIKHKKDIALANKETLVCAGKLVMSEAK
KNGVKILPVDSEHSAIFQSLN-G-ENY------------KEIEKVILTASGGPFRGK---
KKEELLNVTKNEALNHPNWSMGRKISIDSSTLMNKGLEVIEAKWLF-DVEVDQIDVVVHP
QSIIHSMVQFNDSSVIAQLGCPDMRLPIQYALTYPERLE-N-GF-ERLDLTKIATLTFEE
PDLETFPCLQLAYETLKMGGTYSAVLNSANEVLVEAFLEDKIGFYDIPKYIKETLDAHKS
--IEE-PTLEEILEVDR----WTREYVKSLIK----------------------------
----------
>WP_096892395.1|Planctomycetes-Candidatus_Brocadiae-Candidatus_Brocadiales-Candidatus_Brocadiaceae-Candidatus_Scalindua-Candidatus_Scalindua_japonica WP_096892395.1 1-deoxy-D-xylulose-5-phosphate reductoisomerase [Candiadtus Scalindua japonica]
--------------------MM------KNVVILGSTGSIGTSALDVIRN--LKHKYNVV
ALSA-NSQWKLLSEQVNEFKPENVSLADERCVELLRNN-LSG-----------NGVQILT
GENSVREMVSGENVDIVLSAIVGGAGLPAAIEVVKNRKTLALANKEALVMAGGLIMPMAE
EYGVSIIPVDSEHSAVLQALR-A-GRR------------EEVKKIIITASGGPFRNH---
PEEKLSEVTKEEALNHPTWNMGNKITIDSATLMNKALEVIEAKWLF-DLDATQIEVVIHP
ESIIHSLVEFCDGSVIAQMGLPDMKVPIQFALTYPDRVN-G-NV-KSFNLAKLGTLNFHK
PDMDKFPALRLGYEVVEKGGTMGATFNAANEIAVQAFLEDKIKFTDITRAVEYVMKEHNY
--IKD-PTLQDIIDADE----YARKETKICLS----------------------------
----------
>KPK39937.1|Candidatus_Omnitrophica-root-root-root-root-Omnitrophica_WOR_2_bacterium_SM23_29 KPK39937.1 1-deoxy-D-xylulose 5-phosphate reductoisomerase [Omnitrophica WOR_2 bacterium SM23_29]
---------------------M------KRIAILGSTGSIGTKALNVIES--HPDDFSVA
ALAS-HSNVSLLSEQAKKYRPKLVAIYDESKFSDLKNS-LVG-----------TDIKLAC
GPSGVEEVARHDGADLSLIAIAGSAGLIPTLAAIEGGKTVALANKEPLVMAGGIITARAK
EKGTKVIPVDSEHSAIFQCLN-G-QNG------------SIVKKIYLTGSGGPLRKI---
NARRFESLSPEEVINHPKWKMGKKISVDSATLINKGLEIIEAKWLF-GIGIDKIEILIHP
EAIIHSMVEFVDGSVIAQLSSTDMRLPILYALSYPKRIA-S-AL-PPVDFLKLKKLTFLP
PNKRKFPCLRMSYEVARQGGSYPVVLNAANEEAVWAFLDRKIKFIRISKIIEKVLSLHKG
--RSN-PTLEEVLKIDA----WARDEARRLIR----------------------------
----------
>WP_095130446.1|Firmicutes-Clostridia-Clostridiales-Clostridiaceae-Anaeromicrobium-Anaeromicrobium_sediminis WP_095130446.1 1-deoxy-D-xylulose-5-phosphate reductoisomerase [Anaeromicrobium sediminis]PAB61233.1 1-deoxy-D-xylulose-5-phosphate reductoisomer
---------------------M------KNISILGSTGSIGTQALDVVRS--NKEKFKVV
GLTA-GKNIELLEKQIREFNPEIVAVMDEEKAIELKRK-ISH-----------MDVEIFS
GIEGLNEVATIESAHVVLTSVVGMVGLVPTMKAIEAKKDIALANKETLVTAGKIVMDAAK
KNKVKILPVDSEHSAIFQSLS-G-YEN------------KDINRVILTASGGPFRGL---
KRQEVKDKKVNEALKHPKWNMGKKISIDSATLMNKGLEVIEAKWLF-DVEPEQIEVVVHP
QSIIHSMVEYKDSSIISQMGYPDMRVPIQYALTYPERME-N-NY-EKTDFYKIGQLTFEK
ADTQTFPCLELAYEALKKGGSYPAVLNGANEELVELYIQDKIKFYDISDTIKEVLEVHDP
--KYN-FSVKDIIQIDK----WSREFVKNKFKGV--------------------------
----------
>OGX27737.1|Candidatus_Omnitrophica-root-root-root-root-Omnitrophica_WOR_2_bacterium_RIFCSPHIGHO2_02_FULL_48_11 OGX27737.1 1-deoxy-D-xylulose-5-phosphate reductoisomerase [Omnitrophica WOR_2 bacterium RIFCSPHIGHO2_02_FULL_48_11]
---------------------MP----RKQVVILGSTGSIGINTLKVIDR--FPDRFKVV
GLTA-YHNIRLLEEQIRKYQPTHVAVADEG-VKYFKRH-ASL-----------RKIKIWD
VHHDLEDLVSLPAVDVVVIGMRGSAALAPFLKAVRCGKTVAPANKEALVIAGDILMQEAR
KHEARIIPVDSEQSAIFQCLE-G-QKR------------EQLKKIYLTASGGALNNV---
PQTKFDQLSVKQILDHPRWKMGKKITVDSATLMNKGFEVIEATRLF-GLRVEDIEVVIHP
EAIIHSMVGFKDGSILAQLGVTDMRLPIQYALTYPDRWE-S-GL-AQIDFAQLGTLTFKK
PDFKKFPALALAFDVARRGGTLPAVLNAADEEAVEAFLNGQLKFSGIYRTVEKVVKNHKN
--TAR-PKLSDILSADV----WAREEAKRFIYN---------------------------
----------
>WP_003424494.1|Firmicutes-Clostridia-Clostridiales-Peptostreptococcaceae-Clostridioides-Clostridioides_difficile WP_003424494.1 1-deoxy-D-xylulose-5-phosphate reductoisomerase [Clostridioides difficile]EFH07561.1 1-deoxy-D-xylulose 5-phosphate reductois
---------------------M------KKISILGSTGSIGKQTLDVVRE--HRDKFEIV
AISA-NSNIELLLEQIVEFKPKYVTVFEENKALKLKEM-LPK----------NIEIEVLA
GMEGLKIISSLDEVDVLLTAVVGMIGLVPTLCAIKKGIDIALANKETLVTAGELVMKEAE
KYNVNILPVDSEHSAIFQCLN-G-ENK------------KNIEKIILTASGGPFRGK---
KKGELVNITKNEALKHPNWSMGRKISIDSSTLMNKGLEVIEARWLF-GVEQENIDVVVHP
QSIIHSMVQYADSSIIAQLGCPDMRLPIQYALTYPDRME-S-SF-ERMNFSKFSTLTFEE
PDLETFPCLKLAYECLKMGGTYSSVLNSANEVLVSEFLEDKIGFYDIPYYIEKTLEVHSS
--ISE-PTLEEILETDR----WSRAYVANLIKK---------------------------
----------
>WP_038088948.1|Firmicutes-Bacilli-Bacillales-Alicyclobacillaceae-Tumebacillus-Tumebacillus_flagellatus WP_038088948.1 1-deoxy-D-xylulose-5-phosphate reductoisomerase [Tumebacillus flagellatus]KEO82968.1 1-deoxy-D-xylulose 5-phosphate reductoisomerase [T
---------------------MS-----RTITILGSTGSIGTSTLDVVAG--NPEEYRVA
ALAA-GNNLDLLCRQIEQFRPELVSVATEEGAQAVKSR-FGS------------SVEVLV
GQEGLVAVATHEAAEVVVTAVVGAAGLLPTLEALKKGKHIALANKETLVAAGHLVTDLAK
HKGCALLPVDSEHSAIFQCLN-G-ERR------------SDVERILVTASGGPFRDK---
TREEMAQATLQNALNHPNWAMGAKITIDSATLMNKGLEVIEAHWLF-DMPYDQIDVLVHP
ESVVHSLVEFVDGSIMAQLGAPDMRVPIQYALTYPTRRP-A-QY-KRLNLLEASSLHFRA
PDLDRFPCLRYAYDAGRIGGSMPAVLNAANEVANALFRDERISFLDIERVNATVMERHDV
--LGN-PSLEDILSADA----WARATAREVAQKL--------------------------
----------
>WP_148893655.1|Firmicutes-Clostridia-Clostridiales-Hungateiclostridiaceae-Hungateiclostridium-Hungateiclostridium_alkalicellulosi WP_148893655.1 1-deoxy-D-xylulose-5-phosphate reductoisomerase [Hungateiclostridium alkalicellulosi]TYQ13033.1 1-deoxy-D-xy
---------------------MI-----NSISVLGSTGSIGTQTLDVARN--L--NIKVE
ALTG-NTNIDLLESQAREFLPKMVAVKDEKIANILKER-LLD-----------VNIEVIG
GIEGLKRAATLECVDVVVVSIVGIAGLIPTLEAIKSKKNIALANKETLVTAGSIVMEKAI
EMGVNVIPIDSEHSAILQCLM-G-NNI------------KDVSKIILTASGGPFREK---
TMEELNNVSLKEALKHPNWNMGSKITIDSATLMNKGLEVIEAKWLF-GLSQSQIDVLVHP
QSIVHSMVEYKDGCVMAQMGSPDMRIPIQFALTYPERKG-N-DF-SKLNLLKSGSLTFEI
PDTKRFPCLRLAYQALEEGGTMPVVLNAANEEAVSLFMREKIKFIQIPNIIEEAMGMHTL
--IDK-PCLEDIINVDI----WAREFVKKSIN----------------------------
----------
>WP_089198189.1|Firmicutes-Bacilli-Bacillales-Paenibacillaceae-Paenibacillus-Paenibacillus_xerothermodurans WP_089198189.1 1-deoxy-D-xylulose-5-phosphate reductoisomerase [Paenibacillus xerothermodurans]PZE22418.1 1-deoxy-D-xylulose-5-phosphate reductois
---------------------M------KRIAILGSTGSIGTQTLDVISH--HPELFTVE
GLAG-GQNLSLLAEQVIRFQPKKVSVATKTLAEELKQL-VPA------------GTEVFY
GAEGLQEIAAGTDADFVVTAVVGSQGLRPTLAAIEAGKDIGLANKETLVSAGHIVTESIR
RHGVKLLPIDSEHSAIFQCLN-G-ESI------------EDVHKITLTASGGSFRDR---
SRAELRDVTVEQALQHPNWSMGAKITIDSATMVNKGLEVIEAHWLF-GLPYAQIDVIIHP
ESIIHSYVEFRDHSIIAQLGNPDMRVPIQYALTYPQRLP-T-PT-RSLSLAQVAQLHFRE
MDFERFPCLQLAYDSGKAGGTATTVFNAANETAVQRFLNGEIRFLQIEDIIKEVLERHAV
--ASN-PDIEQITEADA----WARHVAGSIN-----------------------------
----------
>OGX26861.1|Candidatus_Omnitrophica-root-root-root-root-Omnitrophica_WOR_2_bacterium_RIFCSPHIGHO2_02_FULL_45_21 OGX26861.1 1-deoxy-D-xylulose-5-phosphate reductoisomerase [Omnitrophica WOR_2 bacterium RIFCSPHIGHO2_02_FULL_45_21]
---------------------M------KRIAILGSSGSIGKTTLKLIRQ--YKKEFSLE
AVTV-NSNVSSLEQQLAQFKPNKIAVVDKEARKKICAS-LAK------------GTQIYS
GIEGLNRIASDKEVDIVVIAISGSFALYPLLAAIKANKQIALANKEAMVMAGSIITERLR
NSQAKLIPVDSEQSAIFQCLE-G-KEK------------DKLKKIYLTASGGPLFNA---
PLKKFKHLRPQDVLRHPRWKMGKKITVDSATLMNKGLEVIESMWLF-NMAVSNIQVLIHP
EAIIHSMVEFIDGIILAQLGVTDMALPIQYALSYPRRLE-N-KE-YELDFLKVKRLTFKK
ADTRKFPCLDFAYQAARDGGSAPAVMNAANEEAVKAFLDERMGFIHIPQVIEKIMSKHKI
--ILR-PGLNAILAADG----WAREEAKRLIPNLR-------------------------
----------
>WP_003320641.1|Firmicutes-Bacilli-Bacillales-Bacillaceae-Alkalihalobacillus-Alkalihalobacillus_alcalophilus WP_003320641.1 1-deoxy-D-xylulose-5-phosphate reductoisomerase [Bacillus alcalophilus]KGA98218.1 1-deoxy-D-xylulose 5-phosphate reductoisomerase 
---------------------M------KKIGLLGSTGSIGTQTLDVIRE--HPEQFLLI
SMSV-GQNIDLAKKQIQEFKPKLVSVLSDNDKEKLKLE-FGD------------KVEVVS
GHEGLVEVAVHEDVDVLVNAVIGSVGLKPTLAAIEEKKQIAIANKETLVTAGHLVTEAAN
RNGVTLLPVDSEHSAIFQALN-G-ERT------------MDIERLILTASGGSFRDL---
TRDALKNVTVEQALNHPNWSMGAKITIDSATMMNKGLEVIEAHWLF-NIPYEQIDVLLHK
ESIIHSMVEFHDKSVMAQLGTPDMRVPIQYALTYPKRLERL-NG-DRLNLWDIGTLNFAK
LDFERYRSIAYAYEAGKKGGSFPTVLNAANEEAVAAFLNKRISFLEIERLIEQALEYHVG
--IKQ-PTLEEIIEIDQ----QSRDFIHSKID----------------------------
----------
>OGO07537.1|Chloroflexi-root-root-root-root-Chloroflexi_bacterium_RBG_13_57_8 OGO07537.1 1-deoxy-D-xylulose-5-phosphate reductoisomerase [Chloroflexi bacterium RBG_13_57_8]
-----------------MAEKV------KQLAVLGSTGSIGRQTLDVVRE--LPRHFKIV
GLTA-GINLDLLEEQVDEFRPRFVSYTATSR------E-LT-------------GCEII-
---TLEEMVSHPEIDVVVIATAGTAGLGATLAAARAGKTIALANKESLVAAGEIITAEAK
KNGARIIPIDSEHSAIFQCLN-G-EN-------------QAPRRIILTASGGPFRSF---
TSKQMENITVEQALAHPSWKMGQKVTIDSATLMNKGLEVIEAYWLF-NTPIDNVTVLVHP
QSIVHSMVEFVDGAVKAQLSCPDMRLPIQYALTYPERLE-NRAL-PALDWANFKDLTFEP
PDAERFPCLALAIAAGKAGGTKPAVLCGADETAVGLFLEGRVKFTDIPRLISGVLAQHKN
--KPH-PSLDDILKADR----WAREKALEMAGGG--EG----------------------
----------
>WP_145504984.1|Firmicutes-Bacilli-Bacillales-Bacillaceae-Bacillus-[Brevibacterium]_frigoritolerans WP_145504984.1 1-deoxy-D-xylulose-5-phosphate reductoisomerase [[Brevibacterium] frigoritolerans]TWE00487.1 1-deoxy-D-xylulose 5-phosphate reductoisomeras
---------------------M------KNISLLGATGSIGQQTADVVRS--HPDQFKIV
ALSA-GKNIELVRTYIQEFEPKLVSVQTEEDYHVLKSE-FSN----------RKDIEFMY
GDEGLTAVAVYDQATILVNAVIGSVGLYPTLQAIKAKKDIAIANKETLVTAGHLVMSEAK
KAGVRLLPVDSEHSAIFQALQ-G-EQE------------KNIERLVITASGGSFRDR---
TREELKDVTVEEALNHPNWSMGAKITIDSASMMNKGLEVIEAHWLF-DLPYDKIDVLLHK
ESIIHSMVEFHDSSVIAQLGTPDMRVPIQYALTYPDRIPLA-GR-KRLNLAEAGKLHFRD
MDFTRYPCLQFAYKAGKMGGTMTTVLNAANEAAVSAFLSGKVTFLEIETLIEKALNQHSV
--IAL-PDLETIQEVDN----MTRQYIESLVKDR--------------------------
----------
>OLA94728.1|Candidatus_Melainabacteria-root-root-root-root-Candidatus_Melainabacteria_bacterium_LEY3_CP_29_8 OLA94728.1 1-deoxy-D-xylulose-5-phosphate reductoisomerase [Candidatus Melainabacteria bacterium LEY3_CP_29_8]
---------------------M------KKVTILGSTGSIGRQTLEVIEK--LEEKYQVT
GLSA-GKNIELLKSQIQKFHPNIVCVKNKDDALKLKDI-FK-------------DIKFLY
GENGLIELASEEKIDIMVVAVSGKIGLKPTIEAIKNGKNIALANKETLITAGDIVINLVK
KHKVELLPVDSEHSAVFQCLR-G-NSH------------SYVNNLLITASGGPFLHT---
PEDEMKKADISKVLSHPKWNMGKKITVDSASLMNKGLEVIEAHHLF-NIDYNHIKVVVHP
ESIIHSAVEYKDGSVIAQMGFPSMHIPIQYALTYPKRVQ-GIKT-SSFDFVKCANLTFFE
PDYKKFPLLKLAYQSGKEGGTMPLCLNAANEEAVMAFLDGKIKFSEINDIIFKIVESYKN
--IKN-PTIDEIFIEDQ----QVRKKTLCLLNSL--------------------------
----------
>WP_093393502.1|Proteobacteria-Deltaproteobacteria-Syntrophobacterales-Syntrophobacteraceae-Thermodesulforhabdus-Thermodesulforhabdus_norvegica WP_093393502.1 1-deoxy-D-xylulose-5-phosphate reductoisomerase [Thermodesulforhabdus norvegica]
---------------------MGNT-AKKNLVILGSTGSIGRSTLDIVSR--FPDRFKVL
ALAA-GKNVELLAEQIRMFRPQYAVIKDEKDIPRLARL-LDSE---------ALQVKLLS
GTDGYRHIAALPEADLLVSAIVGAAGLLPTYDAVRAGKTIALANKETLVIAGKIITSEAR
KSGASILPVDSEHNAVFQALQ-G-HRK------------DDVKRIILTASGGPFYNW---
PRDKIEKASPDQALKHPNWSMGAKITIDSATLMNKGLEIIEAHWLF-EMPLERIAVVIHP
ESIIHSMVEYIDGSVIAQMAIPDMRIPIAYALSFPARLK-I-DL-PILDLIELSRLSFLP
PDEERFPCLRLAREACARGGTYPAVLNAANEVAVQAFLEKRIGFYDIPEVIQKTLEKHGG
--EAL-ESLEQVLETDK----WAREVSASIIAEK--RR----------------------
----------
>OFW34102.1|Actinobacteria-root-root-root-root-Actinobacteria_bacterium_GWC2_53_9 OFW34102.1 1-deoxy-D-xylulose-5-phosphate reductoisomerase [Actinobacteria bacterium GWC2_53_9]HCG98836.1 1-deoxy-D-xylulose-5-phosphate reductoisomerase [Actinobacteria ba
---------------------M------KNIVILGSSGSIGLQTIDIVKR--YPEHFNVV
GLSV-HRNTDVLEAQIGEFRPKVVVVADEESAKSLKGK-DLG------------DVEVMA
GIAGLEELAAYPGADIVLNALVGSVGLRPTIATLKAGKVLALANKESMVAGGAIVNRTRE
ETDAVILPVDSEHNALFQCIV-G-ESE------------DEIEKLILTASGGPFRGR---
TREELGKVTVEEALAHPRWVMGPKITIDSATLMNKGLEVIEAHWLF-RIPYERIEVVVHP
QSIIHSMVEYTDGSIKAHLGRTDMRIPIQYTLSYPERLP-S-PV-PPLSFIDVAQLTFEA
PDYENFPCLKFAFEAAKAGGTYPAALNAANEEAVDAFLNKRIGYLDIPRVIRGVLDCHES
--GND-ADLGIILEVEE----WARRTAGGVIESL--ER----------------------
----------
>WP_073992460.1|Firmicutes-Clostridia-Clostridiales-Lachnospiraceae-Parasporobacterium-Parasporobacterium_paucivorans WP_073992460.1 1-deoxy-D-xylulose-5-phosphate reductoisomerase [Parasporobacterium paucivorans]SHI35447.1 1-deoxy-D-xylulose 5-phosphate
---------------------M------KRLSVLGSTGSIGTQTLEIVRR--NPE-LKVT
ALAA-GSDIASLEAQIREFRPAVVCVYNREKADELRIK-IKD-----------TDTAVFS
GMDGLIETACHKDADIVLTAMVGMIGIQPTIEAIKAGKDIALANKETLVTAGHLIMPLAK
QCGVRILPVDSEHSAIFQSLN-G-EDS------------ENISRIILTASGGPFRGL---
TREQMQGIRPEDALKHPNWSMGRKITIDSATLVNKGLEVMEAKWLF-DVPLEKVEVIVHP
QSIIHSMVEFVDGAIIAQLGCPDMKLPIQYALFYPERRY-L-DG-DRLDFAAIKNFTFEA
PDLKNFPGLKLAYDASAAGGTMPTVYNAANEYAVRKFLDNEIRFLDIAEIISLAMDGHKV
--IGN-PSVEEILQTET----DTYYRIESR------------------------------
----------
>WP_112365658.1|Firmicutes-Clostridia-Clostridiales-Clostridiaceae-Clostridium-Clostridium_ventriculi WP_112365658.1 1-deoxy-D-xylulose-5-phosphate reductoisomerase [Clostridium ventriculi]SPZ50406.1 1-deoxy-D-xylulose 5-phosphate reductoisomerase [Clost
---------------------M------KNISILGITGSIGTQALDVLRF--HKDKFKLV
AISA-YKNIDLTLDIIKEFKPRVVAINDKVSFEKLKNI-KDTL---------DYDFELLY
GMEGLIKVATLKEVHTVLTSVVGMIGLKPTLEAIKCKKDIALANKETLVVAGELVMNEAK
KYGVKILPVDSEHSAIFQCLQ-G-NDL------------KSVDKIIITASGGPFRGY---
SKKQLENVTLNQALNHPKWSMGKKITIDSSTLMNKGLEVIEAHWLF-DCDYENIEVVVHP
QSIIHSMVQYKDGAVIAQLGVTDMKLPIQYALNYPLRDN-N-IS-EKLDFYKINELNFYK
PDTEVFRCLKLAYKAGKMGGLMPTILNGANEVCVDLFLNEKIKYLDIPTIVEECMEVFKN
--DME-VSLRNIIDLDK----SVREYIMNKYS----------------------------
----------
>OGW78414.1|Candidatus_Omnitrophica-root-root-root-root-Omnitrophica_bacterium_RIFCSPHIGHO2_02_FULL_46_20 OGW78414.1 1-deoxy-D-xylulose-5-phosphate reductoisomerase [Omnitrophica bacterium RIFCSPHIGHO2_02_FULL_46_20]
---------------------MK-----RRIAVLGSTGSIGVSTLSVAAF--LKDRFEVV
ALSA-DSNIKTLASQTSLYKAKVISVRDELLAKRIRSL-VPP------------KTIVLF
GADGLNEIVSRGDVDIVVFAISGSSCLMPLIKAIKNRKRVALANKESLVSAGSIVMKLAK
ENNVDIIPIDSEHSAIFQCLE-G--RV------------EFLNKIYLTATGGPLLGI---
PKNKFDRLHPKFILKHPKWKMGKKISVDSATMMNKGLEIIEARWLF-DVDENRIDVLVHP
EAIVHSMVELTDRTIFAELSAPDMCIPIQYALTYPDRFS-N-MC-EVLNFSKIKSLSFEE
PDFKKFPCLGLARQALKKGGTYPAVLNAADEEAVKGYLEGRIRFSRISVVIERVLEKHKD
--RNNIPSIVDIIEAES----WAREETVKLCYR---------------------------
----------
>OEG70113.1|Elusimicrobia-Endomicrobia-Endomicrobiales-Endomicrobiaceae-Endomicrobium-Candidatus_Endomicrobium_trichonymphae OEG70113.1 1-deoxy-D-xylulose 5-phosphate reductoisomerase [Candidatus Endomicrobium trichonymphae]
---------------------M------KRITVLGSSGSIGKQTLNIISK--MKENVCIE
GLAV-GSNIKILKSQIKKFKPAAVSVTSPSDAQNLKKW-CISN---------NIKTDVYK
GNTGLEKLTTMPKADMILAAIVGAAGLKSIIAAIKAKKDIAIANKEAIVMAGSYIMKLAA
ENGVSVLPVDSEHSAIFQCCT-D-EKK------------SHIKRIILTASGGPFYKY---
-DKDFSKITVEQALDHPTWKMGRKITVDSATLMNKGLEAIEASVLF-GVSINKVEIIIHP
QSIVHSMVEYVDGSVIAQLSNPDMKLPIQYALTYPERLP-S-NI-KPLNLIELNKLEFYN
PDFKKFPCLNLAYYAAKKGYTVPAVMNAANETAVASFLNREIKFTDIAKIVERTVKTHKI
--SKN-TSLDTFIEADY----WARHYAEKLIDEI--------------------------
----------
>WP_104055913.1|Firmicutes-Bacilli-Bacillales-Planococcaceae-Jeotgalibacillus-Jeotgalibacillus_proteolyticus WP_104055913.1 1-deoxy-D-xylulose-5-phosphate reductoisomerase [Jeotgalibacillus proteolyticus]PPA72031.1 1-deoxy-D-xylulose-5-phosphate reductoi
---------------------M------KKISLMGASGSIGLQTLDILRE--HKESFELT
AFSV-GKNLNLARKAIIEFQPKLVSVQLKEDAETLKSE-GFS------------HTKIVY
GQAGLVEVAVCPDSDTVVNAVLGSVGLEPTMRAIEAKKNIAIANKETLVTAGHLVMEAAK
KHNVSMLPVDSEHSAIFQALQ-G-ENK------------KNIERLIITASGGSFRDR---
TRDQLSDVTLKDALHHPNWSMGAKITIDSASMMNKGLEVIEAHWLF-DLPYEKIDVLLHK
ESIIHSMVEFHDSSVIAQLGSPDMRVPIQYALTYPDRFTLK-QA-DRLRLEDIGKLHFKK
MDFDRFRCLGFAYEAGRTGGTMPAVLNAANEAAVQLFLEEKILFLQIEEIIEKAMHEHTS
--QQQ-PDLKTIQEVDS----ETRSQILSFYK----------------------------
----------
>PIW69706.1|Ignavibacteriae-Ignavibacteria-Ignavibacteriales-root-root-Ignavibacteriales_bacterium_CG12_big_fil_rev_8_21_14_0_65_30_8 PIW69706.1 1-deoxy-D-xylulose-5-phosphate reductoisomerase [Ignavibacteriales bacterium CG12_big_fil_rev_8_21_14_0_65_30_
---------------------M------KKILLLGSTGSIGVNSLNVIRE--YPEKFSVS
VLTA-NNNIDILKKQIEEFHPERVVVVDKDKAEELKTS-LKI------------KCDVLS
GKDALCQVAANSDYDILLGAVVGFSGLAPTIEAIKRGKRIALANKETLVVAGEFIKNLLK
EYNAELIPVDSEHSAIFQCLM-G-EKK------------GQVEKLIITASGGPFLKT---
DKEKFSSITVKEALNHPNWNMGNKITIDSATMMNKGLEVIEAKWLF-GFEEKNIDVLIHP
QSIIHSMVQFVDGSIKAQLGYPDMRLPIQFALTYPERFK-N-DL-GRTDMPKLKELTFYE
PDFNKYECLKLAYQVLKEGGTTPCVLNAANEIAVSRFLKEEIKFSDISRFIKEALNKFEN
--VSK-PNIETIFEYDR----LTRGYVLSL------------------------------
----------
>OFY67310.1|Bacteroidetes-root-root-root-root-Bacteroidetes_bacterium_RIFCSPLOWO2_02_FULL_36_8 OFY67310.1 1-deoxy-D-xylulose-5-phosphate reductoisomerase [Bacteroidetes bacterium RIFCSPLOWO2_02_FULL_36_8]OFY69173.1 1-deoxy-D-xylulose-5-phosphate reductoi
---------------------MPPP---KQIVLLGSTGSIGIQSLEVIRN--HPDKFSIF
AITA-GTNAEMLLFQVKEFKPKHAVIADETKYKFLKKE-LSG-----------SDTKVHA
GENAIEDIVKEKPVEMVIAAIVGFAGLKPVLTAINSKKQIALANKETLVVAGELVTQLAK
KKNVLILPVDSEHSAIFQCLV-G-EKE------------NPVEKIILTASGGPFRGK---
TSHQLLSVTKEQALNHPNWNMGKKITIDSATLMNKGLEVIEAHWLF-NLHPSKIQVVIHP
QSIIHSMVQFQDGSIKAQMGLPDMRLPIHYALSYPKRLK-S-NF-PRYDFFNNGGLTFEK
PDLVAFPCLKLSYQALEKGGNAPCVLNAANEIAVQRFLNGEIRFSDIPEIISRCLEKIKF
--IDS-PSLDDFVSTDG----ETRKIAR--------------------------------
----------
>WP_072191693.1|Firmicutes-Bacilli-Bacillales-Bacillaceae-Bacillus-Bacillus_anthracis WP_072191693.1 1-deoxy-D-xylulose-5-phosphate reductoisomerase [Bacillus anthracis]OPD59251.1 1-deoxy-D-xylulose-5-phosphate reductoisomerase [Bacillus anthracis]CUB53
---------------------MV-----KYISILGSTGSIGTSALDVVSA--HPEHFKIV
GLTA-NYNIELLEQQIKTFQPRIVSVATKELADTLRTR-IST------------NTKITY
GTDGLIAVATHPNSNLVLSSVVGVSGLLPTIEALKAKKDIAIANKETLVAAGHIVTELAK
QNGCRLIPVDSEHSAIFQCLN-G-ENN------------KEIDKLIITASGGAFRDK---
TREEMKTLQAKDALKHPNWLMGAKLTIDSATLMNKGFEVMEARWLF-DIPYEKINVMIHK
ESIIHSLVEFIDGSVIAQLGAPDMRMPIQYAFHYPTRLP-S-SY-EKLNLLEIGSLHFEK
PDLETFPCLQYAYECGKIGGTTPAVLNAANEIANALFLKNKIAFFDIEKTIHKTVEAHHN
--VKN-PSLDAILEADQ----WARQYANQLLIKK--S-----------------------
----------
>TKS61094.1|Nitrospirae-Nitrospira-Nitrospirales-Nitrospiraceae-Nitrospira-Nitrospira_sp. TKS61094.1 1-deoxy-D-xylulose-5-phosphate reductoisomerase [Nitrospira sp.]
---------------------M------KTIIILGSTGSIGTNTLDIVQR--FPEEFRVV
GLTA-GGNIEKLEEQIRAFKPKAVAVSTESSAAALRQR-CAS-----------LPVEILA
GEEGIAQVAAMPGAELVISAIVGAAGLVPTLAAIRSGKHIALANKEPMVMAGKLMQEEAR
KHGVRIFPVDSEHSAIFQSLE-G-HRI------------EDVRRLILTASGGALWTL---
TEKQLQDVTPERALQHPNWKMGSKITIDSATLMNKGLEVVEARWLF-DIRESRIDVLIHR
ESIIHSLVEYEDRSMIAQLGLPDMRTPISYAMRYPERMP-L-DL-PSLDLTEVGKLTFCK
PDHDRFPCLNLGYESLRIGGTLPAAMNAANEVAVDAFLNGGIRFIEIAEVIRSTMDAHAH
--RDI-TCLDDALEADR----WAREKAESLVHAL--PR----------------------
----------
>WP_100667795.1|Firmicutes-Bacilli-Bacillales-Alicyclobacillaceae-Kyrpidia-Kyrpidia_spormannii WP_100667795.1 1-deoxy-D-xylulose-5-phosphate reductoisomerase [Kyrpidia spormannii]ATY84996.1 1-deoxy-D-xylulose-5-phosphate reductoisomerase [Kyrpidia sporma
---------------------MS-----KGVAILGSTGSIGRNTLRVIAA--QPDRFTIK
ALGA-GRNVDRLVDQVHRFRPELVAVTDARTAEEVKAR-VPA------------GVKVYW
GEEGLTSVATHPGVQIVVSALVGFVGLVPTLRAIREGKRIALANKETLVAAGELVMNEVR
RWGAELLPVDSEHSAIFQCLN-G-ERI------------SEAARLWLTASGGALRDW---
TRGRMESARVADVLRHPNWTMGHKITVDSATLMNKGLEVIEAHWLF-GVPYEQIEVVIHP
ESIVHSAVEFVDGSLVAQMAIPDMRIPIQYALSFPERWP-G-AV-ESLRLTEIGSLHFHP
PDWDRFPCLSYAYEAGRSGGTMPAVLNAANEVAVEWFLRGRIPFLAIEETVRRVMDMHDP
--VPH-PDLEAIVQADA----WARKTASCVAEKG--KVAR--------------------
----------
>WP_004622949.1|Firmicutes-Clostridia-Clostridiales-Hungateiclostridiaceae-Ruminiclostridium-Ruminiclostridium_cellobioparum WP_004622949.1 1-deoxy-D-xylulose-5-phosphate reductoisomerase [Ruminiclostridium cellobioparum]EMS74102.1 1-deoxy-D-xylulose 5-p
---------------------MA-----KIISIIGSTGSIGVQTLDVARN--L--GIKVA
AMSA-NSNIDLLEKQVHEFKPRLVSVGSRELASELKAR-LTG-----------MKVQVLS
GLEGMLGVVEVQEADTVVTSVVGTAGLIPTMHAIKNRKNIALANKETLVTAGQLVMEEAK
KQGVAIFPVDSEHSAIYQCLM-G-NSD------------RQVEKIIITASGGPFRGR---
TLEELRDITPAQALKHPNWSMGSKITIDSATLMNKGLEVIEAKWLF-GRELDKIQVLVHP
QSIIHSMVEYVDGSVMAQLGSPDMRIPIQLALTYPDRCG-N-NF-SRLDFLKCSQLTFEE
PDTKTFRCLQLAYDALSTGGTMPAAMNAANEAAVSAFLNNRIAFTAIPEIIEKIMMLHNV
--NIC-PGLDDIIEVDN----WARTQAEKAVNG---------------------------
----------
>WP_087989851.1|Firmicutes-Clostridia-Clostridiales-Lachnospiraceae-Anaerotignum-Anaerotignum_lactatifermentans WP_087989851.1 1-deoxy-D-xylulose-5-phosphate reductoisomerase [Anaerotignum lactatifermentans]OUN41129.1 1-deoxy-D-xylulose-5-phosphate reduc
---------------------M------RTISILGSTGSIGTQTLEVVEV--LG-DIQVG
AISG-NHNIKLLEEQARKFRPRLVSVMDEDNAKELKSR-LAD-----------TNCKVVA
GMDGLVEAATLAEADTVVTSVVGNVGLRPTFEAISAGKNIALANKETLVSAGQLVMDLAK
KKGISIYPVDSEHSAIFQSLQ-G-NKD------------NQIRRILLTASGGPFRGK---
TLDELKNVTAADALCHPNWSMGKKITIDSATLMNKGLEVMEAKWLF-GVDTDQIEVLVHP
QSIIHSAVEYEDGAIMAQLGEPDMRVPIQYALTYPKRVA-N-PF-PKIDFAKRAQLTFDH
PDMDTFRCLALAYKALKIGGTMPTVLNGANEIAVAKFLSGKIGFLDIPALIEKTMEAYTV
--KEN-YTLEDLLEADA----WARAYATEAEL----------------------------
----------
>AFZ48068.1|Cyanobacteria-root-Chroococcales-Cyanobacteriaceae-Cyanobacterium-Cyanobacterium_stanieri AFZ48068.1 1-deoxy-D-xylulose 5-phosphate reductoisomerase [Cyanobacterium stanieri PCC 7202]
---------------------M------KSISILGSTGSIGTQTLDIVRE--NPEQFRVI
GLAA-GSNLTLLAQQIQEFRPEIVAIRNEDNLPSLKEL-LTNL---------DYQPILVG
GSDGICEVARYGSAQSVVTGIVGCAGLLPTIAAIKAGKDIALANKETLIAGGPVVLPLVE
EYGVKLLPADSEHSAIFQCLQ-G-VPD------------GGLRKIILTASGGSFRDL---
PVEKLASVTVQDALKHPNWSMGQKITIDSATLMNKGLEVIEAHYLF-GMDYDDIDIVIHP
QSIIHSMVELQDTSVLAQLGWADMRLPLLYALSYPDRLY-T-NW-ESLDLVKVGSLTFRE
PDHQKYPCMQLAYNAGRAGGCLPAVLNAANEQAVALFLEEKIAFLDIPRLIETVCDRFSN
QNKTQ-PSLDDIIEADK----WARKEVLQCLTVL--A-----------------------
----------
>OFX79781.1|Bacteroidetes-root-root-root-root-Bacteroidetes_bacterium_GWE2_40_15 OFX79781.1 1-deoxy-D-xylulose-5-phosphate reductoisomerase [Bacteroidetes bacterium GWE2_40_15]OFY31297.1 1-deoxy-D-xylulose-5-phosphate reductoisomerase [Bacteroidetes bact
---------------------MK-----RRIAILGSTGSIGKQALDVISR--HPELFCAE
VLTA-NSNSTLLIKQAIEHNVNSVVIADESKYQEVFKA-LDP-----------YGIKVFT
GNASVSALACGSNIDMVLTAMVGFSGLEPTISAIKAGKAVALANKETLVAAGSIVMKLAK
ERGTPIIPVDSEHSAIFQCLQ-G-ER-------------ASIEKIILTASGGPFLSK---
TKEEIETATVKEALNHPKWLMGPKVTIDSASMMNKGLEMIEAHWLF-GIEPSKIEIVVHP
QSIIHSMVQFSDGSVTAQLSIPDMRLPIQYALSYPYRVD-L-NT-KRIDFPVLESLNFYK
PDFEKFPCLSIAYSAIERGGNIPCAMNAANEIAVESFLAGEIPFTNIPDIILEVINSTTF
--VKE-PSIEDIFETDK----KARLAATLILTQY--KAPTY-------------------
----------
>TAK93670.1|Verrucomicrobia-root-root-root-root-Verrucomicrobia_bacterium TAK93670.1 1-deoxy-D-xylulose-5-phosphate reductoisomerase [Verrucomicrobia bacterium]
---------------------M------KNVVVLGSTGSIGTSTIKVAED--LPDRIRLL
ALAA-GNNTELLLDQARKHRPEAVCINDPANAQELSDS-LGT------------ACEVFS
GPEGLLKLATLPDADIVLIAIVGTAGLQPALAAIRAGKDIAIASKEILVMAGETVMNEAR
KQGVRVLAVDSEHSAIFQCLD-G-KPS------------SSVRKLWLTASGGPFRDKQAW
PKEKFSEITVERALKHPSWVMGRKITIDSATLFNKGLEMIEARWLF-DIEMARVGVVVHP
QSVVHSMVEFVDGSLLAQLSTPDMCLPIQYALTYPDRAG-N-ER-VQTDFPKIGSLTFEV
PDEDRFPALGLARRAGEVGGTLPAVLNAANEIAVEAFVNRKINFPQISELVQRTMEAHKV
--VSH-PALPQILEADA----WARKAAVG-------------------------------
----------
>WP_123205626.1|Bacteroidetes-Sphingobacteriia-Sphingobacteriales-Sphingobacteriaceae-Pedobacter-Pedobacter_jejuensis WP_123205626.1 1-deoxy-D-xylulose-5-phosphate reductoisomerase [Pedobacter jejuensis]RNL54310.1 1-deoxy-D-xylulose-5-phosphate reductois
---------------------M------KNITILGSTGSIGTQALEVIRD--NPSIFKVF
VLSA-LKNSDLLIKQAKEFKPEYVVICDETRYLYVKES-LSN-----------LNIKVLA
GEDALAEVAAYPEIDIVLTAIMGSVGLKPTIAAIKAGKDIALANKETLVVAGELVTQLAK
EHQVKILPVDSEHSAIFQCLV-G-EEQ------------NEIEKIYLTASGGPFLGK---
DKNFLANVKKEQALKHPNWVMGAKITIDSASLMNKGLEVIEAKWLF-NLSVDQIDVIVHP
QSIIHSIVQFTDGSMKAQMGVPDMKLPIQYALNYPDRLK-N-NF-KRFNFLEYPSFSFQK
ADLETFRNLDLAFTSLKKGGNMPCILNAANEIVVESFLKDEIGFLQMSEVIEQCMEEIKF
--IEK-PQLSDYLETDK----HTRILAAELVTKN--KI----------------------
----------
>WP_103202623.1|Firmicutes-Clostridia-Clostridiales-Lachnospiraceae-Herbinix-Herbinix_hemicellulosilytica WP_103202623.1 1-deoxy-D-xylulose-5-phosphate reductoisomerase [Herbinix hemicellulosilytica]RBP60826.1 1-deoxy-D-xylulose 5-phosphate reductoisomer
---------------------M------KEIAILGSTGSIGVQTLEVVRQ--HRDEIKVR
ALAA-HSNIDLLEVQIREFCPDLVCVFDENKAKDLKEK-IKD-----------LPVRVET
GMDGLIACATFNSADTVVAAMVGMIGIIPTVEAIKAGKNIALANKETLVTAGHIIIPLCK
EKKINLLPVDSEHSAIFQALN-G-EDR------------KNIHKILLTASGGPFRGM---
KKEDLKDVTAKDALKHPNWKMGPKITIDSATLVNKALEVMEAAWLF-DISIEKIQILVHP
QSIIHSMVEYLDGSIIAQMGLPDMRLPIQYALFYPERKELK-PG-ERLDFIKLKQLTFEE
PDTETFYGLKLGIKAGETGGSMPTVFNAANERAVARFLEGKIRFLDIPKLINLAMENHTL
--ISS-PTLNEILNIEQ----QTYDFIEETIKSG--KLD---------------------
----------
>WP_002789762.1|Cyanobacteria-root-Chroococcales-Microcystaceae-Microcystis-Microcystis_aeruginosa WP_002789762.1 1-deoxy-D-xylulose-5-phosphate reductoisomerase [Microcystis aeruginosa]CCI19718.1 1-deoxy-D-xylulose 5-phosphate reductoisomerase [Microcys
---------------------M------KKISILGSTGSIGTQTLDIVTD--HPDKFQVV
GLAT-GNNIQLLSEQIRQFRPQIVAINNESQLEDLKSL-ISDL---------DYTPIILA
GKEGVIEVARYGDSESVVTGIVGCAGLLPTIAAITAGKDIALANKETLIAGGPVVLPLVE
KHGVKLLPADSEHSAIFQCLQ-G-VPP------------GGLKKIILTASGGAFRDL---
PVEKLPQVTVADALKHPNWSMGRKITIDSATLMNKGLEVIEAHYLF-GVDYNAIDIVIHP
QSIIHSLIELQDTSVLAQLGWPDMRLPLLYALSWPERIY-T-DW-EPLNLVKAGSLTFKE
PDHQKYPCMGLAYAAGRAGGAMPAVLNAANEQAVALFLEEKISFLDIPRVIEKVCDRFTI
HNSST-PSLDDILAADN----WARQEVSNCLIANPV------------------------
----------
>WP_012306446.1|Cyanobacteria-root-Synechococcales-Synechococcaceae-Synechococcus-Synechococcus_sp._PCC_7002 WP_012306446.1 MULTISPECIES: 1-deoxy-D-xylulose-5-phosphate reductoisomerase [unclassified Synechococcus]ACA98822.1 1-deoxy-D-xylulose 5-phosphat
M------------------TNA------KAISILGSTGSIGTQTLDIVRS--HPDKFRVV
GMAA-GRNIQLLAEQVREFHPEIVATSQESLLPELKSL-LQDL---------EHQPQIIA
GKAAIAEVARYGDAESVVTGIVGCAGLLPTIAAIEAGKDIALANKETLIAGGPVVLPLIE
KYGVKLLPADSEHSAIFQCLQ-G-VPE------------GGLKRIILTASGGAFRDL---
PVEKLATVTVKDALKHPNWSMGQKITIDSATLMNKGLEVIEAHYLF-GKDYDDIDIVVHP
QSIIHSLIELQDTSVLAQLGWPDMRLPLLYALSYPERIH-T-DW-EQFDLVKAGDLTFRE
PDHHKYPCMNLAYAAGRAGGSMPAVLNAANEQAVALFLEEKIEFLDIPRLIEKVCDRHQN
DNKTN-PTLDDILQADQ----WARQAVLELQPQL--A-----------------------
----------
>OEG70108.1|Elusimicrobia-Endomicrobia-Endomicrobiales-Endomicrobiaceae-Endomicrobium-Candidatus_Endomicrobium_trichonymphae OEG70108.1 1-deoxy-D-xylulose 5-phosphate reductoisomerase [Candidatus Endomicrobium trichonymphae]
---------------------M------KRITVLGSSGSIGKQTLNIISK--MKENVCIE
GLAV-GSNIKILKSQIKKFKPAAVSVNSPADAQNLKKW-CISN---------NIKTDVYK
GNTGLEKLTTMPKADMILAAIVGAAGLKPIIAAIKAKKDIAIANKEAIVMAGSYIMKLAA
ENGVSVLPVDSEHSAIFQCCT-D-EKK------------SHIKRIILTASGGPFYKY---
-DKDFSKITVEQALDHPTWKMGRKITVDSATLMNKGLEAIEASVLF-GVSINKVEIIIHP
QSIVHSMVEYVDGSVIAQLSNPDMKLPIQYALTYPERLP-S-NI-KPLNLIELNKLEFYN
PDFKKFPCLNIAYYAAKKGYTVPAVMNAANETAVASFLNREIKFTDIAKIVERTVKTHKI
--SKS-TSLDTFIEADH----WARHYAEKLIDEI--------------------------
----------
>WP_077615136.1|Firmicutes-Bacilli-Bacillales-Sporolactobacillaceae-Caenibacillus-Caenibacillus_caldisaponilyticus WP_077615136.1 1-deoxy-D-xylulose-5-phosphate reductoisomerase [Caenibacillus caldisaponilyticus]
---------------------M------KTISLLGATGSIGVQTVDVVTS--HPEHFQIG
ALAF-GQNIEKGAEIIERVRPKLVAVKDEQVADRLKRL-LST------------PVKILT
GREGLRAVATFEDADVVVNALLGAVGLEPTLEAIKAGKTLAFANKETLVTAGHLVMEAVE
KHGVDFLPVDSEHSAIFQAMN-G-EAR------------DRVKRIILTASGGSFRDL---
SRAELADVTVEDALKHPNWKMGAKLTVDSATMMNKGLEVIEAHWLF-GMPYDRIDVVIHR
ESIIHSLVEYDDTSVIAQLGTPDMRVPIQYALSYPDRLDLH-RG-KRLNLWEIGALHFEK
LDMDRFRCIKWAYEAGKTGGTALTVLNAANEEAVFAFLNRKIAFLDIEDIVARALDAHDP
--IQR-PDLGTILETDR----KTREIVRGWIDRH--AATRA-------------------
----------
>WP_042119018.1|Firmicutes-Bacilli-Bacillales-Paenibacillaceae-Paenibacillus-Paenibacillus_larvae WP_042119018.1 1-deoxy-D-xylulose-5-phosphate reductoisomerase [Paenibacillus larvae]AVG12459.1 1-deoxy-D-xylulose 5-phosphate reductoisomerase Dxr [Paeniba
--ML----------------TT------KSISILGSTGSIGTQTLEVVEN--HPELFTVK
ALAG-GRNINLLAEQARKFSPEMISVADKKLAEQIKSL-VPP------------DTKVFY
GEEGLIEAAAGTDADVTLTAVVGSQGLKPTLAAIESGKQIALANKETLVSAGHLVTEAAR
KHKVTLLPLDSEHSAIFQCLN-G-ENS------------KDVRAITLTASGGSFRDK---
TRDQLQGVTVKEALNHPNWSMGAKVTIDSATMVNKGLEVIEAHWLF-GVPYGQIEVMIHP
ESIIHSYVEFQDYSIIAQLGLPDMRIPIQYALTFPKRLP-S-PG-KSLNLAEIGKLHFHR
MDFDRFPCLRMAYECGKAGGTATTVFNAANEVAVARFLKGEISFLKIEDLIERTLNAHNP
--ETM-PSLEEITEADS----WARTFASQIR-----------------------------
----------
>OGW31547.1|Nitrospirae-root-root-root-root-Nitrospirae_bacterium_GWF2_44_13 OGW31547.1 1-deoxy-D-xylulose-5-phosphate reductoisomerase [Nitrospirae bacterium GWF2_44_13]OGW64628.1 1-deoxy-D-xylulose-5-phosphate reductoisomerase [Nitrospirae bacterium RI
---------------------M------KHITILGSTGSIGRSALEVIAR--YRDRFKVV
GLTA-KNNIELLEEQIKAFNPEIAAVADGTCALELRKK-L--------------GIRVLS
GDSGIAEVASYNKADFVLSAIIGFAGLFPTLSAVRAGKTIGLANKESLVVAGEIVMRDAA
KSGAKIIPVDSEHSAIFQCIE-G-RSR------------ESVKRVVLTASGGPFLGK---
SRSELNKVTIEDALKHPNWDMGKKITIDSATLMNKGLEVLEAHRLF-GFSPDMIDVLIHP
QSIIHSMIELKDRSCIAQLSVPDMKGPIAYALTYPERLD-G-PM-PFLDLSAVGKLTFQK
PNTECFPCLLYAYEAMKIGGTMLAVLNAANEVAVAAFLQREIGFNDIPVVIKNTMQLHEK
--KSA-VDIDVIVEADR----WAREKAREVIKKI--KI----------------------
----------
>OIO85307.1|Actinobacteria-root-root-root-root-Actinobacteria_bacterium_CG2_30_50_142 OIO85307.1 1-deoxy-D-xylulose-5-phosphate reductoisomerase [Actinobacteria bacterium CG2_30_50_142]PIU26924.1 1-deoxy-D-xylulose-5-phosphate reductoisomerase [Actinobac
--------------------ML------KNIVILGSSGSIGLQTIDVVKR--YPELFNVV
GLAV-NKSIDALEQQIKELRPKAVVVVDAEKAQELSRR-IAGT---------SNIPELLT
SIEGLEQLAAHPEADLVLNALVGSVGLRPTLAALRAGKTLALANKESMVAGGAIVAKVRE
ETGAEILPVDSEHNAIFQCMV-G-ERK------------REIKRLIVTASGGPFRGR---
TFSELESVTVEEALKHPRWTMGPKITIDSATLMNKGLEVIEAHWLF-DLPYEQIDVIVHP
QSIIHSMVEFEDGSIKAHLGQTDMRIPIQYTLSYPDRLP-A-PL-PSLDFVEVGKLTFEK
PDMRNFPCLAYAYEAIRLGKTYPAVLNATNEQAVAAFLSKKIRFTDIPNIIKQVIERHEP
--GDE-TDLGIVLETEH----RAREYADRLITSLI----------L--------------
----------
>KPK92194.1|Proteobacteria-Deltaproteobacteria-root-root-root-Deltaproteobacteria_bacterium_SM23_61 KPK92194.1 1-deoxy-D-xylulose 5-phosphate reductoisomerase [Deltaproteobacteria bacterium SM23_61]
---------------------M------KTLSILGSTGSIGVQTLEIAAR--YPDRFRVV
ALAG-GKNIRRMEEQIRHFQPDLASVGHEDHARKLRQN-LSS-----------FPTRIRS
GIEGLMEVATFPEARMVVSALVGSVGLLPTLAAAKEGKQIAIANKEALVMAGEILVKEIR
DHGASLLPIDSEHSAIFQVLA-G-HRK------------EEIRRIILTASGGPFLNT---
PREELKQVTPRQALNHPQWRMGKKVTVDSASLINKGLEVIEARWLF-GVPAEQIEVLIHP
QSIVHSMIECIDGSVIAQMALPDMRGPIAYALSYPERLE-L-HQ-PPLNLPETGPLTFQA
VDGERFPALGLAYRALRTGGTMPAVLNGANETAVEAFLEERIGFLQIPRLIEETMERHQT
--RQL-ISLEDILHAHA----WAQQEARKIINRG--KP----------------------
----------
>WP_132252006.1|Firmicutes-Clostridia-Clostridiales-root-Natranaerovirga-Natranaerovirga_pectinivora WP_132252006.1 1-deoxy-D-xylulose-5-phosphate reductoisomerase [Natranaerovirga pectinivora]TCT15064.1 1-deoxy-D-xylulose 5-phosphate reductoisomerase [N
---------------------M------NKITILGSTGSIGTQTLEVVDK--NTD-LKVV
ALST-YQNIDLLEQQIYRYKPKKVCVMIEDKANELKRR-LVM-----------SDVQIVS
GIEGLIEIATLDEVDSVITALVGMIGIKPTIEAIRARKKIALANKETLVTAGSIIMPLAK
EYDVPIIPIDSEHCAIFQCLN-G-EDK------------NTVDKMILTASGGPFRGK---
SIEELKKVTLEDALNHPNWSMGKKISVDSATLMNKGLEVIEAKWLF-DIEIEKIDVVIHP
QSIIHSMVEYIDGSIIAQLGEPDMRIPIQYALYHPLRRD-I-KH-KATNLLKLGQLTFEE
PDYNTFKCLNLAYESIKIGGTMPTVLNAANEYAVNKFLNNKIAFLDIPVEVEYAMEKHCT
--INN-PTLEDILETEK----WTQEILESR------------------------------
----------
>WP_070622091.1|Firmicutes-Bacilli-Bacillales-Staphylococcaceae-Nosocomiicoccus-Nosocomiicoccus_sp._HMSC067E10 WP_070622091.1 1-deoxy-D-xylulose-5-phosphate reductoisomerase [Nosocomiicoccus sp. HMSC067E10]OFL49800.1 1-deoxy-D-xylulose-5-phosphate reduct
---------------------M------KKISILGVTGSIGTQTLDVIRH--NSDKFSVE
AISA-GRNIEMLRQIITEFKPKLVSVMDERDATSLKGE-FT-------------DVTFTY
GNDGLVDVATF-DADILVTAILGSVGLVPTLRAIEKGRKIALANKETLVAAGDIVMNHAK
QYGAEIIPVDSEHSAIFQCLN-G-EDV------------SQIHQLIITASGGSFRDL---
TREELKHVTKKDALNHPNWSMGQKITIDSATMMNKGLEVIEAHHLF-NMPIDKIKTLIHR
ESIIHSMVEFTDNSIIAQLGNSDMRTAIQYAMTYPDRIY-K-D--NPLDINTLSTLNFEP
MDFKRFKMIQLAYDALKVGGTMPAVMNAANEYAVNKFLNDEITFLEIEDIVESRMAHHEV
--VQN-PDLETILHYDK----LYKSDWRV-------------------------------
----------
>TLD41283.1|Planctomycetes-Candidatus_Brocadiae-Candidatus_Brocadiales-Candidatus_Brocadiaceae-Candidatus_Jettenia-Candidatus_Jettenia_ecosi TLD41283.1 1-deoxy-D-xylulose 5-phosphate reductoisomerase [Candidatus Jettenia ecosi]
---------------------M------KNIVILGSTGSIGKNTLEVARN--LKDKFRVI
GLSS-NSRWELLSDQIEEFKPTYIALNDSKLVEKIKGR-FPN-----------NNVKVIT
GSNCLEEIVLREEVDIVVSAVVGAVGLPAAIATLQQGKILALANKESLVMAGHIVMSLAK
KN--QILPVDSEHSAIFQSLQ-S-GKP------------SEIKRVIITASGGPFYDY---
PLEKLSDVSPAQALKHPTWQMGQKITIDSATLMNKALEIIEAKWLF-DLKIEQIDVVIHP
QSIIHSMVEFCDGSVIAQMGMPDMKVPIQYALTYPERKA-L-SV-KSFDLSSIGNLTFKK
PDMEKFPALKLGYQAAREGGTIGATLNAANEVAVQAFLDGHIRFTEIVSYVEKMVNDHHF
--IKN-PCLEDVLAADI----WARQEIKNALFKR----------------I---------
--------N-
>KPJ63165.1|Planctomycetes-root-root-root-root-Planctomycetes_bacterium_DG_23 KPJ63165.1 1-deoxy-D-xylulose 5-phosphate reductoisomerase [Planctomycetes bacterium DG_23]
---------------------MV-----KNIAVLGSTGSVGRNALEVITE--LGATYRVA
SLGA-KNRWKMLYEQARRFIPPQVALADPEAARILAAE-LDG-----------TPTRVLA
GVEALRKLASEEDVSVVLLAIAGGAALEPAISAIKTGKTLALANKEALVMAGSLLIPLAK
EHGATILPVDSEHSAIFQVLQ-E-TSR------------SQIKRIILTASGGPLYNK---
SPEELERITPWQALQHPTWRMGQKISIDSATLMNKALEIIEAKWLF-NLPVKQISVLIHP
ECIVHSLVEFEDGVVLAQMSEPDMKLPIQYALTYPERRQ-A-KV-PSLDLSEIGQLTFEE
PDWERFPALQLGFEAAKCGGTLPAVLSAADETAVAHFLVGDIKFTDIYTVVRKVMDKHSV
--VEN-PALEDIIAADA----WARQEAAKCL-----------------------------
----------
>PKL82552.1|Ignavibacteriae-root-root-root-root-Ignavibacteriae_bacterium_HGW-Ignavibacteriae-3 PKL82552.1 1-deoxy-D-xylulose-5-phosphate reductoisomerase [Ignavibacteriae bacterium HGW-Ignavibacteriae-3]
---------------------M------KKILILGSTGSIGVNTLEIVRA--FPDKFEII
GLTA-NSNIHLLKKQMEEFHPKTIVIADKKKSEELKKT-IGN------------SCEVLS
GNEGLLEIAKRNNYDILVSALVGFVGLAPTIEAIKLKKRIALANKETLVTAGELVIDLCK
KHKTELIPVDSEHSAIFQCLN-G-ENP------------SEISKIILTASGGPFLNK---
SKEEFENVTVEDALNHPNWKMGSKITIDSASMMNKGLEVIEAHWLF-GLPKDKIEVIIHP
QSIIHSMVEFRDGSVKAQLSTPDMKLPIIYALSFPERFN-F-NA-VATDLKKINQLTFFE
PDFDKFTCLKMAYDVIETGGTSSCILNAANEVAVEKFLSGKIKFNRIPDLIEDALNAVSI
--IHS-PDLETIFDCDF----KTRDYLKHKFN----------------------------
----------
>WP_075755126.1|Firmicutes-Negativicutes-Selenomonadales-Sporomusaceae-Sporomusa-Sporomusa_sphaeroides WP_075755126.1 1-deoxy-D-xylulose-5-phosphate reductoisomerase [Sporomusa sphaeroides]OLS58196.1 1-deoxy-D-xylulose 5-phosphate reductoisomerase [Sporo
---------------------M------KHIAILGSTGSIGTQALDVIAA--NPDKYNVT
VLAA-YHNEQLLQEQIEYFKPQLAVLIDKQAADRLAAS-YRG------------PTQIVT
GEEGLLEAAVFHQTDTVLTSLVGFAGLKPTIAAIKAKKNIALANKETLVAAGQLVMALAK
DYNVSVYPVDSEHSAIFQCLQ-G-ENN------------KHIGRIILTASGGPFRGR---
TAKELAHVTVEDCLKHPNWSMGRKITIDSATLANKGLEVIEAKWLF-GVAYDQIDVCVHP
QSIIHSMVEFIDGSVMAQLGMPDMRLPIQYALSYPERIP-S-KF-PRLDLTALSALTFTE
PDTGNFPALKLAYTAGNKGGTMPCVFNAANEVAVYAFLQGKIGFLDIAQIISYTMEIHSL
--VTT-PDLEQIYAADT----WARQCAVQAVSDL--GRKA--------------------
----------
>WP_093918298.1|Bacteroidetes-Bacteroidia-Marinilabiliales-Prolixibacteraceae-Sunxiuqinia-Sunxiuqinia_elliptica WP_093918298.1 1-deoxy-D-xylulose-5-phosphate reductoisomerase [Sunxiuqinia elliptica]SFE62110.1 1-deoxy-D-xylulose 5-phosphate reductoisomera
---------------------MK-----KRIAILGSTGSIGTQTLEVIEE--NPEHFEVE
ILTA-NNNIDLLVEQTKKFQPNMVVVANHCRYKALCEA-LKD-----------EPVKIFA
GKEALEQVVQLETVDVVVTAMVGYSGLLPTLKAIEAGKHIALANKETLVVAGEIITREAV
KNKVNIYPVDSEHSAIFQCLA-G-EHM------------NEIEKIYLTASGGPFRSL---
TEEQLQKVTKADALKHPNWEMGAKITIDSASMMNKGFEVIEAKWLF-DLKPEQIDVIVHP
QSIVHSMVQFRDGSMKAQMGLPDMKLPIQYALNFPKRLP-S-SF-ERFNFLNYPKLTFEQ
PNTKKFRNLALAYEALEQGGNLPCILNAANEVVVQAFLKEKIRFVDMPDLVEASMQQVTF
--IKD-PVLDDYIQTDK----ETRLLTSSLIKQR--SKN---------------------
----------
>WP_154537299.1|Firmicutes-Clostridia-Clostridiales-Peptostreptococcaceae-Peptostreptococcus-Peptostreptococcus_anaerobius WP_154537299.1 1-deoxy-D-xylulose-5-phosphate reductoisomerase [Peptostreptococcus anaerobius]MST61925.1 1-deoxy-D-xylulose-5-phosp
---------------------M-------KISILGSTGSIGTQTLDIVRE--HSDLFSIE
GITT-NKNVDLLVEQIEEFKPKKVAIFDRYKYEYFLSI-LESKRKNDVYRSVYDNLEVYY
GMDGLINIASSKTIDILVTAVVGMIGLKPTLEAIKKSTTIALANKETLVTAGKIVMEEAK
KHNAKIIPVDSEHSAIFQCIT-G-ERD------------NRIDKILLTASGGPFRGK---
TKSELENVTKNDALKHPNWTMGQKITIDSSTLMNKGLEVIEARWLF-DVSPSDIVVHVHP
QSIVHSMVQFEDSSIIAQLGCPDMRVPIQYALTYPSRIP-S-NF-EKLDLFSIANLSFEK
PDLDVFPCLKLAYDALENGGTDCTVLNAANEVLVSKFLNDEIGFYDIPKYIELAIRKHNY
--IEN-PTLEDILYTDE----WTRRFIEDYLK----------------------------
----------
>PIU41848.1|Candidatus_Omnitrophica-root-root-root-root-Candidatus_Omnitrophica_bacterium_CG07_land_8_20_14_0_80_42_15 PIU41848.1 1-deoxy-D-xylulose-5-phosphate reductoisomerase [Candidatus Omnitrophica bacterium CG07_land_8_20_14_0_80_42_15]
---------------------M------KKIVLLGSTGSIGTNTLDVVSR--FPGKFKID
ALSV-DSNIDLLLRQIKQFRPKAVAVRDIKKAAILKKT-ASSI---------IKGLKIYE
GDEGVEELAGRRDADIVVVAISGTAALSPILRAMGSKKRIALANKEALVSAGKIITDFAK
KKKIEIIPVDSEHSAIFQCLD-G-KGSR-----------SYLSKIYLTGSGGPLRNV---
SKKDFNKLSTKDVLNHPKWKMGKKITVDSATLMNKGLEVIEAHWLF-DVEVDKIEVLIHP
EAIIHSMVEFSDGAILAQLANPDMRLPILYALSFPERYK-T-IF-PKVAFSEIRKFSFYS
PDTGKFPCLSLAYRVIRDGGSSPCVLNASNEEAVKAFLSGRIKFTKIPVIIEKVLSKHKN
--IKN-PTLTDILDKER----WAKEEAKVLCCHS--------------------------
----------
>WP_152803431.1|Firmicutes-Clostridia-Clostridiales-Eubacteriaceae-Alkalibaculum-Alkalibaculum_sp._M08DMB WP_152803431.1 1-deoxy-D-xylulose-5-phosphate reductoisomerase [Alkalibaculum sp. M08DMB]MPW25702.1 1-deoxy-D-xylulose-5-phosphate reductoisomerase 
---------------------M------KYVSILGSTGSIGTQTLEIVTD--NPDKLKVV
GLTT-NENIDLLEKQIKIFQPKVVAVMNPDKAYELQKR-LGK------------RIEVLS
GLNGLCDVASLYDADITLTAVPGMVGLLPTLEAIDKRKDIALANKETLVSGGHIVMEKAR
EKNIKIYPVDSEHSAIFQCLM-G-NRE------------KDIHKIILTASGGPFRGK---
SLTELKDVTVEKALKHPNWSMGKKVTIDSATLMNKGLEVIEAKWLF-ELDPEQIEVVVHP
QSIIHSLVEYVDHSTLAQLGYPDMKIPIQLAMFYPARIN-N-KI-KSLNLAEIGSLTFEK
PNTEAFRCLALAFESIKLGGSMPTVLNAANEIVVENFLKKKIDFIQIPQIVERVMEKHDI
--IYN-LDLDKLLQIDE----WARATASTIC-----------------------------
----------
>WP_052562585.1|Planctomycetes-Candidatus_Brocadiae-Candidatus_Brocadiales-Candidatus_Brocadiaceae-Candidatus_Brocadia-Candidatus_Brocadia_sinica WP_052562585.1 1-deoxy-D-xylulose-5-phosphate reductoisomerase [Candidatus Brocadia sinica]KAA0244595.1 1-de
---------------------M------KNIVVLGSTGSIGKNTLEVARN--LKDKFRVI
GLSS-NSRWELLADQVEEFKPRYVALNDCQFAEKLKYR-FQN-----------NQLKILM
GGNCLKEIVLHPEVDIVVSAVVGAVGLPAAIATIEQGKTLALANKESLVMAGHIVMSLAR
KD--QILPVDSEHSAIFQSLH-S-GKP------------AEVKRVIITASGGPFYDY---
PADKLSDVKPAQALKHPTWQMGQKITIDSATLMNKALEIIEAKWLF-DLKVEQIDVVIHP
QSIIHSMVEFCDGSVIAQMGMPDMKVPIQYALTYPERSP-L-CV-RPLDLSSIGSLTFKK
PDMEKFPALRLGYQAAREGGTMGATLNAANEVAVQAFLNGQIQFTEITSYVEKVINNHHF
--IKN-PCLEDILAADV----WARQEIKKCLM----------------------------
----------
>OGI21737.1|Candidatus_Melainabacteria-root-root-root-root-Candidatus_Melainabacteria_bacterium_RIFOXYA12_FULL_32_12 OGI21737.1 1-deoxy-D-xylulose-5-phosphate reductoisomerase [Candidatus Melainabacteria bacterium RIFOXYA2_FULL_32_9]OGI30744.1 1-deoxy-D-
---------------------MK-----RKISILGSTGSIGKQALEVVDS--LPEQFEIY
GLAA-GANIEILKEQINKYKPEAVSVKNEELADQLANQ-YK-------------DIKILW
GDEGLIEIAQNAENNTVLVAVAGLAGLYPTLAAINNNVDVALANKETLVAAGSIVMERAK
KNNVKILPVDSEHSAIHQCID-G-RIS------------PEIRKLIVTGSGGPFRGK---
SFEEMDKATVEETLSHPRWSMGDKITVDSATLMNKGLEVIEAHWLF-DIDYNNIDVVIHP
QSIVHSAVEFLDGSVIAQLGIPSMHIPIQYALTYPERYK-GLET-GSLNLIEAAKLEFEA
PDLTKFPCLKLAYEAGIKGGTYPAVLNAANEEAVYAFLNKKIKLTDIVKIVEKTLEAHIN
--IEN-PDLKDIINSDT----WAREFVKETF-----------------------------
----------
>WP_095308126.1|Firmicutes-Bacilli-Bacillales-Bacillaceae-Bacillus-Bacillus_sp._7504-2 WP_095308126.1 1-deoxy-D-xylulose-5-phosphate reductoisomerase [Bacillus sp. 7504-2]PAE21423.1 1-deoxy-D-xylulose-5-phosphate reductoisomerase [Bacillus sp. 7504-2]
---------------------M------KYISLLGATGSIGTQTLNIIKE--HANEFQLA
AMTV-GRNITLARKIIAEFKPELVSVADKEDMDNLKLE-FP-------------NVKFTF
GNDGLVEAAVYVKSTILVNAVIGSVGLYPTLEAIRAGKTICIANKETLVTAGHLVMNAAR
EFDVPILPVDSEHSAIFQALQ-G-EKE------------KNIEKLILTASGGSFRDK---
SRDELQNVTVSEALNHPNWSMGAKITIDSATMMNKGLEVIEAHWLF-DIPYEKIDVLLHK
ESIIHSMVEFHDSSVIAQLGTPDMRVPIQYALTYPDRLPLS-TA-NRLNLAEIGRLHFNH
MDFNRFKCLQFAFDAGKAGGTLPTVLNAANEAAVEAFLNGKITFLQIEELIEKSLTAHDS
--IKD-PDLSLIQEVDQ----ETRAFVYSLLK----------------------------
----------
>RLC32039.1|Proteobacteria-Deltaproteobacteria-root-root-root-Deltaproteobacteria_bacterium RLC32039.1 1-deoxy-D-xylulose-5-phosphate reductoisomerase [Deltaproteobacteria bacterium]
---------------------M------KNITILGSTGSIGVNVLKVIQA--NPNKYRCV
GLAA-GKNIDLLAEQTRHFRPGVICIQDSLLVSQLKNR-LGR----------EFQPDILH
GTQGVIQIATLSDVDTVISAMSGAAGLLPTYEAIRAGKNIALANKETIVMAGAIIMAEAK
KKGVSVLPVDSEHSAIFQSLQ-G-HPK------------EDIRRVILTASGGPFRNL---
SVNKLRRVTPDQALKHPNWEMGKKVTIDSATLMNKGLEAIEARWLF-NLDMDQISILIHP
QSVVHSMVEYNDGSVIAQMGIPDMIIPISYALSYPHHDK-N-DL-PPLELDQVGELTFEK
PDLKKFRCLELALNAAKTGGSMPAVMNGANEMAVEAFLEGKIGFLDIPDVIEKTMDAHQK
--HGI-DNVADVLASDR----WARGKTREVLDRW--K-----------------------
----------
>WP_061969483.1|Firmicutes-Bacilli-Bacillales-Bacillaceae-Fictibacillus-Fictibacillus_enclensis WP_061969483.1 MULTISPECIES: 1-deoxy-D-xylulose-5-phosphate reductoisomerase [Fictibacillus]KSU85097.1 1-deoxy-D-xylulose 5-phosphate reductoisomerase [Fictib
---------------------M------KNISLLGATGSIGIQTLDVIAQ--HPELFRLT
AISF-GKNVEKGMEIIEKFKPRIIAVQDKKDADDLRLR-LGD------------QSLVYY
GQEGLIEAAVAREAHILVNAVMGSVGLVPTINAIQAGKDIAIANKETLVTAGHIIMELAE
KHNVSLLPVDSEHSAIFQCLN-G-ENA------------QQVDRLILTASGGSFRDY---
TREQLADVTVDEALNHPNWSMGAKITIDSATMMNKGLEVIEAHWLF-NMPYSKIDVILHK
ESIIHSMVEYKDGSTLAHLGNPDMRVPIQYALTYPDRLEHT-PS-KRLNLWEIGKLHFKK
MDMERFRCLKLAYLAGEKGGTMTTALNAANEAAVGLFLERKISFLAIEEYIEKALEHHEF
--IEQ-PTLEEIQAIDT----HTRQYVQSLLN----------------------------
----------
>WP_141433448.1|Firmicutes-Bacilli-Bacillales-Bacillaceae-Bacillus-Bacillus_sp._03113 WP_141433448.1 1-deoxy-D-xylulose-5-phosphate reductoisomerase [Bacillus sp. 03113]
---------------------M------KYINLLGATGSIGTQTLDVIRE--HPESFKLA
AFSA-GKNTDLARKIIHEFQPKLVSMIDKSSSELLKTE-FP-------------NITFVH
GNEGLTECAVYHQGDILVNAVIGSVGLYPTLKAIEANKTIAIANKETLVTAGHLVTETAK
KKGVALLPVDSEHSAIFQALQ-G-ERE------------KNIHKLIITASGGSFRDK---
TREELTNVTVEDALKHPNWAMGAKITIDSATMMNKGLEVIEAHWLF-SMPYHKIDVLLHK
ESIIHSMIEFHDSSIIAQLGSPDMRVPIQYALTYPERLPLS-SA-KHLNLAEIGKLHFQE
MNFERFRCLKFAYEAGKAGGTLPTVLNAANEAAVALFLSRKIGFLQIENLIENALENHQS
--ISN-PSLLEIQEIDL----ETRKYVNTLLKTL--N-----------------------
----------
>OGX39448.1|Candidatus_Omnitrophica-root-root-root-root-Omnitrophica_WOR_2_bacterium_RIFCSPHIGHO2_02_FULL_50_17 OGX39448.1 1-deoxy-D-xylulose-5-phosphate reductoisomerase [Omnitrophica WOR_2 bacterium RIFCSPHIGHO2_02_FULL_50_17]OGX43504.1 1-deoxy-D-xylul
---------------------MT----RKRIVILGSTGSIGINTLKVIER--FPQQFQVV
GLTA-CNNYRLLEQQIHRFAPSHVAVAKQG-MDYLRRH-VNG-----------RKTKISD
VSADIEEIASLTSADMVVIAMQGSAALKPFLSAVRAGKTVAPANKEALVVAGNILMKEAE
RHKARIIPIDSEQSAIFQCLE-G-QDR------------RRLKRICLTASGGALLNV---
PESRFDQLAVHEILRHPRWKMGKRITVDSATLMNKGFEVIEAQHLF-RCRVEDIEVVIHP
EAIIHSMVEFQDGSIIAQMGITDMRLPIQYALTYPERWK-S-GL-KGIDFFKLKRLSFEK
PDLEKFPSLALAIYAARNGGTLPSVLNAADETAVDAFLGGNIPFTGIYKVVEKVARKHTI
--VRS-PSLKDVLEADQ----WAREEARGFIYH---------------------------
----------
>WP_007418593.1|Verrucomicrobia-Verrucomicrobiae-Verrucomicrobiales-Verrucomicrobia_subdivision_3-Pedosphaera-Pedosphaera_parvula WP_007418593.1 1-deoxy-D-xylulose-5-phosphate reductoisomerase [Pedosphaera parvula]EEF57381.1 1-deoxy-D-xylulose 5-phosphat
---------------------M------KNVVLLGSTGSIGTSTIKVADD--LPDRIRLI
GLAA-GNNLELLMEQYRRHQPMALSISDPEKATLAQGM-VGA------------TTAVYS
GNEGLLKLATMPEADIVLIAIVGTAGLQPALAAIRAGKDIAVASKEILVMAGEIVMNEAR
KYGVRVLAVDSEHSAIFQCLD-D-KPG------------QSVRNLWLTASGGPFRKT---
PKEEFEAITVERALKHPSWVMGRKITIDSATLFNKGLEMIEARWLF-DVEMDRVKVVVHP
QSVIHSMVEFVDGSIIAQISTPDMCLPIQYALMYPERVK-S-ER-VQTNLAQIGSLTFEE
PDVERFPSINLARRAGEVGGTLPAVLNAANEVAVDAFVNRKISFLQITELVRHTMDRHEV
--VTH-PTLEQILEADT----WAREEAMAWKRP---------------------------
----------
>WP_015311624.1|Firmicutes-Clostridia-Thermoanaerobacterales-Thermoanaerobacterales_Family_III._Incertae_Sedis-Thermoanaerobacterium-Thermoanaerobacterium_thermosaccharolyticum WP_015311624.1 1-deoxy-D-xylulose-5-phosphate reductoisomerase [Thermoanaeroba
---------------------M------KNIVILGSTGSIGTQTLDVVRK---SNEFRVI
GLTC-YNNIELMKEQIEEFKPEFVAVKDNDKALSLKKM-INT------------RTEIIS
GEEGINKVASLPNIQMVVIAIEGIAALIPTIKAIEAGHDIALANKECLVTGGHIIKRLAN
EKNVNILPVDSEHNAIYQCIQ-S-GKK------------EFVNRLIITASGGPFRGK---
TVDELKCVTVEEALKHPNWKMGKKITIDSATLMNKGFEVIEAKWLF-DMPIDKIEVVVHK
ESIIHSMVEFIDGSIIAEMATPDMRIPIQYALNFPNRKYID-GV-SYLDVTKIGKLSFEK
PDIKTFRCLQLAYDALKEGGTMTTVLNTADEVAVQLFLKKIISFNDIPYIIEKYMNNHKN
--IIN-PELNDIIEVDR----EIREKIKSEYMR---------------------------
----------
>WP_054875124.1|Firmicutes-Clostridia-Clostridiales-Clostridiaceae-Oxobacter-Oxobacter_pfennigii WP_054875124.1 1-deoxy-D-xylulose-5-phosphate reductoisomerase [Oxobacter pfennigii]KPU43911.1 1-deoxy-D-xylulose 5-phosphate reductoisomerase [Oxobacter pfe
---------------------M------KNISVLGSTGSIGVQTLDVVRK--NKDKFNIV
GLSA-NSNADLLYEQIVEFRPQKAAIFDDACVNKLRER-LNNI---------NLKTEITS
GMEGLIEVATIDDAHMVLVAVVGMVGLQPTVKAIEKSKDIALANKETLVAGGRVVMEALK
NSRSKLIPVDSEHSAIFQCLQLS-SNP------------KDVEKIILTASGGPFRGK---
KTEDLVDISPEKALKHPNWSMGRKISIDSATLMNKGLEVIEAHWLF-DRNFDKIDVVVHP
QSIIHSMVEYIDGSIIAQLGAADMRNPILYALSYPERLP-G-VS-HKLNLVEAGKLTFEE
PDYETFKCLKLSYDAGKIGGTMPVVLNAANEAAVDLFSKGKIKFLDIQDIVEQSMLKHNT
--NEK-PSIEEIIEIDK----NTKSFIYKNYLK---------------------------
----------
>OGI03013.1|Candidatus_Melainabacteria-root-root-root-root-Candidatus_Melainabacteria_bacterium_GWF2_37_15 OGI03013.1 1-deoxy-D-xylulose-5-phosphate reductoisomerase [Candidatus Melainabacteria bacterium GWF2_37_15]
---------------------MK-----RKISILGSTGSIGRQALEVIES--LPDKLEVV
GLAA-GSNIELLKQQIEKFKPQMVSVKTKELAAQLGK-------------------HALW
GVEGLNKIAGNTDNDMVLMAVTGINGLEPTITAIENGISIALANKETLVAAGSIITKKAL
RNNVSIIPVDSEHSAIYQCIN-A-RDA------------AKVRKIILTASGGPFRTK---
SMEEIEQATVNSTLAHPKWSMGDKITVDSATLMNKGLEVIEAHWLF-GIDYEDIKVVIHP
QSIVHGAVEFLDGSYIAQLGLPTMHIPIQYALTYPKTMS-GLKT-GTLDLTEISRLEFEK
PDLDKFPCLKLAYEAGKKGGTYPAALNAINEEAVYAFLEGKIRLTDIAKIVEKGLEEHES
--IAN-PTLEEILSIDK----NARRNAHEHLAKI--CKSAC-------------------
----------
>OQY48650.1|Proteobacteria-Deltaproteobacteria-Desulfobacterales-Desulfobacteraceae-root-Desulfobacteraceae_bacterium_4572_87 OQY48650.1 1-deoxy-D-xylulose-5-phosphate reductoisomerase [Desulfobacteraceae bacterium 4572_87]
---------------------M------KNVSVLGSTGSIGVNALKVVRA--HPERYRVQ
ALSA-GKNITLLQNQIETFKPKAVAVLDQSIAMKLKKA-LTG----------SNLPEIFF
GPEGFKHLATMKEVDTIISAITGAAGLMPTYEGIKAGKEIALANKETMVMAGPLILREAE
KQGVSILPIDSEHSAIFQSLQ-G-HLK------------EDVKRIILTASGGPFRNL---
SLKEMARVTAAQALKHPNWEMGAKITIDSATMMNKGLEVIEAKWLF-NLPIEQIDVLIHP
QSIVHSMVEYRDGSVISQMGIPDMMIPIAYALSYPRRIQ-T-GL-PPLALEKVGPLNFEI
PDLARFKCLSLALKAASVGGSMPAVLNGANEIAVDAFLNEKIGYLDIPKLIEQTMEAHKT
--HPI-DQIDSVMEADIPPFPWAAT-----------------------------------
----------
>PKN20992.1|Proteobacteria-Deltaproteobacteria-root-root-root-Deltaproteobacteria_bacterium_HGW-Deltaproteobacteria-6 PKN20992.1 1-deoxy-D-xylulose-5-phosphate reductoisomerase [Deltaproteobacteria bacterium HGW-Deltaproteobacteria-6]
---------------------M------KKITLLGSTGSIGVSTLDVIAE--NPEKFKVV
ALAA-GRNVRLLARQILKFHPKMVAVQSKPDARRLCEI-LGP----------KNNISVLY
DETGAEEIASYPSSDIVISAISGAAGLKPTLAAIEAGKDIALANKETMVVAGAVVTKKAR
QKKINILPVDSEHSAIFQCLA-G-QMP------------QNLKKIILTASGGPFFGL---
SKDDLKKVTLQQALKHPRWKMGRKITIDSASMMNKGLEVIEAKWLF-NVDIAHIDVLIHP
QSVVHSLIELLDGSVLAQLGIADMRIPIAYALGYPDRLT-N-DL-PILNLAKTGPLEFHQ
PDMKKFPCLGLAYEAGRSGGTAPVVLNAANEVAVAAFLENKICFNDLPKVIEKVLNKHQA
--MNN-PCLEDILGVDR----EARIQTQNVIKKL--KKG---------------------
----------
>WP_068556138.1|Firmicutes-Clostridia-Clostridiales-Clostridiaceae-Thermotalea-Thermotalea_metallivorans WP_068556138.1 1-deoxy-D-xylulose-5-phosphate reductoisomerase [Thermotalea metallivorans]KXG75787.1 1-deoxy-D-xylulose 5-phosphate reductoisomerase 
---------------------M------KNISILGSTGSIGRQTIDVVRS--NKEEFHIS
GLSG-NNNIELLEQQIREFRPRIAAVMDEAKALELWKR-LGK-----------SKTEIVW
GLDGLIAVATLEEVDLVLTSVVGMIGLLPTIRAVQGKKNIALANKETLVAAGEIVMEEAR
RHGVKIIPVDSEHSAIFQCLQ-G-YRM------------KDIRRIILTASGGPFRGY---
SKDELQKVTVAEALRHPRWNMGKKISVDSATLMNKGLEVIEAKWLF-DVDAAQIEVVIHP
QSIIHSLVEYKDSSVLAQMGYPDMRVPIQYALTYPNRLE-N-HY-EKLDLLKVGSLTFEK
PDTDCFPCLRLAYESLKIGGSMPTVLNAANEVLVELFLQGKIGFHEISERLEKVLEKHEV
--VHR-FDVNEIMEIDL----WTRKWIQNMTI----------------------------
----------
>WP_109135752.1|Nitrospirae-Nitrospira-Nitrospirales-Nitrospiraceae-Candidatus_Sulfobium-Candidatus_Sulfobium_mesophilum WP_109135752.1 1-deoxy-D-xylulose-5-phosphate reductoisomerase [Candidatus Sulfobium mesophilum]SPQ01753.1 1-deoxy-D-xylulose 5-phosp
---------------------M------KKLTILGSTGSIGRSTLDVVAS--NRQDFKVV
ALAA-GRNIDILESQIRDFSPDIVAVADEHTARALSKR-VN-------------GLNVLT
GEEGINSVASYEQSDFVISSIVGSAGLMPTMAAIRAGKTVGLANKETLVMAGEIVMSEAR
KRGVKIIPVDSEHSAVFQCIE-G-RKR------------ADVRRIILTASGGPFMGK---
GRNELKDITASEALKHPNWSMGKKISIDSATLMNKGLEVIEACWLF-DIPPENVSVLIHP
QSIVHSLVEFVDRSCLAQMSVPDMRGPISYALSYPGRIG-D-PI-PPLELDVIGSLTFRR
PDHETFPCLSYAYDAIKTGGTMPCVLNASNEVAVTAFLNGRIGFNGIPSVVRKTIDSHKA
--GAV-ATLEDVMDADR----WSRERAEKFVKET--ER----------------------
----------
>WP_019721103.1|Firmicutes-Bacilli-Bacillales-Bacillaceae-Bacillus-Bacillus_coagulans WP_019721103.1 1-deoxy-D-xylulose-5-phosphate reductoisomerase [Bacillus coagulans]
---------------------M------KRISLLGATGSIGTQTLDVIRN--HPEAFRLA
AFSA-GRNLNLTRKIISEFHPALVSVADKEDCARLKTE-FGD------------SPVVLC
GEKGMVETAVYAESDILVNAVLGSVGLLPTLEAIRAGKTVAIANKETLVTAGHLVMDAAK
RAGTAILPIDSEHSAIFQCLQ-G-ENR------------NEIERLIITASGGSFRDY---
TREQLETVTVKDALNHPNWSMGAKITVDSATMMNKGLEVIEAHWLF-GLPFEKIDTILHR
ESIIHSLVEFRDSSVKAQLGMPDMRIPIQYALGFPKRLPLP-DA-KRLHLAEIGRLHFEK
MDEERFYCLKLAYEAGKAGGSMPAVLNAANEVAVHAFLQEKIAFLQIDQLIEKALARHNV
--IIH-PDLETIRAVDR----ETRDYVASLM-----------------------------
----------
>WP_069642130.1|Firmicutes-Bacilli-Bacillales-root-Desulfuribacillus-Desulfuribacillus_alkaliarsenatis WP_069642130.1 1-deoxy-D-xylulose-5-phosphate reductoisomerase [Desulfuribacillus alkaliarsenatis]OEF98638.1 1-deoxy-D-xylulose-5-phosphate reductoisom
---------------------M------KKIAILGSTGSIGTQTIDIVKE--QKHAYKVI
GLAA-GKNLEVLEQQIRELKPQIVSVENELLAKELAIR-IDDV---------RPRVEILY
GATGLITIAALKDVDILVTAVVGTLGLLPTITAIKNGTTIALANKETLVAAGSIVMDLAK
QYNTKIIPVDSEHSAIFQCLQ-G-EDM------------SSIKNLHVTASGGTFRGK---
KKTDLIGVTVEEALKHPNWSMGAKITIDSATLMNKGLEVIEAHWLF-NIDYDNIKVVVHP
ESIIHSMVEFVDTSVIAQLGTPNMRVPIQYALSYPNRLI-N-QQ-KQLDLIELGKLHFEK
PDTETFQCLNIAYEAGRTGGTAPAVMNAANEVAVQLFLEKRIEFLQIEHIIREILLRHTV
--KQN-PTLEEVIEADL----WAREQILNGGEILC-KQR---------------------
----------
>ABR48834.1|Firmicutes-Clostridia-Clostridiales-Clostridiaceae-Alkaliphilus-Alkaliphilus_metalliredigens ABR48834.1 1-deoxy-D-xylulose 5-phosphate reductoisomerase [Alkaliphilus metalliredigens QYMF]
---------------------MH-----KRICIMGSTGSIGRQTIEVIKE--HPEKFQVT
SLAV-MKSIDELEEQIHILKPKKVVVFDKEKAEILAKR-ITT------------KTKILW
GMDGLLEIAADDDTDIVLTSVVGSIGLLPTLKAIEAGKDIALANKETLVVAGDLVMKAAA
KMGVRIIPVDSEHSAIFQALN-G-EQT------------SHLSKIILTASGGPFKDW---
TKDAIRHATAKDALKHPNWSMGKKISIDSATLMNKGLEVIEARWLF-GVDLDKIEVVVHP
QSIIHSMIELRDHSIIAQLGVPDMKLPIQYALSYPDRIR-G-NI-PRLDFKEVTSLTFME
PDLERFPCLSLAYEALVAGGTMPCVLNGANEVLVSYYLNGEIGFYDIPKYIEKAMSAHRV
--LEY-KTVEELLEIDQ----WVRRWIQSQIK----------------------------
----------
>PZV25911.1|Cyanobacteria-root-Synechococcales-Coelosphaeriaceae-Snowella-Snowella_sp. PZV25911.1 1-deoxy-D-xylulose-5-phosphate reductoisomerase [Snowella sp.]
---------------------M------KRISILGSTGSIGTQTLDIVTQ--YPEKFQVV
GLAA-GNNIQLLSEQIRSFRPEIVAISHESRLNELKVA-IADL---------NYQPEFVT
GENGMVEVARYGDAESVVTGIVGCAGLLPTIAAIEAGKDIALANKETLIAGGPVVLPLVE
KHGVKLLPADSEHSAIFQCLQ-G-VPD------------GGLRRIILTASGGAFRDW---
SVEQLPFVTVQDALKHPNWSMGRKITIDSATLMNKGLEVIEAHYLF-GVDYDAIEIVIHP
QSIIHSLIEVQDTSVLAQLGWPDMRLPLLYALSWPDRLY-T-DW-EPLDLVKAGNLTFRE
PDHHKYPCMQLAYTAGRAGGAMPAVLNAANEQAVALFLDEKISFLDIPRLIETTCDRFTT
QNTTT-PSLEDILFADQ----WARETLLNASQSL--QKGDRII-SVS-------------
----------
>OGE22838.1|Candidatus_Dadabacteria-root-root-root-root-Candidatus_Dadabacteria_bacterium_RIFCSPHIGHO2_12_FULL_53_21 OGE22838.1 1-deoxy-D-xylulose-5-phosphate reductoisomerase [Candidatus Dadabacteria bacterium RIFCSPHIGHO2_12_FULL_53_21]
---------------------M------KNISILGSTGSIGRQTLEVISR--YPERFRVL
GLSA-GENIGLLLEQIREFRPEAVSVKDSGLAESLRSR-LGD-----------TRVEILS
GTEGASGIAALDSNDLVVSAMVGASGLVPTLSAVKAGKDVALANKESLVVAGEILTGEAE
RKGVRIIPVDSEHSAIFQALE-T-CGK------------EYAKGLIITASGGPFLDT---
PAAELGGVTVEVALNHPTWKMGDKITIDSATLMNKGFEVIEAKWLF-GFDPERISVWIHP
QSIVHSMVEYIDGSLISQMSLPDMRIPIAYALSYPERMF-M-NG-HRVVPENFRELTFRG
VDNEKFPSISLAFSALREGGTMPAVMNGANEVAVRAFLMREIGFTDIVRIVEKVMSIHQV
--SPA-ESLESVLESDA----WARDKARILIKNQ--EN----------------------
----------
>OGX45945.1|Candidatus_Omnitrophica-root-root-root-root-Omnitrophica_WOR_2_bacterium_RIFOXYA2_FULL_45_12 OGX45945.1 1-deoxy-D-xylulose-5-phosphate reductoisomerase [Omnitrophica WOR_2 bacterium RIFOXYA2_FULL_45_12]
---------------------M------KRVAILGSSGSIGVTTLKVIKQ--YPGEFKLE
ALAV-NKNIESLKRQAAEFKPGKIAVGDEEAGKKINKI---------------GGRDIYY
GIEGLNRIASDKDVDIVVIGLSGSAALHPLLSAIRAGKHIALANKEALVMAGSIIMDELK
KSKARLIPVDSEQSAIFQCLE-G-KEQ------------DELRRLYLTASGGALYDV---
ALKDFKYLNKKDILNHPRWKMGRKITVDSATLMNKGLEVIEASWLF-DVEVRNIEVLIHR
QAIIHSMVEFVDGSVLAQLGVTDMSLPIQYALTYPRRLS-N-PK-NHLDFFSIESLTFDK
VDNKKFPCLDFAYQAARDAGTAPAVMNAVNEEAVSAFLDQRIGFTLIPDIIEKIMSKHKT
--FKN-PNLPAILEADT----WARQEARELIARL--VKTSNQ------------------
----------
>WP_156203125.1|Firmicutes-Clostridia-Clostridiales-Syntrophomonadaceae-Candidatus_Syntrophocurvum-Candidatus_Syntrophocurvum_alkaliphilum WP_156203125.1 1-deoxy-D-xylulose-5-phosphate reductoisomerase [Candidatus Syntrophocurvum alkaliphilum]QGT99203.1 
---------------------MQKE---TNVVILGSSGSIGKQALEVIDK--HNEKFNII
GLAA-KDELNILTEQVLKYKPEYVVIGDEKYYSELKNR-IDI-----------NNTEILT
GVNGMTHLCALSNVDIVIVAVSGAIGILPTLKAIEAGKTIGLANKETLVSAGDIVMQKIK
NSNSQMIPVDSEHSAVYQCLQ-G-EE-------------RYLKNIWLTASGGPFRDY---
TYEQLEKVTLEQALRHPNWVMGPKITIDSATLMNKGLEVIEAHHLF-DIDYENINVIVHK
ESIIHSMIELIDGSFIAHLGLPDMRIPIQYALTYPERLE-S-PV-KPLDFTTLSTLNFDK
PDTKRFPALELAYQAGKQGGSMPAVLNAANEIAVDKFINGFIKFTEISKLVEEVMLKHQL
--VKN-PSITEILEIDA----WARNISHEF------------------------------
----------
>PSO66841.1|Cyanobacteria-root-root-root-root-Cyanobacteria_bacterium_QH_6_48_35 PSO66841.1 1-deoxy-D-xylulose-5-phosphate reductoisomerase [Cyanobacteria bacterium QH_6_48_35]PSP05512.1 1-deoxy-D-xylulose-5-phosphate reductoisomerase [Cyanobacteria bact
MGYLNCAQKFIVEVIPSARNTV------KPISIVGSTGSIGTQTLEIVTH--YREQFRIV
GLAA-GRNVEMLAQQIRQFQPEIAATCYEEKLPELREA-IADL---------DNPPTLVA
GEEGVAEVARYGDAESVVTGIVGCAGLLPTIAAIEAGKDIALANKETLIAGGPVVLPLVK
KHGVRLLPADSEHSAIFQCLQ-G-VPE------------GGLRRIMLTASGGAFRNW---
SAENLSEVTITDALKHPNWSMGRKITIDSATLMNKGLEVIEAHYLF-EMDYDQIEIVIHP
QSIIHSLIELQDTSVLAQLGWPDMRLPLLYALSWPERIY-T-NW-EPLDLVKAGNLTFKE
PDGQKYPCMELAYAAGRAGGLMPAVLNAANEQAVELFLEKKIGFLDIPRLIETVCDRASS
HNHST-PSLEEIIATDH----EARQEVLAAAQQL--AMS---------------------
----------
>WP_149211047.1|Proteobacteria-Deltaproteobacteria-Desulfuromonadales-Geobacteraceae-Geobacter-Geobacter_sp._FeAm09 WP_149211047.1 1-deoxy-D-xylulose-5-phosphate reductoisomerase [Geobacter sp. FeAm09]QEM69083.1 1-deoxy-D-xylulose-5-phosphate reductoisom
---------------------M------KHLTILGSTGSIGVSTLEIVAA--YPDRFRVV
AMTA-GRNLELFARQIKAFSPRIAVVAAQEDVPRLREM-CSG-----------IAVEILG
GVEGLIAAAVADETEMVVAAIVGAAGLVPTAAAIRAGKDIALANKETLVTAGHLFMEMVA
EYGVKLYPVDSEHSAVFQSME-G-HRS------------EDITRIILTASGGPFLNT---
PTEQLAGVTVRDALNHPNWSMGRKISIDSATMMNKGLEVLEARWLF-DVPVEKIDVNIHP
QSIIHSMVEYVDGCVIAQLGTPDMKAPIAYALSYPERVA-T-GV-KPLDLTALSGLTFFR
PDQEKFRCLGLAYRAIKEGESMPAVMNAANEIAVEAFLEGRLGFMQIAQVIERTMDAHQA
--HNL-KSIEEVLLADR----WGRDRAREICRGM--VN----------------------
----------
>TEB06737.1|Firmicutes-Clostridia-Clostridiales-Peptococcaceae-Pelotomaculum-Pelotomaculum_schinkii TEB06737.1 1-deoxy-D-xylulose 5-phosphate reductoisomerase [Pelotomaculum schinkii]
---------------------M------KRVVVLGSTGSIGTQTLDVIRN--LPGEFEVV
GLGA-GRNSRLLAEQINEFQPRAAALAEQEDLSRLKRE-LSP----------QDKLDLDW
GIEGMKNLAAMPEADLVVIAVTGVAGIHPTFTALSAGKNVALANKETLVAAGQLVMDLAT
RKSKALLPVDSEHSAVWQCLY-G-YSF------------DQLEKIILTASGGPFRSA---
NSVDLEKVTVEMALKHPNWNMGSKITIDSATLMNKGLEVIEAKWLF-GVDYAQIDVVVHP
QSIIHSAVEFKDGSVIAQMGLPDMRLPIQYALTFPQRVP-G-PA-PRLDWTKLPKLTFEA
PDTSKFPSLLLAYEAGKTGGTMPAVLNAANETAVYAFLQKRITFLGIPTVVEKVMEKHAS
--INN-PDLGEIMEADL----WARATAGEFLRF---------------------------
----------
>OGU59214.1|Ignavibacteriae-Ignavibacteria-root-root-root-Ignavibacteria_bacterium_RBG_13_36_8 OGU59214.1 1-deoxy-D-xylulose-5-phosphate reductoisomerase [Ignavibacteria bacterium RBG_13_36_8]
---------------------M------KKVLILGSTGSIGINALDVIKK--FPLEFKIA
GLTT-NKNIDLLQKQINEFKPEIVAVKDKSKALDLNHA-IKN------------KCNVLA
GDEGILNISRTVDYDILISAMVGFAGFNPTIEGIKRGKRIALANKETLVAAGELVINLCK
EHNADLIPIDSEHSAIFQCMN-G-EDK------------REVEKIILTASGGPFLNH---
DMESLKNVTVTEALRHPTWDMGDKITIDSATMMNKGLEVIEAHWLF-NLPKEKIKVIVHP
QSIIHSMVEFIDGSIKAQLSTPDMRLPIQYALTYPYRLE-S-EF-VKTHLAKLHKLTFFE
PDLNKFECLKLAYEVLEIGGAAPCILNAANETAVDKFLKNKIKFLEIPTAIKKALNYFQT
--SST-IGLETIFECDR----QTRAYINEIYN----------------------------
----------
>WP_073089576.1|Firmicutes-Clostridia-Clostridiales-Syntrophomonadaceae-Thermosyntropha-Thermosyntropha_lipolytica WP_073089576.1 1-deoxy-D-xylulose-5-phosphate reductoisomerase [Thermosyntropha lipolytica]SHG57118.1 1-deoxy-D-xylulose 5-phosphate reduct
---------------------MRDN-DTINLVLLGSTGSIGRQTLEVVDK--YPERFKIV
ALAA-KDEVDELKRQIIRYKPKIVAVDDDYTYRQLKDF-CPA------------GVEVKA
GIEGMCELASLEEVDFVLIAVSGAVGIKPTLAAIRAGKRIGLANKETLVVAGDIVMQEAR
ARSVQIIPVDSEHSAIFQCLK-G-EE-------------KNLKKIWLTASGGPFREF---
SLQDLARVTVDMALKHPNWKMGPKITVDSATLMNKGLEVIEAHHLF-GVDYDRIEVLVHP
ESIIHSLVELVDGSFIAHLGVPDMRIPIQYALTYPERLV-S-LA-SPLDFFALKALHFAK
PDRVKFPALDLAYQAGKTGGSMPAVLNGANEVAVGAFIRRQISFLAIPAIVEKVMQKHTP
--LVK-PTLDDILAIDA----WARKEAEYLVLKE--AN----------------------
----------
>WP_090893995.1|Nitrospirae-Nitrospira-Nitrospirales-Nitrospiraceae-Nitrospira-Candidatus_Nitrospira_nitrificans WP_090893995.1 1-deoxy-D-xylulose-5-phosphate reductoisomerase [Candidatus Nitrospira nitrificans]CUS31851.1 1-deoxy-D-xylulose 5-phosphate r
---------------------M------KSIIILGSTGSIGTNTLDIVQR--FPDEFRVV
GLTA-GSNIDKLEAQIRRFTPLAVAVSTESSAALLRSR-CAD-----------LPVEIMA
GEEGITQVASELDAELVISAIVGAAGLVPTLSAIRSGKHIALANKEPMVMAGKLMQDEAR
KHGVRIFPVDSEHSAIFQSLE-G-HRI------------EDVRRLILTASGGALWTL---
SQDQLLHVTPERALQHPNWKMGSKITIDSATLMNKGLEVVEARWLF-NISASDIDVLIHR
ESIIHSLVEYKDRSMIAQLGLPDMRTPISYAMRHPARMA-L-DL-PSLDLTEIGRLTFCK
PDHERFPCLNLGYESLRVGGTMPAAMNAANEIAVEAFLNHGLRFSEIPQVIRSTMEAHAH
--QEI-TCLEDALEADR----WAREKAESLVHAL--PR----------------------
----------
>OGW15265.1|Nitrospirae-root-root-root-root-Nitrospirae_bacterium_GWA2_42_11 OGW15265.1 1-deoxy-D-xylulose-5-phosphate reductoisomerase [Nitrospirae bacterium GWA2_42_11]
---------------------M------KNISILGSTGSIGCSTLDVISR--FPERFKVV
GLSA-CENIDRLEQQIRRYKPSVVSLTNEKHASVLREK-CKT-----------LDVDILS
GVEGLIRVSTHPEAGIVVSAIAGSAGLIPTLAAVKAGKTIALANKETMVMAGEIVVREAN
EKKAKILPVDSEHSAIFQVME-K-GRW------------EEVHKIILTASGGPFLRT---
PSEERKKATIKDALRHPNWNMGAKVTIDSATLMNKGLEVIEAKWLF-DVSVNQIKVLIHP
QSIVHSMVEFRDGSVIAQMGMPDMKVPIAYALSYPERLD-L-VM-PRLDLAKTGNLTFEE
PEKRRFPCLYYAYDAINEGGSMPAVLNSANEIAVQAFLHGRIGFLDIERITGETMGKHKA
--FCI-ETIEDVLHADN----WARQEAEMIIGRL--AGKG--------------------
----------
>WP_123481241.1|Bacteroidetes-Bacteroidia-Bacteroidales-root-root-root WP_123481241.1 MULTISPECIES: 1-deoxy-D-xylulose-5-phosphate reductoisomerase [Bacteroidales]ROT09206.1 1-deoxy-D-xylulose-5-phosphate reductoisomerase [Muribaculaceae bacterium Isolat
---------------------MVDN-KVKNIAILGSTGSIGTQTLDIIEE--YPERFHAS
VLTA-RRQWELLARQARKFMPKRVVIADHSLYAPLKEA-LSD-----------LPIDVAA
GEKAIAEAATLNQVDIVVTAMVGYSGLIPTIEAIKAGKTIALANKETLVVAGEIITRMIK
ESPSEIIPVDSEHSAIFQCLV-G-EKT------------SQARKIILTASGGPFRNM---
SREQLENVTVADALKHPNWDMGAKVTIDSASMMNKGFEMIEARWLF-GCPPDKIEVVVHP
QSIVHSMVEFNDGSIKAQLGVPDMHLPIRYALGYPERLS-T-DA-PGLTLSQYSNLTFQA
PDYGKFPLLAYAFDAIKAGGNMPCLMNAANEKGVAAFLAGRIRFTDMPRIVSHVMENAPF
--IST-PSLDDLIKSNS----VALSMADEWLAGH--SS----------------------
----------
>WP_039644244.1|Proteobacteria-Deltaproteobacteria-Desulfuromonadales-Geobacteraceae-Geobacter-Geobacter_soli WP_039644244.1 1-deoxy-D-xylulose-5-phosphate reductoisomerase [Geobacter soli]KIE42042.1 1-deoxy-D-xylulose 5-phosphate reductoisomerase [Geoba
---------------------M------KNITILGSTGSIGVSTLEVVSA--HPDRFRVV
ALTA-GNNLEMLKRQIETFRPQMVSVLSEKLAVELDRS-LSG-----------CKPEIHH
GVEGLIAAATAGDAHMVVAAIVGAAGLVPTAAAIRAGKDVALANKETLVTAGRLIMDLVR
DKNVRLYPVDSEHSAVFQSME-G-QSR------------KDVLRIILTASGGPFLNL---
PLDQLSRVSIDDALNHPNWSMGRKITIDSATMMNKGLEVIEARWLF-DTPAERIDVNIHP
QSIIHSMVEYVDGCVMAQLGVPDMKAPIAYALTYPERVP-T-GV-NPLDLTTLSGLTFFK
PDYRRFPALKLAYDALAAGESMPAVMNAANEVAVEAFLSGAIGFIDIAATIARTMDAHES
--HTL-STIEEVLITDR----WAREKARELVGLV--RR----------------------
----------
>KPL03037.1|candidate_division_Zixibacteria-root-root-root-root-candidate_division_Zixibacteria_bacterium_SM23_73_2 KPL03037.1 1-deoxy-D-xylulose 5-phosphate reductoisomerase [candidate division Zixibacteria bacterium SM23_73_2]
---------------------M------QKVVILGSTGSIGTSTLEVLSR--FPERFKIF
GLSA-NTNIRKLKNQITKFKPSFVTVTDKEGYNIIKKE-ISG-----------SRVKILY
GVDGLKEMVSHPETDLVVNALVGAVGLIPTLEALDSGKKLALANKESLVMAGEIITERIK
EKNAQILPIDSEHSAIKQCLL-S-GNN------------KEIKRLILTASGGPFF-----
KRKSLKNVTLKQALNHPTWKMGKKITVDSATLMNKGLEVIEAHWFF-DVPEDKIEVLIHP
QSIVHSMVEFVDGSTIAQLSVPDMKLPIQYALLFPERLP-S-NN-RTLDLTVLKNLTFLA
PDYKKFPCLNLCYRALELGGTAPAVLNAANEEAVFAFLKKKLKFVDIPYVIKKVMSSHHL
--VKK-PKLNDVLKADQ----EGREKSKDIICKSN-------------------------
----------
>OJV22765.1|Bacteroidetes-root-root-root-root-Bacteroidetes_bacterium_41-46 OJV22765.1 1-deoxy-D-xylulose-5-phosphate reductoisomerase [Bacteroidetes bacterium 41-46]
---------------------MR-----RGIAILGSTGSIGTQAIDVCTR--HPEQFSVE
LLTA-KQNADLLIEQAIKVQPNAVVITDEDKYDKVNKA-LSS-----------HGVKVFT
GMDSITSLVKSEEIDIVLTAMVGFSGLEPTIAAIKAGKAIALANKETLVAAGELVVSLAK
ESGSPIIPVDSEHSAIFQCLQ-G-ER-------------GRAEKIILTASGGPFLNK---
SIQELKSVTINEALSHPNWKMGSKVTIDSATMMNKGLEMIEARWLF-NMKPSEIEIVVHP
QSIIHSMVQFWDGSITAQMSTPDMRLPIQYALAYPNRLS-L-DT-KRVNFAEFGRFDFFD
PDREKFPSITIAYEAISKGGNIPCAMNAGNEIAVEAFLNGIVPFASIHKITQEVVNGTKF
--VAV-PTLSDIFNTDR----AAREFAAEILKKF--KAK---------------------
----------
>WP_073247618.1|Firmicutes-Clostridia-Clostridiales-Clostridiaceae-Caloramator-Caloramator_proteoclasticus WP_073247618.1 1-deoxy-D-xylulose-5-phosphate reductoisomerase [Caloramator proteoclasticus]SHE33044.1 1-deoxy-D-xylulose 5-phosphate reductoisomer
---------------------M------KQLVILGSTGSIGTQALDVVRH--KRDEFNVV
ALSA-HSNINKLVEQVKEFSPEYVVIMNENLVSELKDR-VSN-----------IGTKVLS
GVEGLEFISTLHNVDIVLTSVVGMIGLRPTIAAIREGKDIALANKETLVVGGSIIKDELS
KSKSRIIPVDSEHSALFQCLN-G-ESR------------SAVNNLILTASGGPFRGK---
KKEDLTQVTPEMALKHPRWNMGRKISIDSATLMNKGLEVIEAHYLF-DVDYDNIKVVIHP
QSIIHSMVEYKDGSIIAQLSNTDMRHPIQYALEYPNRTE-S-LI-GYLDLIKYNTLTFEE
PDIETFECLKLAYEAGKVGGTMPAVCNIANEEAVDLFLNNKIKFLDIPIIIKEAMNNFKV
--KYE-FDLEYIINLEK----EVREYIRNIIK----------------------------
----------
>WP_110953235.1|Firmicutes-Negativicutes-Veillonellales-Veillonellaceae-Massilibacillus-Massilibacillus_massiliensis WP_110953235.1 1-deoxy-D-xylulose-5-phosphate reductoisomerase [Massilibacillus massiliensis]
---------------------M------KNIAVLGSTGSIGTQTLDVVAK--NPDMFRII
AVAA-NTNDRLLEEQIEKFKPEYAVLVNPSAAKRLKDR-YIG------------CTKILS
GKEGLLQAATLENVDTVVTSMVGFAGLEPTIAAIHAKKNIALANKETLVVAGEIVMNLAK
EKGISILPVDSEHSAIFQCLQ-G-ENK------------HNLNKIIITASGGPFRGR---
TRAELAKVTVAECLKHPNWAMGKKITIDSATLANKGLEVIEAKWLY-GLTYEQIETIVHP
QSIIHSMIEFNDGAVIAQLGMPDMRVPIQYALTYPNRVK-A-DF-PKIDFKTLKDLTFEE
PDMDTFVALKLAYKAGQIGGTMPCVFNGANEIAVNAFLSGKISFLQIYDIIHDAMEYHKV
--ILE-PNLKNLYDTDA----WVRAYAKDLSEHT--K-----------------------
----------
>WP_077829235.1|Firmicutes-Clostridia-Clostridiales-Clostridiaceae-Clostridium-Clostridium_beijerinckii WP_077829235.1 1-deoxy-D-xylulose-5-phosphate reductoisomerase [Clostridium beijerinckii]OOM49957.1 1-deoxy-D-xylulose 5-phosphate reductoisomerase [C
---------------------M------KNISILGATGSVGSQTLDVIRK--SNGELKLI
GVTA-NTSVKKVIEIIEEFKPSYVGMMDAVSAHEIKKY-CEEH---------NKKIEVLE
GIEGLNEIASLNEIDMVVTSVVGMIGLEPTMKAIEAKKDIALANKETLVVAGEIVMKAAK
ENNVKIFPVDSEHSAIFQCLR-G-NDI------------NTLRKIILTASGGPFRGR---
TLESLEDIKVEDALKHPKWNMGRKISIDSATLMNKGLEVIEAHWLF-NCDYDNIQVVVHP
QSIVHSMVEYNDGSIVAQLGAQDMRLPIQYALLYENREK-R-IA-DTIDFYEISQLTFEK
PDIDTFKALNLAFKAGKAGGLMPTILNGANEAAVELFLDRKIKFLQIADIIERCMEVFKT
QVNKE-LSLENIIELDK----EVKEYVIKNAVL---------------------------
----------
>PIV58760.1|Bacteroidetes-root-root-root-root-Bacteroidetes_bacterium_CG_4_10_14_3_um_filter_31_20 PIV58760.1 1-deoxy-D-xylulose-5-phosphate reductoisomerase [Bacteroidetes bacterium CG02_land_8_20_14_3_00_31_25]PIX32927.1 1-deoxy-D-xylulose-5-phosphate 
---------------------MK-----KRIAILGSTGSIGTQSLEVISF--FPDFFEVE
VLTA-NNNSELLIFQARKYNPNTVIIANENKYLEVKNA-LSD-----------LAIKVFA
GNKSISDIVESDNVDIVIAAMVGFSGLIPVLNALENNKKVALANKETLVVAGSLIKEISK
RKTISIIPVDSEHSAIFQCLV-G-ENE------------KAVDKLILTASGGPFRNK---
KIEELEKVTVKQALAHPNWTMGAKVTIDSATMMNKGLEIIEAHWLF-NVPTNKIEVVVHP
QSIIHSMVQFTDGSVKAQLGLPDMRTPIQYALTYPNRFE-N-KL-DKIDFAKLNQLTFET
PDFKKFPCLNLAYYALNKGGNMPCIMNAANEIAVQKFLNEKIKFTEIPKVTENTMQKATF
--IKN-PSLNDLITTDS----EAREIAKKN------------------------------
---------N
>WP_072723040.1|Firmicutes-Clostridia-Clostridiales-Peptostreptococcaceae-Tepidibacter-Tepidibacter_thalassicus WP_072723040.1 1-deoxy-D-xylulose-5-phosphate reductoisomerase [Tepidibacter thalassicus]SHG93481.1 1-deoxy-D-xylulose 5-phosphate reductoisom
---------------------M------KNIAILGSTGSIGTQALEVIRN--NKDDFNIV
ALAV-NTNIYKLLEQIKEFKPKIIAVYDEDKAKKLKEI-LPN----------NINIEIYW
GMEGLKAIASLEEVDILITALVGMIGLIPTLEAINKGKTIALANKETLVTAGSLVMKKAK
EKGVNIIPVDSEHSAIFQCLN-G-EDN------------KSIEKLILTASGGPFRNK---
TKEELLTVTKNEALKHPNWSMGKKITIDSATLMNKGLEVIEARWLF-DIDGDNIDVLVHP
QSIIHSMVQFKDSSVIAQLGNPDMKLPIQYALSYPNRIY-S-NF-ERLDLVKISSLTFEK
PDMDTFPCLKLAYESLKNGGTYPTVLNAANEVLVSEFLNDNIKFYDIPLYIEKALEKHSC
--VNN-PTLEEILYVDN----WSREFIKEIVK----------------------------
----------
>WP_066085353.1|Firmicutes-Bacilli-Bacillales-Bacillaceae-Neobacillus-Neobacillus_novalis WP_066085353.1 1-deoxy-D-xylulose-5-phosphate reductoisomerase [Bacillus novalis]
---------------------M------KIISLMGATGSIGTQTLDVIRE--HPTEFKLA
AISV-GKNIDMARKIIVEFQPELVSVQDYHDCNTLKAE-FP-------------HIKLTY
GNEGLIEIAVYEKADILVNAVLGSVGLNPTLQAIECGKTIAIANKETLVTAGHLVMDAAK
RNNVSLLPVDSEHSAIFQALQ-G-EKE------------KNIERLILTASGGSFRDR---
SRKELEHVTVQEALNHPNWSMGAKITIDSATMMNKGLEVIEAHWLF-QIPYEKIDVLLHK
ESIIHSMVEFHDSSIMAQLGTPDMKVPIQYALTYPDRLPRL-SA-NRLDLAQIGKLNFQE
MDVERFRCLHFAYIAGKEGGTLPTVLNAANEAAVAAFLEGKIRFLQIEDLIEKALSNHQT
--IAH-PSLAVIQEVDK----ETRQYVTSLL-----------------------------
----------
>WP_072150805.1|Candidatus_Kryptonia-root-root-root-Candidatus_Kryptobacter-Candidatus_Kryptobacter_tengchongensis WP_072150805.1 1-deoxy-D-xylulose-5-phosphate reductoisomerase [Candidatus Kryptobacter tengchongensis]CUT04433.1 1-deoxy-D-xylulose 5-phos
---------------------M------KNIAILGSTGSIGRNAIEVIRN--FPDRFKVT
YLAV-NKNIELLFEQVKLLRPRGVVIFDKEKAREFSNF-VNG------------EIEVLS
GEEGLLEVVSRDDVDVVLNSLVGFSGLKPTIKAIESGKRIALANKETLVVAGEIITKLIK
ENNVELIPVDSEHNAIFQCLV-G-ENV------------SDINRIILTASGGPFLYR---
DKVDLENVTVEEALKHPNWKMGNKITIDSATLMNKGLEVIEAHWLF-GLSVDKIKVVIHP
QSVIHSMVEFVDGSIKAQLGVPDMKIPIQYALTYPERTY-A-DY-GRVDFVKLGQMTFLE
PDLDKFECLRIAYEVASIGGTYPTVLNAANEVAVEAFLNKKIKFTKIPDIIKRAIDAHKP
--KFN-PELEDILRVDS----ETRKFVKNLEEIS--------------------------
----------
>WP_087095060.1|Firmicutes-Bacilli-Bacillales-Bacillaceae-Bacillus-Bacillus_cytotoxicus WP_087095060.1 1-deoxy-D-xylulose-5-phosphate reductoisomerase [Bacillus cytotoxicus]AWC28997.1 1-deoxy-D-xylulose-5-phosphate reductoisomerase [Bacillus cytotoxicus]
---------------------MV-----KYISILGSTGSIGTSALDVIAN--HPEHFQII
GLTA-NHNIELLEKQIEAFHPRIVCVGTKELATTLRQR-ISG------------NIKITY
GPDGLIEVATHPDTNLVLTSVVGISGLLPTIEALKEKKDIAIANKETLVAAGHIVTDLAN
QNNCRLIPVDSEHSAIFQCLN-G-ENS------------QEIEKLIITASGGAFREK---
TREEMAMLKVQDALKHPNWLMGAKLTIDSATLMNKGFEVMEARWLF-NIPYEKMDVLIHP
ESIIHSLVEFVDGSVMAQLGAPDMRIPIQYAFHYPTRLQ-S-NY-KKLNLLEVGNLHFEK
PDFKKFPCLYYAYEAGKLGGTAPTVLNAANEIANARYLQNDISFFDIEKTIYSTLEAHDT
--IIN-PSLEAVLAADN----WAREYAQQCIKKA--KL----------------------
----------
>WP_036622318.1|Firmicutes-Bacilli-Bacillales-Paenibacillaceae-Paenibacillus-Paenibacillus_macerans WP_036622318.1 1-deoxy-D-xylulose-5-phosphate reductoisomerase [Paenibacillus macerans]KFN09023.1 1-deoxy-D-xylulose 5-phosphate reductoisomerase [Paeniba
---------------------M------KKIALIGSTGSIGTQTLDVVRQ--HPGQFEIT
GLAA-GGNIGLFAEQVSRFRPKKASVATKELAERVRPQ-LPE------------DVQLYY
GEQGLIEVAAGTEAETVVTAIVGSAGLPATIAAIEAGKHIALANKETLVTAGHLVTEAAG
RKGVALLPVDSEHSAIFQCLN-G-ERI------------EEVRQITLTASGGSFRDL---
TREELRNVTVKDALKHPNWSMGAKITIDSATMVNKGLEVIEAHWLF-GLPYEQIGVLLHP
ESIIHSFVEYRDGSVIAQLGTPDMRVPIQYALSYPRRWP-S-EA-KRLSLAEVGKLHFRE
MDYNRFPCLRLAFECGKIGGTATCVYNAANEVAVARFLSGNISFLQIETIIETVLSKHDV
--QEE-PDLEGIRSADR----WARNMAESL------------------------------
----------
>WP_041235844.1|Cyanobacteria-root-Synechococcales-Synechococcaceae-Dactylococcopsis-Dactylococcopsis_salina WP_041235844.1 1-deoxy-D-xylulose-5-phosphate reductoisomerase [Dactylococcopsis salina]
---------------------M------KSITVIGSTGSIGTQTLEIATQ--YPEEFRIV
GLAA-GRNIELLAQQVQQFRPQIVATCYEDKLPELKAA-LGGL---------DYSPVILA
GEDGVVEVAKYGDAESVVTGIVGCAGLLPTLAAIEAGKNIALANKETLIAGAPVVLPLVE
KHGVKLLPADSEHSAIFQCLQ-G-VPE------------KGLRRILLTASGGAFRDL---
PVEKLPFVQVADALKHPNWSMGQKITIDSATLMNKGLEVIEAHYLF-GLDYNQIDIVIHP
QSIIHSLIELQDTSVLAQLGWADMRLPLLYALSYPDRLY-T-DW-QPLDLVKAGSLTFKA
PDHQKYPCMQLAYDVGKAGGLMPAVLNAANEQAVALFLEEKIGFLDIPRLIETVCDRASD
YNTPT-PSLEDILEVNQ----TARQEVLTAAKSL--KIA------IGH------------
----------
>WP_035145906.1|Firmicutes-Clostridia-Clostridiales-Caldicoprobacteraceae-Caldicoprobacter-Caldicoprobacter_oshimai WP_035145906.1 MULTISPECIES: 1-deoxy-D-xylulose-5-phosphate reductoisomerase [Caldicoprobacter]PZN10843.1 1-deoxy-D-xylulose-5-phosphate r
---------------------MK-----KRIAILGSTGSIGQQALNVIYQ--YAENFEVV
ALTT-NRNVELLAQQVKAFHPSYVGIVDTESAREFGNY-GLS------------DTEVIS
GKDCLVKLATLPEVDLVLVAVVGIAGLEPTIAALEAGKNVALANKESLVAGGHLVMEAAR
KSGSRIIPVDSEHSAIFQCMA-GCDDP------------RRINRVYLTASGGPFRNY---
TKEDLRHVTVNEALNHPNWKMGKKVTIDSATLMNKGLEVIEAHWLF-GLSIEQIKVVIHP
QSIVHSMVEYIDGSIIAQMGKTDMRLPILYALSWPERLE-S-TI-GGLDLAAMEPLTFEM
PDFDRFPCLALAYKALEIGGTMPAVLNAADEVAVEKFLKGEISFMEIPVMIEQAMKSHKA
--IQN-PDLNTILRVDH----SIRRQLM--------------------------------
----------
>WP_107375677.1|Firmicutes-Bacilli-Bacillales-Staphylococcaceae-Staphylococcus-Staphylococcus_chromogenes WP_107375677.1 1-deoxy-D-xylulose-5-phosphate reductoisomerase [Staphylococcus chromogenes]PTF79555.1 1-deoxy-D-xylulose-5-phosphate reductoisomeras
---------------------M------KNIAILGASGSIGTQAIDVIER--HPNEFKLV
AFTV-GKNIEYAKKVLKTHQPDIIAVQNSEDVTHFSEY----------------NIKVVS
GREGLIEVAIYEKNDIVLNSLLGSVGLEPTIRAIEEGKDIALANKETLVVAGELVMAHAR
KYNVNILPVDSEHAAIFQCLN-G-EDK------------KQIKKVTITASGGSFRDL---
SRDALENVSVEDALNHPNWSMGHKITIDSATMMNKGFEVIEAKWLF-DLEIDQIETILHK
ESIIHSMVEFVDTSVMAQLGTPDMRMPIQYAFTYPHRQK-H-EA-PSLNLAEVAQLHFKA
MDFDRYRCLQYAYDAIRIGGTMPVVLNAVNEVAVAKFLNREIGFLDIERLIKREMDQHEV
--IHN-PSLEQILALDA----HYKSKEYEV------------------------------
----------
>WP_091472962.1|Firmicutes-Bacilli-Bacillales-Staphylococcaceae-Aliicoccus-Aliicoccus_persicus WP_091472962.1 1-deoxy-D-xylulose-5-phosphate reductoisomerase [Aliicoccus persicus]SEV81805.1 1-deoxy-D-xylulose 5-phosphate reductoisomerase [Aliicoccus pers
---------------------M------KKISIIGVTGSIGLQTIDVVEK--NKSQFKVI
SIAA-GENVDVLRGILSRIDVHRVCMKDETHIATLKLE-YP-------------KIEFSY
GMNGLLEIA-HDESDMLVTAILGSIGIRPTVAAIKQKKEIALANKETLVAAGAIVMDAAK
EAGVQILPVDSEHSAIFQCLK-G-EDK------------KAIKRLMITASGGSFRDL---
ERHELDKVTLKDALNHPNWSMGKKITIDSATMLNKGLEVIEAKWLF-DLEVDQISTILHH
ESIVHSMVEFVDNSIIAQLGNSDMRHPIQFALTYPDRLP-M-D--NPLDWTQLTQLNFKE
MDLNRFKMLQYAYDAIKIGGTMPAVLNAANELAVNEFLQEKISFLEIEQIVENAMNHHQV
--IQN-PDIDTILHVDE----VYKNN--------------------------RF------
----------
>WP_014559181.1|Ignavibacteriae-Ignavibacteria-Ignavibacteriales-Ignavibacteriaceae-Ignavibacterium-Ignavibacterium_album WP_014559181.1 1-deoxy-D-xylulose-5-phosphate reductoisomerase [Ignavibacterium album]AFH48022.1 1-Deoxy-D-xylulose 5-phosphate redu
---------------------M------KKVLILGSTGSIGVNALNVIRK--FPDKFKVT
GLTV-NSNISVLKEQIEEFNPEFVVVKDQNKADELAKS-IRS------------KTEVLF
GNPGLIEAAQSRDFDILIGAVVGFAGLIPTLEAIKRGKRIALANKETLVVAGEIVTRLVA
ENGSEIIPVDSEHSAIYQCLI-G-ENL------------KEVEKLILTASGGPFLNK---
EKSFFDNATVDEALNHPNWKMGSKITIDSATMMNKGLEVIEAHWLF-GLPFDKIDVVIHP
QSIIHSMVQFVDGSIKAQLGLPDMKLPIQYALSFPERFE-N-DF-MRTNLPLINNLTFFE
PDFDKFECLKLAYQVLETGGTAPCILNAANEVAVDKFLKGLIKFSDIPKFINKALNKIEN
--HSN-PDIETIIECDK----LTRKFVNTL------------------------------
---------N
>WP_011417492.1|Proteobacteria-Deltaproteobacteria-Syntrophobacterales-Syntrophaceae-Syntrophus-Syntrophus_aciditrophicus WP_011417492.1 1-deoxy-D-xylulose-5-phosphate reductoisomerase [Syntrophus aciditrophicus]ABC77470.1 1-deoxy-D-xylulose 5-phosphate 
---------------------M------KKISLLGSTGSIGCSALEVIRR--NPTKFQIV
SLAA-GRNIDLLKKQIEEFHPVMVSVLEQECAAALKKK-LSP----------SSGIEILY
GCEGCCRVASVEDADMVISAIVGAAGLLPTLAAIDAGKDIALANKETLVMAGKLVTEKAK
YRGVTIFPVDSEHSAIFQCLA-G-QNS------------KTVRRVLLTASGGPFYRF---
SSKQLESVKPGDALKHPNWVMGNKITIDSATMMNKGLEIIEAHWLF-NMDIERIHVYIHP
QSIVHSMVEYIDGSVIAQLGIPDMKIPIAYALSFPERLD-C-PE-LSLDLFRVGKLEFFP
PDVNRFPCLSLACEAVRQGGTMPVVLNASNEVAVEAFLAKRLPFTRISELVDRAMSSHQC
--MTS-PEIEDILEADG----WARKETEKLLKSM--GH----------------------
----------
>WP_047134960.1|Candidatus_Kryptonia-root-root-root-Candidatus_Kryptonium-Candidatus_Kryptonium_thompsoni WP_047134960.1 1-deoxy-D-xylulose-5-phosphate reductoisomerase [Candidatus Kryptonium thompsoni]CUS77221.1 1-deoxy-D-xylulose 5-phosphate reductoiso
---------------------M------KRIAILGSTGSIGKNAIEVILN--FPNRFKVT
YLAV-NKNIKLLLEQVKLLKPKGVVIFDKEKAEEFSNF-VNG------------EVEVLS
GEEGLLEVVSRDDVDIVLNSLVGFSGLKPTIKAIESKKRIALANKETLVVAGEIITKLLR
ENNVELIPVDSEHNAIFQCLV-G-EKI------------SDINRIILTASGGPFLYK---
NKAELENVTVEEALKHPNWKMGSKITIDSATLMNKGLEVIEAHWIF-GLPVDKIKVVIHP
QSVIHSMVEFIDGSIKAQLGVPDMKIPIQYALTYPERKH-A-NY-GQVDFVKLGQMTFLE
PDLDKFECLKIAYEVAKLGGTYPTVLNAANEVAVEAFLNRKIKFTMIPEVIKKAIDAHKP
--KFN-PDLDDILTADS----ETRKFVKNLEGMD--------------------------
----------
>TVM04238.1|Planctomycetes-Candidatus_Brocadiae-Candidatus_Brocadiales-Candidatus_Brocadiaceae-Candidatus_Brocadia-Candidatus_Brocadia_sp._WS118 TVM04238.1 1-deoxy-D-xylulose-5-phosphate reductoisomerase [Candidatus Brocadia sp. WS118]
---------------------M------KNIVVLGSTGSIGKNTLEVARN--LKDKFQIV
GLSS-NSRWELLAEQVEEFKPRYVALTDCGLVEKLKRR-FQG-----------NQLKILT
GNNCLQEIVLKPEVDIVVSAVVGAVGLPAAIATIEQGKTLALANKESLVMAGHLVMSLAK
KN--QILPVDSEHSAIFQSLH-S-GKP------------REIKRVIITASGGPFCDY---
PADKLPEVKPAQALKHPTWQMGQKITIDSATLMNKALEIIEAKWLF-GLTAEQIDVVIHP
QSIIHSMVEFCDGSVIAQMGLPDMKVPIQYALTYPERSP-L-GV-RWLDLPGIGSLTFKK
PDVDKFPALRLGYQAVREGGTTGATLNAANEMAVQAFLNGQIRFTEIAVYVEKVINHHHF
--IKN-PCLEEVLAADA----WARQEMKKCLM----------------------------
----------
>PID52479.1|Candidatus_Moranbacteria-root-root-root-root-Candidatus_Moranbacteria_bacterium PID52479.1 1-deoxy-D-xylulose-5-phosphate reductoisomerase [Candidatus Moranbacteria bacterium]
---------------------M------KNIALMGSTGSVGTQTLDIVRK--YPKKLKVF
ALTG-NKNIALLEEQIAEFQPAIIGVADEKSARDLEKR-TG--------------KKIIT
GPKMLEEIAAMDGYDTFISSTVGLTIIRATLKAIEKGKDIALANKETLVAAGEIVMSQAK
KYGVHIMPIDSEHSALFQCLN-G-ERM------------EDVRSLVITCSGGALRNY---
TKEQLKDVSIEDALGHKTWNMGAKITIDSATLMNKGFEVIEAMWLY-DVDPENIRVVIHP
ESIIHSMVEYSDNSILAQISEPDMRLPIQYALSYPERWG-E-SV-KRHNFDR--SYTFKE
PDLEQFPCLGYAFDAMRKQGTLPAAMNAANDYLVLEFLAGRCTYLDIQNGIKYVMDNHDI
--INN-PTLENIETAIV----DATTKAEMFLGER--KKM---------------------
----------
>OGP91642.1|Proteobacteria-Deltaproteobacteria-root-root-root-Deltaproteobacteria_bacterium_RBG_16_48_10 OGP91642.1 1-deoxy-D-xylulose-5-phosphate reductoisomerase [Deltaproteobacteria bacterium RBG_16_48_10]
---------------------M------KRLAILGSTGSIGVHTLDIIRQ--FPERFEVV
GLSA-GLNIQLLRQQILQSRPKIVSVLNKELAEILKKD-LP-------------SLEIVH
GIEGLIKVATHHEVDQVVSAIVGAVGLIPTLSAIKTGKAIALANKESLVMAGKIVMEEAR
QNQVQILPIDSEHSAIFQSLL-G-HQK------------GEIRRLILTASGGPFLNL---
PTVKLHEVTVKDALSHPNWDMGKKITIDSSSLMNKGLEVIEAHWLF-DMPVEKIMVQIHP
QSVIHSMVEYIDGSIIAQMGITDMRVPISYALSFPQRLP-L-NL-PRLDLFQKGGLTFLD
PDLERYPCLKLAYQSVEIGETMPATLNASNEVAVKAFLEGAIQFTDIPLLIQRVMESHDV
--KSV-HTIEDILKADH----WARERAKAILEGG--KLC---------------------
----------
>KPL02035.1|candidate_division_Zixibacteria-root-root-root-root-candidate_division_Zixibacteria_bacterium_SM1_73 KPL02035.1 1-deoxy-D-xylulose 5-phosphate reductoisomerase [candidate division Zixibacteria bacterium SM1_73]
---------------------M------KNVVVLGSTGSIGRNTLSVLSD--FADRFKVF
GFST-NTNTDLLQKQIQRFQPQMVAITDRKGFEAFQKT---------------DETEILF
GIAGLKKLCSEPEVDLVINALVGSVGLLPSFEAVESGKDLAIANKETLVIAGGLLIRKAK
EKNVRILPIDSEHSAILQCLL-T-GKK------------EEVRRLILTASGGPFLDR---
KKEDLKNIKVKEALSHPTWEMGKKITVDSATLMNKGLEVIEAHWLF-DMPADKIRILIHP
QSIIHSMVEFVDGSLIAQMSVPDMKIPIQYALFCPERLP-T-NN-RPLDLTQVKNLTFEE
PDQEKFPCLEICYQALEMGGTAPAVLNAANELAVKAFLEEKISFVDICEIVTATLKHHQV
--MEN-PSLDDILNADK----WSRQEAERIINSR--SEVGM-------------------
----------
>WP_080887121.1|Nitrospirae-Nitrospira-Nitrospirales-Nitrospiraceae-Nitrospira-Nitrospira_japonica WP_080887121.1 1-deoxy-D-xylulose-5-phosphate reductoisomerase [Nitrospira japonica]SLM48788.1 1-deoxy-D-xylulose 5-phosphate reductoisomerase [Nitrospira 
---------------------M------KTIVILGSTGSIGTNTLDIVSR--FPDQFRVA
GLTA-GNNDDMLDDQIRRYKPRVVALANDAAAARLRRR-CSD-----------VSVEILS
GQDGLAHVAALPEAELVVSAIVGGAGLVPTLAAIRSGKHIALANKEPMVMAGQLMQEEAR
RHKVKIFPVDSEHSAIFQSLE-G-HRI------------EDVRRLILTASGGALWTL---
TKAQLQEVTPEQALQHPNWKMGAKITIDSATLMNKGLEVVEARWLF-DIPESRIDVLVHR
ESIIHSLVEYEDRSMIAQLGLPDMRTPISYAMHYPERLA-L-DL-PSLDLTEVGKLSFCK
PDHDRFPCLRLGYESLRIGGTMPAAMNAANEIAVEAFLNGGIKFPAIADIIRQTMDAHQR
--REI-DRIETALEADR----WAREKAESLAGSL--AR----------------------
----------
>WP_100831814.1|Firmicutes-Bacilli-Bacillales-Bacillaceae-Bacillus-Bacillus_sp._FJAT-45348 WP_100831814.1 1-deoxy-D-xylulose-5-phosphate reductoisomerase [Bacillus sp. FJAT-45348]
---------------------MS-----KKIILLGSTGSIGVQTLDVIRT--HPDQFQLV
ALTC-GRNINLAAEQIRTFQPRFVSVQHEGDVHRLKML-IPE------------DVKVGW
GRDGLIEAVEQMEGDVIVNALMGSVGLEPTMHGMKAGKDIALANKETLVTAGHIVTEAAR
KYGVNLIPIDSEHSAIYQCLE-G-NSQ------------EEVEKLILTASGGSFRER---
SRSQLQGVTIDDALNHPNWSMGAKITIDSATMMNKGLEVIEARWLF-DLPYQKIDVILHK
ESIIHSMVEYIDGSVLAHLGMPDMKVPIQYALSLPGRLELP-DK-QRLNLWEIGALHFEK
PDFDRFRCLRFAFEAGEAGGTAPTVLNAANEVAVDAFLQGKISFLEIETIIERALNEHAI
--ERN-PSLETIVDVDE----KTRSKIRSDMK----------------------------
----------
>WP_128699068.1|Candidatus_Omnitrophica-root-root-root-Candidatus_Vampirococcus-Candidatus_Vampirococcus_archaeovorus WP_128699068.1 1-deoxy-D-xylulose-5-phosphate reductoisomerase [Vampirococcus sp. LiM]QAT16432.1 1-deoxy-D-xylulose-5-phosphate reductoi
---------------------MK-----KNVVILGSSGSIGESALSVALR--FKDRVRVV
GLSV-NTRTEKLESQMRVCAPRTVAIADEEKARTFRPA-RRK------------GVKVLA
GRQGVCALAALKEADIVLIAVVGAEAIYPLWSAIRAGKTVALANKESIVVGGALVADEAR
LRGARIIPIDSEQSAIFQCLE-G-YNA------------SMVKRVYLTASGGPLVDY---
PRGRLKNVSQAAVLAHPRWKMGPKITVDSATLMNKGLEVIEAKNLF-GLPLDKIRVLVHR
QALVHSMVEYMDGSILAQLGVTDMKLPIQYALSYPERWA-NNGA-LSLDLLRMGSLDFSA
PDMGKFPCLRLAYEAARSGGSVPCVLNAANEVAVASFLAGRLTFGRIANVIEETLASSGC
--PSRAGSLEDIFAADA----FGRRVAQEKVRKY--AK----------------------
----------
>TRU13707.1|Cyanobacteria-root-Chroococcales-Microcystaceae-Microcystis-Microcystis_sp._Msp_OC_L_20101000_S702 TRU13707.1 1-deoxy-D-xylulose-5-phosphate reductoisomerase [Microcystis sp. Msp_OC_L_20101000_S702]
---------------------M------KKISILGSTGSIGTQTLDIVTD--HPDKFQVV
GLAT-GNNIQLLSEQIRQFRPQIVAINNESQLEDLKSL-ISDL---------DYTPIILA
GKEGVIEVARYGDSESVVTGIVGCAGLLPTIAAITAGKDIALANKETLIAGAPVVLPLVE
KHRVKLLPADSEHSAIFQCLQ-G-VPT------------GGLKKIILTASGGAFRDL---
PVEKLPQVTVADALKHPNWSMGRKITIDSATLMNKGLEVIEAHYLF-GVDYNAIDIVIHP
QSIIHSLIELQDTSVLAQLGWPDMRLPLLYALSWPERIY-T-DW-EPLNLVKAGSLTFKE
PDHQKYPCMGLAYAAGRAGGAMPAVLNAANEQAVALFLEEKISFLDIPRVIEKVCDRFAI
HNSST-PSLDDILAADD----WARQEVSNCLIANLV------------------------
----------
>PIR01318.1|Nitrospinae-root-root-root-root-Nitrospinae_bacterium_CG11_big_fil_rev_8_21_14_0_20_45_15 PIR01318.1 1-deoxy-D-xylulose-5-phosphate reductoisomerase [Nitrospinae bacterium CG11_big_fil_rev_8_21_14_0_20_45_15]
---------------------M------KTISILGSTGSIGVNTLDVVAR--NPEQFKVC
GLAA-GNNIDLLVEQTRKFRPRAISVMNPAKRDELKDK-LSG-----------EKVEILC
GEEGASVIASLPESDLLVSAIVGSAGLVPTLAGIAAGKDLALANKETLVVAGELVLKAAL
GKS-RILPVDSEHSAIFQALN-G-ESQ------------KRVKKITLTASGGPFRTF---
TQEQMEHVTVADALKHPNWNMGAKITIDSATMMNKGLEYIEAKWLF-GLETE-VDIVVHA
QSIIHSMVEFVDTSIIAQLGIPDMRVPIAYALSYPDRLQ-L-DL-PSLDLAAIGKLTFEA
PDYERFPCLKLAQEVLREGKTYPAVLNAANEIAVQAFLDELISYKEIPETIRRTLDSHKA
--VSL-TCIEDVLAADL----WARENARKQITVVH-------------------------
----------
>TEU07808.1|Candidatus_Aminicenantes-root-root-root-root-Candidatus_Aminicenantes_bacterium TEU07808.1 1-deoxy-D-xylulose-5-phosphate reductoisomerase [Candidatus Aminicenantes bacterium]
---------------------M------ENIAILGSTGSIGCSSLEVIEK--LSHRFRVV
GLAA-GRNTRLLEKQVEKFKPKIVSVEKKEEADELKKR-FKD-----------GSVRVTF
SQEGAEEVAGFEENDIVVSAITGIDGLKPTLAALRTGKKIALANKESMVAAGPLIKSLVQ
EFGSPIIPVDSEHSGVFQCLA-K-ENP------------ESVQKVILTASGGPFFRK---
SAEEMKDVTLEEALNHPRWKMGKKVTVDSATLMNKGLELVEAHWLF-GIEPKKLEVLIHP
QSIVHSLVEMNDGSVLAQLSLTDMKVPIQYALTYPERED-S-PL-TSLDLSEIKSLEFFK
PDVDKFPLLKLARLALEEGGSFPVVLNAANEVAVAAFLQKEIRFPEIAEIVSEAVENHQK
--KEV-KDLDDILLVDR----ETRLVTRNLMERR--S-----------------------
----------
>WP_015174025.1|Cyanobacteria-root-Oscillatoriales-Oscillatoriaceae-Oscillatoria-Oscillatoria_nigro-viridis WP_015174025.1 1-deoxy-D-xylulose-5-phosphate reductoisomerase [Oscillatoria nigro-viridis]AFZ04686.1 1-deoxy-D-xylulose 5-phosphate reductoisomer
---------------------M------KAITLLGSTGSIGTQTLDIVAQ--YPDQFRIV
GLTA-GRNVTLLAQQIRQFRPEIVAVCDEDKLLELKDA-IAEL---------DPQPILLA
GESGVVEVAQYGDAQAVVTGIVGCAGLLPTIAAIKAGKDIALANKETLIAGGPVVNPLIE
KYGVKILPADSEHSAIFQCLQ-G-VMV------------GGLRRIILTASGGSFRDL---
PIDKLAGVTVADALKHPNWSMGQKITIDSATLMNKGLEVIEAHYLF-GMDYDDIDIVIHP
QSIIHSLIELQDTSVLAQLGWPDMRLPLLYALSWPERIH-T-DW-ERLDLVKAGDLTFRE
PDHEKYPCMQLAYAAGRAGGSMPAVLNAANEQAVALFLQEKIQFLDIPKLIEKACDKHQV
DNCES-PALDDILAADR----WARQEVLADSMEL--GDR--IL-SVR-------------
----------
>OGR22947.1|Proteobacteria-Deltaproteobacteria-Desulfobacterales-root-root-Desulfobacterales_bacterium_RIFOXYA12_FULL_46_15 OGR22947.1 1-deoxy-D-xylulose-5-phosphate reductoisomerase [Desulfobacterales bacterium RIFOXYA12_FULL_46_15]
---------------------M------KRLSILGSTGSIGKNALDIVRM--YPDRFRVT
AMTA-ANNTECLAKQIEEFKPEIVAVIDKERALDLSRL-LKG----------NHGPEILF
GEEGYIEAASYKNSDMVLLAMVGSAGLKPALAAIESKKQIALANKETLVMAGDIVMARAL
ENGVSIMPVDSEHSAIFQCLQ-G-NRQ------------KDIKKLILTASGGPFRTK---
PLHDFKDISLEDALHHPNWTMGKKITIDSATLMNKGLEVIEALHLF-HVLPEEIEVVIHP
ESIVHSMVGFKDGTVMAQMGRPDMKGAICYALSSPERLD-L-KL-DFPDFTGLGALTFEK
PDTKKFPSLLFAFEACKEKGTLPAVLNAANEIAVNAFLEKRISFQDIFRHISKTMESHTR
--IDN-PDLFSIIEADC----WAREKLESLI-----------------------------
----------
>RMB02621.1|Firmicutes-Bacilli-Bacillales-Thermoactinomycetaceae-Thermoactinomyces-Thermoactinomyces_vulgaris RMB02621.1 1-deoxy-D-xylulose 5-phosphate reductoisomerase [Thermoactinomyces vulgaris]
--MTE-----------RGYGML------EKVAILGSTGSIGTSTLAVIRE--HPEQFEVV
ALAA-GNNANLMIQQVKEFQPRLVSMATREAAEAVKRE-VGD------------EVRVMW
GDEGLKEVAASPDSTYLVSALVGSKGLVPTLEAIRAGKKIGLANKETLVTAGHIVTAEAK
KHQVPLLPIDSEHSALFQCLH-G-ERM------------DDVERVIITASGGAFRDW---
SREELVDATVEQALNHPNWAMGNKITIDSATMMNKGFEVIEAHWLF-DFPYEKIDVVLHP
QSVIHSMVEFKDGAVMAQLGTPDMRVPIQYALSYPKRMQ-L-TT-KRLDFVQLSRLDFKE
MDFKRYPCLKMAYDAGKTGGTVPAVLNAANEVAVQTFLQGKCTFLAIEEIIERTLDAHQA
--VSN-PSLEEIEEADR----WARQFAQDGLVPL--A-----------------------
----------
>WP_006312312.1|Firmicutes-Clostridia-Clostridiales-Clostridiaceae-Caldisalinibacter-Caldisalinibacter_kiritimatiensis WP_006312312.1 1-deoxy-D-xylulose-5-phosphate reductoisomerase [Caldisalinibacter kiritimatiensis]EOD00613.1 1-deoxy-D-xylulose 5-phosp
---------------------M------KYISILGSTGSIGRQALDVIRN--N-QNYKVV
GLSA-NNNIELLEEQAQEFKPNIIAVYNEEKAKILKHR-LDG-----------SDIEVVS
GLEGLNRVATESSANIVLTSVVGMIGLIPTLKAIEHGKSIALANKETLVTAGKLVMNAAK
DKGISIIPVDSEHSAIFQCLN-T-ENE------------KEISKIILTASGGPFRGM---
NYDEIKDVTVKDALKHPNWSMGKKITIDSATMMNKGLEVIEAKWLF-NIDIEKIDVVVHP
QSIVHSMVEYVDGSIIAQLGITDMRIPIQYALTYPRRTS-N-NL-EKLNLSRIGTLTFEK
PNYKTFPCLALAYEAIKIGGTMPAVLNAANEVAVDMFLKEKIKFYDIPRIIEHTMEKHSI
--IKE-ATMDDILNSDK----WARKIISKDFKG---------------------------
----------
>OHC01985.1|Planctomycetes-root-root-root-root-Planctomycetes_bacterium_RIFCSPLOWO2_12_FULL_40_19 OHC01985.1 1-deoxy-D-xylulose-5-phosphate reductoisomerase [Planctomycetes bacterium RIFCSPLOWO2_12_FULL_40_19]
---------------------M------KNVVILGSTGSIGRSALDVIRN--LRHKYKVS
ALSA-NSQWELLAKQVNEFKPESVSLADERWIESLKNN-LSG-----------NSVQIHT
GADSIMKMVSKEDVDIVISAIVGGAGLPAAIEVVKNGKTLALANKEALVMAGGLIVSMAK
ENGASIIPIDSEHSAVLQALR-A-GRR------------DEVKKIIITASGGPFYNL---
PKEKLSEVTKEEALNHPTWKMGQKITIDSATLMNKALEVIEAKWLF-GLNSTQIEVIIHP
ESIVHSLVEFCDGSVIAQMGLPDMKVPIQFALTYPYREN-G-NV-ESLDLAKLGSLNFQK
PDMDKFPALRLGYEVVEKGGTMGATLNAANEVAVQAFLDRKIKFTDITKTVEYVMKKHNF
--IED-PTLQDIMDADE----YARKETKKCLS----------------------------
----------
>WP_038696677.1|Firmicutes-Bacilli-Bacillales-Paenibacillaceae-Paenibacillus-Paenibacillus_stellifer WP_038696677.1 1-deoxy-D-xylulose-5-phosphate reductoisomerase [Paenibacillus stellifer]AIQ64417.1 1-deoxy-D-xylulose 5-phosphate reductoisomerase [Paeni
---------------------M------KKLSILGSTGSVGTQTLDVVAL--HPESFQVD
GLAA-GNNTALLLEQIKRFKPRRVSVASRELAEQIRLE-IPG------------DIKLYY
GEEGLVEIAAGGDADYVVTAVVGSVGLRSTLAAIEAGKDIGLANKETLVTAGHLVTEAVR
RKGVSLLPIDSEHSAIFQCLN-G-EDP------------DDIHSITITASGGSFRDR---
TREQLRDVTVEDALRHPNWSMGAKITIDSATMVNKGLEVIEAHWLF-GLPYEQINVLLHP
ESVVHSFVEFKDSSIIAQLGSPDMRVPIQYALTYPKRLP-S-PA-QRLSLAQAGQLTFRE
MDLERYPALRMAIECGKLGGTATTVFNAANEIAVARFLRREISFLRIEEILEKAIAGHTP
--VLH-PNLEEIEECDR----SVRKLAELL------------------------------
----------
>OGW08137.1|Nitrospinae-root-root-root-root-Nitrospinae_bacterium_RIFCSPLOWO2_12_39_16 OGW08137.1 1-deoxy-D-xylulose-5-phosphate reductoisomerase [Nitrospinae bacterium RIFCSPLOWO2_12_39_16]
-------------------MPI------KKISILGSTGSIGVNALDVISR--HPDKFQVV
ALAA-GENDSLLQSQIDRFKPKIAALFNEKNSDKLKST-LKN-----------KNVKIVS
GVDGVIEAATVKEADMVISAIVGAAGLIPTISAIKAKKDIALANKETLVMAGEIVMKEA-
EGKCRIIPIDSEHSAIFQLLT-G-EKR------------ENIRKLILTASGGPFRNY---
PKEQFKDIKPEDALKHPNWRMGQKITIDSATLMNKGFEVIEAKWLF-GMADENIEVLIHP
QSIIHSLVEFIDGSVLAQLGIPDMRIPISYALNYPDRLK-N-TL-PSLNLAEVKNLSFEK
PDTEKFPCLKFAFDALKKGETMPAVLNAANEIAVNAFLNREISFNKIPEIIKKTMKSHKV
--CHA-KGISDILKADR----WAREHAKNLIASS--NEQ---------------------
----------
>SCG87227.1|Firmicutes-Clostridia-Clostridiales-Clostridiaceae-Clostridium-uncultured_Clostridium_sp. SCG87227.1 1-deoxy-D-xylulose 5-phosphate reductoisomerase [uncultured Clostridium sp.]
---------------------M------KKIAILGSTGSIGTQTLEVVEH--NGD-IQVE
ALSA-NGNVELLEKQARKFHPSVIAVFREAAAKDLKER-LKD-----------TDIRIVT
GMDGLIEIATLPETDILVTAIVGMIGILPTIEAIKAGKDIALANKETLVTAGHIIMPLAE
QKGVQILPVDSEHSAIFQALH-G-EDR------------GGIEKILITASGGPFRGK---
TRDELAGVQVEDALKHPNWSMGQKITIDSATLVNKGLEVMEAKWLF-GVDLDRIQVVVQP
KSIIHSMVEFKDGAVIAQLGTPDMKLPIQYALYYPERRY-L-PG-DRLDFWKLKEVTFEK
PDMDTFLGLPLAFRAARTGGSMPTVFNAANERAVSKFLNRKIRFLDIYEIISDAMEHHKV
--IPD-PSIEEILAAEQ----ATYERIESRW-----------------------------
----------
>WP_022852454.1|Thermodesulfobacteria-Thermodesulfobacteria-Thermodesulfobacteriales-Thermodesulfobacteriaceae-Thermodesulfatator-Thermodesulfatator_atlanticus WP_022852454.1 1-deoxy-D-xylulose-5-phosphate reductoisomerase [Thermodesulfatator atlanticus]
---------------------MA-----KKLAVLGSTGSIGRNSLEVVAN--FPERFEII
TLAA-GENIKLLAEQAHKFRPKQVACKNEHLAKKLKPL-LPK------------GVKLVS
GKEGVISCATHEEVELVVSAIVGAAGLLPTFAAVEAGKDLALANKESLVMAGELLIKEAA
KRGVKILPVDSEHAAIFQCLQ-A-GRK------------EDVSRLILTASGGPFREL---
PKEDFPKVTPEKALKHPNWQMGAKITIDSATLMNKGLEVIEAHFLF-EMPPEKIEVVVHP
QSIVHSMVEFVDGSVIAQLSLPDMRLPIAYALSYPERLS-L-PY-PKLNLVELGKLTFEA
PDLERFPCLSLAYKALELKGSAPAVLNAANEIAVEAFLEGRLSFDKIPLVVEETLKRADI
--KPC-FSLDEVINADI----FARIIAHQIIDEL--ERR---------------------
----------
>WP_029161501.1|Firmicutes-Clostridia-Clostridiales-Clostridiaceae-Clostridium-Clostridium_scatologenes WP_029161501.1 1-deoxy-D-xylulose-5-phosphate reductoisomerase [Clostridium scatologenes]AKA69911.1 1-deoxy-D-xylulose 5-phosphate reductoisomerase [C
---------------------M------KNIAVLGATGSIGTQTMQVIRQ--QSEEFKLI
AVSA-NTNSNKIIDIIEEFKPLYAVLMDRNAFNEVRKY-CSDK---------RINTEILI
GIEGLSAISTLPEVDMVVTSVVGMIGLTPTLKAIEAGKDIALANKETLVAAGKLVMSEAK
KHKVRILPVDSEHGAIFQCLQ-G-NDK------------SSVSKILLTASGGPFKGK---
RKEELLNVTVDNALKHPRWKMGRKISIDSATLMNKGLEVIEAHWLF-GVNYDNIQVIVHP
ESIIHSMVEYVDGSVIAQLANADMKLPIQYALNYPKRQQ-C-VI-KKLNFYDLKSLSFEK
PDIDTFKPLKLAYEAGSAGGTMSAILNAANEAAVELFLNKKIGFLDIGNVLEECMNKFES
--KEN-YVLEDILEIDS----KVKEYVSSKGYIK--------------------------
----------
>OGQ83559.1|Proteobacteria-Deltaproteobacteria-root-root-root-Deltaproteobacteria_bacterium_RIFCSPLOWO2_12_FULL_60_19 OGQ83559.1 1-deoxy-D-xylulose-5-phosphate reductoisomerase [Deltaproteobacteria bacterium RIFCSPLOWO2_12_FULL_60_19]
---------------------M------KSIAVLGSTGSVGVSALDLARS--FPQAFKVR
GLAA-GRNLKLLAAQIKEFAPDCASVRDRAGAEELRRL-IGN-----------CRTEIGW
GEAGASAVASADGVDVVVAAIVGGAGLVPTLAAVRAGKEIALANKEALVMAGEIFVREAQ
KNNVRLIPVDSEHSAIFQCLQ-G-NRR------------EDVEQLILTASGGPFLRA---
PLKSLDRVTVEQALKHPNWKMGPKITVDSATMMNKGLEVVEARWLF-DLIPPRVDVVIHP
QSIVHSMVRYQDGSIMAQLGIPDMRIPIAYALSFPERLK-G-NW-RPLELTRVGELTFLP
VEKKRYPALGLALAALKAGGSMPAVLNAANEVAVAAFLDRRIGFRDIHRVIEKAMAAHSP
--ARP-TGVEEILQIDR----WAREKAFLIIEPR--VTGRAPRVRVRSIAPTRAKRSAQN
RRAIKERKHA
>RJP82958.1|Proteobacteria-Deltaproteobacteria-Desulfobacterales-Desulfobacteraceae-root-Desulfobacteraceae_bacterium RJP82958.1 1-deoxy-D-xylulose-5-phosphate reductoisomerase [Desulfobacteraceae bacterium]
---------------------M------KHISILGSTGSIGRNVLEIAAM--FPERFVIE
ALAA-KNNIDILAGQIRQFRPKLVSLFDESSADRLQKQ-LPK----------DISVQILF
GDEGYKAVATHHAVDIVVSSMVGAAGLFPTLAAIRSGKDIALANKETLVMAGEIVMQEAR
KHNVRILPVDSEHSAVFQCIA-G-QRP------------SEIAKILLTASGGPFLNR---
PGHTFDTIRLADALNHPNWDMGKKITIDSATLMNKGLEVIEAKHLF-AISEDRIEVVVHP
QSIIHSMVSFHDGSVLAQLGIPDMKGAIAYALSWPERLA-L-KQ-PVPDFAAIGSLHFQR
PDLEKFPCLAYAYEACRKGGTLPAVLNAANEIAVQAFLDSRLPFIRIPDVIRRTMDSHQI
--DKQ-PKLSDIKNADQ----WARLQAGEFINRI--ESSGKS------------------
----------
>WP_098072350.1|Firmicutes-Bacilli-Bacillales-Bacillaceae-Bacillus-Bacillus_toyonensis WP_098072350.1 1-deoxy-D-xylulose-5-phosphate reductoisomerase [Bacillus toyonensis]PEJ94293.1 1-deoxy-D-xylulose-5-phosphate reductoisomerase [Bacillus toyonensis]PE
---------------------MV-----KYISILGSTGSIGTSALDVVSA--HPEHFKIV
GLTA-NYNIDLLEKQIESFQPRIVSVATKELADTLRSR-IST------------NTKITY
GTDGLNEVSTHPDTNLVLSSVVGVSGLLPTIEALKAKKDIAIANKETLVAAGHIVTELAK
QNGCRLIPVDSEHSAIFQCLN-G-ENN------------KEIEKLIVTASGGAFRDK---
TREEMETLQAKDALKHPNWLMGAKLTIDSATLMNKGFEVMEAKWLF-NIPYEKIDVMIHK
ESIIHSLVEFIDGSVMAQLGAPDMRMPIQYAFHYPTRLP-S-SY-EKLNLLEIGSLHFEK
PNLEKFPCLQYAFECGKIGGTTPAVLNAANEIANALFLKNEIAFFDIEKTIYNTVEAHHN
--VKD-PSLDAILEADQ----WARQYANQLLIKK--S-----------------------
----------
>WP_088069514.1|Firmicutes-Bacilli-Bacillales-Bacillaceae-Bacillus-Bacillus_luciferensis WP_088069514.1 1-deoxy-D-xylulose-5-phosphate reductoisomerase [Bacillus luciferensis]
---------------------M------KKISLLGATGSIGIQTLDIIRN--QSDDFELV
ACSA-GRNIEELYKIILEFKPKLVSVAGKVEAEKLTSLGVPS------------STKILY
GEDGLIEVAVHEDSTILVNAVVGSVGLVPTMKAIQSGKTIALANKETLVTAGHIVMAEAE
KYGVSILPVDSEHSAIFQCLN-G-ENP------------NEIHKLIITASGGSFRDK---
TRDQLQNVTIEDALNHPNWSMGAKITIDSATMMNKGLEVIEAHWLF-NMPYEKIDVLLHR
ESVIHSMIEFEDGSVMAQLGTPDMRVPIAYALNYPSRKPIK-NH-KPLDLIKFGTLHFEE
MDFNRFKCLDFAFQAGKVGGSLPTVLNAANEEAVAAFLQKKISFLQIENLIEVALEKHNV
--ISK-PSLEEIRSIDD----QTRQFVSSLIK----------------------------
----------
>OGC81196.1|candidate_division_Zixibacteria-root-root-root-root-candidate_division_Zixibacteria_bacterium_RBG_16_43_9 OGC81196.1 1-deoxy-D-xylulose-5-phosphate reductoisomerase [candidate division Zixibacteria bacterium RBG_16_43_9]
---------------------MRKNREKKKVVVLGSTGSIGRSALQVLKS--FEDRFEIF
GLSA-HKNFELFKKQIREYNPKMAVLTQAESYEKVKRG-YIN-----------NRIKIEF
GAESINQMVSFPEVDIVINAIVGSAGLLPSFATLRAGKTLALANKESLVMAGELLTDLAK
KKGSEILPVDSEHSAIKQCLL-A-GEK------------NEVKRLILTASGGPFYLT---
KKKDLSRVTVSEALSHPTWEMGKKITIDSATLMNKGLEVIEAHWLF-GIPASQIKVIIHP
QSVVHSMVEFVDGTLIAQMSKPDMKMPLQYALLYPERIE-T-ND-NFLNLTRIKNLIFLE
PDLGRFPALKFCYFALELGGTAPSVLNAANEVAVESFLHRKLSFDKIPMLVRKVLSAHKI
--KNN-PSLEEILEADR----WAREESKKFIQRE--SNR---------------------
----------
>TDI90026.1|Candidatus_Dadabacteria-root-root-root-root-Candidatus_Dadabacteria_bacterium TDI90026.1 1-deoxy-D-xylulose-5-phosphate reductoisomerase [Candidatus Dadabacteria bacterium]TDI98775.1 1-deoxy-D-xylulose-5-phosphate reductoisomerase [Candidatus
---------------------M------KKISILGSTGSIGRQTLDVVSQ--HPEKFSVV
GLAA-GSNIELLKKQILKFSPRAVSVQNEETASALVSL-IKP-----------CNTQIFH
GLEGVEQIAVLSEADLVVSAMVGASGLRPTLAAARAGKDIALANKESLVIAGEILIGEVQ
KRGTKLLPIDSEHSALFQALE-C-GKR------------NHVKRLILTASGGPFLNT---
PQDQLEDVSVEVALNHPTWKMGKKITIDSATLMNKGFEVIEAKWLF-GFEPDQISVWIHP
QSIVHSMVEYIDGSVISQMGKPDMRIPIAFAISYPERIS-M-NT-NPVVPESFGELSFQE
VDYSQFPSLSLAFDALREGGTMPSVMNGANEVAVSAFLSGQMKFTGIINTVKKVMDLHKT
--QPA-NTLDAVLESDL----WARNTAQSLIRS---------------------------
----------
>RLB96258.1|Proteobacteria-Deltaproteobacteria-root-root-root-Deltaproteobacteria_bacterium RLB96258.1 1-deoxy-D-xylulose-5-phosphate reductoisomerase [Deltaproteobacteria bacterium]
---------------------M------TRLSILGSTGSIGRNALRIVEQ--FPDRFSVL
ALAG-GKNIKLLCKQIKRFRPRIGVVMDDVLAHRLQQE-LGS----------SNHVEILY
GEHGYRAAATLASADVVVSAMVGSSGLVPTLAAIETGKTVALANKESLVMAGELLMKIAR
AQGSHVIPVDSEHSAIFQSLR-G-HRR------------QELKQILLTASGGPFLKK---
KAEELEKITPEMALCHPTWEMGAKVTIDSSTLMNKGLEIIEARWLF-DVPLDRIKVLIHP
ESIIHSMVVYHDGSVIGQLAVPDMRIPIAYAMSYPERLP-L-GL-DPPDFVDLGALSFQE
PDMERFPCLKLAIEACRQGGTFPAVLSAANEVAVNAFLNHRIGFGQIAGITEAVMNQHKP
--ASK-PGLSDILQADA----WARQIAEENIKV---------------------------
----------
>WP_087710062.1|Cyanobacteria-root-Oscillatoriales-Oscillatoriaceae-Phormidium-Phormidium_sp._HE10JO WP_087710062.1 1-deoxy-D-xylulose-5-phosphate reductoisomerase [Phormidium sp. HE10JO]
---------------------M------KAITLLGSTGSIGTQTLDIVAS--HPDRFRLV
GIAA-GNNVELLAQQVRQFRPEIVAIRNAEKLPQLREA-IADL---------DPQPQLLV
GEEGIIEVARYGDAEAVVTGIVGCAGLLPTLAAIEAGKDIALANKETLIAGGPVVNPLIQ
KHGVKLLPADSEHSAIFQCLQ-G-VPE------------GGLKRIILTASGGAFRDW---
DVARLSEVTVADAITHPNWSMGRKITVDSATLMNKGLEVIEAHYLF-GLDYDDIDIVVHP
QSIIHSLIELQDTSVLAQLGWPDMRLPLLYSLSYPERIP-T-EL-EQFDLVKAGDLTFRE
PDHQKYPCMELAYQAGREGGSMTAVLNAANEQAVALFLDEQVQFLDIPRLIETVCDRHRS
QNKAT-PSLEDILAADD----WARQAVLDAARQR--TAKTVLT-----------------
----------
>WP_161262016.1|Firmicutes-Clostridia-Clostridiales-Heliobacteriaceae-Heliobacterium-Heliobacterium_gestii WP_161262016.1 1-deoxy-D-xylulose-5-phosphate reductoisomerase [Heliobacterium gestii]MZP43440.1 1-deoxy-D-xylulose-5-phosphate reductoisomerase [H
---------------------MK-----KGIAILGSTGSIGRQTLEVVDR--SEGRLTVQ
ALAA-GSNWKELLGQIEIYRPRLVAMMDTEAAERLDEA-LRER---------ELPIPVVT
GEKGLAEAACLPEVDTVVTAVSGAIGLGPTMAAIEAGKEIALANKETLVAAGPLVMAAAR
RREVAILPVDSEHSAIFQCLQ-G-QD-------------RRLARLLLTASGGPFRDK---
SLEELRRVTPEDALRHPNWRMGPKITIDSASLMNKGLEVIEARWLF-DIDFDDIEVLVHP
QSIVHSMVELADGSILGQMGLPDMRLPIQYALSYPERWQ-S-GW-PRLDLTQMAALTFRR
PDLERFPSLELALTAGRTGGTLPAVMNAANEVAVHAFLDRRIGFMDIPRIVREAMEAHEW
--RQE-PDLPGIRRADE----WARRFAAERIGKG--REVSA-------------------
----------
>WP_071142378.1|Firmicutes-Negativicutes-Acidaminococcales-Acidaminococcaceae-Acidaminococcus-Acidaminococcus_timonensis WP_071142378.1 1-deoxy-D-xylulose-5-phosphate reductoisomerase [Acidaminococcus timonensis]
---------------------M------KKIAILGSTGSIGTQTLDVVAA--NPERLMVV
ALAA-HQNDDLLEKQIRKFHPLVAALSDEQAARRLRQR-YDG------------PTEILS
GPEGVMAVATCSDADTVVGAMVGYAGLKPTLAAIAAGKNIALANKETLVAAGSLVMDAIK
KKGVQLTPVDSEHSAIFQSLQ-G-NQH------------KDLKRILLTASGGPFRGR---
SREELEHVTVEQCLHHPTWTMGTKVTIDSSTLANKGLEVIEAHWLF-DAPYEKIVPIIHP
QSIVHSLVEYSDGAVIAQLGVADMKLPIQYALSYPDRWP-V-AF-DQLDLVQCGALTFFA
PDTRVFRALPLAIQAGKAGGILPCVFNAANEVAVASFLQGKLTFLGIADLIEKVLEATPN
--VPA-DSYETIVEADR----TARQRAEAFVGQA--Q-----------------------
----------
>WP_098961707.1|Firmicutes-Bacilli-Bacillales-Bacillaceae-Bacillus-Bacillus_wiedmannii WP_098961707.1 1-deoxy-D-xylulose-5-phosphate reductoisomerase [Bacillus wiedmannii]PHF30015.1 1-deoxy-D-xylulose-5-phosphate reductoisomerase [Bacillus wiedmannii]
---------------------MV-----KYISILGSTGSIGTSALDVVTS--HPEHFKII
GLTA-NHNIDLLEKQIYTFHPRIVSVSTKELADALRKR-IPT------------DTKVTY
GTDGLIEVATHPDSNLVLSSVVGVSGLLPTIEALKAKKDIAIANKETLVAAGHIVTELAK
QNGCRLIPVDSEHSAIFQCLN-G-ENN------------QEIERLIVTASGGAFRDK---
TREEMEILQAKDALKHPNWLMGAKLTIDSATLMNKGFEIMEARWLF-DIPYEKIDVLIHK
ESIIHSLVEFIDGSIMAQLGAPDMRMPIQYAFHYPTRLQ-S-DY-KKLNLLEIASLHFEK
PNFKKFPCLHYAYESGKIGGTTPAVLNAANEIANALYLQNEISFFDIEKTIYSTLEAHHS
--IAN-PDLETVLDADH----WAREYANELLIRE--------------------------
----------
>OGP93425.1|Proteobacteria-Deltaproteobacteria-root-root-root-Deltaproteobacteria_bacterium_RBG_16_47_11 OGP93425.1 1-deoxy-D-xylulose-5-phosphate reductoisomerase [Deltaproteobacteria bacterium RBG_16_47_11]
---------------------M------KRLSILGSTGSIGVNTLQIVSQ--FPEQFKVV
SLSA-GLNTQLLKQQILRFRPKVVSVLNKELSGALRKE-LPH-----------VPIEIVH
GVEGLIRVATHPEVDEVVSAMVGAVGLIPTLSAIKTGKTIALANKEPLVMAGKIVMDEAK
QNHAQILPVDSEHSAIFQALL-G-HQK------------EDVHRLVLTASGGPFLNF---
PLAKLHDATVKEALNHPHWEMGKKVTIDSASLMNKGLEVIEAHWLF-NVPIEKISVLIHP
QSVVHSMVEYVDGSIVAQMGIPDMRIPISYALSFPQRLP-L-NL-PRLDLSKNEALSFFQ
PDPERFPCLKLAYQSIEIGETMPAILNAANEVAVNAFLEGSLKFTEIPILLQRVMQEHEV
--KPV-HTIEDILRADQ----WARERSKTILEGR--KLC---------------------
----------
>KUO52289.1|Firmicutes-Clostridia-Clostridiales-Peptococcaceae-Desulfitibacter-Desulfitibacter_sp._BRH_c19 KUO52289.1 1-deoxy-D-xylulose 5-phosphate reductoisomerase [Desulfitibacter sp. BRH_c19]
---------------------MQ-----KNISLLGSTGSIGIQTLQVVDM--FPDKFKIV
SIAASGNKIELLEEQIAKYKPKIVSICNEESAKRLQHK-YGS-----------GHTKIIS
GLDGVVEAAVVDDADIVVAAISGAAGLIPTLAAIKNGKDVALANKETLVTAGSLVMKEVK
QKGIKILPVDSEHSAIFQCLV-P-EQV------------SSIESIVLTASGGPFRKY---
SLKMLESVTPREALKHPNWSMGNKISIDSATLMNKGLEVIEAHWLF-RMDYNRIEVVIHP
QSIIHSMVRYMDGSILAHLGFPDMRIPIQYALTYPERWE-N-QL-KQLDFTEVATLTFEK
PDLQKFPSLQLAYNAGKEGGIKPTVLNAANEVAVEMFLKGKIKFLHIPMLVEKSLQKSGQ
--IVN-PSLEDILAVDK----STRIETENVYTKGL----------INS------------
----------
>WP_055075709.1|Cyanobacteria-root-Synechococcales-Pseudanabaenaceae-Pseudanabaena-Pseudanabaena_sp._'Roaring_Creek' WP_055075709.1 1-deoxy-D-xylulose-5-phosphate reductoisomerase [Pseudanabaena sp. 'Roaring Creek']
---------------------M------KRITLLGSTGSIGTQTLDIVAE--YPEKFQVV
GMTA-GGNIDLFARQIRQFQPEIVAIANETKLAELKEA-IADL---------STKPILLA
GAEGVETVAAYGDSEAVVTGIVGCAGLLPTIAAIKAGKNIALANKETLIAGGEVVVPLVQ
KHGVKLLPADSEHSAIFQCLQ-G-VPE------------GGLRRIILTASGGAFRDR---
PTEELASVTVADALKHPNWAMGKKITIDSATLMNKGLEVIEAHYLF-GVDYDRIEIVIHP
QSIIHSLIELEDTSVLAQLGIPDMRLPLLYSLSYPDRLP-T-QW-ERLDLVNCGTLTFRA
PDHQKYPCMELAYAAGRAGGTMPAVLNAANEQVVELFLQERIRYVQIADLIKYVCDRHNC
--ISK-PELEDILEADK----WARKTVIEQVLAI--A-----------------------
----------
>TCL50407.1|Firmicutes-Bacilli-Bacillales-Bacillaceae-Thermolongibacillus-Thermolongibacillus_altinsuensis TCL50407.1 1-deoxy-D-xylulose 5-phosphate reductoisomerase [Thermolongibacillus altinsuensis]
---------------------M------KFISLLGATGSIGMQTLDVIRS--HPDEFRLV
AMSV-GRNIDRAREIIEEFSPRIVSVADEENFKKLKSE-YKG------------KVDVCF
GEDGLIEVATYDQAHMVVSAVVGSVGLVPTLKAIEAKKTIALANKETLVTAGHLVMREAK
KHGVDILPVDSEHSAIFQCLQ-G-EKK------------KNIEKIILTASGGSFRDR---
TREQLKNVTVAEALRHPNWSMGAKITIDSATMMNKGLEIIEAHWLF-QLPYEQIDVLLHR
ESIIHSLVQFHDGSVIAQLGTPDMRVPIQYALTYPDRLPLP-TT-KRLNLAEVATLHFQT
VDFDRYRCLKFAYEAGKIGGTMPTVLNAANEEAVAAFLSEKISFLAIEELIERAMERHVP
--IME-PDLLAIRETDQ----ETRDYVKSLLT----------------------------
----------
>PKP07627.1|Bacteroidetes-root-root-root-root-Bacteroidetes_bacterium_HGW-Bacteroidetes-5 PKP07627.1 1-deoxy-D-xylulose-5-phosphate reductoisomerase [Bacteroidetes bacterium HGW-Bacteroidetes-5]
---------------------MK-----RRIAILGSTGSIGKQALDVISR--HPELFCAE
VLTA-NSNSTLLIKQAIEHNVNSVVIADESKYQEVFKA-LDP-----------YGIKVFT
GNASVSALACGSNIDMVLTAMVGFSGLEPTISAIKAGKAVALANKETLVAAGSIVMKLAK
ERGTPIIPVDSEHSAIFQCLQ-G-ER-------------ASIEKIILTASGGPFLSK---
TKEEIETATVKEALNHPKWLMGPKVTIDSASMMNKGLEMIEAHWLF-GIEPSKIEIVVHP
QSIIHSMVQFSDGSVTAQLSIPDMRLPIQYALSYPYRVD-L-NT-KRIDFPVLESLNFYK
PDFEKFPCLSIAYSAIERGGNIPCAMNAANEIAVESFLAGEIPFTNIPDIILEVINSTTY
--VKE-PSIEDIFETDK----KARLAATLILTQY--KAPTY-------------------
----------
>WP_006965816.1|Proteobacteria-Deltaproteobacteria-Desulfobacterales-Desulfobacteraceae-Desulfotignum-Desulfotignum_phosphitoxidans WP_006965816.1 1-deoxy-D-xylulose-5-phosphate reductoisomerase [Desulfotignum phosphitoxidans]EMS79577.1 1-deoxy-D-xylulos
---------------------M------KLLSILGATGSIGTSALEIVRM--HPDRFQVK
ALTA-ANNLPLLRRQIQQFMPEMVAVLDEAKARELGDM-LPP----------GVRPEILS
GASGYAAAAAWDKVDTVVLAMVGAAGLNPALAAIEAGKDIALANKETLVMAGDIVMAKAR
EKNVTVLPVDSEHSAMFQCML-G-NQA------------RDVKQLFLTASGGPFRNT---
PQSDFPGITREDALNHPNWSMGNKISIDSATLMNKGLELIEAVHLF-GISHQNIQVLIHP
QSIVHSMVGFADGSVMAQMGVPDMKQAISFALSFPDRLD-T-GL-SFPDFAALASLTFCA
PDSERFPSLAFAREACEKKGTLPAVMNAANEVAVQAFLDRRIRFSDIFTLVSTTMAAHTC
--IDN-PDLSGIIEADR----WAREKAGSLI-----------------------------
----------
>WP_132241669.1|Firmicutes-Clostridia-Clostridiales-Clostridiaceae-Marinisporobacter-Marinisporobacter_balticus WP_132241669.1 1-deoxy-D-xylulose-5-phosphate reductoisomerase [Marinisporobacter balticus]TCO79908.1 1-deoxy-D-xylulose 5-phosphate reductois
---------------------M------KCISILGSTGSIGTQTLDVVRN--NKEKFNIV
GLSA-NNNIDLLEKQIKEFHPVAVSVMNEKKALELKKR-LGN-----------IKTKVFY
GLDGLTTIATLEASDLIVTAVVGMIGLIPTIEAIKCKKDIALANKETLVTAGEIVMKEAK
RNNVAILPVDSEHSAIFQCLM-G-YTL------------KDIRRIILTASGGPFRGY---
KKAQLQDVTVKEALNHPKWNMGKKISIDSATLMNKGLEIIEAKWLF-DLSLDQIDVVIHP
QSIIHSMVEYKDSSVIAQMGYPDMRVPIQFALTYPSRTK-N-NY-KKLNLLEVATLTFEK
PDRDTFPCLNLAYEALRIGGSLPTVLNAANEELVALFIQQRIGFYDIPRIVELALEKHDV
--QYE-LTIDEIIQMDR----WARNFVKKISFKAV-------------------------
----------
>WP_017326448.1|Cyanobacteria-root-Synechococcales-Synechococcaceae-Synechococcus-Synechococcus_sp._PCC_7336 WP_017326448.1 1-deoxy-D-xylulose-5-phosphate reductoisomerase [Synechococcus sp. PCC 7336]
---------------------M------KAITLLGSTGSIGTQTLDLVAQ--YPDRFRIV
GLSA-HNNIARLAEQVRQFKPEIVAISNPDKLGELKDA-IAGC---------DPSPRLLA
GSEGVCEVAAYGDANLVVTGIVGCAGLLPTLSAIAAGKDIALANKETLVAGGPVVLPEVK
KYGINLVPVDSEHSAIFQCLQ-G-VPA------------GGLRRIILTASGGAFRDL---
PIDKLSSVTLADALKHPNWVMGRKITIDSATLMNKGLEVIEAHWLFGGLDYDNIDIVVHP
QSIIHSLIELQDTSVIAQLGWPDMHLPILYGISWPERIY-T-DW-KPLDLVEVASLTFKA
PDHRKYPCMKLAYAAGRAGGTMPAVLNAANEAAVALFLNEQIGYLDIARLLEAVCDRHNT
--IAQ-PSLDDILEVDA----WARRIAKEQAGLS--SATVAV------------------
----------
>OGW98634.1|Candidatus_Omnitrophica-root-root-root-root-Omnitrophica_WOR_2_bacterium_GWA2_45_18 OGW98634.1 1-deoxy-D-xylulose-5-phosphate reductoisomerase [Omnitrophica WOR_2 bacterium GWA2_45_18]HBR15195.1 1-deoxy-D-xylulose-5-phosphate reductoisomerase
---------------------MG----CKRVVILGSTGSIGINTLKVIDR--FPGKFQIV
GLTA-YNNVQLLEKQINKYKPPFVAVRPER-MEDLKQR-INT-----------RVTKILN
VEKELEKVVTLKSVDIVVIAMRGSEALAPFLIALRAGKMVAPANKEALVMAGDIIMRESH
RYKAPIIPIDSEQSAIFQCLE-G-NKH------------HELKKIHLTASGGALLDV---
PQERFDRLSIKQILRHPRWSMGQKITVDSATLMNKGFEVIEAKWLF-DLDVQDIQVVIHP
EAIIHSMVEFVDGSIIAQMGVTDMCLPIQYALTYPQRLG-S-GL-KSLDFFQIKQLTFRK
PDFDKFPCLSLAIYAARRGGTLPCVLNAADEEAVGAFLQKRISFTEIYKIVEGIVMKHTI
--GKN-PDLEEILDADR----WAREKTREVMDQ---------------------------
----------
>OIP92412.1|Proteobacteria-Deltaproteobacteria-Syntrophobacterales-Syntrophaceae-root-Syntrophaceae_bacterium_CG2_30_49_12 OIP92412.1 1-deoxy-D-xylulose-5-phosphate reductoisomerase [Syntrophaceae bacterium CG2_30_49_12]PIP07614.1 1-deoxy-D-xylulose-5-ph
---------------------M------KNVTILGSTGSIGVNALDVIRA--NPSLFRVI
ALAA-GRNVDLLKDQIEEFRPRVVSVIDEGHARKLKAM-LPS----------SPGTEILS
GDEGYREVAAVREANTVLSAMVGAAGLLPTIEAIEAGKDIALANKETMVMAGNIIVEKAS
EKGIKILPVDSEHGAIFQCLV-G-HRR------------KDIRRIILTASGGPFLHL---
SREELRGVKPAQALKHPNWQMGGKITIDSASLMNKGLEVIEAKWFF-DVPIERIQVHIHP
QSVVHSLVEYIDGSVIAGLGVPDMKIPIAYALSFPERID-R-PE-PSLDLVKIGALEFLE
PDFERFPSLKLAYDAGKIGGTMPAVLNAANEVVVEAFREEKVKFTDMPEIIERVLSSHQP
--KLS-PSLGEILEADS----WARDEATNQVDRL--KAEGC-------------------
----------
>WP_118204888.1|Firmicutes-Negativicutes-Selenomonadales-Selenomonadaceae-Megamonas-Megamonas_funiformis WP_118204888.1 1-deoxy-D-xylulose-5-phosphate reductoisomerase [Megamonas funiformis]RHG09255.1 1-deoxy-D-xylulose-5-phosphate reductoisomerase [Mega
---------------------M------KKIAVLGSTGSIGTQTLDVVRN--HSDFLKIE
VLAA-NNNDKLLEQQINEFKPAMAILHNKEAYEKLKAR-YVG------------ETKLYY
GEEGLIEGATTDKIDTVVTSLMGFAGLRPTMRAIEAGKNIALANKETLVVAGDLVMKKAR
EKQIEIMPIDSEHGALFQCLH-G-EDM------------NKVDKLLVTASGGPFRGK---
KIEDLKNVSVKQCLSHPTWKMGRKITIDSASLMNKGLEVIEAKQLY-NVDYDKIQVVVHP
QSIIHSMVQYVDGSVIAQLGSTDMRLPIQYALTYPERMV-C-PA-EKLDFWQMKDLTFEK
PDTDTFRGLALAYEAGKIGGSMPCVMNAANEIAVEAFLNEQISFLDIYDIIEEAMQSHIT
--LVE-PELEDLFEIDS----NIRKQVKEKIYKC--------------------------
----------
>PIN99157.1|Candidatus_Diapherotrites-root-root-root-root-Candidatus_Diapherotrites_archaeon_CG_4_10_14_0_2_um_filter_31_5 PIN99157.1 1-deoxy-D-xylulose-5-phosphate reductoisomerase [Candidatus Diapherotrites archaeon CG10_big_fil_rev_8_21_14_0_10_31_34]
---------------------M------KKISLLGSTGSIGTQTLDVIKG--HPKEFKVI
GLAA-FNETEKILEQIKEFRPEKVCLFEKKAAEELEKK-IGK------------EVEVVS
GIKGLEEIAVMQEAEQVVVAVVGAIGIKPTMKAIQKKKNVALANKETLVAAGQPIMKAVK
KTGITLMPIDSEHSALFQCLN-G-EER------------NKISKVLITCSGGPFRGK---
KISEYYNSTPEQALGHPTWSMGSKITVDSSTLMNKGLEVIEAKWLY-DLSFEEIKVIVHP
QSLIHSMIEFVDGSIMAQIGTHDMRTPIQYALSYPKRIP-N-NF-PRLDLFKDNNLTFEK
PDLENFPCLKYAFEAGKKGGTLPAVMNAANEIAVWSFLDKKIAFGKIPEIVKEVMDEHKN
--RKA-DSIETVLEADK----KARETAKKIIEET--QKKQ--------------------
----------
>WP_033169917.1|Firmicutes-Negativicutes-Selenomonadales-Selenomonadaceae-Selenomonas-Selenomonas_sp._ND2010 WP_033169917.1 1-deoxy-D-xylulose-5-phosphate reductoisomerase [Selenomonas sp. ND2010]
---------------------M------KNIAVLGSTGSIGTQTLAVVRS--HPELFHIS
VLAA-NASDELLEQQIREFEPELAVLSDEAAYNRLKSR-YSG------------PTKLAG
GRQAFIDAAAVSDVDTVVTSMMGFAGLEPTMKALEAKKDIALANKETLVVAGELVTQRAK
EQGVSILPVDSEHCAFFQCLQ-G-EKL------------ASIEKLLLTCSGGPFRGK---
KRDELKDATVEQVLAHPTWNMGKKITVDSASLVNKGLEVIEAKWLY-GVRYDQIQVVVHP
QSIVHSMVQFHDGAVIAQLGSTDMKLPIQYALTYPDRTD-S-EF-ERLDFWNMKNLTFDK
PDTDTFKGLKFAYEAGEMGGSMPCIFNAANEIAVGAFLKGGIKFLDIYDIIEQTMLKREC
--IME-PTLEELFEEDR----WARDFAASLLTK---------------------------
----------
>WP_147668090.1|Firmicutes-Negativicutes-Veillonellales-Veillonellaceae-root-Veillonellaceae_bacterium WP_147668090.1 1-deoxy-D-xylulose-5-phosphate reductoisomerase [Veillonellaceae bacterium]
---------------------M------KNIAILGSTGSIGTQTLEVVRE--NADRFAVK
ALAA-YHNDQLLEQQIQEFQPELAVLVDEEAAKRLQAR-YKG------------KTIILS
GKKALVNAAILESIDVVVTSLVGFAGLEPTVAAIRAGKDIALANKETLVVAGEIIMNLAK
EYGVAILPVDSEHSALFQCLQ-G-EEH------------EKVEKIILTCSGGPFRGR---
THEELLSVSIADCLNHPNWAMGKKITTDSATLANKGLEVIEAKWLY-DVDYDQIEVVVHP
QSIIHSMIEYVDGAVMAQLGVPDMKLPIQYALTYPHREV-M-HS-PKLDLFKVATLTFEK
PDTETFEALALAYRAGKTGGSMPCVFNAANEIAVNAFLEGKISFLSISKVIKSAMNNHTV
--IAK-PNLADLYQIDA----WTRNFAQENLLNF--ENNKND------------------
----------
>WP_072332602.1|Firmicutes-Bacilli-Bacillales-Thermoactinomycetaceae-Thermoactinomyces-Thermoactinomyces_sp._DSM_45891 WP_072332602.1 1-deoxy-D-xylulose-5-phosphate reductoisomerase [Thermoactinomyces sp. DSM 45891]SFX35316.1 1-deoxy-D-xylulose 5-phospha
---------------------MS-----EKLAILGSTGSIGTSTLEVVRG--QREEFEVI
SLSA-GTNVELMIKQIREFHPKVVSMSSREAAERVQAE-VRS------------DVQVLW
GEEGLLEVATHPEATYLVSALVGSQGLRPTLAAIQAGKKIGLANKETLVTAGHIVTTEAQ
KANVPLLPIDSEHSAIFQCLN-G-ESM------------SDVERLIITASGGSFRDR---
SRIELSNVTVEDALKHPNWSMGAKITIDSATMMNKGLEVIEAHWLF-GFDYDKINVLLHP
QSIIHSLVEFRDGAVMAQLGTPDMKVPIQYALTFPNRLP-V-QT-TKLDLAKIATLDFRE
MDFDRYVALRLAFEAGRAGGTMPTVLNAANEVAVARFLRNEIPFLAIDRIVELTLESHQS
--SAD-PTLEEIEEADS----WARKFAASQITPVL-------------------------
---------G
>WP_093689489.1|Firmicutes-Negativicutes-Selenomonadales-Sporomusaceae-Sporolituus-Sporolituus_thermophilus WP_093689489.1 1-deoxy-D-xylulose-5-phosphate reductoisomerase [Sporolituus thermophilus]SDF39780.1 1-deoxy-D-xylulose 5-phosphate reductoisomeras
---------------------M------KNIAILGSTGSIGTQALEVIAG--RPDEFQLV
ALAA-HKNDELLARQIERFNPDLAVLVDKEAARRLQQR-NVG------------KTRILA
GEEGLLAAATYDPVHTVVTSMVGFAGLKPTLAAIAAGKTIALANKETLVAAGELVMTEAR
RRGVTILPVDSEHSAIFQCLQ-G-EHK------------KNINKLILTASGGPFRGW---
TRERMSKVTVKECLAHPNWSMGKKITVDSATLINKGLEVIEARWLY-DVPYEQIEVVIHP
QSIVHSMVEFVDGSIMAQMGRPDMRLPIQYALAYPDRLH-N-SF-PRLDFYNLGSLTFEA
PDLAAFPGLKIAYDAGRAGGTVPCVMNAANEVAVNAFLHGQITFLDITSVIQEVLNNHEK
--IDA-PGLSDLCAADR----WAREEARNIIATF--K-----------------------
----------
>WP_153581348.1|Firmicutes-Bacilli-Bacillales-Bacillaceae-Bacillus-Bacillus_thuringiensis WP_153581348.1 1-deoxy-D-xylulose-5-phosphate reductoisomerase [Bacillus thuringiensis]MRD36589.1 1-deoxy-D-xylulose-5-phosphate reductoisomerase [Bacillus thuringi
---------------------MV-----KYISILGSTGSIGTSALDVISA--HPEHFKIV
GLTA-NYNIDLLEQQIKTFQPRIVSVATKDLADTLRTR-ISA------------NIKITH
GTDGLIAVATHPDSNLVLSSVVGVSGLLPTIEALKAKKDIAIANKETLVAAGHIVTELAK
QNGCRLIPVDSEHSAIFQCLN-G-ENN------------KEIEKLIVTASGGAFRDK---
TRDEMQTLQAKDALKHPNWLMGAKLTIDSATLMNKGFEVMEARWLF-DIPYEKINVMIHK
ESIIHSLVEFIDGSVMAQLGAPDMRMPIQYAFHYPTRLP-S-SY-EKLNLLEIGSLHFEK
PDLEKFPCLQYAYECGKIGGTTPAVLNAANEIANALFLKNEIAFFDIEKTIYKTVEAHHN
--VKD-PSLDAILEADQ----WARQYANELLIKK--R-----------------------
----------
>PIV39096.1|Candidatus_Omnitrophica-root-root-root-root-Candidatus_Omnitrophica_bacterium_CG02_land_8_20_14_3_00__42_8 PIV39096.1 1-deoxy-D-xylulose-5-phosphate reductoisomerase [Candidatus Omnitrophica bacterium CG02_land_8_20_14_3_00__42_8]
---------------------M------ENIAVLGSTGSIGTSGLDVISK--FPDRFKVC
GLST-NTNVELLRKQAKIFKPEAVCVSGGSGNKGKFG-----------------KIMVYE
GEDGLCGMLRDVKIDTVLVGIVGSSALLPIITVLDKVKKMALANKEALVMAGGIIMNKAA
KNKVTVVPVDSEHSAIFQCIG-K-SGR------------EDLRRIFLTGSGGPLLKV---
KKSGFKDITVKEAVNHPRWKMGKKISVDSATMMNKGLEVIEASWLF-NMGINSIEILIHP
EAVVHSMVEFRDGAILAQLGACDMRIPIQYALTYPERLD-S-SI-KGLDFSNIRELKFLK
PDTKKFQCIDLAYEAGKRSGTFPSVLNASNEIAVREFIEGRIRFIDIPRIIEKVMGLHRG
--IKN-PGLGDILEADK----WARVKTKELLNK---------------------------
----------
>WP_023522840.1|Firmicutes-Bacilli-Bacillales-Bacillaceae-Bacillus-Bacillus_thuringiensis WP_023522840.1 MULTISPECIES: 1-deoxy-D-xylulose-5-phosphate reductoisomerase [Bacillus cereus group]AHA73319.1 1-deoxy-D-xylulose 5-phosphate reductoisomerase [Baci
---------------------M------KNISLLGASGSIGTQTLDVLRS--HPDQFRLV
AFSV-GKNIDYAVKVIQEFSPQIVSVQREEDVLKLQTV-SG-------------NTKIVY
GSEGLLEVALHPDAEIVVNAVVGSVGLLPTLRAIEAKKTIGIANKETLVTAGHLVMEAAR
KHNVSLLPVDSEHSAIFQCLN-G-ENE------------KRISRLIITASGGSFRDK---
TRDELHHVTVEDALRHPNWSMGSKITIDSATMMNKGLEVIEAHWLF-GIPYEQIDVVLHK
ESIIHSMVEFEDRSVMAQLGSPDMRVPIQYALTYPDRLPLS-DT-KQLNLWEIGTLHFEK
MDQKRFRCLRFAYEAGKAGGSMPAVMNAANEVAVEAFLQKRIGFLTVEDLIEKAMNHHNV
--IAR-PSLEEILEIDA----ATRRFVMEQI-----------------------------
----------
>WP_158738989.1|Firmicutes-Clostridia-Clostridiales-Defluviitaleaceae-Defluviitalea-Defluviitalea_raffinosedens WP_158738989.1 1-deoxy-D-xylulose-5-phosphate reductoisomerase [Defluviitalea raffinosedens]KAE9637073.1 1-deoxy-D-xylulose-5-phosphate reduct
---------------------M------RKISILGSTGSIGTQTLDVIRNLKNAEDIKVC
GLST-NQNIDLIEKQIYEFHPSKVAVMDEEKAFELKKR-LRS------------SVEVLA
GIDGLIEIATMEEIDTVVTSVVGTIGLIPTFEAIRRKKNIALANKETLVTAGQIIMEEAR
KNDIKILPVDSEHSAIFQCLQ-G-NKQ------------NPVQRIILTASGGPFRNK---
SLKELKNVTVEDALKHPNWSMGAKITVDSSTMMNKGLEVIEAKWLF-NVELSQIEVVVHP
QSMIHSMVEFEDGSIIAQIGEPDMRVPIQYALTFPKRYR-S-NW-PKVDFTKRNIFSFEQ
PDLSVFKCLQLAYDALAIGGSMPAVLNAANEIAVEKFLKKEIHFLDIPIMIEKAMEAHNT
--IMH-PTLSDILDIDQ----WAREFTKGR------------------------------
----------
>RLE09839.1|Candidatus_Aerophobetes-root-root-root-root-Candidatus_Aerophobetes_bacterium RLE09839.1 1-deoxy-D-xylulose-5-phosphate reductoisomerase [Candidatus Aerophobetes bacterium]
---------------------MK----KKRVIILGSTGSVGTQVLKVIQD--QRERFEVV
ALTG-KSNLELLQKQAQVFFPKAVALADEGKAKRLRKS-LK-------------DVQVYT
GEEGIIKLVKSFPADLVFSCISGKAALMPTLEAIRAGRDVALANKEAMVIAGDILMKEAR
KRKVKLIPVDSEQSAIFQCLG-A-HKT------------SDVRRIYLTASGGPLWNW---
-KGDFNDVLPEEALRHPRWKMGRKVSLDSATLVNKALEVIETSRFF-NIEVEKIKVLVHP
QAVVHSMVEFVDGSILAQLGITDMRLPIHYALNYPERRK-S-HL-PFLNLTDLGEIRFEP
PDFERFPALRLGYQAGKEGGTFPAVFNAADEVAIEEFLKRRITFPQITQLIEAVMKEHKN
--SAE-LSLEAILQADE----WARRKAYELLEDL--------------------------
----------
>PKN38387.1|Proteobacteria-Deltaproteobacteria-root-root-root-Deltaproteobacteria_bacterium_HGW-Deltaproteobacteria-2 PKN38387.1 1-deoxy-D-xylulose-5-phosphate reductoisomerase [Deltaproteobacteria bacterium HGW-Deltaproteobacteria-2]
---------------------M------KKITILGSTGSIGCSALDVIGK--NPERFQVV
ALAA-GKNIALLKKQIEKFKPKVVAVSTKETALQLHDS-LTN----------KNKVKIFY
DKEGLKEVASFPSADVVISAISGSAGLIPTIAAIEAGKDIALANKETMVMAGEIVTRRAI
KKRVKIIPIDSEHSAIFQCLE-G-QKR------------ENLRRIILTASGGPFLNI---
TRNELKKVSLSQTLRHPNWKMGKKVTIDSASMMNKGLEVIEAKWFF-NVDFSHIDVLIHP
QSIVHSMVEFVDGAFLAQMGIPDMKLPIAYALTYPERII-N-DL-PSLNLVKTGNLEFRN
PDIKKFPCLGLAYAAGICGGTAPVVLNAADEIAVAAFMEKKVRFIDLPKIIETVLDVHNS
--INT-PSLEDILQADL----WARRETSKIIERI--M-----------------------
----------
>TET60852.1|Candidatus_Aerophobetes-root-root-root-root-Candidatus_Aerophobetes_bacterium TET60852.1 1-deoxy-D-xylulose-5-phosphate reductoisomerase [Candidatus Aerophobetes bacterium]
---------------------MR-----KRIVILGSTGSVGKQALEVVRA--ESQYFEVI
GLTA-KDNWRLLKQQAQEFSPSAVALANKKNVSKLEGL-RK-------------GMKIFG
GEEGVLELIESLPADLILSCIVGKAALIPTMKALNSGRNVGLANKESMVMAGRLLMEEAH
QRGSLLIPIDSEQSAIFQCLR-G-HRI------------EDVRRMYLTASGGPFRDW---
-QGDFGKITPEQSLSHPRWDMGPKVSLDSATLANKALEVIETSHLF-EIELDRIEILIHP
QSIVHSLVEFVDGSILAQLGITDMRLPIHYALNFPERRA-S-DL-PHLGLSQLDRLSFES
PDYEKFPALRLGSRAGKEGGTLPAVFNAVDEEAGKAFLSRRINFPGIVRLIERVMGQHRV
--IAN-PCLEEILEADE----WAREKTRELVGKI--DS----------------------
----------
>WP_057769898.1|Firmicutes-Bacilli-Bacillales-Bacillaceae-Bacillus-Bacillus_dafuensis WP_057769898.1 1-deoxy-D-xylulose-5-phosphate reductoisomerase [Bacillus sp. FJAT-25496]QED47576.1 1-deoxy-D-xylulose-5-phosphate reductoisomerase [Bacillus sp. FJAT-25
---------------------M------KYISLMGATGSIGTQTLDIIRE--HPGEFRLI
ALSV-GRNIDLTRKIIKEFNPDLVSTSERSAAKALEAE-FP-------------DITFTY
GQEGLIEVAVYHKAQILVNAVSGSVGLTPTLQAIKERKTIAIANKETLVTAGHLVMEEAK
RNEVSLLPVDSEHSAIFQALQ-G-EQH------------KNIEKLILTASGGSFRDR---
TRQELENVTVKEALNHPNWSMGAKITIDSATMMNKGLEVIEAHWLF-SMDYDKIDVLLHK
ESIIHSMIEFHDSSIIAQLGTPDMRVPIQYALTYPDRLPLP-TA-NRLSLSEIGNLHFQK
MDMNRFRCLRFAYEAGKEGGTMPTVLNAANEAAVAAFLEGKATFLQIEDLIERALSIHKN
--IKN-PGFTEIQEVDK----ETRKYINSLL-----------------------------
----------
>TET37417.1|Chloroflexi-Dehalococcoidia-root-root-root-Dehalococcoidia_bacterium TET37417.1 1-deoxy-D-xylulose-5-phosphate reductoisomerase [Dehalococcoidia bacterium]
-----------------MGDNV------KRLAILGSTGSIGQQTLEVVRS--FPHRFQVM
GLAA-GTNIELLTKQINEFGPKLISIESASGRERLPSS----------------TCELL-
---SLEEMASHPDVDLLVIAVTGKAALAPTLEAIRAKKSIALATKEVLVMAGEIVISEAK
RHNAQILPIDSEPSAIWQCLR-G-EE-------------RGVSRLILTASGGPFQHL---
TSEQLAQVTPQQALNHPTWKMGKKVTIDSATMMNKGFEVIEAHWLF-DIPQEKIEVLIHP
QSIVHSFVEFVDGSIKAQLSSPDMRLPIQYALFYPERLL-S-DL-PRLDLVKIGALTFEA
PDLEKFPCLELALEAGRKGGTYPAVLSAADEVAVELFLEGRIGFLDIAKLVKETLEQHQS
--TPC-HSLEEVLTADA----WARERVG-----------------IQG------------
----------
>TES89281.1|Chloroflexi-Dehalococcoidia-root-root-root-Dehalococcoidia_bacterium TES89281.1 1-deoxy-D-xylulose-5-phosphate reductoisomerase [Dehalococcoidia bacterium]
-----------------MVDAV------KRVAVLGSTGSIGRQTLDVIRA--MPQRFRVV
GLAA-GKNMDLLAGQVKEFEPEFIGYPPENDDIERLKR-VAG-----------IKYDLL-
---PLDEIAATPNVDIVVIATSGQAGLAPTLAASRAGKNIALANKESLVSAGEIITSEAK
KSGARILPVDSEHSAIWQCLG-G-ES-------------QEAARIILTASGGPFRQF---
SFEQLAEVTVAQALRHPSWRMGKKVTIDSATLMNKGLEIIEAHWLF-SMPYDRIDVLVHP
QSIIHSMVEFIDGSIKAQLSYPDMRLPIQYALSYPERLA-NPQL-PRLDWALVKNLDFEL
PDYDRFPCLQLAIEAGKQGGTYPAVLCAADEVAVELFLDGRIRFTDIAGLIERTLEQHQL
--VAK-PSLEEIEAADA----WGRETLLKTASGVK-------------------------
----------
>WP_142504860.1|Firmicutes-Bacilli-Bacillales-Thermoactinomycetaceae-Melghirimyces-Melghirimyces_algeriensis WP_142504860.1 1-deoxy-D-xylulose-5-phosphate reductoisomerase [Melghirimyces algeriensis]SMO53664.1 1-deoxy-D-xylulose 5-phosphate reductoisomer
---------------------MK-----KRIAILGSTGSIGQSTIDVIRQ--HPDRFEVT
ALAA-GSNVDDMVRQVKEFHPSLVSMSSKEAAEEVKLR-VHG------------PIRVVY
GEEGLGEVAAHPDADYLVSALVGSQGLQPTLTAIREKKTVGLANKETLVMGGAIVMEEAR
KHGVSILPIDSEHSAIFQSLH-G-ENP------------SQVRRLVLTASGGAFRDW---
PREKMEKATREEALQHPNWTMGAKVTVDSASLMNKGLEVIEARWLF-DLSYDKIDVLIHP
ESIVHSLVEFVDGAVLAELGMPDMKVPIQYALSYPDRLP-L-QT-ERLSLEKVGTLQFRE
PDLKRFPCLKMAYEAGRLGGTAPTVLNAANEVAVAHFLEGGLPFLTIEEIIGEVLSQHTP
--LHE-PGLEDLFDADR----WAREVAQQCLEKTF-------------------------
----------
>WP_105618020.1|Firmicutes-Clostridia-Clostridiales-Vallitaleaceae-Vallitalea-Vallitalea_okinawensis WP_105618020.1 1-deoxy-D-xylulose-5-phosphate reductoisomerase [Vallitalea sp. S15]
---------------------M------KKISILGSTGSIGTQAIDVLKN--L--KMEVL
GLTA-HSNIELLEQQIYELQPLVVAVTDHEKALELRRR-LRTN---------LVETKVVS
GIEGLIEVATLDEVDIVLTSIVGMVGLRPTVAAIEAGKHIALANKETLVTAGELIMPLAK
QHGVMIYPVDSEHSAIFQCLQ-G-NNA------------KEVEKIILTASGGPFRGK---
TINELRNVTLSDALNHPNWSMGKKITIDSATLMNKGLEVIEAKWLF-DLDIKDLEVVVHP
QSIIHSMVLYQDGSYMAQLGQPDMRVPIQYALTYPKRIK-N-NF-QRLDFTGLKDLTFEK
PDQGTFQCLQLAFDALARKGTQPTVLNAANEEAVNLFLNNQCSFLDIPEIILQSMDAHRN
--ILE-PTLDDILEVEN----WTRNFVKGRWSE---------------------------
----------
>OGX08587.1|Candidatus_Omnitrophica-root-root-root-root-Omnitrophica_WOR_2_bacterium_GWA2_47_8 OGX08587.1 1-deoxy-D-xylulose-5-phosphate reductoisomerase [Omnitrophica WOR_2 bacterium GWA2_47_8]
---------------------MS----AKNVVILGSTGSIGINTLKVISR--FPEQFRVV
GLTA-YNNLELLKDQVRKFKPKYLAVRHDGINYFRNNR-LFE------------QLNVLD
VDEGLDELVSSSSVDIVVIGMRGSSAIKPFLAAVKAGKTVAPANKEALVVAGRMIMQEAK
KAKAMIIPVDSEQSAIFQCLE-G-RNH------------AELDKVYLTASGGRLYNV---
SASKFDTLSVAEILKHPRWKMGKKITVDSATLMNKGFEVIEAVRLF-GLNPDQIEVLIHP
EAIIHSMVGFKDGSIIAQLGVTDMRLPIQYALTYPKRLS-T-GL-KELDFFKLAKLTFKK
PDVKKFPALDLAFYAIKKDGTLPCVLNAADEVAVEAFLERRLAFSKIVKVVEKVLTKHRC
--IAN-PSLNDILETDA----WAREETEKLIR----------------------------
----------
>RJP57666.1|Proteobacteria-Deltaproteobacteria-root-root-root-Deltaproteobacteria_bacterium RJP57666.1 1-deoxy-D-xylulose-5-phosphate reductoisomerase [Deltaproteobacteria bacterium]
---------------------M------KKLAILGSTGSIGVNTLDIIER--FRDKYEIV
ALSA-GSNIQLLKEQIAKFKPKVVSVLNEPLANRLKEE-LDP-----------LDIEILY
GIEGTNRVATLSEVDMVVSAIVGAAGLIPSVSAIKARKNIALANKETLVMAGKIVMKEAK
ENGVTIFPIDSEHSAVFQSLL-G-HQK------------KDVKRIILTASGGPFLNC---
SREELANVTIQEALNHPVWEMGKKITIDSASLMNKGLEVIEARWLF-DIPYEKIDVHIHP
QSIVHSMVEYIDGSVVAQMGLPDMRGPISYALAYPERLP-T-EL-PSLNLLEIDKLTFEL
PDEKRFPALRLAYRAVEEGGTMPAVLNAANEIAVEAFLNNKIGFTGIPHIIKQTMNSYKV
--KEI-NTIQDALEADS----WARMKAKMLI-----------------------------
----------
>WP_010282352.1|Firmicutes-Bacilli-Bacillales-Bacillaceae-Bacillus-Bacillus_timonensis WP_010282352.1 1-deoxy-D-xylulose-5-phosphate reductoisomerase [Bacillus timonensis]
---------------------M------KKISLLGATGSIGQQTLDVIEQ--HPEKLQLV
AMSI-GENVALGREIIHKFSPKLVSVKSKETCEIFKSE-FSS------------QIQFVY
GDEGLVEVATFNEATIVLNAVVGSVGLLPTLKAIEAKKTIALANKETLVTAGHLVMDAAK
RHNVEILPVDSEHSAIFQCLQ-G-EKE------------KNVEKIILTASGGSFRDR---
TREELKDVTVKDALNHPNWSMGAKITIDSATMMNKGLEVIEAHWLF-DLPYEQIDVLLHK
ESIIHSMVEFHDSSVIAQLGTPDMRVPIQYAFSYPDRFPMPASK-ERLHLWEIGKLHFSK
PDFDRYRALGLAFHAGKTGGTLPTVLNAANEVAVSGFLNGKISFLEIEELIEGTMEKHDT
--IKN-PSLDIIQQVDF----ETRAFVRELIEKK--------------------------
----------
>PMP69456.1|Nitrospirae-Nitrospira-Nitrospirales-Nitrospiraceae-Thermodesulfovibrio-Thermodesulfovibrio_aggregans PMP69456.1 1-deoxy-D-xylulose-5-phosphate reductoisomerase [Thermodesulfovibrio aggregans]
---------------------M------KKVVILGSTGSIGKNALQVIRQ--FPEKFKVL
GLAV-KSSINLLKEQIEEFKPEYVAVYDKKACEKLKKE-IQ-------------SLNILC
GTEGVCEIAGLKEADIVLSAIVGAEGLLPTFEAVKAGKVVALANKESLVMAGDLIKKQAN
HSGAQIIPVDSEHSAVFQCIN-G-CNK------------PYIRKIWLTASGGPFRGK---
KTSEIENVTPQEALNHPKWKMGKRITIDSATLMNKGFEVIEAHFLF-DIPVENIAVLIHP
QSIVHCLVEFIDGTYLAQISNPDMKAPIALALSLPERLP-D-II-SPIDWKALRELNFEL
PDTEVFPCLSLAYEAVRIGGSMPVVLNAADEIAVDAFLSGKLKFNEIPKLIKKVMDAHRV
--FNP-DSIEEILEVDS----WARKKALKEIKK---------------------------
----------
>WP_068858707.1|Nitrospirae-Nitrospira-Nitrospirales-Nitrospiraceae-Thermodesulfovibrio-Thermodesulfovibrio_sp._N1 WP_068858707.1 1-deoxy-D-xylulose-5-phosphate reductoisomerase [Thermodesulfovibrio sp. N1]ODA45239.1 1-deoxy-D-xylulose 5-phosphate reduct
---------------------M------KKVVILGSTGSIGKSALDVIRQ--FPEKFEVL
GIAA-KSSINILKEQIKEFKPKYVAVYDEKACEQLNKE-IK-------------SVEILR
GIKGICEIAKLKEANIILSAIVGAAGLLPTYEAIKAGKTIALANKESLVMAGNLLMKEAE
KSGAKIIPVDSEHSAVFQCIN-G-CNK------------PYIKQIWLTASGGPFRGK---
KIHEIENVTPQQALNHPKWKMGKRITIDSATLMNKGFEVIEAHYLF-NMPVEKIGVLIHP
QSIVHCLVEFIDGTYLAQMSNPDMKAPIALALSLPERLS-N-VI-PSIDWNILRELNFEP
PDFNVFPCLALAYEAAKLGGSMPTVLNAVDEIAVEAFISGKLKFNDIYRVIKKVMDTHRV
--FYP-NSIEEIFEADS----WARKKALEEIKK---------------------------
----------
>OHB40895.1|Planctomycetes-root-root-root-root-Planctomycetes_bacterium_GWC2_39_26 OHB40895.1 1-deoxy-D-xylulose-5-phosphate reductoisomerase [Planctomycetes bacterium GWC2_39_26]
---------------------M------KNIVVLGSTGSIGKNTLEVARN--LKDKFRVV
GLSS-NSRWELLAEQIEEFKPTCVALNDRQLAEKLKRR-FTD-----------NNLKILT
GNNCLKEIVSNQEVDVVVLAVVGAVGLPAAIETVQQGKILALANKESLVMAGHIVMPLAK
KN--QILPVDSEHSAIFQSLQ-S-GKP------------GEIKRVIITASGGPFYDY---
PSDKLSDVTTEQALKHPTWQMGQKITIDSATLMNKALEIIEARWLF-DLKVEQIDVVIHP
QSIIHSMVEFCDGSVIAQMGMPDMKVPIQYALTFPDRNP-L-KV-QPLNLSNIGSLTFKK
PDMEKFPALRLGYQAAREGGTMGAILNAANEVAVQSFLDGKIRFTDIVLSVEKVINNHHF
--IKN-PCMEDILTADA----WARQETKKCLM----------------------------
----------
>WP_068542912.1|Thermodesulfobacteria-Thermodesulfobacteria-Thermodesulfobacteriales-Thermodesulfobacteriaceae-Thermodesulfatator-Thermodesulfatator_autotrophicus WP_068542912.1 1-deoxy-D-xylulose-5-phosphate reductoisomerase [Thermodesulfatator autotroph
---------------------MV-----KKIAVLGSTGSIGRSTLEVIEA--FPERFQVV
ALTA-GENIELLAKQAEKFKPLQVACKNEYLAEKLKPL-LPE------------GIKLLH
GKEGIMACARHPEVEIVVSALVGSAGLLPTMAAVEAGKTLALANKESLVMAGKLLFKKAQ
ESGARVIPVDSEHSAIFQALH-A-GRP------------EDVNQIILTASGGPFRDT---
PKEVLSQVTPEQALKHPNWQMGPKITIDSATLMNKGLEVIEAHFLF-KIPPEKIKVVIHP
QSIVHSLVEFVDGSVIAQLGVPDMRVPIAYALSYPERLP-L-PF-PKLDLVKASPLTFEE
PDLEKFPCLALAYEALRLGGTAPAVLNAANEIAVEAFLEGRLRFDLIPVVVQKTLEQAQI
--KEP-FSIDEVINADI----FARIIAHQIIDEL--EKS---------------------
----------
>WP_072967596.1|Firmicutes-Clostridia-Thermoanaerobacterales-Thermoanaerobacteraceae-Thermoanaerobacter-Thermoanaerobacter_uzonensis WP_072967596.1 1-deoxy-D-xylulose-5-phosphate reductoisomerase [Thermoanaerobacter uzonensis]SHE60751.1 1-deoxy-D-xylulos
---------------------M------KKIIILGSTGSIGTQTLEVIKN--FKENFEIV
GLTA-YNNIELLSKQIKEFNPKVVAVKDEDKANQLREN-LNK------------NVEILT
GSKGLQEIVKY-DADLVVVAVEGIAGLIPTVTAIQMGKDIALANKEVLVTAGQIVMDLVK
KKDISLLPVDSEHSAILQCLR-G-NDT------------KQVSRLILTASGGPFRGK---
KKEDLRKVTVNEALNHPNWKMGKKITIDSATLMNKGFEVIEAKWLF-DISEDKIDVIVHP
QSIIHSMVEYIDGSVIAQLATADMRIPIQYALNYPTRNYIN-GI-NFLDFSLTTQLTFEK
PDLETFKCLSLAYEALKIGGTMTTVLNAADEIAVSLFLNKKIEFLQIAEIIEESMKEHNN
--IQN-PTLDDIINVDK----EVKEKIAKKYMR---------------------------
----------
>KPL00966.1|candidate_division_Zixibacteria-root-root-root-root-candidate_division_Zixibacteria_bacterium_SM23_73_3 KPL00966.1 1-deoxy-D-xylulose 5-phosphate reductoisomerase [candidate division Zixibacteria bacterium SM23_73_3]
---------------------M------KNVVILGSTGSIGKNTLEVLSN--FADRFSVL
GLSA-NTNIRLLEEQIKRFRPKMAVVTDEESFQRFPQN-Y--------------DTEILW
GMDGLKRLASHPEVDLVINALVGSVGLLPSLETVKSGKNLAIANKESLVMAGELLIGKAK
EKGREVLPIDSEHSAIQQCLL-S-GKK------------EEVGRLILTASGGPFLRK---
SREELKQITVKEALSHPIWEMGKKITIDSATLMNKGLEVIEAHWLF-GIPSDRIEVMIHP
QSIIHSMVEFVDGSVIAQMSLPNMKLPIQYALLYPQRVF-S-NN-TSLDLTKTGQLTFLE
PDTEKFPCLGLAYKALEMGGTAPAVLNAANEVAVEAFLACGIGFTDIQKIVQKTLKQHQV
--KLN-PQLDDILNADK----WARQTAKELCCES--EIKR--------------------
----------
>WP_126050097.1|Firmicutes-Bacilli-Bacillales-Bacillaceae-Bacillus-Bacillus_acidinfaciens WP_126050097.1 1-deoxy-D-xylulose-5-phosphate reductoisomerase [Bacillus sp. 3-2-2]RST75511.1 1-deoxy-D-xylulose-5-phosphate reductoisomerase [Bacillus sp. 3-2-2]
---------------------M------KYISLLGATGSIGTQTLDLIRE--HPEQFQLV
AISA-GRNIALVRKIVSEFHPKLVSVQTKEDCETLRTE-FPS------------DITFVH
GDEGLVEAAVHEQANIVLNSVIGSVGLYPTLKAIEAGKKIAIANKETLVTAGHLVMAAAK
ENKVDILPVDSEHSAIFQCLQ-G-EDM------------KEVSKLLITASGGSFRDL---
TRKELEFVTLEQALNHPNWSMGSKITIDSATMMNKGLEVIEAHWLF-DLPYDKIDVLLHR
ESIIHSLVEFHDSSVIAQLGTPDMRVPIQYALTYPERLPLD-SA-KRLNLVEVGRLHFEK
MDMDRYRCLYYSYEAGKRGGTMPTVLNAANEAAVNAFLERKIPFIRIEELIERTLEGHDV
--IDN-PDLSTIQDVDL----ETRRYVHTLL-----------------------------
----------
>TET45716.1|Candidatus_Aerophobetes-root-root-root-root-Candidatus_Aerophobetes_bacterium TET45716.1 1-deoxy-D-xylulose-5-phosphate reductoisomerase [Candidatus Aerophobetes bacterium]
---------------------MR-----KRIIILGSTGSVGKQALEVIQE--ESQYFKVI
GLTG-KDNWQLLKQQAEEFSPLAVGLANKKKVAKLKGL-GR-------------GIKIYG
GEEGVLELIESLPADLILSCIVGKAALIPTLEALKAGRNVALANKESMVIAGRILMEEAH
QRSASLIPIDSEQSAIFQCMQ-G-HRI------------EEVKRIYLTASGGPFRDW---
-QGDFGKITPEESLSHPCWGMGSKISLDSATLVNKALEVIETSHLF-KIDLDRIRILIHP
QSIVHSLVEFVDGSILAQLGITDMRLPIHYALNFPQRRA-S-HL-PSLELSQLDRLSFEA
PDYEKFPALRLGYHAGREGGTLPAVFNAVDEEAGKAFLGGKITFPGIVKLIKRVMEEHHL
--IPN-PSLEEILEADQ----WAREKTRKLVGKI--DS----------------------
----------
>WP_070970432.1|Firmicutes-Clostridia-Clostridiales-Clostridiaceae-Clostridium-Clostridium_formicaceticum WP_070970432.1 1-deoxy-D-xylulose-5-phosphate reductoisomerase [Clostridium formicaceticum]AOY77282.1 1-deoxy-D-xylulose-5-phosphate reductoisomeras
---------------------MT-----RKISILGSTGSIGKQTLEIVGE--HPEKFKVV
GLAV-MQSIDELEAQIRKFQPKIVAVFDKEKAKTLAAR-VSS------------NVKISS
GIEGLIEVATYHEAELVLNAVVGSIGLLPTLEAVKSKKTVALANKETLVAAGELVMKECH
KNNVKLLPVDSEHSAVFQCLN-G-EKM------------NDISKIILTASGGPFREW---
SYEEIEKATFKEALKHPNWNMGQKISIDSATLMNKGLEVIEAKWLF-HVDVDKIEVIIHP
QSIIHSMIELKDFSIIAQLGVPNMKLPIQYALSYPERVE-G-GV-TRLDFKTMNNLTFIE
PDVERFPCLALAYKAMKIGGTMPCVLNAANEMLVDYYLKSKISFYDIPRYIERVMEVHQA
--FSY-STAEELQMLEQ----WVRSWIVNELR----------------------------
----------
>KUK09842.1|Firmicutes-Clostridia-Thermoanaerobacterales-Thermoanaerobacteraceae-Caldanaerobacter-Caldanaerobacter_subterraneus KUK09842.1 1-deoxy-D-xylulose 5-phosphate reductoisomerase [Caldanaerobacter subterraneus]HBT49386.1 1-deoxy-D-xylulose-5-phos
---------------------M------KKLIILGSTGSIGRQTLDVVRS--LKEEFEIV
GLTG-YNNVSLLSKQIKEFRPKVVAVKDEEKARKLREN-LDE------------PIEVLT
GKEGLKEIVKY-EADMVVVAVEGIAGLIPTVEAIKLGKNIALANKEVLVTAGEIVMGLVK
EKKIEFLPVDSEHSAILQCLK-G-NNK------------KEVSNLILTASGGPFRGK---
KKKDLVNVTVEEALKHPNWKMGKKITIDSATLMNKGFEVIEARWLF-DMPLDKIKVVIHP
QSIIHSMVEYVDGSVIAQLSVPDMRIAIQYALNYPDRKYVE-GV-KFLDFYALGQLTFEE
PDFETFKCLSLAYYAAECGGTMTAVLNAADEVAVSLFLQNKISFLEIAEIIEEALENHKN
--IQN-PTLDDIISVDL----ETRERIMRKYLR---------------------------
----------
>PKN51979.1|Proteobacteria-Deltaproteobacteria-root-root-root-Deltaproteobacteria_bacterium_HGW-Deltaproteobacteria-13 PKN51979.1 1-deoxy-D-xylulose-5-phosphate reductoisomerase [Deltaproteobacteria bacterium HGW-Deltaproteobacteria-13]
---------------------M------KKISILGSTGSIGCSALDVIAK--NPERFQVV
ALAA-GKNIRLLKKQIEKFQPGLVAVGSKESALKLGEA-LTA----------KSKVKIFY
GEEGLKEIASFPS-SMVISAISGSAGLLPTLAAIEAGNDIALANKETMVMAGEIVTQRAD
KKGVKIIPVDSEHSAIFQCLE-G-NKR------------KNLQRIILTASGGPFLNF---
TEKQLQKVSLSETLCHPKWKMGKKITIDCASMMNKGLEVIEAKWLF-HVDINAIDVLIHP
QSIVHSMVEFVDGAYLAQMGVPDMRIPIAYALTYPERIM-N-DL-PPLNLIKTGSLEFYK
PDIRKFPCLDIAYRAGICGGTAPVVLNAADEVAVSAFMKKKIRFIDLPEIIEKVMTLHGV
--IDN-PSLDDILQADL----WARRETEKIIERM--IS----------------------
----------
>WP_025850718.1|Firmicutes-Bacilli-Bacillales-Paenibacillaceae-Paenibacillus-Paenibacillus_ehimensis WP_025850718.1 1-deoxy-D-xylulose-5-phosphate reductoisomerase [Paenibacillus ehimensis]
---------------------M------KKVSILGSTGSIGTQTLDVISH--YPERFEVE
GLAG-GYNIPLLIEQIERFRPRKVSVATKEAAEQLRTA-VKS------------DVQVLH
GEEGLHEIAAGTDAELVVTAIVGSQGLKPTLAAIDAGKHIGIANKETLVSAGHLVTELAK
RRGVALLPVDSEHSAIFQCLN-G-ESR------------DRVHKITLTASGGSFRDR---
TRDELTHVTVEDALKHPNWSMGAKVTIDSATMANKGLEVIEAHWLF-GLPYDQIEVLIHP
ESIIHSFVEFVDYSIIAQLGMPDMRVPIQYALTYPDRMA-T-PS-ERLRLSDVGKLQFRE
MDFDRYPCLRMAYESGRTGGSMPTVYNAANEVAVERFLKGEISFLAIEELIAKVMDKHSP
--VPA-PDLSAISEIDR----WARQEARSLH-----------------------------
----------
>OGX52586.1|Candidatus_Omnitrophica-root-root-root-root-Omnitrophica_WOR_2_bacterium_RIFOXYB2_FULL_45_11 OGX52586.1 1-deoxy-D-xylulose-5-phosphate reductoisomerase, partial [Omnitrophica WOR_2 bacterium RIFOXYB2_FULL_45_11]
---------------------M------KRVAILGSSGSIGVTTLRVIKQ--YPGEFKLE
ALAV-NKNIESLKRQAAEFKPGKIAVGDEEAGKKINKI---------------GGRDIYY
GIEGLNRIASDKDVDIVVIGLSGSAALHPLLSAIRAGKHIALANKEALVMAGSIIMDELK
KSKARLIPVDSEQSAIFQCLE-G-KEQ------------DELKRLYLTASGGALYDV---
ALKDFKYLNKKDILNHPRWKMGRKITVDSATLMNKGLEVIEASWLF-DVEVRNIEVLIHR
QAIIHSMVEFVDGSVLAQLGVTDMSLPIQYALTYPRRLS-N-SK-NHLDFFSIESLTFDK
VDNKKFPCLDFAYQAARDAGTAPAVMNAVNEEAVSAFLDQRIGFTLIPDIIEKIMSKHKT
--FKN-PNLPAILEA---------------------------------------------
----------
>WP_012159374.1|Firmicutes-Clostridia-Clostridiales-Clostridiaceae-Alkaliphilus-Alkaliphilus_oremlandii WP_012159374.1 1-deoxy-D-xylulose-5-phosphate reductoisomerase [Alkaliphilus oremlandii]A8MHH5.1 RecName: Full=1-deoxy-D-xylulose 5-phosphate reductoi
---------------------M------KNISILGSTGSIGTQTLDVVRN--HPEKFKIV
ALSA-SGNIDAIENQIHEFHPEIVAVFHREKAEILSAR-IGK------------KVKVVS
GIEGLIEVATLDSADIVVTSVVGSIGLIPTVEAIRCGKTIALANKETLVVAGELIKKEAE
KHKVQIIPVDSEHSAIFQCLQ-G-EDI------------HNISRIILTASGGAFRNW---
EKQDIQHAKAQDALKHPTWNMGSKVTIDSASLMNKGLEVMEARWLF-NVELDKIDVIVHP
QSIVHSMVEYNDFSIIAQIGAPDMRGPIQYALSYPNRIN-S-SI-ERLDFRKISALTFMA
PDTDKFPCLSLAYESLKIGKTMPCVLNGANEVLVEYFLEDRIGFYDIPKFIEKAMSAHKP
--WVY-TDIEELLEVDR----WVRNWIKEQIE----------------------------
----------
>FT1_083_01028 1-deoxy-D-xylulose 5-phosphate reductoisomerase
---------------------M------KNLSILGSTGSIGMQTLEIVKN--NPGRFKII
GLTA-NKNIGLLKKQINDFDPEAVAVMDVKKAEELKEK-T--------------DVNVYS
GIDGIIKIAKLGKTDTVINALVGSIGVKPTIEAIKTKKNIALANKETLVTAGSIVMEEAK
KNNVNLMPIDSEHSAIFQCLN-T-LNIK-NI-INNSEIKDEVSKITITASGGAFRDY---
SKEQLENATAEDALKHPTWDMGNKITIDSATLMNKGFEVIEAHYLY-GMPYEKIDVVIHP
QSIIHSLVELKDNAVIAQLGIPNMKIPIQYALSCPKRFK-S-NS-KRLDLTEIKNLSFSK
PDLNLFPCLKYAYDAGIAGGTLPAVLNAANEAAVYAFLDNKIKFLDIPRLVNRMMQEHKI
--IKN-PSLSQILDVDE----KVKEETERVIETK--SF----------------------
----------
>Yap2000.bin4.8_00748 1-deoxy-D-xylulose 5-phosphate reductoisomerase
---------------------M-------NISILGSTGSIGTQSLDIIRN--NPSEFKVK
GLSC-NSNIGVLKKQIEEFKPEAVAVFDEERADLLKT-----------------DVPVYK
GLNGLVKIATMQDSDMIINSLVGSIGVLPTVKAAQHFKNIALANKETLVAAGSIVMDLAR
KNGIKLMPIDSEHSAIFQCLN-G-ENI------------KEINKIMITCSGGAFKNK---
TKEELENVKAADALKHPTWNMGPKITIDCATLMNKGFEVIEAHWLY-NVPYEKIEVVMHP
QSIVHSLVEFHDHSVIAQLGMPSMKIPIQYALSYPKRLK-NNNL-PKLNLTDIKNLEFKE
PDFERFPCLKYAYEAGNAGGTLPAVMNAANEVAVKLFLEDKIKFLGIAKIIKAATDAHKP
--IKN-PSMDEILETDR----KVKKEVKESLE----------------------------
----------
>YT1_182_00091 1-deoxy-D-xylulose 5-phosphate reductoisomerase
---------------------M-------NISILGSTGSIGTQALDIVRN--NPG-FKVK
ALSC-NSNIEVLKEQIEKFKPEVVAVFDEEKADLLKA-----------------DIPIYK
GLNGLVKIATMQDADIVINSLVGSIGVLPTLKAAQHFKTIALANKETLVAAGSIVMDMVR
KNGVRLMPIDSEHSAIFQCLN-G-ENI------------DEVNKITITCSGGAFKNK---
TIGELENVKAADALKHPTWNMGPKITIDCATLMNKGFEVIEAHWLY-NMPYGKIEVVMHP
QSIVHSLVEFQDHSVIAQLGMPSMKIPIQYALSHPKRFK-NNTL-PQLSLTDVKNLEFKE
PDFDKFPCLKYAYEAGKIGGTLPAVMNAANEVAVRLFLENKIKFLGIAKIIKAAMDGHKP
--VKN-PGLDEILDIDK----KTKKEVKESLE----------------------------
----------
>YT1_562_00592 1-deoxy-D-xylulose 5-phosphate reductoisomerase
-----------------------------------------------------------M
ALSS-NNNLELLLRQIKKYKPLAVGVADSEKADELRKQ-V--------------DIDVYS
GENAVVRMARLPQYNVLVNALVGLSGIEATLEAIECGKDIALANKETLVAAGEIVMRKVR
EKGTHLMPIDSEHSALLQCLD-G-ENI------------GNVHRLILTCSGGALYDK---
TRDEMQYVSVDDALGHKTWNMGRKITIDSATLMNNGFEVIEAMWLY-GIPFSKIKVVIHP
QSIIHSMVEYSDGSVIAQMSEPDMRLPIQYALSYPERWG-A-PI-RRLDFTQ--DLTFAE
PDLERFPCLDYAYAAAALKGTLPAEMNAANDYMVSKFLAGECKFMDIPHIIKKVMDANGP
--RPN-PSLKDIKDAIE----NATKLAERFLMVSPYEKR---------------------
----------
>YT1_767_00458 1-deoxy-D-xylulose 5-phosphate reductoisomerase
---------------------M------KTLSILGSTGSIGTQTLDIVRK--FPEQFKVS
ALSC-NSNIGLLKEQIDEFKPKIAAVFDEEKADILKDS-LKA------------DIPVYK
GMEGIVKAAVLGEAHTVVNSLVGSIGILPTVKAIENLKNVALANKETLVAAGEIVMKKLR
FHKTALLPIDSEHSAILQCIR-G-ENL------------DEVSKVTLTCSGGAFRET---
AKEELEDVKASDALKHPTWSMGPKITIDSATLMNKGFEVIEAHFLY-NIPYSQIDVVIHP
QSTIHSMVEFKDGSVMAQLGAADMRIPIQYALAYPKRME-NKGL-SKLNLAAKGKLEFYE
PSLERFPCLAMAYDSGIKGGSLPAVMNAANEIAVRYFLMDKIRFTDIPKIIMEELEGHKQ
--VKD-PNLDDILNIDR----KVKEDTEKKIREM--LISR--------------------
----------
>MP5_5_87_00219 1-deoxy-D-xylulose 5-phosphate reductoisomerase
-----------------MNIKT------KILSILGSTGSIGTQTLDIARR--FPEHFKVA
ALSC-NSNIELLKEQIDEFKPKIVAVFDEAKADELKDR-LKV------------KVPIYK
GMEGLLKVAVLGEAHTVVNSLVGSIGVLPTVKAIENLKNVALANKEALVTAGQIVMDRLR
FHKTCLFPIDSEHSAILQCLK-G-EKM------------EDVNKITLTCSGGAFRDR---
GMEELRYAKAGDALQHPTWDMGAKITIDSATLMNKGFEVIEAHWIY-GLPYSKIDVVIHP
QSVIHSLVELKDRSVIAQLGMPDMRIPIQYALFYPERME-NADL-RQLNLSDVGEMTFRE
PDLGRFPCLAMAYDCAIKGGSLPAVMNAANEVAVQNFLTGKIGFMDIPALIQEMVNEHVM
--IKN-PSLDEILETDE----KVRKDTEERIEEK--------------------------
----------
>ARS74_01080 1-deoxy-D-xylulose 5-phosphate reductoisomerase
---------------------M------KKLSILGSTGSIGTQTLDIVRN--NPNEFKVI
GLTV-NSNIELLKKQINEFKPEAVAVMDEEKADLLKKE-V--------------DVSVYS
GIDGIIKVAKLDETDTVVNSLVGSVGVRPTIEAIRTKKNIALANKETLVTAGSVVMEEVK
KNNVNLMPIDSEHSAIFQCIN-G-EKI------------GDVSGIVITASGGPFREY---
SKEQLENVTANDALKHPTWAMGNKITIDSATLMNKGFEVMEAHWLY-GVGYENIEVVVHP
QSIIHSLVEFKDNSVIAQLGNPDMKLPIQYALSFPKRFE-M-NT-KRLNLVEAGNLSFEE
PDFDRFPCLKYAYDAGKVRGSIGAVLNAANEIAVNAFLDDKIKFLDISKIIKKMMDSHNL
--IKN-PDLNQILDVDE----KIKEETTKIIENK--QF----------------------
----------
>ARS106_00353 1-deoxy-D-xylulose 5-phosphate reductoisomerase
-----------------MAIKM------KNISILGSTGSIGTQTLDIVKQ--FPDEFKVV
GLTT-NKNIDLLRQQINEFKPAAVAVMDKTKANELMNF-T--------------STQVYS
GIQGLNKIAALNEADTVVNSLVGSVGIEPTYNAARNKKNIALANKETLVAAGSAIINEIK
KNDVKLMPIDSEHSAIFQCLN-G-ENI------------NDVNKITLTCSGGPFRNH---
SREQFEDVTASDALKHPTWNMGAKITIDSATLMNKGFEVLETHWLY-GIDYKKIKIVIHP
QSVIHSLVEFNDRSVIAQLGLPNMRIPIQYALTYPGRFT-N-MQ-ASLDLAKIKTLDFKD
PDFDMFPCLNYAYEAGIKGGTLPAVMNAANEAAVHAFLDNKIRFLDIPRLIRKMMDEHNI
--IKN-PGLNDILSIDK----NIKEKTKNIIEEEI-----TI---IK-------------
----------
>ARS102_00943 1-deoxy-D-xylulose 5-phosphate reductoisomerase
--MFNFGV--------VYNKKM------KTLSILGSTGSIGTQTLEIVKN--NPNEFKVA
GLTA-NTNIDLLKKQIDEFKPEAVAIMDKEKADLLKEQ-V--------------NIEVYS
GIEGVVRISVLDNADTVVNSLVGSIGVRPTVEAIRKGKNIALANKETLVTAGSVVMEEVK
KNNADLMPIDSEHSAIFQCVN-G-EDI------------IDVNKIIITASGGPFKSN---
SKEQMENVTAKDALNHPTWNMGNKITIDSATLMNKGFEVIEAHWLY-GIKYDKIEVVVHP
QSIIHSLVEFKDNSVIAQLGLPSMKLPIQYALSYPKRLK-L-NM-KKLNLLEVKNLSFEE
PNLDLFSCLRYAYDAGNLGGTMPAVLNAANEIAVEAFLNNKIKFMDIPRIIKESMDSHKI
--INN-PDLNTILKIDK----DTKENTKKEIDKL--------------------------
----------
>CG11_big_fil_rev_8_21_14_0_20_43_8_01045 1-deoxy-D-xylulose 5-phosphate reductoisomerase
--------------------MM------KRLSILGSTGSIGTQTLDVVRK--NKQRFKVF
ALSA-NQNIDCLMRQIEEFSPEIVCVVDEAKADILSDK-VR--------------IDVEK
GEKGLIRAAVASDVDTVVTSVVGNVGLQPTIKAILAGKTIALANKETLVAAGEIVMTMAR
KMGVPVIPIDSEHCAIHQCIG-G-VSM------------DRISRLIITASGGSFRDK---
SFAELLNVTISDALNHPTWSMGKKITIDSATLMNKGFEVIEAKHLF-GLPLEKIETIMHP
QSIVHSMVEFIDKNIIAQLGSADMRIPICYALNYPDRID-L-DV-PKFDFVG-QKLEFRE
IDKGRFSALAYAYEACRIGGTMPAVLNSANDVAVLAFLDEKISFLDITRLVRDAMDTHKI
--IMT-PDLDDIFATCK----KTKEIVEKQILSM--QP----------------------
----------
>CG08_land_8_20_14_0_20_43_7_01031 1-deoxy-D-xylulose 5-phosphate reductoisomerase
--------------------MM------KRLSILGSTGSIGTQTLDVVRK--NKQRFKVF
ALSA-NQNIDCLMRQIEEFSPEIVCVVDEAKADILSDK-VR--------------IDVEK
GEKGLIRAAVASDVDTVVTSVVGNVGLQPTIKAILAGKTIALANKETLVAAGEIVMTMAR
KMGVPVIPIDSEHCAIHQCIG-G-VSM------------DRISRLIITASGGSFRDK---
SFAELLNVTISDALNHPTWSMGKKITIDSATLMNKGFEVIEAKHLF-GLPLEKIETIMHP
QSIVHSMVEFIDKNIIAQLGSADMRIPICYALNYPDRID-L-DV-PKFDFVG-QKLEFRE
IDKGRFSALAYAYEACRIGGTMPAVLNSANDVAVLAFLDEKISFLDITRLVRDAMDTHKI
--IMT-PDLDDIFATCK----KTKEIVEKQILSM--QP----------------------
----------
>UBA10200_01309 1-deoxy-D-xylulose 5-phosphate reductoisomerase
---------------------MG----CKNIVILGSTGSIGINTLKVVER--YPERFKVV
GLTA-YNNFKLLEKQAKKFQPTHLGVSDKG-VAYLKKK-ISS-----------GKTKILS
VNRDLESIVSLKNVDVVVIAMRGAGALGPFLAAVRSGKIVAPANKEALVMAGDIIMQEAR
EHGATIVPIDSEQSAIFQCLN-G-QKR------------SELKKVFLTASGGALLNV---
PKSKFNGLTVGQILSHPRWKMGKKI------XMNKGFEVIEAQKLF-NLKTDEIDVLIHP
EAIIHSMVEYVDGSIIAQLGITDMRLPIQYALTYPDRLD-S-GL-KSMNFVELKKLTFKK
PDYKKFPALELAYYALKKGGSLPCVLNAADEEAVESFLEGILNFNSIYDVVAKVVRNHKI
--VSS-PSIKQIMDADI----WAREETRKVMSQL--------------------------
----------
>UBA12027_00078 1-deoxy-D-xylulose 5-phosphate reductoisomerase
MRLLQVGA-------GCGRTIM------KILSLLGSTGSIGTQTIEIVRR--YPSEFRVA
GLTT-NAKIDVLQHQIELLKPEAVAVMDEAKAEELERK-A--------------TVAVYK
GMEGIRKIARLEQADTVVNALVGSIGIEPTYDAVMHGKNIALANKETLVAAGSVIVEAIG
KKGISFMPIDSEHSAIFQCLK-G-ERM------------KELKSITITCSGGPFREL---
SPREMAGVTITDALKHPTWKMGAKITVDSSTWMNKGFEVIEAHWLF-GIPYERINVVVHP
QSIVHSLVEFSDSSVIAQLGWPDMTIPIQYALTHPQRLP-T-SA-RPLDMAEAQKLEFLA
PDTERFPCLAYAYGAGKAGGIVPAAMNAANEVAVQAFIKGEIGYLDIPEIIRRMMDAAPT
--HSH-PSLQTILDIDK----GTKEKAQLLVEND--FRRQA-------------------
----------
>UBA9638_00145 1-deoxy-D-xylulose 5-phosphate reductoisomerase
---------------------M------RTIAILGSTGSIGTQALDIISA--NPDEFSVA
GLTA-HSNIGKLKEQIDAFKPKAVAVMEREKAEVLAEE-IDY------------AVPVLA
GLAGIHSIATMQETDAVINSLVGSVGVTPTLKALDAGKRVCLANKETLVAAGDIVMQKAQ
QREAELLPIDSEHSAIFQCMR-G-VDD------------GEVRKLILTCSGGAFRDK---
SIGEMRSLTAKDALMHPTWKMGSKITIDSATLMNKGFEVIEAHHLF-GMAYDAIEVVKHP
QSIIHSLIELNDNAVLAQLGWPDMRIPIQYALSYPDRIP-S-SA-RPFSLIDVKQLTFGE
IDAKRFPCLGYALLAGKAGGTMPAVLNAANEVAVHAFLNDEISFPDISRMVKEALDSHTL
--IRR-PDIDEILEVDM----RVKNEVRNTISEQ--------------------------
----------
