# Supplementary material for: Comparative genomic analysis reveals metabolic flexibility of Woesearchaeota
Source: Nat Commun. 2021 Sep 6;12:5281. doi: 10.1038/s41467-021-25565-9 (PMC8421398; doi:10.1038/s41467-021-25565-9)
Supplement: Supplementary file 11 — Source Data [file 41467_2021_25565_MOESM11_ESM.zip › Source data/Supplementary_Fig_19.fasta]

>WP_045220371.1|Proteobacteria-Deltaproteobacteria-Desulfovibrionales-Desulfonatronaceae-Desulfonatronum-Desulfonatronum_thioautotrophicum WP_045220371.1 2-C-methyl-D-erythritol 4-phosphate cytidylyltransferase [Desulfonatronum thioautotrophicum]
MPPI------------P-----------------------LRPPNTSTL-----HPWAVV
LAAGKSSRLG--EAGVETRKQFLQWQGVPLFWHSVRVFARTAGLRGVVVVFPAEELATGE
A-WVRRLID----AEQP-GIP----VTVVQGGTLRQDSVRHGLAGL---PRE--------
CD-VVFVHDAARPFVRPALVVRLLTEL---RDTSA--------VGVVPGLPVTDTVKQVH
E-----------------G-----R-VLSTPDRA---------SLQAVQTPQVFLRVLLE
KAHQHCRQYGW-TVTDDASVVERLGA------------EVRVVPGDVGNIKITHPDDLNL
LKELTVP----------------------------------------------------A
ISVPCVGFGYDVHRFGP-----------G-RPLRLGGVPFPGA--PEIIAHSDGDVLLHA
LADALLGCLGKGDIGELFPDSD------ARYAGIDSAVLVSEVLELVRRGGLQLTHVDLT
IVAQVPKVA-PRREEIRRNVARLLEL-EYGQIGVKASTEEGLGFTGAKQGIKAMAVVTAM
RPSGPKNAEH-------------
>PMP72038.1|Nitrospirae-Nitrospira-Nitrospirales-Nitrospiraceae-Thermodesulfovibrio-Thermodesulfovibrio_aggregans PMP72038.1 bifunctional 2-C-methyl-D-erythritol 4-phosphate cytidylyltransferase/2-C-methyl-D-erythritol 2,4-cyclodiphosphate synthase [Therm
------------------------------------------------M-----KCSAII
VSAGLGKRFG------SPDKVFFEVNDKPIFIWAVQAFDNLEFINDIWIVTRKDAVQKVR
S-YLKIF--------NI-KKV----KEIVEGGKERQDSVYNALKVM---PED--------
TE-VVLIHDAARPLVSKELVERVFYAM--SPQIDG----------VIPVTRITDTVKWIK
S----------K------N-----I-VGGTLNRE---------ILRTVQTPQAFWFKKIL
KVYEKAYREGV-YGTDDAFLIERYGG------------TIYTVEGDEKNIKITTRQDLEK
MKSLYLN---NLQ---------------------------------------------SS
ILNIRVGIGHDSHRLVS-----------G-RKLIIGGIEIPYE--KGLEGHSDADVLVHA
IIDAILGSAGAGDIGTHFPDTD------PQYRDISSFVLLEKTLKLVHEQKIEPLWIDCI
IFAEKPKLS-PYIPRMVQNFQK-LGL----KVNIKAKTAEGMGFIGRGEGIAAQAICLSS
IKLEP------------------
>TDI24067.1|Acidobacteria-root-root-root-root-Acidobacteria_bacterium TDI24067.1 2-C-methyl-D-erythritol 2,4-cyclodiphosphate synthase [Acidobacteria bacterium]
------------------------------------------------------MVTAII
AAGGRGARMG--G---DRPKQLLSLGGATILQRSVAAFDRCDRVDEIVLVVPPELATDTS
L-ASTPD-----------GTP----LRVVPGGTRRQDSVARGFDAS---SSS--------
SE-ILVVHDAARPLCPTELIVRTIEAA---ARHGA----------AIAALPAQDTVKQRA
A-----GD---D------R-----F-VGRTLARQ---------CIVLAQTPQAFRREVLA
EAVRLGR-RGV-EATDEAVLAERAGY------------RVALVEGDPQNIKITTERDLSL
ARRLLGD----------------------------------------------------T
MVTERVGFGYDLHRLVE-----------G-RPLVLGGIRIPHD--RGLAGHSDADAVCHA
VADAILGAAASGDIGQHFPDTD------PRWEGASSIELLRAVVDLVRSRGFVVVNLDVV
VVAERPKIG-PHADRMRVAVASAVGL-EPGAVSIKGKTNEGMDATGRGEAIATHAVALLR
AL---------------------
>KKU77750.1|Candidatus_Peregrinibacteria-root-root-root-root-Candidatus_Peregrinibacteria_bacterium_GW2011_GWA2_47_7 KKU77750.1 2-C-methyl-D-erythritol 4-phosphate cytidylyltransferase [Candidatus Peregrinibacteria bacterium GW2011_GWA2_47_7]
------------------------------------------------------MNCAII
LAAGKGKRFG--G-----DKLFATLAGKPLLYHCLRTFEDSPVVGSVCIPTNSRNKKKVV
E-LVKKW--------RF-SKV----QAILNGGKTRYASVAVGVKNS----------PA-N
TS-LFIIHNAANPLVSHEEIEACVKVV--HGEIKG----------AAVGRPVEQTLKRIL
R-----------------G-----R-VVKTIERK---------DAWEMETPQVVDAEIFR
AALEKFPPSSF-YFTDDISVLEKCGL------------KTVVVPASDANRKITTPHDLAV
AELSVGA---PDGHNAM-------------------------------------QNMRDL
PANFHVGIGEDGHSFEQPSR--PTRGA-K-KSLILGGVKIPNM--PALVANSDGDVLLHA
LCNAISSALGEGSLGTYATKMC-------RNGEGKSTAYLAHVLTRIHKKGYKMHNCAIS
FEAAKPKID-PLVLRLRKSLATLLSL-PEAAIGITATSGEKLTSFGRGEGIACRAVVLLL
KS---------------------
>WP_063387134.1|Firmicutes-Bacilli-Bacillales-Bacillaceae-Aeribacillus-Aeribacillus_pallidus WP_063387134.1 MULTISPECIES: 2-C-methyl-D-erythritol 4-phosphate cytidylyltransferase [Aeribacillus]AXI38626.1 2-C-methyl-D-erythritol 4-phosphate cytidylyltrans
------------------------------------------------M-----EYRVVI
PAAGQGKRMR--A---GKNKQFIKLNSLPVIVHTLMVFEKDPQCTEIVLVINEKEREEFL
S-LLKKY--------KI-KKV----QKLVPGGQERQYSVYNGLKAV---EED--------
-G-IILIHDGARPFIRRETIHQLVEKA---HLEGA----------AVVAVPVKDTVKRVR
N-----------------M-----E-VIDTVERS---------SLWAVQTPQAFRLSIVL
KAHEAANRDQF-VGTDDASLVERIGE------------KVCIVHGDYSNIKLTTPEDLIF
ARAILES---ERGERE--------------------------------------------
------------------------------------------------------------
------------------------------------------------------------
------------------------------------------------------------
-----------------------
>WP_079525079.1|Firmicutes-Bacilli-Bacillales-Bacillaceae-Halobacillus-Halobacillus_hunanensis WP_079525079.1 bifunctional 2-C-methyl-D-erythritol 4-phosphate cytidylyltransferase/2-C-methyl-D-erythritol 2,4-cyclodiphosphate synthase [Halobacillus hunanen
M-----------------------------------------------T-----NYNVVI
LAAGQGKRML--A---GKNKQFLMINDKPLIIHTLTVFVSDHHCKEIILVTNQRERDQMI
E-LINSY--------GS-SSS----VTFVNGGAERQDSVYEGLKSV---RQT--------
DL-PVFIHDGARPFVTHENLHKLAGVV---RDKGA----------ALLATPVTDTIKQKD
------------------Q-----A-QLWTLDRS---------KLWAAQTPQAFDYELIT
EAHERAQRENY-YGTDDASLVERLER------------QVEIVEGSYDNIKLTTPEDLAK
AEAYLKG---TRIG------------------------------------------KAGE
QAMFRIGQGFDVHQLSE-----------G-RKCIIGGVTIPHE--RGLIGHSDADVLLHT
IADACLGAIGEGDIGKHFPDTD------PEFKDADSGELLKRVWKFVTDEGYELGNLDCT
VIAQEPKMA-PYIDEIRENIAQLLDA-EQSRINVKATTTEQLGFPGRKEGIAAQAVVLLQ
NSQQS------------------
>TME80936.1|Chloroflexi-root-root-root-root-Chloroflexi_bacterium TME80936.1 2-C-methyl-D-erythritol 4-phosphate cytidylyltransferase [Chloroflexi bacterium]
MN----------------------------------------------H-----AAEAIV
VAAGSSSRMG------GIDKLDANLGGRPLLAWTLAAVAASSVVRRIVVVVAQQRVAAIS
N------------AAWKPEKV----AAVVAGGDRRHESVAAGLRAL---EGI---GPA-D
DP-VVLVHDGARPLVRPGLFDEVAAAA---AEAGA----------AIPVVPIVETVKHVA
N-----------------G-----E-VQGTIDRS---------ELALAQTPQGVRMSLLR
RAFQEYPPSGPQAWTDEAALLEASRI------------QVRAVSGEPTNFKVTLAADLDR
ASLLLGG-----------------------------------------------------
GSIPRVGFGSDSHPFGP-----------G-RPLMLGGIEIAAA--PRLSGHSDGDVALHA
VADALLGAAAMGDLGRLFPSGP------ETPEGIASRRLLSDVVARVRQTGLEIRSIDVT
IVAGRPRLA-GSLDAMADSIAAIAGV-PAGTVNVKASTGNLAGMEGAGRGISAQAVVAVA
PAGPLAGLAQKPVGVDATDQEPP
>WP_148891203.1|Firmicutes-Clostridia-Clostridiales-Hungateiclostridiaceae-Hungateiclostridium-Hungateiclostridium_alkalicellulosi WP_148891203.1 2-C-methyl-D-erythritol 2,4-cyclodiphosphate synthase [Hungateiclostridium alkalicellulosi]TYQ15157.1 2-C-me
------------------------------------------------------------
------------------------------------------------------------
------------------------------------------------------------
------------------------------------------------------------
------------------------------------------------------------
------------------------------------------------------------
------------------------------------------------------------
---MRVGIGQDSHRFDF-------NDK-S-KKLILGGVVFDDC--APLEGNSDADVILHA
ITNAISGVTCVNILGKISDELC------LDKGIKDSSVYLLEALKYL--NDKKIVHVSIS
IECLVPKIS-PKIPDMRKSISNLLSI-TEDSIGITATTGEGLTQFGQGKGIQAFCCITVE
-----------------------
>WP_050005954.1|Firmicutes-Clostridia-Clostridiales-Ruminococcaceae-Ruthenibacterium-Ruthenibacterium_lactatiformans WP_050005954.1 2-C-methyl-D-erythritol 2,4-cyclodiphosphate synthase [Ruthenibacterium lactatiformans]KJF39182.1 2-C-methyl-D-erythritol 
MV--------------------------------------------HGH-----TVAAVI
VAAGASRRMG-------FDKLAYPLDGGTVLEKSVRAFDTHPAIDEILLVAGENAPQA--
--ALLAA--------AC-AKP----AKTVAGGATRVQSVRAGLDAV---NAE--------
---YVAIHDAARPFVTPQVIWDALEAA---YETGA----------AAPAVPVKDTVKVAA
D-----------------G-----L-VVETPARE---------KLYAVQTPQCFRTALYR
QVLAQVCCDAV---TDDCSAFELAGL------------PVRLTQGDYANYKITTREDLPA
PEK-------------------------------------------------------NG
GNGMRIGHGYDVHRLVE-----------G-RALVLGGVTVPYE--KGLLGHSDADVLTHA
VMDALLGAAALGDIGKLFPDTD------PAYKGADSIALLQEVGRVLARAGWAAGNIDAT
LLCQAPKLA-PHIPAMRENLAAALGI-SAEDVSVKATTEEKLGFTGSGEGIAAHSVCLLR
RI---------------------
>TMF39771.1|Chloroflexi-root-root-root-root-Chloroflexi_bacterium TMF39771.1 2-C-methyl-D-erythritol 2,4-cyclodiphosphate synthase [Chloroflexi bacterium]
MSTP--------------------------------------------------KADVVV
VAAGASSRMS------GHDKMTIPIVGRPLLAWSLATFVDMPPIDRVVVVVPPDRVDEFR
A------------ADWI-PDA----AIVVGGGKRRQESVAAGVAAL---EAA---GTP-D
ER-VVLVHDGARPVVPRQTTIRVIEAA---TAGGA----------AIPVLPVVDTLKAID
G-----------------D-----L-VARTVDRT---------GLGFAQTPQGVQLGVLR
RAYGRFPPDGPQTFTDEAALLEACTI------------PVRVVPGQADNIKVTVATDLDR
AAAALHV-----------------------------------------------------
-DRTRVGYGEDSHPFGP-----------G-APLVLGGVQFPGA--PRLSGHSDGDVVLHA
VAVALLGAAGLPDLGELFPADG------RTPVGIDSAELLSDVVDRVHGAQFRPVRIDVT
IVAGRPRLG-DRLDEVQARVAELVRI-NRDEVAIKASSGNLAGLEGAGRGISARAVTTLE
PAWW-------------------
>PCJ43953.1|Proteobacteria-Alphaproteobacteria-root-root-root-Alphaproteobacteria_bacterium PCJ43953.1 bifunctional 2-C-methyl-D-erythritol 4-phosphate cytidylyltransferase/2-C-methyl-D-erythritol 2,4-cyclodiphosphate synthase [Alphaproteobacteria bacteri
------------------------------------------------M-----KVAVLI
VAAGRGHRVG--G---GLPKQYISLAGKTILQRTIEAFQKVPYVELIQAVIHRDDHKLYQ
Q-AIGGL------------DI----LLPVNGGDSRQQSVMKGLQSL---GVH-------E
PD-LVLIHDAARPFITPKQIENIILES---AXHGA----------IIPVLPVIDTIKQVS
D-----------------N-----N-IKKTIDRN---------SLARAQTPQAFRFKLIF
MAHRKMEGQ---EMTDDSAIAEACGI------------QVKTIPGDEDNFKITTQADLIK
AEHMIKS----------------------------------------------------T
LTDIRTGLGYDVHAFEA-----------G-DQVILGGIAIDHD--QKLKGHSDADVALHA
LTDALLGTIGEGDIGXHFPPGD------MQWRGASSEIFLKHAAKLLRSKDGIIANLDLT
IICEAPKIM-PHSAAIRDNIARILEL-APDRVSVKATTTEKLGFTGRGEGIAAQAIVTVR
LPE--------------------
>CAA6677922.1|Verrucomicrobia-root-root-root-Lentimonas-Lentimonas_sp._CC10 CAA6677922.1 2-C-methyl-D-erythritol 2,4-cyclodiphosphate synthase (EC [Lentimonas sp. CC4]CAA6684026.1 2-C-methyl-D-erythritol 2,4-cyclodiphosphate synthase (EC [Lentimonas sp. 
------------------------------------------------------------
------------------------------------------------------------
------------------------------------------------------------
------------------------------------------------------------
------------------------------------------------------------
------------------------------------------------------------
------------------------------------------------------------
-MKVKTGLGLDSHRFVE-------GDT-D-KPFILGGVVFDDA--PALSGNSDADVILHA
VTDAISGVTGVTVIGAVADKMC-------REGITDSKAYLAVALESL--GDWQLTHVSIV
LECLRPKID-PKVPVLRASVAALLGL-EVADVCITATTGEQLNDVGRGFGIHASVVVTAV
AE---------------------
>WP_132939531.1|Proteobacteria-Alphaproteobacteria-Rhodospirillales-Rhodospirillaceae-Varunaivibrio-Varunaivibrio_sulfuroxidans WP_132939531.1 bifunctional 2-C-methyl-D-erythritol 4-phosphate cytidylyltransferase/2-C-methyl-D-erythritol 2,4-cyclodiphospha
M-----------------------------------------------A-----RCIALI
VAAGRGSRFG--A---DMPKQYAMIGRRCVLAHAAQAFLDHPEVDAVRVVIHHDDEKRYR
E-GTKGM------------NL----MAPVFGGTTRQQSVRAGLESL---QND-------H
VD-VVLIHDGARPFVSPAVISNVIAAV---KDAAG----------AIPALPVVDTLKRGR
RVS--------QT-----S-----IQAGETVSRE---------NLWRAQTPQGFRYDAIS
LAHEKTRGQ---SMTDDDAIARAAGL------------DVEIVPGDEDNFKVTTREDLSR
ARRLLRE---RM-----------------------------------------------D
IEEYRSGAGYDVHRFTA-----------G-DHLYLCGTRIPFV--QRLEGHSDADVALHA
LCDALLGSIADGDIGDHFPPSS------PQWKGVDSATFVRFALERITQRGGRLINVDIT
IICEAPKIG-PHRESMRNNLSEILGI-GTDRISVKATTTEGLGFCGRGEGIAAQALAQIG
VSHGTPPRHE-------------
>WP_107738281.1|Proteobacteria-Deltaproteobacteria-Desulfovibrionales-Desulfonatronaceae-Desulfonatronum-Desulfonatronum_sp._SC1 WP_107738281.1 2-C-methyl-D-erythritol 4-phosphate cytidylyltransferase [Desulfonatronum sp. SC1]PTN34900.1 bifunctional 2-C-
MK-------------------------------------------SSLR-----RPWAVV
LAAGQSSRLE--RAGLGTRKQFLLWRGVPLFWHGVRVFAQIPDLRGVVVVFPDEELAVGE
E-WVRRLVE----ADRP-GLP----VLTVRGGALRQDSVRLGLAEV---PRE--------
GE-IVLIHDAARPFVRPALVAALVAAL---QEEESSDVGEEAVAGVIPGLPVTDTVKQVS
G-----------------G-----R-VSATLDRA---------SLRAVQTPQVFDRAVLE
DAHRRCLQEQW-TVTDDASLVERLGR------------GVRVIPGDPGNIKITNPDDLNL
LKDPAEM----------------------------------------------------I
THIPCVGFGYDVHRFGP-----------G-RPLKLGGVPFPGA--PEIIAHSDGDVLLHA
LADALLGCLGKGDIGELFPDSD------ARFENIDSAVLVSEVLEIAQREGLVLTHVDLT
VVAQVPKVA-PRREEIRRNVARLLGL-DDARIGIKASTEEGLGFTGAKQGIKAMAVVTAM
RRSEAKQ----------------
>WP_138790223.1|Firmicutes-Bacilli-Bacillales-Paenibacillaceae-Paenibacillus-Paenibacillus_thermoaerophilus WP_138790223.1 2-C-methyl-D-erythritol 2,4-cyclodiphosphate synthase [Paenibacillus thermoaerophilus]TMV10989.1 2-C-methyl-D-erythritol 2,4-cyclod
MN-------------------------------------------ENRS-----RFHAVI
VAAGRGSRMG--T---AESKQYLPLRGKPVLGHTLERFAEMAETEMIVIVTGRDDVERCR
E-LAAAH--------AP-GKT----AAVVQGGAERQESVYLGLKEL---LRRG---VA-A
EE-TVLIHDGVRPFVEAEDIRKLLEAL--WEGAEG----------AVLAVPVKDTIKAVG
N----------G------G-----L-IEETPDRS---------RLWAVQTPQAFPFASAL
KAHELARREAF-VGTDDAMLAERMGL------------RVRVVRGSYDNIKITTPEDLRW
AEQIARN---SREE------------------------------------------GGNQ
TDMIRIGQGFDVHQLTE-----------G-RKCIIGGVEIPYE--KGLLGHSDADVLLHA
IADAVLGALALGDIGKHFPDTD------PAFKDADSVKLLRHCWSLARERGYRLGNVDAT
IIAQAPKMA-PHIPRMAEVIAGALEA-DVSQVNVKATTSERLGFTGRGEGIAAQAVVCLV
KAVLS------------------
>WP_038674849.1|Firmicutes-Negativicutes-Selenomonadales-Sporomusaceae-Pelosinus-Pelosinus_sp._UFO1 WP_038674849.1 2-C-methyl-D-erythritol 4-phosphate cytidylyltransferase [Pelosinus sp. UFO1]AIF50094.1 2-C-methyl-D-erythritol 4-phosphate cytidylyltransf
------------------------------------------------------MVTVII
PAAGQGKRMK--T---SSNKVFLPLVNMPVLLHSVLAFSACSEVNNLVVVVAIDEVEQVK
N-MLSSL--------IG-IKA----WQVVIGGSERQHSIANALKVV---SKE--------
TE-VILVHDGARPLVTESCIQGVINAA---RIHKA----------AVVAVAVKDTIKTVD
A----------D------G-----W-VTGTPERR---------TLWVIQTPQGFDAHLLQ
QAYEKARLEGY-IGTDDASLVERLGA------------QVKVVPGSYDNLKVTTPEDLTI
AEALLIE---RKREQK----------------------------------------GCAA
ESMVRVGMGYDVHKLVE-----------G-RKLILGGVEIPYI--HGLEGHSDADVVLHA
IKDALLGAAALGDIGKHFPDTD------VQYKGVSSILLLKRVGEILEEHGYSINNIDAT
IIAERPKVA-AYIPEMNHNIAAALRI-DLGQVNVKATTTEGLGFAGKGEGIAAHAVASIF
KR---------------------
>PWL47548.1|Firmicutes-Negativicutes-Veillonellales-Veillonellaceae-root-Veillonellaceae_bacterium PWL47548.1 bifunctional 2-C-methyl-D-erythritol 4-phosphate cytidylyltransferase/2-C-methyl-D-erythritol 2,4-cyclodiphosphate synthase [Veillonellaceae bact
------------------------------------------------------MNSLIF
LAAGEGRRVG--A---GKNKMLISVKGKPLVWYSLKHVLQSTELDEIILVTQEKERPEFE
E-VVRSF--------HT-QIP----FIFANGGRTRSESVRNGLNRV---SAA--------
SD-KVLIHDGARPLVDGLFIDSVLNLV--NEKVPA----------VVTGIPCVDTIKKVT
P----------E------G-----M-VSMTLDRK---------ELFRAQTPQGFYTPLFR
KVVDSLSGDE--KFTDDVSLFEYKGI------------PVKIIQGRESFFKVTTREDVER
FMASLEQ----------------------------------------------------P
KIAFRIGQGYDIHQFCD-----------D-RPLILGGIKISDT--HGLLGHSDADALIHA
IMDSLLGAAGLPDIGHFFPDDD------PEFENASSVKLLIQVMKKIRDMGYEVGNIDTT
IIAQRPRLS-GYIPEMKACLSRVMGI-TEDALGIKATTKEKMDAIGEGKAIAVMASSLLY
RRNY-------------------
>WP_059362795.1|Firmicutes-Negativicutes-Veillonellales-Veillonellaceae-Veillonella-Veillonella_tobetsuensis WP_059362795.1 2-C-methyl-D-erythritol 4-phosphate cytidylyltransferase [Veillonella tobetsuensis]PQL24929.1 bifunctional 2-C-methyl-D-erythritol
M-----------------------------------------------S-----KVSCIV
LAAGAGRRMG--H---EENKIFIKLGSKSIIQWTLSHINQVKDIDEVILVVADGEASYMN
Q-HIESL--------QL-SKS----IQIIKGGKERQDSVYAGLQAV---SDD--------
TD-IILVHDGARPLAKPELFQSVIEGA---RIHGA----------VTIGVPSTDTIKRVD
I----------D------G-----Q-VLETLNRN---------ELMNIQTPQGFLKDIFK
EAQETAKRDAY-LGTDDVSLVEYIGK------------DVYILDGDYENIKVTTPNDIAV
AKRYLGI----------------------------------------------------K
EQRMRVGYGYDIHQLKE-----------G-RPCILGGVHIESP--IGPDGHSDADVLIHA
LMDALLGAAGLKDIGYYFPPED------DAYKGISSMILLKHVNSLLKEQGLEAYNIDIM
VISETPKLK-PHIDTMKANLQAVLDI-PLDRISIKATTNEMLGAIGRREGIAAQAVVSVY
EGEV-------------------
>WP_066538906.1|Firmicutes-Clostridia-Clostridiales-Ruminococcaceae-Acutalibacter-Acutalibacter_muris WP_066538906.1 2-C-methyl-D-erythritol 2,4-cyclodiphosphate synthase [Acutalibacter muris]ANU54811.1 bifunctional 2-C-methyl-D-erythritol 4-phosphate cy
MN----------------------------------------------E-----SFAAVL
AAGGASSRMG--T---GRSKVLLELSGEPVLLKSLRALLECGYIEEVCIVCREEDMEEIS
R-LALRL------NAGS-GKE----ICFAPAGRDRQESVYNGVQAL---TED--------
CG-YLVFHDAARPFISPELIAAVCKDA---LSFGA----------ATAAVPSKDTCKLSD
G----------G------G-----F-VDSTPPRD---------RLMAVQTPQAFKKELYL
YALEKARVKGL-SYTDDCQLIEAAGG------------RVKLTPGDYKNFKLTTPEDLIL
ARALAGD---RRE-----------------------------------------------
--AMRIGSGYDVHRLVP-----------D-RRLILGGVEVPYE--LGLLGHSDADVLAHA
ISDAILGAAALGDIGKLFPDSD------PEYEGADSLKLLEKVCARVRQAGFDIGNLDST
VIAQRPKLA-PYIDRMRENLAAACGV-DVSRVSVKATTEEGLGFTGSGEGIAASAVCLLE
ALLK-------------------
>KLU39795.1|Firmicutes-Clostridia-Clostridiales-Peptococcaceae-root-Peptococcaceae_bacterium_1109 KLU39795.1 hypothetical protein AA931_07375 [Peptococcaceae bacterium 1109]
------------------------------------------------M-----GVGVVL
AAAGSSQRMG--G---GTNKILLPLEGTPILAYSLSTFAQCPFVAQIVIVARREDMAAVE
G-LAQEW-----------GKK----VSVVEGGRERQESVYLGLQAL---GPD--------
IE-WVLVHDAARPFVTQEMIENVLAAC---KEHSA----------ATVAVPVTDTIKVVE
G----------D------------L-VQKTLPRD---------KLWAVQTPQAFLRELLV
SAHQSAAAEGV-IVTDDCALVERFGG------------RVVVVSGDYSNIKITTAADLGR
GGGKV-------------------------------------------------------
-AAPLIGYGFDVHRMVT-----------G-RRLVLAGVEIPYE--LGLLGHSDADVAAHA
VSDALLGAAGLGDIGDLFPDTD------PKYAGADSMVLLGEVVQLLNEHGLRPWNVDLT
IVAQKPKLS-PWKDKMRRGLGKVLGL-PESRVGLKFTTTEGLGFTGRGEGIAAHAVVSLI
KV---------------------
>KKP37850.1|Candidatus_Peregrinibacteria-root-root-root-root-Candidatus_Peregrinibacteria_bacterium_GW2011_GWA2_33_10 KKP37850.1 2-C-methyl-D-erythritol 2,4-cyclodiphosphate synthase, 2-C-methyl-D-erythritol 4-phosphate cytidylyltransferase [Candidatus Pe
------------------------------------------------------MNFAII
VAAGQSTRFK--L---NINKCFFKLNEKELISHILAKFENSELIDHIVVVIRNEDKNHLK
S-IIKEN--------SF-KKI----TKIVLGGQERQDSVWNGLKSL---KNSG---IK-S
TD-PVIIHNGANPFFTEKELKNSIMAA---KKFGA----------SGVAHKAKDTIKVVD
K----------N------K-----F-VKETLSRD---------FVVLMQTPQVIQYQLLI
NAYKKAMKEKF-IGTDDLSLVERLGG------------KVKIIPASKDNFKITNFSDIQL
GENILKN-----------------------------------------------------
-DLIRTGIGVDSHEFDK---------N-K-FGLILGGVKFNQY--RSMKANSDGDVILHS
LFNAISSASGQGSISEIADEMC------LIKGIKDSREYLEVLLDKN---KIIFLNISVA
LECKIPLIT-PISDKIKKSLSKILDL-DIQNIGITATSGENMGPFGEGKGIRCISMVLFK
IGPNRSLKI--------------
>OGN63571.1|Chlamydiae-root-root-root-root-Chlamydiae_bacterium_RIFCSPHIGHO2_12_FULL_49_9 OGN63571.1 2-C-methyl-D-erythritol 2,4-cyclodiphosphate synthase [Chlamydiae bacterium RIFCSPHIGHO2_12_FULL_49_9]
------------------------------------------------------------
------------------------------------------------------------
------------------------------------------------------------
------------------------------------------------------------
-----------------------------MQNHH--------------------------
------------------------------------------------------------
------------------------------------------------------------
-PIFRTGIGQDSHRFLP-------EDS-S-KPCIIGGVIFDNV--PGLSSESDGDVVYHA
ICNAITSLTGVRILGGIARDLC------RKDGITDSEVYLKHALKTLK--RQKIVHAALT
IEGKRPRFE-DKIDAMRKKIAHALEI-HLEQVGITATSGEGLTDFGCGDGLQCICIITAA
ETQ--------------------
>WP_095340462.1|Firmicutes-Negativicutes-Veillonellales-Veillonellaceae-Megasphaera-Megasphaera_elsdenii WP_095340462.1 2-C-methyl-D-erythritol 2,4-cyclodiphosphate synthase [Megasphaera elsdenii]PAK19948.1 bifunctional 2-C-methyl-D-erythritol 4-phosphat
------------------------------------------------M-----KVSVIV
VAAGTGSRFG--Y---ERNKLFYPLCGEPVLAHTLRHIFAARSVSEVVIVHSRVDEKEIR
R-LVDDL--------HP-IQP----VRYALGGAEREDSVYNGLMAV---SRD--------
MD-VVMVHDGARPFAGPDWYDQGAAMM---ETARA----------AIYGIPLKDTVKVRG
D----------D------G-------RLHTLNRS---------RLVAAQTPQIFHRDLLV
KAHEHARAEGI-QATDDASLVEALGV------------PVVILEGSEKNRKVTTREDIPI
LSLYMKG-----------------------------------------------------
KEVQRIGTGYDVHRLKE-----------G-RRLVLGGVEIPFE--RGLDGHSDADVVIHA
IMDALLGAAGLRDIGTYFPDTD------QAFKDISSLVLLEKVRHLLREKCCRIVNLDVT
LLAQRPKIK-PYVPQMIANIAEALRI-PKAAVSVKATTTEKLGFVGREEGMAAQAAAMVL
SYQ--------------------
>WP_090446530.1|Firmicutes-Clostridia-Clostridiales-Clostridiaceae-Natronincola-Natronincola_peptidivorans WP_090446530.1 2-C-methyl-D-erythritol 4-phosphate cytidylyltransferase [Natronincola peptidivorans]SET73010.1 2-C-methyl-D-erythritol 4-phosphate 
MR-------------------------------------------RDDK-----NVSAII
VAAGKGKRMG--E---GFNKQYIPLKEKPIVAHTLQIFENSQYIDEIILVVGKEEVSFAK
TEIIEKY--------KF-TKV----VKVIEGGKERQDSVYNGLLEV---NKR--------
CQ-IVLIHDGARPFVKEKIIKNSIDMA---EKIGA----------AVAAMPVKDTIKMVG
D----------E------L-----E-VVNTPERK---------YLWAVQTPQTFQYKLLK
TAYEKLRTEKV-IVTDDAMAVERLGH------------TVKIIEGSYENIKITTPEDLII
AKAILAK---EEGN----------------------------------------------
------------------------------------------------------------
------------------------------------------------------------
---------------------------NADRIRV--------------------------
-----------------------
>PIZ75695.1|Candidatus_Peregrinibacteria-root-root-root-root-Candidatus_Peregrinibacteria_bacterium_CG_4_10_14_0_2_um_filter_38_24 PIZ75695.1 2-C-methyl-D-erythritol 2,4-cyclodiphosphate synthase [Candidatus Peregrinibacteria bacterium CG_4_10_14_0_2_um_f
MS------------------------------------------KSPS------MNYAII
LAAGKSERFS--GA-KSGDKLLLPVDGKPIIYYTLTSLNDHPEINEIVVVANKQNKSKIE
K-TLDLY--------KF-SKV----KKVVLGGSTRQESVQKGFSAI---EKMAKKSLS-K
SD-IILAHNGANPLPSLKEISEVIKKS---KTSGA----------AICGHKVTSTMKEIN
A-----------------T-----H-IIKTHDRN---------KFFAAQTPQSATYEVFK
KAITNAQKKKI-NATDEAMMFEAIGQ------------KTAYVHSHDHNFKITMNADYQK
LKSILGE----------------------------------------------------K
PDDFIVGIGQDSHEFEA-------SKSAK-SHLTLGGIKIPTE--PKLKANSDGDVILHA
LFNAISQALGEKSLGFYADEKV-------KEGIKDSKKYIELILKKAHKQGYKLNNVGLM
LECSHPTID-PISHKIKKSLSDLLSL-PQAKIGITATSGEALTPFGKGQAIQCFAIVSLV
K----------------------
>WP_051070613.1|Firmicutes-Clostridia-Clostridiales-Peptococcaceae-Desulfurispora-Desulfurispora_thermophila WP_051070613.1 2-C-methyl-D-erythritol 2,4-cyclodiphosphate synthase [Desulfurispora thermophila]
------------------------------------------------------------
--------MG--P---GLNKQLCMLKSKPVLVRTLQIFLQHPGIAGCVAVVAPDQLVLYE
K-LVSEW--------RL-KSQPG-RLVLTAGGSTRASSVQKGLAVL---PAD--------
CT-HVLVHDGARPLVEQADISRVLEAA---VECGA----------AVLAVPVKDTVKQAD
G-----------------T-----F-IECTPPRG---------RLWLAQTPQAFAVDILR
RAYAVDGTVLE-QATDDASLVERLGF------------KVKLVHGSYRNIKITTPEDLLV
ADALLED----------------------------------------------------G
EMIMRVGIGYDVHRLVP-----------D-RPLVLGGVTVPWP--KGLLGHSDADVLLHA
IMDALLGAAALGDIGRHFPDSD------EKYRGISSLLLLQEVGRLVAAAGYRVGNVDAV
IIAQAPRLS-PYIEGMRDNVAAALCI-DRGRVGIKATTTEKLGFAGREEGIAAQAVAVVF
VQ---------------------
>WP_079446393.1|Proteobacteria-Alphaproteobacteria-Rhizobiales-Bradyrhizobiaceae-Nitrobacter-Nitrobacter_vulgaris WP_079446393.1 bifunctional 2-C-methyl-D-erythritol 4-phosphate cytidylyltransferase/2-C-methyl-D-erythritol 2,4-cyclodiphosphate synthase [N
ML--------------------------------------------TSK-----RTAAII
VAAGRGLRAG--A---GGPKQYRTIGGRTVISRAMEAFCQHPDVFAVQPVLNPDDLSMFN
Q-AVAGF------------RY----REPANGGATRQASVRAGLEAL---AAD-------A
PD-IVLIHDAARPFVTPALITRAIDAA---DKAGA----------AVPAIPVTDTIKQVD
A----------S------G-----A-VNATPDRA---------KLRIAQTPQAFHFDMIL
DAHRRAAREGRDDFTDDAALAEWVGL------------TVATFEGDAANMKLTTPEDFVR
EEARLAA----------------------------------------------------S
LGDIRTGTGYDVHAFGD-----------G-DHLMLCGLKVPHN--RGFLAHSDGDVGLHA
LVDAILGALADGDIGSHFPPSD------PQWKGAASDKFLKYAIDKVTARGGRIANLEVT
MICQQPKIG-PLRDQMRARISDITGV-AISRIAVKATTSERLGFTGREEGIAATASATVR
LPWNDKGWGT-------------
>WP_144302405.1|Proteobacteria-Deltaproteobacteria-Desulfovibrionales-Desulfovibrionaceae-Desulfovibrio-Desulfovibrio_indonesiensis WP_144302405.1 2-C-methyl-D-erythritol 4-phosphate cytidylyltransferase [Desulfovibrio indonesiensis]TVM18401.1 bifunction
MS-------------------------------------------APSP-----STWAVV
LAAGSGSRMR--A---DRPKQFLEFEDAPLFWRSAQTFAGMPDIAGIVFVFPPAMLDASA
R-IAEELFS----RQPF-GLP----WKTAPGGKRRQDSVAAGLAVL---PKE--------
CD-TVLVHDSARPFFSAGLATRLLDAL--SDEIPA----------AIPALAVTDTVKEVE
S-----------------G-----R-VVRTLDRS---------RLYAVQTPQAFRRDVLE
AAHELSRSENL-EATDDASLVEALGR------------PVAVVEGESGNVKITTPEDARL
LDKEAV------------------------------------------------------
-MIPVTGFGYDVHKYGP-----------G-RPMVLGGVPIQGG--PEVVAHSDGDVLLHA
LTDALLGCMGGGDIGQRFPDSD------PAYAGMESSLFLREVLEDARRSGLEIVHADLT
IIAQIPKVG-PHRERIVKNVAALLGL-PPERVAVKATTEEGLGFTGEKKGIKSVAVVTAV
RRG--------------------
>WP_120167497.1|Firmicutes-Clostridia-Clostridiales-Clostridiaceae-Thermohalobacter-Thermohalobacter_berrensis WP_120167497.1 2-C-methyl-D-erythritol 4-phosphate cytidylyltransferase [Thermohalobacter berrensis]RKD33766.1 2-C-methyl-D-erythritol 4-phosph
MY--------------------------------------------KNK-----YVSVVI
PAAGLGKRMK--S---KINKQFIKIKNKPILAYTIEKFEECKYVDEIVVVTRKEEMEFCK
VEVIEKY--------GF-KKV----KGIVEGGKERQDSVYNGLLAV---SEN--------
CD-IVLIHDGARPFVSIKNIVDGIKGV---LEYKA----------CVIGVPVKDTIKKVN
D----------Q------L-----D-VVDTPKRS---------ELWAVQTPQCFDYNLIL
KAYRRLENEQI-HVTDDSNLVELLGH------------KVKMIKGSYDNIKVTTPEDLKI
GEVILES---NQK-----------------------------------------------
------------------------------------------------------------
------------------------------------------------------------
------------------------------------------------------------
-----------------------
>WP_072377597.1|Proteobacteria-Alphaproteobacteria-Rhizobiales-Hyphomicrobiaceae-Hyphomicrobium-Hyphomicrobium_sp._NDB2Meth4 WP_072377597.1 bifunctional 2-C-methyl-D-erythritol 4-phosphate cytidylyltransferase/2-C-methyl-D-erythritol 2,4-cyclodiphosphate 
M-----------------------------------------------A-----TAAAVI
VAAGRGTRARGVG---ESPKQYLPLARLPVLTHSLRLFEGHPEVARSVVVYNPEDAQLYD
K-AAASFK----------SAL----LPPVAGGATRQQSVLAGLEAF---ADA-------P
PD-YVLIHDAARPFLTGDLVSRLLAAL---SEHPA----------AIAAEPVSDTLKQAG
A----------D------A-----V-ITRTVDRA---------GLWRAQTPQAFRFEAIL
EAHRRAAAEGRHDFTDDAGLAEWAGL------------PVKLIASGALNMKLTTAADIAL
AERLMAP---------------------------------------------------PN
SFEPRNGTGFDVHRFAP-----------G-DHVWLCGVKIPHT--QKLEGHSDADVGLHA
LTDALLGAIGDGDIGQHFPPSD------ERWRGAASHIFLTDAAERVRKLGGRVSNVDVT
FLCEAPKIG-PHRDAMRAAVAGILGI-DVSRIGIKATTMEKLGFIGRGEGIAAMASATVL
LPLGLA-----------------
>KRT62475.1|Chloroflexi-root-root-root-root-Chloroflexi_bacterium_CSP1-4 KRT62475.1 2-C-methyl-D-erythritol 4-phosphate cytidylyltransferase [Chloroflexi bacterium CSP1-4]
MTELA-------------------------------------------G-----VADAII
VAAGASRRMG------GIDKLHAPLLGRALLAWTIDAVAAARSVRRVVVVAPRDGVETLG
A------------EPWLRAHG----VVVVAGGSRRQASVAAGLAAT---D----------
AP-VVLVHDGARPLVSPGLVDRVAAAT---AEHGA----------AIPVRPLAETLKRLE
A-----------------G-----V-VAGTVDRA---------DLVTAQTPQGARRELLV
AAFAAHAPDGPEEFTDEAALLEASGA------------RVVTVLGDADNLKVTTPEDLER
AGAILAH----------------------------------------------------R
LGPPRVGQGRDSHPFGP-----------Q-DGLALGGIVIPAA--PRLHGHSDGDVALHA
VADALLGATGQGDLGRIFPAGD------PSTRGVDSRELLAEIVRRIGALGWRPAGLDLL
IVGARPRLGAERLDAMRDVIARLLDL-APEAVSVRASSGNLDGPEGAGRSIAAQALATVM
RR---------------------
>WP_028255666.1|Firmicutes-Negativicutes-Veillonellales-Veillonellaceae-Veillonella-Veillonella_magna WP_028255666.1 2-C-methyl-D-erythritol 2,4-cyclodiphosphate synthase [Veillonella magna]
------------------------------------------------------MISCIL
LVAGCGRRMC--M---NKNKIFLRIGGLSLVQWNLKHLREVTNLAEVVIVTAPGERDSIQ
G-EVAAM-------GEF-PWR----VVYCDGGKERQDSVENGLAMV---GDD--------
CN-VVLVHDGARPMATAELFEAVAAKA---AEVGA----------ALAAVPAVDTIKRVD
G----------D------AS----R-SLATLPRE---------ELYIAQTPQGFRKDVMI
ASRRYAVTHKV-RGTDDVSLVEAMGE------------PVAIVAGDYKNIKITTPSDRQA
AMCYLGG----------------------------------------------------K
QPMMRVGYGYDIHRFKE-----------G-RPCILGGVTIESP--IGPDGHSDADVLIHA
LMDALLGAAGLRDIGYYFPPED------MQYKGISSMELLRRVNLLLKEEGLKAYNVDVM
VIAEAPKLK-PHIEQMKENIARVLDM-EPGYISVKATTNEMLGALGRKEGIAAQAVVTLC
EREDL------------------
>WP_056521802.1|Firmicutes-Bacilli-Bacillales-Bacillaceae-Bacillus-Bacillus_sp._Leaf13 WP_056521802.1 2-C-methyl-D-erythritol 4-phosphate cytidylyltransferase [Bacillus sp. Leaf13]KQU23979.1 2-C-methyl-D-erythritol 4-phosphate cytidylyltransferase [Bacil
------------------------------------------------M-----FYEVVI
PAAGQGKRMK--A---GKNKLFIELSGTPIIVYTLRVFEEDPNCRGIILSINPAEEDYFI
Q-MIATY--------DL-KKV----KKLVTGGKERQQSVYNGLKHA---GEE--------
---IILVHDGARPFIDQVQISELASSA---SLHGG----------AVIAVPVKDTIKKAA
D-----------------K-----K-VLETVERS---------SLWAVQTPQAFRVSILK
RAHEQAELESF-LGTDDASLLERINE------------QVVIIEGTYDNIKITTQEDLYF
AEAILHK---QQL-----------------------------------------------
------------------------------------------------------------
------------------------------------------------------------
------------------------------------------------------------
-----------------------
>WP_092223464.1|Proteobacteria-Deltaproteobacteria-Desulfobacterales-Desulfobulbaceae-Desulforhopalus-Desulforhopalus_singaporensis WP_092223464.1 2-C-methyl-D-erythritol 4-phosphate cytidylyltransferase [Desulforhopalus singaporensis]SDP37828.1 2-C-meth
MS----------------------------------------------L-----KAAVII
PAAGFGTRMK--L---DHPKQFHKLAGAPILVHTLRAFIDHPAIEEIVVVVPRDQLAHTR
E-LFAQYA-----PEAA-NKN----LSLVAGGARRQDSVYNGLKAL---SDR--------
CR-VVLVHDGARPLVSPEVINRCYQGA---VEHGA----------AIAAVPVKDTLKMAD
L----------D------G-----F-IDKTVDRT---------TLYQAQTPQAAMKTLLQ
QAYEHNGDRDV---TDEASLLENASI------------PVQLVEGAETNFKITRPEDLVV
AQRLLSE---------------------------------------------------QH
IPVMRIGHGYDAHRLEE-----------N-KKLVLGGVTIPHT--HGLAAHSDGDVLTHA
LCDALLGAVCAGDIGGHFPDTD------NRYKGIYSIKLLEEVIGVVLSRGYIVANADIT
VVCQAPKLA-PYLERMKTLLAKTCQT-VPENLNIKATTTEKMGFEGKKIGISCHAVVLLQ
KDS--------------------
>WP_119055800.1|Firmicutes-Negativicutes-Veillonellales-Veillonellaceae-Dialister-Dialister_pneumosintes WP_119055800.1 2-C-methyl-D-erythritol 2,4-cyclodiphosphate synthase [Dialister pneumosintes]RID94018.1 2-C-methyl-D-erythritol 2,4-cyclodiphosphate 
------------------------------------------------------MNSMIL
LAAGKGQRVG--A---AINKMLIKVQGKPIFWHSLQHILTSQLLNEIIVVVQERERPEFE
S-IIRSF--------NS-NIL----FHIAIGGNTRQASVYNGLKLV---SPQ--------
TE-KIIVHDGARPLVDGKCIDKVLNKI--SKSTPA----------IVVGIPCIDTIKKIS
E----------R------G-----I-VKETLDRS---------QLFRAQTPQGFYAPLFR
TVIHSVMERK--LFTDDVSLFEEQGI------------PVTTMIGREEYYKITVKEDIDR
LKTSLKN----------------------------------------------------E
KIDFRIGQGYDIHQLCD-----------A-RPLILGGVKISDT--FGLLGHSDADVLTHA
IMDALLGAAGFPDIGHFFPDTD------SKFKNVSSIKLLEQVMQKIREAGYEIGNIDTT
IIAQKPKLA-AHIEEIKKVLADVMCI-HIESIGIKATTKEKMDAIGAGKAIAVIANALLY
RRN--------------------
>WP_094458005.1|Proteobacteria-Alphaproteobacteria-Rhodospirillales-Rhodospirillaceae-Niveispirillum-Niveispirillum_lacus WP_094458005.1 bifunctional 2-C-methyl-D-erythritol 4-phosphate cytidylyltransferase/2-C-methyl-D-erythritol 2,4-cyclodiphosphate syn
M-----------------------------------------------P-----TCTALI
VAAGRGLRFG--G---DLPKQYLHLAGQPILRRTVEAFLRHPAVTGVRVVIDPAFRDLYD
K-AVEGL------------DL----PPPIAGGPTRQDSVLNGLEAM---AGH-------P
PD-LVLIHDAARPLVDRQAISDVIAAL---ETSPA----------AIAATPLADTLKRGT
V----------AG-----GA---IV-SAGTVDRT---------ALWRALTPQGFRFADIL
PAHRRAAGL---NLTDDAAVAEEAGL------------TVTLVPCDQDNLKVTNQDDLAR
AEKLFLA----------------------------------------------------R
LGDVRTGTGFDVHKFAP-----------G-DQVWLCGVSVPHD--ATLDGHSDADVALHA
LTDAILGAISAGDIGLHFPPSD------PKWKGADSAQFLRHAADLVADKGGVIAHVDIT
IICERPKIG-PHRDAMVARVADILGL-SPARVSVKATTTEGLGFTGRREGIAAQAAATVR
LPLILE-----------------
>WP_113808011.1|Firmicutes-Bacilli-Bacillales-Bacillaceae-Bacillus-Bacillus_taeanensis WP_113808011.1 2-C-methyl-D-erythritol 4-phosphate cytidylyltransferase [Bacillus taeanensis]RBW67731.1 2-C-methyl-D-erythritol 4-phosphate cytidylyltransferase [Bacil
------------------------------------------------M-----KYQVVI
PAAGQGKRMN--A---GRNKQFIELSGKPVIVHTLSVFEDDQYCEKIIIAANKNEIDKLE
E-LVSLY--------KF-SKV----AAIIPGGSERQHSVYEGLKAI---EDE--------
-G-IVLVHDGARPFITVEIIHQLVKKA---EEHGS----------AIVAVPVKDTIKKVE
E-----------------N-----K-VNETIDRS---------SLWAVQTPQAFDLPLIK
NAHEQAEKSGY-IGTDDASLVERLGK------------SVFIVNGSYENIKLTTPDDLII
ANAILAK---QKGET---------------------------------------------
------------------------------------------------------------
------------------------------------------------------------
------------------------------------------------------------
-----------------------
>WP_144348500.1|Firmicutes-Negativicutes-Selenomonadales-Sporomusaceae-Sporomusa-Sporomusa_termitida WP_144348500.1 2-C-methyl-D-erythritol 4-phosphate cytidylyltransferase [Sporomusa termitida]QDR78776.1 Bifunctional enzyme IspD/IspF [Sporomusa termitid
------------------------------------------------------MVCVII
AAAGQGKRMG--S---GINKVLLPLAGKAVLVHTVLAAAAVEAVGRVIITAAGEDIEAIR
T-LLASN--------NL-SVP----WQVVAGGIERQHSIANALALI---PDT--------
TD-IVVVHDGARPLAGAHLFDQVVAAA---RQYNA----------AIAAVPVKDTIKSVD
A----------A------G-----W-VMNTPDRR---------KLWAVQTPQAFAAGLLK
KAYARAAEESY-IGTDDAGLVERLGT------------GVQIVQGDYQNIKITTPEDLVF
AEAILAK---RQE----------------------------------------------A
VTMIRTGIGYDVHRLVP-----------G-RKLILGGVNVPYG--LGLDGHSDADVLLHA
IKDALLGAAALGDIGRHFPDTD------GRYKGISSLVLLAEVRVILAGHGYTVNNIDAT
IVAQKPKLA-SYIAKMNENIAVTLGI-GSSQVNVKATTTEGLGFAGQEQGIAAYAAVTII
SARL-------------------
>WP_029237641.1|Proteobacteria-Alphaproteobacteria-Rickettsiales-Anaplasmataceae-Wolbachia-root WP_029237641.1 MULTISPECIES: 2-C-methyl-D-erythritol 4-phosphate cytidylyltransferase [Wolbachia]
MVSMH-------------------------------------TNRLEKY-----KIAALI
VAAGVGSRCN--A---KIPKQYIKLAGKSVLFHTIRKFLANQYISYIRVVVNESQKDFYK
E-VTSST--------ID-TKL----LSPVCGGKSRQSSVKLGLESL---QKI-------N
PD-FVIIHDACRPFVSNILINNLIESMI-NGQYTG----------VVPAIEVEDTISLVS
N-----------------N-----F-IESTISRE---------KLRAMQTPQIFNFRELL
SCHQSVK-----EFTDDSSLMVEHKK------------HVAIIEGEKKNFKLTTKEDINM
AKLLFGE-----------------------------------------------------
-PKFRVGTGYDIHKFVKI-----QNDA-K-SFIKICGVEIEHN--MAIEAHSDGDVAIHA
IVDAILGALGCGDIGEHFPPNS------SKWKDCNSSHFLDFAAKKAQEKGYSVSNLDIT
IVCEEPKIS-PYKAGMKEFISKILEI-NGEFVNIKATTAEKLGSIGRNEGIATYASVLLR
ANFY-------------------
>WP_013043387.1|Verrucomicrobia-Opitutae-Puniceicoccales-Puniceicoccaceae-Coraliomargarita-Coraliomargarita_akajimensis WP_013043387.1 2-C-methyl-D-erythritol 2,4-cyclodiphosphate synthase [Coraliomargarita akajimensis]ADE54665.1 2C-methyl-D-erythritol 2
------------------------------------------------------------
------------------------------------------------------------
------------------------------------------------------------
------------------------------------------------------------
------------------------------------------------------------
------------------------------------------------------------
------------------------------------------------------------
-MRVKTGLGLDSHRFVE-------GET-D-KAFVLGGLVFEDA--PALAGNSDADVILHA
LADAISGVTGRTVIGKVADEMC-------QRGITDSKEYLNVALEDL--GDWQISHVSIV
LECQRPKID-PKVPALRESIAALLGI-AFEDVCITATTGEKLNDVGRGLGIHATVIVTVC
G----------------------
>WP_042453907.1|Firmicutes-Bacilli-Bacillales-Bacillaceae-Bacillus-Bacillus_dielmoensis WP_042453907.1 2-C-methyl-D-erythritol 4-phosphate cytidylyltransferase [Bacillus dielmoensis]
------------------------------------------------M-----TYQVIL
PAAGQGKRMG--A---GKNKLLLSLNDIPILIHTLRVFEEDDHCEGMILAIHPQDEAEFN
R-LLKNY--------QI-QKV----TRLVPGGKERQDSIYNALKTV---KSD--------
-G-IILVHDAARPFIKIEQIHRLTKTA---ETAGA----------AIIGVPAKDTMKKVQ
D-----------------G-----V-VTETVERS---------SLWAVQTPQAFRISLLL
QAYDQAEEDEF-IGTDDSSLVERMGY------------PVDIVEGDYDNIKITTPEDLYF
AEAILKK---RQKEFC--------------------------------------------
------------------------------------------------------------
------------------------------------------------------------
------------------------------------------------------------
-----------------------
>WP_017186386.1|Firmicutes-Bacilli-Bacillales-Bacillaceae-Alkalibacillus-Alkalibacillus_haloalkaliphilus WP_017186386.1 bifunctional 2-C-methyl-D-erythritol 4-phosphate cytidylyltransferase/2-C-methyl-D-erythritol 2,4-cyclodiphosphate synthase [Alkalibaci
M-----------------------------------------------E-----NYQAVV
LAAGQGKRMG--I---GHNKQLIALGDRPLIAHTLQVFESDPWCSAVYLVVHPDEHIIMK
D-IVNEY--------SF-SKV----VEFVNGGSERQHSVKNAVDTL---SHDL-------
---VTFVHDGARPFVSEDELHKLYEAT---VLHEA----------AFLATRVTDTVKQVE
------------------G-----H-EVKTLDRN---------KLYQAQTPQAFTYKLLK
EAHEYAATMKM-MATDDVALLELINK------------NAAVVEGSYHNFKLTTPEDIQK
AENMLKI---NRQGN-----------------------------------------YKED
PSLFRIGQGFDVHQLVE-----------R-RPCIIGGVTIPYE--KGLLGHSDADVLLHT
IADAALGAIGEGDIGKHFPDTD------PQYEGLDSKELLQEVWDKVEQSGYTLVNVDCT
IMAQAPKMA-PYIEEMRSVIANLLQA-DLNQVNVKATTTEKLGFTGRKEGIASQAVILLQ
QRA--------------------
>WP_072725990.1|Firmicutes-Clostridia-Clostridiales-Peptostreptococcaceae-Tepidibacter-Tepidibacter_thalassicus WP_072725990.1 2-C-methyl-D-erythritol 4-phosphate cytidylyltransferase [Tepidibacter thalassicus]SHH44224.1 2-C-methyl-D-erythritol 4-phospha
------------------------------------------------------MNSVVI
VAAGKGKRMN--S---NINKQYIKLNEKEIITYTIEVFDKNKNIDEIIVVIRKDEEKFFM
EHILNRY--------KF-NKN----IKIAYGGNERQDSVYNGIKKV---DSD--------
CD-IVLIHDGARPFITDEIINNSIKEA---KKNKA----------VVVGVPVKDTIKILD
D----------N------N-----I-IKGTPKRK---------YLWAVQTPQVFEYRLIK
RAYEKAFEENY-YGTDDATLVEKYGY------------NVKMIMGSYENIKITTKEDINF
GEEILRI---RNVCG---------------------------------------------
----------------------------G-------------------------------
------------------------------------------------------------
------------------------------------------------------------
-----------------------
>WP_085026937.1|Firmicutes-Bacilli-Bacillales-Bacillaceae-Halobacillus-Halobacillus_mangrovi WP_085026937.1 bifunctional 2-C-methyl-D-erythritol 4-phosphate cytidylyltransferase/2-C-methyl-D-erythritol 2,4-cyclodiphosphate synthase [Halobacillus mangrovi]
M-----------------------------------------------I-----KYTAII
LAAGQGKRML--A---GRNKQFLLIDQQPLILHTLSVFDADDWCEEIVLVTNERERSEME
A-LLASS--------PI-NKD----VRLVDGGAERQDSVFEGLKAI---RHT--------
EL-PVFIHDGARPFVKADRLHELAECT---SEKQA----------ALLAVPVTDTIKQKQ
------------------G-----N-HLTTLDRK---------TLWAAQTPQAFSYPLIH
KAHQEARERGY-YGTDDASLVEQLGK------------EVAIVKGSYDNIKLTTPEDLHK
AESYVKN---QRER------------------------------------------KVED
PSMFRIGQGFDVHQLTE-----------G-RKCIIGGVEIPYE--KGLLGHSDADVLLHT
VADACLGAIGEGDIGKHFPDTD------AEFKDADSGKLLQHVWTIVKERGYTLGNMDCT
VIAQAPKMA-PYIEEIQSNIARLLDV-EVGRINVKATTTEKLGFTGRKEGIAAQAVVLLQ
NNQQS------------------
>PIU08894.1|Candidatus_Moranbacteria-root-root-root-root-Candidatus_Moranbacteria_bacterium_CG08_land_8_20_14_0_20_34_16 PIU08894.1 2-C-methyl-D-erythritol 2,4-cyclodiphosphate synthase [Candidatus Moranbacteria bacterium CG08_land_8_20_14_0_20_34_16]
------------------------------------------------------------
------------------------------------------------------------
------------------------------------------------------------
------------------------------------------------------------
------------------------------------------------------------
------------------------------------------------------------
------------------------------------------------------------
--MFRVGFGQDSHRFSH--------DP-N-KKLILGGIEIMEE--KGLKGNSDADVVIHA
ICAAIEQALGRVNFSVYADEMC-------KDGITDSVEYLKIAIVHMKEDGYKINNLGIS
IEAKTPKIL-PIEDKIKNRLVEILDI-GKNRIGINATSGKGLTAFGQSEGIQVFAIVSLI
KNEKN------------------
>WP_135077729.1|Proteobacteria-Alphaproteobacteria-Rhizobiales-Methylocystaceae-Terasakiella-Terasakiella_sp._SH-1 WP_135077729.1 bifunctional 2-C-methyl-D-erythritol 4-phosphate cytidylyltransferase/2-C-methyl-D-erythritol 2,4-cyclodiphosphate synthase [
M-----------------------------------------------K-----QIYAII
VAGGRGSRFG--S---ELPKQYCELAGKPVLFHTVQAFLSHPRISGVRVIIHPDDYGLYD
S-AVEGL------------EL----LAPVHGGATRQDSVRQGLESL---AEL-------E
PD-LVLIHDAARPFVKADVIDRVIDKV---KEGQG----------VIPALPVSDTLKKEK
Q-----------------G-----L-CVGTVDRS---------NLWRAQTPQGFLFPDIY
GAHQSQKGC---ELTDDAAVMEAVGK------------QITFVLGHEDNLKITTPDDMGR
AQRMMKM-----------------------------------------------------
DLEFRNGTGFDVHRFAE-----------G-DFVTLCGVEVPHT--HGLSGHSDADVALHA
LTDAILGAIAQGDIGSHFPPSD------MQWKGVSSDRFLKKACDLVAEKKGTICHLDLT
IICERPKIG-PHRDAMRQKIAEIAGI-SIDRVSVKGTTTEKLGFTGRSEGIAAQASATVK
L----------------------
>GCE52200.1|Armatimonadetes-Armatimonadia-Capsulimonadales-Capsulimonadaceae-Capsulimonas-Capsulimonas_corticalis GCE52200.1 bifunctional enzyme IspD/IspF [Capsulimonas corticalis]
M-----------------------------------------------T-----KMHAVI
PAAGLGARFS--T---NGNKVFASLSGRPMLEMTVDAFRRRSEFASIVVVTGEDDLSRCR
E-IVKAI-----------APE----AHVVRGGATRQESVRLGLTAL---DGA-------D
DD-IVFVHDGARPLVSDAIIDRCIEGQ---RRNGN----------AVAAIPVVDTLKLAA
P----------D------Q-----T-VERNIDRE---------RLWAVQTPQVFPLGLLR
EAHASAWKANF-LGTDEASLVERLGI------------PVHLVEGSSTNLKITRAEDAAV
AEALLRP--------------------------------------------------ARS
GAQMRVGFGYDIHRLEF-----------G-RRLVLGGVEIPTTDGRGLDGHSDADVLLHA
ICDSLLGAAGLPDIGHLFPNTD------PAYAGADSMTLLAEVFRRVRELGWRVQNVDAT
IVAEAPKIG-PYTAQMRNNIVQLLEI-EPSCLGIKATTNEGLGSLGQGLGIAAQAVACLC
QGD--------------------
>SMN17237.1|Proteobacteria-Gammaproteobacteria-root-root-Candidatus_Thioglobus-uncultured_SUP05_cluster_bacterium SMN17237.1 2-C-methyl-D-erythritol 2,4-cyclodiphosphate synthase [uncultured SUP05 cluster bacterium]
------------------------------------------------------------
------------------------------------------------------------
------------------------------------------------------------
------------------------------------------------------------
------------------------------------------------------------
------------------------------------------------------------
------------------------------------------------------------
-MKFKTGLGQDSHAFEN---------N-K-KPLLLAGIDFNYT--QGLRANSDGDVLLHA
LTNAISSLTGVNILGAKADELC-------QQGVTDSSEYLKLALAEL--QDWDIQHVAIS
IECLVPKIS-PKIEDMKNNLASLLNV-SNSDIGITATTGEGLTAFGRGEGIQVLCIISAI
QS---------------------
>WP_073257539.1|Firmicutes-Clostridia-Thermosediminibacterales-Thermosediminibacteraceae-Caldanaerovirga-Caldanaerovirga_acetigignens WP_073257539.1 2-C-methyl-D-erythritol 4-phosphate cytidylyltransferase [Caldanaerovirga acetigignens]SHM70858.1 2-C-met
------------------------------------------------M-----KVAAVI
AAGGRGRRMN--S---TLSKQFLMLKGRPILYYTLNTFENLKEIDEIILVVGSSDIVYAQ
KEILLPY--------RF-RKV-----KLAEGGKERQDSVYNGLRSC---SPQ--------
TD-IVVIHDGVRPFVTRKIILDSIEAA---KKYKA----------VGVGVPVKDTIKVVD
K-----------------G-----F-ILNTPDRK---------TLWAIQTPQTFEYSLIL
KAHEEARKSGF-YGTDDTVLVERLGF------------PVVMIEGAYENIKITTPEDMIV
AEAFLNM-----------------------------------------------------
----------------------------G-------------------------------
----------YGDFKR--------------------------------------------
------------------------------------------------------------
-----------------------
>OGS03797.1|Elusimicrobia-root-root-root-root-Elusimicrobia_bacterium_RIFCSPLOWO2_12_FULL_59_9 OGS03797.1 hypothetical protein A3G41_07030 [Elusimicrobia bacterium RIFCSPLOWO2_12_FULL_59_9]
MS----------------------------------------------P-----NVSAVI
VAGGAGRRMG-------TPKQFLPLGGKPLVQWSLEAFAGVAQVKQIVLVVPPKDFKSAR
A-LARLD----------------GRIQLARSGATRMESVRRGVRAA---SPL--------
AD-VIAVHDGARPLVASRTILECLRQA---RRHGA----------ALPAVPAKDTLKRVR
S----------A------RRA--VW-VEETPPRS---------QFWQAQTPQCYRREVLL
EALRKFPADA--EATDESQLVEKLGR------------RVRIVKAEETNIKVTTPADLAA
AEAYLGR---------------------------------------------------AR
PTNHSAGFGFDIHRLAK-----------G-RRLILGGVLIPHP--KGLVGHSDGDVVLHA
CCDAVLGGCGLGDIGKYFPSRE------RRWKDVSSLKIAGKVMRLLKFAGAVLNHLDAT
VVAQEPRLS-GRCGAIRAALASAFGL-APARVNFKAKTHEGLGEVGRGEAISCYAVASLS
LPQ--------------------
>PIQ72403.1|Candidatus_Roizmanbacteria-root-root-root-root-Candidatus_Roizmanbacteria_bacterium_CG_4_10_14_0_2_um_filter_36_35 PIQ72403.1 2-C-methyl-D-erythritol 2,4-cyclodiphosphate synthase [Candidatus Roizmanbacteria bacterium CG11_big_fil_rev_8_21_14_
------------------------------------------------------------
------------------------------------------------------------
------------------------------------------------------------
------------------------------------------------------------
------------------------------------------------------------
------------------------------------------------------------
------------------------------------------------------------
--MSRIGIGQDSHPFEK--------VE-N-KPLILGGVKISDN--GGLQGNSDGDVIIHS
LCNALSSAVGGNSLGTWSDDMC------LKQGVKDSTKYLKYILNIIKNKNYILENISIS
VEAKKPYLSIDVITKIKEKLAMLLDI-NLDQIGITFTSGEELTAFGRSEATQVFSIVSLF
KRKE-------------------
>OQX18107.1|Proteobacteria-Deltaproteobacteria-Desulfobacterales-Desulfobulbaceae-root-Desulfobulbaceae_bacterium_A2 OQX18107.1 hypothetical protein BWK76_08550 [Desulfobulbaceae bacterium A2]
MK-------------------------------------------GRRV-----KTAVII
PAAGSGQRMG--G---GKPKQYLTLGGVPLLVRSIRPFLALLDITLVVVAVPAERVESTR
T-LCRQQL-------ET-DER----LHVIAGGASRQLSVQAGLAAL---PAE--------
IG-MVLVHDGARPLVREELIRACLEAA---LRDGA----------AIAAVEVADTLKLAT
T----------N------R-----R-IARTLPRE---------GLWRAQTPQAVRRDWLE
QAFQQATQDNF-QGTDEASLLEHAGL------------PVTLVPSGEDNLKITRPEDLRL
AEALLAG---ALLPQTEKKPL------------------------------PPAPVPPAA
EGGLRIGHGYDAHRLVT-----------G-RPLVLGGITVPHH--LGLDGHSDADVLLHA
LMDALLGAIGLGDIGRHFPDSD------PALRGVDSMLLLGRVMERLRTAGARLLNADLT
IVCQAPRLA-PHIPAMRDRIALACGV-SPGQSNIKATTTEKLGFCGRGEGIAAHAVVLLS
LDASAGRPS--------------
>WP_021756407.1|Chlamydiae-Chlamydiia-Chlamydiales-Chlamydiaceae-Chlamydia-Chlamydia_pecorum WP_021756407.1 2-C-methyl-D-erythritol 2,4-cyclodiphosphate synthase [Chlamydia pecorum]AGW37702.1 2-C-methyl-D-erythritol 2,4-cyclodiphosphate synthase [Chlamyd
M-----------------------------------------------------------
------------------------------------------------------------
------------------------------------------------------------
------------------------------------------------------------
----------------------------SPANTS---------KSKSKKLPQ--------
------------------------------------------------------------
------------------------------------------------------------
-WICRTGIGQDSHRFLP-------ESS-T-KPCILGGVIFENT--PGFQANSDGDVIFHA
VCNAISSITHKIILGEIADKLL------HTRGITDSSVYLEEALKFLKP-TQAISHIAIT
LEGKRPKFR-SKFSELRQSIGNALKI-PSESVGITATSGEGLSDYGCGDGIQCICILTVM
EYRGQ------------------
>PKN76873.1|Proteobacteria-Deltaproteobacteria-root-root-root-Deltaproteobacteria_bacterium_HGW-Deltaproteobacteria-10 PKN76873.1 bifunctional 2-C-methyl-D-erythritol 4-phosphate cytidylyltransferase/2-C-methyl-D-erythritol 2,4-cyclodiphosphate synthase [
------------------------------------------------M-----KSVAII
PAGGAGRRLN--A---GIAKQYLQLDQLPVLVHTLKVFEQAAVINEIILVVPESDIEFVR
KELIIKN--------DL-KKV----TKIIAGGSERQDSVRNGLAAI---DNQ--------
FD-IVLVHDGVRPFVTSEMISRIVEVA---SDCRA----------VAIGMPAKDTIKQTQ
E----------D------A-----L-VVQTMPRQ---------NLWLVQTPQAFTFAVLQ
EAYKAAYRDSY-YGTDDASLVERIGV------------RVKIIAGSYENIKITTQEDLII
AEALLKN---KIG----------------------------------------------G
EMPVRTGLGYDSHRFAE-----------E-RKLVLGGIVIPHD--KGLQGHSDADALIHA
VCDAILGAAGMGDIGRHFPDTD------PVYKGISSMILLERVREMITTKGFAVKNIDVS
IIMEKPKLA-PFAADIAANLAKALDI-SVDRINIKAKTNEGMGFVGRNEGVAVFAVATVS
ERKNNG-----------------
>OFX26925.1|Armatimonadetes-root-root-root-root-Armatimonadetes_bacterium_RBG_16_67_12 OFX26925.1 hypothetical protein A2Z07_04685 [Armatimonadetes bacterium RBG_16_67_12]
MA------------------------------------------RPGSE-----QVAAVI
VAAGSGSRLP--G---GVAKPFLPLGGRWILERAVAPFERCAAIGTIAVVVGAGSVEAVR
A-RLA-------------GKV----AAVVPGGSTRRDSVAAGLDAV---PDAV-------
---WVVVHDGVRPFVSEDLVVAVLDAA---RRSGA----------ATAGLPVSDTLKRVE
G-----------------G-----R-IQATVDRA---------ALWAVQTPQAFRAALLR
EAHRRIGADE--PVTDDADLVQQLGA------------EVVVVAGDSANMKITTPQDLEL
ARQRIAA---------------------------------------------------TE
GGAVRVGTGYDVHRLAP-----------D-RPLVLGGVPIPHP--RGLDGHSDADVLTHA
IMDALLGAAGERDIGYHFPSTD------PAYKGAGSLRLLAVIVERLRAAGWSVANVDAV
VLAEAPRLE-PHVETMRSRLASVLGI-VPGRVGIKATTGEGLGPVGRGEGIAAHAVALLS
RAK--------------------
>OGK31261.1|Candidatus_Roizmanbacteria-root-root-root-root-Candidatus_Roizmanbacteria_bacterium_RIFCSPHIGHO2_12_FULL_33_9 OGK31261.1 2-C-methyl-D-erythritol 2,4-cyclodiphosphate synthase [Candidatus Roizmanbacteria bacterium RIFCSPHIGHO2_12_FULL_33_9]
------------------------------------------------------------
------------------------------------------------------------
------------------------------------------------------------
----------MK------------------------------------------------
------------------------------------------------------------
----------------------------------------------------KFP-----
------------------------------------------------------------
-NNIRVGIGQDSHKFSK---------K-L-KPLIIGGIKLNKI--GGFEANSDGDVILHS
LCNALSSAIGGNSIGTWSDDML------YKKKIRDSKKYVEVVLKSIHGNKYVISNLSIS
IEAKKPRFSLSQINKIKISLSKILKI-SVKQVGITISSGDGMTEFGKGKGIMVFCSVLLI
KNG--------------------
>OGR65685.1|Elusimicrobia-root-root-root-root-Elusimicrobia_bacterium_GWB2_63_22 OGR65685.1 hypothetical protein A2X31_09615 [Elusimicrobia bacterium GWB2_63_22]
MP----------------------------------------GRKVKTG-----GAEAII
LAGGSGARMG-------RDKQYLLLAGRPMIERTVEAFAGSGLFDSVILALGPENLAKYG
P-GWEEA-----------------GIKTVPAGETRTESLRNAFKLV---GAG--------
AA-LVAVHDGARPLVTRELIQACLAKA---AEAGA----------AVPAVPLKDTVKTVA
A----------D------GK----V-FERTPARA---------SLLAVQTPQCYRREVLA
AILDAAGRGK--DYSDESQVLEELGL------------KAAVVPSNYRNIKVTTPEDLVI
AEAFMKD---EKTIS-----------------------------------------TRAK
IPLARAGFGYDIHRLVE-----------G-RPLILGGVKIEHA--KGLLGHSDGDVLLHS
ICDALLGAISAGEIGVYFPPTD------LTLMGISSIAIAEKTIEILASKKARIINVDAT
IVAEEPKLK-PHYEAMRSSVAAILKM-DKADVSIKAKSREGLGDIGHGEAMSCYAAVSVL
K----------------------
>TDI90898.1|Chloroflexi-root-root-root-root-Chloroflexi_bacterium TDI90898.1 2-C-methyl-D-erythritol 4-phosphate cytidylyltransferase [Chloroflexi bacterium]
------------------------------------------------MSDGAGRLAVVL
VAAGQSSRMD------GVDKQVTLLRGEPVISHSLRVFEESDRVGPVVLVMSAGNLEAGK
A-AVAGG--------KF-AKV----VAVVAGGERRQDSVRVGLDVL---AGQD---TG-P
PE-FVAVHDGARPFIDSEMLERGLSTA---EKIGA----------AIAAVPVKDTIKVAP
H-----------------R-----L-VTKTPDRS---------EMWAVQTPQIFRFDVLE
AAYETATE----DVTDDASMVEAVGG------------LVAVFDGSNDNIKITTPEDLEL
AGLIFDR---RAGGSAS-----------------------------------SSSMGAAR
GAGSRSGVGFDGHRLVE-----------G-GPLRLGGVDIEFD--RHLEGHSDGDVLLHA
IASAILGAAGLGDLGGMFPSSD------QRYANYDSTQFVKESARQALKAGWLVDHVDAT
IIAQRPRLA-SELPRMMEQLGAVEGI-ASSSINIKVTSTDHVGAIGNGEGIAAQAVVTLV
PATA-------------------
>KHD05230.1|Proteobacteria-Gammaproteobacteria-Thiotrichales-Thiotrichaceae-Thiomargarita-Candidatus_Thiomargarita_nelsonii KHD05230.1 2-C-methyl-D-erythritol 2,4-cyclodiphosphate synthase [Candidatus Thiomargarita nelsonii]
------------------------------------------------------------
------------------------------------------------------------
------------------------------------------------------------
------------------------------------------------------------
------------------------------------------------------------
------------------------------------------------------------
------------------------------------------------------------
---MKTGLGQDSHRFDL-------ENQ-T-KKLKLGGVVFEGE--PPLQGNSDADVVLHA
LCNAISGITSVNILGTVSDDLC------LKQGITDSRVYVQEAVKFL--KDWRITHLSCS
IECKRPKIT-PKIEEMKTSLSELLGLGDKKDVGITATSGEGLTAFGRGEGIQVLCIVTAV
EE---------------------
>WP_035066588.1|Firmicutes-Bacilli-Bacillales-Bacillaceae-Anoxybacillus-Anoxybacillus_gonensis WP_035066588.1 2-C-methyl-D-erythritol 4-phosphate cytidylyltransferase [Anoxybacillus gonensis]AKS37089.1 2-C-methyl-D-erythritol 4-phosphate cytidylyltransfe
------------------------------------------------M-----NYHVVI
PAAGQGKRMN--A---GMNKQFIELEGVPVIIHTLRVFERDDFCQGIVLVINDQEREQFV
H-MLHRF--------EI-KKV----KSLVSGGEERQQSVYNGLKAV---NDG--------
-H-IVLIHDGARPFITINKIHELVRVT---KETGA----------AVLAVPAKDTMKQVI
D-----------------G-----H-IEKTVDRS---------SLWAVQTPQAFSMPLII
AAHERAKKEQF-IGTDDASLVERIGH------------RVVVVEGEYTNIKLTTQEDLLF
AEAILRA---RGDR----------------------------------------------
------------------------------------------------------------
------------------------------------------------------------
------------------------------------------------------------
-----------------------
>OGE03830.1|Candidatus_Curtissbacteria-root-root-root-root-Candidatus_Curtissbacteria_bacterium_RIFCSPLOWO2_01_FULL_41_18 OGE03830.1 2-C-methyl-D-erythritol 2,4-cyclodiphosphate synthase [Candidatus Curtissbacteria bacterium RIFCSPLOWO2_01_FULL_41_18]
------------------------------------------------------------
------------------------------------------------------------
------------------------------------------------------------
------------------------------------------------------------
------------------------------------------------------------
------------------------------------------------------------
------------------------------------------------------------
--MGRVGIGQDSHRFAK---------G-K-RSLILGGVKLSDS--GGLTGNSDADVILHS
LSNALSSAIGGDSLSTWFDEMV-------EKGVKDSQKSVEYIFQKIKGEKYRVENVSIA
VEAKKPYIELTVAAKMKETIASLLEI-NTKQVGITFTSGEGLTPFGRGLGIQSISTVLLS
KNISK------------------
>WP_136799408.1|Proteobacteria-Deltaproteobacteria-Desulfobacterales-Desulfobulbaceae-Desulfopila-Desulfopila_sp._IMCC35004 WP_136799408.1 2-C-methyl-D-erythritol 4-phosphate cytidylyltransferase [Desulfopila sp. IMCC35004]TKB37185.1 2-C-methyl-D-erythri
MT----------------------------------------------S-----KVAAII
PAAGSGTRMK--S---NHPKQYHSLGDAPILVHTVRAFVRHPAIDQTVVAVPAEWLEKTE
H-LLAEH--------GLNCPS----LIVTAGGRRRQDSVFNGLEAL---DDD--------
IE-IVLVHDGARPLLSSELIDRCCQAV---EQHGA----------AIAAVPVKDTLKRGG
D----------G------N-----L-VTDTVDRE---------GLWQAQTPQAATLALLR
KGYQAAAGQDV---TDESMLLEHAGI------------PVTLVMGEETNLKITRPEDLAL
AEIIMQR---SLQNDN------------------------------------PSPDAPEG
AAACRIGHGFDAHRLVE-----------G-RKLVLGGIEIDYE--LGLAGHSDADVLTHA
LCDAILGALGAGDIGSHFPDSD------GAFKDIYSIKLLDRTIELARKKGYRIGNADIT
VVCQKPKLA-PHIPRMKEVLAKSCQA-PEDAINLKATTTEKMGYTGRGEGISCHAVVLLT
SAN--------------------
>WP_096400100.1|Proteobacteria-Deltaproteobacteria-Desulfovibrionales-Desulfovibrionaceae-Desulfovibrio-Candidatus_Desulfovibrio_trichonymphae WP_096400100.1 2-C-methyl-D-erythritol 4-phosphate cytidylyltransferase [Candidatus Desulfovibrio trichonymphae]
MP-----------------------------------------STSHTE-----KPWALI
MAAGRGSRLA--AAIGEAYKQCLLWHGAPLYWHAARALSRSGAVAGVVFVFPEQRLEDEK
Q-LLRKLHA----REDL-GMP----WLTAGGGELRQDSVHLGLAAL---PPR--------
TR-FVLIHDAARPFVSPALVRNVCESL---QQGAL---------GVVPALPVTDTIKTVK
A-----------------D-----H-VLATLPRE---------QLVAAQTPQGFDARLLL
KAHQHARGASL-AATDDATLMEMAGH------------AVRVITGEAKNVKITRPEDLAL
LEDAPRQ-----------------------------------------------------
--SRRIGMGYDVHRYGK-----------G-RPLKLGGIAVPEG--MEVLAHSDGDVLLHA
LMDALLGCVGLGDIGALFPDSD------ACFDNIASSVLLCKVLAMTREAGMHPEHADMT
IAAQTPRID-PYREKIRNNIARLLNL-PRESVNVKATTEEGMGFIGKGEGIKAWAVVSAV
TDYG-------------------
>PIR01578.1|Candidatus_Nealsonbacteria-root-root-root-root-Candidatus_Nealsonbacteria_bacterium_CG_4_10_14_0_8_um_filter_37_14 PIR01578.1 2-C-methyl-D-erythritol 4-phosphate cytidylyltransferase [Candidatus Nealsonbacteria bacterium CG11_big_fil_rev_8_21_
------------------------------------------------------MNVAII
LAAGQSRRLK------GVNKIFYHINKKPLIFYTLKIFERHPQIKKIIIVSRREDFKKFS
S-LIKDC--------KF-KKI----ETIVRGGKERQDSALNGLKAT---ETLG---AK-P
GD-LILFHNGCNPLVSSEDITKTIKAA---KKYKA----------ALVGQPAKDTIKEVD
K----------N------K-----R-IIKTIDRK---------RIFLAQTPQVIEYNLAK
MAFEKASREKF-KGTDDVSLVEKLGI------------RPKIVQTSFKNIKATYHEDLEF
VNSYIRK-----------------------------------------------------
-YPPR-------------------------------------------------------
-------------------HLC------F-------RYFVE-------------------
----------------KKH-----------------------------------------
-----------------------
>WP_035163836.1|Firmicutes-Clostridia-Clostridiales-Clostridiaceae-Caloranaerobacter-Caloranaerobacter_azorensis WP_035163836.1 2-C-methyl-D-erythritol 4-phosphate cytidylyltransferase [Caloranaerobacter azorensis]KGG80109.1 2-C-methyl-D-erythritol 4-pho
MS-------------------------------------------YLGK-----YISVIV
PAAGMGKRMN--S---KINKQFIKIKDIPVLARTLMEFNKCDYIDEIIVVTRYDEIDFCQ
KEIIEKY--------KL-DKV----KKVIQGGKERQDSVYNGLKEV---NKK--------
SD-IVLIHDGARPFVKRNIIEENIKFA---LEYGA----------CVTGVPVKDTIKKVD
L----------N------G-----E-IISTPNRK---------ELWAIQTPQTFRYDLIL
KAYEKAKLDNF-LGTDDSMLVERMGY------------KVKIVMGDYSNIKITTPEDLII
AETLVDK-----------------------------------------------------
------------------------------------------------------------
------------------------------------------------------------
------------------------------------------------------------
-----------------------
>WP_066234048.1|Firmicutes-Bacilli-Bacillales-Bacillaceae-Geobacillus-Geobacillus_jurassicus WP_066234048.1 2-C-methyl-D-erythritol 4-phosphate cytidylyltransferase [Geobacillus jurassicus]
------------------------------------------------M-----NYEAIV
LAAGQGKRMN--A---GMNKQFLELGGEPLIVRTLKVFDRDERCARIVLVVNPAERSRFE
L-LLDRF--------HI-RKV----AAFADGGEERQHSVYNGLQAL---EGE--------
-E-IVLIHDGARPFVRVRHLHELADAA---IQYGA----------AIPAVRVKDTIKKVD
G-----------------L-----F-VEQTIDRS---------SLWAVQTPQAFRLSLIM
EAHEAAKQAGY-LGTDDASLVERIGK------------PVKIIEGDYRNIKLTTPEDLLF
AEAILAS---RIAE----------------------------------------------
------------------------------------------------------------
------------------------------------------------------------
------------------------------------------------------------
-----------------------
>MAI43548.1|Verrucomicrobia-Opitutae-Puniceicoccales-Puniceicoccaceae-root-Puniceicoccaceae_bacterium_MED-G32 MAI43548.1 2-C-methyl-D-erythritol 2,4-cyclodiphosphate synthase [Puniceicoccaceae bacterium]PDH27038.1 2-C-methyl-D-erythritol 2,4-cyclodiphosp
------------------------------------------------------------
------------------------------------------------------------
------------------------------------------------------------
------------------------------------------------------------
------------------------------------------------------------
------------------------------------------------------------
------------------------------------------------------------
---MKTGLGLDSHRFHE-------DPSIN-KPLILGGVNFESE--LSLKGNSDADVVLHA
ITDAISSITGNTIIGAKADELC-------QKGITDSREYLKLALADF--GDYSISHVAIA
LECHQPKID-PMVETMRISIAELLGI-AFSDVGITATSGEGLTDVGRGLGIHCTAIVTAV
AVAI-------------------
>KQC09010.1|Proteobacteria-Deltaproteobacteria-Syntrophobacterales-Syntrophaceae-Smithella-Smithella_sp._SDB KQC09010.1 hypothetical protein APR62_03575 [Smithella sp. SDB]
------------------------------------------------M-----RIVAII
PAGGAGKRLK--A---NVAKQYLLLNQTPVVVHTLQVFQMSKIVDEIILVLPPGDLASAR
QKLTDKY--------GL-KKV----TKIVAGGKERQDSVRNGLAAI---ENK--------
CD-VIIVHDAARPFVTEKMIKDVVAAA---KVTGA----------ASVGVRAKDTIKKAT
K----------D------N-----M-VKVTIPRQ---------NLWQTQTPQAFKFETFK
KAYKKAYDKKY-YGTDDASLVEQMGG------------KIKMIAGSYDNIKITTPEDVIM
AKALIKN---KTG----------------------------------------------R
EMQIRVGCGYDSHRFVT-----------G-RKLILGGITIPFN--MGLQGHSDADALLHA
VCDALLGAAGAGDIGRHFPDTD------PQYKDISSKVILDRVRKIITDKGFAINNIDAT
IIMEKPKVT-PYVDRIINSIAQVLNI-SATDINIKAKTNENMGFVGRGEGIAVTAVAALN
KE---------------------
>KAB2892263.1|Proteobacteria-Deltaproteobacteria-Desulfobacterales-Desulfobulbaceae-root-Desulfobulbaceae_bacterium KAB2892263.1 2-C-methyl-D-erythritol 4-phosphate cytidylyltransferase [Desulfobulbaceae bacterium]
MH----------------------------------------------A-----TAAAII
PAAGSGTRMG--F---DYPKQFHLLNGIPILIRTVDAFLENPEICRCIVVVPVEWIDTAK
D-LLKQH--------GLNISR----VTVCTGGRRRQDSVRAGLALL---EQT--------
VD-IVLVHDGARPLVDQETITRCCQAA---RTSGA----------AIAAIPVKDTLKKAT
E----------A------G-----Q-ILSTIDRQ---------GLWQAQTPQAIRRLLLQ
KAYDEAGDAD---ATDEASLLERVGI------------PVTIVEGSESNLKITRPEDLRL
AELIVQR---NT-----------------------------------------------P
PPSFRIGHGFDAHRFID-----------G-RPLVLGGVTIPHA--MGLAGHSDADVVTHA
LCDALLGAIGARDIGFHYPDSD------ASFSGVYSITLLEKVLQLVKQRGLCLANADIT
IICQAPRLA-AHIPVMREKLAKGCQT-DTDAINVKATTTERMGYTGREEGISCHAVVLLQ
TRSRE------------------
>THB78551.1|Proteobacteria-Deltaproteobacteria-Desulfobacterales-Desulfobulbaceae-root-Desulfobulbaceae_bacterium THB78551.1 2-C-methyl-D-erythritol 2,4-cyclodiphosphate synthase, partial [Desulfobulbaceae bacterium]
------------------------------------------------------------
--------------------------------------------------------S---
------------------------------------------------------------
LS-VVLVHDGARPFVSQELISRCYQTI---QEHGA----------AIAAVPVKDTIKRQD
A----------A------A-----Q-IQATVDRN---------GLWLAQTPQGARLDLLR
TAYEKNGRED---ATDEASLLERTGI------------PVQLVPGEERNLKITRPDDLEV
ARVLLNP----------------------------------------------------G
ERNMRIGHGFDAHRFAE-----------N-RKLILGGVELDHH--LGLAGHSDADVLTHA
LCDALLGALGKGDIGSHFPDSD------KRYKGIDSLILLDRVMELVNEQNLVVVNADIT
VICQAPRLA-GAIPEMRSRLAARCAI-DKTSLNIKATTTEKMGYTGRQEGISCHAVVLLG
-----------------------
>OPY85556.1|Proteobacteria-Deltaproteobacteria-Syntrophobacterales-Syntrophaceae-Smithella-Smithella_sp._PtaU1.Bin162 OPY85556.1 Bifunctional enzyme IspD/IspF [Smithella sp. PtaU1.Bin162]
------------------------------------------------M-----NTVAII
PAGGSGRRLK--A---DKAKQYLLLDEQPILVHSLRVFELAEIINEIIVVVPENDIEFVG
EELVRKN--------GF-KKV----TNVVAGGAERQDSVKNGLAAV---SEG--------
CD-IVVIHDGVRPFVKEEMISSIVKAA---GEYHA----------ASIGVKVKDTVKETQ
N----------D------C-----I-VRKTLPRQ---------NLWLTQTPQAFKYSVLQ
KAYAAAMNDGY-YGTDDASLVERIGM------------KVKMVAGSYENIKITTPEDLII
AEGLLKN---RSG----------------------------------------------G
EMKFRTGFGYDSHRFAE-----------E-RKLILGGVEIPYE--KGLQGHSDADALIHA
VCDALLGAAGLGDIGRHFPDTD------PAYKGISSMFFLEHVRDMITAEGFSISNIDAT
IIMERPKLA-PFAGAITANIAKTLNL-SAADVNVKAKTNEGMGFAGRGEGIAVSAVATVV
PLK--------------------
>PJD97230.1|Chlamydiae-Chlamydiia-Parachlamydiales-Parachlamydiaceae-Parachlamydia-Parachlamydia_sp. PJD97230.1 2-C-methyl-D-erythritol 2,4-cyclodiphosphate synthase [Parachlamydia sp.]
------------------------------------------------------------
------------------------------------------------------------
------------------------------------------------------------
------------------------------------------------------------
------------------------------------------------------------
------------------------------------------------------------
-----------------------------------------------------------M
PQKFRTGIGQDSHRFLL-------PDS-S-KPCIIAGLIFEDA--PGFNANSDGDIVFHA
ICNAITSLTGVLILGDIADELC------LKHGITDSEVYLKEAMKTLG--KQVVVHVSVT
IEAKKPKFK-ERLLAMRENIARVMNL-SVQEVGITATSGEGLTDFGCGDGAQCFAIVTTE
EMS--------------------
>PID52588.1|Candidatus_Moranbacteria-root-root-root-root-Candidatus_Moranbacteria_bacterium PID52588.1 2-C-methyl-D-erythritol 2,4-cyclodiphosphate synthase [Candidatus Moranbacteria bacterium]
------------------------------------------------------------
------------------------------------------------------------
------------------------------------------------------------
------------------------------------------------------------
------------------------------------------------------------
------------------------------------------------------------
------------------------------------------------------------
--MIRVGIGQDSHPFTT---------E-E-KICVLGGIEIEDV--PGFVGNSDGDVIVHA
LCAAIEQALGRKNFSTYSDVMC-------KEGITDSKEYLKVAVKHMKEMECTVNNVGIS
VECKMPKIL-PIEEKIKKTLAPILET-DIANIGINATTGEGMTAFGRGEGVQAFVIISLQ
KPKN-------------------
>RCL37074.1|Verrucomicrobia-Opitutae-Puniceicoccales-Puniceicoccaceae-root-Puniceicoccaceae_bacterium RCL37074.1 2-C-methyl-D-erythritol 2,4-cyclodiphosphate synthase [Puniceicoccaceae bacterium]
------------------------------------------------------------
------------------------------------------------------------
------------------------------------------------------------
------------------------------------------------------------
------------------------------------------------------------
------------------------------------------------------------
------------------------------------------------------------
---MKTGIGLDSHQFVE-------GES-D-RVLMLGGLVFDDA--PALSGNSDADVILHA
VTDAISGVTGHTVIGSVADAMC-------KEGITDSKEYLKVALAGL--ADWKISHLSVA
IECLRPKID-PKVPALRASLAGLLDI-EDSDVCITATTGEGLNDCGRGLGIHASAVLTAV
LD---------------------
>OYV98247.1|Proteobacteria-Deltaproteobacteria-root-root-root-Deltaproteobacteria_bacterium_37-65-8 OYV98247.1 hypothetical protein B7Z62_04315 [Deltaproteobacteria bacterium 37-65-8]
MS----------------------------------------------V-----GTVVIV
VAGGSGRRMG--G---DIPKQFLSVGGRSLLDRTLSSVSASSRVDAIVLALPAEAAPETG
D-AYRGL-----------PKV----IAVVKGGAERHDSVRNALAAV---PPE--------
AS-IILVHDAVRPFATPGLFDRCAEQA---LLHGA----------AVPVIPIRDTVKTWD
K----------A------A-----G-TLVTRDRS---------GFLRAQTPQGFRAGILR
EAYALAAREGR-AGTDDASLVEAAGH------------AVVGIPGEDANIKITLPEELRM
AAGLLSG-----------------------------------------------------
VPDFRVGLGGDAHRLVP-----------E-RELWLGGVRVDYP--MGLLGHSDGDVLLHA
VADAIYGAMGDRDIGFHFPPGR------EETLGISSRSILAHARGRMAALGFGFLGLDAV
VVCEAPRIA-PLADALRASIAGILAA-PEDRVSVKGKTTEGMGFEGRGEGISAWAVALLQ
GTRSENGGGAAG-----------
>OGE08293.1|Candidatus_Curtissbacteria-root-root-root-root-Candidatus_Curtissbacteria_bacterium_RIFCSPLOWO2_02_FULL_40_13b OGE08293.1 2-C-methyl-D-erythritol 2,4-cyclodiphosphate synthase [Candidatus Curtissbacteria bacterium RIFCSPLOWO2_02_FULL_40_13b]
------------------------------------------------------------
------------------------------------------------------------
------------------------------------------------------------
------------------------------------------------------------
------------------------------------------------------------
------------------------------------------------------------
------------------------------------------------------------
--MFRVGIGQDSHRFAK---------L-R-KPLILGGVKVSDK--GGLRGNSDTDVILHS
LCNALSSAIGGDSLSTWSDEMC-------RRGIKDSQMYVDYIFKKVKREKYKVENVSIA
LEAKKPYIKLVTVQRIKKNIASLLQV-ESTQVGITFTSGEGLTSFGRGLGMQAISMVLLS
K----------------------
>WP_155418460.1|Verrucomicrobia-Opitutae-Puniceicoccales-Puniceicoccaceae-root-Puniceicoccaceae_bacterium WP_155418460.1 2-C-methyl-D-erythritol 2,4-cyclodiphosphate synthase [Puniceicoccaceae bacterium]
------------------------------------------------------------
------------------------------------------------------------
------------------------------------------------------------
------------------------------------------------------------
------------------------------------------------------------
------------------------------------------------------------
------------------------------------------------------------
-MKVKTGIGLDSHQFVE-------GES-D-RVLVLGGIVFDDA--PALSGNSDADVILHA
VTDAVSGVTGRTVIGAVADAMC-------KEGITDSKEYLKLSLADL--ADWQISHLSVA
IECLRPKID-PKVPALRASLAGLLGI-KDSDVCITATTGEGLNDCGRGLGIHASAVLTAV
CD---------------------
>WP_008859177.1|Firmicutes-Negativicutes-Veillonellales-Veillonellaceae-Dialister-Dialister_succinatiphilus WP_008859177.1 2-C-methyl-D-erythritol 2,4-cyclodiphosphate synthase [Dialister succinatiphilus]EHO63389.1 2-C-methyl-D-erythritol 4-phosphate cyt
------------------------------------------------M-----INSLIL
VAAGNGSRMQ--A---SLNKLLLSCAGHPLIYYTLRNVFQSRLLSELVIVTKPEEKPVFE
S-IVDSI--------PH-SIR----VMFAPGGSDRAGSVRNGFHMI---SKK--------
SD-KVLVHDGARPLVDGKTIDDAFTAI--SRENPA----------VAVGVPCIDTIKKVE
G-----------------N-----T-IVETPDRS---------SLFRAQTPQGALTGLFH
RAVEFLSRGG--SFTDDASVLEQLGV------------PVKLIPGKERFFKVTTPDDMDR
LEQALRK----------------------------------------------------D
RCPFRIGQGYDVHRFDE-----------E-RPLILGGVRISEK--GGLLGHSDADVLLHA
IMDSLLGACGLPDIGHYFPDTD------DRFTGADSTRLLMEVKRIIEDEGYMVGNIDST
VIAEKPKLA-KYIPAMKEKIAGFLDI-LPGDIGIKATTNEKMGAIGRREGIAAMASSIVC
RRS--------------------
>WP_012938101.1|Firmicutes-Negativicutes-Acidaminococcales-Acidaminococcaceae-Acidaminococcus-Acidaminococcus_fermentans WP_012938101.1 2-C-methyl-D-erythritol 4-phosphate cytidylyltransferase [Acidaminococcus fermentans]ADB47111.1 2C-methyl-D-erythritol
MN----------------------------------------------N-----ELVCII
AAAGMGKRLG--L---GYNKNYACIRGIPILVRSLHQMSQVPGLDLALVAVAPGEEEGAR
Q-LLEEW--------QP-RQFPNLSWNIVTGGKERQDSVANALARL---PEN--------
TQ-WVAVHDGARPFADPELIQRVWDKA---RETGA----------AVAAVPCKDTIKMAD
L----------E------K-----S-VERTLDRS---------RLWAVQTPQIFRPGLLR
EGFSLAREQHL-DVTDDASLVEALRK------------KVGLVMGSYDNRKITTPEDLDW
AQDLAAR---REG----------------------------------------------K
NMEFRIGSGYDVHRLVE-----------G-RPLILCGVTVPWD--RGLDGHSDADVALHA
LMDALLGAAGMGDIGRLFPDTD------DAYLGADSRKLLAAVLEKLRAAGWQVNNVDVT
IIAQRPKLA-PYEPAMLENLLTDLGL-PRDAVNVKATTTEKLGFTGRGEGIAAEAVASLT
R----------------------
>PJA11467.1|Elusimicrobia-root-root-root-root-Elusimicrobia_bacterium_CG_4_10_14_0_2_um_filter_56_8 PJA11467.1 bifunctional 2-C-methyl-D-erythritol 4-phosphate cytidylyltransferase/2-C-methyl-D-erythritol 2,4-cyclodiphosphate synthase [Elusimicrobia bacte
MI----------------------------------------KKDKKPE-----RAEAII
LAGGSGSRMG-------ADKQYLPLAGRPMIEWTVEAFTSSGLFSKVILALGPENIRKHG
P-GWEKA-----------------GICVAPSGATRTESLRNAFKLI---SPG--------
AA-LVAVHDGARPLADAPLIKACLQKA---AAAGA----------AVPAVPLKDTVKKVS
A----------G------GG----E-FESTPDRA---------ELMAVQTPQCYRRAVLS
SVLDAAGSGK--DYSDESQVLEKLGI------------KAAVVRSNYRNIKVTTPEDLVI
AEAFMKE---GKTVS-----------------------------------------PRSK
KPMARAGFGYDIHRLVE-----------G-RPLVLGGVKIEHS--KGLLGHSDGDAVLHS
ICDALLGSVSAGEIGVYFPPTD------LTIMGISSVEIADKTLGILASKKARIINVDVT
IVAEEPKLK-PYYEAIRDSVAKILKL-SAGDVSIKAKSREGLGDIGHGEAILCFASVSVL
K----------------------
>PIR55062.1|Candidatus_Peregrinibacteria-root-root-root-root-Candidatus_Peregrinibacteria_bacterium_CG10_big_fil_rev_8_21_14_0_10_36_19 PIR55062.1 hypothetical protein COU74_02670 [Candidatus Peregrinibacteria bacterium CG10_big_fil_rev_8_21_14_0_10_36_19
------------------------------------------------------MNHAII
LAAGSGERMN--G---KTDKMLLPINGRPLIYYSLMAFNDHPEIDNVVIVGSKVNKEEFE
K-IIKTY--------HF-GKV----SKVVVGAETRQKSLNEGVKCL---KK-----ID-K
SD-IVLIHNGANPLPSEREITETIEKT---SETGA----------CIVGHSVTSTMKEVE
D-----------------E-----H-IIKTHDRR---------NLFAAETPQAATYEVLL
KAIENANKKGL-QVTDEAMMFEAINQ------------KTAYVKADENNFKVTNQADYVR
LKSILGD----------------------------------------------------I
PDDYRIGLGQDSHSFDT---------S-K-KGLTLAGILLKDE--FAMKANSDGDVILHA
IFNAISQAIGEKSLGFYADPEC-------EKGVTDSKKYLEIILKKMKQQKFKINSLGLM
IEAKTPKFD-PLVTQIKKSLSQILDL-EPRRIGVTATTGEELTSFGQGLGIQCFAIISLA
KVD--------------------
>PKN04112.1|Proteobacteria-Deltaproteobacteria-root-root-root-Deltaproteobacteria_bacterium_HGW-Deltaproteobacteria-9 PKN04112.1 2-C-methyl-D-erythritol 4-phosphate cytidylyltransferase [Deltaproteobacteria bacterium HGW-Deltaproteobacteria-9]
------------------------------------------------M-----TTVAII
PAAGSGKRMQ--G---GLSKQYLPVDGKMILLHTLSVFELSPDIDEIVLVAPEEDIPMIR
Q-MIVEH-------RGM-SKV----RHVMAGGKQRQDSVRNGLAAV---ENQ--------
AD-IVLIHDAVRPFISENLIRLTVQEA---EKHGA----------VAVGMPVKDTIKRVD
P----------G------G-----W-IVETLNRQ---------VLWMTQTPQAFKRSVIQ
EAYRRADEDQF-YGTDDASLVERMGF------------RVKMIAASYANIKITTPEDLLM
AEFLIKK---HK------------------------------------------------
-----------VHNR---------------------------------------------
------------------------------------------------------------
------------------------------------------------------------
-----------------------
>RLT53283.1|Chloroflexi-root-root-root-root-Chloroflexi_bacterium RLT53283.1 2-C-methyl-D-erythritol 4-phosphate cytidylyltransferase [Chloroflexi bacterium]
MRDVMTD---------------------------------LAVEAEATG-----RIGVVI
VGAGSGTRLG------GVDKAFMQLDGRALIGHAVDAFEGVDEVDEIVLVVGPHRIAEAR
R-LSSES--------RW-RKV----VSVVAGGDTRQQSVVAGITAL---GE---------
CT-LIAIHDAARPLVTAEIIRRGFASA---RSHGA----------AVAAIPVRDTLKRSV
G----------Q------PL----L-VESTVDRA---------GLWAAQTPQVFRSSVLS
TSYQLIGDRAS-EYTDDAGIVEAAGF------------PVAIFPGSVGNLKVTLHDDLPV
ATALIRA---RDTARES-------------------------------------RAREHE
APQLRIGTGYDIHRLDT-----------G-RTFVLGGVVIPHT--TGFVGHSDGDVLAHA
VIDALLGAAGLGDIGSHFPPHD------EAFRDADSMELLRRAVQLAAASNLHPLQLDAT
VICERPRLA-AHLPEMRQRLASALGV-GVETVNIKAKTNEGLDAVGEGRAVAVHALVTLH
-----------------------
>OGR47876.1|Elusimicrobia-root-root-root-root-Elusimicrobia_bacterium_GWA2_51_34 OGR47876.1 hypothetical protein A2X33_01005 [Elusimicrobia bacterium GWA2_51_34]OGR57585.1 hypothetical protein A2X34_10500 [Elusimicrobia bacterium GWC2_51_8]OGR87572.1 hy
MG----------------------------------------KENKKKP-----RAAALI
LAGGAGSRMG-------SDKQYLNLCSKPMIEWTVSAFEDSALFSEIILVLSPENIKKHG
A-WWKGR-----------------GVKLAGAGSSRMGSLENGFKKV---SAR--------
SV-IVAVHDGARPLVSREVIAECLARA---FKTGA----------AVPGVALKDTVKKLS
K----------D------GK----N-FEATLERG---------AYMAVQTPQCYRRSLLK
RALDTPGARR--DCTDDSQLLEVLGV------------KPAVVISNYSNLKVTTPEDLII
AEALMKV---KETV-------------------------------------------KRA
QPRARFGFGYDIHRLAG-----------G-RPLIMGGVKLDYS--KGLLGHSDGDVVLHA
VCDALLGSVAAGEIGVYFPPTD------LTIMGISSVDIAEKTLKIMQARKAVIVNLDVT
IVAEEPKMK-PYYELIRKSLAKIFKL-ELDSVNIKAKSREGLGEVGRGEAIVCYAVASVV
K----------------------
>WP_130861362.1|Firmicutes-Clostridia-Clostridiales-Clostridiales_Family_XIII._Incertae_Sedis-Bacilliculturomica-Bacilliculturomica_massiliensis WP_130861362.1 2-C-methyl-D-erythritol 2,4-cyclodiphosphate synthase [Bacilliculturomica massiliensis]
MY--------------------------------------------QNK-----KIGVII
AAAGSGSRMG--G---GISKQFRKIDGMPVLSMALAAFEDHPWIDEITVVTRADSLDLCR
REMIAPY--------GF-RKV----NRIVEGGEQRQDSVYRGLLAL---PED--------
TA-LVLVHDGARPFVSRRIISDSVEAA---FCRGA----------AVAAVPVKDTIKTAE
HVSEGESGGPED------S-----Y-FTGTPDRG---------KLYAVQTPQAFSVPILR
EALERAFEEKF-YGTDDSVLVERLGK------------TVYLVKGEYENIKITTAGDMET
GAAIARG---MKRAAGPEKTE------------------------------RAEEIAVKE
TLTLRVGTGFDVHRLQE-----------G-RKLILGGVEIPWE--KGLLGHSDADVLIHA
VMDALLGAAALGDIGQHFPDTD------QAYRGISSLELLKRVGELLRGKGYGAGNIDAV
VIAQQPKIA-PFIPSMREKIAGALAV-SPEQVSVKATTTEGLGFCGQGEGIAAQAAATVV
PSAALYSDRQAGGD-------R-
>SMM98124.1|Proteobacteria-Gammaproteobacteria-root-root-Candidatus_Thioglobus-uncultured_SUP05_cluster_bacterium SMM98124.1 2-C-methyl-D-erythritol 2,4-cyclodiphosphate synthase [uncultured SUP05 cluster bacterium]
------------------------------------------------------------
------------------------------------------------------------
------------------------------------------------------------
------------------------------------------------------------
------------------------------------------------------------
------------------------------------------------------------
------------------------------------------------------------
--MTKTGLGQDSHAFDS--------EN-N-KPLILGGVAFDHP--QGLKGNSDADVILHS
LTNAISSVTGNNVIGAKADELC-------QKGITDSAEYLKIALADL--KDWNIQHIAIS
IECLTPKIS-AKMQELKQSIATLTGT-QISDIGITATTGEGLTAFGRGEGIQALTIITVS
K----------------------
>OGD95794.1|Candidatus_Curtissbacteria-root-root-root-root-Candidatus_Curtissbacteria_bacterium_RIFCSPLOWO2_01_FULL_41_28 OGD95794.1 2-C-methyl-D-erythritol 2,4-cyclodiphosphate synthase [Candidatus Curtissbacteria bacterium RIFCSPLOWO2_01_FULL_41_28]
------------------------------------------------------------
------------------------------------------------------------
------------------------------------------------------------
------------------------------------------------------------
------------------------------------------------------------
------------------------------------------------------------
------------------------------------------------------------
--MYRIGLGQDSHAFLK--------SG-K-KRLVLGGVTVSES--GGLSGNSDTDVILHS
LCNALSSAIGGDSLSTWSDKMC-------QEGIKGSKKYVEYIFKEVKQKKYKVENVSIC
IEAKKPRLNLKIINKIKESVANLLEV-KTEQVGITFTSGEELTAFGQGKGIQSIAQALLH
D----------------------
>PIP06916.1|Proteobacteria-Deltaproteobacteria-Syntrophobacterales-root-root-Syntrophobacterales_bacterium_CG_4_8_14_3_um_filter_49_14 PIP06916.1 2-C-methyl-D-erythritol 4-phosphate cytidylyltransferase [Syntrophobacterales bacterium CG23_combo_of_CG06-09
MT----------------------------------------------M-----KTVAII
PAGGSGKRMG--E---NLAKQYLSLQGVPLLVHTLMMFQGSSVVDDIFLVVPPEDIRYVQ
QMIIESY--------KL-SKV----SKIVAGGRQRQDSVKNGLDAV---GSD--------
HS-IVVIHDGVRPFISEELIHQVVLGA---LKEKA----------VTFGVPVRDTVKTVD
A----------G------G-----W-VRETLNRD---------SLWLTQTPQAFERQVIK
KAYQMAYEDHF-YGTDDAALVERIGI------------RVRMIPGSDDNIKITTRNDLVW
GEVLLHR---RRTSVN--------------------------------------------
----------------------------G----------------KG-------------
------------------------------------------------------------
------------------------------------------------------------
-----------------------
>WP_104937475.1|Proteobacteria-Deltaproteobacteria-Desulfobacterales-Desulfobulbaceae-Desulfobulbus-Desulfobulbus_oralis WP_104937475.1 2-C-methyl-D-erythritol 2,4-cyclodiphosphate synthase [Desulfobulbus oralis]AVD72270.1 bifunctional 2-C-methyl-D-eryth
MT------------------------------------------PETVL-----SCGAIL
AAGGSGSRMA--A---DRPKQLLPLNGVPILVRSCEVLLQVPGIAEIVVVAPGDWLADCE
A-VCRNLL-----PPER-RPC----LHFTAGGASRQDSVRAGLMAL---SPA--------
LP-LVLVHDAARPLADAELAQNCLACA---DRFGA----------AIAALPLVDTIKAVQ
D-----------------G-----R-IVATLDRS---------RLWQAQTPQAARRELLI
QAYALAEKDGF-QATDEAALLEHAGI------------AVHTVAGSRRNLKITRPEDLLL
ARVLLNA---GNQ---------------------------------------------AK
GTGMRIGHGFDVHRLVA-----------G-RKLILGGVTIDHP--LGLLGHSDADVVCHA
LMDALLGALALGDIGRHFPDSD------ARYRDADSLKLLATVWQMAASRGMRLANADIS
IICQKPKLA-PHLGRMQANLAQACHA-ASTRFNVKASTTEQLGYTGRGEGIAAHAVVLLE
ENHGA------------------
>WP_087293959.1|Firmicutes-Clostridia-Clostridiales-Ruminococcaceae-Gemmiger-Gemmiger_sp._An194 WP_087293959.1 2-C-methyl-D-erythritol 2,4-cyclodiphosphate synthase [Gemmiger sp. An194]OUP24892.1 bifunctional 2-C-methyl-D-erythritol 4-phosphate cytidylyl
MN----------------------------------------------K-----TVTAVI
VAAGSSRRMG-------FDKLSCRISGGTVLEMSLRAFDRHPLVKDIVLVTGENDGPA--
--RAAAA--------AC-EKP----VTLVRGGATRAISVRNGVSAA---SGE--------
---LVAIHDAARPFVSEAVITQALEAA---ASIGA----------AAPAVPMKDTIKQAE
D-----------------G-----R-VKGTPPRE---------TLFAVQTPQCFDRALYL
ELLAHAADDSI---TDDCQLFEQAGR------------TVVLTAGDYANYKITTPEDLK-
-----------------------------------------------------------G
ETSMRIGHGYDVHKLVE-----------G-RRLILGGVDIPYE--KGLLGHSDADVLAHA
VMDAVLGAAALGDIGKHFPDTD------PAYKGADSLELARHVARLMAEQGWKIENIDST
ILCQAPKLA-PHIPTMRRNLAEAFSI-SEEQVSVKATTEEKLGFTGAGEGIAVHAVALIT
R----------------------
>PWL48689.1|Firmicutes-Clostridia-Clostridiales-root-root-Clostridiales_bacterium PWL48689.1 bifunctional 2-C-methyl-D-erythritol 4-phosphate cytidylyltransferase/2-C-methyl-D-erythritol 2,4-cyclodiphosphate synthase [Clostridiales bacterium]
------------------------------------------------M-----KTYAIV
LAAGKGLRAG--L---KQNKMFAQLAGRTPLEYSLKACKKAGCFDGVVIVCQACEMDKAR
E-IGKRIFP---------------DAIYVEGGATRQQSAYAGLKAL---PEE--------
AE-IAAIHDGARCFITPELIVRCVQSC---EVYGS----------GVAGRRCTDTVKTID
A----------E------D-----C-FVRTLNRD---------EIILVETPQVFLKEDIT
KAYEQAFAEGY-TGTDDAGLMERMGR------------KVRLVESREENFKLTIPHDFIR
GERRLME-----------------------------------------------------
SRLMHVGQGYDIHALVP-----------G-RKLILGGIEIPYA--KGLLGHSDADALIHA
LIDALLGAAALGDIGELFPDTD------PAYQDADSMLLLEQVREMLEEKFWAVMNIDAT
LFLEQPKMS-PYKESIRKNIAEALGL-SLEQVNIKAKTAEKFGAVGKGEAIAAAVTCALR
KR---------------------
>KGX90412.1|Firmicutes-Bacilli-Bacillales-Bacillaceae-Pontibacillus-Pontibacillus_halophilus KGX90412.1 2-C-methyl-D-erythritol 2,4-cyclodiphosphate synthase [Pontibacillus halophilus JSM 076056 = DSM 19796]
----------------------------------------------------------MV
LAAGAGKRMR--A---GKNKQFLQVGNKPLLVHTLENFINDRACTNVLVVINEADEHLMR
E-MLLEH--------SL-LEH----VQFVYGGAERQHSVYEGLKRC---SDDS-------
---IVFIHDGARPFVKEDRIEELALRA---SESGA----------ALLAVKVTDTIKQQ-
------------------G-----Q-SLKTLDRS---------TLWAAQTPQAFRHEVIS
RAHEWARTTNY-LGTDDASLVEALGE------------PVEIVEGSYDNIKLTTPEDVEK
AMAILQK---RRGSV-----------------------------------------KKGD
GSHMRIGQGFDVHQLVE-----------G-RPCIMGGVEIPHD--KGLLGHSDADVLLHT
VADAILGALGEGDIGKHFPDTD------PEYKDADSIELLKHVYSLAKEQKYAIGNLDCT
IIAEAPKMG-PHIEEMRNNLARILET-EPSQINVKATTTEKLGFPGRQEGIAAQAVVLLT
RG---------------------
>RZO28751.1|Proteobacteria-Gammaproteobacteria-root-root-root-SAR86_cluster_bacterium RZO28751.1 2-C-methyl-D-erythritol 4-phosphate cytidylyltransferase [SAR86 cluster bacterium]
MK----------------------------------------------M----NNLLVII
AAAGVGKRFG--S---NIPKQYSKINGKTVIERSVRPFIDSENVSKVILAISKDDLEIKN
Q-DFYN------------SEK----IEFVFGGETRQNSIFNALTHV---SDE--------
YE-YVLTHDAARPNVIEDDILNLLRDI---NESGA--------SCSYLYTPVYDSIKQI-
----------------------------QTEDKN---------KFHLVQTPQISRFNDLK
LSLKKCIDENI-ESPDESSAIEYANL------------KTSRIQGRRSNIKITEPEDLEI
LNKF--------------------------------------------------------
--STRSGIGFDLHKYED-----------G-TGMVLGGFKINCG--FKIIAHSDGDVLLHS
IADSILGASGLGDIGKYFSDQD------DKNKNLDSSEIIRFCLEKLNELNLEIYNIDAT
IICEEPKIN-PHRDNILKSLSTLLKI-PVNKIGLKATTSEKIGIIGKNQAIAVQTIVNLR
DKK--------------------
>RJX16672.1|Proteobacteria-Deltaproteobacteria-Desulfobacterales-Desulfobulbaceae-Desulfobulbus-Desulfobulbus_sp. RJX16672.1 2-C-methyl-D-erythritol 4-phosphate cytidylyltransferase [Desulfobulbus sp.]
MP------------------------------------------RKDLT-----EAAAII
AGGGSGLRMG--A---DLPKQFLPLGGTAILALTVQRFLDTAFFTTVVVVVPAAHRAGAA
T-LLREHL-----PADA-QAR----LLLVNGGATRQESVRAGLMAL---PPG--------
TK-TVLVHDAARPLVSSKIIEKCLRAT---EQSGA----------AITAIPVRDTLKEAD
A----------D------H-----L-IQKTVDRD---------GLWQAQTPQGCKVELLR
RAYDLADRDNF-LGTDEASLLEHAGI------------PVVIVEGSEHNFKITRPDDLAL
AEGLTRK-----------------------------------------------------
RQMMKIGHGFDAHRLVP-----------G-RPLILGGEHIPCE--LGLDGHSDADVLIHA
FIDALLGAMGEGDIGRHFPDSD------PRYQGISSLRLLAEVVGLLAQKNLGLGNADIT
VVCQRPRLA-PHLNAMRTNLALTCGV-EKTAINIKATTTEQMGYTGRGEGIAAHAVVLLQ
PLPA-------------------
>WP_124223862.1|Firmicutes-Bacilli-Bacillales-Bacillaceae-Aquisalibacillus-Aquisalibacillus_elongatus WP_124223862.1 2-C-methyl-D-erythritol 2,4-cyclodiphosphate synthase [Aquisalibacillus elongatus]RPF49961.1 2-C-methyl-D-erythritol 2,4-cyclodiphosphate
M-----------------------------------------------S-----EYQVIV
LAAGQGKRMK--A---GKNKQLIQIDNRTIIEHTLQVFEQDTWCQSIYVVVHPNELDLMQ
D-LLRG---------KF-TKV----KKFVEGGQERQDSVRQGFLSL---DDEM-------
---VTFVHDGARPFVTETELHQLYEAT---KINGA----------AFLGVPVTDTVKQIN
N-----------------G-------RVTTLDRS---------KLVAAQTPQAFTYEWLK
KAHENAFEKQL-YATDDVALLEYLNL------------QPKVVYGNHQNFKITNPEDIQK
AQNMLQI---NRSE------------------------------------------DKEA
QSLFRIGQGFDVHQLVE-----------G-RPCIIGGIEIPYE--KGLKGHSDADVLLHT
IADAALGAIGEGDIGKHFPDTD------PTYKDFDSKELLTDVWKMVQDQGYELGNVDCT
VIAQAPKMA-PYIDEIRYQVAKLLDA-DVSLVNVKATTTEKLGFTGRKEGIAAQATILIQ
RKS--------------------
>KKR50166.1|Candidatus_Curtissbacteria-root-root-root-root-Candidatus_Curtissbacteria_bacterium_GW2011_GWA1_40_16 KKR50166.1 2-C-methyl-D-erythritol 2,4-cyclodiphosphate synthase [Candidatus Curtissbacteria bacterium GW2011_GWA1_40_16]
------------------------------------------------------------
------------------------------------------------------------
------------------------------------------------------------
----------MN------------------------------------------------
------------------------------------------------------------
------------------------------------------------------------
------------------------------------------------------------
-NVFRVGIGVDSHGFSK---------S-K-RPLVLGGVEVSKT--GGLEGKSDADVILHS
LCNAISSAIGGDSLSTWSDAMC-------KKGITDSREYLRHIAGRASEKKYQVVNVSVS
VEAKKPRVDLETIKKMKAEIAEILSI-ASDCVGITFTSGEGLTAFGKGLGIQAISQVLLC
QKQ--------------------
>WP_066523491.1|Firmicutes-Clostridia-Clostridiales-Christensenellaceae-Christensenella-Christensenella_minuta WP_066523491.1 2-C-methyl-D-erythritol 2,4-cyclodiphosphate synthase [Christensenella minuta]AYH40213.1 bifunctional 2-C-methyl-D-erythritol 4-
------------------------------------------------M-----KICAII
LAAGSGRRMK--M---DTNKVFIKFDEQSAVVRCLKTFEATGLFSDIIVVCKPEERETME
R-KMNKY--------VK-GLR----CIFCEGGKERQHSVANALPLV---PDD--------
TD-IVMVHDAARCFVTERIIRDCAASA---IRCGS----------GVTAIPATDTIKRTR
R-----------------N-----V-VEETLPRE---------ELVCVQTPQAFSRELLM
RAYAQAEEDGF-LGTDDASLVERICD------------EVHIVPGSPDNIKLTTRADVEH
GNDIARK---------------------------------------------------QQ
MSDIRIGNGFDMHAFAK-----------D-RKLILGGVEIPCD--FGLDGHSDADVLVHA
IMDALLGAARMGDIGGLFPDTD------PQYKDIYSIDLLKEVGTLLTKYGYCVINIDST
LIMQKPKVM-PYRDTMVENIAGALGM-PRSYVNVKATTTEYLGAVGRGEGAAAQAVCILQ
KKRQ-------------------
>WP_040001305.1|Firmicutes-Clostridia-Clostridiales-Clostridiales_Family_XIII._Incertae_Sedis-root-[Eubacterium]_infirmum WP_040001305.1 bifunctional 2-C-methyl-D-erythritol 4-phosphate cytidylyltransferase/2-C-methyl-D-erythritol 2,4-cyclodiphosphate syn
MY--------------------------------------------HNR-----RVYAVI
VAGGRGTRMK--A---PKPKQFLYIGGKTILEKTVDKFKRSSLIDEIIVVTAQDYFEQTE
E-LFHNF-----------GKS----LSIIAGGARRQDSVSNALRYL---KQKG---VS-E
DD-IVLIHDGVRPYIELDIITSIVKEA---SETGA----------AIPCIMPKDTIRDIN
S-----------------G----------SLERS---------DLRCVQTPQGFSATLLM
DAYNKAFAEGG-DFTDDASIAEAFGH------------KVSLVEGSEANIKITTPEDIVL
E-----------------------------------------------------------
---TRIGKGFDVHRLVE-----------G-RALILGGVKIPFE--KGLLGHSDADVLIHA
LIDAILGAASMGDIGRVFPDTD------PAYKDASSLVLLERTWNAVKYRGYDFVNADIT
VICERPKLA-AHVAKMEDNICNVLNI-SRERINIKATTTEKLGFTGRGEGIAAEAVCILS
CSPK-------------------
>TMC66112.1|Chloroflexi-root-root-root-root-Chloroflexi_bacterium TMC66112.1 2-C-methyl-D-erythritol 2,4-cyclodiphosphate synthase [Chloroflexi bacterium]
MSAPTGD---------------------------------GSAGAGHPV-----RADAVV
VAAGASTRMD------GHDKLSAPIGGRPLLAWTLEALAAAATVERIVVVTAAERIPELQ
K------------AAWLPSST----HAVVAGGSRRQESVHAGVAVL---DAP-------D
ER-VVLVHDGARPVLRPALVAAVAEAA---AIHGA----------AIPVLEIGETVKRVD
G-----------------T-----R-VVETIDRK---------TLKLAQTPQGIRVGLLR
QAWRRFAPDGERTFTDEAALLEAARI------------PVHAIPGDPANLKVTVPADLEW
VAVALAP------------------------------------------------SGSIG
AVAPRVGFGSDSHPFGP-----------G-EPLHLGGIAIAGA--PRLHGHSDGDVAIHA
IADALLGAAGLGDLGAMFPAGP------ATPPGISGAEILDSVLEHVRSTGQAPHSIDVT
IVGARPRLA-AHLAAMREAIAALTGL-PLDRVDVKASTGNLDGMVGAGRGIVAYAVAVLA
PESGGRS----------------
>KIA76489.1|Chlamydiae-Chlamydiia-Parachlamydiales-Parachlamydiaceae-Parachlamydia-Parachlamydia_acanthamoebae KIA76489.1 2-C-methyl-D-erythritol 2,4-cyclodiphosphate synthase [Parachlamydia acanthamoebae]
M-----------------------------------------------------------
------------------------------------------------------------
------------------------------------------------------------
---WLLIY----------------------------------------------------
------------------G-----F-----------------------------------
-----------------------------------------------------LAGDLR-
-----------------------------------------------------------M
SKKIRTGLGQDSHRFLQ-------PDS-S-KLCIIAGVIFDDT--PGFNANSDGDVVYHA
ICNAITSLSGVLILGGIADDLC------LNDGITDSEVYLKEALKTLG--KQKIVHVAIS
LEGKKPKFK-DKILQMREKIAQVMGL-SVEEVGITATSGEGLTDFGCGDGVQCFAILTTE
EDI--------------------
>WP_013781141.1|Firmicutes-Clostridia-Thermoanaerobacterales-Thermoanaerobacterales_Family_IV._Incertae_Sedis-Mahella-Mahella_australiensis WP_013781141.1 2-C-methyl-D-erythritol 2,4-cyclodiphosphate synthase [Mahella australiensis]AEE96712.1 2-C-methyl-
------------------------------------------------M-----KVGAVI
VSAGKSQRMN------GVDKQFLKLCGKPVIAYTLDAFLACKDITPIVLVVPDDSISVYR
D-WLNKY-------YGF-YED----IVVTSGGMERQYSVLNGLRAL---PED--------
ID-IVVIHDGARPMVTPKLIENGIEAA---SKFGA----------AVAAVRVKDTVKRSD
G----------Q------H-----F-VERTLSRE---------TLWSIQTPQSFRYDIIM
RAHTLAMEQGY-LGTDDAVLAERAGY------------RVKLFMGNYDNIKITTPDDVPV
AEALLGQ---RHYE------------------------------------------SHVD
SVGYRSGMGYDVHRLVD-----------D-RPLILGGVNIPFN--KGLLGHSDADVLIHA
IIDALLGAAALGDIGRHFPDTD------DSYKDISSMRLLRQVNNLLESGGYVIGNIDAT
IIAEYPKLA-PYIWPMRRCIASVLGL-SIGQVNIKATTTEGLGFAGRQEGIAAYAVASIR
KAGE-------------------
>WP_014945768.1|Chlamydiae-Chlamydiia-Chlamydiales-Chlamydiaceae-Chlamydia-Chlamydia_psittaci WP_014945768.1 2-C-methyl-D-erythritol 2,4-cyclodiphosphate synthase [Chlamydia psittaci]AFS21680.1 2C-methyl-D-erythritol 2,4-cyclodiphosphate synthase [Chlamy
------------------------------------------------------------
------------------------------------------------------------
------------------------------------------------------------
------------------------------------------------------------
------------------------------MNAE---------NDSSLPKPQ--------
------------------------------------------------------------
------------------------------------------------------------
-WIYRVGIGQDSHRFLS-------ESS-A-KPCILAGVIFENS--PGFQANSDGDIIFHA
ICNAISSVTHRIILGEVADELF------HTRGITDSSVYLSEAVKSLKS-NQMISHVAIT
IEGNRPKFL-PKLSAMRQSIASALNI-PLGSVGITATSGEGLSDFGCGDGVQCFCILTIM
EYCG-------------------
>KAA0449968.1|Proteobacteria-Gammaproteobacteria-root-root-Candidatus_Thioglobus-Candidatus_Thioglobus_sp. KAA0449968.1 2-C-methyl-D-erythritol 2,4-cyclodiphosphate synthase [Candidatus Thioglobus sp.]
------------------------------------------------------------
------------------------------------------------------------
------------------------------------------------------------
------------------------------------------------------------
------------------------------------------------------------
------------------------------------------------------------
------------------------------------------------------------
--MTKTGIGQDSHAFID------NKND-K-KPLILGGIIFENA--RGLKGNSDADVVLHS
LTNAISSITGNNILGSRADNLC-------QQGITDSAEYLKLALQDL--GPWRINHIAIA
IECLNPKIA-AKINELKSNIADLTSL-KSSDVGITATTGEGLSAFGKGEGIQVFSIVSAY
YE---------------------
>OLC45498.1|Acidobacteria-root-root-root-root-Acidobacteria_bacterium_13_1_40CM_65_14 OLC45498.1 hypothetical protein AUH43_16125 [Acidobacteria bacterium 13_1_40CM_65_14]
------------------------------------------------M-----HVTAII
AAGGRGQRFG--A---AEPKQLLTVGGRPILERSVSAFLSHASVNDVVVVLPRELVDNPP
A-YLRSAEA--VALHGS-AKP----LRLVAGGARRQDSVANGFHAA---AGH--------
SE-LIVIHDAARPFVSADLIARTIAAA---VESGA----------AVAAIVARDTVKRST
T-----GDSE-M------R-----F-VTETLARD---------SIFLAQTPQAFRRSVLA
EALQLAD-----DVTDEAALAERAGH------------QVRLVEGEASNIKITTPDDLVL
AEAIAKA---GKHDAIAEAGQHDAIARSA------EAFARHG------------SESPER
EGFSRAGTGYDLHRLVA-----------G-RPLILGGVTIPSD--VGALGHSDADVVCHA
ITDAILGAAGHGDIGRHFPDAD------PRWKDASSLDLLARAAQMVAAQGFEVGNVDVT
VLLERPKIR-DHVDAMRQAVATALGI-DAARVSIKGKTNEGVDAIGRGEAIAAHAIALVR
SR---------------------
>PIO06335.1|Candidatus_Micrarchaeota-root-root-root-root-Candidatus_Micrarchaeota_archaeon_CG08_land_8_20_14_0_20_59_11 PIO06335.1 2-C-methyl-D-erythritol 2,4-cyclodiphosphate synthase [Candidatus Micrarchaeota archaeon CG08_land_8_20_14_0_20_59_11]
------------------------------------------------------------
------------------------------------------------------------
------------------------------------------------------------
------------------------------------------------------------
------------------------------------------------------------
------------------------------------------------------------
------------------------------------------------------------
-MDFRVGLGHDSHAFCE-----------G-KKCMLGGVLFPGE--KGFKANSDGDVVLHA
VCNALSSAVGGRSLSSYADEMC-------GRGITDSREYAKVALGKVTDAGYSVSSVSVS
IECAKPRIE-PAFEKMQASLSKILGI-PAGRIGITATTGETLSAFGKGEGVMAYAVVLVT
KN---------------------
>WP_080128707.1|Chlamydiae-Chlamydiia-Chlamydiales-Chlamydiaceae-Chlamydia-Chlamydia_suis WP_080128707.1 2-C-methyl-D-erythritol 2,4-cyclodiphosphate synthase [Chlamydia suis]
------------------------------------------------------------
------------------------------------------------------------
------------------------------------------------------------
------------------------------------------------------------
-----------------------------MTTTP---------PRFVLPNPE--------
------------------------------------------------------------
------------------------------------------------------------
-WIYRVGIGQDSHRFLS-------DED-P-KPCILGGVVFENT--PGFEANSDGDVVLHA
ICNAFSSVTHKGILGGLADELL------KTQGISDSAAYLKEAAASLKP-TQRVSHLAIT
IEGKRPKLL-PRLPVMRKNIAEILQI-PLDSINITATSGEGLTSMGLGEGVQCFCVLTVM
EFCPS------------------
>WP_094548451.1|Firmicutes-Clostridia-Clostridiales-Hungateiclostridiaceae-Petroclostridium-Petroclostridium_xylanilyticum WP_094548451.1 2-C-methyl-D-erythritol 4-phosphate cytidylyltransferase [Petroclostridium xylanilyticum]
MN-------------------------------------------KNKE-----YCSAII
VAAGKGSRMN--A---SKNKQFINIIDRPVLAYTLQAFEDCELIDEIVVVTRQEDIMACK
E-IIDMS--------EL-VKV----KKIVVGGKERQDSVYNGLKEI---SNE--------
AT-IVAIHDGARPLILPKHIEEAIEAA---VQYNA----------AAVGVRVKDTIKLVD
D----------N------N-----N-IVNTLDRS---------KLWAVQTPQVFKVEILK
RAHQKAIEEGI-SATDDCMLVEQMGY------------QVKMVEGSYENIKITTPEDIFL
AEAIISG---RELEE---------------------------------------------
------------------------------------------------------------
----------------------------DEYE----------------------------
------------------------------------------------------------
-----------------------
>WP_139688811.1|Proteobacteria-Betaproteobacteria-Burkholderiales-Sutterellaceae-Sutterella-root WP_139688811.1 MULTISPECIES: 2-C-methyl-D-erythritol 4-phosphate cytidylyltransferase [Sutterella]KAB7652267.1 2-C-methyl-D-erythritol 4-phosphate cytidylylt
MP------------------------------------------DDKKA-----RIAALI
PAAGVGRRMG--A---GIPKQYMDIAGEPMLLQTVRALERVSRIDAIYVVVSQED-AWID
E-TAKAF---G-------PRV----KVLRAGGRERADTVLGGLMAA---NLP--------
GDAWVLVHDAARPCVRPSEVNHLLDEVLGDSSVEG----------GILAVPMADTVKRTD
S----------R------R-----R-ILETVPRE---------NLWRAATPQLFRARTLM
NALQRSTE----GVTDEASAVERLGL------------PVKAVSCRSANIKVTQPGDEIV
AGLILGE---KNM----------------------------------------------T
IPNIRVGQGYDSHRLVE-----------G-RPLVLGGITIPFE--KGLDGHSDADVLLHA
ITDAVLGASALGDIGTHFPPSD------PRWKGADSAKLLAAVMELVRAEGWTLVNIDST
IVAERPKIG-PHMKAIRESVARTLGI-DMERVSVKAKTNEKMDAVGREEGMASYAVALLM
KTPQG------------------
>WP_096231708.1|Firmicutes-Clostridia-Thermoanaerobacterales-Thermoanaerobacterales_Family_III._Incertae_Sedis-Thermoanaerobacterium-Thermoanaerobacterium_sp._RBIITD WP_096231708.1 2-C-methyl-D-erythritol 4-phosphate cytidylyltransferase [Thermoanaerobact
------------------------------------------------M-----FLSAII
VAAGKGKRMG--T---KTNKVLLNINAKPILYYTLSVFESMKEIDEIILVVSKADLKYCK
EEFIDKY--------GF-KKI----KNIVEGGSERQESVFNGLKAV---TKP--------
CD-IVLIHDGARPLIEEKTIIKGIEEA---KIYKA----------VGIAVPVKDTIKEVD
S----------N------N-----F-VVNTPDRK---------YLMAIQTPQIFDYNLIY
NAHLKAIDDGF-SGTDDTVLVERIGS------------KVKLVEGSYKNIKITTPEDLLI
AEALLNT---I-------------------------------------------------
------------------------------------------------------------
------------------------------------------------------------
------------------------------------------------------------
-----------------------
>OGR46403.1|Elusimicrobia-root-root-root-root-Elusimicrobia_bacterium_GWA2_66_18 OGR46403.1 hypothetical protein A2X37_07700 [Elusimicrobia bacterium GWA2_66_18]OGR76748.1 hypothetical protein A2X40_08735 [Elusimicrobia bacterium GWC2_65_9]HAZ09116.1 bi
------------------------------------------------M-----RAAVIV
VCGGSGSRMG-------KPKQFLPLAGSTVAEWSLKCFLDMPDVEVVVLVLGEESFQAHG
P-RLADG-----------------KVKVVRGGSTRMGSVRSGFSAV---PSD--------
VD-VIAVHDGARPMVTPEIARATMTEA---LKSGA----------AVAAVPVKDTLKRVP
K----------G------SA----V-VAETPDRA---------EFWAAQTPQAYRYEILK
EALEKYKDDA--DATDESQLVERCGR------------RVSVVESSYENFKITTPEDITM
ASAIIES---RQG----------------------------------------------G
LPQSRTGFGYDIHRLVA-----------G-RELWLSGVKLPHA--KGLLGHSDGDAVLHA
ACDAVLGALGLGEIGMDFPPED------PAHKGLASREIVKHTLGKVAEAGGELVHLDCT
LVAEEPKMK-PHYAAMKSSLAALFQL-HESRVSLKAKSHEGLDSIGRGEAIACHAVATVL
SR---------------------
>RWX47040.1|Proteobacteria-Deltaproteobacteria-Desulfobacterales-Desulfobulbaceae-Candidatus_Electrothrix-Candidatus_Electrothrix_marina RWX47040.1 2-C-methyl-D-erythritol 2,4-cyclodiphosphate synthase [Candidatus Electrothrix marina]RWX50546.1 2-C-methy
MNEYDIP-----------------------------------------P-----TIAAII
PAAGFGTRMG--A---AIPKQFLELAGEPVFVRTLRVFLAHPEIHIIVLVLPPEQLQSGK
E-QLLPFL-----TPEQ-QGK----MLYTTGGEARQHSVQNGMKAL---PAS--------
IE-RIFVHDGARPLVSAEIIDRCLAGI---EEHGA----------VIAAVPVKDTLKEVE
D----------G------T-----E-IIGTVDRS---------QLWHAQTPQAMDLHLLE
RAYEYAAATEF-IGTDEASLLEHAGV------------SVSVVMGSEENIKITRPEDLRI
AATLLRE---NQE----------------------------------------------G
ETAMRIGHGFDAHRLVE-----------G-RKLILGGVDIPYE--LGLAGHSDADVLVHA
LMDALLGALGAGDIGRHFPDTD------EQYRGADSLTLLERVIALVKAKKMRLVNADIT
VVCQQPKLA-PHLATMQANLREVCRA---EEINIKATTTEEMGYTGRGEGITAHAVVLLT
KTA--------------------
>WP_143763538.1|Firmicutes-Clostridia-Clostridiales-root-root-Clostridiales_bacterium WP_143763538.1 2-C-methyl-D-erythritol 2,4-cyclodiphosphate synthase [Clostridiales bacterium]
-----------------------------------------------------------M
LAGGRGTRMN--L---PYNKALLSLCGKTVIQRSIEAFCSFA--DEMIIVSHADEQSFIQ
E-SISHS--------SL-PFP----CRYVCGGETRQESVLNGLKAL---NTN-------P
ED-IILVHDAARCLVDPMLIERVIHSV---ETCGT----------GIPGIPASSTCKICN
A----------D------H-----L-VVHTPDRT---------NLYEIQTPQGFTAGTLL
PVALNAFRDGI-ECTDDAGLLEHYHI------------PVKVVPGSPDNIKLTEPQDIAR
AKSIIQG----------------------------------------------------V
AHTMRVGMGYDVHRLVE-----------G-RKLILCGVEIPFE--SGLLGHSDADVALHA
LMDAMLGACALGDIGKHFPDTD------DRYKGISSVHLLQETVRIIRDAGYKAANADVT
IVAQKPKLL-PYIPQMISNIASVLNL-PEDRINVKATTTEKLGFEGRMEGISSYAVCTVA
EL---------------------
>WP_082627656.1|Armatimonadetes-Chthonomonadetes-Chthonomonadales-Chthonomonadaceae-Chthonomonas-Chthonomonas_calidirosea WP_082627656.1 2-C-methyl-D-erythritol 2,4-cyclodiphosphate synthase [Chthonomonas calidirosea]
MEIPENPHH------QP-----------------------NRPILPDTQ-----HVGVII
PAAGQARRFL--S---GSNKIWAELAGRSLLQHVLAVFEAHPRIGAIVVVAGAAEREAVE
E-VVKDY-----------RKV----HRVVAGGATRAESVYHGLEAL---PET--------
CE-YVLVHDAARPLLSFALIERVLEAT---VRFGA----------AVPGLPLADTVKRVD
G----------E------G-----F-VRATVPRTVQTAEGTIGGLTAVQTPQGARVELLR
RAYARWASQDG-EPTDEASLIEALGE------------PVAVVEGDFFNIKITRPEDLPR
AEQFYTLLHPQSEKETM-----------------------------------PEPHKKEA
DWCYRTGFGYDVHAFAE-------PLS-G-RKLVLGGVEIPYS--RGLDGHSDADVLLHA
ICDALLGAASLGDIGILFPNTD------PAYRNISSLKLLKAVRERLEEVGWQIENVDAT
VIAEAPKLK-PYRERIQQTIADCLKV-ASERVSVKATTNERMGFIGREEGIACSAVATIR
RSLS-------------------
>WP_046442680.1|Firmicutes-Clostridia-Clostridiales-Catabacteriaceae-Catabacter-Catabacter_hongkongensis WP_046442680.1 bifunctional 2-C-methyl-D-erythritol 4-phosphate cytidylyltransferase/2-C-methyl-D-erythritol 2,4-cyclodiphosphate synthase [Catabacter
------------------------------------------------M-----KLCAII
LAAGSGSRMK--M---DTNKVFIKFEEQSAVVRCLKTFEATGLFSDIIVVCRAEERAVME
R-KAAKY--------LK-DSK----YIFCVGGSERQYSVSNALKHV---PED--------
TD-IVMVHDAARCFVTERIIRDCAASA---IRCGS----------GVAGIGATDTIKRAK
D-----------------G-----V-IIETIPRG---------ELAIIQTPQAFARELIV
RAYRKAEEDGF-LGTDDASLVERITK------------SVHIVKGSPDNIKLTTRTDLEK
GQDIAAR---------------------------------------------------QQ
NSDIRIGNGFDMHAFGE-----------G-RRLVLGGVEIPYE--YGLVGHSDADVLVHA
IMDALLGAARMGDIGGLFPDTD------PRYKDIYSIELLGEVGAMLRKYGYRVVNVDST
LIMQKPKIM-TYREQMIENIAKALSI-SRTYVNVKASTTEFLGAVGRGEGAAAQAACILQ
KQDV-------------------
>WP_013162261.1|Proteobacteria-Deltaproteobacteria-Desulfobacterales-Desulfobulbaceae-Desulfurivibrio-Desulfurivibrio_alkaliphilus WP_013162261.1 2-C-methyl-D-erythritol 4-phosphate cytidylyltransferase [Desulfurivibrio alkaliphilus]ADH84730.1 2-C-methyl
MA--------------------------------------------QKP-----DSAAII
AAGGSGTRMG--G---ELPKQFLELAGIPLFVHCVQAFAAVPEVGRIVVVARSDYLTAAR
Q-MLARH--------DL-AD-----VLVVAGGASRQDSVACGLAALAALPER--------
YE-LVAVHDGARPLVSPNLIQRTLAAA---RRQGA----------AIAALPVRDTLKKAG
A----------AE-----GNANLPL-IDSTISRT---------GLWQAQTPQAARFILLQ
KALAAADTDGF-TGTDEASLLERIGC------------PVALVEGESANFKITTPQDLPL
AQATLAS---TSLPVTG---------------------------------------HGDR
LPLPRIGHGYDVHRLVT-----------D-RPLILGGVTIEHH--LGLLGHSDADVLTHA
LCDAILGALGAGDIGRHFPDND------QQYRGISSLKLLAQVMTKVWAANCRLHHADLT
IIAEKPKLA-PQLAAMQANLAAACQV-NPSQINLKATTTEGLGFAGREEGIAAHAVALLL
-----------------------
>WP_003514705.1|Firmicutes-Clostridia-Clostridiales-Hungateiclostridiaceae-Hungateiclostridium-Hungateiclostridium_thermocellum WP_003514705.1 2-C-methyl-D-erythritol 2,4-cyclodiphosphate synthase [Hungateiclostridium thermocellum]ABN54144.1 2C-methyl-D-
------------------------------------------------------------
------------------------------------------------------------
------------------------------------------------------------
------------------------------------------------------------
------------------------------------------------------------
------------------------------------------------------------
------------------------------------------------------------
---MKVGIGQDSHRFDF-------DNK-D-KKLVLGGVVLEGY--PPLKGNSDADVILHS
LTNAISGVTCVNILGKISDELC------LEKGITDSKVYLKEALKYL--NGQKIIHVSIS
IECLTPKIT-PHIPAIRSSLAKLLDI-PENSIGITATTGEGLTQFGQGQGIQVFSCITVE
-----------------------
>WP_034551652.1|Firmicutes-Bacilli-Lactobacillales-Carnobacteriaceae-Carnobacterium-Carnobacterium_funditum WP_034551652.1 bifunctional 2-C-methyl-D-erythritol 4-phosphate cytidylyltransferase/2-C-methyl-D-erythritol 2,4-cyclodiphosphate synthase [Carnoba
MN----------------------------------------------K-----DYELIL
LAAGHGKRMG--T---SENKVLLPLLEKPLIVYSLRTFLNDNNCCHIIIVAKKDEIPLLK
K-LVKKE------TTTT-TIL----ITIVEGGVERQDSVSCGLKKL---KNL--------
NG-FVMIHDGARPFVDSRSIKALNDVV---HQTKA----------AVLGVPVKDTIKKVE
K-----------------K-----I-VTETLPRS---------ELWQVQTPQAFSSALIL
KAHQTAKAEGF-LGTDDASLIERLGK------------QVVMVPSSYDNIKITTPEDMIM
GEAILKH---QQKE-------------------------------------------QKE
DKMQRVGQGYDVHQLVE-----------G-RPCILGGIKIPFE--KGLSGHSDADVLIHA
IIDALLGAAGKGDIGHLFPDTN------PVFKEVNSRELLKQVSELLRVEKFAIINIDAT
ILAEKPKMQ-PYLKEMQKNLAFDCQI-DAERVNVKATTSEKMGFVGRQEGIAAMAICLLE
KNTIQK-----------------
>SNS38490.1|Firmicutes-Clostridia-Clostridiales-root-Anaerovirgula-Anaerovirgula_multivorans SNS38490.1 2-C-methyl-D-erythritol 4-phosphate cytidylyltransferase [Anaerovirgula multivorans]
ML--------------------------------------------EKG-----MATAIV
LAAGKGKRMG--K---GYNKQYILLRDKPIIVHTLDIFEKSQYINDIILVVGKEEVAFVK
EEIIKKY--------NF-RKI----SKVIVGGKERQDSVYEGLLVA---NKD--------
CE-TVLIHDGARPFVEEGMIKNSIAMA---EKFGA----------AIVAVPVKDTIKRAN
Y----------Q------L-----E-VIDTPERK---------ELWAVQTPQTFQYILLK
KAHDQARKEGI-LVTDDAMMVERLGH------------LVKIVEGSYKNIKITDPQDIII
AEGILSK---EE------------------------------------------------
------------------------------------------------------------
------------------------------------------------------------
------------------------------------------------------------
-----------------------
>OLD40807.1|Armatimonadetes-root-root-root-root-Armatimonadetes_bacterium_13_1_40CM_3_65_7 OLD40807.1 2-C-methyl-D-erythritol 4-phosphate cytidylyltransferase, partial [Armatimonadetes bacterium 13_1_40CM_3_65_7]
MN--------------------------------------------PGV-----RAAAVV
PAAGRGERLG--G---PTPKGLVLLAGRPLVEYALTTLQSVTEVEAIAVAVPPDAVDAVR
D-LARGA--------GL-SKV----VAVIPGGADRQASVAAGLKAL---PPG--------
PD-LVLVHDGARPFLSRKLASEVIAAA---ARDGS----------ATAALPVGETIKQGE
G-----------------G-----W-VRATLDRT---------ALHRIQTPQGFWRPLLE
QAHATAERDGI-RGTDDAVLVERLGS------------PVRLVPGDPANFKVTIPEDLTL
AEAVLSR---RHD----------------------------------------------A
TRAPRVGVGFDCHRFAP-----------A-RALVLGGVTVPHA--RGLLGHSDADVIAHA
VMDALLGAAGCGDIGQQFPPTD------PAY-----------------------------
------------------------------------------------------------
-----------------------
>TCS24783.1|Proteobacteria-Alphaproteobacteria-Rhodospirillales-Acetobacteraceae-Acidomonas-Acidomonas_methanolica TCS24783.1 2-C-methyl-D-erythritol 2,4-cyclodiphosphate synthase [Acidomonas methanolica]GAJ29174.1 bifunctional enzyme IspD/IspF [2-C-meth
MA---------------------------------------------TM-----RIAAIL
LAAGSGRRFAEAAPGHAISKQFLMLGGKPVIRHAAEALQPH-----VDVILPVGDDFALA
E-ALEGL-----------EKV----LPPVGGGSERQHSVRAGLEAL---DALP---GP-P
PD-FVLVHDGARPYVPARITAAVLAAL---EEHPG----------AIPAVRVADTLKRVR
N-----------------G-----V-VETTVPRD---------SLWRAQTPQGFRFTLLR
DLHRTHTD----HATDDAALLEAAGL------------SIAVVPGDDDNIKLTLPEDLVR
LERLLGA-----------------------------------------------------
MPLPRTGLGYDVHAFEA-----------G-RPLILCGITVPHD--RGLAGHSDADVGIHT
LCDAIYGALAEGDIGAHFPPSD------NEWKDMDSARFLIHAGERIRARGGMLVNADVT
LICERPKIR-PHVEAMRARLAELLQV-GIERISVKATTSERLGFTGREEGIAAAATATVL
LP---------------------
>WP_122123573.1|Proteobacteria-Alphaproteobacteria-Rhodospirillales-Acetobacteraceae-Commensalibacter-Commensalibacter_sp._AMU001 WP_122123573.1 bifunctional 2-C-methyl-D-erythritol 4-phosphate cytidylyltransferase/2-C-methyl-D-erythritol 2,4-cyclodiphosp
------------------------------------------------M-----RIALIL
LSAGSGKRFNQNG---TLPKQYVQLLGHPVIFHAAKAFLPH-----VDLVQPVGDASLLS
P-VLNDL--------KN-NKI----LPIIQGGEERQDSVKAGLEAL---AKLP---EPEQ
PD-VVLIHDGARPNVSSEIITKVIDAL---KQYPA----------AIPAIPVAETLKKSK
Q-----------------N-----I-IENTVSRD---------DLYRAQTPQGFNFRQLL
KIHRGSFSK---GATDDAALFEQAGL------------PVMLVMGDENNIKLTYKNDLKR
LECLMSK-----------------------------------------------------
VMIPRIGSGFDVHAFEK-----------D-RPLILCGINIPYE--HGLAGHSDADVALHA
LCDAIYGALAEGDIGSHFPPSD------PQWKNADSQKFIIHAGKRIIERGGKISNLDIT
LICEKPKMR-PYIDSMRQKISELLQL-KLSAISVKATTTEKLGFTGRQEGIACQAVICLL
MPEEETWSKI-------------
>KKP39885.1|Candidatus_Peregrinibacteria-root-root-root-root-Candidatus_Peregrinibacteria_bacterium_GW2011_GWF2_33_10 KKP39885.1 2-C-methyl-D-erythritol 2,4-cyclodiphosphate synthase/2-C-methyl-D-erythritol 4-phosphate cytidylyltransferase [Candidatus Per
------------------------------------------------------MLYILL
LAAGSSERFG------KKSKIFADLAGKPVFLHSLEKFLKLKEEKKIILVVNRKEYRMWN
M-EYGMFLK---------ENS----IELVIGGVTRQTSVFKGFEYV---SNQW--LVV-S
SQ-YLIIHNCANPLVTEKEILDCMKMA---KKCGV----------AGVGQKIDDTVRRNT
P---------PQPPLKKGG-----V-KSIIIDRK---------NLYLMQTPQIIRMDVFQ
KAYEFAKKTGF-EGTDDLAVVENLKAMKNEKCKIKNEIQIKIVPASRQNFKITTKEDLEM
AQKILNS-------------------------------------------------KFLI
LNLQKIGFGEDAHWFENPPSLSRERGQ-G-GELTLGGMKFKNY--PKLQANSDGDVMIHS
LCNALSSVLGGKSLGSFADKMCLSVETSLKLVSTDSKEFLKPLLIDLKKRKLQIQSVSFS
LECLVPKID-EISDDLKNSLAKILQI-SKDKIGITATTGNKTTVFGKGKGVRCGCVVLV-
--G--------------------
>PHY11975.1|Acidobacteria-Acidobacteriia-Acidobacteriales-Acidobacteriaceae-Acidobacterium-Acidobacterium_sp. PHY11975.1 hypothetical protein CK533_01470 [Acidobacterium sp.]
------------------------------------------------M-----HVAAII
AAGGRGVRLG--A---DRPKQFLKLGGRSILALSIDALAASDRIHEIVVAVPPDHLDATA
A-AWAGVT----------GKP----LTIVAGGMRRQDSVANAFART---AAT--------
AD-IILIHDAARPFVTAGVIARTIDAA---ATHGA----------AIAALSVRDTVKQAG
A-----SVADGS------R-----P-ITATIPRD---------SIFLAQTPQAFRRDVLA
RAL--AAGHAI-DATDEAMLVERLGL------------PVQIVEGDAGNIKVTTPEDLEA
ARRRV-------------------------------------------------------
-PDLRIGNGYDLHRLVA-----------G-RPLILAGVTIPFE--LGLDGHSDADIVCHA
VTDAVLGAAAAGDIGRLFPDTD------PKWKGADSIALLRGALVQVHAAGYRVSNVDVT
VIAQRPKLL-PYLLVMRENLAAALDV-DVSAVSIKGKTNEGVDSMGRGEAMACHAVALLT
SNS--------------------
>PJB32007.1|Proteobacteria-Deltaproteobacteria-root-root-root-Deltaproteobacteria_bacterium_CG_4_9_14_3_um_filter_65_9 PJB32007.1 bifunctional 2-C-methyl-D-erythritol 4-phosphate cytidylyltransferase/2-C-methyl-D-erythritol 2,4-cyclodiphosphate synthase [
MS----------------------------------------------V-----GTVVIV
VAGGTGRRMG--S---VVPKQFLSVGGRSLLDRTLSSVSASSSIDAIVLVLPADSPPESK
E-AYRKF-----------PKV----ISVVDGGAERRDSVRNALDVV---PPE--------
TS-ILLVHDAVRPFATPGLFDRCAEQA---RLHGA----------AVPVIPIRDTVKTWD
K----------A------A-----G-ALVTRDRS---------GFLRAQTPQGFRAGILR
EAYDLAAREGR-AGTDDASLVEAAGH------------RVAAIPGEDANIKITLPEDLRM
AAGLLSG-----------------------------------------------------
EPDFRVGLGGDAHRLVP-----------G-RELWLGGVRVDHP--LGLLGHSDGDVLLHA
VADAIYGAMGDRDIGFYFPPDR------EETRGISSRSILAHARGRMAVHGFGILGLDAV
VVCEAPRIA-PLADALRASIAEMLSA-PEDRVSVKGKTTEGMGFEGRGEGISAWAVALLR
GARPENGGGAAG-----------
>WP_011930080.1|Proteobacteria-Gammaproteobacteria-root-root-root-Calyptogena_okutanii_thioautotrophic_gill_symbiont WP_011930080.1 2-C-methyl-D-erythritol 2,4-cyclodiphosphate synthase [Calyptogena okutanii thioautotrophic gill symbiont]BAF61810.1 2-C-m
------------------------------------------------------------
------------------------------------------------------------
------------------------------------------------------------
------------------------------------------------------------
------------------------------------------------------------
------------------------------------------------------------
------------------------------------------------------------
-MKIKTGLGQDSHAFCD---------T-N-KLLILAGVVFDYP--KSLNANSDGDVVFHS
ITNAISSITGINILGAKADTLC-------KQGVTDSVEYLKLAFNDL--NKWKIQHIAIS
IECLHPKIL-PMIEKMKLSISKLLNI-ALQDVGITTTTGEGLTEFGKGNGIQVLSIVTVI
K----------------------
>WP_148954888.1|Firmicutes-Bacilli-Bacillales-Bacillaceae-Bacillus-Bacillus_vietnamensis WP_148954888.1 2-C-methyl-D-erythritol 4-phosphate cytidylyltransferase [Bacillus vietnamensis]TYR97501.1 2-C-methyl-D-erythritol 4-phosphate cytidylyltransferase [B
------------------------------------------------M-----KYQVII
PAAGQGKRMK--A---GRNKLLLELEGRPILIHTLEIFERDTDCEEILLAVHADDKESFE
K-LTAKH--------RI-TKV----RKMVLGGKERQHSVYNALKSA---ENN--------
-L-MVLVHDGARPFVTGEVIKELVKKA---GEMGA----------SIAAAPVKDTIKKAA
E-----------------G-----I-VQETIERS---------SLWQVQTPQAFCHSLLM
GAHQRAEEDSF-TGTDDASLVERLGE------------KVGIVESDYDNIKITTPEDLYF
AEAILAK---RRQI----------------------------------------------
------------------------------------------------------------
------------------------------------------------------------
------------------------------------------------------------
-----------------------
>WP_122974106.1|Chlamydiae-Chlamydiia-Chlamydiales-Chlamydiaceae-Chlamydia-Chlamydia_psittaci WP_122974106.1 MULTISPECIES: 2-C-methyl-D-erythritol 2,4-cyclodiphosphate synthase [Chlamydia]AHK62903.1 2-C-methyl-D-erythritol 2,4-cyclodiphosphate synthase [
------------------------------------------------------------
------------------------------------------------------------
------------------------------------------------------------
------------------------------------------------------------
-----------------------------MNMNS---------KNPSLPKPQ--------
------------------------------------------------------------
------------------------------------------------------------
-WIYRVGIGQDSHRFLP-------ESS-A-KPCILGGVIFENY--PGFQANSDGDIVFHA
ICNALSSVTHRIILGEVADELL------HTRGITDSSVYLSEAVKSLKP-NQMISHVAIT
IEGNRPHFL-SKLSTMRQSIASVLQI-PSSSVGITATSGEGLSDFGCGDGVQCFCVLTVM
EHCDQ------------------
>WP_110130366.1|Verrucomicrobia-Opitutae-Puniceicoccales-Puniceicoccaceae-Coraliomargarita-Coraliomargarita_sinensis WP_110130366.1 2-C-methyl-D-erythritol 2,4-cyclodiphosphate synthase [Coraliomargarita sp. WN38]PXA04558.1 2-C-methyl-D-erythritol 2,4-cy
------------------------------------------------------------
------------------------------------------------------------
------------------------------------------------------------
------------------------------------------------------------
------------------------------------------------------------
------------------------------------------------------------
------------------------------------------------------------
-MKFKTGLGLDSHRFVE-------GES-D-KPLVLGGLVFDDA--PALDGNSDADVILHA
LTDAISGVTGKTVIGKVADGMC-------REGITDSKAYLKVALADL--GDWQISHVSIV
LECLRPKID-PKVPALRESIAGLLAV-ATDDVCITATTGEGLTDCGRGLGIHASVVLTAG
QE---------------------
>WP_089654454.1|Firmicutes-Bacilli-Bacillales-Bacillaceae-Halobacillus-Halobacillus_aidingensis WP_089654454.1 bifunctional 2-C-methyl-D-erythritol 4-phosphate cytidylyltransferase/2-C-methyl-D-erythritol 2,4-cyclodiphosphate synthase [Halobacillus aiding
M-----------------------------------------------K-----KYTAII
LAAGQGKRML--A---GRNKQFLKIGDQPLICHTLSVFDQDEWCEELILVTNERERSQME
E-LLKEY--------PL-RQS----VHLVDGGAERQDSVFAGLEAV---RNR--------
EL-PVFIHDGARPFVPQELLHELSVTA---YEKKA----------ALLAVPVTDTIKQKS
------------------N-----H-GLDTLDRS---------TLWAAQTPQAFSYDLIY
EAHERARKSRY-YGTDDASLVERLDK------------EVAIVKGSYDNIKLTTPEDLHK
AQAYLSN---QRNG------------------------------------------KVGD
GPMFRVGQGFDVHQLTE-----------G-RPCIIGGIEIPYE--KGLLGHSDADVLLHT
IADACLGAIGEGDIGKHFPDTD------PAFKDADSGKLLQHVWDIVTEQGYELGNMDCT
VIAQAPKMA-PYIEQIRENIASLLRV-EPGRINVKATTTEKLGFTGRKEGIAAQAVVLLQ
NNQHS------------------
>WP_042278173.1|Firmicutes-Clostridia-Clostridiales-Peptostreptococcaceae-Romboutsia-[Clostridium]_dakarense WP_042278173.1 2-C-methyl-D-erythritol 4-phosphate cytidylyltransferase [[Clostridium] dakarense]
------------------------------------------------------MNGVVI
VAAGKGSRMK--M---DINKQFIKLNEKEIVAYTIEKFYNHSNIQDIVVVVREEEANILK
KEILEKY--------NF-KNI-----KIAFGGKERQDSVYNGLKML---DKD--------
CK-NVLVHDGARPFVSKEIINNSIDAA---KKHNA----------VVVGVPVKDTIKVVT
K----------D------N-----D-IVDTPDRS---------MLWAVQTPQTFNYEILM
KAYESAFESEF-YGTDDAMLIERIGY------------KVKMIEGSYNNIKVTTPEDINM
GIQILKS---QNL-----------------------------------------------
------------------------------------------------------------
------------------------------------------------------------
------------------------------------------------------------
-----------------------
>WP_013257362.1|Proteobacteria-Deltaproteobacteria-Desulfarculales-Desulfarculaceae-Desulfarculus-Desulfarculus_baarsii WP_013257362.1 2-C-methyl-D-erythritol 4-phosphate cytidylyltransferase [Desulfarculus baarsii]ADK83907.1 2-C-methyl-D-erythritol 4-ph
MA----------------------------------------------E-----KVVAIV
VAAGGGTRMG--G---PAPKQFLALGGRPILSWALAAAQAAACVDAIVVVCPAGWEDHTR
RHCLAPF--------GL-DKV----RAVVAGGAQRQDSVAAGLEAAL--GLG--------
AH-WLLIHDGARPLARPELFAAVLEGA---RAHGA----------AIAGVPVVDTIKRSA
D----------G------R-----L-VQTTEDRR---------PLWRAQTPQGFRAELLA
QALQAARAAGW-SFTDEAGLFERLGR------------EVRLIMGRADNIKITTPEDLAL
AQALLGP-----------------------------------------------------
-PAIRVGQGLDYHRLAP-----------G-RPLVLGGVRLEHE--LGLLGHSDADVLTHA
VMDGLLAAAGLGDIGRLFPDHD------PAHKDADSLVLLGRVVALLAEHGWRPAQIAVT
LVAQGPKIA-PHAPAMAQNLARVAGL-SPGQVNVAATTTEAMGAIGRGEGMSALAVVTIT
PLEGAAEPAPSRRR---------
>WP_012112061.1|Proteobacteria-Alphaproteobacteria-Rhizobiales-Rhodobiaceae-Parvibaculum-Parvibaculum_lavamentivorans WP_012112061.1 bifunctional 2-C-methyl-D-erythritol 4-phosphate cytidylyltransferase/2-C-methyl-D-erythritol 2,4-cyclodiphosphate synthas
------------------------------------------------M-----KVAALI
VAAGRGSRAG--P---GAPKQYRLLAGQPVLRRTLAAFANHPEIMTVLTVIHPEDASAFE
A-ASGGL-----------PKL----LEPVFGGSTRQDSVRAGLEAL---NAD-------A
PD-LVLIHDGARPLISAPVISACIAAL---STHEG----------AQAGLSLTDTIRRTD
K-----------------G-----M-AAETVARD---------TLWRAQTPQAFRFNAIL
DAHRQASGG---EHTDDVSVALAAGV------------KVAMVEGDQDNIKITSAADIQQ
AERILMR-----------------------------------------------------
SGETRTGLGYDVHRFGP-----------G-DYVWLCGVKVPHD--AGLVGHSDADAGLHA
ITDAVLGAIGAGDIGRHFPPSD------PKWKGAPSEIFLAHAAKLATEAGARVSNVDVT
LICELPKIG-PHADAMRARIADILGI-EKGRVSVKATTTEGLGFTGRGEGLAAQAIVTLI
I---------G------------
>WP_027308836.1|Firmicutes-Clostridia-Clostridiales-Clostridiaceae-Caloramator-Caloramator_sp._ALD01 WP_027308836.1 2-C-methyl-D-erythritol 4-phosphate cytidylyltransferase [Caloramator sp. ALD01]
------------------------------------------------M-----MVTALI
VAAGKGKRMG--L---GYNKQYLLIDGKEVISRTIDVFEEAEFIDNIVVVVSKDEIEYFK
ENIVERY--------GY-KKI----EAIVCGGEERQHSVYNGLVEC----KR--------
SD-IVVIHDGARPFVKKEHILETINMA---KKYGA----------SALAVKAKDTVKLVE
G-----------------D-----F-FQQTLDRN---------SIYFIQTPQTFQYQLIL
RAHEYAKEKGI-FATDDTSLVEQLGK------------KVAVVEGSYDNIKITTKEDIYL
AELILKK-----------------------------------------------------
------------------------------------------------------------
------------------------------------------------------------
------------------------------------------------------------
-----------------------
>PIP23968.1|Candidatus_Nealsonbacteria-root-root-root-root-Candidatus_Nealsonbacteria_bacterium_CG_4_10_14_0_2_um_filter_38_17 PIP23968.1 2-C-methyl-D-erythritol 4-phosphate cytidylyltransferase [Candidatus Nealsonbacteria bacterium CG23_combo_of_CG06-09_
------------------------------------------------------MNIATI
LTAGNSTRTK------PVNKIFYQIKRKPLIYYTLLAFEKNPEIQKIILVAKKSDFKIFL
S-LAKRF--------NF-RKI----GKIVEGGKERQDSCFNGLKAA---GKLG---AK-K
ND-LILFHNGSNPLVSQKEIKKVIEAA---KEYGA----------ALVAHKVKDTIKEAD
E----------N------G-----F-VLETIPRE---------RIYLAQTPQTIKYGLAR
EAFEKAYQDKF-YGTDDISLVERMGK------------PIKIVPAAFQNIKVTYPEDFKF
VEAYIRK-----------------------------------------------------
-YYE--------------------------------------------------------
------------------------------------------------------------
------------------------------------------------------------
-----------------------
>KKQ72137.1|Candidatus_Peregrinibacteria-root-root-root-root-Candidatus_Peregrinibacteria_bacterium_GW2011_GWA2_38_36 KKQ72137.1 IspD/ispF bifunctional enzyme (MEP cytidylyltransferase) [Candidatus Peregrinibacteria bacterium GW2011_GWA2_38_36]KKR07114.1
------------------------------------------------------MNIAII
LAGGKSTRFG--S-----DKPLQMISDKPMIMHSVDAFLQAK-VDKIIVVANTENAQKIK
K-LV--------------PKS----VRIILGGKSRQESVFNAIKFL---EKS----LK-S
EG-VILIHNVANPFVGQEEIKNCIRLV---KKFSA----------CITGNLAVDTVKMVD
G-----------------N-----F-IKQTLPRE---------KILLAETPQGFKWSVLY
KAYKNAVTKKL-SATDDAFLVERIGQ------------KVAWTEASPLNKKLTFEHDLK-
------------------------------------------------------------
--PDLIGVGSDFHEFSR-----------I-GALTLAGLKFPKY--KKLEADSDGDAILHA
ITTSISSALGGGSLGTFATSMC-------KSGIKNSRKYLEKTLKQMSEKGYSISNLSLS
IESNEIKID-PISSKLKSALSHLLKI-NQSQIGITAIRGKN------KNGLYCISAILLR
QTH--------------------
>WP_015738432.1|Firmicutes-Clostridia-Thermoanaerobacterales-Thermoanaerobacteraceae-Ammonifex-Ammonifex_degensii WP_015738432.1 2-C-methyl-D-erythritol 4-phosphate cytidylyltransferase [Ammonifex degensii]ACX51554.1 2-C-methyl-D-erythritol 4-phosphate c
MP---------------------------------------------LV-----EAGVVV
VAAGQSRRMG--E---GPKKQFRQLLDLPVFAWSLEVCEKVDLVKEVVLVVPPGEENFCL
E-LVKDRY----------PKL----KAVVPGGEHRQDSVFAGLLHL---SP---------
LP-VAVVHDGARPLVTPALMEEVIKAA---AEWGG----------AIAAVPVRDTVKRVD
A----------E------G-----R-IKETLPRE---------EIYLAQTPQAFRYELLM
QAHRRAKEENY-YATDDAALVEREGV------------KVKVVPGSYSNLKITTPEDLEL
ARALVGG----------------------------------------------------N
DPGLRIGIGYDVHPLVE-----------G-RPLILGGVEIEAP--LGLAGHSDADVLCHA
LMDALLGAMGKEDIGHFFPPSD------PAYRGARSLDLLARVCTWVKEAGFRVVNVDAV
VLAERPRLA-PYLPAIKANFARVLGI-PESRVGIKATTTEGLGFVGREEGMAAYAVVLLA
K----------------------
>WP_087293131.1|Firmicutes-Clostridia-Clostridiales-Ruminococcaceae-Anaerofilum-Anaerofilum_sp._An201 WP_087293131.1 2-C-methyl-D-erythritol 2,4-cyclodiphosphate synthase [Anaerofilum sp. An201]OUP03760.1 bifunctional 2-C-methyl-D-erythritol 4-phosphate 
MQ----------------------------------------------H-----TVTAII
VAAGSSTRMG-------FDKLLYPLDGQPVLARTIHALDTHPMIDQVVVVASAGNIEEVR
G-FAGAC-----------TKP----AVVVQGGATRAASVRAGLEQA---AGE--------
---FVAIHDGARPFVSGQLIERTLRAA---FETGA----------AAPAVPVKDTVKRAQ
G-----------------G-----Y-VVETPPRS---------SLYAVQTPQVFETASYR
RILEQTGDDTV---TDDCQLFERAGL------------PVRLVEGEYGNYKITTPEDLK-
------------------------------------------------------------
EEPMRIGHGYDVHRLVE-----------G-RKLILGGVEIPHE--TGLLGHSDADVLTHA
VMDALLGAAALGDIGQHFPDSD------PAYKGADSLQLARHVAALLQTRGLRIGNIDAT
ILCQAPKLA-PHIPAMRRNLAAALGI-AVESVSVKATTEEKLGFTGEKLGIAAHAVALLR
-----------------------
>WP_042410144.1|Firmicutes-Bacilli-Bacillales-Bacillaceae-Parageobacillus-Parageobacillus_caldoxylosilyticus WP_042410144.1 2-C-methyl-D-erythritol 4-phosphate cytidylyltransferase [Parageobacillus caldoxylosilyticus]KYD15356.1 2-C-methyl-D-erythritol 4-
------------------------------------------------M-----KYEVVI
PAAGQGKRMR--A---GVNKQFIELRHEPLIVRTLKVFDSDEWCDGIIVVINEAERTRFE
Q-LFSRF--------HL-NKI----IAVVNGGKERQHSVYNGLKAL---KNS--------
-N-IVLIHDGARPFVTVEHIHELVTAA---NEYGA----------AVPAVRVKDTIKKVH
G-----------------Q-----F-VKETMERS---------SLWAVQTPQAFHVSLIL
QAHEQAKKEGY-IGTDDASLVERIGG------------KVKIVEGDYRNIKLTTPDDLLF
AEAILSS---RASL----------------------------------------------
------------------------------------------------------------
------------------------------------------------------------
------------------------------------------------------------
-----------------------
>OFX15292.1|Armatimonadetes-root-root-root-root-Armatimonadetes_bacterium_RBG_19FT_COMBO_69_19 OFX15292.1 hypothetical protein A2V59_09635 [Armatimonadetes bacterium RBG_19FT_COMBO_69_19]
MS---------------------------------------------GP-----RTEAIV
VAAGRGERLG--A---SGGKAFVSLLGQPMLVHTLRAVEACPVVARIVLVVPADRVTAAG
E-VIRAF--------QL-TRV----HEVVPGGDERQDSVARGLARV---GE---------
AE-VVLVHDGARPLVRPEVIAAVARAA---AETGA----------ASAGIPMRETVKAVE
A-----------------G-----E-AVRTEDRA---------RFWIARTPQAFWTPLLR
EAHRRASQDGF-RGADDAVLVERLGR------------TVRMVEDSPTNVKITVPDDLRL
AEAYLGG----------------------------------------------------A
RTVTRTGMGVDAHRLVP-----------G-RPLRLGGVEIPHP--LGLAGHSDADVLLHA
VMDALLGAAAMGDIGTYFPPGD------PAYKDADSLGLLQRVGGMLAASGWTVAHLDAV
VLAEAPRIA-PHVPEMRERIGAALGI-DGATVSIKATTTEGMGAVGRGEGITAYAVATVS
RAG--------------------
>KKT76228.1|Candidatus_Peregrinibacteria-root-root-root-root-Candidatus_Peregrinibacteria_bacterium_GW2011_GWA2_44_7 KKT76228.1 2-C-methyl-D-erythritol 2,4-cyclodiphosphate synthase [Candidatus Peregrinibacteria bacterium GW2011_GWA2_44_7]
------------------------------------------------------------
------------------------------------------------------------
------------------------------------------------------------
------------------------------------------------------------
------------------------------------------------------------
------------------------------------------------------------
------------------------------------------------------------
---------MDSHRFER---------E-H-RGLTLGGKYFPDA--PKCQANSDGDVMLHA
LCNAIFQAIGEGSLGTFADALY------EEQGVQDSTVYLNHVLAQMKKEGYAVEQVGFQ
LEGSTPRID-PISADLKAGLAALLDI-SPSCIGITATTGEDLTPFGRGEGLQCWATVTLS
KKTYMMS----------------
>RKZ78530.1|Proteobacteria-Gammaproteobacteria-root-root-root-Gammaproteobacteria_bacterium RKZ78530.1 2-C-methyl-D-erythritol 2,4-cyclodiphosphate synthase [Gammaproteobacteria bacterium]
------------------------------------------------------------
------------------------------------------------------------
------------------------------------------------------------
------------------------------------------------------------
------------------------------------------------------------
------------------------------------------------------------
------------------------------------------------------------
---MKTGLGQDSHRFDF-------EDK-T-KKLILGGVVFEGD--APLQGNSDADVVLHA
LCNAISGITGVNILGTISDTLC------SKYNITDSRFYVQEALNYL--KDWRLCHVSCS
IECKTPKMM-PKIPDMKTSISELLGL-ETQDVGITATTGEGLTAFGRGEGIQVLCIVTAV
NDV--------------------
>SHI55141.1|Firmicutes-Clostridia-Clostridiales-Hungateiclostridiaceae-Thermoclostridium-Thermoclostridium_caenicola SHI55141.1 2-C-methyl-D-erythritol 2,4-cyclodiphosphate synthase [Thermoclostridium caenicola]
------------------------------------------------------------
------------------------------------------------------------
------------------------------------------------------------
------------------------------------------------------------
------------------------------------------------------------
------------------------------------------------------------
------------------------------------------------------------
--MIKVAIGQDSHRFEP-------EGS-G-KKLVLGGITIDGC--PGLEGNSDADVVLHA
LTNAVSGITCVNILGEVADRMC-------REGITDSRAYLREALRHMK-KEARILHVSIS
IEALRPKLS-PHIERMRTSLAGLLGI-EPGSIGITATTGEGLTEFGKGNGIFCTVILTAD
VPAE-------------------
>OGN62122.1|Chlamydiae-root-root-root-root-Chlamydiae_bacterium_RIFCSPHIGHO2_12_FULL_27_8 OGN62122.1 2-C-methyl-D-erythritol 2,4-cyclodiphosphate synthase [Chlamydiae bacterium RIFCSPHIGHO2_12_FULL_27_8]OGN66898.1 2-C-methyl-D-erythritol 2,4-cyclodiphosp
ME----------------------------------------------------------
------------------------------------------------------------
------------------------------------------------------------
------------------------------------------------------------
------------------N-----F-----------------------------------
------------------------------------------------------------
------------------------------------------------------------
-STFVTGIGRDSHRFLK-------NGN-K-KPLILGGMLFDDI--EGLAADSDGDVILHS
ICNAITSITHVPILGDIAIELC------KKDGITDSKVYVQKALETLK--NCKILHVAFT
IEAKKPKIQ-PKILELRKSISNILNI-DISQVGITATSGDGLTNFGLGEGISVFCILSIQ
KF---------------------
>WP_053951834.1|Proteobacteria-Gammaproteobacteria-root-root-Candidatus_Thioglobus-Candidatus_Thioglobus_autotrophicus WP_053951834.1 2-C-methyl-D-erythritol 2,4-cyclodiphosphate synthase [Candidatus Thioglobus autotrophicus]ALE52863.1 2-C-methyl-D-eryth
------------------------------------------------------------
------------------------------------------------------------
------------------------------------------------------------
------------------------------------------------------------
------------------------------------------------------------
------------------------------------------------------------
------------------------------------------------------------
-MKFKTGLGQDSHAFEN---------N-S-KTLLLAGVDCKYA--QGLRANSDGDVVLHA
LTNAVSSITGVNILGEKADNLC-------QQGVTDSREYLKLALQDL--NTWQVQHIAIS
IECLTPKIS-PFMADMKKNIAQLFDI-STDDIGITATTGEGLSAFGKGEGIQVLCIISVI
QA---------------------
>TFG69115.1|Chloroflexi-Thermomicrobia-Thermomicrobiales-root-root-Thermomicrobiales_bacterium TFG69115.1 2-C-methyl-D-erythritol 4-phosphate cytidylyltransferase [Thermomicrobiales bacterium]
MS-----------------------------------------DAGPVL-----RADTIV
VAAGRSRRMG------GEDKLAARIAGRPLLAWTLAVLAEASFVERIVVVATDERRAVIA
A------------DRQLPDKV----VDVVVGGARRQESVYQGFQAF---DRL---DPD-E
SG-VVLVHDAARPFVEPSLIEAVVRAA---TRHGA----------AIPVVPVASTLKRLD
G-----------------D-----R-VVGTVDRV---------GLGAAQTPQGVRRDLLR
TAWSRFPADGPRTFTDEAELIEACSI------------PVHVVAGDPGNFKVTVPADVRR
AADALAG---------------------------------------------------SS
VGTSRTGIGQDSHPFGP-----------G-EPLILGGVEIAGA--ARLIGHSDGDVVLHA
VADALLGAVALGDLGRLFPADS------RTPEGIAGGTLIAEVRRRVEAAGWRPSTLDLT
VIAARPRLG-DHLDVMRDQIASLLGL-DPSSVNVKASSGNLDGADGAGRSISALVVATVD
RLVR-------------------
>WP_012546162.1|Nitrospirae-Nitrospira-Nitrospirales-Nitrospiraceae-Thermodesulfovibrio-root WP_012546162.1 MULTISPECIES: 2-C-methyl-D-erythritol 4-phosphate cytidylyltransferase [Thermodesulfovibrio]YP_002247928.1 bifunctional 2-C-methyl-D-erythritol 4-
------------------------------------------------M-----KRSVIV
VAAGAGKRFG------SPDKVLVEINNKPLFMFPLQTFENTQFIDDIWIVTRKEAIERIK
E-IIQSF--------KI-QKV----KGIIEGGTERQDSVYNALKVL---HKD--------
TD-VVLIHDAARPLISKELIERIIDAM--NPEIDG----------VIPVVELTDTIKWIK
Q----------K------N-----I-IGGTLNRN---------ILRAVQTPQAFWFKRLF
QAYEKAYEEGI-YGTDDAFLVERYGG------------KVIAVKGDEKNIKITIKQDLEK
MKSFLQY---------------------------------------------------DE
MSSLRIGIGYDSHRLVF-----------G-KKLIIGGVEIPYE--KGLEGYSDADVLIHA
IIDAILGSAGLDDIGRHFPDTD------SQYKDISSFILLKRTLELVKKQKIKPVWVDCT
IFAEKPKLS-PYISAMKENLHK-IGL----NVNIKAKTNEGMGFIGRGEGIAAQAICLSS
ITLDP------------------
>PIP14832.1|Candidatus_Roizmanbacteria-root-root-root-root-Candidatus_Roizmanbacteria_bacterium_CG_4_10_14_0_8_um_filter_35_28 PIP14832.1 2-C-methyl-D-erythritol 2,4-cyclodiphosphate synthase [Candidatus Roizmanbacteria bacterium CG23_combo_of_CG06-09_8_2
------------------------------------------------------------
------------------------------------------------------------
------------------------------------------------------------
------------------------------------------------------------
------------------------------------------------------------
------------------------------------------------------------
------------------------------------------------------------
--MSRVGIGQDSHPFEK--------AK-N-KPLILGGVKISDN--GGLKGNSDGDVIIHS
LCNALSSAVGGDSLGTWSDDIC------LKQGIKDSTKYLEYILNIIKNKNYLIENISIS
VEAKKPYLSIDVVVKIKEKLARLLNI-NFDQIGITFTSGEGLTAFGKGKGIQVLTIVSLK
KKSD-------------------
>RUO98853.1|Proteobacteria-Alphaproteobacteria-Rhizobiales-Hyphomicrobiaceae-Hyphomicrobium-Hyphomicrobium_sp. RUO98853.1 bifunctional 2-C-methyl-D-erythritol 4-phosphate cytidylyltransferase/2-C-methyl-D-erythritol 2,4-cyclodiphosphate synthase [Hyphomic
M-----------------------------------------------L-----RIAALI
VAAGRGTRAASQG---AGPKQYASIGAKSVLARAIAAFAGHPNIDDVKVVIHADDRELYE
R-AAQEA--------GA-ATL----SEPAIGGATRQASVLKGLEAL---APS-------S
PD-LVLIHDAARPFVSQRTISHVIAAL---GEKPG----------ALAALAVTDTLKRAS
G-----------------G-----V-VTETIARN---------GLWRAQTPQGFQFAPIL
AAHRKAAESGLDTFTDDAAIAEWAKL------------DVAIVEDSSGNIKITTAEDLEV
ADRQLSR-----------------------------------------------------
SLEPRIGTGFDVHRFCE-----------G-DHVWLGGVRIPHT--HKLEGHSDADVVLHA
LTDALLGAIGDGDIGQHFPPSD------PKWKGAASKLFLEDAVRRVRERGGRVGNVDIT
VLAEAPRVG-PHRPAMQALIGGVLGL-PADRVGIKATTTEQMGFTGRREGVAAMATATVF
VPASSDL----------------
>QEP44945.1|Proteobacteria-Gammaproteobacteria-Chromatiales-Ectothiorhodospiraceae-root-Ectothiorhodospiraceae_bacterium_BW-2 QEP44945.1 2-C-methyl-D-erythritol 4-phosphate cytidylyltransferase [Ectothiorhodospiraceae bacterium BW-2]
MS--------------------------------------------QSV-----RYWAII
PAAGIGRRMG--G---ETPKQYLPLCGRTVLEMTLQRFLDHPLISGIVVVLSAADNHWPN
L-ALTDP-----------------KLMQAQGGSERSESVLNGLARL---QSI----AE-L
ED-WVLVHDAARPCLSADDLNTLLQTL---QHHPV---------GGLLGVAVADTLKRIE
G----------E------Q-----R-VIETISRD---------KIWRALTPQMFRYGLLR
QALEQVKAEKL-AMTDEASAIERLGG------------QPQLVVGSEENLKITWPQDLPR
AEAILQR---QQRL-------------------------------------------AAK
PPPFRIGHGYDAHRFEA-----------D-KPLKLGGVAIDYP--KGLEAHSDGDVVLHA
LADALLGAAALGDIGQHFPDSA------AAYRHIDSRILLRRVATLLQQQSWRVANCDIT
IIAQQPKLA-PYIDAMRRTVAADLDI-KLAQVSVKATTTEKMGFIGREEGIATHAVALLV
SA---------------------
>WP_062155409.1|Proteobacteria-Gammaproteobacteria-Thiotrichales-Thiotrichaceae-Beggiatoa-Beggiatoa_leptomitoformis WP_062155409.1 2-C-methyl-D-erythritol 2,4-cyclodiphosphate synthase [Beggiatoa leptomitoformis]ALG69386.1 2-C-methyl-D-erythritol 2,4-cyc
------------------------------------------------------------
------------------------------------------------------------
------------------------------------------------------------
------------------------------------------------------------
------------------------------------------------------------
------------------------------------------------------------
------------------------------------------------------------
---MKTGLGQDSHRFVL-------ADE-Q-KTLLLGGVVFPDE--LGLAGNSDADVVLHA
ITNGISGITGVNILGKISDDLC------LQQGITDSRVYLQEALKYL--HGWQICHISIS
IECRTPKIT-PRIPEMKQQIAALLQI-TTTDVGITATTGEGLTDFGRGLGIQVFCIVTAI
QA---------------------
>WP_120054824.1|Firmicutes-Negativicutes-Veillonellales-Veillonellaceae-Veillonella-Veillonella_sp._AF36-20BH WP_120054824.1 2-C-methyl-D-erythritol 4-phosphate cytidylyltransferase [Veillonella sp. AF36-20BH]RJU18693.1 2-C-methyl-D-erythritol 4-phosphat
MG----------------------------------------------K-----AISCIV
LAAGAGRRMG--Y---KENKIFIPLGGHSIIQRTIQNVEKIEGLKEIILVVAEGEQEYMY
N-HIQGL--------DL-HIP----VKIVLGGRERQDSVAYGLKAV---SED--------
SN-IVLVHDGARPLASTKLFDSVVRAA---IEYGA----------ATVGVPATDTIKRVN
T----------E------H-----T-VIETLKRS---------ELYQIQTPQGFQKELFK
AAHQKAYDEKY-LGTDDVSLVEYLGK------------PVHIVSGDYCNIKVTTPNDIAV
AKRYLGI----------------------------------------------------E
DKCMRVGFGYDIHQLKA-----------G-RPCILGGVHIESD--LGPDGHSDADVLIHA
LMDAMLGAAGLRDIGYYFPPED------DQYKGISSMLLLEKVNFLLKERGLQAYNIDIM
VISETPKLK-PHIDMMKANLQSILEI-PLDRISIKATTNEMLGAIGRREGIAAQAVVSVY
EGEI-------------------
>PZP54912.1|Proteobacteria-Alphaproteobacteria-root-root-Micavibrio-Micavibrio_aeruginosavorus PZP54912.1 bifunctional 2-C-methyl-D-erythritol 4-phosphate cytidylyltransferase/2-C-methyl-D-erythritol 2,4-cyclodiphosphate synthase [Micavibrio aeruginosavor
M-----------------------------------------------S-----EFAVII
VAAGTGSRAG--D---GLPKQYRDLTGEAVLRHTVNAFLHFPGLVRLCVVINKEHEDLYQ
N-AVRGL--------GL--------PEPVIGGATRQESVAKGLKAL---EGI-------P
ADMPVLIHDGARPFIEYETILNCLKKL---ETAEA----------ITTAIPVHDTLRRSE
D-----------------G-----Y-LGEVIKRE---------NVWLIQTPQGFHYNVIK
RAHETMTG----EYTDDSQMVSEMGV------------RVELVPGSRRNIKLTTEDDFKN
VKRKI-------------------------------------------------------
---TKTGLGYDVHAFGE-----------ASTQIRIGGIDIPHT--KKLLGHSDADVVLHA
ITDAIYGTISSGDIGSHFPPSN------NQFKNMDSSIFLKKAMQDLKAENGQILHIDTV
IICEDPKIG-PHRDKIRESIANICNL-PVKSVSVKATTSEGLGFTGRREGIAAQALVTIE
I----------------------
>WP_156931305.1|Firmicutes-Negativicutes-Veillonellales-Veillonellaceae-Veillonella-Veillonella_atypica WP_156931305.1 2-C-methyl-D-erythritol 4-phosphate cytidylyltransferase [Veillonella atypica]ARF99358.1 bifunctional 2-C-methyl-D-erythritol 4-phospha
M-----------------------------------------------S-----KVSCIV
LAAGAGRRMG--H---DENKIFIKLGQKSIIQWTLSHINQVKAVSEVILVVADGEASYME
Q-HIALL--------GL-SKS----IKIVTGGKERQDSVYAGLQAV---ADD--------
ID-IVLVHDGARPLAKPELFERVIEGA---ETHGA----------VTIGVPSTDTIKRVD
I----------D------G-----Q-VLETLNRN---------ELMNIQTPQGFQKDIFK
EAQEAAKKDTY-LGTDDVSLVEYIGK------------DVYILDGDYENIKVTTPNDIAV
AKRYLGI----------------------------------------------------K
EQRMRVGFGYDIHRLKE-----------G-RPCILGGVHIESP--VGPDGHSDADVLIHA
LMDALLGAAGLKDIGYYFPPED------DAYKGISSMILLKQVNSLLKERGLEAYNIDIM
VISETPKLK-PHIDTMKANLQSVLEI-PLDRISIKATTNEMLGAIGRREGIAAQAVVSVY
EGEV-------------------
>WP_154001075.1|Verrucomicrobia-Opitutae-Puniceicoccales-Puniceicoccaceae-root-Puniceicoccaceae_bacterium WP_154001075.1 2-C-methyl-D-erythritol 2,4-cyclodiphosphate synthase [Puniceicoccaceae bacterium]
------------------------------------------------------------
------------------------------------------------------------
------------------------------------------------------------
------------------------------------------------------------
------------------------------------------------------------
------------------------------------------------------------
------------------------------------------------------------
-MKVKTGIGQDSHQFVE-------DES-D-RVLVLGGLVFDDA--PALSGNSDADVILHA
VTDAVSGVTGRTVIGAVADAMC-------KEGITDSKEYLKLSLADL--ADWQISHLSVA
IECLRPKID-PKVPALRASLAGLLGI-KDSDVCITATTGEGLNDCGRGLGIHASAILTAV
LD---------------------
>CEO87855.1|Firmicutes-Clostridia-Thermoanaerobacterales-Thermoanaerobacterales_Family_III._Incertae_Sedis-Syntrophaceticus-Syntrophaceticus_schinkii CEO87855.1 Bifunctional enzyme IspD/IspF (Includes: 2-C-methyl-D-erythritol 4-phosphate cytidylyltransfer
------------------------------------------------------------
-----------------------------------------------MVVANKSDLSFCR
T-LLNSY--------PL-TKL----AGIAAGGETRQESVAAGLDAL---PQD--------
CG-LVVVHDGARPLLSQGVLEGAIQQA---VVDGA----------VVVAVPVKDTVKVVE
N-----------------E-----E-IKGTPERS---------SLWIAQTPQVFHRSLLK
EALDAARASGF-TGTDDASLVERLGH------------QVKIHPGANENIKITTPEDLFI
ARAILGL---RTDE----------------------------------------------
RVEKRTGLGYDVHPFCQ-----------G-RPLFLGGVEIPEG--PGLSGHSDGDVLLHA
LTDACLGAAGLPDIGHYFPPSD------PRWEGASSLALLGIARGILAKEGFRIVQVDLV
VAVEKPRLA-PYLEEMRGRIAAVLGI-LPSAVGIKATTTEGLGFVGRGEGVACWAVATVC
G----------------------
>OGP34765.1|Proteobacteria-Deltaproteobacteria-root-root-root-Deltaproteobacteria_bacterium_GWC2_65_14 OGP34765.1 hypothetical protein A2X88_04780 [Deltaproteobacteria bacterium GWC2_65_14]HBO68623.1 bifunctional 2-C-methyl-D-erythritol 4-phosphate cytid
M-----------------------------------------------T-----RVVAVV
VAGGSGVRMG--G---QMPKQFLLLGGRSILDRSVFAAAACPEIDGIVLALPPSSPPGLK
E-TYRGA-----------GKV----IEVVEGGEERHDSVRIALEAV---PPE--------
AE-IILVHDAVRPFLSGDLVSRCVELA---REHGA----------VVPVLPIRDTVKEWN
P----------A------S-----R-SLVTVDRA---------KLMRVQTPQGFRAGILR
EAYRKAAEERF-AGTDDASIVERAGH------------PVIPFPGSEENLKITVPEEYRM
AAGLLQE-----------------------------------------------------
EPDFRIGIGGDAHPLAA-----------G-RELWLGGVRIEHD--RGLVGHSDGDVLLHA
IADAVYGALGDRDIGHHFPPGI------PETEGISSRKIIAHARTRMIDRGFGLVGLDAV
VVCEEPRIG-PLAAALRASIAEMFSV-PGDRVSLKGKTTEGMGFEGRREGISAWAVALLR
GSVPNP-----------------
>PIY21182.1|Proteobacteria-Deltaproteobacteria-root-root-root-Deltaproteobacteria_bacterium_CG_4_10_14_3_um_filter_60_8 PIY21182.1 bifunctional 2-C-methyl-D-erythritol 4-phosphate cytidylyltransferase/2-C-methyl-D-erythritol 2,4-cyclodiphosphate synthase,
------------------------------------------------------------
------------A--------------------------ASGDIGPIILVVPENGLLAAR
E-ILVAH--------GL-DHV----TRLVVGGRRRQDSVEQGLAAV---PEG--------
VE-YTIVHDGARPLVTPELVQRCMAEA---RRTGA----------AIAALPVKDTLKAVD
K----------E------H-----L-IQNTVDRQ---------GLWQAQTPQAARTEMLR
QAHVAARLSGF-TGTDEASLLARLGI------------PVSVVEGTELNIKITRPADLEI
AEAILAE---RTSP-------------------------------------------APY
LTISKIGHGYDAHQLVA-----------D-RPLVLGGVTIAHD--LGLLGHSDADVLTHA
LCDAILGAAGLGDLGRHFPDTD------PAFRGISSLLLLRQVMILARQQGFALGNADIT
VIAAAPKLT-PHFPAMRELLATACAS-PAIAINLKATTTEGMGFAGRGEGMAAHAVVLLN
RTALDLSPAVA------------
>OGR45324.1|Elusimicrobia-root-root-root-root-Elusimicrobia_bacterium_GWA2_61_42 OGR45324.1 hypothetical protein A2X35_03510 [Elusimicrobia bacterium GWA2_61_42]OGR77651.1 hypothetical protein A2X38_09750 [Elusimicrobia bacterium GWC2_61_25]
MP-----------------------------------------TRKKTG-----GAEAII
LAGGTGERMG-------AEKQYLPLAGRPMLEWTVEAFTSSGLFSKVILALGPGNLAKYG
P-AWEKA-----------------GVQTAPAGATRTESLRSAFKLV---SPG--------
AE-LVAVHDGARPLVTAALIKACLEKA---ALHGA----------AVPAVALKDTVKKVA
A----------G------GS----V-FESTPDRA---------ALLAVQTPQCYRRAVLA
AILERAGSQK--DYSDESQVLEQLGI------------KAAVVPSTYRNIKVTTPEDLII
AEAFMKE---EKSVS-----------------------------------------TRVK
IPVSRAGFGYDIHRLVE-----------G-RPLILGGIKIEHT--KGLLGHSDGDVVLHS
VCDAMLGSISAGEIGVYFPPTD------LTIMGISSVEIAQKTLEILTSKKARIINLDVT
ILAEEPKLK-PHYEAIRDSICRIFKL-DKADVSVKAKSREGLGDIGHGEAIVCYAVVSVI
K----------------------
>OGQ97536.1|Proteobacteria-Deltaproteobacteria-root-root-root-Deltaproteobacteria_bacterium_RIFOXYD12_FULL_57_12 OGQ97536.1 hypothetical protein A2521_10090 [Deltaproteobacteria bacterium RIFOXYD12_FULL_57_12]
MS----------------------------------------------S-----LAVAIV
PAAGTGSRMG--L---AVPKQFHELAGLPILIHTLRRLELVEELGGIVVVVPAGHRAQVE
E-LVSRY--------RL-TRI----LGVVAGGRLRQDSVKAGLDSL---PAT--------
TE-IVLVHDGARPLVPVALIRACLREA---AKIGA----------AMAAIPVKDTLKAVA
E----------D------G-----L-ILNTVDRQ---------QLWQAQTPQAMRTDLLQ
KAFAAAAQDGF-VGTDEAALLEHINA------------PVSVVPGSERNIKITRPEDLEL
AEALLMH---ETMH-------------------------------------------CQP
LAGLRVGHGYDVHALVP-----------E-RPLVLGGVTIPHH--LGLAGHSDADVLTHA
LCDAILGAVGGGDIGRHFPDSD------DAYKGICSLRLLEQVVELAAQRGYMLVNADIT
VVAQRPRLA-DFLPQITANLATACRV-SPTVINCKATTTEKLGFAGREEGIAAYAVVLME
SK---------------------
>REJ11479.1|Firmicutes-Bacilli-Bacillales-Paenibacillaceae-root-Paenibacillaceae_bacterium REJ11479.1 bifunctional 2-C-methyl-D-erythritol 4-phosphate cytidylyltransferase/2-C-methyl-D-erythritol 2,4-cyclodiphosphate synthase [Paenibacillaceae bacterium]
MLER------------------------------------KEDSAASPP-----AWSAVV
VAAGRGSRMG--T---AEPKQYLALAGKPILLHALERFEAMPEIGEIVLVTGADEIGRCE
A-LCAAH--------GL-RKV----RRIVAGGAERQQSVHRGLAAA---TGE--------
---WVLVHAAVRPLVTPEAVRRCMAQA---EAAGA----------AVLAVPVKDTIKVVD
E----------A------G-----R-IAATPDRR---------TLRAVQTPQAFRRELLL
ACHERAAREGF-AATDDAGVVERYGH------------PVAVAEGEYSNVKITTPEDLTA
AEWLLRI---GRPGAAGAP--------------------PDAG---------DGGNTKGA
GNMIRVGQGFDVHAFAE-----------G-RPLIVGGVTIPHE--RGLLGHSDADVLLHA
IADAVLGALGLGDIGKHFPDTD------PAYKDADSVKLLEHVWSLAKERGYRLGNVDAT
IIAQRPKMA-PYIPQMAQTIARVLEADEPSQVNVKATTTERLGFTGREEGIAAQAAVCLV
KQA--------------------
>OGP19423.1|Proteobacteria-Deltaproteobacteria-root-root-root-Deltaproteobacteria_bacterium_GWA2_65_63 OGP19423.1 hypothetical protein A2X90_00430 [Deltaproteobacteria bacterium GWA2_65_63]OGP26037.1 hypothetical protein A2X91_05275 [Deltaproteobacteria 
MR-----------------------------------------CGGALV-----GTVVIV
VAGGTGRRMG--A---AVPKQFLSVGGRPLLDRTLSSVSAASRVDAIVLALPSDAAPEAI
E-AYRGY-----------PKV----IAVVKGGAQRQDSVRNALAAV---PPE--------
AS-VILVHDAVRPFATPGLFDRCAEQA---LLHGA----------AVPVVPVRDTVKTWD
K----------A------A-----G-TLVTRDRS---------EFLRAQTPQGFRAGILR
EAYALAAREGR-TGTDDASLVEGAGH------------PVVALSGEEANLKITLPEDLRM
AAGLLTE-----------------------------------------------------
DPDFRIGLGGDAHRLVP-----------E-RELWLGGVRVDHP--MGLLGHSDGDVLLHA
VADAIYGAMGDRDIGFHFPPGR------DETLGISSRSILAHARGRMTAEGFGLLGLDAV
VVCEAPRIA-PLADALRASIAGILEV-PEDRVSVKGKTTEGMGFEGRGEGISAWAVALLR
GTRQPDIGGARR-----------
>WP_066354648.1|Firmicutes-Clostridia-Thermosediminibacterales-Thermosediminibacteraceae-Fervidicola-Fervidicola_ferrireducens WP_066354648.1 2-C-methyl-D-erythritol 4-phosphate cytidylyltransferase [Fervidicola ferrireducens]KXG75129.1 2-C-methyl-D-eryt
------------------------------------------------M-----KVAAVI
AAGGRGRRMN--S---TLSKQFLMLKGRPILYYTLNTFESLQEIDEIILVVGSSDIIYAQ
REILQPY--------RF-RKV-----KLVEGGKERQDSVYNGLRSC---SPQ--------
TD-IVVIHDGVRPFVTRKIILDSIEAA---KKYRA----------VGVGVPVKDTIKVVD
K-----------------G-----F-ILNTPDRK---------TLWAIQTPQTFEYSLIL
KAHEEARKSGF-YGTDDTVLVERLGF------------PVRMIEGAYENIKITTPEDMIV
AEAFLNM-----------------------------------------------------
----------------------------G-------------------------------
----------YGDFKR--------------------------------------------
------------------------------------------------------------
-----------------------
>WP_078543170.1|Firmicutes-Bacilli-Bacillales-Bacillaceae-Bacillus-Bacillus_alkalitelluris WP_078543170.1 2-C-methyl-D-erythritol 4-phosphate cytidylyltransferase [Bacillus alkalitelluris]
------------------------------------------------M-----QYEIII
LAAGQGSRMQ--A---GINKQFLEIQSVPLIVHTLRAFEEDQRCNGIILVINPKELDEIE
A-LLNEY--------GI-NKV----HKIVPGGKERQDSVYSGLKVI---GDS--------
-S-VVLVHDGARPFVKQAFIHTLVEKA---LTHSA----------AVLAVPVKETIKQVD
S----------Q------S-----A-VIQTIDRS---------NVWAIQTPQAFQIDILR
DAHEKAVQEGF-LGTDDASLVERIGK------------NVYIVESDYMNIKITTPEDLLF
AEAILKS---RINNKI--------------------------------------------
------------------------------------------------------------
------------------------------------------------------------
------------------------------------------------------------
-----------------------
>WP_085908114.1|Proteobacteria-Alphaproteobacteria-Kiloniellales-Kiloniellaceae-Kiloniella-Kiloniella_majae WP_085908114.1 bifunctional 2-C-methyl-D-erythritol 4-phosphate cytidylyltransferase/2-C-methyl-D-erythritol 2,4-cyclodiphosphate synthase [Kilonie
M-----------------------------------------------S-----GTWAII
VAAGRGSRIG--T---DLPKQYLKLGDTSILALTLDNFLKHPNIDGVLVVIHSDDKELFE
R-ECFQF-----------ADK----VRIAFGGATRQESVLNGLQAL---EST-------R
PN-VVLVHDAARPFTSHDVISDLIHAS---NCGKA----------AVAASPVVDSLKQVT
N-----------------N-----I-ILKNVDRN---------GLWHAQTPQAFPFDLIH
NAHLAIEDLS--NYTDDAAVAETCGH------------QISIVTSSKENFKITTPEDLVQ
ATMIVNN---RLTN--------------------------------------------EL
KMESRTGFGYDVHCFEE-----------G-DHVTLCGIDIPHT--KKLKGHSDADVGLHA
LTDAILGALCEGDIGTHFPPSD------PQWKGALSDQFLIFARDRVIARQGKIIHVDVT
IVCERPKIG-PNRELMVAKMAEILDI-KPNRVSIKATTSEKLGFTGREEGIAAQAVATIQ
LPSTD------------------
>WP_055458284.1|Proteobacteria-Alphaproteobacteria-Rhizobiales-Chelatococcaceae-Chelatococcus-Chelatococcus_sambhunathii WP_055458284.1 bifunctional 2-C-methyl-D-erythritol 4-phosphate cytidylyltransferase/2-C-methyl-D-erythritol 2,4-cyclodiphosphate synt
M-----------------------------------------------P-----LVAAII
VAAGRGTRAR--P--HALPKQYRLLAGRPLVAHSLAAMLRHPAIAKVLCVIHPDDQAIYN
Q-IARGL-------EHE-GKL----LPAGFGGATRQASVHAGLEAL---AGQM---GR-A
PD-IILVHDAARPFLSPQLIDRAIAAA---ELYGA----------AVPGLAVTDTVKVVG
A----------D------G-----C-VAETPDRA---------MLRTVQTPQAFAFPALL
AAHRAAAERGIDGFTDDGAIAEWAGG------------TVHIFPGEARNVKLTTGEDFVE
AERRLSA---------------------------------------------------QR
DMTVRFGIGYDVHTFGE-----------G-DHIMIGGIAIAHE--RGIVAHSDGDVVLHA
LTDALLGAIAEGDIGTHFPPSD------PQWKGASSDLFLRDAGERVRRRGGIIDNVDVI
VVCERPRIG-PHREAIRARIAEILGI-GTGQVSVKATTSEGLGFTGRREGIAAQASATVR
LPASSEGQA--------------
>RKY02815.1|Spirochaetes-root-root-root-root-Spirochaetes_bacterium RKY02815.1 2-C-methyl-D-erythritol 2,4-cyclodiphosphate synthase [Spirochaetes bacterium]
------------------------------------------------------------
------------------------------------------------------------
------------------------------------------------------------
----------MER-----------------------------------------------
------------------------------------------------------------
------------------------------------------------------------
------------------------------------------------------------
-MLFRVGFGTDSHRFES--------SK-V-KPLVLGGVCLSHD--GGLQANSDGDVILHA
LFNAISQACGNYSIGYYADELF-------KKGITDSREYLKIALKMAKEKGYRIGNVGIM
VEAKKPYLGQEEVDKIRRSIAELLDI-EEDAVGLTFTSGEGLTSFGRGEGILAQSIVSLY
RDDMGHP----------------
>KRP35360.1|Verrucomicrobia-Opitutae-Opitutales-Opitutaceae-root-Opitutaceae_bacterium_BACL24_MAG-120322-bin51 KRP35360.1 2-C-methyl-D-erythritol 2,4-cyclodiphosphate synthase [Opitutaceae bacterium BACL24 MAG-120322-bin51]
------------------------------------------------------------
------------------------------------------------------------
------------------------------------------------------------
------------------------------------------------------------
------------------------------------------------------------
------------------------------------------------------------
------------------------------------------------------------
-MKVKTGLGLDSHRFIE-------GDS-D-KPLILGGVVFEDA--PALSGNSDADVILHA
VTDAISGVTGVTVIGAVADKLC-------RDGITDSKAYLAVALESL--GDWRLTHVSIV
LECLRPKID-PKVPVLRASVAGLLGL-KIADVCITATTGEQLNDVGRGLGIHASVMVTAV
AD---------------------
>OFW04031.1|Acidobacteria-root-root-root-root-Acidobacteria_bacterium_RIFCSPLOWO2_02_FULL_68_18 OFW04031.1 hypothetical protein A3I61_05735 [Acidobacteria bacterium RIFCSPLOWO2_02_FULL_68_18]OFW50591.1 hypothetical protein A3G77_09900 [Acidobacteria bact
------------------------------------------------M-----HVTAII
AAGGRGARFG--G---AVPKQLLPLAGRPILQRSLEAFLRHPRITDIVVALPAELLAVPP
A-YLVSA-----------AKP----IALVEGGGRRQDSVALAFARV---PAD--------
AE-VVVVHDAARPFVSDSLITRTLDAA---VVDGA----------AIAAVAATDTVKRGN
D----------Q------R-----L-IVGTVPRG---------EIFLAQTPQAFRTGVLR
TALTRAD-GAF-YATDEAALVERGGH------------PVRLVEGDPRNVKITTAADVEL
AERLLAP---------------------------------------------------AA
GSVARIGAGYDLHRLIA-----------G-RRLVLGGVGIPFE--KGLAGHSDADAVCHA
LTDAVLGAVAAGDIGRHFPDTE------ARWKDADSLALLARAAEIVADAGFVVGNVDVV
VIAERPRLA-PHVDAMRANLATALAV-TPGQVSVKGKTNEGVGSIGAGESIAVHAVALLV
RR---------------------
>KAA1298344.1|Chloroflexi-root-root-root-root-SAR202_cluster_bacterium KAA1298344.1 2-C-methyl-D-erythritol 4-phosphate cytidylyltransferase [SAR202 cluster bacterium]
MA--Y-------------------------------------------MSNAVNCLGVII
VAAGRSSRMG------GVDKQLLQLGGIPVILHSLRVFESFSDTSSIVLVMSEHNLDAGI
S-VVDQS--------GL-SKI----VDVVVGGERRQDSVKIGLDAL---ASHA---KE-I
PE-FVAVHDGARPFVNHELIERGMSTA---RAIGA----------GVAAVKVKDTIKVAP
H-----------------K-----I-ITDTLDRS---------ELWAIQTPQIFRYDVLK
TAHHVIRD----DVTDDATMVEYSGG------------IVATFSGSDENIKITTPEDLHL
ANLILHQ---RLGQS---------------------------------------NLSGSG
PKGSVFGIGFDGHRLIA-----------G-GPLRLGGVDIEFD--YHLDGHSDGDVLLHS
IASAILGAANLGDLGGQFPSSD------ERYINFDSAKFIAESARKALSDGWMVGHVDAT
IIAQRPKLA-AEALKMAARIGEIDGL-ENSTINIKITSTDSVGSIGDGEGIAAQAIATLI
PIKE-------------------
>WP_003333379.1|Firmicutes-Bacilli-Bacillales-Bacillaceae-Calidifontibacillus-Calidifontibacillus_azotoformans WP_003333379.1 2-C-methyl-D-erythritol 4-phosphate cytidylyltransferase [Bacillus azotoformans]EKN62695.1 2-C-methyl-D-erythritol 4-phosphate c
------------------------------------------------M-----DYYVVI
PAAGQGKRMN--A---GMNKLFIPLNQIPVIIHTLNVFEQDEHCKGVILAVNENEVNLFI
E-LIRKY--------HI-KNV----LKIVNGGKERQNSVYNGLKAV---PDE--------
DA-IVLIHDGARPFIKQPIIHKLVNSA---SRNEG----------AIVAVPMKDTIKAVQ
N-----------------N-----I-VEKTVERS---------SLWSVQTPQAFRLSVIL
DAHQKAEDDQF-LGTDDSSLVERLGK------------KVHIVLGDYENIKLTTPEDLIY
GEAILAK---YKKGR---------------------------------------------
------------------------------------------------------------
------------------------------------------------------------
------------------------------------------------------------
-----------------------
>WP_062107716.1|Firmicutes-Bacilli-Bacillales-Bacillaceae-Bacillus-Bacillus_niameyensis WP_062107716.1 2-C-methyl-D-erythritol 4-phosphate cytidylyltransferase [Bacillus niameyensis]
------------------------------------------------M-----NYQVII
PAAGSGKRMG--A---GYNKLFLPLDNRPIIDHTLNIFLKDACCNRIILVIQPNDKILFE
E-IFKKD--------HY-SKI-----RIVDGGSERQYSVYNGLKAA---DNK--------
-G-IILVHDGARPFIQAETIKQLVRFA---SDYGA----------AIAAVPVKDTIKRVN
A-----------------M-----E-VAETIDRS---------SLWQIQTPQAFRYSVLK
DAHDQAKSEDF-LGTDEAALVERMGH------------PVKIVASDYDNIKLTTPEDLYF
AKAILEK---RKENSYN-------------------------------------------
------------------------------------------------------------
------------------------------------------------------------
------------------------------------------------------------
-----------------------
>KKS02759.1|Candidatus_Curtissbacteria-root-root-root-root-Candidatus_Curtissbacteria_bacterium_GW2011_GWA2_41_24 KKS02759.1 2-C-methyl-D-erythritol 2,4-cyclodiphosphate synthase [Candidatus Curtissbacteria bacterium GW2011_GWA2_41_24]OGD98237.1 2-C-meth
------------------------------------------------------------
------------------------------------------------------------
------------------------------------------------------------
------------------------------------------------------------
------------------------------------------------------------
------------------------------------------------------------
------------------------------------------------------------
--MDRVGIGQDSHRFSA-----------N-KPLILGGVKVAKN--GGMAGDSDGDVILHS
LCNALSSAMGGDSLSTWSDDMC-------QRGIKDSKKYVEAIFAKVKVHKYKVLNVSIS
MEAKKPFIEPEVAGKVKKTIAGLLEI-DNGQVGMTFTSGEGLTPFGKGLGIQSICIVLLS
HD---------------------
>OUN01689.1|Firmicutes-root-root-root-root-Firmicutes_bacterium_ZCTH02-B6 OUN01689.1 hypothetical protein BAA04_00945 [Firmicutes bacterium ZCTH02-B6]
M-----------------------------------------------Q-----KAAVII
PAAGQGQRMGQ-G---GRPKQYLPLLGKPIVRWTLEACAAARCVSRLVLVVAPDDVDVCR
R-WVAQA--------TG-DKP----VYVVAGGSERQESVSRGLAAV---GDD--------
VS-LVAVHDGVRPLVQPALLDAVVSAA---ARHGA----------ATAAVPVKDTVKQVR
D-----------------G-----W-VQATPERA---------SLRLVQTPQAFHRELLI
AAHNQARAAGW-QATDDAALVERLGH------------PVAIVDGAYDNIKITTAEDLLL
AETLLAA---RLRGPFPGARGSGEPFVQQ------QPGAPSGGAAPAAQVGPDPAAASAE
GFPVRVGIGYDVHRFAP-----------G-RPLVLGGVEIPFE--KGLAGHSDADVLLHA
IMDALLGAAALGDIGRHFPDTD------PAFSGASSLRLLEEVVQRVRAAGWRVGNVDAT
VVLERPKIA-PYVPLMRERLAGVLGV-GPDRVNIKATTNEGLGFVGAGDGAVAYATATLV
P----------------------
>OGP80633.1|Proteobacteria-Deltaproteobacteria-root-root-root-Deltaproteobacteria_bacterium_RBG_16_64_85 OGP80633.1 hypothetical protein A2Z13_04665 [Deltaproteobacteria bacterium RBG_16_64_85]
M-----------------------------------------------A-----RVVAIV
VAGGAGMRMG--A---TVPKQFLLLGGRPIVDRTISTLAASPQIDGILLALPPHFPGDVK
V-SYRGR-----------PKV----LQVVDGGAERQDSVRIALAAV---PGE--------
AE-VILVHDAVRPFVSCDLLARCVELA---REHGA----------VVPVLPVRETVKEWD
R----------K------G-----K-TLSTVDRS---------LLYRAQTPQAFRAGILR
RAYEKAGAAGR-RGTDDASLVEAAGY------------PVTPIPGEEANIKITIPEELRM
AEGLLRE-----------------------------------------------------
EAEFRIGLGGDAHRLVE-----------G-RELWLGGVKVEHA--KGLLGHSDGDVLLHA
IADALYGAMGDRDIGHHFPPDL------EETRGIPGRKILEHTRGRMEELGYALVGLDAV
VVCEEPRIA-PIAQALRASIAEILSV-GAERVSLKGKTTEGMGFEGRGEGISAWAVALLA
GFRPISTIERGTS----------
>PCI38795.1|Elusimicrobia-root-root-root-root-Elusimicrobia_bacterium PCI38795.1 bifunctional 2-C-methyl-D-erythritol 4-phosphate cytidylyltransferase/2-C-methyl-D-erythritol 2,4-cyclodiphosphate synthase [Elusimicrobia bacterium]
M-----------------------------------------------------------
----------------GKPKQFLPLVNRGVCEWSLKAFEDLPEVKEIVLVLSGENVSAEG
S-RLTRG-----------------KVKVVEGGDTRLASVTNGLQAL---SDS--------
ID-VVAVHDGARPLIDRETILNTYKAA---CESGA----------AVAAVPAKDTLKEIE
G----------E------------F-VKATPDRS---------RYWQAQTPQTYRREVLA
QALERFRDEK--DATDESQLVERAGC------------KVRIVRSRYENLKITTPEDLVI
AEALMGD----------------------------------------------------G
VQETRTGFGYDIHRLVE-----------G-RPMVICGMTIEHD--KGPKGHSDGDVVLHA
VSDAVLGAIGEGEIGIAFPPSD------PAFKGISSRKIAAFVLEKAEAKKAKILSLDVT
IVAEEPKIK-PHYVALKSSLADSFSL-PQSRVNLKAKSHEGLGEIGAGNAIACYAVVSLR
LPSS-------------------
>OGR37572.1|Elusimicrobia-root-root-root-root-Elusimicrobia_bacterium_GWA2_64_40 OGR37572.1 hypothetical protein A2X29_00725 [Elusimicrobia bacterium GWA2_64_40]OGR68000.1 hypothetical protein A2X30_03420 [Elusimicrobia bacterium GWB2_63_16]HAN05456.1 b
MP----------------------------------------GRKAKLP-----SAEAII
LAGGAGERMG-------GDKQYLPLAGRPMIERTVEAFASSGLFSGIILALGPENLARHG
A-AWQAA-----------------GVKAVPAGATRTGSLKNAFALV---SPG--------
AE-LVAVHDGARPFAGAALIRACLERA---AEAGA----------AVPAVPLKDTVKTVS
A----------D------GK----F-FERTPPRA---------GLMAVQTPQCYKRSVLA
DIVA-AAADK--DYSDESQVLEGLGI------------RAAVVLSDYRNIKVTTPEDLVI
AEAFMKD---EKTAS-----------------------------------------TRVK
IPVARSGFGYDIHRMVE-----------G-RPLILGGVKIEHA--KGLLGHSDGDVVLHS
ICDALLGSISAGEIGVYFPPTD------LTIMGISSVEIAAKTIEILASRKARIINVDAT
ILAEEPKLK-PHYEAIRDSVARILKL-DKADVSIKAKSREGLGDIGHGEAMVCYAVVSVI
K----------------------
>WP_078025202.1|Firmicutes-Clostridia-Clostridiales-Clostridiaceae-Clostridium-Clostridium_tepidum WP_078025202.1 2-C-methyl-D-erythritol 4-phosphate cytidylyltransferase [Clostridium tepidum]OOO61319.1 2-C-methyl-D-erythritol 4-phosphate cytidylyltransf
M-----------------------------------------------N-----KNSVVI
VAAGKGKRMN--S---SISKQFLNIKNKPILYYTLSKFSNHKSIDEIVLVTLEDKIEVCK
D-IIKKY--------NI-NKV----SKIVSGGKERQDSVYNGLKAV---SND--------
CD-IVLIHDAARPFVTSNIIDNGIKYA---KQYGA----------AACGVIPKDTIKIKD
K----------K------G-----F-SINTPNRE---------DLFIVQTPQCFNYNLIL
DCHKNLKKHNK-KVTDDTMVFEIYGK------------SVYLYEGNYSNIKITTPEDLIL
GEQILENL-T--------------------------------------------------
------------------------------------------------------------
------------------------------------------------------------
------------------------------------------------------------
-----------------------
>WP_029898608.1|Proteobacteria-Deltaproteobacteria-Desulfovibrionales-Desulfovibrionaceae-Desulfohalovibrio-Desulfohalovibrio_reitneri WP_029898608.1 2-C-methyl-D-erythritol 4-phosphate cytidylyltransferase [Desulfohalovibrio reitneri]
M-----------------------------------------------P-----STWAVL
LAAGKGSRLA--KAGIDTPKQFLSYRGAPLFWRSARVLAGLPELEGLVFVLPPDQGDGED
--LIRKLEG----EAPL-GVA----WRVTRGGARRQDSVAAGLAEV---PPD--------
CG-RVLVHDSARPFLTPSLCASLLDAL---ESADA----------AIPGLPVTDTIKVVE
D-----------------G-----L-AAETPDRS---------RLAAVQTPQAFRADVLR
RGHETARAEDW-DVTDDAMLVERLGG------------SVAVVPGDPGNIKITNPEDLRL
LEDSVAP-----------------------------------------------------
SPVPVTGFGYDVHKYGS-----------G-RPFILAGVHIQGA--PEVVAHSDGDCLVHA
VIDAILGCLGRGDIGQHFPDTS------AEFDNVPSSVLLDQVLEMAREDGTEIVHLDCK
VICQTPRID-PHSHLIRKSLARMLGM-DETRVNLAATTEEGLGFTGEKRGLKCVAVCTAL
RPLA-------------------
>WP_010231311.1|Chlamydiae-Chlamydiia-Chlamydiales-Chlamydiaceae-Chlamydia-Chlamydia_muridarum WP_010231311.1 2-C-methyl-D-erythritol 2,4-cyclodiphosphate synthase [Chlamydia muridarum]Q9PJV8.1 RecName: Full=2-C-methyl-D-erythritol 2,4-cyclodiphosphate s
------------------------------------------------------------
------------------------------------------------------------
------------------------------------------------------------
------------------------------------------------------------
-----------------------------MSEPS---------SCFVLPDPE--------
------------------------------------------------------------
------------------------------------------------------------
-WIYRVGIGQDSHRFLP-------SDN-P-KPCVLGGIIFENT--PGFEANSDGDVVFHA
ICNAFSSVTHQVILGALADELL------KAKGISDSAVYLKEAVASLKP-TQKISHLAIT
IEGQRPKLL-PKISAMREKIAEILRI-SLDSVNITATSGEGLTSMGQGHGVQCFCVLTVM
EFCPR------------------
>WP_027629309.1|Firmicutes-Clostridia-Clostridiales-Hungateiclostridiaceae-Ruminiclostridium-Ruminiclostridium_cellobioparum WP_027629309.1 2-C-methyl-D-erythritol 2,4-cyclodiphosphate synthase [Ruminiclostridium cellobioparum]
------------------------------------------------------------
------------------------------------------------------------
------------------------------------------------------------
------------------------------------------------------------
------------------------------------------------------------
------------------------------------------------------------
------------------------------------------------------------
---MKVGIGQDSHRFDF-------ENK-N-KKFVLGGVIFEGV--TPLAGNSDADVVLHA
ITNAVSGVTCVNILGRVADEMC------IKKGITDSSEYLKEALKHL--VDVKIVHVSIS
IECSYPRIT-PKIPEMRKVISNLLSI-PENSVGITATSGEGLTQFGQGQGIQAFCCVTAL
-----------------------
>PIV09358.1|Candidatus_Roizmanbacteria-root-root-root-root-Candidatus_Roizmanbacteria_bacterium_CG_4_10_14_0_8_um_filter_36_36 PIV09358.1 2-C-methyl-D-erythritol 2,4-cyclodiphosphate synthase [Candidatus Roizmanbacteria bacterium CG03_land_8_20_14_0_80_36
------------------------------------------------MK---NTFSAII
TAGGKGTRFN--G-----DKMLALLNGKPLILHTLEKFHQSNYINEIILLVKKEDIQKYQ
K-IINKK--------YY-------KVKIIPAYSERIVSVYYGAKIA-------------K
GK-YVITHDGNRPLTPIYLINKVIEET---IKHGA----------VMTAVPPTATVKYCH
K-----------------D-----F-VKKSLVRN---------KTWIAQTPQGFERKLIL
TAFKKAIDDKNFIPTDDSEFITKLGK------------KVKIICGDEINIKVTFPQDLII
AEQLLTF---------------------------------------------------KK
INMVKIGLGQDSHSFEN--------ET-T-KPLVLGGVKLADN--GGLRANSDGDVILHS
LCNALSSAIGEDSLGTWADKMY------LEKGIKDSKKYVGYIFQKVKKLDFIVENISVS
VEAKKPRLSLDDIYKIKKRITQLLEV-KITQIGITFTSGEGLTAFGKGEGIQVLSIVSLV
KK---------------------
>WP_150886784.1|Firmicutes-Clostridia-Clostridiales-Peptostreptococcaceae-Paraclostridium-Paraclostridium_bifermentans WP_150886784.1 2-C-methyl-D-erythritol 4-phosphate cytidylyltransferase [Paraclostridium bifermentans]QEZ69238.1 2-C-methyl-D-erythrito
------------------------------------------------------MNGVVI
VAAGTGSRMK--K---DINKQFIKLKNKEIVAHTIEKFYNSENIDDIVVVIREDEEEYFN
KNIKEKY--------GF-TNI-----KVAHGGNERQDSVFNGIKML---KKE--------
CD-VVLIHDGARPFVTDDIIKKSINKA---NEHNA----------IVVGVKVKDTIKVVS
D----------N------G-----N-IVDTPNRS---------YLWAVQTPQVFKYDIIT
KAYEDAYNNNY-YGTDDAMLVERIGY------------NVKMIEGSYNNIKITTQEDLEF
GEQILKN---I-------------------------------------------------
------------------------------------------------------------
------------------------------------------------------------
------------------------------------------------------------
-----------------------
>WP_116620302.1|Proteobacteria-Deltaproteobacteria-root-root-root-Deltaproteobacteria_bacterium WP_116620302.1 2-C-methyl-D-erythritol 4-phosphate cytidylyltransferase [Deltaproteobacteria bacterium]PWB64758.1 bifunctional 2-C-methyl-D-erythritol 4-phosp
M-----------------------------------------------P-----KVVAIV
VAGGAGKRMG--A---GVPKQFLPLGGRPIVDRAISALAASPRVDGILLALPAGMPADET
A-SYRGG-----------PKV----LQVVDGGAERQDSVANALAAV---PED--------
AE-VILVHDAVRPFVSGDLLARCVDLA---REHGA----------VVPVVPVRETVKAWD
G----------K------G-----K-TLSTVDRS---------GLFRAQTPQAFRAGILR
TAYGKAAASGL-RGTDDASLVEAAGF------------PVTPIPGEEANLKITIPEELRM
AEGLLGE-----------------------------------------------------
GAGFRIGLGGDAHRLVE-----------G-RELWLGGVKVEHD--KGLLGHSDGDVLLHA
VADAIYGAMGDGDIGLHFPPGR------EETRGISSRKILEHARGRMETLGFSLVGLDAV
VVCEEPRIA-PVAQALRSSIADLLAV-SPDRVSLKGKTTEGMGFEGRREGISAWAVALLA
GLRPSSGSGTGAG----------
>WP_116393264.1|Proteobacteria-Alphaproteobacteria-Parvularculales-Parvularculaceae-Parvularcula-Parvularcula_sp._SM1705 WP_116393264.1 bifunctional 2-C-methyl-D-erythritol 4-phosphate cytidylyltransferase/2-C-methyl-D-erythritol 2,4-cyclodiphosphate synt
MS---------------------------------------------NP-----EIIAVI
VAGGKGSRAR--T---GLPKQYMPLGDAPVLRRTATAFSTHPRIDAVLCVIGDEDGELYE
N-SVRGL-----------SKM----LDPAIGGENRQASVRNGLRAL---TGH-------S
PQ-MVLIHDGARPFISHETITGVIEAL---HQADG----------AIAALPVSDTLKRAN
R-----------------A-----MGIEETVPRE---------GLWRAQTPQGFRYEVIH
NLHEDAEPG---TATDDAALLEARGI------------HVAIVPDLPTNIKLTYKEDFDV
AEKLIAG-----------------------------------------------------
TRRTHIGQGFDVHAFED-----------G-DAVTLGGVEIPHT--QKLKGHSDADVALHA
LTDALLGAIGEGDIGTHFPPSD------EKWRGAASHLFVEHAAKLISDRGGEIGNIDLT
LIAEAPKVG-PHRAAMREKIAGMLGL-DEARISIKATTTEGLGFTGRKEGIACQAAVTVI
L----------------------
>EGS35475.1|Firmicutes-Negativicutes-Veillonellales-Veillonellaceae-Megasphaera-Megasphaera_sp._UPII_135-E EGS35475.1 2-C-methyl-D-erythritol 2,4-cyclodiphosphate synthase [Megasphaera sp. UPII 135-E]KXB90711.1 2-C-methyl-D-erythritol 2,4-cyclodiphosphat
MT--------------------------------L-------------L-----NVAVIV
VAAGSGSRFG--Y---KRNKLFFPLWGKPVLQHTLSHVFQATLVTEVIIVYAECDYADIK
K-MVHEL--------HP-RQI----VRYVLGGKEREDSVYQGLLAT---SEA--------
MD-IVMVHDGSRPMAGPEYFDRAVPVM---EQAEA----------AIYAIPVKDTIKQVS
H----------TEL---YGT----Q-EIQTLKRS---------QLIAAQTPQIFQRHTLL
QAHQYARKHHL-SGTDDASLVEAMGK------------KIIVLPGDERNLKVTTREDITI
LEASVPC-----------------------------------------------------
KSIPRIGIGYDVHPLVE-----------G-KKLILGGVSIPFS--HGLAGHSDADVLVHA
VMDALLGAAGLADIGTYFPDTD------QTLKGISSLLLLEKVREIISTGGYCIHNIDVM
LLAQRPKLK-SYIPQMIERIAIALRI-DKTAISIKATTTEHLGFVGREEGMAAQAVAMII
KHNMK------------------
>WP_027953446.1|Firmicutes-Bacilli-Bacillales-Bacillaceae-Halobacillus-Halobacillus_kuroshimensis WP_027953446.1 bifunctional 2-C-methyl-D-erythritol 4-phosphate cytidylyltransferase/2-C-methyl-D-erythritol 2,4-cyclodiphosphate synthase [Halobacillus kuro
M-----------------------------------------------I-----KYTAIV
LAAGQGKRMG--A---GHNKQFININDKPLILHTLAVFEQDDWCGEIILVTNKQEQDQME
R-LLERF--------PS-TTP----IKAVNGGAERQDSVHAGLSVV---QRK--------
DI-PVLIHDGARPFVMEESLHQLAEAA---VEKGA----------ALLAVPVTDTIKQKE
------------------G-----R-TLTTLDRN---------KLWAAQTPQAFQYDLIT
KAHEEAQERGY-YGTDDASLVEQSGK------------EVAVVQGSYDNIKLTTPEDLHK
AEAYLNN---QKEK--------------------------------------------ET
HSMFRIGQGFDVHQLTE-----------G-RPCIIGGIEIPYE--KGLLGHSDADVLLHT
IADACLGAVGEGDIGRHFPDTD------PEFKDADSGRLLQHVWKIIEKKGYTLGNMDCT
VIAQAPKMA-PYIEQIRENIADLLQT-EKDLINVKATTTEKLGFAGRKEGIAAQAVVLLQ
NNPQS------------------
>CAA6603282.1|Proteobacteria-Alphaproteobacteria-Rhodospirillales-Rhodospirillaceae-root-Rhodospirillaceae_bacterium_LM-1 CAA6603282.1 Bifunctional enzyme IspD/IspF (Includes: 2-C-methyl-D-erythritol 4-phosphate cytidylyltransferase; 2-C-methyl-D-erythrit
M-----------------------------------------------V-----SCVALI
VAAGRGHRFG--A---ELPKQYLELGGRMVLSHSLAAFATHPEITGVRAVIHQDDRLLYD
L-AARGL------------RL----LDPVPGGAARQDSVRLGLESL---QDN-------P
PD-YVLIHDGARPFIEAGVISRAIAAL---KDHAG----------AIPAIPVADTLKRAE
A-----------------G-----M-ISGTQDRA---------NLWRAQTPQAFRYKDIL
AAHRAMAGK---ELTDDAAVLEAHGL------------PVALTEGCVNNVKITTKRDLEL
AAKAFER-----------------------------------------------------
PLMARTGNGFDVHRFKE-----------GSDHVWLNGVKVPHS--HGLEGHSDADVALHA
LTDALLGAIGAGDIGHHFPPSD------PQWKGAASDKFLAHAASLTAAKGGRIVNVDVT
IICERPKVG-PHRPAMIARLAEILGI-DQGRISVKATTTEGLGFTGRQEGIAAMATATVA
MRD--------------------
>WP_082342755.1|Proteobacteria-Deltaproteobacteria-Myxococcales-Vulgatibacteraceae-Vulgatibacter-Vulgatibacter_incomptus WP_082342755.1 2-C-methyl-D-erythritol 4-phosphate cytidylyltransferase [Vulgatibacter incomptus]
MAGASVPT--------PGSRRWNDA---CRSSGALA---IRQGVPVSRA-----DAVAIL
PAAGKGTRLG-------EAKQFLELGGVPLLVRAVERAAACSEIAAIVIAAPPGEEERVR
D-LLAAH--------GADAKL----HAVVAGGAERADSVKAALRAA---PAG--------
LP-MVAIHDAARPFATPELFTRVLEAA---RRTGA----------AVAALPCTDTVKRLE
G----------S------G--------VTTVDRR---------SLWLAQTPQCFRIEQLL
RAYERAGNDVS-VATDEAALIEALGE------------PVELVPGEKENFKVTDADDLRR
ARGMVEA-----------------------------------------------------
--PAAVGFGFDVHAFEE-----------G-RRCVLGGVEFPGE--TGLAGHSDADAALHA
IMDAILGAAGLGDIGQHFPDTD------ARFRGADSGVLLQEVAARAKAAGFRVQNVDLT
IAAARPRIG-PRREEMRAKIASILGI-PEARVNVKATTTEGLGFVGRSEGIAAQAVALLA
R----------------------
>OIO95023.1|Armatimonadetes-root-root-root-root-Armatimonadetes_bacterium_CG2_30_59_28 OIO95023.1 hypothetical protein AUJ92_08700 [Armatimonadetes bacterium CG2_30_59_28]
------------------------------------------------M-----TISAIM
VAAGTGARVG--N---KANKLLLPLGGRPVLAWSLEAICRGASLHEIVLVTRAEMFPDAD
R-ILRTT-------PAI-PPK----VSVVSGGDERQDSVYQGLQNA---DQD--------
AD-IILIHDGARPLVTKSIVTETVAAA---ERVGA----------AVAATPLSDTVKSVD
S----------D------R-----L-VEHTLDRQ---------KLWTVQTPQVFRREIIV
EAHERSRKDGY-VATDDAALVERLGF------------PVQLVNSRDPNLKITVPEDFAV
AESILRS---RGE---------------------------------------------LS
FSPCRVGFGYDVHRFTH-----------E-RPLVLGGVHIEGS--PGLEGHSDADALLHA
VCDALLGAAGKRDIGYHFPNTD------TELAGISSILLLEKTAEILACAGYQANNVDCT
VIAEQPRLA-EYVPAMVSNIADAVGI-PPHQVSVKATTSEGLGFLGKAEGIACHAVVSLL
PKGELRVPNQML-----------
>WP_035031018.1|Firmicutes-Bacilli-Lactobacillales-Carnobacteriaceae-Carnobacterium-Carnobacterium_mobile WP_035031018.1 bifunctional 2-C-methyl-D-erythritol 4-phosphate cytidylyltransferase/2-C-methyl-D-erythritol 2,4-cyclodiphosphate synthase [Carnobact
MN----------------------------------------------R-----DYELIL
LAAGQGTRMG--T---SKNKILLPLLNKPLIAYPLLTFLSDPNCRHMIVVAKKAEIPLLK
K-WIQAE------VPKA-TIP----ITFVKGGLERQDSVYCGLQKL---QQP--------
TG-FVLIHDGARPFIERYTIERLNEKA---RKTNA----------AILGVPVKDTIKMVQ
Q-----------------E-----K-IMETLPRP---------ALWQVQTPQAFSSPLIL
KAHQKAQDEGF-LGTDDASLVERLGE------------TVTIVEGSYDNIKITTPGDLIT
GEAILKQ---QQREQLK---------------------------------------EQEE
TIMLRIGQGYDVHQLVQ-----------E-RPCIIGGVTLPFE--WGLLGHSDADVLLHA
VIDALLGAAGKGDIGHFFPDDD------PAFKDADSRVLLRKVCQELTAADFKIGNIDAT
ILAEKPKMQ-PYLAEMKKNLAYDCQI-GIERVNVKATTSEKMGFVGRQEGIAAMAICLLE
KNKM-------------------
>OGR52920.1|Elusimicrobia-root-root-root-root-Elusimicrobia_bacterium_GWA2_62_23 OGR52920.1 hypothetical protein A2049_07200 [Elusimicrobia bacterium GWA2_62_23]OGR68928.1 hypothetical protein A2179_03535 [Elusimicrobia bacterium GWC2_63_65]
------------------------------------------------------------
--------MG-------GDKQYLPLAGRPMIEWTVEAFASSGLFDGIVLALGPENLKKYG
P-AWARA-----------------GVKTAPAGETRTESLRNAFRLV---SPG--------
AE-LVAVHDGARPFADAALIKACLAGA---EAAGA----------AVPAVPLKDTVKTVS
G----------D------GK----S-FEKTPPRS---------SLMAVQTPQCYRRAVLA
GLLERAAAGK--DYSDESQVLEEMGI------------KAAVVPSSYRNIKVTTPEDLII
AEAFMKD-EKEKTAT-----------------------------------------GRIK
MPVSRAGFGYDIHRLVE-----------G-RPLILGGIKIEHT--KGLLGHSDGDVVLHS
VCDALLGSISAGEIGVYFPPTD------LTIMGISSIEIAEKTLEVLASKKARIVNVDIT
IVAEEPKLK-PHYEAIRDSVAKILKL-DKSDVSVKAKSREGLGDIGHGEAMVCYAAASVV
K----------------------
>WP_090071382.1|Proteobacteria-Alphaproteobacteria-Rhizobiales-Cohaesibacteraceae-Cohaesibacter-Cohaesibacter_marisflavi WP_090071382.1 bifunctional 2-C-methyl-D-erythritol 4-phosphate cytidylyltransferase/2-C-methyl-D-erythritol 2,4-cyclodiphosphate synt
------------------------------------------------M-----TCAAII
VAAGSGSRARRAS--DTVAKQYLEIGGKAVLLRTLEQFLANEKIDRIQVVIGSQDNDLYN
E-AIAPTLTGQLAEQAK-AKL----LPPVHGGDTRQISVLNGLKAI---KTE-------N
PK-HVLIHDAARPFITDAILARCFESL---KEHKA----------CLVATPVTDTIKKVD
A----------K------G-----A-ILETIDRT---------TLWSAQTPQAFDYAFIL
NAHEKAFNQTLHAFTDDASVAEWVGE------------PVHIVEGSPSNRKLTSQEDLTM
AETMITP---TAS---------------------------------------------RP
LTDIRVGTGYDVHAFDE-----------G-DAVIIGGVSIPHT--HKLKGHSDADVGLHA
ITDAILGAIADGDIGTHFPPSD------PQWKGAASDLFLKDAVRRVKERGGKLSNIDMT
IICEAPKIG-PHRPDMRTAIAQLCQI-SIDRISVKATTSERLGFTGRKEGIAALATATVR
LPEQED-----------------
>WP_012301343.1|Firmicutes-Clostridia-Clostridiales-Peptococcaceae-Candidatus_Desulforudis-Candidatus_Desulforudis_audaxviator WP_012301343.1 2-C-methyl-D-erythritol 4-phosphate cytidylyltransferase [Candidatus Desulforudis audaxviator]B1I0S9.1 RecName: 
M-----------------------------------------------A-----DTLAIV
VAAGRSSRMG--E---GPKKQYRLLAGRPVLGRTLEVFEHAPAVDGVVLVVAPGEEDWCR
EEIVTRF--------GF-TKV----VAVVPGGEVRRDSVWAGLQAL---PP---------
CA-LVLVHDGVRPFVTARQIAAVAEAA---RECGA----------ATLAVPPKDTVKLGG
P----------P------G-----A-PVSTLPRE---------NLWLVQTPQAFRFDVLI
KAHHLARERGL-AATDDTSLAEAAGY------------DVRMVPGAYTNIKITTPEDLAF
AEALLGG-----------------------------------------------------
-GPVLVGFGYDVHRLVD-----------D-RKLILGGVEVPHD--RGLLGHSDADVLVHA
VMDALLGAAGAGDIGRWFPDDD------PTYRGISSMDLLVRVAAFLRERGLETSNLDAV
VVAEAPRLS-PFISRMRDNLASVLGV-SPAAVNVKATTTEGLGFTGSGAGIAAYAVAALR
RIVLPGDRVL-------------
>WP_138296375.1|Firmicutes-Clostridia-Clostridiales-Clostridiaceae-Clostridium-Clostridium_sp._BSD2780061688st1_E8 WP_138296375.1 2-C-methyl-D-erythritol 4-phosphate cytidylyltransferase [Clostridium sp. BSD2780061688st1 E8]
------------------------------------------------M-----EVGAVI
VAAGRGSRMG--A---DVNKVFLPLCGKSVLAWSVQAFMDFG-VRHIAVVLAPGEERPAR
E-ALKPL--------KG-EAQ----VTFANGGAQRTQSVCAGLRAL---GEG--------
ID-YVLIHDGARPLVTGEVIGAALDSA---REKGS----------GIAALPVKDTIKLTD
G----------E------G-----R-ILSTPERD---------NLYAVQTPQAFRFETIM
QAHAAAARAGN-NATDDAALLEEMGQ------------MVYLSKGDEENIKLTTPQDMAL
ARQILRR---RQGA---------------------------------------------A
HAGPRIGTGFDVHALVQ-----------G-RALILGGVNIPYE--KGLLGHSDADVLTHA
VMDALLGAAALGDIGQLFPDND------PAYAGADSIVLLKQVAARVQEAGYAIGNVDAT
IVAQAPKCA-PHIGRMRENLAQAMGV-ASGQVGLKATTTERMGFEGRGEGISAQAAAILY
PLDADI-----------------
>OUM99237.1|Firmicutes-Bacilli-Bacillales-Paenibacillaceae-root-Paenibacillaceae_bacterium_ZCTH02-B3 OUM99237.1 2-C-methyl-D-erythritol 2,4-cyclodiphosphate synthase [Paenibacillaceae bacterium ZCTH02-B3]
------------------------------------------------M-----RWGAVI
VAAGSGKRMG--A---RENKVFLPLGGKPILAHALAAFEACAAVESVVVVAAPGERERAA
A-VCAEA--------GC-RKV----SAIVEGGAERQDSVRAGLDAL---DTD--------
---GVLVHDAARPLITPEKIEACRRAA---EACGA----------AALAVPVHDTIKVTD
G----------R------G-----W-IVATPDRR---------TLWAVQTPQAFRREELA
EAHRLAVADGF-RATDDAMLLERLGR------------RVAVVEGDYANVKITTPEDLEL
AERLLTR---RGNGRGTGEDSVAMENVK-------EHDMPEAGAESTE---EADKPFVRK
PDAIRIGQGFDVHRLAE-----------G-RPCIIGGVRIPHD--KGLLGHSDADVLLHA
IADAILGALALGDIGRHFPDTD------PAYAGADSMMLLARVWALARERGYRLGNVDAT
VIAQEPKMA-PHIPAMRANIARVLEC-DTERVSVKATTSERLGFTGRGEGIAAQAVVCLV
GDVL-------------------
>WP_015043971.1|Firmicutes-Clostridia-Clostridiales-Peptococcaceae-Dehalobacter-Dehalobacter_sp._CF WP_015043971.1 MULTISPECIES: 2-C-methyl-D-erythritol 4-phosphate cytidylyltransferase [unclassified Dehalobacter]AFV02942.1 2-C-methyl-D-erythritol 2,4-cy
MS------------------------------------------LMHSA-----NIAAIV
PAAGRGKRMG--D---QGNKLLLELAGTPILVFTLKTLELCPLIKEIIIPAAKVDILTIK
K-LVEEY--------SL-KKV----TVVVEGGAERQESVYRALQSL---SPE--------
VD-SVIVHDGARPLLTLDDLNRFLEKT---ADSEA----------AVMAVPLKDTVKKVD
T----------Q------G-----Q-VMETPPRE---------QLRAIQTPQIFNRNLLE
KVHKLAFEQQY-LATDDASLFEWQGL------------PVRVVEGNYENIKVTTPEDMLW
AESILHR---RRE-----------------------------------------------
VPQMKMGLGYDVHALVK-----------G-RTLILGGVEIPHD--KGLLGHSDADVLTHA
VMDAILGACALGDIGKHFPDSD------ARYKGISSLALLAEVVKLAQGEGYRLGNLDSI
IVAQKPKVL-PYIAQMRKNLAEILNA-SPDCISIKATTTEYLGFEGREEGISSQAIVCLL
PV---------------------
>WP_150843589.1|Firmicutes-Clostridia-Clostridiales-Clostridiaceae-Clostridium-Clostridium_thiosulfatireducens WP_150843589.1 2-C-methyl-D-erythritol 4-phosphate cytidylyltransferase [Clostridium thiosulfatireducens]
M-----------------------------------------------R-----KNTAII
LAAGQGKRMS--S---NVNKQFLTLAEKPVLYHTIKAFSDNKNIDDIIVVCAEHEMEYCK
KNIIEKY--------DL-KKV----RALVKGGKERQDSVYNGLKAI---EP---------
CD-IVLIHDGARPFVNENIINDGIKNA---EKYGA----------CTCGVKSKDTIKIKD
K----------E------G-----F-AKETLNRE---------DTFIVQTPQCFKYDIIL
FCHEKLRKTKE-QVTDDAMIVEKFDR------------KVYLYEGSYLNIKLTTPEDMII
GENILKN---KI------------------------------------------------
------------------------------------------------------------
------------------------------------------------------------
------------------------------------------------------------
-----------------------
>WP_062438210.1|Firmicutes-Bacilli-Bacillales-Bacillaceae-Thalassobacillus-Thalassobacillus_sp._TM-1 WP_062438210.1 bifunctional 2-C-methyl-D-erythritol 4-phosphate cytidylyltransferase/2-C-methyl-D-erythritol 2,4-cyclodiphosphate synthase [Thalassobacill
M-----------------------------------------------I-----DYTAIV
LAAGQGKRMK--A---GKNKQFLLLDDKPLIIHTLSVFEKDEWCREIVLVINEREKESMQ
S-LLDAH--------SF-KTV----IRLTAGGKERQDSVYQGLKSV---SNK--------
TI-PVFIHDGARPFVEQSHLHELAKET---MEHEA----------ALLAVPVTDTIKQRH
------------------G-----N-KLTTLDRT---------TLWAAQTPQSFSYPLIL
EAHEQAEQAGY-TGTDDASLVERMGR------------DVKVVQGSYDNMKLTTPEDKAK
ALSHLSH----KNN------------------------------------------KAGD
EGMFRIGQGFDVHQLAE-----------G-RKCIIGGVEIPYE--KGLLGHSDADVLLHT
VADACLGAIGEGDIGKHFPDTD------EAYKDADSSKLLEDVWQLVQEKGYSLGNLDCT
VIAQAPKMA-PYIEEIRKNIAALLQA-DISRVNVKATTTEKLGFPGRGEGIASQAVVLLQ
NDN--------------------
>OGK63082.1|Candidatus_Roizmanbacteria-root-root-root-root-Candidatus_Roizmanbacteria_bacterium_RIFOXYA1_FULL_37_12 OGK63082.1 2-C-methyl-D-erythritol 2,4-cyclodiphosphate synthase [Candidatus Roizmanbacteria bacterium RIFOXYA2_FULL_38_14]OGK64281.1 2-C-
------------------------------------------------------------
------------------------------------------------------------
------------------------------------------------------------
------------------------------------------------------------
------------------------------------------------------------
------------------------------------------------------------
------------------------------------------------------------
--MFKVGIGQDSHKIQK------HTKS-K-KPLILGGVIIDKN--IEVKADSDGDILIHS
LCNAINTALGLGSFDIYAGPLC-------RSGVTDSKEYLLIASNKIKQAGYLISNISIM
IEAGYPRLE-TYRKKIVASLSAILHL-DKNSIGIASTSGDGLTSFAKGKGIQCFSIVSLM
TK---------------------
>OGS18679.1|Elusimicrobia-root-root-root-root-Elusimicrobia_bacterium_RIFCSPHIGHO2_02_FULL_61_10 OGS18679.1 hypothetical protein A3J70_08585 [Elusimicrobia bacterium RIFCSPHIGHO2_02_FULL_61_10]
------------------------------------------------------------
--------MG-------AEKQYLPLAGRPMIEWTVEAFTSSGLFSKVILALGPENLEKYG
K-AWEKA-----------------GVSVAAAGATRTDSLRNAFKLV---SPG--------
AG-LVAVHDGARPLVDAALIKACLEKA---GEAGA----------AVPAVPLKDTVKKVS
A----------G------GG----V-FDSTPDRA---------SLMAVQTPQCYRREVLS
AILGAAGSGE--DYSDESQVLEKLGI------------KAAVVRSSYRNIKVTTPEDLII
AEAFMKD---EKTVS-----------------------------------------TRSK
IPLPRIGFGYDIHRLVE-----------G-RPLILGGIKIEHT--KGLLGHSDGDVVLHS
ICDALLGSISAGEIGVYFPPTD------LTLMGISSVVIAEKTLEILASKKARIINVDAT
IVAEEPKLK-PHYENIRDSVAKLLKM-DSGDVSIKAKSREGLGDIGHGEAIVCYASVSVL
K----------------------
>WP_074736194.1|Firmicutes-Bacilli-Bacillales-Bacillaceae-Halobacillus-Halobacillus_karajensis WP_074736194.1 bifunctional 2-C-methyl-D-erythritol 4-phosphate cytidylyltransferase/2-C-methyl-D-erythritol 2,4-cyclodiphosphate synthase [Halobacillus karajen
M-----------------------------------------------K-----KYTAII
LAAGQGKRML--A---GRNKQFLMIEDQPLVRHTLSVFDQDEWCEELILVINERERSQME
E-LLKAY--------PV-TKQ----VKFVDGGAERQDSVFAGLSAV---ENK--------
EI-PVFIHDGARPFISKELLHELSVTT---YEKES----------ALLAVPVTDTVKQKV
------------------G-----S-RLDTLDRS---------TLWAAQTPQSFSYDLIY
EAHESARKCGY-YGTDDASLVERLDK------------EVAIVKGSYDNIKLTTPEDLHK
AKSYISN---RREG------------------------------------------KVED
GPMFRVGQGFDVHQLTE-----------G-RPCIIGGIEIPYE--KGLLGHSDADVLLHT
IADACLGAIGEGDIGKHFPDTD------PAFKDADSGKLLQHVWDIVTERGYELGNMDCT
VIAQAPKMA-PYIEQIRNHIASLLKV-EPGQINIKATTTEKLGFTGRKEGIAAQAVVLLQ
NNQHS------------------
>WP_028844326.1|Nitrospirae-Nitrospira-Nitrospirales-Nitrospiraceae-Thermodesulfovibrio-Thermodesulfovibrio_thiophilus WP_028844326.1 bifunctional 2-C-methyl-D-erythritol 4-phosphate cytidylyltransferase/2-C-methyl-D-erythritol 2,4-cyclodiphosphate syntha
------------------------------------------------M-----KCIAVI
VSAGIGKRFG------SSDKVFAEIFDKPLLIWAVQAFEDINLIDEIWIVTRKELFQRAR
E-NLEKF--------NI-KKV----KKIIEGGGQRQDSVYNALKEL---YEN--------
TD-IVLIHDAARPMVSKTLIKKILNAM--NSEIDG----------VIPVVPLNDTIKWIK
K----------E------N-----I-VGGTLNRD---------ILRAVQTPQAFWFKKLL
QAYKKAYEEDF-YGTDDASLIERYGG------------KVLTIDGEEKNIKITTKQDLQK
LSVLAGM---NNFSNHES---------------------------------YREQKNNIS
LKSIRIGMGYDSHRFME-----------G-RKLIIGGVEIPYS--HGLYGHSDADVLIHA
IIDAILGSAGVGDIGTHFPDTD------PLYKDISSMELLKKTLNLVKNYGVDPVWIDCT
IFAEKPKML-TYIPDMNKNLQK-LGL----NVNIKAKTNEGMGFIGRCEGISAQAVCLSI
KFNL-------------------
>TVP80626.1|Verrucomicrobia-Opitutae-Puniceicoccales-Puniceicoccaceae-root-Puniceicoccaceae_bacterium TVP80626.1 2-C-methyl-D-erythritol 2,4-cyclodiphosphate synthase [Puniceicoccaceae bacterium]
------------------------------------------------------------
------------------------------------------------------------
------------------------------------------------------------
------------------------------------------------------------
--------------------------MLPTVSKP--------------RWPR--------
---KNAFSRRF-------------------------------------------------
-----------------------------------------------------------K
SVKVKTGIGLDSHRFVE-------GAS-D-RSLVLGGLVFEDA--PALAGNSDADVILHA
VTDAISGVTGRTVIGAVADALC-------QQGITDSKAYLKVALEDL--GDWQISHVSVA
LECLRPKID-PKVPALRASLAELLGI-EPGDVCITATTGEGLNDCGRGLGIHASAVVTVV
QV---------------------
>EGO62759.1|Firmicutes-Negativicutes-Selenomonadales-Sporomusaceae-Acetonema-Acetonema_longum EGO62759.1 ispd/ispf bifunctional enzyme [Acetonema longum DSM 6540]
------------------------------------------------------MVTAII
AAGGKSSRMG------GQNKQFLTIASQPVLMHSIQAIVSCGQVQHLIIAASQEDLPAIK
N-LVSSL--------GL-AQS----LQFVEGGSERQYSVQNALDQA---PAD--------
SK-IILVHDGARPLVKPVLVRQVIEAA---REFGA----------AGLAVPVKDTIKTAD
D----------N------L-----L-VTGTPPRN---------SLWAIQTPQAFRANLLL
KAYDQAKQDGY-LGTDDASLVERMGH------------PVKLVPSDYQNIKITTPDDLAV
AESILSQ---RVNVVSASDPKTVQTGSDARRDEDGRETVRSGGYVERPPAGATLQMGLFE
QSPLRVGIGYDVHRLVE-----------G-RKLILGGVEISHH--LGLDGHSDADVLLHV
VKDALLGAAGLGDIGRHFPDTD------PAYKGVSSLLLLTRVREILAQAGYQVNNIDAT
VVAQTPKLA-GYIQQMNQNIAAALAI-PLNRVNVKATTTEGLGFAGRQEGIAAYAVAALY
Y----------------------
>WP_108896622.1|Chlamydiae-Chlamydiia-Chlamydiales-Chlamydiaceae-Chlamydia-Chlamydia_sp._H15-1957-10C WP_108896622.1 2-C-methyl-D-erythritol 2,4-cyclodiphosphate synthase [Chlamydia sp. H15-1957-10C]SPN73666.1 2-C-methyl-D-erythritol 2,4-cyclodiphosphate
------------------------------------------------------------
------------------------------------------------------------
------------------------------------------------------------
------------------------------------------------------------
------------------------------MDPD---------TDAHLPKPK--------
------------------------------------------------------------
------------------------------------------------------------
-WIYRVGIGQDSHRFLP-------ESS-T-KPCILGGIIFEHC--PGFQANSDGDIIFHA
ICNAISSITNKIILGKVADELL------QTRGITDSGIYLKEALKSFKP-TQKISHLAIT
IEGSRPKFL-CKLSALRQSIAETMNL-HPMDIGITATSGEGLSDVGCGDGVQCFCILTVM
EYCG-------------------
>PIT85887.1|Candidatus_Micrarchaeota-root-root-root-root-Candidatus_Micrarchaeota_archaeon_CG10_big_fil_rev_8_21_14_0_10_59_7 PIT85887.1 2-C-methyl-D-erythritol 2,4-cyclodiphosphate synthase [Candidatus Micrarchaeota archaeon CG10_big_fil_rev_8_21_14_0_10
------------------------------------------------------------
------------------------------------------------------------
------------------------------------------------------------
------------------------------------------------------------
------------------------------------------------------------
------------------------------------------------------------
------------------------------------------------------------
-MDFRIGLGHDSHAFEK-----------G-RKCVLGGVAFEGV--DGFKANSDGDVVLHA
LCNALSSAVGGRSLSSYADEMC-------KAGVKDSREYAKVALKKVNDAGYSVANVAVS
IECAKPKIE-PSFEKMQASLSEILGV-PAGKIGITASTGETLSAFGKGEGVMAYAVVLVS
KN---------------------
>WP_036592285.1|Firmicutes-Bacilli-Bacillales-Paenibacillaceae-Paenibacillus-Paenibacillus_sophorae WP_036592285.1 2-C-methyl-D-erythritol 4-phosphate cytidylyltransferase [Paenibacillus sophorae]SEP08294.1 2-C-methyl-D-erythritol 2,4-cyclodiphosphate sy
MA----------------------------------------------N-----SVGVVV
VAAGRGTRMG--T---EESKQYLLLQGRPIVVHTLEVFQQHERISEIVLVTGVEDMERCR
K-WCVEY--------GL-SKV----KDIVAGGAERQHSVYRGLERL---STE--------
---WVMVHDGVRPFVRPSDIDACYEEA---ERTGA----------SVLAVPVKDTIKQVD
A----------R------G-----R-VLSTPDRR---------SLWAIQTPQTFRLSQLR
AAYEAADQEGF-VGTDDSSLAERAGI------------PVAVVEGSYSNIKITTPDDLEY
AEFTVTT---ER-----------------------------------------------G
TSMIAVGQGFDVHQLVE-----------G-RPCIIGGVTIPYE--KGLLGHSDADVLLHA
ISDAILGALGLGDIGRHFPDTD------PTFKDADSLKLLEHVWGLAKERGYRLGNIDST
IIAQKPKMA-PYIPQMTEIIARALEA-EPSQVNVKATTTEQLGFTGRGEGIAAQSIVCLL
QNMLSS-----------------
>KPJ87735.1|Spirochaetes-root-root-root-root-Spirochaetes_bacterium_DG_61 KPJ87735.1 hypothetical protein AMS17_07705 [Spirochaetes bacterium DG_61]
------------------------------------------------------------
------------------------------------------------------------
------------------------------------------------------------
------------------------------------------------------------
------------------------------------------------------------
------------------------------------------------------------
------------------------------------------------------------
--MVRVGLGTDSHAFEE--------DG-T-KPLVLGGVKLSEC--DGLKARSDGDVVLHA
LFNAISQACGGESIGYYADEMC-------DRGIMDSREYLKLALEMVRGMGYRINNIGIM
VEAKRPCVAVEDSRRMKRSIARLAEI-SDAEVGITYTSGEELTSFGRGEGVYVQAVVSIV
KA---------------------
>WP_142536250.1|Firmicutes-Clostridia-Clostridiales-Peptostreptococcaceae-Peptacetobacter-Peptacetobacter_hominis WP_142536250.1 2-C-methyl-D-erythritol 4-phosphate cytidylyltransferase [Peptostreptococcaceae bacterium ZHW00191]TQQ84270.1 2-C-methyl-D-er
------------------------------------------------------MNSAII
VAAGSGKRMK--A---NINKQFLCINKKEVLAHAIEKFYRCDEIDEIIVCIRKDEENMFR
ELIAEKY--------GY-ENI----K-IAYGGAERQDTIKNGLEKL---DEN--------
SE-IVLIHDGARPFITEEIIKDAIEKT---KEYGA----------TVVGVPVKDTIKIVK
D-----------------G-----V-IEDTPDRS---------IVWAAQTPQSFKRDIVE
KAYKKAYEDGF-YGTDDAMLAEKVGY------------RVHMVMGSYDNIKITSPEDLGF
AESIEKR---IR------------------------------------------------
------------------------------------------------------------
------------------------------------------------------------
------------------------------------------------------------
-----------------------
>WP_014312060.1|Firmicutes-Clostridia-Clostridiales-Clostridiaceae-Clostridium-Clostridium_sp._BNL1100 WP_014312060.1 2-C-methyl-D-erythritol 2,4-cyclodiphosphate synthase [Clostridium sp. BNL1100]AEY64658.1 2-C-methyl-D-erythritol 2,4-cyclodiphosphate s
------------------------------------------------------------
------------------------------------------------------------
------------------------------------------------------------
------------------------------------------------------------
------------------------------------------------------------
------------------------------------------------------------
------------------------------------------------------------
---MKVGIGQDSHKFDF-------HNN-T-KKFILGGVVFDDV--TPLDGNSDADVVLHA
LTNAISGVTCVNILGKISDEMC------LDRGITDSSEYLREALKYL--VDVKVVHVSIS
IECSYPKIS-PKIPEMRKSISELLSI-PENCVGITATTGEGLTAFGQGKGVQAFCIVTAI
-----------------------
>WP_085112723.1|Firmicutes-Clostridia-Thermoanaerobacterales-Thermoanaerobacterales_Family_III._Incertae_Sedis-Thermoanaerobacterium-Thermoanaerobacterium_sp._PSU-2 WP_085112723.1 2-C-methyl-D-erythritol 4-phosphate cytidylyltransferase [Thermoanaerobacte
------------------------------------------------M-----FISAIV
VAAGKGRRMG--T---KLNKVFLKLNGKPVLYYTLNVFEKLSELNEIILVVSNEDIDYCR
REIIDKY--------NF-KKV----KQIVAGGMERQESVFNGLKAV---NSR--------
CD-IVMIHDGARPFIDEATLKKGIEES---KHHSA----------VGIAVPVKDTIKVVD
D----------D------N-----F-VVDTPDRT---------NLMAIQTPQIFEYRLIY
EAHLKAMEDGF-LGTDDTVLVERLGH------------KVKLVEGSYRNIKITTPEDLII
SEAFLKT---IYQ-----------------------------------------------
------------------------------------------------------------
------------------------------------------------------------
------------------------------------------------------------
-----------------------
>WP_083436971.1|Firmicutes-Clostridia-Clostridiales-Peptococcaceae-Thermincola-Thermincola_ferriacetica WP_083436971.1 2-C-methyl-D-erythritol 4-phosphate cytidylyltransferase [Thermincola ferriacetica]KNZ68463.1 2-C-methyl-D-erythritol 4-phosphate cytid
MA----------------------------------------------D-----KCVAII
PAAGQGKRMN--A---SVNKQFLSLQGMPVIVHTLRVFDECAAVDEIILVAAAGEEHLYR
K-LITEY--------EI-RKL----TGIVTGGRERQDSVYNGVLSI---RGD--------
CE-IVIIHDGARPLITQDLILKTIAAA---QETGA----------AVVCVPVKDTIKVVG
E----------N------Q-----R-VKKTLDRQ---------LLWQAQTPQAFRYGIFI
EAIESARADRF-MGTDDTSLVERLGG------------DVKVVLGSYENLKITTPEDLIL
AEAIMAR---RNKQC---------------------------------------------
----------------------------G-------------------------------
------------------------------------------------------------
------------------------------------------------------------
-----------------------
>WP_114832039.1|Proteobacteria-Alphaproteobacteria-Rhizobiales-Bradyrhizobiaceae-Bosea-Bosea_caraganae WP_114832039.1 MULTISPECIES: bifunctional 2-C-methyl-D-erythritol 4-phosphate cytidylyltransferase/2-C-methyl-D-erythritol 2,4-cyclodiphosphate synthase
MLEPVAV---------------------------------PTETKIETL-----PVAALI
VAAGRGLRAG--G---ETPKQYRELAGSPVLRQALAPFLAEAAISQIITVIGAGDDALYA
Q-SVGAI--------AD-ARL----AAPVSGGETRQDSVRLGLQAL---SGS-------G
FDGIVLIHDAARPFVSSALIGRALAAA---RIEVA----------AIPALAVTDTIKRVD
A----------A------G-----C-VVETPPRD---------RLVSVQTPQAFRFRPLL
AAHEAAAAADLTGFTDDAALMEWAGH------------SVATFPGDAENVKLTHPQDFTS
ATEHLER-----------------------------------------------------
RLTVRVGTGYDVHAFTE-----------G-DHVWLGGVRIPHS--QGVKAHSDGDVALHA
LTDALLGTLAEGDIGTHFPPSD------PQWRGASSDRFLAFAANRIAERGGRIDHLDLT
VVCEAPKVG-PHRDAIRARIAAIAGL-TPDRVAIKATTSERMGFTGRGEGLVAFATATVR
LPEQE------------------
>TMC65024.1|Chloroflexi-root-root-root-root-Chloroflexi_bacterium TMC65024.1 2-C-methyl-D-erythritol 2,4-cyclodiphosphate synthase [Chloroflexi bacterium]
MTEA--------------------------------------------A-----FADAIV
VAAGESRRMD------GLDKLAADVGGRPLLAWTLEAIAASPRVARIVVVATSARVEAIR
D------------AAWLPGKV----LAVTPGGTRRQESVAAGLAAL---DRLPGDAAP-D
DR-VILVHDGARPLVPVSLVSAVADAA---AAHGA----------AIPVVSVAETLKRVE
D-----------------G-----V-VVATVDRQ---------RMAVAQTPQGVRRGLLR
EAFAAHPADGAEAFTDEAALLEACRI------------AVHAIRGDPSNLKVTLPGDLRR
VESALAG-----------------------------------------------------
TRSSRVGLGSDRHPFGP-----------G-RPLAIGGIEIQGA--PRLHGHSDGDVALHA
VADALLGAAALGDLGRVFPADA------RTPRGIASGELVRDIVGRVARAGFRPVSVDLV
IVGARPRLG-DRLDEIGERVASLLGL-PAAAVNVKASTGNLEGMEGAGRGISAQAIALLE
SIR--------------------
>WP_077067373.1|Firmicutes-Clostridia-Clostridiales-Peptostreptococcaceae-Paeniclostridium-Paeniclostridium_sordellii WP_077067373.1 2-C-methyl-D-erythritol 4-phosphate cytidylyltransferase [Paeniclostridium sordellii]CEP90957.1 2-C-methyl-D-erythritol 4
------------------------------------------------------MNGVII
VAAGTGSRMK--K---DINKQFIKLDNKEIIAYTIDKFYINNEIDDIVVVIKKDEEDYFK
ENILEKY--------NF-KNI-----KIAYGGEERQDSVYNGIQKL---DKN--------
CE-VVLVHDGARPFVTEEIINNSIQEA---KKHNA----------VVVGVKVKDTIKVVG
E----------E------G-----N-IVDTPNRK---------YLWSVQTPQVFKYDIIT
KAYENAYNENY-YGTDDAMLVEKIGY------------NVKMIEGSYDNIKITTQEDLNF
GEQILRK-----------------------------------------------------
------------------------------------------------------------
------------------------------------------------------------
------------------------------------------------------------
-----------------------
>CAG34986.1|Proteobacteria-Deltaproteobacteria-Desulfobacterales-Desulfobulbaceae-Desulfotalea-Desulfotalea_psychrophila CAG34986.1 related to IspD/IspF bifunctional enzyme (Rhodobacter capsulatus) [Desulfotalea psychrophila LSv54]
MQEASGNRRPSEMIMAPFGERQNSAYSPLRTFFFVSKQGNISPQDRKMK-----NGAVII
PAAGSGTRMK--L---DYPKQYHAVAGTPIIVHTIRAFNKHPCIAKIILVVPQDHLEESK
A-LLQKY--------QL--EN----ISIVTGGARRQDSVLRGLQEV---PES--------
ID-IVLVHDGARPMVSAELISRCYKGA---QQYGA----------VIAAVPVKDTLKRGA
G-----------------R-----I-VTGTVDRE---------GLWQAQTPQAARKALLV
KAFKENGMRNV---TDESTLLEGVGI------------PVTLIEGSETNIKITRPEDLIL
AENFLRE---KKE----------------------------------------------P
MQKIRIGHGFDAHQLVE-----------K-RRLILGGVEIPYH--LGLAGHSDADVLVHA
LCDALLGAIGAGDIGRHFPDSS------DAFKDIYSIRLLESVMQKVGELNYKIGNADIS
VICQAPKLA-PYLKQMQEIIATSCAC-QISDINIKATTTEKMGYTGRGEGISCHAVVLLQ
Q----------------------
>WP_138107250.1|Chlamydiae-Chlamydiia-Parachlamydiales-Rhabdochlamydiaceae-Candidatus_Rhabdochlamydia-Candidatus_Rhabdochlamydia_sp._T3358 WP_138107250.1 2-C-methyl-D-erythritol 2,4-cyclodiphosphate synthase [Candidatus Rhabdochlamydia sp. T3358]VHO04721
M-----------------------------------------------------------
------------------------------------------------------------
------------------------------------------------------------
------------------------------------------------------------
------------------------------------------------------------
------------------------------------------------------------
------------------------------------------------------------
-PYTRVGIGQDSHRFLD-------PDA-I-KPCIIGGLIFPEA--PGLDADSDGDVVFHA
ICNAITSVTGVAVLGEIAIKLC------HQEGVTDSQIYLEHALKTLE--KQKVQHVALT
IEGKRPRLQ-SRIDEMRQSIAKVMQL-EISQVGLTVTSGNGLTDFGCGDGLQCFCILTTM
EC---------------------
>OGD88228.1|Candidatus_Curtissbacteria-root-root-root-root-Candidatus_Curtissbacteria_bacterium_RIFCSPHIGHO2_01_FULL_40_12 OGD88228.1 2-C-methyl-D-erythritol 2,4-cyclodiphosphate synthase [Candidatus Curtissbacteria bacterium RIFCSPHIGHO2_01_FULL_40_12]O
------------------------------------------------------------
------------------------------------------------------------
------------------------------------------------------------
------------------------------------------------------------
------------------------------------------------------------
------------------------------------------------------------
------------------------------------------------------------
--MFRVGIGQDSHRFAK---------L-R-KPLILGGVKVSDK--GGLRGNSDTDVILHS
LCNALSSAIGGDSLSTWSDEMC-------RRGIKDSQMYVLYIFKKVKREKYKVENVSIA
LEAKKPYIKLVTVQRIKKNIASLLQV-ESTQVGITFTSGEGLTSFGRGLGMQAISMVLLS
K----------------------
>WP_085532130.1|Firmicutes-Clostridia-Clostridiales-Ruminococcaceae-Anaeromassilibacillus-Anaeromassilibacillus_sp._Marseille-P3371 WP_085532130.1 2-C-methyl-D-erythritol 2,4-cyclodiphosphate synthase [Anaeromassilibacillus sp. Marseille-P3371]
MP-------------------W--------------------------K-----SCCAIL
VAAGNSSRMG--A---QMSKQFLALCGKPVIVHTMLAFEQAEHISSIVVVCREEDRAVMQ
Q-LANQY--------AV-HKL----YAVVPGGTTRQRSVAAGVAAV---PKD--------
TA-YLAIHDGARPLIQPKEIDATVQDA---YKYGA----------ATLCTAVKDTIKIQD
G----------D------G-----F-ISSTPVRD---------SLRAVQTPQVFERGLYE
RALSLADQECA-DYTDDCQLVEHIGY------------KVHLFTGGYTNIKITTPEDLPA
AEAILKQ---KRG-----------------------------------------------
-GWMRIGHGYDVHRLAS-----------D-RKLVLGGTEIPYE--KGLLGHSDADVLTHA
VMDALLGAAALGDIGTWFPDTD------PTYKGADSILLLQEVVRLLQKHDYQIANIDAT
ILAQEPKLK-PYIQSMRSRLADAMGI-TLDQVSIKATTEEGLGFTGEKQGIAVHAVCLLE
K----------------------
>PIX79853.1|Candidatus_Peregrinibacteria-root-root-root-root-Candidatus_Peregrinibacteria_bacterium_CG_4_10_14_3_um_filter_44_21 PIX79853.1 2-C-methyl-D-erythritol 2,4-cyclodiphosphate synthase [Candidatus Peregrinibacteria bacterium CG_4_10_14_3_um_filte
------------------------------------------------------MNIGII
LAAGQGWRLG--A---GTKKAFVKVLGKPLIYFSVAAFLDSEDIETIVVVVPKGSIKEFD
E-FAEEI--------EI-NKK----LIRITGADSRFGSLKKAINEL---DKHFSKRQL-S
NA-KIIIHNAANPLVTLGEIKRVTETL---EKYDA----------AGVGVPLQDTIRRVS
R----------T--------------KTETLERE---------NIWRMQTPQGLKYKILM
EGIKAAKG----SPTDDIQLAEIIGI------------KPKLIPGVAQNFKVTTQTDLDL
LEDVLLS-----------------------------------------------------
RREYSAGLGEDSHPFGE-----------E-GKLILGGLTIAKH--HKMQADSDGDVMIHS
LITAILQGLGLGSLGPFAEPML-------QEGITDSREYLARILDMLDDENWEIDGIEFV
FECLEPKID-PIASKLKKSIAKLCGI-EEEKVSIAAHTGDGLTAFARGEGIRCQCLVTLA
RIWLD------------------
>WP_029201093.1|Firmicutes-Clostridia-Clostridiales-Lachnospiraceae-Oribacterium-Oribacterium_sp._NK2B42 WP_029201093.1 2-C-methyl-D-erythritol 2,4-cyclodiphosphate synthase [Oribacterium sp. NK2B42]
------------------------------------------------------------
------------------------------------------------------------
------------------------------------------------------------
------------------------------------------------------------
------------------------------------------------------------
------------------------------------------------------------
------------------------------------------------------------
---MRVAIGQDSHRFDD-------SNS-D-KPLILGGVVFEGE--QPLLANSDGDVILHA
VTRAISGITTVDVLGPKTKEFL-------KNGITDSRVYLEEGLKDL---EGTISHLSIS
IECKRPRIT-PRIPEMRRSLAAMLKT-DEKNIGITATSGEELTEFGKGNGINVFAVITVE
-----------------------
>OGJ49512.1|Candidatus_Peregrinibacteria-root-root-root-root-Candidatus_Peregrinibacteria_bacterium_RIFOXYB2_FULL_32_7 OGJ49512.1 2-C-methyl-D-erythritol 2,4-cyclodiphosphate synthase [Candidatus Peregrinibacteria bacterium RIFOXYB2_FULL_32_7]
------------------------------------------------------MLYIIF
LAAGDSKRFG------KNSKIFADLNDEPIFLHSLKTFLKLKEEKKIIVVAKPKDKIKIK
N-ILNQN--------QI-------STEIITGGKTRQESVFKGFEWI---NNKI--HKPHI
KN-HLIIHNAANPLVTLKEIQNCLKTA---KKYEC----------SAVGNKIHDTIRYTN
R----------Q--------------QTSTLVRK---------NLYLMQTPQIIRFDIYK
KAYEFAKKIGF-EGTDDINLVENYLN------EMKNKIQIKIIPASRQNFKITTKEDLKL
ANKILNK----------------------------------------------------N
SNYQKIGIGEDSHDFDK-----------K-GYLTLGGLILKNY--FKLKANSDGDVMIHA
LCNALSSALGGKSLGSFADKLC------LKEKITNSKKFLEPLLINLKKKKEKIQSLSFS
LECEIPKID-EISDNLKKSIAKILKI-SKSKIGITATTGNKTTTL---RGVKCSCIILIT
QN---------------------
>OGD84873.1|Candidatus_Curtissbacteria-root-root-root-root-Candidatus_Curtissbacteria_bacterium_RBG_13_40_7 OGD84873.1 hypothetical protein A2165_03425, partial [Candidatus Curtissbacteria bacterium RBG_13_40_7]
------------------------------------------------------------
------------------------------------------------------------
----------------------------MP------------------------------
-----LQDDGMR------------------------------------------------
------------------------------------------------------------
------------------------------------------------------------
------------------------------------------------------------
-YMYRIGFGQDSHAFLE--------NG-K-KPLILGGVRISES--GGLSGNSDTDVILHS
LCNALSSAIGGDSLSTWSDEMC------LKQGITDSKKYVEHIYDVVKKKKYKVENVSIC
VEAKKPRLGLDVIQKIKG------------------------------------------
-----------------------
>VVB68133.1|root-root-root-root-root-uncultured_archaeon VVB68133.1 2-C-methyl-D-erythritol 2,4-cyclodiphosphate synthase [uncultured archaeon]
------------------------------------------------------------
------------------------------------------------------------
------------------------------------------------------------
------------------------------------------------------------
------------------------------------------------------------
------------------------------------------------------------
------------------------------------------------------------
-MEFRVGLGHDSHAFAE-----------G-KKCVLGGVVFEGE--RGFKANSDGDVVLHA
LCNALASSVGGRSLSSYADDLC-------KKGITDSREYVKVALKKVKEAGYSVSNVSVS
IECAKPKIE-PSFEKMQLSLSKILGI-PSDKVGITATTGETLSAFGKGDGVMAYAVVLVT
KEKQRV-----------------
>WP_025229324.1|Armatimonadetes-Fimbriimonadia-Fimbriimonadales-Fimbriimonadaceae-Fimbriimonas-Fimbriimonas_ginsengisoli WP_025229324.1 bifunctional 2-C-methyl-D-erythritol 4-phosphate cytidylyltransferase/2-C-methyl-D-erythritol 2,4-cyclodiphosphate synt
------------------------------------------------M-----RIVAAI
LAAGKGERFG--G-----DKTSLLLGGKPVWRWSYETYLSHPEVDRVMVVTAPERLSSLG
D-----------------------GVWAVPGGSTRQESSRAALEAA----KD--------
AD-VLLVHDAARPFTKPSVISAVIEGI---REAGA----------AAAGLPATDTIKQVR
A-----------------G-------SVTTLDRN---------ELFAMQTPQGATVEILT
RAHNSGTV----TQTDEMSLVEAIGV------------NPRIVPGDPNNFKITTPEDIVR
ARGMLAT-----------------------------------------------------
--ETRTGSGYDVHSFST--------DP-N-RTLWLGGVAFPDH--PALDGHSDADALLHA
ITDALLGAAALGDIGQHFPNTD------PRWRGEPSITFLRHAGSLLQSGGWRIVNIDAT
CIAESPKIM-KRAEEIRATIAAALGI-EPDRVSVKATTNERMGFIGRGEGIAAFATASIA
TVASAPSPMIRC----------P
>WP_028781690.1|Firmicutes-Bacilli-Bacillales-Bacillaceae-Thalassobacillus-Thalassobacillus_devorans WP_028781690.1 bifunctional 2-C-methyl-D-erythritol 4-phosphate cytidylyltransferase/2-C-methyl-D-erythritol 2,4-cyclodiphosphate synthase [Thalassobacill
M-----------------------------------------------I-----NYTAIV
LAAGQGKRMK--A---GRNKQFLLLKEKPLIIHTLSVFDTDEWCKEIILVINKNERESMQ
S-LIRSY--------PF-HTT----IRFVEGGKERQDSVYEGLQYV---SDK--------
GI-PVLIHDGARPFVEHLHLHELAEMT---RQHEA----------ALLAVPVTDTIKQRD
------------------G-----N-KLKTLERD---------SLWAAQTPQSFSYPLIL
EAHEQAKATGY-YGTDDASLVERMGR------------DVAVVQGSYDNMKLTTPEDKVK
AQSQLS-----KYN------------------------------------------QTGD
EGMFRIGQGFDVHQLAE-----------G-RKCIIGGVEIPHE--KGLLGHSDADVLLHT
VADACLGAIGEGDIGKHFPDTD------EAFKDADSSELLQQVWGFVQDKGYRLGNLDCT
VIAQAPKMA-PYIYEIRENIAALLST-DITRINVKATTTEKLGFPGRGEGIAAQAVVLLQ
NDN--------------------
>WP_028574303.1|Proteobacteria-Deltaproteobacteria-Desulfovibrionales-Desulfohalobiaceae-Desulfonatronovibrio-Desulfonatronovibrio_hydrogenovorans WP_028574303.1 2-C-methyl-D-erythritol 4-phosphate cytidylyltransferase [Desulfonatronovibrio hydrogenovoran
------------------------------------------------M-----NIWAVI
LAAGQSTRLG--RSGLGKKKQFLDHQGLPLFWHSVLTFARSGIISGTVIAFPADEMSWCR
Q-QVEDLLN----SRHP-GIP----VHCVQGGILRQDSVQSALSVL---PDE--------
CD-HIMVHDAARPFFTAGLVRELVQAF--GPGLGG----------TIPVIPCKDTVKKVE
S-----------------Q-----E-VVETLNRD---------KLFLVQTPQFFPRKILV
QAHARAKSSSL-QVTDDASMVELAGH------------KVRTVSGLENNIKITTCEDLNM
LVKNPEP-----------------------------------------------------
-PLTCTGLGYDVHRYGG-----------E-RPMVLGGIPIPGA--PSVSAHSDGDVLLHA
LVDAILGCLGKGDIGDLFPDSD------NRFAGMSSTVFLAEVLHLAQKEGLLIQHMDIT
VIAQVPRLA-PYKEQIKSNLLGLTGL-APHQVNIKATTEEKLGFTGAKQGIKAMAAVTAI
KTKKQPRS---------------
>WP_147594449.1|Firmicutes-Clostridia-Clostridiales-Eubacteriaceae-Eubacterium-uncultured_Eubacterium_sp. WP_147594449.1 2-C-methyl-D-erythritol 2,4-cyclodiphosphate synthase [Eubacteriaceae bacterium]SCI00034.1 Bifunctional enzyme IspD/IspF [uncultured 
MD--------------------------------------------SEK-----EVSVII
AAAGQGTRIG--G---PVPKQFMMIGGEPILIKTLKVFSSMPEVDHIFIVTNEEYTEHCA
D-LVREY--------GI-GKV----ERIVRGGSERQDSVFNALRAV---EET----CP-Q
TG-YVLIHDGARPFVTHRTVIGVIEKT---VQSGA----------AAACVPMKDSLRQIG
SCGLYAKKNTDA------S-----G-MSRSVDRS---------EYFAVQTPQGFRFEYIK
EAYEKAFSEGF-YGTDDAVLAERAGY------------PVSIAEGDYGNIKITTREDLPM
------------------------------------------------------------
--EYRTGTGFDVHAFAE-----------G-RDLVLGGVKIPYE--KGLAGHSDADVLTHA
LMDALLGAAALGDIGKHFPDTD------EQYRGISSMALLQKVGELLEENSYSVVNADVT
VMAQAPRIS-TYTEAMRENIAAVLKL-DKSRINIKGTTTERLGFVGRKEGIAAEAVCSIC
R----------------------
>WP_093692155.1|Firmicutes-Negativicutes-Selenomonadales-Sporomusaceae-Sporolituus-Sporolituus_thermophilus WP_093692155.1 2-C-methyl-D-erythritol 4-phosphate cytidylyltransferase [Sporolituus thermophilus]SDF85619.1 2-C-methyl-D-erythritol 2,4-cyclodiph
------------------------------------------------------MVTAII
AAAGQGRRMG--A---GSNKVLLTLAGIPLVVRTVRQLAACPQIEEIIIVSGPEEMGEMH
S-LVSAM--------GL-TQK----WQVVAGGSERQYSVANALAAV---SGK--------
AE-IIVVHDGARPLADQTAIENVIAAA---REYGA----------AVVAVPVKDTIKVAD
A----------N------G-----F-VATTPDRK---------KLWAVQTPQAFQAAILR
QAYAQALAEGF-LGTDDASLVERLGM------------PVKLVTGSYRNLKITTPEDMVI
AAALLEG-----------------------------------------------------
ERTMRVGIGYDVHRLVA-----------G-RNLILGGVEIPYE--YGLEGHSDADVLLHA
IKDALLGAAALGDIGRHFPDTD------PRYKGASSLKLLARVKEILAEKGYEAGNVDAT
VIAQKPKLA-PYIAQMNANIAAVLGI-DVDRVNVKATTTEGLGFTGRGEGIAAQAVATVV
RR---------------------
>WP_012633794.1|Proteobacteria-Deltaproteobacteria-Myxococcales-Anaeromyxobacteraceae-Anaeromyxobacter-Anaeromyxobacter_dehalogenans WP_012633794.1 2-C-methyl-D-erythritol 2,4-cyclodiphosphate synthase [Anaeromyxobacter dehalogenans]ACL66021.1 2C-methyl-
MI--------------------------------------------RGE-----RVIGIL
AAGGSGQRAG-------VAKQWLSLGGETVLRRSARVLAACDAVDGLVVVVPPGDEARGE
A-EVAGL-----------GKP----VRAVAGGPARADSVRNGLAAA---DGA--------
---VVLVHDAARPFASAGLAARVADAA---ARDGA----------ALAALPATDTVKRAE
A----------G------AAV--PR-VLETLDRR---------TVWLAQTPQGFRRAVLE
QAYAAAGPSAS-AATDECALVEAAGA------------PVTLVPGEAGNFKITGPDDVRR
ARALLEA-----------------------------------------------------
--PVATGVGYDTHRFAP-----------G-RRLVLGGVEFEGD---GLLGHSDADVCAHA
IGDAILGAAGLGDLGRHFPDTD------PRWKGVSSLALLREIAAKAAERGWRVGNCDVT
LAARRPKIA-PRAEEMRARLAGALGI-SPAQVNVKATTGEGMGFVGREEGVAAHAIALLV
RAAG-------------------
>WP_066182314.1|Proteobacteria-Epsilonproteobacteria-Campylobacterales-Campylobacteraceae-Arcobacter-Arcobacter_thereius WP_066182314.1 bifunctional 2-C-methyl-D-erythritol 4-phosphate cytidylyltransferase/2-C-methyl-D-erythritol 2,4-cyclodiphosphate synt
M-----------------------------------------------K-----EITLVV
LCAGNSTRFD--N---SCKKQWLRVGNIPLWLDVTSRLSSYSDFSETIVVSKEDELKYMQ
N-----F-----------SDD----FIFVKGGDTRQESIKNALEFV-------------D
TK-YVLISDVARSCIPKDMFLRVLDKK---SEAFC----------VVPILDVSDTVI---
------------------------Y-EKNCINRD---------EVKLIQTPQLSQTSILK
DALN----SNI-EFTDESSAIKNKGY------------EITYVKGDIRAKKLTFIDDLNE
IPCLTPP-----------------------------------------------------
SKNFFVGFGFDIHSFEE-----------G-KDMFLGGVKLPYD--YGFKAHSDGDVLLHS
LIDALLGAVGAGDIGEFFPDND------PKYKNIDSKELLKYILRFIKNVGYEIVNVDIT
IIAEKPKIT-PHKQDIKSSLSNLLEL-SKQFINVKASTSEKLGSIGRAEGVVVQSVVNLK
YYEWNKK----------------
>WP_062402484.1|Firmicutes-Negativicutes-Veillonellales-Veillonellaceae-Veillonella-Veillonella_sp._DNF00869 WP_062402484.1 2-C-methyl-D-erythritol 4-phosphate cytidylyltransferase [Veillonella sp. DNF00869]KXB87170.1 2-C-methyl-D-erythritol 2,4-cyclodip
------------------------------------------------------MISCIL
LAAGAGRRMG--Y---TENKVCMPLGQYTVLQWNLHHMKQWEGLEEVIVVVSEEDQLSIQ
E-QVEAM--------QV-PWM----VQYVIGGAERQDSVAAGLSQV---SNR--------
AE-VVLVHDGARPLANKELAHRVVEGA---KVYGA----------AVPAIPVVDTIKRVN
A----------E------G-----Y-VEETLVRS---------ELYGMQTPQGFQTAILL
DAYVYAEEHRY-KGTDDVSLVEFQGN------------PVHIVEGDRKNIKLTVPEDVAI
AKKYLGV-----------------------------------------------------
ESMMRIGYGYDIHRFKE-----------G-RPCVLGGVTIDSP--IGPDGHSDADVLIHA
LMDAMLGAVGMRDIGYYFPPED------DAFKGISSRLLLEKVVQLLKDSNFGIYNADIM
VIAEAPKLK-PHIEKMKENLSVDLGI-PLSRISIKATTNEGLGALGRTEGIAAQAVVSMY
EREEL------------------
>WP_054273040.1|Firmicutes-Clostridia-Clostridiales-Peptostreptococcaceae-Clostridioides-Clostridioides_difficile WP_054273040.1 2-C-methyl-D-erythritol 4-phosphate cytidylyltransferase [Clostridioides difficile]KPI56079.1 2-C-methyl-D-erythritol 4-phosp
------------------------------------------------------MYSVII
VAAGSGRRMN--L---DINKQFIKLREKEIIAHTIQVFYENINIDEIVVCIKKEEEDFFK
ENIINKY--------NF-KNI-----KIAYGGKERQDSIYNGLKKL---DKN--------
CD-IVLIHDGARPFVDHRIINESIKVA---KEKKA----------VVVGVPVSDTIKIVS
D-----------------G-----T-VQETPERS---------LLWAAQTPQTFEYNLII
DAYEQAYKNNY-YGTDDSMLVENIGQ------------NVTMVMGSYENIKITSPEDLNI
AEQILNM---EKRDEVN-------------------------------------------
----------------------------SRRRII--------------------------
------------------------------------------------------------
------------------------------------------------------------
-----------------------
>WP_145700165.1|Proteobacteria-Alphaproteobacteria-Rhodospirillales-Rhodospirillaceae-Azospirillum-Azospirillum_brasilense WP_145700165.1 bifunctional 2-C-methyl-D-erythritol 4-phosphate cytidylyltransferase/2-C-methyl-D-erythritol 2,4-cyclodiphosphate sy
MSSLNASS--------------------------------INASSINAS-----SCIALI
VAAGTGQRFG--G---ERPKQYLDLAGQPVLRHTVEAFRRHPKVSAVRVVINPAFRDLYD
A-AVAGL------------DL----PEPVAGGASRQDSVRNGLEAL---ADS-------A
PG-LVLIHDAARPLIDAGTIDAVIAAL---DTHPA----------ALAAVPVADTLKRGE
D-----------------G-----L-VAGTVDRS---------GLWRAQTPQGFRFPEIL
AAHRNAAGL---ELTDDAAVAERAGL------------PVALVPAREENFKVTTPDDLTR
ATRAFDS----------------------------------------------------A
LSDIRTGSGFDVHRFAE-----------G-DHVTLCGVRVPHT--HRLDGHSDADVGLHA
LTDAILGALCAGDIGSHFPPSD------PQWRGADSALFLKHAAELVTARGGRIAHVDVT
IICERPKVG-PHREAMTARVAEILGM-PVDRVSVKATTTERLGFTGRGEGIAAQAMATVR
LPG--------------------
>RKX93299.1|Spirochaetes-root-root-root-root-Spirochaetes_bacterium RKX93299.1 2-C-methyl-D-erythritol 2,4-cyclodiphosphate synthase [Spirochaetes bacterium]
------------------------------------------------------------
------------------------------------------------------------
------------------------------------------------------------
------------------------------------------------------------
------------------------------------------------------------
------------------------------------------------------------
------------------------------------------------------------
--MVRVGFGSDSHRFEK--------TK-V-KPLILGGVRISNS--GGLEANSDGDVVLHS
LFNAISQACGGHSLGYYADPLF-------ARGITDSKEYIKIAVEMVKEIEYRISNVGIM
IEAKRPRVSIETVSEMKKIIADLLEI-GVNDVGITFTSGEGLTSFGRGEGILVQSIVSLY
KL---------------------
>RJO67304.1|Proteobacteria-Deltaproteobacteria-Myxococcales-root-root-Myxococcales_bacterium RJO67304.1 2-C-methyl-D-erythritol 2,4-cyclodiphosphate synthase [Myxococcales bacterium]
------------------------------------------------------MFNAII
VGAGSGKRMG--G---PVPKQFLSLRGKPLVEWSISAFQAAPQVSGIVVVLPEDYHEHFA
A-RLRTE-------GKY-DKL----LDVVVGGKTRQESVYAGLRAL---PTD--------
TE-WVAVHDAVRPFVTPQLIQATFTLA---QQLGA----------AIPTVAIHDTLIQVD
P----------N------G-----L-LVRPLQRE---------AVRRSQTPQIFRADLLA
DAHERAIVDGV-EFSDDATLVSYYRY------------QVGTFTHYGENRKITTPQDMEK
IAMQKVG----------------------------------------------------Q
LANVRVGQGFDAHRLVE-----------G-RPLILGGVRFPFE--KGLEGHSDADVVAHA
ICDAILGAASLGDIGEHFPDTD------PAYKNVTSVTLLEETAQMVRERGFEVVFVDAT
VICEQPKLA-GRRYEMCEKIAQALSI-DSDLVSLKATTTEGMGFMGRQEGIAAMATATLQ
ATAEES-----------------
>PIY69527.1|Candidatus_Roizmanbacteria-root-root-root-root-Candidatus_Roizmanbacteria_bacterium_CG_4_10_14_0_8_um_filter_39_9 PIY69527.1 2-C-methyl-D-erythritol 2,4-cyclodiphosphate synthase [Candidatus Roizmanbacteria bacterium CG_4_10_14_0_8_um_filter_3
------------------------------------------------------------
------------------------------------------------------------
------------------------------------------------------------
------------------------------------------------------------
------------------------------------------------------------
------------------------------------------------------------
------------------------------------------------------------
--MFKIGIGQDSHKIHK------KINS-K-KPLTLGGVIIDLN--IEVDADSDGDILIHS
LCNAINTALGLGSFDSYAGPLC-------RSGVTDGREYLLVAIDKVRHAGYQVNNISIS
IEAGCPRLE-IHLEKMVSSLSSLLKI-GKDNIGIAATSGDGLSSFAKGKGIQCFSIVSLI
KQE--------------------
>OLD40015.1|Armatimonadetes-root-root-root-root-Armatimonadetes_bacterium_13_1_40CM_3_65_7 OLD40015.1 hypothetical protein AUI83_22545 [Armatimonadetes bacterium 13_1_40CM_3_65_7]
MM--------------------------------------------SPP-----QAAAVI
VAAGRGERLG--A---TIPKAFVAVAGVPMLLHAARRVALSPEVGCIVVVVGASDVDRAR
M-LLMQH--------GV-RNV----TAVVPGGAHRQDSVFAGLPHL---GE---------
AP-VAVVHDGARPLVPPEVVTAVIQAA---AETGA----------ASAGLPVRETVKLVD
G-----------------A-----D-ARQTLDRD---------RLWVAHTPQAFRTALLR
EAHHRAKAEGF-YGTDDAVLVERLGY------------AVRMVEDSPRNLKVTVPADLDL
AEAYAGQ-----------------------------------------------------
RQIVRTGIGYDAHRLAL-----------G-RLLRVGGVEIPWP--RGLAGHSDADVLAHA
IMDALLGGAGLGDLGRHFPPGD------PAFRGADSIELLRRVAAMAAGAGWRVVHVDST
VLAEAPRLA-PYIPQMRERLAAALGV-DSSAVNVKATTTEGMGAIGRGEGIAAHAVATLI
NVGQ-------------------
>WP_045472093.1|Proteobacteria-Gammaproteobacteria-Thiotrichales-Thiotrichaceae-Thioploca-Thioploca_ingrica WP_045472093.1 2-C-methyl-D-erythritol 2,4-cyclodiphosphate synthase [Thioploca ingrica]BAP54656.1 2-C-methyl-D-erythritol 2,4-cyclodiphosphate sy
------------------------------------------------------------
------------------------------------------------------------
------------------------------------------------------------
------------------------------------------------------------
------------------------------------------------------------
------------------------------------------------------------
------------------------------------------------------------
-MQVKMGLGQDSHRFDF-------ENN-H-KPLILGGVLFEGE--PPLQGNSDADVVLHA
LCNAISGITGVNILGAISDDLC------LRQGITDSRVYVQTALHHL--QAWRICHVSCS
IEGKRPKIT-PKIPAMKHSLAQLLGL-AVQDIGITATSGEGLTAFGRGEGIQVFCMVTAI
NHP--------------------
>WP_087679456.1|Firmicutes-Clostridia-Clostridiales-Eubacteriaceae-Garciella-Garciella_nitratireducens WP_087679456.1 2-C-methyl-D-erythritol 4-phosphate cytidylyltransferase [Garciella nitratireducens]RBP44850.1 2-C-methyl-D-erythritol 4-phosphate cytid
MN---------------------------------------------KP-----YVTAII
VAAGQGTRMK--A---GVNKQYLLLQGKPILAHTIQVFERCELIHEVIVVVGKNEKLKCL
QEIIRPY--------GY-EKV----KRIVIGGDTRQQSMYNGLKAV---TPH--------
TD-IVITHDGARPLIHQEILKKSIQET---QIHKA----------TIVGVPVKDTIKMIN
E----------N------G-----F-VHTTPKRD---------LVWIVQTPQSFSYGLII
EAHERAYKESF-IGTDDATLVERIGH------------PIKIIKGEYDNIKITTPEDLIM
AEAILNI---QR------------------------------------------------
------------------------------------------------------------
------------------------------------------------------------
------------------------------------------------------------
-----------------------
>OGD86465.1|Candidatus_Curtissbacteria-root-root-root-root-Candidatus_Curtissbacteria_bacterium_RBG_13_35_7 OGD86465.1 2-C-methyl-D-erythritol 2,4-cyclodiphosphate synthase [Candidatus Curtissbacteria bacterium RBG_13_35_7]
------------------------------------------------------------
------------------------------------------------------------
------------------------------------------------------------
------------------------------------------------------------
------------------------------------------------------------
------------------------------------------------------------
------------------------------------------------------------
--MQRVGLGQDSHKFAK---------S-K-KLLVLGGIKISSI--NGLLANSDGDVILHS
LCNALSSSIGGDSLSTWSDKMC------QQKGIKDSQKYLKFIFNKVKLKKYKVENVSIA
VEAKKPRLDQPIINKIKINIAKLLQI-KKEQVGITFTSGEGLTDFGKGKGIQVLSIVNIY
KK---------------------
>RPJ52935.1|Acidobacteria-root-root-root-root-Acidobacteria_bacterium RPJ52935.1 2-C-methyl-D-erythritol 4-phosphate cytidylyltransferase [Acidobacteria bacterium]
------------------------------------------------M-----HVTAII
PAGGRGRRLG--A---GVPKQFLALAGRPILQRTVEAFLRCPAVAEVIVVLPPEMVDAPP
A-YLQAS-----------------RVKVVAGGDRRQDSVANGFDAL---PAG--------
AD-IVLIHDAARPLVDEPTIERAIAAA---SERGA----------AIAAVAASDTVKLSE
S-----AEAQGE------R-----L-VDRTLARD---------AIFLAQTPQAFRRAVLA
EAVALGR-SGA-EATDEAALAERAGH------------RVQIVEGSRRNIKITTSEDLVV
AEALLEG---RGGSRLA---------------------------------------PTGG
WPVMRVGTGYDLHRLVE-----------G-RPLILGGVTIPFE--RGLAGHSDADVLAHA
ITDAILGAASLGDIGHHFPDTD------PRWKGASSVELLAHVVALLRERNLVVVNVDAT
VIAERPQLG-PHREAIAGRLACAMCL-DRGAVSVKAKTNEGVDATGRGEAIAAHAVALIE
QRPAGSPRTAESGQ-------E-
>FT1_083_01031 Bifunctional enzyme IspD/IspF
------------------------------------------------------MNYAII
VAGGKGKRMR--K---RINKLFLLLNKEPIIVRTLNAFQNCKSINKIILVINPEDRNKFE
S-IIKSG--------SF-SKV----TKVVDGGIERQDSVYNGIKAI---SN-----AK-D
DD-IIMVHNAANPFVDEATIDSCIKAT---EKYSA----------AVVGFPAKDTIKVVE
D-----------------G-----F-AKQTIDRK---------LLWQVQTPQAMKFFLAK
KAFERAYKDKF-YGTDDVSLVERIGG------------SVKVIFCPRENIKITDQHDLAY
ANKMS-------------------------------------------------------
-NASRIGIGQDSHKFTG---------K-K-KPLMIGSVKISDK--NGFEANSDGDVLLHA
LFNALSTAIGLNSISFYADDMC-------RKGITDSKKYIEFILNKVKEKGLKIANIAVM
LEGKTPKID-GHVEKIKSALSKLLKI-KKENIGIAATSGEELTEFGKGNGMQCFAVATLR
-----------------------
>YT1_182_00539 Bifunctional enzyme IspD/IspF
------------------------------------------------------MNIAII
TAAGKGTRMN--E---KVNKILLSLVDKSIIEETIEVFEACKDIDEIIIVGNSDDIESLN
K-INEKN--------NY-KKI----KKIIEGGEQRQDSVFNGIKSI---EN-----AS-N
DD-ILLIHNGANPLVDEKTILECIKEA---KEHGA----------AVAAMPAKDTIKQVE
N-----------------G-----F-VAKTLDRK---------QLWQMQTPQTIQFGLAK
EAFEKAFADNF-YGTDDVGLVERLGK------------KVKIVECNTENVKITTKNDLEQ
ARLLL-------------------------------------------------------
-NASVVGIGQDSHKFTD---------E-K-KDLVLGGVVIPNE--QGLEANSDGDVILHA
LFNALSQAAGEKSLGNYADSMC-------ENGIKDSREYLRVILDIINKKNYKINNVGFM
IEAKKPRLG-ANEDRIKENIANLLGI-TKDKVGITATSGEELTPFGQGKAIQVFSVASLT
RK---------------------
>YT1_767_00459 Bifunctional enzyme IspD/IspF
------------------------------------------------------MNYAII
VAAGKGKRMN--S---KLNKILLLLDDKPIIYHSIRPFEESPLIDRILLISNKDSIADLK
S-VIREN--------RF-DKT-----EIFEGGEERQDSVYRGIMSI---KD-----AK-E
DD-IVLVHNGVNPFISTKIIEDMISSA---KEHGA----------CAAAFKVKDTIKEVD
E----------D------N-----F-IIKTLDRD---------RLWHMQTPQAAKYRLIA
KAFIHAYNSSH-YGTDDTSLIEKLGE------------KVKVIGCSRENFKITSPIDLEG
AKMVI-------------------------------------------------------
-SADRVGIGLDSHRFTE---------E-P-KQLILGSVAIPDE--KGLEANSDGDVILHS
LFNALSQAIGGKSLGFYADPLC-------KKGVKDSSSYLNIALDMVKEKGFKINNIGIM
IEAKRPRLD-DHEELIKEKVAGLCSI-SSSQIGLTATSGEGLTAFGRGEGIQVFTIVSLR
KIGKGEED---------------
>MP5_5_87_00220 Bifunctional enzyme IspD/IspF
------------------------------------------------------MNYAII
VAAGKGKRMG--N---KLNKVLLLLNDEPVICHSIRPFEDSALIDRIILVANSDDVADLG
N-LMKEK--------RF-RKV-----EIVEGGKERQDSVYNGLRLL---KD-----AR-E
DD-IVIVHNGSNPFVSPGLIEEVVKAA---KEDGA----------CAAAFRAGDTVKEAD
E----------D------D-----F-VIRTFDRK---------RLWQMQTPQAARYRLLV
RAFVKAYNDSY-YGTDDAELIERLGE------------AVKIVECGRENFKITTPLDLEN
ARMIM-------------------------------------------------------
-NADRAGIGMDSHRFTE---------E-A-KQLVLGGVVIPDE--QGLEANSDGDVVLHS
LFNALSQSVGGRSLGYYADPLF-------RKGIMDSSVYLKTALDMVTEKGFEINGIGLM
VEGKRPRLD-GYAGQIRERVAGLCSI-EPSQIGLTATSGEEMTAFGRGEGIQVFSVVILK
KKNEG------------------
>ARS74_01079 Bifunctional enzyme IspD/IspF
------------------------------------------------------MNIAII
VAGGKGKRMK--R---NVNKLFLLLNKEPIIVHTLKVFQECKEINQIILVVSPEDGNKFE
D-VVKAN--------KF-DKV----KNIVEGGVERQDSVYNGIKAI---EK-----AN-N
ED-IVLMHNAANPFVNKDLINQTIKAT---KKYGA----------AVVGFPAKDTIKVVE
G-----------------G-----F-VKQTINRK---------LLWQVQTPQAMKYFLAK
KAFEIANRDKF-YGTDDVSLVEKMGG------------QVKMIYCSRENIKITDQHDLAY
ANKLV-------------------------------------------------------
-NASKIGIGLDSHKFTE-----------K-KPLIIGGVKISDK--NGFDADSDGDVLLHA
LFNALSTAIGMKSLGFYADDMC-------KKGITDSKKYLGFILEKVKDKGLKVANLAIM
LEGKEPRMD-EHIEKIKTKLSKLLRL-KKENIGMAATSGEEMTEFGKGKGMQCFVAVSLK
K----------------------
>ARS106_00352 Bifunctional enzyme IspD/IspF
------------------------------------------------------MNYAII
VAAGNSKRMN--K---NGNKVFLPLFNKPIIYYTIKVFNECKNIDEIIIVTQKENFEILE
N-IKKKY--------NF-DKI----KKIVEGGKERQDSVYNGLTSI---KN-----NK-S
ND-IVVVHNASNPLVREKEIDDCIKAA---KNNGA----------AVVGFQLKDTIKKIN
N-----------------N-----F-VERTIDRK---------DIFQVQTPQAVRNKLFL
EAFENAKKKNL-TVTDDVSLVELIGQ------------KVELVPCSYENIKITTDDDLKI
AEGILVR---------------------------------------------------RT
GRFTRIGIGQDSHKFSS-----------N-KELTLGGCKILNE--AGFEANSDGDVILHA
LFNAISQAIGEKSLGYYADPML-------KKGVIDSKEYIKVILDKLNEKNQKLNNVGVM
IEASRPKLE-PHTDKIKESMSKILDL-EKEKIGITYTSGENLTAFGQGKGMQCFVVVTLV
QV---------------------
>ARS102_00942 Bifunctional enzyme IspD/IspF
------------------------------------------------------MNTAII
VAGGKGKRMK--K---RINKLFLLLNKEPIIYHTIKKFQDCKNVNNIILVVNPEDKKAFE
T-IVKVN--------KF-TKV----KKIVEGGVERQDSVYNGIKAI---DK-----AG-N
DD-IIIIHNAANPFVDEGTINNSIKAA---KKYGA----------AVVGFPAKDTIKVVE
D-----------------G-----I-VKQTIDRR---------LLWQVQTPQTMKYFLAK
RAFEIAYRNKF-YGTDDASLVERMNG------------QVKVVYCSRENIKITDQHDLAY
ANKLI-------------------------------------------------------
-NASRIGIGQDSHKFTD-----------K-KALVIGSVKISDK--NGFDANSDGDVLLHA
LFNALSTAIGMKSLGFYADKMC-------KDGITDSKKYVEFMLDKVIEKNYKIKNIAVM
LEGKNPRID-EHLDNIKNALSKILKI-KKENIGIAATSGEELTEFGKGNGMQCFVAVVLN
QQH--------------------
>ARS1041_00578 2-C-methyl-D-erythritol 2,4-cyclodiphosphate synthase
------------------------------------------------------------
------------------------------------------------------------
------------------------------------------------------------
------------------------------------------------------------
-----------------------------------------------------MKYFLAK
RAFERAYADKF-YGTDDVSLVERLGG------------SVKIVYCPRENIKITDPYDLAY
ANKLT-------------------------------------------------------
-NASRVGIGQDSHKFSS--------NK-N-KKLILGGFKIENE--TGFDANSDGDVILHA
LFNALSTAIGSKSLGFYADRMY-------KKGITDSKKYLEFILNKVKERNYKISNVAIM
LEGKKPSID-KHIDKIKSSLSKILKI-KKESIGIAATSGDELTEFGKGKGMQCFVVAAIK
-----------------------
>UBA12027_00079 Bifunctional enzyme IspD/IspF
------------------------------------------------------MNHAII
VAAGRSARMQ------GTDKIVADLGGKPLLAWALEAFEQCADIDTVTIVSRKELFNGIK
A-LAGKY--------AI-TKI----KKIIEGGKERQDSVLNGAESL---GN-----CD-G
ED-IIIIHNGSNPFVSAGEISACISAA---REHGA----------AACAFPLKDTIKKVK
G-----------------G-----F-AEQTLDRK---------DVWQMQTPQCARYGILK
EAFSHALKNNA-HHTDDAAMVEALGK------------KVKIVPCSARNFKVTTPEDLEM
ATRMISG--------------------------------------------------AGN
ARAPRVGLGQDSHRFSA---------G-K-KALVLGGCTIPHE--QGLEGNSDADVILHA
LFNAISSALGGRSLSIISDGMC-------KKGITDSREYLKAILEDMGDGKWAIGNVSVS
IEAKKPKLE-PHHDAIKKSLCALLGI-GPSSIGLTFTSGEGLTGFGRGEGMQCFCAVTLV
R----------------------
>UBA9638_01192 Bifunctional enzyme IspD/IspF
------------------------------------------------M-----ATYAII
PAAGTSKRMG--A---GMNKILLGIGEKPMLAHTLSTFERRKDISRIIIATNET--GEVK
N-SIARE--------RF-TTP----ITVVKGGIRRQDSVHAGIQAI---DG-----AS-Y
DD-IVIIHNAANPLVTAETITKVIGAA---KRYGA----------AVAGFYAVDTIKEDD
G----------K------G-----F-IRQTLDRK---------AIFQAQTPQAMTYGIAK
EAFARARAEQY-QGTDDVSLVERLGK------------KVKLVECPRENIKITIPADLSF
AKQVL-------------------------------------------------------
-KGSRVGFGQDSHPFEP--------DGVK-KPLILGGITIPGC--SGLAAHSDGDVILHT
IFNAISQALGKKSLGHYADPMC-------KKGITDSSTYLMVILKEMQQEGYAINNLGIM
IEGKKPKID-PYADSIKRHIAALCGI-ADGQIGITATTGEEMTAFGRGEGLQCFAVATLI
RT---------------------
