# Supplementary material for: Comparative genomic analysis reveals metabolic flexibility of Woesearchaeota
Source: Nat Commun. 2021 Sep 6;12:5281. doi: 10.1038/s41467-021-25565-9 (PMC8421398; doi:10.1038/s41467-021-25565-9)
Supplement: Supplementary file 11 — Source Data [file 41467_2021_25565_MOESM11_ESM.zip › Source data/Supplementary_Fig_2.xlsx]

## Sheet: suppl.fig2
	Completeness (%)	Contamination (%)
MP5_9_10	59.25	2.45
FT2_175	73.94	0.98
YT1_092	53.32	4.9
Yap200.bin8.246	71.41	1.47
FT2_141	80.39	0.33
MP5_1_30	77.29	5.88
JLRS3_6_219	74.02	0.57
FT6_98	85.29	2.94
FT1_228	66.37	0.98
YT3_319	78.43	1.47
JLRS2_1_154	83.5	6.86
FT2_479	66.83	2.94
FT1_219	83.5	7.99
YT2_062	67.22	6.37
MP5_7_64	63.64	0.98
Yap75.bin7.84	56.37	0.98
Yap2000.bin8.138	66.67	0
YT2_088	81.37	2.94
FT1_346	63.91	0.98
Yap30.bin1.57	55.25	0.98
FT1_394	77.7	0
MP5_1_023	58.91	0.98
MP5_1_69	75	0.98
Yap150.bin6.108	69.61	0.4
Yap100.bin1.6	78.17	2.45
FT1_425	71.42	0
Yap100.bin3.69	86.76	0.98
Yap150.bin7.227	87.75	0
Yap200.bin2.134	85.78	0
Yap100.bin4.218	68.14	2.04
Yap150.bin4.9	57.35	0.08
YT1_142	59.6	4.25
MP5_1_678	79.9	4.9
FT1_799	86.27	3.92
MP5_4_70	79.34	1.96
FT2_348	63.24	0
YT2_166	86.07	6.86
FT1_083	95.34	5.56
YT1_182	94.61	1.96
Yap2000.bin4.8	94.61	3.92
MP5_5_87	92.89	0.98
YT1_767	93.06	1.96
Yap30.bin3.42	80.88	0.98
YT1_286	69.06	2.45
YT1_562	85.78	5.88
YT2_768	83.82	1.96
YT3_932	83.82	4.32
Yap200.bin9.104	82.35	0.98
Yap5000.bin1.9	67.97	0
