# Supplementary material for: Comparative genomic analysis reveals metabolic flexibility of Woesearchaeota
Source: Nat Commun. 2021 Sep 6;12:5281. doi: 10.1038/s41467-021-25565-9 (PMC8421398; doi:10.1038/s41467-021-25565-9)
Supplement: Supplementary file 11 — Source Data [file 41467_2021_25565_MOESM11_ESM.zip › Source data/Supplementary_Fig_20.fasta]

>WP_042678967.1|Firmicutes-Tissierellia-Tissierellales-Tissierellaceae-Anaerosalibacter-Anaerosalibacter_massiliensis WP_042678967.1 4-(cytidine 5'-diphospho)-2-C-methyl-D-erythritol kinase [Anaerosalibacter massiliensis]
------------------------M-----------------------------------
-------DEFKIEAYGKINLALDVVGRRNDGYHDLNTIMQQIDLKDIITIKSREKG----
------IKIECNIP-EVPLNSSNLVYNAWDKMKEKSGLD-RGAHIIIEKNIPVASGLAGG
STNAAAVLKGLNKLW-RLNLSNEELMDIGVSIGADVPFCIVG-GTALAKGIGEKLETLSS
F-SNKFILLANPGMPVSTTHVYEKLNI-----------------DGI------K-----K
KPNMDMLVQAVENDD-----LYFLAKNMENVLEEVTIKEFKEIKTIKEDM-IKYGAIGSL
MSGSGPTVFGIFDNEKD--LIRCKNKLE---K--K-----VD-----K------VIITKT
I---------------
>WP_006444847.1|Firmicutes-Clostridia-Clostridiales-Lachnospiraceae-Lachnoclostridium-[Clostridium]_hylemonae WP_006444847.1 4-(cytidine 5'-diphospho)-2-C-methyl-D-erythritol kinase [[Clostridium] hylemonae]EEG72499.1 4-(cytidine 5'-diphospho)-2-C-methyl
------------------------M-----------------------------------
-------DKLELKALAKVNLGLDVLGRRSSGYHDVRMVMQTVYLYDQVIMEKKKKP----
-----GIEVETNLY-FLPVNENNLAYKAAKLLMDEFKIK-EGIKITLKKHIPVAAGMAGG
SSNAAAVLYGMNRMF-SLKLSEEELMERGVALGADVPYCIMR-GTVLAEGIGEVLTPLAP
M-PKCHILIAKPPISVSTKFVYDELDS-----------------HEI------T-----K
HPDIDGIIAGLNGQD-----LARIAGSLGNVLEEVTVREYPVIEQIKNTM-KEQGALNAI
MSGSGPTVFGIFEEKSR--AREAGRKIK---E--TG---ATK-----Q------VYVTNV
HNARRK----------
>WP_125153323.1|Firmicutes-Clostridia-Clostridiales-Clostridiaceae-Clostridium-Clostridium_rectalis WP_125153323.1 4-(cytidine 5'-diphospho)-2-C-methyl-D-erythritol kinase [Clostridium sp. Marseille-P4200]
------------------------------------------------------------
---------MEFKAYAKINLALDVIGKREDGYHILKMIMQTIDLYDIVRVSKKSSS----
-----GIKLESNTD-KIPLDNTNIAYKAAELFIKTYDIN-SGVNIYIEKNIPVEAGLAGG
STDAATVLKAMRNIF-KPDLTDKKLAQIGVKIGADVPYCIFG-KTALCEGIGEKVTPIKH
L-KGNILVLVKPNFGVSSREVYEEIDK-----------------SKL------K-----N
HPNTDIVLKSIRNED-----FKLLYSNLGNILESVVLDKHPVVSQIKKEI-LNFKGLCSL
MSGSGPTVFGIFEDMLS--AQKCYDYMK---T--K-----YD-----E------VFITRT
I---------------
>WP_117768054.1|Firmicutes-Clostridia-Clostridiales-Lachnospiraceae-Blautia-Blautia_sp._OF03-15BH WP_117768054.1 4-(cytidine 5'-diphospho)-2-C-methyl-D-erythritol kinase [Blautia sp. OF03-15BH]RGX98263.1 4-(cytidine 5'-diphospho)-2-C-methyl-D-erythritol 
------------------------M-----------------------------------
-------KKIRLKAMAKINLGLDVVGKREDGYHEVKMIMQTIRMYDQIELESTEEP----
-----GIRVSTNLN-YLPTNEDNLVYKAAKLLMDEFDVK-KGVKIDLRKFIPVAAGMAGG
SSDAAAVMVGVNRLF-HLNLSRKELMERGVKIGADVPYCILR-GTALAEGIGEKLTHLPP
A-PSCYVLIAKPGIHVSTKFVYTNLKV-----------------NEL------E-----S
HPDIDGQIRAIRSGD-----LKKVAELCGNVLETVTIPAYPVIEEIKNVM-KAGGALNAC
MSGSGPTVFGLFDDREK--AQAVYDTLY---G--GE---LAK-----Q------VYLTTF
FNNRKSGR--------
>WP_134116836.1|Firmicutes-Clostridia-Halanaerobiales-Halobacteroidaceae-Orenia-Orenia_marismortui WP_134116836.1 4-(cytidine 5'-diphospho)-2-C-methyl-D-erythritol kinase [Orenia marismortui]TDX51272.1 4-diphosphocytidyl-2-C-methyl-D-erythritol kinase [O
------------------------MV----------------------------------
-------DNIDLKSYAKINLTLDVLAKRKDGYHEVEMIMQTIDLSDKLSFSKIKKG----
------IEIITDHP-DVPTDNSNLIYKAAKMLFGEFGIT-EGIRVNLTKRIPVAAGLAGG
SSNAAATLVAINQLW-GLNLSKEELATRAANLGADIPFCING-GTQLATGIGTELKILDQ
A-PEIYLVLVNPPFEVSTAEVYGNLDL-----------------HKI------N-----I
HPNKDKVLEGLKDKR-----SDIIIKWSSNLLENVTLKRYPDVKRLKEKV-DSLTS-KAL
MSGSGPTVLGFVRGIKE--ANKVKNILE---Q--E-----LD-----NK---HHIVVSKT
NNKGIEEI--------
>WP_092336630.1|Firmicutes-Clostridia-Clostridiales-Lachnospiraceae-Butyrivibrio-Butyrivibrio_sp._M55 WP_092336630.1 4-(cytidine 5'-diphospho)-2-C-methyl-D-erythritol kinase [Butyrivibrio sp. M55]SFU51459.1 4-diphosphocytidyl-2-C-methyl-D-erythritol kina
------------------------M-----------------------------------
--------KLERKAYAKINLGLDVTGVREDGYHIVKMIMQNVDLYDTLTFEDNDSG----
-----EIVLTASTD-KIETDERNLICKVARQLKDKFNVK-KGVTMHLVKRIPVAAGMAGG
STDGAAAYLALNELW-GLNLSKKELCELAVSLGADIPYCIVG-GTALAEGIGEELTTISD
M-PDCYLVIAKPAIDVSTGWVYKELDS-----------------REV------I-----T
HPDIDGIKAAIEAGD-----LKKMCSLIGNVLEDVTASKYKEVGQIEEIL-RNEGAVGAF
MTGSGPTVFGVFDKKEA--AEAGYKAVV---E--SK---LAP-----E------AFLSAP
INPGKED---------
>WP_025748199.1|Firmicutes-Clostridia-Clostridiales-Caldicoprobacteraceae-Caldicoprobacter-Caldicoprobacter_oshimai WP_025748199.1 4-(cytidine 5'-diphospho)-2-C-methyl-D-erythritol kinase [Caldicoprobacter oshimai]
------------------------M-----------------------------------
-------RRIALKAYAKINWALDVIGKRSDGYHDVEMVMQSIDLCDIVVLMEKDNR----
------VSIRCDMD-GIPVDEANTAYRAAALIKERFGIA-KGVEIELHKNIPVAAGMAGG
SADAAAVLVGLNRMW-GLNLHEKDLMALAGIIGSDVPFCVVG-GTALARGRGEEITALPP
A-EGMWLVLVTPEQRVPTAEVYGRLDL-----------------SQV------S-----V
RPDIAGMMDSLQHRD-----FKGIARNMVNVLEGVTIELCPRINTVKDDI-MRQGAVGCC
MSGSGPTVYGLFEDEHA--ARKAYAALN---R--K-----YS-----Q------CFVAQT
VSLGVQVVEEVF----
>WP_085022409.1|Firmicutes-Negativicutes-Selenomonadales-Selenomonadaceae-Anaerovibrio-Anaerovibrio_sp._JC8 WP_085022409.1 4-(cytidine 5'-diphospho)-2-C-methyl-D-erythritol kinase [Anaerovibrio sp. JC8]
------------------------------------------------------------
---------MEIQANAKINLTLDILGTRPDGYHEVAMVMQEVSLHDNLYLEKRDSG----
------IELKIPGS-DLPADKTNLCYRAAELIIKECGLK-TGVSIKLDKHIPIAAGLAGG
SADAAAVLKGMNQLY-ELQLSEEKLCELGAQLGSDIPFCIMG-GTMLSTGRGEILERLPD
F-PEVDVVLAKPKVGVSTAWAYKTYDA-----------------GYD------G-----P
HPDNTAMIKAIVQGD-----ILSASKLLCNVLESVTINKHAIIDKYKQEM-LNKGALASM
MSGSGPTVFGLAPDEAV--ANEMAEAIR---N--I-----DS-----E----AAVFTAKT
VGRNRG----------
>OGK85102.1|Candidatus_Rokubacteria-root-root-root-root-Candidatus_Rokubacteria_bacterium_GWC2_70_16 OGK85102.1 4-(cytidine 5'-diphospho)-2-C-methyl-D-erythritol kinase [Candidatus Rokubacteria bacterium GWC2_70_16]
------------------------M-----------------------------------
-----------LRTLAKVNLALEVLGKRDDGYHEIATVMQGVDLSDRLTLETADA-----
------LSLHVSDP-ALPAGDDNLIVRAAAMLREAAGAP-LGARIALEKRIPVAAGLGGG
SSDAAATLWGLNRLW-GLRWSRARLAALAVRLGMDVPFFLGP-GRALATGRGERLKPLPG
A-GGYALVLVNPNFPLSTREVYGRVPA-----------------GWT------A-----E
ARGTRRMVEALRTRS-----ARAVAGALTNNLEAIVEPMVPAIRQMKSAL-LAAGALGAV
MSGSGPTVFGVARSYDH--ARQIRRRVN---R--A-----GW-----S------CWAVRT
VSGAVIRA-------L
>OGV98615.1|Nitrospinae-root-root-root-root-Nitrospinae_bacterium_RIFCSPHIGHO2_02_39_11 OGV98615.1 4-(cytidine 5'-diphospho)-2-C-methyl-D-erythritol kinase [Nitrospinae bacterium RIFCSPHIGHO2_02_39_11]OGV98738.1 4-(cytidine 5'-diphospho)-2-C-methyl-D-ery
------------------------M-----------------------------------
-------KRIKIKSPAKINLGLNVIEKRADGYHNIETVFQMINLCDDIIFTESSND----
------IELHSSSK-DIPLDDGNLSYRAARLLREKTGIK-KGVSINIDKHIPVSAGLGGG
SSNAAVTLLGLNYIW-DLKLPRNELISIAKSLGADVPFFLSA-SCAYGTGRGDEIQNLPV
K-SSFYVILLNPGCAISTKWVYANLRL-----------------NLT------R-----N
KRDIKILKFMLIKGN-----IAEMSSLLFNDLESVVEKKYGIINEMKEAL-LSAGALGAA
MSGSGSTVFGVFKDYPS--AEYASSKLK---G--K-----GW-----F------LFLAET
LTSLQKVYPEEV--IV
>OHC00355.1|Planctomycetes-root-root-root-root-Planctomycetes_bacterium_RIFCSPLOWO2_12_FULL_39_13 OHC00355.1 4-(cytidine 5'-diphospho)-2-C-methyl-D-erythritol kinase [Planctomycetes bacterium RIFCSPLOWO2_12_FULL_39_13]
------------------------M-----------------------------------
-------NRISLKAPAKINLFLEILGKRDDGYHEIETVMQEIDLVDNLQFEEIRKG----
------VRLKCSDK-NIPSDENNLVCKAANLILNECGIK-KGVLISLEKNIPVGAGLGGG
SSDAAATLKALNLLW-KIGLNDAELMEFAARLGSDIPFFIKG-KTSLCRGRGEKITPIEV
E-RELNYLVIYPHINISTSTIYGNLKI-----------------DLT------K-----K
RKDVSFFTNALKHHK-----AADISKLLFNRLEEVIFTTYPDLLDVKSVL-NHFGFCGLS
ISGSGSAFFGLCNDRYH--AEAIKSKIE---L--SD----IG-----N------VYAVTN
VITP------------
>WP_034688596.1|Firmicutes-Bacilli-Lactobacillales-Enterococcaceae-Enterococcus-Enterococcus_mundtii WP_034688596.1 4-(cytidine 5'-diphospho)-2-C-methyl-D-erythritol kinase [Enterococcus mundtii]AZP93844.1 4-(cytidine 5'-diphospho)-2-C-methyl-D-erythrito
------------------------M-----------------------------------
--------ELIEKAPAKINLGLDVLYKRPDGYHELEMVMSSVDLADHLFFEELSED----
-----RIIVETNKA-FLPVDQRNNVYQAALLLKKKYQIK-KGVKIVVKKNIPVAAGLGGG
STDCAAALRGINRLW-ELGCSLEELAEIGLEVGTDVPYCVYG-QTAYVGGKGEIVQLLPA
M-PSCWIILVKPKMSVSTRTVFREIDT-----------------QKI------------Q
HQDITGLTDALRQQD-----YQKMLTKMGNSLEDVTGKRHPVIYQIKERM-IKYGADAAL
MSGSGPTVFALCQHYSR--AQRVYNGLK---G--F-----CE-----E------VYLVRT
L---------------
>WP_018131782.1|Firmicutes-Bacilli-Bacillales-Alicyclobacillaceae-Effusibacillus-Effusibacillus_pohliae WP_018131782.1 4-(cytidine 5'-diphospho)-2-C-methyl-D-erythritol kinase [Effusibacillus pohliae]
------------------------M-----------------------------------
---------IREKAKAKINLTLDVLYKRPDGYHEVEMVMQTVDLADHLVFEAREDD----
-----HITLSCGVS-YIPLDCRNLVYKAAVLLRERFGIR-KGVHIAIDKQIPVAAGLAGG
SSDAAATLRGLNRLW-ELGLTPDELAQLGAEIGSDVPFCVYG-GTAIARGRGEMIERLPA
A-GPLWVVLVKPPIAVSTADVYRNLKV-----------------DEI------V-----I
HPDANGMAQALRTGD-----VERIVSHLGNVLEQVTFRLHPEVARLKQQM-VKFGAMGAL
MSGSGPTVFGITDRESR--AQRVYNALR---G--F-----SK-----E------VYLTRF
L---------------
>WP_029228855.1|Firmicutes-Clostridia-Thermoanaerobacterales-Thermoanaerobacterales_Family_III._Incertae_Sedis-Caldicellulosiruptor-Caldicellulosiruptor_acetigenus WP_029228855.1 4-(cytidine 5'-diphospho)-2-C-methyl-D-erythritol kinase [Caldicellulosirupt
------------------------------------------------------------
---------MELKAYAKINLALDVLSKREDGYHEIRTIMQTVDLYDIINIEKIEED----
-----SIIVTTSSE-NIPTDNKNHAYIAASLLKERFGVK-QGVRIHIEKNIPVSAGLAGG
STDAAAVLKGLNEIF-ELNLSEQQLMEIGREIGADVPFCLVG-GTALCEGIGEKVIKLKA
A-PQMNILIAKPEVYVSTQAVYEALDL-----------------SKI------K-----K
RPNIEAMISAIEEGN-----VKEIAKNLCNVLEVVTVNQYPVINRVKDIM-RNNNALGTV
MTGSGPAVFGIFGNKYD--ALKAAERLK---V--F-----IK-----E------IILTTT
CEGSGV----------
>OGW27838.1|Nitrospirae-root-root-root-root-Nitrospirae_bacterium_GWC2_42_7 OGW27838.1 4-(cytidine 5'-diphospho)-2-C-methyl-D-erythritol kinase [Nitrospirae bacterium GWC2_42_7]
------------------------M-----------------------------------
-----KKMKLLLKAPAKINWFLEILKKRDDGYHDILSVMQCVDLFDDLSFEKSGE-----
------IELISDM--NIPP-EENLVYRAAFLLKEYSSYK-GGARIFLKKHIPHAAGLGGG
SSDAAYTLMGLNRLW-ELGLETKTIAELASEIGSDVPFFING-IFSLVEGRGEKVKELKN
E-NSVAMLLVKPDISVSASWAYSSYRA----------------TKLT------K-----K
HIDIKLFCQFLGKKD-----YTSLRSIIFNDLEKPVIDKYHVVEDIKRAL-IENGAVISS
MSGSGPVVFGVFNSAEE--ALRASKNMG---A--N-----WC-----R------VVRTLK
TDEQWETKIQ------
>WP_014966366.1|Firmicutes-Tissierellia-Tissierellales-Gottschalkiaceae-Gottschalkia-Gottschalkia_acidurici WP_014966366.1 4-(cytidine 5'-diphospho)-2-C-methyl-D-erythritol kinase [Gottschalkia acidurici]AFS77229.1 4-diphosphocytidyl-2-C-methyl-D-erythri
------------------------M-----------------------------------
-------RKVKLNAYAKINLSLDVLGKRENGYHELSMIMQQIDLKDIITIEEVNGIQ---
----NSIEINSNSS-KVPLDNSNIVYRAWEEISKKYSGN-KGVRVSIEKNIPISAGLAGG
STDAAAVLKGLNKLW-SLNLTDAELMDIGLKVGADVPFCIIG-GTALAEGIGEKLTKIKS
F-SNKYILLANPGIEVSTSHVYKNLNL-----------------KTI------E-----K
RPDINNIIRYIEQSD-----IYSLSKEMSNVLESVTIKENPIIDEIKQSM-ISNGAVGSL
MSGSGATVFGIFDSEEK--LENCKKILE---K--K-----ID-----T------VICTKT
I---------------
>EIW00081.1|Firmicutes-Clostridia-Thermoanaerobacterales-Thermoanaerobacteraceae-Thermoanaerobacter-Thermoanaerobacter_siderophilus EIW00081.1 LOW QUALITY PROTEIN: 4-diphosphocytidyl-2C-methyl-D-erythritol kinase [Thermoanaerobacter siderophilus SR4]
------------------------M-----------------------------------
-------KKIKVKAYAKINLSLDVLGKREDGYHEISTIMQSIDLADILEFEKSDT-----
------IEILCDNP-KVPVGEDNLIVKVINLLKEKYQKK-EGILVRLNKKIPLAAGLAGG
SADAAATIVALDKLW-NLNMSKRRKKEIALKVGADVPFCLEG-GTKLAKGIGEIFENLKI
--PSMSLLLVKPDIEISTKEIYDKWDR-----------------LNF------K-----S
HHATFLVAQAIQEGN-----IYKIAENIKNDLELVTSRECEVINQIKEEL-LKKGALGCA
ISGSGPTVYGIFDDLER--LKRAYEDLK---E--V-----YS-----F------VFFQKL
----------------
>WP_089749956.1|Firmicutes-Clostridia-Halanaerobiales-Halobacteroidaceae-Candidatus_Frackibacter-Candidatus_Frackibacter_sp._WG11 WP_089749956.1 MULTISPECIES: 4-(cytidine 5'-diphospho)-2-C-methyl-D-erythritol kinase [unclassified Candidatus Frackibacter]
------------------------MN----------------------------------
-------TTLKLTAQAKINLILDVIGKRADGYHEVEMIMQSIDLADELSFTKIDKG----
------IEIEVDNP-QVPTGPKNLVYKAAKLLFDEYGLT-GGIKVGISKNIPVAAGLAGG
STNAAATLVAINRLW-KLELTNDQLISLGAKLGADVPFCIVG-GTVLATGTGTDLEPLEV
N-PELNLVLVKPPFPVSTAEIYQSLEL-----------------DKI------S-----Q
HPNLDRMLTVLKEGD-----DLEIILATSNLLAQVTMERYRELKELQELL-ENAGAKKVL
MSGSGPTMLGFTDDFDT--ARRIKIRLK---K--R-----LP-----E------EFIIRT
TKTTPHGI-----IIK
>WP_115481968.1|Firmicutes-Clostridia-Clostridiales-Lachnospiraceae-Anaerosacchariphilus-Anaerosacchriphilus_polymeriproducens WP_115481968.1 4-(cytidine 5'-diphospho)-2-C-methyl-D-erythritol kinase [Anaerosacchriphilus polymeriproducens]RDU23451.1 4-(cy
------------------------M-----------------------------------
-------KKLNLKALAKINLGLDVVGKREDGYHEVRMVMQTIHLFDSVEIIVLENP----
-----VIKVDTNLY-YLPSNENNLVYKAAKLLIDEFKIS-KGVYINLKKFIPVAAGMAGG
SSDAAAVLFGINKLF-NLGLSLEELKKRGVKIGADVPYCLMR-GTALAEGIGEELTPLHP
M-KKCPVLIAKPAISVSTKFVYDNLKL-----------------NEK------T-----V
HPDIDGLIKEIEKGN-----LRGIAKKMGNVLESVTIPVHPEIELIKNEM-KDKGALNAM
MSGSGPTVFGLFDSQTK--VKEAYEYFR---R--KN---IAD-----K------VYLTSI
FNV-------------
>WP_106005012.1|Firmicutes-Clostridia-Thermoanaerobacterales-Thermoanaerobacteraceae-Moorella-Moorella_humiferrea WP_106005012.1 4-(cytidine 5'-diphospho)-2-C-methyl-D-erythritol kinase [Moorella humiferrea]PRR73882.1 4-diphosphocytidyl-2-C-methyl-D-eryt
------------------------M-----------------------------------
-------DALKVRAYGKINLTLKVLDRRPDGYHNLSTIFQSIALQDTLELNREAEG----
------IAIEVKGA-SLPTGKDNLIYRAAALLKRRYGF--SGIRIILTKKIPIAAGLGGG
SSDAAATLVGINYLF-NLGLTPGQLVRLGAEVGADVPFCVLG-GTALGRGRGDELSLLPS
P-PRLWLVLVKPSFGVSTAAVYRHWDT-----------------DPP------GEN--PE
PPNEGRILEAIKAGD-----RKLLIDSLGNDLETITCRLYPEVKDIKLKL-MEAGAERAV
MCGSGPTVFGVAPDKET--AQQIAARLR---R--I-----YP-----Q------TIVTCT
L---------------
>WP_061212871.1|Firmicutes-Clostridia-Clostridiales-Syntrophomonadaceae-Syntrophomonas-Syntrophomonas_wolfei WP_061212871.1 4-(cytidine 5'-diphospho)-2-C-methyl-D-erythritol kinase [Syntrophomonas wolfei]
------------------------MR----------------------------------
-------KNIILKAPAKVNLTLDVKGKRSDGYHELETVMHQVNLLDIIRISQGTGG----
------IQIKSNSS-LIPTNEENLAYQAAEMILGEYAHK-EGVEIYIEKNIPVGAGLAGG
STDAAAVIQGINQLC-DLGLEEEELLEMAARIGSDVAFCLAG-GSKLARGRGEILSNLPQ
R-MIPYIILVKPHFQLSTAEVYRELDL-----------------TQV------E-----E
FPDNVAFLAAWEAYD-----IINIAGNMRNVLETVSIRKYPEIAAIKAEL-IRTGALNAL
MSGSGPSVMGIFMEEEQ--ALKAREQFR---T--R-----YQ-----E------VFLLSS
YVSTKSEE--------
>WP_092598131.1|Firmicutes-Bacilli-Bacillales-Staphylococcaceae-Jeotgalicoccus-Jeotgalicoccus_halophilus WP_092598131.1 4-(cytidine 5'-diphospho)-2-C-methyl-D-erythritol kinase [Jeotgalicoccus halophilus]SDK34997.1 4-diphosphocytidyl-2-C-methyl-D-erythri
------------------------M-----------------------------------
---------HYETAPAKINLTLDTLYKRNDGYHEVSMVMTTVDLNDNLSFEKRTDK----
-----KIVIESDHQ-FVPTDRRNLAYQAAQLMMRRYNIK-SGVTINIDKHIPIAAGLAGG
SADAAATFRGMNALY-GLGVELDELAELSAELGSDIPFCVYG-GTALATGRGEIIERLPR
P-PHAWIVLAKPSLSVSTKTIYGALKP-----------------GK-------------N
KPGSDAMKAAIINND-----YSEILNALKNDLEEVTVRKYPQVKKLLGNM-KESGAEGAL
MSGSGPTVFGIVRKERQ--SVHLYNAMK---G--C-----CA-----E------VYRIRL
LG--------------
>WP_122013789.1|Firmicutes-Clostridia-Thermosediminibacterales-Tepidanaerobacteraceae-Biomaibacter-Biomaibacter_acetigenes WP_122013789.1 4-(cytidine 5'-diphospho)-2-C-methyl-D-erythritol kinase [Thermoanaerobacterales bacterium SK-G1]AYO29284.1 4-(cytid
------------------------M-----------------------------------
-------FKLDVDARAKINLTLDVLYRRPDGYHEVEMIMQSIALKDHLTLELLPGR----
-----AIEVSCSTP-ELLCDESNLAYKAAKLMIEEFSLD-AGVKITLNKNIPLAAGLAGG
SADAAAVMIGMNELF-GLKKSEEDLMMLGKTIGADIPFCIHG-GTAVARGIGEKLTPLKP
V-PKIALLLVKPHYSVSTKQVYSRLNV-----------------KDI------K-----S
RPDTAAMIRTILNED-----VAAMAKGLCNVLEEVTFGLYPELSFIKEEL-RKNGALGSL
MSGSGPTVYGIFETRSA--AQRAAARMD---T--G-----NK-----A------IIISET
Q---------------
>WP_096894028.1|Planctomycetes-Candidatus_Brocadiae-Candidatus_Brocadiales-Candidatus_Brocadiaceae-Candidatus_Scalindua-Candidatus_Scalindua_japonica WP_096894028.1 4-(cytidine 5'-diphospho)-2-C-methyl-D-erythritol kinase [Candiadtus Scalindua japonica]G
------------------------M-----------------------------------
-KKENNKNIISIEAPAKVNLFLEILGKRDDGYHEIETIMQEIDLVDSLRFEEIQEG----
------VKLECNDN-NIPSDHDNLVCKAANLFLKECGVK-KGVLINLEKKIPVGAGLGGG
SSDAAATLKALNLLW-KVGLSDEELIEFAAKLGSDIPFFIKG-KTSLCSGRGEKVSPVEV
R-SKMDYIILFPHVHISTETIYKNLKI-----------------DLT------K-----K
RKDVSFFSNALKYSE-----VSDIGKLLFNRLEEAIFTIYPDLLQVKESL-EVFDFCGLS
ISGSGSAFFGLCNDRHQ--AEVIKSKVE---F--SG----TG-----N------VFVVTS
V---------------
>WP_129078277.1|Firmicutes-Bacilli-Bacillales-Bacillaceae-Anaerobacillus-Anaerobacillus_alkaliphilus WP_129078277.1 4-(cytidine 5'-diphospho)-2-C-methyl-D-erythritol kinase [Bacillaceae bacterium B16-10]RXJ00904.1 4-(cytidine 5'-diphospho)-2-C-methyl-D-e
------------------------M-----------------------------------
--------KISIKAPAKINLSLDVLHKREDGFHEVEMIMTTVDLADRIELTLLEEN----
-----KIVIDVSEG-FVPNDNRNLAYQAAQVLKDKFKIS-KGVKIAIQKNIPVSAGLAGG
SSDAAATLRGLNQLW-DLGLSLDELAELGAKIGSDVSFCVYG-GTALATGRGEKIKHISA
P-PSCWVILAKPPIGVSTAEVYRNLNL-----------------NNI------------D
HPDINKMVAAIEGRE-----YGQICQELGNVLETVTFKLYPEVQRIKDQM-IRFGADGVL
MSGSGPTVFGLVKHESR--MLRIYNGLR---G--F-----CH-----D------VHAVRI
MGERYY----------
>PYM76725.1|Candidatus_Rokubacteria-root-root-root-root-Candidatus_Rokubacteria_bacterium PYM76725.1 4-(cytidine 5'-diphospho)-2-C-methyl-D-erythritol kinase [Candidatus Rokubacteria bacterium]
------------------------MSKTSVDRSEK----------------RVVLFFALL
KQRPRSPSRLVLRTPAKVNLALEVLRKRPDGYHELSTVLQAVDLCDRLTVETADT-----
------ITLETSEP-GLPTDERNLVVRAARMLRDAAGVD-RGARIRLEKRIPLAAGLGGG
SSDAAATLWGLNRLW-GLRWKRERLVELAVALGMDVPFFLGR-GRALGTGRGEVLRPLPS
V-GGYALVLVNPGVPLSTQEVYGRVPP-----------------GWQ------A-----E
PEGTKRVVEALRTRN-----VAKLAAALTNHLERWAEPAMPVIGRMKAAL-LAAGTLGAV
MSGSGPTVFGMARSLDQ--AQQIQRRVN---R--A-----GW-----A------AWAVRT
NSGAAIRA-------I
>WP_038562458.1|Firmicutes-Bacilli-Bacillales-Bacillaceae-Terribacillus-Terribacillus_goriensis WP_038562458.1 4-(cytidine 5'-diphospho)-2-C-methyl-D-erythritol kinase [Terribacillus goriensis]AIF67190.1 4-diphosphocytidyl-2C-methyl-D-erythritol kinase [
------------------------M-----------------------------------
--------YLLEKAPAKINLSLDVLYKRPDGYHEVEMVMTTIDLADRIELIVLQEN----
-----KIEIESDNR-FVPNDERNLAYRAAQLIKDTYNIN-KGVKIYIDKQIPVAAGLAGG
SSDAAAVLRGLNTLW-NLQLSLDTLAELGAKIGSDVSFCVYG-STALSTGRGEKIKELPA
P-PACWVVLANPGIGVSTQTIYQQLKI-----------------DHI------------E
HLDTEGMVEAIEQGD-----FQSICDKVGNVLEPVTLKLCPEVKQIKQQM-IEAGADAVL
MSGSGPTVFSLVSQESR--AYRIYNSLR---G--F-----CE-----Q------VYVVRM
LGGRTELD--------
>WP_110612289.1|Firmicutes-Bacilli-Bacillales-Bacillaceae-Salipaludibacillus-Salipaludibacillus_keqinensis WP_110612289.1 4-(cytidine 5'-diphospho)-2-C-methyl-D-erythritol kinase [Salipaludibacillus keqinensis]PYZ91545.1 4-(cytidine 5'-diphospho)-2-C-met
------------------------M-----------------------------------
---------KVVKAPAKINLTLDVIGKRDDGYHDVEMIMTTVDLADRIQLTLLEED----
-----LIQIDINVG-HVPSDKNNLAYQAAKILKEQFNIK-TGVSIYIDKQIPVSAGLAGG
STDAAAVLRGLNELW-SLGISIDELAEIGLSIGSDVPFCVHG-GTAVARGRGEKLTFLPA
P-PPCWVVLAKPPQGVSTKDIYQRLDL-----------------QMM------------T
HPDTKGMIEAIDNQN-----FKGICQRLENVMEPATFELAPEVSNIKERL-IQFGAEGTV
MSGSGPTVFSLTKSEAK--AYRLYNGLK---G--F-----MD-----H------VFVVRL
LGNRHS----------
>WP_012158163.1|Firmicutes-Clostridia-Clostridiales-Clostridiaceae-Alkaliphilus-Alkaliphilus_oremlandii WP_012158163.1 4-(cytidine 5'-diphospho)-2-C-methyl-D-erythritol kinase [Alkaliphilus oremlandii]A8ML31.1 RecName: Full=4-diphosphocytidyl-2-C-methyl-
------------------------M-----------------------------------
-------KQIYLKSRAKINLSLDVRRKREDGYHEVEMIMQQIDLYDNILIRERMDS----
-----EIVLSTNCI-FIPTTSSNIAYKAAHKLKQRLDIT-RGIDIFIDKQIPVSAGLAGG
SSNAAAVLMGLNHLW-SLGLSTKELMEIGVTIGADVPFCLLG-GTALAEGIGEVLTPINS
DIKNTWIVLVKPAISVSTGDVYGSLDL-----------------SKI------V-----D
RPPTAQLLEAIKEGN-----IYDVSSKMCNVLETVTVNKYPIITEIKKKM-MEYNALGAM
MSGSGPTVFGIFKSYER--AKSAYEHLS---L--F-----YK-----Q------SYMVQT
YNGGTEIG--------
>WP_012268910.1|Firmicutes-Clostridia-Thermoanaerobacterales-Thermoanaerobacteraceae-Thermoanaerobacter-root WP_012268910.1 MULTISPECIES: 4-(cytidine 5'-diphospho)-2-C-methyl-D-erythritol kinase [Thermoanaerobacter]B0KBH0.1 RecName: Full=4-diphosphocytid
------------------------M-----------------------------------
-------KKIKVKAYAKINLSLDVLGKREDGYHEISTIMQSIDLADILEFEKSEI-----
------VKVFCNDH-RVPLGEDNLIVKVINLLKEKYQME-EGVLVKLDKRIPLAAGLAGG
SADAAATIVALDKLW-NLNMSKEEKKEIALKVGADVPFCLEG-GTKLAKGIGEIFEDLKI
--TSMNLLLVKPDIEISTKEIYDKWDR-----------------LNF------K-----S
HHATVPVVQAIQEGN-----IYKIAENIKNDLELVTSQKYGIINKIKEEL-LKKGALGCA
MSGSGPTVYGIFDDLEK--LRKAYEDLK---E--V-----YS-----F------VFFSKT
IDKGLELYE-------
>WP_064550653.1|Firmicutes-Bacilli-Bacillales-Bacillaceae-Parageobacillus-Parageobacillus_thermoglucosidasius WP_064550653.1 4-(cytidine 5'-diphospho)-2-C-methyl-D-erythritol kinase [Parageobacillus thermoglucosidasius]OAT73807.1 4-(cytidine 5'-diphospho
------------------------M-----------------------------------
--------KVLVKAPAKINLSLDVLHKRPDGYHEVKMVMTTIDLADRIELIPRADD----
-----EIQIISQNR-FVPDDHRNLAYQAAKVLKDTFGIK-QGVAISIAKNIPVAAGLAGG
SSDAAATLRGLNKLW-RLGLTLDELAELGAQIGSDVPFCVYG-GTAVATGRGEKITPISS
P-PPCWVILAKPSIGVSTAEVYRNLKV-----------------DEI------------R
HPDVDGMVEAIGRQD-----YAAICKLVGNVLEEVTLKMHPEVAHIKEQM-KRFGADAAL
MSGSGPTVFGLVQHDSR--LQRIYNGLR---G--F-----CD-----Q------VFAVRI
LGEQNSLD--------
>WP_132372775.1|Firmicutes-Bacilli-Bacillales-Bacillaceae-Melghiribacillus-Melghiribacillus_thermohalophilus WP_132372775.1 4-(cytidine 5'-diphospho)-2-C-methyl-D-erythritol kinase [Melghiribacillus thermohalophilus]
------------------------M-----------------------------------
---------IYEKAPAKINLALDVLHKREDGYHEVNMIMTTIDLADRIELKSLEQN----
-----EIKIVSDNR-FVPDDERNLAYKAAFIIKEKLGIQ-KGVQITIDKQIPVAAGLAGG
SSDAAAVLRGLNKIW-KLQLTHEQLAEIGSEIGSDVPFCVYS-STACVTGRGEKIHELPA
P-PPCWIVLAKPSIGVSTRVVYEQLTL-----------------EYL------------N
HPDIEGMKQAIQKQD-----YSGMTAKLGNVLETVTFRLHPEVKTMKERM-LKAGADNVL
MSGSGPTVFGLTRKDQK--AERIYNSLK---G--F-----CN-----E------VYVVRM
LGQRLPVD--------
>WP_117999797.1|Firmicutes-Clostridia-Clostridiales-Eubacteriaceae-Eubacterium-Eubacterium_sp._AF36-5BH WP_117999797.1 4-(cytidine 5'-diphospho)-2-C-methyl-D-erythritol kinase [Eubacterium sp. AF36-5BH]RGF50591.1 4-(cytidine 5'-diphospho)-2-C-methyl-D-er
------------------------M-----------------------------------
-------DKLQLKAYGKINLGLDVIRKRPDGYHDLDMIMQMVDVYDDVIIEKKAGE----
-----EIVVKADAA-VLSNGKDNLAYMAAKMLFDEFGIK-SGVEITIHKRIPIAGGMAGG
SSDCATTLIGINEMF-NLGLSKQQLMERGVKLGADVPYCVLG-GTAIARGIGEVLTPLPT
P-PQCHVIIAKPPISVSTAYVYGHIRP-----------------DEI------T-----K
RPDIEQMTLAIKEQD-----LNKLSDLLYNVMEEVTVSEYPVIEKLKSIM-LENGALNSI
MSGSGPTVFGLFDDRKK--AQAAMKALD---S--KE---LTE-----Q------LYLTKF
I---------------
>OGL38218.1|Candidatus_Schekmanbacteria-root-root-root-root-Candidatus_Schekmanbacteria_bacterium_GWA2_38_11 OGL38218.1 4-(cytidine 5'-diphospho)-2-C-methyl-D-erythritol kinase [Candidatus Schekmanbacteria bacterium GWA2_38_11]
------------------------MRR----------------------------GFLTP
LKEFSGEKSIIIKSPAKVNLALNVISKREDDYHNLETIMIPVSLCDYLEIQSIEGD----
-----KIKILCNNK-KLPLNGRNIINKAVRLLWNEMGKK-RGVIISLKKNIPISAGLGGG
SSNGASTLLALNKLW-GINLSLNRLIELGAKLGADVPFFIYG-KPALAKGIGEDIYPVKI
K-RRFWLVIINPGFPVSTAWVYKNLNL-----------------ALT------K-----K
NKNIKKLTSLLKEGR----NPDAWSKYLSNDLESVTLQKFPVLSEIKKLF-IEAGALNAL
MAGSGSSVFGVFSSKRA--AESAYSALK---G--KA----LG-----D------IFLVKN
L---------------
>ODS33384.1|Planctomycetes-Candidatus_Brocadiae-Candidatus_Brocadiales-Candidatus_Brocadiaceae-Candidatus_Scalindua-Candidatus_Scalindua_rubra ODS33384.1 4-diphosphocytidyl-2-C-methyl-D-erythritol kinase [Candidatus Scalindua rubra]
------------------------M-----------------------------------
NKNNHEKNRISLKAPAKINLFLEVLGKRDDGYHEIETVMQEIDLVDNLWFEEIQEG----
------VKLKCENG-NIPLDENNLVCKATNLIMKECGIK-KGVLINLEKKIPVGAGLGGG
SSDAAATLKALNSLW-KIGLNDIELMEFAAKLGSDIPFFING-KTSLCSGRGEKILPVEV
K-SRLNYLVIFPNIKISTITIYKNLKI-----------------DLT------K-----K
RKDVSFLLNALKYSN-----VTTIGKLLYNRLEKVIFKLYPDLLHIKSSL-ACFNFCGLS
ISGSGSAFFGLCNNRNQ--AETIKKKIE---L--SG----TG-----N------VFIVTN
VITP------------
>WP_084117743.1|Firmicutes-Clostridia-Clostridiales-Clostridiaceae-Clostridium-Clostridium_acidisoli WP_084117743.1 4-(cytidine 5'-diphospho)-2-C-methyl-D-erythritol kinase [Clostridium acidisoli]SMC29063.1 4-diphosphocytidyl-2-C-methyl-D-erythritol kina
------------------------------------------------------------
---------MLLKAYAKINISLDVIGKRKDGYHLLKMIMQSIDLYDLIEFNEAKEG----
------INITCDRQ-YIPTDDRNIAYKTAKLFLDTYKIK-AGIDINIKKNIPVSAGLAGG
STDGAAVLKAMRSIF-KVNISDKELMDLGLKIGADIPYCITG-GTALCEGIGEKIKPLKP
F-REKILVLVKPNFGVSTKEVYKNFDL-----------------SKV------Y-----K
HPDTELLIEAMAKED-----LNYVSLNMKNLLENVTLRRHSVLREIKDDM-IKYETLGSM
MSGSGPTIFGFFDDMLK--AQDCFLHMK---E--K-----YN-----E------VYITRT
I---------------
>WP_068759209.1|Firmicutes-Erysipelotrichia-Erysipelotrichales-Erysipelotrichaceae-Turicibacter-Turicibacter_sp._H121 WP_068759209.1 4-(cytidine 5'-diphospho)-2-C-methyl-D-erythritol kinase [Turicibacter sp. H121]AMC08444.1 4-diphosphocytidyl-2C-methyl-D
------------------------M-----------------------------------
---------ITIKAPAKINLALDTLYKRKDNYHEVEMIMTTVDLADYITVTPLEKN----
-----EIVIKSNEF-TMPLNEKNLAYQAAKLFKQHFNID-KGVEIYIKKRIPVAAGLAGG
SSNAAATLKALKELW-KVDCTIDELAELGAQLGSDVPFCVYG-GTALATGRGEIIQPIPS
P-PKCWVILIKPRIGVSTKEIYEALDA-----------------NQV------------E
HLDIEGMLKCIDNKD-----YQGICDRLGNSLEEVTLERYPVVAEIKNKL-VQFGADAVL
MSGSGPTVFALVRKEYK--LRRIINSIN---G--C-----FR---EHE------VHAVRL
IG--------------
>WP_142691562.1|Firmicutes-Clostridia-Clostridiales-Clostridiaceae-Clostridium-Clostridium_perfringens WP_142691562.1 4-(cytidine 5'-diphospho)-2-C-methyl-D-erythritol kinase [Clostridium perfringens]
------------------------------------------------------------
---------MRMKAYAKVNISLDIVGKREDGYHLLEMIMQSIDLYDEIVIEKQKKE----
------ITIKCNKP-YVPTDERNLAYKAAQLFIEKYDID-SGVNINIKKNIPVCAGLAGG
STDAATVLKIMNSLF-NINASDEELMILGLKLGADVPYCIKG-GTALCKGIGEEVTALKG
F-KDKVIVLVKPPFGVSTNSVYQEFNI-----------------EKA------R-----N
HPNTGLIINAINNDN-----LKMVCDNMKNLLENVTLRKHKILINIKEEM-RHNGAMGTM
MSGSGPTVFAFFDDMLK--AQRCFEKMK---E--K-----YS-----D------VFITRT
I---------------
>WP_104805913.1|Firmicutes-Clostridia-Clostridiales-Lachnospiraceae-Blautia-Blautia_marasmi WP_104805913.1 4-(cytidine 5'-diphospho)-2-C-methyl-D-erythritol kinase [Blautia marasmi]
------------------------------------------------------------
---------MRLRALAKINLGLDVVRKREDGYHEVRMIMQTINMYDQLEIDIKEEP----
-----GISITTNLP-FIPTNENNLVYKAAQLLMDEFKVK-KGIIVDLQKFIPVAAGMAGG
SSDAAAAMIGVNRLF-GLGLTVRELMERSVKVGADVPYCLLR-GTALAEGIGEKLRALPP
C-PDCYVLIGKPPVSVSTKFVYEKLDA-----------------SEI------A-----E
HPEIDRMLEGLQWHN-----LNRIAEHMGNVLESVTIPAYPVIEEIKQHM-KDHGAVNAM
MSGSGPTVFGLFDDKAT--AEQACEALR---E--TK---IAR-----T------VFLTTV
FNNGGRHR--------
>WP_012104043.1|Firmicutes-Clostridia-Clostridiales-Clostridiaceae-Clostridium-Clostridium_kluyveri WP_012104043.1 4-(cytidine 5'-diphospho)-2-C-methyl-D-erythritol kinase [Clostridium kluyveri]A5N3L3.1 RecName: Full=4-diphosphocytidyl-2-C-methyl-D-eryth
------------------------------------------------------------
---------MLIKAYAKINLSLDVIGKREDGYHLLKMIMQTIDLYDLLNITPIEKG----
------IEIKCNKS-YIPCDKRNLVYKAVELFASNYGIK-SGVSIDIIKNIPVAAGLAGG
SSDAAAVLKVMRDIY-IPELEYKDLIKLGTSIGADVPYCMIG-GTALCQGIGEKVTSISS
F-KNHILVLVKPFFGVSTAEVYKSLDI-----------------SKI------K-----I
HPNTDILINAINSGS-----LLKVSKNMKNVLENVTLKKHPLLRKIKNEL-IDFGALGAL
MSGSGPSIFAFFDDMLK--AQICYDKMK---T--K-----YK-----E------VFITRT
V---------------
>WP_132420428.1|Firmicutes-Bacilli-Bacillales-Paenibacillaceae-Paenibacillus-Paenibacillus_sp._18JY21-1 WP_132420428.1 4-(cytidine 5'-diphospho)-2-C-methyl-D-erythritol kinase [Paenibacillus sp. 18JY21-1]TCZ70536.1 4-(cytidine 5'-diphospho)-2-C-methyl-D-
------------------------M-----------------------------------
--------KVFEKAPAKINLSLDVLYKRPDGYHEVEMIMTMVDLADRIEMQELPRD----
-----TIMISSQAG-YIPLDEKNLAFQAARLIKDRYGVK-QGVYIHLNKNIPVAAGLAGG
SSDAAATLRGLNRLW-NLNISVPELQRLGAELGSDVPYCITG-GTAIARGRGEKLEPIKN
S-FQSWVILAKPPINVSTAQVYGRLQA-----------------GAI------K-----K
HPNTKQLVEAIQGKQ-----FDKLCNGLCNVLEEVTLDLYPEVKHIKDCM-QKLGAEGVL
MSGSGPTVFGLVSKESK--VARIYNGLR---G--F-----CK-----D------VYVVRM
LT--------------
>KPL19290.1|candidate_division_Zixibacteria-root-root-root-root-candidate_division_Zixibacteria_bacterium_SM23_81 KPL19290.1 hypothetical protein AMJ92_03885 [candidate division Zixibacteria bacterium SM23_81]
------------------------M-----------------------------------
-------ETSSFISYAKVNFGLRILRKRSDGFHDIETVLQTIDLRDTVTISPVQDG----
-----KILLQCDHQ-DVPSGPENLAYKAAQLLQEECEVR-RGCRIEINKRIPPGAGLGGG
SSNAATTLLGLNSLW-KLKLPTKRILSLSAKLGSDVPFFIQG-GTALARGRGEQLIPLRL
I-PDFWMVLIKPELSIATEWAYRQVKI-----------------PLT------S-----N
SLDV-KLEGLQEISN-----LEQLLSFLDNDLEKAVGEVYPSIANIKAEL-LSKGAMGAT
MSGSGSAVFGLVKTKMA--AERLAEGMS---R--P-----KW-----Q------IFVVRP
VRRCEGLG--------
>WP_034573204.1|Firmicutes-Bacilli-Lactobacillales-Carnobacteriaceae-Carnobacterium-Carnobacterium_divergens WP_034573204.1 4-(cytidine 5'-diphospho)-2-C-methyl-D-erythritol kinase [Carnobacterium divergens]KRN57593.1 4-diphosphocytidyl-2-C-methyl-D-eryt
------------------------M-----------------------------------
--------EIIEKAPAKLNLTLDALYKREDGYHELEMVMTTVDLADHITLKNLPED----
-----EIIIRTTSG-VLPLDKRNHAFQAAKLMKETFQIK-KGVEITIEKKIPIAAGLAGG
SSDAAATLRGLNRLW-ELNLSLDELADLGAKVGSDVPFCVYG-GTAFVTGRGDQIQHIGT
M-PQCWVVLVKPRVGVSTGTVFSALSF-----------------EEL------------V
HPNTNEMIAAIQNED-----YQEMIQNVGNVLEHITIARHPDIERIKYKM-LKFGADAAL
MSGSGPTVFALCEKYSR--AQRVYNGLK---G--F-----CK-----E------VYLVRT
LK--------------
>WP_026766294.1|Firmicutes-Negativicutes-Selenomonadales-Selenomonadaceae-Selenomonas-Selenomonas_ruminantium WP_026766294.1 4-(cytidine 5'-diphospho)-2-C-methyl-D-erythritol kinase [Selenomonas ruminantium]
------------------------M-----------------------------------
---------VTVEANAKINLTLDILGKRPDGFHEVAMVMQTIGLHDTLVMEKTERD----
------IELSINVP-WLKADEKNLAWRAAELIRQEYGLE-GGVRIELTKRIPVAAGLAGG
SADAAAVFKGMNDLY-GLQLDEEKLCELGARLGSDIPFCIMG-GTMLATGRGEVLTRLSD
M-PETWVVLAKPRISVSTAWAYQNYDE-----------------QGA------E-----R
HPDNEAIKQAIDCGN-----RKAVAGLLCNVLESVTIKKYDVIAEYKQMM-LDKGAMASM
MSGSGPTVFGLAKSREQ--AEAIADVLR---Q--E-----TNA----D------VFVTRT
FQMNRRKA--------
>WP_117574317.1|Firmicutes-Erysipelotrichia-Erysipelotrichales-Erysipelotrichaceae-Coprobacillus-Coprobacillus_sp._AF19-3 WP_117574317.1 MULTISPECIES: 4-(cytidine 5'-diphospho)-2-C-methyl-D-erythritol kinase [unclassified Coprobacillus]RGE97425.1 4-(cyti
------------------------------------------------------------
---------MKVRAYAKVNLALDVVRKREDGYHDLEMIMAPITLHDLIYINVIDEG----
------IEIESNSK-IVPTDQRNIMYKVAQLMQERYGLK-KGVKIFVYKHIPTQAGLAGG
SADGAAVIKAMNKLF-HLNLSYEEMAALGKEVGADIPFCIYE-KTAFVEGVGEKLQFIDE
P-FEAYLLLVKPKKGVSTQKAFTSLDL-----------------SKV------------K
HQDCRKMKKGIETND-----YQAVIDNLQNTLELPSIKMVPQIKEIKKEM-MKLGFDGAL
MSGSGSCVFGITRNQEI--MNKGYEFFR---K--R-----YF-----F------VRKSKI
LNKEENL---------
>WP_133627344.1|Firmicutes-Clostridia-Clostridiales-Clostridiaceae-Fonticella-Fonticella_tunisiensis WP_133627344.1 4-(cytidine 5'-diphospho)-2-C-methyl-D-erythritol kinase [Fonticella tunisiensis]TDT62342.1 4-diphosphocytidyl-2-C-methyl-D-erythritol kin
------------------------M-----------------------------------
-------DKVIIKCPAKINLSLDVVGKRQDGYHLVKMIMQSISLFDDVTVEKNGGG----
------IRLYCKNK-DVPDNEDNIAYRAAKLIIDRFNID-GGVDIFIEKRIPVAAGLAGG
STDAAGVIKAMNRIF-DLGMDRDEMMELGLKLGADVPFCIMG-GTALAEGIGEVLTPLKP
F--EAWCVVAKPNISVSTKEVYRSLRL-----------------DEI------T-----R
HPETTRIIDYMERGN-----IEGVAENMVNVLETVTIKRHPVIFEIKNIM-MEFHALGSL
MSGSGPTVFGLFKDKGK--AEICYNRLR---D--Y-----LK-----E------VYLVRT
FNGEV-----------
>WP_144367588.1|Firmicutes-Clostridia-Clostridiales-Lachnospiraceae-Mediterraneibacter-[Ruminococcus]_torques WP_144367588.1 4-(cytidine 5'-diphospho)-2-C-methyl-D-erythritol kinase [[Ruminococcus] torques]VUX17502.1 4-diphosphocytidyl-2-C-methyl-D-eryth
------------------------M-----------------------------------
-------NQIELKALAKINLGLDVLGRRENGYHDVRMVMQSIYLYDEVKIAKKKEP----
-----GITLTTNLK-FLPTGDGNIAYKAAQLLMDEFDLK-EGVQITLNKHIPVAAGLAGG
SSNAAAVLFGMNRLF-GLRLTQQELMNRGVKLGADVPYCIMR-GTVLAEGIGEELSVLPA
M-PKCTVLIAKPPISVSTKMVYEALDS-----------------KEI------V-----E
HPDIDGILEGLRKGD-----LHKVADSMGNVLEDVTIPMHPVIADIKQVM-QDCGAIGAM
MSGSGPTVFGLFENRAS--AREAQKMIR---D--KG---LTR-----Q------AYVTNI
HNVRRK----------
>WP_022782020.1|Firmicutes-Clostridia-Clostridiales-Lachnospiraceae-root-Lachnospiraceae_bacterium_NK4A136 WP_022782020.1 4-(cytidine 5'-diphospho)-2-C-methyl-D-erythritol kinase [Lachnospiraceae bacterium NK4A136]
------------------------MA----------------------------------
-------NSVSKKAYAKINIGLDIVGKTDNGYHLLNSIMQQVDLYDVITVSREDEDG---
----YSITIDSNNH-DIPLDETNLAYKAADILMKEYKLS-GKVSIYIDKRIPMAAGMAGG
STDGAAVLELINELY-KLGLSKDELKSIGVKLGADIPFCIEG-KGAICQGIGEIMTPLGT
A-PDMAVLIAKPPISISTKYVYTHLKL-----------------DSV------------T
HPNMDKVITAYKSGD-----LKTVADSMGNVLESVSEKENEIITSLKASM-LEEGAVGSL
MSGSGPTVFGLFEDMTL--ASKAGEKMK---E--K-----YP-----D------VFIQAV
NLIK------------
>WP_146264056.1|Planctomycetes-Candidatus_Brocadiae-Candidatus_Brocadiales-Candidatus_Brocadiaceae-root-Candidatus_Brocadiaceae_bacterium_S225 WP_146264056.1 4-(cytidine 5'-diphospho)-2-C-methyl-D-erythritol kinase [Candidatus Brocadiaceae bacterium S225]
------------------------MN---------------------------------I
NKNNHKKNIISLKAPAKVNLFLEILGKRDDGYHEIETIMQEIDLADNLQFEETQEG----
------VRLECNDK-NIPVNQDNLVCKAANLILKECGIK-KGVLINLEKNIPVGAGLGGG
SSDAAATLKALNSLW-EVGLNDGELMEFAAKLGSDIPFFING-KTSLCSGRGEMISPVEV
R-SRMDYLILFPRVHISTETIYKNLKI-----------------DLT------K-----K
RKDVSFFLDALKYSE-----VADIAKLLFNRLEDVIFTTYPDLLQIKSSL-ETFDFCGLS
ISGSGSAFFGLCNDRHQ--AEVIKSKVE---S--SG----MG-----N------VFVVTN
VITP------------
>WP_007474910.1|Firmicutes-Bacilli-Bacillales-Listeriaceae-Listeria-Listeria_fleischmannii WP_007474910.1 4-(cytidine 5'-diphospho)-2-C-methyl-D-erythritol kinase [Listeria fleischmannii]EMG27984.1 4-diphosphocytidyl-2-C-methyl-D-erythritol kinase [Liste
------------------------M-----------------------------------
--------KITIKAPAKINLSLDALYKREDGYHEVEMVMTTIDLSDSLQLELLEED----
-----RIELDVNAH-FIPDDKRNLIYQAAELLKNRYDVK-KGVKITLDKQIPVSAGLAGG
STDAAATFKGLNKLW-NLGLSLEKLADLSAEIGSDIAFCLYG-GTALATGRGELIERLNR
M-PGCWIILAKPNIGVQTPSVYKELRV-----------------QEV------------G
HPNTKKMLEAISRGD-----LDGIFDSMGNVLESVTLEKNSQVKQLKDKM-LEFGADAAM
MSGSGPTVFAIVKQHSR--AKRVYNGLR---G--F-----CN-----E------VYMVRP
LSYDD-----------
>WP_007554760.1|Firmicutes-Negativicutes-Veillonellales-Veillonellaceae-Dialister-Dialister_micraerophilus WP_007554760.1 4-(cytidine 5'-diphospho)-2-C-methyl-D-erythritol kinase [Dialister micraerophilus]EFR42489.1 4-(cytidine 5'-diphospho)-2-C-methyl-D
------------------------M-----------------------------------
-------EKITEKAHAKINLTLTVGKKRKDGYHEIDTIMHTINLYDTITLEKSEN-----
------LKLTVEEG-QAPEKEENLMWKTAEEFYKKIKEK-PQVHMKLYKRIPAQAGLGGG
SADAAAVLRGLNKLT-KANLTKEELCEIGVKYGADIPFCIYE-GSARCRGIGEKIKEIKK
Y-ENIPLIIVQSETTISTKEAYEEIDK-----------------SGK------R-----N
KNKNETIIQAIEERN-----IKKLKENIYNDFEQALFEKNKELKEIKTEL-KKI-SETVQ
MSGSGSAFFIICEKEEQ---EKIIKKLK---E--T-----KK-----F------KFIQKA
TTI-------------
>RJR16246.1|Nitrospirae-Nitrospira-Nitrospirales-Nitrospiraceae-root-Nitrospiraceae_bacterium RJR16246.1 4-(cytidine 5'-diphospho)-2-C-methyl-D-erythritol kinase [Nitrospiraceae bacterium]
MKRKKDSGTESGRSSRKSSNNLKLMGRKA-------------------------------
-SLITRHSSLSLQAPAKINWFLEVLGKRDDGYHEIQSLLQKITLYDVLRFTALDDKVAPG
ASQYDNIIIETGA--SIPV-QQNLVYKAAVRLKSRYGIE-EGAVIHLEKNIPMGAGLGGG
SSDAAAALQGLNELW-SLGLTPEELCDTAEELGSDVPFFLQG-PLSYVHGRGEQLIPRKA
L-GPLDLLLVKPSFDVSTEWVYKNFAL---------------LTKKV------E-----K
VNNIEHFIRKIERAE-----LSGITDDLSNDLESVTVSSFPVIAEIKDML-HRQGAVFSL
MSGSGSAVFGVFESRRL--AEEASLIFS---D--Y-----WT-----A------VVETII
----------------
>OUM95863.1|Firmicutes-Bacilli-Bacillales-Paenibacillaceae-root-Paenibacillaceae_bacterium_ZCTH02-B3 OUM95863.1 4-(cytidine 5'-diphospho)-2-C-methyl-D-erythritol kinase [Paenibacillaceae bacterium ZCTH02-B3]
------------------------M-----------------------------------
--------KCHEKAPAKINLLLDVIRKREDGYHEVEMVMTMVDLADRLTLSELDGG----
-----EIRLTSSAG-NIPLDGRNLVVQAAELIRQRYGVR-KGVHIHLEKRIPVAAGLAGG
SSDAAAALRGLNRLW-RLGLSADDLRSLAAELGSDVPFCIAG-GTAVARGRGELLTPIDN
P-LSAWVVLARPPIHVSTAAVYGRLKV-----------------DRI------G-----R
HPDLSAVLSAMARRD-----YRMLCGSLGNVLEDVTIRMHPEIGRLKETM-LRLGADAAL
MSGSGPTVFGLTVRRTK--AARIYNGLR---G--F-----CR-----D------VTVVRM
LPDPMPVGN-------
>WP_084725411.1|Firmicutes-Tissierellia-Tissierellales-Tissierellaceae-Tissierella-Tissierella_praeacuta WP_084725411.1 4-(cytidine 5'-diphospho)-2-C-methyl-D-erythritol kinase [Tissierella praeacuta]TCU79202.1 4-diphosphocytidyl-2-C-methyl-D-erythritol 
------------------------M-----------------------------------
-------KEIIINSYGKINLGLDVLYRRDDGYHEINTIMQQISLNDILTIKEIKKD----
------IEIECNKE-EVPLDSTNLVYHAWKKMQEKTGIN-RGIKVNIYKRIPVAAGLAGG
SANAAAVLKGLNELW-GLKLSEKELMEIGVEIGADVPYCIMG-GTAFAEGIGEKLTKIRS
F-KDKNVLLINPGIGISTAEVYKNIRL-----------------NK-------Q-----S
HIDIKKIMSFIEEDD-----INSVAKSITNVMEEVVIEKTPIISEIKRDM-LDYGALGSL
MSGSGPTVFGLFEDLDK--LQFCKKSLE---K--K-----YN-----K----GVVLIVKT
I---------------
>KJS12164.1|Firmicutes-Clostridia-Clostridiales-Peptococcaceae-root-Peptococcaceae_bacterium_BRH_c8a KJS12164.1 4-diphosphocytidyl-2C-methyl-D-erythritol kinase [Peptococcaceae bacterium BRH_c8a]
------------------------------------------------------------
---------MLVKAHAKINLLLDVLGTRADGYHELKTVMQTLSLCDDVILEPAPA-----
------ISLAVAGA-NLTAGPENLAYRAADLLRKRTGYR-GGAAVRLIKRIPLAAGLAGG
SADAAAVLCGLNKMW-HLGLGIDELSFLGAELGSDVSFCLWG-GTALCQGRGEVVTPLPA
L-PSAGVLLVKPHFGVSTADVYQRYDT-----------------LAS------P-----N
HPDIQEMLTVVKNAD-----MSGVVKKLGNSLEQVTLALHPELQLLKDEI-ATTGATGVL
MSGSGPTVFGIYADPPS--AVRAAGIVK---K--E-----NR-----W------VQATAF
YPENNQKVGCSGAVIR
>WP_022097273.1|Firmicutes-Clostridia-Clostridiales-Lachnospiraceae-Lachnospira-Lachnospira_eligens WP_022097273.1 4-(cytidine 5'-diphospho)-2-C-methyl-D-erythritol kinase [[Eubacterium] eligens]CDA41108.1 4-diphosphocytidyl-2-C-methyl-D-erythritol kinas
------------------------M-----------------------------------
-------ESIRLKARAKINLGLDVIGRRENGYHDVRMVMQTVGLYDRIIMTRIPEE----
-----EIRIKTNIG-FLPVNENNLVYKAIMLMKNKYKLD-GGIEVDLNKFIPVAAGMAGG
SSDAACALFGMNRLF-ELNVPMRELMKLGVEIGADVPYCLMR-GTALAEGIGEKLTRLPD
M-PFCHILIAKPPVNVSTKLVYEKLDN-----------------TDV------K-----L
HPDIDGIIEAIKLKD-----VALVASRMGNVLESVTVPLYPVIDSIKKDM-IEHGAINAM
MSGSGPTVFGIFPDEQS--MIACQQFLR---Q--KG---EAR-----Q------VYTTET
FTP-------------
>WP_024832716.1|Firmicutes-Clostridia-Clostridiales-Hungateiclostridiaceae-Ruminiclostridium-Ruminiclostridium_josui WP_024832716.1 4-(cytidine 5'-diphospho)-2-C-methyl-D-erythritol kinase [Ruminiclostridium josui]
------------------------M-----------------------------------
---------ITLNAHAKINLSLDVLDKRDDGYHNLKMIMQNLQLHDTITIQEIKSG----
------IEIECEAP-YVPNNNSNIAYKAAEKVIEKFGLT-AGVRIKIDKKIPVAAGLAGG
SANAAAVLKGMNELF-GLGLDKQGLMDIGKTIGADVPYCIVG-GTALAEGIGEIITPLPK
M-AAIPVILIKPRFGVSTASVFKSLQI-----------------DKI------T-----E
RPKTELLIEALKNKD-----INFIGKNLCNVLESVTVERYPLIDRIKKDL-MSKGAIGSI
MSGSGPTVFGLFKNDTI--AKKAYSKIN---K--N-----RN-----D------CILTYI
TND-------------
>WP_036653246.1|Firmicutes-Bacilli-Bacillales-Paenibacillaceae-Paenibacillus-Paenibacillus_pini WP_036653246.1 4-(cytidine 5'-diphospho)-2-C-methyl-D-erythritol kinase [Paenibacillus pini]
------------------------M-----------------------------------
--------KIYEKAPAKINLMLDVLHKRPDGFHEVEMVMTMVDLADRLEMSEMPRD----
-----SIIITSQAG-YIPLDEKNLAFQAARLIKERYDVK-KGVHIHLDKKIPVAAGLAGG
SSDAAATLRGLNRLW-GLNIPVQELQVLGAELGSDVPFCITG-GTALATGRGEKLTPIEN
P-LQCWVILAKPPINVSTAEVYGKFRA-----------------NQI------S-----H
HPSAKGMIQAIEAGD-----FQHVCEGLGNVLEDVTLKLHPDVEQLKQGM-LRLGADGAL
MSGSGPTVFGLVYKESK--VARIYNGLR---G--F-----CK-----E------VYAVRM
LT--------------
>WP_087678747.1|Firmicutes-Clostridia-Clostridiales-Eubacteriaceae-Garciella-Garciella_nitratireducens WP_087678747.1 4-(cytidine 5'-diphospho)-2-C-methyl-D-erythritol kinase [Garciella nitratireducens]SJZ65763.1 4-diphosphocytidyl-2-C-methyl-D-erythrito
------------------------M-----------------------------------
-------NQKRIKTRAKINLALEVLKKREDGYHEVKMVMQTIDLYDKMEFKIIPKD----
------IIIHSNHK-WVPKDQRNIVYKAAKLLQKQYRVQ-QGVEIKIYKNIPVSAGLAGG
SSNGAGTLKVLNELW-GLHLPLKTLIEHGKRIGADIPFCLLE-GTALAQGIGEILHPLPS
L-PPIWLILVKPPIYVSTAWVYRNLNL-----------------NKD------K-----Q
GSEVYSMIEGIKRGK-----IEEILPYLYNELENVTISAHPEIAHIKKRL-RQLGAMGVL
MSGSGPTVFGICKDRES--AQFIYKNMK---K--Q-----YR-----E------VFMVKT
YNKEDICDDGNR--YE
>PJA82784.1|Nitrospirae-root-root-root-root-Nitrospirae_bacterium_CG_4_9_14_3_um_filter_44_28 PJA82784.1 4-(cytidine 5'-diphospho)-2-C-methyl-D-erythritol kinase, partial [Nitrospirae bacterium CG_4_9_14_3_um_filter_44_28]
------------------------M-----------------------------------
---------FTLKTPAKINWFLSVLGKREDGYHEILSLMQSISLYDHLTFGYSDR-----
------IEVKTET--NIPL-EENLVYRAAVLLKEKLSVN-KGAVITLRKEIPVSAGLGGG
SSDAACALSGLNRLW-ELGLKDEELIKFGGMLGSDVPFFFKA-PIAVVRGRGEIAARLKA
V-SRHIIVVVKPALGISSKWAYSEMSK-------LL-------PELT------K-----R
DNNIKLFCQALETQD-----FKSIALMMRNDLELPVIREFQVIGEIKDRL-LDMGAEASL
MSGSGPAVFGVFGSRGK--AKDAAKAMQ---P--SVLGG-WS-----R------V-----
----------------
>EHL05397.1|Firmicutes-Clostridia-Clostridiales-Peptococcaceae-Desulfitobacterium-Desulfitobacterium_hafniense EHL05397.1 4-(cytidine 5'-diphospho)-2-C-methyl-D-erythritol kinase [Desulfitobacterium hafniense DP7]
------------------------MYRNTIRTFGR-------------------------
-DRVMIRNQVEMFAYAKINLALAITGRRPDGYHELESVMQSIGIYDRIRVTLAEGG----
------IQCSCGEW-SGP---ENLAYRAAEAFLSGLGSS-QGIHIDIEKNIPVQAGLGGG
SADAAAALQALNKLF-KEPYTEEELKSFAAQLGADVAFCLKG-GTQWATGVGEELKDLPH
A-PKINLVLIKPDQGVNTAEAYRAFDQ-----------------EGK------F-----S
HLDYAGWQEALASGR-----AESLIPLLYNDLEPASMKLLPEIAWVKEELMKQNGCLGAL
MSGSGSAVFGIVQTEEQ--AEKIAAIWR---E--R-----NY-----H------VWVTHT
MERGNIYG--------
>WP_058259064.1|Firmicutes-Clostridia-Clostridiales-Lachnospiraceae-Herbinix-Herbinix_luporum WP_058259064.1 4-(cytidine 5'-diphospho)-2-C-methyl-D-erythritol kinase [Herbinix luporum]CUH93851.1 4-diphosphocytidyl-2-C-methyl-D-erythritolkinase [Herbinix 
------------------------M-----------------------------------
-------NSITEKAYAKINLGLDVIRKRPDGYHDVSMIMQTVNLHDTISIKKTKFQ----
-----SVTVRSNLY-YLPTDRRNLVYKAVEVFREHYPIR-SGLNITLNKRIPVAAGLAGG
SADAAATLKGLNRLF-QTGLSLEELMQLGIKLGADVPFCLMM-GCAHSEGIGEILHPLPP
I-PDCKILLVKPDVSVSTKHVYENLRL-----------------NEE------I-----S
HPDISSMIKALKENN-----LYALIPLMENILETVTIKEHPIIEEIKGLM-KSKGALTAL
MSGSGPTVYGIFDNKLK--AKQAYDLFK---S--SD---WGY-----Q------VILTEP
YSPAK-----------
>WP_099191695.1|Firmicutes-Clostridia-Clostridiales-Peptostreptococcaceae-Tepidibacter-Tepidibacter_mesophilus WP_099191695.1 4-(cytidine 5'-diphospho)-2-C-methyl-D-erythritol kinase [Tepidibacter mesophilus]
------------------------M-----------------------------------
-------KSLNLKCRAKINLSIDVLGKREDDYHLVEMIMQTIDLYDNVNIEEIDRG----
------IYIDCDNE-YVPTDSSNIAYKAADLIKKEFNID-KGVKIVINKNIPVAAGLAGG
STNAAAVLVGLNKLW-DLKLTQNQLMEIGLRLGADVPFCILG-GTAIAKGIGEKLTRIKG
L-RNVKILICKPDILVSTKWVYQNLDM-----------------NNV------S-----R
RPNTDNIVNTLEEND-----VQALADSMVNVLESVTENKYIEIKEIKRTM-IKYKALESM
MSGSGPTVFGIFDNLDY--AQNAKEELQ---K--V-----YK-----Q------TYLVNA
YKGGIEIEG-------
>WP_138342962.1|Firmicutes-Clostridia-Clostridiales-Peptostreptococcaceae-Intestinibacter-Intestinibacter_bartlettii WP_138342962.1 4-(cytidine 5'-diphospho)-2-C-methyl-D-erythritol kinase [Intestinibacter bartlettii]
------------------------M-----------------------------------
-------NSITLKSRAKINLSIDVLGKRQDGYHLVEMIMQTIDLYDLIEINEKDND----
-----QITIKSTSD-EIPLDCNNLVYKAANLIKKTFNIN-KGVEIHIKKNIPVAAGMAGG
SSNAAAALVGLNKLW-NLNLSNQQLEKIGLKLGADVPFCING-GAVLASGIGEELTPIKG
LTKDVCILVCKPDLFVSTKEVYECIDS-----------------KDI------D-----K
RPNNKFLIECLKNED-----TRQLAENMFNVLEGVTMDKHPVIQQIKDIM-TNNRALGAM
MSGSGPTVFGLYENRED--AVKCKAILE---K--Q-----FK-----Q------TFVVAC
EEKGVEVNG-------
>EFH14925.1|Firmicutes-Clostridia-Clostridiales-Peptostreptococcaceae-Clostridioides-Clostridioides_difficile EFH14925.1 4-(cytidine 5'-diphospho)-2-C-methyl-D-erythritol kinase [Clostridioides difficile NAP07]
MHY--------------SLNKEDRM-----------------------------------
-------DFIRLKSRAKINLSIDVLGKRQDGYHFVEMIMQTIDLYDIVKIKELEED----
-----EIKVKSTSL-DIPLDEDNIVYKAAKILKNKFYIK-KGVEIFIEKNIPVAAGMAGG
SSNAAAVLVGLNQLW-KLRLSEDELKEIGLNLGADVPFCISG-RPALAQGIGEKLTSIKG
LPCDTNILICKPDLFVSTKEVYQGLDL-----------------NNI------K-----K
RPNNKYLIECLKSED-----IKAVSESMVNILENVTISKHKEISDIKQIM-MKNNALGSM
MSGSGPTVFGLFKNKED--ALIGKKELL---K--K-----YK-----Q------VYVVNS
SQKGVEICGEFN----
>WP_132252778.1|Firmicutes-Clostridia-Clostridiales-root-Natranaerovirga-Natranaerovirga_pectinivora WP_132252778.1 4-(cytidine 5'-diphospho)-2-C-methyl-D-erythritol kinase [Natranaerovirga pectinivora]TCT13955.1 4-diphosphocytidyl-2-C-methyl-D-erythrito
------------------------M-----------------------------------
-------ESIHLKARAKINLALDILNRRPDGYHEVRMIMQTINLFDRLYLKKINKP----
-----EIIIKTNLP-FIPTDNNNLVYKAADLIRKEFDIS-QGLYIQLHKVIPVAAGLAGG
SSDAAAVLTGLNTLY-NLNLSNKDLMALGVTIGADVPYCIMR-GTALAEGIGEKLTPLDP
M-PNCYILIVKPNINVSTAYVYSKVNI-----------------NEF------E-----T
RPNIDKMIEAIKSSD-----LNKISSCMGNVLETVTIKEYPVIDKLKRLM-LEKGAIGSM
MSGSGPTVFGIFDDKIK--ARKALYDFKI--D--SS---SVK-----Q------AFLTTI
FNRKG-----------
>WP_158425750.1|Firmicutes-Clostridia-Clostridiales-Lachnospiraceae-Roseburia-uncultured_Roseburia_sp. WP_158425750.1 4-(cytidine 5'-diphospho)-2-C-methyl-D-erythritol kinase [Lachnospiraceae bacterium]SCJ03400.1 4-diphosphocytidyl-2-C-methyl-D-erythrito
------------------------M-----------------------------------
-------DDISLKALAKINLGLDVTGKREDGYHEVRMIMQTIHLYDRVEIKKTKSP----
-----AIRVETNLY-YLPVNEDNLVYRAAKLMKDEFKIK-EGVRIVLQKFIPVAAGLAGG
SSDAAAVLVGMNRIF-QLGLKQDRLMEIGLKLGADVPFCIMR-GTALAEGIGEVLSPLPP
M-PKCPVLIAKPGVSVSTKFVYENLRI-----------------NEY------T-----K
HPDIDKIAEAIKKKN-----LKDVASGMGNILETVTIPKYPVIDEIKSMM-IENGALNAM
MSGSGPTVFGLFQGEKD--VRRAYDALK---Q--SG---LTR-----N------LYTSDI
HNNRR-----------
>WP_002130212.1|Firmicutes-Bacilli-Bacillales-Bacillaceae-Bacillus-Bacillus_cereus WP_002130212.1 4-(cytidine 5'-diphospho)-2-C-methyl-D-erythritol kinase [Bacillus mycoides]EJQ62860.1 4-diphosphocytidyl-2-C-methyl-D-erythritol kinase [Bacillus cereus Hu
MN---------------------RL-----------------------------------
--------KLLVKAPAKINLSLDVLGKRQDGYHEVKMIMTTIDLADRLELTELAED----
-----RIEILSHNR-YVPDDQRNLAYQAAKLLKVKFNVK-KGVSITIEKTIPVAAGLAGG
SSDAAATLRGLNKLW-NLGLTIDELAKLGAEIGSDVSFCVYG-GTAIATGRGEEIEHIKT
P-PSCWVVLAKPHIGVSTADVYGNLKL-----------------NRV------------T
HPNVDKMVEVINHGD-----YKGICDTVGNVLEDVTFAMHPEVARIKSQM-KRFGADAVL
MSGSGPTVFGLVHHDSR--MHRIYNGLK---G--F-----CE-----Q------VYAVRL
LGERETLE--------
>WP_006523191.1|Firmicutes-Clostridia-Clostridiales-Peptococcaceae-Desulfallas-Desulfallas_gibsoniae WP_006523191.1 4-(cytidine 5'-diphospho)-2-C-methyl-D-erythritol kinase [Desulfallas gibsoniae]AGK99732.1 4-diphosphocytidyl-2C-methyl-D-erythritol kinas
------------------------------------------------------------
---------MLVKAYAKINLLLDVLGTRPDGYHELVTVMQTLELHDTVVITKARE-----
------IELIVEGA-DLPCGRDNLAFRAADLLRRQVGYA-GGASIKLIKRIPLAAGLAGG
SADAAAVLCGLNSLW-GLGMRMGKLLDLGAVIGSDVPFCLQG-GTALVRGRGERVDPLPG
L-PSLGVVLAKPCFGVSTAEVYHRYDD-----------------IEN------P-----L
HPDSQGMLQSVRGGD-----VSGLVACLGNALEQVTSSMHPEIEHIKSIL-AATGALGVL
MSGSGPTVFGLFDNETA--ARQAAGRLK---N--G-----NF-----G------VWVTNF
YDPRS-----------
>WP_078035869.1|Firmicutes-Clostridia-Clostridiales-Lachnospiraceae-Oribacterium-Oribacterium_sp._C9 WP_078035869.1 4-(cytidine 5'-diphospho)-2-C-methyl-D-erythritol kinase [Oribacterium sp. C9]OON88340.1 4-(cytidine 5'-diphospho)-2-C-methyl-D-erythritol
------------------------M-----------------------------------
-------DSIKLQAYGKINLSLDVLRQREDGYHDVRMIMQTVKLHDNIDLQKTREP----
-----GIRIKTNLS-FLPVNENNLMYRAAKLLMDEFDIK-EGVSMQLKKVIPVSAGMAGG
STDAASVFYGMNKLF-DLKLSIEELKKRAVTLGADIPFCLMR-GTALSEGIGEILTPLPK
L-PPCPIVLAKPAISVSTKFVYQNLHV-----------------NDLP----GS-----A
HPDVDSVIEALSRHD-----IKDVAECMGNILETVTCTHYPEIEDIKAAM-KELGAVNAI
MSGSGPTVFGIFDDEHK--AKKCYESLRFGKN--KH---LAK-----Q------VYLTEP
WR--------------
>OGW10540.1|Nitrospinae-root-root-root-root-Nitrospinae_bacterium_RIFCSPLOWO2_12_39_16 OGW10540.1 4-(cytidine 5'-diphospho)-2-C-methyl-D-erythritol kinase [Nitrospinae bacterium RIFCSPLOWO2_12_39_16]
------------------------M-----------------------------------
-------KSIKIKSPAKINLGLKVIGKRSDGYHNIETIFQMVSLYDDITLTESDTG----
------ITLHSNNR-DIPLNEKNLAYKAAYLLRERTGVK-KGVKIEIDKNIPISAGLGGG
SSNAAATLLGLNYIW-ELRLSKEDLLSIARLLGADVPFFLSG-VRAFGTGRGDELQILSV
T-SKFYVILLNPGISMSTEWVYKNLKL-----------------ELT------K-----G
RKNISIKKFISEKRE-----VEDLAVILFNDLESVVIEKYEVIGRMKDVL-LSAGAYGAL
MSGSGSTVFGIFKDYSS--AKQAGEMLK---R--D-----EW-----S------LFLAES
LTGLDNVYPGEV--IV
>WP_097017862.1|Firmicutes-Clostridia-Halanaerobiales-Halobacteroidaceae-Orenia-Orenia_metallireducens WP_097017862.1 4-(cytidine 5'-diphospho)-2-C-methyl-D-erythritol kinase [Orenia metallireducens]PRX26487.1 4-diphosphocytidyl-2-C-methyl-D-erythritol k
------------------------M-----------------------------------
-------DNIDLVAHAKINLTLDVLAKREDGYHEVEMIMQTIDLHDRILFTKIDTG----
------IEIVSNHP-EIPTDKSNLIYKAAELLFKDFKLE-GGLRVNLDKRIPVAAGLAGG
SSNAAATLVAINRLW-DLRLTSEQLAKIGGRLGADIPFCIKG-GTQLATGIGTDLKKLTK
C-PQLYLILVNPPLLVSTAKVYGSLNL-----------------EQA------D-----K
HPSTDEVIRALEEQD-----RGFIIENLSNLLESVTLKIHPEVAELKNKV-AKLSN-KAL
MSGSGPTILGFVSAIEE--AESIKSKLE---K--E-----LP-----RE---YRVVVTKT
IDQGIVEI--------
>TWH58928.1|Firmicutes-Clostridia-Clostridiales-Peptococcaceae-Desulfitobacterium-Desulfitobacterium_sp._LBE TWH58928.1 4-diphosphocytidyl-2-C-methyl-D-erythritol kinase [Desulfitobacterium sp. LBE]
------------------------MYRNTIRTFGR-------------------------
-DRVMIKNQVEMFAYAKINLALAITGRRPDGYHELESVMQSIGIYDRIRVTLAEGG----
------IQCSCGKW-SGP---ENLAYRAAEAFLSGLGSS-QGIHIDIEKNIPVQAGLGGG
SADAAATLQALNKLF-EEPYTEEELKSFAAQLGADVAFCLKG-GTQWATGVGEELKGLPH
A-PKINLVLIKPDQGVNTAEAYRAFDQ-----------------EGK------F-----S
HLDYAGWQEALASGR-----AESLIPLLYNDLEPASMKLLPEIAWVKEELMKQNGCLGAL
MSGSGSAVFGIVQTEEQ--AEKIAAIWR---E--R-----NY-----H------VWVTHT
MERGNIYG--------
>PYM88959.1|Candidatus_Rokubacteria-root-root-root-root-Candidatus_Rokubacteria_bacterium PYM88959.1 4-(cytidine 5'-diphospho)-2-C-methyl-D-erythritol kinase [Candidatus Rokubacteria bacterium]PYO48183.1 4-(cytidine 5'-diphospho)-2-C-methyl-D-erythritol 
------------------------MPASTPSVSRSLCPTTRKYTASVDPPRQRVIGFRAL
SKGIGRARRLVLNAAAKVNLILEVLGKRDDGYHELVTVMQAVDLSDRITLEDAEV-----
------LEL-ASSP-GVPADGRNLALRAATALREAAGVT-RGARITLDKRIPVAAGLGGG
SADAAAVLLGLNRLW-RLRWPVARLDEVATGLGMDVPFFLRG-GTALATGRGERLEPLRG
--RSLGLVLVNPRFAVSTAEMYARVTP-----------------AMY------T-----D
GRHAKTLGGGLGGRS-----PARVAASLYNGLQEVAVAAYPPIGRMRAAL-LAAGALGAL
MSGSGPTVFGVARSFEH--ARQIRRRLT---R--G-----AW-----D------CWAVRT
LTGPAIRMAR------
>WP_010825759.1|Firmicutes-Bacilli-Lactobacillales-Enterococcaceae-Enterococcus-Enterococcus_faecalis WP_010825759.1 4-(cytidine 5'-diphospho)-2-C-methyl-D-erythritol kinase [Enterococcus faecalis]EOJ95091.1 4-diphosphocytidyl-2-C-methyl-D-erythritol kin
------------------------M-----------------------------------
--------EIIERAPAKINLGLDVLHKREDGYHEVESIFASVDLADHLTFENLEED----
-----IIRIETDSS-FLPVDRRNHVYQAVDLLKRTYNIH-KGIKIYIEKRIPVAAGLAGG
SSDCAAALRGLNKLW-NLGLTMDELCEIGSQIGMDVPYCLRG-GTAFANGRGEKIETLPT
M-PQCWIVLVKPRISVSTSTVFNDLAV-----------------DEL------------H
HPDIAGLRIAIENGD-----YTGMTQTVGNALESVTIARHPIVQQIKDRM-LKYGADAAL
MSGSGPTVFALCEKKTR--AQRIYNGLK---G--F-----CE-----E------VYLVRT
LK--------------
>WP_003079881.1|Firmicutes-Bacilli-Lactobacillales-Streptococcaceae-Streptococcus-Streptococcus_macacae WP_003079881.1 4-(cytidine 5'-diphospho)-2-C-methyl-D-erythritol kinase [Streptococcus macacae]EHJ52153.1 4-(cytidine 5'-diphospho)-2-C-methyl-D-eryth
------------------------M-----------------------------------
--------EIIEKAPAKINLGLDIAGKRIDGFHELSMVMISVDLNDYLTFTELEED----
-----RVIVESSSH-KLPLNSKNDVYKAAKMIKERYGIK-RGIRIVLEKSIPICAGLGGG
SSDAAATLRALNRLW-KLNISKKDLIAIGFKIGSDVPYCLEG-GCALVSGKGEIVDCLTN
S-FSLWVVLVKPNFGISTRTIFKEINT-----------------ETI------------T
RVDIAALKKAIISDD-----YEGMLNNMGNSLEDITIVKRPIINKIKDRM-VKCGADIAL
MTGSGPTVFALCPTEKR--ADRVVNSMK---G--F-----CK-----E------VYKVRM
L---------------
>WP_059176687.1|Nitrospirae-Nitrospira-Nitrospirales-Nitrospiraceae-Thermodesulfovibrio-Thermodesulfovibrio_aggregans WP_059176687.1 4-(cytidine 5'-diphospho)-2-C-methyl-D-erythritol kinase [Thermodesulfovibrio aggregans]GAQ95240.1 4-diphosphocytidyl-2-C
------------------------M-----------------------------------
---------FTYKAFAKINWTLSVLKKRDDGYHDIITLMHAIDLYDTLSFEPSEK-----
------VEIEINMP---IKKEKNLVYKAIKALQKYTGIK-KGVRVVIKKEIPIGAGLGGG
SSDAATTLRALNELW-QLNLDTKTMHEIGSSIGSDIPFFFYL-PIAIVEGRGDIIKPLQI
Q-KSYTLLIVKPDFSISTKWAYESLNL-----------------QTQLTTEYEK-----I
NNNIWQLYNQLCCGN-----VSSL--NLWNDLEKSVLEKYPEIDKIKRRL-IESGAKKTL
MSGSGSTVFGVFEDKED--ADRALKNFE---K--Y-----WA-----R------VVQTLC
----------------
>WP_129721738.1|Firmicutes-Clostridia-Clostridiales-Xylanivirgaceae-Xylanivirga-Xylanivirga_thermophila WP_129721738.1 4-(cytidine 5'-diphospho)-2-C-methyl-D-erythritol kinase [Clostridiales bacterium SYSU GA17129]
------------------------------------------------------------
-----------MKAPAKINLSLDVTGKRQDGYHEVEMIMQSIELCDTVYLTKTRGG----
------IDVSADCL-DVPLGNDNIAYKAAKAMQDVFCVG-DGVDIYIKKSIPMAAGLAGG
SADAAAVIWGLNRIW-DIDANRDELMKVAVSIGADVPFCIMG-GTALAQGIGERLTPLSV
D-LNCHVVIVKPPISVSTGKVYSSLDL-----------------IKT------C-----K
RPNTTAIIDFLKAGD-----IEGIGGYMENVLEDVTETIYGGIYDIKREI-NRFKPLGVL
MSGSGPSVYGLFNTREE--AYRAYLTLK---E--T-----YG-----D------IYITRT
CPCGVCII--------
>SHI72417.1|Firmicutes-Clostridia-Clostridiales-Clostridiaceae-Geosporobacter-Geosporobacter_subterraneus SHI72417.1 4-diphosphocytidyl-2-C-methyl-D-erythritol kinase [Geosporobacter subterraneus DSM 17957]
------------------------M-----------------------------------
-------QAIRRKARAKINISLDVLGRRADGYHEVKMIMQQVDLYDEVEVREIESG----
------IVLESDCG-FIPKDQGNIAYKAAQLMLEKYNIH-KGVHIYINKQIPVAAGLAGG
STDGAAVMLALNELW-NIGASREELMTHSVALGADVPFCILE-GAALAEGIGEKLTPIKG
L-EFAWVVLCKPNICVSTAEVYKSLQL-----------------EKL------Q-----K
HPDTDKLLIAMENND-----LQTIGENLHNVLEQVTETMHPIVKDIKRRM-MEYNALGSL
MSGSGPTVYGLYKDYYK--ARSACENLS---K--V-----YK-----Q------TYVVKT
YNRGNA----------
>WP_023354815.1|Firmicutes-Clostridia-Clostridiales-Lachnospiraceae-Catonella-Catonella_morbi WP_023354815.1 4-(cytidine 5'-diphospho)-2-C-methyl-D-erythritol kinase [Catonella morbi]ESL03073.1 4-(cytidine 5'-diphospho)-2-C-methyl-D-erythritol kinase [Ca
------------------------M-----------------------------------
-------DRVEERAYGKINLSLDVIGRRENGYHDVSMVMQTVDLYDVISLNKLKGDG---
-----EIRLTANVN-TLPLDETNIVYKAVKLVKEEYGLN-TGVSVHIEKHLPIAAGMGGG
SSDGAAALRGMNRLF-ELGLSNEKLEELGVRLGADVPFLIKG-GIALAEGIGEKLTKLPD
F-PDCVLVIAKPDLGVSTKEVYEAFDS-----------------LKK------V-----N
HPDVGKLVKSLGSAG-----LKEIVKLLGNVLEKVTAKKYEIIEVVKNLL-IDNGAVFSM
MTGSGPTVFGIFENEEQ--AKKACNNLR---K--Q-----EGL----E-----LVAIAKC
YTGQ------------
>OPY13506.1|Proteobacteria-Deltaproteobacteria-Syntrophobacterales-Syntrophaceae-Syntrophus-Syntrophus_sp._PtaB.Bin138 OPY13506.1 4-diphosphocytidyl-2-C-methyl-D-erythritol kinase [Syntrophus sp. PtaB.Bin138]
------------------------M-----------------------------------
---------MRRLSPAKVNLHLRVLRKRPDGYHDLATLMQKISLYDELEFFPSDRG----
------ISLRCPGV-PLPENEDNIVFRAAKSIFSRAGFR-PGVTITLHKNIPLAAGLGGG
SSNAAITLLALNELF-QFNFSSEELRELGATLGADVPFFLFP-GPAWAFGIGDRLEAARA
V-PSFWFVLVNPGFEVSTKVIYQNLNL-----------------GLT------N-----E
T-IHYSIPRFLT--------REDVAAGLHNDLERVTLKMHPSLGEIKELL-LLNGAAGSL
MSGSGPTVFGLFDSEDK--AEKAKSVLK---K--S-----SSW----S------VFLCHS
VD--------------
>AQS34870.1|root-root-root-root-root-uncultured_archaeon AQS34870.1 hypothetical protein, partial [uncultured archaeon]
------------------------------------------------------------
---------------------------------------------DNISFESLDED----
-----KIIIESNNK-EL-ESKYNLAYKAALLLKNNFKIK-EGVKINIEKQIPLASGLGGG
SSNAASALFALSKLW-NLNLSQKKLINLASGIGSDVPFFISG-ETALVEGIGDKIKPLKK
S-PSLNIVLVNPGINVSTAWAYKEFDK-----------------NKH------KLK---A
KASINELVRAINKKN-----IKKISENLYNDFGPIIEKKFKVVREIKTNL-KKFNALNSL
ISGSGPTVIGLFDSIYT--AREAYFKLK---D--M-----YP-----F------VYLTKT
F---------------
>WP_150886712.1|Firmicutes-Clostridia-Clostridiales-Peptostreptococcaceae-Paraclostridium-Paraclostridium_bifermentans WP_150886712.1 4-(cytidine 5'-diphospho)-2-C-methyl-D-erythritol kinase [Paraclostridium bifermentans]QEZ69080.1 4-(cytidine 5'-diphosp
------------------------M-----------------------------------
-------NSIDLKSRAKVNLSIDVLGKREDGYHLVEMIMQTIDLYDKLKITEIEEN----
-----SILIKSNSL-DIPLNEDNIMYKAVNLLRDQFNIE-KGIEISIEKNIPVAAGMAGG
SSNAAAVLVGLNKLW-NLGLSESELKDIGLKLGADVPFCITG-GSALAEGIGEELTNIKG
LPEDLNILVCKPNIFVSTKEVYQSLNM-----------------DKV------K-----R
RPKNKELIDALQKED-----VKFISENMVNVLEEVTSLKYSEIVQIEDIM-IKNKALGSM
MSGSGPTVFGLFDNKDC--AIKAKKDLQ---A--K-----YN-----Q------VYLVKS
SNKGVEIYG-------
>QHQ60396.1|Firmicutes-Clostridia-Clostridiales-Lachnospiraceae-Anaerocolumna-Anaerocolumna_sp._CBA3638 QHQ60396.1 4-(cytidine 5'-diphospho)-2-C-methyl-D-erythritol kinase [Anaerocolumna sp. CBA3638]
------------------------M-----------------------------------
-------NSIKLKAHAKINLGLDVVRKREDGYHEVRMIMQTIGLYDKLTITRTNNT----
-----SIVMNTNLH-YLPTDESNLVYKAVSLIRSEFQIE-QGVYVNLEKKIPVAAGMAGG
SSDAATALYGMNRLF-SLNLTKADLMKLGLKLGADVPYCIMR-GTALSEGIGEVLTPLPP
F-PECNVLIVKPGISVSTKYVYENLKL-----------------DEN------T-----K
HPDIDSIIHSIREKD-----LYGAVNLFSNVLEIVTEKEYPVIRDIKAKM-LELGAVGSL
MSGSGPTVFGLFDDIKK--AEKAFYQFK---I--SD---LGK-----Q------VFLTDL
YHPRY-----------
>WP_018451648.1|Firmicutes-Bacilli-Lactobacillales-Enterococcaceae-Enterococcus-Enterococcus_columbae WP_018451648.1 4-(cytidine 5'-diphospho)-2-C-methyl-D-erythritol kinase [Enterococcus columbae]OJG23999.1 4-(cytidine 5-diphospho)-2-C-methyl-D-erythrit
------------------------M-----------------------------------
--------EIYEKAPAKINLGLDILYKRPDQYHELKMVMASIDLADHLKFETLPTD----
-----EIIVETNKA-FLPVDKRNNVYQAAELLKQRYHIK-KGIKISIEKNIPVAAGLGGG
SSDCAAALRGLNRLW-QLDLSLGELVDLGMQVGTDVPYCLYG-TTSAVFGKGEIVQPIES
M-PQCWVVLVKPKISVSTRKIFQLVDV-----------------AQL------------F
HPDIDELIAAIQAKD-----YLQMQKHMGNSLEQVTIDKYPIVAKVKDKM-LQFGADVAL
MSGSGPTVFALCQKYSR--AQRIYNALK---G--F-----CE-----E------VYLVRT
LP--------------
>OGC79757.1|candidate_division_Zixibacteria-root-root-root-root-candidate_division_Zixibacteria_bacterium_RBG_16_43_9 OGC79757.1 4-(cytidine 5'-diphospho)-2-C-methyl-D-erythritol kinase [candidate division Zixibacteria bacterium RBG_16_43_9]
------------------------M-----------------------------------
-------KGLTLKAPAKINLFLEILNQREDGYHNISTLMQRISLHDTLTFLKINEG----
------VIIKTDNI-QLPSDRRNLVHQAARLILSEGKVA-QGVKIFLRKKIPISSGLGGG
SSDAASTLLGVNRLY-DLNYSLKRLHLLAEKLGSDVPFFLYG-QTALAEGRGEKIKPVKV
Y-KDYWIVLVTFPFQVSTAWAYQDVKI-----------------NLT------R-----R
A-EYIKIKNLQEKEG-----FFEALNAWRNDFEGKITEKYPQVRYALKLL-SKQGAIKSS
MTGSGPTVYGVFEQEPN--NEEVKRLFK---R--E-----DW-----Q------IFITRP
IP--------------
>VBB47734.1|Proteobacteria-Deltaproteobacteria-Desulfobacterales-Desulfobacteraceae-Desulfatiglans-uncultured_Desulfatiglans_sp. VBB47734.1 4-diphosphocytidyl-2-C-methyl-D-erythritol kinase [uncultured Desulfatiglans sp.]
------------------------MGGEEREKDQT-------------------------
-LHEAGGNGVHLFAPAKLNLRLKVIGQRPDGYHELVSIMVPVGLFDELDIRLQSAQ----
-----GIRLVCKGSFALSPGEDNLVYRAAAAFLDAAGLT-AGLAIELIKRIPVAAGLGGG
SSDAAATLLGLNRLF-HRPLSQGRILTLARSLGADVPFFIDP-KPCIARGIGDLLEPLDG
W-PQVWYVLVNPGMAVSTAWAFRRLKL-----------------ELT------T---G--
--EYAYIVKTLKKRP------LELSELLENDLEAVTAAHYPAIGKLKEAL-RGAGALGAL
MSGSGPTVFGVFESERQ--ASLAADRLL---D--EG----WP-----H------VFVVRG
M---------------
>WP_115359639.1|Firmicutes-Bacilli-Bacillales-Planococcaceae-Sporosarcina-Sporosarcina_pasteurii WP_115359639.1 4-(cytidine 5'-diphospho)-2-C-methyl-D-erythritol kinase [Sporosarcina pasteurii]QBQ06528.1 4-(cytidine 5'-diphospho)-2-C-methyl-D-erythritol 
------------------------M-----------------------------------
---------LYEKAPAKINLTLDVLHKRSDGFHEVEMVMTTVDLADRIWLRSTNDG----
-----KITIKTSDY-FIPTDQRNLAYQAAKLLMQKYSVT-EGVEITIEKSIPVAAGLAGG
SSDAAATLRGLNRLW-KLGLSNEELAEIGAKIGSDIPFCVYG-GTALATGRGEKIQKLVS
P-PNCWVILVKPAISVSTASIYGNLEI-----------------GRY------------T
HPNTQAMIEALENKD-----YVQMCQTLENVLEPVTMALYPEVVVLKEQM-KKFGADSVL
MSGSGPTVFGLVENEAR--VPRIYNGLK---G--F-----CR-----E------VYAIRM
MGE-------------
>SCG95345.1|Firmicutes-Clostridia-Clostridiales-Clostridiaceae-Clostridium-uncultured_Clostridium_sp. SCG95345.1 4-diphosphocytidyl-2-C-methyl-D-erythritol kinase [uncultured Clostridium sp.]
------------------------M-----------------------------------
-------EKTERRAYAKINLGLDVLRRRENGYHDVKMVMQTVGIYDELTFEKIKEG----
------IIVTTDKE-ELPTDKGNLIYRAAELLTEKYQIR-EGIRISLKKNIPIAAGMAGG
STDAAAVFHGMNTLF-NLHMDEKTMREEGVKIGADVPYCIMG-GTALSEGIGEVLTALPA
P-PKAVLCIAKPDINVSTKFVYENLHI-----------------ETV------K-----D
HPDIDGMVQAIREGD-----LRGITDRMANVLETVTVKEYPIIQEIKKKM-LESGAENAL
MSGSGPTVFGVFTEEAG--ASEAMERIR---K--EK---LAQ-----Q------VFVTEF
VNM-------------
>WP_088051763.1|Firmicutes-Bacilli-Bacillales-Bacillaceae-Virgibacillus-Virgibacillus_dakarensis WP_088051763.1 4-(cytidine 5'-diphospho)-2-C-methyl-D-erythritol kinase [Virgibacillus dakarensis]
------------------------M-----------------------------------
--------VLFERAPAKINLSLNVLGKRDDGFHEVEMIMTAIDLMDRIALYPLAEN----
-----RIEVSADNQ-YVPNDERNLAYKAALAFKDKYHIN-KGVRIEIEKNIPVSAGLGGG
SSDAAAVLRGLDRMW-SVNASPQELAALGESIGSDVPFCVYS-TTALATGHGEKIRELPP
P-PSCYVILAKPNIGVSTRGVFQKVSI-----------------KEL------------S
HPNTNEIIKAIEAND-----FIKLCKNIGNALENITFCLHPNVKRIKEKM-VQAGANGVV
MSGSGPTIVGLVEHYSK--AKRIYNGLR---G--F-----CE-----E------VYIVRL
LDHR------------
>WP_096231325.1|Firmicutes-Clostridia-Thermoanaerobacterales-Thermoanaerobacterales_Family_III._Incertae_Sedis-Thermoanaerobacterium-Thermoanaerobacterium_sp._RBIITD WP_096231325.1 4-(cytidine 5'-diphospho)-2-C-methyl-D-erythritol kinase [Thermoanaerobact
------------------------M-----------------------------------
-------ERLKAKSFAKINLALDVKGKRDDGYHYVDMVLQSIDLCDILEFELNDE-----
------LILLCNNK-EVPLDENNLIIKAAKLLKKEYGG--CGALIKLTKNIPIAAGLAGG
SSNAAATLIALNKLW-NLKIDVDILKKLALLLGADVPFCIDG-GTKVAGGIGDILMNIKT
--PYLKILLVKPSISVPTKDVYRLYDK-----------------LEF------I-----G
NNYTMKMVDAINSHN-----IINIANRLGNDLERVTTNMHPIIRDIKKSM-IKRGAIGSL
MSGSGPTVFGIFDDDLA--LERAFNAFI---K--E-----GF-----F------TYIANT
IDKGIELYE-------
>OHE58624.1|Nitrospirae-Nitrospira-Nitrospirales-Nitrospiraceae-Thermodesulfovibrio-Thermodesulfovibrio_sp._RBG_19FT_COMBO_42_12 OHE58624.1 4-(cytidine 5'-diphospho)-2-C-methyl-D-erythritol kinase [Thermodesulfovibrio sp. RBG_19FT_COMBO_42_12]
------------------------MK-NP-------------------------------
-SLFNRHSSLSVKSPAKINWLLKVIGKRNDGYHNIISMMQCISLYDNLVFEHADT-----
------IEVVSDL--DTPL-DNNLVYKAASLLKQYTSYR-KGVKIILQKGIPVSAGLGGG
SSDAAYTLSGLNMLW-GTELNDEELSSIGTEIGSDVPFFFNG-PFAIVEGRGEKVSPVKL
N-SSTVLLLVKPHVSVSTAWAYASFDK-------LN------DSRLT------K-----K
SIDIKLFCQTFKKKD-----FASLSTMLSNDLEDVIIDRYPVVGEIKNRL-LERGAAISA
MSGSGPTVFGVFDNKDM--AEKAIETMW---P--SAYGG-WY-----K------VVDTLI
----------------
>WP_045723893.1|Firmicutes-Clostridia-Clostridiales-Clostridiaceae-Clostridium-Clostridium_baratii WP_045723893.1 4-(cytidine 5'-diphospho)-2-C-methyl-D-erythritol kinase [Clostridium baratii]AQM60966.1 4-(cytidine 5'-diphospho)-2-C-methyl-D-erythritol k
------------------------------------------------------------
---------MKIKAYAKINISLDVIGKREDGYHLLRMIMQGIDLYDEITVEKISSG----
------ISISCNKP-YVPNDERNLAYKAAKLFIDTFNIK-SGVKIVINKNIPVSAGLAGG
STDCAAVLKLMNKIF-NKNLSDKELMELGVKLGADVPYCING-GTALCEGVGEVITPLKS
F-KDKILVLVKPPFGVSTKGVYQEFDL-----------------SKV------V-----F
HPNTEALIKNMENDN-----LEFVAKNMKNLLENVTLLKYKEIIGIKQSM-MEYGALGSM
MSGSGPTVFAFFEDMLK--AQKCYEAMK---K--K-----YK-----D------VFITRT
I---------------
>OGW18464.1|Nitrospinae-root-root-root-root-Nitrospinae_bacterium_RIFCSPLOWO2_12_FULL_45_22 OGW18464.1 4-(cytidine 5'-diphospho)-2-C-methyl-D-erythritol kinase [Nitrospinae bacterium RIFCSPLOWO2_12_FULL_45_22]
------------------------M-----------------------------------
-----RRDSIQFKSPAKVNLGLKVIKKRPDGYHEIETVMQMITLSDALLFEPTEGG----
------IELICQGL-NLLGDRSNLVYQAAELIREKGGVG-SGVRIILDKRIPVMAGLGGG
SSNAATTLIGLNRLW-QLGLRRDELIDLARGLGADVPFFLYG-PRAYATGRGDQLSPLPS
L-QKLIMLLVKPYLSIPTSWAYKALNL-----------------SLT------K-----D
RDSIKIICQLIEQGL-----DNQIAAYLFNDFEETIIAHYPIIGEIKNDL-LNQGALGAL
MSGSGPTVFAIFPTHHK--AAEVYQRYS---E--R-----KM-----Q------VFVVET
IMDMEEVTCETE----
>WP_004613430.1|Firmicutes-Clostridia-Clostridiales-Lachnospiraceae-Tyzzerella-Tyzzerella_nexilis WP_004613430.1 4-(cytidine 5'-diphospho)-2-C-methyl-D-erythritol kinase [Tyzzerella nexilis]EEA81568.1 4-(cytidine 5'-diphospho)-2-C-methyl-D-erythritol kin
------------------------MG----------------------------------
-------NIQQLKALAKINLGLDVLGRRENGYHDVRMVMQTIYLYDNITIQRTETP----
-----GITLESNLY-FLPNDEGNIAYKAAKMLMDEFEIR-DGVHITLDKHIPVAAGLAGG
SSNAAAVLVGMNRMF-SLGLSEMDLMERGVKLGADVPYCIMR-GTVLAEGIGEELTRLSP
L-PKCYILIAKPGISVSTRTVYEKLDA-----------------LTI------T-----E
HPDIDGLITGLENQD-----LRAVASSMGNVLEQVTVDAYPVIDRIKNVM-KEQGALNAM
MSGSGPTVFGIFEDRQT--AKKAQRKIK---E--LQ---IAK-----Q------VYLANV
HNTKRR----------
>WP_055145834.1|Firmicutes-Clostridia-Clostridiales-Lachnospiraceae-Coprococcus-Coprococcus_eutactus WP_055145834.1 4-(cytidine 5'-diphospho)-2-C-methyl-D-erythritol kinase [Coprococcus eutactus]CUN81407.1 4-diphosphocytidyl-2-C-methyl-D-erythritol kinas
------------------------M-----------------------------------
--------EISLKAYGKINLGLDVVRRREDGYHEVKMIMQTVDLWDELTFCDVTTD----
-----EIVITSDSS-ELPDVKDNIIYKACRMMKDIYGID-KGVHVTVDKHIPVAAGMAGG
SADAAAALKAMNMLF-GLNLSDEQLMEHGVKLGADVPYCIMQ-GTALSEGIGEILTLLPS
M-PDCLIVIAKPAIGVSTKWVYQNLKV-----------------DLL------E-----E
HPDIDGMVDALKTGD-----LKGITDRMANVLETVTIPANPVIDSVKKLI-AENDSMGVL
MSGSGPTVFGIYDNRDKELAQRVVDMLR---E--KD---EIQ-----A------AYAVTP
YNIRRGM---------
>WP_035783489.1|Firmicutes-Clostridia-Clostridiales-Clostridiaceae-Clostridium-Clostridium_botulinum WP_035783489.1 4-(cytidine 5'-diphospho)-2-C-methyl-D-erythritol kinase [Clostridium botulinum]AIY81792.1 4-(cytidine 5'-diphospho)-2-C-methyl-D-erythrit
------------------------------------------------------------
---------MNIKAYAKINISLDVIGKREDGYHLLKMIMQNIDLYDIVQVEKIPNG----
------IKLKCNKP-YVPTDERNLAYKAAKLFKETYNIK-SGIYINIEKNIPVSAGLAGG
STDAAAVLKIMNKMF-NINVPQSELMNLGLKLGADVPYCICG-GTALCEGIGEKVTKLKP
F-RDKILVVVKPPFGVSTKEVYKAFDL-----------------SKV------I-----F
HPKTNELISNIEKNN-----INFIVNNMKNLLENVTLGRYKIISTIKEEI-NTCGALGSM
MSGSGPTVFGFFDDMLK--AQKCYEKMK---E--K-----YV-----D------VFITRT
I---------------
>WP_050738956.1|Firmicutes-Clostridia-Clostridiales-Eubacteriaceae-Acetobacterium-Acetobacterium_bakii WP_050738956.1 4-(cytidine 5'-diphospho)-2-C-methyl-D-erythritol kinase [Acetobacterium bakii]KNZ42785.1 4-diphosphocytidyl-2C-methyl-D-erythritol kina
------------------------M-----------------------------------
-------DKIIVKARAKVNLSLDVLGTREDGYHEMQMVNHSIELHDTLTFEACDEE----
------VNLTSNIK-GIPLDEKNLVIKAMRKLQTYADID-KGIKIHLVKRIPYKAGLAGG
SSDAAATLKGLNTLW-HLGLTRQELLEIGAAIGADVPYCLMG-GTALVEGIGEKIIPLPP
I-KKLYVVVVKPNVNISTPWAFRALDH-----------------HVI------Q-----K
RPDIPGVIRSLEAED-----YTELRQAMGNVFEPLVAAKFLEVNDIKHGL-LDHGAAASI
MTGSGPTVIGYFPLKAE--AWNVWKMFS---K--K-----YR-----M------CFLSET
Y---------------
>OGL01403.1|Candidatus_Rokubacteria-root-root-root-root-Candidatus_Rokubacteria_bacterium_RIFCSPHIGHO2_02_FULL_73_26 OGL01403.1 4-(cytidine 5'-diphospho)-2-C-methyl-D-erythritol kinase [Candidatus Rokubacteria bacterium RIFCSPHIGHO2_02_FULL_73_26]
------------------------M-----------------------------VRLRVL
SKGSGRARRVVLSAAAKVNLALEVLGKRPDGYHELATVMQAVDLSDRLVLEDADD-----
------LELVSRAP-GVPTDATNLAWRAAVALREAARLG-RGVRITLDKRIPVAAGLGGG
STDAAAVLVGLNRLW-RLRWPVARLGEVGVTLGMDVPFFLRG-GAALATGRGERLEPLRG
--GALALVLVNPGIGASTAGMYGGVTP-----------------AMY------S-----D
GGRVRALAAALRERR-----PARVAAGLWNALERVAAPRHPEVAQMEAAL-LAAGALGTA
MSGSGLTVFGVARSFDH--ARQLRARVA---R--G-----AW-----R------CWAVRT
LRGPAIRVGR------
>PLX74525.1|Proteobacteria-Deltaproteobacteria-Desulfuromonadales-Desulfuromonadaceae-Desulfuromonas-Desulfuromonas_sp. PLX74525.1 4-(cytidine 5'-diphospho)-2-C-methyl-D-erythritol kinase [Desulfuromonas sp.]
------------------------MK----------------------------------
-------REKTYRAPAKINTCLHVLGKRPDGYHELAMLMQPISLYDEVEIACDEGS----
-----GIEVICPGV-EMPEGADNIAARAAAELLRFAGVE-YAVRIRIEKNIPVAAGLGGG
SSDAATVLIGLNELL-RLDVDRRELMRIGASLGADVPFFIFG-GPAWATGIGDRLEKVAS
M-PDLWYVLVNPGVAVSTAWVYGNLRL-----------------TSS------G------
--DVDKLRRFPET-------TEEFVRLLHNDLEPVTMSRYPVVGEIKQRL-IECGAIGSL
MSGSGPTVFGVFTSEEA--ARNAYRRLE---A--E-----TDW----R------VLTVSP
LD--------------
>WP_075672237.1|Firmicutes-Clostridia-Clostridiales-Lachnospiraceae-Anaerostipes-Anaerostipes_sp._992a WP_075672237.1 4-(cytidine 5'-diphospho)-2-C-methyl-D-erythritol kinase [Anaerostipes sp. 992a]OLR61052.1 4-(cytidine 5'-diphospho)-2-C-methyl-D-erythr
------------------------M-----------------------------------
-------KELQLRAYGKINLGLDVVRRREDGYHELRMIMQTVGLFDGLTMKVIPEN----
-----EIRLTTNLS-FLPTNQNNLIYKAIALLKEEFGIK-KGIEVRLEKRIPVAAGMAGG
SSNAAAALVGMNRLF-RLGLSQKQLMEYGVRLGADVPYCVMR-GTALSEGIGEILTPLSP
M-PECFILLAKPGISVSTKYVYQNLKL-----------------SEK------M-----H
HPDIDGMVKAINEGN-----LKGITDRLENVLETVTIKEYPMIEEIKQYM-IGQGAMNAL
MSGSGPTIFGIFEKKST--AKKALEGLH---Q--FD---FIK-----Q------AYVVEP
FNIRKK----------
>WP_057545841.1|Firmicutes-Clostridia-Clostridiales-Peptostreptococcaceae-Paeniclostridium-Paeniclostridium_sordellii WP_057545841.1 4-(cytidine 5'-diphospho)-2-C-methyl-D-erythritol kinase [Paeniclostridium sordellii]CEJ75233.1 4-diphosphocytidyl-2-C-me
------------------------M-----------------------------------
-------NSIGLKSRAKINLSIDVLGKRQDGYHIVEMIMQTIDLYDNLKITQIEED----
-----SIKIKSNSQ-DIPLNQDNIVYKAANILKEKFNIK-KGIEISIQKNIPVAAGMAGG
SSNAAAVLVGLNRIW-DLGLNQLELKDIALQLGADVPFCITG-GSALAQGIGEELTDIHG
LNENIHILICKPNIFVSTKEVYQSLDM-----------------NEI------K-----K
RPDNQKLIDALQIND-----VKYVSENMVNVLEEVTSSKYNEINQIERII-MDNKALGSM
MSGSGPTVFGLFDNKEY--AIRAKEELL---Q--N-----YN-----Q------VYLVKS
SDKGVEING-------
>WP_073254063.1|Firmicutes-Clostridia-Thermosediminibacterales-Thermosediminibacteraceae-Caldanaerovirga-Caldanaerovirga_acetigignens WP_073254063.1 4-(cytidine 5'-diphospho)-2-C-methyl-D-erythritol kinase [Caldanaerovirga acetigignens]SHM20146.1 4-dipho
------------------------M-----------------------------------
-------YAVELEAKAKINLTLDVLYKRPDGYHQVEMIMQEISLRDYLVISLLPKK----
-----DIRIVADSK-AIPDGEANLAFKAAKLLIEEFNLD-AGVEIKIFKEIPVAAGLAGG
SADAAAVLKGMNEIF-ELGLSTEELMLFGEKLGADVPFCVMG-GTALACGKGEELSRLPA
V-PPASLVLIKPPYSVSTREVYNRLKI-----------------NSI------K-----K
RPETQTVIESIKKGD-----LEGIAKGLCNVLEEVTFAQHPELRKFKEML-KERGAFGSL
MSGSGPTVYGIFETKKD--AERAATSLS---L--P-----GC-----T------ILISCM
A---------------
>WP_026651538.1|Firmicutes-Clostridia-Clostridiales-Lachnospiraceae-Butyrivibrio-Butyrivibrio_proteoclasticus WP_026651538.1 4-(cytidine 5'-diphospho)-2-C-methyl-D-erythritol kinase [Butyrivibrio proteoclasticus]
------------------------M-----------------------------------
---------IEKRAYAKINLGLDVTGKREDGYHIVKMIMQNVDLYDTLTFEANDTG----
-----EITLKASSP-SIPTDDSNLICKVARQLAEKYGVT-KGVDITLEKRIPVAAGMAGG
STDGAAAYKALNELW-GLNLTTKDMCELAVKLGADIPYCIIG-GTMLAEGIGEELTSIKE
M-PSCHILIAKPPIDVSTGWVYKELDS-----------------KDI------E-----N
HPDIDGVKRAIEDGN-----LYDMCDKIDNVLERVTAPRYEEIGKLESIM-EENGAIRAF
MTGSGPTVFGIYDDEKK--AKEGYEAVV---N--SG---ITK-----E------VFLSAP
ITPGE-----------
>WP_009265639.1|Firmicutes-Clostridia-Clostridiales-Lachnospiraceae-Anaerostipes-Anaerostipes_hadrus WP_009265639.1 4-(cytidine 5'-diphospho)-2-C-methyl-D-erythritol kinase [Anaerostipes hadrus]EFV15616.1 4-(cytidine 5'-diphospho)-2-C-methyl-D-erythritol
------------------------MD----------------------------------
-------HSIVLKSYGKINLGLDVLRRREDGYHEVRMIMQTVGLYDVLTMKKRKDD----
-----KIEMTCNLS-FLPTDERNLVYKAVKLIKDKYHIK-DGVEINLSKRIPVAAGMAGG
SSNCAAALKGMNQLF-DLGLSIDELCEIGVTLGADVPYCIWG-GTALSEGIGEKLSRVDA
M-PDCYILIAKPGISVSTAFVYKNLDL-----------------PAL------S-----K
HPDIDGMLECLKEKD-----LTGICDRLENVLETVTIKEYPIIEKVKKHL-MDQGAKGAL
MSGSGPTIFAIFEDKKT--ADDAMESLR---S--IE---DIK-----Q------AYVVRP
IQ--------------
>TET09638.1|Candidatus_Atribacteria-root-root-root-root-Candidatus_Atribacteria_bacterium TET09638.1 4-(cytidine 5'-diphospho)-2-C-methyl-D-erythritol kinase [Candidatus Atribacteria bacterium]
------------------------M-----------------------------------
-------KEVEIDSYSKINLTLNILAKRQDGYHNIETIMQSINLNDRVFIKEEKEG----
------IKIKCNHP-QVPIDAQSLAYRSAEKILNRYRII-KGVKIEIDKKIPLASGMAGG
SANSASILVGINKLF-DLNLSNKDLRGMGEELGMDVPFCIQN-GTALAYHRGEKVTPLSP
VNPPLWIIIINPGFEIPTKWAYNNLDL-----------------SLI------K----RE
KNNTKAMLESLKEGE-----VRGIAKNLFNSFEELIIKKYPEIGKIKDRL-IEEGALGAL
MSGSGPTVFGIAQNKEQ--AFKIYKKLK---S--E-----YK-----S------IWVVHT
V---------------
>OGP66060.1|Proteobacteria-Deltaproteobacteria-root-root-root-Deltaproteobacteria_bacterium_RBG_13_53_10 OGP66060.1 4-(cytidine 5'-diphospho)-2-C-methyl-D-erythritol kinase [Deltaproteobacteria bacterium RBG_13_53_10]
------------------------MT----------------------------------
-------ETFHFDSPAKVNLTLEVLRKRKDGYHELRTVLQKISLHDTLGFTLKERK----
-----GISITTTHP-TLPTGKENLVYRAARFILARSDFT-GGVQIDIKKRIPLGAGLGGG
SSNAATTLMALNRLL-NVNLPKKELMGMGLAIGADVPFFFMK-DAAIGTGIGERLKRIDL
--PRLWYVLVYPNVEVSARWAYGNFVL-----------------TKR------R-----F
HYKIHEFLRT----------PRKISSILRNDLETVVSRQYPQIEAIKKDL-CSAGALGAL
MTGSGSTVFGLFPEEGG--ASEAYKKVK---R--M-----VRG----EG---WIVLKAHS
ISA-------------
>WP_044925876.1|Firmicutes-Clostridia-Clostridiales-Lachnospiraceae-Blautia-Blautia_obeum WP_044925876.1 4-(cytidine 5'-diphospho)-2-C-methyl-D-erythritol kinase [Blautia obeum]
------------------------------------------------------------
---------MRLRAMAKINLGLDVLRKREDGYHEVRMIMQTIQMYDLLDIRKKEEP----
-----GISLSTNLP-YVPSDERNLVYKAAKLLMDEFDIK-EGLSMKLTKFIPVAAGMAGG
SSDAAAAFVGVNRLF-RLGLSEEELMKRAVQVGADVPYCVMR-GTALAEGIGEKLTRLPG
L-PKCYVLVGKPGINVSTKLAYENLHL-----------------DQI------Q-----S
HPDIDGMISDIGNQD-----LHSLTAKMQNVFEPGIISQYPVIQEIKDLM-EANGALKAM
MSGSGPTVFGIFDDRSK--LREATEALR---N--SH---LAK-----T------VFATQI
YNKK------------
>WP_031391234.1|Firmicutes-Clostridia-Clostridiales-Lachnospiraceae-Kineothrix-Kineothrix_alysoides WP_031391234.1 4-(cytidine 5'-diphospho)-2-C-methyl-D-erythritol kinase [Kineothrix alysoides]TCL61117.1 4-diphosphocytidyl-2-C-methyl-D-erythritol kinase
------------------------M-----------------------------------
-------DKITRKAYAKINLGLDVLRRREDGYHEVRMIMQSVGLYDTLTFTRREEA----
-----GIVVVTDKE-ELPGDESNLIYKAAKLLTETYGIG-QGVHIALEKRIPMAAGMAGG
STDAAAVFHGMNEMF-SLGLSMEEMCVLAVKIGADVPYCIKG-GTALAEGIGEVLSNLPG
M-PGCFLVIAKPDIDVSTKFVYENLHA-----------------DRL------E-----Y
HPDIDGMMDALGNKD-----LEGVAARLGNVLETVTAKKYPRVEEIKAFM-KARGALNAL
MSGSGPTVFGIYDSKER--AYETQEALE---Q--AG---LAK-----Q------VFVTDP
VNEKR-----------
>TFG89988.1|Candidatus_Atribacteria-root-root-root-root-Candidatus_Atribacteria_bacterium TFG89988.1 4-(cytidine 5'-diphospho)-2-C-methyl-D-erythritol kinase [Candidatus Atribacteria bacterium]
------------------------M-----------------------------------
-------KEIEIESYSKINLTLNILAKRQDGYHDIESIMQSVNLTDRICIKEEEEG----
------IKIKCNHP-LVPVDDQSLTYRSAEIILNRCRIT-KGVKIEIDKKIPLASGMAGG
SANSASILVGINKLF-TLNLSNKDLREIGEELGMDVPFCIQN-GTALAYHKGEKVTPLPL
INPPLWIIIINPGFEIPTKWAYNNLDF-----------------DQI------K----KE
KNNTKAMLKALKERK-----LHEIAKNLFNSFEGLIIKKYPEIGKIKDKL-IQEGALGAL
MSGSGPTVFGIAKNKEQ--ALKVYEKLK---S--E-----YK-----S------IWVVHT
V---------------
>WP_055157920.1|Firmicutes-Clostridia-Clostridiales-Lachnospiraceae-Coprococcus-Coprococcus_comes WP_055157920.1 4-(cytidine 5'-diphospho)-2-C-methyl-D-erythritol kinase [Coprococcus comes]CUN09135.1 4-diphosphocytidyl-2-C-methyl-D-erythritol kinase [Cop
------------------------M-----------------------------------
-------DKLELKALGKINLGLDVLGRRENGYHDVRMVMQTLYLYDNVTLQKKSAP----
-----GIEIDSNLF-YLPNDEDNIAWKAAKLLIDEFDIK-DGIRIHLDKHIPVAAGMAGG
SSNAAAVLYGMNQMF-RLGLSQNELMERGVKLGADVPYCIMR-GTVLAEGIGEKLTPLPP
M-PKCQILIAKPPISVSTKMVYEKLDS-----------------CEI------K-----E
HPDIDGILDGLKNQD-----LEQVAASLGNVLEKVTVEAYPVIAQIKECM-MEAGALGAM
MSGSGPTVFGIFRDRRT--AKEAFTKVK---A--QN---LAK-----Q------IYLANV
HNVRRR----------
>PKN10253.1|Proteobacteria-Deltaproteobacteria-root-root-root-Deltaproteobacteria_bacterium_HGW-Deltaproteobacteria-13 PKN10253.1 4-(cytidine 5'-diphospho)-2-C-methyl-D-erythritol kinase [Deltaproteobacteria bacterium HGW-Deltaproteobacteria-7]PKN50898.1
------------------------------------------------------------
---------MLWMAPAKINLFLRVLRKRADGYHDLISLMQKITLYDELIFSPRPKG----
------IVLNCPGS-NLPANENNLVVRAARAIFAYCDYP-FGMEITLVKKIPMTAGLGGG
SSDAATTLIALNKIC-SLKLKKHELMKIGSKIGADVPFFVFG-NAALASGIGDKLKHLRN
L-PQLNLILIKPRFELSTKMVYENLNL-----------------RLT------M-----G
K-NNYSIPRNLD--------LGDIIQGLHNDLESVSLEIHPELADFKKML-LTHGALGAL
MSGSGPTVFGIFGNAKE--AKKALEIIE---K--E-----VSG----E----CLVFLAKS
L---------------
>RJQ49785.1|Nitrospirae-Nitrospira-Nitrospirales-Nitrospiraceae-root-Nitrospiraceae_bacterium RJQ49785.1 4-(cytidine 5'-diphospho)-2-C-methyl-D-erythritol kinase [Nitrospiraceae bacterium]
------------------------MDKDA-------------------------------
-SRITHHASLSLKAPAKINWFLHVLGLRDDGYHEIHSLMQKIALYDVLTFSPSDD-----
------LTVETEA--PIPM-EQNLVYKAAMLLRGASGVK-GGARIILQKDIPAGAGLGGG
SSDAAATLAGLNELW-SVKFPREKLCALAAQLGSDVPFFLHG-ALSVAQGRGEKLTPFRS
R-KTVPILLIKPPFPVSTAWAYGEMKRTGWYTERLK------LTNKA------G-----K
DNNIEFLISSIERTG-----FGEAAGIIANDLESVTVKSFPVIADIKKKL-IEEGAVISL
MSGSGPTVFGVFHSLGD--AGKASKAFK---G--C-----WT-----A------VVNTIT
D---------------
>WP_010648989.1|Firmicutes-Bacilli-Bacillales-Bacillaceae-Oceanobacillus-Oceanobacillus_massiliensis WP_010648989.1 4-(cytidine 5'-diphospho)-2-C-methyl-D-erythritol kinase [Oceanobacillus massiliensis]
------------------------M-----------------------------------
--------TILEKAPAKINLSLNVLSKRDDDYHDVEMIMTSIDLADRIELERLQDD----
-----RIEISLESR-YVPNDERNLAYKAAKAFKTKYGIT-EGVHITIDKNIPVSAGLGGG
STDAAAVLRGLNKLW-SKDIPLNELAELGSSIGADVAYCVYG-NTAIARGFGEKIEKLSS
P-PPCWIILAKPDIGVSSRTIFSQINV-----------------EEL------------F
HPDTAAILEALEDKN-----FSKLCNHIGNSLEPITFAMHPEVQHIKEAM-THAGAAGVL
MSGSGPTVYGLVEQQSK--ATRIYNGMR---G--F-----CE-----E------VYLVRL
IG--------------
>KQC06904.1|Proteobacteria-Deltaproteobacteria-Syntrophobacterales-Syntrophaceae-Smithella-Smithella_sp._SDB KQC06904.1 hypothetical protein APR62_00855 [Smithella sp. SDB]
------------------------------------------------------------
---------MHWIAPAKINIFLRVLNKRADGYHNIFSLMKKITLYDELIFSPRPKG----
------IVLHCTGI-NLPVNDKNLVVRAAGAIFDYCNYS-GGIEISLDKKIPVTAGLGGG
SSDAATTLMALNKIC-SLKLKKNELIKIGAKLGADIPFFIFG-NAALASGIGDKLKHLRH
L-PQINLLLIKPPFELPTKTVYENLNL-----------------RLT------R-----W
K-NSYSIPQFLV--------LGDIVHLLHNDLESVSLELHPELADLKKML-LRHGALGAL
MSGSGPTVFGVFRNAKE--AKQALEVIE---K--E-----VSN----Q----YLLFLAKS
L---------------
>WP_054874725.1|Firmicutes-Clostridia-Clostridiales-Clostridiaceae-Oxobacter-Oxobacter_pfennigii WP_054874725.1 4-(cytidine 5'-diphospho)-2-C-methyl-D-erythritol kinase [Oxobacter pfennigii]KPU44574.1 4-diphosphocytidyl-2-C-methyl-D-erythritol kinase [Ox
------------------------------------------------------------
---------MELKAFAKINLSIDVLKRREDNYHEVRMIMQSIGLYDTINFDLREKG----
------IKIYCTDP-NVPCDERNIVYKVLQLLKENYKIE-KGMEIDIHKRIPVAAGLAGG
SCDAACAIIAASSLW-DLKMTYEDMVDIGSKVGADVPFCIKG-GTALAEGIGDKLTQLPS
L-EGIHIVLAKPLIGVSTKEVYQSLKI-----------------DEI------V-----I
RPDIDRLLKAVQEKN-----IRYIADNMVNVLETVTIKKHPVIEEIKRIM-VEFNALGSL
MSGSGPTVFGIFDTHDD--AEKCYNRLR---D--Y-----IK-----D------VYIVES
VGE------------L
>WP_039868858.1|Firmicutes-Bacilli-Bacillales-Paenibacillaceae-Paenibacillus-Paenibacillus_sp._FSL_R7-0273 WP_039868858.1 4-(cytidine 5'-diphospho)-2-C-methyl-D-erythritol kinase [Paenibacillus sp. FSL R7-0273]AIQ44507.1 4-diphosphocytidyl-2C-methyl-D-er
------------------------M-----------------------------------
--------KMYEKAPAKINLMLDVLRKRADGFHEVEMIMTMVDLADRLELSELKRD----
-----SIIISSQAG-YIPLDEKNLAFQAARLIKDRYNVK-SGVHIHLDKRIPVAAGLAGG
SSDAAATLRGLNRLW-RLGIPSQELQELGAELGSDVPFCVTG-GTALATGRGEKLTPIPN
P-PQCWVILAKPPINVSTAEVYGRVRA-----------------NQI------A-----V
HPSASGMQQAIEAGD-----FGAVCAGLGNVLEDVTLKLHPEVQQLKEAM-VKLGADGVL
MSGSGPTVFGLVSKQSK--VARIYNGLR---G--F-----CK-----E------VYAVRS
LT--------------
>PKP57468.1|Candidatus_Atribacteria-root-root-root-root-Candidatus_Atribacteria_bacterium_HGW-Atribacteria-1 PKP57468.1 4-(cytidine 5'-diphospho)-2-C-methyl-D-erythritol kinase [Candidatus Atribacteria bacterium HGW-Atribacteria-1]
------------------------M-----------------------------------
-------KEIEIDSYSKINLTLNILGKRRDGYHNIETIMQSINLADRIFIKEEKEG----
------VKIKCSHP-LVPTDTQSLTYRSAEKILNGYRIK-KGVKIEIDKKIPLASGMAGG
SANSASILVGINKLF-ALNLSNKDLRGMGEELGMDVPFCIQN-GTALAYHRGEKVTPLPP
INPPLWIIVINPGFEIPTKWAYNNLDL-----------------SLI------K----RE
KNNTKAMLEALSEGE-----ARGIAKNLFNSFEGLIIKKYPEIGKIKDRL-IEEGALGAL
MSGSGPTVFGIAQNKEQ--ALTIYEKLK---S--E-----YK-----S------IWAVHT
I---------------
>RKW36623.1|Firmicutes-Clostridia-Clostridiales-Lachnospiraceae-root-Lachnospiraceae_bacterium RKW36623.1 4-(cytidine 5'-diphospho)-2-C-methyl-D-erythritol kinase [Lachnospiraceae bacterium]
------------------------------------------------------------
---------MKVKAFAKINLCLDVLRRKENGYHEVEMVMTNVDIFDVLEIKELEEK----
-----KILLKSYNT-DLAMDETNLIYKAIALLQKETGKT-FGVEVLLEKNIPMEAGMAGG
SADAAATLKAVNELF-TLGVSDERLLELGASLGADIPFCIMG-GTVLASGIGEKLRRLSP
L-PKMKLLIVKPKAGLSTKKVYESLDI-----------------DGL------NKA-GFI
HKDVGEMVSVIESDEADKTKIEKIAGRLDNILEVPSIRLLPLIADIKQKM-LDNNCLGAL
MSGSGTAIFGIYENDED--MIKTKEILE---KDDR-----IN-----Y------IQITNT
L---------------
>WP_113672645.1|Firmicutes-Clostridia-Clostridiales-Vallitaleaceae-Vallitalea-Vallitalea_guaymasensis WP_113672645.1 4-(cytidine 5'-diphospho)-2-C-methyl-D-erythritol kinase [Vallitalea guaymasensis]
------------------------M-----------------------------------
-------YRINIKARAKINISLDVIGKRDDGYHDVKMIMQTINLYDKINIKKIRKD----
-----EIKIQTNLS-FLPVDERNLVYKVIKYLKEKYKIK-TGVFVDLYKVIPVAAGLAGG
SSDAAATLVGMNKLF-NLRMSMNEMMEIGTMFGADIPYCLLR-GTALSEGIGEKLTSLGR
F-PDAYVVIAKPGINVSTGFVYGNLDL-----------------SSI------D-----V
RPDTDKIIEGIDKGD-----LHQICNNMGNILETVTIKKYPVINEIKDYM-MENGAIGSL
MTGSGPSVFGILEDKHK--AYNLAHKLK---V--NN---IAK-----F------VYTTTI
FNS-------------
>WP_009448211.1|Firmicutes-Tissierellia-Tissierellales-Peptoniphilaceae-Parvimonas-Parvimonas_sp._oral_taxon_393 WP_009448211.1 4-(cytidine 5'-diphospho)-2-C-methyl-D-erythritol kinase [Parvimonas sp. oral taxon 393]EGV10114.1 4-(cytidine 5'-diphospho)-2
------------------------------------------------------------
---------MKKKSYAKINLTLDVIEKRQDGYHNIDGIMQIIDLYDEVEVKISDE-----
------FKITSNSK-DIPLDENNLVYKAYLAMKDKYKFR-ENFLIHIEKNIPVSAGIAGG
STNSAVVIEMIDEIL-GLNMSLEDRKKIGRSIGADIPYLLVG-KTARTRGIGDELEILDR
L-PETNILIVNNGVEISTPYIYSNIVP-------------------------TG-----N
SDRVDKLVSVYKNKN-----YDEFFDNLYNVMEEVSISYCPEIQEIKDKM-YEFNCVKSL
MSGSGPTVFGIYKNDKD--IENAYNYFK---K--L-----YK-----N------TFKVKT
MER-------------
>WP_066227595.1|Firmicutes-Bacilli-Bacillales-Bacillaceae-Metabacillus-Metabacillus_fastidiosus WP_066227595.1 4-(cytidine 5'-diphospho)-2-C-methyl-D-erythritol kinase [Bacillus fastidiosus]
------------------------M-----------------------------------
--------RILEKAPAKINLSLDVLHKRDDGFHEVKMIMTTIDLADRVEIRELSID----
-----RIEIISHNR-FVPDDQRNLAYQAAKILKERYNIK-KGVAIYITKSIPVAAGLAGG
SSDAAATLRGLNRLW-KLGLSLDELAELGSEIGSDVSFCVYG-GTALATGRGEIIQHISP
P-PHCWVVLAKPTVGVSTADVYKNLNL-----------------NAV------------D
HPDVGGMIDAINKGQ-----YEKICGLLGNVLESVTLKMHPEVANIKDQM-KRFGADAVL
MSGSGPTVFGLVQYESR--LHRVYNGLR---G--F-----CD-----Q------VFAVRM
LGERNILD--------
>WP_026496326.1|Firmicutes-Clostridia-Clostridiales-Lachnospiraceae-Butyrivibrio-Butyrivibrio_sp._WCD3002 WP_026496326.1 4-(cytidine 5'-diphospho)-2-C-methyl-D-erythritol kinase [Butyrivibrio sp. WCD3002]
------------------------M-----------------------------------
---------ITRKAYAKINLGLDVLGRREDGYHIVKMIMQSIDLHDELSFENRDDG----
-----QIIIMTANP-RIPTDKSNLIWKVAAQLKEKYGIE-KGVTVSLKKHIPMAAGLAGG
STDGAATYHALNELW-NLGLSQEELCELATPLGADIPYCICG-GTALSEGIGEKLTFLRD
M-PSCHIVIAKPSIDVSTAWAYTTLDS-----------------KPI------E-----N
HPDIDGIMGAIEKRD-----LAGITDRLGNVLEPVTASKYTVIEDIRQIL-LANGAMGAR
MSGSGPTVFGIFENKNLVYAEHAINELR---S--RG---IAP-----E------LYITKP
V---------------
>WP_117466438.1|Firmicutes-Clostridia-Clostridiales-Clostridiaceae-Clostridium-Clostridium_sp._AF34-10BH WP_117466438.1 MULTISPECIES: 4-(cytidine 5'-diphospho)-2-C-methyl-D-erythritol kinase [unclassified Clostridium]HAN01988.1 4-(cytidine 5'-diphospho)-
------------------------M-----------------------------------
-------NEYRIKAYAKINLGLDVVRRLENGYHEVKMVMQTVGIYDVLDFERTDGG----
------IVITTDSG-ELPTDENNLIYKAAKLMMETYPIS-GGVKIHLEKHIPIAAGMAGG
STDAAATLKGMNRLF-DLGCTLKDLMELGVKIGADVPYCVMG-GTALAEGIGEKLTPLAP
A-PDCYVLVAKPDINVSTKYVYEHLDA-----------------QEI------V-----K
HPDIDGMVEAIAEES-----LQGILDRMENVLETVTVSAYPIIQTIKDRM-KELGAINSL
MSGSGPTVFGIFVEKDM--ARRAYDKLE---E--EQ---LAK-----Q------IFLTEF
CE--------------
>OGL41340.1|Candidatus_Schekmanbacteria-root-root-root-root-Candidatus_Schekmanbacteria_bacterium_GWA2_38_9 OGL41340.1 4-(cytidine 5'-diphospho)-2-C-methyl-D-erythritol kinase [Candidatus Schekmanbacteria bacterium GWA2_38_9]OGL51778.1 4-(cytidine 5'-dip
------------------------M-----------------------------------
-KRFSEKKPAIIKSPAKINLILNVVSKRKDGYHNLETIMVPVSLWDEMEISSTNRK----
-----QIKIICDNK-ELPVDNGNIINKAVKLLWDTTGWE-EGVLVKLKKNIPISSGLGGG
SSNGASTLIALNKIW-KTGFSRTELMRLGLKLGADVPFFIYG-KPALAKGIGEKIYPIKI
K-RDFWLILVNPGFPVSTAWVYKNLNL-----------------ALT------K-----K
TKNNNELLSLLKKGK----SPDLWSKYLLNDLENVTLRKFPVLTEIKNAI-MENGALNVL
MSGSGPSVFGVFASRNK--ALTAYNALK---D--RE----FG-----S------VFLVKN
L---------------
>KFD40793.1|Firmicutes-Clostridia-Clostridiales-Peptococcaceae-root-Peptococcaceae_bacterium_SCADC1_2_3 KFD40793.1 hypothetical protein DK28_0215490 [Peptococcaceae bacterium SCADC1_2_3]KFI34760.1 hypothetical protein HY00_09860 [Peptococcaceae bacterium
------------------------M-----------------------------------
---------LELLAPAKINLSLNITGIRSDGYHELETIMQTVALADRLVFKAKESG----
------ISIYYAPN-LTPAGSDDLVYQAALLLQEYTGCR-KGIYILLEKNIPVAAGLAGG
SADAAATLKGLNQLW-DLDLTKAQVLSLGERLGADVPFCLTG-GTVLARGKGEQLMVLPS
L-PPWGVVLVNPSFSISTAQIYQAYDQ-----------------RKL------K----CL
PSNIQTLVKAVKQKD-----LKGVAGLLYNALEPVTASFYPEIALIKQELIAKTGALGVN
MSGSGPTVFGLYPDLEA--AEFAADQFT---R--Q-----NNYRL--K------VNLIST
Y-------------LS
>RLB21808.1|Proteobacteria-Deltaproteobacteria-root-root-root-Deltaproteobacteria_bacterium RLB21808.1 4-(cytidine 5'-diphospho)-2-C-methyl-D-erythritol kinase [Deltaproteobacteria bacterium]
------------------------MLSLLTNEKSN-------------------------
-AHLTNQTTIEVLSPAKVNLFLQITGQRSDGYHELLTVFVPVALYDKLTISKSDKG----
------LEVYCSGR-GLPKNQNNLVSRAAISFFEKTGIK-KGVKITLIKNIPISSGLGGG
SSDAATTLKALNQLW-PNALSKEDLEKLALSLGADVPFFLLQ-KPAIARGIGEILQPIES
F-PSFWYVIVSPNLIISTAWAYEKTKL-----------------KLT------N-----N
R--NQNIIKCFK-KN-----IFNIPDLLFNDLERVTLVKYPFLSSIKESL-LQLGALGAL
MTGSGPSIFGLFDSAKK--AQEAGNILE---S--Y-----DKG----D------VFVVKG
LG--------------
>OHC08378.1|Planctomycetes-root-root-root-root-Planctomycetes_bacterium_RIFOXYD2_FULL_41_16 OHC08378.1 4-(cytidine 5'-diphospho)-2-C-methyl-D-erythritol kinase [Planctomycetes bacterium RIFOXYD2_FULL_41_16]
------------------------M-----------------------------------
-KFWEEQGKIKVAAPAKINLFLEILGKRQDGYHEIETVMQEVSLFDYLYIENYDKG----
------VAFSCSNP-KLATGEENLVVKAVRLMQKASGTS-KGVKIHLDKKIPIGAGLGGG
SSDAAATLCGLNRLW-QLGYDEKQLMSLAGKLGSDTPFFVIG-NTAICKGRGEVVTAYPL
N-VRYNYIIIYPRFEVSTATVYKNFKI-----------------SLT------K-----N
LKDVNFFLQKLESGI-----PQELGTGLHNRLEEVVFRLYPDLEKIKKIL-TKFDFCGTL
LSGSGSALYGLYKEEVD--SKEIEYKIK---M--LN----IG-----D------VFMVTN
D--------------F
>KPL02788.1|candidate_division_Zixibacteria-root-root-root-root-candidate_division_Zixibacteria_bacterium_SM23_73_2 KPL02788.1 hypothetical protein AMJ90_04870 [candidate division Zixibacteria bacterium SM23_73_2]
------------------------M-----------------------------------
---------VKIKSFAKVNLCLYVLGKREDGYHEIFSVMQAVDLWDELTLSKIPRG----
------IRVECDDP-KVPLDNSNLSYRAAELLLDRVDID-SGVKIKIKKKIPQAAGLGGG
SSNAAFTLIGLNKLF-DLGLAREDLHPIAEQVGSDVPFFLYS-GQAVARGRGERIKEVEL
P-KDYWIVLVKPNFKMSTYEVYKNFKI-----------------DLT------K------
--KTKKIKIRFEKKE-----FHKLLRNWKNDLEGEVEKNFPQIKEIKNRL-RKAKAIKSQ
MSGSGPTVFGIFKEKPE--EKEVRKLFR---E--D-----YQ------------VFLTKP
ILLGTEIFQG------
>WP_014834412.1|Firmicutes-Bacilli-Lactobacillales-Enterococcaceae-Enterococcus-Enterococcus_hirae WP_014834412.1 4-(cytidine 5'-diphospho)-2-C-methyl-D-erythritol kinase [Enterococcus hirae]AFM70070.1 4-diphosphocytidyl-2-C-methyl-D-erythritol kinase [E
------------------------M-----------------------------------
--------ELIEKAPAKINLGLDVLYKRPDEYHELEMVMSSVDLADHLFFEEIPED----
-----RIIVETNKA-FLPVDQRNNVYQAATLLKNKYHIK-KGVKIFVKKNIPVAAGLGGG
STDCAAALRGINQLW-NLGCSLEELAEIGLEVGTDVPYCVYG-NTAFVGGKGEVVQVLPS
M-PQCWVILVKPKMSVSTRTVFKEVDA-----------------QKI------------Q
HQNIPRLVEAIQQQD-----YHTMIQYMGNSLEDVTGKRHPIIHQIKERM-LKYGADAAL
MSGSGPTVFALCQHYSR--AQRVYNGLK---G--F-----CD-----E------VYLVRT
L---------------
>KAF0145139.1|Nitrospirae-root-root-root-root-Nitrospirae_bacterium KAF0145139.1 4-diphosphocytidyl-2-C-methyl-D-erythritol kinase [Nitrospirae bacterium]
------------------------M-----------------------------------
---------FTLKTPAKINWFLSVLRKREDGYHEISSLMQSVALYDYLTFEQSEK-----
------IGIITDA--EISL-EENLVYKAAVLMKERLSVK-KGAVITLKKEIPMSAGLGGG
SSDAACTLTGLNRLW-GLELSKDELAGLGGVLGSDIPFFFKG-PFAAVEGRGEIVTQLNA
N-TPNIILLVKPDLSVSTKWAYSEMSR-------ALRIETGLPPELT------K-----K
ENNIKLFSQTLDRQD-----FKSIAVMMKNDLEIPVIREFEVIGELKDRM-LANGARASL
MSGSGPTVFGVFDSRGT--AEKAAGAMK---P--N-----WC-----R------IVETLI
----------------
>WP_159755534.1|Firmicutes-Clostridia-Clostridiales-Lachnospiraceae-root-Lachnospiraceae_bacterium_WCA-9-b2 WP_159755534.1 4-(cytidine 5'-diphospho)-2-C-methyl-D-erythritol kinase [Lachnospiraceae bacterium WCA-9-b2]MXP78649.1 4-(cytidine 5'-diphospho)-2
------------------------M-----------------------------------
-------DKLELKALGKINLGLDVLGKRENGYHDVRMVMQTVYLYDQIWMVKTKEP----
-----GIRLSTNLF-YLPVNENNLAYRAAELLMKEFGIQ-EGIKIILDKHIPVAAGMAGG
SSNAAAVLFGMNRMF-SLGLSQKELMERGVSLGADVPYCIMR-GTVLAEGIGEKLTPLPP
M-PRCFVLLAKPSISVSTKMVYEKLDS-----------------HEI------A-----K
HPDIDGIIEGLKGRD-----LLSVAACMGNVLEKVTVEAYPVINEIKEVM-KKQGALNAM
MSGSGPTVFGLFDDKKK--AKKAAFKIR---E--MQ---LAR-----Q------TYVTGV
HNTRRR----------
>WP_160252633.1|Firmicutes-Clostridia-Clostridiales-Lachnospiraceae-root-Lachnospiraceae_bacterium WP_160252633.1 4-(cytidine 5'-diphospho)-2-C-methyl-D-erythritol kinase [Lachnospiraceae bacterium]NBI85922.1 4-(cytidine 5'-diphospho)-2-C-methyl-D-erythr
------------------------M-----------------------------------
-------ERINVKALAKVNLGLDVLRRREDGYHEVRMIMQTVHLYDQLEIRKTDEP----
-----GIFINTNLD-FLPTNENNLVYKAAKLMQDMYGLK-KGISVDLQKHIPIAAGMAGG
STDAAAVLYGMNKIF-RLGLKATKLMEIGVSIGADVPYCLMR-GTALAEGIGEKLRSLPP
M-PKCPVLIAKPGISVSTKMVYENLKL-----------------DSQ------T-----A
HPNIRAQMAAIRRRD-----LKAAASHMGNILETVTIPRYPVIDEIKRCM-LENGALGAL
MSGSGPTVFGLFVHAGQ--ARAAFDEVR---K--SH---LAK-----Q------VYLTSI
YNNRR-----------
>PKN66996.1|Proteobacteria-Deltaproteobacteria-root-root-root-Deltaproteobacteria_bacterium_HGW-Deltaproteobacteria-12 PKN66996.1 4-(cytidine 5'-diphospho)-2-C-methyl-D-erythritol kinase [Deltaproteobacteria bacterium HGW-Deltaproteobacteria-12]
------------------------M-----------------------------------
---------LTKLAPAKINLFLRVLGKRTDGYHDIVSLMQQITLYDELTFLSRPKG----
------IVLQCPNS-NLPLSADNLIFRAADAVFSYTGCS-SGVEIILTKNIPVAAGLGGG
SSDAAATLLALNEMC-RFGLRKRELMNIGSKLGADVPFFLFG-SSAFASGIGEKLKAWKN
P-LKLNIVLINPSFPLSTKLVYESLNL-----------------RLT------K-----K
R-INYSIPRFSE--------LGDIIREMHNDLETASLSMHPELTEIKQLL-LRHGALSAM
MSGSGPTVFGIFTDENS--AKKAAGDLN---K--T-----SP-----Q----ARVYFAQS
L---------------
>OIP69517.1|Candidatus_Atribacteria-root-root-root-root-Candidatus_Atribacteria_bacterium_CG2_30_33_13 OIP69517.1 4-(cytidine 5'-diphospho)-2-C-methyl-D-erythritol kinase [Candidatus Atribacteria bacterium CG2_30_33_13]PIU25508.1 4-(cytidine 5'-diphospho
------------------------M-----------------------------------
-------NKIKINSYSKINLTLNILSRREDGYHEIEAIMQSINLADQVVITEEKEG----
------IKIKCNHP-EVPVNANSLAYRSAEKIINRYGIK-KGVKIEIEKKIPLASGLAGG
SANSATILIGINKLF-SLNLSNEDLRGIGEELGMDVPFFIQN-GTALAYQRGEKLTPLSS
ITPPLWMIILNPGFNISTNWAYNNLDL-----------------DSI------K----KE
KNNTKAMLKALKEGK-----SQEIAKNLFNSFESLIIKKYPEVGRIKNRL-IEEGVLSAL
MSGSGPTVFGITQNKEE--ALKIYEKLK---P--E-----YK-----L------IWVVHT
I---------------
>WP_058703621.1|Firmicutes-Bacilli-Bacillales-root-Exiguobacterium-Exiguobacterium_indicum WP_058703621.1 4-(cytidine 5'-diphospho)-2-C-methyl-D-erythritol kinase [Exiguobacterium indicum]KTR62124.1 4-diphosphocytidyl-2C-methyl-D-erythritol kinase [Exigu
------------------------M-----------------------------------
--------TIIVKAPAKINLVLDATAKRPDGYHDVHMVMTTVDLADRLELTELPSG----
-----EIRMNAQHA-YVPNDERNLAYKAAAILKEKYDVK-TGVEIFLEKHIPVAAGLAGG
SSDAAATLRGLNELW-QLGLTLEELAEVGATVGSDVPFCVMG-GTAIATGRGEKLEKLVS
P-PPCWVVLAKPTIGVSTADVYGALDL-----------------NTA------------K
RPNVEAMIDAVKAQD-----FQGICQSLGNVLESVTLPMHPEVEQIKEFM-ASCGAEGVL
MSGSGPTVFALTEHENR--AQRLYNGLR---G--F-----CN-----E------VYVVRL
LGENH-----------
>WP_009606316.1|Firmicutes-Erysipelotrichia-Erysipelotrichales-Erysipelotrichaceae-Turicibacter-Turicibacter_sp._HGF1 WP_009606316.1 4-(cytidine 5'-diphospho)-2-C-methyl-D-erythritol kinase [Turicibacter sp. HGF1]MTN45318.1 4-(cytidine 5'-diphospho)-2-C-
------------------------M-----------------------------------
---------VTIKAPAKINLALDTLYKREDNYHEVEMVMTTVDLADYITVTPLEKN----
-----EIKIKSNEF-AMPLNEKNLAYQAAKLFKEHFNID-KGVEIYIKKRIPVAAGLAGG
SSNAAATLKALKELW-QVDCTIDELAELGAKLGSDVPFCVYG-GTALATGRGEKIQQIPS
P-PKCWVILIKPRIGVSTKEVYEALDA-----------------KNV------------E
HLDIEGMLECINEKD-----YQGICTRLGNSLESVTFERYPVVAEIKNKL-VQFGADAVL
MSGSGPTVFALVRKEYK--LRRIINSIN---G--C-----FR---EHE------VHAVRL
IG--------------
>WP_072968530.1|Firmicutes-Clostridia-Clostridiales-Clostridiaceae-Caminicella-Caminicella_sporogenes WP_072968530.1 4-(cytidine 5'-diphospho)-2-C-methyl-D-erythritol kinase [Caminicella sporogenes]RKD25497.1 4-(cytidine 5'-diphospho)-2-C-methyl-D-erythr
------------------------M-----------------------------------
-------DELRLKARAKINLSLDVLNKRDDGYHNVEMIMQQIELYDEIYLKKIDKG----
------IKLKTNSR-FLPTDESNIAYKAADLMIKRYNIS-SGIYIYIKKSIPIAAGLAGG
STDAAAVIKGINKMF-DLGLTLKDMMNLGAFIGADVPFCILG-GCALAEGIGEILTPIKG
F-KKGWIVLSKPSVSVSTAQAYNNLNL-----------------KNI------K-----R
RPNTKALLRALKENN-----IYDVSKELCNVFEEGIQKKYPVVKVIKNKM-LQYGALGSI
MSGSGPSVFGIFKDYDK--AKSAYEKLK---L--L-----YK-----Q------TFLVSS
YNGRQ-----------
>KPL03946.1|candidate_division_Zixibacteria-root-root-root-root-candidate_division_Zixibacteria_bacterium_SM1_73 KPL03946.1 hypothetical protein AMJ73_04965 [candidate division Zixibacteria bacterium SM1_73]
------------------------------------------------------------
---------MSLKSYAKINLCLQLLKKREDGYHEIFSVMQAVDLHDRLTFHKPEKG----
------ITIQCDNP-NVPKDENNLAYRAADLIFKERNLT-AGVRIDIEKKIPVSAGLGGG
SSNAAFTLKGINQLF-DLKLSLQQLHSLASRLGSDVPFFLYS-GQAIAKGRGEKIVPIKL
Y-KDYWLVLICPNLMISTAWVYQNAKI-----------------DLT------A-----E
KWFI-NLDFCDNKVG-----FFESLKQFDNDLEKVVMNRYEIISQIKKTL-ENSGGIKPS
VSGSGPTVYGLFEKKPQ--AEEVATKLS---Q--G-----NW-----Q------VFMTRP
IAFSS-----------
>WP_107587461.1|Firmicutes-Bacilli-Bacillales-Staphylococcaceae-Staphylococcus-Staphylococcus_simulans WP_107587461.1 4-(cytidine 5'-diphospho)-2-C-methyl-D-erythritol kinase [Staphylococcus simulans]PTI86223.1 4-(cytidine 5'-diphospho)-2-C-methyl-D-eryt
------------------------M-----------------------------------
---------IYEKAPAKINFTLDALYKRNDGFHEVEMVMTTVDLNDRVTVEKREDQ----
-----RVVVQVDYN-FVPENAKNLAYKAAMLMKETYQIQ-QGVTIVLEKEIPVSAGLGGG
SADAAATMRAINRLF-ELGLSLDDLSRLASQVGSDVPFCIYS-KTAVCTGHGEKVRLLKR
P-PKAWVVIAKPNVGISTPCVFQALRI-----------------EET------P----QQ
ATQSDACIKAIEDGD-----YKQICASLSNSLEAISMDMHPDIQKLKQNM-LNSGADGAL
MSGSGPTVYSLAKHYKQ--AQNIYNAVH---G--C-----CN-----E------VYLVRL
LG--------------
>WP_096044952.1|Firmicutes-Clostridia-Clostridiales-Clostridiaceae-Clostridium-Clostridium_botulinum WP_096044952.1 4-(cytidine 5'-diphospho)-2-C-methyl-D-erythritol kinase [Clostridium botulinum]APF25530.1 4-(cytidine 5'-diphospho)-2-C-methyl-D-erythrit
------------------------------------------------------------
---------MLSKAYAKINLSLDIIGKREDGYHLLKMLMQTIDLYDLIEIKKIKKG----
------IIIDCDRE-YIPKDRRNLAYKAADLFLDRYNIE-SGVRINITKNIPVAAGLAGG
STNAATVLKIMRDIF-RPDISNEELKEISLNIGADVPFCIEG-GTALCEGIGEKITPIKN
F-RNQILVLVKPNFGVSTKEVYNNLKV-----------------EKI------Y-----I
HPNTTKLIESIEETD-----LKSVARNMKNVLENVTLKKYKTLNSIKSNF-IELGALGSM
MSGSGPSVFGLFDDMLK--AQLCYDNMK---E--K-----YK-----E------VFITRT
I---------------
>WP_109909142.1|Firmicutes-Bacilli-Bacillales-Listeriaceae-Listeria-Listeria_monocytogenes WP_109909142.1 4-(cytidine 5'-diphospho)-2-C-methyl-D-erythritol kinase [Listeria monocytogenes]EAG9320203.1 4-(cytidine 5'-diphospho)-2-C-methyl-D-erythritol kina
------------------------M-----------------------------------
--------KISITAPAKINLSLDALYKREDGYHEVEMVMTTIDLADRLYLERLDED----
-----KIVLDVKAH-FIPEDRRNLIYQAALLLKKRFDVK-MGVRITIDKHIPVSAGLAGG
SSDAAAALKGLNIIW-ELGLSIEELAEISSEIGSDIAFCVYG-GTALATGRGEKISALPN
M-PGCWIVLAKPSISVSTPTIYKELQV-----------------DNV------------E
HPDTGKMIESIKNGD-----LDGIFASTGNVLESVTLEKNPQVKRIKDRM-LAFGAEAAL
MSGSGPTVFALIKQYSR--AKRVYNGLR---G--F-----CE-----E------VYMVRP
WSEGESDTNK------
>WP_119208052.1|Firmicutes-Clostridia-Clostridiales-Lachnospiraceae-Blautia-Blautia_sp._OF09-25XD WP_119208052.1 4-(cytidine 5'-diphospho)-2-C-methyl-D-erythritol kinase [Blautia sp. OF09-25XD]RHV94561.1 4-(cytidine 5'-diphospho)-2-C-methyl-D-erythritol 
------------------------------------------------------------
---------MKLRALAKINLGLDVTGKREDGYHEVRMVMQTIQMYDQLEIKESKEP----
-----GIRLTTNLP-FLPCNDGNLVYKAAKLLMDEFDIR-QGVDMNLTKFIPVAAGMAGG
SSDAAAALVGINRMF-QLGLTKRQLMERGVQIGADVPYCVMR-GTALAEGIGEKLTSLPG
V-PMCYVLIGKPGINVSTKFVYGNLHL-----------------DEV------T-----E
HPDIDGMVEAIRNHD-----LYGITDRMGNVLESVTCPAYPVIDEIKAQM-MKNGAVNAM
MSGSGPTVFGIFDDPDK--AEFARAQLK---I--SG---LSK-----Q------TFLTTV
SKPGGTKYGKK-----
>WP_088067121.1|Firmicutes-Bacilli-Bacillales-Bacillaceae-Bacillus-Bacillus_luciferensis WP_088067121.1 4-(cytidine 5'-diphospho)-2-C-methyl-D-erythritol kinase [Bacillus luciferensis]
------------------------M-----------------------------------
--------KLMVKAPAKINLSLDVVGKRDDGYHDVKMIMTTIDLADRIELELMQED----
-----KIVVTSHNR-YVPDDQRNLAYQAAMLLKEMFGVK-LGAHIFITKNIPVAAGLAGG
SSDAAAVLRGLNKLW-NLNLSLDELAEIGSKIGSDVSFCVYG-GTAIATGRGEKIEHIDT
P-PPCWVILAKPTQGVSTATVYQKLKL-----------------NDV------------Q
HPDVDRMVNAISNKN-----YNEICTSLGNVLETVTLQLHPEVAMIKDQM-KRFGADAVL
MSGSGPTVFGLVRHDSR--MNRVYNGLK---G--F-----CD-----Q------VYAVRM
LGEREKLD--------
>RLB09129.1|Proteobacteria-Deltaproteobacteria-root-root-root-Deltaproteobacteria_bacterium RLB09129.1 4-(cytidine 5'-diphospho)-2-C-methyl-D-erythritol kinase [Deltaproteobacteria bacterium]
------------------------------------------------------------
---------MIIRASAKLNLYLRLIGRREDGYHDIVSIMVPIDVYDKISLEEIGSG----
------IRVECTDP-SLPQDERNLAFQAATSYLNAAGIR-KGIHIKIYKNIPIAAGLGGG
SSDAAAVLKGLNMMY-G-RLSQDELLRLGRDIGADVPFFLYE-GPCLAKGIGDILEPLPN
--RLLHFVLVTPPIHVSTAWVYQQYSF-----------------KFG------L-----T
KIEQSSIKKKWQDGD--------IDALLKNDLEKVTITHFPIIKEIKEFL-IRQHAKGVL
MSGSGPTVFGIFGSEEE--ARRVVECIP---A--E-----IG-----K------VFIASS
LQ--------------
>WP_021976975.1|Firmicutes-Clostridia-Clostridiales-Lachnospiraceae-Blautia-uncultured_Blautia_sp. WP_021976975.1 MULTISPECIES: 4-(cytidine 5'-diphospho)-2-C-methyl-D-erythritol kinase [unclassified Ruminococcus]CCY96895.1 4-diphosphocytidyl-2-C-methyl-D
------------------------------------------------------------
---------MRLKAMAKINLGLDVLGKREDGYHEVRMIMQTIRMYDILDIRKTKRP----
-----GIVLTTNLP-FIPTDSRNLVYKAAEMLMEEFEIE-EGLSIKLRKFIPVAAGMAGG
SSDAAAAFVGVNRMF-HLGLTEEQLMERAVKVGADVPYCIMR-GTALAEGIGEKLKRLPK
V-PECYVLVGKPGINVSTKTAYENLNL-----------------AGI------G-----K
HPDIDGLIRDIEDGD-----LYAMASKMENVFEPGIIRQYPVIGNIKELM-EEKGALKAV
MSGSGPTVFGIFDNRDK--MAAAARSLR---K--SG---LAK-----T------VFATDI
YNRDGGVTNDK-----
>WP_132083148.1|Firmicutes-Negativicutes-Selenomonadales-Sporomusaceae-Anaerospora-Anaerospora_hongkongensis WP_132083148.1 4-(cytidine 5'-diphospho)-2-C-methyl-D-erythritol kinase [Anaerospora hongkongensis]TCL33277.1 4-diphosphocytidyl-2-C-methyl-D-ery
------------------------M-----------------------------------
---------LKIEAHAKINLALDVLGKRSDGYHQVEMIMQSVSLADTVTLTEVPGD----
------IKVTASEA-RLPCNSDNLAYRAAALLRDTLHID-KGVAIHLEKRIPIAAGLAGG
SSDAAAVLKGLNQLW-QLGLSMDELMRLGAKLGSDVPFCVSG-GTMRAYGRGELLEPLPA
M-PKAFVVLAKPFVGVSTAWVYRNYRP-----------------AQV------K-----Q
RPDIPAMIASLGKGE-----YDGIASRLCNVLESVTIPAYPAVAQIKKLM-SDYGA-ASL
MSGSGPTVFGLVADRVQ--AEKIAVQLK---Q--E-----VKA----Q------VYVAET
VTKVGEEDGEAL-IAD
>WP_144451671.1|Firmicutes-Bacilli-Bacillales-Bacillaceae-Alkalihalobacillus-Alkalihalobacillus_nanhaiisediminis WP_144451671.1 4-(cytidine 5'-diphospho)-2-C-methyl-D-erythritol kinase [Bacillus nanhaiisediminis]TWI53234.1 4-diphosphocytidyl-2-C-methyl-D
------------------------M-----------------------------------
--------RYSVKAPAKINLSLDALSKRPDGYHEVAMIMTMVDLADRIDLTETNDD----
-----RITVDVSEG-FVPNDHRNLAYQAADLLKKRFNVK-KGVSIYITKRIPVAAGLAGG
SSDAAATLKGLNQLW-QLGLTQDELAELGAEIGSDVSFCVYG-GTALATGRGEIIQQIAS
P-PPCWVILAKPPIGVSTADVYKRLNV-----------------QDV------------Q
RANTKEMIRAIEEQN-----FNEICQNLHNVLETVTLDMYPEVRNIKEQM-IRFGADGVL
MSGSGPTVFGLVEHESR--LNRVYNGLR---G--F-----CQ-----D------VYAVRL
IRSSDTC---------
>WP_152947713.1|Firmicutes-Clostridia-Clostridiales-Peptococcaceae-Desulfofundulus-Desulfofundulus_thermobenzoicus WP_152947713.1 4-(cytidine 5'-diphospho)-2-C-methyl-D-erythritol kinase [Desulfofundulus thermobenzoicus]MQL53237.1 4-(cytidine 5'-diphosph
------------------------M-----------------------------------
--------LLQVQARAKINLTLDITGLLPDGYHELETVMQSIALADRLVFAPLPGG----
------IELETGAS-GVPAGPENLVWRAAELLRKQTGCR-RGVRIHLFKNIPVAAGLGGG
SADAAATLLALNRLW-SLDLSREELARLALQLGADVPFCLAG-GTALARGKGELLTPLPP
L-PPWGVVLVTPDVAVSTARIYKEYDR-----------------LLP------V-----G
RPDTQAMLRAVDRRD-----LAAVCASLGNVLEPVTASLVPEVRRVKGAL-QEAGAAGVE
MSGSGPTVFGLCSGEEE--ARRVAGRLD---P--R-----LG-----R------IICTRL
CAGAIHLQ--------
>SHH75562.1|Firmicutes-Tissierellia-Tissierellales-Tissierellaceae-Sporanaerobacter-Sporanaerobacter_acetigenes SHH75562.1 4-diphosphocytidyl-2-C-methyl-D-erythritol kinase [Sporanaerobacter acetigenes DSM 13106]
------------------------M-----------------------------------
-------NEIQIEAYGKVNISLDVIGKRKDNYHEIETIMQQIDLKDILTIRDRKNE----
------IKIECNNS-LVPLDSSNIVHKAFRVLSEKCHVK-RGAHIIIEKNIPVAAGLAGG
SANAAATLKGLNKLW-NLNLTEAELMDIGVHIGADVPFCIMG-GTALAKGIGEKLEKLDS
F-KDHMLLLANPGIEVTSSHVYSVFDV-----------------ENI------K-----N
RPQTDTLLKAIQKND-----IYTVSKNMVNVLEQVTCKEYKEIEKIKEDM-IKCGALGSL
MSGSGPTVFGFFDDEDK--LYNCKRILE---K--R-----IE-----K------VFIART
I---------------
>EQB63059.1|candidate_division_Zixibacteria-root-root-root-root-candidate_division_Zixibacteria_bacterium_RBG-1 EQB63059.1 hypothetical protein RBG1_1C00001G0638 [candidate division Zixibacteria bacterium RBG-1]OGC85874.1 4-(cytidine 5'-diphospho)-2-C-me
------------------------M-----------------------------------
-------KKLKLSSYAKINLGLWVINKRKDGYHNIFSIIQAIDLADQIQLEKIPAG----
------IILKSDSP-KVPRNARNLAFKAAKIFLAGTKVK-SGVKIFIRKKIPIEAGLGGG
SSNAAFVLKGLNRLF-GTKISTRKLSKWSEKIGSDVPFFFSS-GTAFVRGRGEKVKSVAL
P-LDYWIILVKPPFSVSSRWAYSNFKF-----------------DLT------K-----T
T-VLRNFSSQRNPNN-----FGEMLNLCKNDLETTVSKKFPIIKQIKKQM-LKHGAMLSA
MSGSGPVVFGIFKDKLQ--AREVMKKFK---K--R-----QY-----A------VFIARP
VNWPR-----------
>WP_117685717.1|Firmicutes-Clostridia-Clostridiales-Lachnospiraceae-root-[Eubacterium]_rectale WP_117685717.1 4-(cytidine 5'-diphospho)-2-C-methyl-D-erythritol kinase [[Eubacterium] rectale]HCI93735.1 4-(cytidine 5'-diphospho)-2-C-methyl-D-erythritol kin
------------------------MGS---------------------------------
------NNDISLKALAKINLGLDVVRRREDGYHEVRMIMQTIHLYDRLDIKRTKEP----
-----GIQIQTNLS-FLPVNENNLIYKAAKLLMDEFSIT-DGVSVKLDKRIPVAAGMAGG
STDAAAMLIGVNRLF-SLGLTKRQLMERGVQIGADVPYCIMR-GTALAEGIGEELSPLPP
M-VKCPVLIAKPSISVSTKFVYQNLKL-----------------DDT------T-----I
HPDIDRLIDDIKAKN-----LHDIAAHMGNVLETVTIPNYPVIDEIKKHM-LSNGAVGAM
MSGSGPTVFGLFDDEDT--AKKAYKAMR---S--SH---LAR-----Q------VYLTSV
YNNRK-----------
>RMF92438.1|Candidatus_Schekmanbacteria-root-root-root-root-Candidatus_Schekmanbacteria_bacterium RMF92438.1 4-(cytidine 5'-diphospho)-2-C-methyl-D-erythritol kinase [Candidatus Schekmanbacteria bacterium]
------------------------M-----------------------------------
-------KTITVKSPAKLNLCLYVNYKRDDGFHDISSIMIPVSIYDIIDFTLTKSP----
-----KIEVNCTSS-SIPQGKENLAYKAAEILQKNYNIP-GGVNITIYKEIPAGAGLGGG
SSDAAITLKILNRLW-NINLPLSKLMEEGKKIGADIPFFING-MPAIIGGIGDVVGNLNI
N-YDCYFLIIYPEIVVSTKDIYNQLNL-----------------GLT------K-----S
NKDIKGFVSLIKRER----PSPKWEKYLHNDLEIVTISKHKIIGDIKVYL-KELGAIASL
MGGSGSSVFGLFASERE--AVEGYIRAR---A--R-----YK-----K------VYLAKG
INNIFNRSQQWK----
>WP_028527638.1|Firmicutes-Clostridia-Clostridiales-Ruminococcaceae-Ruminococcus-Ruminococcus_gauvreauii WP_028527638.1 4-(cytidine 5'-diphospho)-2-C-methyl-D-erythritol kinase [Ruminococcus gauvreauii]
------------------------------------------------------------
---------MRLRALAKINLGLDVVRKREDGYHEVRMIMQTIKMYDQLDMQKIKQP----
-----GIRLQTNLP-YLPVNENNLVYKASKLLMDEFGIR-EGLTIDLKKVIPVAAGMAGG
SSDAAAAMMGVNKIF-GLGLSRRDLMQRATAIGADVPYCILR-GTALAEGIGERLTELSP
M-PQGYVLIGKPGVSVSTKFVYGNLNA-----------------AGL------A-----S
HPDIDGMIAALEARD-----FYGVASRLENVLENVTIPAYPVIADIKQKM-RDWGAVNAL
MSGSGPTVFGLFDDREK--AEYAHTRLK---K--SR---LVR-----Q------SFLTTF
YNNGGRHE--------
>WP_002604749.1|Firmicutes-Clostridia-Clostridiales-Clostridiaceae-Hungatella-Hungatella_hathewayi WP_002604749.1 4-(cytidine 5'-diphospho)-2-C-methyl-D-erythritol kinase [Hungatella hathewayi]ENY91804.1 4-(cytidine 5'-diphospho)-2-C-methyl-D-erythritol 
------------------------MPM---------------------------------
------IRHLGLKAYGKINLGLDVLKKREDGYHEVCMIMQTVGLYDKIDLYLKETP----
-----GITVQTNLY-YLPVNENNLVYKAAKLLMDEFHIN-HGVTIHLKKFIPVSAGMAGG
SSDAAAVLFGVNKMF-NLGLSMEALMERGVKIGADVPYCVMR-GTALSEGIGEILTPLPP
I-PQCQVLIAKPGISVSTKFVYEHLDA-----------------ASLR----PS-----D
HPDIDGMIAAIRKRD-----IYGAASLLGNVLETVTIPEYPVIAEIKDRL-KSLGAVNAL
MSGSGPTVFGIFTSPKA--AEEAYEEMRYGKS--AN---LAK-----S------VYLTNF
YNTKEVSHGK------
>KPL01373.1|candidate_division_Zixibacteria-root-root-root-root-candidate_division_Zixibacteria_bacterium_SM23_73_3 KPL01373.1 hypothetical protein AMJ91_00125 [candidate division Zixibacteria bacterium SM23_73_3]
------------------------------------------------------------
---------MTLKSPAKINLFLEILKKRDDGYHEIVSLIQAVDLYDELVLQKRKKG----
------VMVACDHP-DCPADESNLAFQAASLLLEQEKIK-GGVSIHIKKRIPLAAGLGGG
SSNAAATLRGIDQLY-QLQLTKEKLHALACRIGSDVPFFLYS-GQTLIKGRGEKIEPINI
Y-RDYWLILVCPQIKVSTKWAYQKVKI-----------------SLT------K-----K
GREV-SLTTLENRSM-----FFNALRSFRNDLEEVVNKRHPVIQKIKEIL-ENSGALKSS
MSGSGPTVYGVFDRKPQ--AEEVAKKLL---R--G-----DW-----Q------IFLTQP
IPGNI-----------
>WP_118600074.1|Firmicutes-Clostridia-Clostridiales-Clostridiaceae-Clostridium-Clostridium_sp._AF12-19 WP_118600074.1 MULTISPECIES: 4-(cytidine 5'-diphospho)-2-C-methyl-D-erythritol kinase [unclassified Clostridium]RHS22893.1 4-(cytidine 5'-diphospho)-2-
------------------------MK----------------------------------
-------DHLELKAYAKINLGLDVVRKREDGYHEVRMIMQTVNLYDRIEMDRNGDG----
-----VIKTETNLP-FVPDGEGNLAWRAAKLLLDEKGIR-DGVTIKIRKFIPVAAGMAGG
STDAAAVLVGVNRMF-DLGFTKKELMERGVKLGADVPYCIMR-GTALSEGIGEILTELPA
P-PQCHLVIAKPQISVSTKAVYGKLRV-----------------NELA----PE-----E
HPDIDGMMESIKNGD-----LDGVIGRLGNVLETVTVPDHPEIAEIKKVM-MENGACGSL
MSGSGPTVFGIYKDKEQ--AEKACQALR---D--ADGGRLTR-----Q------VYLTEF
YNRKKAR---------
>WP_087157780.1|Firmicutes-Clostridia-Clostridiales-Lachnospiraceae-Lachnoclostridium-Lachnoclostridium_sp._An181 WP_087157780.1 4-(cytidine 5'-diphospho)-2-C-methyl-D-erythritol kinase [Lachnoclostridium sp. An181]OUP48636.1 4-(cytidine 5'-diphospho)-2-
------------------------M-----------------------------------
-------QELALKALAKINLALDVLGKRENGYHDVRMVMQTIYLYDDVKLKKTGEA----
-----GIDLKTNLP-FLPVNENNIAYKAAKLLMEEFSLQ-GGIEIKLFKRIPVAAGLAGG
STNAAAVLYGMNRMY-GLGLSLKELMERGVKLGADVPYCLMR-GTVLAEGIGEMLTPLPP
V-PKCYVLIAKPGINVSTKLVYEKLDA-----------------KEI------V-----E
HPDIDALILGLEEND-----IKKVAGSMGNVLEKVTIEDYPVIEEIKSVM-KNEGALGSM
MSGSGPTVFGLFEKQSP--AKRAYEKLK---R--QG---LAK-----Q------ICLTKM
HNTRR-----------
>WP_038088318.1|Firmicutes-Bacilli-Bacillales-Alicyclobacillaceae-Tumebacillus-Tumebacillus_flagellatus WP_038088318.1 4-(cytidine 5'-diphospho)-2-C-methyl-D-erythritol kinase [Tumebacillus flagellatus]KEO83135.1 4-diphosphocytidyl-2C-methyl-D-erythritol
------------------------M-----------------------------------
---------LTEKAQAKINLTLDVLHKRPDGYHEVEMVMQTVDLSDHLQFQERADA----
-----EIVLTCTAP-YIPLDQRNLVYQAAHLMRETYGIE-KGIHIHIEKRIPVAAGLAGG
SSDAAATLRGLNRLW-KLGLSLDELAVLGAKIGSDVPFCIYG-GTAIARGRGEQIERLPS
V-SPTWVVLVKPPIAVSTADVYGRLRA-----------------DEI------E-----H
HPDTAGMVHALTTGD-----VKQISAGLGNVLENVTFAMYPEVERLKQQL-LKFGAQGAL
MSGSGPTLFALVEREQK--AVRICNALR---G--F-----SR-----E------VYLCRF
F---------------
>WP_072912719.1|Firmicutes-Clostridia-Clostridiales-Peptococcaceae-Desulfotomaculum-Desulfotomaculum_aeronauticum WP_072912719.1 4-(cytidine 5'-diphospho)-2-C-methyl-D-erythritol kinase [Desulfotomaculum aeronauticum]SHK34685.1 4-diphosphocytidyl-2-C-met
------------------------M-----------------------------------
--------GLTIKAHGKINLTLDVLSRRPDGYHDVEMIMQSIALHDTLRIEDQEEE----
------IMLTAAGQ-PVSIDEDNLIIKAARLLQQQTGTQ-RGAKIHLQKEIPVAAGLAGG
STDAAATLRGLNELW-QLGLSRKQLMELGVRLGADVPFCLLG-GTAIARGIGEELTPLPA
A-PNFGVVLVKPAFGVSTAAVYRGLNV-----------------ASL------R-----Q
HPRTNSMVDALRFGQ-----LSAVADELGNVLESVTLGLYPELQEIKETL-TEVGCQGVL
MSGSGPTIFGLTEDAAA--AIKLARQLA---L--P-----NC-----K------VVATAM
V---------------
>WP_160917597.1|Firmicutes-Bacilli-Bacillales-Bacillaceae-Halobacillus-Halobacillus_litoralis WP_160917597.1 4-(cytidine 5'-diphospho)-2-C-methyl-D-erythritol kinase [Halobacillus litoralis]MYL51596.1 4-(cytidine 5'-diphospho)-2-C-methyl-D-erythritol kin
------------------------M-----------------------------------
--------QILEKAPAKINLSLDVLHKRADGFHEVEMVMTTVDLADRIELTLLSED----
-----EIKVESESR-FVPNDERNLAYRAAQLLKDRFRVT-QGVKIFIEKNIPVAAGLAGG
SSDAAAVLRGVNRMW-ELGLSMDELAELGSEIGSDVSFCVYG-GTALATGRGEKIQHLPA
P-PPCWVVLSKPTLGVSTQSVYKNLDL-----------------SAA------------Q
HPNTEAMVKALKEGD-----YYGICKNVGNTLEGVTLQMHEEVGQIKEQM-KQAGADAVL
MSGSGPTVFSLVEHDAR--AQRIYNSLK---G--F-----CT-----E------VFMVRM
LGYREPLDK-------
>WP_069699483.1|Firmicutes-Bacilli-Lactobacillales-Enterococcaceae-Enterococcus-Enterococcus_rivorum WP_069699483.1 4-(cytidine 5'-diphospho)-2-C-methyl-D-erythritol kinase [Enterococcus rivorum]OEH81427.1 4-(cytidine 5'-diphospho)-2-C-methyl-D-erythrito
------------------------M-----------------------------------
--------EIIEKAPAKINLGLDALYKREDGYHELEMVMASVDLADRLSFEATKEN----
-----KIVIETDSS-FLPLDRRNHVYQAAELLKREYHLK-QGVKIQIQKNIPVAAGLAGG
SSDCAATLRGLNRLW-NLGLSLEELANLGGRIGSDVPYCIQG-GTAFVTGRGEKIETLPP
M-PQCWVVLVKPRMSVSTGSIFGSLSF-----------------NSI------------Q
HPDIEGLKDAVTRND-----YHLMATKVGNALESVTIKRHPVIQQIKDRM-MKYGADAAL
MSGSGPTVFALCEKKSR--AQRIYNGLK---G--F-----CE-----E------VYIVRT
LK--------------
>FT1_083_01032 4-diphosphocytidyl-2-C-methyl-D-erythritol kinase
------------------------------------------------------------
---------MLLNSYAKVNFYLKIGKKLKNNYHKIQSLMQMVELHDRISFEKLDES----
-----RIIIESTNK-DL-ESRSNLAYKAALLLKQKFKVK-EGVKINIEKNIPLASGLGGG
SSNAANTLIALNKLW-KLDIPQNKLISLGSEIGSDVPFFVVG-KSAFVESIGEKIKPLRK
S-PSFNIVLVNPGIKVSTAWAYKEFDK-----------------NKS------RLK---P
KASIKELIKAIAKKD-----MKKIAENMHNDLDQVTEKKFRIIKEIKSKL-KKFYALNSM
VSGSGPTVLGLFESIYT--AREAYFKLR---D--L-----YP-----F------VYLTKS
F---------------
>Yap2000.bin4.8_00831 4-diphosphocytidyl-2-C-methyl-D-erythritol kinase
------------------------M-----------------------------------
---------INIKAHAKINLTLDILERLEDGYHRIESIKQQVGLHDNILLEPLED-----
------IKIICSHP-DIST-KENLVYKTALLLRNEFNIT-EGAKLTIQKNIPLAAGLAGG
SSNAAAALIGLNKLW-NLELNEEELTKIASEIGMDVPFSVAG-GSCFAEGKGTKLSRIEL
--PELDVLLVNPGFGISTRTAYQSLDL-----------------AKT------G-----K
AMATRKLLQA-KSQD-----IKYIAKLLHNDFETTLLSRYPVLKEIKDKL-IENNALNSA
VSGSGPTVFGLFEDEEA--TSKAYESVK---G--S-----YP-----F------VFKTKT
ITK-------------
>YT1_182_00540 4-diphosphocytidyl-2-C-methyl-D-erythritol kinase
------------------------M-----------------------------------
---------IQLKAHAKINLTLDVLARLDDGYHRIESIKQQVGLHDKISLGPLDD-----
------IKVICSHP-NITT-KENLVFKTALLLKNEFNVA-EGAKITIEKNIPLAAGLAGG
SSDAAATLVGLNKLW-KLELDEQELTKLAAEIGMDVPFSVVG-GSCFAEGKGTKLSRIEL
--PEMHVLLINPGFEVSTRTAYQSLDL-----------------SRT------G-----K
AMATKKLLEV-RNMG-----VREISKVMHNDFEAVVLGKHSILKEIKGKL-MENNALNAI
VSGSGPTVFGLFEDEST--ISKAYESLK---E--T-----YP-----F------VFMTKT
VARKE-----------
>YT1_767_00460 4-diphosphocytidyl-2-C-methyl-D-erythritol kinase
------------------------------------------------------------
---------MKIKAYAKLNLALDVLSRREGGFHEINSVMQQISLHDEISVEKGDK-----
------ITLIGGLK-------DDIILKAALKLKGLFGIE-EGAKISLKKNIPLSAGLAGG
SADAAAALKALNELW-NLNLSESSLIKIGSELGSDVPFCIAG-KSCFVSGKGEKLERVDM
--PEMDIVVVNPGYGISTKDAYMELDS-----------------KDY------E-----K
TFSS---LRLRSLNG-----TEKIASMLHNDFIHI---QKPEVKGLIEEM-VSKGAINAS
ITGKGPTVFGIFENSKK--ALEAYRHFK---A--R-----CP-----S------AYVGMT
IR--------------
>MP5_5_87_00221 4-diphosphocytidyl-2-C-methyl-D-erythritol kinase
------------------------------------------------------------
---------MKARAYAKINLSLDVLGKREDGFHELNSVMGQVSLFDELVFERDAK-----
------VILEGGVK-------DDIILKAVLRLRELFDIK-EGVRIIIKKNIPVAAGFGGG
SADAAAALKALNELW-GLGLSMEALARIGSKIGADVPFCIVG-GSCFVSGKGENVERLSM
--PEMGVVLVSPGYEISTKKAYEELDR-----------------KGH------E-----K
GYSS---LKLRDMKD-----VKDIAAGLHNDFIHI---QKDGVRNIIKDV-MDRGALGAS
ITGKGPAVFGVFESREK--ALEVYEDFK---D--E-----YK-----F------VYLGKT
IK--------------
>ARS74_01078 4-diphosphocytidyl-2-C-methyl-D-erythritol kinase
------------------------------------------------------------
---------MDVNSYAKVNLYLKVGKRLKSGYHTIQSVMQLVKLHDFVSFEKLKED----
-----EIIVESNNR-DL-EGKNNLAYKAAEILKNEFNIK-EGIKINIEKNIPMAAGLGGG
SSDAATALLILNKLW-SIKTNQKKLIEIGAKIGSDVPFFIAG-ETAVVEGMGDKIKPVKK
P-ISINVVLVNPGIKVSTTWAYKQLDK-----------------LKA------KDA---T
KKNVNEVVRAIRKKD-----IKKIAENMHNDFDALIEKKHSIVKEIKINF-RKFDALNSM
VVGSGPTVLGMYDSIYT--AREAYFKLK---D--L-----YP-----F------VYLTKT
F---------------
>ARS106_00350 4-diphosphocytidyl-2-C-methyl-D-erythritol kinase
------------------------------------------------------------
---------MAISSYAKINLFLKIGRKLSSGYHNLQSVMQNIELSDNMSIEPINED----
-----RIIVESTNK-DI-ENEENLVYKVASVLKKKYKVK-YGIKIFIQKNIPLEAGLGGG
SSNAATALMNLNRLW-RLKLKEKQLINLASQIGSDVPFFVAE-NAALVEGIGEKIKRIKK
S-FSINVVLINPGFRVSTKWAYSTFDR-----------------KKP------KIK---T
KADIKDLVKAIEKKD-----ISQIADNLHNDFEPIVMKKYKVINDIKTNL-LRNDALNAL
VSGSGPTVFGIFNSIYE--AREAFFKIQ---Y--D-----YP-----F------VFLTKT
I---------------
>ARS102_00941 4-diphosphocytidyl-2-C-methyl-D-erythritol kinase
------------------------------------------------------------
---------MLVKSYAKINLYLKIGKRLKNNYHNIESLMLPIKLHDDISFEKIDDN----
-----SIIIESSNK-GL-ENEDNLSYRAALLLKNKFDIN-SGIKINITKNIPLAAGLGGG
SSNAAATLIALNKLW-KLKLNQKRLLNLAMEIGSDVPFFISG-KSSIIMGIGNKIKPLKN
--KSLNVVLVNPGINISTAWAYKEFDK-----------------NKK------KSKINNK
AKNIKELVKSMRKKD-----IKKISENIHNDFSRIVEKKHKIINDIKSDL-KKNGALSSM
VSGSGPTVFGIFNSIYE--ARGAYYKIK---D--E-----YP-----F------VFLTKT
F---------------
>ARS1041_00576 4-diphosphocytidyl-2-C-methyl-D-erythritol kinase
------------------------------------------------------------
---------MLLNSYAKINLYLKIGKKLKSDYHNLQSLMQQVQLHDNISFEKLNED----
-----LIIVQSNNP-DL-ESKGNLAYKAASLLKDTFKVK-EGVRITLEKTIPMSAGLGGG
SSNAANTLVTLNKLW-DLNLSQKKLISLGAEIGSDVPFFVVG-KTALVEGIGNKIKPLRK
S-ISMNLVLVNPGIKVSTSWAYKQFDK-----------------NKP------KEK---S
KRNVKDLINAISKKD-----FKKISENIHNDFDAIIEKKYSIIKQIKINL-RKLDALSSL
VSGSGPTVFGLYDSIYP--AREAYFKLK---D--L-----YP-----F------VYLTKS
F---------------
>CG10_big_fil_rev_8_21_14_0_10_33_12_01043 4-diphosphocytidyl-2-C-methyl-D-erythritol kinase
------------------------M-----------------------------------
--------ELIQKAYAKINLSLDIIKRLSSGYHKIESVIQELELYDIIKLKKIEKG----
------IKLKCNIN-ICPAN-ENLAYKAAELLIKKFKIN-RGVEITIEKNIPIAAGLSGG
SADAAATLKGMNNIF-NLGLSEEKLIEISNDIGMDVAFCLFG-GTAYATGKGNELQRIED
F-PMLYVVLAKPKFGILAKDAYNNLNY-----------------KKI------G-----R
QLKTAKMLCAIRKKS-----INKIAENLHNDFEYSVCKKYSIINEIKQKM-IENKALNAL
MSGSGPTVFGIIQDKAI--AENIQDSLK---K--D-----HYFR---KKLDFVCITYTNT
IH--------------
>CG06_land_8_20_14_3_00_33_13_00417 4-diphosphocytidyl-2-C-methyl-D-erythritol kinase
------------------------M-----------------------------------
--------ELIQKAYAKINLSLDIIKRLSSGYHKIESVIQELELYDIIKLKKIEKG----
------IKLKCNIN-ICPAN-ENLAYKAAELLIKKFKIN-RGVEITIEKNIPIAAGLSGG
SADAAATLKGMNNIF-NLGLSEEKLIEISNDIGMDVAFCLFG-GTAYATGKGNELQRIED
F-PMLYVVLAKPKFGILAKDAYNNLNY-----------------KKI------G-----R
QLKTAKMLCAIRKKS-----INKIAENLHNDFEYSVCKKYSIINEIKQKM-IENKALNAL
MSGSGPTVFGIIQDKAI--AENIQDSLK---K--D-----HYFR---KKLDFVCITYTNT
IH--------------
>CG_4_10_14_0_2_um_filter_33_10_00148 4-diphosphocytidyl-2-C-methyl-D-erythritol kinase
------------------------M-----------------------------------
--------ELIQKAYAKINLSLDIIKRLSSGYHKIESVIQELELYDIIKLKKIEKG----
------IKLKCNIN-ICPAN-ENLAYKAAELLIKKFKIN-RGVEITIEKNIPIAAGLSGG
SADAAATLKGMNNIF-NLGLSEEKLIEISNDIGMDVAFCLFG-GTAYATGKGNELQRIED
F-PMLYVVLAKPKFGILAKDAYNNLNY-----------------KKI------G-----R
QLKTAKMLCAIRKKS-----INKIAENLHNDFEYSVCKKYSIINEIKQKM-IENKALNAL
MSGSGPTVFGIIQDKAI--AENIQDSLK---K--D-----HYFR---KKLDFVCITYTNT
IH--------------
>CG08_land_8_20_14_0_20_43_7_00885 4-diphosphocytidyl-2-C-methyl-D-erythritol kinase
------------------------------------------------------------
-----------MKAYAKVNLSLNILEELPDGYHTISTVMQSVDLSDELEFIVSKKR----
------LVVRCDDR-LIPSGKDNLVYKAADILRKKANIA-AGATIIITKRIPAGGGLGGG
SADAACALMHLNKMW-NINMTFDDLSKLASEIGMDVPFFIYG-GTAHCTGKGEIIAPVAS
P-SQFDIVIANPGIHVSTKEAYAEAGC-----------------NPL------GL-----
--ETKRCLEAIDENN-----IKKIADTLHNDFERSVIKKHPKIQTIKDIC-LANGALGTV
MSGSGSSVFCICEDAAT--AIRISKTLL---E--KG---IWA-----R------ACKSRT
EH--------------
>CSSed11_301m_00316 4-diphosphocytidyl-2-C-methyl-D-erythritol kinase
------------------------MI----------------------------------
-------KVIGEKAYAKVNLTLDIVKRLDNGYHEIASVMHKIGLYDCVFVSKVESG----
-----GIDFSC-AP-EVCDKEDNLSYIAAKAMVERYGIR-QGIKVDLEKNIPCYSGLGGG
SSDAAATIRAIGRLFPGVCVSDEDKYEISELIGSDVGFCLSDFSAAVANGTGNKIKGIAS
R-NKFYGVIAKPDFGVCTKMAYEGLDY-----------------SET------G-----K
KNSTERMADAVEGSG-----LERIASEMHNDFEFSVFRRFPKIRAIKESM-VDKGALNAV
LCGSGSAVFGIAKDEDS--AIKVYEGLK---A--E-----KELLGLDS------AFVCRS
V---------------
>UBA12027_00080 4-diphosphocytidyl-2-C-methyl-D-erythritol kinase
------------------------------------------------------------
---------MILKSHAKINLTLHIGRKAKGGLHQIESVMHPIDLYDNLMFEKMEGD----
-----EVVVHSNNT-SI-LNKDNLAYKAAMMLKKKHGIR-SGVRITIEKNIPLGAGLGGG
SSNAAMALIALNSLW-KLRLDQKKLMHAAFELGSDVPFFIPG-KPALVEGVGEKVKPITS
Y-PKINAVIINPGFQVSTKWAYDAFDK-----------------HRK------RMP-KKK
AMSARAYAKLVQKKD-----INGMADNLHNDFTEVVAKRYKIVREMTGLL-NKYGALNSC
LSGSGPTVYGLFSSIYT--AREAYFKLK---D--I-----YP-----F------VYLTKT
V---------------
>UBA9638_01193 4-diphosphocytidyl-2-C-methyl-D-erythritol kinase
-----------------------MM-----------------------------------
-------QAISIEAYAKLNLTLEILGKRKDGYHNIASVMQQVSLADELTFTPLSTN----
-----GKTAITGAL-GVPL-TKNLIYKAVQLIRIKAGITGNGLAITLKKRIPLGAGLAGG
SADAAATLLSLNRMW-KLNLPSDELMALAKNLGADVPFHIIG-KTALAQGIGERLTPLSS
--PKLHYIIIYPDIHVSTAKAYQKIKG-----------------CSVW-----G------
--KAKGMMKALQKRD-----VRVIASSLHNAFEQAIMSEYPVIHVAKDAL-TRAGALGTA
MSGSGSAVFGIFIDEHA--QGKAYLQLK---G--A-----YR-----H------LWKANT
RV--------------
