# Supplementary material for: Comparative genomic analysis reveals metabolic flexibility of Woesearchaeota
Source: Nat Commun. 2021 Sep 6;12:5281. doi: 10.1038/s41467-021-25565-9 (PMC8421398; doi:10.1038/s41467-021-25565-9)
Supplement: Supplementary file 11 — Source Data [file 41467_2021_25565_MOESM11_ESM.zip › Source data/Supplementary_Fig_21.fasta]

>FT1_083_01025 4-hydroxy-3-methylbut-2-en-1-yl diphosphate synthase (ferredoxin)
------------------------------------------------------------
------------------------------------------------------------
----------------MRRKTRKVKVG----KLYIGGNAPITVQSMTNTGTADADSTIKQ
IRGLEDAGCEIIRVSAPTIEAAKSLEEIKKNIS------IPLVADIHFDYRIALEAVKH-
---VDKLRINPGNIGS----KEKIKLVVNAAKEHNIPVRVGVNLGSLEKDIFEKY-G---
--------------YTAEAMVESALRHVKILEELDF--YDTVVSLKASDVPRMVEAYRIF
A----EKTSYPLHLGVTEAGSKFPGTIKNSIGMGILLSEGIGDTIRVSLSDDP----KEE
IRAGKQILRSLGLRKDGVEVTSCPTCARTNIPVIK-IVEEIE------SKTEKIKK----
-----------PIHVAVMGCAVNGPGECKNADLGIV----GGAGD--TNLLYKSGKIIGK
VP-KEKI---VESLLREIEILAKE------------------------------------
------------------------------
>Yap2000.bin4.8_01253 4-hydroxy-3-methylbut-2-en-1-yl diphosphate synthase (ferredoxin)
------------------------------------------------------------
------------------------------------------------------------
----------------MRARTKEIRIG----KVRIGADNPIAVQSMTNTDTKDEASTINQ
IRSLEEHGCEIARVSVPDKESLLSLRAIKENIS------IPLVADVHFDHKLAIEAAGI-
---ADKIRINPGNIG-----KENLKEVVDAARDNNIPMRVGINLGSLEKDIEKKF-G---
--------------LTALGMVESALRTVKEIERLGF--YSLVVSLKASDVLKTIEAYKMF
S----QRSQYPLHLGITEAGSSFRGTINSSVGIGSLLLNGIGDTIRVSLSAEP----VEE
VKVGWQILKALRLRKRGIDITSCPTCARKGLDVIS-IVKELE------QRTSKMSK----
-----------PLHIAVMGCGVNGPGEAKEADIGVV----GGKGT---SVLYKNGMIVDK
IN-DEQV---IERLMKEIENA---------------------------------------
------------------------------
>Yap30.bin1.57_00254 4-hydroxy-3-methylbut-2-en-1-yl diphosphate synthase (ferredoxin)
------------------------------------------------------------
------------------------------------------------------------
---------------MIRHKTRKVVVG----GVGIGGNNPVRVQSMCNTKTEDVEATIKQ
IKQLEEAGCELVRVAVPNFRAVEALPEIRKNIS------IPLIADIHYDYRLALASIPY-
---VDKLRINPGTLGS----KDKIRAIVERAKQYKVAIRVGINTGSLERRVKARL-K---
--------------NNVDTMLASVAENIRLLERLGF--EDIIVALKSSDVVETIEAYRRF
S----KQYDYPLHLGLTEAGLGLSGAIRSAIAIGVLLSEGIGDTIRVSLTGNP----VEE
VRAAYDILSALKLREYGAVLVSCPTCSRCSVDLLR-IVKEVK------QHISSIKK----
-----------PIKIAIMGCEVNGPGEAKEADVGLA----FSHSK---GFLFKHGKIIQR
VE-QSEA---IPALIRLIDNTLNSS-----------------------------------
------------------------------
>YT1_182_00537 4-hydroxy-3-methylbut-2-en-1-yl diphosphate synthase (ferredoxin)
------------------------------------------------------------
------------------------------------------------------------
----------------MRSKTKEIRIG----KLKIGGDNPIAIQSMTNTDTKDEEATIKQ
IHELEENGCEIVRVSVPDKESLLSLRAIKENIS------IPLVADIHFDHKLAVEAARI-
---ADKIRINPGNIG-----KENLKEVVDAVMDSNIPMRVGINLGSLEKDIEKKF-G---
--------------LTALGMVESAMRSVKEIERLGF--YNMVISLKASDVLKTIEAYRLF
S----QRSQYPLHVGITESGSSFTGTVNSSVGIGALLLQGIGDTIRVSLSAEP----VEE
VKVGWQILKALRLRKRGIDITSCPTCARKGIDVIN-IVKELE------QRTSKMNK----
-----------PLHIAVMGCGVNGPGEAKEADIGVV----GGKGN---VLLYKNGMMVGN
IE-GD-V---LERLMKEIENSK--------------------------------------
------------------------------
>YT1_767_00457 4-hydroxy-3-methylbut-2-en-1-yl diphosphate synthase (ferredoxin)
------------------------------------------------------------
------------------------------------------------------------
---------------MMRKKTREVKVG----SVKIGGSNPISIQSMANTLTKDIDKTLDQ
IHSLEESGCEIIRVSVPDMESAKALKEIRSNMS------VPLAADIHFDYRLAVESAGS-
---CDKLRINPGNIGD----DEKVKKVIDAAKDNSIPIRVGVNLGSLEKSIEKSY-G---
--------------LTAKALVESALKNVRQLEKEDF--HDIIISLKASDAVKTIDAYTMI
S----CLTDYPLHVGVTEAGSLFTGTIRSSVGIGSLLSRGIGDTIRVSLSADP----VEE
VRVAKQILQSLNLRRFGVSVTSCPTCARANIDVSS-IASEIE------EKAKNCKK----
-----------PLNIAVMGCAVNGPGEAKEADIGVV----GGKGC---CLFYKGGEIIER
IK-PEEA---VDKVIEGISLSDKQDQPIG-------------------------------
------------------------------
>MP5_5_87_00217 4-hydroxy-3-methylbut-2-en-1-yl diphosphate synthase (ferredoxin)
--------------M---------------------------------------------
------------------------------------------------------------
--------------NIIRKLTKEIKVG----DVKIGGNNPIAIQSMTNTLTKELDKTLNQ
IHQLEEAGCEIVRVGVPDEESAGVLREIRKNIS------VPLVADIHFDHRLAVESAKH-
---VDKLRINPGNIGS----AEKVRAVVDAAKEYSIPIRVGVNMGSLDKDIEKNF-G---
--------------LTAKGLVESALRNIKLLEDNDF--YDIAVSLKASDVMKTIKAYTVI
S----GLVEYPLHVGITEAGSLFSGTIKSSVGIGALLSRGIGDTMRVSLSADP----VEE
VKVAKQILQSLGLRRFGIIVTSCPTCARANLDVGK-VALELE------EAVRNIKM----
-----------PLNIAVMGCAVNGPGEAKEADIGVV----GGKDG---CLFYKDGEVIGK
IK-KEEV---VSRVMEDIGLRVV-------------------------------------
------------------------------
>ARS74_01081 4-hydroxy-3-methylbut-2-en-1-yl diphosphate synthase (ferredoxin)
------------------------------------------------------------
------------------------------------------------------------
----------------MGRKSKKIRVG----KAYIGGDAPISVQSMTNTDTTDVDVTVKQ
INELEKIGCEIIRVSAPTIESAKALKEIKKNIN------LPLVADIHFDYRIALEAAKY-
---VDKLRINPGNIGS----QDKIKQVVSAAKEHGIPIRVGVNLGSLEKDLFEKY-G---
--------------YSAEAMVESALRHVKILEDLDF--YDTVVSLKASDVPRMAEAYRLF
A----KKTVYPLHLGVTEAGSKFPGTIKNSIGIGVLLSEGIGDTIRVSLSDDP----KEE
VKVGKRILRALGLRKDGVEVTSCPTCARTNIDVIK-ISEEIE------EKTEGIKK----
-----------PIHVAIMGCAVNGPGESKKADVGVV----GGIGD--DNLLYKDGKIVGK
VK-NEEV---VDRLMKEIGELGK-------------------------------------
------------------------------
>ARS106_00354 4-hydroxy-3-methylbut-2-en-1-yl diphosphate synthase (ferredoxin)
------------------------------------------------------------
------------------------------------------------------------
--------------MLQRRKSRKVKVG----KLFIGGDAPITVQSMTTTDTTDVKATIDQ
IHGLEDVGCEIIRVSAPTMEAAKSLKEIRENIT------IPLVVDIHFDYRIALEAVKY-
---VDKLRINPGNIGN----PDKVQQVVKTVKDHGIPMRIGVNLGSLERDLFMKH-G---
--------------YSPAAMVESAMRHLKILEDLDF--YDTIVSLKASDVPRMVEAYRSF
A----EKTDYPLHLGVTESGSKIPGTVKSSMGIGMLLSEGIGDTIRISLSEDP----KEE
VKVGKYILRSLGLRNDGVQVTSCPTCARTEIDVIK-LVEELE------NQTEKIKK----
-----------PIKVAVMGCAVNGPGESKKSDIGIV----GAPGN---HLLYRDGKIVKR
IN-DNEI---KEVLLKEINEIASNGN----------------------------------
------------------------------
>ARS102_00950 4-hydroxy-3-methylbut-2-en-1-yl diphosphate synthase (ferredoxin)
------------------------------------------------------------
------------------------------------------------------------
----------------MRNKTREISIG----NLKIGSNNPIPIQSMTNTDTTDIDSTIKQ
IKELEEAGCEIIRVSTPTLEAAKALKEIKEKIN------IPLVADIHFDYKIALEAAKH-
---ADKLRINPGNIGD----KEKIKLVVDAAKENKIPIRIGVNLGSLEKDIFQKY-G---
--------------YTAEAMVESALRHIKILENLNF--HDIVVSLKASDVNIMVDAYRLF
A----KKSNYPLHLGVTEAGSKFSGTIKSAIGIGTLLEEGIGDTIRVSLSDNP----TEE
VKVAKQILKTLGLKNSGIEITSCPTCARSQINVIK-IVEKLE------NQTEKIKK----
-----------PVHVAVMGCAVNGPGESKKSDIGIV----GAPDS---NLLYKKGEIVTR
IK-DDDI---LDVLLKEIDKF---------------------------------------
------------------------------
>NP1295_00626 4-hydroxy-3-methylbut-2-en-1-yl diphosphate synthase (ferredoxin)
------------------------------------------------------------
------------------------------------------------------------
----------------MRRKSRKIKVG----KLYIGGDAPISVQSMTTTDTTDVDATVKQ
IHDLKEVGCEIIRVSAPTIEAANALKEIKKNIN------IPLVADIHFDYKIAVEAAKY-
---ADKLRINPGNIGD----KEKIRLVVNAAKENNIPIRIGVNLGSLEKPLFEKY-G---
--------------YSAKAMVESALNHVKILENLDF--YDAIVSLKASDVPRMVSAYRLF
A----EKTDYPLHLGVTEAGSKFPGTIKNSIGMGILLSEGIGDTIRVSLSDEP----KEE
VIAGKKILRSLGLRKDGVEVTSCPTCARTQIDVIK-LVEEIE------NKTEKIKK----
-----------PIHVAVMGCAVNGPGESKKSDIGIV----GGAGN--TNLLYKNGEIVGK
IS-KEKI---VENLMKEIDELSK-------------------------------------
------------------------------
>CG11_big_fil_rev_8_21_14_0_20_43_8_01490 4-hydroxy-3-methylbut-2-en-1-yl diphosphate synthase (ferredoxin)
------------------------------------------------------------
------------------------------------------------------------
--------------MINRRRTRTVDVG----NMKIGGDSQISIQSMCNTKISDIDATLDQ
IARLKEAGCEIVRLAIPTLKDVEHLRKIREKTD------IPLVADIHFDHRIAIASAPY-
---VDKLRINPGNIGD----DTKVRLVVEAAKKYSLPIRIGVNGGSLKKELVTKH-G---
--------------NTPEAMVESAMENIRLLEKNDF--FDIIVSLKASDVQKTVRAYELL
A----EKVEYPFHIGITEAGTKESGTIKSSVGLGILLAKGFGDTLRVSLTADP----VEE
VKVARGILQTLGLRRYGREIVSCPTCGRTEIDLVR-LASEVE------KATENIKR----
-----------PIKIAVMGCVVNGPGEASDADIAVV----GTKDA---GFIYRKGRLIRK
VQ-ENMI---IDELLKEIDTTK--------------------------------------
------------------------------
>CG08_land_8_20_14_0_20_43_7_00814 4-hydroxy-3-methylbut-2-en-1-yl diphosphate synthase (ferredoxin)
------------------------------------------------------------
------------------------------------------------------------
--------------MINRRRTRTVDVG----NMKIGGDSQISIQSMCNTKISDIDATLDQ
IARLKEAGCEIVRLAIPTLKDVEHLRKIREKTD------IPLVADIHFDHRIAIASAPY-
---VDKLRINPGNIGD----DTKVRLVVEAAKKYSLPIRIGVNGGSLKKELVTKH-G---
--------------NTPEAMVESAMENIRLLEKNDF--FDIIVSLKASDVQKTVRAYELL
A----EKVEYPFHIGITEAGTKESGTIKSSVGLGILLAKGFGDTLRVSLTADP----VEE
VKVARGILQTLGLRRYGREIVSCPTCGRTEIDLVR-LASEVE------KATENIKR----
-----------PIKIAVMGCVVNGPGEASDADIAVV----GTKDA---GFIYRKGRLIRK
VQ-ENMI---IDELLKEIDTTK--------------------------------------
------------------------------
>B29_G15_00206 4-hydroxy-3-methylbut-2-en-1-yl diphosphate synthase (ferredoxin)
------------------------------------------------------------
------------------------------------------------------------
---------------MIRHKTRKVVVG----GVGIGGNNPVRVQSMCNTKTEDVEATIKQ
IKQLEEAGCELVRVAVPNFRAVEALPEIRKNIS------IPLIADIHYDYRLALASIPY-
---VDKLRINPGTLGS----KDKIRAIVERAKQYKVAIRVGINTGSLERRVKARL-K---
--------------NNVDTMLASVAENIRLLERLGF--EDIIVALKSSDVVETIEAYRRF
S----KQYDYPLHLGLTEAGLGLSGAIRSAIAIGVLLSEGIGDTIRVSLTGNP----VEE
VRAAYDILSALKLREYGAVLVSCPTCSRCSVDLLR-IVKEVK------QHISSIKK----
-----------PIKIAIMGCEVNGPGEAKEADVGLA----FSHSK---GFLFKHGKIIQR
VE-QSEA---IPALIRLIDNTLNSS-----------------------------------
------------------------------
>UBA12027_00076 4-hydroxy-3-methylbut-2-en-1-yl diphosphate synthase (ferredoxin)
--------------MIPLNTEQE-------------------------------------
------------------------------------------------------------
---------KQAGIMRPRRKSRKVKIG----KLFIGGDAPISIQSMTTTETTDAQATIEQ
INGLEEIGCDIVRVSANTMDAAKALKEIKANIG------IPLVADIHFDYRIALEAAKY-
---ADKLRINPGNIGG----QQQVKAVVQAAKEYSLPMRIGVNLGSLERDLFMKY-G---
--------------YSPQAMVESAFRHIKMLEAEDF--LDIIVSLKASDVPRMVEAYRLF
A----AQSEYPIHLGVTEAGSKVPGAIKSSMGMGMLLSEGIGDTIRVSLSDDP----REE
AKVGKLILRSLGLRKQGVEVTSCPTCARTEVDVIK-LVEELE------NRTEGVRE----
-----------PIHVAIMGCAVNGPGESGKADIGIV----GAPGN---HLLYKNGKITRR
IE-DKDV---MPTLLKEIDELAAQRR----------------------------------
------------------------------
>UBA9638_00236 4-hydroxy-3-methylbut-2-en-1-yl diphosphate synthase (ferredoxin)
--------------MDIS------------------------------------------
------------------------------------------------------------
------------LLRKHRRNTPEVMVG----KIGIGADNPVRVQSMTNTPTSDYGATAHQ
IIELHEAGSELVRFTVMDDAYAQAIPKIKNILEEEGYGCIPLVGDFHFNGHLLLKRHPDC
AQTLDKYRINPGNVGFGTRHDENFKLMIGCAIDNRKPVRIGVNAGSLDQEVLSRL-MDEN
TKKPAAE-RKSADAILVDAMVASAIESAKKAEQFGLGKNRLVLSVKVSNVPQMVASYRML
A----EKTDYALHLGLTEAGIGAKGTISSAAALSGLLQQGIGDTIRVSLTPTPESSRTEE
VKAAQQILQANGIRSFMPQVTSCPGCGRTSSTLFQSIAKEIS------AYLQAMAP----
EWKKAGYSGFESMTVAVMGCVVNGPGESRHANIGLSLPGVGEDPL---SPVFVDGRPYAR
LR-GESR---IADFKKMIDAYVKEHYQAELQNGNNSLS----------------------
------------------------------
>WP_011522227.1_Acidobacteria-Acidobacteriia-Acidobacteriales-Acidobacteriaceae-Candidatus_Koribacter-Candidatus_Koribacter_versatilis WP_011522227.1 flavodoxin-dependent (E)-4-hydroxy-3-methylbut-2-enyl-diphosphate synthase [Candidatus Koribacter versati
------------------------------------------------------------
------------------------------------------------------------
------------MPTIYRRKTPVVRIG----DVWVGSDAPVVVQSMTNTDTADVDSTIKQ
CIALARAGSELIRVTVNNDDAAKGVPHLVDGLAKIGIH-TPIIGDFHYNGHILLKKYPDC
AKALAKYRINPGNVSIGRKDDDNFKAMVDVAVENQKPVRIGVNWGSLDQQLLAKM-MDQN
AKLA--E-PKEARDVMMEAMIVSALNSAAIAERYGLRKDQIILSAKVSGVQDLIDVYRDL
A----KRCDYVLHLGLTEAGMGAKGVVASTAGLSVLLLEGIGDTIRVSLTPKPNGDRTEE
VLVAQQILQSMAIRSFTPQVTACPGCGRTTSTFFQELAERIQ------NYIREQMP----
QWKTR-YTGVEEMKVAVMGCVVNGPGESKHANIGISLPGTFEEPK---APVYVDGRLMTT
LK-GDKI---VEEFTTILNEYVDNRYAKKAEEAVGV------------------------
------------------------------
>WP_144393813.1_Proteobacteria-Gammaproteobacteria-Oceanospirillales-Kangiellaceae-Pleionea-Pleionea_sediminis WP_144393813.1 flavodoxin-dependent (E)-4-hydroxy-3-methylbut-2-enyl-diphosphate synthase [Pleionea sp. S1-5-21]
--------------M---------------------------------------------
------------------------------------------------------------
----------KGLSWIKRRKSKKIWVG----NVPIGGDAPIAVQSMTNTDTCDVKATLGQ
IKSLEDAGADVVRVSVPTMDAAEAFKLIKAQAN------IPLIADIHFDYRIALKVAEY-
--GVDCLRINPGNIGN----EERVKAVIDCAKDKNIPIRIGVNAGSLEKDLQVKY-G---
-------------EPTPEALVESAMRHIDILERHNF--ENYKISLKASDVFMTVSAYRIL
A----SQIEQPLHLGITEAGGLRSGSVKSSVGLGLLLSEGIGDTIRVSLAADP----VEE
IKVGFDILKSLGLRQRGINFIACPSCSRQQFDVIK-TVNELE------SRLEDVRE----
-----------SMDVAIIGCVVNGPGEAKEADIGLT----GGSGQ---SLLYKEGDKDHK
IS-NEQL---VDELEKEIRQKIAARESAIQDKTRHQEVIKVG------------------
------------------------------
>WP_129119120.1_Deinococcus-Thermus-Deinococci-Deinococcales-Deinococcaceae-Deinococcus-Deinococcus_metallilatus WP_129119120.1 flavodoxin-dependent (E)-4-hydroxy-3-methylbut-2-enyl-diphosphate synthase [Deinococcus metallilatus]QBY08828.1 flavodoxin-dep
--------------M---------------------------------------------
------------------------------------------------------------
--------------RTPRRQTVTTWVG----HVPVGSSHPIVVQSMTNTDTADAEATAIQ
VAQLARAGSEIVRVTVNTREAAATLPEIVARLHDIGVD-VPIVGDFHYNGHILLREYPET
ARLLAKYRINPGNVGAGQHHDANFATMIEVAREFGKPVRIGVNWGSLDQQVLARL-MDEN
ARSP--H-PKSVTDVMIDAMVVSALDSARYAEALGLPHDKIIISVKVSSAPELWQVYRQL
A----PLCDYPLHLGLTEAGMGMKGMVASSVALAPLLTEGIGDTIRVSLTPEPGASRKLE
VEVAQQILQSLGLRQFLPQVTSCPGCGRTTSTFFQHLAQQIQ------DYIRDAMP----
DWKAK-YPGVEDMQVAVMGCIVNGPGESKHANIGISLPGTGEDPR---APVYQDGKLLTT
LR-GPRI---AQDFQELLEKYVEERYGRIVTG----------------------------
------------------------------
>WP_092068251.1_Firmicutes-Negativicutes-Selenomonadales-Sporomusaceae-Dendrosporobacter-Dendrosporobacter_quercicolus WP_092068251.1 flavodoxin-dependent (E)-4-hydroxy-3-methylbut-2-enyl-diphosphate synthase [Dendrosporobacter quercicolus]SDL72897.1 4-h
------------------------------------------------------------
------------------------------------------------------------
---------------MKRKKTCPVYIG----KVEIGGNAPVSVQSMTNTKTDNVQATVSQ
ISRLEAAGCDIVRLAVPDMAAARAFGQIKAQVK------LPLVADIHFDYRLAIAAMES-
--GADALRINPGNIPH----QEHVEIMVKAAKKLRIPIRIGVNAGSLDKALLAQY-G---
-------------HPTPEAMVQSALQHIAILEKLGF--YDIKISLKAHDVPLTIRAYQLM
A----ETVDYPLHLGITEAGTIKSGVIKSAVGIGSLLAQGIGDTIRVSLTGDP----VEE
VRVANEILKSLGLREYGPTLVSCPTCGRCSIDLAA-IAHQVE------ERLATVKK----
-----------PITVAVMGCVVNGPGEAREADIGIA----GGKQE---GLVFRRGEIIRK
IP-EDQL---VQALFAEIDKLIEEENRCG-------------------------------
------------------------------
>WP_108104860.1_Proteobacteria-Deltaproteobacteria-Desulfuromonadales-Geobacteraceae-Geobacter-Geobacter_sp._DSM_2909 WP_108104860.1 flavodoxin-dependent (E)-4-hydroxy-3-methylbut-2-enyl-diphosphate synthase [Geobacter sp. DSM 2909]PTV83716.1 4-hydroxy-3
------------------------------------------------------------
------------------------------------------------------------
----------------MKKTTRQIRIG----DVLVGGGAPCAVQSMCSTDTRDTAATTAQ
ILALAEAGCELVRCAVLDMEAAEALGEIKSHIP------IPLIADIHFDYKLALKALEK-
--GVDGLRINPGNIGE----RWKVAEVVKSSSERLVPIRIGVNAGSLEKELLERY-R---
-------------HPTAEAMVESALGHVRILEDLGY--DQIKISLKASDVMKTVEAYRLL
S----QRVDYPLHIGITEAGTTFSGTIKSSVGLGILLAEGIGDTLRVSLTGDP----VDE
IRVGYGILKALGLRQRGINLVSCPTCGRCRINLIP-VAEEVE------RRLQKIIK----
-----------PINVAVMGCVVNGPGEAREADVGIA----GGKGE---GLLFRHGEIVRK
VP-ESEL---ADALVAEVEKMAEEPL----------------------------------
------------------------------
>WP_003333474.1_Firmicutes-Bacilli-Bacillales-Bacillaceae-Calidifontibacillus-Calidifontibacillus_azotoformans WP_003333474.1 flavodoxin-dependent (E)-4-hydroxy-3-methylbut-2-enyl-diphosphate synthase [Bacillus azotoformans]EKN62382.1 4-hydroxy-3-methylb
--------------M---------------------------------------------
------------------------------------------------------------
------------SEITHRTKTRPIKVG----NLTIGGNNEVVIQSMTTTKTHDVDATVAQ
INRLEEAGCQIVRVACPDEKAANAIAEIKKRIN------IPLVVDIHFDYRLALKAIEG-
--GADKIRINPGNIGK----REKVEAVVKAAKEKGVPIRIGVNAGSLEKRILDKY-G---
-------------YPTADGMVESALHHIKILEDLDF--HNIIVSLKASDVNLAIEAYEKA
A----KAFDYPLHLGITESGTLFAGTVKSAAGLGAILSKGIGNTIRISLSADP----VEE
VKVARELLKTFGLAANAATLISCPTCGRIEIDLIS-IANEIE------EYISKIKA----
-----------PIKVAVLGCAVNGPGEAREADIGIA----GARGE---GLLFRHGEIIRK
VP-EDKL---IEELKKEVDQLAEEHFQKQN------------------------------
------------------------------
>WP_132550964.1_Firmicutes-Negativicutes-Selenomonadales-Selenomonadaceae-Pectinatus-Pectinatus_cerevisiiphilus WP_132550964.1 flavodoxin-dependent (E)-4-hydroxy-3-methylbut-2-enyl-diphosphate synthase [Pectinatus cerevisiiphilus]TCS77391.1 4-hydroxy-3-m
------------------------------------------------------------
------------------------------------------------------------
--------------MIERKLTRQIHIG----NVKIGGGAPVSVQSMTNTKTTDTAATIAQ
IKALAAAGCDIVRMAVPDKEAAENISNIKERTD------VPLVADIHFDYRLALIAIER-
--GIDALRINPGNIGD----KERVQKVVTAAKKRDIPIRIGVNAGSLDKKILQKY-G---
-------------RVTAQAMVDSAMEHVRILEDMDF--HDIKISLKAHDVPLTIDAYRLM
S----RTVNYPLHLGITEAGTVNTGVIKSAVGIGTLLAEGIGDTFRISLTGDP----VNE
VKTANEILKALGLREYGPTLVSCPTCGRCNINLAG-IAERVE------QKLASVAV----
-----------PIKVAVMGCVVNGPGEAKDADLGIA----GGKGE---GLLFCKGKIIRK
VP-ENDL---VRELFKEIDKIAAYNNR---------------------------------
------------------------------
>RLB70517.1_Proteobacteria-Deltaproteobacteria-root-root-root-Deltaproteobacteria_bacterium RLB70517.1 4-hydroxy-3-methylbut-2-en-1-yl diphosphate synthase [Deltaproteobacteria bacterium]
------------------------------------------------------------
------------------------------------------------------------
--------------MNKRRQSRQIMIG----RLPVGGDAPIVVQSMTNTDTRDVEATAAQ
IHALTAAGCELVRVAVPDMEAAKVLGKIKSAIA------VPLIADIHFQHQLAIEAVRQ-
--GVDALRINPGNIGS----AQRVREVVHACREREVPIRIGVNAGSLEKDLVDCF-G---
--------------HSPRAMVDSALRHIRLLEDQNF--NLIKISLKSSNVNDTIEAYQLL
A----EEVDYPFHIGITEAGTPERGAIKSAVGIGILLYLGLGDTLRVSLTGDP----VQE
VFTAYQILQSLSLRQRGIELISCPTCGRTEIDLIA-LATAVE------KRLQHIRQ----
-----------PLKVAVMGCVVNGPGESRTADIGIA----GGKGN---GLLFRHGEILRK
VP-EDQL---LDVLVEEVEKLAAEFSR---------------------------------
------------------------------
>WP_152539526.1_Proteobacteria-Gammaproteobacteria-Methylococcales-Methylococcaceae-Methylosarcina-Methylosarcina_lacus WP_152539526.1 flavodoxin-dependent (E)-4-hydroxy-3-methylbut-2-enyl-diphosphate synthase [Methylosarcina lacus]
------------------------------------------------------------
------------------------------------------------------------
--------------MSLRKITHQVSVG----DVKVGGGAPIVVQSMTNTDTADVTSTVNQ
IIELAEAGSEIVRVTVNTEEAAKAVAEIRNQLDKKGYT-VPIVGDFHFNGHRLLEKYPDC
AAALDKYRINPGNVGRGKSRDPQFQQMVEFACQYNKPVRIGVNGGSLDPAVLARL-LDEN
RELA--N-PEPLAAVTRKAIVMSALESAAKAEEIGLGKDKIILSCKISNVQDLISIYQDL
S----SRCDYALHLGLTEAGMGSKGIVASSAALSVLMQQGIGDTIRISLTPEPGASRTQE
VIVGQEILQTMGFRSFTPMVISCPGCGRTTSDYFQKLALEIQ------TYLRDQMP----
IWRTQ-YPGVEAMEVAVMGCVVNGPGESKNANIGISLPGTGESPV---APVYEDGEKTVT
LK-GDHI---AEEFQALVERYIESHYGEKAGA----------------------------
------------------------------
>WP_012635721.1_Firmicutes-Clostridia-Halanaerobiales-Halanaerobiaceae-Halothermothrix-Halothermothrix_orenii WP_012635721.1 flavodoxin-dependent (E)-4-hydroxy-3-methylbut-2-enyl-diphosphate synthase [Halothermothrix orenii]ACL69533.1 1-hydroxy-2-methyl-
------------------------------------------------------------
------------------------------------------------------------
----------------MRRKSRKIYYG----NIPVGGDSPITVQSMTNTKTADVNATVKQ
IKRLEKAGCEIIRVAVPDMESARKLSLIKKRIS------IPLIADIHFDYRLALEAIHQ-
--GVDGIRINPGNIGS----EEKVVKVIEAAKTAGIPLRIGVNSGSIEKSLIEKY-G---
-------------GPTAEAMVESALKHVYILEKHSF--YDIIISLKSTDIWTTVESYHLM
A----KKVDYPFHIGITEAGTPWSGTIKSSIGIGALLLEGLGDTLRVSLTGDP----VEE
VRVGWQILKLLNLRKSGPVVISCPTCGRTEIDLIK-LAEEVE------KKVSSLKK----
-----------PLTIAVMGCAVNGPGEAKDADIGIA----GGKGE---GIIFKKGKLIKK
VK-EDEL---LDCLLEEINKIR--------------------------------------
------------------------------
>PPD02585.1_Proteobacteria-Gammaproteobacteria-Methylococcales-Methylococcaceae-Methylobacter-Methylobacter_sp. PPD02585.1 4-hydroxy-3-methylbut-2-en-1-yl diphosphate synthase [Methylobacter sp.]
------------------------------------------------------------
------------------------------------------------------------
--------------MSSRKITQQVLVG----NVKVGGGAPIVVQSMTNTDTADVTATVNQ
VIELATAGSEIVRITVNSEEAAGAVARIRNELDRKGCS-VPLVGDFHFNGHKLLEKFPDC
AEALSKYRINPGNVGRGKNRDPQFQQMIEFACRYDKPVRIGVNGGSLDQAVLTRL-LDEN
RSKA--N-PEELPAITREAIIVSALESAAKAQELGLGKDKIILSCKISNVQELVSIYEEL
S----RRCDYALHLGLTEAGMGSKGIVASSAALSVLMQQGIGDTIRISLTPEPGTARTQE
VIVAQEILQTMGFRSFVPLVISCPGCGRTTSDYFQRLALEIQ------TYLRQSMP----
EWRSK-YPGVEAMEVAVMGCVVNGPGESKNANIGISLPGTGESPV---APVYEDGEKTVT
LK-GDRI---AEEFQAIVQRYIESHYTV--------------------------------
------------------------------
>WP_002597524.1_Firmicutes-Clostridia-Clostridiales-Clostridiaceae-Clostridium-Clostridium_thermobutyricum WP_002597524.1 flavodoxin-dependent (E)-4-hydroxy-3-methylbut-2-enyl-diphosphate synthase [Clostridium thermobutyricum]ENZ01788.1 4-hydroxy-3-methy
------------------------------------------------------------
------------------------------------------------------------
---------------MERRKTRVVSID----NIKIGGENPIVIQSMTNTDTRDAKKTLEQ
INALVKEGCQMVRCAVPDMEAAEALKEIVKNSP------VPIVADIHFDYRLALKAIEN-
--GISKLRINPGNIGS----IERIKEVVNKAKEYKIPIRIGVNSGSLEKDILEIY-G---
-------------KPTAKGLVESALRHVKILEDLDF--HDIIISIKSSDVKMMIESYRLM
S----EKVDYPLHLGVTESGTKFKGTIKSSVGIGTLLAEGIGDTIRVSLTSNP----LEE
IEVAKELLKALGLYEEGIEFVSCPTCGRTEIDLIG-IAEEVE------KRLKNSKK----
-----------KIKVAVMGCVVNGPGEAREADIGIA----GGKGV---GIIFKKGEIIKK
VK-EEDL---VEELLKEIESL---------------------------------------
------------------------------
>WP_117598330.1_Firmicutes-Clostridia-Clostridiales-Lachnospiraceae-Dorea-Dorea_longicatena WP_117598330.1 flavodoxin-dependent (E)-4-hydroxy-3-methylbut-2-enyl-diphosphate synthase [Dorea longicatena]RGO30896.1 flavodoxin-dependent (E)-4-hydroxy-3-methy
--------------M---------------------------------------------
------------------------------------------------------------
--------------EDYRNKTKKVQIG----NVCIGGGERIAIQSMTNTKTEDVEACVAQ
ILKLEKAGCDIIRVAVPTMEAAESIRKIKEQIH------IPLVADIHFDYRLAIAAIEN-
--GADKIRINPGNIGD----EKRVRAVVEKAKEYNIPIRVGVNSGSLEKHLVEKY-H---
-------------GVTAEGLVESALDKVHMIEEMGY--DNLVVSIKSSDVMMCVKAHELL
A----PVCPYPLHVGITESGTLLAGNIKSSIGLGLILSQGIGDTIRVSLTGDP----VEE
IKSAKLILKTLGLRKGGIEVVSCPTCGRTKIDLIG-LANKVE------EMVADIPL----
-----------DIKVAVMGCVVNGPGEAREADIGIA----GGIGE---GLLIKKGEVVKK
VK-EDEL---LETLRQELLHWNE-------------------------------------
------------------------------
>OQY59353.1_Proteobacteria-Deltaproteobacteria-Desulfobacterales-Desulfobacteraceae-root-Desulfobacteraceae_bacterium_4572_88 OQY59353.1 4-hydroxy-3-methylbut-2-en-1-yl diphosphate synthase [Desulfobacteraceae bacterium 4572_88]
--------------M---------------------------------------------
------------------------------------------------------------
--------------FKKRKKTRQITVG----KVRIGGMAPVAVQSMCNTFTQDVQATVAQ
IQGLEQAGCEIIRVAVPDGEAAAAITSIKKEIS------IPLIADIHFDYRLAIASAKA-
--GADGLRFNPGNIGN----EKKVRSLVDCAKDFGIPIRIGVNSGSLEKDLLQKY-H---
-------------GATAQAMVESAFRHIELLTALDF--HQIKISIKASDVRRTAEAYRLL
S----SKTDFPLHVGVTEAGGLFPGIVKSSLGIGMLLAEGIGDTLRVSLTRDP----LEE
VRVGYEILKALDIRRRGPEIISCPTCGRCNINLFD-IAEEVE------SALLTNPL----
-----------PIKIAIMGCVVNGPGEAREADIGIA----GGDGV---GILFRKGEVVRR
FP-QEKL---AEVLLDAVKAYEI-------------------------------------
------------------------------
>KPJ56888.1_Proteobacteria-Deltaproteobacteria-root-root-root-Deltaproteobacteria_bacterium_DG_8 KPJ56888.1 4-hydroxy-3-methylbut-2-en-1-yl diphosphate synthase [Deltaproteobacteria bacterium DG_8]
------------------------------------------------------------
------------------------------------------------------------
---------------MRKKRKREIFLG----KVRIGGDAPISVQSMTKTDAKEVSSTIKQ
IHQLEEAGCEIIRVAIPDMESAKTLSSIKQEIS------IPLVADIHFDYKLALEAIKQ-
--GVDGLRINPGNIGG----KEKVRAVIEAARERKLPIRIGVNAGSLEKRLLKKY-K---
-------------HPTPEAMVESTINHIHLLETLQF--FDIKVSLKSSNLLDTVQAYRLI
H----RKTAYPLHLGITAAGPLFSGTIKSSIGLGILLAEGIGDTIRVSLTGNP----LEE
VRVGYEILKALKLRQRGLEIISCPTCGRCEINILE-IVDKIE------KKLSTFPH----
-----------NLKIAVMGCVVNGPGEAREADIGIA----GGRGV---GVLFKKGKVIRK
LK-EKDL---ASALIEEAQSM---------------------------------------
------------------------------
>WP_021770579.1_Firmicutes-Negativicutes-Selenomonadales-Selenomonadaceae-Mitsuokella-Mitsuokella_sp._oral_taxon_131 WP_021770579.1 flavodoxin-dependent (E)-4-hydroxy-3-methylbut-2-enyl-diphosphate synthase [Mitsuokella sp. oral taxon 131]ERL03641.1 4-hy
--------------M---------------------------------------------
------------------------------------------------------------
--------------AFTRKNTRQIHIG----PVAIGGGAKISVQSMTNTKTQDTESTVRQ
IRALRAAGCDIVRLAVPDMAAAKNLGNILRETD------VPLVADIHFDYKLALEAIHQ-
--GIDALRLNPGNIGG----EEKVRKVVCAAKEAGIPIRIGVNAGSLDRRLLEKY-G---
-------------GVTAEALVESALQHVRILEAQDF--YDMKISLKAHDVPLTLAAYRLM
S----EKVGYPLHLGITEAGTAKTGIIKSAVGIGALLAEGIGDTIRISLTGDP----VVE
VRVASEILKSLGLREYGPTLVACPTCGRTSIDLAK-IADEVT------ERLKGLSD----
-----------PIEVAVMGCVVNGPGEARGADVGIA----GGNGE---GLIFRKGEIVRK
VP-EAEL---VTELFKEIDAILEERKRDESK-----------------------------
------------------------------
>PYN87187.1_Candidatus_Rokubacteria-root-root-root-root-Candidatus_Rokubacteria_bacterium PYN87187.1 4-hydroxy-3-methylbut-2-en-1-yl diphosphate synthase [Candidatus Rokubacteria bacterium]
------------------------------------------------------------
------------------------------------------------------------
--------------MITRRKTRQIKLG----NLAVGGGAPITVQSMTKTDTRDVQATLLE
IWSLEAAGCDIVRCAVPVKEAAEKLGEIKRQIR------IPLVADIHFNYKLALIALEQ-
--GVDGLRLNPGNIGG----KHFVQEVVNVAKDKNIPIRIGVNGGSLEKDLLARY-N---
-------------GPTAEGMVESALRHIRILEDLNY--PEMKISLKASDPLMMIEAYRML
A----DQVDYAFHLGVTEAGTPGVGTIKSAIGLGALLSEGIGDTIRVSLSADP----AEE
VRVGIQILKSLGLRKGGLTFVSCPSCGRADVDLVK-LAKEVE------DEFKGLNE----
-----------EIHIAVMGCEVNGPGEARVADIGVA----GGRGI---GLIFKNGDVIRK
VP-EQEI---VQAMREEVDKFVAERRAAKPAAVEAN------------------------
------------------------------
>WP_072866998.1_Firmicutes-Clostridia-Clostridiales-Peptococcaceae-Desulfofundulus-Desulfofundulus_thermosubterraneus WP_072866998.1 flavodoxin-dependent (E)-4-hydroxy-3-methylbut-2-enyl-diphosphate synthase [Desulfofundulus thermosubterraneus]SHI43418.1
------------------------------------------------------------
------------------------------------------------------------
---------------MRRRYTRPINLG----DVQVGGGAPVSVQSMTNTDTRDVRATLDQ
IHRLVQAGCEIVRVAVPDLQAARALKEIKAGCP------IPLVADIHFDYRLALAALES-
--GVDGLRINPGNIGG----RERVAAVVDAARKRRVPIRIGVNAGSLEKDLLAEH-G---
-------------GPTPRAMVESALRHIRLLEEMEY--REIKVSLKASNVPVMLEAYRLL
A----REVDYPFHVGVTEAGTVRSGTIKSAVGIGALLAQGIGDTIRVSLTGDP----VEE
VRVGYEILKALGLRRRGIELISCPTCGRTCIDLER-IALEVE------ERLSWVDK----
-----------PLKVAVMGCAVNGPGEASHADVGIA----GGKGL---GILFRGGRIVGR
VP-EKDL---VDALVREVENILSEK-----------------------------------
------------------------------
>KUK56389.1_Candidatus_Atribacteria-root-root-root-root-Atribacteria_bacterium_34_128 KUK56389.1 4-hydroxy-3-methylbut-2-en-1-yl diphosphate synthase [Atribacteria bacterium 34_128]
------------------------------------------------------------
------------------------------------------------------------
--------------MYMRIKTRSVKVG----NLEIGGNAPISVQSMTNTDTKNISDTVSQ
IKRMEKEGCELVRVAVPDLESCYSLPVIKKEIN------IPLVADIHYDYKLALKSIEL-
--GVDGLRINPGNIRN----YEKIKLVIKSAKERKLPIRFGINSGSLDKNILKKY-K---
-------------KVTPEALIESAVSVIKILDELNY--HNIIFSIKSTNVINTIEANNIF
S----SKYDYPLHLGITEAGPPFPGIIKSSVGIGSLLFQGIGDTIRVSLTGDP----VEE
IKVGYEILKALHLRQRGLNLISCPTCGRCKVDLDK-IVTKLE------KQICHIDK----
-----------PLTIAVMGCRVNGPGEAREADIGVA----FDKEK---GVLFKKGKIIAK
SS-DKII---IRRLLEEIKSE---------------------------------------
------------------------------
>WP_013886766.1_Deferribacteres-Deferribacteres-Deferribacterales-Deferribacteraceae-Flexistipes-Flexistipes_sinusarabici WP_013886766.1 flavodoxin-dependent (E)-4-hydroxy-3-methylbut-2-enyl-diphosphate synthase [Flexistipes sinusarabici]AEI15289.1 4-hyd
------------------------------------------------------------
------------------------------------------------------------
--------------MLERRKTKQIYVG----DVAVGGDAPVSIQSMTNTRTSDIEATVRQ
IKSLESLGCDIIRVAVPDNDSVAALVNIKSRIK------IPVIADIHFDYRLALKAIKN-
--GADAVRINPGNIGN----NEKVVAVIQTAKESGIPIRIGVNSGSLEKDIVKKY-G---
--------------VTARALVESALRHVDFFEKNDF--YNIKISVKASSIPLTIDAYRLL
C----NKVDYPLHIGITEAGTLFKGMIKSSVGIGALLSEGIGDTLRVSLTGNP----EDE
VKVGWEIVKSLNLRQRGPEFISCPTCGRTEIELAD-LAAKVE------KSLEKLKE----
-----------PLSIAVMGCPVNGPGEAKNCDYGIA----GGKGQ---GIIFKKGVVVEK
VP-EKDL---LERFVNLLREDGYNVL----------------------------------
------------------------------
>WP_034542041.1_Firmicutes-Clostridia-Thermoanaerobacterales-Thermoanaerobacteraceae-Carboxydothermus-Carboxydothermus_ferrireducens WP_034542041.1 flavodoxin-dependent (E)-4-hydroxy-3-methylbut-2-enyl-diphosphate synthase [Carboxydothermus ferrireducens]
------------------------------------------------------------
------------------------------------------------------------
--------------MLPRRKTKTIFIG----TVPVGGDAPITVQSMTNTDTRDWQKTLRQ
IKRLKKAGCELVRVAVPDQEAARALKLIVEKSP------LPVIADIHFDYKLALMALEA-
--GVHGLRLNPGNIGS----AEKVRIIVREAKNRRVPIRIGVNAGSLEKKLVEKY-G---
-------------GITPEAMVESALHHVGILEDMGF--DLIKISLKASDIPLMLAAYRLL
A----KKVDYPFHIGVTEAGPRSTGIIKSAVGIGALLAEGIGDTLRVSLTADP----VEE
VKIGFQILKALGLREYGAEVISCPTCGRTQVDIIK-IAREVE------KFAQNVKK----
-----------PLKIAVMGCVVNGPGEAREADIGIA----GGRGE---ALLFKKGKVVRK
IG-EEEI---LKVLKEEIKKLEEEV-----------------------------------
------------------------------
>CUU05765.1_Candidatus_Kryptonia-root-root-root-Candidatus_Thermokryptus-Candidatus_Thermokryptus_mobilis CUU05765.1 4-hydroxy-3-methylbut-2-en-1-yl diphosphate synthase [Candidatus Thermokryptus mobilis]
------------------------------------------------------------
------------------------------------------------------------
--------------MINRRKSRKIYVG----SIPIGGDAPISVQSMTKTKTEDVKATLKQ
IYQLAEAGCDIVRVAVPNKESADALPEIVKGSP------IPVVADIHFNHIFALKAIEA-
--GVAKVRINPGNIGS----KERIKQVLKAAKERGIPIRIGVNSGSLEKDLLEKY-G---
-------------YPTAEALFESAMRHVEICEEFGF--SDIVISVKSTDVRLMIEAYRLI
A----SKTDYPLHLGVTEAGPFFTGTIKSAVGIGTLLAEGIGDTIRVSLTDDP----VKE
VEVGREILRSLGLASRNVEIIACPTCGRLEVNLFK-IVNELQ------EKLNKVKK----
-----------PVKVAILGCVVNGPGEASEADIGVA----CGKGV---GILYRNGEVIRR
VK-EEEI---VQAVVEEVEKFNPNGR----------------------------------
------------------------------
>KAF1084563.1_Firmicutes-Clostridia-Clostridiales-Peptococcaceae-Sporotomaculum-Sporotomaculum_syntrophicum KAF1084563.1 4-hydroxy-3-methylbut-2-en-1-yl diphosphate synthase [Sporotomaculum syntrophicum]
--------------MNDFE-----------------------------------------
------------------------------------------------------------
----------LGAKYMQRRKSRPVQLG----DVTVGGAAPISVQSMTNTDTSDVTATRAQ
IGRLIEAGCEIVRVAVPDKKAAKALPAIKQGLT------IPLVADIHFDYHLALAAIEA-
--GVDGLRINPGNIGG----RDKVVAVVKAAQQKHIPIRIGVNAGSLEKDLLQE------
-------------GLNPQALVQSALRHVAILEELGF--YDVKISLKASDVPLMLTAYRML
A----EKVDYPFHIGVTEAGTVFAGSIKSAVGIGALLSEGLGDTIRVSLTGDP----VQE
VRVAYEILKALGLRSRGAELISCPTCGRTRIDLVS-IAGEVE------QRLTLINQ----
-----------PLKVAVMGCVVNGPGEAKHADVGIA----GGHGE---GLIFRKGQIIRK
VP-ENLL---VEELMKEIDHIIQGRNGDEGI-----------------------------
------------------------------
>WP_103080223.1_Firmicutes-Clostridia-Clostridiales-Hungateiclostridiaceae-Pseudoclostridium-Pseudoclostridium_thermosuccinogenes WP_103080223.1 flavodoxin-dependent (E)-4-hydroxy-3-methylbut-2-enyl-diphosphate synthase [Pseudoclostridium thermosuccinogen
--------------M---------------------------------------------
------------------------------------------------------------
-----------HDSYIKRKPTKKIRVG----DIFIGGDAPITVQSMTNTDTRDAASTIEQ
IKRLEEAGCDIVRVAVPDNEAAAAIAKIKKAIS------IPLVADIHFDYRLALASMEN-
--GADKIRLNPGNIGG----RDRVKAVVEQAKQRGIPIRIGVNSGSVEKPILEKY-G---
-------------GVTPEGMVESALNHAAILEDFDF--DNIVFSIKASSVPMTIAAYRLM
S----EKSRYPLHIGVTEAGTINRGTIKSSVGLGCLLAEGIGDTIRVSLTGDP----VEE
VRVGLEILKSLGLMTGGINFVSCPTCGRCQVDLIR-IANEVE------EKLRPLKK----
-----------NIKVAVMGCAVNGPGEAREADIGIA----GGKGE---VLLFKKGKVVRK
IP-QEIA---VEELLREIENDF--------------------------------------
------------------------------
>OGC06193.1_root-root-root-root-root-candidate_division_WOR-1_bacterium_RIFOXYA12_FULL_36_13 OGC06193.1 4-hydroxy-3-methylbut-2-en-1-yl diphosphate synthase [candidate division WOR-1 bacterium RIFOXYA2_FULL_36_21]OGC18999.1 4-hydroxy-3-methylbut-2-en-1-y
--------------M---------------------------------------------
------------------------------------------------------------
-------------SLIKRKKTKKIKIG----SIAIGGNNPIAVQSMTKTFTSDVASTVKQ
IKKLEDAGCQIIRCAVPDEKSAYAIGKIKKEIN------IPLVADIHFDYKLAIIAAEM-
--GADKLRINPGNIGS----VDRIKAVVSMAKERKIPIRVGVNSGSLEK----KY-K---
-------------HPTPQALVESALSNVNILEKLGF--YDIVVAVKSTSVPITIEAYKLL
S----EKVDYPLHIGITESGIPQVGIIKSSVGIGSLLSQGIGDTLRVSLTGDP----QEE
IRVGYEILKALELVCKGVTIISCPTCGRRGINIEK-VAREIA------KRTKDIIK----
-----------PIKIAIMGCEVNGPGESKDADVGLA----GGKGM---GVIFVKGKVVQK
VP-ETKM---VDALLNEIERLAK-------------------------------------
------------------------------
>WP_073342427.1_Firmicutes-Clostridia-Thermoanaerobacterales-Thermoanaerobacteraceae-Caldanaerobius-Caldanaerobius_fijiensis WP_073342427.1 flavodoxin-dependent (E)-4-hydroxy-3-methylbut-2-enyl-diphosphate synthase [Caldanaerobius fijiensis]
------------------------------------------------------------
------------------------------------------------------------
----------------MSKKTREVNIG----GVRIGGGQPIAVQSMTNTYTADIEATCKQ
IDRLQEAGCHIVRVAVPDEKSAAAIAEIKKRIN------IPLVADIHFDYRLAIKSIES-
--GADKIRINPGNIGS----ADRVKAVVDAAKDRGIPIRIGVNSGSIEKEFLERY-G---
-------------R-TPRALVESALKHVHLLEKFGF--YDIVLSLKATDVNTTIDAYMMI
S----EQVDYPLHIGITEAGTPWAGTIKSSVGLGILLWQGIGDTMRVSLTGDP----VEE
VRVGHQILRALGLERRGVELISCPTCGRCNIDLIS-IASEVE------NRLQNVDK----
-----------DIKVAIMGCAVNGPGEARDADIGIA----GGKGF---GVLFKKGEIVKK
VR-EEDI---VDELMKYINNL---------------------------------------
------------------------------
>OGC23764.1_root-root-root-root-root-candidate_division_WOR-1_bacterium_RIFOXYA2_FULL_41_14 OGC23764.1 4-hydroxy-3-methylbut-2-en-1-yl diphosphate synthase [candidate division WOR-1 bacterium RIFOXYA2_FULL_41_14]OGC24498.1 4-hydroxy-3-methylbut-2-en-1-yl
--------------M---------------------------------------------
------------------------------------------------------------
--------------LITRDKTKKIKVG----NLEIGGGNPIAVQSMTKTNTADIDATVAQ
IKALEDAGCQIVRCAVPDRESALALKEIKRQIN------IPLVADIHFNHEYALIAAEA-
--GVDKLRINPGNIGD----EDKIKAIVAAAKAHKIPIRVGVNSGSLERKIRQKYDG---
-------------HVTAEGLVKSAMINISLLEKFDF--HDIVVSIKATSVPTTIKAYELI
A----KKIDYPLHVGLTEAGIPRVGIVRSGVGIGAVLAHGIGDTIRVSLTGDP----VEE
VRIGYEILKSLELTFHGITVISCPTCGRTDIDVSK-IASEIE------EKTRYIKQ----
-----------PLTVAIMGCEVNGPGEAADADVGLA----GGRGV---GLIFREGEVVRK
VP-EAEM---VAALLDEIESMAIK------------------------------------
------------------------------
>KKP95683.1_Candidatus_Moranbacteria-root-root-root-root-Candidatus_Moranbacteria_bacterium_GW2011_GWD2_36_12 KKP95683.1 4-hydroxy-3-methylbut-2-en-1-yl diphosphate synthase [Candidatus Moranbacteria bacterium GW2011_GWD2_36_12]KKQ06522.1 4-hydroxy-3-met
------------------------------------------------------------
------------------------------------------------------------
--------------MIKRRKTRKIKVG----NIFVGGNAPVVIQSMCTTDTRDVKATVKQ
IRQLQMAGCEIIRVAVPDMIAAKALGEIKKQIS------IPLVADIHFSAEFAMEAMRQ-
--GIDKLRINPGNIGN----EEKIKMVVLEAKKRKIPIRIGVNGGSLEKDILAKYKG---
-------------KVTAKAMVESAMRHIKILEKYNF--KDIIVSLKASDIERTIEAYRIL
S----KKVDYPLHIGITEAGTIFRGTVVSSIGLGILLYEGIGDTMRVSLTADP----VEE
IRVAWEICKSLGVRKRGITVTSCPTCGRTEINLIA-LAGKVE------KALIGIDK----
-----------DIHVAVMGCVVNGPGEAREADLAII----GGKGV---GLIMKKGEIIRK
ID-EKDL---LEEFIKEVKKF---------------------------------------
------------------------------
>AIX08164.1_Firmicutes-Bacilli-Bacillales-Bacillaceae-Bacillus-Bacillus_subtilis AIX08164.1 4-hydroxy-3-methylbut-2-en-1-yl diphosphate synthase [Bacillus subtilis]
--------------M---------------------------------------------
------------------------------------------------------------
------------SEITHRTKTRPVKVG----PLTIGGNNEVVIQSMTTTKTHDVEATVAE
INRLAEAGCQIVRVACPDERAANAIADIKKRIS------IPLVVDIHFDYKLALKAIEG-
--GADKIRINPGNIGR----REKVEAVVKAAKDKGIPIRIGVNAGSLEKRILEKY-G---
-------------YPTADGMVESALHHIKILEDLDF--HDIIVSMKASDVNLAIEAYEKA
A----KAFDYPLHLGITESGTLFAGTVKSAAGLGAILSKGIGNTMRISLSADP----VEE
VKVARELLKSFGLASNAATLISCPTCGRIEIDLIS-IANEVE------EYISKVKA----
-----------PIKVAVLGCAVNGPGEAREADIGIA----GARGE---GLLFRKGKIVRK
VP-EETM---VEELKKEIDILAEEHYAKLEAEKAKLKEETQKA-----------------
------------------------------
>VVB68135.1_root-root-root-root-root-uncultured_archaeon VVB68135.1 4-hydroxy-3-methylbut-2-en-1-yl diphosphate synthase (ferredoxin) [uncultured archaeon]
------------------------------------------------------------
------------------------------------------------------------
--------------MFPRRKSRQVKAG----SVKIGGGAPVVVQSMCNTDTRDAKKTLEQ
IEALAERGCELVRVAIPDEKAADAVKIIARDSP------IPVCSDIHFDYKLALKCIDN-
--GVSKLRINPGNIGG----EEKTRAVVKAAKNAGIPMRIGVNAGSLEPALLQKY-G---
-------------RPTPEAAVESAFGHIRILESLDF--RDIVVSLKFSDVPRTVAAYKLM
A----KQCDYPLHLGVTEAGTTLGGSIKSSMALGALLMEGIGDTIRVSLTASP----LEE
VRVGYEILKDLGLRERGPIMTSCPTCGRTEINLIK-IAEEVE------AKLQTYKE----
-----------PFHVAVMGCVVNGPGEAREADVGVA----GGRGV---GVIFRKGQVVRK
VK-ESEI---VGALFEEIDAMLKERRKA--------------------------------
------------------------------
>WP_074918090.1_Firmicutes-Clostridia-Clostridiales-Peptostreptococcaceae-Terrisporobacter-Terrisporobacter_glycolicus WP_074918090.1 flavodoxin-dependent (E)-4-hydroxy-3-methylbut-2-enyl-diphosphate synthase [Terrisporobacter glycolicus]SFJ32169.1 4-hyd
--------------M---------------------------------------------
------------------------------------------------------------
--------------SYNRKKTREVSLG----NIKIGGDNPIAVQSMTTTDTRDAVKTIEQ
IKRLEEAGCDAVRVAVPDMEAAENLGKIKAGIH------IPLIADIHFDYKLALKAIEE-
--GVDGIRINPGNIGS----IDRVKAVVEKCREKNLKIRIGVNGGSLEKHLLEKY-G---
-------------HATPEALVESALAHIKILEDLGF--YNIVISLKSSDIYTAVEAYTLM
S----EKVDYPLHLGITEAGGIKKGTIKSSIGVGSLLMNGIGDTIRISLTGDP----VEE
VHVGKDILRSLNLLNDKIKIVSCPTCGRCNIDLIS-VANEVE------EKIKDINK----
-----------NMTVAIMGCAVNGPGEAREADIGIA----GGKGE---GLLFKKGEIVRK
IK-GDSL---VEELLEEINKFDK-------------------------------------
------------------------------
>PIT85886.1_Candidatus_Micrarchaeota-root-root-root-root-Candidatus_Micrarchaeota_archaeon_CG10_big_fil_rev_8_21_14_0_10_59_7 PIT85886.1 4-hydroxy-3-methylbut-2-en-1-yl diphosphate synthase [Candidatus Micrarchaeota archaeon CG10_big_fil_rev_8_21_14_0_10_
------------------------------------------------------------
------------------------------------------------------------
--------------MFPRRKSRQVKAG----RVKIGGAAAVVVQSMCNTDTRDAKKTLEQ
INALAERGCELVRVAVPDEKAADAVKTIARDSP------IPVCADIHFDYKLALACIEN-
--GVSKLRINPGNIGG----GEKVRAVVVAAKQAGIPIRIGVNAGSLEPKLLQKY-G---
-------------HPTPEAAVESAFGHVKILESLDF--RDIVISLKFSDVPRTVSAYRLM
A----KQCDYPLHLGVTEAGTILSGSIKSSMALGALLMEGIGDTIRVSLTASP----LEE
ARVGYEILKDLGMRERGPIMTSCPTCGRTEINLIK-IAEEVE------GRLQTYEE----
-----------PFRVAVMGCVVNGPGEAREADVGVA----GGRGV---GVIFRKGQVVRK
VP-EKEI---VGALFEEIDAMLKERRKA--------------------------------
------------------------------
>WP_032834721.1_Fusobacteria-Fusobacteriia-Fusobacteriales-Fusobacteriaceae-Fusobacterium-Fusobacterium_sp._OBRC1 WP_032834721.1 flavodoxin-dependent (E)-4-hydroxy-3-methylbut-2-enyl-diphosphate synthase [Fusobacterium sp. OBRC1]EUB33610.1 4-hydroxy-3-me
------------------------------------------------------------
------------------------------------------------------------
----------------MERNTRVVKVA----DLKIGGNNPIIIQSMTNTNSADVEATVKQ
INELEKAGCQLVRMTINNIKAAEAIKEIKKKVN------LPLVADIHFDYRLALLAIEN-
--GIDKLRINPGNIGS----DENVKKVVEAAKEKNIPIRIGVNSGSIEKEILEKY-G---
-------------KPCVDALVESAMYHVRLLEKFEF--FDIIISLKSSNVKMMVEAYRKI
S----SLIDYPLHLGVTEAGTKFQGTVKSAIGIGALLVDGIGDTLRVSLTENP----VEE
IKVAKEILKVLDLSDEGVEIISCPTCGRTEIDLIG-LAKQVE------EEFETEKN----
-----------KFKIAVMGCVVNGPGEAREADYGIA----AGRGI---GILFKKGEIIKK
VS-ESNL---LEELKKMISEDLENKKNKLFL-----------------------------
------------------------------
>PIO06337.1_Candidatus_Micrarchaeota-root-root-root-root-Candidatus_Micrarchaeota_archaeon_CG08_land_8_20_14_0_20_59_11 PIO06337.1 4-hydroxy-3-methylbut-2-en-1-yl diphosphate synthase [Candidatus Micrarchaeota archaeon CG08_land_8_20_14_0_20_59_11]
------------------------------------------------------------
------------------------------------------------------------
--------------MFPRRKSRQVSAG----SAKIGGGAAVVVQSMCNTDTRDPKKTLEQ
IAQLAERGCELVRVAIPDEKAADAVKLIARDSP------IPVCSDIHFDYKLALKCIDN-
--GVSKLRINPGNIGG----EEKVRAVVKVAKDAGIPMRIGVNAGSLEPTLLKKY-G---
-------------HPTPEAAVESAFGHIRILESLDF--RDIVVSLKFNDVPRTVAAYRLM
A----KQCDYPLHLGVTEAGTTLGGSIKSSIALGALLMEGVGDTIRVSLTASP----LEE
VRVGYEILKDLGLRERGPVMTSCPTCGRTEINLIK-IAGEVE------ERLQRYRE----
-----------PFHVAVMGCVVNGPGEAREADVGVA----GGRGV---GVIFRKGQVIRK
VP-EKEI---VDALFAEIDAMLGERRGA--------------------------------
------------------------------
>WP_156178284.1_Firmicutes-Bacilli-Bacillales-Bacillaceae-Bacillus-Bacillus_sp._SA1-12 WP_156178284.1 flavodoxin-dependent (E)-4-hydroxy-3-methylbut-2-enyl-diphosphate synthase [Bacillus sp. SA1-12]
MKFCIKLNLRSDLHV---------------------------------------------
------------------------------------------------------------
------------SEIIHRTKTRPVKVG----NLTIGGNNEVVIQSMTTTKTHDVEATVAE
IKRLEEAGCQIVRVACPDERAANAIAEIKKRIN------IPLVVDIHFDYKLALKAIEG-
--GADKIRINPGNIGR----REKVEAVVKAAKERKIPIRIGVNAGSLEKRILEKY-G---
-------------YPTADGMVESALHHIKILEDLDF--HDIIVSMKASDINLAIEAYEKA
A----MAFDYPLHLGITESGTLFAGTVKSAAGLGVILNKGIGNTLRVSLSADP----VEE
VKVARELLKSFGLAANAATLISCPTCGRIEIDLIS-IANEVE------EYISKIKA----
-----------PIKVAVLGCAVNGPGEAREADIGIA----GARGE---GLLFRKGEIVRK
VP-EETM---VEELKKEIDKLAEEYFAKQEAEKLKA------------------------
------------------------------
>OGB89119.1_root-root-root-root-root-candidate_division_WOR-1_bacterium_RIFCSPHIGHO2_01_FULL_53_15 OGB89119.1 4-hydroxy-3-methylbut-2-en-1-yl diphosphate synthase [candidate division WOR-1 bacterium RIFCSPHIGHO2_01_FULL_53_15]OGC10781.1 4-hydroxy-3-methy
--------------M---------------------------------------------
------------------------------------------------------------
--------------LTKRNKTKKVKIG----KLKIGGGNPIAVQSMTKTETSDIDATVRQ
INELEKAGCQIVRCAVPDKESALALKEIKRQIN------IPLVADIHFNHEHAILAAKA-
--GVDKLRINPGNIGG----IEKIKAVVAAAKDHGIPIRVGVNSGSLEKEIKKKAGG---
-------------HVTAEGLVKSALKNVKTLEDLDF--RDIVISIKATSVPITIQAYEMI
A----KKTDHPLHVGITEAGIPRVGIVRSAAGLGAILAAGLGDTIRVSLTGEP----VQE
VWTAYEILKSLELTSHGVTIISCPTCGRADIDVEK-IAAEIE------ERTRNIKQ----
-----------PLKIAIMGCEVNGPGEAADADVGLA----AGNGV---GLIFREGEVVRK
VP-EAEM---VDALMDEIESMAIE------------------------------------
------------------------------
>OGI26363.1_Candidatus_Moranbacteria-root-root-root-root-Candidatus_Moranbacteria_bacterium_RBG_13_45_13 OGI26363.1 4-hydroxy-3-methylbut-2-en-1-yl diphosphate synthase [Candidatus Moranbacteria bacterium RBG_13_45_13]
------------------------------------------------------------
------------------------------------------------------------
---------------MKRRKTRKVKIG----NIYIGGDAPVAVQSMANTKTSDVAATVRQ
IKELEKAGCEIIRVAVPDMQAAKALGKIKKKIS------IPLVADIHFSHELALEAVRQ-
--GVDKLRINPGNIGS----VEKVKQVVAACKKKKIPIRIGVNAGSLEKDILAKYKN---
-------------KATAAGMVESAMRHIQILEKLNF--RDIVISLKASDIERTVESYKLF
S----KKVDYPLHLGITEAGTSFRGTIMSSIGIGHLLYEGIGDTIRVSLTADP----VEE
VKVAWEILRSLGLRKRGVTVTSCPTCGRTKIDLIG-LAKKVE------KLVEGVDK----
-----------NIHVAVMGCVVNGPGEAREADLAVI----GGEGV---GLICKKGEIIKK
VE-EKKL---LKEFMRELEKF---------------------------------------
------------------------------
>PIU09153.1_Candidatus_Moranbacteria-root-root-root-root-Candidatus_Moranbacteria_bacterium_CG_4_8_14_3_um_filter_34_16 PIU09153.1 4-hydroxy-3-methylbut-2-en-1-yl diphosphate synthase [Candidatus Moranbacteria bacterium CG08_land_8_20_14_0_20_34_16]PIW94
--------------MTNTV-----------------------------------------
------------------------------------------------------------
----------KNSNRARKYISKVVKVG----PYELGGKNPVRVQSMCNTDTRDVKATVKQ
ILALEKMGCEIIRVAVPDMVAAKVLREIKKQIH------IPLVADIHFDYQLALEAIAQ-
--GVDKVRINPGNIGS----EEKVKAVVMACKKNKVPIRIGINGGSLEKEILKKYKN---
-------------KVTAKGMVESAMRHIKILERHNF--KDILISLKASDIERTVEAYRML
A----KKVKYPLHIGVTEAGTIFRGTIMSSIGLGILLYDGIGATLRVSLTADP----LDE
IDVAWEILKSLKLRKRGVTVTSCPTCGRTQIDLIS-LAKKVE------EAVKEMDK----
-----------NIHVAVMGCVVNGPGEAREADVGVA----GGKGM---GAIFRKGHVIKS
VK-EDQI---LSALLEEIEKIK--------------------------------------
------------------------------
>OQY53114.1_Proteobacteria-Deltaproteobacteria-Desulfobacterales-Desulfobacteraceae-root-Desulfobacteraceae_bacterium_4572_89 OQY53114.1 4-hydroxy-3-methylbut-2-en-1-yl diphosphate synthase [Desulfobacteraceae bacterium 4572_89]
--------------M---------------------------------------------
------------------------------------------------------------
------------SLVRERRKTRQISVG----NVKVGSNARVSVQSMTNTYTQDVDATVAQ
ILSLEKAGCEIVRVAVPDMEAALAIRQIKDRIH------IPLISDIHFDYRLALASAES-
--GADCLRINPGNIGD----LKKIQAVVDSAMAHGIPIRVGVNAGSLEKEIEKKL-G---
--------------TTARAMVESALSNIRILEKLRF--HDIKVSLKASDVTRTVEAYRML
A----SKTDVPFHVGVTEAGGLIAGVTKSAIGIGMLLSEGLGDTMRVSLTRDP----VEE
IRTGFEILRALGIRSRGPELISCPTCGRCKINLFK-IAEEVE------KALLERSS----
-----------KIKVAIMGCVVNGPGEAKEADIGIA----GGDGI---GILFKKGKVFKK
VG-QDQL---LDQLLYEIDNMTNNSEKFNGKEE---------------------------
------------------------------
>RKY59940.1_Candidatus_Latescibacteria-root-root-root-root-Candidatus_Latescibacteria_bacterium RKY59940.1 4-hydroxy-3-methylbut-2-en-1-yl diphosphate synthase [Candidatus Latescibacteria bacterium]
------------------------------------------------------------
------------------------------------------------------------
--------------MIARRRSLQVKVG----RITLGGDAPVRVQSMTNTNPHDVAATVEQ
VRRLEEAGCEMVRLAVPDEGAVRALRDIRKEVD------VPIVADIHFDHRLALGALEA-
--GADKLRINPGNIGG----RDKVEAVARAAKERGVPIRVGVNSGSIRRDFLKKY-G---
--------------PTPEAMVESALEEVRILEEVGF--QDIVVSLKASDVPRTVRAYELI
A----DRVPYPLHIGITEAGTVRSGSVRSAVGLGILLWEGIGDTVRVSLSGDP----VEE
VRVAYEILKSLDLRRRGAKVVACPTCGRAEIDVAS-LAERVE------RALEGLER----
-----------PLTVAVMGCVVNGPGEAKEADVGVA----GGRRG---GVVFREGKVVRR
VE-EGEI---FDALMEEIGKIWEGGR----------------------------------
------------------------------
>OAI46971.1_Nitrospirae-Nitrospira-Nitrospirales-Nitrospiraceae-Nitrospira-Nitrospira_sp._SCGC_AG-212-E16 OAI46971.1 4-hydroxy-3-methylbut-2-en-1-yl diphosphate synthase [Nitrospira sp. SCGC AG-212-E16]
--------------M---------------------------------------------
------------------------------------------------------------
--------------HITRRKTRQIRVG----KVKIGGDAPVSVQSMCSTDTRDAAATIEQ
IRQLEAAGCEVIRVAVPDDEAAAVLPKIKAAMT------VPLIADIHFDHRLALKAAEI-
---VDCVRINPGNIGA----WWKVEEVIKAVNERGIPLRVGVNGGSLERPLLDKY-G---
-------------WPSPEALAESALNAVHALEDVGF--TNMKVSLKASDVHHAIDAYWLF
A----HQSDYPVHIGITEAGTAMTGAVKSTMGLGYLLSQGIGDTLRVSLAADP----VEE
VKVGFEILKSLELRHRGINVIACPTCGRVEIDVVK-LANELE------KKLGHIKT----
-----------PLNVSVLGCVVNGIGEGKEADIGIA----GGEGK---GILFKKGKLVRK
VP-IEEL---MDTLIYEVELMAKEKDAEENGNAVAPS---------------NEGWESML
PQPDQPSTLGKEIPVLSSK----------R
>RPH35725.1_Chloroflexi-root-root-root-root-Chloroflexi_bacterium RPH35725.1 flavodoxin-dependent (E)-4-hydroxy-3-methylbut-2-enyl-diphosphate synthase [Chloroflexi bacterium]
--------------MPDL------------------------------------------
------------------------------------------------------------
------------SSAAHRRATPTVDVG----GVLVGSNHPIVVQSMTNTDTTDADATAIQ
VAQLAHAGSELVRVTVNTDDAAKAVPLIRDKLDKLGVG-VPLIGDFHYNGHLLLTKYPDC
AAALAKYRINPGNVGT-KRRDEQFRTIIEVAIANDRPVRIGVNWGSLDQQLLTEL-MDAN
AASA--E-PRDSRDVMIEAMLESALRSAALAEQTGLGHDRIIISAKVSGVTDLVEIYRLL
A----ARCDYPLHLGLTEAGMGAKGIIGSTAGLAILLEEGIGDTIRVSLTPEPGGDRTEE
VQVAQQVLQSLGLRSFVPQVSACPGCGRTTSTFFQEMARDIQ------AHLRDQMP----
VWKAA-HPGVEELRVAVMGCVVNGPGESRHADIGISLPGTFEEPV---APVYVDGALKTT
LR-GDDI---VPRFLQILDEYVAARYPAA-------------------------------
------------------------------
>OGL08020.1_Candidatus_Rokubacteria-root-root-root-root-Candidatus_Rokubacteria_bacterium_RIFCSPLOWO2_02_FULL_72_37 OGL08020.1 4-hydroxy-3-methylbut-2-en-1-yl diphosphate synthase [Candidatus Rokubacteria bacterium RIFCSPLOWO2_02_FULL_72_37]
------------------------------------------------------------
------------------------------------------------------------
--------------MITRRKTRQIRLG----TLTVGGDAPITVQSMTKTDTRDVAATLLE
IWSLEAAGCDIVRCAVPVREAAEKLGEIKRQIR------IPLVADIHFNYKLALLALEH-
--GVDGLRLNPGNIGG----KQFVMEVVSAAKDRQVPIRIGVNAGSLEKDLLAKH-D---
-------------GPSPEGMVESALRHIRILEDCGY--PELKVSLKASDPRMMIEAYRML
A----DQVDYPFHLGVTEAGTPGVGTIKSAVGLGALLSEGIGDTIRVSLSADP----TEE
VRVGIDILKSLGLRTGGLTFVSCPSCGRADVDLVK-LAKQVE------DEFRGLNE----
-----------EIHIAVMGCEVNGPGEARAADIGVA----GGRGI---GLIFKNGEVIRK
VP-EGEI---VQAMREEVDRYLAERRAAQAGTVER-------------------------
------------------------------
>WP_009530928.1_Firmicutes-Clostridia-Clostridiales-Peptostreptococcaceae-Peptoanaerobacter-Peptoanaerobacter_stomatis WP_009530928.1 flavodoxin-dependent (E)-4-hydroxy-3-methylbut-2-enyl-diphosphate synthase [Peptoanaerobacter stomatis]EJU22918.1 4-hydr
------------------------------------------------------------
------------------------------------------------------------
--------------MFDRKKTVEVRCG----NVKIGGNNPIVIQSMTNTKTSDYTSTINQ
IHSLEKAGCELVRVSVPDEESAKAISKIRENIN------IPLIADIHFDYRLALMAIEN-
--GVDGLRINPGNIGS----DERVREVVKKAKQYGIKIRIGVNLGSLEKNIQREY-G---
--------------RTPKAMVESALYNIELLEENDF--YNTVVSLKASDIKTTIQAYEEF
S----KISNYPLHLGVTEAGTARAGAVKSSMGIGYLLLNGIGDTIRVSLTADP----VEE
IDVAKMILQNIGY-NFGVQVISCPTCARTDIDIIN-LANKVE------NATRGIKK----
-----------DIKVAVMGCVVNGPGEAKDADIGIA----GGKGE---ALFFKDGKTLKK
VK-EDMI---ISELLKMIDEF---------------------------------------
------------------------------
>WP_142805312.1_Proteobacteria-Hydrogenophilalia-Hydrogenophilales-Hydrogenophilaceae-Tepidiphilus-Tepidiphilus_sp._J10 WP_142805312.1 flavodoxin-dependent (E)-4-hydroxy-3-methylbut-2-enyl-diphosphate synthase [Tepidiphilus sp. J10]
--------------MAEPT-----------------------------------------
------------------------------------------------------------
------------VGPQQRRSTRQVRVG----SLTIGSSAPIVVQSMTNTATSEVESTVRQ
VLALARAGSELVRLTVNDEAAARAVPEIRERLLRAGCR-VPLVGDFHYNGHQLLREYPAC
AEALDKWRINPGNVGQGEKRDQRFAEIVELACRYGKPVRIGVNWGSLDPAVLARL-MDEN
ARRE--R-PWSAGAVMREALVTSALESAALAERYGLLGDRIVLSAKVSSVQDLIAVYRTL
A----QRCDYPLHLGLTEAGMGSKGIVASTAALAVLLQEGIGDTIRVSLTPAPGGDRTEE
VVVAQQILQTMGLRAFTPMVTACPGCGRTTSSFFQELAESTQ------SYVRARMP----
EWRER-YDGVEQLTLAVMGCVVNGPGESKHAHIGISLPGTGEAPA---APVFVDGQKVAT
LR-GPDL---AAQFHAMIEAYVARRFPPKVPQHDEEA-----------------------
------------------------------
>OGC79944.1_candidate_division_Zixibacteria-root-root-root-root-candidate_division_Zixibacteria_bacterium_RBG_16_43_9 OGC79944.1 4-hydroxy-3-methylbut-2-en-1-yl diphosphate synthase [candidate division Zixibacteria bacterium RBG_16_43_9]
--------------M---------------------------------------------
------------------------------------------------------------
--------------LTPREKTRRVYVG----KVLIGGGAPISVQSMCSTDTRDVKATLRQ
IKRLEKAGCEIVRLAVLDQKAAEAISIIKKVAK------IPLVADIHFDYRLALKALDS-
--GVDKLRINPGTIGA----LWKVEEVVKASKERKVPIRIGVNAASLPKSILSQY-L---
-------------KATPVAMVEAALEQVKILEDLDY--QEIVVSLKASDVPTTIEAYKLF
S----EKRDYPLHLGVTEVGTQRVGSIKSAVGIGALLYLGLGDTIRVSLTGDP----VEE
VKVGYEILKSLNLREYGPTLISCPTCGRMEIDLLP-IVKQVE------KRLAKLKT----
-----------PIKVAVMGCVVNGPGEAKEADIGVA----GGRGV---GLIFRKGKIIKK
VK-EKDI---VKSLIKELEGFLKE------------------------------------
------------------------------
>WP_013361909.1_Firmicutes-Clostridia-Clostridiales-Peptostreptococcaceae-Acetoanaerobium-Acetoanaerobium_sticklandii WP_013361909.1 flavodoxin-dependent (E)-4-hydroxy-3-methylbut-2-enyl-diphosphate synthase [Acetoanaerobium sticklandii]CBH21816.1 1-hydr
------------------------------------------------------------
------------------------------------------------------------
---------------MQRTKTKKIYVK----DITIGGDSPIVIQSMTNTKTSDAKATIAQ
IKALEKAGCELVRVSVPNSESAQAIGEIISNVN------IPVVADIHFDYKLALESIKN-
--GVHGLRINPGNIGN----EEKVIQVVNEAKKRNIKIRIGVNAGSLEKDLLDSM-G---
--------------RTPEAMVESAFRHIKILEKYDF--YNTAVSLKASDIETTIKAYELF
S----SKSDYPLHLGITEAGTLKAGTVKSSIGIGYMLLNGIGDTIRVSLTADP----VEE
IYVAKEILKSIGLDNESIRIISCPTCARTDIDIIG-LAEKVE------KATANIKK----
-----------NISVAIMGCAVNGPGEARDADLGIA----GGKSE---ALLFKKGQIIRK
VD-EASI---IEVLLEEIDKF---------------------------------------
------------------------------
>PRX33632.1_Firmicutes-Clostridia-Halanaerobiales-Halobacteroidaceae-Orenia-Orenia_metallireducens PRX33632.1 4-hydroxy-3-methylbut-2-en-1-yl diphosphate synthase [Orenia metallireducens]SNY12432.1 4-hydroxy-3-methylbut-2-en-1-yl diphosphate synthase [Or
------------------------------------------------------------
------------------------------------------------------------
----------------MRRESKAVKMG----NVQIGGDAPISVQSMTNTDTRNVKATVEQ
IKRLEEAGCELVRVAIPDQEAASKVGEIKSQIK------IPLIADIHFDYRLALEVLEQ-
--GIDGLRINPGNIGN----EEKVKLVAQKALEKKVPIRVGVNAGSLERELLKKY-G---
-------------HPTAKAMVESALKHVQLLEKYGF--EDIIISLKASNVMKTLEAYQLI
A----TVVDYPLHIGITEAGTIKSGTIKSAVGIGAILAQGLGDTIRVSLTGDP----VEE
IEVAYSILKALNLRRGGVNIISCPTCGRTEINLVE-IANQVE------EKIKDLDK----
-----------DIEVAIMGCVVNGPGEAREADLGIA----GGKDV---GLIFKKGEVIKR
VP-AEDL---VDELMKEIENLD--------------------------------------
------------------------------
>PCI86252.1_Proteobacteria-Alphaproteobacteria-Rhizobiales-root-root-Rhizobiales_bacterium PCI86252.1 4-hydroxy-3-methylbut-2-en-1-yl diphosphate synthase [Rhizobiales bacterium]
------------------------------------------------------------
------------------------------------------------------------
--------------MQQRRNTTAVKIG----NVLVGGGAPIVVQSMTNTDTADIDGTVKQ
VIELARAGSELVRITVDRDEAAAAVPHIREKLDKAGFD-VPLIGDFHYIGHKLLADHPAC
AEALGKYRINPGNVGFKNRRDTQFGLMIECAIKNDKPVRIGVNMGSLDQELLTKL-MGEN
NASA--N-PIPNYEVAREAMVQSALASAKRAEEIGLSADKIIISGKVSVVQEMVAVYETL
S----KRCDYALHLGLTEAGMGSKGIVYSAAALSCLIQQGIGDTIRVSITPAPNAPRTDE
VVVAQEILQGMGVRSFMPMVVACPGCGRTTSTTFQSLAEDIQ------GYIRDRLP----
TWKEE-YTGFEDLTLAVMGCIVNGPGESKNANIGISLPGTGENPA---APVFIDGAKAMT
LR-GENLGALISEFQGIVETYIEDNYERK-------------------------------
------------------------------
>RTZ89664.1_Proteobacteria-Deltaproteobacteria-root-root-root-Deltaproteobacteria_bacterium RTZ89664.1 4-hydroxy-3-methylbut-2-en-1-yl diphosphate synthase [Deltaproteobacteria bacterium]
--------------M---------------------------------------------
------------------------------------------------------------
------------EFLPKRRRTRPVSVG----SVQVGGDAPISVQSMTTTDTRDISATIHQ
IRDLARAGCEIVRLAVNTEGAARALPRIKEVSP------VPLIADIHFDHTLALLSIEG-
--GVDGLRINPGNIGS----QRKVREVVHAAMDRNVPIRIGVNAGSLERDLLAKY-G---
--------------RTPQAMVESALGHIRLLEKEGF--DKIKVSLKASDVPRTVLAYRLL
A----QRVDYPFHIGITEAGTLFSGTIRSAIGLGILLAEGIGDTLRVSLSADP----VEE
IKVAYTILRDLGIRKQGVEIIACPTCGRAEIDVIP-LAARIE------RRLLGVKS----
-----------FLKVAVMGCVVNGPGEAKEADVGVA----GGKQV---GLLFRKGKIIRR
LK-PDNL---EEPLIEEVRALTGETIP---------------------------------
------------------------------
>WP_142941732.1_Proteobacteria-Gammaproteobacteria-Oceanospirillales-Kangiellaceae-Aliikangiella-Aliikangiella_marina WP_142941732.1 flavodoxin-dependent (E)-4-hydroxy-3-methylbut-2-enyl-diphosphate synthase [Aliikangiella marina]TQV75115.1 flavodoxin-de
--------------M---------------------------------------------
------------------------------------------------------------
----------KGISWIKRRKSRQIMVG----NVPIGGDAPIAVQSMTNTDTCDVEATIAQ
VKRIADTGADIVRVSVPTMEAAEAFKQIKIGSP------VPLVADIHFDYKIALKVAEY-
--GVDCLRINPGNIGK----EDRVKAVIEKAKDFNIPIRIGVNAGSLEKDLQMKY-G---
-------------EPTPEALVESAYRHIDILDRHDF--QNYKISLKASDVFMTVSAYRQL
A----SQIEQPLHLGITEAGGLRAGAVKSAVGLGMLLAEGIGDTIRVSLAADP----VEE
IKVGFDILKSLGLRQRGINFIACPSCSRQQFDVIK-TVNELE------NRLEDVRA----
-----------PLDVAIIGCVVNGPGEAKEADIGLT----GGLKA---SLLYQDGEKDHK
ID-NTEL---VDSIEKSIREKLAAREKQVQEKTKGETQIEVSNA----------------
------------------------------
>WP_013810219.1_Firmicutes-Clostridia-Clostridiales-Peptococcaceae-Desulfotomaculum-Desulfotomaculum_nigrificans WP_013810219.1 flavodoxin-dependent (E)-4-hydroxy-3-methylbut-2-enyl-diphosphate synthase [Desulfotomaculum nigrificans]AEF94358.1 4-hydroxy-
------------------------------------------------------------
------------------------------------------------------------
---------------MKSRATRPVMVG----NVQIGGNAPVIVQSMTNTDTRDAQATINQ
INELAAAGCEVIRCAVPDREAAEALTVIKPAIK------IPLIADIHFDYRLALAALAA-
--GVDGLRINPGNIGG----KQKVREVVAAARERSVPIRIGVNAGSLEKELLQKY-G---
-------------GVTAEAMVESALGHIRILEELNY--QEIKVSLKASRIPLMLEAYRQL
S----ARVDYPMHVGVTEAGTVRSGTIKSAVGIGALLAEGIGDTIRVSLTGDP----KHE
VAVAWEILKALDLRRRGAELISCPTCGRTQINLIN-IAEQVE------EKLAKVDK----
-----------PIKVAVMGCVVNGPGEAREADVGIA----GGKGV---GLIFRKGEVIRK
VP-EENL---VEELFKEIEKL---------------------------------------
------------------------------
>WP_010760398.1_Firmicutes-Bacilli-Lactobacillales-Enterococcaceae-Enterococcus-Enterococcus_haemoperoxidus WP_010760398.1 flavodoxin-dependent (E)-4-hydroxy-3-methylbut-2-enyl-diphosphate synthase [Enterococcus haemoperoxidus]EOI00165.1 4-hydroxy-3-meth
--------------M---------------------------------------------
------------------------------------------------------------
------------GKLTHRKNTRQVRIG----DLTIGGNDELFIQSMCTTKTHDVEGTVAQ
IKRLEEAGCQIVRVAVPDEAAAEAIGAIKSQIS------IPLVADIHFDYRLALKAIEQ-
--GVDKIRINPGNIGR----KDRVEKVVTACKEKGIPIRIGVNAGSLEKKFLQQY-G---
-------------YPTAEAMVASAVEHIKILEDLDF--YDIIVSLKASDVNLAIEAYTLA
A----QTFDYPLHLGITEAGTKFSGGIKSAAGLGALLSKGIGNTCRVSLSADP----VEE
IKVAKEVLKAFGLASNAATLISCPTCGRIEIDLIP-IANEIE------EYIEKIKA----
-----------PIKVAVLGCAVNGPGEAREADIGIA----GGNGK---GMLFKKGKIIRT
VP-EEIM---VNELKKEVDILAAAYARGEKI-----------------------------
------------------------------
>TFB09700.1_Candidatus_Marinimicrobia-root-root-root-root-Candidatus_Marinimicrobia_bacterium_MT.SAG.4 TFB09700.1 flavodoxin-dependent (E)-4-hydroxy-3-methylbut-2-enyl-diphosphate synthase [Candidatus Marinimicrobia bacterium MT.SAG.3]TFB13273.1 flavodox
--------------M---------------------------------------------
------------------------------------------------------------
--------------EINRRKTRQVMVG----DVAVGGDAPVSIQSMTTTKTWNIKDTLKE
IHDLENAGCQIIRVTVPDEASASALKKIKAEMS------VPLVADIHFNYKMALLALEA-
--GVDKIRINPGNIGK----AENVKMVLDGCKAQGVPIRIGVNAGSLEKEIAEKY-G---
-------------YPTAEGMLESATKHIKICEENDF--TDIIVSLKSSDVPLMMAAYRLF
S----EKYDYPLHLGVTESGTFRTGSIKSSVGIGSLLAEGIGDTIRVSLADES----VKE
VKVGKEILKSLGLASGGVTVIACPTCGRLEVDLFK-IANEVE------DRTEHIKT----
-----------PMKVAIMGCAVNGPGESREADIGIA----CGTHE---ALLYRDGKTVGK
IP-EDQA---IERLIQEIEEFSNSH-----------------------------------
------------------------------
>WP_093185156.1_Proteobacteria-Gammaproteobacteria-Chromatiales-Chromatiaceae-Thiocapsa-Thiocapsa_sp._KS1 WP_093185156.1 flavodoxin-dependent (E)-4-hydroxy-3-methylbut-2-enyl-diphosphate synthase [Thiocapsa sp. KS1]CRI67247.1 4-hydroxy-3-methylbut-2-en-1
--------------MSQI------------------------------------------
------------------------------------------------------------
------------RFPIQRRRTVPVRIG----PVTVGGQAPIVIQSMTNTDTADIESTVQQ
VAELARAGSELVRITVNHESAARAVPAIREALDAQGCS-VPLVGDFHFNGHRLLTDYPEC
AEALAKYRINPGNVGRGEKKDSQFATMVEIACRYDRPVRIGVNWGSLDPDLIVRL-MDEN
ARSS--E-PRDAERVMREAMVESAISSAERAEQVGLPRDRIILSCKMSGVQDLIAVYRML
A----DRGDYALHLGLTEAGMGSKGIVASTAALSVLLQEGIGDTIRISLTPAPGESRTRE
VVVAQEILQTMGMRSFAPMVTACPGCGRTTSDTFQHLAQDIQ------AYLREQMP----
EWRTR-FPGVETMQVAVMGCVVNGPGESKHANIGISLPGNDERPS---APVYVDGEKVAT
LK-GDGI---AEQFKRMVDDYIETHYRAS-------------------------------
------------------------------
>WP_036939571.1_Firmicutes-Clostridia-Clostridiales-Hungateiclostridiaceae-Pseudobacteroides-Pseudobacteroides_cellulosolvens WP_036939571.1 flavodoxin-dependent (E)-4-hydroxy-3-methylbut-2-enyl-diphosphate synthase [Pseudobacteroides cellulosolvens]KNY2
------------------------------------------------------------
------------------------------------------------------------
----------MGNFSISRKKTRKIPIG----SLYIGGDAPILVQSMTNTDTRDVKGTTEQ
IKRLEAAGCDIIRVAVLDMEAAEAVGEIKKAIK------MPLVADIHFDYRLALRCMEK-
--GVDKIRINPGNIGG----MERVRKVAQMAKERNIPIRIGVNSGSVEKDILERY-N---
-------------GVTAEGMVESALYHASLLEECNF--QNIAISIKASNVPLTLASYRMM
S----QKADYPLHLGVTEAGTVYKGTVKSSVGIGALLAEGIGDTIRVSLTGDP----LEE
IRAGIEILKSLELRKGGIEFISCPTCGRCRIDLIE-IANSIE------EKLQGVEA----
-----------NLKIAIMGCAVNGPGEARHADIGIA----GGEGE---ALLFKKGEIVRK
IP-QERV---VEEFLSEVMKMC--------------------------------------
------------------------------
>WP_013278553.1_Firmicutes-Clostridia-Halanaerobiales-Halobacteroidaceae-Acetohalobium-Acetohalobium_arabaticum WP_013278553.1 flavodoxin-dependent (E)-4-hydroxy-3-methylbut-2-enyl-diphosphate synthase [Acetohalobium arabaticum]ADL13108.1 4-hydroxy-3-met
------------------------------------------------------------
------------------------------------------------------------
---------------MLRKEIKQVEIG----DVKIGGDAPISVQSMTNTDTRDVAATVEQ
IRKLEKAGCELIRVAVPDQDAAEKVDEIKAAID------IPLIADIHFNHRLALRVLEL-
--GIDGLRINPGNIGG----EDKIKAVALAAKKREVPIRVGVNAGSLEEGLLAEY-G---
-------------SPTSEAMVESALQNIRLLEKYGF--NDIIISLKASDVDMTKEAYELI
A----KKVNYPLHLGITEAGTEWAGTIKSAVGLGIILNKGLGDTIRVSLTGDP----VQE
VRVGYEILKSLNLRQKGPEIISCPTCGRCEIDLIE-VANEVE------QKIQNLDL----
-----------NLKVAIMGCVVNGPGEAKEADIGIA----GGKNV---GLLFKEGEVIRK
VS-EDEL---IATLLTEIDKMK--------------------------------------
------------------------------
>WP_091992513.1_Firmicutes-Clostridia-Clostridiales-Peptostreptococcaceae-Peptostreptococcus-Peptostreptococcus_sp._D1 WP_091992513.1 flavodoxin-dependent (E)-4-hydroxy-3-methylbut-2-enyl-diphosphate synthase [Peptostreptococcus sp. D1]SFE15872.1 4-hydro
--------------M---------------------------------------------
------------------------------------------------------------
--------------NYLRKHTKKIRVG----NIFIGGDAPITVQSMTNTDTRDSKSTINQ
IAKLEDVGCDIVRIAVPDLSAAKNIGEIKNNTN------IPIVADIHFDYRLALEAVNQ-
--GIDAIRINPGNIGD----IERVRMVVESCKKRSIPIRIGVNGGSLEKELIERF-G---
-------------SATPEAMVQSALSHIKILEDLDF--DDIVISLKNSDVIKSVQAYRLI
S----SKVNYPLHLGITESGGIKKGTIKSSIGIGGLLVDGIGDTIRVSLTGDP----TEE
IGVGKEILRSIGLLNDKIKIVSCPTCGRCQIDLIN-FASEIE------QKIEHLEK----
-----------DITVAIMGCAVNGPGEAKEADIGIA----GGNGV---GLLFKKGEIIKR
VP-QEEI---VNTLLKEIDNI---------------------------------------
------------------------------
>KRT75174.1_Candidatus_Rokubacteria-root-root-root-root-Candidatus_Rokubacteria_bacterium_CSP1-6 KRT75174.1 4-hydroxy-3-methylbut-2-en-1-yl diphosphate synthase [Candidatus Rokubacteria bacterium CSP1-6]
------------------------------------------------------------
------------------------------------------------------------
--------------MTPRRKTRQIQLG----SIKIGGDAPITVQSMTKTDTRDVEATLLQ
IWSLEAAGCDIVRVAVPVKEAAEKLGEIRKQIR------IPLVADIHFNYKLALIALDQ-
--GVDGLRLNPGNIGG----KQFVMEVVRLAQARKIPVRIGVNAGSLEKDLLAKY-G---
-------------GPTPQGMVESALRHIRILEDCGY--PEMKISLKASDPAMMIEAYRML
A----DQVEYSFHLGVTEAGTPTAGTIKSAVGLGTLLAEGIGDTIRVSLAADP----VEE
VRVGIEILKALGLRKQGLTFVACPSCGRADVDLVK-LARDAE------ERLKGVTE----
-----------EVHVAVMGCEVNGPGEARAADIGVA----GGKGI---GLIFRKGEVVRK
VP-EAQI---IEALWEEVERFIAEKQAARGPEVQD-------------------------
------------------------------
>WP_129171503.1_Candidatus_Marinimicrobia-root-root-root-root-Candidatus_Marinimicrobia_bacterium WP_129171503.1 flavodoxin-dependent (E)-4-hydroxy-3-methylbut-2-enyl-diphosphate synthase [Candidatus Marinimicrobia bacterium]
--------------M---------------------------------------------
------------------------------------------------------------
----------DNTKPIVRRKTRQVMVG----NVPIGGDAPIPVQSMITAKTEDVEAVVRE
VERLEEAGCQIIRITVPDEEAAKALAKIKKRMT------VPLVADIHFNYRMALAAVDA-
--GADKIRINPGNIGK----RERVEKVLDKVKAAGLPIRIGVNAGSLEKDLLDKY-G---
-------------YPTAQAMVDSAIRHVKICKEFGF--NDIIVSLKSSDVRLMIDSYRLF
S----EQFDYPLHLGVTEAGPTKTGTIKSAVGIGALLSEGIGDTIRVSLTDDP----VEE
VRVGYELLKSLGLASRGVTLIACPTCGRLEVNLFK-IASEME------EKLKTIKT----
-----------PMSIALMGCAVNGPGEATHADMGIA----FGKGE---GLIYKHGKKIGK
VS-ESKA---IDELLALIEEEENKANGPG-------------------------------
------------------------------
>PHX90301.1_Nitrospirae-root-root-root-root-Nitrospirae_bacterium PHX90301.1 4-hydroxy-3-methylbut-2-en-1-yl diphosphate synthase [Nitrospirae bacterium]GBL39301.1 4-hydroxy-3-methylbut-2-en-1-yl diphosphate synthase [Nitrospirae bacterium]GDX88480.1 4-
--------------M---------------------------------------------
------------------------------------------------------------
--------------HITRRKTRQIQVG----KLKIGGDAPISVQSMCSTDTRDVAATVEQ
IRQLEAAGCEVIRVAVPDDAAAAVLPQIKAAMT------VPLIADIHFDHRLAVKAAEV-
---VDCVRINPGNIGA----WWKVEEVIKAVSERGIPLRIGVNGGSLERPLLDKY-G---
-------------WPSPEALAESALNAVHALEDVGF--TNMKVSLKASDVHHAIDAYWLF
A----HQSDYPLHIGITEAGTAMTGAVKSTMGLGYLLSQGIGDTLRVSLAADP----VEE
VKVGFEILKSLELRHRGINVIACPTCGRVEIDVVK-LANELE------KKLGHIKT----
-----------PLNVSVLGCVVNGIGEGKEADIGIA----GGEGK---GILFKKGKLVRK
VP-IEEL---MDTLIQEVEQMAKEKEAEGNGESVVPS---------------NEGWEPMS
PPSDEPSTLGKEIPVLPNR-----------
>TLY25048.1_Nitrospirae-root-root-root-root-Nitrospirae_bacterium TLY25048.1 flavodoxin-dependent (E)-4-hydroxy-3-methylbut-2-enyl-diphosphate synthase [Nitrospirae bacterium]
--------------M---------------------------------------------
------------------------------------------------------------
--------------FIKRRKTRQIRAG----NVPIGGGAPIVVQSMTTPDTADVQATVEQ
IHQLEQAGCEIARVTVNTPEAAKALPAIKKQTM------IPIIADIHFDHRLALKAAEV-
---VDCVRINPGNIGA----WWKVEEVVKAVRERNIPLRIGVNGGSLERELLAKY-G---
-------------YPTAEALAESALNAVHALEDIGF--TNMKVSLKASDVHLMVDAYRLF
A----LQSDYPLHLGVTEAGTLLTGSIKSSIGIGMLLADGIGDTIRVSLAADP----VEE
VKVGFEILKALELRHRGVNVIACPTCGRVEIDVVR-LANEIE------KRLGHVRV----
-----------PLTVSVLGCVVNGIGEGKEADIGIA----GGEGH---GILFKEGKLVRK
VK-SEDL---METLLAEIEISAKEREAVSSDNGDNGHD--------------GQPETPPK
KAPAQSASAKKNIPIIKV------------
>OGB87228.1_root-root-root-root-root-candidate_division_WOR-1_bacterium_RIFCSPHIGHO2_02_FULL_45_12 OGB87228.1 4-hydroxy-3-methylbut-2-en-1-yl diphosphate synthase [candidate division WOR-1 bacterium RIFCSPHIGHO2_02_FULL_45_12]OGC06109.1 4-hydroxy-3-methy
------------------------------------------------------------
------------------------------------------------------------
--------------MNTRKKTKKVKVG----NLEIGGGSPITVQSMTKTDTSDIDTTVKQ
IHALEKAGCQIVRCAVPDKAAAEALKEIKKQIN------IPLVADIHFNHMYAVMAAEA-
--GVDKLRINPGNLGD----PDKIKAVVDAAKDHQIPIRVGVNSGSLEPKIKQKFHG---
-------------HVTAEGLVKSALNNIHILEKLNF--TDIVVSIKATSVPMTISAYQMI
A----KKINYPLHVGITEAGIPRVGSIRSAAGLGAILSQGIGDTIRVSLTSDP----LEE
IRVGYEILKALQLVYHGVTVISCPTCGRSDIDVIK-IATEIE------ERTKNIKQ----
-----------PLTIAIMGCEVNGPGEAADADVGLA----GGRGV---GLIFREGQVVRK
VP-EAEM---IEALMDEIESLAIN------------------------------------
------------------------------
>WP_072908895.1_Proteobacteria-Deltaproteobacteria-Desulfuromonadales-Desulfuromonadaceae-Malonomonas-Malonomonas_rubra WP_072908895.1 flavodoxin-dependent (E)-4-hydroxy-3-methylbut-2-enyl-diphosphate synthase [Malonomonas rubra]SHJ42226.1 4-hydroxy-3-me
------------------------------------------------------------
------------------------------------------------------------
----------------MRRKSRQIKLG----GLAIGGDAPISVQSMCNTDTRNVPATLAQ
IADLEKAGCEIVRCAVPDQQAADCLGEIRQGCN------IPLVADIHFDYKLALTAVEQ-
--GVDCLRLNPGNIGE----RWKVEEVVAACRERQVPIRIGVNGGSLEKELLEKY-G---
-------------HPTPEAMAESALGHIRILEDLNY--QEIKVSLKASDVRRTVEAYWRL
A----TQVDYPLHIGITEAGTTWSGTIKSAVGLGSLLYEGIGDTLRVSLTGDP----VEE
VRVGFEILKSLELREHGPVFVSCPTCGRCEIDLIE-IAEEVE------QRLQDLPK----
-----------PLTIAVMGCVVNGPGEAREADLGIA----GGKGQ---GLLFCKGEVLRK
VP-QNEL---ADALVAEAWKMVEG------------------------------------
------------------------------
>OGI32458.1_Candidatus_Moranbacteria-root-root-root-root-Candidatus_Moranbacteria_bacterium_RIFOXYA12_FULL_35_19 OGI32458.1 4-hydroxy-3-methylbut-2-en-1-yl diphosphate synthase [Candidatus Moranbacteria bacterium RIFOXYB12_FULL_35_8]OGI33269.1 4-hydroxy-
------------------------------------------------------------
------------------------------------------------------------
---------------MKKYISSVVKVG----PYKLGGNNPVRVQSMCNTDTRDVKATVKQ
ILALEKVGCEIVRVAVLDMEAARAISKIKKQIH------IPLVADIHFDYKLALEAVAQ-
--GIDKIRINPGNIGS----EEKVKAVVMACKKKKIPIRIGINGGSLEKEILKKYKN---
-------------KVTAEGMVESAMRHIKILERYNF--KDILISLKASDIKRTVEAYRLL
S----KKVNYPLHIGVTEAGTIFRGTIMSSIGLGILLYDGIGATLRVSLTADP----VEE
IGVAWEILKSLEKRKKGVTVTSCPTCGRTQIDLIN-LAKKVE------EAVKNMNK----
-----------DIHIAVMGCVVNGPGEAREADIGVA----GGKGM---GAIFVKGKVIKS
VK-EDQI---LSALLEEIEKIK--------------------------------------
------------------------------
>OGW65734.1_Nitrospirae-root-root-root-root-Nitrospirae_bacterium_RIFCSPLOWO2_01_FULL_62_17 OGW65734.1 4-hydroxy-3-methylbut-2-en-1-yl diphosphate synthase [Nitrospirae bacterium RIFCSPLOWO2_02_FULL_62_14]OGW67771.1 4-hydroxy-3-methylbut-2-en-1-yl diphos
--------------M---------------------------------------------
------------------------------------------------------------
--------------HITRRKTRQIKVG----KIKIGGDAPIAVQSMCSTDTRDIKATVEQ
IRQLETAGCEVIRVAVPDMDAAAALPRIKAQMT------VPLIADIHFDHRLALEAAKV-
---VDCVRINPGNIGA----WWKVQEVIKAVNERGVPLRIGVNGGSLERPLLDKY-G---
-------------WPSPEALAESALNAVHALEDEGF--TNMKVSLKASDVKHAVDAYWMF
A----MQSDYPLHIGITEAGTVMTGAVKSAIGLGWLLSQGIGDTLRVSLAADP----VEE
VKVGFEILKSLELRHRGINVIACPTCGRVEIDVIR-MANELE------KKLSHIKA----
-----------PLNVSVLGCVVNGIGEGKEADIGIA----GGEGV---GILFKKGKLVRK
VP-IDQL---MDVLIPEVELMAKEKEAEEANGGSAPAPGHDDNGLS--------EWMQSQ
QASDRPSTLSREIPVLPNK----------R
>OGW06910.1_Nitrospinae-root-root-root-root-Nitrospinae_bacterium_RIFCSPLOWO2_02_39_17 OGW06910.1 4-hydroxy-3-methylbut-2-en-1-yl diphosphate synthase [Nitrospinae bacterium RIFCSPLOWO2_02_39_17]
------------------------------------------------------------
------------------------------------------------------------
----------------MRRKSRVITLG----NLKIGGDAPVSVQSMTNTDTRDVKATLNQ
IKKLEDAGCELIRVAVPDMDAAERLGEIKKGIK------IPLIADIHFDYRLALRAIKE-
--GIDGLRVNPGNIGD----KWKVKEVVVAAKDKGISIRIGVNAGSLDKDLWEKY-G---
-------------GHTAEAMVESAMMHISILEDINF--EQIKISLKASDIERTVDAYRIL
S----KKVDYPFHIGISEAGTCFSGTIKSAIGIGILLNEGIGDTLRISLTADP----VEE
VKVGFEILKALRIRQTNPEVISCPTCGRCEIDLES-IALKVE------DAVRSLKN----
-----------PIRIAVMGCVVNGPGEAREADLGVA----GGKGV---GLIFRKGKIVKK
VK-EEEI---FDALLDEAKKMNK-------------------------------------
------------------------------
>WP_144015690.1_Firmicutes-Clostridia-Clostridiales-Peptostreptococcaceae-Criibacterium-Criibacterium_bergeronii WP_144015690.1 flavodoxin-dependent (E)-4-hydroxy-3-methylbut-2-enyl-diphosphate synthase [Criibacterium bergeronii]TRW28002.1 flavodoxin-dep
------------------------------------------------------------
------------------------------------------------------------
--------------MINRKPTKKINCG----NLSIGGNSPIIIQSMTNTKTKDVDATIEQ
ILRLENEGCQLVRSSIPDLESARAISRIKNKIH------IPIVADIHFDYKLALEVAEN-
--GIDALRINPGNIGS----DERVKEVAKKAKQYNLPIRVGVNMGSLEKNIEKQF-A---
--------------RTPHAMVESALYNIKLLEKYDF--YDIVISMKASNIIDTIKAYEEF
A----SISDYPLHVGITESGTKTSGTVKSSMGIGYLLLNGIGDTIRVSLTADP----VEE
IKVAKLILQNIGY-SYGPQIISCPTCARTQIDLIG-LAEKVE------TEFKNSNK----
-----------NISIAVMGCIVNGPGEAKDADVGIA----GGKGE---ALLFKKGEIIKK
VK-EQDI---IPELKKLIEQI---------------------------------------
------------------------------
>WP_069645627.1_Firmicutes-Bacilli-Lactobacillales-Enterococcaceae-Enterococcus-Enterococcus_ureasiticus WP_069645627.1 flavodoxin-dependent (E)-4-hydroxy-3-methylbut-2-enyl-diphosphate synthase [Enterococcus ureasiticus]OEG11771.1 4-hydroxy-3-methylbut-
--------------M---------------------------------------------
------------------------------------------------------------
------------GELTHRKNTRQVKVG----DLTIGGNDELFIQSMCTTKTHDIEGTVAQ
IKRLEDAGCQIVRVAVPDDAAAEALGAIKSQIS------IPLVADIHFDYRLALKAIEQ-
--GVDKIRINPGNIGR----KDRVEKVVTACKSKGIPIRIGVNAGSLEKKFLQQY-G---
-------------YPTAEAMVASAVEHIKILEDLEF--YDIIVSLKASDVNLAIEAYTLA
A----QTFDYPLHLGITEAGTKFSGGMKSAAGLGALLSRGIGNTCRVSLSADP----VEE
IKVAKEVLKAFGLASNAATLISCPTCGRIEIDLIP-IANEIE------EYIEKIKA----
-----------PIKVAVLGCAVNGPGEAREADIGIA----GGHGK---GMLFKKGKIIRT
VP-EEIM---VDELKKEVDSLAAAYARGEKI-----------------------------
------------------------------
>WP_096401758.1_Fusobacteria-Fusobacteriia-Fusobacteriales-Fusobacteriaceae-Fusobacterium-Fusobacterium_varium WP_096401758.1 flavodoxin-dependent (E)-4-hydroxy-3-methylbut-2-enyl-diphosphate synthase [Fusobacterium varium]BBA50190.1 4-hydroxy-3-methylbu
------------------------------------------------------------
------------------------------------------------------------
-----------------MRVTREVKVG----NIIIGGDNNIVIQSMTNTITSDTEATVAQ
IKKLENAGCQLVRMTINNMEAAEAIKEIKKRVS------IPLAADIHFDYKLAIAAMEN-
--GIDKLRINPGNIGT----DENVTKVVKKAKEKNIPIRIGVNSGSLEKEILKKY-G---
-------------SPTADAMVESAMYHISLLEKNNF--HDIIVSLKSSNVKMMIEAYRKI
S----KKVDYPLHLGVTEAGTAFQGTIKSSIGIGALLLDGIGNTIRVSLTEDP----VEE
IKVAKEILKVLGLMETGIEIISCPTCGRTEIDLIG-LAKKVE------KEFEKENR----
-----------KIKIAVMGCVVNGPGEAREADYGVA----GGKGE---GVLFKKGQIVKK
VK-ESEI---LIELKKLIMEDEKNEGKVSD------------------------------
------------------------------
>OGI28876.1_Candidatus_Moranbacteria-root-root-root-root-Candidatus_Moranbacteria_bacterium_RIFOXYA1_FULL_44_7 OGI28876.1 4-hydroxy-3-methylbut-2-en-1-yl diphosphate synthase [Candidatus Moranbacteria bacterium RIFOXYA1_FULL_44_7]OGI33403.1 4-hydroxy-3-m
------------------------------------------------------------
------------------------------------------------------------
---------------MKRRKTRKIEIG----KIFIGGDAPVAVQSMANTKTADVAGTVAQ
IKRLEKAGCEIIRVAVPDMAAAKALGKIKSKIN------IPLVADIHFAYQLALEAVKQ-
--GVDKLRINPGNIGS----QDKVERVVKACQKKKIPIRIGVNAGSLEKDILAKHKD---
-------------KVTAAGMVESAMRHIRILEKLKF--RDIAVSLKASDIERTVESYKLL
N----RKVGYPLHLGITEAGTIFRGTIMSSVGIGHLLYSGIGDTIRISLTADP----VEE
VKVAWEILRSLGIRKKGVTVTSCPTCGRTEIDLIR-LACQVE------KLVADVEK----
-----------DIHVAVMGCIVNGPGEAREADLAVV----GGKGV---GLICKKGVILRK
VE-EKNI---LKEFMKELNNFK--------------------------------------
------------------------------
>PIP81049.1_Proteobacteria-Gammaproteobacteria-root-root-root-Gammaproteobacteria_bacterium_CG22_combo_CG10-13_8_21_14_all_40_8 PIP81049.1 4-hydroxy-3-methylbut-2-en-1-yl diphosphate synthase [Gammaproteobacteria bacterium CG22_combo_CG10-13_8_21_14_all_4
--------------M---------------------------------------------
------------------------------------------------------------
----------HPSHWVTRRKSRQIKVG----NVLIGGDAPISVQSMTNTDTCNVEATVQQ
VQQIVAAGADIVRISIPTMDAAEAFKEIRKRVT------TPLVADIHFNYRIALKVAEY-
--GVDCLRINPGNIGN----EARVRSVVDAARDRGIPIRIGVNAGSLEKDLQEKY-G---
-------------EPTPEALVESAFRHIDYLDKLDF--QDYKISLKASDVYMTVAAYRIL
A----QQIDQPLHLGITEAGGLRAGAVKSAVGLGMLLAEGIGDTIRVSLAANP----VEE
IKVGYDILKSLNLRKRGVNLIACPSCSRQEFDVIK-TVNALE------ERLEDIVE----
-----------PIDVAVIGCVVNGPGEAKEVTIGLT----GGRSR---SLLYENGEMSQR
ID-NEDI---VDQIEKKIRAKIALQIKLRGDKTKNLPEIDTVTSFQ--------------
------------------------------
>KKR21064.1_Candidatus_Moranbacteria-root-root-root-root-Candidatus_Moranbacteria_bacterium_GW2011_GWA2_39_41 KKR21064.1 4-hydroxy-3-methylbut-2-en-1-yl diphosphate synthase [Candidatus Moranbacteria bacterium GW2011_GWA2_39_41]
------------------------------------------------------------
------------------------------------------------------------
---------------MKNRKTRVVKIG----NLLLGGDNPVRIQSMCNTDTRDVRATVKQ
ILALEKKGCEIVRVAVLDMAAAKAIGKIKKQIH------IPLVADIHFDHKLALEAVAQ-
--GIDKIRINPGNIGS----VEKVKAVVSACKKKKIPIRIGVNAGSIEQNLLNKY-G---
--------------ATPKAAVESAMRHVKILEKLNF--KDILISIKFSNVPQMVEAYEML
A----KKVDYPLHLGVTEAGTIFNGSIRSAIGIGILLHEKIGATFRVSLTADP----VEE
IDTCWAILQSLGLRRRGPEMISCPTCGRTQIKLIE-LANAVE------KELSKIKT----
-----------PIKVAVMGCVVNGPGEAREADIGVA----GGQGM---GAIFAKGKVIKS
VK-EKDI---LPALMKEIKKLDKELKK---------------------------------
------------------------------
>WP_144440410.1_Firmicutes-Limnochordia-Limnochordales-Limnochordaceae-Limnochorda-Limnochorda_pilosa WP_144440410.1 flavodoxin-dependent (E)-4-hydroxy-3-methylbut-2-enyl-diphosphate synthase [Limnochorda pilosa]
--------------MAEADREQHPGSQAHRSRSDSCVVRGSSWHHSPREGGRLPQSPVLR
PRSFVIDWLLGARCASPRGGTRVTRNDRWSRPGAIWPPLAPPARRNPEAAPGAEEAAADL
PEPAPETNPWAHLERPRRRPTPPVRVG----DVVIGGSHPVVVQSMTNTETADAEATARQ
VVELSRAGSELVRITVNTDEAAQAVPRIVQRVRAEGVR-VPVVGDFHYNGHLLLTRFPAC
AEALDKYRINPGNVGT-KHRDENFARIIQVARDRGKPVRIGVNWGSLDQQLLTSL-MEDN
ARRE--R-PWSARAVTLEAMVQSALRSARLAEELGLPHDQIVLSAKVSAAPDLIAVYRRL
A----ELSDYPLHLGLTEAGMGLPGIVASAAALAPLLTAGIGDTIRVSITPEPGGDRTEE
VRVAQQILQALGLRTFTPQVTACPGCGRTTNSFFQEMARDIQ------AYLQEQLP----
AWRER-YSGVEELKVAVMGCVVNGPGESRHADVGISLPGSAEEPK---APVYVDGRLRTT
LQ-GDDI---VPRFIELLNEYVETRFGRKAEPARR-------------------------
------------------------------
>WP_154438104.1_Firmicutes-Tissierellia-Tissierellales-Tissierellaceae-Tissierella-Tissierella_sp._DSM_105185 WP_154438104.1 flavodoxin-dependent (E)-4-hydroxy-3-methylbut-2-enyl-diphosphate synthase [Tissierella sp. DSM 105185]MST99986.1 flavodoxin-depe
------------------------------------------------------------
------------------------------------------------------------
---------------MNRKKTKVIKVG----DILIGGDNPISIQSMTNTLTKDITSTVAQ
IKRLENAGCDIIRSAITDLEDAKAIAEIKKQIN------IPMIADIQYDYRLALESIKY-
--GIDGLRLNPGNIGS----LDRVREVVKACKEKDISIRVGVNAGSLKQEFLDKY-Q---
-------------GVNENSMVYSALEQIRLLEEMDF--YDIKISLKASNVPLTVRAYEKM
S----NIVDYPLHLGITEAGPLWRGTIKSSVGIGTLLSMGIGDTIRISLTGDP----VEE
VKVGREILKSLNLLNEGLEIISCPTCGRTNIDLIN-IVEEAE------KRLEGINK----
-----------HIKVAIMGCAVNGPGEAREADIGIA----GGKGE---GLIFRKGEIIKK
VK-EEEL---LNELLKEIEKL---------------------------------------
------------------------------
>WP_046444649.1_Firmicutes-Clostridia-Clostridiales-Catabacteriaceae-Catabacter-Catabacter_hongkongensis WP_046444649.1 flavodoxin-dependent (E)-4-hydroxy-3-methylbut-2-enyl-diphosphate synthase [Catabacter hongkongensis]KKI49640.1 1-hydroxy-2-methyl-2-(
------------------------------------------------------------
------------------------------------------------------------
------------------MKTREVNVG----GVCIGGKNPIAIQSMTNTDTKDARATIAQ
IKELEKAGCEIVRCAVYDEECAAALREVREQIS------IPLVADVHFDAMVAVAAIEN-
--GVDKIRINPGNIGG----ADKIALVVDAAKAHHIPIRVGANAGSLSKEMLERF-G---
-------------GPTAQALVESAINNIRILERAHF--EDIVVSIKSSNVPVCVEAYRSI
S----RKVNYPLHLGVTEAGTYKMAVIKSSIALGALILDGIGDTIRVSITGDP----VQE
IYAAKDILKSCGLRETGVEIISCPTCGRCTIDIEK-IAANVE------RFTQNIDI----
-----------PIKIAVMGCAVNGPGEAREADIGIA----GGRGE---GLLFSHGKVIKK
VD-EFDI---LPELRRMILELVDERKNEK-------------------------------
------------------------------
>WP_066086607.1_Firmicutes-Clostridia-Clostridiales-Lachnospiraceae-Anaerotignum-Anaerotignum_neopropionicum WP_066086607.1 flavodoxin-dependent (E)-4-hydroxy-3-methylbut-2-enyl-diphosphate synthase [Anaerotignum neopropionicum]
------------------------------------------------------------
------------------------------------------------------------
-------------------MTKEVQVG----HIKIGGQNPIVLQSMCNTDTRDVAATVKQ
ILQLEEAGCELVRVAILDMEAANAVEEIKKQIH------IPLVADIHFDYKLALRVMDL-
--GIDKVRINPGNIGE----ESRIRQVVEKAKEKKIPIRIGVNSGSLEKDLIQKH-G---
-------------GVTPRGLVESALRHVKILEKYDF--FDIVVSIKASDVLFSLEAYKIL
S----ETIDYPIHVGITEAGTVYGGTIKSAVGIGAILAAGIGDTLRVSLTGNP----VEE
IRAGKEILKSLGLRKFGIEFISCPTCGRTQIDLIS-IANEVE------RLCQGIDK----
-----------NIKVAVMGCVVNGPGEAREADVGIA----GGKGE---GLLFKKGEIIKK
VR-EDEL---VSALMEEIEKY---------------------------------------
------------------------------
>PYM33156.1_Candidatus_Rokubacteria-root-root-root-root-Candidatus_Rokubacteria_bacterium PYM33156.1 4-hydroxy-3-methylbut-2-en-1-yl diphosphate synthase [Candidatus Rokubacteria bacterium]
------------------------------------------------------------
------------------------------------------------------------
--------------MTPRRKTKQIQLG----SLKVGGDAPITVQSMTKTDTRDVQATLLQ
IWALEAAGCDIVRCAVPVREAAERLGEIKRQIR------IPLVADIHFNYKLALIALEQ-
--GVDGLRLNPGNIGG----TAFVQEVVNLAKERRIPIRIGVNGGSLEKDLLAKY-G---
-------------GPTAQGMVESALRHIRILEDCHY--PEMKISLKASDPVMMIEAYRML
A----DQVEYPFHLGVTEAGTPGVGTIKSAIGLGTLLAEGIGDTIRVSLSADP----TEE
VKVGIDILKALGLRKGGLTFVACPSCGRADVDLVK-LAKEVE------DEFKGLNE----
-----------EIHIAVMGCEVNGPGEARAADIGVA----GGKGI---GLIFKRGAVIRK
VP-EREI---VQAMREEVQTFLEERRAEALLSPPVD------------------------
------------------------------
>WP_072211682.1_Candidatus_Kryptonia-root-root-root-Candidatus_Kryptobacter-Candidatus_Kryptobacter_tengchongensis WP_072211682.1 unnamed protein productCUU04359.1 4-hydroxy-3-methylbut-2-en-1-yl diphosphate synthase [Candidatus Kryptobacter tengchongens
------------------------------------------------------------
------------------------------------------------------------
--------------MINRRKSRKIYVG----SVPIGGDAPISVQSMTKTKTEDVKATLKQ
IYQLAEAGCDIVRVAVPNKEAAEALPEIVKASP------IPVVADIHFNHIFALKAIEA-
--GVAKVRINPGNIGS----KERIKQVLKSAKERGIPIRIGVNSGSLEKDLLEKY-G---
-------------YPTAEALFESAMRHVEICEEFGF--SDIVISVKSTDVQLMIEAYRLI
A----SRTDYPLHLGVTEAGPFFSGTIKSAVGIGTLLAEGIGDTIRVSLTDDP----VKE
VEVGREILRSLGLASRNVEIIACPTCGRLEVDLFK-IVNELQ------DKLRNVKK----
-----------PVKVAVLGCVVNGPGEASEADIGVA----CGKGV---GILYRNGEVVRR
VK-EEEI---VQAVIEEVEKFNSNGR----------------------------------
------------------------------
>WP_027396395.1_Firmicutes-Negativicutes-Selenomonadales-Selenomonadaceae-Anaerovibrio-Anaerovibrio_lipolyticus WP_027396395.1 flavodoxin-dependent (E)-4-hydroxy-3-methylbut-2-enyl-diphosphate synthase [Anaerovibrio lipolyticus]
------------------------------------------------------------
------------------------------------------------------------
--------------MIKRKETRQIHIG----NVAIGGGAPISVQSMTNTKTTDTESTVAQ
INALQAAGCDIVRLAVPDMDAALNLGNIIKKVN------VPLVADIHFDYRLALEAINQ-
--GISALRLNPGNIGG----EANVKAVVAEAKRNNIPIRIGVNAGSLDKKLLTKY-G---
-------------GVTAEALVESAMEHVRILEAQDF--YDMKISLKAHDVPLTLAAYQLM
S----ETVDYPLHLGITEAGTARTGMIKSAVGIGALLAQGIGDTFRISLTGDP----VVE
VKVANEILKSLGMREYGPTLISCPTCGRTSIDLAG-IADEVD------KRLQEITK----
-----------PISVAVMGCVVNGPGEAKGADVGIA----GGNGE---GLVFRKGEIIRK
VK-ETEL---VEELFKEIDNILQED-----------------------------------
------------------------------
>TMB56632.1_Chloroflexi-root-root-root-root-Chloroflexi_bacterium TMB56632.1 flavodoxin-dependent (E)-4-hydroxy-3-methylbut-2-enyl-diphosphate synthase [Chloroflexi bacterium]
------------------------------------------------------------
------------------------------------------------------------
--------------MTERRQTPTVDVG----GVLVGSAHPIVVQSMTNTDTADADATAIQ
VAQLAHAGSELVRVTVNNDEAAKAVPLIREKLDGLGVG-VPIIGDFHYNGHLLLTRYPEC
AAALAKYRINPGNVGT-KRRDEQFRQIVEVAIANGKPVRIGVNWGSLDQQLLTEL-MDAN
AALA--E-PRDSRAVMIEAMLESAVRSARLAEETGLDHDRIILSAKVSGVQDLVEVYARL
A----EACDYPLHLGLTEAGMGSRGIISSTAALAILLQRGIGDTIRVSLTPAPGGDRTEE
VQIAQQVLQSLGLRSFTPQVSACPGCGRTTSVFFQEMARDIG------TYLREQMP----
LWREA-HPGVEELKVAVMGCVVNGPGESKHADIGISLPGTFEEPV---APVFVDGKLRTT
LR-GDEI---VPRFLEILDEYVDRRYPTPVGAGN--------------------------
------------------------------
>WP_135191612.1_Proteobacteria-Betaproteobacteria-Burkholderiales-Oxalobacteraceae-Massilia-Massilia_sp._ONC3 WP_135191612.1 flavodoxin-dependent (E)-4-hydroxy-3-methylbut-2-enyl-diphosphate synthase [Massilia sp. ONC3]TFW28599.1 flavodoxin-dependent (E)
--------------MTSSH-----------------------------------------
------------------------------------------------------------
-LPIP-------SGPLARRASRKVLVAHGKRQVWVGGDAPVVVQSMTNTDTADVIGTAIQ
VKELARAGSEIVRITVNTPEAAAAVPAIREQLDKMDVD-VPLVGDFHYNGHLLLRDYPEC
AQALSKYRINPGNVGQGAKRDTQFAQMIEIAIKHDKPVRIGVNWGSLDQSLLARI-MDEN
AARA--E-PWSAQAVMYEALITSAIENAVRAEEIGLPRDKIILSCKVSGVQDLIAVYREL
A----KRCDYPLHLGLTEAGMGSKGIVASTAALSVLLQEGIGDTIRISLTPEPGGDRTKE
VVVAQEILQTMGLRKFTPMVIACPGCGRTTSTVFQELADNIQ------SYLREQMP----
EWKKA-YPGVEAMNVAVMGCIVNGPGESKHANIGISLPGTGESPA---APVFVDGQKFAT
LR-GERI---VEEFQSIVFDYVKKNYGSENVA----------------------------
-------------PLS--------------
>WP_047758076.1_Firmicutes-Bacilli-Bacillales-Bacillaceae-Geobacillus-Geobacillus_thermoleovorans WP_047758076.1 MULTISPECIES: flavodoxin-dependent (E)-4-hydroxy-3-methylbut-2-enyl-diphosphate synthase [Geobacillus]AWO75404.1 flavodoxin-dependent (E)-4-h
--------------M---------------------------------------------
------------------------------------------------------------
------------GEIIHRSKTRPVRVG----PLTIGGSNEVIIQSMTTTKTHDVEATVAQ
IHRLEEAGCQIVRVACPDERAAAAIPEIKKRIN------IPLVADIHFDYKLALKAIEG-
--GVDKIRINPGNIGR----REKVEAVVKAAKERGVPIRIGVNAGSLEKRILEKY-G---
-------------YPTADGMVESALYHIRILEELDF--HDIIVSLKASDVRLAIEAYEKA
A----RTFDYPLHVGITEAGTLFSGTIKSAVGLGAILSKGIGNTIRVSLSADP----VEE
VKVAREILKTFGLASNAATLISCPTCGRIEIDLIR-IANEIE------DYIAKIQA----
-----------PIKVAVLGCAVNGPGEAREADIGIA----GARGE---GLLFRHGKIVRK
VP-EEQM---VEELKKEIDKLAEEYFAKQKENKAALKGSAAQ------------------
------------------------------
>PYN60392.1_Candidatus_Rokubacteria-root-root-root-root-Candidatus_Rokubacteria_bacterium PYN60392.1 4-hydroxy-3-methylbut-2-en-1-yl diphosphate synthase [Candidatus Rokubacteria bacterium]
------------------------------------------------------------
------------------------------------------------------------
--------------MITRRKTRQLQLG----NVKVGGGAPITVQSMTKTDTRDVQATLLE
IWSLEAAGCDIVRCAVPVREAAEKLGEIRRQIR------IPLVADIHFNYKLALIALEQ-
--GVDGLRLNPGNIGG----KQFVQEVVNLAKDKRIPVRIGVNAGSLEKDLLAKY-N---
-------------GPTPEGMVESALRHIRILEDCNY--PEMKVSLKASDPRMMIEAYRML
A----DQVEYPFHLGVTEAGTPGVGTIKSAVGLGALLSEGIGDTIRVSLSADP----TEE
VRVGIDILKSLGLRKGGLTFVSCPSCGRADVDLVK-LAKEVE------DEFRGLNE----
-----------EIHIAVMGCEVNGPGEARAADIGVA----GGRGI---GLIFKGGAVIRK
VA-EKDI---VTTMREEVDKFIAERRAAKAAAVPD-------------------------
------------------------------
>WP_071520887.1_Firmicutes-Clostridia-Thermoanaerobacterales-Thermoanaerobacteraceae-Moorella-Moorella_thermoacetica WP_071520887.1 flavodoxin-dependent (E)-4-hydroxy-3-methylbut-2-enyl-diphosphate synthase [Moorella thermoacetica]OIQ08822.1 4-hydroxy-3-
--------------M---------------------------------------------
------------------------------------------------------------
--------------PGRRRPTRRIQVG----KVAIGGGAPISVQSMTNTDTRDVTATVAQ
IRRLAAAGCEIVRLAVPDQEAARALAKIKAQVE------IPLIADIHFDYRLALAALEA-
--GVDGLRLNPGNIGG----PERVKAVVKEAAARRVPIRIGVNAGSLEKEALAAH-G---
-------------GVTAEAMVASALKHIRLLEDLDF--REIKVSLKASEVPLMLAAYRLM
A----EKVDYPLHLGVTEAGRGLEGAVKSAVGIGILLAEGIGDTIRVSLTGDP----VQE
VIAGFAILRALGLRQQGIELISCPTCGRCQLDLDA-VAARVQ------EELRGIKQ----
-----------PLKVAVMGCAVNGPGEARQADVGIA----GGPGF---GLLFRHGRPVRK
VK-EEDL---ARALVEEVKRLAAERREQG-------------------------------
------------------------------
>WP_143123732.1_Firmicutes-Bacilli-Bacillales-Thermoactinomycetaceae-Thermoactinomyces-Thermoactinomyces_sp._DSM_45892 WP_143123732.1 flavodoxin-dependent (E)-4-hydroxy-3-methylbut-2-enyl-diphosphate synthase [Thermoactinomyces sp. DSM 45892]SDY70354.1 4
------------------------------------------------------------
------------------------------------------------------------
--------------MYHRSETRPVKVG----NIQIGGNDQVVIQSMTTSKTHDIPKVVAE
INRLAEAGCQIVRVAVPDQRAADAIKEIKKEIT------VPLVADIHFDYKLALKAIEG-
--GIDKIRINPGNIGR----REKVEAVVKAAKERGIPIRIGVNAGSLEKRILDKY-G---
-------------YPTAEGMVESALYHIGILEDLDF--QDIIVSLKASDVRLAIEAYQKA
A----TAFRYPLHLGITESGTLFSGTVKSSAGLGAILSQGIGSTMRISLSADP----VEE
VKVARELLKTFGLAANAATLISCPTCGRIEIDLIS-IANEVE------EYISNIQA----
-----------PIKVSVLGCAVNGPGEAKEADIGIA----GARGE---GLLFRHGEIIRK
IP-EKEM---VAELKKEIDKLAEEHKRKQEAALNV-------------------------
------------------------------
>EQB64302.1_candidate_division_Zixibacteria-root-root-root-root-candidate_division_Zixibacteria_bacterium_RBG-1 EQB64302.1 4-hydroxy-3-methylbut-2-en-1-yl diphosphate synthase [candidate division Zixibacteria bacterium RBG-1]
------------------------------------------------------------
------------------------------------------------------------
--------------MTIKKKTKVVQIG----KVKVGGENPVAVQSMCSTDTRDVATTVTQ
IHEMEKAGCEIVRVAVPDMPAALALGEIKKQIT------IPLVADIHFDYRLAIEAAKQ-
--GVDKLRINPGNIGG----KEKIKQVVDIAKEKNIPIRVGVNQGSVEKDLLDKY-G---
-------------HPTPEALVESALRNVGHLEEFGF--DQMIVSLKASDPKDMIDAYSIF
S----EKSDYPLHLGVTEAGPVFTGTIRSAVAMGSLLYRGIGDTLRVSLTGDV----VEE
VKVGWEILKSLGLRVKGPTLISCPTCGRIEVDLMN-LIKDIE------KAIETVQK----
-----------PVKISVMGCVVNGPGEAREAPIGVI----GGKGV---LMLTRHGKIVKR
LK-EHEL---VDALIEEINAYNPATNSFETPLQN--------------------------
------------------------------
>WP_160828334.1_Proteobacteria-Betaproteobacteria-Nitrosomonadales-Nitrosomonadaceae-Nitrosomonas-Nitrosomonas_sp._JL21 WP_160828334.1 flavodoxin-dependent (E)-4-hydroxy-3-methylbut-2-enyl-diphosphate synthase [Nitrosomonas sp. JL21]MXS77645.1 flavodoxin
--------------MSAN------------------------------------------
------------------------------------------------------------
------------SFLVKRRASVGVRVG----TVMVGGGAPVVVQSMTNTDTVDEAATAEQ
VAQLARAGSELVRITVNSMEAAQAVPNIRARLDEMGCH-VPLVGDFHFNGHKLLTAHPEC
AQALAKLRINPGNVGQGKKRDEQFATLIEIACKYDKPVRIGVNWGSLDQEMLARI-MDEN
AASA--N-PQDAKYVMREALITSALESAAKAEEIGLGRNRIVLSCKVSGVQDLIMVYREL
A----QRCDYALHLGLTEAGMGSKGIVASTAALAVLLQEGIGDTIRISLTPEPGGSRSRE
VIVAQEILQTMGLRAFVPLVAACPGCGRTTSTYFQELAESIQ------AYVRDEMV----
VWREQ-YEGVENMSLAVMGCVVNGPGESKHANIGISLPGSGENPV---APVFVDGQKTVT
LK-GDNI---ASEFRQIVDRYVSEKYPRKSV-----------------------------
------------------------------
>OLD78729.1_Candidatus_Rokubacteria-root-root-root-root-Candidatus_Rokubacteria_bacterium_13_1_20CM_4_70_14 OLD78729.1 4-hydroxy-3-methylbut-2-en-1-yl diphosphate synthase [Candidatus Rokubacteria bacterium 13_1_20CM_4_70_14]PYO12249.1 4-hydroxy-3-methyl
------------------------------------------------------------
------------------------------------------------------------
------------MPEHHRRRTVVVDVG----GVTVGSAHPIVVQSMTNTDTADADATAAQ
VRALHQAGSELVRVTVNNEAAAAAVPQIVAQVE------VPVIGDFHYNGHLLLTKYPQC
ARALAKYRINPGNVGA-KRRDENFRTIIEVALAHHRPVRIGVNWGSLDQQLLTEL-MDEN
ARRP--D-PLDAREVMIEAMVASAMRSAELAEECGLPHDHIILSAKVSGVQDLVDVYRRL
A----QRSDYPLHLGLTEAGMGAKGIIASAAGLAILLQEGVGDTIRVSLTPRPGGDRTEE
VQVAQQILQSLGLRSFTPQVSACPGCGRTTSTFFQEMAEQIQ------THLREQMP----
RWRAR-YPGVEALRVAVMGCVVNGPGESKHADIGISLPGTFEEPK---APVYVDGRLKLT
LK-GDTI---VADFLQLLEEYVAARYGAGVSPPAPARAAG--------------------
PA-----------PA---------------
>RMG30970.1_Proteobacteria-Gammaproteobacteria-root-root-root-Gammaproteobacteria_bacterium RMG30970.1 flavodoxin-dependent (E)-4-hydroxy-3-methylbut-2-enyl-diphosphate synthase [Gammaproteobacteria bacterium]
------------------------------------------------------------
------------------------------------------------------------
--------------MIERHPTVPVRIG----KVTIGGGAPIAVQSMTNTDTADAEATARQ
VEALARAGSELVRITVNSEAAAAAVPRIREHLDARGVD-VPLIGDFHFNGHKLLERHPAC
AEALAKYRINPGNVGRGSRRDAQFAAIVEQALRHDKPVRIGVNWGSLDQAVLARL-MDEN
ARAP--E-PLAPQALMHEALITSALESAAQAEALGLPHDRIVLSVKTSGVQDLIAVYREL
A----GRCDYPLHLGLTEAGMGVRGIVASTAALAVLLQEGIGDTLRVSLTPEPGADRTLE
VRVAREILQSMGLRAFVPRVTACPGCGRTSSTFFQELARDVQ------RYLEERMP----
EWRTR-YPGVESMKVAVMGCVVNGPGESRHADIGISLPGTGERPV---APVYEDGEKTVT
LK-GPHI---ARDFQQRLEAYVARRYGSSS------------------------------
------------------------------
>OPY59076.1_Firmicutes-Clostridia-Clostridiales-Peptococcaceae-Pelotomaculum-Pelotomaculum_sp._PtaU1.Bin035 OPY59076.1 4-hydroxy-3-methylbut-2-en-1-yl diphosphate synthase [Pelotomaculum sp. PtaU1.Bin035]
------------------------------------------------------------
------------------------------------------------------------
---------------MKRRRTKPVFVG----KVQVGGGAPVSVQSMTNTDTRDVRATISQ
IKELTDSGCEIVRVALPDLEAAEALPAILRGIN------IPLVADIHFDYRLALEAIRA-
--GVNGLRINPGNIGG----RERVEKVAAAARDYGVPIRIGVNAGSLEKELIERY-N---
-------------GITAAAMAESAMRHVKMLEEFNF--TDIKISLKSSDLILMLEAYRLL
A----DKVGYPFHIGVTEAGTVRSGTVKSAVGIGILLNEGIGDTIRVSLTGHP----LHE
VRVGYDILKALGIRKRGVELISCPTCGRTQIELIK-IAEEVE------ERLQFLDK----
-----------PLKVAVMGCVVNGPGEAREADVGIA----GGKGA---GLIFRKGKVIRK
VP-EEKL---VEELLKEVELL---------------------------------------
------------------------------
>WP_072967600.1_Firmicutes-Clostridia-Thermoanaerobacterales-Thermoanaerobacteraceae-Thermoanaerobacter-Thermoanaerobacter_uzonensis WP_072967600.1 flavodoxin-dependent (E)-4-hydroxy-3-methylbut-2-enyl-diphosphate synthase [Thermoanaerobacter uzonensis]S
------------------------------------------------------------
------------------------------------------------------------
----------------MRKITREVKIG----NKKIGGNNPILVQSMTNTDTHDIEKTIEQ
IKRLEAEGCDIIRVAVPDMKAAEAIKEIKKNIN------IPLVADIHFDYRLAIKSIEN-
--GADKIRINPGNIGR----EENIKKVVEIAKEKGIPIRIGVNSGSLEKEILHKY-K---
-------------GVTAEAVVESALKNVLILEKLGF--YDIVISLKTTNVPLTIEAYKLA
S----SKVDYPLHVGITEAGTIETGTIKSAIGIGTLLYLGIGDTIRVSLTGDP----VHE
VRVGRQILRSLGLLKEGVEVISCPTCGRTKIDLIK-LAEEVE------KRTRHIKK----
-----------PLKVAVMGCVVNGPGEAKEADIGIA----GGEGE---GIVFKKGKVYKK
VK-EEEL---VEELMKEIEKLLEEDS----------------------------------
------------------------------
>PKO81400.1_Proteobacteria-Betaproteobacteria-root-root-root-Betaproteobacteria_bacterium_HGW-Betaproteobacteria-13 PKO81400.1 4-hydroxy-3-methylbut-2-en-1-yl diphosphate synthase [Betaproteobacteria bacterium HGW-Betaproteobacteria-13]
--------------MTQSS-----------------------------------------
------------------------------------------------------------
---LI-------SAPSPRRNTRLVRIG----QVAVGAGAPVVVQSMTNTDTADILGTAMQ
VAELARAGSEMVRITVNNEEAARAVPHIRDRLLALNMD-VPLVGDFHYNGHTLLSKYPAC
AEALAKLRINPGNVGAGSKRDPQFAAIVEIACKYDKPVRIGVNWGSLDQSVLARI-MDEN
ATRA--E-PRDAGAVMREALVVSALESAAKAEEYGLDGDRIILSAKVSSVQDLIAVYRDM
A----VRCDYPLHLGLTEAGMGSKGIVGSTAALAVLLQEGIGDTIRISLTPEPGGSRTQE
VVVAQEILQTMGLRAFTPMVTACPGCGRTTSTFFQELASGIQ------NYVREQMP----
TWRDQ-YDGVENMTLAVMGCVVNGPGESKHANIGISLPGTGETPA---APVFVDGQKTVT
LR-GDNI---AAEFKAIVDDYVSTRYTRKAG-----------------------------
------------------------------
>WP_027127844.1_Fusobacteria-Fusobacteriia-Fusobacteriales-Fusobacteriaceae-Fusobacterium-Fusobacterium_perfoetens WP_027127844.1 flavodoxin-dependent (E)-4-hydroxy-3-methylbut-2-enyl-diphosphate synthase [Fusobacterium perfoetens]
------------------------------------------------------------
------------------------------------------------------------
-----------------MKNTREIKVG----NIYIGGHNPIVIQSMTNTPTEDIEKTVSQ
IKELEKVGCQLVRVTVNTEKAAEAIKYIKEKIN------IPLVADIHFDYKLALKAMEN-
--GIDKLRINPGNIGD----DEKVKLVVEKAKELNIPIRIGVNSGSIEKKILEKY-G---
-------------KVTSDGMVESAMYHVKLIEKYNY--HNIIISLKASNVGMMVEAYRKI
S----NLVDYPLHLGVTEAGTEFQGSIKSAIGIGSLLVDGIGNTIRVSLTENP----VEE
IKVAKEILKVLGLRE-GVEIVSCPTCGRTQIDLIG-LAKKVE------KEFGNIQK----
-----------NIKIAVMGCIVNGPGESKEADIGVA----GGKGE---ALLFKKGEIIKK
VK-EEEI---IPELRKMLNEIL--------------------------------------
------------------------------
>OGW52980.1_Nitrospirae-root-root-root-root-Nitrospirae_bacterium_RBG_13_43_8 OGW52980.1 4-hydroxy-3-methylbut-2-en-1-yl diphosphate synthase [Nitrospirae bacterium RBG_13_43_8]
------------------------------------------------------------
------------------------------------------------------------
--------------MVTLRKTRTIYVG----KVPVGGGHPVVVQSMTKTDTLNVEATVKQ
IGSLESMGCEIIRLAVPNMKAVKVLGSIKKSIE------IPLIADIHFDWRLALEAIKQ-
--GVDGLRINPGNIGA----KWKIKEVVTAAADKGIPIRIGINAGSLEKDLLKKY-G---
-------------HPEPQALVESAERNISILEEMNF--TNLKVSLKGSDVLTTVDAYRLF
S----GKYDYPLHIGVSEAGPPSTGIIKSSVGCGLLLSEGIGDTIRVSLTAEP----EEE
VRVAYEILKSLGLRKKGVEIVSCPTCGRCGINLRG-LATEVE------CRLRKIDR----
-----------PMKIAVMGCVVNGPGEAREADFGIA----GGKGR---GVLFRKGIIIKK
LK-ENEL---LEALLKEVKDSLNTKVP---------------------------------
------------------------------
>WP_013010182.1_Deferribacteres-Deferribacteres-Deferribacterales-Deferribacteraceae-Denitrovibrio-Denitrovibrio_acetiphilus WP_013010182.1 flavodoxin-dependent (E)-4-hydroxy-3-methylbut-2-enyl-diphosphate synthase [Denitrovibrio acetiphilus]ADD67651.1 1
------------------------------------------------------------
------------------------------------------------------------
--------------MIYRKKTRQVNVG----SVTIGGNAPVSIQSMTNTDTRNTEATISQ
IKALTDAGCEIVRCAVIDQQAAKAFRTIKDMSQ------IPVIADIHFDHKLAIAAMEN-
--GADAVRINPGNIGS----SAKVKAVVECAKANSCSIRIGVNAGSLEKDLLKKY-G---
--------------VCADSLVRSAEKHVKQLESFGF--NDIKVSLKASSVPLTYQAYKKF
S----QTSDYPLHIGVTEAGTFFAGSIKSSAGIGALLLEGIGDTFRISLTGDP----VEE
IRVGWQLLNALGIRRRGPEIISCPTCGRTEIELVK-LAEEVE------RRSANLKS----
-----------TISIAVMGCAVNGPGEAREADYGIA----GGRGV---GLIFKKGEIIKK
VS-EEMI---IDELFGILKTDNVE------------------------------------
------------------------------
>WP_110111356.1_Firmicutes-Bacilli-Bacillales-Bacillaceae-Bacillus-Bacillus_sp._CGMCC_1.16541 WP_110111356.1 flavodoxin-dependent (E)-4-hydroxy-3-methylbut-2-enyl-diphosphate synthase [Bacillus sp. CGMCC 1.16541]
--------------M---------------------------------------------
------------------------------------------------------------
------------SEIIHRTKTRPVKVG----NLTIGGNNEVVIQSMTTTKTHDIEATVAE
INRLEEAGCQIVRVACPDERAANAIAEIKKRIN------IPLVVDIHFDYRLALKAIEG-
--GADKIRINPGNIGR----REKVEAVVNAAKAKGIPIRIGVNAGSLEKRILEKY-G---
-------------YPTADGMVESALHHIKILEDLDF--HDIIVSMKASDVNLAIEAYEKA
A----KAFDYPLHLGITESGTLFAGTVKSAAGLGVILSKGIGNTVRVSLSADP----VEE
VKVARELLKSFGLAANAATLISCPTCGRIEIDLIS-IANEVE------EYISKIKA----
-----------PIKVAVLGCAVNGPGEAREADIGIA----GARGE---GLLFRKGEIVRK
VP-EEVM---VEELKKEIDKIAEEHFAKQAAEQQP-------------------------
------------------------------
>ALF24962.1_Fusobacteria-Fusobacteriia-Fusobacteriales-Fusobacteriaceae-Fusobacterium-Fusobacterium_nucleatum ALF24962.1 4-hydroxy-3-methylbut-2-en-1-yl diphosphate synthase [Fusobacterium nucleatum subsp. nucleatum]
------------------------------------------------------------
------------------------------------------------------------
----------------MERNTRVVKVA----NLKIGGNNPIIIQSMTNTNSADVEATVKQ
INNLEKVGCQLVRMTINNIKAAEAIKEIKKKVS------LPLVADIHFDYRLALLAIKN-
--GIDKLRINPGNIGS----DENVKKVVEAAKEKNIPIRIGVNSGSIEKEILEKY-G---
-------------KPCVDALVESAMYHIRLLEKFDF--FDIIVSLKSSNVKMMVEAYRKI
S----SLVDYPLHLGVTEAGTKFQGTVKSAIGIGALLVDGIGDTLRVSLTENP----VEE
IKVAKEILKVLDLSDEGVEIISCPTCGRTEIDLIG-LAKQVE------EEFKTKKN----
-----------KFKIAVMGCVVNGPGEAREADYGIA----AGRGI---GILFKKGEIIKK
VS-ESNL---LEELKKMISEDLENKKD---------------------------------
------------------------------
>VFJ65502.1_Proteobacteria-Gammaproteobacteria-root-root-Candidatus_Kentron-Candidatus_Kentron_sp._FW VFJ65502.1 4-hydroxy-3-methylbut-2-en-1-yl diphosphate synthase [Candidatus Kentron sp. FW]
--------------MSHR------------------------------------------
------------------------------------------------------------
--PNP-------QTLPQRHITPTVTVG----TVAMGGTSPIVVQSMTNTDTANVEETARQ
ARRLAEAGSELVRITVNTPEAARAVPEIRERLDADGCH-VPLIGDFHYNGHRLLKDYPDC
ARTLAKYRINPGNVGFGERHDTQFATMIEMAQEYHRPVRIGVNWGSLDQALLARL-LDDN
AKRP--K-PREIREITREALVGSAMGSARRARELGLPRDRIVLSCKVSDVRELIEVYRLL
AHGHHEDDHYALHLGLTEAGMGSKGIVASAIAMGVLLQAGIGDTIRVSLTPEPGGDRTRE
VTVAQEILQTMGLRSFVPMVTACPGCGRTTSTLFQELAGRVQ------RYLHARIP----
VWRTR-YTGVEDLSVAVMGCVVNGPGESRHANVGISLPGTGESPA---APVFVDGHKVKT
LR-GENL---ATEFEEILETYVARSYPAIDGGGE--------------------------
------------------------------
>WP_067396120.1_Firmicutes-Bacilli-Lactobacillales-Enterococcaceae-Enterococcus-Enterococcus_canis WP_067396120.1 flavodoxin-dependent (E)-4-hydroxy-3-methylbut-2-enyl-diphosphate synthase [Enterococcus canis]OJG17482.1 4-hydroxy-3-methylbut-2-en-1-yl di
--------------M---------------------------------------------
------------------------------------------------------------
------------GVLTQRQNTRPVKVG----NLTIGGSNELYIQSMCTTKTDDVAATVAQ
IKRLEEAGCQIVRVAVPDEAAAHALSDIKKQID------IPLVADIHFDYRLALLAIEA-
--GVDKIRINPGNIGR----KDRVEKVVKACKEKGIPIRIGVNAGSLEKKFLQQY-G---
-------------YPTAEAMVASAVEHIRILEELDF--YDIIVSLKASDVQLAIEAYTLA
A----ETFDYPLHLGITEAGTQFSGGIKSAAGLGALLAKGIGNTCRVSLSADP----VEE
IKVAKEVLKAFGLASNAATLISCPTCGRIQIDLIP-IANEIE------AYIEKIKA----
-----------PIKVAVLGCAVNGPGEAREADIGIA----GGAGK---GMLFKKGKIIRT
VP-EEIM---VAELKKEVDLLAEAYARGEEI-----------------------------
------------------------------
>WP_013495430.1_Firmicutes-Clostridia-Clostridiales-Clostridiales_Family_XVII._Incertae_Sedis-Thermaerobacter-Thermaerobacter_marianensis WP_013495430.1 flavodoxin-dependent (E)-4-hydroxy-3-methylbut-2-enyl-diphosphate synthase [Thermaerobacter marianensi
--------------MME-------------------------------------------
------------------------------------------------------------
------------IGPKPRRRTPTVWVG----PVPIGGDHPVVVQSMTNTDTADADATAAQ
VIELARAGSELVRITVNREEAAAAVPRIVEKVRAAGYA-TPLVGDFHYNGHVLLTRYPEC
ARALDKYRINPGNVGT-RQKDRNFAQIIEVALKYDKPVRIGVNWGSLDQALLTEL-MDAN
ARRP--R-PRSAREVLLEAMVESALRSARLAEELGMPHDRIILSAKVSEVQDLIAVYREL
A----ARCDYPLHLGLTEAGMGMKGIVATTAGLAVLLQEGIGDTIRVSLTPTPGGDRAEE
VRVAQQILQSLGLRSFMPQVSSCPGCGRTTSTFFQEMARDVQ------AYIQRRMP----
EWRKR-CPGVENLKVAVMGCVVNGPGESRHADIGISLPGTFEEPT---APVFVDGEKYTT
LR-GDDI---VPRFLEILEDYVARRFGGRRDAGDRRPPGA--------------------
------------------------------
>WP_043116894.1_Proteobacteria-Gammaproteobacteria-root-root-root-Solemya_velum_gill_symbiont WP_043116894.1 flavodoxin-dependent (E)-4-hydroxy-3-methylbut-2-enyl-diphosphate synthase [Solemya velum gill symbiont]KHF24642.1 4-hydroxy 3-methylbut 2-enyl d
------------------------------------------------------------
------------------------------------------------------------
--------------MIQRHKTVAVSVG----GVVVGGDNPVVVQSMTNTATEDIKATIEQ
TAQLAQAGSELVRITVNTEEAAAAVPHIRDGLDKLGVS-VPLVGDFHFNGHRLLNDFPAC
AEALAKYRINPGNVGSGEKKDQQFADMIETASRFDKPVRIGVNWGSLDKQLVVRM-MDEN
AKLP--E-PKETEEVIRDIMVVSALENARRAEELGLSAGKIIISCKMSGVQDLVGVYQRL
A----EQSNYTLHLGLTEAGMGSKGIVSSTAALAILLQQGIGDTIRVSLTPEPGQSRTTE
VTVCQQILQSLGLRSFMPQVIACPGCGRTTSTYFQELAKEIE------DYLKQQMP----
VWRTQ-YRGVEEMDVAVMGCIVNGPGESKHANIGISLPGTGESPA---APVFVDGKKFKT
LK-GEGI---AAEFKQILDSYVQDHYTTR-------------------------------
------------------------------
>OGP10200.1_Proteobacteria-Deltaproteobacteria-root-root-root-Deltaproteobacteria_bacterium_GWA2_43_19 OGP10200.1 4-hydroxy-3-methylbut-2-en-1-yl diphosphate synthase [Deltaproteobacteria bacterium GWA2_43_19]OGQ58519.1 4-hydroxy-3-methylbut-2-en-1-yl di
------------------------------------------------------------
------------------------------------------------------------
---------------MTRRKTRQISVG----SIKIGSNSPISVQSMTNTDTVDVKSTVNQ
IKALEKAGCEIVRVAVPNMEAAEAVGKIKKSIN------IPLIADIHFDYRLALKVIDK-
--GIDGLRLNPGNIGD----KERVKTVVKAAQEKKIPIRIGVNAGSLEKDILEKH-K---
-------------HPTPEAMVESALRHIRILEDLDF--HEIKISLKASDVWKTIQAYRLL
A----KKVDYPFHIGITEAGTIFSGTIKSAAGLGILLSEGIGDTLRVSLTGDP----VEE
VRVGWEILKAMKLRERGVNIISCPTCGRIKLDIIT-LANEIE------KRLSHITK----
-----------PINIAVMGCVVNGPGEAVESDIGIA----GGDGV---GLLYIKGKPAKK
VK-EEDI---VEAIVREVEKGRV-------------------------------------
------------------------------
>TET40952.1_Elusimicrobia-root-root-root-root-Elusimicrobia_bacterium TET40952.1 flavodoxin-dependent (E)-4-hydroxy-3-methylbut-2-enyl-diphosphate synthase [Elusimicrobia bacterium]
------------------------------------------------------------
------------------------------------------------------------
---------------MRRRKTRKIRVG----DLFIGGDSPISVQSMTKTDTHDIRSTVNQ
IKRLEKAGCEIVRLAVPDMEAAKSLGEIKKRVH------IPLVADIHFDYRLAMEAITQ-
--GVDKIRINPGNIGS----REKVEAIAKAARRAKIPIRIGVNAGSLKLPLPERK-ARTN
LHQG--DISHSGRMSKAKKMVASALQYVKILEKQNF--HQIVISLKASDVSTTIQAYRLI
S----EKTDYPLHLGITEAGTEFSGTIKSALGIGTLLCEGIGDTIRVSLTASP----EEE
VRVGYEILKALNLRSFGPEVISCPTCSRCQIDLIK-ITNKVE------KKLESLFRQKSI
IARVQ-PSRFYPLKIAIMGCVVNGPGEAREADVGIA----GGKGV---GLLFRRGRVIKK
VK-EKKM---INVLLEEIEREIRRR-----------------------------------
------------------------------
>PZR64758.1_Chloroflexi-root-root-root-root-Chloroflexi_bacterium PZR64758.1 4-hydroxy-3-methylbut-2-en-1-yl diphosphate synthase [Chloroflexi bacterium]
------------------------------------------------------------
------------------------------------------------------------
------------MILVERRRTPTVLVG----GVPIGSDHPIVVQSMTNTDTADPDATAIQ
VAQLAHAGSELVRITVNNDAAARAVPVIREKLDRLGVG-VPLIGDFHYNGHLLLTRYPDC
AEALAKYRINPGNVGT-KRRDEQFRQIVEVAVRNDRPVRIGVNWGSLDQQLLTEM-MDAN
AASA--E-PHDSRDVMIEAMVASALRSAQLAEETGLGHDRILLSAKVSNVQDLVEVYRRL
A----ERCDYPLHLGLTEAGMGMKGIVTSTAGLAILLQAGIGDTIRVSLTPAPGGDRTEE
VLISQQVLQSMGLRSFVPQVSACPGCGRTTSSFFQEMARDIQ------TYLREQMP----
AWRET-HPGVEELRVAVMGCVVNGPGESKHADIGISLPGTFEEPV---APVFVDGRLRTT
LR-GEAI---VPEFLAILDEYVARRYPSAMEVATGR------------------------
------------------------------
>WP_059177195.1_Nitrospirae-Nitrospira-Nitrospirales-Nitrospiraceae-Thermodesulfovibrio-Thermodesulfovibrio_aggregans WP_059177195.1 flavodoxin-dependent (E)-4-hydroxy-3-methylbut-2-enyl-diphosphate synthase [Thermodesulfovibrio aggregans]GAQ95772.1 (E)-
------------------------------------------------------------
------------------------------------------------------------
--------------MIKRRKTRRIYVG----DVSIGDSAPVRVQSMTKTDTRDVKATVNE
IRRLEKAGCEIVRVAVPDETAAKALGEIKRKIK------IPLIADIHFNYKLALEAIKQ-
--GVDGLRINPGNIGA----KWKVKEVVNAAKDRRIPIRIGVNAGSLPKDLIEKY-G---
-------------HPSPQAMVEAAERHIEILEELDF--HDIKISLKASDVMKTVEAYRAF
S----SKYDYPLHVGITETGPVPEGVVKSSIGIGLLLLEGIGDTIRVSLTDSS----VVE
VNVAYEILRVAGLRQFGVEIISCPTCGRCEVDIKK-MVREVK------RALRNIKE----
-----------PLRVAVMGCSVNGPGEAKEADFGVA----GGRGQ---GIVFAKGKIIKT
VK-ESEL---VKALIEEIKKSIAC------------------------------------
------------------------------
>WP_088555332.1_Firmicutes-Clostridia-Thermoanaerobacterales-Thermoanaerobacteraceae-Calderihabitans-Calderihabitans_maritimus WP_088555332.1 flavodoxin-dependent (E)-4-hydroxy-3-methylbut-2-enyl-diphosphate synthase [Calderihabitans maritimus]
------------------------------------------------------------
------------------------------------------------------------
---------------MERRKTRPISIG----KVTIGGNAPIVVQSMTNTDTRDVETTVKQ
IKQLETAGCELVRVAVPDTEAAAAIPEIKKRIN------IPLIGDIHFDYRLAIQAIKN-
--GVDGLRINPGNIGG----KKRVQAVVKAARDYGVPIRIGVNAGSLERDILEKH-G---
-------------AITPEAMVESALKHIHLLEEEGF--YDIKISLKASHVPLMVEAYRLL
A----RQVDYPFHVGVTEAGTFLRGTVKSAVGIGILLAEGIGDTIRVSLTGDP----VQE
VRVAYEILKSLDLRRRGVELISCPTCGRCEIDLVS-ITEKVE------EKLEMVDK----
-----------PLQVAVMGCVVNGPGEARHADIGIA----GGRGV---GLLFKKGKIVKK
VP-EAQL---VDALLKEIDNMLVEEGTK--------------------------------
------------------------------
>OGC10901.1_root-root-root-root-root-candidate_division_WOR-1_bacterium_RIFOXYA2_FULL_37_7 OGC10901.1 4-hydroxy-3-methylbut-2-en-1-yl diphosphate synthase [candidate division WOR-1 bacterium RIFOXYA2_FULL_37_7]OGC23131.1 4-hydroxy-3-methylbut-2-en-1-yl d
------------------------------------------------------------
------------------------------------------------------------
--------------MISRKKTKTINIG----TVAIGGNNPIAVQSMTKTFTSNVAETVKQ
IKRLEEAGCQIVRCAVPDTESAYAIDKIKKKIR------LPLVADIHFDYKLAIIAAEM-
--GADKLRINPGNIGS----LEKIKAVVSAAKERGIPIRVGVNSGSLEK----KY-K---
-------------HPTAKALVESALSNVRILEKLGF--YNIIVAVKSTSVPVTIEAYRLL
S----QKVDYPLHIGVTESGIPKIGTIKSSVGIGALLAEGIGNTLRVSLTGDP----VEE
VRVGYEILKALELVKKGVTIISCPTCGRCKTQMEK-VVSEIE------RKTRDIIK----
-----------PLKIAIMGCEVNGPGEAKDADVGLA----GGNGS---GLIFVKGKIVKK
VP-ESRM---TSALLEEIRRLI--------------------------------------
------------------------------
>WP_119762175.1_Deinococcus-Thermus-Deinococci-Deinococcales-Deinococcaceae-Deinococcus-Deinococcus_sp._K2S05-167 WP_119762175.1 flavodoxin-dependent (E)-4-hydroxy-3-methylbut-2-enyl-diphosphate synthase [Deinococcus sp. K2S05-167]RJF71220.1 flavodoxin-d
------------------------------------------------------------
------------------------------------------------------------
---------------MMRRQTVTVNVG----GVNIGSAHPIVVQSMTNTDTANAEATAIQ
VAQLARAGSELVRVTVNTREAAAAIPEIVQRLEEVGLN-VPIVGDFHYNGHILLREFPET
ARLLAKYRINPGNVGAGQHHDANFATMIEVAKDFGKPVRIGVNWGSLDQQVLARL-MDEN
TAKG--S-PKSGTDVMIDAMVVSALESAQYAEGLGLPHDRILISVKVSSAPELWQVYRQL
A----AQCDYPLHLGLTEAGMGMKGIVASSVALAPLLTEGIGDTIRVSLTPEPGASRKLE
VEVAQQILQSLNLRQFLPQVTSCPGCGRTTSQFFQELAQKIQ------DYIREQMP----
EWKGQ-YPGVEDMQVAVMGCIVNGPGESKHANIGISLPGTGEDPR---APVYQDGKLLTT
LK-GPRI---AEDFQELLEKYVQERYGQTVTG----------------------------
------------------------------
>WP_084584757.1_Deinococcus-Thermus-Deinococci-Thermales-Thermaceae-Thermus-Thermus_tengchongensis WP_084584757.1 flavodoxin-dependent (E)-4-hydroxy-3-methylbut-2-enyl-diphosphate synthase [Thermus tengchongensis]
------------------------------------------------------------
------------------------------------------------------------
----------------MRRPTPTVWVG----RVPLGSAHPIAVQSMTNTPTADVEATAAQ
VLALHRAGSEIVRLTVNDEKAAQAVPKIKERLLAEGAE-VPLVGDFHFNGHLLLRKYPKM
AEALDKFRLNPGTLGRGRHKDEHFREMVEIAKDLGKPVRIGANWGSLDPALLTEL-MDQN
AKRP--E-PKSAHEVLLEALVESAVRAYEAALELGLGEDRIVLSAKVSKAPDLVWVYREL
A----RRTRAPLHLGLTEAGMGVKGMVASAAALAPLLLEGIGDTIRVSLTPAPGEPRTKE
VEVAQEILQALGLRSFAPEVTSCPGCGRTTSTFFQELAEEVN------AHLRAKLP----
EWREK-YPGVEGLKVAVMGCVVNGPGESRHAHIGISLPGAGEEPK---APVYADGKLLTI
LK-GENL---AQEFIALVEAYVERRFGS--------------------------------
------------------------------
>TAL25695.1_Nitrospirae-root-root-root-root-Nitrospirae_bacterium TAL25695.1 flavodoxin-dependent (E)-4-hydroxy-3-methylbut-2-enyl-diphosphate synthase [Nitrospirae bacterium]
------------------------------------------------------------
------------------------------------------------------------
--------------MDTRKKTRTIHVG----KVPVGGGHPISVQSMTKTDTRDVTATVRQ
IKGLEKAGCDIIRLAVPDMDAAKALGKIKKAVN------IPMIADIHFDWRLALEAIKQ-
--GVDGLRINPGNIGA----RWKVKEIVAAAKDKNLPIRIGVNAGSLEKELLQKY-G---
-------------HPMPQALVESAAGHINILEGLKF--RDIKVSLKASNVPTTVEAYRLF
S----KKFKYPLHVGISEAGPPSTGIIKSSVGIGILLSEGIGDTIRVSLTAEP----VEE
IRTAYGILNSLGLRKRGAEIISCPTCGRCNINLKG-LAAKVE------SKLKSIDK----
-----------PITVAVMGCIVNGPGEAREADFGIA----GGKGR---GILFRKGKIIKT
VK-EDKL---LAELLKEIAI----------------------------------------
------------------------------
>WP_157468660.1_Proteobacteria-Deltaproteobacteria-Desulfobacterales-Desulfobacteraceae-Desulfatibacillum-Desulfatibacillum_aliphaticivorans WP_157468660.1 flavodoxin-dependent (E)-4-hydroxy-3-methylbut-2-enyl-diphosphate synthase [Desulfatibacillum aliph
------------------------------------------------------------
------------------------------------------------------------
---------------MNRKTTRPIRVG----DVPVGGGAMVSVQSMTNTFTQDVEATVAQ
IKRLEAAGCEIIRCAVPDMEAAQALRSIKEQIS------IPLIADIHFDHKLAVASAEN-
--GADGLRINPGNIGS----QDKVREVVQAARDHGMVIRIGVNAGSLEKDLLKKY-G---
-------------APTAEAMVESAVNHIDMVRSWDF--HDIKVSIKASDVFKTIEAYRAL
S----EKTDLPLHLGITEAGTRYAGTVKSSLGIGLLLFDGVGDTIRVSLTGDP----VTE
VRVAYEILRSLKIRERGPEIISCPTCGRTEIDVLA-IVDQVE------KRLQNMTK----
-----------PMKIAIMGCVVNGPGEAREADVGIA----GGRGV---GIVFRRGQVIRK
VK-EAEL---VEALLEEIGKDE--------------------------------------
------------------------------
>OGC03971.1_root-root-root-root-root-candidate_division_WOR-1_bacterium_RIFOXYA12_FULL_43_27 OGC03971.1 4-hydroxy-3-methylbut-2-en-1-yl diphosphate synthase [candidate division WOR-1 bacterium RIFOXYA12_FULL_43_27]OGC20038.1 4-hydroxy-3-methylbut-2-en-1-
------------------------------------------------------------
------------------------------------------------------------
----------------MEKKTKTIKIG----SLKIGGGNPISVQSMTKTDTSDVSATVKQ
IKELEAAGCQIVRCAVKNEEDALAISKIKKQIS------IPLVADIHFNYKLAVIAVNE-
--GADKIRINPGNIGG----GEKIKAVVDVCKEAKIPIRVGVNSGSLEKDLLKKY-K---
-------------HPTAEALVESALRNVKILEKLNF--KDIVISIKATSVITTIKAYRLL
S----KKTNYPLHVGITESGIPKTGIIRSSVGIGAILADGIGDTIRVSLTGNP----VEE
VRVGFEILKSLELIRHGVTIISCPTCGRCNYDVEK-VALKIE------KRTRRIKS----
-----------PLKVAIMGCEVNGPGEAADADVGLA----GGNGI---GIIFRSGEVVRR
VP-EDEM---IDALIDEIESFSLK------------------------------------
------------------------------
>WP_108138305.1_Firmicutes-Clostridia-Halanaerobiales-Halanaerobiaceae-Halanaerobium-Halanaerobium_saccharolyticum WP_108138305.1 flavodoxin-dependent (E)-4-hydroxy-3-methylbut-2-enyl-diphosphate synthase [Halanaerobium saccharolyticum]PTW01654.1 4-hydro
------------------------------------------------------------
------------------------------------------------------------
--------------MYNRRKTRLVNFA----EQPVGGESPVSVQSMCNTKTENVEATVDQ
IKKLEAVGCEIIRVAVPDQKAAQALEKIKAEIN------IPLVADIHFDYRLALMAVEN-
--GVDALRINPGNIGS----DQRVKEVALACKEKQIPIRVGSNSGSIEKELLQKY-G---
-------------GPTAEAMVESALRNVKILEENNF--KDIVISLKSSHIPTTIEAYRLM
A----EKVDYPFHIGITESGTPWRGTIKSAAGIAALLTQGYGDTLRVSLTGDP----VEE
VRVGWQILKSLELRKKGVEIISCPTCGRTNIDLIA-LAEKVE------KELMKIDK----
-----------EITVAVMGCAVNGPGEAKEADIGVA----GGIEE---GLIFKEGKIIKK
VK-EDQL---LEELMKEINKL---------------------------------------
------------------------------
>WP_026240857.1_Proteobacteria-Betaproteobacteria-Nitrosomonadales-Thiobacillaceae-Thiobacillus-Thiobacillus_thioparus WP_026240857.1 flavodoxin-dependent (E)-4-hydroxy-3-methylbut-2-enyl-diphosphate synthase [Thiobacillus thioparus]
--------------M---------------------------------------------
------------------------------------------------------------
------------MSRIVRRSTRQVRVG----SVLVGGDAPVVVQSMTNTDTVDITATVRQ
VQALAEAGSELVRLTVNTLEAAAAVPRIRERLDVLGCR-VPLIGDFHFNGHKLLTQVPEC
AEALAKLRINPGNIGRGNKRDEQFATLIEVACRYDKPVRIGVNWGSLDQALAVRM-MDDN
ARLP--Q-PEDAEVVMRRAMVASALESAKKAEELGLGGDKIILSCKMSRVQDLISVYRDL
A----SQCDYPLHLGLTEAGMGSKGIVASTAALSVLLQEGIGDTIRISLTPEPGGERTQE
VRVGQEILQALGLRAFTPQVTACPGCGRTTSTVFQELAQDIE------TYLRTQMP----
VWRNQ-YPGVESMQVAVMGCVVNGPGESKHANIGISLPGTGEVPV---APVYVDGEKTVT
LK-GEKI---AEEFQAIVEDYVRSRYGAV-------------------------------
------------------------------
>WP_066873386.1_Firmicutes-Clostridia-Clostridiales-Clostridiaceae-Clostridium-Clostridium_mediterraneense WP_066873386.1 flavodoxin-dependent (E)-4-hydroxy-3-methylbut-2-enyl-diphosphate synthase [Clostridium mediterraneense]
------------------------------------------------------------
------------------------------------------------------------
---------------MERKKTRKVKVG----NLYIGGDSKITIQSMTNTDTRDVEATVAQ
INELKAAGCEIVRVAVPDMEAAEAIKGIVEKIN------IPLVADIHFDYRLALKAVEN-
--GISAIRINPGNIGK----RERVEAVVKACKEKNIPIRIGVNSGSLSKELLDKY-G---
-------------RVCPEALVESALEHVKILEELDF--RDIVISLKSSDIRTMIDSYRLA
S----EKVDYPLHLGVTEAGTLWRGTIKSSIGIGTLLAEGIGDTMRISLTGDP----VEE
VKVGKEILKNFGLLP-GMKFVSCPTCGRTEIDLIS-IANEVE------SRLEGNKK----
-----------DIKVAVMGCIVNGPGEARDADIGIA----GGKGE---GIIFRKGKVVKR
VK-EKDL---VDELLKLIEEL---------------------------------------
------------------------------
>WP_065341644.1_Proteobacteria-Betaproteobacteria-Rhodocyclales-Zoogloeaceae-Azoarcus-Azoarcus_olearius WP_065341644.1 flavodoxin-dependent (E)-4-hydroxy-3-methylbut-2-enyl-diphosphate synthase [Azoarcus olearius]ANQ84066.1 4-hydroxy-3-methylbut-2-en-1-y
--------------MVEQA-----------------------------------------
------------------------------------------------------------
---FP-------FGSLPRRPTRQVRIG----GVSVGSAAPVVVQSMTNTDTADVLGTAMQ
VAELARAGSELVRITVNNEAAAKAVPHIRDRLLALNMD-VPLVGDFHYNGHKLLMDNPAC
AEALAKLRINPGNVGAGAKRDPQFAAIVEMACKYDKPVRIGVNWGSLDQSVLARI-MDEN
ATRA--E-PRDAGAVMREALVVSALESAAKAEEYGLAGDRIILSAKVSSVQDLIAVYRDM
A----RRCDYPLHLGLTEAGMGSKGIVASTAALSVLLQGGIGDTIRISLTPEPNGSRTQE
VVVAQEILQTMGLRAFTPMVTACPGCGRTTSTFFQELASGIQ------GYVREQMP----
LWREQ-YDGVETMTLAVMGCVVNGPGESKHANIGISLPGTGESPA---APVFVDGEKTVT
LR-GDNI---AAEFKAIVDNYVATRYQKKAG-----------------------------
------------------------------
>EKP93647.1_Firmicutes-Clostridia-Clostridiales-Clostridiales_Family_XVII._Incertae_Sedis-Thermaerobacter-Thermaerobacter_subterraneus EKP93647.1 1-hydroxy-2-methyl-2-(E)-butenyl 4-diphosphate synthase [Thermaerobacter subterraneus DSM 13965]
--------------MME-------------------------------------------
------------------------------------------------------------
------------LGPKPRRRTPTVWVG----PVPIGSDHPVVVQSMTNTDTADAEATAAQ
VIDLARAGSEVVRITVNREEAAAAVPRIVERVRAAGYA-TPLVGDFHYNGHVLLTRYPEC
ARALDKYRINPGNVGA-RQKDRNFAQIIEVALKYEKPVRIGVNWGSLDQDLLTEL-MDAN
ARRP--N-PRSAREVLLEAMVESALRSARLAEELGMPHDRIILSAKVSEVQDLIAVYRTL
A----ARCDYPLHLGLTEAGMGMKGIVASTAGLAVLLQEGIGDTIRISLTPTPGGDRAEE
VRVAQQILQSLGLRTFVPQVSSCPGCGRTTSTFFQEMARDVQ------AYIQRRLP----
EWRRR-YPGVETLKVAVMGCVVNGPGESRHADIGISLPGTFEEPT---APVFIDGEKYTT
LR-GDDI---VPRFLQILEDYVARRFGRNGEGKGAAAPAGREAAAPTRRGEEDAGGEAAG
PA-ARSGGGRPGRPAAGTPAGRAGGRAAGT
>OGP79951.1_Proteobacteria-Deltaproteobacteria-root-root-root-Deltaproteobacteria_bacterium_RBG_16_49_23 OGP79951.1 4-hydroxy-3-methylbut-2-en-1-yl diphosphate synthase [Deltaproteobacteria bacterium RBG_16_49_23]
------------------------------------------------------------
------------------------------------------------------------
--------------MIQRRKTCQISIG----SVQVGGEAPVSVQSMTKTDTRNIPKTVNQ
IRRLEEAGCEIIRVAVPDEEAARAIARIKKRIK------IPLIADIHFNYRLALISMEH-
--GADGLRINPGNIGG----RDRLKAVVEEAKSRSIPIRIGVNAGSLGKDLLKRF-G---
-------------GPTSEAMVLSALRAIEYMEDLDF--NLIKVSLKASHVLKTVEACRLF
S----RKSDYPLHLGITEAGRGSGAVVKSAIGIGLLLNEGIGDTLRVSLTGDP----VEE
VRVGYEILRALKVRERGVEIISCPTCGRCEIDLSR-LLGKVE------KEVRKITF----
-----------PMTLAIMGCVVNGPGEAKEADIGIA----GGKGT---GLLFKKGKVVRK
VK-ESEF---VPVLLSEIHEMARDKR----------------------------------
------------------------------
>WP_013451254.1_Deferribacteres-Deferribacteres-Deferribacterales-Deferribacteraceae-Calditerrivibrio-Calditerrivibrio_nitroreducens WP_013451254.1 flavodoxin-dependent (E)-4-hydroxy-3-methylbut-2-enyl-diphosphate synthase [Calditerrivibrio nitroreducens]
------------------------------------------------------------
------------------------------------------------------------
----------------MRRLTKKIKLK----DIYIGGGSPITVQSMTNTDTRDLEKTVTQ
IKRLEKIGCEIIRIAVPDEKALENIPEILKNIK------IPLIADIHFDYRLALGSIEK-
--GVHCVRINPGNIGG----VEKTRVVIQAAKLNGCAIRLGINAGSLEKDILKKM-G---
--------------VTSDALVESTLRNIRIFEDENF--ENLKVSLKASSVPMTIEAYRKI
S----TLIEYPLHIGVTEAGTRFSGTVRSAVGIGTLLAEGIGDTLRVSLTADP----EEE
VKVGWEILRSLGLRKRGVEIISCPTCGRTEIDLIG-LAEKVE------TILQTIEH----
-----------PITVAVMGCPVNGPGEAKEADYGIA----GGKNL---GIIFKKGEVIKK
VR-EEDL---LDEFIKIIKSDLNI------------------------------------
------------------------------
>TRZ97348.1_Nitrospirae-Nitrospira-Nitrospirales-Nitrospiraceae-root-Nitrospiraceae_bacterium TRZ97348.1 flavodoxin-dependent (E)-4-hydroxy-3-methylbut-2-enyl-diphosphate synthase [Nitrospiraceae bacterium]
--------------M---------------------------------------------
------------------------------------------------------------
--------------FIKRRKTRQIRVG----SVLIGGGAPVVVQSMTTPDTADVKATVGQ
IHQLEQVGCEVVRVTVNTPEAAKALPAIKKQTA------IPIIADIHFDHRLALQAAEV-
---VDCVRINPGNIGA----WWKVEEVVKAVRERNIPLRIGVNGGSLERELLAKY-G---
-------------YPTAEALAESALNAVHAIEDIGF--TNMKVSLKASDVSLMVDAYRLF
A----LQSDYPLHLGVTEAGTLLTGSIKSSIGIGLLLADGIGDTIRVSLAADP----VEE
VKVGFEILKALELRHRGVNVIACPTCGRVEIDVVK-LANEIE------KRVGHIRV----
-----------PLTVSVLGCVVNGIGEGKEADIGIA----GGEGSGGHGILFKEGKLIRK
VK-SEEL---LETLLAEIEIMAKEREAGGSGDKGNGH---------------GHGGAQGN
ASNAPSGSGKKEIPVLKG------------
>PIZ65472.1_Candidatus_Marinimicrobia-root-root-root-root-Candidatus_Marinimicrobia_bacterium_CG_4_10_14_0_2_um_filter_48_9 PIZ65472.1 4-hydroxy-3-methylbut-2-en-1-yl diphosphate synthase [Candidatus Marinimicrobia bacterium CG_4_10_14_0_2_um_filter_48_9]
--------------M---------------------------------------------
------------------------------------------------------------
--------------ALLRRKTRKIKIG----NMFIGGDAPISVQSMTTSKTEDIPATLKE
IKRLEEAGCQIIRVTVPNEEAARALKTYKAEMT------VPLVADIHFNYRMALMAVDA-
--GVDKIRINPGNIGS----KARVKEVLDACKDRGIPIRIGVNAGSLEKDLIEKY-G---
-------------YPTPEAMVESARRHIETAEDADF--HDMIVSLKASNVPLMINAYTLF
S----EQFDYPVHLGVTEAGPTKSGTIKSSIGIGSMLSKGIGDTIRVSLTDDP----VQE
VKVGFEILKSLGLAARGVTIVACPTCGRLEVDLFK-IAGEVE------AALENSTK----
-----------NLTIALMGCAVNGPGEAADADIGFA----FGKGG---GLLYRNGKKVGR
IP-EDDA---TQVVLREVANWEPPTPD---------------------------------
------------------------------
>KPL00292.1_candidate_division_Zixibacteria-root-root-root-root-candidate_division_Zixibacteria_bacterium_SM23_73_2 KPL00292.1 4-hydroxy-3-methylbut-2-en-1-yl diphosphate synthase [candidate division Zixibacteria bacterium SM23_73_2]
------------------------------------------------------------
------------------------------------------------------------
---------------MTRKKTRKVWVG----KVPIGGDSPVTVQSMCNTPTKDVLKTTRQ
IKKLERAGCEIIRVAVVDSDDAKALAEIKKRIK------IPLVADIQFDYRLALKSIKH-
--GADKLRINPGNIGS----KWRVEEVVKAARDRKIPIRVGVNSGSLPSDLRKKY-G---
-------------GVTPEGMVEAALREIEILEDLDF--NDTVISLKSSDVPTTIESYRMV
S----KKTRYPLHLGVTEVGPVRVGSIKSAVGMGILLELGIGDTLRVSLTGDP----VEE
VKTGYEILKSLNLREYGPILISCPTCGRCEIDLLS-LVRKVE------KRLSRIKH----
-----------PIRVAVMGCVVNGPGEAREADVGIA----GGKGY---GILFRKGRIVGR
VK-EANL---VRVLMEEVEGILK-------------------------------------
------------------------------
>WP_117624415.1_Firmicutes-Clostridia-Clostridiales-Clostridiaceae-Hungatella-Hungatella_hathewayi WP_117624415.1 flavodoxin-dependent (E)-4-hydroxy-3-methylbut-2-enyl-diphosphate synthase [Hungatella hathewayi]RGM01301.1 flavodoxin-dependent (E)-4-hydro
------------------------------------------------------------
------------------------------------------------------------
--------------MTDREQTKTVSIG----NRKIGGGNPILIQSMCNTKTEDVAATVAQ
ILALEAAGCDIIRVAVPTMEAAEALKEIKRQIH------IPLVADIHFDYRLAVASIEN-
--GADKIRINPGNIGS----EDRVRAVVNKAKEFGVPIRVGVNSGSLEKELLEKY-Q---
-------------GVTAEGIVESALMKVRMIEEMGY--DNLVISIKSSDVLMCIKAHELI
A----KQTAYPLHVGITEAGTVRSGTIKSSIGLGIILHQGIGDTIRVSLTGDP----VEE
VTTAKQILKTLGLRKGGVEVVSCPTCGRTRIDLIS-LANRVE------AMVTEFDH----
----------LDVKVAVMGCVVNGPGEAKEADLGVA----GGIGE---GLLFRKGEIIRK
VP-EENL---LDALREELLKLDKRR-----------------------------------
------------------------------
>RLB32260.1_Proteobacteria-Deltaproteobacteria-root-root-root-Deltaproteobacteria_bacterium RLB32260.1 4-hydroxy-3-methylbut-2-en-1-yl diphosphate synthase [Deltaproteobacteria bacterium]
------------------------------------------------------------
------------------------------------------------------------
---------------MNRRTSRQITLG----GIPIGGDAPVVVQSMTNTPTQDILATVHQ
IKRLTSAGCELVRIAVPDIQSAMALKEIKVQVS------LPVIADIHFDYRLALAAIEN-
--GADGLRLNPGNIGG----RRKVKEVVRAARDRAIPIRIGVNAGSLSKSILNRY-G---
-------------HPTPEAMVESAMGHIGMLEDLDF--QLIKVSLKSSNVSHMVSAYRLL
A----EKLDYPFHLGVTEAGSLISGTVKNTLGIGILLSEGIGDTVRVSLTSDP----VEE
VRVAYEILRALDLRKRGVEIISCPTCGRCQIDLLA-LVEEVE------HELSPITA----
-----------PIRIAIMGCVVNGPGEAREADVGIA----GGPGH---GTLFKKGRVVKN
VA-EPDL---ARVLIEEVRKMVN-------------------------------------
------------------------------
>WP_078992138.1_Firmicutes-Clostridia-Clostridiales-Clostridiaceae-Clostridium-Clostridium_botulinum WP_078992138.1 flavodoxin-dependent (E)-4-hydroxy-3-methylbut-2-enyl-diphosphate synthase [Clostridium botulinum]OPD34602.1 4-hydroxy-3-methylbut-2-en-1-
------------------------------------------------------------
------------------------------------------------------------
---------------MMRKLTRKVKVG----SIYVGGDSPISIQSMTNTDTRDAKDTLNQ
IKQLEEIGCDIIRCAVQDIEASEALKIITKESK------IPVVADIHFDYKLALESIKN-
--GVDALRINPGNIGS----MERVKMVAEAAKEKSIPIRVGVNSGSLKKDILDKY-G---
-------------RVCPEALVESALQHVNILEKCNF--NDIVISIKSSNVIQMIESYRLI
S----GKVNYPLHLGVTEAGTTFRGTIKSSVGIGTLLAEGIGDTIRVSITGDP----LEE
IKIGKEILRSLGYVNEGIEFVSCPTCGRTNIDLIS-IAEEVE------KRLLNCNK----
-----------NIKVAVMGCVVNGPGEAREADIGIA----GGKGE---GLIFKKGEVIKK
VK-EKNI---IDELIKEIEKM---------------------------------------
------------------------------
>WP_126310779.1_Firmicutes-Negativicutes-Selenomonadales-Sporomusaceae-Methylomusa-Methylomusa_anaerophila WP_126310779.1 flavodoxin-dependent (E)-4-hydroxy-3-methylbut-2-enyl-diphosphate synthase [Methylomusa anaerophila]
------------------------------------------------------------
------------------------------------------------------------
---------------MQRKKTRPIRIG----DITVGGEAPISVQSMTNTRTDDVDATVKQ
IEQLQTAGCDIVRIAIPDMAAAQAVEQIKKATK------VPLVADIHFDFRLAIAVMER-
--GIDALRLNPGNIQA----ADHVAAVVKQAKKSRIPIRIGVNAGSLEQSILAKYGG---
-------------RPTADAMVESAMGHVNILERLGF--HDIKISLKAHDVPLTVQAYRMM
S----ETVDYPLHLGITEAGTVKSGVIKSAVGLGALLAEGVGDTIRVSLTGDP----VEE
VRVGSEILKSLGLREYGPTLISCPTCGRCRINLQS-IAEAVE------QRLTAIRK----
-----------PIKVAVMGCVVNGPGEAKEADVGIA----GGTEQ---GLIFRKGQIIRK
VS-ETEL---VNSLFEEIDAIIREDI----------------------------------
------------------------------
>PYM07376.1_Candidatus_Rokubacteria-root-root-root-root-Candidatus_Rokubacteria_bacterium PYM07376.1 4-hydroxy-3-methylbut-2-en-1-yl diphosphate synthase [Candidatus Rokubacteria bacterium]
------------------------------------------------------------
------------------------------------------------------------
--------------MTPRRKTKQIQLG----KLKVGGDAPITVQSMTKTDTRDVQATLLQ
IWSLEAAGCDIVRCAVPVREAAEKLGEIKRQIR------IPLVADIHFNYKLALTALEQ-
--GVDGLRLNPGNIGG----KRFVMEVVNRAKERRIPIRIGVNAGSLEKDLLARY-N---
-------------GPTPEGMVESALRHIRILEDCNY--PEMKISLKASDPVMMIDAYRML
A----DQVEYPFHLGVTEAGTPGVGTIKSAIGLGALLSEGIGDTIRVSLSSDP----TEE
VRVGIDILKALGLRKGGLTFVACPSCGRADVDLVK-LAKECE------ERLKDVEE----
-----------EVHVAVMGCEVNGPGEARAADIGVA----GGRGI---GLIFRRGEVIRK
VP-ENEI---VQVMWEEVEKFIAEKKAERAAAAAIASAD---------------------
------------------------------
>PLX77897.1_Proteobacteria-Deltaproteobacteria-Desulfuromonadales-Desulfuromonadaceae-Desulfuromonas-Desulfuromonas_sp. PLX77897.1 4-hydroxy-3-methylbut-2-en-1-yl diphosphate synthase [Desulfuromonas sp.]
------------------------------------------------------------
------------------------------------------------------------
----------------MLTTARSITVG----NVAVGGGAPVSVQSMCNTDTRDVAATLEQ
IRRLDEAGCEIIRCAVPDQEAAEALGAIKKECP------MPLIADIHFDHKLALASVEA-
--GVDALRINPGNIGE----RWKVQEVVSACADRGIPIRIGVNAGSLEKRILEKY-G---
-------------HPTAEALVESAIDNIRILEELSF--DQIKVSLKASDVRRTIDAYRLL
S----SKVDYPLHVGVTEAGTTWSGTIKSAIGIGALLADGIGDTLRVSLTGDP----VEE
VRVGWEILKSLDLRDRGPVFISCPTCGRCQIDLID-VAEEVE------RRLHNLPK----
-----------KISIAVMGCVVNGPGEAREADLGLA----GGRGE---GIIFRKGELVRR
VP-QAQM---VEALIEEAQAIIEETE----------------------------------
------------------------------
>WP_013247462.1_Nitrospirae-Nitrospira-Nitrospirales-Nitrospiraceae-Nitrospira-Nitrospira_defluvii WP_013247462.1 flavodoxin-dependent (E)-4-hydroxy-3-methylbut-2-enyl-diphosphate synthase [Nitrospira defluvii]CBK40636.1 4-hydroxy-3-methylbut-2-en-1-yl d
--------------M---------------------------------------------
------------------------------------------------------------
--------------HITRKKTRQIQAG----SVKIGGDAPISVQSMCSTDTRDVKATVAQ
IRQLEEAGCEIIRVAVPDDEAAAALPQIKAAMT------VPLIADIHFDHRLALKAAEV-
---VDCVRINPGNIGA----WWKVQEVIKAVNERGIPLRVGVNGGSLERPLLDKY-G---
-------------WPSPEALSESALNAVHALEDEGF--TNMKVSLKASDVHHAIDAYYLF
S----TQSNYPLHIGITEAGTAMTGAVKSAIGLGWLLSQGIGDTLRVSLAADP----VEE
VKVGFEILKSLELRHRGINVIACPTCGRVEIDVVR-MANELE------KKLGHIKT----
-----------PLNVSVLGCVVNGIGEGKEADIGIA----GGEGK---GILFKKGKLMRK
VP-LEEL---MDTLIHEVELLAKEKEAEAAGVTHETAASSDGHAEP--------GWELIG
HAPDEHSTIVRDIPVLPTK----------R
>WP_013008500.1_Deferribacteres-Deferribacteres-Deferribacterales-Deferribacteraceae-Deferribacter-Deferribacter_desulfuricans WP_013008500.1 flavodoxin-dependent (E)-4-hydroxy-3-methylbut-2-enyl-diphosphate synthase [Deferribacter desulfuricans]BAI81255
------------------------------------------------------------
------------------------------------------------------------
----------------MRKKTKIIELG----NLKIGGDNPITVQSMTNTDTRDIEATINQ
IKSLENAGCEIVRVAVVDEEAAKSIRFIKDKIN------IPLIADIHFDYRLAILSMEN-
--GADGIRINPGNIGK----AEYVKKIIDAAKMHNVAIRIGVNSGSLEKELKSKY-G---
--------------VSAKAMVESALKYQQFFEDNGF--EDMKFSLKASNVMMTIEAYREF
S----KRSDYPLHLGVTEAGTFFSGTIKSAVGIGTLLAEGIGDTLRVSLTADP----VEE
VRVGFEILKALGLRERGVDIVSCPTCGRCEINLVE-LAEKVE------KALVVFDK----
-----------KISVAVMGCPVNGPGEAREADYGIA----GGRGV---GIIFKKGKVVKK
VE-EEDL---LDEFLKILNEDLAK------------------------------------
------------------------------
>WP_139450342.1_Proteobacteria-Deltaproteobacteria-Desulfobacterales-Desulfobacteraceae-Desulfobotulus-Desulfobotulus_mexicanus WP_139450342.1 flavodoxin-dependent (E)-4-hydroxy-3-methylbut-2-enyl-diphosphate synthase [Desulfobotulus sp. PAR22N]TYT73779.
--------------MESST-----------------------------------------
------------------------------------------------------------
----------AVTIPMQRRLTRKLQLG----SVELGGDAPISVQSMTNTLTEDVASTVAQ
IQKLGEAGCEIVRVAVPHMESARAISEIRKQTD------LPLVADIHFDHRLALAAADA-
--GCDGLRINPGNIGS----EIHVREVVAAAKDKGLPIRIGVNGGSLEKDLMARY-G---
-------------GATPHAMVESALGHVAILEKQGF--GDIKISLKASDVPRTVAAYRLL
S----KRCDYPLHVGVTEAGGLFPGVVKSALGIGMLLSEGIGDTLRVSLTRDP----VEE
VRVGFEILKSLGLRQRGPDIISCPTCGRTRIDLFS-ILDAVE------KRLMGVMA----
-----------PIKVAIMGCVVNGPGEAREADVGIA----GGMGK---GILFRKGEVVRK
CR-EDEL---VDVLMAEVAVLEEEWRKTVKTG----------------------------
------------------------------
>WP_092470873.1_Firmicutes-Clostridia-Clostridiales-Peptococcaceae-Desulfallas-Desulfallas_arcticus WP_092470873.1 flavodoxin-dependent (E)-4-hydroxy-3-methylbut-2-enyl-diphosphate synthase [Desulfallas arcticus]
------------------------------------------------------------
------------------------------------------------------------
---------------MIRRKSRPVKMG----NVTIGGDAPVTVQSMTNTDTRNALETRNQ
INKLVQAGCEIIRVAVPDLEAARALPQIKKGLD------IPLVADIHFDYRLALASLEA-
--GVEGLRINPGNIGG----ADKVAAVVKEAKRRNTPIRIGVNAGSLEKDLATG--G---
-------------AVTPEAMVQSAVRHIAMLEKMDF--YDIKVSLKASDVPLMLEAYRLL
A----GRVDYPLHIGVTEAGTLFRGSIKSAVGIGILLWEGIGDTVRVSLTGDP----VHE
VRAAYEILKSLGLRQRGVEIISCPTCGRTQIDLIT-IAGEVE------ERLAALDK----
-----------PLKVAVMGCVVNGPGEAKHADVGIA----GGKGE---GLIFRKGKVIRK
VK-EEFL---VEELIKEIDQIIGGRNL---------------------------------
------------------------------
>WP_092062779.1_Proteobacteria-Deltaproteobacteria-Desulfovibrionales-Desulfohalobiaceae-Desulfonauticus-Desulfonauticus_submarinus WP_092062779.1 flavodoxin-dependent (E)-4-hydroxy-3-methylbut-2-enyl-diphosphate synthase [Desulfonauticus submarinus]SDN3
------------------------------------------------------------
------------------------------------------------------------
----------------MRHKTKEIFIG----NVGIGGNNPIRIQSMTNTDTRDVNSTVEQ
IKRLENVGCEIVRVAVLDEQAAKSISKIKNKIN------IPLVADIHFDYRLALISIKE-
--GVDGLRINPGNIGS----EDKVDLVVREALEYNVPIRIGVNGGSLEKDLLLKY-N---
-------------GVTPEAMVESALKHVRMLEQRDF--FDIKISLKCSSVLKTIKAYQLL
A----KKVYYPLHIGITEAGTFMRGTVKSSVGLGILLFNGLGDTLRVSLTDDP----VKE
VQVAWEILRSLELRQRGPEIISCPTCGRTEIDLIA-LANKVE------DALKDIQD----
-----------VFSVAVMGCVVNGPGEAKDADIGLA----GGRDC---GVIFVKGKIKKK
IKGEKNL---LSAFLEEVDSFLKSKKGGDNVK----------------------------
------------------------------
>WP_142894364.1_Proteobacteria-Gammaproteobacteria-Oceanospirillales-Kangiellaceae-Aliikangiella-Aliikangiella_sp._M105 WP_142894364.1 flavodoxin-dependent (E)-4-hydroxy-3-methylbut-2-enyl-diphosphate synthase [Aliikangiella sp. M105]TQV86902.1 flavodoxi
--------------M---------------------------------------------
------------------------------------------------------------
----------KGISWIKRRKSRQIMVG----NVPIGGDAPIAVQSMTNTETCDVQATLAQ
IQRIADTGGDVVRVSVPSMDAAEAFKQIKKSSP------VPLIADIHFDYKIALKVADY-
--GVDCLRINPGNIGN----EERVKAVIEKARDNNIPIRIGVNAGSLEKDLQMKY-G---
-------------EPTPEALVESAFRHIDILDRHDF--QNYKISLKASDVFMTVSAYRQL
A----SQIDQPLHLGITEAGGLRAGSVKSAVGLGMLLAEGIGDTIRVSLAADP----VEE
IKVGFDILKSLGLRQRGINFIACPSCSRQQFDVIK-TVNELE------MRLEDVRD----
-----------AMDVAIIGCVVNGPGEAKEADIGLT----GGLKA---SLLYQDGAKSHK
ID-NQEL---VDSIEKSVREKLAQKSEAIAEKTKGEAQIKVSTSN---------------
------------------------------
>OGP11770.1_Proteobacteria-Deltaproteobacteria-root-root-root-Deltaproteobacteria_bacterium_GWA2_42_85 OGP11770.1 4-hydroxy-3-methylbut-2-en-1-yl diphosphate synthase [Deltaproteobacteria bacterium GWA2_42_85]OGP43420.1 4-hydroxy-3-methylbut-2-en-1-yl di
------------------------------------------------------------
------------------------------------------------------------
---------------MTRRKTRQISVG----SIKIGSNSPISVQSMTNTDTADVKATVNQ
IKALERAGCEIVRVAVPNMEAAEAVGKIKKAIN------LPLIADIHFDYRLALKVIDN-
--GIDGLRLNPGNIGD----KERVKTVVKAAQEKKIPIRIGVNAGSLEKNILEKY-G---
-------------HPTPKAMVESALRHIKILEDLDF--HDIKVSLKASDVWKTIDAYRLL
S----KKVDYPFHIGITEAGTIFSGTVKSAVGLGILLAEGIGDTLRVSLTGDP----VEE
VRVGWEILKAMKLRERGVNIISCPTCGRIKLDIIT-LANEIE------KRLSHITK----
-----------PINIAVMGCVVNGPGEAIESDIGIA----GGDGV---GMLYIKGKPAKK
IK-EKDI---VEAIVREVEKGQF-------------------------------------
------------------------------
>PIZ18746.1_Proteobacteria-Deltaproteobacteria-root-root-root-Deltaproteobacteria_bacterium_CG_4_10_14_0_8_um_filter_43_12 PIZ18746.1 4-hydroxy-3-methylbut-2-en-1-yl diphosphate synthase [Deltaproteobacteria bacterium CG_4_10_14_0_8_um_filter_43_12]
------------------------------------------------------------
------------------------------------------------------------
---------------MKRRTTRQISIG----NVKIGGGAPISVQSMTNTDTRDYLSTISQ
IRRLESIGCEIVRVAVPDMEAAEKLGEIKKGIS------IPLIADIHFDYRLALRAVEE-
--GVDGLRINPGNIGG----KAKIKSVVEAAKERKIPIRIGINSGSIEKKLLSKY-G---
-------------HPTPRAMVESALSNINMLESLNF--HDIKVSLKASNVIDTVEAYRLM
S----EKVDYPLHVGITEAGTSFSGTIKSSIGIGILLNEGIGDTIRVSLTAPP----VEE
VRAGYEILKALGLRYRGINLISCPTCGRCEIDLIN-LANEIE------GRLTHITM----
-----------PLNIAVMGCVVNGPGEAREADIGIA----GGKET---GILFKKGRVVKK
IK-EIEF---VDVFVQEVEKMINNGRR---------------------------------
------------------------------
>WP_066066486.1_Proteobacteria-Deltaproteobacteria-root-Candidatus_Desulfofervidaceae-Candidatus_Desulfofervidus-Candidatus_Desulfofervidus_auxilii WP_066066486.1 flavodoxin-dependent (E)-4-hydroxy-3-methylbut-2-enyl-diphosphate synthase [Candidatus Desul
------------------------------------------------------------
------------------------------------------------------------
----------------MLRKTRAIFVG----NVQIGGGAPVVVQSMTTTYPADIKATVAQ
IKRLEKAGCEIIRVAVPDEAAVEAIPQIKRQIS------IPLIADIHFDYKLAVKALKV-
--GVDGIRINPGNIGG----KEKIKSIVEVAKEYQTAIRIGVNSGSLEKKLLKEY-G---
-------------GPTPEAMVASALKTASFLEDLGF--FNFKISLKSSRVLDTISAYRNL
A----KKLDYPFHLGITEAGLPLSSAVKSAIALGTLLQEGIGETIRISVTGDP----VIE
IKIAYEILRSLGLRQRGIDLISCPTCGRCQIDLIK-LVEEVE------KELDGIKT----
-----------PLKVAVMGCVVNGPGEAKEADIGIA----GGKGI---GILFKKGKLVKK
VK-EKDL---VRVLIEEVKKYAH-------------------------------------
------------------------------
>TAH63261.1_Firmicutes-Tissierellia-Tissierellales-Gottschalkiaceae-root-Gottschalkiaceae_bacterium TAH63261.1 flavodoxin-dependent (E)-4-hydroxy-3-methylbut-2-enyl-diphosphate synthase [Gottschalkiaceae bacterium]
------------------------------------------------------------
------------------------------------------------------------
----------------MRRESRELLLG----KVGVGGRHPITVQSMTNTDTRDIEKTVIQ
ILELESEGCDIVRVAVPDMEAAQAIKKIKSRIN------IPLIADIHFDYRLAIEAVIN-
--GVDGLRINPGNIGS----KDKVREVVSACKDRQIPIRIGVNSGSIKREVIEKF-N---
-------------GINENSMVFSALEHVRILEEANY--NNIKISLKATDVALTVNAYKKA
A----EVIDYPLHIGITEAGTPWSGTIKSSIGIGSLLLMGIGDTIRVSLTGNP----VEE
VKVGKQILRTLGLLKDKIEIISCPTCGRTQIDLIN-IAKQVE------ERIGNISK----
-----------PIKVAIMGCAVNGPGEAREADLGIA----GGAGC---GLIFKKGQIIKK
VE-EDKL---LDELVNEINKL---------------------------------------
------------------------------
>WP_094398008.1_Firmicutes-Clostridia-Thermoanaerobacterales-Thermoanaerobacterales_Family_III._Incertae_Sedis-Thermoanaerobacterium-Thermoanaerobacterium_thermosaccharolyticum WP_094398008.1 flavodoxin-dependent (E)-4-hydroxy-3-methylbut-2-enyl-diphospha
------------------------------------------------------------
------------------------------------------------------------
----------------MRKKTKEVRIG----NIYIGGNNPIAVQSMTNTDTKDIKKTVNQ
IRDLQNAGCDIVRVAVLDFEAANAIKEIKKEIN------IPIVADIHFNYRLAIEAIKN-
--GANKIRINPGNIGG----EDKLKLVADAAKDSGIPIRVGVNSGSLEKDILNKY-G---
-------------GVTAEGIVESALKSVSLLEKCGF--YDIVISLKTSNVPLTIESYKLI
S----EKVNYPLHVGVTEAGTSCSGTIKSSIGIGTLLYMGIGDTIRVSLTGNP----LEE
VKVGKQILKSLGLSKGGVEIISCPTCGRTKINLID-LAKKVE------NATASIKE----
-----------DIKIAVMGCAVNGPGEAKEADIGIA----GGAGE---GLIFKHGKVLKK
VP-EDRL---FDEFMKELYDMLKEKSS---------------------------------
------------------------------
>RLB10781.1_Proteobacteria-Deltaproteobacteria-root-root-root-Deltaproteobacteria_bacterium RLB10781.1 4-hydroxy-3-methylbut-2-en-1-yl diphosphate synthase [Deltaproteobacteria bacterium]
------------------------------------------------------------
------------------------------------------------------------
--------------MIKRKKTKRIYVG----DVPIGDGAPIAVQSMTNTDTKDIEATLEQ
IKQLKKAGCEIVRLAVPDREAAESFGKIKQSVD------IPLIADIHFDHRLAIMAIEK-
--GADGIRINPGNM-K----KSGLKEVIRAAKQASIPIRIGVNAGSLEKDLLEKY-G---
-------------HPTSEALVESAIRSIRFFEDMGF--DKIKISIKSSSVLDTIKAYELL
S----ERTDYPLHLGVTEAGTLISGTVKSSIAIGYLLLKGIGDTLRVSLTRPP----VEE
VKVAYEILRAVGLRKVGPEIISCPTCGRCQIDLFS-LVEEVE------KGLSDVKI----
-----------PIKVAVMGCVVNGPGEAKEADIGIA----GGKGN---GILFKKGKLLKK
VP-EHLL---AQTLIQEVKRMEQEMRR---------------------------------
------------------------------
>KPJ65073.1_root-root-root-root-root-candidate_division_WOR-1_bacterium_DG_54_3 KPJ65073.1 4-hydroxy-3-methylbut-2-en-1-yl diphosphate synthase [candidate division WOR-1 bacterium DG_54_3]
------------------------------------------------------------
------------------------------------------------------------
--------------MIHREKTKEIKIG----NLKIGAGNPITVQSMTKTDTSDIDATVAQ
IHDLEKAGCQIVRCAVPDKESAEALGEIKKQIN------IPLVADIHFNHNYALMAADA-
--GVDKLRINPGNIGD----HHKIKAVVDAAKAHKIPIRVGVNSGSLEKEIRKRYQG---
-------------HVTAEGLVKSALKNIKILEKLGF--TDIVVSLKATSVPMTIKAYQMI
A----KKTNYPLHVGITEAGIPKVGTIRSAAGIGAILSQGIGDTIRVSLTSDP----LEE
VRLGYEILKALELTFHGVTVISCPTCGRTDIDVIK-IAQEVE------EKTRHIKQ----
-----------PLTVAVMGCEVNGPGEAADADVGLA----GGRGV---GLIFREGEVVRK
VP-EAEM---VYALLDEIESMAIK------------------------------------
------------------------------
>KPL00683.1_candidate_division_Zixibacteria-root-root-root-root-candidate_division_Zixibacteria_bacterium_SM23_73_3 KPL00683.1 4-hydroxy-3-methylbut-2-en-1-yl diphosphate synthase [candidate division Zixibacteria bacterium SM23_73_3]
------------------------------------------------------------
------------------------------------------------------------
---------------MRRKKTKKVWVG----KVGMGGGVPISVQSMTKTDTQNVSATIKQ
IRKLENAGCEIIRVAVPNRKAALSLFKIKREIE------IPLVADIHFDYRLALKAVDS-
--GVDKLRINPGNIGA----QWKVKEIVRAAKERKIPIRVGVNAGSLPRDLLTKY-K---
-------------KVTPPALVEAALRQVRILENLNF--TEIVISLKAFDVPTTVKAYQLI
S----KKTNYPLHLGITEAGLPEAGSVRSALGIGILLASGIGDTIRVSLTGDP----IQE
VRVGYEILKSLNLREHGPTIISCPTCGRCEIDIIS-MTKKVE------RKTRNIQA----
-----------PIKIAVMGCVVNGPGEAKDADVGIA----GGKGY---GLLFRKGKVLGK
TK-EKDL---VDALLNMVEDLRKERRRGSLMHRY--------------------------
------------------------------
>WP_066326222.1_Firmicutes-Bacilli-Bacillales-Bacillaceae-Anoxybacillus-Anoxybacillus_amylolyticus WP_066326222.1 flavodoxin-dependent (E)-4-hydroxy-3-methylbut-2-enyl-diphosphate synthase [Anoxybacillus amylolyticus]ANB61667.1 4-hydroxy-3-methylbut-2-en
--------------M---------------------------------------------
------------------------------------------------------------
------------NEIIHRSKTRPVRVG----NLTIGGSNEVIIQSMTTTKTHDVDATVAE
IHRLEEAGCQIVRVACPDERAANAISEIKKRIN------IPLVVDIHFDYKLALKAIEG-
--GADKIRINPGNIGR----REKVEAVVKAAKERGIPIRIGVNAGSLEKRILEKY-G---
-------------YPTADGMVESALYHIRILEELDF--HDIIVSLKASDVRLAIEAYEKA
A----RTFDYPLHLGITESGTLFAGTVKSAAGLGAILSKGIGNTVRISLSADP----VEE
VKVARELLKAFGLAANAATLISCPTCGRIEIDLIS-IANEIE------EYIAKIKA----
-----------PIKVAVLGCAVNGPGEAREADIGIA----GARGE---GLLFRHGQIVRK
VP-EEKM---VEELKKEVDKLAEEYFAKQAKA----------------------------
------------------------------
>WP_126407069.1_Firmicutes-Bacilli-Bacillales-Bacillaceae-Bacillus-Bacillus_yapensis WP_126407069.1 flavodoxin-dependent (E)-4-hydroxy-3-methylbut-2-enyl-diphosphate synthase [Bacillus sp. XXST-01]RTR35288.1 flavodoxin-dependent (E)-4-hydroxy-3-methylbut
--------------M---------------------------------------------
------------------------------------------------------------
------------SEIIHRTKTRPVKVG----NLTIGGNNELAIQSMTTTKTHDVEATVAQ
IKRLEEAGCQIVRVACPDERAADAIADIKKQIN------IPLVVDIHFDYKLALKAIEG-
--GADKIRINPGNIGK----REKVEAVVKAAKAKGIPIRIGVNAGSLEKRIIEKY-G---
-------------YPTADGMVESALHHIKILEDLDF--HDIIVSMKASDVNLAIEAYEKA
A----KAFDYPLHLGITESGTLFAGTVKSAAGLGAILSKGIGNTLRISLSADP----VEE
VKVARELLKSFGLSSNAATLISCPTCGRIEIDLIS-IANEVE------EYISTIKA----
-----------PIKVAVLGCAVNGPGEAREADIGIA----GARGE---GLLFRKGKIVRK
VP-EETM---VEELKKEIDQIAAEYFAKKEAEEKEAALNK--------------------
------------------------------
>OGP32433.1_Proteobacteria-Deltaproteobacteria-root-root-root-Deltaproteobacteria_bacterium_GWC2_42_11 OGP32433.1 4-hydroxy-3-methylbut-2-en-1-yl diphosphate synthase [Deltaproteobacteria bacterium GWC2_42_11]HBO84786.1 4-hydroxy-3-methylbut-2-en-1-yl di
------------------------------------------------------------
------------------------------------------------------------
---------------MRRRKTRQITIG----NVKVGGDAPVSVQSMTNTDTLDVNETVRQ
IKALEKSGCEIVRVAVLNQDAANVLDKIKKRIK------IPLIADIHFDYRLALKAIEK-
--GVDGLRLNPGNIGD----KKRIKEVVKAAKERRIPIRIGINAGSLEKDILEKH-G---
-------------HPTSGGMVESALRHIRILEELDF--FDIKVSLKASDIWKTIEAYRLL
A----KKVDYPFHIGITEAGTIFSGSIKSAVGLGILLSEGLGDTLRVSLTGDP----VEE
VRVGWEILKSLKLRERGVNIISCPTCGRIKIDAIK-LATEIE------KRLSHITK----
-----------PINVAVMGCVVNGPGEAIESDIGIA----GGDGA---GMLYIKGKAVKK
VK-EDKI---IETVIKEVERIAG-------------------------------------
------------------------------
>WP_013162495.1_Proteobacteria-Deltaproteobacteria-Desulfobacterales-Desulfobulbaceae-Desulfurivibrio-Desulfurivibrio_alkaliphilus WP_013162495.1 flavodoxin-dependent (E)-4-hydroxy-3-methylbut-2-enyl-diphosphate synthase [Desulfurivibrio alkaliphilus]ADH
------------------------------------------------------------
------------------------------------------------------------
--------------MRPRKKTRQIRVG----PVAIGGDAPIAVQSMTNTDTRNVETTVAQ
IKGLEEAGCEIIRVAVLDLEAAAAIKAIREQIG------IPLIADIHFDHRLAIAAMEH-
--GAQGIRINPGNLGG----EDKLARVAAAAKAHGVAIRVGVNAGSLEKDILARH-G---
-------------RPTPAALVESARRNVEKLERLGF--HELKISLKSSDVLTTIEAYRQL
S----NSCDYPLHLGVTEAGGLIAGTVKSSVALGILLHEGIGDTFRISLTRDP----VEE
IRVAYELLRSLHLRQRGPELISCPTCGRCQVNLFG-LAEEVE------RYIQKIDT----
-----------PLKIAVMGCVVNGPGEAREADIGVA----GGHGV---GIIFKKGKIYKK
VP-EAQL---LAVFLAEIEQMTREYEH---------------------------------
------------------------------
>WP_122628968.1_Firmicutes-Negativicutes-Veillonellales-Veillonellaceae-Lucifera-Lucifera_butyrica WP_122628968.1 flavodoxin-dependent (E)-4-hydroxy-3-methylbut-2-enyl-diphosphate synthase [Lucifera butyrica]VBB08055.1 aldolase-type tim barrel [Lucifera 
------------------------------------------------------------
------------------------------------------------------------
---------------MERRKTCPIRIG----TVTVGGAAPISVQSMTNTKTDDITATAAQ
IQRLAAAGCDIVRIAVPDMAAALAVEKIKELVT------VPLVADIHFDYRLALSAIER-
--GIDALRLNPGNIGD----VEQVAAVVKEAKKKRIPIRIGVNAGSLDKAVLARHGG---
-------------HPTPEAMVESAMNHVNILERLDF--FDIKISLKAHNVSMTIRAYELM
S----EVVDYPLHLGITEAGTVKSGIIKSAVGIGALLAEGIGDTIRVSLTGDP----VEE
VRAGNEILKSLGLKEYGPTLISCPTCGRTSVDLIF-LAQKVE------EKLNQIKK----
-----------PIKVAVMGCVVNGPGEAKEADIGIA----GGKGQ---GLIFRKGEVIQK
VP-EEDL---LAALFREIDKIVEEEN----------------------------------
------------------------------
>WP_135225338.1_Firmicutes-Clostridia-Clostridiales-Clostridiales_Family_XVII._Incertae_Sedis-Thermaerobacter-Thermaerobacter_sp._FW80 WP_135225338.1 flavodoxin-dependent (E)-4-hydroxy-3-methylbut-2-enyl-diphosphate synthase [Thermaerobacter sp. FW80]QBS
--------------MMQ-------------------------------------------
------------------------------------------------------------
------------IGPKPRRKTPTVWVG----PVPIGGDHPVVVQSMTNTDTADVEATANQ
VIELARAGSEIVRITVNHEEAAAAVPRIVERVRAAGFS-TPLVGDFHYNGHVLLTRFPEC
ARALDKYRINPGNVGT-RQRDRNFAQIIEVALKYDKPVRIGVNWGSLDQQLLTEL-MDAN
ARRP--Q-PRSAREVVLEAMVESALRSARLAEELGMPHDRIVLSAKVSEVQDLIAVYREL
A----ARCDYPLHLGLTEAGMGMKGIVASTAGLAVLLQEGIGDTIRVSLTPTPGGDRAEE
VRVAQQILQSLGLRSFMPQVSSCPGCGRTASTFFQAMAREVQ------AYIQRRMP----
EWRQR-YPGVEELKVAVMGCVVNGPGESRHADIGISLPGTFEEPT---APVYVDGEKYTT
LR-GDDV---VPRFLEILEDYVARRFGGRGGAGAGRRTGA--------------------
------------------------------
>OIP60269.1_Nitrospirae-root-root-root-root-Nitrospirae_bacterium_CG2_30_41_42 OIP60269.1 4-hydroxy-3-methylbut-2-en-1-yl diphosphate synthase [Nitrospirae bacterium CG2_30_41_42]PIQ94483.1 4-hydroxy-3-methylbut-2-en-1-yl diphosphate synthase [Nitrospira
--------------M---------------------------------------------
------------------------------------------------------------
------------TSREVRKKTRTIYVG----KVPVGGGNPIVVQSMTKTDTADVKSTIKQ
IKSLDASGCEIIRLAVPDMNAAKTLGKIKKSIR------IPLIADIHFDWRLALEAIKQ-
--GVDGLRINPGNIGA----RWKIKDVVNAAGERGISIRIGVNAGSLEKELLRKY-G---
-------------HPKPEALVESAERHIQILEELKF--TNMKVSLKASEVLKTVEAYRLF
S----ERYDYPLHIGISEAGPPSRGIIKSSVGLGILLSEGIGDTIRVSLTAEP----EEE
VRVAYEILKSLRLRKKGVDIISCPTCGRCRIDLKG-LAAKVE------YKFRDLDK----
-----------PITIAVMGCVVNGPGEAREADFGIA----GGKGR---GIIFKKGKILRT
VK-EDEL---LDALLEEIEV----------------------------------------
------------------------------
>OGW20018.1_Nitrospirae-root-root-root-root-Nitrospirae_bacterium_GWA2_46_11 OGW20018.1 4-hydroxy-3-methylbut-2-en-1-yl diphosphate synthase [Nitrospirae bacterium GWA2_46_11]HCZ11813.1 4-hydroxy-3-methylbut-2-en-1-yl diphosphate synthase [Nitrospiraceae
------------------------------------------------------------
------------------------------------------------------------
--------------MIERRETRQIRVG----NVAVGGGNPISVQSMTKTDTRDVNATVNQ
ILALESAGCEIIRLAVPDIDAAQALGPIKKAVN------IPVISDIHFDWRLALEAIKQ-
--GVDGLRLNPGNIGA----EWKVKEVVIAAKEKNIPIRIGVNAGSLEKELLEKY-G---
-------------HPTPEALVESAEGHIKILEDLDF--HNIKVSLKASNVMRTVDAYRLF
S----KKHDYPLHIGISEAGPPFTGMIKSAVGLGVLLSDGIGDTMRVSLTAEP----EEE
IRVAYEILKSLGIRRRGPELISCPTCGRCQVDLRP-LAQKVE------DLLRNVSK----
-----------PISVAVMGCVVNGPGEAREADFGIA----GGKDM---GLVFKKGKVVKK
VK-EEEL---LDALIELINE----------------------------------------
------------------------------
>WP_026687758.1_Proteobacteria-Betaproteobacteria-Rhodocyclales-Rhodocyclaceae-Azovibrio-Azovibrio_restrictus WP_026687758.1 flavodoxin-dependent (E)-4-hydroxy-3-methylbut-2-enyl-diphosphate synthase [Azovibrio restrictus]
--------------MNKMH-----------------------------------------
------------------------------------------------------------
------------GKLPAQPATRSCLVG----HVPLGGKAPVVIQSMTNTDTADYVATAIQ
CAELNRAGSELVRITVNTPEAAAAVPRIREHLDRMGCD-VPLIGDFHYNGHRLLTEHPAC
AEALAKYRINPGNVGFGKKKDEQFAAMIELACRYQKPVRIGVNWGSLDQSVLARI-MDEN
SRRA--E-PLDTTAIMREAMVTSALESAAQAEALGLAGERIILSCKVSSVQDLIAIYQEL
A----ARSSYALHLGLTEAGMGSKGIVASTAALAVLLQQGIGDTIRISLTPEPGGSRTQE
VIVAQEILQTMGLRAFTPQVVACPGCGRTTSSFFQELARDVQ------EHVRARMP----
EWREA-HDGVENMTLAVMGCVVNGPGESKHANIGISLPGTGEAPS---APVYEDGEKTVT
LK-GEKI---GAEFIQIIEAYVARKYPKKVQ-----------------------------
------------------------------
>WP_026900731.1_Firmicutes-Clostridia-Clostridiales-Peptostreptococcaceae-root-Peptostreptococcaceae_bacterium_VA2 WP_026900731.1 flavodoxin-dependent (E)-4-hydroxy-3-methylbut-2-enyl-diphosphate synthase [Peptostreptococcaceae bacterium VA2]
--------------M---------------------------------------------
------------------------------------------------------------
--------------SYKRRECREVSVG----NVKIGGNNPISIQSMTNSDTRDALATIAQ
IKALEEVGCDVVRVAIPDMEAAKNIGKIKSEVN------IPVIADIHFDHRLALEVIDQ-
--GIDGVRINPGNIGS----IDKVKAVVEKCRAKNLKIRIGVNGGSLEKDLLEKY-G---
-------------SATAEALVESALGHIKILEDLDF--TNIVISLKSSDIYKTIEAYELI
A----KKVDYPLHIGITESGSIKKGTIKSSIGVGAMLLKGIGDTIRISLTGDP----CEE
VIVGKEILRSLDLLNDKIKVISCPTCGRCNIDLIS-VVNEVE------EKINYMEK----
-----------DITVAIMGCAVNGPGEAREADIGIA----GGKGE---GLLFKKGEIVRK
IK-GNDL---VNELLKEIDKY---------------------------------------
------------------------------
>WP_132027298.1_Firmicutes-Tissierellia-Tissierellales-Tissierellaceae-Keratinibaculum-Keratinibaculum_paraultunense WP_132027298.1 flavodoxin-dependent (E)-4-hydroxy-3-methylbut-2-enyl-diphosphate synthase [Keratinibaculum paraultunense]TCS89695.1 4-hyd
------------------------------------------------------------
------------------------------------------------------------
---------------MKRKKTRKIMVG----NVAIGGGSPITVQSMTNTITKDIESTIKQ
IKDLEKVGCHIVRGAITDLDDAKAINKIKSKIN------IPFIADIQFDYKLAIASVEN-
--GADCLRINPGNIGS----EIRVKEVVKACKDRKVPIRIGVNSGSIKKEYLEKY-G---
-------------GVNEDSMVYSALEQIRLLEKLGY--ENMKISLKASSVLLTIKSYQKI
S----DLVDYPLHLGITEAGPIWRGTIKSSVGIGTLLYMGIGDTIRVSLTGDP----IEE
VKVGREILRSLGLLEEGIEIISCPTCGRTNIDLVN-LVKEAE------EKLGYIKK----
-----------PLKVAIMGCPVNGPGEAKEADIGIA----GGKGE---GLIFKKGKIIKK
VK-EEHL---IDELLKEIENI---------------------------------------
------------------------------
>WP_109761357.1_Proteobacteria-Gammaproteobacteria-Oceanospirillales-Kangiellaceae-Pleionea-Pleionea_mediterranea WP_109761357.1 flavodoxin-dependent (E)-4-hydroxy-3-methylbut-2-enyl-diphosphate synthase [Pleionea mediterranea]PWK54231.1 4-hydroxy-3-meth
--------------M---------------------------------------------
------------------------------------------------------------
----------KGLSWIKRRPSKKIWVG----NVAIGGDAPIAVQSMTNTDTCDVNATVGQ
IKQLEDAGADLVRVSVPTMDAAEAFKRIKQQAN------IPLIADIHFDYRIALKVADY-
--GVDCLRINPGNIGN----EDRVKAVIDCARDKNIPIRIGVNAGSLEKDLQVKY-G---
-------------EPTPEALVESAMRHIDILDRHNF--DNYKLSLKASDVFMTVSAYRIL
A----SQIEQPLHLGITEAGGLRSGSVKSSVGLGLLLSEGIGDTIRVSLAADP----VEE
IKVGYDILKSLGLRQRGINFIACPSCSRQQFDVIK-TVNELE------SRLEDVSE----
-----------SMDVAIIGCVVNGPGEAKEADIGLT----GGSGS---SLLYKEGAKDHK
VS-NEQL---VDELEKEIRHKIKLREQQINDKAGNQPVIQMSR-----------------
------------------------------
>OGW60830.1_Nitrospirae-root-root-root-root-Nitrospirae_bacterium_RIFCSPLOW2_12_42_9 OGW60830.1 4-hydroxy-3-methylbut-2-en-1-yl diphosphate synthase [Nitrospirae bacterium RIFCSPLOW2_12_42_9]
------------------------------------------------------------
------------------------------------------------------------
--------------MINRRKTRQIKVG----NVLIGGGAPVVVQSMTNTDTRDINATVVQ
IKRLEEAGCEIVRVAVPDKEAAEALKAIKSSIS------IPLIADIHFDYRLALLAIAN-
--GADALRLNPGNIGD----EKRIEHVVKAAEERGIPIRIGVNAGSLEDDLLNKY-G---
-------------HPTPEAMVESAMRHIRILEDFDF--YDMKISLKASNVFTTLNAYRLI
S----DKVDYPLHVGVSEAGPLLSGTVKSAIGIGLLLFEGIGDTIRVSLTTNP----VEE
VRVAYEILKALNIRHRGVNIISCPTCGRMEIDIEK-IAAEVE------KRLSHITL----
-----------PLNVSILGCVVNGIGEGKEADAGIT----GGKES---GLLFRDGKVIRR
LK-ESEL---VEALIKEVEDLVQNKKCTSLNC----------------------------
------------------------------
>WP_110953233.1_Firmicutes-Negativicutes-Veillonellales-Veillonellaceae-Massilibacillus-Massilibacillus_massiliensis WP_110953233.1 flavodoxin-dependent (E)-4-hydroxy-3-methylbut-2-enyl-diphosphate synthase [Massilibacillus massiliensis]
------------------------------------------------------------
------------------------------------------------------------
---------------MVRKNTRAIKIG----DIQIGGGAPIAVQSMTNTKTNDISASIAQ
IDALTEAGCDLVRLAVPDMEAAQALKVIKNGVR------VPLIADIHFDYRLALAAMES-
--GVDALRLNPGNIGD----ADRVELVVKEAKKRHIPIRIGVNAGSLDKVLLNKY-G---
-------------KATPEAMVESALQHIKILERLNF--YDTKISLKAHDVPLTIAAYQLM
S----ETVDYPLHLGITEAGTINSGMIKSAVGIGALLSQGIGDTFRISLTGDP----VVE
VQVANQILKSLGLKEYGPTMISCPTCGRCNINLAE-IAIKVE------NKLNQVKK----
-----------PIRVAVMGCVVNGPGEAREADVGIA----GGKGE---GLLFRKGQIIRK
VP-EEEL---VDELFLEIDKILEED-----------------------------------
------------------------------
>TDF71774.1_Firmicutes-Clostridia-Thermoanaerobacterales-Zhaonellaceae-Zhaonella-Zhaonella_formicivorans TDF71774.1 flavodoxin-dependent (E)-4-hydroxy-3-methylbut-2-enyl-diphosphate synthase [Clostridia bacterium k32]
------------------------------------------------------------
------------------------------------------------------------
---------------MKRRISNTIHVG----KVAIGGKAPISVQSMTNTDTRDVAATVQQ
IHRLEKAGCEIVRVAVVDSEAAAALKKIRERIN------IPLIADIHFDYRLALQAIES-
--GVDGLRLNPGNIGS----KEKVKLITTLAKERSVPIRIGVNAGSLDKRLLAKY-G---
-------------RLVPEALVESALEHITILEELQF--NAIKVSLKASDIPLMVEAYRLL
A----DKVPYPLHLGVTEAGTLKSGTVKSAVGIGILLAEGIGDTIRVSLTGDP----VEE
VAVGYEILKTLGLRKKGVELISCPTCGRCGIDLIS-IANEVE------EKLAHIDK----
-----------PLKIAVMGCVVNGPGEAREADVGIA----GGKGV---GILFKKGEMIAK
VP-QEQL---VQALLAEVEKML--------------------------------------
------------------------------
>KXS40864.1_Firmicutes-Clostridia-Halanaerobiales-Halobacteroidaceae-Candidatus_Frackibacter-Candidatus_Frackibacter_sp._T328-2 KXS40864.1 (E)-4-hydroxy-3-methylbut-2-enyl-diphosphate synthase [Candidatus Frackibacter sp. T328-2]
------------------------------------------------------------
------------------------------------------------------------
---------------MARRDSKQVSMG----GVKIGGDAPISVQSMTNTDTRDVEATVRQ
IHSLEEVGCELIRIAVPDMVAANKVDKIKAKIN------IPLIADIHFNHKLALRVLEL-
--GIDGLRINPGNIGS----EEKVRELAKLAKDKGVPIRIGVNAGSLEKELLVKY-G---
-------------APTAEAMVESALRHVRLLEEYEF--TDIIISLKASDVLMTLRAYQLM
A----DKVDYPLHLGITEAGTEWAGTIKSAVGLGSILSRGLGDTIRVSLTGDP----VEE
VKVGYEILKSLGLRQKGPQIISCPTCGRCEINLID-VANEVE------SKIRDLDT----
-----------NIKVAIMGCVVNGPGEAREADIGIA----GGKKE---GLLFKEGEVVKK
VA-GEEL---VDTLLVEVEAEADAKAKAEE------------------------------
------------------------------
>KKP67961.1_Candidatus_Moranbacteria-root-root-root-root-Candidatus_Moranbacteria_bacterium_GW2011_GWE1_35_17 KKP67961.1 4-hydroxy-3-methylbut-2-en-1-yl diphosphate synthase [Candidatus Moranbacteria bacterium GW2011_GWE1_35_17]KKP82706.1 4-hydroxy-3-met
------------------------------------------------------------
------------------------------------------------------------
--------------MIKRKKTRKIKVG----NVFIGGDAPVAIQSMCNTDTRDVEATVAQ
IKKLIQAGCEIIRVAVPDMEAARAIGEIKKQIN------IPIVADIHFSAEYALEAINQ-
--GIDKLRINPANIGS----KEKIKMLVVACKEKNIPIRIGINGGAIEKSILEKYNG---
-------------EVTPEGMVESAMENIKLLEENDF--FDIAISLKANDVERTVEAYRLL
S----KKVDYPLHIGITEAGTIFRGTVVSAVGFGIILYDGIGDTIRVSLTADP----VEE
IKVAWEILKSLGLRKRGISVTSCPTCGRTQIDIIK-LANEVE------RLLAGKEK----
-----------DIRVAVMGCVVNGPGEAREADLAIV----GGAGV---GLIVKKGEIIKK
VD-EKDL---LIEFMKEIEKF---------------------------------------
------------------------------
>PIN98941.1_Candidatus_Diapherotrites-root-root-root-root-Candidatus_Diapherotrites_archaeon_CG_4_10_14_0_2_um_filter_31_5 PIN98941.1 4-hydroxy-3-methylbut-2-en-1-yl diphosphate synthase [Candidatus Diapherotrites archaeon CG10_big_fil_rev_8_21_14_0_10_31
--------------M---------------------------------------------
------------------------------------------------------------
--------------KRKRRKSIEVKIG----KIMIGGNNPVAVQSMTNTPTEDIKKTVQQ
IKDLADAGSELVRFTVKDDLGAKAVPEIKKQLLNEDYD-VPLIGDFHYNGHILLTKFPKC
AEALDKFRINPGNVGFGLSRDENFESMIKVAIQNSTPIRIGVNWGSLDQSVLKKL-MDEN
SKQG--N-PKTNNQVMINSIVTSALESIKKANELGLENNKIVVSAKSSRVQDMIKAYELL
A----AKCDNALHLGVTEAGPGIKGAVHTAAGLSVILQQGIGDTIRCSLTPTPGVKRTEE
VVIAKQVLQSLNLRRFNPEVTSCPGCGRTTSTVFQEIALNID------EFLKKKTP----
EWKEKGFKGFEEMEVAVMGCIVNGPGESKNANIGLSLPGSGETPS---APVFADGKQIKL
LK-GNAK-TLTKEFIKLIEEYVEEHYK---------------------------------
------------------------------
>OLA95707.1_Candidatus_Rokubacteria-root-root-root-root-Candidatus_Rokubacteria_bacterium_13_2_20CM_69_15_2 OLA95707.1 4-hydroxy-3-methylbut-2-en-1-yl diphosphate synthase [Candidatus Rokubacteria bacterium 13_2_20CM_69_15_2]PYO20463.1 4-hydroxy-3-methyl
------------------------------------------------------------
------------------------------------------------------------
--------------MITRRKTRQIRLG----NVKIGGDAPLTVQSMTKTDTRDVQATLLE
IWALEAAGCDIVRCAVPVREAAEKLGEIKRQIR------IPLVADIHFNYKLALIALEQ-
--GVDGLRLNPGNIGG----KQFVQQVVNVAKEKKIPIRIGVNAGSLEKDLLARY-G---
-------------GPTPDGMVESALRHIRILEDCNY--PEMKVSLKASDPLMMIEAYRML
A----DQVDYPLHLGVTEAGTPGVGTIKSAVGLGALLSEGIGDTVRVSLSADP----TEE
VRVGIDILKSLGLRTGGLTFVSCPSCGRADVDLVK-LAKEVE------DEFRGLNE----
-----------EIHIAVMGCEVNGPGEARAADIGVA----GGRGI---GLIFKNGEVIRK
VP-EKDI---VKAMREEVDRFIAERKATRAAAPADDD-----------------------
------------------------------
>PIW93041.1_Candidatus_Moranbacteria-root-root-root-root-Candidatus_Moranbacteria_bacterium_CG_4_8_14_3_um_filter_43_15 PIW93041.1 4-hydroxy-3-methylbut-2-en-1-yl diphosphate synthase [Candidatus Moranbacteria bacterium CG_4_8_14_3_um_filter_43_15]
------------------------------------------------------------
------------------------------------------------------------
--------------------------------MFIGRDAPVAVQSMANTKTTDIAGTVKQ
IKRLEKAGCEIIRVAVPDMEAAKALGKIKKKIN------IPLVADIHFSHQLALEAINQ-
--GVDKLRINPGNIGS----RDKVEQVVKACKKKKIPIRIGVNAGSLEKDILAKHKN---
-------------KVTAVGMVESAMRHIKILEKLNF--RDIVISLKASDIERTAESYKML
S----QKVNYPLHLGITEAGTIFRGTIMSSIGIGHLLYEGIGDTIRVSLTADP----VEE
VKVAWEILRSLGLRKRGVTVTSCPTCGRTEIDLIK-LASQVE------KLVESIDK----
-----------NLHVAVMGCVVNGPGEAREADLAVV----GGKGV---GLICKYGKILKK
VE-EKNL---LKEFMKELEKF---------------------------------------
------------------------------
>WP_012810313.1_Firmicutes-Bacilli-Bacillales-Alicyclobacillaceae-Alicyclobacillus-Alicyclobacillus_acidocaldarius WP_012810313.1 flavodoxin-dependent (E)-4-hydroxy-3-methylbut-2-enyl-diphosphate synthase [Alicyclobacillus acidocaldarius]ACV57961.1 1-hyd
------------------------------------------------------------
------------------------------------------------------------
--------------MYRRWETKPVRVG----DVVIGGSNQVIVQSMTTTKTADVKATVEQ
IHRLEDAGCQVVRVTVNNREAAEAIKEIKRQIH------IPLVADIHFDHRLALEAIKN-
--GVDKVRINPGNIGK----REKVEEVVKACKERGIPIRIGVNAGSLEKHILEKY-G---
-------------YPTAEGMLESAEHHVKILEDLDF--DDIVISMKASDVPLAIEAYRLA
A----ERFRYPLHLGITESGTLFGGTIKSAAGLGTLLHMGIGNTIRVSLSADP----VEE
VKVARELLKVFHIVSDAVTIVSCPTCGRIDIDLIS-IVNELE------DYVQNIRA----
-----------PIKVSVLGCAVNGPGEAREADIGIA----GARGE---GLLFRKGQVVRK
IP-EQDL---LTELKKEIDTMAKRYAETGSIW----------------------------
------------------------------
>WP_018250152.1_Firmicutes-Clostridia-Halanaerobiales-Halobacteroidaceae-Orenia-Orenia_marismortui WP_018250152.1 flavodoxin-dependent (E)-4-hydroxy-3-methylbut-2-enyl-diphosphate synthase [Orenia marismortui]TDX51889.1 4-hydroxy-3-methylbut-2-en-1-yl di
------------------------------------------------------------
------------------------------------------------------------
---------------MKRRKTKAVTIG----DVQIGGGAPVSVQSMTNTDTRDVISTVEQ
IKSLEESGCELVRVAIPDQEAATKVDKIKEQIN------IPLIADIHFDYRLALEVLDR-
--GIDGLRINPGNIGD----EDKVKIVAQRALESGVPIRVGVNAGSLEKSLLKKY-G---
-------------HPTAEAMVDSALEHVKLLEEFGF--EDIIISLKASNVMMTLSAYQLI
A----EKVDYPLHIGITEAGTIKSGTVKSAVGIGAILAQGLGDTIRVSLTGDP----VEE
IKVAYEILKSLNLRRSGVNIISCPTCGRTEINLVE-IANTVE------EKLAGLDK----
-----------DIEVAIMGCVVNGPGEAREADLGIA----GGRDV---GLIFKKGEVIKK
VS-ADDL---VDELLAEIDKLD--------------------------------------
------------------------------
>OGC12398.1_root-root-root-root-root-candidate_division_WOR-1_bacterium_RIFOXYA12_FULL_52_29 OGC12398.1 4-hydroxy-3-methylbut-2-en-1-yl diphosphate synthase [candidate division WOR-1 bacterium RIFOXYA2_FULL_51_19]OGC18473.1 4-hydroxy-3-methylbut-2-en-1-y
------------------------------------------------------------
------------------------------------------------------------
----------------MKKHTRKILVG----DLQLGGGAPVSVQSMTKTKTADVRATIEQ
IHQLEEAGCQVVRCAVPDRESALALKEIKKNIS------IPLVADIHFNHEHALLAAEA-
--GVDKLRINPGNIGS----EDKVKAVVSAAKERKIPIRIGVNSGSLPKDVLQKNGG---
-------------RVTADGIIESALRHVAILERYDF--HDIVLSLKATSVPLTIEAYRLM
A----EKVDYPLHVGITESGIPRTGIIRSAVGIGAILAEGIGDTLRVSLTGDP----VEE
VRVGFEILKSLELYKLGVTVISCPTCGRTDVDVAT-IAGEIE------ARTRGIKK----
-----------PLTIAVMGCEVNGPGEAAEADLGLA----CGKGV---GLIFRSGKIVKK
VA-EAEM---VEALMAEVNKMIGGQ-----------------------------------
------------------------------
>WP_054029237.1_Proteobacteria-Deltaproteobacteria-Desulfobacterales-Desulfobacteraceae-Desulfatitalea-Desulfatitalea_tepidiphila WP_054029237.1 flavodoxin-dependent (E)-4-hydroxy-3-methylbut-2-enyl-diphosphate synthase [Desulfatitalea tepidiphila]
------------------------------------------------------------
------------------------------------------------------------
---------------MIRRKSRQIHVG----KVPVGGDAPITVQSMTNTPTQDAAATVAQ
IRRLESAGCEIVRVAVPDQQAAEAIADIKARIH------IPLIADIHFDYRLALEAARR-
--GADGLRINPGNIGG----QRKVQAVVDCARDLGLPIRIGVNAGSLEKDLLKTY-N---
-------------GATAQAMVESAMRHVALLERTGF--DQIKISIKASDVPRTLEAYRLL
A----QRTEYPLHVGVTEAGSLYSGVVKSALGIGMLLAEGIGDTLRVSLTRDP----VEE
VRVGFEILKALGIRQRGPEIISCPTCGRCGIDLMS-LVEQVD------QALLTRTV----
-----------PIKIAIMGCVVNGPGEAKEADIGVA----GGKGQ---GILFQKGKVVRK
VP-QERL---VEVLLDEVDKWEAEHLKKGTAIV---------------------------
------------------------------
>KJS16900.1_Firmicutes-Clostridia-Clostridiales-Peptococcaceae-root-Peptococcaceae_bacterium_BRH_c4b KJS16900.1 4-hydroxy-3-methylbut-2-en-1-yl diphosphate synthase [Peptococcaceae bacterium BRH_c4b]
------------------------------------------------------------
------------------------------------------------------------
--------------MIQRRKTKVIAVG----NVPVGGNAPVSVQSMTNTDTSDVTATVRQ
IEELAAAGCEIVRVAVPEREAAAALPEIKRLIN------IPLIADIHFDYRLALMSLEA-
--GVDGLRINPGNIGG----IDAVKAVVEASRPGKIPIRIGVNAGSLEKDLLQLY-G---
-------------GPTPEALVESALRHIRLLEKLDY--REVKISLKASDVPLMIDAYRLL
A----DKVDYPMHVGVTEAGTLRSGTIKSAVGIGALLAMGIGDTIRVSLTGHP----VHE
VGVGYEILKSLGLRRRGVELISCPTCGRTRIDIIS-IAGRVE------ELLAGIDK----
-----------PLKVAVMGCVVNGPGEASHADVGIA----GGVGE---GLLFRKGKVLRK
VP-ESQL---VDELIREVESIIKEETED--------------------------------
------------------------------
>TAA76240.1_Proteobacteria-Deltaproteobacteria-Desulfobacterales-Desulfobulbaceae-Candidatus_Electronema-Candidatus_Electronema_sp._GS TAA76240.1 4-hydroxy-3-methylbut-2-en-1-yl diphosphate synthase [Candidatus Electronema sp. GS]
------------------------------------------------------------
------------------------------------------------------------
----------------MSKHTVEVMVG----KVGIGGINPVRIQSMTNTLTADVEATVEQ
IIELHEAGSEIVRFTVKDEDDAQAVPHIRKRLVEKGCD-VPIVGDFHYNGHLLLTKYPDC
AQSLDKFRINPGNVGSGEHHDQNFVTFIEQAIKYDKPIRIGVNAGSKDESIFERL-LQEN
AAKPSSE-QKTSQQLVVDTMVVSALESVKMAERIGLPHNKIVLSVKVSKAPEMIAANRQL
S----ALTDLPLHLGVTEAGMGIKGAVASTAGLSVLLAEGIGDTIRTSLTPSPGSSRTEE
VIICQQVLQFLGMRHSLPTVTSCPGCGRTNSSVFQEIAKEIT------DYLLQQTP----
VWKKKGYRGFEMMVVAVMGCIVNGPGESKDANIGLCLPGTGENSV---SPVYADGKKIAM
LS-GSSR---IADFKQMIEEYVESHYRV--------------------------------
------------------------------
>WP_126200306.1_Deinococcus-Thermus-Deinococci-Thermales-Thermaceae-Thermus-Thermus_scotoductus WP_126200306.1 flavodoxin-dependent (E)-4-hydroxy-3-methylbut-2-enyl-diphosphate synthase [Thermus scotoductus]RTH04925.1 4-hydroxy-3-methylbut-2-en-1-yl diph
--------------M---------------------------------------------
------------------------------------------------------------
--------------EGMRRPTPTVWVG----RVPIGGAHPVAVQSMTNTPTQDVEATTAQ
ILALYRAGSEIVRITVNDEEAARAVPEIRKRLLVEGVE-VPLVGDFHFNGHLLLRKYPKM
AEALDKFRINPGTLGRGRHKDEHFAEMVRIAMDLGKPVRIGANWGSLDPALLTEL-MDQN
ARRP--E-PKSAHEVLLEALVESAVRSYEAARELGLGEDKIVLSAKVSKAPDLVWVYREL
A----RRTEAPLHLGLTEAGMGVKGIVASTAALAPLLLEGIGDTIRVSLTPAPGEPRTKE
VEVAQEILQALGLRSFAPEVTSCPGCGRTTSTFFQELAETVN------AHLKARLP----
QWREK-YPGVEELKVAVMGCVVNGPGESRHAHIGISLPGSGEEPK---APVYADGKLLTI
LK-GENL---AQDFLALLEDYVERRFSKA-------------------------------
------------------------------
>OIP36938.1_Proteobacteria-Deltaproteobacteria-root-root-root-Deltaproteobacteria_bacterium_CG2_30_66_27 OIP36938.1 4-hydroxy-3-methylbut-2-en-1-yl diphosphate synthase [Deltaproteobacteria bacterium CG2_30_66_27]PJB31279.1 4-hydroxy-3-methylbut-2-en-1-y
------------------------------------------------------------
------------------------------------------------------------
------------------MKTRRIRVG----GVPVGGGAPVSVQSMTNTDTRDVRATVAQ
IRSLAREGCEIARVAVPDAKAAAAFRKIRAGSP------IPVIADIHFDHRLAIACADA-
--GADCLRINPGNVGG----EENTIEVLRAARANRIPVRIGVNAGSVEKDLLAKY-G---
-------------GPTPKALVASAARYLKICEKVRF--TALKFSLKASDVVTTIEAYRLF
S----RRYDFPLHIGVTEAGTIFSGTIKSSVGIGVLLAEGIGDTLRVSLTGPP----EEE
VRVGWEILKSLGLRHRGPEFVSCPTCGRVSIDIVK-IATEVE------RRLSHLPV----
-----------PLKVAVMGCAVNGPGEAREADVGVA----GGKGE---GLIFVRGKIVKK
VK-EREI---AAEVVRIAEALAAEKRRGE-------------------------------
------------------------------
>RJR15762.1_Nitrospirae-Nitrospira-Nitrospirales-Nitrospiraceae-root-Nitrospiraceae_bacterium RJR15762.1 flavodoxin-dependent (E)-4-hydroxy-3-methylbut-2-enyl-diphosphate synthase [Nitrospiraceae bacterium]
------------------------------------------------------------
------------------------------------------------------------
--------------MAKKKPTRQITLG----VVRIGGGAPVSVQSMTKTDTRDVVSTVSQ
IRRLEKAGCEIVRVAVLNIEAARAIKAIKKKTK------IPLIADIHFDHRLALEAISC-
--GVDGLRINPGNIGS----KLKVKEVVSAAMDRNVPIRIGVNAGSLEKDLLQKY-G---
-------------HPDADALVESAGRHIKILEDLKF--SAIKVSLKASDVMKTVEAYRLF
A----KKFRYPLHIGISEAGPAFSGTVKSSVGLGILLSEGLGDTMRVSLTADP----VEE
VKVAYEILKCLHLRQRGPELISCPTCGRCQIDIRG-IAGKVE------AGLSRMKK----
-----------PLRVAVMGCVVNGPGEAREADIGIA----GGKGM---GILFKHGKVIRT
LK-EQEL---FSVLMREIKKMQV-------------------------------------
------------------------------
>PZR60534.1_Candidatus_Eremiobacteraeota-root-Candidatus_Eremiobacterales-root-Candidatus_Eremiobacter-Candidatus_Eremiobacter_sp._RRmetagenome_bin22 PZR60534.1 4-hydroxy-3-methylbut-2-en-1-yl diphosphate synthase [Candidatus Eremiobacter sp. RRmetagenome
------------------------------------------------------------
------------------------------------------------------------
--------------MTARRKTRPVKAG----SVTIGGGAPISVQSMTTTKTDDWAATLEQ
VNQLADAGCEIVRISVPDPKAAAACKRIKEGSP------VPLVADIHFDHRFALAAIEA-
--GWDKLRLNPGNIRD----ANKVREVVRAAANRGIPIRIGVNNGSLAPDIVQRY-G---
--------------HTPEGMVESALRHIRILEELDF--FDIVVSLKAHDVRTTVAAYRLM
A----GKVDYPFHLGVTEAGTLRSGTVKSSVGLGILLAEGLGDTIRVSLTADP----VEE
VPVCWELLKSLGLRERGVEITSCPSCGRVQIDIVK-LAEQVE------RITAEYRA----
-----------PVKVAVMGCAVNGPGEASMADVGIA----GGKGM---GLIYRDGVKVRS
LP-ESEL---LAGLREEIERVIQERYPDYV------------------------------
------------------------------
>WP_014553139.1_Firmicutes-Clostridia-Halanaerobiales-Halanaerobiaceae-Halanaerobium-Halanaerobium_praevalens WP_014553139.1 flavodoxin-dependent (E)-4-hydroxy-3-methylbut-2-enyl-diphosphate synthase [Halanaerobium praevalens]ADO77106.1 4-hydroxy-3-methy
------------------------------------------------------------
------------------------------------------------------------
--------------MYNRRKSKTVYFS----KQPVGGNSLISIQSMCNTKTENIKATVAQ
IKELEAVGCEIIRVAIPNKKAAAAIPAIKKEIK------IPLVADIHFDYRLALMAVAN-
--GIDALRINPGNIGN----EKRVKEVALACKEKKIPIRVGSNSGSLAKELLKKH-G---
-------------GPTAEAMVESALKNIKILEANDF--YDIVISLKSSHIPATIKAYQLM
A----KKVDYPFHIGITEAGTPGRGTIKSAAGIAALLTQGLGDTLRISLTGSP----VQE
VKAAWQILKSLELRKKGVNIISCPTCGRTNIDLIS-LAEKVE------KELRGLDK----
-----------DITVAVMGCAVNGPGEAKEADIGIA----GGQDS---GLIFKSGKIIKK
VE-EDKL---LSELLKEINKL---------------------------------------
------------------------------
>ROR29743.1_Proteobacteria-Gammaproteobacteria-Chromatiales-Ectothiorhodospiraceae-Inmirania-Inmirania_thermothiophila ROR29743.1 4-hydroxy-3-methylbut-2-en-1-yl diphosphate synthase [Inmirania thermothiophila]
--------------MVAAAQ---AG-----------------------------------
-----------------------------------W------------------------
---------VRGL-GAVRRRSRPIRVG----RVTVGGDAPVAVQSMTNTDTCDVAATVAQ
VRALEAAGADIVRISVPSMEAAEAFGRIRREVE------VPLVADIHFDYRIALRVAEL-
--GADCLRINPGNIGR----EERVRAVIAAARERGIPIRIGVNAGSLEKELLARY-G---
-------------EPTAEALVESALRHVAILERHDF--PDFKVSLKASDVPMTVAAYRML
A----RRIEQPLHLGITEAGGLLPGAVKSAVGLGMLLAEGIGDTLRVSLAADP----VEE
VRVGYEILKSLGLRARGVNLIACPTCSRQRFDVIG-VTRELE------RRLADVRE----
-----------PIDVAVIGCVVNGPGEARIAEVGVT----GGEP----NLLYVQGRPAGK
VD-DEAL---VDAVERAVRERLARR-----------------------------G-----
------------------------------
>OQY41164.1_Candidatus_Atribacteria-root-root-root-root-Candidatus_Atribacteria_bacterium_4572_76 OQY41164.1 4-hydroxy-3-methylbut-2-en-1-yl diphosphate synthase [Candidatus Atribacteria bacterium 4572_76]
------------------------------------------------------------
------------------------------------------------------------
--------------MYIRRKTRSVKVG----RLEIGGNAPISVQSMTNTETKNVADTVSQ
IKRMEEEGCELVRVAVPNLESCYSLPLIKKEIN------IPLVADIHYDYKLALKSIEC-
--GADGLRINPGNIGA----DEKIKLVIKSAKKENLPIRVGINSGSLDKNILKKY-K---
-------------KATPQALVESAVNVINILDELDY--HNIIFSIKSTDITNTIAANIIF
S----SKYDYPLHLGITEAGPPFQGIIKSSVGIGSLLFQGIGDTIRVSLTGDP----VEE
IKVGYEILKALHLRQRNPNLISCPTCGRCEVNLSE-IVRKVE------RQIRKINK----
-----------PLTIAVMGCMVNGPGEAKEADMGVA----FNKEK---GVLFKKGKIIAK
SN-DKII---IRRLLEEIKKE---------------------------------------
------------------------------
>KKQ44295.1_Candidatus_Moranbacteria-root-root-root-root-Candidatus_Moranbacteria_bacterium_GW2011_GWC2_37_8 KKQ44295.1 4-hydroxy-3-methylbut-2-en-1-yl diphosphate synthase [Candidatus Moranbacteria bacterium GW2011_GWC2_37_8]KKQ60865.1 4-hydroxy-3-methy
------------------------------------------------------------
------------------------------------------------------------
--------------MLKRRKTRKLKVG----DIFIGGNAPIVIQSMCTTDTRNVSATVAQ
IKQLQKAGCELVRLAVPDMVAAKALGKIKKRVT------IPLVADIHFSAEFAMEAMRQ-
--GIDKLRLNPGNIGD----EEKIKMVVLEAKKRKIPIRIGVNGGSLEKDILKKYKG---
-------------KVTAAAMVESAMRHIKILEKYGF--RDIAVSLKASDVERTVEAYRLL
S----SKVNYPLHIGITEAGTIFRGTVISSVGLGILLYDGIGDTMRVSLTADP----VEE
IKVAWEILKSLGLRKRGITVTSCPTCGRTEINLIE-LAKKVE------NELAFIDK----
-----------DMHVAVMGCVVNGPGEAREADLAIV----GGKNV---GLIMKHGEILRK
VD-EKNL---LKEFIKEVKKY---------------------------------------
------------------------------
>OGV98913.1_Nitrospinae-root-root-root-root-Nitrospinae_bacterium_RIFCSPHIGHO2_02_39_11 OGV98913.1 4-hydroxy-3-methylbut-2-en-1-yl diphosphate synthase [Nitrospinae bacterium RIFCSPHIGHO2_02_39_11]OGW00458.1 4-hydroxy-3-methylbut-2-en-1-yl diphosphate sy
------------------------------------------------------------
------------------------------------------------------------
----------------MRRKSRVITLG----NVKIGGDAPISVQSMTNTDTRDVKATLNQ
IKKLEDAGCEIIRVAVPDMDAAKKLGEIKKGIK------IPLIADIHFDYRLALKSIQE-
--GVDGLRINPGNIGD----KWKVKEVVNSAKDKGLPIRIGVNAGSLDKDLWEKY-G---
-------------GPTAEAMVESALMHIGILEDMNF--NQIKVSLKASDVERTVDAYRML
S----EKVDYPFHIGISEAGTLFSGTIKSAIGIGILLNEGIGDTLRVSLTADP----VEE
IKVGFEILKALRIRQTNPEVISCPTCGRCEIDLES-IALKIE------DAVKSLKS----
-----------PIRIAVMGCVVNGPGEAREADLGVA----GGKGV---GLIFRKGKAVKK
VR-EEEI---CDALVDEVKKLLATDSH---------------------------------
------------------------------
>WP_071155563.1_Proteobacteria-Gammaproteobacteria-Methylococcales-Methylococcaceae-Methylomonas-Methylomonas_sp._LWB WP_071155563.1 flavodoxin-dependent (E)-4-hydroxy-3-methylbut-2-enyl-diphosphate synthase [Methylomonas sp. LWB]OHX37735.1 4-hydroxy-3-m
------------------------------------------------------------
------------------------------------------------------------
------------MSISPRKHTQQVLVG----NVRVGGGAPIVVQSMTNTDTTDVAGSVQQ
IMELATAGSELVRITVNTEEAAKAVPEIVNQLEQKGFS-VPIIGDFHFNGHKLLEKYPDC
AQALAKYRINPGNVGKGKARDPQFQQMIEFAIQYNKPVRIGVNGGSLDQAVLTRL-LDEN
RQLA--E-PKELPAITREAIVLSALESAAKAQELGLGKDKIILSCKISDVQELISIYQDL
S----ERCDYALHLGLTEAGMGSKGIVASSAALGILMQQGIGDTIRISLTPEPGAARTKE
VVVAQEILQTMGFRSFTPMVTACPGCGRTTSDYFQRLAQDIQ------GYLRDQMP----
LWKNK-YQGVEEMKVAVMGCVVNGPGESKNANIGISLPGTGETPV---APVFEDGVKTVT
LK-GDNI---AGEFQELVERYIESHYSAH-------------------------------
------------------------------
>CUS80471.1_Candidatus_Kryptonia-root-root-root-Candidatus_Kryptonium-Candidatus_Kryptonium_thompsoni CUS80471.1 4-hydroxy-3-methylbut-2-en-1-yl diphosphate synthase [Candidatus Kryptonium thompsoni]CUS84056.1 4-hydroxy-3-methylbut-2-en-1-yl diphosphate 
------------------------------------------------------------
------------------------------------------------------------
--------------MINRRKSRKVYVG----NVPIGGDAPISVQSMTKTKTEDVKGTLKQ
IYQLAEAGCDIVRVAVPDKEAAEALPEIVKGSP------IPVVADIHFNHIFALKAIEA-
--GVAKVRINPGNIGS----KERIKQVLKAAKDRGIPIRIGVNSGSLEKDLLEKY-G---
-------------YPTAEALFESAMRHVEICEEFGF--SDIVISVKSTDVRLMIEAYRLI
A----SKTDYPLHLGVTEAGPFFSGTIKSAVGIGTLLAEGIGDTIRVSLTDDP----VKE
VEVGREILRSLGLASRNVEIIACPTCGRLEVDLFK-IVNELQ------DKLNKVKK----
-----------PVKVAILGCVVNGPGEASEADIGVA----CGKGV---GILYRNGEVVRR
VK-EEEI---VQAVIEEVEKFNPNGR----------------------------------
------------------------------
>PYM72919.1_Candidatus_Rokubacteria-root-root-root-root-Candidatus_Rokubacteria_bacterium PYM72919.1 4-hydroxy-3-methylbut-2-en-1-yl diphosphate synthase [Candidatus Rokubacteria bacterium]
------------------------------------------------------------
------------------------------------------------------------
------------MSVSNRRKTVVVDVG----GVKVGSQRPIVVQSMTNTDTADIPGTVEQ
VNALHAAGSELVRVTVNNDEAARAVPEIVKQVR------VPVIGDFHYNGHVLLTKYPDC
ARALAKYRINPGNVGG-KHHDENFSAIVKVAVDNGKPVRIGVNWGSLDQNLLTEM-MDAN
AKLP--Q-PLDARDVTMNAMVESAIQSAELAEQTGLTHDKIILSAKVSGVQDLVDVYRML
A----PRSDYPLHLGLTEAGMGAKGVVASTAGLSILLQEGIGDTIRVSLTPKPGGDRTEE
VLVAQQILQSMGLRSFLPQVTACPGCGRTTSTFFQEMAEEIQ------TYLRDQMP----
VWKGK-YAGVEELKVAVMGCVVNGPGESKHANIGISLPGTFEEPK---APVFVDGALKLT
LR-GDTI---VAEFLKILDDYVEKRYASRK------------------------------
------------------------------
>WP_022744716.1_Firmicutes-Clostridia-Clostridiales-Clostridiaceae-Clostridium-Clostridium_saccharobutylicum WP_022744716.1 flavodoxin-dependent (E)-4-hydroxy-3-methylbut-2-enyl-diphosphate synthase [Clostridium saccharobutylicum]AGX42436.1 4-hydroxy-3-m
------------------------------------------------------------
------------------------------------------------------------
---------------MKRRISRKVKVG----NVYVGGDAPITIQSMTTAHTKNIEDTLNQ
IERLYKAGCDIVRCAVLDMEDAESLKEITKKSP------IPIVADIHFDYRLALKAIEN-
--GVSALRINPGNIGS----LDRIKAVAEGCSEKKIPIRIGVNSGSLEKDILEKY-G---
-------------KVTDEALVESALRHVKILEDLDF--HDIVISIKSSNVPMMISCYRLI
A----EKCDYPLHLGVTEAGTVQRGTIKSSIGIGTLLAEGIGDTIRVSLTSDP----IEE
IKVGIEILKSLGIRKKGVEFVSCPTCGRTQINLIK-IAEEVE------KKLENYNK----
-----------DIKVAVMGCVVNGPGEARESDIGIA----GGKGE---GIIFKKGKVIKK
VK-EEEL---VDALMEEIEKL---------------------------------------
------------------------------
>OKY75580.1_Proteobacteria-Deltaproteobacteria-Desulfobacterales-Desulfobulbaceae-root-Desulfobulbaceae_bacterium_DB1 OKY75580.1 4-hydroxy-3-methylbut-2-en-1-yl diphosphate synthase [Desulfobulbaceae bacterium DB1]
------------------------------------------------------------
------------------------------------------------------------
--------------MITRKPTKQIKVG----NVAIGGNAPIAVQSMTNTDTRDVESTVEQ
IRRLESAGCEIIRVAVPDMEAAGAIRAIRDRIS------IPLIADIHFDHRLAVAAMEN-
--GAQGIRINPGNIGG----PEKLGKVVEAAKAHHVPIRVGVNSGSVEKDILAHH-G---
-------------HPTAEALVESAIRNIRLLEKLHF--FEQKISLKSSDTLTTVEAYRLL
S----SQCEYPLHLGVTEAGGLIAGTVKSSVALGMLLYEGIGDTFRISLTRDP----VEE
IRVSYELLRCLRIRERGPELISCPTCGRCRINLFN-LAEKVE------EHIQQMDT----
-----------PLKVAVMGCIVNGPGEAKEADIGLA----GGKGV---GIIFKKGKLDKK
VP-EDQL---LEVFLAELDALAEEKKM---------------------------------
------------------------------
>WP_146886515.1_Deinococcus-Thermus-Deinococci-Deinococcales-Deinococcaceae-Deinococcus-Deinococcus_cellulosilyticus WP_146886515.1 flavodoxin-dependent (E)-4-hydroxy-3-methylbut-2-enyl-diphosphate synthase [Deinococcus cellulosilyticus]GEM47887.1 4-hydr
------------------------------------------------------------
------------------------------------------------------------
--------------MIKRRKTVNVNVG----GVWVGSDHPIVVQSMTNTDTADAEATAIQ
VAQLYNAGSEVVRITVNNKQSAAAVPEIVQRLEDIGIR-VPLVGDFHYNGHILLREFPKT
AELLAKYRINPGNVGVGDRHDENFATMIEVAKDFDKPVRIGVNWGSLDQSVLARM-MDEN
VKLP--E-PRSGTDVMIDAMIVSALESAHYAESLGLKHDRIIISAKVSSAPELWQVYRLL
A----AKCDYPLHLGLTEAGMGDKGVVASTAGLSVLLAEGIGDTIRVSITPEPGAPRKKE
VEVAQQILQSLGLRQFLPQVTACPGCGRTTSTLFQEMARDIQ------GYIKERMP----
EWKKT-LPGVETMQVAVMGCIVNGPGESKHANIGISLPGTGEDPR---APVYQDGKLLTT
LK-GPRI---VEEFQALLEAYVQKTYGAIVS-----------------------------
------------------------------
>WP_071142380.1_Firmicutes-Negativicutes-Acidaminococcales-Acidaminococcaceae-Acidaminococcus-Acidaminococcus_timonensis WP_071142380.1 flavodoxin-dependent (E)-4-hydroxy-3-methylbut-2-enyl-diphosphate synthase [Acidaminococcus timonensis]
------------------------------------------------------------
------------------------------------------------------------
---------------MERRKSRPVTIG----RVTIGGTHPVAVQSMTNTKTENVAATVEQ
IHRLTERGCEIIRCAVPTLEAAKALADIKKQIA------IPLVADIHFDYRLALQALES-
--GVDALRLNPGNIGG----RDRVEKVVTAAKTRQVPIRIGVNAGSLPRDLLAKY-G---
-------------HPSAQAMVEAAWRHIHILEEMDY--NNIVISLKAHDVPLTLEAYRLM
A----RECDYPLHVGVTEAGTIHSGLIKSAVGIGTLLAEGIGDTIRVSLTGDP----LAE
IDAGFEILKSLGLRQHGPTLVSCPTCGRTSVSLEK-MAREVE------TRLSHIRQ----
-----------PITVAVMGCVVNGPGEAREADVGIA----GGCGE---GLIFRKGKILRK
VP-EDRL---VEELFNEIDTIIKERKN---------------------------------
------------------------------
>WP_015758636.1_Firmicutes-Clostridia-Clostridiales-Peptococcaceae-Desulfofarcimen-Desulfofarcimen_acetoxidans WP_015758636.1 flavodoxin-dependent (E)-4-hydroxy-3-methylbut-2-enyl-diphosphate synthase [Desulfofarcimen acetoxidans]ACV63944.1 1-hydroxy-2-m
------------------------------------------------------------
------------------------------------------------------------
---------------MRRRKTRVIRVG----QVAVGGDAPVSVQSMTNTDTRDAAATARQ
IRELALAGCEIVRVAVPDEQAAVALKEIKNGIN------VPLIADIHFDYKLALQAIRA-
--GVDGLRINPGNIGS----RSKVAEVVRAAGDAQVPIRIGVNAGSLEKELLDKY-G---
-------------NITAQAMVESALGHIGILEDLNF--SDIKISLKASDIPLMLEAYRLL
A----DRVDYPFHIGVTEAGTLRSGIVKSAVGIGALLAEGIGDTLRVSLTGDP----LHE
VKTGYEILKALGLRQRGIEFISCPTCGRTQIDLIR-IANEVE------DRLQFVDK----
-----------PLKVAVMGCSVNGPGEAREADIGIA----GGRGA---GLLFKKGRTVRK
IE-EADL---VEELIKEVENMLENY-----------------------------------
------------------------------
>WP_065820775.1_Firmicutes-Clostridia-Clostridiales-Hungateiclostridiaceae-Thermoclostridium-Thermoclostridium_stercorarium WP_065820775.1 flavodoxin-dependent (E)-4-hydroxy-3-methylbut-2-enyl-diphosphate synthase [Thermoclostridium stercorarium]ANX01293
--------------M---------------------------------------------
------------------------------------------------------------
------------DRLINRKKTVKVRAG----NVYIGGDAPISIQSMTNTKTSDLKATIAQ
IRKLENAGCDIVRVAVPDMDAAMAIGQIKKEIS------VPLVADIHFDYRLAIAAMEK-
--GADKVRINPGNIGS----EDRVRSVVSCARERGIPIRIGVNSGSLEKDLLEKY-H---
-------------GITPEALVESALRHVSILEKLNF--SDIVISLKATSVPLTIAAYRLI
S----EKVRYPLHVGITEAGTVYSGTIKSAVGIGALLAEGIGDTIRVSLTGDP----VEE
IKAGKTILKSLGLYNRGAELISCPTCGRTRINLIK-IAEEVE------RALENIDK----
-----------PIKVAVMGCAVNGPGEAREADIGIA----GGDGC---ALLFRHGEIIRK
IP-EDRI---VEELLEEIKKL---------------------------------------
------------------------------
>WP_155935721.1_Proteobacteria-Deltaproteobacteria-Desulfovibrionales-Desulfovibrionaceae-Pseudodesulfovibrio-Pseudodesulfovibrio_sp._F-1 WP_155935721.1 flavodoxin-dependent (E)-4-hydroxy-3-methylbut-2-enyl-diphosphate synthase [Pseudodesulfovibrio sp. F-
------------------------------------------------------------
------------------------------------------------------------
---------------MERKRTRTVDVG----GVGIGGGNPVRVQSMCNTDTRDVPGTLAQ
IGRLAEAGCEIVRLAVPDDKAAAALSTIRAKSP------VPLIADIHFDHRLALAAIKA-
--GMDGLRINPGNIGD----EAKVDTVVRAAQERGVPIRIGVNGGSLEKDLLHRH-G---
-------------GPTPQAMVESGLRHVAMLERRNF--TDIKISLKTSSVLNTIAAYRLM
A----ERVDYPLHIGVTEAGTLVRGTVKSSVGLGILLWEGIGDTLRVSLTHDP----VAE
IGVAYEILRSLGLRHRGPEIIACPTCGRTEIDLIT-LAEQVE------EALRGVEE----
-----------VFTVAVMGCAVNGPGEAREADIGIA----GGRGL---GIIFRKGEVVRK
VRGDNRL---LPEFMKEIEAFLRERRS---------------------------------
------------------------------
>TSA49484.1_Proteobacteria-Betaproteobacteria-Nitrosomonadales-root-root-Nitrosomonadales_bacterium TSA49484.1 flavodoxin-dependent (E)-4-hydroxy-3-methylbut-2-enyl-diphosphate synthase [Nitrosomonadales bacterium]
------------------------------------------------------------
------------------------------------------------------------
------------------------MIG----HVPVGGDAPVVVQSMTNTDTADADATAQQ
VFELWQAGSELVRITVNSPEAAAQVGAIRQKLDAMGCA-VPLIGDFHYNGHKLLAQYPDC
AEALAKYRINPGNVGKGSKRDEQFAAMIEAAIQYAKPVRIGVNWGSLDQAKMARM-MDEN
AQRA--E-PLSAEALMREALIQSALESAAQAEEVGLPGNRIIISCKVSDVQDLITVYREL
A----RRCDYPLHLGLTEAGMGSKGIVASTAALSVLLQEGIGDTIRVSLTPEPGESRTTE
VVVAQEILQTMGIRSFTPLVTACPGCGRTTSTFFQELAQKIQ------RYLREQMP----
SWRSQ-YPGVETMSVAVMGCVVNGPGESKLANIGISLPGTGEVPV---APVFVDGEKTVT
LK-GDAI---AEEFQAIVEEYVRTHYAEGGKLRRESKVI---------------------
-------------PLTVI------------
>KPA15571.1_Proteobacteria-Deltaproteobacteria-Desulfobacterales-Desulfobacteraceae-Candidatus_Magnetomorum-Candidatus_Magnetomorum_sp._HK-1 KPA15571.1 4-hydroxy-3-methylbut-2-en-1-yl diphosphate synthase [Candidatus Magnetomorum sp. HK-1]
--------------MPNLT-----------------------------------------
------------------------------------P-----------------------
-IFFNESNPMLQQSAIKRKPTKTIQIG----NVKVGGESPISVQSMTNTPTQDINATVDQ
IKRLESAGCEIIRVAVPDMDAALAISKIKQQVR------IPLIADIHFDHRLAISAAEN-
--GADALRINPGNIGD----PEQVKKVVQKAKEYNIAIRIGVNSGSVEKDLLNKY-G---
-------------GPTAQAMVESALRHIKLMQSLDF--DNIKLSIKASDVPRTLTAYRLL
S----EQTNAPLHVGVTEAGTLISGTVKSALGIGMLLAEGIGDTIRVSLTRDP----VEE
VRVAYEILRALNIRRRGPEIISCPTCGRTSIPLFE-IVESVE------KRLQNVKS----
-----------DIKVAIMGCAVNGPGEAREADVGIA----GGDGK---GILFKKGKVIKK
FP-QNQL---IDALIDAVNEFDQLR-----------------------------------
------------------------------
>WP_026448094.1_Acidobacteria-Acidobacteriia-Acidobacteriales-Acidobacteriaceae-root-Acidobacteriaceae_bacterium_URHE0068 WP_026448094.1 flavodoxin-dependent (E)-4-hydroxy-3-methylbut-2-enyl-diphosphate synthase [Acidobacteriaceae bacterium URHE0068]
------------------------------------------------------------
------------------------------------------------------------
------------MPEIQRRKTPTVRIG----QVKVGWEVPVVVQSMTNTDTADVASTIEQ
VAALAMAGSEIVRVTVNNDEAAAAVPHIVEGLEKRGIT-VPIVGDFHYNGHLLLKKYPAT
ARALAKYRINPGNASIGKKDNDNFQVMVECAAENQKPVRIGVNWGSLDQALLTRM-MDEN
NRRP--N-PLPARDVMMEAMVVSALDSAKAAERYGLRDDQIILSAKVSGVRDLIDVYTNL
A----SRCHYALHLGLTEAGMGAKGLIASTAGLAPLLLAGIGDTIRVSLTPKPGGDRTEE
VQAAQQILQSLQIRSFMPQVTSCPGCGRTTSTYFQELAEQIQ------TYLRTSMP----
EWRKR-YPGVEELKLAVMGCVVNGPGESKHANLGISLPGTFEEPK---APVYVDGKLYTT
LR-GETI---VAEFKEILDKYVESHYGKQEALVGA-------------------------
------------------------------
>WP_096466102.1_Firmicutes-Bacilli-Bacillales-Paenibacillaceae-Aneurinibacillus-Aneurinibacillus_soli WP_096466102.1 flavodoxin-dependent (E)-4-hydroxy-3-methylbut-2-enyl-diphosphate synthase [Aneurinibacillus soli]PYE64389.1 4-hydroxy-3-methylbut-2-en-1
------------------------------------------------------------
------------------------------------------------------------
--------------MYHRTQTRPVRVG----NLTIGGSDQVIVQSMTTTKTADVKATVEQ
IHRLEEAGCQIVRVTVNNMEAAEAIKEIKQNIS------IPLVSDIHFDYKLALKAIEN-
--GIDKVRINPGNIGK----REKVEEVVRACKANGVPIRIGVNAGSLEKHLLDKY-G---
-------------YPTADAMVESALHHIGILEELDF--HDIIVSLKASNVPLAIEAYQKA
A----AAFNYPLHLGITEAGTLFAGTVKSAAGLGTLLAQGIGSTMRVSLSADP----VEE
IKVARELLKSFGLLSDAATLISCPTCGRIEIDLFS-IANEIE------DYIAKVKA----
-----------PIKVAVLGCAVNGPGEAREADIGIA----GARGE---GLLFKHGEMVRK
IP-EESM---VEELKQEIDKLADIYYRTGELPRPGHQIV---------------------
------------------------------
>WP_052569896.1_Elusimicrobia-Endomicrobia-Endomicrobiales-Endomicrobiaceae-Endomicrobium-Endomicrobium_proavitum WP_052569896.1 flavodoxin-dependent (E)-4-hydroxy-3-methylbut-2-enyl-diphosphate synthase [Endomicrobium proavitum]AKL97656.1 4-hydroxy-3-me
--------------M---------------------------------------------
------------------------------------------------------------
-------------KFYKRSQTRKINVG----KVAIGGGAPVSVQSMTNTDTRDWKSTVRQ
IKNLEEAGCEIIRVSLPDMESAQVVSKIKKNIK------IPLVADIHFDYRIALEAIKQ-
--GVDKLRINPGNIGA----KDRVEAVVKEAKKAHIPIRIGVNAGSLKSVHNFHD-N---
-------------ISRAKELVKAAMEHVNILEKLKF--YDIAVSLKASNIATTVEAYKLF
A----SKRNYPLHLGVTEAGSIFSGTIKSSAGLGIMLNEGIGDTVRVSLTADP----VEE
VKVAYSLLQSLELRSAGIEIISCPTCSRTQVDLIK-IVAEVENAAAKMKELKKLKK----
-----------PVKVALMGCIVNGPGEAKDADFGIA----GGKNE---GIVFENGKIIKR
VK-PNMW---VAALLQMLKKKISEK-----------------------------------
------------------------------
>WP_133510402.1_Proteobacteria-Gammaproteobacteria-Chromatiales-Chromatiaceae-Candidatus_Thiosymbion-Candidatus_Thiosymbion_oneisti WP_133510402.1 flavodoxin-dependent (E)-4-hydroxy-3-methylbut-2-enyl-diphosphate synthase [Candidatus Thiosymbion oneisti]
--------------MS--------------------------------------------
------------------------------------------------------------
------------LIPIQRHRSVPVCVG----GVWIGGDAPIVVQSMTNTDTADIAATTDQ
VAKLARAGSELVRITVNNASSARAVPAIRAALDRQGLD-VPLIGDFHFNGHRLLADYPDC
AQALAKYRINPGNVGRGEKRDTRFATFIEIACRCERPVRIGVNWGSLDPELVARL-MDEN
AGAV--A-PREADEVMREAMVVSALESAQRAENLGLGRDRILLSCKMSGVQDLIAVYRSL
A----ARCDYSLHLGLTEAGMGSKGIVASTAALAVLLQEGIGDTIRISLTPEPGESRTRE
VIVAQEILQTMGLRSFSPMVTACPGCGRTTSTYFQQLAKDIQ------GHLHRQMP----
HWRSR-YPGVASMQVAVMGCVVNGPGESKQANIGISFPGTGERPS---APVYVDGEKVAT
LK-GNRI---AEEFTHMVDDYVRTHYSNRSA-----------------------------
------------------------------
>WP_027480814.1_Deinococcus-Thermus-Deinococci-Deinococcales-Deinococcaceae-Deinococcus-Deinococcus_pimensis WP_027480814.1 flavodoxin-dependent (E)-4-hydroxy-3-methylbut-2-enyl-diphosphate synthase [Deinococcus pimensis]
------------------------------------------------------------
------------------------------------------------------------
--------------MTSRRRTVTAWVG----HVPVGGDHPVVVQSMTNTDTADAEGTALQ
VAQLARAGSEVVRVTVNNRAAAAAIPEIALRLRDVGVD-VPLVGDFHYNGHILLREFPET
AALLAKYRINPGNVGAGAHHDRNFATMIEVAIEHGKPVRIGVNWGSLDQAVLARM-MDEN
ARSA--S-PRGGTDVMIDAMIVSALESAEYAESLGLPHDRILISAKVSSAPELWQVYRKL
A----ARCDYPLHLGLTEAGMGMKGIVASSAALAPLLLEGIGDTIRVSLTPEPGAPRKLE
VEVAQQILQSMGLRQFLPQVTACPGCGRTTSTVFQELAQKIQ------GYIRDQMP----
EWKGR-YPGVEAMQVAVMGCVVNGPGESKHANIGISLPGTGEEPR---APVYQDGKLLTT
LK-GPRI---AEDFQELLEAYVERTYGQRAVEGA--------------------------
------------------------------
>WP_114209402.1_Acidobacteria-Acidobacteriia-Acidobacteriales-Acidobacteriaceae-Acidisarcina-Acidisarcina_polymorpha WP_114209402.1 flavodoxin-dependent (E)-4-hydroxy-3-methylbut-2-enyl-diphosphate synthase [Acidisarcina polymorpha]AXC14677.1 1-hydroxy-2
------------------------------------------------------------
------------------------------------------------------------
------------MPEIYRRKTVTTTIG----RIRVGSDAPVVVQSMTNTDTADIPGTIQQ
VAALAAAGSELVRVTVNNDEAAMAVPAIVDGLAKLGID-VPIIGDFHYNGHLLLKKYPEC
ARALAKYRINPGNVSIGRKDDDNFRTMIECAVENQKPVRIGVNWGSLDQALLTRM-MDEN
SRLA--E-PLDARDVMMEAMVVSALDSAAAAERYGLRHDQIILSAKVSGVRDLIDVYGVL
A----SRCDYPLHLGLTEAGMGMKGIVASAAGLAPLLLQGIGDTIRVSLTPKPGGDRSEE
VQTAQQILQSLSIRSFTPQVTACPGCGRTTSTFFQELAQQIQ------GYLRDTMP----
QWRER-YAGVEELKVAVMGCIVNGPGESKHANIGISLPGTAEEPK---APVYIDGRLAVT
LR-GETI---IPDFKRILNEYVDHRYGHSPAEQQLVEVS---------------------
------------------------------
>WP_132383180.1_Firmicutes-Clostridia-Clostridiales-Lachnospiraceae-Muricomes-Muricomes_intestini WP_132383180.1 flavodoxin-dependent (E)-4-hydroxy-3-methylbut-2-enyl-diphosphate synthase [Muricomes intestini]TCS75791.1 4-hydroxy-3-methylbut-2-en-1-yl di
--------------M---------------------------------------------
------------------------------------------------------------
--------------EFLRENTKEIKIG----DVVIGGNHPVAIQSMTNTKTEDVEATVSQ
ILKLEAAGCEIIRCAVPTMEAALALKEIRSKIH------IPLVADIHFDYRLAIAAIEN-
--GADKIRINPGNIGS----EERLRTVVEKAKEYQVPIRVGVNSGSLEKQLVEKY-G---
-------------GVTAAGLAESALDKVDMIEKMGY--ENLVVSIKSSDVMMCVKAHELI
A----ERCPYPLHVGITEAGTVYTGNVKSSVGLGIILYEGIGNTIRVSLTGDP----AEE
IKTAKLILKTLDLRRGGIEVVSCPTCGRTKIDLIQ-LATQVE------NMVADFPL----
-----------DIKVAVMGCAVNGPGEAKEADIGIA----GGDGV---GLLIKKGEIVKK
VK-EEEL---LETLRQELLNWKN-------------------------------------
------------------------------
>WP_050412226.1_Proteobacteria-Betaproteobacteria-Burkholderiales-Oxalobacteraceae-Massilia-Massilia_sp._NR_4-1 WP_050412226.1 flavodoxin-dependent (E)-4-hydroxy-3-methylbut-2-enyl-diphosphate synthase [Massilia sp. NR 4-1]AKU24529.1 4-hydroxy-3-methylbu
--------------MSSMN-----------------------------------------
------------------------------------------------------------
-TAIP-------SGPSLRRTSCGVLVAHGERKVWVGGAAPVVVQSMTNTDTADAVGTAIQ
IKELARAGSELVRLTVDRPESAAAVPYIREQLDKMGID-VPLVGDFHYNGHTLLTEYPDC
AQALSKYRINPGNVGKGAKRDTQFAQMIEVAIKYGKPVRIGVNWGSLDQALLARI-MDEN
AARA--N-PWTAQAVMYEALVTSAIENAVRAEELGMGRDKIILSCKVSGVQDLIAVYREL
A----KRCDYALHLGLTEAGMGSKGIVASTAALSVLLQEGIGDTIRISLTPEPGGDRSKE
VVVGQEILQTMGLRKFTPMVIACPGCGRTTSTVFQELADDIQ------TYLREQMP----
EWKKT-YPGVEAMNVAVMGCIVNGPGESKHANIGISLPGTGESPA---APVFVDGEKVAT
LR-GENI---VQEFQTIVLDYVRKNYSKQAA-----------------------------
------------------------------
>OGP17094.1_Proteobacteria-Deltaproteobacteria-root-root-root-Deltaproteobacteria_bacterium_GWA2_55_82 OGP17094.1 4-hydroxy-3-methylbut-2-en-1-yl diphosphate synthase [Deltaproteobacteria bacterium GWA2_55_82]OGQ65147.1 4-hydroxy-3-methylbut-2-en-1-yl di
------------------------------------------------------------
------------------------------------------------------------
---------------MARRETREVKIG----GVKVGGGAPVTVQSMTNTDTADVASTVAQ
IKALEEAGCEIVRVAVPDMDAAKAVAEIKRAIS------IPLIADIHFDWRLALVCLEG-
--GVDCLRINPGNIGE----VARIKEVVKGAKERSVPIRIGVNAGSLEKDILARY-G---
-------------HPTPEALVESAMRHVSILEDMDF--RDIKISLKASSVPLTVKSYRLL
A----GKVDYPFHIGITEAGTLFTGTIKSAAGLGILLSEGIGDTMRVSLTGDP----VDE
VRAGWEILKALEIRKRGVSVISCPTCGRLKFDSIA-IASEVE------RRLSSVTE----
-----------SLKVAIMGCVVNGPGEAIEADIGIA----GGDGS---GMLYVKGKAVGK
IK-EPEI---VDRVLEEVEKILEERRG---------------------------------
------------------------------
>OGT98766.1_Proteobacteria-Deltaproteobacteria-Desulfuromonadales-Geobacteraceae-root-Geobacteraceae_bacterium_GWC2_48_7 OGT98766.1 4-hydroxy-3-methylbut-2-en-1-yl diphosphate synthase [Geobacteraceae bacterium GWC2_48_7]
------------------------------------------------------------
------------------------------------------------------------
----------------MKKKTRQIKVG----NVPVGGDAPCAVQSMCSTDTRDVEATLAQ
ISALAAAGCEIIRCAVPDMDAAVALGEIKRGSS------IPVVADIHFDYKLALKVLEG-
--GIDGLRLNPGNIGD----KWKVSEVVKASAERQVPIRIGVNAGSLEKELLERY-G---
-------------HPTAEAMVESALGHVRILEDLGY--QEVKISLKASDVMKTVSAYRLL
S----EKVDYPLHIGITEAGTIFSGTIKSSVGLGILLADGIGDTMRVSLTGDV----LDE
VRVGYEILKSLGLRQRGVNFVSCPTCGRCQINLVK-VAEEVE------RQLQGVDK----
-----------RITVAVMGCAVNGPGEAREADVGIA----GGKGE---GLLFRNGEIIRK
VP-EDKL---AEALLEEINKL---------------------------------------
------------------------------
>TSA00069.1_Proteobacteria-Deltaproteobacteria-root-root-root-Deltaproteobacteria_bacterium TSA00069.1 flavodoxin-dependent (E)-4-hydroxy-3-methylbut-2-enyl-diphosphate synthase [Deltaproteobacteria bacterium]
------------------------------------------------------------
------------------------------------------------------------
--------------MKDRRKTRRIRVG----GVPVGGGAPVSVQSMTNTDTRDVRATIAQ
IRSLSREGCEIARVAVPDAKAAAAFAKIRAGSP------IPVIADIHFDHRLAIACAGA-
--GADCLRINPGNVGG----EKNTIEVLRAARANRIPVRIGVNAGSVEKDLLAKY-G---
-------------GPTPKALLASAARYLKICEKARF--TALKFSLKASDVVTTIEAYRLF
S----RRYDFPLHIGVTEAGTIFSGTIKSSVGIGVLLAEGIGDTLRVSLTGPP----EEE
VRVGWQILKSLGLRHRGPEFISCPTCGRVSIDIVK-IATEVE------RRLSHLPV----
-----------PLKVAVMGCAVNGPGEAREADVGVA----GGKGE---GLIFVRGKIVKK
VK-ESEI---AAEVVRIAEALAAEKRRRK-------------------------------
------------------------------
>WP_028829891.1_Firmicutes-Clostridia-Clostridiales-Peptostreptococcaceae-Proteocatella-Proteocatella_sphenisci WP_028829891.1 flavodoxin-dependent (E)-4-hydroxy-3-methylbut-2-enyl-diphosphate synthase [Proteocatella sphenisci]
------------------------------------------------------------
------------------------------------------------------------
--------------MINRRKTKTTTIG----DVKIGSGHKVSIQSMTNTRTSDIKATVAQ
IKRLEEAGCEIVRASVPDVESAEAIKTIVNKIN------IPLVADIHFDHRLAIKSIEN-
--GVDGLRINPGNIGG----TEKVREVIQKAKERNIKIRIGVNGGSLEKEIVNIY-G---
--------------KGSDAMVQSAMSHIKILEDLDF--YNTVVSLKSSDIFKTIEAYTKF
A----QMTDYPLHLGITESGTMKKGTIKSAIGIGHMLLNGIGDTIRVSLTADP----VEE
IYVAKEILSSLELQRDGLRIISCPTCARTRINLIE-LAESIE------EKTKNIKK----
-----------PITVAIMGCAVNGPGEASEADIGIA----GGNGE---AILFKKGKIVSK
FS-EDEI---EAVLLKEIENY---------------------------------------
------------------------------
