# Supplementary material for: Comparative genomic analysis reveals metabolic flexibility of Woesearchaeota
Source: Nat Commun. 2021 Sep 6;12:5281. doi: 10.1038/s41467-021-25565-9 (PMC8421398; doi:10.1038/s41467-021-25565-9)
Supplement: Supplementary file 11 — Source Data [file 41467_2021_25565_MOESM11_ESM.zip › Source data/Supplementary_Fig_22.fasta]

>OGL48056.1|Candidatus_Schekmanbacteria-root-root-root-root-Candidatus_Schekmanbacteria_bacterium_RIFCSPHIGHO2_02_FULL_38_11 OGL48056.1 4-hydroxy-3-methylbut-2-enyl diphosphate reductase [Candidatus Schekmanbacteria bacterium RIFCSPLOWO2_02_FULL_38_14]OG
------------------------------------------------------------
------------------------------------------------------------
--------------MP--------------------------------------------
------------------------------------------------------------
------------------------------------------------------------
------------------------------------------------------------
-VIKAKYYGFCEGVKLAIEKTNEALRGN-K---K---KIFVIGPLIHNPQVIEKLSKQ-G
LITV--ED------INKI----------D-K---DG---ILIVRSHGLPEPKIKKAI-EM
GI----Q-IIDSTCYKVKNLHKLSKQLVKDGYQLVLIGDHDHAEVKAIKESI-N----D-
----N-VVVISSP----DEV----DKT----K----F---K-R------KVGIVVQTTQS
ENNFYKIVNRVL-K----------------QVE----------E------LRV--FNTIC
KASILRQNAAYELSKNVELMIVIGGKESANTKRLAGICKEN--TQ-THHIETKEELK---
-------DSW--FKG--KKNIGITAGASTPDWIIEEVQKRVE-E-----------I-MAR
RLLFHSS-----------------------------------------------------
------------------------------------------------------------
-----QSKF---------------------------------------------------
------------------------------------------------------------
------------------------------------------------------------
------------------------------------------------------------
------------------------------------------------------------
--------P---------------------------------------------------
------HS----------------------------------------------------
------------------------------------------------------------
------------------------------------------------------------
------------------------------------------------------------
------------------------------------------------------------
------------------------------------------------------------
---------------------------------------
>OGX13180.1|Candidatus_Omnitrophica-root-root-root-root-Omnitrophica_WOR_2_bacterium_GWA2_63_20 OGX13180.1 4-hydroxy-3-methylbut-2-enyl diphosphate reductase [Omnitrophica WOR_2 bacterium GWA2_63_20]OGX18737.1 4-hydroxy-3-methylbut-2-enyl diphosphate red
------------------------------------------------------------
------------------------------------------------------------
----------MSL-EK--------------------------------------------
------------------------------------------------------------
------------------------------------------------------------
------------------------------------------------------------
-IILAKPRGFCAGVERAIEIVEQALQHV-E---G---PIYVRKEIVHNPHVVTGLRAK-G
AVFV--EA------LEEV----------P-Q----G-R-LAIFSAHGVSPAVHQQAA-RR
TL----R-VIDATCPLVTKVHVEAKRYAREGYTILLVGHEGHDEVIGTMGEA-P----A-
----S-IRLIQTT----QDA----ERV----QV--PD---S-Q------KVAAITQTTLS
LDDTRAIIDVLT-R----------------RFP----------T------LVSPSKDDIC
YATQNRQNAVKAIAKEAEAILVIGAKNSSNSIRLVEVAQGA-GRR-GHLINQANEID---
-------PRW--FEG--VRCVGVTSGASAPEHLVQEVVASLQ-R-----------L-GAT
R-----------------------------------------------------------
------------------------------------------------------------
------------------------------------------------------------
------------------------------------------------------------
------------------------------------------------------------
------------------------------------------------------------
------------------------------------------------------------
------------------------------------------------------------
-VEEW-EL----------------------------------------------------
-------VKEDVNF-------------------GLPLE----------------------
------------------------LT-QLEAG----------------------------
-------------------------------------------------------SRKAE
A-----------------------------------------------------------
------------------------------------------------------------
---------------------------------------
>WP_028455885.1|Proteobacteria-Betaproteobacteria-Neisseriales-Chromobacteriaceae-Chitinilyticum-Chitinilyticum_litopenaei WP_028455885.1 4-hydroxy-3-methylbut-2-enyl diphosphate reductase [Chitinilyticum litopenaei]
------------------------------------------------------------
------------------------------------------------------------
--------------MN--------------------------------------------
------------------------------------------------------------
------------------------------------------------------------
------------------------------------------------------------
-IILAQPRGFCAGVDRAIAIVEKALEKY-G---A---PIYVRHEVVHNKFVIEDLKAK-G
AIFI--ED------LADV----------P-A----G-N-TVIFSAHGVSQAVRSEAE-AR
GL----N-VFDATCPLVTKVHLEVRRLQQQGFAIIMIGHKGHPEVEGTMGQG-N----G-
----P-MFLVEEA----ADV----ATL----DV--EG---H-E------KLAYVTQTTLS
VDDAQKVVDALR-A----------------RFP----------D------IVGPKKDDIC
YATQNRQDAVKQLARDVDVLIVVGSPNSSNSNRLREVGASL-GID-AYMVDNAGELK---
-------VEW--FAS--KARVGITAGASAPEILVQQVIERIQ-S-----------Y-GAK
S-----------------------------------------------------------
------------------------------------------------------------
------------------------------------------------------------
------------------------------------------------------------
------------------------------------------------------------
------------------------------------------------------------
------------------------------------------------------------
------------------------------------------------------------
-VAPM-DG----------------------------------------------------
-------IEENVVF-------------------SLPKG----------------------
------------------------LA----------------------------------
------------------------------------------------------------
------------------------------------------------------------
------------------------------------------------------------
---------------------------------------
>CDB98764.1|Firmicutes-Clostridia-Clostridiales-Clostridiaceae-Clostridium-uncultured_Clostridium_sp. CDB98764.1 4-hydroxy-3-methylbut-2-enyl diphosphate reductase [Firmicutes bacterium CAG:41]SCI67883.1 30S ribosomal protein S1 homolog [uncultured Clost
-----------M------------------------------------------------
------------------------------------------------------------
------------------------------------------------------------
------------------------------------------------------------
------------------------------------------------------------
------------------------------------------------------------
-INVAKTAGFCYGVKRAVDDVYKEIENG-K-------KIATLGPLIHNRQVIEDLASK-G
VYAY--DS------IEDI----------P-S----D-H-TVVIRAHGVPKAVYDKMN---
GR----E-YIDLTCPFVAKIHKIVSKHHKEGYQIIIVGDKNHPEVIGINGWC-D----N-
----K-AVIINDVK---SEI----DGN----L----A---S-K------DICIVAQTTIN
RDFFGEIVQNVK-K----------------TCK----------S------TLV--FDTIC
SATKDRQKEADELSRNSDMMIVIGGKESSNTRKLFEISKRN-CKH-TYHIETFEDLP---
-------QE----KT--YNKIGITAGASTPGSIIEEVVKAMS-EN----------L--KN
EENFAELFAQYE------------------------------------------------
--------------------------------SKTLNNGDIVEG--TVVEVRNN-EVIVD
-LGGFKYNG-----QLAADQLT-DDPA-LKPSDVVKEGD---------------------
--TIKVYVVGVNDA-EGKVVLSRKKLVAMESWNKIKEAYESGETLEGKIIKAVKGGVIAL
-T--DGSQVFIPARQAS-GRFVQDLQSLVGTTVNYKIIEIDERRR---RVIGSVRV---I
LEAARKEKEEKFWAEAEVGKKYQGTVKSLTSFGAFVDIGGV----DGLVHISELSWNKIK
HPSEVVKEGDVL------DVYIKDLNRETK------------KISLGFK-----------
---KIEDNP-WTIAQSKINVGDVVKCKIVRMMPF----------GAF-AEIM-PNVDGLI
HISQI-AD----------------------------------------------------
-----RRIGK-------------------------PEDV----------LTIGEEVEAKV
TD-----------LNWDEKKIS--LSIRALIPTP--------------------------
------------------------------------------------------EKEEEV
KEEEAPVEDHNAETLVY-------------------------STDPEVEVEEAIEVE---
------------------------------------------------------------
----------------------------------ADDAE
>PYV05273.1|Acidobacteria-root-root-root-root-Acidobacteria_bacterium PYV05273.1 4-hydroxy-3-methylbut-2-enyl diphosphate reductase [Acidobacteria bacterium]
-----------MNESPQA------------------------------------------
--------------------RD--------------------------------------
-------DARLEP-GS--------------------------------------------
------------------------------------------------------------
------------------------------------------------------------
------------------------------------------------------------
-VVLLRPRGFCAGVIRAIEAVRLAIEIL-G---R---PVYVRKEIVHNRHVVDELTAQ-G
AVFV--DA------LDEA----------P-P----G-A-VVIFSAHGVSPEVRQHAR-RR
NL----Q-VIDATCPLVTKVHLEVTRYARDNYTILLIGHRNHDEVIGTLGEA-P----E-
----A-IRVISSL----EEV----DSL----EV--PD---P-S------RLAYLTQTTLS
IDDTAEIVARLK-E----------------RFP----------A------IVGPPSQDIC
YATQNRQMAVKSVASKVDGVLVVGAKNSSNSNRLVEVAQRT-GAD-ACLIDSAADIQ---
-------PQW--LEG--RRRIGITAGASTPEALVEQVVSRLK-D-----------S-GYT
R-----------------------------------------------------------
------------------------------------------------------------
------------------------------------------------------------
------------------------------------------------------------
------------------------------------------------------------
------------------------------------------------------------
------------------------------------------------------------
------------------------------------------------------------
-VEEV-EW----------------------------------------------------
-------IAEDVRF-------------------TLPPE----------------------
------------------------LK-IKQTQ----------------------------
------------------------------------------------------------
------------------------------------------------------------
------------------------------------------------------------
---------------------------------------
>RLB11810.1|Proteobacteria-Deltaproteobacteria-root-root-root-Deltaproteobacteria_bacterium RLB11810.1 4-hydroxy-3-methylbut-2-enyl diphosphate reductase [Deltaproteobacteria bacterium]
------------------------------------------------------------
------------------------------------------------------------
--------------ME--------------------------------------------
------------------------------------------------------------
------------------------------------------------------------
------------------------------------------------------------
-IKVAKTAGFCMGVRRALELVLARSLKD-S---G---PIYTYGPLIHNRQVVDLLESK-G
IKTI--NS------LDEI----------D-KLD-SG---TIVIRAHGIPPDEKEKIR-KK
GL----N-ILDATCPKVAKVQGIIKYYTGKGYSAIIVGDMGHAEVKGLVGYS-Q----G-
----P-VYVIQDV----EDI----QKL----P----Q---M-Q------KVIVVAQTTQN
KLRYKKITSALK-E----------------RFP----------E------AKI--FNTIC
DATNQRQEEVRRLAKETDCIVVVGGYHSGNTKRLVQVAKEA-GAK-VLHVETEKELD---
-------KEE--IIK--ANRIGVTAGASTPNWIIRKVVAEIE-S-----------I-KKS
DSFGIVHRLKQISRLMLMS-----------------------------------------
-------------------------------------------------------NITVA
-LGA----A-----SLSYAYVVLSRLSPDIIFPLLSFLY---------------------
--VYAMHGLNLF--------LDK-GASTYNDPEKADFLRKNSRILFITSIFSIVAGFFLA
-SI-ISITALLFIISLC----------ALGVVYSASIFPKKLKER---------------
-----------------------------LGYKSLKDVPAL----RSLA--EAVGWTCVV
SIFPILANKFQF------SLSAL-------------------------------------
---------------------------LASLVVF----------MLSYVR------ALIF
DVLQI-QG--D-------------------------------------------------
-----LIVGT-------------------------KTLP----------VIIGEKKALSF
IRILLFITAFIL-LVAGIKKIFPYFSYIMLVSI---------------------------
------------------------------------------------------------
-----------------------------FGLFLCTVAYEKKWFYLSTYLDMFVELNFLI
TGALAA------------------------------------IITS--------------
---------------------------------------
>WP_148891443.1|Firmicutes-Clostridia-Clostridiales-Hungateiclostridiaceae-Hungateiclostridium-Hungateiclostridium_alkalicellulosi WP_148891443.1 bifunctional 4-hydroxy-3-methylbut-2-enyl diphosphate reductase/30S ribosomal protein S1 [Hungateiclostridium
------------------------------------------------------------
------------------------------------------------------------
--------------ME--------------------------------------------
------------------------------------------------------------
------------------------------------------------------------
------------------------------------------------------------
-ITIAKSAGFCFGVNNAVNMVYNMLEEN-D---N--KCIYTFGPIIHNDQVVEYFTSK-G
VKTV--ES------IQQI----------D-Q---KG---HIVIRAHGVTPNIYKEIR-DK
GL----I-LEDATCPYVKKIHNLVEEKSNEGYRIIIVGDKNHPEVIGINGWC-N----N-
----N-AYIVNSV----QDA----NEM----SI---S---D-E------KICVVSQTTIT
KEKWYEINQCLK-D----------------RFK----------N------LEQ--YDTIC
NATFKRQSEVDEISKNVDMMIIIGGKNSSNTQKLFDISKKH-CAM-TYKVQTSVDLP---
-------LID--VKK--IKKIGISAGASTPDWVIEEVIKKMS-E-----------L-NNQ
EITKKDDNQG--------------------------------------------------
--------------EINFADAFESSF-------VRIQTGDIVKG--KIIGFNAN-EVFVD
-LGY-KSDG-----IVSLQDYT-DDPS-FVIEKEIKIGD---------------------
--EIEVFVQKVNDG-EGNVKLSKKQVDAMKSWDDIVKAYEDKTPVKAIVVEVVNGGVIAS
-A--KGVRVFVPGSQLS-DRYVKQLSDFLKKTIEVRIIDFNEKKR---KLVGSARV---I
IEETKEIASKEVWGNIEVGKNYTGTVKSLTDFGVFVDIGGV----DGLIHVSELSWSRVK
HPSDVLKIGDVV------EVSVLEFNKDKK------------KVSLGYR-----------
---KNEDNP-WFVAGQKYNVGDIVNVKVLRMASF----------GAF-VELE-EGVDGLV
HISQI-SN----------------------------------------------------
-----KHIAK-------------------------VEDV----------LQKGMSADAKI
VE-----------MDIENKKIS--LSIKDVNPID--------------------------
-----------------------P-----------------------------V-EEKSE
TSEKSDEV-----------------------------NQTEHKEDMSVTLGDIVS-----
-----------------------------------------------DSNEE--------
---------------------------------------
>WP_135261329.1|Proteobacteria-Betaproteobacteria-Burkholderiales-Comamonadaceae-Ramlibacter-Ramlibacter_henchirensis WP_135261329.1 4-hydroxy-3-methylbut-2-enyl diphosphate reductase [Ramlibacter henchirensis]TFZ05248.1 4-hydroxy-3-methylbut-2-enyl diph
-----------M------------------------------------------------
------------------------------------------------------------
----------NDP-KQ--------------------------------------------
------------------------------------------------------------
------------------------------------------------------------
------------------------------------------------------------
-IVLAEPRGFCAGVDRAIEIVERALAKF-G---A---PIYVRHEIVHNTYVVNDLKSK-G
AIFI--ED------LAEV----------P-P----G-S-TLVFSAHGVSKAVQEEAR-QR
GF----E-VFDATCPLVTKVHVEVAKLAREGYEFIMIGHKGHPEVEGTMGQL-E----S-
----G-IHLVEDV----ADV----AQV----QP--SQ---T-E------KLAVVTQTTLS
VDDAAEITAAVR-A----------------RFP----------S------IREPKQQDIC
YATQNRQDAVKLLSRQVDVVIVVGSPTSSNSNRLAELARKL-GVP-AYMVDNAGELK---
-------PEW--LEG--KSRVGLTAGASAPELLVDQVIDRVK-S-----------L-GAV
A-----------------------------------------------------------
------------------------------------------------------------
------------------------------------------------------------
------------------------------------------------------------
------------------------------------------------------------
------------------------------------------------------------
------------------------------------------------------------
------------------------------------------------------------
-VQKM-DG----------------------------------------------------
-------VQETMKF-------------------PLPKG----------------------
------------------------LK-L--------------------------------
------------------------------------------------------------
------------------------------------------------------------
------------------------------------------------------------
---------------------------------------
>WP_041081700.1|Thermotogae-Thermotogae-Thermotogales-Thermotogaceae-Thermotoga-Thermotoga_profunda WP_041081700.1 4-hydroxy-3-methylbut-2-enyl diphosphate reductase [Thermotoga profunda]
------------------------------------------------------------
------------------------------------------------------------
--------------MK--------------------------------------------
------------------------------------------------------------
------------------------------------------------------------
------------------------------------------------------------
-IIVADDTGFCFGVQRALQMIDSKVANH-E-------KIYTLGDVVHNKSVIRSLEQK-G
IKIL--QED-----IPQD--A-------A-D----S---VLVIRAHGIPRKQLQEMK-RI
FK----D-VVDTTCPIVMKLFMTAEQMHKQGYKIIVFGKKNHPEMIALMGYV-Q----D-
------VIVTTEP----IPL--------------------H-I------KSCVLSQTTMS
TYEFYKFLEKSI-DIS--------------NFK----------E------LRV--INTIC
DVTAKRESQTQEVARKSDLVIVLGGKNSSNTSKLAKIASQI--TK-TVHIEEPSEVD---
-------EID--LSA--IKTIGIVTGTSTPQEDVKTLTEKIL-N-----------R-REK
E-----------------------------------------------------------
------------------------------------------------------------
------------------------------------------------------------
------------------------------------------------------------
------------------------------------------------------------
------------------------------------------------------------
------------------------------------------------------------
------------------------------------------------------------
------------------------------------------------------------
------------------------------------------------------------
------------------------------------------------------------
------------------------------------------------------------
------------------------------------------------------------
------------------------------------------------------------
---------------------------------------
>KUK55409.1|Candidatus_Marinimicrobia-root-root-root-root-Marinimicrobia_bacterium_46_47 KUK55409.1 4-hydroxy-3-methylbut-2-enyl diphosphate reductase [Marinimicrobia bacterium 46_47]KUK91562.1 4-hydroxy-3-methylbut-2-enyl diphosphate reductase [Marinimi
-----------MK-----------------------------------------------
------------------------------------------------------------
--------SSKSH-IT--------------------------------------------
------------------------------------------------------------
------------------------------------------------------------
------------------------------------------------------------
-IDVAKGCGFCAGVRRAVQMAENAAQKH-G-------RVTMLGDIVHNEAVIRDLARQ-G
VQVV--DS------PDKI----------PHD----A---PVLLRAHGTTPAVEDSLY-GR
GF----T-ILDATCPLVREIHKAIRELEKEGRRCLIVGDHGHDEVIGIAGQV-K----D-
------AVVIETP----EEA----RNL----P----T---I-K------KAGVVSQSTQT
QANLQAIVAELI-P----------------RVL----------D------LRV--VNTIC
APSRLNQKEAERVARENEAVIVIGSETSANTRRLEVVIRKL-NPN-VIRIASADELD---
-------IEG--LKS--VQSIGITAGASTPDAVIRDVIEKIQ-T-----------I----
------------------------------------------------------------
------------------------------------------------------------
------------------------------------------------------------
------------------------------------------------------------
------------------------------------------------------------
------------------------------------------------------------
------------------------------------------------------------
------------------------------------------------------------
------------------------------------------------------------
------------------------------------------------------------
------------------------------------------------------------
------------------------------------------------------------
------------------------------------------------------------
------------------------------------------------------------
---------------------------------------
>RLB09450.1|Proteobacteria-Deltaproteobacteria-root-root-root-Deltaproteobacteria_bacterium RLB09450.1 4-hydroxy-3-methylbut-2-enyl diphosphate reductase [Deltaproteobacteria bacterium]
------------------------------------------------------------
------------------------------------------------------------
--------------MK--------------------------------------------
------------------------------------------------------------
------------------------------------------------------------
------------------------------------------------------------
-VKVAKTAGFCMGVRRALELVLARSLRD-S---G---PIYTYGPLIHNNQVVELLESK-G
IKTI--NN------LDEF----------D-ELH-SG---TIVIRAHGIPPDEKEEIT-KK
GL----N-ILDATCPKVARVQGIIKYYTGKGYSAIIVGDRGHAEVKGLVGYS-K----G-
----P-VYVIQKV----EDV----ERL----P----H---M-E------KVIVVAQTTQN
KIKYREITGALE-Q----------------RFP----------D------ARI--FNTIC
DATNHRQEEVRKLARDTDCIVVVGGYHSGNTKRLVQVAKEA-GAK-VFHVETEMELN---
-------REE--LSK--ANVIGVTAGASTPNWIIKKVVNEIE-G-----------I-KKG
KSLGIIHILKQISRFLLIS-----------------------------------------
-------------------------------------------------------NITVA
-LGA----A-----SLSYAYLVLSKLEPDIVYPLLSFLY---------------------
--VYAMHGLNLL--------LDR-GASVYNDPHRATFLMRNRNILLITSVSSVFVGLFLA
-YT-MGMTAFLFIVGLC----------ILGVIYSIPIFPEGIKRR---------------
-----------------------------YGYYRIKDIPGS----RSLS--EAIGWASVV
SIFPILGNKCRF------SIADI-------------------------------------
---------------------------LAAVVVF----------MLSYTR------SLLF
DIFQT-QG--D-------------------------------------------------
-----LIVGT-------------------------ETLP----------ITIGEKKTLFI
IKSLLSCLAIIL-LIAGLINVFPCFSYVMLVPS---------------------------
------------------------------------------------------------
-----------------------------AGLFLCIMAYERKWLYLSTSLEMFVELNFLI
TGALAV------------------------------------LTTSYGL-----------
---------------------------------------
>TET76207.1|Candidatus_Cloacimonetes-root-root-root-root-Candidatus_Cloacimonetes_bacterium TET76207.1 4-hydroxy-3-methylbut-2-enyl diphosphate reductase [Candidatus Cloacimonetes bacterium]
------------------------------------------------------------
------------------------------------------------------------
------------M-FK--------------------------------------------
------------------------------------------------------------
------------------------------------------------------------
------------------------------------------------------------
-IILAKNAGFCFGVKRAMSIAKKTAGNS-S---N--KPVYTFGPLIHNPQAVSYLESI-G
VHSI--SK------LDEV----------Q-P----G---KLIVRSHGLHPQIITAAK-EK
GF----E-IIDATCPFVRRTQDFAKTLLKENYEVVVIGEAEHPEVVGIVGHT-D----G-
----K-AVIVENE----SDI----EKL----V----G---R-E------KIGIVTQTTQS
MEYFQFLVMKIL-E----------------IGN----------E------IKI--YKTIC
GATQKRQKATLELAERADIMLIIGGKNSANTTHLAQLSGKT-GKP-TYHIEKSDEIM---
-------PAW--LKG--KTIIGISAGASTPAYVIKEVISKLE-S-----------I-MEK
ISDPSGSRLLYKE-----------------------------------------------
-------------------------------------------------------EVVND
------------------------------------------------------------
------------------------------------------------------------
------------------------------------------------------------
------------------------------------------------------------
------------------------------------------------------------
------------------------------------------------------------
------------------------------------------------------------
------------------------------------------------------------
------------------------------------------------------------
------------------------------------------------------------
------------------------------------------------------------
------------------------------------------------------------
---------------------------------------
>PKN68373.1|Proteobacteria-Deltaproteobacteria-root-root-root-Deltaproteobacteria_bacterium_HGW-Deltaproteobacteria-12 PKN68373.1 4-hydroxy-3-methylbut-2-enyl diphosphate reductase [Deltaproteobacteria bacterium HGW-Deltaproteobacteria-12]
------------------------------------------------------------
------------------------------------------------------------
--------------ME--------------------------------------------
------------------------------------------------------------
------------------------------------------------------------
------------------------------------------------------------
-IKLARTAGFCMGVRRAVDIVLEIAQHE-T---G--RRIYTYGPLIHNPQTIELLKSR-G
ITPV--QS------IEEI----------T-NCS-NA---VLVIRAHGIAPQERKKIK-AS
GI----R-IIDATCPKVGYVQAIIKKHAALNYTVIIVGDKEHPEVDGLLGYT-N----G-
----R-GITIATV----DEV----EKL----P----P---L-D------LVCVVAQTTQS
LDDYNKIVEKIA-G----------------RFP----------G------TIV--FNTIC
SSTEQRQAEIIALAGEMDAIFIVGGKNSANTKRLADLAAKQ-LTP-AFHIETAEELD---
-------SID--IDS--YSRIGVSAGASTPNWIIDRVMEKVA-Q-----------T-QSR
KLKKVGS-LFNFWLWAVKT-----------------------------------------
-------------------------------------------------------DLYSA
-IGA----G-----CLCLACMMLQRIPVNISYLAMASFF---------------------
--VYAMHVLNRL--------ISR-KPGSFLGSFREETYLKHERTYLLAAVLSIISALLLA
-FN-SGMLPFTVLFFIS----------LAGVLYNMKILPSGW------------------
------------------------------RFQSLKDLPGS----KNVF--MAVAWGTVT
AILPALSQDDNF------NPGLA-------------------------------------
---------------------------VAFIFTF----------GVVFIR------SAIS
DILEI-QN--D-------------------------------------------------
-----KLIGR-------------------------ETIP----------VLIGKTQTQIL
LKIISLILLTIL-IAAAPLGWTSSLSYMLLMCI---------------------------
------------------------------------------------------------
-----------------------------LYIWICFRLCDRRSGLSGAFMEGLLETSYVI
AGLSVF------------------------------------LWFVL-------------
---------------------------------------
>KZC77947.1|Proteobacteria-Betaproteobacteria-Neisseriales-Neisseriaceae-Neisseria-Neisseria_flavescens KZC77947.1 4-hydroxy-3-methylbut-2-enyl diphosphate reductase [Neisseria flavescens]
-----------MVCCTKKHL---------QTTQRPSENGT--------------------
------------------------------------------------------------
---------HMTQ-KT--------------------------------------------
------------------------------------------------------------
------------------------------------------------------------
------------------------------------------------------------
-IILANPRGFCAGVDRAISIVERALEEF-G---A---PIYVRHEVVHNKFVVDNLRAK-G
AVFV--DN------LADV----------P-K----G-A-TLIYSAHGVSKAVQEEAA-QR
GF----R-VFDATCPLVTKVHKEVARLDGQDYEIIMIGHKGHVEVEGTMGQL-P----P-
---GK-MFLVETV----EDV----AGL----NV--KN---P-D------KLAYVSQTTLS
VDETKDIIAALN-Q----------------RFP----------N------IRNPHKEDIC
YATTNRQTAVKELAEECDIVIVVGSPNSSNSNRLREVAALR-GVD-AYMVDNASYLK---
-------KEW--FEN--KTKVGVTAGASAPEVLVREVLQTIQ-D-----------W-GHE
T-----------------------------------------------------------
------------------------------------------------------------
------------------------------------------------------------
------------------------------------------------------------
------------------------------------------------------------
------------------------------------------------------------
------------------------------------------------------------
------------------------------------------------------------
-IREG-EG----------------------------------------------------
-------AEESIVF-------------------VLPKE----------------------
------------------------LR-REGEN----------------------------
-------------------------------------------------------KQILN
KG----------------------------------------------------------
------------------------------------------------------------
---------------------------------------
>OGS20741.1|Elusimicrobia-root-root-root-root-Elusimicrobia_bacterium_RIFOXYA2_FULL_40_6 OGS20741.1 4-hydroxy-3-methylbut-2-enyl diphosphate reductase [Elusimicrobia bacterium RIFOXYA2_FULL_40_6]
------------------------------------------------------------
------------------------------------------------------------
--------------MK--------------------------------------------
------------------------------------------------------------
------------------------------------------------------------
------------------------------------------------------------
-IIIAKSAGFCYGVKKAVELAEKASKSY-N---K---PIYTVGPLMHNKHEVKRLSGL-G
INAI--ST------INNI----------K-G----G---TVIIRTHGLPKDIMNRLS-RK
NA----D-VIDATCPFVKRVQNLVEKLSKDGYNILVIGEKNHPEVVALVSYS-T----K-
----P-VVVVNSP----AGI----KNL----K----L---K-E------PVAVVSQTTQS
SEKFDKLNALIH-K----------------KYR----------S------LKV--YDTIC
NASNERQDETKKLAKKVNVMLVLGGKNSGNTTRLKDICLEH--VK-TFHIESSKDLK---
-------KDW--FKK--IDTIGITAGASTPQWLIGGVVSSLR-N-----------F-TQK
GN----------------------------------------------------------
------------------------------------------------------------
------------------------------------------------------------
------------------------------------------------------------
------------------------------------------------------------
------------------------------------------------------------
------------------------------------------------------------
------------------------------------------------------------
------------------------------------------------------------
------------------------------------------------------------
------------------------------------------------------------
------------------------------------------------------------
------------------------------------------------------------
------------------------------------------------------------
---------------------------------------
>PLX70808.1|Deferribacteres-Deferribacteres-Deferribacterales-Deferribacteraceae-Denitrovibrio-Denitrovibrio_sp. PLX70808.1 4-hydroxy-3-methylbut-2-enyl diphosphate reductase [Denitrovibrio sp.]
------------------------------------------------------------
------------------------------------------------------------
--------------ME--------------------------------------------
------------------------------------------------------------
------------------------------------------------------------
------------------------------------------------------------
-IFIADHAGFCFGVERAVSLVEETSHKY-S-------GVFTLGPIIHNPQIVSRFAES-G
VGVC--ND------PEDV----------NDE----N---TVVVRSHGITKATYDKLS-ER
KV----N-VVDATCPFVKKAQNRAKELGDKGATVVVFGEKDHPEVKSIVSFI-D----S-
----E-FLIVSDI----TEA----ENL----P----Y---T-E------NYALVAQTTQN
SESFDKIAEILK-N----------------KCD----------N------LTI--NNTIC
NATSLRQASAIDLAKKVDIMIVIGGKNSGNTTRLYEICKEI-CSD-AYHIETKDELK---
-------KEI--FDS--SRKVGITAGASTPGYLVEEVIEFLK-E-----------V-SK-
------------------------------------------------------------
------------------------------------------------------------
------------------------------------------------------------
------------------------------------------------------------
------------------------------------------------------------
------------------------------------------------------------
------------------------------------------------------------
------------------------------------------------------------
------------------------------------------------------------
------------------------------------------------------------
------------------------------------------------------------
------------------------------------------------------------
------------------------------------------------------------
------------------------------------------------------------
---------------------------------------
>WP_000403588.1|Proteobacteria-Epsilonproteobacteria-Campylobacterales-Helicobacteraceae-Helicobacter-Helicobacter_pylori WP_000403588.1 4-hydroxy-3-methylbut-2-enyl diphosphate reductase [Helicobacter pylori]ADI35117.1 4-hydroxy-3-methylbut-2-enyl dipho
------------------------------------------------------------
------------------------------------------------------------
--------------ME--------------------------------------------
------------------------------------------------------------
------------------------------------------------------------
------------------------------------------------------------
-IKMAKNYGFCFGVKRAIQIAEKN-----Q-------NSLIFGSLIHNAKEINRLEKNFN
VKIE--ED------PKKI----------P-K----N-K-SVIIRTHGIPKQDLEYLK-NK
GV----K-ITDATCPYVIKPQQIVESMSKEGYQIVLFGDINHPEVKGVISYA-T----N-
----Q-ALVVNSL----EEL----QEK----K----L---Q-R------KVALVSQTTKQ
TPKLLQIASYLV-E----------------RCT----------E------VRI--FNTIC
NATSYNQKAALDLSKEVDIMIVVGGKTSSNTKQLLSIAKQH-CED-SYLVEDENELE---
-------LAW--FKD--KKLCGITAGASTPDWIIENVKQKIS-T-----------I----
------------------------------------------------------------
------------------------------------------------------------
------------------------------------------------------------
------------------------------------------------------------
------------------------------------------------------------
------------------------------------------------------------
------------------------------------------------------------
------------------------------------------------------------
------------------------------------------------------------
------------------------------------------------------------
------------------------------------------------------------
------------------------------------------------------------
------------------------------------------------------------
------------------------------------------------------------
---------------------------------------
>WP_004175567.1|Proteobacteria-Betaproteobacteria-Nitrosomonadales-Nitrosomonadaceae-Nitrosospira-Nitrosospira_lacus WP_004175567.1 4-hydroxy-3-methylbut-2-enyl diphosphate reductase [Nitrosospira lacus]ARO86700.1 4-hydroxy-3-methylbut-2-enyl diphosphate
------------------------------------------------------------
------------------------------------------------------------
------------M-IK--------------------------------------------
------------------------------------------------------------
------------------------------------------------------------
------------------------------------------------------------
-VLLANPRGFCAGVDRAIEIVERALAMH-G---A---PIYVRHEVVHNRFVVENLEKK-G
AVFV--EN------LDEV----------P-V----G-S-ILIFSAHGVSHEVRREAE-AQ
QF----K-VFDATCPLVTKVHIEVAKMREQGREIIMIGHQGHPEVEGTMGQA-E----G-
-DGPC-MYLVETE----EDV----DNL----QV--KD---P-T------HLAYVTQTTLS
VDDATRVIKALK-K----------------RFP----------K------ITGPKKDDIC
YATQNRQDAVKMMVKQCDLVIVVGSPNSSNSNRLCEVARNA-GVD-AFMIDRAEQLQ---
-------ESW--LEE--KDRIGITAGASAPEVLVQEVISRLR-Q-----------I-GAG
QAG---------------------------------------------------------
------------------------------------------------------------
------------------------------------------------------------
------------------------------------------------------------
------------------------------------------------------------
------------------------------------------------------------
------------------------------------------------------------
---------------------------------------------------------REV
VVEEL-SG----------------------------------------------------
-------VVESVVF-------------------PLPKN----------------------
------------------------------------------------------------
------------------------------------------------------------
------------------------------------------------------------
------------------------------------------------------------
---------------------------------------
>WP_146682870.1|Planctomycetes-Phycisphaerae-Sedimentisphaerales-Sedimentisphaeraceae-Limihaloglobus-Limihaloglobus_sulfuriphilus WP_146682870.1 4-hydroxy-3-methylbut-2-enyl diphosphate reductase [Limihaloglobus sulfuriphilus]AQQ70621.1 4-hydroxy-3-methy
------------------------------------------------------------
------------------------------------------------------------
--------------MN--------------------------------------------
------------------------------------------------------------
------------------------------------------------------------
------------------------------------------------------------
-VLVAEKCGFCQGVRRAIQIANKTLEAN-G-------TVYSLGPIIHNTDVVKSLEDK-G
LTTI--SD------IDNL----------Q-N----G---TVLTRSHGATPDQLERIV-DN
GL----D-LVDGTCSFVKHVQLVAKSLEKEGYSVVIIGDAGHPEVQALAGSV-K----Q-
------STVVRDE----SEL----DKL----P----N---R-M------KLGIISQTTQS
KEHFAEMTALIM-KR---------------GFK----------E------IKV--VNTLC
KEASKRQEAAVELAGRVEVMFVLGGRHSANTKKLADLCKIK-NKN-TFHLQNWSEID---
-------KRI--VSG--FQTAGVTAGASTPDWVINEFVENLK-K-----------L----
------------------------------------------------------------
------------------------------------------------------------
------------------------------------------------------------
------------------------------------------------------------
------------------------------------------------------------
------------------------------------------------------------
------------------------------------------------------------
------------------------------------------------------------
------------------------------------------------------------
------------------------------------------------------------
------------------------------------------------------------
------------------------------------------------------------
------------------------------------------------------------
------------------------------------------------------------
---------------------------------------
>RLB24234.1|Proteobacteria-Deltaproteobacteria-root-root-root-Deltaproteobacteria_bacterium RLB24234.1 4-hydroxy-3-methylbut-2-enyl diphosphate reductase [Deltaproteobacteria bacterium]
------------------------------------------------------------
------------------------------------------------------------
--------------MK--------------------------------------------
------------------------------------------------------------
------------------------------------------------------------
------------------------------------------------------------
-VKLAKTAGFCMGVRRAMEIALSEANKG-N---G---KLFTFGPIIHNQQVLDLLRSK-G
VDVK--ED------INRH----------D-R----G---RIIIRAHGITPTEREKIR-SS
NL----K-LIDATCPRVAKVQAIIKKYSKKGYTPVIFGDAKHPEVIGLMGYS-K----G-
----Q-GIIISSV----EDV----EKL----S----D---K-K------KLILVSQTTQD
ADAYREIIDAIK-G----------------RYP----------D------AII--FDTIC
DETYKRQREVRSLASEVDSMVIVGGYNSGNTKRLYQVSRST-GKP-TYHIETEKELQ---
-------NSW--FSS--TETTGVTAGASTPNWMIRKVTDRLK-T-----------M-GKT
RQYPLRSVFKRVFQFLVKI-----------------------------------------
-------------------------------------------------------TLPEA
-IGA----F-----SLTYAGILLSRGNADFIYPFLALFY---------------------
--VFSMHVLNRF--------LDK-EASAYNDPGTALFYATHKTFLIITSLIGICAGLILS
-LS-LGIAQFLLFLALT----------ILGLVYSIPIIPWRLGY----------------
----------------------------LGRYGKIKDLPGS----KNIT--EALAWGTIS
SLLPIIGWPKPF------WPGVL-------------------------------------
---------------------------VSFFFVS----------SMCYIR------SGLF
DILNM-QG--D-------------------------------------------------
-----LIVGK-------------------------ETLP----------VALGEERAIKL
LLLLNSLFGILL-LLSTAIGMVSNLGYFFIVCF---------------------------
------------------------------------------------------------
-----------------------------MISFFYLEAYNKGWIRAGYFLQSLAEVNLFL
AGVFAF------------------------------------MWELL-------------
---------------------------------------
>WP_148865462.1|Firmicutes-Clostridia-Thermosediminibacterales-Thermosediminibacteraceae-Thermosediminibacter-Thermosediminibacter_litoriperuensis WP_148865462.1 bifunctional 4-hydroxy-3-methylbut-2-enyl diphosphate reductase/30S ribosomal protein S1 [The
------------------------------------------------------------
------------------------------------------------------------
--------------MQ--------------------------------------------
------------------------------------------------------------
------------------------------------------------------------
------------------------------------------------------------
-IIVAEHAGFCFGVKNAVRLLEDLIKKG-G-------KTYTLGPIVHNQQVVKKMENL-G
VKAV--D-------VDDI----------S-E----G---NLVIRTHGVPPDVIERAR-AR
GL----N-VIDATCPFVKKVQKLAQDLSSKGYTVVIIGDPNHPEVKGIKGWC-P----G-
----E-AVVIENE----EDA----RAF----F----T---D-K------RVGVVVQTTQT
EENVKRIMDILK-E----------------KLD----------L------AVF--HNTRC
NATQQRQEAAKKVAELVNVMLVVGGKNSSNTKKLVQVCQNV-GAR-VYHIETAEEIK---
-------QEW--FQE--VEKVGITAGASTPDWIIKEVITKME-E-----------I-SKE
MENQQRE-----------------------------------------------------
-------------------VAYDDEI-------SELAEGKIVEG--TVMKVSDK-EVLVN
-VGY-KSEG-----IIPLNELS-NLPF-SSPSEIVKNGD---------------------
--RIKVLILKLEDK-EGNLILSKKRADTVEAWSYLEEAFEKKQTVEGRVIESIKGGLLVN
-V--RGLRGFIPASHAD-LKYVADLSGYVGKDLKLKIIELDRDKK---RVVLSHKL---F
LQEEKEKLKEEIWEKVKEGQVIRGTVKKLTDFGAFVDIGGF----DGLIHISDLSWQRIN
HPSEVLSENQEV------EVKVLKVDKERG------------RISLGLK-----------
---QLSPDP-WDNIEQKYAIGQVIQGRVVKLTNF----------GAF-VELE-PGVEGLV
HVSQI-SK----------------------------------------------------
-----KRVAT-------------------------PKDA----------LKEGETVKAKI
LD-----------IKPEEKRIS--LSIKQAL-----------------------------
-------------------------------------------------------DDEQP
PRKEKKNE----------------------------EKTSVPREELNVTIGDVVG-----
--------------------------------------------DIFKKDENNND-----
---------------------------------------
>RTZ95841.1|Candidatus_Marinimicrobia-root-root-root-root-Candidatus_Marinimicrobia_bacterium RTZ95841.1 4-hydroxy-3-methylbut-2-enyl diphosphate reductase [Candidatus Marinimicrobia bacterium]
------------------------------------------------------------
------------------------------------------------------------
--------------MK--------------------------------------------
------------------------------------------------------------
------------------------------------------------------------
------------------------------------------------------------
-ILLAKDAGYCFGVRDAVNLAYETAEKE-G-------EVYMLGHIVHNENVVEELEKA-G
TKVI--HD------LNEV----------P-D----N-K-PILFRAHGTVPKVWDEAG-KK
GI----N-IVDATCPLVTEIHEEVRKLAAENRRIIIIGDHGHDEVNGIMEQV-Q----D-
------PMVVANA----EEA----KRL----R----K---M-K------KAGVVSQSTQM
IENVQEIINILI-T----------------KVF----------D------LRF--VNTIC
FPTRRNHEQIKSLAELSDIMIVIGSFTSANSKRLTELAKER-NER-TYQVTCANDLD---
-------SNW--FQQ--SDTVGVSAGASTPDNIIENVVTAIK-F-----------F-GKV
KEEEL-------------------------------------------------------
------------------------------------------------------------
------------------------------------------------------------
------------------------------------------------------------
------------------------------------------------------------
------------------------------------------------------------
------------------------------------------------------------
------------------------------------------------------------
-IYE--------------------------------------------------------
------------------------------------------------------------
------------------------------------------------------------
------------------------------------------------------------
------------------------------------------------------------
------------------------------------------------------------
---------------------------------------
>WP_026766021.1|Firmicutes-Negativicutes-Selenomonadales-Selenomonadaceae-Selenomonas-Selenomonas_ruminantium WP_026766021.1 4-hydroxy-3-methylbut-2-enyl diphosphate reductase [Selenomonas ruminantium]
------------------------------------------------------------
------------------------------------------------------------
--------------ME--------------------------------------------
------------------------------------------------------------
------------------------------------------------------------
------------------------------------------------------------
-VILADYLGFCYGVKRAVTIAQENASAD-G-------TSSTLGPIIHNPQVVERLKTQ-G
VGTV--DA------LAEM----------D-K----G---TVIIRSHGVGPEIYEEAE-RR
GL----N-LVDATCPHVKKAQLSAKKLADSSCKVVIVGEKKHPEVHSIFEWS-G----G-
----K-AVVVETE----EEA----EAL----D----S---C-A------KLGVVCQTTFS
GDKFKSIVTRLL-D----------------KSR----------D------VHI--QRTIC
TATDQRQKAALELAAKVDMMLVIGGKNSANTTRLAQICAEK-CL--TYHIETAEELQ---
-------DEW--FDK--IEKIGITAGASTPDWIIKEVYKKCQ-N-----------R----
------------------------------------------------------------
------------------------------------------------------------
------------------------------------------------------------
------------------------------------------------------------
------------------------------------------------------------
------------------------------------------------------------
------------------------------------------------------------
------------------------------------------------------------
------------------------------------------------------------
------------------------------------------------------------
------------------------------------------------------------
------------------------------------------------------------
------------------------------------------------------------
------------------------------------------------------------
---------------------------------------
>WP_053917942.1|Actinobacteria-Actinobacteria-Micrococcales-Dermabacteraceae-Brachybacterium-Brachybacterium_sp._SW0106-09 WP_053917942.1 4-hydroxy-3-methylbut-2-enyl diphosphate reductase [Brachybacterium sp. SW0106-09]
-----------MG-----------------------------------------------
------------------------------------------------------------
---------GVST-GT--------------------------------------------
------------------------------------------------------------
------------------------------------------------------------
------------------------------------------------------------
-VLLAEPRGYCAGVDRAVVAVERALEHY-D---E---TVYVRHEIVHNKFVVDRLKEK-G
AVFV--EE------VDEV----------P-E----G-A-LVIFSAHGISPKVREMAE-ER
NL----R-TIDATCPLVTKVHKEAVRFAHQDYDILLVGHVGHEEVEGTAGEA-P----E-
----H-VQIVNGP----EDV----DKV----TV--RD---P-E------KVVWLSQTTLS
VDETMETVDRLK-E----------------RFP----------T------LQAPPSDDIC
YATQNRQVAIKKIAPDADLVLVVGSPNSSNSVRLMEVALEA-GAKASHRIDSVSELR---
-------EEW--FEG--VESVGVTSGASVPDVLVQELLAELS-E-----------R-GFG
D-----------------------------------------------------------
------------------------------------------------------------
------------------------------------------------------------
------------------------------------------------------------
------------------------------------------------------------
------------------------------------------------------------
------------------------------------------------------------
------------------------------------------------------------
-VKPV-RT----------------------------------------------------
-------ATEDLMF-------------------SLPRE----------------------
------------------------LR-QEMKS----------------------------
-------------------------------------------------------RGESD
RRTKPTGDRATAES----------------------------------------------
------------------------------------------------------------
---------------------------------------
>WP_028510730.1|Firmicutes-Clostridia-Clostridiales-Ruminococcaceae-Ruminococcus-Ruminococcus_sp._NK3A76 WP_028510730.1 bifunctional 4-hydroxy-3-methylbut-2-enyl diphosphate reductase/30S ribosomal protein S1 [Ruminococcus sp. NK3A76]
-----------M------------------------------------------------
------------------------------------------------------------
----------LTK-CK--------------------------------------------
------------------------------------------------------------
------------------------------------------------------------
------------------------------------------------------------
-ISVAKTAGFCFGVDNAVKIVYNKLNSR-H-------NVATLGPIIHNPNVVADLEQK-G
VKAI--DI------TQAQ----------K------G-Q-TVVIRSHGVGRKAYDELE-KA
GA----E-IVDATCPFVSRIHKLVSSHSKKGGAVLIAGDPAHPEVEGIMGHC-E----G-
----D-VYTFKNE----GEL----ECVLKS-AA--IA---D-K------PLLIVSQTTFN
KEIFESCEKRAR-E----------------LVP----------N------AQI--CDTIC
NATAARQQEARELAKKSDVMIIVGGRHSSNTLKLCDVCGEY--CK-TVLVETAAELD---
-------EGD--FAG--AEYIGISAGASTPAYIIKEVQQTMS-E-----------M-TKT
TEEEVFN-----------------------------------------------------
-----------------FEEELEKTL-------KKIHVGQRVEG--YIIGIDQNGEVKVD
-IGT-KHTG-----YIPANELT-DDPT-LKPEDVVKPGD---------------------
--TVDLIVMKTSDT-DGIVTLSKKKVDAAKGFEKIIEAKETDAALTGVVTNVVKGGVLVT
-A--GGVKVFIPASQAT-ARRDDDLNELLKKTVDFKILEVNEGKQ---RAVGSIRA---L
LKEKRAAAQAAFFENAEVGQTVTGEVKSITDYGVFVDLGGV----DGLVRRADLTWKRIK
HPSDVVAVGDKV------EVTIKDIDKEAG------------KVSLSMK-----------
---KDSENP-WGLFKSQYEVGQTVNAKIVSITSF----------GAF-AQII-EGVDGLI
HISQI-AN----------------------------------------------------
-----KRVDS-------------------------VGDI----------LKVGDEVEAKI
IE-----------INDEQKRIS--LSIRALLPED--------------------------
-----------------------------------------------------EEEETEA
AEEAANEEA---------------------------------------------------
------------------------------------------------------------
---------------------------------------
>WP_122642881.1|Firmicutes-Clostridia-Clostridiales-root-root-Clostridiales_bacterium_Marseille-P5551 WP_122642881.1 4-hydroxy-3-methylbut-2-enyl diphosphate reductase [Clostridiales bacterium Marseille-P5551]
------------------------------------------------------------
------------------------------------------------------------
--------------MH--------------------------------------------
------------------------------------------------------------
------------------------------------------------------------
------------------------------------------------------------
-VVRAKTAGFCFGVRRAVETVYGQLGSG-KEQGR---EIYTYGPIIHNEEVVKDMEKQ-G
VQVL--RT------EEELESL-------A-G----G---TVIIRSHGVPERIYKKME-AR
GL----E-IVDATCPFVKKIHNIVRRESQSGKHIVIIGDPCHPEVEGIRGWS-A----D-
----R-AAVVQDA----EDA----KRL----PL--NK---E-D------AVCIVSQTTFN
YNKFKELVEIIS-E----------------KSY----------D------VSV--LNTIC
GATKERQTEAQSIAEEVDAMIVIGDKHSSNTQKLFEICQKA-CKD-TYYIQTLDDLD---
-------LNQ--LGS--VETVGITAGASTPNNIIEEVQNNVR-I-----------I-F--
------------------------------------------------------------
------------------------------------------------------------
------------------------------------------------------------
------------------------------------------------------------
------------------------------------------------------------
------------------------------------------------------------
------------------------------------------------------------
------------------------------------------------------------
------------------------------------------------------------
------------------------------------------------------------
------------------------------------------------------------
------------------------------------------------------------
------------------------------------------------------------
------------------------------------------------------------
---------------------------------------
>WP_026309391.1|Proteobacteria-Gammaproteobacteria-Oceanospirillales-Kangiellaceae-Kangiella-Kangiella_aquimarina WP_026309391.1 4-hydroxy-3-methylbut-2-enyl diphosphate reductase [Kangiella aquimarina]
------------------------------------------------------------
------------------------------------------------------------
--------------MD--------------------------------------------
------------------------------------------------------------
------------------------------------------------------------
------------------------------------------------------------
-IVLANPRGFCAGVDRAIEIVNRAIEIF-G---A---PIYVKHEVVHNKFVVDGLREK-G
AIFI--ED------LNEV----------P-E----H-S-TLIFSAHGVSQQVRHEAK-ER
HL----K-VFDATCPLVTKVHMEVSRHSRRNEECVLIGHKGHPEVEGTMGQY-D----N-
-SEAG-IYLVEDE----QDV----AEL----QV--RN---P-D------SLFYVTQTTLS
VDDTQRLVNALK-D----------------KFP----------N------IQGPKKDDIC
YATQNRQDAVKQLAAVCDLILVVGAQNSSNSSRLQELAENQ-GCR-SYLINNATEID---
-------ASW--LEG--VNKVGVTAGASAPEILVQDVIKYLE-S-----------Q-GGS
T-----------------------------------------------------------
------------------------------------------------------------
------------------------------------------------------------
------------------------------------------------------------
------------------------------------------------------------
------------------------------------------------------------
------------------------------------------------------------
------------------------------------------------------------
-ALES-DG----------------------------------------------------
-------VEENIVF-------------------VLPAE----------------------
------------------------LR-AE-------------------------------
------------------------------------------------------------
------------------------------------------------------------
------------------------------------------------------------
---------------------------------------
>OGL47487.1|Candidatus_Schekmanbacteria-root-root-root-root-Candidatus_Schekmanbacteria_bacterium_RBG_16_38_11 OGL47487.1 4-hydroxy-3-methylbut-2-enyl diphosphate reductase [Candidatus Schekmanbacteria bacterium RBG_16_38_11]
------------------------------------------------------------
------------------------------------------------------------
--------------MI--------------------------------------------
------------------------------------------------------------
------------------------------------------------------------
------------------------------------------------------------
-IIRAKYLGFCEGVKMAIEKTNKALRES-K---K---KIFVMGPLIHNRQVIKKLSKE-G
LKII--ED------LNEL----------N-K---DG---ILIVRTHGLPEPKIKKAI-AM
GV----N-IVDATCYKVKSLHKLAKQLVKEGYQLVLIGDHDHAEVGAIKESI-K----D-
----N-VVVISSP----DEV----EKN----K----L---S-R------KIGIVVQTTQR
EENFSKIVNKIL-E----------------KVE----------E------LKV--FNTIC
KASILRQNAAYELSKNVDLMIVIGGRDSANTNRLAEICQGN--AE-TYHIETKDELK---
-------KSW--FRG--KKKIGITAGASTPNWIIEKVEKEIE-R-----------I-CTK
SK----------------------------------------------------------
------------------------------------------------------------
------------------------------------------------------------
------------------------------------------------------------
------------------------------------------------------------
------------------------------------------------------------
------------------------------------------------------------
------------------------------------------------------------
------------------------------------------------------------
------------------------------------------------------------
------------------------------------------------------------
------------------------------------------------------------
------------------------------------------------------------
------------------------------------------------------------
---------------------------------------
>OUX17605.1|Proteobacteria-Gammaproteobacteria-root-root-root-Gammaproteobacteria_bacterium_TMED257 OUX17605.1 4-hydroxy-3-methylbut-2-enyl diphosphate reductase [Gammaproteobacteria bacterium TMED257]
-----------MS-----------------------------------------------
------------------------------------------------------------
--------KLFSN-TN--------------------------------------------
------------------------------------------------------------
------------------------------------------------------------
------------------------------------------------------------
-LVLATPRGFCAGVERAVDIVNRAVELF-G---A---PIYVKHEVVHNKYVINNLEKK-G
VIFI--ED------VNSV----------P-E----N-S-ILIYSAHGVSIKIKEDSK-KK
NL----K-IFDATCPLVTKVHLEVHKYAKSNIDVVLIGHKGHPEIEGTIGQY-S----S-
-ENGK-IHLVETI----DDV----NRL----NI--SN-----D------EVAYATQTTLS
IDDTKDIITELV-K----------------KFP----------F------IKAPIKSDIC
YATQNRQDAVKSIIKDCDYLLVIGSVNSSNSKRLSELAIKN-NIP-SKLIDSKNDIN---
-------LEA--LKN--KKTIGITAGASAPEILLDEVITYLI-E-----------E-GAV
L-----------------------------------------------------------
------------------------------------------------------------
------------------------------------------------------------
------------------------------------------------------------
------------------------------------------------------------
------------------------------------------------------------
------------------------------------------------------------
------------------------------------------------------------
-KDTGHEK----------------------------------------------------
-------KKEDITF-------------------SIPKE----------------------
------------------------LR----------------------------------
-------------------------------------------------IL---------
------------------------------------------------------------
------------------------------------------------------------
---------------------------------------
>WP_091546285.1|Firmicutes-Clostridia-Clostridiales-Clostridiaceae-Alkaliphilus-Alkaliphilus_peptidifermentans WP_091546285.1 4-hydroxy-3-methylbut-2-enyl diphosphate reductase [Alkaliphilus peptidifermentans]SCZ01330.1 4-hydroxy-3-methylbut-2-enyl dipho
------------------------------------------------------------
------------------------------------------------------------
--------------MK--------------------------------------------
------------------------------------------------------------
------------------------------------------------------------
------------------------------------------------------------
-VILADYSGFCFGVKKAMDMVYDEIKEK-G-MEK---ELYSLGPLIHNQQVVEELENK-G
VKVE--DD------IEKI----------Q-K----G---SVIIRSHGVQKDVYSLAG-EK
SL----D-IVDATCPFVRRIQNIVENYHKDKYEIVIIGNPNHPEVIGINGWC-N----N-
----Q-AFIIQEE----EDV----KKI----P----Y---S-E------KLCIVVQTTMS
TPHFQKIAKLLE-E----------------KGN----------K------IEI--FNTIC
NATKERQDAARKLAKEVQAMIVVGGYHSSNTQKLVDICKEERPST-TYHVESVHELQ---
-------DEW--LID--IDVVGVTAGASTPQWIIDELLQKLN-R-----------I----
------------------------------------------------------------
------------------------------------------------------------
------------------------------------------------------------
------------------------------------------------------------
------------------------------------------------------------
------------------------------------------------------------
------------------------------------------------------------
------------------------------------------------------------
------------------------------------------------------------
------------------------------------------------------------
------------------------------------------------------------
------------------------------------------------------------
------------------------------------------------------------
------------------------------------------------------------
---------------------------------------
>TSK05864.1|Proteobacteria-Deltaproteobacteria-Desulfuromonadales-Geobacteraceae-Geobacter-Geobacter_sp. TSK05864.1 4-hydroxy-3-methylbut-2-enyl diphosphate reductase [Geobacter sp.]
------------------------------------------------------------
------------------------------------------------------------
--------------ME--------------------------------------------
------------------------------------------------------------
------------------------------------------------------------
------------------------------------------------------------
-VILAKHAGFCFGVKRATHLAFDAADRG-G-------DTYTLGPIIHSPQVVQRLEEM-G
VKSV--ES------VEEV----------E-N---GG---TIIIRSHGVASSELEAAV-QA
EL----E-VVDATCPFVKKAQEHVATLSKEGYDVIVVGDAVHPEVQGIVSYA-T----G-
----R-VYVVSSG----KEV----DRL----P----R---M-A------KMGVVAQTTQS
FEHLNDVVASCL-E----------------RGG----------E------TRV--YNTIC
DATAVRQYETKKLAGEVDCMIVIGGFNSANTKRLAQICREL-LPR-THHIETAGQID---
-------PAW--FEG--VSRVGVTAGASTPKWLIDEVIARIS-A-----------I-DED
KIG---------------------------------------------------------
------------------------------------------------------------
------------------------------------------------------------
------------------------------------------------------------
------------------------------------------------------------
------------------------------------------------------------
------------------------------------------------------------
------------------------------------------------------------
------------------------------------------------------------
------------------------------------------------------------
------------------------------------------------------------
------------------------------------------------------------
------------------------------------------------------------
------------------------------------------------------------
---------------------------------------
>WP_089323749.1|Aquificae-Aquificae-Desulfurobacteriales-Desulfurobacteriaceae-Desulfurobacterium-Desulfurobacterium_atlanticum WP_089323749.1 4-hydroxy-3-methylbut-2-enyl diphosphate reductase [Desulfurobacterium atlanticum]SNR93198.1 4-hydroxy-3-methyl
------------------------------------------------------------
------------------------------------------------------------
--------------MK--------------------------------------------
------------------------------------------------------------
------------------------------------------------------------
------------------------------------------------------------
-IIVAKSAGFCWGVKRAVNMAIAAAKKN-G-------TVYSLGELIHNPQEIKRLETL-G
IKKI--DS------INEI----------P-K----N-S-TVIIRSHGVPPDIIKKLK-EK
GI----F-IVDATCPFVKAIQEKAISLEKEGYPVCILGNSSHPEVIGIAGHV-K----D-
------PVIVENE----NDI----EKL----P----P---F-Q------KLGIVCQTTLN
SELLSKFVASLS-K----------------EIK----------E------MKL--FNTIC
KATKVRQEETRKLAQQVDMMIVIGGKNSSNTGKLYAISKKL-NRN-SFHIESAEEID---
-------ESW--FKN--IEKIGITAGASTPQWIIEEVIERIK-T-----------I-LKG
GETVE-------------------------------------------------------
------------------------------------------------------------
------------------------------------------------------------
------------------------------------------------------------
------------------------------------------------------------
---------------------------------------------RGLCKTT--------
------------------------------------------------------------
------------------------------------------------------------
------------------------------------------------------------
------------------------------------------------------------
------------------------------------------------------------
------------------------------------------------------------
------------------------------------------------------------
------------------------------------------------------------
---------------------------------------
>EQB20838.1|Firmicutes-Clostridia-Clostridiales-Peptococcaceae-Dehalobacter-Dehalobacter_sp._UNSWDHB EQB20838.1 4-hydroxy-3-methylbut-2-enyl diphosphate reductase [Dehalobacter sp. UNSWDHB]
------------------------------------------------------------
------------------------------------------------------------
------------M-LT--------------------------------------------
------------------------------------------------------------
------------------------------------------------------------
------------------------------------------------------------
-IQRAAKAGFCFGVKRAIELAEKAAGTG---------LTASLGPLIHNQQVVDYLAEK-G
LEVI--HS------VDEA----------K-I----G-Q-QLVIRSHGVPPETYEEAK-ER
GI----T-IIDATCPYVQKAQRMAASSSANSF-VIVVGDKSHPEVKGILGWA-G----S-
----N-ALAIETL----AEA----EDL----P----Y---Y-P------RITVLAQTTQQ
KSHFFAVVEELK-K----------------HTG----------E------LIV--QNTIC
AATEERQASARELAEKVDLMIVVGGLSSSNTRKLGSICSGK--TK-TYCIETAEELL---
-------EIW--FTD--AKITGLTAGASTPDWIIEEVYKKMS-E-----------F-MEK
TQIQEAEESAVKTVSTVSD-----------------------------------------
--------------EENMMENFDKGL-------PKLYRGAIVKG--TVVKITGD-EVFVD
-IAW-KSEG-----MIPFEELS-ATKV-SNINDLVKIGD---------------------
--TISVMVMRVENQ-EGYPVLSRKRANEVEAKEQLAHLAESKEEVQAVVTEAVKGGLLVD
-L---GMRGFVPASQVE-TGFVDNLEKYIGKTLRLRVIEYDEYKK---KLVLSQKV---I
LAEEQEGKKEKLLETLKEGDIVKGTVRRLADFGAFVDLGGI----DGLLHISDMAFSRVK
HPSEIVNVDDEV------EVQILAIDTQKG------------RISLGLK-----------
---QLKTNP-WSAAAEKYAVGSIVHGKVVRIAPF----------GAF-VELE-DGIDALV
HISQL-AE----------------------------------------------------
-----HRVMK-------------------------VQDI----------VQVGQEITAKV
ID-----------FKPGDKKIS--LSIRELL-----------------------------
-------------------------------------------------------TEASE
A--------------------------------SARQDLENQPEIPEVTIGEKIG-----
--------------------------------------------NIPDTDVDTLK-----
---------------------------------------
>OGX40729.1|Candidatus_Omnitrophica-root-root-root-root-Omnitrophica_WOR_2_bacterium_RIFCSPHIGHO2_02_FULL_68_15 OGX40729.1 4-hydroxy-3-methylbut-2-enyl diphosphate reductase [Omnitrophica WOR_2 bacterium RIFCSPHIGHO2_02_FULL_68_15]
------------------------------------------------------------
------------------------------------------------------------
----------MSL-TT--------------------------------------------
------------------------------------------------------------
------------------------------------------------------------
------------------------------------------------------------
-VILAKPRGFCAGVERAIEVVERTLQRA-T---G---PVYVRKEIVHNPHVVSALRRK-G
AVFV--DE------LDGV----------P-E----G-A-TTIFSAHGVSPAVHASAR-AR
RL----K-VIDATCPLVTKVHSEAIRFARAGYTLLLIGHAGHEEVEGTMGEA-P----A-
----A-IRLVQTV----DEA----RTV----QV--DT---P-E------KVAVITQTTLS
VDDTRAIIDALK-I----------------RFP----------T------LIVPANDDIC
YATQNRQNAVKTLAREAEVLLVIGAANSSNSIRLTEVAEDA-GRR-AYLINDASEID---
-------PAW--FEG--VTCVGVTSGASAPEHLVQEVVEALK-R-----------L-GAT
R-----------------------------------------------------------
------------------------------------------------------------
------------------------------------------------------------
------------------------------------------------------------
------------------------------------------------------------
------------------------------------------------------------
------------------------------------------------------------
------------------------------------------------------------
-VEER-EL----------------------------------------------------
-------VREDVSF-------------------GLPIE----------------------
------------------------LT-RSPIS----------------------------
-------------------------------------------------------DPLSQ
KTT---------------------------------------------------------
------------------------------------------------------------
---------------------------------------
>WP_101913271.1|Firmicutes-Negativicutes-Veillonellales-Veillonellaceae-Megasphaera-Megasphaera_vaginalis WP_101913271.1 bifunctional 4-hydroxy-3-methylbut-2-enyl diphosphate reductase/30S ribosomal protein S1 [Megasphaera sp. Marseille-P4857]
------------------------------------------------------------
------------------------------------------------------------
--------------MR--------------------------------------------
------------------------------------------------------------
------------------------------------------------------------
------------------------------------------------------------
-VIIAEACGFCYGVRRAVDLAAEAVA-----------GTHTLGPIIHNPQVVGALAER-G
VSPV--HS------LDEV----------A-D---RS---KILIRSHGVGPAVYRQAE-AK
RL----E-LVDATCPHVKKAQYDAQKVIEEGIPLIIIGEKTHPEVISISQWG-G----N-
----R-AIIIDKE----EEA----QQI----P----F---C-K------RMGVVVQTTFS
QAHFKRIAAILE-T----------------KTD----------Q------LDV--YMTIC
TATQQRQEAAVKLAVKVDAMIVIGGKNSANTGRLAEVCRDA-GCP-TYHIETAGELQ---
-------EKW--FRG--MKEIGITAGASTPDWIIQEVVKIME-N-----------L-QAE
GTEVMSEELLDQYDY---------------------------------------------
--------------------------------EENPKKGDVVKG--TVISVNDD-AAYVS
-IGT-KAEA-----VLPKKEMA-VPAP-EKASDFVKIGD---------------------
--ELTVEIANNIKE-EGAIVVSLVKMKKVEDWKEVRAAFEADELIECTGKEINKAGLVVS
-I--KSLRGFIPLSQGD-VRFVKSLDYLVGETFPVKVIDLDEHKN---RLVLSRKA---V
LEVEREKQRAEILENIEEGAVMHGTVVKIMPYGAFIDLGGV----EGLLHISDISWKRIS
SVDAVLKAGDEL------DVLVQKFDQEKN------------RISLSLK-----------
---ALQKNP-WIAAIEKFEVGDVVKGEVKKLLPF----------GAI-LAID-PELQGLL
HVSEL-SE----------------------------------------------------
-----QRGAV-------------------------VKDL----------VNIGDVLDVKI
IA-----------VDTDKKKIS--LSVLAVQ-----------------------------
-------------------------------------------------------KDAEA
Q-EVRNYL--------------------------------ENAAEEAATIGDTVEDK---
------------------------------------------------------------
---------------------------------------
>AMS31713.1|Proteobacteria-Betaproteobacteria-root-root-root-Betaproteobacteria_bacterium_UKL13-2 AMS31713.1 4-hydroxy-3-methylbut-2-enyl diphosphate reductase [Betaproteobacteria bacterium UKL13-2]HCG54131.1 4-hydroxy-3-methylbut-2-enyl diphosphate redu
-----------M------------------------------------------------
------------------------------------------------------------
----------MKD-SE--------------------------------------------
------------------------------------------------------------
------------------------------------------------------------
------------------------------------------------------------
-ILLSNPRGFCAGVDRAIDIVERALQRH-G---A---PIYVRHEIVHNKYVVDDLRAK-G
AVFI--ED------LADV----------P-P----G-A-TLVFSAHGVSKAVRREAQ-QR
GF----Q-VFDATCPLVKKVHIEVLKRRNEGYEVVMIGHEGHPEVEGTLGQS-D----T-
----G-MYLVESV----EDV----ANL----NI--AH---S-E------KLTYVSQTTLS
VDDTQKVIDALK-A----------------RFP----------H------IVGPKQDDIC
YATQNRQDAVKFMAPLVEVVIVVGSRTSSNTNRLRELADLL-GCE-THQVDSADELK---
-------PEW--VAG--KKRIGVTSGASAPEILVQDVVAKLK-S-----------Q-GVV
S-----------------------------------------------------------
------------------------------------------------------------
------------------------------------------------------------
------------------------------------------------------------
------------------------------------------------------------
------------------------------------------------------------
------------------------------------------------------------
------------------------------------------------------------
-VREL-DG----------------------------------------------------
-------IIETITF-------------------PLPKG----------------------
------------------------LN-RAQPA----------------------------
-------------------------------------------------------A----
------------------------------------------------------------
------------------------------------------------------------
---------------------------------------
>WP_066966137.1|Actinobacteria-Actinobacteria-Corynebacteriales-Mycobacteriaceae-Mycobacterium-Mycobacterium_sp._852002-50816_SCH5313054-b WP_066966137.1 4-hydroxy-3-methylbut-2-enyl diphosphate reductase [Mycobacterium sp. 852002-50816_SCH5313054-b]OBF5
-----------MPPTVDMGI-----------PGAASSVVN--------------------
------------------------------------------------------------
---------DPVR-RR--------------------------------------------
------------------------------------------------------------
------------------------------------------------------------
------------------------------------------------------------
-VLLAEPRGYCAGVDRAVETVERALEKH-G---A---PVYVRHEIVHNRHVVDTLEKA-G
AVFV--QE------TDEV----------P-E----G-A-IVVFSAHGVAPTVYAAAA-ER
NL----H-TIDATCPLVTKVHNEARRFARDDYDILLIGHQGHEEVIGTAGEA-P----E-
----H-VQLVDGV----GAV----DNV----TI--RD---E-N------KVVWLSQTTLS
VDETMEIVERLR-Q----------------RFP----------K------LQDPPSDDIC
YATQNRQVAVKAMAPECELVIVVGSRNSSNSVRLVEVALGG-GAAAAYLVDWADDID---
-------PTW--LEG--VTTVGVTSGASVPEVLVRGVLERLA-E-----------C-GFD
V-----------------------------------------------------------
------------------------------------------------------------
------------------------------------------------------------
------------------------------------------------------------
------------------------------------------------------------
------------------------------------------------------------
------------------------------------------------------------
------------------------------------------------------------
-VQPV-TT----------------------------------------------------
-------AQETLVF-------------------ALPRE----------------------
------------------------IR-SAR------------------------------
------------------------------------------------------------
------------------------------------------------------------
------------------------------------------------------------
---------------------------------------
>WP_084665826.1|Firmicutes-Clostridia-Thermoanaerobacterales-Thermoanaerobacteraceae-Thermanaeromonas-Thermanaeromonas_toyohensis WP_084665826.1 bifunctional 4-hydroxy-3-methylbut-2-enyl diphosphate reductase/30S ribosomal protein S1 [Thermanaeromonas toy
------------------------------------------------------------
------------------------------------------------------------
--------------MD--------------------------------------------
------------------------------------------------------------
------------------------------------------------------------
------------------------------------------------------------
-VFVADYAGFCSGVARAVKKAEIAPK-----------PVASLGPLIHNPQVVEKLAAQ-G
VRPV--AS------LEEV----------E-E----G---RILIRSHGVPPQVLEQAR-AK
GL----E-IIDATCPFVRRAQELAQELASQGLEIIIVGDPEHAEVRGLVEWA-Q----G-
----K-AKVISSA----AEV----ENL----P----Q---S-S------RRAVIVQTTQP
QETLQAVVAALL-P----------------KTA----------E------LWV--YNTIC
EATRRRQEAAVRLARQVDIMVVVGGRNSANTRHLAELCRNT-GTP-TYHVEKAGELR---
-------SEW--FAG--AQKVGVTGGASTPAWIIEEVVKMLQ-H-----------L-SES
IKEPKTPEVGVERAEALLSK-----------------PNGEARDTTPAVAHEISQYDGEF
RQDEVPTAGEQPGIEMSSHPEEAERI-------FRLRRGSVIVG--TVVQVRDN-EVLVD
-VGG-KSEG-----VIPLTELS-YRPF-NHPSEVVAVGQ---------------------
--EIHVMVLRPENE-DGHPLLSKKRADRRIAWDRLEAAFTNGEELRGEVVGVVKGGLLVD
-V---GVRGFVPASLIE-RGFVEDLHAYLGKTLRLKVIELDRAKN---KLVLSQRA---I
LDEEFEKQRQATWESLEPGQVRKGIVRRLTNFGAFIDLGGV----DGLLHVSEISWGRVE
HPQDVLQEGQEI------EVKVLGVDREEG------------RVSLGRK-----------
---QLLPNP-WNTARERYPVGTVVQGKVLRLAPF----------GAF-VEVE-PGIEGLV
HISQL-AD----------------------------------------------------
-----HRVEK-------------------------PEEV----------VAVGQVIPVKV
LK-----------VDQEAQRMS--LSLRQAL-----------------------------
-------------------------------------------------------QDKPK
G-------------------------------NPDSSEKPSKEDGSGVKLGELFG-----
--------------------------------------------DLFGANNQD-------
---------------------------------------
>WP_037661720.1|Actinobacteria-Actinobacteria-Streptomycetales-Streptomycetaceae-Streptomyces-Streptomyces_griseofuscus WP_037661720.1 4-hydroxy-3-methylbut-2-enyl diphosphate reductase [Streptomyces griseofuscus]
-----------MT-----------------------------------------------
------------------------------------------------------------
---------ASPR-RR--------------------------------------------
------------------------------------------------------------
------------------------------------------------------------
------------------------------------------------------------
-VLLAAPRGYCAGVDRAVIAVEKALEQY-G---A---PIYVRHEIVHNKYVVQTLEKK-G
AVFV--ER------TEEV----------P-E----G-N-IVMFSAHGVAPVVHEEAE-RG
RL----A-TIDATCPLVTKVHKEAVRYANEDYDILLIGHEGHEEVIGTSGEA-P----D-
----H-IQLVDGP----EDV----ANV----EV--RD---P-S------KVVWLSQTTLS
VDETMETVDALK-T----------------KFP----------G------LVSPPSDDIC
YATQNRQVAVKQMGADSDLVIVVGSRNSSNSKRLVEVAKLA-GAREAYLVDFADEID---
-------EAW--LEG--VSTVGVTSGASVPDILVEQVLEWLA-E-----------R-GYG
D-----------------------------------------------------------
------------------------------------------------------------
------------------------------------------------------------
------------------------------------------------------------
------------------------------------------------------------
------------------------------------------------------------
------------------------------------------------------------
------------------------------------------------------------
-VEIV-KT----------------------------------------------------
-------AEESITF-------------------SLPKE----------------------
------------------------LR-RDLRE----------------------------
-------------------------------------------------------EAANL
VAERGGSGASG----------------E--------------------------------
------------------------------------------------------------
---------------------------------------
>PFG17345.1|Actinobacteria-Actinobacteria-Propionibacteriales-Nocardioidaceae-Propionicimonas-Propionicimonas_paludicola PFG17345.1 4-hydroxy-3-methylbut-2-enyl diphosphate reductase [Propionicimonas paludicola]
------------------------------------------------------------
------------------------------------------------------------
---------MPET-KS--------------------------------------------
------------------------------------------------------------
------------------------------------------------------------
------------------------------------------------------------
-VVVAAPRGYCAGVDRAVITVERALDVY-G---P---PVYVRKQIVHNRHVVEDLEAR-G
AIFV--EE------LDEV----------P-T----G-S-TVVFSAHGVSPAVHAEAE-AR
GL----K-TIDATCPLVTKVHHEAKRFAGQGVQILLIGHAGHEEVEGTTGEA-P----E-
----H-IQLVQHP----SDV----DGV----DV--AD---P-D------KVAWLTQTTLS
VDETAETVTRLR-E----------------RFP----------N------LIDPPSDDIC
YATQNRQQAVKQIARHSDLVIVVGSQNSSNSVRLVEVALEA-GAKASYRVDNASEID---
-------PSW--LVG--VNSVGVTSGASVPDDLVQGVLDYLQ-S-----------Q-GFP
A-----------------------------------------------------------
------------------------------------------------------------
------------------------------------------------------------
------------------------------------------------------------
------------------------------------------------------------
------------------------------------------------------------
------------------------------------------------------------
------------------------------------------------------------
-AVEE-RL----------------------------------------------------
-------TEESLTF-------------------ALPPE----------------------
------------------------LR-KDLRA----------------------------
-------------------------------------------------------RR---
------------------------------------------------------------
------------------------------------------------------------
---------------------------------------
>OFW57147.1|Actinobacteria-root-root-root-root-Actinobacteria_bacterium_RBG_16_64_13 OFW57147.1 4-hydroxy-3-methylbut-2-enyl diphosphate reductase [Actinobacteria bacterium RBG_16_64_13]
------------------------------------------------------------
------------------------------------------------------------
----------MSP-SV--------------------------------------------
------------------------------------------------------------
------------------------------------------------------------
------------------------------------------------------------
-VRISDCAGFCWGVERALEVTLRAADEA-T---A---PVNTLGPLIHNPSVIADLEAR-G
VGVI--AD------PSEA----------H-A----G---TVILRSHGVPKHMREQLS-AA
DV----T-VVDATCPFVTAAQEKAARLKEHGYLVVILGEREHPEVLGLRSYA-G----G-
----D-SLVVESP----EDL----PPK----L----P---S-K------RIGVVVQTTQS
QERLSELVSHLA-P----------------LAR----------E------LLV--HNTIC
NATEQRQSAARAMASEVDVVIVVGGRNSGNTRRLAELCLVQ-QPR-TYHVESPAEID---
-------PEW--VRG--ARVVGITAGASTPPEQIEAVAAAVR-G-----------M-KP-
------------------------------------------------------------
------------------------------------------------------------
------------------------------------------------------------
------------------------------------------------------------
------------------------------------------------------------
------------------------------------------------------------
------------------------------------------------------------
------------------------------------------------------------
------------------------------------------------------------
------------------------------------------------------------
------------------------------------------------------------
------------------------------------------------------------
------------------------------------------------------------
------------------------------------------------------------
---------------------------------------
>WP_027360037.1|Proteobacteria-Deltaproteobacteria-Desulfobacterales-Desulfobacteraceae-Desulforegula-Desulforegula_conservatrix WP_027360037.1 4-hydroxy-3-methylbut-2-enyl diphosphate reductase [Desulforegula conservatrix]
------------------------------------------------------------
------------------------------------------------------------
--------------MN--------------------------------------------
------------------------------------------------------------
------------------------------------------------------------
------------------------------------------------------------
-IFIAKTAGFCMGVRRAVDLALESANNQ-K---R---PIYTFGPLIHNPQVLEMLEKK-G
VTIL--KE------IPEK----------A-E----G---TVIIRAHGVPPEIKGQLE-AA
GL----E-VIDATCPRVIKVQSIIKKHAQQGYSVIITGDKDHPEVIGLLGYA-G----E-
----K-GHVVENM----EEL----KAL----T----S---F-E------NAIIVAQTTQN
TAFYAEVKDWAG-A----------------AHP----------Q------YKV--FDTIC
DSTEKRQAEVKETAKNVDAVVVVGGKNSGNTQRLAEVAKEA-GAM-SFHVETEAELD---
-------MEA--LAK--TKNICITAGASTPNWIIRNVYKAIE-N-----------A-VDM
NGKPD-------------------------------------------------------
---------------------WLHTL-------RKCQRTALLS------------NSYLA
-VGA----F-----FLCSAASSMQESRFFLLPGLIAALY---------------------
--VFSMQVLNQI--------ITKTKSDLYNVSEKTEFYIKHKFIMILAGAASGAVSMVLS
-LS-ISPVHFILILMMS----------LLGLFYGVRIIPEGLWGR---------------
-------------------------------YRRIKDIPGS----KSVL--TAAAWAILA
SALPAVSSISVK------SAPSV-------------------------------------
--------------------------FFTFLWTA----------GMVFIR------NAIF
DTLDM-QG--D-------------------------------------------------
-----KISGK-------------------------ETIP----------ILIGEENTLRM
LGCLFAFSTLMP-VLGAYTGIFSAAGYFLWFPP---------------------------
------------------------------------------------------------
-----------------------------AALACLTWMQRKHKIDSDQRFEFLVESNFVA
SGFIGL------------------------------------IWMILT------------
---------------------------------------
>OGQ50446.1|Proteobacteria-Deltaproteobacteria-root-root-root-Deltaproteobacteria_bacterium_RIFCSPLOWO2_02_FULL_57_26 OGQ50446.1 4-hydroxy-3-methylbut-2-enyl diphosphate reductase [Deltaproteobacteria bacterium RIFCSPLOWO2_02_FULL_57_26]
------------------------------------------------------------
------------------------------------------------------------
----------MAV-KK--------------------------------------------
------------------------------------------------------------
------------------------------------------------------------
------------------------------------------------------------
-VILAQPRGFCAGVEMAIETVERALNKY-G---P---PLYVFHEIVHNRYVVQDFGRR-G
VTFV--QS------MGDV----------P-S----G-A-RLVFSAHGVSPEVWDQAR-AK
GL----QILVDATCPLVEKVHREVRRYAAQGYWILLVGHRNHDEIMGTFGEA-P----D-
----R-VRVVGSL----EEA----RQV----SV--PD---P-E------KVAVLTQTTLS
VDDTREITEALK-Q----------------RFP----------R------MITPPKEDIC
YATQNRQDAVKALARAVDLVLVVGSKHSENSNQLCRVARSR-GVP-AYLINDVNEID---
-------PKW--LAG--VERLGITSGASVPEQLVQETADHFA-G-----------R-G-A
K-----------------------------------------------------------
------------------------------------------------------------
------------------------------------------------------------
------------------------------------------------------------
------------------------------------------------------------
------------------------------------------------------------
------------------------------------------------------------
------------------------------------------------------------
-VTSL-GL----------------------------------------------------
-------IEENVHF-------------------ALPAE----------------------
------------------------VA----------------------------------
------------------------------------------------------------
------------------------------------------------------------
------------------------------------------------------------
---------------------------------------
>PIQ90878.1|Candidatus_Omnitrophica-root-root-root-root-Candidatus_Omnitrophica_bacterium_CG11_big_fil_rev_8_21_14_0_20_41_12 PIQ90878.1 4-hydroxy-3-methylbut-2-enyl diphosphate reductase [Candidatus Omnitrophica bacterium CG11_big_fil_rev_8_21_14_0_20_41
------------------------------------------------------------
------------------------------------------------------------
--------------MK--------------------------------------------
------------------------------------------------------------
------------------------------------------------------------
------------------------------------------------------------
-IQLAKSAGFCFGVRKAITMALETAKIR-K-------PIFMLGDIVHNEEVVRQIQRA-G
IKKI--NH------LSAG----------K-G----K---ILLIRAHGCSKQTLQKAK-KL
GY----T-IINATCPMVKEIHKIAGRLENKGYRVIIIGDKLHNEVQGIAGQL-K----S-
----K-TIIIDKP----KNI--PMPKI----R----Q---I-K------QAGVVVQSTQN
LDNVLEILNILR-K----------------HIP----------T------VTF--HNTIC
NPTKMKQNEIKNMPLENDIIIIIGSKTSANTKRIYEIAKPL-NKN-SYWINSAREIK---
-------KSW--LKN--ASKVGITAGASTPESTIKKVIQKIK-T-----------I-SSA
------------------------------------------------------------
------------------------------------------------------------
------------------------------------------------------------
------------------------------------------------------------
------------------------------------------------------------
------------------------------------------------------------
------------------------------------------------------------
------------------------------------------------------------
------------------------------------------------------------
------------------------------------------------------------
------------------------------------------------------------
------------------------------------------------------------
------------------------------------------------------------
------------------------------------------------------------
---------------------------------------
>KKR44580.1|Candidatus_Moranbacteria-root-root-root-root-Candidatus_Moranbacteria_bacterium_GW2011_GWC1_45_18 KKR44580.1 hypothetical protein UT79_C0001G0192 [Candidatus Moranbacteria bacterium GW2011_GWC2_40_12]KKT32400.1 hypothetical protein UW19_C0022
-----------M------------------------------------------------
------------------------------------------------------------
---------KNNK-LR--------------------------------------------
------------------------------------------------------------
------------------------------------------------------------
------------------------------------------------------------
-ITVGRHSGFCFGVKRAYDLASMNSFDC-E-------KLYMLGKLVHNDDVCSELKKK-G
IKEI--KR------LSDI----------K-D----G---AIIFTAHGVGPDLYEKAN-RN
GL----R-IIDTTCPKVMKAQRLAQNFAEKGFQVIIFGDKKHKEVKGIKKWS-R----D-
----K-AVIVKNI----EEA----KKI----ML--NK---L-K------KYCLIAQTTQN
VAEFKKVKDYLA-RELNKIIRESGANAKRMRVN----------N------FAC--FNTIC
DSTDNRQKEIRKLAKTCDAVTVIGGRDSANTRRLFEIAKSL-NPR-SYLIENANQLK---
-------KSW--FND--IGKLAITAGASTPDWVIEEVQKYIS-K-------------K--
------------------------------------------------------------
------------------------------------------------------------
------------------------------------------------------------
------------------------------------------------------------
------------------------------------------------------------
------------------------------------------------------------
------------------------------------------------------------
------------------------------------------------------------
------------------------------------------------------------
------------------------------------------------------------
------------------------------------------------------------
------------------------------------------------------------
------------------------------------------------------------
------------------------------------------------------------
---------------------------------------
>WP_045947924.1|Actinobacteria-Actinobacteria-Streptomycetales-Streptomycetaceae-Streptomyces-Streptomyces_katrae WP_045947924.1 4-hydroxy-3-methylbut-2-enyl diphosphate reductase [Streptomyces katrae]KJY33035.1 4-hydroxy-3-methylbut-2-enyl diphosphate r
-----------MT--AP-------------------------------------------
------------------------------------------------------------
---------APAS-RR--------------------------------------------
------------------------------------------------------------
------------------------------------------------------------
------------------------------------------------------------
-VLLAAPRGYCAGVDRAVIAVEKALEQY-G---A---PVYVRHEIVHNKYVVQTLQKK-G
AIFV--EK------TEEV----------P-P----G-N-IVMFSAHGVAPVVHEEAA-RG
RL----A-TIDATCPLVTKVHKEAIRYANEDFDILLIGHEGHEEVIGTSGEA-P----D-
----H-ITIVDGP----DDV----AKV----EV--RD---E-S------KVVWLSQTTLS
VDETMETVDALK-Q----------------KFP----------L------LVSPPSDDIC
YATSNRQAAVKAMGAEADLVVVVGSKNSSNSIRLVEVALDA-GARAAHLVDFASEID---
-------EAW--LEG--VTTVGLTSGASVPEVLVEEVLEWLA-Q-----------R-GFA
D-----------------------------------------------------------
------------------------------------------------------------
------------------------------------------------------------
------------------------------------------------------------
------------------------------------------------------------
------------------------------------------------------------
------------------------------------------------------------
------------------------------------------------------------
-VEIV-KT----------------------------------------------------
-------AEESIVF-------------------SLPKE----------------------
------------------------LR-RDLRT----------------------------
-------------------------------------------------------EAAEL
VAGGAE---------------------E--------------------------------
------------------------------------------------------------
---------------------------------------
>TET94673.1|Proteobacteria-Deltaproteobacteria-Desulfobacterales-Desulfobacteraceae-root-Desulfobacteraceae_bacterium TET94673.1 4-hydroxy-3-methylbut-2-enyl diphosphate reductase, partial [Desulfobacteraceae bacterium]
------------------------------------------------------------
------------------------------------------------------------
--------------MK--------------------------------------------
------------------------------------------------------------
------------------------------------------------------------
------------------------------------------------------------
-VKLAKTAGFCMGVRRAMEIIMSEANKG-N---G---KLFTYGPLIHNQQVLDLLESK-G
VDVK--ED------ISEN----------D-Q----G---RIIIRAHGISPDEREMIR-SS
NL----K-IIDATCPRVAKVQAIIRKYNNKGYTPVIFGDSRHPEVIGLMGYS-K----G-
----N-GIVINSV----EDI----EILLRR-T----D---K-K------RLVVVSQTTQD
VDAYREIMNEIK-A----------------HYP----------E------AII--FDTIC
DETYKRQREVKSLASEVDSMVIVGGYNSGNTRRMYQISMST-GKP-TFHVETEKELQ---
-------SSW--FSS--IETAGVSAGASTPNWMIKSVTERLK-T-----------M-GRT
RQHPVGGLLKKIFQFLIKI-----------------------------------------
-------------------------------------------------------TIPEA
-IGA----F-----FLTYAGLILSRGNADFIHPFLALLY---------------------
--VYSMHVLNRF--------LDK-EASTYNDPGIALFYIQHKTFLITTSLIGIGTGLILS
-LS-LGIAQVLLFLALT----------ILGLVYSIPIIPWRFGY----------------
----------------------------LRRYAKIKDLPGS----KTMA--EALAWGTIS
SILPIIGWPEPF------WPGVL-------------------------------------
---------------------------ISFFFVS----------SVCYVR------SGLF
DILNI-QG--D-------------------------------------------------
-----LIVGR-------------------------ETLP----------VALGEGRTLKF
LLLLNIIFATIL-LLSTAMRVVSNLGYFLIICF---------------------------
------------------------------------------------------------
-----------------------------IISFFYLTAYKKGWMRDGYPLHAIVESNLLL
AGLIAF------------------------------------IWSA--------------
---------------------------------------
>WP_071120394.1|Firmicutes-Clostridia-Clostridiales-Peptostreptococcaceae-Romboutsia-Romboutsia_timonensis WP_071120394.1 4-hydroxy-3-methylbut-2-enyl diphosphate reductase [Romboutsia timonensis]
------------------------------------------------------------
------------------------------------------------------------
--------------MK--------------------------------------------
------------------------------------------------------------
------------------------------------------------------------
------------------------------------------------------------
-VKIAKEAGFCFGVKRAMKMAWDELELN-S-------DIYALGPLIHNKQAVQRYEDK-G
LVTV--DT------INDI----------P-N----D-K-SVIIRSHGVSSDIYDKAN-SN
NL----N-IIDTTCPFVKKIHNIVKEFYEKGYKIIIIGDKNHPEIIGINGWC-E----N-
----S-ALIVKSI----DDV----NSL----NL--DN---N-S------KYCLVAQTTLN
LELYNEIVNILS-K----------------KLD----------N------ITF--KNTIC
SATKTRQQAAKELSVDVDCMIVIGGKHSSNTQKLVNICKEQ--VP-TFAIETKEDLD---
-------IDK--LNK--FNLIGVTAGASTPDWIIEDVISFIE-S-----------L----
------------------------------------------------------------
------------------------------------------------------------
------------------------------------------------------------
------------------------------------------------------------
------------------------------------------------------------
------------------------------------------------------------
------------------------------------------------------------
------------------------------------------------------------
------------------------------------------------------------
------------------------------------------------------------
------------------------------------------------------------
------------------------------------------------------------
------------------------------------------------------------
------------------------------------------------------------
---------------------------------------
>TVQ77938.1|Proteobacteria-Deltaproteobacteria-Bradymonadales-root-root-Bradymonadales_bacterium TVQ77938.1 4-hydroxy-3-methylbut-2-enyl diphosphate reductase [Bradymonadales bacterium]
------------------------------------------------------------
------------------------------------------------------------
--------------MK--------------------------------------------
------------------------------------------------------------
------------------------------------------------------------
------------------------------------------------------------
-VTKADALGTCFGVRDAIEEAMDPDFKG---------NLTVIGQLVHNPQVVERLKEN-G
VKIV--NS------LDDP--I-------N-T----P---NVMITAHGAAKSVHEKAK-TL
GY----K-VYDATCPLVMRVHRAITKLVEEGYYPVVIGQESHVEVRGIVSDL-E----E-
------YTVIWDE----KDF----HKL----E----D---R-P------RIGVVSQTTQQ
IKHVFPLVEQLK-SLKNK----------DGSLK----------E------VKF--VDTIC
KPTKDRQKAVESLSDEVDLMIVVGGYNSSNTKKLQKVCADK-GLA-AYHIENAQQID---
-------PEW--FRG--REHVGITAGTSTPHWVIDEVYEAVI-R-----------I-GER
LEAEDSLR----------------------------------------------------
------------------------------------------------------------
------------------------------------------------------------
------------------------------------------------------------
------------------------------------------------------------
------------------------------------------------------------
------------------------------------------------------------
------------------------------------------------------------
------SA----------------------------------------------------
------------------------------------------------------------
------------------------------------------------------------
------------------------------------------------------------
------------------------------------------------------------
------------------------------------------------------------
---------------------------------------
>WP_104148125.1|Proteobacteria-Epsilonproteobacteria-Campylobacterales-Campylobacteraceae-Campylobacter-Campylobacter_hyointestinalis WP_104148125.1 4-hydroxy-3-methylbut-2-enyl diphosphate reductase [Campylobacter hyointestinalis]PPB68723.1 4-hydroxy-3-
------------------------------------------------------------
------------------------------------------------------------
--------------MK--------------------------------------------
------------------------------------------------------------
------------------------------------------------------------
------------------------------------------------------------
-IELAKSYGFCFGVKRAIKIAENS-----K-------NASTIGELIHNSLEIDRLKKNFN
VKTL--KD------INEL----------K-D----E-K-KAIIRTHGITKDGLANLK-SR
GI----K-IIDATCPFVTKPQQIVEKMSNEGYEIIFFGDINHPEVKGVMSYA-S----T-
----K-VHVILYE----SEL----DNI----R----L---A-S------KVAVVSQTTKK
IEKFMQIVNYLM-Q----------------RVK----------E------VRV--FNTIC
NATLENQEAVRELSSRADVMIIIGGKNSSNTKQLYLISKKL-CED-SYLVESGDEIE---
-------QIW--FKD--KKLCGISAGASTPDWIIEKVVDKIN-N-----------L-NSN
I-----------------------------------------------------------
------------------------------------------------------------
------------------------------------------------------------
------------------------------------------------------------
------------------------------------------------------------
------------------------------------------------------------
------------------------------------------------------------
------------------------------------------------------------
------------------------------------------------------------
------------------------------------------------------------
------------------------------------------------------------
------------------------------------------------------------
------------------------------------------------------------
------------------------------------------------------------
---------------------------------------
>WP_100295879.1|Proteobacteria-Gammaproteobacteria-Pasteurellales-Pasteurellaceae-Caviibacterium-Caviibacterium_pharyngocola WP_100295879.1 4-hydroxy-3-methylbut-2-enyl diphosphate reductase [Caviibacterium pharyngocola]PJG83914.1 4-hydroxy-3-methylbut-2
------------------------------------------------------------
------------------------------------------------------------
--------------MK--------------------------------------------
------------------------------------------------------------
------------------------------------------------------------
------------------------------------------------------------
-IILANPRGFCAGVDRAISIVELALEIH-G---A---PIYVRHEVVHNRFVVNGLRER-G
AVFV--EE------LDEV----------P-D----G-A-IVIFSAHGVSQAVRQEAK-NR
EL----K-VFDATCPLVTKVHMQVARASRKGTKAVLIGHEGHPEVEGTMGQY-D----N-
-TEGG-IYLVENV----EDI----AKL----SL--RD---N-E------EITFMTQTTLS
IDDTADVIEALK-Q----------------KYP----------A------IQGPRKNDIC
YATTNRQQAVRELAKQSDLVIVVGSKNSSNSNRLAELASRM-GVT-AKLIDDAQDID---
-------ADW--LKD--VQVIGITAGASAPEVLVQSVVERLK-E-----------L-GAN
S-----------------------------------------------------------
------------------------------------------------------------
------------------------------------------------------------
------------------------------------------------------------
------------------------------------------------------------
------------------------------------------------------------
------------------------------------------------------------
------------------------------------------------------------
-VEEL-QG----------------------------------------------------
-------CEENTVF-------------------EVPRE----------------------
------------------------LR-IKEIN----------------------------
------------------------------------------------------------
------------------------------------------------------------
------------------------------------------------------------
---------------------------------------
>OGG96435.1|Proteobacteria-Candidatus_Lambdaproteobacteria-root-root-root-Candidatus_Lambdaproteobacteria_bacterium_RIFOXYD12_FULL_49_8 OGG96435.1 4-hydroxy-3-methylbut-2-enyl diphosphate reductase [Candidatus Lambdaproteobacteria bacterium RIFOXYD12_FULL
------------------------------------------------------------
------------------------------------------------------------
------------M-KN--------------------------------------------
------------------------------------------------------------
------------------------------------------------------------
------------------------------------------------------------
-IIVAEAQGFCWGVRRALDIVDQH-----G-------AVSILGDLIHNKQVVSQLEKK-G
KKVI--HE------VTGE----------E-G----T---PIVITAHGTDIKNFRLLE-DL
EM----R-VVDTTCPLVSKIYEVGHQLESEGYQILIIGDRNHVEVKGIASRM-K----D-
------PIVVNDE----AEL----VAV----K----L---P-S------KVGVISQSTFS
QQKFDKLVALIA-Q----------------SVD----------N------LKI--NNTIC
APTKKRQLAAEELAKKVDIMVVVGGFHSSNTKKLHAMAQQH--VE-SHHIETKSDLA---
-------AEW--FLG--KQEIGIIAGASTADWIIEEVCSQIR-E-----------F-GDQ
------------------------------------------------------------
------------------------------------------------------------
------------------------------------------------------------
------------------------------------------------------------
------------------------------------------------------------
------------------------------------------------------------
------------------------------------------------------------
------------------------------------------------------------
------------------------------------------------------------
------------------------------------------------------------
------------------------------------------------------------
------------------------------------------------------------
------------------------------------------------------------
------------------------------------------------------------
---------------------------------------
>PKQ38608.1|Actinobacteria-root-root-root-root-Actinobacteria_bacterium_HGW-Actinobacteria-1 PKQ38608.1 4-hydroxy-3-methylbut-2-enyl diphosphate reductase [Actinobacteria bacterium HGW-Actinobacteria-1]
------------------------------------------------------------
------------------------------------------------------------
--------------MR--------------------------------------------
------------------------------------------------------------
------------------------------------------------------------
------------------------------------------------------------
-VVVAQHAGICYGVERALKLAGEAADAG-G-------PVHTLGPLIHNPQAVQALRDR-G
VEVA--DS------VDQV----------V-D----G---TLVIRSHGVDPAVIVQAD-AA
GL----A-VIDATCPFVSTAQRHAADLAREGYAVVIVGEAEHPEVEGILAHA-G----G-
----S-ALIVQRA----VDL----PAR----L----P---S-K------RVGVVVQTTQS
PSRLEEVVAALL-G----------------SVN----------E------LRV--FNTIC
SATAKRQKAADELARTVDVMVVVGGRNSGNTTRLAEICRAV-NER-VYHVETADELD---
-------PAW--FAD--AEVVGVTAGASTPDEQIAGVIAAIE-A-----------L-NDD
VR----------------------------------------------------------
------------------------------------------------------------
------------------------------------------------------------
------------------------------------------------------------
------------------------------------------------------------
------------------------------------------------------------
------------------------------------------------------------
------------------------------------------------------------
------------------------------------------------------------
------------------------------------------------------------
------------------------------------------------------------
------------------------------------------------------------
------------------------------------------------------------
------------------------------------------------------------
---------------------------------------
>OGF50599.1|Candidatus_Firestonebacteria-root-root-root-root-Candidatus_Firestonebacteria_bacterium_RIFOXYA2_FULL_40_8 OGF50599.1 4-hydroxy-3-methylbut-2-enyl diphosphate reductase [Candidatus Firestonebacteria bacterium RIFOXYA2_FULL_40_8]
------------------------------------------------------------
------------------------------------------------------------
--------------MR--------------------------------------------
------------------------------------------------------------
------------------------------------------------------------
------------------------------------------------------------
-VILAEHAGFCFGVKRAINMASETARKA-K---E---NVYTYGPIIHNPQVVEKFKKE-G
VHPV--KD------IKKI----------V-K----G-S-SIIIRTHGVPPERESEFS-KK
AL----K-VTDATCPFVKKAQKLAAKLSGEGYQVVILGEADHPEVRGILGYT-N----N-
----T-AIVVGNP----KEV----RKI----K----K---C-A------KLGVVVQTTQS
MQNFLDTVFALR-D----------------KSP----------E------VRV--FNTIC
DATRKRQDSALKLANKVDIMIVVGGKNSANTKHLAELCREK-RVP-TYHIEGALEIK---
-------KSW--FKG--KKLAGVTAGASTPDWIIKNVIKTIT-A-----------P-DRP
HNQGKTGQNK--------------------------------------------------
------------------------------------------------------------
-----KS-----------------------------------------------------
------------------------------------------------------------
------------------------------------------------------------
------------------------------------------------------------
------------------------------------------------------------
------------------------------------------------------------
------------------------------------------------------------
------------------------------------------------------------
------------------------------------------------------------
------------------------------------------------------------
------------------------------------------------------------
------------------------------------------------------------
---------------------------------------
>WP_141979146.1|Actinobacteria-Actinobacteria-Pseudonocardiales-Pseudonocardiaceae-Saccharothrix-Saccharothrix_saharensis WP_141979146.1 4-hydroxy-3-methylbut-2-enyl diphosphate reductase [Saccharothrix saharensis]TQM81142.1 4-hydroxy-3-methylbut-2-enyl 
-----------M------------------------------------------------
------------------------------------------------------------
------------D-KR--------------------------------------------
------------------------------------------------------------
------------------------------------------------------------
------------------------------------------------------------
-VLLAKPRGYCAGVDRAVVTVEKALEQY-G---A---PVYVRKEIVHNKHVVETLSAR-G
AIFV--DE------TDEV----------P-E----G-A-LVVFSAHGVSPAVHQEAA-DR
GL----R-TIDATCPLVTKVHNEAKRFAREDYDILLIGHEGHEEVEGTYGEA-P----S-
----H-IQLVDTA----EDV----DKV----VV--RD---P-S------KVVWLSQTTLS
VDETMVRVRQLQ-D----------------RFP----------D------LQEPPSDDIC
YATSNRQTAVKTMAPECDLVLVVGSKNSSNSVRLVEVALQA-GARAAYLVDYAREVD---
-------PAW--LEG--VTTVGVTSGASVPDILVMELLEYLA-T-----------Q-GYG
D-----------------------------------------------------------
------------------------------------------------------------
------------------------------------------------------------
------------------------------------------------------------
------------------------------------------------------------
------------------------------------------------------------
------------------------------------------------------------
------------------------------------------------------------
-VEEI-TT----------------------------------------------------
-------ANEKIAF-------------------ALPRE----------------------
------------------------LR-KDMVR----------------------------
------------------------------------------------------------
------------------------------------------------------------
------------------------------------------------------------
---------------------------------------
>OGF45182.1|Candidatus_Firestonebacteria-root-root-root-root-Candidatus_Firestonebacteria_bacterium_RIFOXYC2_FULL_39_67 OGF45182.1 4-hydroxy-3-methylbut-2-enyl diphosphate reductase [Candidatus Firestonebacteria bacterium RIFOXYD2_FULL_39_29]OGF57395.1 4
------------------------------------------------------------
------------------------------------------------------------
--------------MK--------------------------------------------
------------------------------------------------------------
------------------------------------------------------------
------------------------------------------------------------
-VILAEHAGFCFGVKRAINMTSETAMKV-K---Q---QIYTYGPIIHNPQVVAKFKKE-G
VHPV--NN------IKKV----------K-K----G-N-SIIIRTHGVSPEKEKEFL-KK
SL----K-VTDATCPFVKKAQKLAAKLAGEGYNVVILGEAHHPEVKGILGYT-N----N-
----R-AVVVGNP----KEV----RKI----K----K---C-S------KLGVVVQTTQS
MQNFLDTVFALR-D----------------KSP----------E------IRV--FNTIC
DATRKRQDSALKLANKVDIMIVVGGKNSANTKHLAELCREK-RVP-TYHIEGALEIK---
-------KSW--FKG--KKLAGVTAGASTPDWIIKSVIKTIT-A-----------P-DYR
KNQSKPGQNN--------------------------------------------------
------------------------------------------------------------
-----KS-----------------------------------------------------
------------------------------------------------------------
------------------------------------------------------------
------------------------------------------------------------
------------------------------------------------------------
------------------------------------------------------------
------------------------------------------------------------
------------------------------------------------------------
------------------------------------------------------------
------------------------------------------------------------
------------------------------------------------------------
------------------------------------------------------------
---------------------------------------
>WP_128913606.1|Acidobacteria-Acidobacteriia-Acidobacteriales-Acidobacteriaceae-Granulicella-Granulicella_sibirica WP_128913606.1 4-hydroxy-3-methylbut-2-enyl diphosphate reductase [Granulicella sibirica]RXH56079.1 4-hydroxy-3-methylbut-2-enyl diphosphat
-----------MTTSTLD-------------HVDVDDSVN--------------------
------------------------------------------------------------
---------LPKT-KR--------------------------------------------
------------------------------------------------------------
------------------------------------------------------------
------------------------------------------------------------
-VLLLKPRGFCAGVVRAIDIVQIALDAF-G---A---PIYVRKEIVHNSYVVTDLAKK-G
AIFV--NE------LDEV----------P-E----G-A-RVIYSAHGVSPAVRQRAK-ER
GL----K-VVDATCPLVTKVHVEAIKFAKQGYSLVLVGHRDHEEVEGTQGEA-P----D-
----V-TQVVSTV----EEV----AAL----VV--PD---P-D------KVAYLTQTTLS
LDEARYMIEALK-E----------------KFP----------N------IVGPHAQDIC
YATENRQTAVKNVAHGADLVLVVGSKNSSNSNRLVEVSKNL-DTN-SFLIDSAESIQ---
-------PEW--LDG--VNTVAVTAGASAPEVLVKDVVEYLQ-S-----------M-GYG
D-----------------------------------------------------------
------------------------------------------------------------
------------------------------------------------------------
------------------------------------------------------------
------------------------------------------------------------
------------------------------------------------------------
------------------------------------------------------------
------------------------------------------------------------
-VDEV-EV----------------------------------------------------
-------MPENVRF-------------------GLPPE----------------------
------------------------IV-QAIAS----------------------------
-------------------------------------------------------APRL-
------------------------------------------------------------
------------------------------------------------------------
---------------------------------------
>WP_090372289.1|Proteobacteria-Betaproteobacteria-Nitrosomonadales-Nitrosomonadaceae-Nitrosospira-Nitrosospira_sp._Nl5 WP_090372289.1 4-hydroxy-3-methylbut-2-enyl diphosphate reductase [Nitrosospira sp. Nl5]SCY58526.1 4-hydroxy-3-methylbut-2-enyl diphosp
------------------------------------------------------------
------------------------------------------------------------
------------M-IK--------------------------------------------
------------------------------------------------------------
------------------------------------------------------------
------------------------------------------------------------
-VLLANPRGFCAGVDRAIEIVERALTMH-G---A---PIYVRHEVVHNRFVVENLEKK-G
AVFV--EN------LDEV----------P-V----G-S-ILIFSAHGVSHEVRREAE-AQ
QF----K-VFDATCPLVTKVHIEVAKMREQGREIIMIGHEGHPEVEGTMGQA-E----G-
-DGPC-MYLVETE----EDV----DNL----QV--KD---P-T------HLAYVTQTTLS
VDDATRVIKALK-K----------------RFP----------K------ITGPKKDDIC
YATQNRQDAVKMMVKQCDLVIVVGSPNSSNSNRLCEVARNA-GVD-AYMIDRAEQLQ---
-------EKW--LEG--KERIGITAGASAPEVLVQEVISRLR-Q-----------I-GAG
QAG---------------------------------------------------------
------------------------------------------------------------
------------------------------------------------------------
------------------------------------------------------------
------------------------------------------------------------
------------------------------------------------------------
------------------------------------------------------------
---------------------------------------------------------REV
VVEEL-SG----------------------------------------------------
-------VVESVVF-------------------PLPKN----------------------
------------------------ST-A--------------------------------
------------------------------------------------------------
------------------------------------------------------------
------------------------------------------------------------
---------------------------------------
>PLX74782.1|Proteobacteria-Deltaproteobacteria-Desulfuromonadales-Desulfuromonadaceae-Desulfuromonas-Desulfuromonas_sp. PLX74782.1 4-hydroxy-3-methylbut-2-enyl diphosphate reductase [Desulfuromonas sp.]
------------------------------------------------------------
------------------------------------------------------------
--------------ME--------------------------------------------
------------------------------------------------------------
------------------------------------------------------------
------------------------------------------------------------
-ILLAQSAGFCFGVKRATNMALEAAEKY-E-------HICSHGPIIHSPQMVEKLAAH-G
VDVV--SD------IEDI----------P-A----G---AVIIRSHGVSADELHQIL-DK
DL----D-IVDATCPFVKKAQDYAQQLSREGYSVVLAGEAEHPEVQGIISYG-TE---T-
----D-VYTVASF----EDA----EKL----P----R---M-K------KVGVVAQTTQS
YDNFAQIVESCL-S----------------KCR----------E------LRV--FNTIC
DATTVRQNEARSIAESVDLMLVIGGYNSANTSRLARICKEI-QPE-THHVETAAEIN---
-------PEW--FHD--VDRVGITAGASTPQWIIDEVYEKVS-Q-----------V-GK-
------------------------------------------------------------
------------------------------------------------------------
------------------------------------------------------------
------------------------------------------------------------
------------------------------------------------------------
------------------------------------------------------------
------------------------------------------------------------
------------------------------------------------------------
------------------------------------------------------------
------------------------------------------------------------
------------------------------------------------------------
------------------------------------------------------------
------------------------------------------------------------
------------------------------------------------------------
---------------------------------------
>OEU60825.1|Proteobacteria-Deltaproteobacteria-Desulfuromonadales-root-root-Desulfuromonadales_bacterium_C00003094 OEU60825.1 4-hydroxy-3-methylbut-2-enyl diphosphate reductase, partial [Desulfuromonadales bacterium C00003094]
------------------------------------------------------------
------------------------------------------------------------
--------------MK--------------------------------------------
------------------------------------------------------------
------------------------------------------------------------
------------------------------------------------------------
-IILAESAGFCFGVKRATQLAFKAAEEN-C-------QICSLGPIIHSPQVVEMLEKK-G
VKVV--ET------VEDI----------A-A----G---TVIIRSHGITAGELADIH-AR
NL----T-TVDATCPFVKKVQDYATLLCAEGYAVVLVGENDHPEVQGIISYT-HH---T-
----E-VAVVANS----EEA----RRL----P----N---Q-S------EIGIVAQTTQS
FENLSQVADVCL-K----------------KAK----------E------VRV--FNTIC
DATSVRQEEAREIAKQADLMLVVGGFNSANTTRLAQICRAL-QAK-TYHVEIAEQIE---
-------SEW--FAG--VKKVGITAGASTPRWIIDEVVERVG------------------
------------------------------------------------------------
------------------------------------------------------------
------------------------------------------------------------
------------------------------------------------------------
------------------------------------------------------------
------------------------------------------------------------
------------------------------------------------------------
------------------------------------------------------------
------------------------------------------------------------
------------------------------------------------------------
------------------------------------------------------------
------------------------------------------------------------
------------------------------------------------------------
------------------------------------------------------------
---------------------------------------
>WP_005005551.1|Nitrospinae-Nitrospinia-Nitrospinales-Nitrospinaceae-Nitrospina-Nitrospina_gracilis WP_005005551.1 4-hydroxy-3-methylbut-2-enyl diphosphate reductase [Nitrospina gracilis]CCQ89288.1 4-hydroxy-3-methylbut-2-enyl diphosphate reductase 2 [Ni
------------------------------------------------------------
------------------------------------------------------------
--------------MK--------------------------------------------
------------------------------------------------------------
------------------------------------------------------------
------------------------------------------------------------
-VSLASALGTCFGVKDAINLAMEPQFKS---------DLTIVGQLVHNRQVNESLKRN-G
VDLV--NG------IDDLDKI-------K-T----K---KVMITAHGAAEKMKEALV-EA
GH----I-VYDASCPLVMRVHKTVKSMVEQNYFPVVIGQEEHVEVKGIVGDL-D----D-
------YIVINNE----EDL----EKL----RA--AP---T-K------RFGIVSQTTQQ
MEKVENLVRKIR-EMD--------------CVE----------D------VAF--VNTIC
QPTRDRQIAVRDLADQVDLMIVIGGYNSSNTKKLVQVCDEK-DVE-AHHIEAATQLD---
-------RSW--FTN--KKHVGITAGTSTPEYVINEVHTAIL-K-----------I-AQE
MEEMSQATHQAS------------------------------------------------
------------------------------------------------------------
------------------------------------------------------------
------------------------------------------------------------
------------------------------------------------------------
------------------------------------------------------------
------------------------------------------------------------
------------------------------------------------------------
------------------------------------------------------------
------------------------------------------------------------
------------------------------------------------------------
------------------------------------------------------------
------------------------------------------------------------
------------------------------------------------------------
---------------------------------------
>WP_038499946.1|Proteobacteria-Betaproteobacteria-Burkholderiales-Alcaligenaceae-Basilea-Basilea_psittacipulmonis WP_038499946.1 4-hydroxy-3-methylbut-2-enyl diphosphate reductase [Basilea psittacipulmonis]AIL32830.1 4-hydroxy-3-methylbut-2-enyl diphosph
------------------------------------------------------------
------------------------------------------------------------
------------M-SD--------------------------------------------
------------------------------------------------------------
------------------------------------------------------------
------------------------------------------------------------
-ILLAEPRGFCAGVDRAIEIVERALEIH-G---A---PIYVRHEIVHNRFVVQSLRDK-G
AIFI--NE------LNEV----------P-E----D-A-IVIFSAHGVSQAVREEAE-KR
GL----R-VFDATCPLVTKVHKEVRKMHADGYEIIMIGHKGHPEVEGTLGQA-Q----G-
----R-IHLVETP----QDV----ELL----QV--TQ---T-E------RLAFVTQTTLS
VDDAASVANALR-Q----------------RFP----------N------IVEPHKSDIC
YATQNRQDAVKMIAPKCDLFFVVGSINSSNSNRLREVADRL-GCE-AYLIDGASSID---
-------PKW--LEG--KQHIGITAGASAPEVLVQEVLLRLK-E-----------L-GAI
S-----------------------------------------------------------
------------------------------------------------------------
------------------------------------------------------------
------------------------------------------------------------
------------------------------------------------------------
------------------------------------------------------------
------------------------------------------------------------
------------------------------------------------------------
-VRRV-KG----------------------------------------------------
-------VEENVRF-------------------PLPKE----------------------
------------------------LK----------------------------------
------------------------------------------------------------
------------------------------------------------------------
------------------------------------------------------------
---------------------------------------
>WP_110674036.1|Proteobacteria-Gammaproteobacteria-Oceanospirillales-Halomonadaceae-Salinicola-Salinicola_sp._RZ23 WP_110674036.1 4-hydroxy-3-methylbut-2-enyl diphosphate reductase [Salinicola sp. RZ23]
-----------MT------------------QDQPKTQPS--------------------
------------------------------------------------------------
---------TRPP-LQ--------------------------------------------
------------------------------------------------------------
------------------------------------------------------------
------------------------------------------------------------
-IKLANPRGFCAGVDRAIDIVNRALDVF-G---P---PIYVRHEVVHNRFVVDSLRER-G
AIFV--EE------LHEV----------P-D----D-V-IVIFSAHGVSRAVQKEAE-QR
GL----K-VFDATCPLVTKVHMEVLRYAKRGQECILIGHAGHPEVEGTMGRY-D----T-
-RHGGAIYLVEDE----QDV----HEL----PV--RD---P-S------RLAFVTQTTLS
MDDTAKVIDALR-E----------------RFP----------E------IQGPRKDDIC
YATQNRQDAVRELAQGSELVLVVGSVNSSNSNRLRELAERM-GTP-AHLIDDAAQID---
-------AAW--LEG--VTSIGITAGASAPEVLVEGVIERLT-E-----------L-GAA
P-----------------------------------------------------------
------------------------------------------------------------
------------------------------------------------------------
------------------------------------------------------------
------------------------------------------------------------
------------------------------------------------------------
------------------------------------------------------------
------------------------------------------------------------
-PEEL-DG----------------------------------------------------
-------RAETITF-------------------SMPRE----------------------
------------------------LR-EQVIV----------------------------
-------------------------------------------------------SET--
------------------------------------------------------------
------------------------------------------------------------
---------------------------------------
>WP_022514087.1|Firmicutes-Negativicutes-Veillonellales-Veillonellaceae-Dialister-Dialister_pneumosintes WP_022514087.1 bifunctional 4-hydroxy-3-methylbut-2-enyl diphosphate reductase/30S ribosomal protein S1 [Dialister pneumosintes]RID94248.1 bifunction
------------------------------------------------------------
------------------------------------------------------------
--------------ME--------------------------------------------
------------------------------------------------------------
------------------------------------------------------------
------------------------------------------------------------
-IYKAKVLGFCYGVKRAMKIVNDTSQEG-Q-------PVVTLGPLIHNPQAVKRLMNR-G
VRSV--NN------LEEV----------K-N----K-E-IVIIRSHGVGPSCYNDIK-CK
NL----T-LVDATCPFVKRNQDIAKKLSHEGHQLILIGEKNHPELKSIAAWV-E----G-
----KHPVIIENM----EDV----QRM----P----S---F-D------EAHIVIQTTFS
MVLAEELIASIQ-K----------------KVG----------T------LGV--HKTIC
QATSERQKAAKELAGKVNVMIVIGGRNSANTGRLAEVCRAA-GAR-THHIETAKEIR---
-------KEW--FHS--QYKVGITAGASTPDWIIEEVVCIME-D-----------M-GKM
LEMEEQN-----------------------------------------------------
---------------------------------LDYKKGDVING--EVIELFDN-RAYVS
-FGY-KTEA-----VLPIHEYS-YPEP-ESLKDVLKIGD---------------------
--PIKAVIVNGVRE-DNPIYISKIKLDRLSEWDDVEAAFEKGEPVECEGIESIKVGLLIQ
-I--NSLRGFIPLSQGD-LRFVHSLSNLVGKKFMAKILEVDRAKN---RLVLSRKA---V
LEVQRDEELKVIEDAYANGDTLQGTVKKIMPYGAFIGVNGV----EGLLHISDISWKKIA
KVEDVLQPGEVI------DVKIKSYDAEKQ------------RISFTHK-----------
---ECIPNP-WETSIHGHKIDDVVDAKVVKILDF----------GAI-VELA-DGLTGLL
HVNEM-TN----------------------------------------------------
-----DHNKK-------------------------PGDV----------CNVGDAIKVRI
IG-----------IDEERRRIS--FSLAEAI-----------------------------
-------------------------------------------------------NQETT
E-----------------------------------------------------------
------------------------------------------------------------
------------------------------------DAE
>WP_113674888.1|Firmicutes-Clostridia-Clostridiales-Vallitaleaceae-Vallitalea-Vallitalea_guaymasensis WP_113674888.1 4-hydroxy-3-methylbut-2-enyl diphosphate reductase [Vallitalea guaymasensis]
------------------------------------------------------------
------------------------------------------------------------
--------------ME--------------------------------------------
------------------------------------------------------------
------------------------------------------------------------
------------------------------------------------------------
-VIVAKSAGFCFGVDRAVKSVYDNIDDK---------PLYTYGPIIHNLQVVEELEDK-G
VKVV--ND------IEELLNL-------P-K----G---KVIIRSHGVEEKIYNYIR-DN
GF----S-IIDATCPYVKKIHRIVNDYSKKGDTIIIIGDPNHPEVIGIKGWS-S----S-
----K-AIIIESI----EDA----KKL----QL--PT---D-E------HICIVAQTTLN
YLKFQEIIEIFL-D----------------KGY----------H------VDI--KDTIC
RATRDRQEEAIQLSGRVDKMLVIGGKHSSNTRKLYQLCKNQ-CDN-TYHIETIEDLE---
-------LLV--FSK--NEIIGITAGASTPKNIIQEVITHVR-S-----------T-E--
------------------------------------------------------------
------------------------------------------------------------
------------------------------------------------------------
------------------------------------------------------------
------------------------------------------------------------
------------------------------------------------------------
------------------------------------------------------------
------------------------------------------------------------
------------------------------------------------------------
------------------------------------------------------------
------------------------------------------------------------
------------------------------------------------------------
------------------------------------------------------------
------------------------------------------------------------
---------------------------------------
>WP_146508175.1|Planctomycetes-root-root-root-root-Planctomycetes_bacterium_KOR42 WP_146508175.1 4-hydroxy-3-methylbut-2-enyl diphosphate reductase [Planctomycetes bacterium KOR42]TWT58052.1 4-hydroxy-3-methylbut-2-enyl diphosphate reductase [Planctomyce
------------------------------------------------------------
------------------------------------------------------------
--------------MK--------------------------------------------
------------------------------------------------------------
------------------------------------------------------------
------------------------------------------------------------
-ILLANPRGFCAGVNMAIECLDECIKAF-G---P---DIFVYHEIVHNRYVVDRFTQQ-G
VTFV--DD------IESV----------P-R----G-A-ILLYSAHGVSPEIRDKAR-QR
DL----R-TIDATCPLVTKVHLEAVKYAKAQYNIILIGHEGHDEVIGTMGEA-P----E-
----S-ITLIETP----EEV----QEL----PF--TD---E-D------KIVYLTQTTLS
VEEAGVVIQALK-E----------------KFP----------S------IESPPKEDIC
YATTNRQHAVRQLVEQVDLVIVLGSQNSSNSRRLMEIGLAE-GTA-AHLIDGKAELR---
-------AEW--FEG--VETVLITAGASAPEVVVQDCLNYLV-D-----------N-YGA
E-----------------------------------------------------------
------------------------------------------------------------
------------------------------------------------------------
------------------------------------------------------------
------------------------------------------------------------
------------------------------------------------------------
------------------------------------------------------------
------------------------------------------------------------
-VEEI-TT----------------------------------------------------
-------REESVTF-------------------QLPKE----------------------
------------------------LR-TLQSM----------------------------
-------------------------------------------------------T----
------------------------------------------------------------
------------------------------------------------------------
---------------------------------------
>RKY66007.1|Candidatus_Latescibacteria-root-root-root-root-Candidatus_Latescibacteria_bacterium RKY66007.1 4-hydroxy-3-methylbut-2-enyl diphosphate reductase [Candidatus Latescibacteria bacterium]
------------------------------------------------------------
------------------------------------------------------------
--------------MK--------------------------------------------
------------------------------------------------------------
------------------------------------------------------------
------------------------------------------------------------
-VELVRTAGFCFGVRRAVRMVDEALKRA-D---G---PVYTLGPLIHNPQMVARMEEM-G
VRVI--GP------EDDL----------P-P----G---VVVLRSHGVPPQVEEKVK-AK
GH----K-VLDATCPFVRNAQMYARSLREEGYEVVIVGKRGHEEVEGILGYT-G----G-
----E-AYVVWRP----EEL----VCL----G----R---P-D------RVGVVAQTTTP
FEIFSSVVSELL-K----------------RAK----------H------IKV--YNTIC
DSTSKRQEETASLAERADVMIIVGGRNSANTTRLAELCRGL-GKP-TYHVETADELR---
-------PEW--VEG--ASLVGVSAGASTPDWLIEEVMEKLK-I-----------W-NEG
GK----------------------------------------------------------
------------------------------------------------------------
------------------------------------------------------------
------------------------------------------------------------
------------------------------------------------------------
------------------------------------------------------------
------------------------------------------------------------
------------------------------------------------------------
------------------------------------------------------------
------------------------------------------------------------
------------------------------------------------------------
------------------------------------------------------------
------------------------------------------------------------
------------------------------------------------------------
---------------------------------------
>WP_078612041.1|Actinobacteria-Actinobacteria-Streptomycetales-Streptomycetaceae-Streptomyces-Streptomyces_vinaceus WP_078612041.1 4-hydroxy-3-methylbut-2-enyl diphosphate reductase [Streptomyces vinaceus]
-----------MT-----------------------------------------------
------------------------------------------------------------
---------ATPA-RR--------------------------------------------
------------------------------------------------------------
------------------------------------------------------------
------------------------------------------------------------
-VLLAAPRGYCAGVDRAVIAVEKALEQY-G---A---PIYVRHEIVHNKYVVQTLEKK-G
AIFV--DV------TAEV----------P-E----G-S-IVMFSAHGVAPTVHAEAA-ER
KL----A-TIDATCPLVTKVHKEAVRYAKEDYDILLIGHEGHEEVIGTSGEA-P----D-
----H-IQLVDGP----EDV----ANV----EV--RD---E-S------KVVWLSQTTLS
VDETMETVDALK-S----------------KFP----------N------LLSPPSDDIC
YATQNRQIAVKKLAEDAELVIVVGSKNSSNSIRMVEVALDA-GAPAAHLVDFASEID---
-------EAW--LEG--VTTVGLTSGASVPDVLVDDVLEWLA-E-----------R-GYA
D-----------------------------------------------------------
------------------------------------------------------------
------------------------------------------------------------
------------------------------------------------------------
------------------------------------------------------------
------------------------------------------------------------
------------------------------------------------------------
------------------------------------------------------------
-VETV-KT----------------------------------------------------
-------ADESITF-------------------SLPKE----------------------
------------------------LR-RDLRA----------------------------
-------------------------------------------------------EAAAL
SSAE--------------------------------------------------------
------------------------------------------------------------
---------------------------------------
>WP_160197085.1|Firmicutes-Clostridia-Clostridiales-Clostridiaceae-Senegalia-Senegalia_massiliensis WP_160197085.1 bifunctional 4-hydroxy-3-methylbut-2-enyl diphosphate reductase/30S ribosomal protein S1 [Senegalia massiliensis]NBI06593.1 bifunctional 4-
------------------------------------------------------------
------------------------------------------------------------
--------------MK--------------------------------------------
------------------------------------------------------------
------------------------------------------------------------
------------------------------------------------------------
-VILAKNSGFCFGVERAMDSTLDAINIK-K-------NVSSLGPLIHNKQVTDDLKKK-G
LNTI--SD------IDTI----------N-N----G---TIIIRSHGISKDIHEKLS-SR
NI----E-ILDLTCPFVRKIQKKVQKFYNKGYNIIIIGDPNHPEVIGINGWC-E----N-
----S-ADIFNSK----DDI----DNS----K----K---Y-D------KICIVAQTTMN
YEKFKLLSDIVS-K----------------NAE----------E------VLI--YNTIC
NATKLRQTSCREVASDVDAMIVIGGYHSSNTQKLVEISKEI-CKD-TYHIETVDDLN---
-------LEK--LKK--YNVVGITAGASTPDWIIKEVVNRVS-N-----------I-DNE
MNK---------------------------------------------------------
-----------------MMEEIEKTL-------VDFKKGDIVEG--NIISINKD-ELMVN
-IGY-KSDG-----IIKRNEVS-NDNN-IDLEKEFNLGD---------------------
--EIEVYILKLDDG-EGNVLLSKKRVEDIKGWEELLDIFESEELVKGNIVEVVKGGVIVL
-V--KGIRGFIPASHMS-TNYVEDLNAYLGKELSLKIIEFNKSKK---KLVLSRKN---V
ELKEIQEEKEELWNSIEKDMKIEGEVKRLTNFGAFVDIGGV----DGLVHISELSWGRTN
HPSEIVNVGDKV------EVVVLDFDKAKE------------RISLGYK-----------
---QTKDHP-WNNIKEKYNIGDIVEGKVVKLVDF----------GAF-VELL-PGLDGLV
HISEI-SE----------------------------------------------------
-----EHIAK-------------------------PSEK----------LSKGEVVKVKI
LD-----------IDEENNRLS--LSIKETQ-----------------------------
-------------------------------------------------------EKEE-
--------------------------------------ISYQTEDSELSIGDMVN-----
------------------------------------------------KDN---------
---------------------------------------
>WP_055167366.1|Firmicutes-Clostridia-Clostridiales-Lachnospiraceae-Roseburia-Roseburia_inulinivorans WP_055167366.1 4-hydroxy-3-methylbut-2-enyl diphosphate reductase [Roseburia inulinivorans]RGR71605.1 4-hydroxy-3-methylbut-2-enyl diphosphate reductase
------------------------------------------------------------
------------------------------------------------------------
--------------MN--------------------------------------------
------------------------------------------------------------
------------------------------------------------------------
------------------------------------------------------------
-IILAKSAGFCFGVKRAVETVYKEAEKN-Q---T---PIYTFGPIIHNEEVVADLEKK-G
VQVI--HS------TDELKGR-------P-K----G---TVIIRSHGVERKIYDEIK-TL
GF----E-IVDATCPFVLKIHRLVEQYSREGYHIIIIGNETHPEVEGIKGWS-DP---T-
----E-TTVIGTC----EEA----EKF----TL--SS---E-K------KVCIVSQTTFN
YNKFQELVEIVN-E----------------KGY----------D------IIV--LNTIC
NATEERQTEAERIAKEVDAMIVIGGRASSNTQKLFEICKKE-CEN-TYYIQTIKDLD---
-------LTR--LKS--TDNVGITAGASTPNNIIEEVQKNVR-N-----------E-F--
------------------------------------------------------------
------------------------------------------------------------
------------------------------------------------------------
------------------------------------------------------------
------------------------------------------------------------
------------------------------------------------------------
------------------------------------------------------------
------------------------------------------------------------
------------------------------------------------------------
------------------------------------------------------------
------------------------------------------------------------
------------------------------------------------------------
------------------------------------------------------------
------------------------------------------------------------
---------------------------------------
>OGP65436.1|Proteobacteria-Deltaproteobacteria-root-root-root-Deltaproteobacteria_bacterium_RBG_13_53_10 OGP65436.1 4-hydroxy-3-methylbut-2-enyl diphosphate reductase [Deltaproteobacteria bacterium RBG_13_53_10]
------------------------------------------------------------
------------------------------------------------------------
--------------MR--------------------------------------------
------------------------------------------------------------
------------------------------------------------------------
------------------------------------------------------------
-LLVAKSAGFCFGVKRAMDMAREAAKKH-P---K---RLHTLGPLIHNPQAVDYLENL-G
VKVK--GR------IEDV----------P-G----G---TVIFRSHGVSLQDLTKAR-KR
KL----R-IIDATCPMVKRAQRFAKFLHRHGYALLIVGDADHPEVEAIRSYV-D----E-
----K-VHVVSSV----ESV----KQL----G----P---W-E------KLGVIAQTTQS
SSLFKEIVASIL-E----------------QSK----------E------VRV--FNTIC
QATTLRQREAIDIARKVDCMVVVGGYNSGNTRRLASICKEV-QPR-TYHIERAGDLR---
-------PRW--LAR--SGRVGLTAGASTPHWIIEEVEGEIR-R-----------L-KDS
KS----------------------------------------------------------
------------------------------------------------------------
------------------------------------------------------------
------------------------------------------------------------
------------------------------------------------------------
------------------------------------------------------------
------------------------------------------------------------
------------------------------------------------------------
------------------------------------------------------------
------------------------------------------------------------
------------------------------------------------------------
------------------------------------------------------------
------------------------------------------------------------
------------------------------------------------------------
---------------------------------------
>WP_001517720.1|Proteobacteria-Gammaproteobacteria-Enterobacterales-Enterobacteriaceae-Escherichia-root WP_001517720.1 MULTISPECIES: 4-hydroxy-3-methylbut-2-enyl diphosphate reductase [Escherichia]ELC14709.1 4-hydroxy-3-methylbut-2-enyl diphosphate reduc
------------------------------------------------------------
------------------------------------------------------------
--------------MQ--------------------------------------------
------------------------------------------------------------
------------------------------------------------------------
------------------------------------------------------------
-ILLANPRGFCAGVDRAISIVENALAIY-G---A---PIYVRHEVVHNRYVVDSLRER-G
AIFI--EQ------ISEV----------P-D----G-A-ILIFSAHGVSQAVRNEAK-SR
DL----T-VFDATCPLVTKVHMEVARASRRGEESILIGHAGHPEVEGTMGQY-S----N-
-PEGG-MYLVESP----DDV----WKL----TV--KD---E-D------KLSFMTQTTLS
VDDTSDVIDALR-K----------------RFP----------K------IVGPRKDDIC
YATTNRQEAVRALAEQAEVVLVVGSKNSSNSNRLAELAQRM-GKR-AFLIDDATDIQ---
-------EEW--VKD--VKCVGVTAGASAPDILVQNVVARLQ-Q-----------L-GGG
E-----------------------------------------------------------
------------------------------------------------------------
------------------------------------------------------------
------------------------------------------------------------
------------------------------------------------------------
------------------------------------------------------------
------------------------------------------------------------
------------------------------------------------------------
-AIPL-EG----------------------------------------------------
-------REENIVF-------------------EVPKE----------------------
------------------------LR-VDIRE----------------------------
-------------------------------------------------------VD---
------------------------------------------------------------
------------------------------------------------------------
---------------------------------------
>WP_024593578.1|Proteobacteria-Gammaproteobacteria-Alteromonadales-Pseudoalteromonadaceae-Pseudoalteromonas-Pseudoalteromonas_sp._TB13 WP_024593578.1 4-hydroxy-3-methylbut-2-enyl diphosphate reductase [Pseudoalteromonas sp. TB13]
------------------------------------------------------------
------------------------------------------------------------
--------------ME--------------------------------------------
------------------------------------------------------------
------------------------------------------------------------
------------------------------------------------------------
-ILLANPRGFCAGVDRAISIVERALDIF-E---K---PIYVRHEVVHNRYVVDGLKSR-G
AVFV--EE------LDQV----------P-D----D-S-IVIFSAHGVSQAVRSEAK-RR
DL----K-VFDATCPLVTKVHMEVTRASRKGIECILIGHHGHPEVEGTMGQY-D----N-
-SAGG-IYLVETV----DDV----VAL----NV--KN---A-E------NLFYCSQTTLS
VDDTADVIDALR-N----------------KFP----------S------IDGPRKDDIC
YATQNRQDAVRDLADKVDVLLVVGAKNSSNSNRLRELADKM-GTV-AYLIDDATDVQ---
-------EQW--VSG--SKSVGVTAGASAPEVLVQQVITRLK-E-----------L-GGT
Q-----------------------------------------------------------
------------------------------------------------------------
------------------------------------------------------------
------------------------------------------------------------
------------------------------------------------------------
------------------------------------------------------------
------------------------------------------------------------
------------------------------------------------------------
-VVEN-PG----------------------------------------------------
-------EVENIVF-------------------AVPVE----------------------
------------------------LR----------------------------------
------------------------------------------------------------
------------------------------------------------------------
------------------------------------------------------------
---------------------------------------
>WP_071563476.1|Proteobacteria-Gammaproteobacteria-root-root-root-Bathymodiolus_thermophilus_thioautotrophic_gill_symbiont WP_071563476.1 4-hydroxy-3-methylbut-2-enyl diphosphate reductase [Bathymodiolus thermophilus thioautotrophic gill symbiont]AYQ5782
------------------------------------------------------------
------------------------------------------------------------
--------------MK--------------------------------------------
------------------------------------------------------------
------------------------------------------------------------
------------------------------------------------------------
-VLLANPRGFCAGVERAIEIVERALALH-G---A---PIYVRHEVVHNKFVVSSLKSK-G
AIFV--EE------IDEV----------P-T----G-K-VVIFSAHGVSKAVRQQAD-KL
GA----I-IYDATCPLVTKVHKEVVHKQKQNHQVILIGHEGHPEVEGTLGQS-A----Q-
--GAS-VKLIETI----ADV----EKL----NL---N---T-K------RLSYTTQTTLS
TDDTQQIVDALK-R----------------KFP----------E------IESPQKDDIC
YATQNRQDAVKTLMQDSDVLLVLGSNNSSNSNRLREIAEKM-HKN-AYLIDGAKEIQ---
-------TSW--LEG--ANTVGVTAGASAPEILVQEVVDYLR-N-----------H-NAT
E-----------------------------------------------------------
------------------------------------------------------------
------------------------------------------------------------
------------------------------------------------------------
------------------------------------------------------------
------------------------------------------------------------
------------------------------------------------------------
------------------------------------------------------------
-IIEI-NG----------------------------------------------------
-------TKENVRF-------------------PIPKP----------------------
------------------------LR-QEKKC----------------------------
------------------------------------------------------------
------------------------------------------------------------
------------------------------------------------------------
---------------------------------------
>WP_091988745.1|Proteobacteria-Gammaproteobacteria-Alteromonadales-Pseudoalteromonadaceae-Pseudoalteromonas-Pseudoalteromonas_denitrificans WP_091988745.1 4-hydroxy-3-methylbut-2-enyl diphosphate reductase [Pseudoalteromonas denitrificans]SFD24606.1 4-hy
------------------------------------------------------------
------------------------------------------------------------
--------------MK--------------------------------------------
------------------------------------------------------------
------------------------------------------------------------
------------------------------------------------------------
-IMLANPRGFCAGVDRAISIVERALDIF-K---P---PIYVRHEVVHNKFVVNGLKER-G
AIFV--EE------LGQI----------P-D----D-S-IVIFSAHGVSQAVRKEAK-KR
EL----K-VFDATCPLVTKVHMEVTRASRKGIECVLIGHQGHIEVEGTMGQY-D----N-
-ADGG-IYLVQTV----EDV----ASL----QI--KN---P-E------NVMYCSQTTLS
VDDTADVINALR-D----------------KFP----------Q------IDGPRKDDIC
YATQNRQDAVRDLASKVELLLVVGAKNSSNSNRLREVSEKL-GTT-AYLIDDADSMD---
-------RNW--FNN--IEVIGVTAGASAPDILVKQVIAQLK-E-----------W-GGS
D-----------------------------------------------------------
------------------------------------------------------------
------------------------------------------------------------
------------------------------------------------------------
------------------------------------------------------------
------------------------------------------------------------
------------------------------------------------------------
------------------------------------------------------------
-VVEN-PG----------------------------------------------------
-------ALENTVF-------------------AVPIE----------------------
------------------------LR----------------------------------
------------------------------------------------------------
------------------------------------------------------------
------------------------------------------------------------
---------------------------------------
>WP_007302221.1|Proteobacteria-Alphaproteobacteria-Rickettsiales-Anaplasmataceae-Wolbachia-root WP_007302221.1 MULTISPECIES: 4-hydroxy-3-methylbut-2-enyl diphosphate reductase [Wolbachia]B3CM01.1 RecName: Full=4-hydroxy-3-methylbut-2-enyl diphosphate red
------------------------------------------------------------
------------------------------------------------------------
--------------ME--------------------------------------------
------------------------------------------------------------
------------------------------------------------------------
------------------------------------------------------------
-IILAEPRGFCAGVKRAVDILAITLEKY-K---NE-RQVYVLHEIVHNKYIVEGFKKQ-G
VVFV--SS------IEDI----------K-D----NRG-ILIFSAHGVSKSIEDEAK-RK
GV----Q-VIDATCPLVSKVHKEAKRYEDSGKELILIGHENHPEVKGIIGRV-S----N-
----P-ISLVQTM----QDV----YNL----QI--KD---P-D------NLSYVTQTTLS
IDDTKEIIATLK-L----------------RFP----------S------ITGPDLKDIC
YATQNRQNAVKKLAKITDVVLIVGSKNSSNSNRLLDLCIST-GKR-AYLIDNYKCMN---
-------KNW--LQG--AEKIGITAGASAPDILVDELVNYLK-I-----------N-MNT
K-----------------------------------------------------------
------------------------------------------------------------
------------------------------------------------------------
------------------------------------------------------------
------------------------------------------------------------
------------------------------------------------------------
------------------------------------------------------------
------------------------------------------------------------
-VSVMPDG----------------------------------------------------
-------FTENVQF-------------------KYTKW----------------------
------------------------------------------------------------
------------------------------------------------------------
------------------------------------------------------------
------------------------------------------------------------
---------------------------------------
>WP_043395713.1|Actinobacteria-Actinobacteria-Corynebacteriales-Mycobacteriaceae-Mycobacterium-Mycobacterium_sp._UNC280MFTsu5.1 WP_043395713.1 4-hydroxy-3-methylbut-2-enyl diphosphate reductase [Mycobacterium sp. UNC280MFTsu5.1]
-----------MPPTINMGI-----------PGATVSVAGA-------------------
------------------------------------------------------------
-------AMSKTG-KR--------------------------------------------
------------------------------------------------------------
------------------------------------------------------------
------------------------------------------------------------
-VLLAEPRGYCAGVDRAVETVERALEKH-G---A---PVYVRHEIVHNRYVVDTLAKA-G
AVFV--EQ------TEEV----------P-E----G-A-IVVFSAHGVAPTVHEEAA-AR
NL----R-TIDATCPLVTKVHNEAKRFARDDYDILLVGHEGHEEVVGTAGEA-P----E-
----H-VQVVDNP----EAV----DKV----TV--RD---P-N------KVIWLSQTTLS
VDETMETVRRLR-E----------------KFP----------T------LQDPPSDDIC
YATQNRQVAVKAMAPECELVIVVGSRNSSNSVRLVEVALGA-GSNAAKLVDYAEDID---
-------PAW--LEN--VTTVGVTSGASVPEILVRGVLERLA-E-----------F-GYD
T-----------------------------------------------------------
------------------------------------------------------------
------------------------------------------------------------
------------------------------------------------------------
------------------------------------------------------------
------------------------------------------------------------
------------------------------------------------------------
------------------------------------------------------------
-VQPV-TT----------------------------------------------------
-------ANETLVF-------------------ALPRE----------------------
------------------------IR-PARH-----------------------------
------------------------------------------------------------
------------------------------------------------------------
------------------------------------------------------------
---------------------------------------
>WP_154053321.1|Actinobacteria-Coriobacteriia-Coriobacteriales-Atopobiaceae-Olsenella-Olsenella_uli WP_154053321.1 4-hydroxy-3-methylbut-2-enyl diphosphate reductase [Olsenella uli]
------------------------------------------------------------
------------------------------------------------------------
------------M-PT--------------------------------------------
------------------------------------------------------------
------------------------------------------------------------
------------------------------------------------------------
-ITVAGHAGACYGVQRALDLVHKVAAEA-T---G---PVHTLGPLIHNPQVVAGLERA-G
VTVV--ED------VPDQ----------A-G----S---TLVLRTHGVVPEVEEVVH-ER
GL----A-VVDATCPYVKRVHHAAERLQRDDYQVLVVGEAGHPEVEAILGHA-P----G-
------AVAVANV----AAL----DGV----T----L---S-K------RVGVVVQTTQA
KATLDAVVSELM-A----------------RVP----------E------VCV--VNTIC
EATSERQQAARELAGRSDVMVVIGGRNSANTTRLAEICSAA-CPR-THHIEVPAELE---
-------AAW--FAG--ARDVGVTAGASTPTAQIDEVVSRIR-E-----------L-SA-
------------------------------------------------------------
------------------------------------------------------------
------------------------------------------------------------
------------------------------------------------------------
------------------------------------------------------------
------------------------------------------------------------
------------------------------------------------------------
------------------------------------------------------------
------------------------------------------------------------
------------------------------------------------------------
------------------------------------------------------------
------------------------------------------------------------
------------------------------------------------------------
------------------------------------------------------------
---------------------------------------
>OGO50600.1|Chloroflexi-root-root-root-root-Chloroflexi_bacterium_RBG_16_68_14 OGO50600.1 4-hydroxy-3-methylbut-2-enyl diphosphate reductase, partial [Chloroflexi bacterium RBG_16_68_14]
------------------------------------------------------------
------------------------------------------------------------
---------------E--------------------------------------------
------------------------------------------------------------
------------------------------------------------------------
------------------------------------------------------------
-IILASEMGFCFGVRRAVDMMAEATQET-G-------RMVSLGSVVHNPQVVAQLKEK-G
LDVI--AS------PDEV----------D-G----L---PVAITAHGVSEAVVRDLE-DR
GV----P-IVDTTCPIVTRSQQWAKRLSEEGFAVVVFGDPNHKETRGVLGWA-Q----A-
----K-AYAVPSV----DEI----DNL----PE--DL---P-S------RIGVLSQTTQT
EAHFAEFVRALL-ARRMD------------RIS----------E------LRV--INTLC
NATTSQQAAAQELAHRVDLMIVIGGRESANTRHLAEVAREE-GVE-THHVESADEIR---
-------REW--LNG--HQRVGVTAGASTPDSAVDAVVARLR-E-----------L-APA
------------------------------------------------------------
------------------------------------------------------------
------------------------------------------------------------
------------------------------------------------------------
------------------------------------------------------------
------------------------------------------------------------
------------------------------------------------------------
------------------------------------------------------------
------------------------------------------------------------
------------------------------------------------------------
------------------------------------------------------------
------------------------------------------------------------
------------------------------------------------------------
------------------------------------------------------------
---------------------------------------
>WP_002652165.1|Planctomycetes-Planctomycetia-Pirellulales-Pirellulaceae-Blastopirellula-Blastopirellula_marina WP_002652165.1 4-hydroxy-3-methylbut-2-enyl diphosphate reductase [Blastopirellula marina]EAQ81155.1 LytB protein [Blastopirellula marina DSM 
------------------------------------------------------------
------------------------------------------------------------
--------------MK--------------------------------------------
------------------------------------------------------------
------------------------------------------------------------
------------------------------------------------------------
-VILASPRGFCAGVNMAIESLDLALQAF-G---A---PVYVYHEIVHNKYVVTTFKEK-G
AIFI--DD------LNEA----------P-E----G-S-TLLFSAHGVSPEIRQMAK-DR
KL----F-AIDATCPLVTKVHLEAIRFAKQHYTIFLIGHEGHDEVIGTMGEA-P----E-
----A-IILVESA----EDV----PNL----QV--AD---G-S------KLAYLTQTTLS
VDDANRIIGALK-Q----------------RFP----------Q------VIGPPKEDIC
YATQNRQEAVRILATEADLVLVLGSQNSSNSQRLKELARES-GTK-GYLLDGASDLK---
-------PEW--FEG--VETVLVTAGASAPEEVVQECLDYLV-E-----------N-HGA
Q-----------------------------------------------------------
------------------------------------------------------------
------------------------------------------------------------
------------------------------------------------------------
------------------------------------------------------------
------------------------------------------------------------
------------------------------------------------------------
------------------------------------------------------------
-ITPH-SI----------------------------------------------------
-------REEQVHF-------------------PLPRE----------------------
------------------------LR-EKALP----------------------------
-------------------------------------------------------KA---
------------------------------------------------------------
------------------------------------------------------------
---------------------------------------
>WP_127025586.1|Proteobacteria-Gammaproteobacteria-Chromatiales-Chromatiaceae-Rheinheimera-Rheinheimera_sp._LHK132 WP_127025586.1 4-hydroxy-3-methylbut-2-enyl diphosphate reductase [Rheinheimera sp. LHK132]
------------------------------------------------------------
------------------------------------------------------------
--------------MD--------------------------------------------
------------------------------------------------------------
------------------------------------------------------------
------------------------------------------------------------
-ILLANPRGFCAGVDRAISIVSRALEIY-E---P---PIYVRHEVVHNKFVVDGLRRA-G
AVFV--DE------LDEV----------P-D----D-A-IVIFSAHGVSQAVRENAK-QR
GL----K-VFDATCPLVTKVHMEVTRASRKGIECILIGHAGHPEVEGTMGQY-D----N-
-AEGG-IYLVESV----EDV----EQL----QV--KN---P-A------ALCFSSQTTLS
VDDTADVIDALR-Q----------------RFP----------D------IEGPRKDDIC
YATQNRQDAVRELSAKTELLLVVGAKNSSNSNRLRELAEKM-GCR-SYLIDTAADIQ---
-------QDW--LKD--VKSVGVTAGASAPEVLVQQVVQRLT-E-----------W-GGK
Q-----------------------------------------------------------
------------------------------------------------------------
------------------------------------------------------------
------------------------------------------------------------
------------------------------------------------------------
------------------------------------------------------------
------------------------------------------------------------
------------------------------------------------------------
-VIEH-PG----------------------------------------------------
-------REENVIF-------------------AVPAE----------------------
------------------------LR----------------------------------
------------------------------------------------------------
------------------------------------------------------------
------------------------------------------------------------
---------------------------------------
>WP_021389068.1|Firmicutes-Clostridia-Clostridiales-Peptostreptococcaceae-Clostridioides-Clostridioides_difficile WP_021389068.1 4-hydroxy-3-methylbut-2-enyl diphosphate reductase [Clostridioides difficile]EQF66218.1 4-hydroxy-3-methylbut-2-enyl diphosph
------------------------------------------------------------
------------------------------------------------------------
--------------MN--------------------------------------------
------------------------------------------------------------
------------------------------------------------------------
------------------------------------------------------------
-IKIAKNAGFCFGVKRAMKMAWDEVEKN-D---S---GIYALGPLIHNKQAVAKYEEK-G
LKTV--NE------IDTI----------P-N----H-E-NMIIRSHGVPENIYKEAK-DK
KL----K-IVDTTCPFVKKIHTVVSEYHNKGYEIIVIGDMKHPEVIGINGWC-E----N-
----S-AIIIKTL----EQM----ENM----EF--DN---S-K------RYCLVAQTTIN
PELYISIVNKLS-D----------------KLE----------E------IVF--NDTIC
SATKTRQESAKELAKEVDCMIVIGGKHSSNTQKLVKVCEDL--VP-TFAIETKDELD---
-------VNT--IKK--YKNLGITAGASTPNWIIEEVVTFLE-N-----------L----
------------------------------------------------------------
------------------------------------------------------------
------------------------------------------------------------
------------------------------------------------------------
------------------------------------------------------------
------------------------------------------------------------
------------------------------------------------------------
------------------------------------------------------------
------------------------------------------------------------
------------------------------------------------------------
------------------------------------------------------------
------------------------------------------------------------
------------------------------------------------------------
------------------------------------------------------------
---------------------------------------
>OPY90677.1|Proteobacteria-Deltaproteobacteria-Syntrophobacterales-Syntrophaceae-Syntrophus-Syntrophus_sp._PtaU1.Bin208 OPY90677.1 4-hydroxy-3-methylbut-2-enyl diphosphate reductase [Syntrophus sp. PtaU1.Bin208]
------------------------------------------------------------
------------------------------------------------------------
--------------MS--------------------------------------------
------------------------------------------------------------
------------------------------------------------------------
------------------------------------------------------------
-VLIANTAGFCMGVRRAVDMVLDIARHK-G---M--EKIYTYGPLIHNPQTVDFLRER-D
IVPV--GD------LDSI----------P-ASEGQA---AIVIRAHGISPIERRKIR-EK
GL----R-IIDATCPKVAHVQAIIRKHAALDYAILIVGDGDHPEVNGLLGHA-G----N-
----H-GRVIGSC----ADV----DDL----P----E---L-G------KVCVVAQTTQS
VEEYEAIVRRIR-E----------------RFP----------E------TIV--FKTIC
DSTERRQSEVQELASQMDAMVIVGGRNSANTRRLAALSSLR-GTP-TFHIETADELS---
-------EET--LAN--YDRIGLSAGASTPNWILSRVVDRIS-E-----------Q-QRK
KKRRGQG-LYKLWSLAVRT-----------------------------------------
-------------------------------------------------------DLYSA
-FGA----A-----CLSLTAMLLERLPVNILFLIITALY---------------------
--VHAMHTFNRF--------VNR-RKCTI-GSFREESYLKHEYFYLSGAILSMFAGLGIA
-MS-QGIQAFLLLFFIS----------TLGVLYNLPIFPKKW------------------
------------------------------RYRSVKDLPGS----KNIS--MALAWATVV
AVMPALDGRSFF------SPAMC-------------------------------------
---------------------------IAFLFTL----------GMVFIR------SSLS
DILDI-QS--D-------------------------------------------------
-----RLIGK-------------------------ETIP----------VLIGKQKTQIL
LMVLSILLAAIL-LSSAFFRWTSSLAWVLFINL---------------------------
------------------------------------------------------------
-----------------------------FYIWICFQLCDRRASFSGVVLEGLLETSYVI
AGLCSI------------------------------------LWFYTLS-----------
---------------------------------------
>WP_040629198.1|Proteobacteria-Betaproteobacteria-Neisseriales-Neisseriaceae-Simonsiella-Simonsiella_muelleri WP_040629198.1 4-hydroxy-3-methylbut-2-enyl diphosphate reductase [Simonsiella muelleri]AUX62652.1 4-hydroxy-3-methylbut-2-enyl diphosphate redu
------------------------------------------------------------
------------------------------------------------------------
----------MSN-KT--------------------------------------------
------------------------------------------------------------
------------------------------------------------------------
------------------------------------------------------------
-ITLANPRGFCAGVDRAITIVERALEEF-G---A---PIYVRHEVVHNKFVVDGLREK-G
AIFI--DD------LADV----------P-Q----G-A-TLIYSAHGVSKAVQAEAA-ER
GF----R-VFDATCPLVTKVHKEVARLDEQGYEIIMIGHAGHVEVEGTMGQL-P----S-
---GK-MKLVEVV----EDV----ADL----VV--EN---P-N------KLAYVSQTTLS
VDETSGIIAALN-A----------------RFP----------G------IKNPHKEDIC
YATTNRQKAVKDLANECDIVIVVGSPTSSNSNRLREVAAGL-GVD-AYMVDNASHLQ---
-------REW--FEG--KTKVGVTAGASAPEILVEGVINQIR-D-----------W-GID
D-----------------------------------------------------------
------------------------------------------------------------
------------------------------------------------------------
------------------------------------------------------------
------------------------------------------------------------
------------------------------------------------------------
------------------------------------------------------------
------------------------------------------------------------
-VQQG-DG----------------------------------------------------
-------EPETIIF-------------------VLPKE----------------------
------------------------LR-K--------------------------------
------------------------------------------------------------
------------------------------------------------------------
------------------------------------------------------------
---------------------------------------
>OGC22799.1|root-root-root-root-root-candidate_division_WOR-1_bacterium_RIFOXYA2_FULL_41_14 OGC22799.1 4-hydroxy-3-methylbut-2-enyl diphosphate reductase [candidate division WOR-1 bacterium RIFOXYA2_FULL_41_14]OGC23464.1 4-hydroxy-3-methylbut-2-enyl diph
------------------------------------------------------------
------------------------------------------------------------
--------------MP--------------------------------------------
------------------------------------------------------------
------------------------------------------------------------
------------------------------------------------------------
-ILTAKHAGFCEGVERAYRIALKEIEAD-K-------NVFMLGNLVHNTQVVDKFKKL-G
IKNI--KD------LSEI----------S-PGT-TG---TLILSAHGVPPEVYEQAK-VL
GL----K-IVDTTCPWVKKPQRIAQQLAQEGWQVIIVGDKGHPEVKGLVGWS-G----G-
----T-AIVVQSV----DEL----KQV----RL--DQ---E-K------PLGVLAQTTQS
EESFSSIIAYLK-Q----------------NFK----------N------VKE--QNTIC
GATEKRQSSAIDLAKRVDLILIVGDKMSANTKRLTELCSKT-GTE-THQIQTAEELN---
-------LAW--LKG--KEKVGITAGASTPDWVIWEVEQKLK-T----------------
------------------------------------------------------------
------------------------------------------------------------
------------------------------------------------------------
------------------------------------------------------------
------------------------------------------------------------
------------------------------------------------------------
------------------------------------------------------------
------------------------------------------------------------
------------------------------------------------------------
------------------------------------------------------------
------------------------------------------------------------
------------------------------------------------------------
------------------------------------------------------------
------------------------------------------------------------
-----------------C---------------------
>WP_119300991.1|Proteobacteria-Alphaproteobacteria-Rhodospirillales-Rhodospirillaceae-root-Rhodospirillaceae_bacterium_SYSU_D60009 WP_119300991.1 4-hydroxy-3-methylbut-2-enyl diphosphate reductase [Rhodospirillaceae bacterium SYSU D60009]
-----------MPS----------------------------------------------
------------------------------------------------------------
--VFRCWSEQMVI-MK--------------------------------------------
------------------------------------------------------------
------------------------------------------------------------
------------------------------------------------------------
-VVLAQPRGFCAGVERAIDIVEKALETY-G---P---PVYVRHEIVHNRHVVDSLRAK-G
AVFV--EE------LDEV----------P-E----G-K-IAIFSAHGVSKTVETDAE-SR
HL----Q-VIDATCPLVSKVHVEGRRYAAQGREVILIGHAGHPEVEGTMGQV-P----G-
----G-IHLISTA----GDV----DRL----QV--KD---P-N------KLAYVTQTTLS
VDDTRDVIEALK-R----------------RFP----------A------IVGPDTKDIC
YATQNRQRAVRQLSEQVDMILVIGAPNSSNSNRLREIAEEL-GVR-SHLIENAGQLD---
-------PQW--LKG--VKSVGITAGASAPDVLVQEVVSKLR-D-----------L-QQI
S-----------------------------------------------------------
------------------------------------------------------------
------------------------------------------------------------
------------------------------------------------------------
------------------------------------------------------------
------------------------------------------------------------
------------------------------------------------------------
------------------------------------------------------------
-LSVM-EG----------------------------------------------------
-------IAENVKF-------------------RLPPQ----------------------
------------------------LE-ANGRV----------------------------
-------------------------------------------------------AAK--
------------------------------------------------------------
------------------------------------------------------------
---------------------------------------
>WP_042833021.1|Firmicutes-Clostridia-Thermoanaerobacterales-Thermoanaerobacteraceae-Thermoanaerobacter-Thermoanaerobacter_sp._YS13 WP_042833021.1 4-hydroxy-3-methylbut-2-enyl diphosphate reductase [Thermoanaerobacter sp. YS13]KHO62465.1 4-hydroxy-3-meth
------------------------------------------------------------
------------------------------------------------------------
--------------MK--------------------------------------------
------------------------------------------------------------
------------------------------------------------------------
------------------------------------------------------------
-ILIAEYAGFCFGVKRAIETAYQEIEKG-D---G--KKIYTLGEIIHNPQVISDLSKK-G
VNVIEEEE------LDKL----------T-E----G-D-KLIIRSHGVSKKLYDFLA-KK
GI----E-VIDVTCPFVKKVQNTVYEYYHKGYSIIIVGDRNHPEVIGVNGWC-D----D-
----T-AYVVNSI----EEA----YEL----P----Q---L-E------KACAVAQTTLI
EKHWKDILEVIK-L----------------KAK----------D------LIF--FNTIC
DATQKRQDAADELSKKVDVMFVIGGKHSSNTQKLKKICEKN-CKN-TFHIEDAEELT---
-------LEM--VKD--HEIIGVTAGASTPDYVIEDVIEKIR-F-----------L-KGE
DGNE--------------------------------------------------------
------------------------------------------------------------
------------------------------------------------------------
------------------------------------------------------------
------------------------------------------------------------
------------------------------------------------------------
------------------------------------------------------------
------------------------------------------------------------
------------------------------------------------------------
------------------------------------------------------------
------------------------------------------------------------
------------------------------------------------------------
------------------------------------------------------------
------------------------------------------------------------
---------------------------------------
>WP_099335665.1|Firmicutes-Clostridia-Clostridiales-Clostridiaceae-Clostridium-Clostridium_cadaveris WP_099335665.1 bifunctional 4-hydroxy-3-methylbut-2-enyl diphosphate reductase/30S ribosomal protein S1 [Clostridium cadaveris]
------------------------------------------------------------
------------------------------------------------------------
------------MNKQ--------------------------------------------
------------------------------------------------------------
------------------------------------------------------------
------------------------------------------------------------
-VILASNAGFCFGVKRAVDEALEVKEQH-P---G--ITVYTLGPLIHNSHAVNFLKDK-N
IEPIELEN------IETL----------K-P----N-D-FIIIRSHGIPKDIYEYLK-EK
KL----N-IIDATCPFVTKIQKKAEEYYKRGYKIIIVGDGNHPEVIGINGWC-N----N-
----S-SIFYKNG----EFS----EEL----T----------N------KVCVLSQTTER
QENFEKAIEYVS-K----------------HCK----------E------FVA--FNTIC
SATNERQTSATELSSKVDAMIVLGGKNSSNTTKLYEICLNN-CIS-TIHVESAQDIP---
-------ESF--LNGEKFKKIGITAGASTPDWIIKEAINKMN-N-----------E-NVM
DMND--------------------------------------------------------
-----------------VMNYMDENE-------RKIYVGQKING--VIVSINNE-GVYVD
-INY-KVEG-----IIPTAEIS------IAEVNSFKMGD---------------------
--EIEAKVIQRVNE-NGNVVLSRIEVEKEVSLSELKAHFENKENINVTIKEEIKGGLITT
-Y--KGINLFLPASLVD-LYHVDKLSDYIGKELEVSIIEFIEGKRE-NKMVVSRKA---I
LVKEKEEVEAKAWENFELDETYEGTVKRITNFGAFVEVNGV----DGLLHLSEMSWGKID
NPKSILKINEKI------NVKIIALDKENK------------KLSLSVK-----------
---ALLENP-WNDICDKYPEGNIALGKVVRFASF----------GAF-IELE-PGVDGLV
HLSEI-SH----------------------------------------------------
-----KRIEK-------------------------ADEM----------LSIGENVKVKI
LK-----------VDKENKKIS--LSIKATE-----------------------------
------------------------------------------------------------
------------------------------------------------------------
------------------------------------------------------------
---------------------------------------
>WP_144363256.1|Firmicutes-Clostridia-Clostridiales-Lachnospiraceae-Lacrimispora-Lacrimispora_amygdalina WP_144363256.1 4-hydroxy-3-methylbut-2-enyl diphosphate reductase [[Clostridium] amygdalinum]
------------------------------------------------------------
------------------------------------------------------------
--------------ME--------------------------------------------
------------------------------------------------------------
------------------------------------------------------------
------------------------------------------------------------
-VTVAKTAGFCFGVKRAVEKVYDQIGRT-E---K---RIYTYGPIIHNEQVVGDLREK-G
VEVI--DS------LEELKTI-------R-N----A---VVVIRSHGVGKNVYEILK-EN
GV----E-IVDATCPYVKKIHRIVEKQSAEGRKVLIIGSEDHPEVQGIKGWG-D----E-
----R-TVVIEDM----DDF----LKL----RL--PE---N-E------KLCIVSQTTFN
YKKFQDIVEKIS-K----------------TRY----------D------ITV--LNTIC
NATQERQVEAMRIASQVDVMLVIGGKHSSNTQKLYDICRKE-CKN-TYYIQTLGDFN---
-------PEC--ISS--VRSVGITAGASTPNNIIEEVHTKCQ-S----------------
------------------------------------------------------------
------------------------------------------------------------
------------------------------------------------------------
------------------------------------------------------------
------------------------------------------------------------
------------------------------------------------------------
------------------------------------------------------------
------------------------------------------------------------
------------------------------------------------------------
------------------------------------------------------------
------------------------------------------------------------
------------------------------------------------------------
------------------------------------------------------------
------------------------------------------------------------
---------------------------------------
>SCH94353.1|Firmicutes-Clostridia-Clostridiales-Lachnospiraceae-Blautia-uncultured_Blautia_sp. SCH94353.1 4-hydroxy-3-methylbut-2-enyl diphosphate reductase [uncultured Blautia sp.]
------------------------------------------------------------
------------------------------------------------------------
--------------ME--------------------------------------------
------------------------------------------------------------
------------------------------------------------------------
------------------------------------------------------------
-VKVAKTAGFCFGVQRAVDKVYELIGSH-P---D---KLFTLGPIIHNEEVVNDLEKK-G
VRVA---S------EEDLKTL-------P-E----G-S-TVVIRSHGVGKEVYDRLE-EY
GL----S-YVDVTCPFVLKIHRIVEKESRAGSHVVIIGDPDHPEVVGICGWC-M----G-
----P-CTVIKTE----QDA----LDF----VP--PP---G-K------NICIVSQTTFN
YNKFKDLVEILR-K----------------KRY----------DNTVLNILNI--LNTIC
NATEERQREAKSIAGEVDTMLVVGGRHSSNTQKLFEICKKE-CEN-TYYIQTPVDLD---
-------SDM--FQC--SSYVGITAGASTPKKIIEEVQEHVR-I-----------K-F--
------------------------------------------------------------
------------------------------------------------------------
------------------------------------------------------------
------------------------------------------------------------
------------------------------------------------------------
------------------------------------------------------------
------------------------------------------------------------
------------------------------------------------------------
------------------------------------------------------------
------------------------------------------------------------
------------------------------------------------------------
------------------------------------------------------------
------------------------------------------------------------
------------------------------------------------------------
---------------------------------------
>WP_058485438.1|Firmicutes-Clostridia-Clostridiales-Defluviitaleaceae-Defluviitalea-Defluviitalea_phaphyphila WP_058485438.1 bifunctional 4-hydroxy-3-methylbut-2-enyl diphosphate reductase/30S ribosomal protein S1 [Defluviitalea phaphyphila]
------------------------------------------------------------
------------------------------------------------------------
--------------ME--------------------------------------------
------------------------------------------------------------
------------------------------------------------------------
------------------------------------------------------------
-IIVASTAGFCFGVNKAINMVYDNLDKK---------PLYTYGPIIHNSQVVEELKKK-N
VLPI--NS------IEDI----------N-K----G---TIVIRSHGVPKSIYENIK-EK
GL----K-YIDATCPYVKRIHKIVYEHSKKGYQIVIIGDRNHPEVKGIEGWS-N----N-
----T-AFIIEND----RDI----EKI----GI--KN---D-I------PICLVSQTTYR
EDKFNDILKTFK-N----------------KNY----------K------VEA--FNTIC
KATFNRQQEAIKIAKTVNKMIVIGGKNSSNTKKLYEICKQY-CNN-TYHIETVKDLK---
-------LNN--FKS--NDKIGITAGASTPARIIKEVIAKMN-D-----------L-QNT
NNENFEE-----------------------------------------------------
--------------------LLNQSF-------ISLRSGQIVKG--TVINITDT-EVSVN
-LGY-KSDG-----IISKSEFS-NDPT-LNLQDVVNVGD---------------------
--EIEAYILRVNDM-EGIVELSKKRVDTQKGLEIVKEAYENKTILKGKVIEIVKGGIIAI
-S--NEIKIFIPMSLIE-ERFVKDLNSFLGKTVEFKVIEFDKKRK---RIIGDRKQ---I
LIEESNMKKQQLLNELEIGKKVKGIVSNITDFGAFVDLGGI----DGLLHISQISWNRIN
KVDDVLKIGQEV------EVEIIELDKEKE------------KIALSMK-----------
---TEENNP-WFKIEEKYPVDSVVKGKIVRLVPF----------GAF-MELE-PGVDGLI
HVSQI-AN----------------------------------------------------
-----KYVNK-------------------------PEDE----------LKVGEIIEAKV
LK-----------IDPEHKKIT--LSKKQLEDNIS-------------------------
------------------------------------------------------------
------------------------------------------------------------
------------------------------------------------------------
---------------------------------------
>SDM03958.1|Proteobacteria-Deltaproteobacteria-Desulfuromonadales-Geobacteraceae-Geoalkalibacter-Geoalkalibacter_ferrihydriticus SDM03958.1 4-hydroxy-3-methylbut-2-enyl diphosphate reductase [Geoalkalibacter ferrihydriticus]
------------------------------------------------------------
------------------------------------------------------------
------------MPIN--------------------------------------------
------------------------------------------------------------
------------------------------------------------------------
------------------------------------------------------------
-ILLARSAGFCFGVKRATRMAFEAAESH-D-------GICSLGPIIHSPQLVKKLEEK-G
VVVV--DR------VNEI----------P-E----G---AVIIRSHGVTSGELKEIN-DR
HL----E-VVDATCPFVKSAQDHAALLSREGYAVVLVGEREHPEVQGILSYA-ES---G-
----D-VFVVGAA----AEA----EAI----S----R---R-K------RLGLIAQTTQS
FETFRQVAAICL-D----------------KCQ----------E------LRI--FNTIC
DATSVRQDEAQEIAHRSDLVLVIGGFNSANTSRLAQICADI-QPR-TQHIETAEQLR---
-------KEW--FEG--VETVGITAGASTPRWLIDEVILGVQ-K-----------I-SN-
------------------------------------------------------------
------------------------------------------------------------
------------------------------------------------------------
------------------------------------------------------------
------------------------------------------------------------
------------------------------------------------------------
------------------------------------------------------------
------------------------------------------------------------
------------------------------------------------------------
------------------------------------------------------------
------------------------------------------------------------
------------------------------------------------------------
------------------------------------------------------------
------------------------------------------------------------
---------------------------------------
>WP_161116184.1|Actinobacteria-Coriobacteriia-Coriobacteriales-Coriobacteriaceae-Collinsella-Collinsella_aerofaciens WP_161116184.1 4-hydroxy-3-methylbut-2-enyl diphosphate reductase [Collinsella aerofaciens]MZH76455.1 4-hydroxy-3-methylbut-2-enyl diphos
------------------------------------------------------------
------------------------------------------------------------
-----------MA-PT--------------------------------------------
------------------------------------------------------------
------------------------------------------------------------
------------------------------------------------------------
-IEIAAHAGTCYGVQRALDMALAAAPQA-G---EC-TQVHTLGPLIHNPIVVRELDEA-G
VGLA--DT------LDDA----------T-S----G---TVIIRAHGVVPQVIDAAR-ER
GL----T-VVDATCPYVKKVHVAAERLVREGYHVVVVGEPGHPEVEGILGHA-G----N-
----D-AQVVSCA----ADA----DAL----P----V---K-G------KVGLVVQTTQT
AQNLAEVVAAIT-P----------------RVQ----------E------LRV--INTIC
AATSERQQAAATLANRCDCMVVVGGKNSGNTRRLAQICADA-CER-TYHIEEASELQ---
-------AAW--FAE--ARHIGITAGASTPQEHIERAVERIK-E-----------L-CR-
------------------------------------------------------------
------------------------------------------------------------
------------------------------------------------------------
------------------------------------------------------------
------------------------------------------------------------
------------------------------------------------------------
------------------------------------------------------------
------------------------------------------------------------
------------------------------------------------------------
------------------------------------------------------------
------------------------------------------------------------
------------------------------------------------------------
------------------------------------------------------------
------------------------------------------------------------
---------------------------------------
>RKY62208.1|Candidatus_Latescibacteria-root-root-root-root-Candidatus_Latescibacteria_bacterium RKY62208.1 4-hydroxy-3-methylbut-2-enyl diphosphate reductase [Candidatus Latescibacteria bacterium]
-----------MGRP--F--GK----RSLSSHRGTGYGTH--------------------
------------------------------------------------------------
-------SPYLRP-MQ--------------------------------------------
------------------------------------------------------------
------------------------------------------------------------
------------------------------------------------------------
-VELVKTSGFCFGVRRAVRMVEEALKRA-D---G---PVYTLGPLIHNPQMVSHMEEK-G
AKVI--GP------QDRV----------P-P----G---VVVIRSHGVAPQVKESLE-AQ
GH----R-ILDATCPFVRNAQMYARSLWEEGYKVVIVGKRGHEEVEGILGYT-E----G-
----N-AEVIWEP----EEV----MSL----G----E---L-S------QVGVVAQTTTP
FEIFSEVVGELL-R----------------RAR----------H------LKV--YNTIC
DSTAKRQEETVALARRADVMIVVGGRNSANTTRLAEMCRKL-KKP-TYHIETADELR---
-------REW--VEG--ASLVGVSAGASTPDWIIREVLENLN-L-----------W-SEG
GK----------------------------------------------------------
------------------------------------------------------------
------------------------------------------------------------
------------------------------------------------------------
------------------------------------------------------------
------------------------------------------------------------
------------------------------------------------------------
------------------------------------------------------------
------------------------------------------------------------
------------------------------------------------------------
------------------------------------------------------------
------------------------------------------------------------
------------------------------------------------------------
------------------------------------------------------------
---------------------------------------
>OGS24507.1|Elusimicrobia-root-root-root-root-Elusimicrobia_bacterium_RIFOXYB2_FULL_48_7 OGS24507.1 4-hydroxy-3-methylbut-2-enyl diphosphate reductase [Elusimicrobia bacterium RIFOXYB2_FULL_48_7]
------------------------------------------------------------
------------------------------------------------------------
--------------MK--------------------------------------------
------------------------------------------------------------
------------------------------------------------------------
------------------------------------------------------------
-IKIAGKAGFCYGVRKAVELAEKAAGEN-K---K---PIYTAGPLIHNQQEVRRLSGL-G
VKVL--SS------VENI----------G-S----G---TIVIRTHGLPKKTMLKLR-RK
AL----T-VIDATCPFVKRVQHLVEKLSKDGYNIIVIGEKNHPEVVGLVSYS-S----K-
----P-VVVVNTE----EGV----KRL----AL--PP---G-A------SVAIVSQTTQS
SEKFNKLVSLIR-K----------------KYR----------T------AKI--YNTIC
NASNERQKAAASLAGKVDVMLVIGGKNSGNTARLNDICRKR--VK-TYHIESARDIK---
-------ESW--VEK--NMTIGITAGASTPEWIINEVVAYLS-RN--------A-L-SAK
------------------------------------------------------------
------------------------------------------------------------
------------------------------------------------------------
------------------------------------------------------------
------------------------------------------------------------
------------------------------------------------------------
------------------------------------------------------------
------------------------------------------------------------
------------------------------------------------------------
------------------------------------------------------------
------------------------------------------------------------
------------------------------------------------------------
------------------------------------------------------------
------------------------------------------------------------
---------------------------------------
>WP_078654473.1|Actinobacteria-Actinobacteria-Streptomycetales-Streptomycetaceae-Streptomyces-Streptomyces_griseus WP_078654473.1 4-hydroxy-3-methylbut-2-enyl diphosphate reductase [Streptomyces griseus]
-----------MT-----------------------------------------------
------------------------------------------------------------
---------ATPA-RR--------------------------------------------
------------------------------------------------------------
------------------------------------------------------------
------------------------------------------------------------
-VLLAAPRGYCAGVDRAVIAVEKALEQY-G---A---PIYVRHEIVHNKYVVQTLEKK-G
AIFV--DV------TAEV----------P-E----G-S-IVMFSAHGVAPTVHAEAA-ER
KL----A-TIDATCPLVTKVHKEAVRYAKDDYDILLIGHEGHEEVIGTSGEA-P----D-
----H-IQLVDGP----EDV----ANV----EV--RD---E-S------KVVWLSQTTLS
VDETMETVDALK-S----------------KFP----------N------LLSPPSDDIC
YATQNRQIAVKKLAEDAELVIVVGSKNSSNSIRMVEVALDA-GAPAAHLVDFASEID---
-------EAW--LEG--VITVGLTSGASVPDVLVDGVLEWLG-E-----------R-GYA
D-----------------------------------------------------------
------------------------------------------------------------
------------------------------------------------------------
------------------------------------------------------------
------------------------------------------------------------
------------------------------------------------------------
------------------------------------------------------------
------------------------------------------------------------
-VETV-KT----------------------------------------------------
-------ADESITF-------------------SLPKE----------------------
------------------------LR-RDLRA----------------------------
-------------------------------------------------------EAAAL
SAE---------------------------------------------------------
------------------------------------------------------------
---------------------------------------
>RKY12431.1|Planctomycetes-root-root-root-root-Planctomycetes_bacterium RKY12431.1 4-hydroxy-3-methylbut-2-enyl diphosphate reductase [Planctomycetes bacterium]
------------------------------------------------------------
------------------------------------------------------------
--------------MK--------------------------------------------
------------------------------------------------------------
------------------------------------------------------------
------------------------------------------------------------
-VLLADKCGFCLGVNSAIELAKKTLAER-D-------NVYSLGPIIHNQDVVEELARS-G
LKTV--ES------VDSI----------D-S----G---TVLIRSHGATARQLEQIK-HK
GL----Q-MVDATCVLVKRLQKISQKLNEQGYKVVVVGDRNHPEVQAIVGFS-K----N-
------VLVVGSR----TDL----QML----P----R---R-G------KLGVICQTTQS
PQYFAEILAEVV-KR---------------GFS----------E------LKV--INTLC
SEAIKRQSSAVELCRKVDIMFVLGGLHSANTRKLAELCKKH-NNR-TFHLQNWKELD---
-------KML--LYG--KNIAGVTAGASTPDRIIAEFVEKLR-D-----------F-DSH
GDDKV-------------------------------------------------------
------------------------------------------------------------
------------------------------------------------------------
------------------------------------------------------------
------------------------------------------------------------
------------------------------------------------------------
------------------------------------------------------------
------------------------------------------------------------
------------------------------------------------------------
------------------------------------------------------------
------------------------------------------------------------
------------------------------------------------------------
------------------------------------------------------------
------------------------------------------------------------
---------------------------------------
>WP_151944195.1|Proteobacteria-Epsilonproteobacteria-Campylobacterales-Campylobacteraceae-Arcobacter-Arcobacter_butzleri WP_151944195.1 4-hydroxy-3-methylbut-2-enyl diphosphate reductase [Arcobacter butzleri]
------------------------------------------------------------
------------------------------------------------------------
--------------ME--------------------------------------------
------------------------------------------------------------
------------------------------------------------------------
------------------------------------------------------------
-VKLASNYGFCFGVKRAIKIAEEH-----Q-------NSNTMGPLIHNEDEINRLKNSFN
VGLY--SN------LSDV----------K-Q----N-D-TVIIRTHGIPKSDLKNLK-AL
DA----K-IINATCPFVTTPQQIVKKMSSEGYSILIFGDAEHPEVKGVQSYG-EDQ--E-
----D-VHIVLEV----ADL----DKI----T----F--KN-N------KIATVAQTTRK
KEKYLEIVNALI-L----------------KNK----------E------VRV--FNTIC
DATFENQDSARELSKEADVMIVIGGKNSSNTKQLHSICLEN-CPD-SYLIENENELK---
-------DAW--FLN--KKLCGVTAGASTPDWIIKQVIDKIK-S-----------V-N--
------------------------------------------------------------
------------------------------------------------------------
------------------------------------------------------------
------------------------------------------------------------
------------------------------------------------------------
------------------------------------------------------------
------------------------------------------------------------
------------------------------------------------------------
------------------------------------------------------------
------------------------------------------------------------
------------------------------------------------------------
------------------------------------------------------------
------------------------------------------------------------
------------------------------------------------------------
---------------------------------------
>WP_029746433.1|Actinobacteria-Actinobacteria-Micrococcales-Microbacteriaceae-Leucobacter-Leucobacter_chironomi WP_029746433.1 4-hydroxy-3-methylbut-2-enyl diphosphate reductase [Leucobacter chironomi]
-----------MPRLRRE--------------AGRLKNEP--------------------
------------------------------------------------------------
---------VSGE-KK--------------------------------------------
------------------------------------------------------------
------------------------------------------------------------
------------------------------------------------------------
-VLLAAPRGYCAGVDRAVVAVEKALDRY-G---A---PVYVRKQIVHNVHVVRTLEKM-G
AIFV--EE------VDEV----------P-E----G-A-NVVFSAHGVSPAVVNAAE-ER
GL----H-AIDATCPLVTKVHREAVRFAKQDLEILLIGHTGHEEVEGTAGEA-P----D-
----H-ITIVNSP----EDV----DTL----EV--EN---P-D------KLVWLSQTTLS
VDETMETVRRLR-E----------------KFP----------S------LQDPPSDDIC
YATQNRQVAIKKIARQADLVIVVGSSNSSNSVRLVEVALEY-GAKAAYRVDFASEVK---
-------QEW--LDG--VRTIGVTSGASVPEVLVQELLDDLA-D-----------A-GYS
D-----------------------------------------------------------
------------------------------------------------------------
------------------------------------------------------------
------------------------------------------------------------
------------------------------------------------------------
------------------------------------------------------------
------------------------------------------------------------
------------------------------------------------------------
-VEAT-VT----------------------------------------------------
-------AEEDLVF-------------------SLPKE----------------------
------------------------LR-QDASG----------------------------
-------------------------------------------------------NRDAR
ALGGRV---------------------R--------------------------------
------------------------------------------------------------
---------------------------------------
>WP_088414470.1|Proteobacteria-Alphaproteobacteria-Rickettsiales-Anaplasmataceae-Wolbachia-Wolbachia_endosymbiont_of_Wuchereria_bancrofti WP_088414470.1 4-hydroxy-3-methylbut-2-enyl diphosphate reductase [Wolbachia endosymbiont of Wuchereria bancrofti]OW
------------------------------------------------------------
------------------------------------------------------------
--------------ME--------------------------------------------
------------------------------------------------------------
------------------------------------------------------------
------------------------------------------------------------
-IILAEPRGFCAGVKRAVDILAITLEKY-R---NK-RKVYVLHEIVHNKYIVEDFKRQ-G
VVFV--NS------IGDI----------K-D----NRG-ILIFSAHGVSKNIEDKAK-RK
GI----Q-VIDATCPLVSKVHKEAKRYEDSGKELILIGHKNHPEVKGIRGRV-N----N-
----P-IVLVQTL----QNV----RDL----KV--KN---P-D------NLSYVTQTTLS
TDDTREIITALK-L----------------RFP----------N------ITGPNLKDIC
YATQNRQNAVKKLTEIVDIVLIIGSKNSSNSNRLLDLCTAR-GKR-AYLIDNYSYMD---
-------KSW--LQG--IEKIGITAGASAPDILVDELINHLK-I-----------N-VNT
K-----------------------------------------------------------
------------------------------------------------------------
------------------------------------------------------------
------------------------------------------------------------
------------------------------------------------------------
------------------------------------------------------------
------------------------------------------------------------
------------------------------------------------------------
-VSVMSDR----------------------------------------------------
-------VTENVQF-------------------KIPHL----------------------
------------------------V-----------------------------------
------------------------------------------------------------
------------------------------------------------------------
------------------------------------------------------------
---------------------------------------
>WP_030223327.1|Actinobacteria-Actinobacteria-Streptomycetales-Streptomycetaceae-Streptomyces-Streptomyces_bikiniensis WP_030223327.1 4-hydroxy-3-methylbut-2-enyl diphosphate reductase [Streptomyces bikiniensis]
MGR--------MTATPAS---------------TPDSASA--------------------
------------------------------------------------------------
---------TNRP-KR--------------------------------------------
------------------------------------------------------------
------------------------------------------------------------
------------------------------------------------------------
-VLLAAPRGYCAGVDRAVIAVEKALEQY-G---A---PIYVRHEIVHNKYVVQTLERK-G
AIFV--DQ------ATEV----------P-P----G-N-IVMFSAHGVAPSVHEEAR-RG
RL----A-TIDATCPLVTKVHKEAVRFAKEDFDILLIGHEGHEEVIGTSGEA-P----D-
----H-IQLVDGP----EDV----AKV----EV--RD---P-S------RVVWLSQTTLS
VSETMETVDALK-E----------------KFP----------Q------LVSPPSDDIC
YATQNRQTAIKELAGQAELVIVVGSKNSSNSIRMVEVAKQA-GVPAAYLVDFASEID---
-------EAW--LEG--VSSVGLSSGASVPDVLVQEVLEWLA-E-----------R-GYA
D-----------------------------------------------------------
------------------------------------------------------------
------------------------------------------------------------
------------------------------------------------------------
------------------------------------------------------------
------------------------------------------------------------
------------------------------------------------------------
------------------------------------------------------------
-VEIV-KT----------------------------------------------------
-------ADESLTF-------------------SLPKE----------------------
------------------------LRDKDLRA----------------------------
-------------------------------------------------------VAERL
GAEEPA---------------------E--------------------------------
------------------------------------------------------------
--------------------------------------K
>WP_022588016.1|Firmicutes-Clostridia-Thermoanaerobacterales-Thermoanaerobacteraceae-Caldanaerobacter-Caldanaerobacter_subterraneus WP_022588016.1 4-hydroxy-3-methylbut-2-enyl diphosphate reductase [Caldanaerobacter subterraneus]ERM91853.1 4-hydroxy-3-me
------------------------------------------------------------
------------------------------------------------------------
--------------ME--------------------------------------------
------------------------------------------------------------
------------------------------------------------------------
------------------------------------------------------------
-ILIAEHAGFCFGVKRAIEIAYEELNKQ-K---D--TKLYTLGEIIHNPQVVKDLEEK-G
VRVIEEEE------LEKL----------S-K----G-D-RLIIRSHGISKKLYEFLE-QK
GV----E-IIDVTCPFVKKVQNIVEEYYKKGYDIVIVGDKNHPEVIGVNGWC-E----D-
----K-AYIVNSV----EEA----ENL----P----F---F-E------KACAVSQTTLI
EKHWEDILEVLK-S----------------KAK----------E------LVY--FNTIC
NATQKRQEAADALSKKVDVMFVIGGKHSSNTQKLRKICEKN-CKN-TYHIERADEIT---
-------FEM--LKG--HDIIGITAGASTPDYVIEEVIEKIK-S-----------L-KGE
DENE--------------------------------------------------------
------------------------------------------------------------
------------------------------------------------------------
------------------------------------------------------------
------------------------------------------------------------
------------------------------------------------------------
------------------------------------------------------------
------------------------------------------------------------
------------------------------------------------------------
------------------------------------------------------------
------------------------------------------------------------
------------------------------------------------------------
------------------------------------------------------------
------------------------------------------------------------
---------------------------------------
>PIV09361.1|Candidatus_Roizmanbacteria-root-root-root-root-Candidatus_Roizmanbacteria_bacterium_CG_4_10_14_0_8_um_filter_36_36 PIV09361.1 4-hydroxy-3-methylbut-2-enyl diphosphate reductase [Candidatus Roizmanbacteria bacterium CG03_land_8_20_14_0_80_36_21
-----------M------------------------------------------------
------------------------------------------------------------
---------ATKV-KK--------------------------------------------
------------------------------------------------------------
------------------------------------------------------------
------------------------------------------------------------
-VYLASPRGFCAGVERAIKMVNLVLKKH-K---T---PIYVRHQIVHNRHIISDFEKK-G
VIFV--ED------VNDI----------P-D----G-S-VAVFSAHGSPPNIHDQAK-KK
KL----K-IYDAVCPLVTKVHMEAKRYVKEGYYIFYIGYKNHAEAVGVMGEV-P----S-
---KS-IVLIDSI----QTA----EKI----KP--PQ---T-D------KLIILNQTTLS
LDDVKEIVNHLK-K----------------RFP----------K------LILPPSSDIC
FSTQNRQNAVKELAKKSKTILIIGSKTSSNSNRLKEVAKKY-GAK-SYLIDDKLEIK---
-------NSW--FKK--VQSVGITAGASAPDYLINDLVDFFK-K-----------K-GAI
------------------------------------------------------------
------------------------------------------------------------
------------------------------------------------------------
------------------------------------------------------------
------------------------------------------------------------
------------------------------------------------------------
------------------------------------------------------------
------------------------------------------------------------
-IKEL-TI----------------------------------------------------
-------IKEHIHF-------------------PLPNN----------------------
------------------------L-----------------------------------
------------------------------------------------------------
------------------------------------------------------------
------------------------------------------------------------
---------------------------------------
>OGW95936.1|Candidatus_Omnitrophica-root-root-root-root-Omnitrophica_WOR_2_bacterium_GWA2_45_18 OGW95936.1 4-hydroxy-3-methylbut-2-enyl diphosphate reductase [Omnitrophica WOR_2 bacterium GWA2_45_18]OGX19288.1 4-hydroxy-3-methylbut-2-enyl diphosphate red
------------------------------------------------------------
------------------------------------------------------------
--------------ME--------------------------------------------
------------------------------------------------------------
------------------------------------------------------------
------------------------------------------------------------
-IYLAKTQGFCAGVASAVTIVQKALEKY-G---A---PLYVFHEIVHNTYVVEEFKKK-G
VIFV--EE------VAEV----------P-E----G-A-RIIFSAHGVPPSVIAKSR-ER
RL----Q-LVDATCPLVTKVHNEAVKFSEKKFETILIGHKGHQELIGTSGYV-D----G-
---DL-LHIIENE----MDI----DEI----EI--DP---E-A------QVAYITQTTLS
VDETKIMIDKLK-K----------------KYP----------H------LIAPLRSDLC
YATQNRQDAVKELARICDIIIICGSPKSSNSNRLRETGQNQ-GIP-SYIIDRAEQFD---
-------IKL--LDG--KQKVGISSGASVPRIIVEALIERIH-E-----------K-YPE
AS----------------------------------------------------------
------------------------------------------------------------
------------------------------------------------------------
------------------------------------------------------------
------------------------------------------------------------
------------------------------------------------------------
------------------------------------------------------------
------------------------------------------------------------
-VHSF-DN----------------------------------------------------
-------PEKKTVF-------------------PLPAI----------------------
------------------------------------------------------------
------------------------------------------------------------
------------------------------------------------------------
------------------------------------------------------------
---------------------------------------
>PKN18145.1|Proteobacteria-Deltaproteobacteria-root-root-root-Deltaproteobacteria_bacterium_HGW-Deltaproteobacteria-6 PKN18145.1 4-hydroxy-3-methylbut-2-enyl diphosphate reductase [Deltaproteobacteria bacterium HGW-Deltaproteobacteria-6]
------------------------------------------------------------
------------------------------------------------------------
--------------ME--------------------------------------------
------------------------------------------------------------
------------------------------------------------------------
------------------------------------------------------------
-IKLAKTAGFCMGVRRAVDTVLDIAQHE-K---G--RRIYTYGPLIHNPQTIELLKNR-G
ITAI--SD------IHEI----------P-DKK-QA---GLIIRAHGIAPGERKKIK-ES
GI----K-IIDATCPKVGYVQAIIKKHTALGYTVIIAGDREHPEVDGLWGYT-E----G-
----R-GIIVSTL----TDA----EKL----P----A---M-D------KVCIVAQTTQD
TDHYTNIVNKIQ-E----------------KNP----------Q------AVV--FNTIC
SSTERRQEDIITLASEMDALFVVGGKNSANTCRLADLAKKQ-NTP-TFHIETAEEIK---
-------DID--LTP--YKSIGVSAGASTPNWIIDQVMDNIA-E-----------G-YGT
PYKKAGF-LLKLWLWAVKT-----------------------------------------
-------------------------------------------------------DFYSA
-LGA----G-----CLAWAGMHLQKIPVHISSIAVASFF---------------------
--VYAMHVLNRL--------VSR-KESGLIGSFREKSYLLHEKHYRLAAIVSLLIALILS
-FM-NSLFSFLLLFIIS----------LAGGLYNMKILPEGW------------------
------------------------------RFQSLKDIPGS----KNFF--TAAAWGIVT
AVLPALSLNRHF------DAGTA-------------------------------------
---------------------------VAFIFTF----------TLVFTR------SAMS
DMMDI-QS--D-------------------------------------------------
-----KLLGR-------------------------ETIP----------VVIGKEKTQVL
LKIIILILLIIL-LISHPASWSSTLSYFLVLCI---------------------------
------------------------------------------------------------
-----------------------------LYIWICFRLCDRRAGLSGGIIEGLLETSYII
AGFAVF------------------------------------CCYVLG------------
---------------------------------------
>WP_010113438.1|Proteobacteria-Gammaproteobacteria-Pseudomonadales-Moraxellaceae-Acinetobacter-Acinetobacter_sp._P8-3-8 WP_010113438.1 4-hydroxy-3-methylbut-2-enyl diphosphate reductase [Acinetobacter sp. P8-3-8]
------------------------------------------------------------
------------------------------------------------------------
--------------ME--------------------------------------------
------------------------------------------------------------
------------------------------------------------------------
------------------------------------------------------------
-IVLANPRGFCAGVDRAIAIVNRALECF-N---P---PIYVRHEVVHNKFVVDDLRQR-G
AIFV--DE------LDEV----------P-D----D-N-IVIFSAHGVSKAVQQEAE-RR
GL----K-VFDATCPLVTKVHIEVTKYAREGTEAILIGHEGHPEVEGTMGQY-D----K-
-KSGGEIYLVEDE----EDV----ASL----TV--NH---P-E------KVAFVTQTTLS
IDDTAKVIDALR-A----------------KFP----------Q------IQGPRKDDIC
YATQNRQDAVRDLAEQCDVVLVVGSPNSSNSNRLRELAERM-GKH-AYLVDNADELQ---
-------QDW--FKT--TDKIGVTAGASAPEILIKQVIQRLQ-E-----------W-GAT
A-----------------------------------------------------------
------------------------------------------------------------
------------------------------------------------------------
------------------------------------------------------------
------------------------------------------------------------
------------------------------------------------------------
------------------------------------------------------------
------------------------------------------------------------
-PHEL-NG----------------------------------------------------
-------REENITF-------------------SLPKE----------------------
------------------------LR-IQVTQ----------------------------
-------------------------------------------------------A----
------------------------------------------------------------
------------------------------------------------------------
---------------------------------------
>WP_077540975.1|Planctomycetes-Phycisphaerae-Sedimentisphaerales-Sedimentisphaeraceae-Sedimentisphaera-Sedimentisphaera_cyanobacteriorum WP_077540975.1 4-hydroxy-3-methylbut-2-enyl diphosphate reductase [Sedimentisphaera cyanobacteriorum]AQQ10082.1 4-hyd
------------------------------------------------------------
------------------------------------------------------------
--------------MQ--------------------------------------------
------------------------------------------------------------
------------------------------------------------------------
------------------------------------------------------------
-VLTAEKCGFCLGVRNAIKIAEQTLEKE-S-------PVYSLGPVIHNQDVVSRLAEM-G
LVTV--ES------LDDI----------P-E----G---TVLIRSHGATNDMIEQIQ-RR
GL----R-IVDATCVLVKRVQQKASRLEAEGWKVVIAGDPQHPEIISIAGHT-E----A-
------AVVAETP----EQM----KAL----AA---S---H-K------KMALLCQTTQS
YGFFSRMAAAAV-NA---------------EFS----------E------IRA--VNTLC
RESQRRQQAARELSERVDVMFVLGGLHSANTRKLAELCSEG-CKN-VYHLQNLSELK---
-------EQM--TRN--CRTAGITAGASTPDWVIQEFTQEIQ-K-----------L----
------------------------------------------------------------
------------------------------------------------------------
------------------------------------------------------------
------------------------------------------------------------
------------------------------------------------------------
------------------------------------------------------------
------------------------------------------------------------
------------------------------------------------------------
------------------------------------------------------------
------------------------------------------------------------
------------------------------------------------------------
------------------------------------------------------------
------------------------------------------------------------
------------------------------------------------------------
---------------------------------------
>WP_038114839.1|Firmicutes-Negativicutes-Veillonellales-Veillonellaceae-Veillonella-root WP_038114839.1 MULTISPECIES: bifunctional 4-hydroxy-3-methylbut-2-enyl diphosphate reductase/30S ribosomal protein S1 [Veillonella]ETS93659.1 4-hydroxy-3-methylbut-2
------------------------------------------------------------
------------------------------------------------------------
--------------ME--------------------------------------------
------------------------------------------------------------
------------------------------------------------------------
------------------------------------------------------------
-IILAENHGFCYGVKRAVEMADDAANHC-G-------KSYTLGPIIHNPQVVGRLERR-G
VSPV--QA------VSDI----------E-E----G---TMIIRSHGVGPAVYDEAE-EK
GL----N-VVDATCPYVKKAQQDAKSVIEDGMTLVILGEKNHPEVKSINLWA-D----N-
----K-GIIIEDE----ESA----EKL----Q----I---V-E------KMGVVVQTTFS
QFKFNSIIDILE-K----------------KSK----------N------LKV--FKTIC
NATQERQNSAVELARSVDLMIVIGGKNSGNTNRLAEVCRDV-GCI-TYHIETSTELQ---
-------LEW--FDR--VQTVGVTAGASTPDWIIKEVIETMK-D-----------F-AEL
LAAEGQ------------------------------------------------------
---------------------------------EEFKKGNVVEG--TVVQVEDE-RAYVS
-FGY-KTEA-----ILNRTEIS-YPAP-ESAKDVLKNGD---------------------
--EIKAVIMNHIKE-DNPIYLSMTRLAKDEDWQYVIEAQEKDETILCKGIDAIPAGLVVT
-V--KSLRGFIPLSQGD-VHFVKSLDNLVGTEFEAKVLEIDEKKN---RLVLSRRA---V
LEVERQAKLAEALKNITVGENYTGVVRKIMPYGAFVDIGGI----EGLLHISDISWQKIK
KVEDVLSVGQEI------EVKLQSFDAESN------------KLSLSLK-----------
---ALTKSP-WDVAEETLHVGDVITGKVVRLVAY----------GAF-VAVN-DDIQGLL
HISQI-TK----------------------------------------------------
-----QRNAK-------------------------VEDY----------LNRGQEVEVKI
IS-----------LNKDEKKLG--LALTELM-----------------------------
-------------------------------------------------------EAKET
A-EDAE------------------------------------------------------
------------------------------------------------------------
---------------------------------------
>PIV83968.1|Candidatus_Moranbacteria-root-root-root-root-Candidatus_Moranbacteria_bacterium_CG_4_8_14_3_um_filter_43_15 PIV83968.1 4-hydroxy-3-methylbut-2-enyl diphosphate reductase [Candidatus Moranbacteria bacterium CG17_big_fil_post_rev_8_21_14_2_50_44
-----------MD-----------------------------------------------
------------------------------------------------------------
---------HKNI-LK--------------------------------------------
------------------------------------------------------------
------------------------------------------------------------
------------------------------------------------------------
-ITIAKHSGFCFGVKRAYDLACAGSRSR-G-------KVYILGKLVHNDDVCRDLRKK-R
IKEI--KS------LNEA----------K-E----G---TIIFTAHGVGPRLYEKVI-KK
GL----K-IIDTTCPKVVKAQRLAKNYAKKGYQVIVFGDEKHEEVKGIWEWS-G----D-
----K-VKIIGSL----KEA----KKL----KL--EK---K-K------KYCLISQTTQN
VEEFKRIKDYLS-K----------------ASA----------N------FVY--FNTIC
DSTDSRQNETRKLAEKNDAVIVVGGRDSANSRRLYEIAKSI-NLK-TYFIENARQLK---
-------KNW--FSD--IKKLAITAGASTPEWAISKVIDKIG-K-----------I-D--
------------------------------------------------------------
------------------------------------------------------------
------------------------------------------------------------
------------------------------------------------------------
------------------------------------------------------------
------------------------------------------------------------
------------------------------------------------------------
------------------------------------------------------------
------------------------------------------------------------
------------------------------------------------------------
------------------------------------------------------------
------------------------------------------------------------
------------------------------------------------------------
------------------------------------------------------------
---------------------------------------
>RKX66654.1|root-root-root-root-root-candidate_division_TA06_bacterium RKX66654.1 4-hydroxy-3-methylbut-2-enyl diphosphate reductase [candidate division TA06 bacterium]
------------------------------------------------------------
------------------------------------------------------------
-----------MK-RE--------------------------------------------
------------------------------------------------------------
------------------------------------------------------------
------------------------------------------------------------
-IRVAKYYGYCSGVELAVNTLNRIMEKE-K-------EIYIYGDLIHNRIVMEELKQR-G
LKVI--KN------IDEI----------P-E---TG---TMVIRTHGVKPEVYDKAK-EK
GL----K-IVDLTCIFVKRSQNFAKKIISEDLKLIIIGEKNHDEILSIQGNA-G----G-
----E-SIVINSV----EEA----KSI----N----G---V-E------RAGIVIQTTFE
RELAKSIIGELF-D----------------KIN----------Y------MEI--YNTIC
DATEKRQESCKALASQTDSFVVIGDKNSSNTNRLYEIAKSI-NKH-TFMVSDKRSIN---
-------CDD--FKY--SKTVGVTAGASTPDYIINGVIERIE-N----------------
------------------------------------------------------------
------------------------------------------------------------
------------------------------------------------------------
------------------------------------------------------------
------------------------------------------------------------
------------------------------------------------------------
------------------------------------------------------------
------------------------------------------------------------
------------------------------------------------------------
------------------------------------------------------------
-------------C----------------------------------------------
------------------------------------------------------------
------------------------------------------------------------
------------------------------------------------------------
---------------------------------------
>WP_102372326.1|Actinobacteria-Coriobacteriia-Coriobacteriales-Coriobacteriaceae-Enorma-Enorma_phocaeensis WP_102372326.1 4-hydroxy-3-methylbut-2-enyl diphosphate reductase [Enorma phocaeensis]
------------------------------------------------------------
------------------------------------------------------------
-----------MP-MD--------------------------------------------
------------------------------------------------------------
------------------------------------------------------------
------------------------------------------------------------
-VVIAEHAGACYGVERALKLAASTARET-T---G---PVHTLGPLIHNPLVVDELTQA-G
VELA--ES------LEDV----------A-S----G---ALIVRTHGVVPQVIEDAR-GR
GL----N-VVDATCPYVKKVHHAAARLIQEGYQLIVVGEAGHPEVEGILGHA-G----G-
----E-AWVVGEP----SDL----DQI----E----V---A-K------RVGVVVQTTQT
ADRLAAIVAALS-T----------------RVQ----------E------LKV--VNTIC
EATSERQRAAAELAERAGCIIVIGGKNSGNTRRLAEICRAR-CSN-THHIEDANEID---
-------ASW--FGN--VELCGITAGASTPQSHIQRALDRIE-E-----------L-GA-
------------------------------------------------------------
------------------------------------------------------------
------------------------------------------------------------
------------------------------------------------------------
------------------------------------------------------------
------------------------------------------------------------
------------------------------------------------------------
------------------------------------------------------------
------------------------------------------------------------
------------------------------------------------------------
------------------------------------------------------------
------------------------------------------------------------
------------------------------------------------------------
------------------------------------------------------------
---------------------------------------
>PIU22910.1|Chloroflexi-root-root-root-root-Chloroflexi_bacterium_CG08_land_8_20_14_0_20_45_12 PIU22910.1 4-hydroxy-3-methylbut-2-enyl diphosphate reductase [Chloroflexi bacterium CG08_land_8_20_14_0_20_45_12]
------------------------------------------------------------
------------------------------------------------------------
--------------ME--------------------------------------------
------------------------------------------------------------
------------------------------------------------------------
------------------------------------------------------------
-IDKAEEIGLCFGVRRAVKLLEEAASKY-G-------EIETLGPVAHNQQLVERLIKA-G
VKPA--RH------LNQV----------Q-S----K---ILAVTTHGTSPKVLSEIK-AR
HI----H-IIDTTCPIVRKAQNTAKELAEAGFDVIIFGEAEHSEVQGLLGWA-K----G-
----N-GIATLDA----KQI----GTLLKQVQD--KK---P-Y------HLGIISQTTQL
QPALAEFVGQVA-T-FAA------------KSK----------E------IRF--INTLC
GIVQRRQEAAVKLAKRNQIMVVIGGHNSANTRRLAEACSRI--VE-THLVETANEVD---
-------SNW--FAG--KPHVGITAGTSTPNEIIDEIVTKLK-S-----------L----
------------------------------------------------------------
------------------------------------------------------------
------------------------------------------------------------
------------------------------------------------------------
------------------------------------------------------------
------------------------------------------------------------
------------------------------------------------------------
------------------------------------------------------------
------------------------------------------------------------
------------------------------------------------------------
------------------------------------------------------------
------------------------------------------------------------
------------------------------------------------------------
------------------------------------------------------------
---------------------------------------
>RLJ03365.1|Candidatus_Aenigmarchaeota-root-root-root-root-Candidatus_Aenigmarchaeota_archaeon RLJ03365.1 4-hydroxy-3-methylbut-2-enyl diphosphate reductase, partial [Candidatus Aenigmarchaeota archaeon]
------------------------------------------------------------
------------------------------------------------------------
--------------MK--------------------------------------------
------------------------------------------------------------
------------------------------------------------------------
------------------------------------------------------------
-VKLAKTAGFCMGVRRAMEIALSEANKG-D---G---KLFTYGPIIHNQQVLDLLRSK-G
VDVK--ED------INTH----------D-R----G---RIIIRAHGITPTEREKIR-SS
NL----K-LIDATCPRVAKVQAIIKKYSKKGYTPVIFGDAKHPEVIGLMGYS-K----G-
----Q-GIIISSV----EDV----EKL----S----D---K-K------KLILVSQTTQD
ADAYREIIDAIK-G----------------RYP----------D------AII--FDTIC
DETYKRQREVRSLASEVDSMVIVGGYNSGNTKRLYQVSRST-GKP-TYHIETEKELQ---
-------NSW--FSS--TETTGVTAGASTPNWMIRKVTDRLK-T-----------M-GKT
RQYPLRSVFKRVFQFLVKI-----------------------------------------
-------------------------------------------------------TLPEA
-IGA----F-----SLT-------------------------------------------
------------------------------------------------------------
------------------------------------------------------------
------------------------------------------------------------
------------------------------------------------------------
------------------------------------------------------------
------------------------------------------------------------
------------------------------------------------------------
------------------------------------------------------------
------------------------------------------------------------
------------------------------------------------------------
------------------------------------------------------------
---------------------------------------
>WP_141264802.1|Firmicutes-Clostridia-Thermoanaerobacterales-Thermoanaerobacteraceae-Moorella-Moorella_sp._E308F WP_141264802.1 bifunctional 4-hydroxy-3-methylbut-2-enyl diphosphate reductase/30S ribosomal protein S1 [Moorella sp. E308F]GEA15771.1 4-hydr
------------------------------------------------------------
------------------------------------------------------------
--------------ME--------------------------------------------
------------------------------------------------------------
------------------------------------------------------------
------------------------------------------------------------
-VIVADYAGFCFGVTRAVKQAREAPK-----------PVASLGALVHNRQVVEQLASE-G
VHPV--NS------LEEV----------E-S----G---RVLIRSHGVTPEILAAAR-EK
GL----E-VIDATCPYVARAQRLARKLAEEGYQVIIVGDPAHPEVKGLVGWA-G----P-
----G-AVVVPNK----EAA----ATL----P----F---H-P------RRAVLAQTTQP
EERLEKVAAVLR-S----------------NTD----------T------LVV--HNTVC
HATRRRQEAAVNLARQVDIMVVVGGKESANTRHLAELCRAT-GTP-TYHVERAGELC---
-------RQW--FNN--ARRVGVTGGASTPAWIIEEVVAMLA-E-----------Q-EKV
MVPEDEKEPARKPEGADFAPAGENNVIEVKPENSPAVTAAGAEDA--TVAAGAAAGPAEP
AVAEPAAPGEQQEEQKNEMQQMETKI-------PELRRGSIVTG--TVVQVNDN-EVLVD
-VGG-KCEG-----IIPLNELS-HRNV-TDPREVVAVGD---------------------
--TIDVMVLKPVNE-EGHPVLSKRRADRRAAWDKLEKYLTSGAELQAEVIEVVKGGLLVD
-V---GVRGFVPASLIE-RGYVEDLNAYLGKTLRLRVIELDRSKN---KVVLSQKA---I
LEEEYEKQRQATWDSLEVGQVRKGIVRRLTNFGAFVDLGGV----DGLLHVSEISWGRVE
HPRDALTEGQEI------EVKILGIDREEG------------KVSLGRK-----------
---QLLPNP-WDTAASRYPVGAIVEGKVLRLAPF----------GAF-VEVE-PGIEGLV
HISQL-AD----------------------------------------------------
-----RHVEK-------------------------PEDV----------VNVGEVIPVKI
LG-----------VDQEAQRMS--LSLRQAL-----------------------------
-------------------------------------------------------RDRAK
K------------------------------QSKQVDKTQENQEESGVKLGDLFG-----
--------------------------------------------ELFEEAK---------
---------------------------------------
>RKX41932.1|Thermotogae-root-root-root-root-Thermotogae_bacterium RKX41932.1 4-hydroxy-3-methylbut-2-enyl diphosphate reductase [Thermotogae bacterium]
------------------------------------------------------------
------------------------------------------------------------
------------M-VK--------------------------------------------
------------------------------------------------------------
------------------------------------------------------------
------------------------------------------------------------
-IYLGKHVGFCWGVQRVLDLVKKLLGNG-E-------KVHVFGDLVHNDFVIGELEAS-G
VIFHGEDE--VWK-VGEL------------D----G---VAVIRAHGTPPEERERLE-RI
SR----K-VFDGTCPIVSRLFEIGEAMEREGYQVCVYGNPQHPEMRAFKGYV-K----T-
----A-AFY---------------PEI--------CE---G-R------KVAILAQTTAD
FSKFMEYAHSSMGA----------------GKA----------E------VRI--FNTIC
SETLMREKEVREMAKIYDVVLVVGGKKSSNTRKLYEIARNH-GT--ALWVEDVNDLE---
-------GYK--RHF--QGKIGIVSGTSTPMKIVRRIANYIE-R--GGH------I-K--
------------------------------------------------------------
------------------------------------------------------------
------------------------------------------------------------
------------------------------------------------------------
------------------------------------------------------------
------------------------------------------------------------
------------------------------------------------------------
------------------------------------------------------------
------------------------------------------------------------
------------------------------------------------------------
------------------------------------------------------------
------------------------------------------------------------
------------------------------------------------------------
------------------------------------------------------------
---------------------------------------
>OQX56379.1|Candidatus_Cloacimonetes-root-root-root-Candidatus_Cloacimonas-Candidatus_Cloacimonas_sp._4484_209 OQX56379.1 4-hydroxy-3-methylbut-2-enyl diphosphate reductase [Candidatus Cloacimonas sp. 4484_209]
------------------------------------------------------------
------------------------------------------------------------
------------M-FK--------------------------------------------
------------------------------------------------------------
------------------------------------------------------------
------------------------------------------------------------
-IILTPKAGFCFGVKRAMKIAEETARSN-S---G--LPSYTFGPLIHNPQAVAYLESI-G
VHQI--NR------LEGV----------K-P----G---KLIVRSHGMPPSIVNKAR-KL
GF----E-IIDATCPIVRRSQDFAKFLLKENYTVVVIGEANHPEVIGIVGHT-N----G-
----K-AIVVEKE----SDV----KKI----E----G---K-E------KIGVVTQTTQS
MEYFQRLVLKIL-E----------------LGS----------E------IRI--YNTIC
GATQQRQKSTLKLAERADVMIIIGGKNSANTTHLAQLSRET-GKP-TYHIERAEEIL---
-------PEW--FEN--KHVVGVSAGASTPSYVIEEVITQLQ-Y-----------I-RNK
VSDPNGSRLLI-------------------------------------------------
------------------------------------------------------------
------------------------------------------------------------
------------------------------------------------------------
------------------------------------------------------------
------------------------------------------------------------
------------------------------------------------------------
------------------------------------------------------------
------------------------------------------------------------
------------------------------------------------------------
------------------------------------------------------------
------------------------------------------------------------
------------------------------------------------------------
------------------------------------------------------------
---------------------------------------
>WP_004624096.1|Firmicutes-Clostridia-Clostridiales-Hungateiclostridiaceae-Ruminiclostridium-Ruminiclostridium_cellobioparum WP_004624096.1 bifunctional 4-hydroxy-3-methylbut-2-enyl diphosphate reductase/30S ribosomal protein S1 [Ruminiclostridium cellobi
------------------------------------------------------------
------------------------------------------------------------
--------------ME--------------------------------------------
------------------------------------------------------------
------------------------------------------------------------
------------------------------------------------------------
-LIIADSAGFCFGVNNAVKIVFDLAAET-N---E---RIYTLGPIIHNEQVVDKLAEH-G
VVTI--DN------PDEA----------E-G---PA---KVIIRAHGVGPGTIKQLQ-ER
GL----E-VVNASCPYVVKIQKLVSEKYKDGYQIIIIGDKKHPEIIGINGWC-D----N-
----T-AYIIETD----EQV----NSL----P---HM---E-K------NICVVAQTTFI
REKWEKIIKSLN-K----------------RFE----------N------VIK--FDTIC
NATDKRQVEAEKISKEVDMMLVIGGLNSSNTNKLYEICRSN-CER-TYKIQTASDIP---
-------PVD--IKK--FKKIGITAGASTPDWVIKEVIHKMS-E-----------L-DKQ
DFEMS-------------------------------------------------------
-----------------FADAFESSL-------VTLTTGQITKG--RIIGYNQS-EVFVD
-LGF-KSDG-----IIPIQEFS-NDPD-FNPEKSLKVGD---------------------
--EIDVFVVRVNDG-EGNVVLSKTKVDAVKGWDTIESAFETKKPVAVKITEKVNGGVIGI
-S--SGVKIFIPASQIS-DRFVKDLSEFVKQVLQVQIIEVNKQKR---KVVGSSRV---L
IEKNKEAASNEIWNSIEVGKTYNGVVKSLMDFGAFVDIGGV----DGLVHLSELSWNKIK
HPSEVVKVGDEV------VVSVLEFDRDKK------------RISLGYK-----------
---KQADNP-WNKAAEKYEVGNVITGKVVRLVPF----------GAF-VEIE-QGVDGLV
HISQI-SN----------------------------------------------------
-----VRLGK-------------------------PGDV----------LKVGQMVEAKI
TE-----------LDIEAKKIS--LSIKEVNPID--------------------------
-----------------------P-----------------------------VGAKKEE
AAVEPGEE-----------------------------IPTEHKEEMTNTIGESLT-----
-----------------------------------------------DEDNK--------
---------------------------------------
>WP_137993592.1|Actinobacteria-Actinobacteria-Streptomycetales-Streptomycetaceae-Streptomyces-Streptomyces_exfoliatus WP_137993592.1 4-hydroxy-3-methylbut-2-enyl diphosphate reductase [Streptomyces exfoliatus]
MGR--------MTATP-----------------------A--------------------
------------------------------------------------------------
---------TNRP-KR--------------------------------------------
------------------------------------------------------------
------------------------------------------------------------
------------------------------------------------------------
-VLLAAPRGYCAGVDRAVIAVEKALEQY-G---A---PIYVRHEIVHNKYVVQTLERK-G
AIFV--DQ------ATEV----------P-P----G-N-IVMFSAHGVAPTVHEEAR-EG
RL----K-TIDATCPLVTKVHKEAVRFAKEDFDILLIGHEGHEEVIGTSGEA-P----D-
----H-IQLVDGP----EDV----AKV----EV--RD---P-S------RVVWLSQTTLS
VDETMETVDALK-E----------------KFP----------Q------LISPPSDDIC
YATQNRQLAIKELAGQAELVIVVGSKNSSNSIRMVEVAKQA-GVPAAYLVDFASEID---
-------EAW--LEG--VTSVGLSSGASVPDVLVQEVLEWLA-E-----------R-GYA
D-----------------------------------------------------------
------------------------------------------------------------
------------------------------------------------------------
------------------------------------------------------------
------------------------------------------------------------
------------------------------------------------------------
------------------------------------------------------------
------------------------------------------------------------
-VEIV-KT----------------------------------------------------
-------ADESLTF-------------------SLPKE----------------------
------------------------LRNKDLRA----------------------------
-------------------------------------------------------EAADL
VKE---------------------------------------------------------
------------------------------------------------------------
---------------------------------------
>OGF51976.1|Candidatus_Firestonebacteria-root-root-root-root-Candidatus_Firestonebacteria_bacterium_GWA2_43_8 OGF51976.1 4-hydroxy-3-methylbut-2-enyl diphosphate reductase [Candidatus Firestonebacteria bacterium GWA2_43_8]
------------------------------------------------------------
------------------------------------------------------------
--------------MR--------------------------------------------
------------------------------------------------------------
------------------------------------------------------------
------------------------------------------------------------
-VILAEHAGFCFGVKRAINMASETAKKA-K---D---TVYTYGPIIHNPQVVEKFENE-G
VHAV--KN------ISKV----------K-K----G-S-SIIIRTHGVPPEKESEFF-KK
SL----K-VTDATCPFVKKAQKLASKLVNEGYKVVILGEAHHPEVKGILGYT-D----N-
----K-AVVVGNP----KEA----GKI----K----K---C-G------KLGVVVQTTQS
MQNFLDTVNVLR-D----------------KAP----------E------IRV--FNTIC
DATRKRQDSALKLANKVDIMIVVGGKNSANTKHLAELCREK-SVP-TYHIEGALEIK---
-------KSW--FKG--KKLAGVTAGASTPDWIIKNVIKTIT-A-----------P-ERP
HNQGRTGQNN--------------------------------------------------
------------------------------------------------------------
-----KS-----------------------------------------------------
------------------------------------------------------------
------------------------------------------------------------
------------------------------------------------------------
------------------------------------------------------------
------------------------------------------------------------
------------------------------------------------------------
------------------------------------------------------------
------------------------------------------------------------
------------------------------------------------------------
------------------------------------------------------------
------------------------------------------------------------
---------------------------------------
>OKZ78079.1|Firmicutes-Clostridia-Clostridiales-Clostridiaceae-Clostridium-Clostridium_sp._27_14 OKZ78079.1 4-hydroxy-3-methylbut-2-enyl diphosphate reductase [Clostridium sp. 27_14]
------------------------------------------------------------
------------------------------------------------------------
--------------ME--------------------------------------------
------------------------------------------------------------
------------------------------------------------------------
------------------------------------------------------------
-IIVGKTAGFCYGVNRAVEGSKKILKES-K--EG---NIYCLGEIVHNKTVVDELKKE-G
IKFI--NK------IEEA----------K------G---TTIIRAHGVPKEIYKEAE-NK
KI----E-LKDYTCPNVLKIHEIAKKYAEEGYFILLCGNKEHPENIGTISYC-G----K-
----N-FYVINNE----KEVYKAIDKI----EK--SK---I-K------KVLLISQTTFS
VEKYFIIREILG-N----------------ELNR-------DIE------FIS--NNTIC
KATELRQEETRKIASKVDYMIIIGGKNSSNTQKLYEVAKQE-CTN-TICIENAEELN---
-------TAK--IKE--FNKIGIMAGASTPKESIDNVIEKI-------------------
------------------------------------------------------------
------------------------------------------------------------
------------------------------------------------------------
------------------------------------------------------------
------------------------------------------------------------
------------------------------------------------------------
------------------------------------------------------------
------------------------------------------------------------
------------------------------------------------------------
------------------------------------------------------------
------------------------------------------------------------
------------------------------------------------------------
------------------------------------------------------------
------------------------------------------------------------
---------------------------------------
>RKY96198.1|Candidatus_Hydrothermae-root-root-root-root-Candidatus_Hydrothermae_bacterium RKY96198.1 4-hydroxy-3-methylbut-2-enyl diphosphate reductase [Candidatus Hydrothermae bacterium]
-----------MASEGKR--GK-RQIRRSDIPRQVSPGERRPQKDDTGPEKI--------
------------------------------------------------------------
-------DGGAGS-MQ--------------------------------------------
------------------------------------------------------------
------------------------------------------------------------
------------------------------------------------------------
-IIIAEESGFCYGVKRALELVEEYLQKG-V-------KFDTLGPLIHNPFVVEELKLK-G
VNPI--DK------LEET----------D-K----K---YVMIRTHGVPPEVYRRAQ-EL
GI----T-LLDATCPFVSRAQEAARKLSEEGYIVVVVGKRDHPEVLGILGNV-K----G-
----K-AYVVCEP----EGI----RKL----NL---R---G-K------RVGFVCQTTFR
HDVFAECVTEAL-K----------------VAA----------E------IKI--INTRC
HTTERRQNAVLKLADETDLMIIIGGKNSSNTKRLYELASMK--GR-AYHIESPEELK---
-------EEW--FKN--VKKVGIAAGASTPDWLVEKTVEKIK-S-----------F-ERR
S-----------------------------------------------------------
------------------------------------------------------------
------------------------------------------------------------
------------------------------------------------------------
------------------------------------------------------------
------------------------------------------------------------
------------------------------------------------------------
------------------------------------------------------------
------------------------------------------------------------
------------------------------------------------------------
------------------------------------------------------------
------------------------------------------------------------
------------------------------------------------------------
------------------------------------------------------------
---------------------------------------
>WP_007780246.1|Firmicutes-Clostridia-Clostridiales-Peptococcaceae-Desulfosporosinus-Desulfosporosinus_youngiae WP_007780246.1 bifunctional 4-hydroxy-3-methylbut-2-enyl diphosphate reductase/30S ribosomal protein S1 [Desulfosporosinus youngiae]EHQ88193.1
------------------------------------------------------------
------------------------------------------------------------
--------------MK--------------------------------------------
------------------------------------------------------------
------------------------------------------------------------
------------------------------------------------------------
-VKRAAKAGFCFGVKRALDMAERTAETS---------HAVSLGPLIHNQQVVKRLAER-G
IQVV--ED------LDEL----------T-S----R-Q-ALIIRSHGVAPLVYQKAE-IK
GI----Q-VVDATCPFVQKAQRLAAESSKMGQQVIVMGDKLHPEVQGILGWA-G----E-
----E-AIPIQTV----EEA----KEL----P----F---Y-P------HLAVLAQTTQL
AENFAGIVEELK-S----------------HTE----------D------LIV--HNTIC
NATAERQKAARELAETVDIMVVVGGRNSANTRKLASICAER--TK-TYLIETAEELE---
-------DVW--FKE--AKIAGLTAGASTPDWIIEEVYKKMT-E-----------M-NEQ
EMD---------------------------------------------------------
------------------MSAWVDSC-------PELHQGTRVTG--TVVKITRE-EIFVD
-IGW-KCEG-----VIPINELS-ATKK-TSPEDTVAIGD---------------------
--QITAVVLRVENE-EGHTVLSKRKADEEGAKERLEKIAESKEEIQAEVVEVVKGGLVVD
-V---GLRGFVPASQIQ-PGYVEDLNQFLGQTLRLRMIDYDPAKR---KVVLSQKV---I
LEEERAIKRTQLLETLKEGDVVSGTVRRMADFGAFIDIGGI----DGLLHISDMAYTRIK
HPSEILTIGDEV------EVQVLKLEPQSG------------KVSLGLK-----------
---QLKESP-WEQASVNFPVGSIVNGKVVRITSF----------GAF-VGLG-EGVDGLV
HISQL-AD----------------------------------------------------
-----HRVNK-------------------------VEDV----------VKVGDMVSVKV
MD-----------CKPEEKRMS--LSIREAI-----------------------------
-------------------------------------------------------ADSNK
E--------------------------------IDNQALASQSEIKPVTIGDALGD----
--------------------------------------------NLPTE-----------
---------------------------------------
>RUM48575.1|Aquificae-Aquificae-Aquificales-Hydrogenothermaceae-Hydrogenothermus-Hydrogenothermus_sp. RUM48575.1 4-hydroxy-3-methylbut-2-enyl diphosphate reductase [Hydrogenothermus sp.]
------------------------------------------------------------
------------------------------------------------------------
------------M-AQ--------------------------------------------
------------------------------------------------------------
------------------------------------------------------------
------------------------------------------------------------
-VILAESAGFCFGVKIAVDMAKEAGEKY-G-------GAWTDGPIIHNKQVVSFLESL-N
VKEL--KE------NQQL----------K-A----G-E-TVLIRSHGVPPKEERRLK-EA
GV----N-VIDATCPFVKKVHEKVRQLVEEGYFIVIIGEHGHPEVIGILGHL-EEAG-G-
----E-GIVVSNM----KEL---IKNL----P----Y---K-R------RIGVVAQTTQN
EDFFREAVGYIA-E----------------NTE----------E------VKI--FNTIC
DATSVRQEEVKKLAPKVDVMIIIGGKHSGNTNRLAQISRAL-NPN-TYHIEKADELD---
-------KKW--FEN--ADKIGVSAGASTPDWIINEVVEKIK-E-----------M-TG-
------------------------------------------------------------
------------------------------------------------------------
------------------------------------------------------------
------------------------------------------------------------
------------------------------------------------------------
------------------------------------------------------------
------------------------------------------------------------
------------------------------------------------------------
------------------------------------------------------------
------------------------------------------------------------
------------------------------------------------------------
------------------------------------------------------------
------------------------------------------------------------
------------------------------------------------------------
---------------------------------------
>PYM16820.1|Candidatus_Rokubacteria-root-root-root-root-Candidatus_Rokubacteria_bacterium PYM16820.1 4-hydroxy-3-methylbut-2-enyl diphosphate reductase [Candidatus Rokubacteria bacterium]
-----------M------------------------------------------------
------------------------------------------------------------
---------GSLI-TE--------------------------------------------
------------------------------------------------------------
------------------------------------------------------------
------------------------------------------------------------
-IVLAGPRGFCAGVERAIDIVELALDVC-G---P---PVYVRKEIVHNRHVVETLRTQ-G
AIFV--DE------LGEV----------P-D----D-A-TVVFSAHGIAPGVRQEAA-RR
GL----R-VIDATCPLVTKVHLEAIRYAREGYSIVLIGHEDHDEVIGTLGEA-P----D-
----R-IHVIDGA----PAV----EAL----HV--PN---P-D------KVAYLTQTTLS
VDDTRDVIDALR-R----------------KFP----------K------IVGPSRDDIC
YATQNRQAAVKTVAGDVDVLLVIGAANSSNANRLVEVAQTA-GTP-AYLINDLRDIR---
-------EEW--LSG--ARRIGVTAGASTPEVLVAETVESLR-A-----------R-GTV
A-----------------------------------------------------------
------------------------------------------------------------
------------------------------------------------------------
------------------------------------------------------------
------------------------------------------------------------
------------------------------------------------------------
------------------------------------------------------------
------------------------------------------------------------
-VREV-HV----------------------------------------------------
-------VEEDVRF-------------------ALPQE----------------------
------------------------LE-RMARD----------------------------
-------------------------------------------------------RGKEL
PSRGGI-RQSI-------------------------------------------------
------------------------------------------------------------
---------------------------------------
>WP_068652003.1|Proteobacteria-Alphaproteobacteria-Rickettsiales-Anaplasmataceae-Wolbachia-Wolbachia_endosymbiont_of_Trichogramma_pretiosum WP_068652003.1 4-hydroxy-3-methylbut-2-enyl diphosphate reductase [Wolbachia endosymbiont of Trichogramma pretiosum
------------------------------------------------------------
------------------------------------------------------------
--------------ME--------------------------------------------
------------------------------------------------------------
------------------------------------------------------------
------------------------------------------------------------
-IILAEPRGFCAGVKRAVDILAITLKKY-K---NE-RQVYVLNEIVHNKYIVEDFKKQ-G
VVFV--DS------IEDI----------K-D----NRG-ILIFSAHGVSKSIEDEAK-RK
GV----Q-VIDATCPLVSKVHKEAKRYEDSGKELILVGHENHPEVKGIVGRV-S----N-
----P-ISLVQTM----QDV----YNL----QI--KN---P-D------HLSYVTQTTLS
IDDTKEIIATLK-L----------------RFP----------S------ITGPDLKDIC
YATQNRQNAVKKLAKITDVVLIVGSKNSSNSNRLLDLCISR-GKR-AYLIDNYKCMN---
-------KNW--LQG--AEKIGITAGASAPDILVDELVNYLK-I-----------N-MNT
K-----------------------------------------------------------
------------------------------------------------------------
------------------------------------------------------------
------------------------------------------------------------
------------------------------------------------------------
------------------------------------------------------------
------------------------------------------------------------
------------------------------------------------------------
-VSVMPDG----------------------------------------------------
-------FTENVQF-------------------KYTKW----------------------
------------------------------------------------------------
------------------------------------------------------------
------------------------------------------------------------
------------------------------------------------------------
---------------------------------------
>WP_117608210.1|Proteobacteria-Betaproteobacteria-Rhodocyclales-Azonexaceae-Dechloromonas-Dechloromonas_sp._HYN0024 WP_117608210.1 4-hydroxy-3-methylbut-2-enyl diphosphate reductase [Dechloromonas sp. HYN0024]AXS79413.1 4-hydroxy-3-methylbut-2-enyl dipho
------------------------------------------------------------
------------------------------------------------------------
--------------MQ--------------------------------------------
------------------------------------------------------------
------------------------------------------------------------
------------------------------------------------------------
-IILANPRGFCAGVERAISIVERALEKF-G---A---PIYVRHEVVHNKFVCDDLRAK-G
AVFI--EE------LSEV----------P-A----G-S-TVIFSAHGVSKAVRSEAE-ER
GL----K-VFDATCPLVTKVHVEVGKMRTQTREVVMIGHKGHPEVEGTMGQS-N----G-
----G-MYLVETA----DEV----AGL----QV--ID---P-E------NLSFVTQTTLS
VDDASIVIDALR-A----------------RFP----------N------IQGPKKDDIC
YATQNRQDAVKALAEQCDLVIVVGSPNSSNSRRLREVAVGR-GLD-AYLIDGADEID---
-------PAW--LAG--KHKIGVSAGASAPEVLVLRVVERIK-S-----------L-SGA
S-----------------------------------------------------------
------------------------------------------------------------
------------------------------------------------------------
------------------------------------------------------------
------------------------------------------------------------
------------------------------------------------------------
------------------------------------------------------------
------------------------------------------------------------
-VAQL-DG----------------------------------------------------
-------VVEGVSF-------------------PLPKE----------------------
------------------------LA-Q--------------------------------
------------------------------------------------------------
------------------------------------------------------------
------------------------------------------------------------
---------------------------------------
>WP_104637413.1|Proteobacteria-Epsilonproteobacteria-Campylobacterales-Helicobacteraceae-Helicobacter-Helicobacter_felis WP_104637413.1 4-hydroxy-3-methylbut-2-enyl diphosphate reductase [Helicobacter felis]
------------------------------------------------------------
------------------------------------------------------------
--------------MQ--------------------------------------------
------------------------------------------------------------
------------------------------------------------------------
------------------------------------------------------------
-VKMAKNYGFCFGVKRAIEIAQKN-----K-------DSLTLGSLIHNPKEIKRLEQDYN
VRVQ--ED------VNTI----------E-P----H-K-KVIIRTHGIPKNDLSKLK-DK
GA----Q-IIDATCPYVIKPQQIVEKMSAKGYQIVIFGDANHPEVKGVISYS-S----T-
----P-PLVVNSL----EEL----QTQ----K----L---G-K------KIALVSQTTKQ
TPKLLEIASFLI-A----------------RCA----------E------VRI--FNTIC
NATFDNQEAVRELSQEVDIMVIVGGKTSSNTKQLFHIAKEF-CSD-SYLVEDFNDLN---
-------LEW--FSG--KKLCGISAGASTPDWIIEKVRVQIS-Q-----------I----
------------------------------------------------------------
------------------------------------------------------------
------------------------------------------------------------
------------------------------------------------------------
------------------------------------------------------------
------------------------------------------------------------
------------------------------------------------------------
------------------------------------------------------------
------------------------------------------------------------
------------------------------------------------------------
------------------------------------------------------------
------------------------------------------------------------
------------------------------------------------------------
------------------------------------------------------------
---------------------------------------
>WP_141803366.1|Actinobacteria-Actinobacteria-Propionibacteriales-Nocardioidaceae-Nocardioides-Nocardioides_sp._RS_4Y-2-4 WP_141803366.1 4-hydroxy-3-methylbut-2-enyl diphosphate reductase [Nocardioides sp. SLBN-169]TQK82674.1 4-hydroxy-3-methylbut-2-enyl
-----------MSIDL------------------GTPRLI--------------------
------------------------------------------------------------
---------SDDE-KA--------------------------------------------
------------------------------------------------------------
------------------------------------------------------------
------------------------------------------------------------
-VLLAEPRGYCAGVDRAVITVEEALDLY-G---A---PVYVRKEIVHNKHVVDDLRNR-G
AVFV--NE------LDEV----------P-S----G-A-TVVFSAHGVSPAVHADAA-VR
EL----K-TIDATCPLVTKVHLEAKRFAREGYSILLIGHAGHEEVEGTMGEA-P----E-
----A-TTLVEGP----GDV----PGV----EV--AD---P-S------KVVWLSQTTLS
VDETMETVAALR-V----------------KFP----------E------LLDPPSDDIC
YATQNRQQAVKEIGGASDLVIVVGSGNSSNSVRLVEVALEA-GAKAAYRVDDASEID---
-------ESW--LEG--VRSVSVTSGASVPEKLVEGVVGFLK-D-----------R-GFP
D-----------------------------------------------------------
------------------------------------------------------------
------------------------------------------------------------
------------------------------------------------------------
------------------------------------------------------------
------------------------------------------------------------
------------------------------------------------------------
------------------------------------------------------------
-ATAH-KS----------------------------------------------------
-------AEESLIF-------------------ALPTE----------------------
------------------------LR-KDLKA----------------------------
-------------------------------------------------------AAARG
------------------------------------------------------------
------------------------------------------------------------
---------------------------------------
>RKY70504.1|Candidatus_Latescibacteria-root-root-root-root-Candidatus_Latescibacteria_bacterium RKY70504.1 4-hydroxy-3-methylbut-2-enyl diphosphate reductase [Candidatus Latescibacteria bacterium]
------------------------------------------------------------
------------------------------------------------------------
--------------MK--------------------------------------------
------------------------------------------------------------
------------------------------------------------------------
------------------------------------------------------------
-VELVRTAGFCFGVRRAVRMVDEALKRA-D---G---PVYTLGPLIHNPQMVARMEEM-G
VRVI--GP------EDDL----------P-P----G---VVVLRSHGVPPQVEEKVK-AK
GH----K-VLDATCPFVRNAQMYARSLREEGYEVVIVGKRGHEEVEGILGYT-G----G-
----E-AYVVWRP----EEL----VCL----G----R---P-D------RVGVVAQTTTP
FEIFSSVVSELL-K----------------RAK----------H------IKV--YNTIC
DSTSKRQEETASLAERADVMIIVGGRNSANTTRLAELCRGL-GKA-TYHIETADELR---
-------PEW--VEG--ASLVGVSAGASTPDWLIEEVMEKLK-I-----------W-NEG
GK----------------------------------------------------------
------------------------------------------------------------
------------------------------------------------------------
------------------------------------------------------------
------------------------------------------------------------
------------------------------------------------------------
------------------------------------------------------------
------------------------------------------------------------
------------------------------------------------------------
------------------------------------------------------------
------------------------------------------------------------
------------------------------------------------------------
------------------------------------------------------------
------------------------------------------------------------
---------------------------------------
>WP_094045072.1|Firmicutes-Clostridia-Thermoanaerobacterales-Thermoanaerobacterales_Family_III._Incertae_Sedis-Thermoanaerobacterium-Thermoanaerobacterium_thermosaccharolyticum WP_094045072.1 4-hydroxy-3-methylbut-2-enyl diphosphate reductase [Thermoanaer
------------------------------------------------------------
------------------------------------------------------------
--------------MK--------------------------------------------
------------------------------------------------------------
------------------------------------------------------------
------------------------------------------------------------
-ILIADNAGFCFGVKRAVKMAYDQINRD-D---S--RQTYTYGELIHNPQVVKDLEGK-G
IKTI--GG------IDNL----------K-E----N-D-RIIIRTHGIPEKTYKDLK-EK
KI----E-LIDMTCPFVKRVQKIVNGYYKKGYTIVIIGDKNHPEVIGVNGWC-D----N-
----S-AYVIESV----NDV----ELL----P----Y---I-D------KACVVAQTTIT
QKMWEDSLNSLK-L----------------KVN----------E------LVS--FNTIC
DATNKRQSSAEEISKKADVMIVIGGKNSSNTQKLKRICEKY-CKR-TIQVENADEID---
-------LSI--FND--NDIVGITAGASTPDYLIQEVINRIA-I-----------N-RKE
DTNG--------------------------------------------------------
------------------------------------------------------------
------------------------------------------------------------
------------------------------------------------------------
------------------------------------------------------------
------------------------------------------------------------
------------------------------------------------------------
------------------------------------------------------------
------------------------------------------------------------
------------------------------------------------------------
------------------------------------------------------------
------------------------------------------------------------
------------------------------------------------------------
------------------------------------------------------------
---------------------------------------
>WP_025161909.1|Firmicutes-Clostridia-Clostridiales-Peptostreptococcaceae-Paraclostridium-Paraclostridium_bifermentans WP_025161909.1 MULTISPECIES: 4-hydroxy-3-methylbut-2-enyl diphosphate reductase [Paraclostridium]KKY00395.1 4-hydroxy-3-methylbut-2-eny
------------------------------------------------------------
------------------------------------------------------------
--------------ME--------------------------------------------
------------------------------------------------------------
------------------------------------------------------------
------------------------------------------------------------
-VKIAKNAGFCFGVKRAMKMAWDELQKS-E---D---GIYALGPLIHNKQAVLKYEEN-G
LKTI--DE------VREV----------P-T----S-K-SMIIRSHGVGEIVYTESK-EK
GL----N-VIDTTCPFVKKIHEVAKKHYSQGFDIIVIGDAKHPEVIGINGWC-N----N-
----E-AIIIKTL----EDL----ENI----SL--DK---N-K------KYCVVAQTTIN
IDLYNKILEALS-N----------------KLD----------N------VIF--NNTIC
SATKVRQEAAKEISSDVDMMVVVGGKHSSNTQKLVQICQEY--VP-TLAIETVNELN---
-------PED--FKG--FKKVGLTAGASTPDWIIEEVISYIK-A-----------L----
------------------------------------------------------------
------------------------------------------------------------
------------------------------------------------------------
------------------------------------------------------------
------------------------------------------------------------
------------------------------------------------------------
------------------------------------------------------------
------------------------------------------------------------
------------------------------------------------------------
------------------------------------------------------------
------------------------------------------------------------
------------------------------------------------------------
------------------------------------------------------------
------------------------------------------------------------
---------------------------------------
>WP_102952282.1|Proteobacteria-Betaproteobacteria-Neisseriales-Neisseriaceae-root-Neisseriaceae_bacterium_DSM_100970 WP_102952282.1 4-hydroxy-3-methylbut-2-enyl diphosphate reductase [Neisseriaceae bacterium DSM 100970]AUR52996.1 4-hydroxy-3-methylbut-2-
------------------------------------------------------------
------------------------------------------------------------
------------M-KK--------------------------------------------
------------------------------------------------------------
------------------------------------------------------------
------------------------------------------------------------
-IILANPRGFCAGVDRAITIVEKALEKY-G---A---PVYVRHEVVHNKYVVDGLVER-G
AIFI--ED------IKDV----------P-A----G-S-ILIYSAHGVPLSVRDEAQ-SK
NL----TMIFDATCPLVSKVHVEIRNLYRQGYTIIMIGHKGHPEVEGTMGQV-T----D-
----H-IHLIEHE----ADI----DNL----ELP-RD---I-E------KIAVVTQTTLS
VDETKSIIEKLK-K----------------TFP----------N------LKLPKNEDIC
YATQNRQDAVKAMAESCDAVIVIGSKNSSNSNRLKELAENL-GVK-SYLIDFDYEIQ---
-------PEW--LNE--VSSVGVTAGASAPEVLVEGVINRLR-G-----------L-GYS
T-----------------------------------------------------------
------------------------------------------------------------
------------------------------------------------------------
------------------------------------------------------------
------------------------------------------------------------
------------------------------------------------------------
------------------------------------------------------------
------------------------------------------------------------
-TESL-SV----------------------------------------------------
-------VEEHMTF-------------------ALPSE----------------------
------------------------LR-S--------------------------------
------------------------------------------------------------
------------------------------------------------------------
------------------------------------------------------------
---------------------------------------
>AEU35688.1|Acidobacteria-Acidobacteriia-Acidobacteriales-Acidobacteriaceae-Granulicella-Granulicella_mallensis AEU35688.1 4-hydroxy-3-methylbut-2-enyl diphosphate reductase [Granulicella mallensis MP5ACTX8]
-----------MNAATLA-------------PEDINQNVT--------------------
------------------------------------------------------------
---------GSPA-KR--------------------------------------------
------------------------------------------------------------
------------------------------------------------------------
------------------------------------------------------------
-VLLLKPRGFCAGVVRAVDIVKIALDTF-G---A---PIYVRKEIVHNSYVVNDLAGK-G
AIFV--NE------LDEV----------P-A----G-A-RVIYSAHGVSPAVREHAK-ER
GL----K-VIDATCPLVTKVHVEAIKFAKQGYSLVLVGHRDHEEVEGTQGEA-P----T-
----V-TQVVSTV----EEV----AAL----VV--PD---P-N------KVAYLTQTTLS
LDEARYMIEALK-K----------------KFP----------N------IVGPHAQDIC
YATENRQTAVKNVAHGADVVLVVGSRNSSNSNRLVEVSQNL-GTN-SYLIDKAEDIR---
-------AEW--IEN--VSTVAITAGASAPEILVQDVVQYLQ-G-----------K-GYG
S-----------------------------------------------------------
------------------------------------------------------------
------------------------------------------------------------
------------------------------------------------------------
------------------------------------------------------------
------------------------------------------------------------
------------------------------------------------------------
------------------------------------------------------------
-VEEV-EV----------------------------------------------------
-------MPENVRF-------------------GLPPE----------------------
------------------------IV-QAIAS----------------------------
-------------------------------------------------------APPIA
RDVTA-------------------------------------------------------
------------------------------------------------------------
---------------------------------------
>OGD14237.1|Candidatus_Atribacteria-root-root-root-root-Candidatus_Atribacteria_bacterium_RBG_19FT_COMBO_35_14 OGD14237.1 4-hydroxy-3-methylbut-2-enyl diphosphate reductase [Candidatus Atribacteria bacterium RBG_19FT_COMBO_35_14]
------------------------------------------------------------
------------------------------------------------------------
--------------MK--------------------------------------------
------------------------------------------------------------
------------------------------------------------------------
------------------------------------------------------------
-IILSKRMGFCFGVKKSVKLAKNALKAR-K---N---NLYMLGSIINNPQVIEYFIKK-G
VKIA--DT------LDEV----------P-E----E-G-TVITRAHGISPTMLKKAY-QK
KL----S-VVDTTCPYVRKVQKIARYLYEKNYFIVVYGDKKHPEVLSLLDTI-Q----N-
----N-ALVINSI----PDV----EKI----T----T---K-K------KIGFISQTTKN
IYDFFKLSSALL-N----------------RAE----------E------LRI--FNTIC
KSTTERQKSVLELAKEVDVMLVIGGKESANTTRLAEIGKNQ-GVK-TYHIETKNQLK---
-------YKW--FYP--EGKVGIVSGTSTPDWITNEIIDKLK-E-----------W-YG-
------------------------------------------------------------
------------------------------------------------------------
------------------------------------------------------------
------------------------------------------------------------
------------------------------------------------------------
------------------------------------------------------------
------------------------------------------------------------
------------------------------------------------------------
------------------------------------------------------------
------------------------------------------------------------
------------------------------------------------------------
------------------------------------------------------------
------------------------------------------------------------
------------------------------------------------------------
---------------------------------------
>SEH12670.1|Actinobacteria-Thermoleophilia-Thermoleophilales-Thermoleophilaceae-Thermoleophilum-Thermoleophilum_album SEH12670.1 4-hydroxy-3-methylbut-2-enyl diphosphate reductase [Thermoleophilum album]
------------------------------------------------------------
------------------------------------------------------------
----------MRP-ER--------------------------------------------
------------------------------------------------------------
------------------------------------------------------------
------------------------------------------------------------
-VLLASPRGYCAGVDRAVETVERALELY-G---P---PVYVRKEIVHNKHVVETLRKR-G
AVFV--DD------ENEV----------P-E----G-E-VVVFSAHGVAPSVQENAR-RR
RL----R-TIDATCPLVTKVHVEARKFAAEGYTIVLIGHEGHEEVEGTMGEA-P----D-
----H-IVLVETE----EDV----DAL----EV--ED---P-E------RVAYLTQTTLS
VDETKRIIQRLR-E----------------RFP----------N------VVGPKSDDIC
YATTNRQMAVRELARQCDLVLVIGSRNSSNSNRLVEVARAH-GAE-AHLIDNESQVR---
-------EEW--LEG--KRVVGITSGASAPEELVQRLVAWFR-A-----------R-GVD
Q-----------------------------------------------------------
------------------------------------------------------------
------------------------------------------------------------
------------------------------------------------------------
------------------------------------------------------------
------------------------------------------------------------
------------------------------------------------------------
------------------------------------------------------------
-VEEL-RT----------------------------------------------------
-------VEENVRF-------------------MLPRE----------------------
------------------------IR-KALAE----------------------------
-------------------------------------------------------RELPL
APTS--------------------------------------------------------
------------------------------------------------------------
---------------------------------------
>WP_118662714.1|Firmicutes-Clostridia-Clostridiales-Clostridiaceae-Clostridium-Clostridium_sp._OM05-9 WP_118662714.1 bifunctional 4-hydroxy-3-methylbut-2-enyl diphosphate reductase/30S ribosomal protein S1 [Clostridium sp. OM05-9]RHV12798.1 bifunctional 
------------------------------------------------------------
------------------------------------------------------------
--------------ME--------------------------------------------
------------------------------------------------------------
------------------------------------------------------------
------------------------------------------------------------
-IILAKSAGFCFGVQRAVDTAYKEAGKQ---------HVYTYGPIIHNEEVIEDLRKK-G
VLVI--ED------LAELDQQ-------E-D----E---TVIIRSHGVSKDVMEQLE-TR
HV----N-VVDATCPFVKKIHTIVQDESQKGNRIIIVGNKDHPEVEGIIGWC-E----T-
----K-SYTVQSV----SEA----DNL----VK--NI---ENEPDFEHINFSLVSQTTFN
KNKFKDIVDIIR-K----------------KLY----------N------VVV--HETIC
NATAVRQMEARDIAKTVDAMIIIGGRNSSNTQKLYDISKQE-CEN-TYYIQTLVDLD---
-------LTT--FES--VSRVGITAGASTPNYIIKEVHSSMA-E-----------L-SFE
QMLENDES----------------------------------------------------
--------------------------------KASIRQGEIIDG--TIIGVKPD-EIVVD
-IKY-KSDG-----IITRNEYT-NTPN-VDLTELVKVGD---------------------
--PITVKVIKTNDG-EGQVALSYKRVAAEKVNEKLEEAFNNGDILTGKVVQVVNGGLNVL
-Y--EETRIFIPASLVS-DLYEKNLDKYLDQDIEFQLTEFNPKKR---RIIGNRKK---L
IVERKAAAAKELFEKIEVGMTVEGTVKNVTDFGAFIDLGGA----DGLLHISEMSWGRVE
SPKKMFKVGDTV------KAFIKDINGD--------------KIALSLK-----------
---FDETNP-WLNAEEKYAVGTVVTGKVARMTDF----------GAF-VELE-PGVDALL
HVSQI-SY----------------------------------------------------
-----DHVAK-------------------------PEDV----------YKIGDEIEAKV
VD-----------FKPEEKKIS--LSVKALLPVP--------------------------
-------------------------------------------------------EETEE
VVEAPVEE----------------------------------------------------
------------------------------------------------------------
---------------------------------------
>WP_052571395.1|Elusimicrobia-Endomicrobia-Endomicrobiales-Endomicrobiaceae-Endomicrobium-Endomicrobium_proavitum WP_052571395.1 4-hydroxy-3-methylbut-2-enyl diphosphate reductase [Endomicrobium proavitum]AKL98655.1 4-hydroxy-3-methylbut-2-enyl diphospha
------------------------------------------------------------
------------------------------------------------------------
------------M-KK--------------------------------------------
------------------------------------------------------------
------------------------------------------------------------
------------------------------------------------------------
-IKIADKSGFCFGVKRAIDLAEGTLGAN-K-------KVYTLGPIIHNPQEVKRLEQE-G
IKTL--DN------PQKI----------K-S----G---IIVLRTHGIPLQLHEKLQNKK
NI----K-IIDATCPFVKRAQDIVKDLSAKNETVVIVGEKLHPEVAALVSYG-A----G-
----K-SFVVENP----KEA----KNL----KI--DK---N-V------KINVVSQTTQT
PENFNSVVKELK-K----------------HF-----------T------VKV--FNTIC
KATLDRQQSAERLAKKTDLMIVVGGKNSGNTARLTQICSDF--TK-TRHIETVGDIK---
-------KDW--FKN--ADKIGVTAGASTPGWIIKQVKEEIE-KQ----------L-K--
------------------------------------------------------------
------------------------------------------------------------
------------------------------------------------------------
------------------------------------------------------------
-V----------------------------------------------------------
------------------------------------------------------------
------------------------------------------------------------
------------------------------------------------------------
------------------------------------------------------------
----CKKSGR--------------------------------------------------
------------------------------------------------------------
------------------------------------------------------------
------------------------------------------------------------
------------------------------------------------------------
---------------------------------------
>DAA93186.1|Candidatus_Melainabacteria-root-Candidatus_Gastranaerophilales-root-root-Candidatus_Gastranaerophilales_bacterium_HUM_12 DAA93186.1 TPA: 4-hydroxy-3-methylbut-2-enyl diphosphate reductase [Candidatus Gastranaerophilales bacterium HUM_6]DAA935
-----------MFSCCNC----------------------------ITAEFF--------
-------------------LR---------------------------------------
--VHLKEDNLTLP-KE--------------------------------------------
------------------------------------------------------------
------------------------------------------------------------
------------------------------------------------------------
-ITLAKFAGFCYGVKRAVETVKKLKNDYPN---R---NICVLGELIHNTQVIDELNAM-G
IKSL--KE------LPQK----------G-D----G---ICVVRSHGESPEVFEQIK-NV
GF----E-VYDLTCPDVKKVQQKAIELAKDGYYLVIVGKATHPEVIAIEANA-KQFG-E-
----N-VLVATEV----EEL----KPYEL--EL--KS---A-K------KIGVVVQTTQM
LSTLNKIVEYLT-P----------------LTK----------E------LLI--ANTIC
KSTSMRQSEAKELAKSSDLMIVVGSKKSANTTHLAEILKNI--TP-TIHIETEKELDN--
------HKDL--IEK--AQKISITAGASTPDSVIDKVINKIK------------CY----
------------------------------------------------------------
------------------------------------------------------------
------------------------------------------------------------
------------------------------------------------------------
------------------------------------------------------------
------------------------------------------------------------
------------------------------------------------------------
------------------------------------------------------------
------------------------------------------------------------
------------------------------------------------------------
------------------------------------------------------------
------------------------------------------------------------
------------------------------------------------------------
------------------------------------------------------------
---------------------------------------
>WP_012544912.1|Nitrospirae-Nitrospira-Nitrospirales-Nitrospiraceae-Thermodesulfovibrio-root WP_012544912.1 MULTISPECIES: 4-hydroxy-3-methylbut-2-enyl diphosphate reductase [Thermodesulfovibrio]YP_002249560.1 4-hydroxy-3-methylbut-2-enyl diphosphate redu
------------------------------------------------------------
------------------------------------------------------------
------------MQKN--------------------------------------------
------------------------------------------------------------
------------------------------------------------------------
------------------------------------------------------------
-IVLAEGAGFCFGVKRAIDIAFDVAQKH-K---D---GVFTLGPIIHNPQVVERLKDL-G
VYPV--DE------ISQK----------T-I----K---TLIIRAHGIPKEKFNELK-QL
DC----E-IIDATCPFVKKAQNLAEKLASEGYQVLIIGDREHPEVKGIFSYA-G----E-
----K-AIVINHADNELKES----KKI----PI---L---N-K------KIGIIQQTTQP
MSKVKEIMNKII-N-SLN------------EFE----------E------IRI--FNTLC
NFTSRRLEATEKVAKEVDVMIVVGGKNSANTTQLANLCRKI-GVK-TYHIEDAQEID---
-------KKW--VNS--AKKIGVTAGASTPQWIIDEVIDKIK-K-----------F-TN-
------------------------------------------------------------
------------------------------------------------------------
------------------------------------------------------------
------------------------------------------------------------
------------------------------------------------------------
------------------------------------------------------------
------------------------------------------------------------
------------------------------------------------------------
------------------------------------------------------------
------------------------------------------------------------
------------------------------------------------------------
------------------------------------------------------------
------------------------------------------------------------
------------------------------------------------------------
---------------------------------------
>OHB54708.1|Planctomycetes-root-root-root-root-Planctomycetes_bacterium_GWF2_50_10 OHB54708.1 4-hydroxy-3-methylbut-2-enyl diphosphate reductase [Planctomycetes bacterium GWF2_50_10]
------------------------------------------------------------
------------------------------------------------------------
--------------MK--------------------------------------------
------------------------------------------------------------
------------------------------------------------------------
------------------------------------------------------------
-VLVAEKCGFCLGVKNAIKMAQEFLKER-H-------EVHSLGPVIHNEDVVAQLARD-G
LKTV--DK------VEDV----------A-G----G---TVLIRSHGASLEQIEKIK-QK
GL----E-IADATCVLVKRVQKLAKQLSEGGYKVVIIGDKNHPEVQGVMGYA-P----D-
------IYVVADE----ADI----AKL----P----R---E-C------KLGVICQTTQS
PEHFGEMVGKIA-KR---------------GFS----------E------LKV--VNTLC
REAMLRQESAVELCKRVDVMFVLGGLHSANTRKLAEMCKKY-NKN-TFHLQNWAELD---
-------KTI--LSG--KEVAGVTAGASTPDEVIQEFVSNLE-K-----------V----
------------------------------------------------------------
------------------------------------------------------------
------------------------------------------------------------
------------------------------------------------------------
------------------------------------------------------------
------------------------------------------------------------
------------------------------------------------------------
------------------------------------------------------------
------------------------------------------------------------
------------------------------------------------------------
------------------------------------------------------------
------------------------------------------------------------
------------------------------------------------------------
------------------------------------------------------------
---------------------------------------
>RCL81731.1|Proteobacteria-Alphaproteobacteria-root-root-root-Alphaproteobacteria_bacterium RCL81731.1 4-hydroxy-3-methylbut-2-enyl diphosphate reductase [Alphaproteobacteria bacterium]
------------------------------------------------------------
------------------------------------------------------------
------------M-KR--------------------------------------------
------------------------------------------------------------
------------------------------------------------------------
------------------------------------------------------------
-IILAQPRGFCAGVQRAVDIVEKSIDKF-G---S---PVFVRHEIVHNKHVVDSLTKK-G
AIFV--DE------ISDI----------P-E----N-S-HTIFSAHGVSDKVENDAK-IK
SL----S-IVDATCPLVKKVHIEALKYYEQGYKVILVGHKGHPEVEGTAGRV-P----G-
----G-VKVIETV----DHV----SKL----KF--SN---K-D------RLAYVTQTTLS
VDDTKQIIDALK-V----------------KYP----------S------IKGPDTRDIC
YATQNRQKAVRDLAKFCDVVLVLGNKNSSNSVRLAEISSLT-GIP-TYRISDHTELN---
-------IEL--IKN--YNIIGITAGASTPEILVTDLIKYLK-G-------------GFE
N-----------------------------------------------------------
------------------------------------------------------------
------------------------------------------------------------
------------------------------------------------------------
------------------------------------------------------------
------------------------------------------------------------
------------------------------------------------------------
----------------------------------------------------------HI
DVEIL-DG----------------------------------------------------
-------EEEKVSF-------------------KLPEI----------------------
------------------------VR----------------------------------
------------------------------------------------------------
------------------------------------------------------------
------------------------------------------------------------
---------------------------------------
>PIP36158.1|Proteobacteria-Deltaproteobacteria-Desulfobacterales-root-root-Desulfobacterales_bacterium_CG07_land_8_20_14_0_80_52_14 PIP36158.1 4-hydroxy-3-methylbut-2-enyl diphosphate reductase [Desulfobacterales bacterium CG23_combo_of_CG06-09_8_20_14_al
------------------------------------------------------------
------------------------------------------------------------
--------------MK--------------------------------------------
------------------------------------------------------------
------------------------------------------------------------
------------------------------------------------------------
-IIVAKTAGFCMGVRRAVELVLDLPKKY-P---E---PICTYGPLIHNPQVIALLEEK-G
IYAL--KE------IPEK----------G-S----G---TILIRAHGVPPEVKKRLQ-ES
GM----V-VVDATCPRVIKVQTIIRKYVGQGYACIIIGDRDHPEVIGLLGYA-G----N-
----S-GHAAANI----EDL----ARL----P----G---F-E------KAIVVAQTTQN
TVLFEQVRQWVN-R----------------HFP----------H------YKV--FNTIC
DSTEKRQAEISRLAETVDAVVVVGGKSSGNTQRLLEIARGK-GKP-AFHVETEAELD---
-------ES---LAK--AQRVGITAGASTPNWVLRRVYRELQ-A-----------L-PFR
KRKGWKSRWFTLERTLLLT-----------------------------------------
-------------------------------------------------------STYLA
-LGA----G-----ATCYAGAMLQGIPDYFPHILITILY---------------------
--VQSMHILNNL--------IGR-KADRYNEPDRAFFYDDHKALLSKLAVLVGGAGLVAA
-YT-LGMIPFFVLLSMS----------VTGLSYNVNLLPGWIGKG---------------
------------------------------KYRRIRDIPGS----KTVL--IALAWGIVT
SVFPALTTLKTF------------------------------------------------
----------------------TAGNAMAFFWAS----------GLVFIR------TAFF
DILDM-QG--D-------------------------------------------------
-----RIVGR-------------------------ETLP----------ILLGEKRTLNV
LKVMLIAIMGIL-AGAAALGAVTSLGYLLLLPV---------------------------
------------------------------------------------------------
-----------------------------FSLLIVVMTHEKGHMLPGIRLEFLVDTHFIM
GGVLAL------------------------------------IWALGKG-----------
---------------------------------------
>PMP61280.1|Aquificae-Aquificae-Aquificales-Hydrogenothermaceae-Sulfurihydrogenibium-Sulfurihydrogenibium_sp. PMP61280.1 4-hydroxy-3-methylbut-2-enyl diphosphate reductase [Sulfurihydrogenibium sp.]PMP77231.1 4-hydroxy-3-methylbut-2-enyl diphosphate redu
------------------------------------------------------------
------------------------------------------------------------
------------M-VN--------------------------------------------
------------------------------------------------------------
------------------------------------------------------------
------------------------------------------------------------
-IKVAQTAGFCFGVRIAVDMAKKAGEQL-G-------HAYTNGPIIHNKQVVSYLENL-G
VKEL--KD------YSEL----------K-P----G-E-TVIIRSHGVPPETERKLR-SM
NV----N-VLDATCPFVKKVHDKVRQLVEEGYFVVIIGEEGHPEVIGTLGHL-KEVN-G-
----Q-GVVVENF----EDL---VKKV----P----K---R-N------KIGVVAQTTQS
EDFFREAVGYLA-E----------------NTE----------E------LKV--FNTIC
DATSVRQEEVKKLAPTVDVMIIIGGKHSGNTQRLYQISKAL-NPN-TYHIETAQELQ---
-------ESW--FEG--KENIGVSAGASTPDWIINEVVEKIK-E-----------I-KGV
KHE---------------------------------------------------------
------------------------------------------------------------
------------------------------------------------------------
------------------------------------------------------------
------------------------------------------------------------
------------------------------------------------------------
------------------------------------------------------------
------------------------------------------------------------
------------------------------------------------------------
------------------------------------------------------------
------------------------------------------------------------
------------------------------------------------------------
------------------------------------------------------------
------------------------------------------------------------
---------------------------------------
>WP_014449921.1|Nitrospirae-Nitrospira-Nitrospirales-Nitrospiraceae-Leptospirillum-Leptospirillum_ferrooxidans WP_014449921.1 4-hydroxy-3-methylbut-2-enyl diphosphate reductase [Leptospirillum ferrooxidans]BAM07437.1 4-hydroxy-3-methylbut-2-enyl-diphosph
------------------------------------------------------------
------------------------------------------------------------
--------------MD--------------------------------------------
------------------------------------------------------------
------------------------------------------------------------
------------------------------------------------------------
-IFLPEYAGVCVGVKLAIKLANKSAEES-V---G---PVFILHEIVHNTHVVKDLANR-G
VQSV--DA------VSEV----------D-R----G---TLIISAHGVAPDVIKEAR-DK
NL----E-VVDTTCPLVSKIHRIVRNLADKNYTILLLGEESHDEVMGVQGWA-K----E-
----H-IHIFHKP----EEI----DRL----PV---V---S-G------PVALVSQTTQS
IKYFDEILALLT-V----------------KYP----------Q------LEV--HNTIC
DATEKRQTSALEIAGDMDVMITVGSTTSANSRRLQEVSAGL-CPK-SYLVDSAKDIN---
-------PEW--FNG--SERVGVTAGASTPDWLIEGVIERLG-E-----------I-SSE
RGYAVT------------------------------------------------------
------------------------------------------------------------
------------------------------------------------------------
--------------------VNRSESAEEE------------------------------
------------------------------------------------------------
------------------------------------------------------------
------------------------------------------------------------
-----------------------------------------------FISTH--------
------------------------------------------------------------
------------------------------------------------------------
------------------------------------------------------------
------------------------------------------------------------
------------------------------------------------------------
------------------------------------------------------------
---------------------------------------
>PKN74605.1|Candidatus_Cloacimonetes-root-root-root-root-Candidatus_Cloacimonetes_bacterium_HGW-Cloacimonetes-2 PKN74605.1 cytidylate kinase [Candidatus Cloacimonetes bacterium HGW-Cloacimonetes-2]
------------------------------------------------------------
------------------------------------------------------------
--------------MKRIIIAIDGPAASGKSSTARRLAQRLGYIYLDTGAMYRACALEAR
KKAIALEDIPAISAMMDTLDITIAQSPHGNILMLHGKDITDAIRSEEVSNLASAISAIPI
VREKMVSLQRKLGRDKAVVLDGRDIGTVVFPQAELKIFMIADVEERAKRRYRELQDKGVI
ASYDKVLKELQERDFNDSNRSIAPLKPAADSISIDTSHMGLEEQVELLYKLALQRIRSVA
PLMLAQHSGFCFGVRRAIKLALDAAMQS-P---D--KPVYTLGEIIHNPQFVKELEEQ-N
IHVA--KN------ASEI----------I-D----S---IVIIRSHGIAKNEEQLLI-EG
GN----T-IIDATCPYVKRTHELVQEMCEQGYPVVILGDSHHPELIGMVSYG-N----Q-
----E-TTVVAAG----EEP----NII---------G---K-Q------KLAVISQTTQK
LENLQALVDKLL-P----------------ECK----------E------LRI--FNTIC
IATSKRQDATETLAETSDLMIVIGGHNSSNTKMLHSICSKH--TS-CMHIETEAELD---
-------QNM--IST--ATPIGITAGASTPDEMIIRVYNKIK-Q-----------I-KGE
SDLATS------------------------------------------------------
------------------------------------------------------------
------------------------------------------------------------
------------------------------------------------------------
-I----------------------------------------------------------
-----------------------------------RDIPTF-------------------
------------------------------------------------------------
------------------------------------------------------------
------------------------------------------------------------
------------------------------------------------------------
------------------------------------------------------------
-------------------------------------------------------KEESC
------------------------------------------------------------
------------------------------------------------------------
---------------------------------------
>EES53662.1|Nitrospirae-Nitrospira-Nitrospirales-Nitrospiraceae-Leptospirillum-Leptospirillum_ferrodiazotrophum EES53662.1 4-hydroxy-3-methylbut-2-enyl diphosphate reductase [Leptospirillum ferrodiazotrophum]
------------------------------------------------------------
------------------------------------------------------------
--------------ME--------------------------------------------
------------------------------------------------------------
------------------------------------------------------------
------------------------------------------------------------
-IFLTEYAGVCVGVKRAIKMAHKTAEEA-H---G---PIFVLHEIVHNTHVVNDLANR-G
VHSV--DD------VAEV----------S-E----G---TLIISAHGVAPSVIADAK-SR
QL----D-VVDTTCPLVSKIHRIVKALADKNYTILLLGEKSHDEVMGVQGHA-K----D-
----H-IHIFHRK----EEI----PGL----PM---T---D-G------PVALVSQTTQS
IKYFDEILALLV-E----------------RYP----------Q------LEV--HNTIC
DATEKRQTSALAIAGNMDVMITVGSMSSANSRRLQEVAGGL-CPA-SYLVDKATDVQ---
-------AEW--FTG--QERVGVTAGASTPDYLIEGVIDRLM-E-----------I-SRE
RGMEPT------------------------------------------------------
------------------------------------------------------------
------------------------------------------------------------
--------------------VVRSESSEEE------------------------------
------------------------------------------------------------
------------------------------------------------------------
------------------------------------------------------------
-----------------------------------------------FIEVH--------
------------------------------------------------------------
------------------------------------------------------------
------------------------------------------------------------
------------------------------------------------------------
------------------------------------------------------------
------------------------------------------------------------
---------------------------------------
>WP_081800695.1|Proteobacteria-Alphaproteobacteria-Rhodospirillales-Rhodospirillaceae-Dongia-Dongia_sp._URHE0060 WP_081800695.1 4-hydroxy-3-methylbut-2-enyl diphosphate reductase [Dongia sp. URHE0060]
------------------------------------------------------------
------------------------------------------------------------
--------------MR--------------------------------------------
------------------------------------------------------------
------------------------------------------------------------
------------------------------------------------------------
-VVLAQPRGFCAGVERAIEIVERAIEKF-G---P---PVYVRHEIVHNRHVVESLRAK-G
AIFV--EE------LDEI----------P-E----G-K-IAIFSAHGVSRAVEGAAR-ER
GL----M-VVDATCPLVSKVHTEGRRYASQGREVILIGHAGHPEVEGTMGQV-P----G-
----G-VHLISTP----EDV----ATL----NV--AN---P-Q------QLAFVTQTTLS
VDDTKDVIDALR-A----------------RYP----------A------IVGPDTKDIC
YATQNRQKAVRELAQEVDLILVIGAPNSSNSNRLKEIAEEL-GVP-SYLIEDADQLK---
-------PEW--LSD--AKAIGVTAGASAPDTLVQNVVERLR-Q-----------L-HGV
E-----------------------------------------------------------
------------------------------------------------------------
------------------------------------------------------------
------------------------------------------------------------
------------------------------------------------------------
------------------------------------------------------------
------------------------------------------------------------
------------------------------------------------------------
-LEMM-NG----------------------------------------------------
-------VAENVRF-------------------RLPPE----------------------
------------------------LT-PESQG----------------------------
-------------------------------------------------------EEELH
VGAAQ-------------------------------------------------------
------------------------------------------------------------
---------------------------------------
>OGR82118.1|Elusimicrobia-root-root-root-root-Elusimicrobia_bacterium_RIFCSPLOWO2_01_FULL_54_10 OGR82118.1 4-hydroxy-3-methylbut-2-enyl diphosphate reductase [Elusimicrobia bacterium RIFCSPLOWO2_01_FULL_54_10]
-----------MTPTSA-------------------------------------------
------------------------------------------------------------
---------LSVP-KR--------------------------------------------
------------------------------------------------------------
------------------------------------------------------------
------------------------------------------------------------
-LILAKPRGFCAGVERAIEIVEIALKIY-P---P---PVYVYHEIVHNTHVVKDLGSR-G
AIFV--NS------VSET----------P-D----G-S-VLVFSAHGVSPAIREEAK-LK
NL----K-LIDATCPLVTKVHMEAILFAKQGNTIILVGHEGHDEVVGTMGEA-P----E-
----R-IVLVDTP----EDV----EKL----QV--EN---P-D------KVAVITQTTLS
LDDTKDTIAAIK-K----------------KFP----------K------VIFPPKEDIC
YATTNRQIAVKDLAKKADLVLVIGSENSSNSKRLQEVSKDM-GVR-AHLIDDVTKIR---
-------QEW--FQG--VETVAITAGASAPEHLVQEVLEYFR-K-----------L-GVS
E-----------------------------------------------------------
------------------------------------------------------------
------------------------------------------------------------
------------------------------------------------------------
------------------------------------------------------------
------------------------------------------------------------
------------------------------------------------------------
------------------------------------------------------------
-VKEV-EV----------------------------------------------------
-------ISEAVKF-------------------GLPPE----------------------
------------------------LT-KELSQ----------------------------
-------------------------------------------------------AAR--
------------------------------------------------------------
------------------------------------------------------------
---------------------------------------
>WP_044182864.1|Planctomycetes-Planctomycetia-Pirellulales-Pirellulaceae-Pirellula-Pirellula_staleyi WP_044182864.1 4-hydroxy-3-methylbut-2-enyl diphosphate reductase [Pirellula staleyi]
------------------------------------------------------------
------------------------------------------------------------
--------------MK--------------------------------------------
------------------------------------------------------------
------------------------------------------------------------
------------------------------------------------------------
-IILAAPRGFCAGVNMAIESLDLTIKAF-G---K---PVYVYHEIVHNKYVVDTFKSK-G
AVFV--DH------LEEV----------P-E----G-S-TLLFSAHGVSPAIRKLAR-DR
KL----T-AIDATCPLVTKVHLEAIKFAKEGYTIVLIGHEGHDEVIGTMGEA-P----E-
----A-IVLVESQ----AEI----DAL----PF--DD---T-T------KLAYLTQTTLS
VDDANRIIRGLK-A----------------RFP----------Q------IVGPPKEDIC
YATQNRQEAVHLLAEEADIVLVLGSQNSSNSQRLKEIAKEH-GKP-AYLIDGAQDIH---
-------GEW--FSD--AQTVLITAGASAPESVVQEVVEYLR-D-----------R-FGA
A-----------------------------------------------------------
------------------------------------------------------------
------------------------------------------------------------
------------------------------------------------------------
------------------------------------------------------------
------------------------------------------------------------
------------------------------------------------------------
------------------------------------------------------------
-VESR-SI----------------------------------------------------
-------RSEDVHF-------------------PLPRE----------------------
------------------------LR-NLTIS----------------------------
-------------------------------------------------------AK---
------------------------------------------------------------
------------------------------------------------------------
---------------------------------------
>SPD73497.1|Proteobacteria-Deltaproteobacteria-Desulfobacterales-Desulfobacteraceae-Desulfobacterium-uncultured_Desulfobacterium_sp. SPD73497.1 4-hydroxy-3-methylbut-2-enyl diphosphate reductase [uncultured Desulfobacterium sp.]
------------------------------------------------------------
------------------------------------------------------------
--------------MK--------------------------------------------
------------------------------------------------------------
------------------------------------------------------------
------------------------------------------------------------
-VKLAKTAGFCMGVRRAMELVLTEVNKK-K---G---PLFTFGPLIHNNQVLDLLESK-G
VKPI--DD------LTGI----------D-K----G---AIAIRAHGISPKKRQEIK-ET
GL----K-VIDATCPKVAKVQALLRYHTKKGSTAVIVGNRGHAEVVGLLGYC-K----T-
----P-AYVIETV----EDV----NSL----P----D---L-E------RVVVVAQTTQN
VKNFSKVAKAIK-V----------------RFP----------Y------AQV--LNTIC
NATSNRQKEVRSFAGQVDATVVVGGFHSGNTCRLVQVSRES-NTP-TFHVETEKDLD---
-------RKM--LSG--MKVIGVTAGASTPNWMIKKVVSEIE-G-----------I-RGK
TEGAFYHWLKRLFKSLLAN-----------------------------------------
-------------------------------------------------------KIGVS
-FGA----F-----CLSYATAILIERPTDMIFPSLAFLY---------------------
--IYAMHVLNRF--------LDR-GASAYNDPERAFFLKKHRPFLIVSGIVAVASSVVIS
-FI-IGLKTFLALCGLS----------LIGLAYSLPLVPERIRHR---------------
-----------------------------YSYYKIKDIPGS----RSLS--ESLAWVAIV
AVIPILESDHIA------WPAVF-------------------------------------
---------------------------VSAMTVF----------TMSYVR------STLF
DIFDV-QG--D-------------------------------------------------
-----LIVGI-------------------------ETLP----------ISIGTRKTLII
LKTVLVVDSLFL-LASPLLGLVGRFSFILLIPV---------------------------
------------------------------------------------------------
-----------------------------VTLSFCLVAYERRWIYPGSALEAMVEGNFVL
AGLLAL------------------------------------IWQGL-------------
---------------------------------------
>TNF86291.1|Proteobacteria-Gammaproteobacteria-root-root-root-Gammaproteobacteria_bacterium TNF86291.1 4-hydroxy-3-methylbut-2-enyl diphosphate reductase [Gammaproteobacteria bacterium]
------------------------------------------------------------
------------------------------------------------------------
--------------ME--------------------------------------------
------------------------------------------------------------
------------------------------------------------------------
------------------------------------------------------------
-ILLANPRGFCAGVDRAIEIVERAIHLF-G---A---PIYVRHEVVHNRYVVDDLRQK-G
AIFV--DE------LDQI----------P-D----D-S-YVIFSAHGVSRSVQREAE-RR
KL----K-VFDATCPLVTKVHMEVSRYSRKGIETILIGHRGHPEVEGTMGQY-D----R-
-SSGGEIYLVESA----EDV----HRL----KV--GN---P-R------ELRFVTQTTLS
KDDTAVVIDALY-R----------------TFP----------D------IQGPKKDDIC
YATQNRQDAVKQLAEQCDLILVVGSRNSSNSNRLREIAENR-GIE-GYLIDSEADIK---
-------PQW--LHG--KTRIGVTAGASAPELLVQNVVEYLQ-Q-----------N-GAD
G-----------------------------------------------------------
------------------------------------------------------------
------------------------------------------------------------
------------------------------------------------------------
------------------------------------------------------------
------------------------------------------------------------
------------------------------------------------------------
------------------------------------------------------------
-ASSL--G----------------------------------------------------
-------FTEDVIF-------------------SLPKP----------------------
------------------------LR-RAAP-----------------------------
------------------------------------------------------------
------------------------------------------------------------
------------------------------------------------------------
---------------------------------------
>WP_013326723.1|Proteobacteria-Epsilonproteobacteria-Campylobacterales-Thiovulaceae-Sulfurimonas-Sulfurimonas_autotrophica WP_013326723.1 4-hydroxy-3-methylbut-2-enyl diphosphate reductase [Sulfurimonas autotrophica]ADN08967.1 hydroxymethylbutenyl pyroph
------------------------------------------------------------
------------------------------------------------------------
--------------MK--------------------------------------------
------------------------------------------------------------
------------------------------------------------------------
------------------------------------------------------------
-IELAENYGFCFGVKRAIKIAEEN-----T-------NAATYGPLIHNSKEIARLDNDFK
VSLI--ED------FKAF----------Q-P----G-D-KAIVRTHGIVKEELEDLE-QS
GV----E-VVDATCPFVTKPQEIAQEMSEEGYDVVIFGDEAHPEIKGVKSYA-T----Y-
----G-ARVVTSV----EEL----ENV----K----L---H-E------RIALIAQTTRK
VEEYMQIANYLI-P----------------RHK----------E------VRV--FNTIC
NATFENQDAVRKLSKKADIIIVIGGKNSSNTKQLFSIAKEN-CPN-SHHIEDENELE---
-------SEW--FRD--KKHCGVTAGASTPDWIIQNVINSIE-K-----------S-IN-
------------------------------------------------------------
------------------------------------------------------------
------------------------------------------------------------
------------------------------------------------------------
------------------------------------------------------------
------------------------------------------------------------
------------------------------------------------------------
------------------------------------------------------------
------------------------------------------------------------
------------------------------------------------------------
------------------------------------------------------------
------------------------------------------------------------
------------------------------------------------------------
------------------------------------------------------------
---------------------------------------
>PIU83662.1|Elusimicrobia-root-root-root-root-Elusimicrobia_bacterium_CG06_land_8_20_14_3_00_38_11 PIU83662.1 4-hydroxy-3-methylbut-2-enyl diphosphate reductase [Elusimicrobia bacterium CG06_land_8_20_14_3_00_38_11]
------------------------------------------------------------
------------------------------------------------------------
--------------MK--------------------------------------------
------------------------------------------------------------
------------------------------------------------------------
------------------------------------------------------------
-ILIAKNSGFCFGVRRAVNIALGVSKKS-G-------SVYTIGPIIHNPQVVGELENK-G
VKVV--QK------LSDI----------K-T----G---SIIIRAHGVPKNIFDEAK-AK
GI----K-ILDATCPFVTRSKNYAEKLAKEGYKIIIIGNPEHPEIKYIFSYL-P----K-
----N-TVILNTN----EDI----KKL----K----F---F-P------KIGIITQTTQS
PENFIKIASGLL-S----------------YSN----------E------FKI--FNTIC
PDAINRQKEAMKMAKKCDVVVIIGGKNSANTKRLASISKKI-QKK-TYHIETARDLK---
-------NKW--LKD--VEYVGIVAGASTPDWIIKEVIRKIK-K-----------E-DRE
AVWKK-------------------------------------------------------
------------------------------------------------------------
------------------------------------------------------------
------------------------------------------------------------
------------------------------------------------------------
------------------------------------------------------------
------------------------------------------------------------
------------------------------------------------------------
------------------------------------------------------------
------------------------------------------------------------
------------------------------------------------------------
------------------------------------------------------------
------------------------------------------------------------
------------------------------------------------------------
---------------------------------------
>WP_104760515.1|Proteobacteria-Epsilonproteobacteria-Campylobacterales-Helicobacteraceae-Helicobacter-Helicobacter_cetorum WP_104760515.1 4-hydroxy-3-methylbut-2-enyl diphosphate reductase [Helicobacter cetorum]
------------------------------------------------------------
------------------------------------------------------------
--------------ME--------------------------------------------
------------------------------------------------------------
------------------------------------------------------------
------------------------------------------------------------
-IRMAKDYGFCFGVKRAIQIAEKN-----E-------NSLIFGSLIHNAKEINRLEKNFN
VKIE--ED------PKKI----------S-K----D-K-SVIIRTHGIPKQDLEYLK-NK
GI----K-ITDATCPYVIKPQQIVESMSKEGYQIVLFGDINHPEVKGVVSYS-T----S-
----E-TLTINSL----EEL----QEK----K----L---Q-K------KVALVSQTTKQ
TPKLLQIASYLI-E----------------RCP----------E------VRI--FNTIC
NATSHNQKAALDLSKEVDIMIVVGGKASSNTKQLLNIAKQH-CKD-SYLVEDESELE---
-------IEW--FKD--KTLCGITAGASTPDWIIEKVKQKIS-A-----------F----
------------------------------------------------------------
------------------------------------------------------------
------------------------------------------------------------
------------------------------------------------------------
------------------------------------------------------------
------------------------------------------------------------
------------------------------------------------------------
------------------------------------------------------------
------------------------------------------------------------
------------------------------------------------------------
------------------------------------------------------------
------------------------------------------------------------
------------------------------------------------------------
------------------------------------------------------------
---------------------------------------
>OPX32903.1|Candidatus_Latescibacteria-root-root-root-root-Candidatus_Latescibacteria_bacterium_4484_181 OPX32903.1 4-hydroxy-3-methylbut-2-enyl diphosphate reductase [Candidatus Latescibacteria bacterium 4484_181]RKY68670.1 4-hydroxy-3-methylbut-2-enyl 
------------------------------------------------------------
------------------------------------------------------------
--------------MK--------------------------------------------
------------------------------------------------------------
------------------------------------------------------------
------------------------------------------------------------
-IELAKGAGFCFGVKRAVNIALETVKQV-N---P---PVYTIGPIIHNPQVVERLRQR-G
VIPI--AE------ITDL----------P-P----G---VVIIRSHGIRPDLLRQIK-AL
GH----K-VVDATCPFVRRAQNYAEQLHREGFKTVIVGKKDHPEVEGLLGHC-G----P-
----N-AVVVYNG----SDL----KGL----S----G---H-R------RIGVIAQTTTP
FSQFQQVILRLL-E----------------KTE----------E------LRV--YNTTC
SSTEKRRKETANLAKRADIMIIAGGKNSANTSRLAELCRQI-GTE-THHIETAAELS---
-------PEW--FEG--KSLVGVSAGTSTPQWIIDEVINSLK-T-----------L-NQK
PKTRRGGSTH--------------------------------------------------
------------------------------------------------------------
------------------------------------------------------------
------------------------------------------------------------
-L----------------------------------------------------------
------------------------------------------------------------
------------------------------------------------------------
----------WRQ-----------------------------------------------
------------------------------------------------------------
------------------------------------------------------------
------------------------------------------------------------
------------------------------------------------------------
------------------------------------------------------------
------------------------------------------------------------
---------------------------------------
>PYN85458.1|Candidatus_Rokubacteria-root-root-root-root-Candidatus_Rokubacteria_bacterium PYN85458.1 4-hydroxy-3-methylbut-2-enyl diphosphate reductase [Candidatus Rokubacteria bacterium]
-----------M------------------------------------------------
------------------------------------------------------------
---------KAPI-TE--------------------------------------------
------------------------------------------------------------
------------------------------------------------------------
------------------------------------------------------------
-ILLAGPRGFCAGVERAIDIVELALSVC-K---P---PVYVRREIVHNRLVVDTLRQQ-G
AIFV--DE------LDEV----------P-D----D-A-TVIFSAHGISPEVRAEGA-RR
GL----R-VIDATCPLVTKVHLEAIRYAREDYSIVLIGHEDHDEVIGTLGEA-P----D-
----R-IFVIAHV----DEV----ATL----QV--PN---P-D------KIAYLTQTTLS
VDDTRDVIEALR-R----------------RFP----------K------IVGPSRNDIC
YATQNRQAAVKRLANDVDLLLVIGSANSSNAIRLVEVARTA-GTH-AHLINDVGDIR---
-------PEW--LEA--ARRVGITAGASTPEVLVTQTVEALR-G-----------H-GVA
------------------------------------------------------------
------------------------------------------------------------
------------------------------------------------------------
------------------------------------------------------------
------------------------------------------------------------
------------------------------------------------------------
------------------------------------------------------------
------------------------------------------------------------
-VREV-HV----------------------------------------------------
-------VEEDVRF-------------------ALPQE----------------------
------------------------LA-RMAEE----------------------------
-------------------------------------------------------RGMTL
PARTAM-RQTI-------------------------------------------------
------------------------------------------------------------
---------------------------------------
>PIQ72399.1|Candidatus_Roizmanbacteria-root-root-root-root-Candidatus_Roizmanbacteria_bacterium_CG_4_10_14_0_2_um_filter_36_35 PIQ72399.1 4-hydroxy-3-methylbut-2-enyl diphosphate reductase [Candidatus Roizmanbacteria bacterium CG11_big_fil_rev_8_21_14_0_2
------------------------------------------------------------
------------------------------------------------------------
---------MKKL-KK--------------------------------------------
------------------------------------------------------------
------------------------------------------------------------
------------------------------------------------------------
-IYLVSPRGFCAGVKRAVEVVNLVLQKY-K---T---PIYVRHQIVHNRHVISDFEKK-G
VIFI--ED------INEI----------P-D----N-S-IVVFSAHGSSTDLYQIAK-RK
KL----K-IFDAVCPLVNKVHVEAKKFYGQGFFIFYIGHKNHPEAIGVLKEV-P----D-
---KS-IVLIKTL----EDA----KKT----IP--PQ---T-D------KLIVLTQTTLS
FDDTKEIINCLK-K----------------RFP----------K------LILPPAFDIC
YATQNRQNAVKELAKKADLVLVIGSKESSNSNRLKEVAEKS-GKR-AYLINDKSEIK---
-------TSW--LEN--VENLGITAGASAPKYLIEEVVNYFK-K-----------Q-GVE
------------------------------------------------------------
------------------------------------------------------------
------------------------------------------------------------
------------------------------------------------------------
------------------------------------------------------------
------------------------------------------------------------
------------------------------------------------------------
------------------------------------------------------------
-IEEL-TV----------------------------------------------------
-------IKENISF-------------------PLPII----------------------
------------------------------------------------------------
------------------------------------------------------------
------------------------------------------------------------
------------------------------------------------------------
---------------------------------------
>RLB14180.1|Proteobacteria-Deltaproteobacteria-root-root-root-Deltaproteobacteria_bacterium RLB14180.1 4-hydroxy-3-methylbut-2-enyl diphosphate reductase [Deltaproteobacteria bacterium]
-----------MDP----------------------------------------------
------------------------------------------------------------
-------SGRRWL-VK--------------------------------------------
------------------------------------------------------------
------------------------------------------------------------
------------------------------------------------------------
-VKLAKTAGFCMGVRRAMEIALSEANKG-D---G---KLFTYGPIIHNQQVLDLLRSK-G
VDVK--ED------INRH----------D-R----G---RIIIRAHGITPTEREKIR-SS
NL----K-LIDATCPRVAKVQAIIKKYSKKGYTPVIFGDAKHPEVIGLMGYS-K----G-
----Q-GIIISSV----EDV----EKL----S----D---K-K------KLILVSQTTQD
ADAYREIIDAIK-G----------------RYP----------D------AII--FDTIC
DETYKRQREVRSLASEVDSMVIVGGYNSGNTKRLYQVSRST-GKP-TYHIETEKELQ---
-------NSW--FSS--TETTGVTAGASTPNWMIRKVTDRLK-T-----------M-GKT
RQYPLRSVFKRVFQFLVKI-----------------------------------------
-------------------------------------------------------TLPEA
-IGA----F-----SLTYAGILLSRGNADFIYPFLALFY---------------------
--VFSMHVLNRF--------LDK-EASAYNDPGTALFYATHKTFLIITSLIGICAGLILS
-LS-LGIAQFLLFLALT----------ILGLVYSIPIIPWRLGY----------------
----------------------------LGRYGKIKDLPGS----KNIT--EALAWGTIS
SLLPIIGWPKPF------WPGVL-------------------------------------
---------------------------VSFFFVS----------SMCYIR------SGLF
DILNM-QG--D-------------------------------------------------
-----LIVGK-------------------------ETLP----------VALGEERAIKL
LLLLNSLFGILL-LLSTAIGMVSNLGYFFIVCF---------------------------
------------------------------------------------------------
-----------------------------MISFFYLEAYNKGWIRAGYFLQSLAEVNLFL
AGVFAF------------------------------------MWELL-------------
---------------------------------------
>WP_086027068.1|Proteobacteria-Gammaproteobacteria-Vibrionales-Vibrionaceae-Vibrio-Vibrio_ichthyoenteri WP_086027068.1 4-hydroxy-3-methylbut-2-enyl diphosphate reductase [Vibrio ichthyoenteri]
------------------------------------------------------------
------------------------------------------------------------
--------------MK--------------------------------------------
------------------------------------------------------------
------------------------------------------------------------
------------------------------------------------------------
-ILLANPRGFCAGVDRAISIVERALELY-Q---P---PIYVRHEVVHNRFVVEGLKQR-G
AIFV--EE------LSEV----------P-D----D-N-IVIFSAHGVSQAVRQEAK-ER
AL----T-VFDATCPLVTKVHMEVARASRKHMEVVLIGHAGHPEVEGTMGQY-S----S-
-FEGG-MYLVETP----QDV----ERLLS--LV--KD---P-S------ELHYVSQTTLS
VDETADVINELR-R----------------VFP----------E------IQGPRKDDIC
YATQNRQDAVREMAGDVDVVIVVGSKNSSNSTRLKELAEKL-GTP-GYLTDCPEDID---
-------SAW--FDG--KKKVGVTAGASAPEELVNKILERIK-E-----------LVGTR
S-----------------------------------------------------------
------------------------------------------------------------
------------------------------------------------------------
------------------------------------------------------------
------------------------------------------------------------
------------------------------------------------------------
------------------------------------------------------------
------------------------------------------------------------
-VEEV-LG----------------------------------------------------
-------REENMFF-------------------EVPKE----------------------
------------------------LQ-IKQID----------------------------
------------------------------------------------------------
------------------------------------------------------------
------------------------------------------------------------
---------------------------------------
>WP_072759555.1|Thermotogae-Thermotogae-Thermotogales-Fervidobacteriaceae-Fervidobacterium-Fervidobacterium_gondwanense WP_072759555.1 bifunctional 4-hydroxy-3-methylbut-2-enyl diphosphate reductase/30S ribosomal protein S1 [Fervidobacterium gondwanense]
------------------------------------------------------------
------------------------------------------------------------
--------------MP--------------------------------------------
------------------------------------------------------------
------------------------------------------------------------
------------------------------------------------------------
AKILIGPYGFCFGVERAVDNVIALLEKG-E-------KLFTDGEVVHNKNVISHLKSL-G
LS------------SEPV----------E-N----G---TFVIRAHGLPPKITQEIA--K
NH----K-ILDLTCPIVLNVFKLAEKLNSQGFTIVVFGKPDHAEMIALKGHV-Q----S-
------AIITKEP----LKI----------------D---S-K------KIALLSQTTSS
SDDFHTFVEKMK-ELN--------------SDA----------E------ISV--YNTVC
GVTTEREDAAKELSKMCDLVIVVGGKNSSNTRKLYDISSK--GTL-TLHVEDLKEFEEML
KSKAEIESII--TNE--NSTIGVLSGTSTSQRDVNILVKHIL-EKYGGRESFMAEL-NRN
STSQVEQ-----------------------------------------------------
-----------QENFEELLEQYERATE-----ASPVGRGKIVEG--IVTEITPT-GLTVD
-FGW-KGTG-----VVPLEEMYKELSE-------YKVGD---------------------
--KIIVRIEKLNED-EGTALLSEKKPMARKVIENIGKAYSEQKTVYGRIIERIKGGYRVI
-LE-NIVEAFLPGSESN----IKEGEELPREKMHFAIINFEQRGKK-LNIVVSRKR---L
FQK----LINEFFETRKQGDVIEGIVEQIDERGAFVKIGGIL---TGFLPNSEISYNSSI
KASDVLSIGKVM------KFLVKELDPARK------------RITLSLK-----------
---ALMPDP-WESVDKKFKVGQNVTGVVTSVKPF----------GFF-AKID-DGIEGLV
PVSEI-------------------------------------------------------
-------------F------------------WGKPGKVTD-------VVNVGEHVKLQI
LE-----------IVPEKRRIL--LSYKSVEGDIWERLQQKHPEGSVAEGKVIKVLPNGV
IIEIEPGLTAFCNISEISWN-FVDK------------------------IEDVVAEGQHV
KFQILSIDKENKKVRVSIRKATENP-------WEKFAAAHKEGDTVSAKIIKSVDK----
-GYIGVCENVEVYIPKTQVYENLSIGEEVSGKIIKL-EKQKDIYKIIVSPKAYGSETMKN
MQNQEKTNFSNVTLEQTLEGKANNATESERTEETTGGEK
>RII27505.1|Proteobacteria-Deltaproteobacteria-Desulfuromonadales-Geobacteraceae-Geobacter-Geobacter_sp. RII27505.1 4-hydroxy-3-methylbut-2-enyl diphosphate reductase [Geobacter sp.]
------------------------------------------------------------
------------------------------------------------------------
--------------MK--------------------------------------------
------------------------------------------------------------
------------------------------------------------------------
------------------------------------------------------------
-IIIAKRAGFCFGVKRATQMAFEAAGKA-S-------KTFTLGPIIHSPQVVQKLEGM-G
VKVV--KD------LEHT----------D-S----G---TIIIRSHGVLASEMDEAV-QK
KL----E-IVDATCPFVKKAQEHVKSLSEAGYGVVVVGDADHPEVQGIVSYG-G----D-
----K-VFVVGSG----EEV----KLL----P----K---M-N------KIGVVAQTTQS
FENLKNVVSECL-L----------------RGG----------E------IRV--FNTIC
DATAVRQEEAKELACQVDCMLVVGGFNSANTRRLAEVCIEI-QPR-THHIETAAEID---
-------PIW--FEN--VERVGVTAGASTPKWIIDEVVNRIE-A-----------L-NKT
N-----------------------------------------------------------
------------------------------------------------------------
------------------------------------------------------------
------------------------------------------------------------
------------------------------------------------------------
------------------------------------------------------------
------------------------------------------------------------
------------------------------------------------------------
------------------------------------------------------------
------------------------------------------------------------
------------------------------------------------------------
------------------------------------------------------------
------------------------------------------------------------
------------------------------------------------------------
---------------------------------------
>WP_012963871.1|Aquificae-Aquificae-Aquificales-Aquificaceae-Hydrogenobacter-Hydrogenobacter_thermophilus WP_012963871.1 4-hydroxy-3-methylbut-2-enyl diphosphate reductase [Hydrogenobacter thermophilus]ADO45617.1 hydroxymethylbutenyl pyrophosphate reduct
------------------------------------------------------------
------------------------------------------------------------
------------M-VE--------------------------------------------
------------------------------------------------------------
------------------------------------------------------------
------------------------------------------------------------
-IVVAEHAGFCFGVKRAISIAEQSSELS-K-QGK---RVFTMGPLIHNPQEVERLRKK-G
VELL--YT------EDAL----------K-S----G-D-TVIIRSHGIPPKKERQLK-EL
GL----N-VMDATCPYVKAVHDAVVKLSQEGYFVVLVGEKSHPEVIGTLGYL-EESG-G-
----K-GTVVESF----DDL----KAV----L----G---K-D------KVGIVAQTTQN
EQFFKEVVGEIA-I----------------WAK----------E------VKV--INTIC
NATSERQEDVYKLAPEVDVMIIIGGKNSGNTRRLYEISRSL-NLN-SYHIETADDIK---
-------PEW--FIG--VKRVGITAGASTPDWIINSVVERIR-E-----------V-SKE
EQNEYSRT----------------------------------------------------
------------------------------------------------------------
-----CREG---------------------------------------------------
------------------------------------------------------------
------------------------------------------------------------
------------------------------------------------------------
------------------------------------------------------------
------------------------------------------------------------
------AG----------------------------------------------------
------------------------------------------------------------
------------------------------------------------------------
------------------------------------------------------------
------------------------------------------------------------
------------------------------------------------------------
---------------------------------------
>OGP70394.1|Proteobacteria-Deltaproteobacteria-root-root-root-Deltaproteobacteria_bacterium_RBG_13_60_28 OGP70394.1 4-hydroxy-3-methylbut-2-enyl diphosphate reductase [Deltaproteobacteria bacterium RBG_13_60_28]
------------------------------------------------------------
------------------------------------------------------------
--------------MK--------------------------------------------
------------------------------------------------------------
------------------------------------------------------------
------------------------------------------------------------
-VVLARTAGFCMGVKRALEMVLQAINQN-Q---G---KIYTYGPLIHNPQVLELLRER-G
IAII--NP------GEMI----------P-D----G---LVVIRAHGIPPQERQELE-DA
GS----R-VIDATCPRVSRVQAIIRRWARQGCATLIVGDADHPEVRGLLGHT-Q----A-
----R-GYVVATS----EEV----AGL----P----D---L-E------TLIVVAQTTQS
ISQFNARVGEIK-A----------------RFP----------Q------ARI--FNTIC
DATASRQGEVQELAQQVEALVVVGGRNSGNTQRLVEISRNA-GIP-TYHVETEQDLD---
-------LEE--MSR--FTTVGVTAGASTPHWLISNVVSTLK-H-----------A-WVF
RPGSWINYLYRAWRFFLKS-----------------------------------------
-------------------------------------------------------NIYVA
-LGA----G-----SLSYTSSLLQQVEPMFSYFFMAFFY---------------------
--VYAMHLLNHF--------TDE--ASKFNDPVQSMFYGRHRRFLLSTGVISALSALGLS
-LY-LDPVAFVFILFMS-G---------VGLIYNFKIIPERLAA----------------
----------------------------VTHIATLKEIPGS----KTMF--TAVAWGVLA
ALIPVVCSDQDL------SWSTV-------------------------------------
---------------------------IAFFFVA----------AMIFIR------SGLF
EILAI-EG--D-------------------------------------------------
-----RVVGK-------------------------ETLA----------IALGKERTLNF
LYLGTLVSMAVL-LWAAWAQVIPSLGYALALCG---------------------------
------------------------------------------------------------
-----------------------------LYALMYLTLYRQGLLESGLFLESLVEGNMVL
AGVLAF------------------------------------LWDPYHSIIKVFD-----
----------------------------FWLAV---F-R
>OGI17617.1|Candidatus_Melainabacteria-root-root-root-root-Candidatus_Melainabacteria_bacterium_RIFOXYA12_FULL_32_12 OGI17617.1 4-hydroxy-3-methylbut-2-enyl diphosphate reductase [Candidatus Melainabacteria bacterium RIFOXYA2_FULL_32_9]OGI31064.1 4-hydro
------------------------------------------------------------
------------------------------------------------------------
----------MVS-KN--------------------------------------------
------------------------------------------------------------
------------------------------------------------------------
------------------------------------------------------------
-VKLANHAGFCYGVKRAVDLSVKIKEDNPS---T---PVYILGQLIHNTQVIEYLSSI-G
IHTI--ET------IPEK----------L-N----G---ICIIRTHGVTPQTIQELE-QK
EC----Q-IIDATCPDVKRVQNKARSLAEEGYKVIIIGKPDHPEVIAIKAHA-DLCSEN-
----E-AIVISSE----EEV----EKYLS--TI--KK---S-K------KIGIVIQTTQT
HGNFKKILPIIA-E----------------YST----------E------LKV--YNTIC
SATFKRQQEAMTLAKEVELMIIVGSKSSANTTHLAEIVSQI--KK-TIHIETEKELDT--
------YKDL--INI--TSKIGITAGASTPGFIIDQVIERIG-E----------------
------------------------------------------------------------
------------------------------------------------------------
------------------------------------------------------------
------------------------------------------------------------
------------------------------------------------------------
------------------------------------------------------------
------------------------------------------------------------
------------------------------------------------------------
------------------------------------------------------------
------------------------------------------------------------
------------------------------------------------------------
------------------------------------------------------------
------------------------------------------------------------
------------------------------------------------------------
---------------------------------------
>WP_102378271.1|Actinobacteria-Coriobacteriia-Eggerthellales-Eggerthellaceae-Raoultibacter-Raoultibacter_timonensis WP_102378271.1 4-hydroxy-3-methylbut-2-enyl diphosphate reductase [Raoultibacter timonensis]
------------------------------------------------------------
------------------------------------------------------------
--------------MK--------------------------------------------
------------------------------------------------------------
------------------------------------------------------------
------------------------------------------------------------
-VVKARHAGACYGVQRALDMAYAAICDG-S-------RAYTLGPLIHNPQVVTRLEER-G
VAVA--ST------LDDI----------D-E----G---IVIIRSHGVVPQVKHDAE-AK
GL----P-IIDATCPHVARAQKAASGLADEGYHVIAVGEAGHPEVEGMKAHA-EVAG-G-
----E-CIVVAGP----EEL----PER---------L---E-E------PVGIVVQTTQS
REALDAVVEALR-D----------------RGI----------E------PQV--KNTIC
FATRQRQEAAAELAENVDALVVIGGRNSSNTTRLYDICKAI-CFE-SHHVETPDEID---
-------PSW--FDG--CETIGVTAGASTPEDQIDAVVERLE-S-----------L----
------------------------------------------------------------
------------------------------------------------------------
------------------------------------------------------------
------------------------------------------------------------
------------------------------------------------------------
------------------------------------------------------------
------------------------------------------------------------
------------------------------------------------------------
------------------------------------------------------------
------------------------------------------------------------
------------------------------------------------------------
------------------------------------------------------------
------------------------------------------------------------
------------------------------------------------------------
---------------------------------------
>OHE56678.1|Nitrospirae-Nitrospira-Nitrospirales-Nitrospiraceae-Thermodesulfovibrio-Thermodesulfovibrio_sp._RBG_19FT_COMBO_42_12 OHE56678.1 4-hydroxy-3-methylbut-2-enyl diphosphate reductase [Thermodesulfovibrio sp. RBG_19FT_COMBO_42_12]
------------------------------------------------------------
------------------------------------------------------------
--------------MK--------------------------------------------
------------------------------------------------------------
------------------------------------------------------------
------------------------------------------------------------
-IITAKTAGFCFGVKRAIDIAFQIAKEK-R---K---GVYTLGSIIHNPQVVEMLKSK-G
IFPI--DD------IKAK----------K-D---IK---ALIIRTHGIPIYLLREIS-SM
GC----E-IIDTTCPFVKKAQYYAKLLVEEGYQVVILGEKNHPEVKGLMSYA-N----D-
----N-VIVVDGK----THL----PKL----K----------S------KVGIVVQTTQP
LEALKKVLSDAL-E----------------HAK----------Q------IKV--YNTIC
NSTALRLKETEKMAQKVDIMFVVGGKNSANTNQLTKLCKFL-SVP-TYHIETSSEIR---
-------KKW--FKG--AKKIGITAGASTPKWIIKEVEKRIK-D-----------I-G--
-G----------------------------------------------------------
------------------------------------------------------------
------------------------------------------------------------
------------------------------------------------------------
------------------------------------------------------------
------------------------------------------------------------
------------------------------------------------------------
------------------------------------------------------------
------------------------------------------------------------
------------------------------------------------------------
------------------------------------------------------------
------------------------------------------------------------
------------------------------------------------------------
------------------------------------------------------------
---------------------------------------
>WP_092528753.1|Actinobacteria-Actinobacteria-Pseudonocardiales-Pseudonocardiaceae-Amycolatopsis-Amycolatopsis_arida WP_092528753.1 4-hydroxy-3-methylbut-2-enyl diphosphate reductase [Yuhushiella deserti]TDX98322.1 4-hydroxy-3-methylbut-2-enyl diphosphat
------------------------------------------------------------
------------------------------------------------------------
---------MTGP-RR--------------------------------------------
------------------------------------------------------------
------------------------------------------------------------
------------------------------------------------------------
-VLLASPRGFCAGVDRAVETVERALAEH-G---P---PVYVRKEIVHNRHVVDTLRQR-G
VIFV--EE------TSEV----------P-E----G-A-LVVFSAHGVSPAVHEEAK-AR
DL----R-TIDATCPLVTKVHREARRYAEQDYDILLIGHEGHEEVEGTQGEA-P----E-
----H-VRLVDTA----EDA----ETV----PV--RD---P-S------RVVWLSQTTLS
VDETMERVEQLR-R----------------RFP----------E------LHSPPSDDIC
YATQNRQVAVKAMAPECDLVLVVGSANSSNSRRLVEVALQA-GARSAYLVDHAGEID---
-------PGW--LAG--AGTVGVSSGASVPEILVRGVLDHLA-A-----------A-GWT
D-----------------------------------------------------------
------------------------------------------------------------
------------------------------------------------------------
------------------------------------------------------------
------------------------------------------------------------
------------------------------------------------------------
------------------------------------------------------------
------------------------------------------------------------
-VSEV-TT----------------------------------------------------
-------AEETFRF-------------------ALPRE----------------------
------------------------SD-AVGEA----------------------------
-------------------------------------------------------TRWAP
QARGRRPGS---------------------------------------------------
------------------------------------------------------------
---------------------------------------
>KPL05446.1|candidate_division_Zixibacteria-root-root-root-root-candidate_division_Zixibacteria_bacterium_SM1_73 KPL05446.1 4-hydroxy-3-methylbut-2-enyl diphosphate reductase [candidate division Zixibacteria bacterium SM1_73]
------------------------------------------------------------
------------------------------------------------------------
--------------MK--------------------------------------------
------------------------------------------------------------
------------------------------------------------------------
------------------------------------------------------------
-VFVVKKAGFCFGVKRAIKLAFDCAKRK-N---E---KVFTWGPLIHNPQVVENLKKK-G
VCAV--ED------LRKI----------K-K----G---TLIIRSHGIHPKILERIK-KR
KI----E-VVDATCPFVKRAQKKARLLSHQGYQVAVVGEADHPEVQGIMGYV-N----G-
----S-ALVINQN----RSK----RNL----P----H---F-E------RLGVIAQTTLS
LDAFKQTIGELL-E----------------KAD----------E------LKV--CNTIC
HATARAQRATLKLASKVDMMIVVGGHNSANTNRLAKLCKGL-RTP-THHIETAKELR---
-------RNW--FKG--KTSVGVTAGTSTPDWLIQEVVESIR-K-----------C-N--
------------------------------------------------------------
------------------------------------------------------------
------------------------------------------------------------
------------------------------------------------------------
------------------------------------------------------------
------------------------------------------------------------
------------------------------------------------------------
------------------------------------------------------------
------------------------------------------------------------
------------------------------------------------------------
------------------------------------------------------------
------------------------------------------------------------
------------------------------------------------------------
------------------------------------------------------------
---------------------------------------
>SFZ77468.1|Proteobacteria-Betaproteobacteria-Burkholderiales-Burkholderiaceae-Chitinimonas-Chitinimonas_taiwanensis SFZ77468.1 4-hydroxy-3-methylbut-2-enyl diphosphate reductase [Chitinimonas taiwanensis DSM 18899]
------------------------------------------------------------
------------------------------------------------------------
----------MST-MQ--------------------------------------------
------------------------------------------------------------
------------------------------------------------------------
------------------------------------------------------------
-VILANPRGFCAGVDRAIAIVERALEQF-G---A---PIYVRHEVVHNKFVVEDLKRK-G
AIFI--ED------LADV----------P-A----G-S-TLIFSAHGVPQSVRQEAE-QR
GF----K-VFDATCPLVTKVHMEVKKLRETGFEIVMIGHKGHPEVEGTMGQS-Q----G-
----G-MYLVEDA----ADV----AKL----QV--SD---P-S------KLAYVTQTTLS
VDDAAVVVNALK-Q----------------HFP----------L------IVGPKKDDIC
YATQNRQDAVKQLITETDVVVVVGSVNSSNSNRLREVATNA-GLD-AYLVDNASELK---
-------AEW--FAG--KGRVGVTAGASAPEVLVKEVIARIG-E-----------F-GGQ
D-----------------------------------------------------------
------------------------------------------------------------
------------------------------------------------------------
------------------------------------------------------------
------------------------------------------------------------
------------------------------------------------------------
------------------------------------------------------------
------------------------------------------------------------
-VREM-DG----------------------------------------------------
-------TIEGIVF-------------------SLPKG----------------------
------------------------LN-TVSAA----------------------------
------------------------------------------------------------
------------------------------------------------------------
------------------------------------------------------------
---------------------------------------
>WP_112140900.1|Actinobacteria-Actinobacteria-Glycomycetales-Glycomycetaceae-Glycomyces-Glycomyces_dulcitolivorans WP_112140900.1 4-hydroxy-3-methylbut-2-enyl diphosphate reductase [Glycomyces dulcitolivorans]
------------------------------------------------------------
------------------------------------------------------------
---------MADP-KR--------------------------------------------
------------------------------------------------------------
------------------------------------------------------------
------------------------------------------------------------
-VLLAKPRGYCAGVDRAVVTVEKALELY-G---A---PVYVRKEIVHNRHVVDTLAAK-G
AVFV--EE------NEEV----------P-P----G-S-VVVFSAHGVAPEVHDQAA-ER
GL----K-AIDATCPLVTKVHKEARRYAEEDYDILLIGHEGHEEVIGTSGEA-P----E-
----H-IQLVDGP----DSV----DGV----TI--RD---P-E------KVVWLSQTTLS
VDETMETVDRLK-K----------------RLP----------M------LQSPPSDDIC
YATQNRQQVVKDIAADCDVMLVVGSKNSSNSVRLVEVAVQH-GARTGHLIDFAHEID---
-------EAW--LEG--ASTVGLSSGASVPDNLVQDVLAHLA-Q-----------R-GFT
S-----------------------------------------------------------
------------------------------------------------------------
------------------------------------------------------------
------------------------------------------------------------
------------------------------------------------------------
------------------------------------------------------------
------------------------------------------------------------
------------------------------------------------------------
-VEEF-EP----------------------------------------------------
-------VTEKITF-------------------QLPRE----------------------
------------------------LV-TDLRA----------------------------
-------------------------------------------------------AGRA-
------------------------------------------------------------
------------------------------------------------------------
---------------------------------------
>SFW65570.1|Actinobacteria-Actinobacteria-Pseudonocardiales-Pseudonocardiaceae-Amycolatopsis-Amycolatopsis_australiensis SFW65570.1 4-hydroxy-3-methylbut-2-enyl diphosphate reductase [Amycolatopsis australiensis]
-----------MSAASPGIE-----------PAGTPTITG--------------------
------------------------------------------------------------
---------TASG-KR--------------------------------------------
------------------------------------------------------------
------------------------------------------------------------
------------------------------------------------------------
-VLLAKPRGYCAGVDRAVIAVEKALEVY-G---A---PVYVRKEIVHNRHVVETLRER-G
AIFV--DE------TSEV----------P-E----G-A-LVVFSAHGVSPMVHAEAA-ER
NL----R-TIDATCPLVTKVHKEVNRFAKDDYDILLIGHEGHEEVEGTAGEA-P----D-
----K-VQLVDTA----EDV----DKV----EV--RD---P-S------KVIWLSQTTLS
VDETMERVDQLR-E----------------RFP----------G------LADPPSDDIC
YATTNRQVAVKAMAAECDLVLVVGSKNSSNSKRLVEVALKA-GARASYLVDFAREVD---
-------EEW--LTG--VTTVGVTSGASVPDVLVMELLDWLA-E-----------R-GYA
D-----------------------------------------------------------
------------------------------------------------------------
------------------------------------------------------------
------------------------------------------------------------
------------------------------------------------------------
------------------------------------------------------------
------------------------------------------------------------
------------------------------------------------------------
-VDEV-TT----------------------------------------------------
-------ANEKISF-------------------APPKE----------------------
------------------------LR-KV-------------------------------
------------------------------------------------------------
------------------------------------------------------------
------------------------------------------------------------
---------------------------------------
>WP_149339447.1|Planctomycetes-Planctomycetia-Planctomycetales-Planctomycetaceae-Gimesia-Gimesia_sp._JC646 WP_149339447.1 4-hydroxy-3-methylbut-2-enyl diphosphate reductase [Gimesia sp. JC646]KAA0140008.1 4-hydroxy-3-methylbut-2-enyl diphosphate reductas
------------------------------------------------------------
------------------------------------------------------------
--------------MK--------------------------------------------
------------------------------------------------------------
------------------------------------------------------------
------------------------------------------------------------
-VILANPRGFCAGVNMAIECLEEVIRIF-G---S---KIYVYHEIVHNKYVVNKFTSL-G
VTFV--DA------VSEV----------P-E----N-S-ILVFSAHGVSPQIRQEAR-DR
NI----R-TIDATCPLVTKVHTEAIKYAQSGYNIILIGHEGHDEVIGTMGEA-P----E-
----S-ITLIETP----EEV----ADL----SF--PE---D-A------KLAYLTQTTLS
VEEAGRVIQSLK-Q----------------KYP----------Q------IESPPKEDIC
YATTNRQEAVTELVPRADLVLVLGSQNSSNSKRLMEIGKSV-GKP-SFLIDGVHELQ---
-------PEW--LEG--CESILITAGASAPEVVVDELVTHLE-E-----------K-YQA
E-----------------------------------------------------------
------------------------------------------------------------
------------------------------------------------------------
------------------------------------------------------------
------------------------------------------------------------
------------------------------------------------------------
------------------------------------------------------------
------------------------------------------------------------
-VETA-TI----------------------------------------------------
-------RNESVRF-------------------PLPRE----------------------
------------------------LR-VLET-----------------------------
------------------------------------------------------------
------------------------------------------------------------
------------------------------------------------------------
---------------------------------------
>OPX40934.1|Proteobacteria-Deltaproteobacteria-Desulfobacterales-Desulfobacteraceae-root-Desulfobacteraceae_bacterium_4484_190.3 OPX40934.1 4-hydroxy-3-methylbut-2-enyl diphosphate reductase [Desulfobacteraceae bacterium 4484_190.3]
------------------------------------------------------------
------------------------------------------------------------
--------------MG--------------------------------------------
------------------------------------------------------------
------------------------------------------------------------
------------------------------------------------------------
-VKLAETAGFCMGVRRAVDIVLDIARAK-G---D--EKIYTYGPLIHNPQTVELLKQR-G
IIPI--DN------IDDV----------D-G----G---TIIIRAHGISSQERQKIK-KK
GM----K-IVDATCPRVARVQSIIKKYAFLGYTVLIAGDKNHPEVIGLLGYS-S----G-
----R-GIVISNK----DEI----DTL----P----E---L-D------KVCVVAQTTQT
SGEYEELTEKIK-K----------------RFP----------S------ATA--FNTIC
DSTERRQAEIDTLASEMDAMIVVGGRNSANTKRLAMISEGH-GIP-TFHIETVDELK---
-------KTR--ING--YNNIGVSAGASTPNWIIDRVIDYIT-Q-----------Y-REE
ENQKNLKKLYKLWVSAVRT-----------------------------------------
-------------------------------------------------------DIYSA
-IGA----G-----FLSLVGTYVQNLKTNILNILIAALY---------------------
--VYSMHTINRL--------QDK-KFGRIKGGFREESYVRHSNVYLSVSLISLISALLFS
-FM-NGLASFALLFFIS----------LLGLLYNIRVFPQEW------------------
------------------------------SLKKIGDIPGS----KTLF--IALAWAIVT
VVVPQIEVSLEI------HPRTV-------------------------------------
---------------------------VAFMFVF----------TVVFAK------SALS
DMIDI-QS--D-------------------------------------------------
-----RLVGR-------------------------ETIP----------VVIGEDNTKKL
LTGISALMGIVL-IGSFFGRHTSSLSLALLASV---------------------------
------------------------------------------------------------
-----------------------------FYIWICINLCVKRTRFPGVVLEGLLETNFVI
AGLSTC------------------------------------LWIIVMKYVS--------
---------------------------------------
>WP_045378892.1|Proteobacteria-Gammaproteobacteria-Enterobacterales-Enterobacteriaceae-Klebsiella-Klebsiella_aerogenes WP_045378892.1 4-hydroxy-3-methylbut-2-enyl diphosphate reductase [Klebsiella aerogenes]KJO57392.1 4-hydroxy-3-methylbut-2-enyl diphosp
------------------------------------------------------------
------------------------------------------------------------
--------------MQ--------------------------------------------
------------------------------------------------------------
------------------------------------------------------------
------------------------------------------------------------
-ILLANPRGFCAGVDRAISIVENALTLY-G---A---PIYVRHEVVHNRYVVDSLRQR-G
AIFI--EQ------ISEV----------P-D----G-A-ILIFSAHGVSQAVRNEAK-SR
DL----T-VFDATCPLVTKVHMEVARASRRGEESILIGHAGHPEVEGTMGQY-N----N-
-PEGG-MYLVESP----EDV----LTL----KV--KN---D-A------RLSFMTQTTLS
VDDTSDVIDALR-E----------------RFP----------K------IVGPRKDDIC
YATTNRQEAVRALAEQADVVLVVGSKNSSNSNRLAELAQRM-GKA-AYLIDDATDIQ---
-------EQW--VKS--AACVGVTAGASAPDILVQNVIARLQ-E-----------L-GGG
E-----------------------------------------------------------
------------------------------------------------------------
------------------------------------------------------------
------------------------------------------------------------
------------------------------------------------------------
------------------------------------------------------------
------------------------------------------------------------
------------------------------------------------------------
-AVPL-EG----------------------------------------------------
-------REENIVF-------------------EVPKE----------------------
------------------------LR-VDVRE----------------------------
-------------------------------------------------------VE---
------------------------------------------------------------
------------------------------------------------------------
---------------------------------------
>WP_013008789.1|Deferribacteres-Deferribacteres-Deferribacterales-Deferribacteraceae-Deferribacter-Deferribacter_desulfuricans WP_013008789.1 4-hydroxy-3-methylbut-2-enyl diphosphate reductase [Deferribacter desulfuricans]BAI81544.1 hydroxymethylbutenyl 
------------------------------------------------------------
------------------------------------------------------------
--------------MK--------------------------------------------
------------------------------------------------------------
------------------------------------------------------------
------------------------------------------------------------
-ILVAEHAGFCFGVERAVGIVEDTANKK-S-------NVITLGPIIHNPQLVNKLKEK-G
VLPL--EN------IDEV----------K-D---VH---TVIIRSHGITKDNYELLK-NK
GV----E-IIDATCPFVIKAHNSAMKLSKEGYSVIVFGDKNHPEVKGIVSYV-E----G-
----E-YFLVSNS----EEA----KNL----P----F---R-K------KYGLVAQTTQN
SQSFEEVVSVVQ-D----------------KCD----------E------LKV--INTIC
NATTHRQEAAKEVAKQVDMMIVIGGKNSGNTRRLFEICSEL-CKN-TVHIETKDELS---
-------EKM--FEN--IEKVGITAGASTPDYLIKDVINYLE-E-----------V-KNE
RERKENR-----------------------------------------------------
------------------------------------------------------------
------------------------------------------------------------
------------------------------------------------------------
------------------------------------------------------------
------------------------------------------------------------
------------------------------------------------------------
------------------------------------------------------------
------------------------------------------------------------
------------------------------------------------------------
------------------------------------------------------------
------------------------------------------------------------
------------------------------------------------------------
------------------------------------------------------------
---------------------------------------
>PYV24763.1|Acidobacteria-root-root-root-root-Acidobacteria_bacterium PYV24763.1 4-hydroxy-3-methylbut-2-enyl diphosphate reductase [Acidobacteria bacterium]
------------------------------------------------------------
------------------------------------------------------------
----------MKP-SK--------------------------------------------
------------------------------------------------------------
------------------------------------------------------------
------------------------------------------------------------
-ILLAKPRGFCAGVDRAIEVVDLALSLY-P---G---PVYVRKQIVHNKHVIDSFVAK-G
VVFV--EE------VDEI----------P-D----A-A-VAIFSAHGVSPEVRAQAA-RK
RL----T-VIDATCPLVTKVHLEAIRFAREGRSIILVGHKGHEEVIGTMGEV-P----A-
----G-AQLVGTV----EEA----EKV----EV--AD---P-D------RVAVVTQTTLG
VDDANVIIDALR-R----------------RFP----------S------LVTPSSDDIC
YATQNRQTAIKVLAQRADLVLVVGSDNSSNSKRLKEVAESF-GAR-AYLIDDASEID---
-------PSW--LEG--VQCVALTAGASAPEHLVQQALDYFK-A-----------M-GVT
E-----------------------------------------------------------
------------------------------------------------------------
------------------------------------------------------------
------------------------------------------------------------
------------------------------------------------------------
------------------------------------------------------------
------------------------------------------------------------
------------------------------------------------------------
-VEEV-EA----------------------------------------------------
-------IEEQITF-------------------APPPE----------------------
------------------------LA-RALAE----------------------------
-------------------------------------------------------RSART
H-----------------------------------------------------------
------------------------------------------------------------
---------------------------------------
>WP_129169415.1|Candidatus_Marinimicrobia-root-root-root-root-Candidatus_Marinimicrobia_bacterium WP_129169415.1 4-hydroxy-3-methylbut-2-enyl diphosphate reductase [Candidatus Marinimicrobia bacterium]
------------------------------------------------------------
------------------------------------------------------------
--------------MK--------------------------------------------
------------------------------------------------------------
------------------------------------------------------------
------------------------------------------------------------
-ITIAKDAGYCFGVRDAVNLAYDTNKEN-G-------QVYMLGDVVHNERVVRDLADV-G
TKVV--KN------LDDI----------P-E----G-S-PVLFRAHGTAVAVWDEAQ-MK
EM----N-IIDATCPLVKEIHDEVKKFEAEGRPIIIIGDHGHDEVVGIASQV-E----N-
------PIIIATP----QEA----KEL----R----K---M-K------RVGVVSQSTQT
IENVQEIINIIM-T----------------KVF----------D------LRF--VNTIC
FPTKRNQSQIKELALENDVMIIIGSFTSANSKRLTLLSKQV-NLN-TYQVNSAEEIQ---
-------PYW--FDD--AEKVGISAGASTPDYLIQEVKDKIE-E-----------I-SLV
FEE---------------------------------------------------------
------------------------------------------------------------
--------G---------------------------------------------------
------------------------------------------------------------
------------------------------------------------------------
------------------------------------------------------------
------------------------------------------------------------
------------------------------------------------------------
------------------------------------------------------------
------------------------------------------------------------
------------------------------------------------------------
------------------------------------------------------------
------------------------------------------------------------
------------------------------------------------------------
---------------------------------------
>PQM62775.1|Actinobacteria-Actinobacteria-Actinomycetales-root-root-Actinomycetales_bacterium PQM62775.1 4-hydroxy-3-methylbut-2-enyl diphosphate reductase [Actinomycetales bacterium]
-----------MVA----------------------------------------------
------------------------------------------------------------
---------IDAQ-RK--------------------------------------------
------------------------------------------------------------
------------------------------------------------------------
------------------------------------------------------------
-ILLAAPRGYCAGVDRAVVTVEKALDLY-G---A---PVYVRKQIVHNKHVVETLEKR-G
AIFV--DE------VEEV----------P-E----G-S-TVVFSAHGVAPEVHTQAA-DR
QL----K-TIDATCPLVTKVHLEAKRFAAEGYDIILIGHDGHEEVVGTMGEA-P----E-
----A-ITLVEDP----ASA----ENL----EV--DN---P-D------KLVWLSQTTLS
VDETMQTVNTLQ-G----------------KFP----------N------LMSPPSDDIC
YATQNRQVAVKEIAQDSDVVIVVGSGNSSNSVRLVEVALDA-GAGSSYRVDSAQEID---
-------PTW--FDD--ATTIGVTSGASVPDVLVDEVLELLK-N-----------L-GFG
T-----------------------------------------------------------
------------------------------------------------------------
------------------------------------------------------------
------------------------------------------------------------
------------------------------------------------------------
------------------------------------------------------------
------------------------------------------------------------
------------------------------------------------------------
-VEEV-TT----------------------------------------------------
-------AEETLMF-------------------ALPPE----------------------
------------------------LR-RDIKA----------------------------
-------------------------------------------------------ASSGV
SANASS------------------------------------------------------
------------------------------------------------------------
---------------------------------------
>THD45718.1|Proteobacteria-Alphaproteobacteria-Rhizobiales-Bradyrhizobiaceae-Bradyrhizobium-Bradyrhizobium_sp. THD45718.1 4-hydroxy-3-methylbut-2-enyl diphosphate reductase [Bradyrhizobium sp.]
------------------------------------------------------------
------------------------------------------------------------
--------------ME--------------------------------------------
------------------------------------------------------------
------------------------------------------------------------
------------------------------------------------------------
-VYLAQPRGFCAGVVRAIEIVERALEKY-G---P---PVYVRHEIVHNKYVVESLKNK-G
AIFV--ED------LSEV----------P-P----H-A-VTVFSAHGVARSVEEEAA-AR
GL----P-VLNATCPLVTKVHNQGKRYMSKGRALILIGHAGHPEVEGTMGQV-P----G-
----P-VLLVQNV----DDV----SAL----TM--PA---D-T------PVAYITQTTLS
VDDTKDIIAALQ-Q----------------RFT----------D------IQGPDIRDIC
YATQNRQSAVRDLSKLVDVILVVGANNSSNSNRLREIGTEV-GVA-SYLIADGSELN---
-------PDW--LKD--AKAVGITAGASAPEVLVDDVIEALR-R-----------I-GPV
A-----------------------------------------------------------
------------------------------------------------------------
------------------------------------------------------------
------------------------------------------------------------
------------------------------------------------------------
------------------------------------------------------------
------------------------------------------------------------
------------------------------------------------------------
-VSVL-PG----------------------------------------------------
-------REENIEF-------------------RLPAE----------------------
------------------------LA-AG-------------------------------
------------------------------------------------------------
------------------------------------------------------------
------------------------------------------------------------
---------------------------------------
>RKY02132.1|Spirochaetes-root-root-root-root-Spirochaetes_bacterium RKY02132.1 4-hydroxy-3-methylbut-2-enyl diphosphate reductase [Spirochaetes bacterium]
------------------------------------------------------------
------------------------------------------------------------
--------------MR--------------------------------------------
------------------------------------------------------------
------------------------------------------------------------
------------------------------------------------------------
-VKIARASGFCMGVRRAVNIVLSASNKK-N---G---KLFTFGPLIHNPQVLSLLKEK-G
IEII--DD------PLKI----------P-K---KG---RVVIRAHGVPPDVKEIIH-RQ
GA----Q-IIDATCPKVAKVHAIIKKEAERGRFIVIIGDPNHPEVKGLMGSA-G----K-
----N-VLAVDSF----EKL----SLI----P----T---N-E------PITVVAQTTQN
EEFFNQIQNEIK-R----------------KFS----------E------VSV--FNTIC
DSTHKRQREVKNLAKGVDAIVIVGGKNSANTRRLVEVAKET-GVN-AYHIESEKEIK---
-------EER--LKN--LSIVGVTAGASTPNWVISQVVEKLE-K-----------I-KGR
ESSFF-IWIKRFRNFLVKS-----------------------------------------
-------------------------------------------------------NIFIA
-GAA----G-----MLTFVSCFLQGFLFRLPFFFIAFGY---------------------
--IFSMHLINRL--------TDI-DAIKFNDPARREFYERYGKVLIIFSLIVIVMILFFA
RFY-LSFNPFLFLFAAV-V---------IGLGYNFPFIPSSWVK----------------
----------------------------KIGFSKIKEIPGS----KTLF--TAIGWGAII
TFIPYLHYGGDF------SIKQL-------------------------------------
---------------------------STFIVMF----------LVAFIR------TATF
DMRDI-QG--D-------------------------------------------------
-----LIVGK-------------------------ETFP----------IVLGEKRSKLL
ITMTILFLSIFLFLLSASSFIFPVHAIFFLAPI---------------------------
------------------------------------------------------------
-----------------------------GYLALLVFASFSNPFWYTYSLEFFIDIAFYL
MGFIAL------------------------------------FLMF--------------
---------------------------------------
>WP_054531900.1|Proteobacteria-Alphaproteobacteria-Sphingomonadales-Erythrobacteraceae-Erythrobacter-Erythrobacter_sp._SG61-1L WP_054531900.1 4-hydroxy-3-methylbut-2-enyl diphosphate reductase [Erythrobacter sp. SG61-1L]KPL69654.1 4-hydroxy-3-methylbut-2
-----------MNAPFPK------------------PHRPE-------------------
------------------------------------------------------------
---------TLMP-LI--------------------------------------------
------------------------------------------------------------
------------------------------------------------------------
------------------------------------------------------------
-LLIAAPRGFCAGVDRAIEIVERALTRY-G---A---PVYVRHEIVHNRFVVEGLKAK-G
AVFV--EE------LDEV----------P-D----G-V-PVVFSAHGVPKSVPEAAT-ER
GL----N-WLDATCPLVSKVHRQAERQMEAGRHIVFVGHKGHPEVIGTFGQV-P----E-
---GA-MTLVETV----EDV----AAL----DL--PE---K-T------SLAFLTQTTLS
VDDTAEIIDALK-A----------------RYP----------Q------IVGPKAEDIC
YATSNRQAAVKAIAPQCDLVLVIGAPNSSNSLRLVEVAERF-GTP-ARLIQRASEID---
-------PDW--LKG--VATLGLTAGASAPEKLVREVVDTLS-Q-----------W-REV
E-----------------------------------------------------------
------------------------------------------------------------
------------------------------------------------------------
------------------------------------------------------------
------------------------------------------------------------
------------------------------------------------------------
------------------------------------------------------------
------------------------------------------------------------
-EHTL-VT----------------------------------------------------
-------AEEKMIF-------------------KLPRQ----------------------
------------------------LA-D--------------------------------
------------------------------------------------------------
------------------------------------------------------------
------------------------------------------------------------
---------------------------------------
>WP_013886944.1|Deferribacteres-Deferribacteres-Deferribacterales-Deferribacteraceae-Flexistipes-Flexistipes_sinusarabici WP_013886944.1 4-hydroxy-3-methylbut-2-enyl diphosphate reductase [Flexistipes sinusarabici]AEI15476.1 4-hydroxy-3-methylbut-2-enyl 
------------------------------------------------------------
------------------------------------------------------------
--------------MK--------------------------------------------
------------------------------------------------------------
------------------------------------------------------------
------------------------------------------------------------
-IYLADYAGFCFGVERAINIVKEQSHIK-D-------NVRTLGPIIHNPQVVKQFEDN-G
VLVE--RD------AGKL----------D-S----S-H-SVVLRSHGITKSTYEKLK-KN
NV----D-IIDATCPFVNKAHEEAAKLSGDGYDVVVLGEADHPEVKGIVSYI-K----G-
----K-YHIISDE----KDI----ENV----D----L---D-S------KVGLIAQTTQD
REVFNRVRKLLE-T----------------RAK----------E------LKV--VNTIC
NATNLRQHAAKKLAKSVDLMLVIGGKNSGNTTRLFKICREL-CAN-TYHIETAGELT---
-------KDM--FDN--VENIGITAGASTPDFLIEEVLEYIN-E-----------V-NDA
GEQS--------------------------------------------------------
------------------------------------------------------------
------------------------------------------------------------
------------------------------------------------------------
------------------------------------------------------------
------------------------------------------------------------
------------------------------------------------------------
------------------------------------------------------------
------------------------------------------------------------
------------------------------------------------------------
------------------------------------------------------------
------------------------------------------------------------
------------------------------------------------------------
------------------------------------------------------------
---------------------------------------
>WP_054936846.1|Firmicutes-Clostridia-Thermoanaerobacterales-Thermoanaerobacteraceae-Moorella-Moorella_glycerini WP_054936846.1 MULTISPECIES: bifunctional 4-hydroxy-3-methylbut-2-enyl diphosphate reductase/30S ribosomal protein S1 [Moorella]PRR73030.1 hy
------------------------------------------------------------
------------------------------------------------------------
--------------MD--------------------------------------------
------------------------------------------------------------
------------------------------------------------------------
------------------------------------------------------------
-VIVADYAGFCFGVTRAVKQAREAPK-----------PVASLGALIHNRQVVEQLARE-G
VHPV--NS------LEEV----------D-S----G---RVLIRSHGVTPEILAAAR-EK
GL----E-IIDATCPYVARAQRLARKLAGEGYQVIIVGDPGHPEVKGLLGWA-G----P-
----G-AVVVPHK----EAA----ANL----P----F---H-P------RRAVLAQTTQP
EEKLKEVAAALR-S----------------NTD----------T------LVV--HNTVC
QATRQRQEAAVNLARQVDVMVVVGGKESANTRHLAELCRAT-GTP-TYHVERAGELC---
-------RQW--FIN--ARRVGVTGGASTPAWIIEEVVVMLA-E-----------E-EKV
MFPEDEKEPVKAPEGADFAPAGENNEIEVEPEASPDVPTAEAEDT--AVAAGAVAGPAEP
AIEEPAAPGEQQEEQKNEMQQMEAKM-------PELRRGSIVTG--TVVQVNDN-EVLVD
-VGG-KCEG-----IIPLNELS-HRNI-SDPREVVAVGD---------------------
--TINVMVLKPENE-EGHPVLSKRRADRRAAWEKLEEYLASGAELQGEVIEVVKGGLLVD
-V---GVRGFIPASLIE-RGYVEDLNAYLGKTLRLRVIELDRSKN---KVVLSQKA---I
LEEEYEKQRQATWDSLEIGQVRKGVVRRLTNFGAFVDLGGV----DGLLHVSEISWGRVE
HPRDALAEGQEI------EVKILGIDREEG------------KVSLGRK-----------
---QLLPNP-WDTAAERYPVGTVVEGKVLRLAPF----------GAF-VEVE-PGIEGLV
HISQL-AD----------------------------------------------------
-----RHVEK-------------------------PEDV----------VNAGEVIPVKV
LG-----------VDKEAHRMS--LSLRQAL-----------------------------
-------------------------------------------------------RDKAK
K------------------------------QPRQVEKLQESHDDSGVKLGDLFG-----
--------------------------------------------ELFEEAK---------
---------------------------------------
>WP_151618243.1|Firmicutes-Clostridia-Clostridiales-Heliobacteriaceae-Heliorestis-Heliorestis_acidaminivorans WP_151618243.1 bifunctional 4-hydroxy-3-methylbut-2-enyl diphosphate reductase/30S ribosomal protein S1 [Heliorestis acidaminivorans]KAB2954625.
------------------------------------------------------------
------------------------------------------------------------
--------------MQ--------------------------------------------
------------------------------------------------------------
------------------------------------------------------------
------------------------------------------------------------
-VFLAEHAGFCFGVQRALDKVEEELQKN-G-------DVATYGPLIHNPQVVERLAQQ-G
VKVI--QT------FHED----------N-P----N---RVVIRSHGVGPEVYGLAE-QR
DF----E-LIDATCPFVKKVQKAAQRFTEEGYQVVVAGDQEHPEVQGIVAWT-G----G-
----K-ALVIANQ----KEA----EAL----N----L---E-G------KVALIAQTTLK
ESTLREIALVLG-Q----------------KEGL---------H------LEV--ENTIC
SATAKRQTAAQKLVEQVDVMVVIGGHNSSNTKKLAQICREA-GVP-TYHIEKPEELD---
-------CQC--FQG--IQKAGITAGASTPHWIIEEVVQRMS-D-----------W-NQE
GTENKETVEQENAQQPEEVT----------------------------------------
-----------QEADMEDMGTFEETFKKYEEGQKKFEEGQLITG--EVVKVSYD-EILVH
-VGG-KSEG-----VIPRREIA-PRVP-DNVEEIVKVGQ---------------------
--EIPVVVLKAENE-DGTLLLSRRRAIEQEKIVAIKEAKERGDIVTGEVIAVVKGGLRVD
-I---GIIGFVPASLIE-RGYVEDLDQYLGQTLRMKIMEIDDQRN---NAVLSQKV---V
LEEEYQKARKQTWEEIEDHQTRRGTVRRLTDFGAFVDLGGV----DGLLHISEMSWGRVK
HPSDVVKEGDLI------DVYVLKVDRDKE------------KVSLGLK-----------
---QVLPNP-WSTVTEKYPIDSIIEVTIVRLTTF----------GAF-AELE-PGVDGLI
HISQL-AD----------------------------------------------------
-----RRVNK-------------------------PEDV----------VSVGQQVKAKV
LD-----------IKEDERRIS--LSMRAVQ-----------------------------
-------------------------------------------------------DDQEQ
A-EVQAYLDNQEN-----------------------------------------------
------------------------------------------------------------
---------------------------------------
>WP_138265040.1|Proteobacteria-Alphaproteobacteria-Rickettsiales-Anaplasmataceae-Wolbachia-root WP_138265040.1 MULTISPECIES: 4-hydroxy-3-methylbut-2-enyl diphosphate reductase [Wolbachia]TLW82654.1 4-hydroxy-3-methylbut-2-enyl diphosphate reductase [Wolb
------------------------------------------------------------
------------------------------------------------------------
--------------ME--------------------------------------------
------------------------------------------------------------
------------------------------------------------------------
------------------------------------------------------------
-IILAEPRGFCAGVKRAVDILAITLEKY-K---NE-RQVYVLHEIVHNKYIVEDFKKQ-G
VVFV--SS------IEEI----------E-D----NEG-ILIFSAHGVSKNIEDEAK-RK
GI----Q-VIDATCPLVNKVHKEAKRYENSGKELILIGHENHPEVKGIRGRV-N----N-
----P-ITLVQTL----QDV----YDL----KV--KD---P-D------NLSYVTQTTLS
IDDTRDIIAALK-L----------------RFP----------G------ITGPDLKDIC
YATQNRQNAVKKLAEIVDMVLVVGSKNSSNSNRLLDLCTAR-GKR-AYLIDNYSCVN---
-------KSW--FQG--VEKIGITAGASAPDILVDELIDYLK-V-----------N-LSV
K-----------------------------------------------------------
------------------------------------------------------------
------------------------------------------------------------
------------------------------------------------------------
------------------------------------------------------------
------------------------------------------------------------
------------------------------------------------------------
------------------------------------------------------------
-ISAMPGG----------------------------------------------------
-------ITENVQF-------------------KIPNL----------------------
------------------------V-----------------------------------
------------------------------------------------------------
------------------------------------------------------------
------------------------------------------------------------
---------------------------------------
>PYM36895.1|Candidatus_Rokubacteria-root-root-root-root-Candidatus_Rokubacteria_bacterium PYM36895.1 4-hydroxy-3-methylbut-2-enyl diphosphate reductase [Candidatus Rokubacteria bacterium]
-----------M------------------------------------------------
------------------------------------------------------------
---------KSNI-AE--------------------------------------------
------------------------------------------------------------
------------------------------------------------------------
------------------------------------------------------------
-ILLAGPRGFCAGVERAIDIVELALSVC-Q---P---PVYVRKEIVHNRHVVEELRTK-G
AIFV--DE------LDEV----------P-D----Q-A-TVIFSAHGISPEVRREAE-RR
GL----R-VIDATCPLVTKVHLEAIRYGRENYSIVLIGHQDHDEVIGTLGEA-P----D-
----R-IHVIASA----EEV----EKF----EV--PD---P-D------KIAYLTQTTLS
VDDTRDVIEALR-R----------------KFP----------K------IVGPSRDDIC
YATQNRQAAVKRLASDVDVLLVIGAANSSNANRLVEVAKMA-GTR-AYLINDVRDIR---
-------PEW--LAG--VGRVGVTAGASTPETLESETVQALS-G-----------N-GVT
------------------------------------------------------------
------------------------------------------------------------
------------------------------------------------------------
------------------------------------------------------------
------------------------------------------------------------
------------------------------------------------------------
------------------------------------------------------------
------------------------------------------------------------
-VREV-HV----------------------------------------------------
-------VEEDVRF-------------------AIPQE----------------------
------------------------LD-QIARE----------------------------
-------------------------------------------------------RGVPL
PSRTAL-R----------------PL----------------------------------
------------------------------------------------------------
---------------------------------------
>WP_111827308.1|Proteobacteria-Betaproteobacteria-Burkholderiales-Alcaligenaceae-Achromobacter-Achromobacter_sp._HZ01 WP_111827308.1 4-hydroxy-3-methylbut-2-enyl diphosphate reductase [Achromobacter sp. HZ01]RAP59909.1 4-hydroxy-3-methylbut-2-enyl diphos
MSK-------AVT-----------------------------------------------
------------------------------------------------------------
----------APG-AE--------------------------------------------
------------------------------------------------------------
------------------------------------------------------------
------------------------------------------------------------
-VLLAQPRGFCAGVDRAIDIVERALELH-G---A---PIYVRHEIVHNRYVVEDLRAK-G
AVFI--DE------LEDA----------P-A----G-S-IVVFSAHGVSKAVRVQAQ-ER
GL----Q-VFDATCPLVTKVHIEVARMRAAGREIIMIGHKGHPEVEGTLGQA-Q----G-
----G-MYLVETV----EDV----AGL----QV--QD---P-E------NLAYVTQTTLS
VDDAAAVSQALK-A----------------RFP----------N------IAEPKKSDIC
YATQNRQDAVKVMAPECDLVLVVGSPNSSNSNRLREVAERK-GVA-SYLIDGAQSID---
-------PAW--LAG--RTRVGVTAGASAPEILVQQVIERVK-E-----------L-GAV
S-----------------------------------------------------------
------------------------------------------------------------
------------------------------------------------------------
------------------------------------------------------------
------------------------------------------------------------
------------------------------------------------------------
------------------------------------------------------------
------------------------------------------------------------
-VRTM-AG----------------------------------------------------
-------LEENVAF-------------------PLPKG----------------------
------------------------LS-RKSAQ----------------------------
-------------------------------------------------------TESLE
------------------------------------------------------------
------------------------------------------------------------
---------------------------------------
>WP_005022330.1|Proteobacteria-Epsilonproteobacteria-Campylobacterales-Helicobacteraceae-Helicobacter-Helicobacter_pullorum WP_005022330.1 4-hydroxy-3-methylbut-2-enyl diphosphate reductase [Helicobacter pullorum]EEQ63802.1 4-hydroxy-3-methylbut-2-enyl d
------------------------------------------------------------
------------------------------------------------------------
--------------MQ--------------------------------------------
------------------------------------------------------------
------------------------------------------------------------
------------------------------------------------------------
-VKLAKNYGFCFGVRRAIKLAESK-----P-------NGITLGPLIHNAKEINRLKEKFN
VVVN--EN------IQEI----------P-A----N-A-EVIIRTHGITKEDLQRLK-QK
TK----N-ITDATCPFVTKPQEICEKMSNEGYAIIIFGDEMHPEVKGVMSYC-K----T-
----T-PLVVENL----EAL----KNA----K----I---P-D------KVVLISQTTKN
IELFLEIADFLI-R----------------QCS----------E------CRV--FNTIC
NATFDNQESARNLAKEVDIMIIVGGKNSSNTKQLYNISKEY-CQD-CYLVEDYQELQ---
-------KEW--FGG--KKLCGVSAGASTPNWIIDKIVQTIQ-K-----------Y----
------------------------------------------------------------
------------------------------------------------------------
------------------------------------------------------------
------------------------------------------------------------
------------------------------------------------------------
------------------------------------------------------------
------------------------------------------------------------
------------------------------------------------------------
------------------------------------------------------------
------------------------------------------------------------
------------------------------------------------------------
------------------------------------------------------------
------------------------------------------------------------
------------------------------------------------------------
---------------------------------------
>KFN40087.1|Proteobacteria-Deltaproteobacteria-Syntrophobacterales-Syntrophaceae-Smithella-Smithella_sp._F21 KFN40087.1 hypothetical protein KN63_00435 [Smithella sp. F21]
------------------------------------------------------------
------------------------------------------------------------
--------------ME--------------------------------------------
------------------------------------------------------------
------------------------------------------------------------
------------------------------------------------------------
-IKLAKTAGFCMGVRRAVDTVLDVSQHE-T---G--KRIYTYGPLIHNPQTIELLKKR-G
ITAI--KS------IDEI----------S-DRN-NA---LLVIRAHGIAPDERRKIR-ES
GV----K-IIDATCPKVGYVQAIIKKHTALDYTVIIAGDREHPEVDGLWGYT-E----G-
----R-GIIVSTV----EDA----EKL----P----A---M-E------KVCIVAQTTQD
SDHYRRIVQKIQ-K----------------KSP----------Q------AVV--FNTIC
SSTERRQEEIIALASEMDALFVVGGKNSANTRHLADLAEKQ-NTP-TFHIETAEEIK---
-------NLD--LTP--YQSIGVSAGASTPNWIINQIMDNLT-E-----------R-QGR
SHQKMGL-LLKIWLWMVKT-----------------------------------------
-------------------------------------------------------DFYSA
-LGA----G-----CLALTGMLLQKIPVRFSSIAVAAFF---------------------
--VYAMHVLNRL--------IST-RESGLIGSFREKSYLRHKKYFRLAAVASLAIALVLS
-LA-NSKLSFLLLFIIS----------LAGGLYNMKILPGNR------------------
------------------------------RFQRLRDIPGS----KNFF--TAVAWGIAT
AILPAVSENQTF------SAGMA-------------------------------------
---------------------------VAFVFTF----------SLVFIR------SAMS
DIMDI-QS--D-------------------------------------------------
-----KLLGR-------------------------ETIP----------VIIGKEKTQVL
LKIILMILLIIL-LISPAAGWTGPLSLFLVLCV---------------------------
------------------------------------------------------------
-----------------------------LYIWICFRLCDRRSGLSGATIEGLLETSYII
AGFAVW------------------------------------GWFVIR------------
---------------------------------------
>RLB31411.1|Proteobacteria-Deltaproteobacteria-root-root-root-Deltaproteobacteria_bacterium RLB31411.1 4-hydroxy-3-methylbut-2-enyl diphosphate reductase [Deltaproteobacteria bacterium]
------------------------------------------------------------
------------------------------------------------------------
--------------MK--------------------------------------------
------------------------------------------------------------
------------------------------------------------------------
------------------------------------------------------------
-VRLAKTAGFCMGVRRAMEITLSEANKG-D---G---ELFTYGPLIHNQQVLDLLRAK-G
VDIL--ED------IEEC----------D-G----G---RIIIRAHGITPAERERIR-NS
NF----K-IIDATCPRVGKVQAIIKKYHNKGYTPVIFGDAVHPEVVGLMGYS-G----G-
----H-GIVIGSP----GDV----ERL----P----E---S-E------PMVVVSQTTQD
VDAYRAAVNAIK-Q----------------RHP----------E------AII--FDTIC
NETYKRQREVRVLASEVDSMVVVGGGNSGNTRRLYEISKST-GIP-TFHVETEKELE---
-------SSW--FSA--AETVGVTAGASTPNWMIKKVLERVH-T-----------M-GKN
GRYSFGNFMGRALRFLTTI-----------------------------------------
-------------------------------------------------------TIPES
-IGA----F-----SLTYAGLVLSRGKAQIVYPLLALLY---------------------
--VYSMHVLNRF--------LDK-EAGKYNDPGIALFYTKHKTLLVTTSLVTIGTGLFLS
-LS-LGIVQFVLFLALT----------MLGLAYSMPIIPLRFGY----------------
----------------------------LGRYAKIKDLPGS----KTLA--EALAWGTIS
SLLPLVGWSRPF------WPGIL-------------------------------------
---------------------------ISFLFVS----------SMCYVR------AGLF
DILNM-QG--D-------------------------------------------------
-----LIVGK-------------------------ETLP----------IALGERRALRL
LLLINAFAAGLL-LIGASIGIVSPLGYLLIICF---------------------------
------------------------------------------------------------
-----------------------------LIAMAYLTAYQKGWVKDGASLQAIVEGNLLF
AGALAL------------------------------------VWKLL-------------
---------------------------------------
>PIQ84190.1|Candidatus_Omnitrophica-root-root-root-root-Candidatus_Omnitrophica_bacterium_CG11_big_fil_rev_8_21_14_0_20_63_9 PIQ84190.1 4-hydroxy-3-methylbut-2-enyl diphosphate reductase [Candidatus Omnitrophica bacterium CG11_big_fil_rev_8_21_14_0_20_63_
------------------------------------------------------------
------------------------------------------------------------
----------MPL-TR--------------------------------------------
------------------------------------------------------------
------------------------------------------------------------
------------------------------------------------------------
-VILSKPRGFCAGVERAIEVVEQALERF-P---G---PIYVRKEIVHNPHVVNALRQK-G
ATFV--NE------LTEV----------P-E----G-S-TTIFSAHGVSPAVHQAAS-QR
QL----N-VIDATCPLVTKVHVEAKRFAREGYTLLLIGHAGHEEVEGTMGEA-P----A-
----S-IRLVQTV----EDA----QRV----PV--DN---T-E------KVAVITQTTLS
VDDTKAIIETLR-G----------------RFP----------K------LVNPAKDDIC
YATQNRQNAVKAIAKEAEVILVIGAKNSSNSIRLTEVAEDA-GRR-AYLINAATEIR---
-------PEW--FEG--TACVGVTSGASAPEHLVQEVVATLK-R-----------L-GAT
E-----------------------------------------------------------
------------------------------------------------------------
------------------------------------------------------------
------------------------------------------------------------
------------------------------------------------------------
------------------------------------------------------------
------------------------------------------------------------
------------------------------------------------------------
-VEEW-EL----------------------------------------------------
-------TREDVSF-------------------GLPAE----------------------
------------------------LQ-KTPTG----------------------------
-------------------------------------------------------SGRTR
CP----------------------------------------------------------
------------------------------------------------------------
---------------------------------------
>OIP31560.1|Proteobacteria-Deltaproteobacteria-root-root-root-Deltaproteobacteria_bacterium_CG2_30_43_15 OIP31560.1 4-hydroxy-3-methylbut-2-enyl diphosphate reductase [Deltaproteobacteria bacterium CG2_30_43_15]HCX89002.1 4-hydroxy-3-methylbut-2-enyl dip
------------------------------------------------------------
------------------------------------------------------------
--------------MH--------------------------------------------
------------------------------------------------------------
------------------------------------------------------------
------------------------------------------------------------
-VRLAKTAGFCMGVRRAIDIALDAINGK-D-------NVHTYGPLVHNPQAIEMLESK-G
IKAL--DE------LNGT----------L-S----G---TVVIRAHGISPKERAQIK-EK
GL----N-ILDATCPRVIKVQSIIKRQAKEGYHIVIVGDKKHPEAIGLLGFS-L----D-
----K-GTVVSSI----EEV----GQL----PA---D---M-K------KVCVVAQTTQD
TSKFTKISEKIQ-E----------------RFP----------E------VIV--FNTIC
DSTSKRQKEAIHLAKKVDGMVVIGGRNSGNTRRLAEISEST-GTQ-TLFVETEEDID---
-------PEK--LAD--CHTIGVTAGASTPNWMINRIVDRIE-S-----------I-QKR
RSSVFSRFWSDSLGFLVKS-----------------------------------------
-------------------------------------------------------NIYVA
-FGA----G-----CLSYVSCLLQGITPRLSYFLIAGSY---------------------
--VFSMHILYYF--------IDR-EAARYNDPGRAEFYERHRGTFVTLIILSVFTSLFLS
-FE-MGRGVFVFLIIIS----------LLGLIYGIKIIPKSLWN----------------
----------------------------MFQYKKLKDIPGS----KTVF--VALAWGTVI
SILPALTANHRI------DVSTV-------------------------------------
---------------------------IAFLFVV----------ILVFVR------SALF
DIMDI-QG--D-------------------------------------------------
-----RIVGK-------------------------ETIP----------IIIGENKTIYV
LKLSLGILSLIL-LSSSLSGMTPSLGYLLLVCA---------------------------
------------------------------------------------------------
-----------------------------IYAYSYLFIYERKRISHGVLLEGMVESNFVL
GWLVSL------------------------------------IWLFLLS-----------
---------------------------------------
>WP_034542066.1|Firmicutes-Clostridia-Thermoanaerobacterales-Thermoanaerobacteraceae-Carboxydothermus-Carboxydothermus_ferrireducens WP_034542066.1 bifunctional 4-hydroxy-3-methylbut-2-enyl diphosphate reductase/30S ribosomal protein S1 [Carboxydothermus 
------------------------------------------------------------
------------------------------------------------------------
--------------ME--------------------------------------------
------------------------------------------------------------
------------------------------------------------------------
------------------------------------------------------------
-IIVAQNAGFCFGVKRAIETAQKAAENN-N-------PVYSLGPLIHNPQEVERLKKA-G
IIPI--EE------IEEG----------N-G----K---TIIIRSHGTTPEKLQEIV-DR
GY----V-VEDATCPFVKKAQILAQKLTDEGYQVVVVGDKKHPEVQGIVGWS-G----Y-
----K-ALVVENP----EEA----ARL----P----F---Y-P------KIAVIAQTTQK
SENFWQVVEVIK-K----------------KGG----------E------VRP--FNTIC
HATRTRQEESRKLATEVEVMLVVGGKNSANTKKLAQICAAT-NTP-TYLIEEASEIK---
-------PEW--FAG--KAKVGITAGASTPAWIIEEVRKKVE-Q-----------M-ASM
EQALLEI-----------------------------------------------------
---------------------------------KPVKEGEIVRG--KVVKVLEK-EVLVD
-IGT-KGEG-----VIPLEEIT-WYRI-ERARDAVKEGD---------------------
--EFPVLVLK-EDE-EGKIILSRKKALEILAEEKLLEWQKNKVPVTGKIVEVVKGGVLVD
-I---GVRAFLPASLIA-LNYVEDLEVLKGEEITAYVIEVDLAKR---RVVLDRKS---Y
LKEQEIKTKKEKIATLKEGSKVKGKVTKIMPFGAFVDLGGF----EGLLRAQDISWQRNV
RPEEHLQVGQEL------EVVVLEVDRHNL------------KVNLGLK-----------
---QLTPDP-WQKIPDELKEGAVLEGTVVKILRH----------GLI-LELF-PGIEGYL
PARETEAE--NE------------------------------------------------
-----PLMKK---------------------------------------YQVGQKMEVKI
LT-----------LKPLEKKMT--LSQKEAL-----------------------------
-------------------------------------------------------REKEK
E---------------------------------QYQKELAEEENLTFSLGEILR-----
--------------------------------------------GKLKDV----------
---------------------------------------
>PIR00255.1|Nitrospinae-root-root-root-root-Nitrospinae_bacterium_CG11_big_fil_rev_8_21_14_0_20_45_15 PIR00255.1 4-hydroxy-3-methylbut-2-enyl diphosphate reductase [Nitrospinae bacterium CG11_big_fil_rev_8_21_14_0_20_45_15]
------------------------------------------------------------
------------------------------------------------------------
--------------MK--------------------------------------------
------------------------------------------------------------
------------------------------------------------------------
------------------------------------------------------------
-VSLASAMGTCFGVQDAINLAMSPEFSS---------DLTIVGQLVHNSQVNKSLKEK-G
VSLV--KG------IEEISEI-------K-T----K---KVMITAHGAAEKTKQKLH-EA
GF----I-VYDASCPLVMRVHNTIKSMVAKNYFPVVIGQQDHVEVRGIVGDL-E----E-
------FLVVSQD----TDL----DKI----RQ--SG---K-R------KLGIVSQTTLQ
VEKVETLVGKIR-AMD--------------CVD----------E------VSF--VNTIC
QPTRDRQIAVHDLAEQVDLMIVVGGYNSSNTKKLVQVCDEK-NIE-SHHIESHSELE---
-------KSW--FYD--KKHVGITAGTSTPEYVINQVHAEIL-V-----------I-AKE
MNAGVEPESVSN------------------------------------------------
------------------------------------------------------------
------------------------------------------------------------
------------------------------------------------------------
------------------------------------------------------------
------------------------------------------------------------
------------------------------------------------------------
------------------------------------------------------------
------------------------------------------------------------
------------------------------------------------------------
------------------------------------------------------------
------------------------------------------------------------
------------------------------------------------------------
------------------------------------------------------------
---------------------------------------
>OQY10033.1|Fusobacteria-Fusobacteriia-root-root-root-Fusobacteriia_bacterium_4572_132 OQY10033.1 4-hydroxy-3-methylbut-2-enyl diphosphate reductase [Fusobacteriia bacterium 4572_132]
-----------M------------------------------------------------
------------------------------------------------------------
---------KNNK-IE--------------------------------------------
------------------------------------------------------------
------------------------------------------------------------
------------------------------------------------------------
-IVRAKKMGFCFGVKEALKLTEEIIKKE-V---N--KRIFMLGMLVHNKEVINELKEK-N
VEVL--EEME----LENI----------N-E----N-D-VVIIRAHGVEKKIYERLE-KK
KV----K-IYDAACVFVKKSRNMLQKYEGAGYKIIFIGDKNHPEVKGIVSYG-V------
----K-VIVISNK----NNL----MKF---VEN--DK---D-K------KYFILAQTTLN
KNYYNEIQEYVK-K----------------NMK----------N------SIV--GDTIC
GATYERQIAVEDLAKNVEMMLIVGGYNSSNTKKLYNISKKI-NDK-SYHIETEKDLE---
-------LEW--LKD--IKKIGITAGASTPAKSIKGIEQKIK-E-----------A-TMS
ETMDFEKMLENYL-----------------------------------------------
--------------------------------PDNIEKGEVKKG--IILRKDRE-YGYLD
-LGT-KGEG-----KVDAREIE-----------DNEVGD---------------------
--EIEVLIITTADESEDFMKVSRRAVELKLNWEKLQELKESDEKINGKIVRKVKGGYIVD
-I--LKYNSFMPGSLSG----FGKEEEPLGKEITVKIKDIQDGKRK--KIVVSRKA---V
EMQNVE----EELNKINEDDVVEGIVNDVLAFGVSLKVGSI----SGFVHISEIAWKRVD
NLEEKYNVGDTV------SAKVISINKAKK------------SLKLSIK-----------
---QLKEDP-WTNLEEKYPLESEVVGKVVRIEKY----------GAF-IELE-EGIEGLL
HISDF-SW----------------------------------------------------
----SQKMKS-------------------------VKNY----------VKLNDEIKVKI
IE-----------LDEKSKKMK--LSLKALAENPWETVETKYAIGTEHEGTIVEIKDFGI
FVELEKDMDAFVHISDLEWN--NPS------------------------IE-NFKKEEKV
KVKIIEINKEERKIKAGIKQLTKSPL-EEVFEKYSEGDIIKRKIISIANFGIFVELEKGI
DGMIHISEASKEFVKNLE--EKYKVGDEVEAKIIMMDEESKKIKLSIKEIEMQEEKK---
-------------------------EEEELLEKYSNNEK
>WP_132996145.1|Firmicutes-Tissierellia-Tissierellales-Tissierellaceae-Sporanaerobacter-Sporanaerobacter_acetigenes WP_132996145.1 bifunctional 4-hydroxy-3-methylbut-2-enyl diphosphate reductase/30S ribosomal protein S1 [Sporanaerobacter acetigenes]
------------------------------------------------------------
------------------------------------------------------------
--------------MK--------------------------------------------
------------------------------------------------------------
------------------------------------------------------------
------------------------------------------------------------
-IVLAKNAGFCFGVKRAVDKATETLMNS-N---E---SIYSLGPLVHNKQVVEKFNRQ-G
LKVI--EN------PDEI----------K-L----G---RVIIRAHGVPYGTYEKLS-KN
NI----D-IIDCTCPYVKSIHDKVKEYLQKGYKIVIIGDKNHPEVIGVNGWC-N----N-
----E-GIVINDE----KEA----ETL----P----H---L-D------KICIVSQTTNR
QEKFKALSEIIS-K----------------KAD----------D------VKI--YNTIC
NATYLRQESCKELAKTVEAMIVIGGYHSSNTNKLVEISKKY-CND-VFHIETLNDLP---
-------IDN--MPK--FQTIGITAGASTPDWIIKEVIDKME-N-----------M-NNE
E-----------------------------------------------------------
-----------------MIKAIEESL-------VRLHRGDIVKG--KVIALNND-EVMVN
-LGY-KSDG-----IIPKEELS-NDPS-VSPQDLYKEGE---------------------
--EIEVYVISLDDG-EGNVLLSTKILEAIKGWDELEQLYNKKDKVSCKVVDVVKGGVIAI
-V--KGLNGFIPASLIS-MNYVEDLNVFKDKSFDVKIIDFDRSKK---RIILSRKE---L
EKEEIEKKQNEVWNNLEIGEMIDGKVMRITDFGAFVDIGGI----DGLIHISDMSWNRIK
HPSEVVHEGENV------KVQILNFDRKKG------------RVSLGLK-----------
---QTMPEP-WEVFVKEYKVGDIAEGTVVNMLDF----------GAF-IRLD-VGVDGLV
HVSQI-SN----------------------------------------------------
-----EHVNR-------------------------PADK----------LSLGEKVTVKI
MD-----------IKEDERKIS--LSMKEVMEDV--------------------------
------------------------------------------------------AKEDE-
--------------------------------------IATENKEMDVTVGDIIKDK---
------------------------------------------------------------
---------------------------------------
>PIW12062.1|Candidatus_Atribacteria-root-root-root-root-Candidatus_Atribacteria_bacterium_CG17_big_fil_post_rev_8_21_14_2_50_34_11 PIW12062.1 4-hydroxy-3-methylbut-2-enyl diphosphate reductase [Candidatus Atribacteria bacterium CG17_big_fil_post_rev_8_21_
------------------------------------------------------------
------------------------------------------------------------
--------------MK--------------------------------------------
------------------------------------------------------------
------------------------------------------------------------
------------------------------------------------------------
-IILSPKMGFCFGVKKSVNLAKDTIKKR-K---N---DVYMLGSIINNPQVIEYFKKR-G
AKIV--NN------LGEV----------P-E----E-S-VIITRAHGISPLLLHQAY-QK
RL----S-VIDTTCPYVKKVQEIAGYLYKNGYFIVIFGDKKHPEILSVLNLI-Q----N-
----N-ALVVSSF----YEI----EKI----K----Q---Q-K------KIGFISQTTKN
IYDFKKLLPVLL-N----------------KTE----------E------LRI--FNTIC
KATIERQKSTLELAKKVDVMIVIGGKESANTSRLAEICKKQ-GVK-TYHIETENQIK---
-------YEW--FHP--DDRIGITSGASTPNWVTNKVINKLK-K-----------E-YF-
------------------------------------------------------------
------------------------------------------------------------
------------------------------------------------------------
------------------------------------------------------------
------------------------------------------------------------
------------------------------------------------------------
------------------------------------------------------------
------------------------------------------------------------
------------------------------------------------------------
------------------------------------------------------------
------------------------------------------------------------
------------------------------------------------------------
------------------------------------------------------------
------------------------------------------------------------
---------------------------------------
>WP_123926318.1|Actinobacteria-Actinobacteria-Corynebacteriales-Gordoniaceae-Gordonia-Gordonia_oryzae WP_123926318.1 4-hydroxy-3-methylbut-2-enyl diphosphate reductase [Gordonia sp. RS15-1S]RPA65256.1 4-hydroxy-3-methylbut-2-enyl diphosphate reductase [G
------------------------------------------------------------
------------------------------------------------------------
---------MTES-KR--------------------------------------------
------------------------------------------------------------
------------------------------------------------------------
------------------------------------------------------------
-ILLAEPRGYCAGVDRAVETVERALDKH-G---A---PVYVRKEIVHNRHVVDTLAER-G
AIFV--GE------TDEV----------P-E----G-A-IVVFSAHGVSPEVHRTAA-QR
NL----K-TIDATCPLVTKVHQEAKRFARDDYDILLIGHEGHEEVEGTAGEA-P----E-
----H-IQLVDGP----DAV----DTV----RV--RD---E-S------KVIWLSQTTLS
VDETMETVRRLR-E----------------RFP----------E------LNDPPSDDIC
YATQNRQVAVKAMAPQCDLVIVVGSKNSSNSVRLVEVALQN-GASASYLVDYAREID---
-------PAW--LDG--VETVGITSGASVPEVLVRGVIDFLS-E-----------Y-GFD
S-----------------------------------------------------------
------------------------------------------------------------
------------------------------------------------------------
------------------------------------------------------------
------------------------------------------------------------
------------------------------------------------------------
------------------------------------------------------------
------------------------------------------------------------
-VEKV-TT----------------------------------------------------
-------AEETLTF-------------------ALPRE----------------------
------------------------LR-PARTAK---------------------------
------------------------------------------------------------
------------------------------------------------------------
------------------------------------------------------------
---------------------------------------
>WP_013388173.1|Fusobacteria-Fusobacteriia-Fusobacteriales-Fusobacteriaceae-Ilyobacter-Ilyobacter_polytropus WP_013388173.1 4-hydroxy-3-methylbut-2-enyl diphosphate reductase [Ilyobacter polytropus]ADO83506.1 hydroxymethylbutenyl pyrophosphate reductase 
------------------------------------------------------------
------------------------------------------------------------
--------------ME--------------------------------------------
------------------------------------------------------------
------------------------------------------------------------
------------------------------------------------------------
-VIRAEKMGFCFGVREAVELSEALSRKE-K---N--KRIFMLGMLVHNEHVIEDLRNK-G
IEIL--EEETLLKNEDDL----------K-E----G-D-IVIIRAHGTIKEIYDRLE-EK
KV----E-VHDAACSFVTEIRNTLVEMEKKGYDIIFIGDKNHPEVKGIISFG-E------
----R-VYIFKDL----NEL----IDS----GI--DK---N-G------KYAVLTQTTLN
KNNFEKVREYIN-N----------------YFP----------N------AEI--FNKIC
GATFVRQKAAEKLAGEVDLVLVIGGKRSSNTRKLYDISKGI-NSN-TYLIQEAKDIC---
-------TDW--LVG--IEKIGITAGASTPEEIIIKIENKLR-G-----------I----
------------------------------------------------------------
------------------------------------------------------------
------------------------------------------------------------
------------------------------------------------------------
------------------------------------------------------------
------------------------------------------------------------
------------------------------------------------------------
------------------------------------------------------------
------------------------------------------------------------
------------------------------------------------------------
------------------------------------------------------------
------------------------------------------------------------
------------------------------------------------------------
---IDV------------------------------------------------------
---------------------------------------
>WP_088256064.1|Planctomycetes-Planctomycetia-Gemmatales-Gemmataceae-Fimbriiglobus-Fimbriiglobus_ruber WP_088256064.1 4-hydroxy-3-methylbut-2-enyl diphosphate reductase [Fimbriiglobus ruber]OWK41116.1 4-hydroxy-3-methylbut-2-enyl diphosphate reductase [F
------------------------------------------------------------
------------------------------------------------------------
--------------MK--------------------------------------------
------------------------------------------------------------
------------------------------------------------------------
------------------------------------------------------------
-IILANPRGFCAGVNMAVESLETALRVF-G---S---PLYVYHEIVHNRPIVDRFRAK-G
VVFV--DG------ISEV----------P-N----G-G-TVLYSAHGVSPEIRRQSV-ER
NL----R-AIDATCPLVTKVHIEAVKYAKEGYTIILIGHDGHDEVIGTMGEA-P----A-
----N-MVLVESE----ADV----EAL----NF--PA---D-V------KLAYLTQTTLS
VDETKGIIAALK-R----------------KFP----------Q------LTGPSKDDIC
YATQNRQEAVRDLVPEADVVIVLGSQNSSNSNRLAEIAKQK-GRA-AYLIDSVAELR---
-------DEW--FRP--TDTVLVTAGASAPEDHVQACVDHLR-E-----------K-FNA
A-----------------------------------------------------------
------------------------------------------------------------
------------------------------------------------------------
------------------------------------------------------------
------------------------------------------------------------
------------------------------------------------------------
------------------------------------------------------------
------------------------------------------------------------
-VEPR-TI----------------------------------------------------
-------REEHVNF-------------------PLPKE----------------------
------------------------LR-VLTRK----------------------------
------------------------------------------------------------
------------------------------------------------------------
------------------------------------------------------------
---------------------------------------
>WP_093391476.1|Proteobacteria-Gammaproteobacteria-Pseudomonadales-Pseudomonadaceae-Pseudomonas-Pseudomonas_xinjiangensis WP_093391476.1 4-hydroxy-3-methylbut-2-enyl diphosphate reductase [Pseudomonas xinjiangensis]SDR77929.1 4-hydroxy-3-methylbut-2-enyl
------------------------------------------------------------
------------------------------------------------------------
--------------MQ--------------------------------------------
------------------------------------------------------------
------------------------------------------------------------
------------------------------------------------------------
-IKLANPRGFCAGVDRAIEIVNRALEVF-G---P---PIYVRHEVVHNKFVVDDLRSR-G
AIFV--EE------IEQV----------P-D----D-V-IVIFSAHGVSQAVRKEAA-DR
GL----K-VFDATCPLVTKVHLEVAKYSRDGRECILIGHAGHPEVEGTMGQY-D----T-
-RNGGAIYLVEDE----QDV----ANL----KV--RD---P-S------SLAFVTQTTLS
MDDTAKVIDALR-E----------------HFP----------T------IHGPRKDDIC
YATQNRQDAVKQLAADCDLVLVVGSPNSSNSNRLRELSERI-GTP-AHLIDAADEIR---
-------SEW--LEG--VKNIGVTAGASAPDILVRQVIEHLH-S-----------L-GAT
G-----------------------------------------------------------
------------------------------------------------------------
------------------------------------------------------------
------------------------------------------------------------
------------------------------------------------------------
------------------------------------------------------------
------------------------------------------------------------
------------------------------------------------------------
-AEEL-AG----------------------------------------------------
-------RPENVVF-------------------SMPKE----------------------
------------------------LR-VVSVD----------------------------
------------------------------------------------------------
------------------------------------------------------------
------------------------------------------------------------
---------------------------------------
>OGB87534.1|root-root-root-root-root-candidate_division_WOR-1_bacterium_RIFCSPHIGHO2_02_FULL_45_12 OGB87534.1 4-hydroxy-3-methylbut-2-enyl diphosphate reductase [candidate division WOR-1 bacterium RIFCSPHIGHO2_02_FULL_45_12]OGC05997.1 4-hydroxy-3-methylb
-----------MK-------GK-VW-----IPFYIYIG--------TFSEKF--------
--------------HFSQKLSYND------------------------C-----------
--------------VQ--------------------------------------------
------------------------------------------------------------
------------------------------------------------------------
------------------------------------------------------------
-ILIARYSGFCEGVERAYQIALEQTKTG-Q-------PVFMLGNLVHNTQVIEKLKSL-N
VKTV--KS------VAEI----------P-AGS-KG---TLLISAHGVSPQVYEEAK-GL
GL----G-IIDTTCAWVKKAQRIAEESNEEDRTVIIVGDKGHAEVKGLVGWA-G----G-
----R-AQVIENI----KDM----DKI----G--------G-G------KVSVIAQTTQA
EEHFKKIVAAIR-N----------------KTK----------D------VKE--FNTIC
GATSKRQNAAVELAKKVDLILVIGDKMSANTKRLSELCSQT-GTA-THQIQTVAELD---
-------STW--LKG--KTKIGLTAGASTPDWVVQEVVAKLG-P-----------A-QKE
KKCWFKA---------------------------------------LAIIILLC------
----------------ALLGRAQASV------LQHVRYGDYKDKLRAVFDFDGS------
-FGY-ETEGTKDKIVISLKDVD----AAANIENYIELNDLVVRHFEIQKETNGLKVTIPL
LASIEYTVFPLDN--PPRLVVDFGR----------------------EFLNIVSEGTVAD
GVELLSAKKGLAAGQIN-----------------ASILKVDLNKVE-VKPALAKKTKPNI
FQSFIDIITPWRQGTISRDFFLDKVVNIVNDHNAVAGINGTYFAPDG-------------
QPLGSLMIDQELVSFPIYDRTAFFLDQENQPYIDNISITSSFKLASGIRYTISGINQSRG
SSDSIMYTPVWGETTKTNTQGLEIVVKKEKIVGINVSNSIIPDDGYV-LSINGPGVETLA
ENVKV-------------------------------------------------------
----GDNINTSIRV---------------IPYSTSPQSIINLISGGPRLIKKGRVYISKY
QEQFKSDI-----AKGRAARTA--LGITKNRDLLL-------------------ITVDGL
-----------------------P------------------------------KKNKNT
K------------------------------------------ENIGVTLEELSNLLLSL
GAVEAM---------------NLDGGSSATMVV---------NGRTINKPTAGFQRRISN
A----------LILKRL----------------------
>WP_099838210.1|Firmicutes-Clostridia-Clostridiales-Clostridiaceae-Clostridium-Clostridium_combesii WP_099838210.1 bifunctional 4-hydroxy-3-methylbut-2-enyl diphosphate reductase/30S ribosomal protein S1 [Clostridium combesii]PIH05692.1 4-hydroxy-3-methy
------------------------------------------------------------
------------------------------------------------------------
--------------MN--------------------------------------------
------------------------------------------------------------
------------------------------------------------------------
------------------------------------------------------------
-VILADKAGFCFGVKRALDTTINTKENL-K---G---KIYTLGPLIHNNDVVNLLKDK-G
IEPISIQD------VDKL----------N-K----D-D-TIIIRSHGVPLQTINYLK-DK
GL----N-VINTTCPHVANIQIKAKKYYEEGYKIVIVGDENHPEVIGINGWC-N----N-
----S-AIISKDG----ANI----NNL----D----------K------KVCVLCQTTEK
QENWEKVLTILI-K----------------NSR----------E------ILA--FNTIC
NATQVRQQSAKKLSEKVDSMIVIGGKNSSNTTKLYEICKSN-CKN-TIHVENAKEIP---
-------EHI--YKN--SNIIGVTAGASTPDWIIKEAINKMN-N-----------N-DSI
IEVSKNE-----------------------------------------------------
-----------------MLNYMNEKE-------QQIVVGKVVKG--TIVSLNEN-ELFVD
-LNY-KSEG-----IIPKEEVT-LDEE-SILKESFKVGD---------------------
--EIEAKIVRIKNE-DGYVVLSLKELHREKALKNLKEAFENKQTIKVIVKDAVDAGLICI
-Y--NGVRVFIPASHIE-LSHVDDLEAYKGLELEVNIIEFIKDRYR-TKIVGSRRN---I
LKTIRNKHIEETWNSLEKDTVVEGEVKRFTDFGAFIEINGV----DGLLHVSEISWGRVE
KPEDALKIGDKI------KVYILDIDKENK------------KLALSIK-----------
---KLIEDP-WKSVEIKYPIGNIVLGKVVRFANF----------GAF-IELE-PGVDGLV
HISKI-SN----------------------------------------------------
-----KRIDK-------------------------PEEE----------LTLGKEVKAKI
LE-----------VNSVEKRIA--LSIKDVEEF---------------------------
------------------------------------------------------------
------------------------------------------------------------
------------------------------------------------------------
---------------------------------------
>WP_007391236.1|Firmicutes-Negativicutes-Veillonellales-Veillonellaceae-Megasphaera-root WP_007391236.1 MULTISPECIES: bifunctional 4-hydroxy-3-methylbut-2-enyl diphosphate reductase/30S ribosomal protein S1 [Megasphaera]EFD93951.1 4-hydroxy-3-methylbut-2
------------------------------------------------------------
------------------------------------------------------------
--------------MK--------------------------------------------
------------------------------------------------------------
------------------------------------------------------------
------------------------------------------------------------
-VEVAGACGFCYGVRRAVDMACQATE-----------GTRTLGPIIHNPQVVETLATQ-G
VAPV--QS------LQEV----------D-N----G-S-TVLIRSHGVGPQVYEEAK-EK
HV----K-IVDATCPHVKKAQQDAKKIVFAEKKLVIIGEKSHPEVISISQWG-V----N-
----R-AIIIDKE----EEA----QEI----P----F---C-E------DMGVVVQTTFS
QEKFKRIVRILQ-T----------------KTN----------H------LET--HMTIC
TATQQRQEAAIALARRVDAMIVVGGKNSANTGRLAQVCREQ-DCP-TYHVETAREIN---
-------PSW--FHG--MSYIGITAGASTPDWIIQEVVKIME-N-----------L-QAE
GTEVMSEELLDQYDY---------------------------------------------
--------------------------------EENLKKGDVVEG--KVVSVTDD-AAFVS
-IGT-KAEA-----ILPKKEIA-VPAP-EKAGDVVHVGD---------------------
--EFKVVIASTVKE-DSTIVVSLVKMQKEADWEEVRQAYENDQLIECVGKETNKAGLVVS
-I--KSLRGFIPLSQGD-VHFVKSLDNLVGQTFQVKIIDLDEHKN---RLVLSRKA---V
LEVEREAKRAEALEHIEENTEMDGTVVKIMPYGAFVDLGGV----EGLLHISDISWKRIG
AVEDVLSVGDTV------HVLVQQFDRERN------------RISLSMK-----------
---ALQKNP-WIAAIEKFAVGDVVEGEVKKILNI----------GAI-LAID-PEIQGLL
HISAL-TE----------------------------------------------------
-----QRGAA-------------------------VKDL----------VAIGDKMQVKI
IK-----------IDPDKHKVA--LSVLAIR-----------------------------
-------------------------------------------------------NEEEE
------------------------------------------------------------
------------------------------------------------------------
---------------------------------------
>WP_111921100.1|Firmicutes-Clostridia-Clostridiales-Clostridiaceae-Clostridium-Clostridium_cochlearium WP_111921100.1 bifunctional 4-hydroxy-3-methylbut-2-enyl diphosphate reductase/30S ribosomal protein S1 [Clostridium cochlearium]SQB33315.1 4-hydroxy-3
------------------------------------------------------------
------------------------------------------------------------
--------------MS--------------------------------------------
------------------------------------------------------------
------------------------------------------------------------
------------------------------------------------------------
-IILAKKSGFCYGVKRAVDTCLKLKDKY-T--DK---KIYTLGPLIHNNDVVNFLKKQ-N
IYPIDYEN------INTL----------K-E----G-D-IIILRSHGVTLETIEKLK-EK
KL----N-IIDATCPYVSNIQKKVQKYYEKGYSILIVGDKNHPEVIGINGWC-N----N-
----S-AIICKNA----EEI----ENL----P----------A------KICVVSQTTEK
KEHWVSVLSKVV-N----------------ECR----------E------IIA--FNTIC
NATEVRQLSAKELSKEVDFMVVIGSKSSSNTTKLYEICKTN-CVN-TIHVENAGELP---
-------DYI--SNK--YYKIGVTAGASTPDWIIKEAIFKMS-N-----------K-DLN
E-----------------------------------------------------------
-----------------QLEYMNNND-------IQISIGQEVEG--EVVSIVSNSEAYVN
-IGY-KSDA-----ILPLSEIT-KESD-EDINNFIKKGD---------------------
--IIKGKIIKLGSE-NKPPVISVIELNREKAYIELKEAFENKEKVVVKVKEDVNGGLISI
-YK-NIIRVFIPASHVE-LRHVNDLSVYKGQELTVNIIEFEEGRNN-TRIVGSRRD---L
LKEGQLKIEEETWTSLEKDTVKEGEVRRLTNFGAFVNIDGV----DGLLHVSEISWGRVE
KPSDMLKVGDKI------KVYIKDIDKENR------------KLALSIK-----------
---DLTEDP-WKNVDVKYPVGNIVLGTVVRFASF----------GAF-VELE-PGVDGLI
HISQI-SH----------------------------------------------------
-----KRIDK-------------------------VEDE----------LSIGQQVKAKI
VE-----------VDGEKRKIG--LSIKEVNDI---------------------------
------------------------------------------------------------
------------------------------------------------------------
------------------------------------------------------------
---------------------------------------
>RMF92772.1|Candidatus_Schekmanbacteria-root-root-root-root-Candidatus_Schekmanbacteria_bacterium RMF92772.1 4-hydroxy-3-methylbut-2-enyl diphosphate reductase [Candidatus Schekmanbacteria bacterium]
------------------------------------------------------------
------------------------------------------------------------
----------MER-IK--------------------------------------------
------------------------------------------------------------
------------------------------------------------------------
------------------------------------------------------------
-IIKAKYLGFCEGVRRAIELTEKAIADG-R---K---NITVVGDLIHNRQVISKLRAR-G
VQMV--ES------ISEI----------R-E----G-S-TLVVRSHGLPRGWIDEAK-RK
GV----E-IIDATCEKVKKLHHLAEMMIENGYQVILIGDHNHAEVETVVESV-R----G-
----D-IIVIASP----EEC----EKN----S----F---K-K------KLGVIAQTTQS
LENFSAILEKLL-E----------------KAY----------E------LKI--FNTIC
YASIMRQKAASQLSKEVDLMFVIGGKHSANTCRLAAICRKN--VK-TMHIETKDEIT---
-------SEM--LKG--VKKIGITAGASTPDWIIEEVEQKIA-E-----------M----
------------------------------------------------------------
------------------------------------------------------------
------------------------------------------------------------
------------------------------------------------------------
------------------------------------------------------------
------------------------------------------------------------
------------------------------------------------------------
------------------------------------------------------------
------------------------------------------------------------
------------------------------------------------------------
------------------------------------------------------------
------------------------------------------------------------
------------------------------------------------------------
------------------------------------------------------------
---------------------------------------
>WP_095611783.1|Proteobacteria-Gammaproteobacteria-Alteromonadales-Alteromonadaceae-Tamilnaduibacter-Tamilnaduibacter_salinus WP_095611783.1 4-hydroxy-3-methylbut-2-enyl diphosphate reductase [Tamilnaduibacter salinus]PAV25181.1 4-hydroxy-3-methylbut-2-e
------------------------------------------------------------
------------------------------------------------------------
--------------MQ--------------------------------------------
------------------------------------------------------------
------------------------------------------------------------
------------------------------------------------------------
-IRLANPRGFCAGVDRAIEIVNRALDVF-G---A---PIYVRHEVVHNKFVVDNLRER-G
AVFV--DE------LDEV----------P-D----D-H-LVIFSAHGVSQAVKNEAD-RR
GL----R-VFDATCPLVTKVHMEVMRYSRDGHECILIGHEGHPEVEGTMGQY-D----R-
-SRGGDIYLVEDE----ADV----DNL----TV--KD---P-S------RVAYVTQTTLS
MDDTSRVIDALR-R----------------KFP----------E------IQGPRKDDIC
YATQNRQDAVKELAGDCDRLLVVGSPNSSNSNRLRELAERM-GTP-AHLIDQAEQID---
-------AAW--FDD--CQVVGITAGASAPEVLVNDVVKRLQ-E-----------L-GGT
A-----------------------------------------------------------
------------------------------------------------------------
------------------------------------------------------------
------------------------------------------------------------
------------------------------------------------------------
------------------------------------------------------------
------------------------------------------------------------
------------------------------------------------------------
-PEEL-EG----------------------------------------------------
-------REENIVF-------------------SMPRE----------------------
------------------------LR-IDAVD----------------------------
-------------------------------------------------------VS---
------------------------------------------------------------
------------------------------------------------------------
---------------------------------------
>WP_003532882.1|Firmicutes-Clostridia-Clostridiales-Ruminococcaceae-root-[Clostridium]_leptum WP_003532882.1 bifunctional 4-hydroxy-3-methylbut-2-enyl diphosphate reductase/30S ribosomal protein S1 [[Clostridium] leptum]EDO60356.1 4-hydroxy-3-methylbut-2
-----------M------------------------------------------------
------------------------------------------------------------
--------------AD--------------------------------------------
------------------------------------------------------------
------------------------------------------------------------
------------------------------------------------------------
-ITVAKTAGFCFGVNRAIEIVNRLLDQG-K-------RVYTLGPIIHNPQIVAALEQR-G
VTIV--SQ------PGQV----------Q-P----G-G-ILVIRSHGVSLDILREIE-RL
GI----E-YADATCPFVGKIHQIVFSASEKGVPVLIAGDPDHPEVRGIRGHC-Q----G-
----E-SYVFRNQ----NEL----KNLIKDFPN--LE---S-K------ELFVVAQTTFS
VSEWENCLKILK-R----------------VYT----------N------AAI--FDTIC
NATSERQAEAVRLAKQKDLMVIIGGRQSSNTAKLKSVCEPF--CR-TCLIETAKELP---
-------VSE--IKQ--AYSIGITAGASTPASIIKEALETMT-D-----------I-LEN
KEMTEIN-----------------------------------------------------
------------EGEMNFEEMLEESL-------KSFTTDEKVHG--VVVGIAPN-EIYVD
-VGR-KQAG-----FVPLAELS-ADPN-AKAEDLVKIGD---------------------
--EMDLLIMRTNDQ-EGTIMLSKKRLDAIKGWEEIVEANENETVVTGIVTEVIKGGVIAV
-T--NGVRVFIPASQAT-ASRGDSLEDLLKQEVKFRIIEVNRGRR---RAVGSIRS---V
LKDERKKLAEKFWETAEIGKVYTGTVKSLTSYGAFVDLGGI----DGMVHISELSWSRIK
HPSEIVNVGDTV------EVYIKDLDPEKG------------KISLGYK-----------
---KTEDNP-WEILKRDYPVGSVVEVTVVGMTTF----------GAF-ARIL-PGIDGLI
HISQI-AD----------------------------------------------------
-----HRIEK-------------------------PQDV----------LAIGDVVKVAI
TD-----------IDFDKKRIS--LSIRKLLEE---------------------------
-------------------------------------------------------EAQAK
AQEAANAPD---------------------------EVVASTEADIAAEEEPAVEEAPAV
------------------------------------------------------------
-------------------------------------EE
>WP_068717701.1|Firmicutes-Clostridia-Halanaerobiales-Halobacteroidaceae-Orenia-Orenia_metallireducens WP_068717701.1 bifunctional 4-hydroxy-3-methylbut-2-enyl diphosphate reductase/30S ribosomal protein S1 [Orenia metallireducens]OCL26161.1 4-hydroxy-3-
------------------------------------------------------------
------------------------------------------------------------
--------------ME--------------------------------------------
------------------------------------------------------------
------------------------------------------------------------
------------------------------------------------------------
-VILAQNAGFCFGVNRAMDLALEIGTKN-K---N---SVYTLGPLIHNPQAVKKLKSV-G
IEVE--ND------VDKI----------S-E----G---TVIIRSHGVPPKVLAEAE-EK
GL----N-VVNATCPFVKRAQEKAKELMDNGYDVIISGDKDHPEVIAIWGYT-D----N-
----Q-AIIIEDE----SDF----DKL----D----K---L-K------KVGVVAQTTQS
LENLQKLTNYLL-R----------------HVA----------E------LKV--YNTIC
TTTGERQNEAAELSKQVDLMIVIGGYNSANTNRLAEICSEN-GAI-TYHIERADELK---
-------LDW--FKN--IKKVGITAGASTPNWIIKEVLMIMS-E-----------I-KEP
REENLEA-----------------------------------------------------
---------------------------------KILTKGEIVSG--QVEQVTEE-GAYVN
-VGT-KTEG-----FIPANEVS-NVG--KPATEVLTIGD---------------------
--EVEVFVLNPEDE-EGKAILSKRRADSQKAWEKIEAAYESGEIIEAEVSKEVKGGLVAD
-I---GLRGFIPASHIA-IEYVEDLSQFVGQTFKLKVIEVEKENN---NIVLSRKV---V
LEEELAEKKKELFASLEEGQEVEGTVTKLVDFGAFVDLGGA----EGLLHISEISWGRID
HPSDVLEEGQSI------KVKVLGVNAEEG------------RISLGLK-----------
---QIQPDP-WEEFISEYKVGDVVEGKITKTVDF----------GAF-MEIK-PGVEGLI
HISQL-SH----------------------------------------------------
-----KHIPT-------------------------VEDA----------VSVGEKVEAKV
IN-----------IEEDDRRVG--LSIKELTPAP--------------------------
-------------------------------------------------------EPKAK
PKKETASK---------------------------PQFSTDNDEGSGVKLGDVFG-----
[truncated: 380,851 more chars]
