# Supplementary material for: Comparative genomic analysis reveals metabolic flexibility of Woesearchaeota
Source: Nat Commun. 2021 Sep 6;12:5281. doi: 10.1038/s41467-021-25565-9 (PMC8421398; doi:10.1038/s41467-021-25565-9)
Supplement: Supplementary file 11 — Source Data [file 41467_2021_25565_MOESM11_ESM.zip › Source data/Supplementary_Fig_24.fasta]

>YT1_182_01281
M-----------------------------------------------------------
------------------------------------------------------------
------------------------------------------------------------
------------------------------------------------------------
------------------------------------------------------------
------------------------------------------------------------
------------------------------------------------------------
------------------------------------------------------------
------------------------------------------------------------
------------------------------------------------------------
------------------------------------------------------------
------------------------------------------------------------
------------------------------------------------------------
------------------------------------------------------------
------------------------------------------------------------
------------------------------------------------------------
------------------------------------------------------------
------------------------------------------------------------
------------------------------------------------------------
------------------------------------------------------------
------------------------------------------------------------
------------------------------------------------------------
------------------------------------------------------------
-------KKKYKLVCFDVDGTLV-DNI------------EFSWQLFHNYF----------
--E------------------------------TDEKR-----------RIKARDLYYSG
EI-SY--LDWANHDI-GMWI---EKKA----TKRQ-FFN-ALKKN-------KVNLMKGA
METISKLKK------AGMKLAIISGSLDIIMEYLMPA-Y------NDVFDDVF-FSK-LI
FN---RNGR--LTKAI-------ATEYDMM----KKADALKKIAKRE--GY-KLSECVFV
-GDHHNDVKIAETVGLAIA-FDC---KSDDLR------KVAD-IVIDK------KDMREI
LSYI-LK-----------------------------------------------------
------------------------------------------------------------
------------------------------------------------------------
------------------------------------------------------------
------------------------------------------------------------
------------------------------------------------------------
------------------------------------------------------------
-------------------
>YT1_767_00982
------------------------------------------------------------
------------------------------------------------------------
------------------------------------------------------------
------------------------------------------------------------
------------------------------------------------------------
------------------------------------------------------------
------------------------------------------------------------
------------------------------------------------------------
------------------------------------------------------------
------------------------------------------------------------
------------------------------------------------------------
------------------------------------------------------------
------------------------------------------------------------
------------------------------------------------------------
------------------------------------------------------------
------------------------------------------------------------
------------------------------------------------------------
------------------------------------------------------------
------------------------------------------------------------
------------------------------------------------------------
------------------------------------------------------------
------------------------------------------------------------
------------------------------------------------------------
-------MKSYKLVCFDVDGTLV-DNI------------VFSWQLFHDYF----------
--R------------------------------TDAEK-----------RAKVREKFYKG
EI-SY--LDWANHDI-NMWV---EKKA----KKQD-FLR-ALEKN-------KVKLMQGA
LETLKALKE------KGIRLAVISGSLNIILEYALPD-Y------RDYFSDVF-LSH-IS
FD---KVGN--ITKVA-------ATEYDMI----KKAEALRIIAEKE--KL-KLSECVFV
-GDHHNDVHIAKEAGLGIA-FDC---KDELLR------KEAD-IIIDK------KDLRET
LRYI-I------------------------------------------------------
------------------------------------------------------------
------------------------------------------------------------
------------------------------------------------------------
------------------------------------------------------------
------------------------------------------------------------
------------------------------------------------------------
-------------------
>YT2_088_01114
------------------------------------------------------------
------------------------------------------------------------
------------------------------------------------------------
------------------------------------------------------------
------------------------------------------------------------
------------------------------------------------------------
------------------------------------------------------------
------------------------------------------------------------
------------------------------------------------------------
------------------------------------------------------------
------------------------------------------------------------
------------------------------------------------------------
------------------------------------------------------------
------------------------------------------------------------
------------------------------------------------------------
------------------------------------------------------------
------------------------------------------------------------
------------------------------------------------------------
------------------------------------------------------------
------------------------------------------------------------
------------------------------------------------------------
------------------------------------------------------------
------------------------------------------------------------
-------MSNYKLICFDMDGVLF-KAH-------------NFWMQVHKTY----------
--G------------------------------TFEK------------GRKLTDQYLLT
---DY--AKLVQKVVVELWM-----GR----PAKP-YNE-LV--N-------SIKYFDNV
LPTLKEIKK------RDYLITIITCGPKELVGRLVKD-G------AP-IDYSY-YNE-LV
I----ENSK--VSGKF-------EWPVAEG--HMKKVYLLNEICKKV--NI-NLTHVIGV
-ADGKSDEEMMEACGKRIA-FCP---TSEKIR------ELAD-VIIEK------DDLSEI
LKYV--------------------------------------------------------
------------------------------------------------------------
------------------------------------------------------------
------------------------------------------------------------
------------------------------------------------------------
------------------------------------------------------------
------------------------------------------------------------
-------------------
>YT2_768_00087
M-----------------------------------------------------------
------------------------------------------------------------
------------------------------------------------------------
------------------------------------------------------------
------------------------------------------------------------
------------------------------------------------------------
------------------------------------------------------------
------------------------------------------------------------
------------------------------------------------------------
------------------------------------------------------------
------------------------------------------------------------
------------------------------------------------------------
------------------------------------------------------------
------------------------------------------------------------
------------------------------------------------------------
------------------------------------------------------------
------------------------------------------------------------
------------------------------------------------------------
------------------------------------------------------------
------------------------------------------------------------
------------------------------------------------------------
------------------------------------------------------------
------------------------------------------------------------
----------KKIAFVDLEGTLI-SLG--------------NWSKLAKSF----------
--G------------------------------NEGW------------YKDFLELYEEG
KI-SY--EEGRRQLE-KIWQ---KQKI----TKKQ-MIE-VL--R-------DYEVFEGA
KELIKGLHD------KGFKVIVVTGAISVLAELAKEH-L------G--IDELYTAYE-FI
FD---KNEF--FQKIEER-----PEYRRGQ----GKVHIIKGIIEEE--GA-DIKDCIAI
GGDDINDYWMMKELE-SFA-VKP---HLRQIQ------EVVN-HDV--------DKLIDI
LDYI--------------------------------------------------------
------------------------------------------------------------
------------------------------------------------------------
------------------------------------------------------------
------------------------------------------------------------
------------------------------------------------------------
------------------------------------------------------------
-------------------
>Yap2000.bin4.8_00360
M-----------------------------------------------------------
------------------------------------------------------------
------------------------------------------------------------
------------------------------------------------------------
------------------------------------------------------------
------------------------------------------------------------
------------------------------------------------------------
------------------------------------------------------------
------------------------------------------------------------
------------------------------------------------------------
------------------------------------------------------------
------------------------------------------------------------
------------------------------------------------------------
------------------------------------------------------------
------------------------------------------------------------
------------------------------------------------------------
------------------------------------------------------------
------------------------------------------------------------
------------------------------------------------------------
------------------------------------------------------------
------------------------------------------------------------
------------------------------------------------------------
------------------------------------------------------------
-------KKKYKLVCFDVDGTLV-DNV------------EFSWQLFHNYF----------
--E------------------------------TDEKR-----------RIKARDMYYAG
EI-SY--LEWANHDI-GMWI---EKKA----ARKQ-FFD-ALKKN-------NVQLMKGA
METISKLKE------AGIKLAIISGSLDIIMEYLMPD-Y------NAVFDDVF-FSR-LI
FD---EKGV--LKSAK-------ATEYDMI----KKADALKKIAKRE--GF-KLSECVFV
-GDHHNDVKIIQESGLGIC-FDC---KSDDLR------KVAD-IEIKN------KDLREI
LKHI-L------------------------------------------------------
------------------------------------------------------------
------------------------------------------------------------
------------------------------------------------------------
------------------------------------------------------------
------------------------------------------------------------
------------------------------------------------------------
-------------------
>Yap200.bin9.104_01135
------------------------------------------------------------
------------------------------------------------------------
------------------------------------------------------------
------------------------------------------------------------
------------------------------------------------------------
------------------------------------------------------------
------------------------------------------------------------
------------------------------------------------------------
------------------------------------------------------------
------------------------------------------------------------
------------------------------------------------------------
------------------------------------------------------------
------------------------------------------------------------
------------------------------------------------------------
------------------------------------------------------------
------------------------------------------------------------
------------------------------------------------------------
------------------------------------------------------------
------------------------------------------------------------
------------------------------------------------------------
------------------------------------------------------------
------------------------------------------------------------
------------------------------------------------------------
----------MKIAFLDLEGTLV-KCE--------------SWNKVKTKF----------
--G------------------------------AKEL------------SDAYDKLYAEG
KV-GF--EEWRRELV-KVWK---KNKV----TKQQ-FID-IL--K-------DYNLVEGA
KELISGLKN------KGFKTIVITGEPDIFTELFAEK-L------G--VDEFYCAHE-FI
FD---SNGF--FKDIKTH-----ESYRRGE----GKVHFIKEIIKKE--GI-DIKECIAV
GGDDINDYWMMKELE-SFA-VNP---QLRQIK------EVVD-HNV--------DKLVDI
LGFI--------------------------------------------------------
------------------------------------------------------------
------------------------------------------------------------
------------------------------------------------------------
------------------------------------------------------------
------------------------------------------------------------
------------------------------------------------------------
-------------------
>MP5_5_87_01166
------------------------------------------------------------
------------------------------------------------------------
------------------------------------------------------------
------------------------------------------------------------
------------------------------------------------------------
------------------------------------------------------------
------------------------------------------------------------
------------------------------------------------------------
------------------------------------------------------------
------------------------------------------------------------
------------------------------------------------------------
------------------------------------------------------------
------------------------------------------------------------
------------------------------------------------------------
------------------------------------------------------------
------------------------------------------------------------
------------------------------------------------------------
------------------------------------------------------------
------------------------------------------------------------
------------------------------------------------------------
------------------------------------------------------------
------------------------------------------------------------
------------------------------------------------------------
-------MTDYKLVCFDVDGTLV-DNI------------VFSWQLFHDYF----------
--K------------------------------TDEKK-----------RIKVREKYYKG
EI-SY--LEWANHDI-NMWV---EKKA----RKED-FFN-ALKHN-------DVKLMNGA
LETLNKLRE------KGIKLAIISGSLNVILEYVLPN-Y------REYFSDVF-LSR-ID
FD---KDGN--IRKVE-------ATEYDMI----KKAAALRIIARKE--NL-DLRECVFV
-GDHYNDVEIAKEAGLSIA-FDC---KDERLR------EAAD-HAIDK------KDLREI
LRYI-L------------------------------------------------------
------------------------------------------------------------
------------------------------------------------------------
------------------------------------------------------------
------------------------------------------------------------
------------------------------------------------------------
------------------------------------------------------------
-------------------
>SM23-78_01306
------------------------------------------------------------
------------------------------------------------------------
------------------------------------------------------------
------------------------------------------------------------
------------------------------------------------------------
------------------------------------------------------------
------------------------------------------------------------
------------------------------------------------------------
------------------------------------------------------------
------------------------------------------------------------
------------------------------------------------------------
------------------------------------------------------------
------------------------------------------------------------
------------------------------------------------------------
------------------------------------------------------------
------------------------------------------------------------
------------------------------------------------------------
------------------------------------------------------------
------------------------------------------------------------
------------------------------------------------------------
------------------------------------------------------------
------------------------------------------------------------
------------------------------------------------------------
------MKQEYKLICLDCDGVLV-EGR-------------EFWMDVHKAF----------
--G------------------------------THEQ------------GKMLTEKYLYN
---DY--KKLVEEVAHKLWK-----GK----DAKP-FLD-LV--K-------NRKYMKGI
KEFFDFIKK------KGWVCAIISGNDLSLSRRVQKD-F------G--VDYVF-ANE-LV
I----KDGK--VSGKY-------NWMVGAG--RERKAKIIEDLCRKL--GI-DLNEVIYI
-GDTHYDIEAFKTVGKAIA-FNA---ESEELK------KLAH-VVVDS------QDLRDV
IPHL-ET-----------------------------------------------------
------------------------------------------------------------
------------------------------------------------------------
------------------------------------------------------------
------------------------------------------------------------
------------------------------------------------------------
------------------------------------------------------------
-------------------
>UBA525_00287
M-----------------------------------------------------------
------------------------------------------------------------
------------------------------------------------------------
------------------------------------------------------------
------------------------------------------------------------
------------------------------------------------------------
------------------------------------------------------------
------------------------------------------------------------
------------------------------------------------------------
------------------------------------------------------------
------------------------------------------------------------
------------------------------------------------------------
------------------------------------------------------------
------------------------------------------------------------
------------------------------------------------------------
------------------------------------------------------------
------------------------------------------------------------
------------------------------------------------------------
------------------------------------------------------------
------------------------------------------------------------
------------------------------------------------------------
------------------------------------------------------------
------------------------------------------------------------
----------IKLICLDIEGVIM-DSQ-------------AFWLRLHEAY----------
--G------------------------------TLEQ------------GKELTQKYVKT
---DY--ARLVEEVVVKLWK-----GR----DERI-YHN-LV--R-------SIEYNPGA
KELFEELDQFKDAHGHTISRAAISGSAYELADRVNKD-H------G--ITFIF-ANQ-LL
F----EDDK--VSGKF-------KWPVGHG--GYTKQQIIEQLCDDL--EI-LPSEVLVI
-GDSEGDIEAMRIAGVSIA-FNA---KTDDVK------AIAT-YTVDS------KDLTNL
VPVL-RKIREEAGVG-------------------SSTEEPGS------------------
------------------------------------------------------------
------------------------------------------------------------
------------------------------------------------------------
------------------------------------------------------------
----------------------------------------------------TP------
------------------------------------------------------------
-------------------
>UBA153_00756
------------------------------------------------------------
------------------------------------------------------------
------------------------------------------------------------
------------------------------------------------------------
------------------------------------------------------------
------------------------------------------------------------
------------------------------------------------------------
------------------------------------------------------------
------------------------------------------------------------
------------------------------------------------------------
------------------------------------------------------------
------------------------------------------------------------
------------------------------------------------------------
------------------------------------------------------------
------------------------------------------------------------
------------------------------------------------------------
------------------------------------------------------------
------------------------------------------------------------
------------------------------------------------------------
------------------------------------------------------------
------------------------------------------------------------
------------------------------------------------------------
------------------------------------------------------------
--------MKYKLVCFDIDGTLISDDR------------QNYWGTLHQEI----------
--E------------------------------GEEEGTR--------IEEKFHAAFKAG
EI-TY--KDWVDSDI-RGFQ---KAGA----TKEE-FLR-AA--R-------RHTLHPGA
REAVHELKR------RGYKLAVISGSLNVLIETLFPD-H------P--FDDIF-TNL-IS
FD---EDGR--IASWR-------DTVFDQG----GKHKALHAICKRE--GI-PLAETVFV
-GDGENDIDILQEAGLGIA-FCP---KSEKVS------KAAD-VVVTK------KDVREI
LKYL-E------------------------------------------------------
------------------------------------------------------------
------------------------------------------------------------
------------------------------------------------------------
------------------------------------------------------------
------------------------------------------------------------
------------------------------------------------------------
-------------------
>UBA153_00846
M-----------------------------------------------------------
------------------------------------------------------------
------------------------------------------------------------
------------------------------------------------------------
------------------------------------------------------------
------------------------------------------------------------
------------------------------------------------------------
------------------------------------------------------------
------------------------------------------------------------
------------------------------------------------------------
------------------------------------------------------------
------------------------------------------------------------
------------------------------------------------------------
------------------------------------------------------------
------------------------------------------------------------
------------------------------------------------------------
------------------------------------------------------------
------------------------------------------------------------
------------------------------------------------------------
------------------------------------------------------------
------------------------------------------------------------
------------------------------------------------------------
------------------------------------------------------------
KRTTKPETGAKRLVLFDMDGTLF-EHE-------------NFWRELHKAL----------
--G------------------------------TWEE------------GKKATEEWLHK
---DY--DTLVDIVIHNLWK-----GK----PAKP-FLD-LV--A-------NVKYLPGA
KETVGALRR------RGYELAVITSGPDALLARAKIE-L------G--IVHGV-GNT-LE
V----KDGV--ITGQSRHDDGNTMWPVAAD----NKVPIAERLCEET--GC-AMKDAIAI
-GDGRNDVKLFKAVGTSIA-FND---APPELV------EIAT-HRVEG------NDLRAI
LKLL--------------------------------------------------------
------------------------------------------------------------
------------------------------------------------------------
------------------------------------------------------------
------------------------------------------------------------
-----------------------------------------------------P------
------------------------------------------------------------
-------------------
>ARS1441_00587
------------------------------------------------------------
------------------------------------------------------------
------------------------------------------------------------
------------------------------------------------------------
------------------------------------------------------------
------------------------------------------------------------
------------------------------------------------------------
------------------------------------------------------------
------------------------------------------------------------
------------------------------------------------------------
------------------------------------------------------------
------------------------------------------------------------
------------------------------------------------------------
------------------------------------------------------------
------------------------------------------------------------
------------------------------------------------------------
------------------------------------------------------------
------------------------------------------------------------
------------------------------------------------------------
------------------------------------------------------------
------------------------------------------------------------
------------------------------------------------------------
------------------------------------------------------------
--------MNIKAVVFDIDGTLV-NYE--------SSKFKSSWDAIGHSLE---------
--G-----------------------------DIKKT------------WFEHLENYYYQ
KD-KI--IEWTEKDA-MLLK-----GL----PFSH-VEK-AL-FNNG-----KVPYNNGV
REFLNKLD-------NNYVLGMVSGGVNFVSDRIMND-FP----EK--FDFSI-INV-LN
R----KNSC--LDGTV--------QAIDMW----KKDELLDGLLKKEY-SF-TLENVCYI
-GDSGNDIPLMKRVGLPIA-FDSFGKDSEEIK------LYAS-YVI--------DDFRQL
PRIL-KEFELYDL-----------------------------------------------
------------------------------------------------------------
------------------------------------------------------------
------------------------------------------------------------
------------------------------------------------------------
------------------------------------------------------------
------------------------------------------------------------
-------------------
>ARS102_00256
------------------------------------------------------------
------------------------------------------------------------
------------------------------------------------------------
------------------------------------------------------------
------------------------------------------------------------
------------------------------------------------------------
------------------------------------------------------------
------------------------------------------------------------
------------------------------------------------------------
------------------------------------------------------------
------------------------------------------------------------
------------------------------------------------------------
------------------------------------------------------------
------------------------------------------------------------
------------------------------------------------------------
------------------------------------------------------------
------------------------------------------------------------
------------------------------------------------------------
------------------------------------------------------------
------------------------------------------------------------
------------------------------------------------------------
------------------------------------------------------------
------------------------------------------------------------
-------MTKYKLVCFDVDGTLV-DNV------------KFSWQVFHDYF----------
--Q------------------------------TDEKK-----------RQEAKNNFFNG
KI-SY--KEWAEQDI-GMWK---EKNM----KKED-FFK-AM--G-------SLRLMKGA
KEVLDELKS------RGMKLAIISGSMNVVLEKFIPD-Y------KEIFDDVF-LSW-IY
FD---ENGS--ITKVE-------ATEFDIE----KKAIALRQIADKE--NI-KLEECVFV
-GDFLNDIKIMQEAGLGIA-FNC---EHDKLK------DVAD-IVIEK------KDLREV
LKHI-L------------------------------------------------------
------------------------------------------------------------
------------------------------------------------------------
------------------------------------------------------------
------------------------------------------------------------
------------------------------------------------------------
------------------------------------------------------------
-------------------
>CG10_big_fil_rev_8_21_14_0_10_44_13_01052
------------------------------------------------------------
------------------------------------------------------------
------------------------------------------------------------
------------------------------------------------------------
------------------------------------------------------------
------------------------------------------------------------
------------------------------------------------------------
------------------------------------------------------------
------------------------------------------------------------
------------------------------------------------------------
------------------------------------------------------------
------------------------------------------------------------
------------------------------------------------------------
------------------------------------------------------------
------------------------------------------------------------
------------------------------------------------------------
------------------------------------------------------------
------------------------------------------------------------
------------------------------------------------------------
------------------------------------------------------------
------------------------------------------------------------
------------------------------------------------------------
------------------------------------------------------------
---------MTKLIVFDLDGTII-DDI------------ESFWAYACNDF----------
--G------------------------------CDIMR-----------KKQGNEKYLKN
LI-TY--DEWVEHDI-ALWK---EKKA----VKDD-FLR-SM--K-------KLRLMKGT
IETIKTLKK------RGFKIGMISDSLDIALEALIPD-Y------KELFDEVM-INR-IF
FG---NDGR--ISGWD-------STEYGME----KKADGLKKMAERE--KI-GLKDCIFV
-GDGFNDVHAVKLAGMGIS-FNS---HSEELD------KAAD-VIIKK------KDLREI
LKYI-S------------------------------------------------------
------------------------------------------------------------
------------------------------------------------------------
------------------------------------------------------------
------------------------------------------------------------
------------------------------------------------------------
------------------------------------------------------------
-------------------
>CG08_land_8_20_14_0_20_47_9_00667
M-----------------------------------------------------------
------------------------------------------------------------
------------------------------------------------------------
------------------------------------------------------------
------------------------------------------------------------
------------------------------------------------------------
------------------------------------------------------------
------------------------------------------------------------
------------------------------------------------------------
------------------------------------------------------------
------------------------------------------------------------
------------------------------------------------------------
------------------------------------------------------------
------------------------------------------------------------
------------------------------------------------------------
------------------------------------------------------------
------------------------------------------------------------
------------------------------------------------------------
------------------------------------------------------------
------------------------------------------------------------
------------------------------------------------------------
------------------------------------------------------------
------------------------------------------------------------
-------TKTIKLIFFDMEGTLF-KKVV---KSPEGNVAPSAWMLLAQHL----------
--GE----------------------------EALKE------------EEETREKWTAG
LYKGY--VEWMEETI-MIYK---KYGL----KMDF-FDR-VM--S-------SIEYHPGV
HETFEELKK------QGYKTALISGGFKAQADRARCD-L------R--IDHVFAACE-LF
WT---DEGN--LLHWN-------LLPCDYE----GKLDFMKLIIKEH--GL-KPEECAFV
-GDGKNDIPLAKAVGLSIA-FNA---D-PELQ------KVCT-HAINQPDG--KEDFRGV
LRII-GCNS------------LQGLSSLRYSDIDKMEKEKGSAQI---------------
------------------------------------------------------------
------------------------------------------------------------
------------------------------------------------------------
------------------------------------------------------------
----------------------------------------------FVDTLK--------
------------------------------------------------RFRYI-------
-------------------
>CG08_land_8_20_14_0_20_47_9_01109
------------------------------------------------------------
------------------------------------------------------------
------------------------------------------------------------
------------------------------------------------------------
------------------------------------------------------------
------------------------------------------------------------
------------------------------------------------------------
------------------------------------------------------------
------------------------------------------------------------
------------------------------------------------------------
------------------------------------------------------------
------------------------------------------------------------
------------------------------------------------------------
------------------------------------------------------------
------------------------------------------------------------
------------------------------------------------------------
------------------------------------------------------------
------------------------------------------------------------
------------------------------------------------------------
------------------------------------------------------------
------------------------------------------------------------
------------------------------------------------------------
------------------------------------------------------------
------------------------------------------------------------
------------------------------------------------------------
------------------------------------------------------------
----------------------------------MP-------------------YK-LI
FN---YEGT--LTGTN-------VTRFDFE----HKADALKQIAAHE--GI-SLKQVAFV
-GDNGNDVEAARTAGLAIA-FNS---KCEELN------AVSK-VVIKK------KDLRAV
LKEL-V------------------------------------------------------
------------------------------------------------------------
------------------------------------------------------------
------------------------------------------------------------
------------------------------------------------------------
------------------------------------------------------------
------------------------------------------------------------
-------------------
>BM511_01447
M-----------------------------------------------------------
------------------------------------------------------------
------------------------------------------------------------
------------------------------------------------------------
------------------------------------------------------------
------------------------------------------------------------
------------------------------------------------------------
------------------------------------------------------------
------------------------------------------------------------
------------------------------------------------------------
------------------------------------------------------------
------------------------------------------------------------
------------------------------------------------------------
------------------------------------------------------------
------------------------------------------------------------
------------------------------------------------------------
------------------------------------------------------------
------------------------------------------------------------
------------------------------------------------------------
------------------------------------------------------------
------------------------------------------------------------
------------------------------------------------------------
------------------------------------------------------------
-------RRKFDLVCFDLDGTLI-ADD----------NGLVIWERILMRIY---------
--G------------------------------NLDV------------SNQRYKDYKSG
KF-SF--EEWVNIDL-SDWK---NNAI----TKEV-LIE-EI--K-------TLKLNPGA
KELVFDLKN------EGFKLAVISGSIDFVLEIIFPD-H------P--FEDVF-INK-IY
FD---DKGN--ISHWH-------ASEYGDK----GKADALMLIAKRE--NI-PLEKVAYV
-GDHANDVSAAKIAGFSFG-YNS---KSAELD------SIVD-VNIKD------VDMREI
YSYL-VEKDD--------------------------------------------------
------------------------------------------------------------
------------------------------------------------------------
------------------------------------------------------------
------------------------------------------------------------
------------------------------------------------------------
------------------------------------------------------------
-------------------
>J104_00515
------------------------------------------------------------
------------------------------------------------------------
------------------------------------------------------------
------------------------------------------------------------
------------------------------------------------------------
------------------------------------------------------------
------------------------------------------------------------
------------------------------------------------------------
------------------------------------------------------------
------------------------------------------------------------
------------------------------------------------------------
------------------------------------------------------------
------------------------------------------------------------
------------------------------------------------------------
------------------------------------------------------------
------------------------------------------------------------
------------------------------------------------------------
------------------------------------------------------------
------------------------------------------------------------
------------------------------------------------------------
------------------------------------------------------------
------------------------------------------------------------
------------------------------------------------------------
--------MKYKLVAFDVDGTLI-SEQ--------------VWKRLHTHF----------
--G------------------------------MEDDF-----------NEKNITLYRQG
KL-TY--SDWVKSDI-DIWK---KKGA----TKSL-IKE-GL--K-------DVKLVDGA
KELIQELKK------MGYKLAIISGSLNVAIEHVFPD-Y------EDYFDYIF-LNK-IL
FD---DEGN--IVDVE-------STKFDHE----GKAAALAHIAKLE--GL-SLQECVFV
-GDNYNDVDIAKIAGLSIA-FNC---RDKNLA------EVCD-VIVNS------NDMRNL
LDYI-HEA----------------------------------------------------
------------------------------------------------------------
------------------------------------------------------------
------------------------------------------------------------
------------------------------------------------------------
------------------------------------------------------------
------------------------------------------------------------
-------------------
>J110_00208
M-----------------------------------------------------------
------------------------------------------------------------
------------------------------------------------------------
------------------------------------------------------------
------------------------------------------------------------
------------------------------------------------------------
------------------------------------------------------------
------------------------------------------------------------
------------------------------------------------------------
------------------------------------------------------------
------------------------------------------------------------
------------------------------------------------------------
------------------------------------------------------------
------------------------------------------------------------
------------------------------------------------------------
------------------------------------------------------------
------------------------------------------------------------
------------------------------------------------------------
------------------------------------------------------------
------------------------------------------------------------
------------------------------------------------------------
------------------------------------------------------------
------------------------------------------------------------
-------RSPYQLVCFDLDGVIF-QGD-------------NFWLRLHEQL----------
--G------------------------------TLEE------------GKRLTQTLLYT
---DY--DKLVEEVVKKLWK-----GK----HAKP-YVD-LV--N-------KAAYLPGV
KETFNHLRR------HNTHTAIISASSLDLARRAQRD-L------G--VDDVY-ANE-LV
I----KNGI--ISGDF-------IATVKHG--KEVKAAILKTLCKKL--GI-RKEACAYV
-GDSKGDIEAFRNAGLSIA-FNT---RDEEVV------SAAD-VHIPT------NNLADT
LPFLFPKKS---------------------------------------------------
------------------------------------------------------------
------------------------------------------------------------
------------------------------------------------------------
------------------------------------------------------------
------------------------------------------------------------
------------------------------------------------------------
-------------------
>J091_00486
------------------------------------------------------------
------------------------------------------------------------
------------------------------------------------------------
------------------------------------------------------------
------------------------------------------------------------
------------------------------------------------------------
------------------------------------------------------------
------------------------------------------------------------
------------------------------------------------------------
------------------------------------------------------------
------------------------------------------------------------
------------------------------------------------------------
------------------------------------------------------------
------------------------------------------------------------
------------------------------------------------------------
------------------------------------------------------------
------------------------------------------------------------
------------------------------------------------------------
------------------------------------------------------------
------------------------------------------------------------
------------------------------------------------------------
------------------------------------------------------------
------------------------------------------------------------
-------MRKFRLACFDLDGTLI-DSP------------RSIWQLVHEKL----------
--G------------------------------TDNEA-----------RKKVMKDFYEG
RI-SY--REWAEHDI-MIWK---KSGL----RREK-LME-II--S-------SLKVMPGA
RETLAELKR------KGIKLAVISGSLKDVLDYFFPE-T---------FDYV--------
------------------------------------------------------------
------------------------------------------------------------
------------------------------------------------------------
------------------------------------------------------------
------------------------------------------------------------
------------------------------------------------------------
------------------------------------------------------------
------------------------------------------------------------
------------------------------------------------------------
-------------------
>J072_00272
M-----------------------------------------------------------
------------------------------------------------------------
------------------------------------------------------------
------------------------------------------------------------
------------------------------------------------------------
------------------------------------------------------------
------------------------------------------------------------
------------------------------------------------------------
------------------------------------------------------------
------------------------------------------------------------
------------------------------------------------------------
------------------------------------------------------------
------------------------------------------------------------
------------------------------------------------------------
------------------------------------------------------------
------------------------------------------------------------
------------------------------------------------------------
------------------------------------------------------------
------------------------------------------------------------
------------------------------------------------------------
------------------------------------------------------------
------------------------------------------------------------
------------------------------------------------------------
--------AEIKIVCTDLDGTLA-QYD--------RGEFHSSWDALAWVLPD--------
--D------------------------------RRKE------------WDENLKKYYPR
PD-LY--EEWNRKDA-QLLK-----GI----PIKD-AEK-VL--F-------PIPYSPGA
REFFIEKS-------GRYITGILSSGIDIVARRACQE-L------G--MNFWR-ANV-FG
V----RNGR--FDGSV-------E-QIDMW----RKHEVLLEILAEEFPGI-KPENVCYV
-GDHEIDIAVFKVVGLPIA-MNP---KNNDVV------EAAEGRVI--------TDFREL
EEYL-T------------------------------------------------------
------------------------------------------------------------
------------------------------------------------------------
------------------------------------------------------------
------------------------------------------------------------
------------------------------------------------------------
------------------------------------------------------------
-------------------
>UBA10194_01350
------------------------------------------------------------
------------------------------------------------------------
------------------------------------------------------------
------------------------------------------------------------
------------------------------------------------------------
------------------------------------------------------------
------------------------------------------------------------
------------------------------------------------------------
------------------------------------------------------------
------------------------------------------------------------
------------------------------------------------------------
------------------------------------------------------------
------------------------------------------------------------
------------------------------------------------------------
------------------------------------------------------------
------------------------------------------------------------
------------------------------------------------------------
------------------------------------------------------------
------------------------------------------------------------
------------------------------------------------------------
------------------------------------------------------------
------------------------------------------------------------
------------------------------------------------------------
--------MSYKLLCFDMDGVLF-KDI-------------NFWLELHKSF----------
--G------------------------------TLQE------------GLKLTEKYLHT
---DY--DRLVEEVVGKLWK-----GR----DAKP-YYA-LV--N-------SIEYVLGV
DKVFGYAKK------KDLVTAIISASSIDVARRVQRD-Y------G--VDHLF-ANE-LV
I----KQGK--VSGEF-------IWPVGAG--KHKKADIVKHLQQDL--GI-SVKECIYI
-GDSETDIEAFEQVGLSIA-FNP---PSDKVR------KAAT-WAVES------NTLQAV
LKYL-PK-----------------------------------------------------
------------------------------------------------------------
------------------------------------------------------------
------------------------------------------------------------
------------------------------------------------------------
------------------------------------------------------------
------------------------------------------------------------
-------------------
>UBA12027_00473
------------------------------------------------------------
------------------------------------------------------------
------------------------------------------------------------
------------------------------------------------------------
------------------------------------------------------------
------------------------------------------------------------
------------------------------------------------------------
------------------------------------------------------------
------------------------------------------------------------
------------------------------------------------------------
------------------------------------------------------------
------------------------------------------------------------
------------------------------------------------------------
------------------------------------------------------------
------------------------------------------------------------
------------------------------------------------------------
------------------------------------------------------------
------------------------------------------------------------
------------------------------------------------------------
------------------------------------------------------------
------------------------------------------------------------
------------------------------------------------------------
------------------------------------------------------------
--------MAYKLVCFDVDGTLI-ENV------------KFSWQLFHDYF----------
--E------------------------------IDQKR-----------REEGRKAFERG
DL-TY--EQWAEHDV-ELWK---ERKV----TKQD-FSD-AIAHH-------QAKLVRGA
RETLGELKG------HRMKLAVISGSLNVMLEHFLPD-Y------ERLFDDVY-LSR-LL
FN---KKGI--ISGVD-------ATQYDNE----HKATALRMIAQKE--GI-PLGSTVFI
-GDYLNDLHALQLAGLGIA-FNA---RHQEVR------DAAD-LSLQA------HDMRAV
LPYI-LEK----------------------------------------------------
------------------------------------------------------------
------------------------------------------------------------
------------------------------------------------------------
------------------------------------------------------------
------------------------------------------------------------
------------------------------------------------------------
-------------------
>UBA9638_01152
------------------------------------------------------------
------------------------------------------------------------
------------------------------------------------------------
------------------------------------------------------------
------------------------------------------------------------
------------------------------------------------------------
------------------------------------------------------------
------------------------------------------------------------
------------------------------------------------------------
------------------------------------------------------------
------------------------------------------------------------
------------------------------------------------------------
------------------------------------------------------------
------------------------------------------------------------
------------------------------------------------------------
------------------------------------------------------------
------------------------------------------------------------
------------------------------------------------------------
------------------------------------------------------------
------------------------------------------------------------
------------------------------------------------------------
------------------------------------------------------------
------------------------------------------------------------
--------MPYKLVCFDIDGTLI-DNV------------TSAWQLFHDHF----------
--R------------------------------IDPQK-----------RARARDDFYAG
KI-TY--CEWAEHDV-ALWI---AQGA----TRER-MIQ-AV--T-------SLCVMKGA
LTAIGRLRE------KGIMLAVISGSVDLIPHALIPD-F------SDTFADVF-INR-LH
FD---SKGK--LTGVE-------VTDFDID----GKAEALKRIAERE--GI-ALGECVFV
-GDHTNDIKALKEAGLGIA-FDP---KDESLD------QAAD-VVIRE------KDISLI
LPYI-LNS----------------------------------------------------
------------------------------------------------------------
------------------------------------------------------------
------------------------------------------------------------
------------------------------------------------------------
------------------------------------------------------------
------------------------------------------------------------
-------------------
>UBA9989_00793
------------------------------------------------------------
------------------------------------------------------------
------------------------------------------------------------
------------------------------------------------------------
------------------------------------------------------------
------------------------------------------------------------
------------------------------------------------------------
------------------------------------------------------------
------------------------------------------------------------
------------------------------------------------------------
------------------------------------------------------------
------------------------------------------------------------
------------------------------------------------------------
------------------------------------------------------------
------------------------------------------------------------
------------------------------------------------------------
------------------------------------------------------------
------------------------------------------------------------
------------------------------------------------------------
------------------------------------------------------------
------------------------------------------------------------
------------------------------------------------------------
------------------------------------------------------------
--------MVPKLVCFDMDGVIF-KEN-------------YFWNKVHEAY----------
--G------------------------------TLEL------------GLQLNKKYLYT
---DY--HALVHEVM-KLWK-----GK----TVQP-IFD-IV--A-------NSEYNPGV
RETIKEIKQ------RGVMTAIISNGSWLLAKRAKQE-L------G--ISHIF-ANE-IH
H----HDGL--LDGTF-------TATVDMN----GKGVIVARLCEAL--GI-TPADVAAV
-GDDDNDIVMMELVGKSIA-FNT---RSEKLK------NSCD-IVVEG------NDLRKI
LPYL--------------------------------------------------------
------------------------------------------------------------
------------------------------------------------------------
------------------------------------------------------------
------------------------------------------------------------
------------------------------------------------------F-----
------------------------------------------------------------
-------------------
>GW2011_AR15_01090
MDYG--------------------------------------------------------
------------------------------------------------------------
------------------------------------------------------------
------------------------------------------------------------
------------------------------------------------------------
------------------------------------------------------------
------------------------------------------------------------
------------------------------------------------------------
------------------------------------------------------------
------------------------------------------------------------
------------------------------------------------------------
------------------------------------------------------------
------------------------------------------------------------
------------------------------------------------------------
------------------------------------------------------------
------------------------------------------------------------
------------------------------------------------------------
------------------------------------------------------------
------------------------------------------------------------
------------------------------------------------------------
------------------------------------------------------------
------------------------------------------------------------
---------------------------------------------------------CYY
ITEKGDIPRNAEWLVFDMDGTLT----------------PESLDYLAGFF----------
--G------------------------------LEKE------------IAEITELGMQG
KI-RF--EDSVRQRL-GIMK-----GM----HREK-VIM-AG--Y-------EMPLQQGA
LELIREL---------GYVTAIITGGFSDIAYTVARR-L------G--ADVYW-ANE-LV
Y----DNNR--TTEKF-------LMNVNG-----NKHDIMDYILMAH-----APARMIYI
-GDGANDAKALAKADISIATYNA---K-QPAV------EIAR-FRLPT------PDLYQA
AEII-RQN----------------------------------------------------
------------------------------------------------------------
------------------------------------------------------------
------------------------------------------------------------
------------------------------------------------------------
------------------------------------------------------------
------------------------------------------------------------
-------------------
>WP_119422988.1|Proteobacteria-Alphaproteobacteria-Rhodospirillales-Rhodospirillaceae-root-Rhodospirillaceae_bacterium_SYSU_D60015 WP_119422988.1 HAD family hydrolase [Rhodospirillaceae bacterium SYSU D60015]
MVERQIS-----------------------------------------------------
------------------------------------------------------------
------------------------------------------------------------
------------------------------------------------------------
------------------------------------------------------------
------------------------------------------------------------
------------------------------------------------------------
------------------------------------------------------------
------------------------------------------------------------
------------------------------------------------------------
------------------------------------------------------------
------------------------------------------------------------
------------------------------------------------------------
------------------------------------------------------------
------------------------------------------------------------
------------------------------------------------------------
------------------------------------------------------------
------------------------------------------------------------
------------------------------------------------------------
------------------------------------------------------------
------------------------------------------------------------
------------------------------------------------------------
---------------------------------------------------------ADG
TGAPGPGRPPFDLVIFDMDGVIF-EGR-------------NFWLDLHRAY----------
--G------------------------------TEAE------------ALRLWQAY--G
ET-DY--PRLGSLTASGVWR-----GR----DAAV-FER-LV--A-------ERRYVDGI
HDVMARLEA------WKMRTAIVSSGPWQLAERARRE-L------G--IDLAL-ANR-LA
I----VDGR--IAGTV-------EIMVDEN----RKDEVAMQVMAAF--AV-PRERTAVV
-GDTPADARMAAVAGLAVA-YDC---ESPVLL------AAAR-AALPK------GELRRV
IGIL-AAA----------------------------------------------------
------------------------------------------------------------
------------------------------------------------------------
------------------------------------------------------------
------------------------------------------------------------
------------------------------------------------------------
------------------------------------------------------------
-------------------
>DAC70358.1|Euryarchaeota-Candidatus_Poseidoniia-Candidatus_Poseidoniales-root-root-Candidatus_Poseidoniales_archaeon DAC70358.1 TPA: HAD family hydrolase [Candidatus Poseidoniales archaeon]
M-----------------------------------------------------------
------------------------------------------------------------
------------------------------------------------------------
------------------------------------------------------------
------------------------------------------------------------
------------------------------------------------------------
------------------------------------------------------------
------------------------------------------------------------
------------------------------------------------------------
------------------------------------------------------------
------------------------------------------------------------
------------------------------------------------------------
------------------------------------------------------------
------------------------------------------------------------
------------------------------------------------------------
------------------------------------------------------------
------------------------------------------------------------
------------------------------------------------------------
------------------------------------------------------------
------------------------------------------------------------
------------------------------------------------------------
------------------------------------------------------------
------------------------------------------------------------
-----AAVSTPKIVVFDCDGVLV-DAV-------------SSWRTLHDSF----------
--G------------------------------TDNA--------------TNLKRFIQG
EL-SD--VEFMRSDI-QMWK-AVRQPI----HQDE-LFR-AY--A-------GVKLMPGA
RETVKRLQD------EGVFVAIVSAGVDLFVSSIASM-L------N--VDDWI-ANG-FV
FD---DEGY--LTDEG-------VCRLHAS----GKGDVIHRLLDMN--GH-EAGDCVSI
-GDSEMDLSMQVEGSQFIG-FCP---TRDSSKE--AFANAGV-PVVTT------RDLTAI
LPLM-GFT----------------------------PAENTDPKEA--------------
------------------------------------------------------------
------------------------------------------------------------
------------------------------------------------------------
------------------------------------------------------------
------------------------------------------------------------
------------------------------------------------------------
-------------------
>RLI91620.1|Candidatus_Altiarchaeota-root-Candidatus_Altiarchaeales-root-root-Candidatus_Altiarchaeales_archaeon RLI91620.1 phosphoserine phosphatase SerB [Candidatus Altiarchaeales archaeon]
M-----------------------------------------------------------
------------------------------------------------------------
------------------------------------------------------------
------------------------------------------------------------
------------------------------------------------------------
------------------------------------------------------------
------------------------------------------------------------
------------------------------------------------------------
------------------------------------------------------------
------------------------------------------------------------
------------------------------------------------------------
------------------------------------------------------------
------------------------------------------------------------
---------------------------------------------KDLLVITILGE----
----DRPGLVAKI---------------------------SGALAKENVNIVDIEQSVIR
NLFSMFMIVD-LSTS--------------------------EINDQKLND-ILYSLAQEL
KLKLEI------------------------HPYES-----------KEVEEAK-KK----
----LYNIKVIGKD----------------------------------------------
------------------------------------------------------------
-----------------------------------KPGIVAAIS--SVLAERNVNIERIK
MLSRG-------------------------ELIVMEMIID--------------------
------------------------------------------------------------
------IKANDPN----ELR-------------RALI-----KIADEIAVD-------II
FQSEEKAKTRKKLIVFDMDSTLV-DAE--------------IIDELAKAA----------
--G------------------------------VENV------------VKDITARGMRG
EI-DF--KEALKERV-KLLK-----GL----PIEV-LEE-IR--D-------NLVLTPGC
EELVRTLKA------MGYKLALISGGFTFFTDALKER-L------G--FDYAF-ANK-LV
I----KDGK--LTGEIE------GEIIDSK----KKAEILEEIAKKE--NI-SKDEIVAI
-GDGANDRIMLENAGLGIA-FNA---K-EILK------KVAD-GKLTK------ENLMGI
LYCL-GHT----------------------------KQEYKK------------------
------------------------------------------------------------
------------------------------------------------------------
------------------------------------------------------------
------------------------------------------------------------
------------------------------------------------------------
------------------------------------------------------------
-------------------
>WP_128889312.1|Actinobacteria-Actinobacteria-Corynebacteriales-Corynebacteriaceae-Corynebacterium-Corynebacterium_pelargi WP_128889312.1 phosphoserine phosphatase SerB [Corynebacterium pelargi]QAU51781.1 Phosphoserine phosphatase [Corynebacterium pelarg
MQRVQTE-----------------------------------------------------
------------------------------------------------------------
------------------------------------------------------------
------------------------------------------------------------
------------------------------------------------------------
------------------------------------------------------------
------------------------------------------------------------
------------------------------------------------------------
------------------------------------------------------------
------------------------------------------------------------
------------------------------------------------------------
------------------------------------------------------------
------------------PSAVPTV-----------------------------------
----------------------------------------GLTPGFSPAVITVSGV----
----DRPGLSASF---------------------------FRVLAAQDVQVLDVEQSQFR
GYLNLAAFVG-IK----------------------------AEERDVILT-GLRDSLNTA
HLKVTLEIP------------------------------------DEPEFSRP-RS----
----THVMVVLGNP----------------------------------------------
------------------------------------------------------------
----------------------------------VPAAAISRIG--QTLADYGANIDTIR
GIADY-------------------------PVTGLEMKLTVP------------------
------------------------------------------------------------
-----NPKPGGGI----PLR-------------KALA-----ALTQELGVD-------IA
IERNGLQRRSKRLICFDCDSTLI-TGE--------------VIEMLAAHA----------
--G------------------------------REAE------------VAEVTERAMRG
EL-DF--EESLRERV-KALA-----GL----DASV-IDE-VA--R-------DIVLTPGA
RTTIRTLQQ------VGYTTAVVSGGFIQVLEGLSEE-L------N--LDYVR-ANT-LE
I----KDGK--LTGNVI------GKVVDRA----AKEEFLREFAADS--GL-EMSQTVAV
-GDGANDIDMISAAGLGIA-FNA---K-PALR------SVAD-TSVNS------PFLDEV
VHML-GIP----------------------------RSEIDAVQAEL-------------
------------------------------------------------------------
------------------------------------------------------------
------------------------------------------------------------
-EGEPRRKPLD-------------------------------------------------
------------------------------------------------------------
--------------------------------------------------------G---
-------------------
>RJX19681.1|Firmicutes-Clostridia-Thermoanaerobacterales-Thermoanaerobacteraceae-Ammonifex-Ammonifex_sp. RJX19681.1 HAD family hydrolase [Ammonifex sp.]
M-----------------------------------------------------------
------------------------------------------------------------
------------------------------------------------------------
------------------------------------------------------------
------------------------------------------------------------
------------------------------------------------------------
------------------------------------------------------------
------------------------------------------------------------
------------------------------------------------------------
------------------------------------------------------------
------------------------------------------------------------
------------------------------------------------------------
------------------------------------------------------------
------------------------------------------------------------
------------------------------------------------------------
------------------------------------------------------------
------------------------------------------------------------
------------------------------------------------------------
------------------------------------------------------------
------------------------------------------------------------
------------------------------------------------------------
------------------------------------------------------------
----------------------------------------------------------FS
QRTAGPAVKRVRGIIFDLDGTLT-PVR-------------SVWQYIHEAL----------
--G------------------------------TWETQ-----------GSLSLRAFLAG
KI-TY--DEFARRDV-SAWS-----GI----PRRR-VEE-IV--A-------GIPYHSGV
QETVTALKE------KGVKLALLSSGLDILAARVAAE-L------G--FDVFV-ANG-LG
F----TDER--LDGRV-------HIRVAWD----GKPDHLGSICELL--GT-APSETAAV
-GDSHGDVPLFSRVGLGIA-VNA---E-PDVS------AYAH-VSIEC------RDLRAL
LPVL-APY----------------------------------------------------
------------------------------------------------------------
------------------------------------------------------------
------------------------------------------------------------
------------------------------------------------------------
----------------------------------------------------LP------
------------------------------------------------------------
-------------------
>XP_018184855.1|Ascomycota-Xylonomycetes-Xylonales-Xylonaceae-Xylona-Xylona_heveae XP_018184855.1 phosphoserine phosphatase [Xylona heveae TC161]KZF19300.1 phosphoserine phosphatase [Xylona heveae TC161]
MAADGNIDK---------------------------------------------------
------------------------------------------------------------
------------------------------------------------------------
------------------------------------------------------------
------------------------------------------------------------
------------------------------------------------------------
------------------------------------------------------------
------------------------------------------------------------
------------------------------------------------------------
------------------------------------------------------------
------------------------------------------------------------
------------------------------------------------------------
------------------------------------------------------------
--------------------------------------------------------A---
-TRAERPMLRHSSLS---------------------GGSILQDHQQYRRPFSDLVNDRLD
EHQLRGATPG-SESSSE----------------------PDDDDYEQFQ-----------
-------------G--NPAG-------ASAARIKNAGII-HTMSHNNCQPGPN-EG----
---EKIVATIFYRADRVR------------------------------------------
----QRHAQLSTETG---------------------------------------------
------APSTSIEHLSLGAETSEPEPLDHLYGFYISQICLTYFL--QILEE--LQHPYQR
LTTSHRCLD----------SQV--------YPRVMEITFSPPP-----------------
------------------------------------------------------------
-----NPEYLTFE----DLRKH-----------ESIW-----RFERQWNVE-------VV
FQRESVFRKHKRLAVFDMDSTLI-QQE--------------VIDEIARAI----------
--G------------------------------VEKQ------------VSEITERAMNG
EL-DF--TASLNARV-ALLK-----GV----PGDV-FEK-LK--T-------VIRVTPGA
RELCLALKR------LGFKMAVLSGGFTPLAEWLAGE-L------G--LDYAF-ANN-LV
ACP--ETGK--LTGELT------GNIVDSH----RKAFLLKQIAAEN--GI-PLAQVMAV
-GDGANDLPMMKTAGLGVA-FNA---K-PRVQ------FEAP-TRVNS------SSLQDI
LYLL-GFS----------------------------ISEQQALLEVS-------------
------------------------------------------------------------
------------------------------------------------------------
------------------------------------------------------------
------------------------------------------------------------
------------------------------------------------------------
------------------------------------------------------------
-------------------
>RLE38172.1|Candidatus_Bipolaricaulota-root-root-root-root-Candidatus_Acetothermia_bacterium RLE38172.1 hypothetical protein DRJ23_05005 [Candidatus Acetothermia bacterium]
------------------------------------------------------------
------------------------------------------------------------
------------------------------------------------------------
------------------------------------------------------------
------------------------------------------------------------
------------------------------------------------------------
------------------------------------------------------------
------------------------------------------------------------
------------------------------------------------------------
------------------------------------------------------------
------------------------------------------------------------
------------------------------------------------------------
------------------------------------------------------------
------------------------------------------------------------
------------------------------------------------------------
------------------------------------------------------------
------------------------------------------------------------
------------------------------------------------------------
------------------------------------------------------------
------------------------------------------------------------
------------------------------------------------------------
------------------------------------------------------------
------------------------------------------------------------
------------------------------------------------------------
------------------------------------------------------------
--------------------------M----PVSQ-VAA-QT--F-------PPPYARGV
REAVDRLR-------GKYRLGILSSGVDLVADYVKAD-L------G--LDFAF-ANR-LL
V----EDGR--FTGES-------ELVVDLW----SKDEVMRRIAAEY--GV-RLEEICFV
-GDHVNDIPVMRIVGLSIA-MNS---KDDDLS------RIAD-YVI--------DDLALV
PEII-ARFERDN------------------------------------------------
------------------------------------------------------------
------------------------------------------------------------
------------------------------------------------------------
------------------------------------------------------------
------------------------------------------------------------
------------------------------------------------------------
-------------------
>WP_007043752.1|Euryarchaeota-Methanococci-Methanococcales-Methanocaldococcaceae-Methanotorris-Methanotorris_formicicus WP_007043752.1 phosphoserine phosphatase SerB [Methanotorris formicicus]EHP88809.1 phosphoserine phosphatase SerB [Methanotorris formi
------------------------------------------------------------
------------------------------------------------------------
------------------------------------------------------------
------------------------------------------------------------
------------------------------------------------------------
------------------------------------------------------------
------------------------------------------------------------
------------------------------------------------------------
------------------------------------------------------------
------------------------------------------------------------
------------------------------------------------------------
------------------------------------------------------------
------------------------------------------------------------
------------------------------------------------------------
------------------------------------------------------------
------------------------------------------------------------
------------------------------------------------------------
------------------------------------------------------------
------------------------------------------------------------
------------------------------------------------------------
------------------------------------------------------------
------------------------------------------------------------
------------------------------------------------------------
------MERKKKIVLFDFDSTLV-DCE--------------TIDEIAKEA----------
--G------------------------------VEEE------------VKKITKEAMEG
KL-NF--EQSLRKRV-SLLK-----GL----PVEK-VEK-AV--S-------NIKLMNGA
EETIKELKK------KGYVVGVVSGGFDIAVKRIKEK-L------E--LDYAY-ANE-LI
E----NDGI--LTGEVR------GPVMSET----AKGDILEEIARKE--GV-DLKDTIAV
-GDGANDISMFNKAGLKIA-FCA---K-EILK------EKAD-ICIEK------KDLREI
LKHV-D------------------------------------------------------
------------------------------------------------------------
------------------------------------------------------------
------------------------------------------------------------
------------------------------------------------------------
------------------------------------------------------------
------------------------------------------------------------
-------------------
>XP_007288478.1|Ascomycota-Leotiomycetes-Helotiales-Dermateaceae-Marssonina-Marssonina_brunnea XP_007288478.1 phosphoserine phosphatase [Marssonina brunnea f. sp. 'multigermtubi' MB_m1]EKD21476.1 phosphoserine phosphatase [Marssonina brunnea f. sp. 'mult
MAETA-------------------------------------------------------
------------------------------------------------------------
------------------------------------------------------------
------------------------------------------------------------
------------------------------------------------------------
------------------------------------------------------------
------------------------------------------------------------
------------------------------------------------------------
------------------------------------------------------------
------------------------------------------------------------
------------------------------------------------------------
------------------------------------------------------------
------------------------------------------------------------
------------------------------------------------------------
--RLARPSLGSSMRT---------------------GSYTLSEHQQYRPPQQD-------
GHQGIDSIVEGVQNTRL----------------------EARKPIHPFN-----------
-------------G--VPDV-------KSPPKIVDSGLN-HTLSHTNCQPAAGTHS----
---DRLIATIIYKTRAPR------------------------------------------
----AKITDYPPDRSP------------------------------------SPSANKSR
TIPPNLAPVRSLSSFPLEPPPPDPEPLDHLYGSYISPLCLTSFL--HLISFLPTRPGSEF
LTSSHRCLD----------NSD--------HPSIVELTISPTP-----------------
------------------------------------------------------------
-----DPAYLTLD----DLRKH-----------ELIY-----RFEREWNVD-------VI
LQHDTVLRRYPRLVVFDMDSTLI-EQE--------------VIDLIAGSI----------
--G------------------------------VEAQ------------VSAITARAMNG
EL-DF--SASFKERV-ALLK-----GV----KADI-FTK-LR--T-------VIKPTKGA
RELVRALKR------MGVKTAVFSGGFIPLTQWLADD-L------G--IDYAF-ANT-IA
SDP--VTNV--LTGEVV------GTIVNAD----RKRDLLLEIAEKE--KA-PLEQVVAV
-GDGANDLLMMKAAGLGVA-WNA---K-PVVQ------MEAE-ARLNG------ESLLDL
LHVF-GFT----------------------------AEEVQALIR---------------
------------------------------------------------------------
------------------------------------------------------------
------------------------------------------------------------
------------------------------------------------------------
------------------------------------------------------------
------------------------------------------------------------
-------------------
>WP_092568072.1|Proteobacteria-Gammaproteobacteria-Oceanospirillales-Halomonadaceae-Aidingimonas-Aidingimonas_halophila WP_092568072.1 phosphoserine phosphatase SerB [Aidingimonas halophila]
------------------------------------------------------------
------------------------------------------------------------
------------------------------------------------------------
------------------------------------------------------------
------------------------------------------------------------
------------------------------------------------------------
------------------------------------------------------------
------------------------------------------------------------
------------------------------------------------------------
------------------------------------------------------------
------------------------------------------------------------
------------------------------------------------------------
------------------------------------------------------------
------------------------------------------------------------
------------------------------------------------------------
------------------------------------------------------------
------------------------------------------------------------
----------MAPQ----------------------------------------------
------------------------------------------------------------
----------------------------------LSDSVLHDVQ--AFIARHGLQVQAQR
YLSAPVPAE--------EALPT--------KGICREYELQ--------------------
------------------------------------------------------------
------GKPGDLQ----VLR-------------REAL-----TLAAERGVD-------IA
VRDVSQGRGDYRLVCFDMDSTLI-KAE--------------VIDELARCH----------
--G------------------------------VYDQ------------VAAVTERAMQG
EL-DF--QQSFRARM-ATLR-----GL----DESV-LID-IA--D-------NLPLMEGV
ERLMRNLKR------LGYRTAIVSGGFTYFARHLQSR-L------G--FDDIH-ANE-LV
I----DDGR--VTGGVQ------EPIVDAE----RKAELLCAIAERE--GL-TLDQVVAV
-GDGANDLKMLASSGMGVA-FHA---K-PLVR------EQAS-YSIAT------LGLDAL
LYLL-GHG----------------------------DDDLTP------------------
------------------------------------------------------------
------------------------------------------------------------
------------------------------------------------------------
------------------------------------------------------------
------------------------------------------------------------
------------------------------------------------------------
-------------------
>TFG08220.1|Candidatus_Thorarchaeota-root-root-root-root-Candidatus_Thorarchaeota_archaeon TFG08220.1 HAD family hydrolase [Candidatus Thorarchaeota archaeon]
------------------------------------------------------------
------------------------------------------------------------
------------------------------------------------------------
------------------------------------------------------------
------------------------------------------------------------
------------------------------------------------------------
------------------------------------------------------------
------------------------------------------------------------
------------------------------------------------------------
------------------------------------------------------------
------------------------------------------------------------
------------------------------------------------------------
------------------------------------------------------------
------------------------------------------------------------
------------------------------------------------------------
------------------------------------------------------------
------------------------------------------------------------
------------------------------------------------------------
------------------------------------------------------------
------------------------------------------------------------
------------------------------------------------------------
------------------------------------------------------------
------------------------------------------------------------
--------MTFDLVVFDVDGTLT-KHN-------------SIWWRLHEVF----------
--D------------------------------TTEE------------GKKFYDQFFAG
EI-SY--QEWADLDA-GLWR-----GR----SVAE-IMA-IV--H-------ATELVAGA
VESIAEIRS------RGFEVAILSGGINFLAEDIARR-V------N--IDYVL-TNE-LE
A----EDGI--LTGRV-------RVRVGWG----EKVEEIKEILRHF--GT-SFERTIFV
-GDGRNDVSVMKKAGLAIA-FRP---EHPEVE------RSAH-VVINE------EDLRAI
LPHI-PSGPS--------------------------------------------------
------------------------------------------------------------
------------------------------------------------------------
------------------------------------------------------------
------------------------------------------------------------
------------------------------------------------------------
------------------------------------------------------------
-------------------
>WP_027585497.1|Bacteroidetes-Bacteroidia-Marinilabiliales-Prolixibacteraceae-Prolixibacter-Prolixibacter_bellariivorans WP_027585497.1 HAD family hydrolase [Prolixibacter bellariivorans]GET34632.1 hypothetical protein PbJCM13498_34950 [Prolixibacter bel
M---GLK-----------------------------------------------------
------------------------------------------------------------
------------------------------------------------------------
------------------------------------------------------------
------------------------------------------------------------
------------------------------------------------------------
------------------------------------------------------------
------------------------------------------------------------
------------------------------------------------------------
------------------------------------------------------------
------------------------------------------------------------
------------------------------------------------------------
------------------------------------------------------------
------------------------------------------------------------
---IQKNNIYGWL-----------------------------------------------
------------------------------------------------------------
------------------------------------------------------AS----
-TTNNVVSSVIASALFAILFSKLFE-----------------------------------
------------------------------------------------------------
--------------YSDA---------------EFSRKSLCIIIGA--------------
------------------------------SFILLSLILFF-------------------
------------------------------------------------------------
----------------------------------------------------------LI
RYFSNKKFIPIKAIVFDFDGTLS-KIK--------RVGITSPWELIWLKL----------
--G------------------------------YKIAD-----------CKKLYTKFYDG
KI-TH--KRWCRLTY-QKFK---SKKL----TEKH-LEE-VS--K-------DFELLANV
KEVLEQLKE------RGVRLYLVSGSIMHLIKYIWNDEL------DYYFDRYE-ANV-FR
F----KNNE--LVEIK-------GTDYDFK----GKAVFIKEIFKHL--QLKSPKEILFI
-GNSDNDEYARKSGARTLC-LNG---ALTNPYN----KNAWD-DTYKT------DDFIEL
MAYI-EKKYLIK------------------------------------------------
------------------------------------------------------------
------------------------------------------------------------
------------------------------------------------------------
------------------------------------------------------------
------------------------------------------------------------
------------------------------------------------------------
-------------------
>TET00374.1|Euryarchaeota-Hadesarchaea-root-root-root-Hadesarchaea_archaeon TET00374.1 HAD family hydrolase [Hadesarchaea archaeon]
M-----------------------------------------------------------
------------------------------------------------------------
------------------------------------------------------------
------------------------------------------------------------
------------------------------------------------------------
------------------------------------------------------------
------------------------------------------------------------
------------------------------------------------------------
------------------------------------------------------------
------------------------------------------------------------
------------------------------------------------------------
------------------------------------------------------------
------------------------------------------------------------
------------------------------------------------------------
------------------------------------------------------------
------------------------------------------------------------
------------------------------------------------------------
------------------------------------------------------------
------------------------------------------------------------
------------------------------------------------------------
------------------------------------------------------------
------------------------------------------------------------
------------------------------------------------------------
-------TMRYKLIAFDMDGTLI-EED-------------SCWGVLHRHF----------
--G------------------------------TQEA------------ARRHLKAYDQE
EI-DY--PEFMRRDI-ALWK-----PV-P--TLEQ-VKR-VL--T-------PYRLAPNV
ERVVGEIHQ------RGYQTVVITGGIDLLAEELVRR-L------G--IRYVF-SNG-LA
AD---EKGR--LTGEG-------IFRVEPR----FKHEVLTGLVGEL--GV-SLQQCVAV
-GDSKYDVNFLKHAGLGVA-IGA---D-SELA------GVAD-VVIRD-----FEHFPQL
LDYL--------------------------------------------------------
------------------------------------------------------------
------------------------------------------------------------
------------------------------------------------------------
------------------------------------------------------------
------------------------------------------------------------
------------------------------------------------------------
-------------------
>RLC12606.1|Proteobacteria-Deltaproteobacteria-root-root-root-Deltaproteobacteria_bacterium RLC12606.1 hypothetical protein DRI57_17525 [Deltaproteobacteria bacterium]
M-----------------------------------------------------------
------------------------------------------------------------
------------------------------------------------------------
------------------------------------------------------------
------------------------------------------------------------
------------------------------------------------------------
------------------------------------------------------------
------------------------------------------------------------
------------------------------------------------------------
------------------------------------------------------------
------------------------------------------------------------
------------------------------------------------------------
------------------------------------------------------------
------------------------------------------------------------
------------------------------------------------------------
------------------------------------------------------------
------------------------------------------------------------
------------------------------------------------------------
------------------------------------------------------------
------------------------------------------------------------
------------------------------------------------------------
------------------------------------------------------------
------------------------------------------------------------
---------GIQLLFVDMEGTIF-TKQQIRLRPDESHHHHSLWSRLMHEL----------
--GP----------------------------AALAD------------DAKTILKWDTG
EYRSY--LGWTDESL-GILQ---KHGL----TKVI-FEK-TL--D-------SISYNPGV
RETFKSLHQ------QGIKTAIVSGGFIEQTRRVQQD-L------K--ITHAYAAAD-LF
WD---PDGR--LEHWN-------IFPSDYE----GKVEFMRLIMKEY--QL-SRQDCAFI
-GDGKNDVFIAREVGTSFA-YQA---H-PDLR------AVAT-HPV--------EEFSEI
LQWI--------------------------------------------------------
------------------------------------------------------------
----------------------------------------------------L-------
------------------------------------------------------------
------------------------------------------------------------
------------------------------------------------------------
------------------------------------------------------------
-------------------
>BAL59832.1|Candidatus_Bipolaricaulota-root-root-root-Candidatus_Acetothermum-Candidatus_Acetothermum_autotrophicum BAL59832.1 phosphoserine phosphatase [Candidatus Acetothermum autotrophicum]
------------------------------------------------------------
------------------------------------------------------------
------------------------------------------------------------
------------------------------------------------------------
------------------------------------------------------------
------------------------------------------------------------
------------------------------------------------------------
------------------------------------------------------------
------------------------------------------------------------
------------------------------------------------------------
------------------------------------------------------------
------------------------------------------------------------
------------------------------------------------------------
------------------------------------------------------------
------------------------------------------------------------
------------------------------------------------------------
------------------------------------------------------------
------------------------------------------------------------
------------------------------------------------------------
------------------------------------------------------------
------------------------------------------------------------
------------------------------------------------------------
------------------------------------------------------------
--------MAIKAVIFDMDGTLV-QYD--------G-PFQSSWDAIGYAA----------
--G------------------------------LKEE------------WDRLMEYYFPK
KE-LY--WEWTEANA-RLLR-----GI----SVEK-VLA-KI--L-------PPPYTPGV
RETIAQLK-------RTYRLGILTSGLDFIAEYICKD-L------R--MDFYL-ANG-LG
V----RDGV--FTGEC-------EQRVYLW----TKDRHLRELCARE--GL-DPTEVCFV
-GDHLNDIPVMRSVGLAIA-FAP---KDPELI------TVAH-AHT--------NDFREI
PKLI-KQFA---------------------------------------------------
------------------------------------------------------------
------------------------------------------------------------
------------------------------------------------------------
------------------------------------------------------------
------------------------------------------------------------
------------------------------------------------------------
-------------------
>WP_127106731.1|Proteobacteria-Alphaproteobacteria-Rhodobacterales-Rhodobacteraceae-Pararhodobacter-Pararhodobacter_zhoushanensis WP_127106731.1 phosphoserine phosphatase SerB [Pararhodobacter sp. ZQ420]
M-----------------------------------------------------------
------------------------------------------------------------
------------------------------------------------------------
------------------------------------------------------------
------------------------------------------------------------
------------------------------------------------------------
------------------------------------------------------------
------------------------------------------------------------
------------------------------------------------------------
------------------------------------------------------------
------------------------------------------------------------
------------------------------------------------------------
------------------------------------------------------------
------------------------------------------------------------
------------------------------------------------------------
------------------------------------------------------------
------------------------------------------------------------
-----FTATLLTSPTAP-------------------------------------------
------------------------------------------------------------
---------------------------------TLETALAESLR--NAWGG-----GTLR
WLN---------------------------PGIAAEFEVA--------------------
------------------------------------------------------------
------TLPASRW----EAW----------------------DQLQSMGVD-------LC
VQ--DSANRRKAMLLADMDSTMI-EQE--------------CIDELADMA----------
--G------------------------------VGAH------------VAGITARAMNG
EL-DF--EAALNERV-GLLK-----DL----PVTV-IEQVLA--E-------RITYMPGG
KVLIATMKA------HGGHAALVSGGFTAFTQKVAAA-L------G--FDENR-ANT-LL
E----AGGK--LTGTVA------MPILGKQ----AKVDALIEITDRL--GI-TPADVIAV
-GDGANDLGMLQLAGAGVA-LHA---K-PSVA------AQCE-LRVNH------GDLTAL
LYLQ-GYA----------------------------VSDFAAV-----------------
------------------------------------------------------------
------------------------------------------------------------
------------------------------------------------------------
------------------------------------------------------------
------------------------------------------------------------
------------------------------------------------------------
-------------------
>WP_129495537.1|Proteobacteria-Gammaproteobacteria-Vibrionales-Vibrionaceae-Enterovibrio-Enterovibrio_baiacu WP_129495537.1 phosphoserine phosphatase [Enterovibrio baiacu]
MDATSV------------------------------------------------------
------------------------------------------------------------
------------------------------------------------------------
------------------------------------------------------------
------------------------------------------------------------
------------------------------------------------------------
------------------------------------------------------------
------------------------------------------------------------
------------------------------------------------------------
------------------------------------------------------------
------------------------------------------------------------
------------------------------------------------------------
------------------------------------------------------------
----------------------------------------FAIKKHTKLLTRFPSI----
--RHFRPS--------------------------------------------DCRQA---
------------------------------------------------------------
------------------------------------------------------------
------------------------------------------------------------
------------------------------------------------------------
--------------------------GWMLYGLHISPSYLDDLAF--------LTGEAAQ
PLAGW-------------------------TVGPYEVLLM--------------------
------------------------------------------------------------
---------------RGELT-------------PEIL-----ALADALSLD-------CA
LLDNIPNLFEPGLALFDMDSTAI-QIE--------------CIDEIAKLA----------
--G------------------------------VGEQ------------VAAVTERAMQG
EL-DF--EQSLRERV-GTLK-----GT----DVSV-LEQ-VR--D-------NLPLMPGM
RQLTASLQA------RGWKVAIASGGFTWFSDSLRDQ-L------S--LAHAE-SNQ-LV
I----ENGK--LTGEVA------GQVVDAQ----RKADILDDLTYRY--EL-TPTNTIAV
-GDGANDLKMMSAAGLGIA-YHA---K-PKVQ------QEAQ-VAIRH------ADLGGV
LCVL-SAS----------------------------------------------------
------------------------------------------------------------
------------------------LLP---------------------------------
----------------------------------------------QRLSW--------K
------------------------------------------------------------
------------------------------------------------------------
--------------------------------------------------------G---
-------------------
>WP_122863206.1|Proteobacteria-Epsilonproteobacteria-Campylobacterales-Campylobacteraceae-Campylobacter-Campylobacter_showae WP_122863206.1 phosphoserine phosphatase SerB [Campylobacter showae]
------------------------------------------------------------
------------------------------------------------------------
------------------------------------------------------------
------------------------------------------------------------
------------------------------------------------------------
------------------------------------------------------------
------------------------------------------------------------
------------------------------------------------------------
------------------------------------------------------------
------------------------------------------------------------
------------------------------------------------------------
------------------------------------------------------------
------------------------------------------------------------
------------------------------------------------------------
------------------------------------------------------------
------------------------------------------------------------
------------------------------------------------------------
------------------------------------------------------------
------------------------------------------------------------
------------------------------------------------------------
------------------------------------------------------------
------------------------------------------------------------
------------------------------------------------------------
---------MIKLCVFDFDSTLM-DGE--------------TIDFLAAAK----------
--G------------------------------VGDE------------VSEITAKAMAG
EL-DF--FESLTRRV-SLLK-----GL----ELTK-VDE-IC--S-------NLPLMPGA
AELIAHLKS------KGIKVVVFSGGFHSGTDRAQEK-L------K--FDASF-ANI-LH
H----KDGV--LTGLVG------GEMMFGF----SKGAMLVNLQKML--GI-SKEQTMSV
-GDGANDLSMFEHSNLKIA-FCA---K-QILR------QAAT-CCVDK------KDLREI
INLI--------------------------------------------------------
------------------------------------------------------------
------------------------------------------------------------
------------------------------------------------------------
------------------------------------------------------------
------------------------------------------------------------
------------------------------------------------------------
-------------------
>KAB2935173.1|Spirochaetes-Spirochaetia-Leptospirales-Leptospiraceae-Leptonema-Leptonema_illini KAB2935173.1 phosphoserine phosphatase SerB [Leptonema illini]
------------------------------------------------------------
------------------------------------------------------------
------------------------------------------------------------
------------------------------------------------------------
------------------------------------------------------------
------------------------------------------------------------
------------------------------------------------------------
------------------------------------------------------------
------------------------------------------------------------
------------------------------------------------------------
------------------------------------------------------------
------------------------------------------------------------
------------------------------------------------------------
--------------------------------------------MSTIVLVNVSGP----
----DRAGITRSV---------------------------TEILGRYGVRVLDIGQAVIH
NHLSLGLLIQ-IPPE--------------------------SESAPVLK--DLLFRTHEM
GLQLKF------------------------TPISED-------DYELWVNAQG-KE----
----RYIITALSRS----------------------------------------------
------------------------------------------------------------
----------------------------------ITAEQIHQLT--TIISENGLNIQGIT
RLSGRFSLR--------HPPER--------PRAGVEFQVR--------------------
------------------------------------------------------------
------GEPADAA----AMR-------------LAFL-----ALAQDLGMD-------VS
FQKDDRYRRNRRLVCFDMDSTLI-QAE--------------VIDELAREA----------
--G------------------------------VGEQ------------VVAITESAMRG
EI-DF--NESFRRRV-ALLK-----GL----SESR-LDS-IV--E-------RIALTEGA
EELIRALKG------MGLKTAILSGGFTFFGRRLQQR-L------G--IDFLH-ANE-LV
I----ENGV--VTGEVR------EPIVNGQ----RKADLLKQIAEQE--GI-RLEQVIAV
-GDGANDLPMIGLAGLGIA-FQA---K-PLVR------KSAS-HAISN------LGLDGI
LYLL-GVR----------------------------DRDV--------------------
------------------------------------------------------------
------------------------------------------------------------
------------------------------------------------------------
------------------------------------------------------------
------------------------------------------------------------
------------------------------------------------------------
-------------------
>WP_032634229.1|Proteobacteria-Gammaproteobacteria-Enterobacterales-Enterobacteriaceae-Enterobacter-Enterobacter_hormaechei WP_032634229.1 MULTISPECIES: HAD-IB family phosphatase [Enterobacter cloacae complex]KTH88902.1 phosphoserine phosphatase [Enterob
------------------------------------------------------------
------------------------------------------------------------
------------------------------------------------------------
------------------------------------------------------------
------------------------------------------------------------
------------------------------------------------------------
------------------------------------------------------------
------------------------------------------------------------
------------------------------------------------------------
------------------------------------------------------------
------------------------------------------------------------
------------------------------------------------------------
------------------------------------------------------------
------------------------------------------------------------
------------------------------------------------------------
------------------------------------------------------------
------------------------------------------------------------
------------------------------------------------------------
------------------------------------------------------------
------------------------------------------------------------
------------------------------------------------------------
------------------------------------------------------------
------------------------------------------------------------
----------MKICFFDMEGTLL-KKNL---SLDNGKVAPSAWTVLAKEI----------
--SE----------------------------ACYIE------------EEKTKDLWLTN
KYISY--TQWMKETV-EIQI---KHGM----NKTH-LQT-VL--S-------QAELQKGA
VELIQFLKK------KGYLTVLISGGFKELADLTQRK-L------K--IDHAYSACE-YF
FD---KNGS--VEHFN-------LLPTDEE----GKLVFMKHLASEY--NS-KLENCIFI
-GDGKNDVFIAKNVGTSIA-FNA---Q-KELK------DVAT-FIVDQ--E--SPDLSAI
INII-SY-----------------------------------------------------
------------------------------------------------------------
------------------------------------------------------------
------------------------------------------------------------
------------------------------------------------------------
------------------------------------------------------------
------------------------------------------------------------
-------------------
>WP_115323509.1|Proteobacteria-Gammaproteobacteria-Pasteurellales-Pasteurellaceae-Pasteurella-Pasteurella_canis WP_115323509.1 phosphoserine phosphatase [Pasteurella canis]SUC11087.1 phosphoserine phosphatase [Pasteurella canis]
MQTQ--------------------------------------------------------
------------------------------------------------------------
------------------------------------------------------------
------------------------------------------------------------
------------------------------------------------------------
------------------------------------------------------------
------------------------------------------------------------
------------------------------------------------------------
------------------------------------------------------------
------------------------------------------------------------
------------------------------------------------------------
------------------------------------------------------------
------------------------------------------------------------
------------------------------------------------------------
----NLASITHYF-----------------------------------------------
------------------------------------------------------------
------------------------------------------------------------
---PQFPNTLLPNEAPTQ------------------------------------------
----GTV-----------------------------------------------------
--------------------------KFILYGTDLNYVKLQQFQ--QKCGENFIILDGWT
VLYNTVVLL---------------------------------------------------
------------------------------------------------------------
---------------QGTWQ-------------AEWL-----TYAHELRVD-------IA
QIDFVPRLKQSGLLVMDMDSTAI-QIE--------------CIDEIAKLA----------
--G------------------------------TGEL------------VSSITAQAMRG
EL-DF--EQSLRRRV-ATLQ-----GA----PEHI-LAQ-VR--E-------NLPLMPGL
VETLKQLQQ------YKWKTAIASGGFTYFTDYLKEF-L------K--LDYAV-SNQ-FD
I----QNGI--LTGEIK------GDVVDAK----YKAITLQQLAQEY--GI-KPENTVAI
-GDGANDLAMMKVAGLGVA-LHA---K-PKVQ------QQAQ-IVVNF------ADFSAL
LCLL-SAN----------------------------ERLTKE------------------
------------------------------------------------------------
------------------------------------------------------------
------------------------------------------------------------
------------------------------------------------------------
------------------------------------------------------------
------------------------------------------------------------
-------------------
>WP_014455823.1|Spirochaetes-Spirochaetia-Spirochaetales-Spirochaetaceae-Spirochaeta-Spirochaeta_africana WP_014455823.1 phosphoserine phosphatase SerB [Spirochaeta africana]AFG37840.1 phosphoserine phosphatase SerB [Spirochaeta africana DSM 8902]
MA----------------------------------------------------------
------------------------------------------------------------
------------------------------------------------------------
------------------------------------------------------------
------------------------------------------------------------
------------------------------------------------------------
------------------------------------------------------------
------------------------------------------------------------
------------------------------------------------------------
------------------------------------------------------------
------------------------------------------------------------
------------------------------------------------------------
------------------------------------------------------------
-------------------------------------------HTHELFLITLFGD----
----DKPGITSHF---------------------------TAIFAEYDVNILDIGQSVIH
NTLSSGFLIE-VPAG--------------------------TDSAEVLK--ELLYAGYKI
GVHVKF------------------------QPVSAE-------SYDGWVESQG-KD----
----RYIISLLGRK----------------------------------------------
------------------------------------------------------------
----------------------------------LTARQIAAVT--RIIYDQGLNIDVIS
RLSGRVPLE--------GPAAN--------GKASVEISVR--------------------
------------------------------------------------------------
------GQARDLQ----AMK-------------AAFL-----QTAGEQGID-------IA
FQKDNIYRRNRRLVCFDMDSTLI-QTE--------------VIVELARRA----------
--G------------------------------VGDE------------VHRVTESAMRG
EI-DF--AESFRQRI-ALLA-----GL----DESV-LQE-VA--E-------QLPLTEGV
ERLVGTLHQ------LGYKTAILSGGFSYFGQYLQKL-L------G--FHYVY-ANE-LE
I----QDGK--LTGRHL------GPIVDGQ----KKAEYLQAIAERE--NI-TLEQVIAI
-GDGANDLPMLELAGLGIA-FQA---K-PLVR------ENAD-HAIST------MGLDGV
LYLL-GFR----------------------------DRELLEA-----------------
------------------------------------------------------------
------------------------------------------------------------
------------------------------------------------------------
------------------------------------------------------------
------------------------------------------------------------
------------------------------------------------------------
-------------------
>WP_132989331.1|Bacteroidetes-Flavobacteriia-Flavobacteriales-Flavobacteriaceae-Flavobacterium-Flavobacterium_zhairuonensis WP_132989331.1 phosphoserine phosphatase SerB [Flavobacterium zhairuonensis]
MA----------------------------------------------------------
------------------------------------------------------------
------------------------------------------------------------
------------------------------------------------------------
------------------------------------------------------------
------------------------------------------------------------
------------------------------------------------------------
------------------------------------------------------------
------------------------------------------------------------
------------------------------------------------------------
------------------------------------------------------------
------------------------------------------------------------
------------------------------------------------------------
------------------------------------------IEDKEIILLKVSGH----
----DKIGVTAGL---------------------------TAVLAAYDANILDIGQADIH
DTLSLGILFE-IAAG--------------------------SSSAPVLK--DLLFKAYEL
EIKVKF------------------------IPISIE-------DYETWVKSQS-KQ----
----RYIINILGEK----------------------------------------------
------------------------------------------------------------
----------------------------------LAASQLAAVT--KIMSDQNLNIDSII
RLTGRTSIV--------EKEQY--------PRSCIQLSVT--------------------
------------------------------------------------------------
------GEIVNKI----DMT-------------ANFM-----EVSRTLNVD-------IS
FQEDNIYRRNRRLVCFDMDSTLI-QTE--------------VIDELAELN----------
--G------------------------------VGDQ------------VRAITESAMNG
EI-DF--NESFKKRM-ALLE-----GL----SEEV-LQN-VA--V-------NLPITQGA
HRLMKALKY------YGYKTAILSGGFTYFGEYLQKE-L------G--IDYVH-ANQ-LE
I----KDGK--LTGKYI------GDIVDGQ----KKAEHLKAIAEKE--GI-HINQTIAV
-GDGANDLPMLNLAGLGIA-FHA---K-PKVK------ESAS-TSISS------LGLDGV
LYLL-GYH----------------------------DRYIDMM-----------------
------------------------------------------------------------
------------------------------------------------------------
------------------------------------------------------------
------------------------------------------------------------
------------------------------------------------------------
------------------------------------------------------------
-------------------
>WP_114122645.1|Proteobacteria-Alphaproteobacteria-Rhodospirillales-Rhodospirillaceae-Thalassospira-Thalassospira_xianhensis WP_114122645.1 phosphoserine phosphatase SerB [Thalassospira xianhensis]RCK05048.1 phosphoserine phosphatase [Thalassospira xianh
M-----------------------------------------------------------
------------------------------------------------------------
------------------------------------------------------------
------------------------------------------------------------
------------------------------------------------------------
------------------------------------------------------------
------------------------------------------------------------
------------------------------------------------------------
------------------------------------------------------------
------------------------------------------------------------
------------------------------------------------------------
------------------------------------------------------------
------------------------------------------------------------
------------------------------------------------------------
------------------------------------------------------------
------------------------------------------------------------
------------------------------------------------------------
----DLVLTLIAAPNSN-------------------------------------------
------------------------------------------------------------
---------------------------------ALGDDIVARAK--TVLAGAGAHVGDVS
WLA---------------------------AGEACDIGFA--------------------
------------------------------------------------------------
------GLSLDIA----DTA----------------------LRDAGLGVD-------AV
TQ--TAKTRRKKLLIADMDSTMV-TGE--------------TLDELAAFA----------
--G------------------------------IKDH------------VAAITARAMNG
EL-DF--ETALDERV-GLLD-----GM----STDM-LAE-AW--K-------EIAYTGGA
KTLVATMKA------NGAYAALVSGGFDYFTGAVRRE-L------G--FDFDQ-ANV-LI
T----QDGK--LTGKVQ------KPVLDRQ----AKVDALEKLTAEQ--GI-GVEDAIAV
-GDGANDLQMISLAGTGVA-FHA---K-PAVQ------EQAR-ICINH------GDLTAL
LYLQ-GYA----------------------------KSDFVI------------------
------------------------------------------------------------
------------------------------------------------------------
------------------------------------------------------------
------------------------------------------------------------
------------------------------------------------------------
------------------------------------------------------------
-------------------
>KPL20721.1|Chloroflexi-Anaerolineae-root-root-root-Anaerolineae_bacterium_SM23_84 KPL20721.1 hypothetical protein AMJ93_11250 [Anaerolineae bacterium SM23_84]
MSEAGES-----------------------------------------------------
------------------------------------------------------------
------------------------------------------------------------
------------------------------------------------------------
------------------------------------------------------------
------------------------------------------------------------
------------------------------------------------------------
------------------------------------------------------------
------------------------------------------------------------
------------------------------------------------------------
------------------------------------------------------------
------------------------------------------------------------
------------------------------------------------------------
------------------------------------------------------------
------------------------------------------------------------
------------------------------------------------------------
------------------------------------------------------------
------------------------------------------------------------
------------------------------------------------------------
------------------------------------------------------------
------------------------------------------------------------
------------------------------------------------------------
---------------------------------------------------------HTI
SDRRSARLPRLRLAVFDLDGTLK-EPF-------------SPWRYLHQAL----------
--G------------------------------VEEQ------------AAVYRARFFRR
EI-DY--LEWARLDA-ALWK-----GI----PLAE-VQG-IF--R-------RSPYRLGV
RALFSVLGR------HQVLTAIISTGLDVQARQVAVD-L------G--VWRTV-TNE-LT
V----HNGL--LTGEV-------VVHVTEH----TKGEVMARLRAEA--DA-RPTECLAV
-GDGTADLALFAQAGLAVA-VCP---RDSSVA------QAAD-LVVED------GDLLAI
VPLL-EQSFCLAQT----------------------------------------------
------------------------------------------------------------
------------------------------------------------------------
------------------------------------------------------------
------------------------------------------------------------
------------------------------------------------------------
------------------------------------------------------------
-------------------
>WP_080459394.1|Euryarchaeota-Methanobacteria-Methanobacteriales-Methanobacteriaceae-Methanobrevibacter-Methanobrevibacter_arboriphilus WP_080459394.1 phosphoserine phosphatase SerB [Methanobrevibacter arboriphilus]OQD59768.1 phosphoserine phosphatase [M
------------------------------------------------------------
------------------------------------------------------------
------------------------------------------------------------
------------------------------------------------------------
------------------------------------------------------------
------------------------------------------------------------
------------------------------------------------------------
------------------------------------------------------------
------------------------------------------------------------
------------------------------------------------------------
------------------------------------------------------------
------------------------------------------------------------
------------------------------------------------------------
------------------------------------------------------------
------------------------------------------------------------
------------------------------------------------------------
------------------------------------------------------------
------------------------------------------------------------
------------------------------------------------------------
------------------------------------------------------------
------------------------------------------------------------
------------------------------------------------------------
------------------------------------------------------------
---------MIKLVVFDLDNVII-DGE--------------AIDEIGKLV----------
--D------------------------------VQEQ------------IAEITEKAMNG
DL-DF--ETSIKERV-KLLE-----GA----SVED-IKN-LA--N-------EMKLMEGA
EDAIKGLKD------KGYKVAVISGSFDLIADSLKEK-L------N--LDYLF-TNK-LE
E----KDGK--LTGEVT------GPLVEG-----SKADVLKSIIESS--DI-SVEECIAV
-GDGANDISMMEIAQVGIA-FNA---K-PAVK------EVAD-IVLEE------KDLKEV
LNII-NDL----------------------------NSEATEEATEEATEEATEEATEEA
TEEATEEATEEATEEATEEATEEATEEATEEATEEATEEATEEATEEATEEATEEVKTSK
KVNKEPKTKTKKSKKDALPEVDFDLAPTPEGVRKQKDEREEIIAKIADEREEFNKIAKEQ
RKIRDELNDDLKENLKLAIELRDKRNEVNKSVEEAKKLRDNVNDELKKLEW---------
SSGRRDRLKLENEIKKIDKIIETRVLDIKKENQLVKNANDLRKQLMDIQEDEKIKDEAQN
LKKISEDHHAKVVELSTQAQDFHEKMLNYFRKTDDIRTKADEAHKKFVEARKSASAKHEE
FKVVLSEIHVINKELGTNKSK-RRKSEK-QASTKKNREEKEKAEDIFEKFK----HGKKL
TTEELLLLQK-----HDIG
>WP_078423824.1|Proteobacteria-Epsilonproteobacteria-Campylobacterales-Campylobacteraceae-Campylobacter-Campylobacter_pinnipediorum WP_078423824.1 phosphoserine phosphatase SerB [Campylobacter pinnipediorum]AQW86664.1 phosphoserine phosphatase [Campyloba
------------------------------------------------------------
------------------------------------------------------------
------------------------------------------------------------
------------------------------------------------------------
------------------------------------------------------------
------------------------------------------------------------
------------------------------------------------------------
------------------------------------------------------------
------------------------------------------------------------
------------------------------------------------------------
------------------------------------------------------------
------------------------------------------------------------
------------------------------------------------------------
------------------------------------------------------------
------------------------------------------------------------
------------------------------------------------------------
------------------------------------------------------------
------------------------------------------------------------
------------------------------------------------------------
------------------------------------------------------------
------------------------------------------------------------
------------------------------------------------------------
------------------------------------------------------------
---------MIKLCIFDFDSTLM-DGE--------------TIDILAQSY----------
--G------------------------------VGDE------------VKNITKKAMAG
EL-DF--FESLTSRV-SLLE-----GM----SYFL-AKD-IC--E-------NLPVMNGA
KELIENLKA------KGIKVIVFSGGFDLGTNAMQKK-L------N--FDASF-ANI-LH
Q----KDGK--LTGRVG------GEMMFGF----SKGKMLQKIQKII--NV-DISNTMCV
-GDGANDISMFEYSSLKIA-FCA---N-EILK------QNAT-HCVDK------KDLREI
LKLI--------------------------------------------------------
------------------------------------------------------------
------------------------------------------------------------
------------------------------------------------------------
------------------------------------------------------------
------------------------------------------------------------
------------------------------------------------------------
-------------------
>WP_049049677.1|Actinobacteria-Actinobacteria-Corynebacteriales-Corynebacteriaceae-Corynebacterium-Corynebacterium_jeikeium WP_049049677.1 phosphoserine phosphatase SerB [Corynebacterium jeikeium]
MTTSDNASN-----------------------------------------PNT-------
------------------------------------------------------------
-----------------------------------STDQPAASQ----------------
-------------------AVGGQ------------------------------------
------------------------------------------------------------
------------------------------------------------------------
------------------------------------------------------------
----------------PTV-----------------------------------------
------------------------------------------------PAQPAPAA----
------------------------------------------------------------
------------------------------------------------------------
------------------------------------------------------------
------------QAINQPAAAQPAAGL---------------------------------
--------------ANDPHFETALE--------------DTLQEGLAPSVITVTGP----
----DRPGVSAAF---------------------------FRVLSSYGVQLLDIEQSVFR
GKLSLAALVG-VG----------------------------QEDLEPLGE-GLKETLASY
GMRVSVEAD------------------------------------DNLSSTRP-HS----
----THVMVVLGRP----------------------------------------------
------------------------------------------------------------
----------------------------------LTATHISRIG--QTLADYGANIDTIT
GIADY-------------------------PVTGLELNLTVA------------------
------------------------------------------------------------
-----NPAPGGGV----PLR-------------KALA-----TLTSEVGVD-------IA
IERAGLARRAKRLICFDVDSTLI-QHE--------------VIEMLAAYA----------
--G------------------------------REEE------------VAAVTERAMRG
EL-DF--AESLHERV-KALA-----GL----DAAV-VEK-VA--H-------DIQLTPGA
RTTIRTLKR------LGYKAGVVSGGFIQVIEPLARD-L------D--LDFAR-ANT-LE
I----VDGK--LTGRVI------GPVIDRQ----AKAESLKEFAWSN--GI-QLNQTVAV
-GDGANDIDMLSTAGLGIA-FNA---K-PALK------EIAD-ASVNY------PFLDQV
LFIL-GIS----------------------------RHEIEDADLR--------------
------------------------------------------------------------
------------------------------------------------------------
------------------------------------------------------------
-DGTYRRVPIV-------------------EN----------------------------
------------------------------------------------------------
------------------------------------------------------------
-------------------
>RLI89521.1|Candidatus_Altiarchaeota-root-Candidatus_Altiarchaeales-root-root-Candidatus_Altiarchaeales_archaeon RLI89521.1 phosphoserine phosphatase SerB [Candidatus Altiarchaeales archaeon]
M-----------------------------------------------------------
------------------------------------------------------------
------------------------------------------------------------
------------------------------------------------------------
------------------------------------------------------------
------------------------------------------------------------
------------------------------------------------------------
------------------------------------------------------------
------------------------------------------------------------
------------------------------------------------------------
------------------------------------------------------------
------------------------------------------------------------
------------------------------------------------------------
--------------------------------------------EDSLFVITVLGK----
----DREGLVAGI---------------------------TGELAAVNVNIVDIEQSVIH
GLFSMFMLID-ISKA--------------------------RINADKIKA-IVYESSREL
GVDINI------------------------TPLSEY---------GEKYNEKE-KK----
----IQKITIVGRD----------------------------------------------
------------------------------------------------------------
-----------------------------------KPGIVAGIS--RALSDLNMNIERIK
MIARG-------------------------DLLAMEMLAD--------------------
------------------------------------------------------------
------SKGLSLD----KLK-------------EVMK-----KTGDKIGVD-------VI
VQSEDISRSRKRLVLFDMDGTIV-DSE--------------IIDELAKAA----------
--G------------------------------VGKE------------VSELTAQGMRG
EI-DF--EESLKKRV-AMLK-----GL----SEST-LQR-IR--D-------EMKLTPGA
EELINALKS------MGYKIALISGGFTYFTDALKER-L------G--FDYVY-AND-LV
I----KDGK--VTGEIR------GRIIDSK----RKAEIMDELAKRE--NI-SREDIIAV
-GDGANDQIMLKNAGLGIA-FNA---K-EVLK------KVAD-GSISK------NNLKGL
MYCL-GIS----------------------------ERDLKGR-----------------
------------------------------------------------------------
------------------------------------------------------------
------------------------------------------------------------
------------------------------------------------------------
------------------------------------------------------------
------------------------------------------------------------
-------------------
>WP_048061103.1|Euryarchaeota-Methanobacteria-Methanobacteriales-Methanobacteriaceae-Methanothermobacter-Methanothermobacter_thermautotrophicus WP_048061103.1 phosphoserine phosphatase SerB [Methanothermobacter thermautotrophicus]
------------------------------------------------------------
------------------------------------------------------------
------------------------------------------------------------
------------------------------------------------------------
------------------------------------------------------------
------------------------------------------------------------
------------------------------------------------------------
------------------------------------------------------------
------------------------------------------------------------
------------------------------------------------------------
------------------------------------------------------------
------------------------------------------------------------
------------------------------------------------------------
------------------------------------------------------------
------------------------------------------------------------
------------------------------------------------------------
------------------------------------------------------------
------------------------------------------------------------
------------------------------------------------------------
------------------------------------------------------------
------------------------------------------------------------
------------------------------------------------------------
------------------------------------------------------------
---------MIKLVVFDLDNVII-DGE--------------AIDEIGKIA----------
--G------------------------------VEKE------------VMEITEKAMQG
DV-DF--ESSIRERV-KLLK-----GT----AVED-IKK-VA--D-------ELPLMEGA
EETVKTLKE------KGYLVAVISGSFDLVAEPVKEK-L------G--IDYLF-CNR-LH
E----EDGI--LTGEVS------GPLVEK-----SKYDVLCGILEKE--GI-SPRECVAV
-GDGANDISMIEAARLGIA-FNA---K-PALR------KKAD-AVVED------KDLRKI
LPII-EKV----------------------------AEADDKLNKMSYDE----------
------------------------------------------------------------
-------------------------------VMELKNEYEDKLSAIASERDELNKKAREM
KELRDSLNSELRETLNRAVELRDKRNEINSKVEENKKLRDQINKEIRKLEW---------
SSGGRDRIKIENEIKRIDKIIETRVLDINKENELVKTANELRKKLMKIQEDDETREKALE
LRKKSEEYHEKVVALSEEAQGYHEKMLEYFRKTDEIRKKADEAHEKFLEFRRMASEKHEE
FKSTLGEIRQINERINALRSE-NRSARR-RESREKDIEEKERAREIYEKFK----EGKKL
TKDEILLLQK-----HRIV
>WP_080635068.1|Proteobacteria-Gammaproteobacteria-Cellvibrionales-Cellvibrionaceae-Teredinibacter-Teredinibacter_turnerae WP_080635068.1 HAD-IB family phosphatase [Teredinibacter turnerae]
MMEKIFISH---------------------------------------------------
------------------------------------------------------------
------------------------------------------------------------
------------------------------------------------------------
------------------------------------------------------------
------------------------------------------------------------
------------------------------------------------------------
------------------------------------------------------------
------------------------------------------------------------
------------------------------------------------------------
------------------------------------------------------------
------------------------------------------------------------
------------------------------------------------------------
---------------------------------------SSIDENIAKSIVSFLKE----
GMGIDKNSIFCSSVS-GVNIKLGVNFND----------YILSQLTDEKAVVI--------
------------------------------------------------------------
------------------------------ALITNSY---FNSKFCLYEMGAA-------
WGLCRTIIPVLFGD----------------------------------------------
------------------------------------------------------------
----------------------------------MKYGDLQDFIK-HTQAIQADDKAGVN
QLADHIRNT-----SVFKN-------------------------D---------------
------------------------------------------------------------
-----TFDQNTYE----EKR-------------DVFL-----STAKNYKLEEA----PKN
KIEGNIPNYKYKAVVFDFDGTVL-HGD----------NFKYSWKEVWAHL----------
--N------------------------------YEDSK-----------RIDLVKKHQKE
NE-SYSCQDWCNDCA-KYFI---DRNF----NKKH-VSE-IL--KER-----NLTLAPGF
ETVVKLLKN------FGFKIAIISGGISTFYEESVPDNI------QQLIDEVY-INE-FE
YE---HDGR--LKNIVAYQ----KSGNDTT----GKVFALNDFCKKY--NI-KPKDVVFV
-GEGTNDIDVAEQAGLAFV-FPSGGSSSSPYK------NLSYVHQLND------DDLTSL
LSEV----------------------------------------------LVL-------
------------------------------------------------------------
------------------------------------------------------------
------------------------------------------------------------
------------------------------------------------------------
------------------------------------------------------------
------------------------------------------------------------
-------------------
>OGL39646.1|Candidatus_Saccharibacteria-root-root-root-root-Candidatus_Saccharibacteria_bacterium_RIFCSPLOWO2_02_FULL_46_7 OGL39646.1 hypothetical protein A3J32_02055 [Candidatus Saccharibacteria bacterium RIFCSPLOWO2_02_FULL_46_7]
------------------------------------------------------------
------------------------------------------------------------
------------------------------------------------------------
------------------------------------------------------------
------------------------------------------------------------
------------------------------------------------------------
------------------------------------------------------------
------------------------------------------------------------
------------------------------------------------------------
------------------------------------------------------------
------------------------------------------------------------
------------------------------------------------------------
------------------------------------------------------------
------------------------------------------------------------
------------------------------------------------------------
------------------------------------------------------------
------------------------------------------------------------
------------------------------------------------------------
------------------------------------------------------------
------------------------------------------------------------
------------------------------------------------------------
------------------------------------------------------------
------------------------------------------------------------
------MNSETKLVFFDLDGTLV-DGM------------EYIYQHLWEYF----------
--G------------------------------VDKAK-----------TREVLRQYITK
EV-SY--SDWVQNDV-KLLQ---AAGA----TKRG-ILD-AI--M-------TLHPMQGA
IATIRALQE------RGYKIFVVSDGIDLVVEAVYGDEA------KNLFEAVF-INR-YQ
FD---ESDK--LIGAT-------PTQYDME----HKADCIKDMIQKY--GA-NVKNCVFV
-GNNENDVQAALIAGTSIA-FNS---KSEKLV------EVAT-HHVES------KDLFDI
LKFI-N------------------------------------------------------
------------------------------------------------------------
------------------------------------------------------------
------------------------------------------------------------
------------------------------------------------------------
------------------------------------------------------------
------------------------------------------------------------
-------------------
>WP_103616986.1|Proteobacteria-Epsilonproteobacteria-Campylobacterales-Campylobacteraceae-Campylobacter-Campylobacter_concisus WP_103616986.1 phosphoserine phosphatase SerB [Campylobacter concisus]
------------------------------------------------------------
------------------------------------------------------------
------------------------------------------------------------
------------------------------------------------------------
------------------------------------------------------------
------------------------------------------------------------
------------------------------------------------------------
------------------------------------------------------------
------------------------------------------------------------
------------------------------------------------------------
------------------------------------------------------------
------------------------------------------------------------
------------------------------------------------------------
------------------------------------------------------------
------------------------------------------------------------
------------------------------------------------------------
------------------------------------------------------------
------------------------------------------------------------
------------------------------------------------------------
------------------------------------------------------------
------------------------------------------------------------
------------------------------------------------------------
------------------------------------------------------------
---------MIKLCVFDFDSTIM-DGE--------------TIDILAAAN----------
--N------------------------------ASDE------------VASITKRSMNG
EL-DF--FESLTARV-KFLK-----GM----PLSK-ADE-IC--K-------NLPIMPGA
SELIAALKQ------KGIKVVVFSGGFHIATDKMQEK-L------K--FDANF-ANI-LH
H----KDGI--LTGEVG------GEMMFGS----SKGEMIDRLKGLL--NL-DKSEIMCV
-GDGANDVSMFRKCDLKIA-FCA---K-EILK------KEAT-HCVDV------KDLREI
LKYI-R------------------------------------------------------
------------------------------------------------------------
------------------------------------------------------------
------------------------------------------------------------
------------------------------------------------------------
------------------------------------------------------------
------------------------------------------------------------
-------------------
>BBE18022.1|Bacteroidetes-Bacteroidia-Marinilabiliales-Prolixibacteraceae-Aquipluma-Aquipluma_nitroreducens BBE18022.1 phosphoserine phosphatase [Prolixibacteraceae bacterium MeG22]
MP----------------------------------------------------------
------------------------------------------------------------
------------------------------------------------------------
------------------------------------------------------------
------------------------------------------------------------
------------------------------------------------------------
------------------------------------------------------------
------------------------------------------------------------
------------------------------------------------------------
------------------------------------------------------------
------------------------------------------------------------
------------------------------------------------------------
------------------------------------------------------------
--------------------------------------------NSEIILISISGE----
----DKPGVTSSI---------------------------TEILGKYDATILDIGQADIH
HTLSLGILFR-MSDN--------------------------AESGHILK--EVLFKCSEL
NVNVRF------------------------TAVTPE-------RYTNWVGRQG-KS----
----RYIVTILGKV----------------------------------------------
------------------------------------------------------------
----------------------------------ITAKQLSKVT--KAVSDQNLNIDSIK
RLTGRPSLHT-------EDENA--------VRSCIELSVR--------------------
------------------------------------------------------------
------GELLDKN----LLS-------------AQFL-----AYSAELGID-------IS
FQKDDMFRRNRRLICFDMDSTLI-KTE--------------VIDELADRA----------
--G------------------------------VGEQ------------VRAITEAAMRG
EI-DF--SESFEQRI-SLLK-----GL----DESV-MRE-IS--E-------NLPIMEGA
ARLMSILKK------CGFKIAILSGGFSYFGNHLKKL-F------E--VDYLY-ANE-LE
I----VDGK--LTGKHL------GDIVDGK----RKAELLKLIAQVE--KI-DLEQVIAV
-GDGANDLPMLNLAGLGIA-FHA---K-PKVK------ANAQ-QSIST------IGLDGV
LYFL-GFR----------------------------DIHIDS------------------
------------------------------------------------------------
------------------------------------------------------------
------------------------------------------------------------
------------------------------------------------------------
------------------------------------------------------------
------------------------------------------------------------
-------------------
>WP_037023892.1|Proteobacteria-Gammaproteobacteria-Pseudomonadales-Pseudomonadaceae-Pseudomonas-Pseudomonas_saudiphocaensis WP_037023892.1 phosphoserine phosphatase SerB [Pseudomonas saudiphocaensis]RRV15663.1 phosphoserine phosphatase SerB [Pseudomonas 
------------------------------------------------------------
------------------------------------------------------------
------------------------------------------------------------
------------------------------------------------------------
------------------------------------------------------------
------------------------------------------------------------
------------------------------------------------------------
------------------------------------------------------------
------------------------------------------------------------
------------------------------------------------------------
------------------------------------------------------------
------------------------------------------------------------
------------------------------------------------------------
--------------------------------------------MREIVLINITGE----
----DRPGLTAAI---------------------------TGVLAQGGVSILDIGQAVIH
DTLSFGILVE-IPDT--------------------------ERASSVLK--DVLFMGYKH
DQQVRF------------------------TPVAEA-------DYQQWVAGQG-KP----
----RHIVTLLTRK----------------------------------------------
------------------------------------------------------------
----------------------------------VTAEQLQRVS--SITAKYGLNIDHID
RLSGRQSLD--------MPEEL--------GKGCIEFSVR--------------------
------------------------------------------------------------
------GEPADID----ALR-------------AEFL-----SVAQELNVD-------IA
FQRDSVFRRNRRLAVFDMDSTLI-EAE--------------VIDELAKAA----------
--G------------------------------VGEQ------------VAEITERAMRG
EL-DF--RASFKERL-ALLE-----GL----EESV-LAE-VG--A-------TLRLTEGA
ELLFAELKR------LGYKTAILSGGFSYFARQLQQK-L------G--IDYVY-ANE-LE
I----VDGK--LTGVAI------EPIVDAQ----RKADLLRELAQKE--GL-RLEQTIAV
-GDGANDLPMLGLAGLGVA-FRA---K-PLVK------QSAK-QAIST------LGLDGI
LYLL-GFR----------------------------DREGLE------------------
------------------------------------------------------------
------------------------------------------------------------
------------------------------------------------------------
------------------------------------------------------------
------------------------------------------------------------
------------------------------------------------------------
-------------------
>RLI86435.1|Candidatus_Altiarchaeota-root-Candidatus_Altiarchaeales-root-root-Candidatus_Altiarchaeales_archaeon RLI86435.1 phosphoserine phosphatase SerB [Candidatus Altiarchaeales archaeon]
M-----------------------------------------------------------
------------------------------------------------------------
------------------------------------------------------------
------------------------------------------------------------
------------------------------------------------------------
------------------------------------------------------------
------------------------------------------------------------
------------------------------------------------------------
------------------------------------------------------------
------------------------------------------------------------
------------------------------------------------------------
------------------------------------------------------------
------------------------------------------------------------
--------------------------------------------EDKLIVVTVLGK----
----DKRGLVAGI---------------------------TEKLADVNINIVDIEQSVIR
GLFSMFMLID-LENS--------------------------TVDYEGVKR-ILRDCSDNL
DVDITT------------------------IPFSEY---------KKKIVPKR-RN----
----IQTLTILGLD----------------------------------------------
------------------------------------------------------------
-----------------------------------KPGIVAGIS--RTMSNLGINIEHIK
MIARG-------------------------ELLAMEMSVD--------------------
------------------------------------------------------------
------LGETDKE----KLR-------------EGLR-----KVGDDVGVD-------IV
VQPEDISRWRKRMVVFDMDGTII-NSE--------------IIDELAKSA----------
--G------------------------------VGTE------------VAEITERGMEG
KV-EF--KESLRKRV-AMLR-----GL----PVSV-LEN-IR--D-------NMKLTPGS
EELIRTLKG------MGFKLALISGGFTYFTDELKNK-L------G--FDYAY-ANE-LV
I----RDGK--LTGEIS------GDIIDSK----KKAEILEELMKKE--NI-SREEVVAV
-GDGANDQIMLKNAGLGIA-FNA---K-EVLK------KVAD-GSITK------NNLKGL
IYCL-GVN----------------------------ERYLKSGENK--------------
------------------------------------------------------------
------------------------------------------------------------
------------------------------------------------------------
------------------------------------------------------------
------------------------------------------------------------
------------------------------------------------------------
-------------------
>WP_089938793.1|Candidatus_Tectomicrobia-root-root-root-Candidatus_Entotheonella-Candidatus_Entotheonella_palauensis WP_089938793.1 HAD family hydrolase [Candidatus Entotheonella palauensis]
MCY---------------------------------------------------------
------------------------------------------------------------
------------------------------------------------------------
------------------------------------------------------------
------------------------------------------------------------
------------------------------------------------------------
------------------------------------------------------------
------------------------------------------------------------
------------------------------------------------------------
------------------------------------------------------------
------------------------------------------------------------
------------------------------------------------------------
------------------------------------------------------------
------------------------------------------------------------
------------------------------------------------------------
------------------------------------------------------------
------------------------------------------------------------
------------------------------------------------------------
------------------------------------------------------------
------------------------------------------------------------
------------------------------------------------------------
------------------------------------------------------------
----------------------------------------------------------RV
FRKTALRNGPMKLLVFDVEGTIF-RTRI---RLPGTSLDSTIWQGLAYAL----------
--GP----------------------------HAIDE------------EIETHRRWERK
EYSSY--INWMEDTI-RIHK---KYGL----THKM-FYD-IT--H-------AAEYNTGV
PQTFAKLDR------NQYVPVMITGGFRELAARPQRD-F------G--ILHTFAACE-YL
FG---DNGK--LEAYN-------LLPCDFE----GKIDFILLMLREY--GL-TEQDWVFV
-GDGKNDVPIAQSCPLSIG-YRP---H-PALR------EVVT-YIV--------EDFRDL
LNIL-QT-----------------------------------------------------
------------------------------------------------------------
------------------------------------------------------------
------------------------------------------------------------
------------------------------------------------------------
------------------------------------------------------------
------------------------------------------------------------
-------------------
>WP_042681288.1|Euryarchaeota-Thermococci-Thermococcales-Thermococcaceae-Thermococcus-Thermococcus_paralvinellae WP_042681288.1 HAD-IB family phosphatase [Thermococcus paralvinellae]AHF80639.1 phosphoserine phosphatase [Thermococcus paralvinellae]
M-----------------------------------------------------------
------------------------------------------------------------
------------------------------------------------------------
------------------------------------------------------------
------------------------------------------------------------
------------------------------------------------------------
------------------------------------------------------------
------------------------------------------------------------
------------------------------------------------------------
------------------------------------------------------------
------------------------------------------------------------
------------------------------------------------------------
------------------------------------------------------------
------------------------------------------------------------
------------------------------------------------------------
------------------------------------------------------------
------------------------------------------------------------
------------------------------------------------------------
------------------------------------------------------------
------------------------------------------------------------
------------------------------------------------------------
------------------------------------------------------------
------------------------------------------------------------
----EGIRLGIKLIAFDLEGTLV-KSK-------------SSWVELHKRF----------
--G------------------------------TWDK------------GKEYAERFFRG
EF-DY--QTWADLDA-SLWK-----GR----KREE-ILE-WA--N-------SVEYMEGV
EELFQFLRE------NNFKIAIISGGLMCLAKRVADE-L------N--ADYVF-ANE-LI
FD---EEGR--VTGKV-------IARVDFQ----NKGEILAKLKEEL-----KPSLTIAV
-GDGHNDIAMFKVADVSIA-INP---H-EGVE--------GD-YVA--------KDLKEV
KEII-KRILEKRGQ----------------------------------------------
------------------------------------------------------------
------------------------------------------------------------
------------------------------------------------------------
------------------------------------------------------------
------------------------------------------------------------
------------------------------------------------------------
-------------------
>AAZ70062.1|Euryarchaeota-Methanomicrobia-Methanosarcinales-Methanosarcinaceae-Methanosarcina-Methanosarcina_barkeri AAZ70062.1 phosphoserine phosphatase [Methanosarcina barkeri str. Fusaro]AKB52881.1 Phosphoserine phosphatase [Methanosarcina barkeri str
------------------------------------------------------------
------------------------------------------------------------
------------------------------------------------------------
------------------------------------------------------------
------------------------------------------------------------
------------------------------------------------------------
------------------------------------------------------------
------------------------------------------------------------
------------------------------------------------------------
------------------------------------------------------------
------------------------------------------------------------
------------------------------------------------------------
------------------------------------------------------------
------------------------------------------------------------
------------------------------------------------------------
------------------------------------------------------------
------------------------------------------------------------
------------------------------------------------------------
------------------------------------------------------------
------------------------------------------------------------
------------------------------------------------------------
------------------------------------------------------------
------------------------------------------------------------
----MHNFTGNKMIVFDMDSTLI-DAE--------------TIDELARAA----------
--G------------------------------VVSK------------VEEITKKAMYG
DF-DF--EQALIERV-RLLK-----GL----PLET-ALD-AV--N-------QINLMPGA
AELILYVKS------RGYKTAMISGGFTLSADTIGKT-L------G--IDFIV-SNE-LL
V----EDGC--LTGKVV------GPITQSD----SKAKVFEELTRLN--GF-RPEQCVVV
-GDGANDACVFERAGFAIA-FNP---K-PILR------EYAD-VVITK------KDLKAV
IPVL-ESL----------------------------SYQCCNQAQHVDIEQ---------
------------------------------------------------------------
------------------------------------------------------------
------------------------------------------------------------
------------------------------------------------------------
------------------------------------------------------------
------------------------------------------------------------
-------------------
>WP_154901286.1|Planctomycetes-root-root-root-root-Planctomycetes_bacterium_CA11 WP_154901286.1 HAD family hydrolase [Planctomycetes bacterium CA11]
M-----------------------------------------------------------
------------------------------------------------------------
------------------------------------------------------------
------------------------------------------------------------
------------------------------------------------------------
------------------------------------------------------------
------------------------------------------------------------
------------------------------------------------------------
------------------------------------------------------------
------------------------------------------------------------
------------------------------------------------------------
------------------------------------------------------------
------------------------------------------------------------
------------------------------------------------------------
------------------------------------------------------------
------------------------------------------------------------
------------------------------------------------------------
------------------------------------------------------------
------------------------------------------------------------
------------------------------------------------------------
------------------------------------------------------------
------------------------------------------------------------
------------------------------------------------------------
--ESIAWRDQMKLLVLDVEGTIF-KTKI---RLPGATIDSTIWQSIADAL----------
--GS----------------------------EAVAA------------EVATHKKWDSG
KYGSY--LEWMKDTI-RIHK---EFKL----TQEV-FER-VI--S-------AAEYQVDF
VETLKKVNR------EKYEPVLVTGGFRELARRVQVD-C------Q--ISHAFAACE-YI
F----DKGV--LASFN-------LLPCDFA----GKLDFVHLMLREY--GL-SDEDWIFV
-GDGRNDVPIALDAPYSIG-YKP---H-PELN------AVVD-KTI--------TDYSDL
TLIL---S----------------------------------------------------
------------------------------------------------------------
------------------------------------------------------------
------------------------------------------------------------
------------------------------------------------------------
------------------------------------------------------------
------------------------------------------------------------
-------------------
>WP_159904366.1|Actinobacteria-Actinobacteria-Micrococcales-Intrasporangiaceae-Ornithinibacter-Ornithinibacter_aureus WP_159904366.1 phosphoserine phosphatase SerB [Ornithinibacter aureus]
MTDA--------------------------------------------------------
------------------------------------------------------------
------------------------------------------------------------
------------------------------------------------------------
------------------------------------------------------------
------------------------------------------------------------
------------------------------------------------------------
------------------------------------------------------------
------------------------------------------------------------
------------------------------------------------------------
------------------------------------------------------------
------------------------------------------------------------
-------------------PAAP-------------------------------------
----------------------------------------QFDPDARTLLVTLNGD----
----DRPGVTKAL---------------------------FEAASTVGAEVLDLEQVVVR
GHLALSMLLS------------------------------PGRDENVLVD-RITRAGRAA
GMRVDIEAG------------------------------------RGDNAPRR-TG----
----RAAVVVMGAP----------------------------------------------
------------------------------------------------------------
----------------------------------LETHQVAAVA--ATIADHGANIDRIR
RLSRF-------------------------PVTTVELDVS--------------------
------------------------------------------------------------
--------GANLA----DLR-------------QHLA-----LISHEVGAD-------IA
VAPAGLARRGGRLVVMDVDSTLI-QDE--------------VIELLAEHA----------
--G------------------------------RAAE------------VASVTEAAMRG
EL-DF--ADSLHARV-ATLA-----GL----PVSV-LDD-VR--D-------AVRLTPGA
RTLVRTLKR------LGFTVAVVSGGFTEVIEPVARE-L------G--IDHVR-ANR-LE
V----VDGA--LTGRVL------GAVVDRA----GKAAALREFAALE--GL-PLTRTVAI
-GDGANDLDMLAAAGLGVA-FNA---K-PLVR------RQAD-ASLTV------PYLDAV
LFLL-GIS----------------------------REEIEDADAG--------------
------------------------------------------------------------
------------------------------------------------------------
------------------------------------------------------------
-DAA----PL--------------------------------------------------
------------------------------------------------------------
--------------------------------------------------------G---
-------------------
>WP_013906118.1|Euryarchaeota-Thermococci-Thermococcales-Thermococcaceae-Pyrococcus-Pyrococcus_yayanosii WP_013906118.1 HAD-IB family phosphatase [Pyrococcus yayanosii]AEH25062.1 phosphoserine phosphatase (serB) [Pyrococcus yayanosii CH1]
------------------------------------------------------------
------------------------------------------------------------
------------------------------------------------------------
------------------------------------------------------------
------------------------------------------------------------
------------------------------------------------------------
------------------------------------------------------------
------------------------------------------------------------
------------------------------------------------------------
------------------------------------------------------------
------------------------------------------------------------
------------------------------------------------------------
------------------------------------------------------------
------------------------------------------------------------
------------------------------------------------------------
------------------------------------------------------------
------------------------------------------------------------
------------------------------------------------------------
------------------------------------------------------------
------------------------------------------------------------
------------------------------------------------------------
------------------------------------------------------------
------------------------------------------------------------
----------MRLAAFDLEGTLV-DIT--------------SWEALHEKF----------
--G------------------------------TCEK------------AKRNMELFFSG
KI-SY--EEWARLDA-SLWR-----GH----TKEE-IIE-LF--K-------NVEPKPGA
RELFEFLRE------SGFKTAIISGGLMCLARRIGEM-L------G--ADYIF-ANE-LV
FD---EKGR--ITGEV-------IIRVNFH----EKGRIMMALKEKL-----RPELTVAV
-GDWHNDVPMFKEADLSIA-LRD---S-----------LGAD-YIA--------TDLWEV
MKII-ETALKNRV-----------------------------------------------
------------------------------------------------------------
------------------------------------------------------------
------------------------------------------------------------
------------------------------------------------------------
------------------------------------------------------------
------------------------------------------------------------
-------------------
>WP_122248752.1|Proteobacteria-Betaproteobacteria-Burkholderiales-Comamonadaceae-root-Comamonadaceae_bacterium_NML180581 WP_122248752.1 phosphoserine phosphatase SerB [Comamonadaceae bacterium NML180581]RMX07109.1 phosphoserine phosphatase SerB [Comamona
------------------------------------------------------------
------------------------------------------------------------
------------------------------------------------------------
------------------------------------------------------------
------------------------------------------------------------
------------------------------------------------------------
------------------------------------------------------------
------------------------------------------------------------
------------------------------------------------------------
------------------------------------------------------------
------------------------------------------------------------
------------------------------------------------------------
------------------------------------------------------------
------------------------------------------------------------
------------------------------------------------------------
------------------------------------------------------------
------------------------------------------------------------
------------------------------------------------------------
------------------------------------------------------------
------------------------------------------------------------
------------------------------------------------------------
------------------------------------------------------------
-----------------------------------MN-----KQEWAAGLE-------IN
GITPPLSLKDFRLIAFDMDSTLV-TSE--------------CVDEIADVV----------
--G------------------------------KKAE------------VAAITEAAMQG
VIADY--KESLRQRV-ALLK-----GV----TLEQ-LEQVYA--Q-------RVALTPGA
QELVQACQQ------AGLKTLLVSGGFTFFTDRVKAR-L------G--LDFSR-SNW-LE
V----EGGV--LTGRMRDQS--WGDICDGE----EKRRAVLDLASLM--GI-APEQVIAV
-GDGANDIPMMQAVGLSVA-FHA---K-PRVR------SVAK-VSINQ------GGLDRL
LEVV-QP-----------------------------------------------------
------------------------------------------------------------
------------------------------------------------------------
------------------------------------------------------------
------------------------------------------------------------
------------------------------------------------------------
------------------------------------------------------------
-------------------
>WP_128775482.1|Proteobacteria-Alphaproteobacteria-Rhizobiales-Methylocystaceae-Hansschlegelia-Hansschlegelia_zhihuaiae WP_128775482.1 HAD-IB family phosphatase [Hansschlegelia zhihuaiae]RXF75303.1 HAD family hydrolase [Hansschlegelia zhihuaiae]
------------------------------------------------------------
------------------------------------------------------------
------------------------------------------------------------
------------------------------------------------------------
------------------------------------------------------------
------------------------------------------------------------
------------------------------------------------------------
------------------------------------------------------------
------------------------------------------------------------
------------------------------------------------------------
------------------------------------------------------------
------------------------------------------------------------
------------------------------------------------------------
------------------------------------------------------------
------------------------------------------------------------
------------------------------------------------------------
------------------------------------------------------------
------------------------------------------------------------
------------------------------------------------------------
------------------------------------------------------------
------------------------------------------------------------
------------------------------------------------------------
------------------------------------------------------------
----------MKLLVFDMDGVVF-RGA-------------NFWLEFHHRM----------
--G------------------------------TAEA------------ALDLWRRF--G
AS-DY--TRLGELTA-ALWK-----GR----PSAE-YFR-MI--D-------RRTYFDGV
RELIAHAKR------SSYRTAIITSGAWHLARRAHEE-L------G--VDAFR-ANR-LG
VG---DDGA--FDGTV-------RVEVDDN----YKDRALEKVQAEL--GI-DRRGTVVV
-GDTKSDLQMASLAGTSIG-FQV---RDEAAR------DLFG-HVVEG------RSLKPA
ISLI-SEA---G------------------------------------------------
------------------------------------------------------------
------------------------------------------------------------
------------------------------------------------------------
------------------------------------------------------------
------------------------------------------------------------
------------------------------------------------------------
-------------------
>WP_013718003.1|Euryarchaeota-Methanomicrobia-Methanosarcinales-Methanotrichaceae-Methanothrix-Methanothrix_soehngenii WP_013718003.1 phosphoserine phosphatase SerB [Methanothrix soehngenii]AEB66941.1 phosphoserine phosphatase [Methanothrix soehngenii GP
M-----------------------------------------------------------
------------------------------------------------------------
------------------------------------------------------------
------------------------------------------------------------
------------------------------------------------------------
------------------------------------------------------------
------------------------------------------------------------
------------------------------------------------------------
------------------------------------------------------------
------------------------------------------------------------
------------------------------------------------------------
------------------------------------------------------------
------------------------------------------------------------
------------------------------------------------------GR----
----DRSGLIRDI---------------------------LSEPAMQNVNIVDMDQKVMQ
GISVMTVVAD-FESA--------------------------KVTPQKLEK-WYRDNAESL
AIDFSF------------------------LPLEKH----------QGRRQTA-KE----
----LYIVTILAKD----------------------------------------------
------------------------------------------------------------
-----------------------------------RPGIIRDVA--EVAARNGVNLERAS
VTARG-------------------------ELISIEFLMD--------------------
------------------------------------------------------------
------FADCSAD----DCR-------------SQLK-----KECEGLGLD-------VV
IQDLGRSRKEKRLIVFDMDMTIV-DFE--------------IINRLASFA----------
--G------------------------------VDEQ------------VKAITDRAMNG
EM-DF--KESLRQRV-RLLK-----GM----PFST-LQE-IA--A-------DLQLTPGS
EELIHHLKQ------VGYKIALISGGFTYFTDVLKER-L------G--FDYAF-AND-LE
I----EDGV--LTGEIK------GEIIDAE----AKGRIIYDLAERE--KI-SPDNIVAV
-GDGANDCLMIKNAGLGVA-FNA---K-EVLK------KVSD-GSLSR------ENLLGL
LNVL-GLA----------------------------EKEREV------------------
------------------------------------------------------------
------------------------------------------------------------
------------------------------------------------------------
------------------------------------------------------------
------------------------------------------------------------
------------------------------------------------------------
-------------------
>RLI92707.1|Candidatus_Altiarchaeota-root-Candidatus_Altiarchaeales-root-root-Candidatus_Altiarchaeales_archaeon RLI92707.1 phosphoserine phosphatase [Candidatus Altiarchaeales archaeon]
M-----------------------------------------------------------
------------------------------------------------------------
------------------------------------------------------------
------------------------------------------------------------
------------------------------------------------------------
------------------------------------------------------------
------------------------------------------------------------
------------------------------------------------------------
------------------------------------------------------------
------------------------------------------------------------
------------------------------------------------------------
------------------------------------------------------------
------------------------------------------------------------
--------------------------------------------GNDLFVVTVLGK----
----DREGLVAEI---------------------------TGELAAVNVNIIDIEQSVIH
GLFSMFMLID-ISKA--------------------------TADIDEIKA-RLYKSSRGL
DLNINI------------------------TPLSEY---------GEEYDKSE-KK----
----IQRITILGKD----------------------------------------------
------------------------------------------------------------
-----------------------------------KPGIVAGIS--KALFDLNINIERIK
MIARG-------------------------DLLAMEMLAD--------------------
------------------------------------------------------------
------SKGLPLD----RLR-------------KVME-----KTGNEIGVD-------VI
VQPEDISRFRKRLVLFDMDGTII-DSE--------------IIDELAKAA----------
--G------------------------------VGER------------VSELTAQGMRG
EI-DF--KESLKKRV-AMLK-----GL----SENT-LQR-IR--D-------EMRLTPGA
EELINVLKS------MGYKIALISGGFTYFTDALKER-L------G--FDYVY-AND-LV
I----KDGK--VTGEIR------GKIIDSE----RKAEIMDELAKRE--NI-SREDIIAI
-GDGANDQIMLKNAGLGIA-FNA---K-DVLK------KVAD-GSITK------NNLKGL
MYCL-GIS----------------------------ERDLKGDNSGSV------------
------------------------------------------------------------
------------------------------------------------------------
------------------------------------------------------------
------------------------------------------------------------
------------------------------------------------------------
------------------------------------------------------------
-------------------
>OIR20512.1|Euryarchaeota-Candidatus_Poseidoniia-root-root-root-Marine_Group_III_euryarchaeote_CG-Epi1 OIR20512.1 hypothetical protein BD935_01115 [Marine Group III euryarchaeote CG-Epi1]
------------------------------------------------------------
------------------------------------------------------------
------------------------------------------------------------
------------------------------------------------------------
------------------------------------------------------------
------------------------------------------------------------
------------------------------------------------------------
------------------------------------------------------------
------------------------------------------------------------
------------------------------------------------------------
------------------------------------------------------------
------------------------------------------------------------
------------------------------------------------------------
------------------------------------------------------------
------------------------------------------------------------
------------------------------------------------------------
------------------------------------------------------------
------------------------------------------------------------
------------------------------------------------------------
------------------------------------------------------------
------------------------------------------------------------
------------------------------------------------------------
------------------------------------------------------------
-------MSQIKLVVFDMDGTII-EPR-------------SSWAMIHDYF----------
--G------------------------------TDNT--------------EMLQMYIDH
KI-SD--KEFVKADI-KLWNSKSDVPV----NEEY-INS-IL--D-------KAKPREGA
KELIASLHE------ENIKTVILSGGIQYLADKWAKE-W------D--MAGAF-AND-LI
DD---ADGN--LTAN---------INASGH----NKGPLMEKIIKDF--GL-ASSEVAAV
-GDTMVDLPMFEIAGLSIA-VNT---DDERVI------SKSK-YYLKE------GSMKQL
SNVI-ISW----------------------------KK----------------------
------------------------------------------------------------
------------------------------------------------------------
------------------------------------------------------------
------------------------------------------------------------
------------------------------------------------------------
------------------------------------------------------------
-------------------
>XP_016610606.1|Chytridiomycota-Chytridiomycetes-Spizellomycetales-Spizellomycetaceae-Spizellomyces-Spizellomyces_punctatus XP_016610606.1 phosphoserine phosphatase SerB [Spizellomyces punctatus DAOM BR117]KND02567.1 phosphoserine phosphatase SerB [Spize
MKFGKYLTE------------------------------------RRKTLPPK---WADS
CIDYVL--LKNHVKQHVKPYGLTSSL----------------------------------
---------------------------------------PSSLEDKPFADVF--------
---------------------LSR-SSKL-------------QAAVAEFF----------
----------------------------------------------------QLLDKEI-
-------------------------------DRFAALYEA--------------------
-------------------------------------------------------ECDDL
AKRF--------------------------------------------------------
--ESRGVVNGTGHD----------------------------------------------
--EGKSSANQMLQDLV------------------------------KLE-----------
---------------------KYVFLNYTGITKILKKNDRHSGF--RLS-----EHYILR
LST-KPFYRSEELSLLKKRLIDE------VSGTSSPLIHTP-------------------
-----------------NPPLSPIVT-------------------------------DKG
LSLPSSIGSQTQSRSWFPP---------------------ASLLPQQKVLVTMTGP----
----HGTDIIGAV---------------------------LENLARYKCEIDDFVLSRLY
HNVTFGCLIR-LA----------------------------SENVDIFR--DLAESARKW
DATLFFDVQDATKG--DPVG----------SSLEDA-------PYEN-------RL----
----KYTATVLNQNG---------------------------------------------
------------------------------------------------------------
----------------------------------LTSRFLHAWT--RLLLDEKISVEKMT
RLSASGA-----------------------KLCSVEYRLS--------------------
------------------------------------------------------------
-----VPAEVDFD----LFR-------------ATLF-----QMSSEHGTD-------VA
LQPNDVYRKHKRLVIFDMDSTLI-QQE--------------VIDEIAKHA----------
--G------------------------------VVAE------------VAKITESAMNG
EI-DF--KESLRRRV-GLLK-----GT----PASV-LEH-VK--T-------QLTFTEGA
HFLCRALKR------LGFKLAVISGGFMPLALHVKNQ-L------G--LDYAF-ANQ-LK
VS---PDGQT-LTGETV------GPIVDGM----RKAELLEVIAQAE--SV-TPEQVIAV
-GDGANDLWMLAAAGLGIA-FNA---K-PRVQ------KEAR-ARINQ------TSLRNV
LYLL-GYT----------------------------DDDAKQLAEM--------------
------------------------------------------------------------
------------------------------------------------------------
------------------------------------------------------------
------------------------------------------------------------
------------------------------------------------------------
------------------------------------------------------------
-------------------
>WP_112168808.1|Proteobacteria-Gammaproteobacteria-Enterobacterales-Yersiniaceae-Rahnella-Rahnella_inusitata WP_112168808.1 HAD-IB family phosphatase [Rahnella inusitata]RJT16058.1 HAD family hydrolase [Rahnella inusitata]
------------------------------------------------------------
------------------------------------------------------------
------------------------------------------------------------
------------------------------------------------------------
------------------------------------------------------------
------------------------------------------------------------
------------------------------------------------------------
------------------------------------------------------------
------------------------------------------------------------
------------------------------------------------------------
------------------------------------------------------------
------------------------------------------------------------
------------------------------------------------------------
------------------------------------------------------------
------------------------------------------------------------
------------------------------------------------------------
------------------------------------------------------------
------------------------------------------------------------
------------------------------------------------------------
------------------------------------------------------------
------------------------------------------------------------
------------------------------------------------------------
------------------------------------------------------------
----------MIICFFDMEGTLL-EKNI---SLDNGKVAPSAWTALAKEI----------
--SE----------------------------ECFIE------------EEITKDLWLEN
KYLSY--TAWMKDTV-RLHL---KHGM----NKKH-LDK-IL--N-------GAKIHDGA
RELFHFLRE------KNVVTALISGGFKQLADITQRK-L------K--IDHAYSACE-YF
FD---ENDK--VEHFN-------LLPTDEL----GKLVFMKHLADEY--AV-ELKDCIFI
-GDGKNDVHLAKEVGTSIA-FNA---Q-QELI------DAST-FSINQ--D--KPDLSVI
IPIL-RNTL---------------------------------------------------
------------------------------------------------------------
------------------------------------------------------------
------------------------------------------------------------
------------------------------------------------------------
------------------------------------------------------------
------------------------------------------------------------
-------------------
>WP_011235108.1|Proteobacteria-Gammaproteobacteria-Alteromonadales-Idiomarinaceae-Idiomarina-Idiomarina_loihiensis WP_011235108.1 phosphoserine phosphatase SerB [Idiomarina loihiensis]Q5QXU4.1 RecName: Full=Phosphoserine phosphatase; Short=PSP; Short=PSP
------------------------------------------------------------
------------------------------------------------------------
------------------------------------------------------------
------------------------------------------------------------
------------------------------------------------------------
------------------------------------------------------------
------------------------------------------------------------
------------------------------------------------------------
------------------------------------------------------------
------------------------------------------------------------
------------------------------------------------------------
------------------------------------------------------------
------------------------------------------------------------
------------------------------------------------------------
------------------------------------------------------------
------------------------------------------------------------
------------------------------------------------------------
------------------------------------------------------------
------------------------------------------------------------
------------------------------------------------------------
------------------------------------------------------------
------------------------------------------------------------
------------------------------------------------------------
------MKHSSGLIVFDMDSTLI-HIE--------------CIDEIARLN----------
--N------------------------------RYTK------------VSAITEAAMRG
EI-DF--AESLTQRV-ACLE-----GI----KESD-LES-LF--S-------PIPFNPGA
KELIQALQA------AGWKTALVSGGFTWFANRVQAA-L------N--LDAVV-ANQ-LE
V----ADGC--LTGKVL------GDIVDAQ----VKAEQLQQLAGHW--NI-PPDRTVAV
-GDGANDGLMLKAAAVGIA-FNA---K-PALQ------AIAD-YSVNS------NNLLEI
LGCL-KQS----------------------------ELIEPVI-----------------
------------------------------------------------------------
------------------------------------------------------------
------------------------------------------------------------
------------------------------------------------------------
------------------------------------------------------------
------------------------------------------------------------
-------------------
>WP_062475741.1|Proteobacteria-Gammaproteobacteria-Alteromonadales-Alteromonadaceae-Lacimicrobium-Lacimicrobium_alkaliphilum WP_062475741.1 HAD-IB family phosphatase [Lacimicrobium alkaliphilum]ALS97173.1 phosphoserine phosphatase [Lacimicrobium alkaliph
M-----------------------------------------------------------
------------------------------------------------------------
------------------------------------------------------------
------------------------------------------------------------
------------------------------------------------------------
------------------------------------------------------------
------------------------------------------------------------
------------------------------------------------------------
------------------------------------------------------------
------------------------------------------------------------
------------------------------------------------------------
------------------------------------------------------------
------------------------------------------------------------
------------------------------------------------------------
------------------------------------------------------------
------------------------------------------------------------
------------------------------------------------------------
------------------------------------------------------------
------------------------------------------------------------
------------------------------------------------------------
------------------------------------------------------------
------------------------------------------------------------
------------------------------------------------------------
------NNKFPAIWFFDMEGTLL-KKEY---SLDNGKVAPSAWTVLARKL----------
--GE----------------------------QCYLE------------EEKTKDRWLNG
EYRGY--LDWMADTV-EIHK---KYGL----RKEL-VDQ-VV--E-------DAKLYNGA
EELFKWLRE------NKAITVLITGGFKALADKVQRK-L------K--INHAFSGCE-YF
YD---ENNL--VEFAN-------LLPSDNQ----GKASFMRQVIEEH--GV-SSKDCIFI
-GDGMNDIYLAKEVGFSIA-FNA---Q-NELS------DIAS-ASINQGQN--KENLLEI
KELI-SSYFIIT------------------------------------------------
------------------------------------------------------------
------------------------------------------------------------
------------------------------------------------------------
------------------------------------------------------------
------------------------------------------------------------
------------------------------------------------------------
-------------------
>WP_152360668.1|Actinobacteria-Actinobacteria-Propionibacteriales-Propionibacteriaceae-Microlunatus-Microlunatus_speluncae WP_152360668.1 phosphoserine phosphatase SerB [Microlunatus speluncae]
MTGPGVE-----------------------------------------------------
------------------------------------------------------------
------------------------------------------------------------
------------------------------------------------------------
------------------------------------------------------------
------------------------------------------------------------
------------------------------------------------------------
------------------------------------------------------------
------------------------------------------------------------
------------------------------------------------------------
------------------------------------------------------------
------------------------------------------------------------
------------------------------------------------------------
----------------------------------------------PPLLIRVTGR----
----DRPGLTRDL---------------------------LRLLADAQAGIDDLEQLVVR
ERLTLDVLVR------------------------------LEEAADRVIK-DVLYWAFTH
DLKIDFERV------------------------------------EPRSVRAG-RR----
----RQVITVLGPD----------------------------------------------
------------------------------------------------------------
----------------------------------LSPASLAEVA--DAVAAEGGTIDRIV
RLATE-------------------------PVFAYELVVI--------------------
------------------------------------------------------------
--------IDQPD----PLR-------------RRLA-----GVAKEAGVD-------IA
IQSDGLERRAKRLVVLDVDSTLI-TNE--------------VIELLADEA----------
--G------------------------------CGDQ------------VTMITSRAMAG
EL-DF--EQSLRERV-RLLK-----GL----DQAA-IER-AR--A-------RITLTPGA
RTFVSTLHR------LGYAVAVVSGGFTQFTDQLRDD-L------G--LDHAF-ANT-LE
I----IDGV--VTGELV------GAIVDRP----GKARLLARIADLE--GV-PTSQTVAV
-GDGANDLDMLAAAGLGIA-FNA---K-PAVR------EQAD-ATVSV------LHLDAI
LFML-GIP----------------------------RDEVLAGQS---------------
------------------------------------------------------------
------------------------------------------------------------
------------------------------------------------------------
------------------------------------------------------------
------------------------------------------------------------
------------------------------------------------------------
-------------------
>WP_009501391.1|Proteobacteria-Gammaproteobacteria-Pseudomonadales-Moraxellaceae-Moraxella-Moraxella_macacae WP_009501391.1 phosphoserine phosphatase SerB [Moraxella macacae]ELA08989.1 phosphoserine phosphatase SerB [Moraxella macacae 0408225]
MNTNFFAKM---------------------------------------------------
------------------------------------------------------------
------------------------------------------------------------
------------------------------------------------------------
------------------------------------------------------------
------------------------------------------------------------
------------------------------------------------------------
------------------------------------------------------------
------------------------------------------------------------
------------------------------------------------------------
------------------------------------------------------------
------------------------------------------------------------
------------------------------------------------------------
------------------------------------------------------------
------------------------------------------------------------
------------------------------------------------------------
------------------------------AKIEPN------------------------
----CWVLTLSAAK----------------------------------------------
------------------------------------------------------------
----------------------------------FEFGVLYQIQ--QILAKNYPTLRLIS
QHTLTTVLDWQ---QNLTDNQTKPQAEQISPVTTLQWYVS--------------------
------------------------------------------------------------
------VAKQDLA----NFQKN----------LKQLF-----NTASFNQID-------IH
AMPLNQQQKTHKLVLFDMDSTLI-EQE--------------VIVELAKKA----------
--G------------------------------VGEQ------------VDLITNEAMRG
EI-DF--DASFVKRV-ALLK-----GL----DIRV-LDEIIA--Q-------NLSFSLGA
KYLIDRLKQ------ANYHVVLVSGGFTYFANYVKDY-L------G--IDEVF-ANE-LD
I----QNGK--LTGKIT------TPIVNGA----KKAEILQQVAKRL--GI-DLAETVAI
-GDGANDIPMLQLADIGIA-YRA---K-PIVQ------EQAD-FAINI------TGLDGV
LAVL-GLA----------------------------------------------------
------------------------------------------------------------
------------------------------------------------------------
------------------------------------------------------------
------------------------------------------------------------
------------------------------------------------------------
--------------------------------------------------------G---
-------------------
>AGN16100.1|Euryarchaeota-Methanobacteria-Methanobacteriales-Methanobacteriaceae-Methanobrevibacter-Methanobrevibacter_sp._AbM4 AGN16100.1 phosphoserine phosphatase SerB [Methanobrevibacter sp. AbM4]
M-----------------------------------------------------------
------------------------------------------------------------
------------------------------------------------------------
------------------------------------------------------------
------------------------------------------------------------
------------------------------------------------------------
------------------------------------------------------------
------------------------------------------------------------
------------------------------------------------------------
------------------------------------------------------------
------------------------------------------------------------
------------------------------------------------------------
------------------------------------------------------------
------------------------------------------------------------
--------------------------------------------------VI--------
------------------------------------------------------------
------------------------------------------------------------
------------------------------------------------------------
------------------------------------------------------------
------------------------------------------------------------
------------------------------------------------------------
------------------------------------------------------------
------------------------------------------------------------
--------CLIKLIVFDLDNVIM-NGE--------------AIDEIGKIA----------
--N------------------------------VKDE------------IAEITDKAMKG
EL-DF--ETSIKERA-KLLE-----GV----SVDD-IVE-LR--N-------NIPLTDGA
EETVKTLKD------AGYDVIVISGSFDIIADPLKDK-L------G--IDEIF-VNS-LT
E----EDGK--LTGEVT------GDLVSG-----TKLQVLNKYIEDK--DI-ELADCVAI
-GDGANDISIIESAGLGIA-FNG---K-PAVK------EIAD-VIVDD------DNLTAV
LDPI-KKA----------------------------ADADKKEE----------------
------------------------------------------------------------
----------------------FVLADTLEGVKQQKIEKEEEISKIADEREHYNRVAKEQ
RKIRDELNASLKENLNKAIEYRDERNKINKEVEAEKKLRNAANKELRNLEW---------
SSGKKDKVKIENEIKKIDSIIETRVLDIKKENQLVKNANDLRKQLMDIHEDDKVKAQAEE
LKKQSEEHHANVVELSEKAQEAHEQMLNYFRKTDEIRAAADEAHKNFIEARKSASAKHEE
FKSVLSEIHVINKRLGTSRPK-RRKSNKNQPAPKRNLEEKEKAENIFDKFK----HGKKL
STEELLLLQK-----YDIN
>WP_090132024.1|Proteobacteria-Gammaproteobacteria-Oceanospirillales-Halomonadaceae-Kushneria-Kushneria_avicenniae WP_090132024.1 phosphoserine phosphatase SerB [Kushneria avicenniae]SFC34557.1 phosphoserine phosphatase [Kushneria avicenniae]
------------------------------------------------------------
------------------------------------------------------------
------------------------------------------------------------
------------------------------------------------------------
------------------------------------------------------------
------------------------------------------------------------
------------------------------------------------------------
------------------------------------------------------------
------------------------------------------------------------
------------------------------------------------------------
------------------------------------------------------------
------------------------------------------------------------
------------------------------------------------------------
--------------------------------------------MTQRLLVRATGQ----
----ARPGQLARV---------------------------SRLLDDGGIQLLDINQRVTL
DQAVLEVLIE-SDDD--------------------------SAVLSLRSGPSWQAVEDET
GLELSL------------------------HQVDQA---------AMKRAPTP-SS----
----DLIMTLMADR----------------------------------------------
------------------------------------------------------------
----------------------------------LSATLLAQVD--ELVSQQGLVVECLQ
RLSGFNASN--------DAASA--------GGVCLDYHLH--------------------
------------------------------------------------------------
------GESVDIE----VLR-------------QSLL-----ALATEQGID-------IA
LQEDSPWRHQRRLICFDMDSTLI-KAE--------------VIDELARRH----------
--G------------------------------VFDA------------VAAITERAMRG
EI-DF--QQSFRERM-AMLN-----GL----SESV-LED-IA--G-------NLELMDGL
ERLMTHLKR------LGYRTAILSGGFTYFARYLQQR-L------G--FDEVH-ANE-LI
I----DAGV--VTGEVQ------LPIVDAG----RKAELLLDMAKRH--GI-APEQTVAV
-GDGANDLKMLACAGMGVA-FHA---K-PLVR------EKAR-ISLSH------QGLDAL
LYLL-GHD----------------------------DAALQAQ-----------------
------------------------------------------------------------
------------------------------------------------------------
------------------------------------------------------------
------------------------------------------------------------
------------------------------------------------------------
------------------------------------------------------------
-------------------
>DAC66730.1|Euryarchaeota-Candidatus_Poseidoniia-Candidatus_Poseidoniales-root-root-Candidatus_Poseidoniales_archaeon DAC66730.1 TPA: HAD family hydrolase [Candidatus Poseidoniales archaeon]
M-----------------------------------------------------------
------------------------------------------------------------
------------------------------------------------------------
------------------------------------------------------------
------------------------------------------------------------
------------------------------------------------------------
------------------------------------------------------------
------------------------------------------------------------
------------------------------------------------------------
------------------------------------------------------------
------------------------------------------------------------
------------------------------------------------------------
------------------------------------------------------------
------------------------------------------------------------
------------------------------------------------------------
------------------------------------------------------------
------------------------------------------------------------
------------------------------------------------------------
------------------------------------------------------------
------------------------------------------------------------
------------------------------------------------------------
------------------------------------------------------------
------------------------------------------------------------
IRTIREAVKEIEAVVFDCDGVLV-DIG-------------SSWQQIHDYF----------
--G------------------------------TNNL--------------ENLERFLKK
EI-TD--DEFMAMDI-KMWL-DIQENI----HMDE-IMR-CF--S-------GVKLMIGA
RDVVEELKR------RGIYVAIVSSGVARFIGSIAHM-L------N--VDDWA-AND-FS
WD---EKGF--LAGPK-------PSMVDSH----DKGIMVKKLSEIN--NF-NPEKIWSV
-GDSSTDLSMQIPGSNFIG-FNP---ARQRASD--AFKKAKV-PIVLE------RDLRRI
WPII-------------------------------FNEEFSN------------------
------------------------------------------------------------
------------------------------------------------------------
------------------------------------------------------------
------------------------------------------------------------
------------------------------------------------------------
------------------------------------------------------------
-------------------
>RLG15699.1|root-root-root-root-root-Candidatus_Pacearchaeota_archaeon RLG15699.1 hypothetical protein DRN69_02615 [Candidatus Pacearchaeota archaeon]
------------------------------------------------------------
------------------------------------------------------------
------------------------------------------------------------
------------------------------------------------------------
------------------------------------------------------------
------------------------------------------------------------
------------------------------------------------------------
------------------------------------------------------------
------------------------------------------------------------
------------------------------------------------------------
------------------------------------------------------------
------------------------------------------------------------
------------------------------------------------------------
------------------------------------------------------------
------------------------------------------------------------
------------------------------------------------------------
------------------------------------------------------------
------------------------------------------------------------
------------------------------------------------------------
------------------------------------------------------------
------------------------------------------------------------
------------------------------------------------------------
------------------------------------------------------------
--------MKINAIICDMDGTLV-EYP--------IPPFYSSWDALSLTL----------
--S------------------------------NEKRKK----------WIETRDFYYPR
KE-LY--KEWYREQV-SFLR-----GL----YLNE-VGN-YL--F-------PVPYAQGV
IEFFSDKKE--------YIKGIISSGVSLVANRIVEE-L------G--FDFSV-SNF-IE
V----KGGR--FTGRG-------ETTMNLW----RKDLDLLQAVEGR--GV-SLENVIYV
-GDNENDIPIFSLVEVSVA-FRP---KTEETK------RAAK-YVI--------DDFREL
EEIL-EELK---------------------------------------------------
------------------------------------------------------------
------------------------------------------------------------
------------------------------------------------------------
------------------------------------------------------------
------------------------------------------------------------
------------------------------------------------------------
-------------------
>WP_144624869.1|Proteobacteria-Epsilonproteobacteria-Campylobacterales-Campylobacteraceae-Campylobacter-Campylobacter_coli WP_144624869.1 phosphoserine phosphatase SerB [Campylobacter coli]
------------------------------------------------------------
------------------------------------------------------------
------------------------------------------------------------
------------------------------------------------------------
------------------------------------------------------------
------------------------------------------------------------
------------------------------------------------------------
------------------------------------------------------------
------------------------------------------------------------
------------------------------------------------------------
------------------------------------------------------------
------------------------------------------------------------
------------------------------------------------------------
------------------------------------------------------------
------------------------------------------------------------
------------------------------------------------------------
------------------------------------------------------------
------------------------------------------------------------
------------------------------------------------------------
------------------------------------------------------------
------------------------------------------------------------
------------------------------------------------------------
------------------------------------------------------------
---------MIKLCVFDFDSTLM-DGE--------------TIDILAKAY----------
--G------------------------------KEKE------------VVDITHRAMAG
EI-DF--FESLQERV-SFLK-----GM----PYDL-VLK-IG--Q-------DLPLMNGA
YELIEFLNS------KNIFVVIFSGGFHEGIDPAMKK-L------K--VNLGF-ANY-LH
H----KNNT--LSGLVG------GEMMFSN----SKGLMLQRLKNFL--NL-QTHEVMCV
-GDGANDIAMFNESGLKIA-FCA---K-EILR------SKAD-ICIDN------KDLKEI
IKVI--------------------------------------------------------
------------------------------------------------------------
------------------------------------------------------------
------------------------------------------------------------
------------------------------------------------------------
------------------------------------------------------------
------------------------------------------------------------
-------------------
>WP_131006966.1|Euryarchaeota-Methanococci-Methanococcales-root-Methanofervidicoccus-Methanofervidicoccus_abyssi WP_131006966.1 phosphoserine phosphatase SerB [Methanofervidicoccus abyssi]
M-----------------------------------------------------------
------------------------------------------------------------
------------------------------------------------------------
------------------------------------------------------------
------------------------------------------------------------
------------------------------------------------------------
------------------------------------------------------------
------------------------------------------------------------
------------------------------------------------------------
------------------------------------------------------------
------------------------------------------------------------
------------------------------------------------------------
------------------------------------------------------------
------------------------------------------------------------
------------------------------------------------------------
------------------------------------------------------------
------------------------------------------------------------
------------------------------------------------------------
------------------------------------------------------------
------------------------------------------------------------
------------------------------------------------------------
------------------------------------------------------------
------------------------------------------------------------
------RKNKKGLVLFDLDSTLI-EEE--------------TIDELAKLV----------
--G------------------------------VEEE------------VKKITKDAMNG
KI-DF--EESLRKRV-ALLK-----GL----PIDS-VKE-LV--S-------KLKITKGA
REAIEELKN------RGYVVGVISGGFNIVTERIKKD-L------N--LDYAY-SNE-LI
V----KDEK--LTGEVR------GRVMSPT----AKGEILEEIARRE--NI-DLKDTVVV
-GDGANDIGMFKKAGFRIA-FCA---K-EVLK------KNAD-VVIDR------RDLREI
LKYV-K------------------------------------------------------
------------------------------------------------------------
------------------------------------------------------------
------------------------------------------------------------
------------------------------------------------------------
------------------------------------------------------------
------------------------------------------------------------
-------------------
>WP_082070942.1|Proteobacteria-Gammaproteobacteria-Oceanospirillales-Saccharospirillaceae-Gynuella-Gynuella_sunshinyii WP_082070942.1 phosphoserine phosphatase SerB [Gynuella sunshinyii]
------------------------------------------------------------
------------------------------------------------------------
------------------------------------------------------------
------------------------------------------------------------
------------------------------------------------------------
------------------------------------------------------------
------------------------------------------------------------
------------------------------------------------------------
------------------------------------------------------------
------------------------------------------------------------
------------------------------------------------------------
------------------------------------------------------------
------------------------------------------------------------
--------------------------------------------------MTVTGP----
----DRQGVTTAL---------------------------TTILARAGINVLDIGQSVIH
NNLSLGLLVQ-LPTG--------------------------EQASQAML--DILYKGHEL
GMTVTF------------------------KPVSAE-------SYDHWVAEQG-KQ----
----RHIVTLLARR----------------------------------------------
------------------------------------------------------------
----------------------------------ISAAHIAKVT--AIVAEQGLNIDDIT
RLSGRLPLDS-------KVSDT--------DKASVQFSIR--------------------
------------------------------------------------------------
------GTPINTE----QMR-------------QAFL-----VAANELDVD-------IA
FQKDDVYRRNRRLVAFDMDSTLI-ETE--------------VIDELAREA----------
--G------------------------------VGEQ------------VAEITELAMQG
QL-DF--KESFVRRM-ALLK-----GL----DESV-LAG-IA--E-------RLPITEGA
ERLIQNLKS------LGYKTAILSGGFNYFGRYLQKK-L------G--IDYVY-ANE-LE
I----VDGK--VTGNVV------GTIVDGQ----RKAELLRELVARE--GI-HLEQAIAV
-GDGANDLPMLNIAGLGIA-FRA---K-NIVK------ENAK-QSLST------LGLDGI
LYLL-GFR----------------------------DRDVLH------------------
------------------------------------------------------------
------------------------------------------------------------
------------------------------------------------------------
------------------------------------------------------------
------------------------------------------------------------
------------------------------------------------------------
-------------------
>WP_084208209.1|Proteobacteria-Gammaproteobacteria-Oceanospirillales-Halomonadaceae-Cobetia-Cobetia_marina WP_084208209.1 MULTISPECIES: phosphoserine phosphatase SerB [Cobetia]AOM00892.1 phosphoserine phosphatase SerB [Cobetia marina]AZV30908.1 phosphos
------------------------------------------------------------
------------------------------------------------------------
------------------------------------------------------------
------------------------------------------------------------
------------------------------------------------------------
------------------------------------------------------------
------------------------------------------------------------
------------------------------------------------------------
------------------------------------------------------------
------------------------------------------------------------
------------------------------------------------------------
------------------------------------------------------------
------------------------------------------------------------
--------------------------------------------MTQRILIRATGA----
----ARPGQLAGL---------------------------GQALARSGARLLDINQSVTF
GLVSLEALVA-LE-----------------------------AQSELEA--ALSAAGEQL
GLDVQA------------------------VQVGAE-------EYARWSHQLE-RP----
----RWILTLLAPR----------------------------------------------
------------------------------------------------------------
----------------------------------LPAGILAEVG--GLTAEFGITVELMH
RLSGREPLD--------GESPA--------EGACVECWLRL-------------------
------------------------------------------------------------
-----PEHETDIN----ALR-------------EKAL-----ALGALHGVD-------IA
IQEDDIWRRHRRLICFDMDSTLI-KTE--------------VIDELARRH----------
--G------------------------------VGEE------------VSQVTERAMRG
EL-DF--QESFRERM-SKLK-----GL----DESV-LAE-IA--A-------NLPLMDGV
ERLMANLKA------LGYRTAILSGGFTYFARHLQQL-L------G--FDEIH-ANE-LV
I----VDGK--VTGEVR------EPIVDAE----RKALLLREIAERY--GL-RMEQTIAV
-GDGANDLKMLAEAGLGIA-FRA---K-PLVR------EQAR-QSIST------LGLDAV
LYLM-GYR----------------------------QQDLKH------------------
------------------------------------------------------------
------------------------------------------------------------
------------------------------------------------------------
------------------------------------------------------------
------------------------------------------------------------
------------------------------------------------------------
-------------------
>WP_088698507.1|Proteobacteria-Gammaproteobacteria-Oceanospirillales-Halomonadaceae-Halomonas-Halomonas_campaniensis WP_088698507.1 phosphoserine phosphatase SerB [Halomonas campaniensis]OWV31348.1 phosphoserine phosphatase [Halomonas campaniensis]
MA----------------------------------------------------------
------------------------------------------------------------
------------------------------------------------------------
------------------------------------------------------------
------------------------------------------------------------
------------------------------------------------------------
------------------------------------------------------------
------------------------------------------------------------
------------------------------------------------------------
------------------------------------------------------------
------------------------------------------------------------
------------------------------------------------------------
------------------------------------------------------------
------------------------------------------------------------
------------------------------------------------------------
------------------------------------------------------------
------------------------------------------------------NG----
----DLILTVLAPR----------------------------------------------
------------------------------------------------------------
----------------------------------LTAEIRAQVD--ALIVQFGLQEKSTQ
RLADIQLGE---------------------GIDCIEHRLV--------------------
------------------------------------------------------------
-------GEVGIE----AVR-------------NAAR-----VLSESLGVD-------IV
IQDDTRDHVQPRLVCFDMDSTLI-KAE--------------VIDELARRH----------
--G------------------------------VGDE------------VAEVTERAMRG
EL-DF--KASFRERM-SKLD-----GL----DESV-LAE-IA--E-------ELPLMEGV
ERLMVNLKH------LGFRTAILSGGFTYFARHLQEK-L------G--FDEIH-ANE-LI
I----ENGK--VTGEVS------EPIVDAE----RKAELLESIALRE--GF-TLDQTVAV
-GDGANDLKMLAKAGMGIA-FRA---K-PLVR------AQAR-QAIST------SGLDGV
LYLL-GYR----------------------------QQDLTP------------------
------------------------------------------------------------
------------------------------------------------------------
------------------------------------------------------------
------------------------------------------------------------
------------------------------------------------------------
------------------------------------------------------------
-------------------
>RLB59356.1|Proteobacteria-Deltaproteobacteria-root-root-root-Deltaproteobacteria_bacterium RLB59356.1 hypothetical protein DRI34_02060 [Deltaproteobacteria bacterium]
MPPGRGLAG---------------------------------------------------
------------------------------------------------------------
------------------------------------------------------------
------------------------------------------------------------
------------------------------------------------------------
------------------------------------------------------------
------------------------------------------------------------
------------------------------------------------------------
------------------------------------------------------------
------------------------------------------------------------
------------------------------------------------------------
------------------------------------------------------------
------------------------------------------------------------
------------------------------------------------------------
------------------------------------------------------------
------------------------------------------------------------
------------------------------------------------------RS----
------------------------------------------------------------
------------------------------------------------------------
------------------------------------------------------------
------------------------------PARGLARVLPGV------------------
------------------------------------------------------------
-----------------FLRGGAPGRGRKARLPDRFLQG--------------G--PGQG
VPVALKSAGSIRLVAFDLDGTLI-DGT------------VFIWQTLHEHF----------
--A------------------------------TDGTR-----------RRQAADDYFSG
RI-SY--RQWFENDL-ELLR---ARGA----DRRG-IGR-AL--E-------GLRPVSGA
SQVLAELRR------RGYRLALISGSLDVALEYFFKP-A--------LFDHVF-INR-LH
FA---PDGA--IAGGE-------PTPYDLA----GKAEGLREAARRE--GV-TVRECAFV
-GDNDNDLQVMQAAGYVVA-VNP---KSERVR------RMAD-LVIDN------GDLRPI
LSVF-KGVAGPEDGGHG-------------------------------------------
------------------------------------------------------------
------------------------------------------------------------
-----------------------------------------------------------K
TDGG--------------------------------------------------------
------------------------------------------------------------
--------------------------------------------------------GRLL
GV-----------------
>KYC44792.1|Euryarchaeota-Candidatus_Methanofastidiosa-root-root-Candidatus_Methanofastidiosum-Candidatus_Methanofastidiosum_methylthiophilus KYC44792.1 Phosphoserine phosphatase [Candidatus Methanofastidiosum methylthiophilus]KYC47551.1 Phosphoserine ph
M-----------------------------------------------------------
------------------------------------------------------------
------------------------------------------------------------
------------------------------------------------------------
------------------------------------------------------------
------------------------------------------------------------
------------------------------------------------------------
------------------------------------------------------------
------------------------------------------------------------
------------------------------------------------------------
------------------------------------------------------------
------------------------------------------------------------
------------------------------------------------------------
------------------------------------------------------------
------------------------------------------------------------
------------------------------------------------------------
------------------------------------------------------------
------------------------------------------------------------
------------------------------------------------------------
------------------------------------------------------------
------------------------------------------------------------
------------------------------------------------------------
------------------------------------------------------------
----------VSAIVFDLDGVLI-ESH-------------SSWERLHEYF----------
--G------------------------------ADEEK-----------RKENMRRYFSK
EI-DY--GQWIREDV-SLWR---RNGILP--HKSE-VED-AL--K-------NYIFIDGV
RECIKILKS------NQFKLFIVSAGIDLLALNAGKV-L------G--IEDIW-ANG-FQ
YD---EKGY--LTGED-------VWRVDLL----RKDTVINQIIDKY--KL-NREDILSI
-GDSKYDIPMFEASGFSIA-FDP---KDEEVK------MKAD-VTICE------RNLLRI
LEYI--------------------------------------------------------
------------------------------------------------------------
------------------------------------------------------------
------------------------------------------------------------
------------------------------------------------------------
------------------------------------------------------------
------------------------------------------------------------
-------------------
>TQS78492.1|Euryarchaeota-Thermoplasmata-Methanomassiliicoccales-root-root-Methanomassiliicoccales_archaeon_Mx-02 TQS78492.1 hypothetical protein A3204_01645 [Methanomassiliicoccales archaeon Mx-02]
M-----------------------------------------------------------
------------------------------------------------------------
------------------------------------------------------------
------------------------------------------------------------
------------------------------------------------------------
------------------------------------------------------------
------------------------------------------------------------
------------------------------------------------------------
------------------------------------------------------------
------------------------------------------------------------
------------------------------------------------------------
------------------------------------------------------------
------------------------------------------------------------
------------------------------------------------------------
------------------------------------------------------------
------------------------------------------------------------
------------------------------------------------------------
------------------------------------------------------------
------------------------------------------------------------
------------------------------------------------------------
------------------------------------------------------------
------------------------------------------------------------
------------------------------------------------------------
-------GRRYDLAIFDMDGTLT-VPR-------------STWGYIHDEM----------
--G------------------------------VSNE--------------DSLTAFNSG
EI-DE--DEFIRRDL-SLWF-----GVDPDISEKR-IFH-IL--R-------TIPWIKGI
QETVACLHY------NDIKCVICSGGLELASRMIANE-Y------D--FDGYS-GVR-LL
TD---DDGR--LTGGY-------VKGCTLG----DKGIRTRAFIDEF--GV-DPSRVVSI
-GNSYTDIKMFDETGMSIA-FNP---TDDLTV------EAAD-HVIRS------DNISDI
LDVI-LKNERYC------------------------------------------------
------------------------------------------------------------
------------------------------------------------------------
------------------------------------------------------------
------------------------------------------------------------
------------------------------------------------------------
------------------------------------------------------------
-------------------
>WP_088199535.1|Proteobacteria-Alphaproteobacteria-Rhizobiales-Rhizobiaceae-Sinorhizobium-Sinorhizobium_meliloti WP_088199535.1 phosphoserine phosphatase SerB [Sinorhizobium meliloti]ASP98630.1 phosphoserine phosphatase SerB [Sinorhizobium meliloti]MQV7
M-----------------------------------------------------------
------------------------------------------------------------
------------------------------------------------------------
------------------------------------------------------------
------------------------------------------------------------
------------------------------------------------------------
------------------------------------------------------------
------------------------------------------------------------
------------------------------------------------------------
------------------------------------------------------------
------------------------------------------------------------
------------------------------------------------------------
------------------------------------------------------------
------------------------------------------------------------
------------------------------------------------------------
------------------------------------------------------------
------------------------------------------------------------
----ALVATLIANPSNP-------------------------------------------
------------------------------------------------------------
---------------------------------VLTPARAEAAA--ERLDA-----SGLY
WLA---------------------------DGIACDIVLR--------------------
------------------------------------------------------------
-------DGAEAG----EAE-------------ARLR-----QAVAGAAID-------VA
VQ--DAESRRKRFLIADMDSTMI-GQE--------------CIDELAAEV----------
--G------------------------------LKEK------------VAAITARAMNG
EI-AF--EPALVERV-ALLQ-----GL----PVTL-VAEVIA--T-------RITLTPGG
RELIATMKA------KGHYSALVSGGFTVFTGPIAEK-L------G--FDENR-ANI-LV
E----ENGK--LTGDVA------RPILGKQ----AKVDALIDISERL--GI-TPADVIAV
-GDGANDLGMLQLAGTGVA-LHA---K-PVVA------DQAK-IRIDH------GDLTAL
LYLQ-GYR----------------------------KTDFVT------------------
------------------------------------------------------------
------------------------------------------------------------
------------------------------------------------------------
------------------------------------------------------------
------------------------------------------------------------
------------------------------------------------------------
-------------------
>RJP55506.1|Proteobacteria-Deltaproteobacteria-root-root-root-Deltaproteobacteria_bacterium RJP55506.1 hypothetical protein C4549_08200 [Deltaproteobacteria bacterium]
MKR---------------------------------------------------------
------------------------------------------------------------
------------------------------------------------------------
------------------------------------------------------------
------------------------------------------------------------
------------------------------------------------------------
------------------------------------------------------------
------------------------------------------------------------
------------------------------------------------------------
------------------------------------------------------------
------------------------------------------------------------
------------------------------------------------------------
------------------------------------------------------------
------------------------------------------------------------
------------------------------------------------------------
------------------------------------------------------------
------------------------------------------------------------
------------------------------------------------------------
------------------------------------------------------------
------------------------------------------------------------
------------------------------------------------------------
------------------------------------------------------------
------------------------------------------TYSYAATTRDA----AER
RRWTFYEAVKFKLAIFDLDGTLT-KER-------------SLWEFIHKRI----------
--G------------------------------KWYDH-----------AERYQTQFLNN
EI-SY--EEFCRLDA-QIWK-----EM----SVKK-LKT-IV--E-------SVPFYKGV
GLLTSHLKN------HGLKLSLISSGLSVLSDMVKER-Y------A--FDYAI-AND-LL
Y----NNGM--LSGEV-------CINVHFD----KKALWAERIMNKY--KI-RREEVIAI
-GDSPGDRELFEIAGFSVA-FNP---SSEELN------GIAD-VVVSS------DNISDI
IPKL-PF-----------------------------------------------------
------------------------------------------------------------
------------------------------------------------------------
------------------------------------------------------------
------------------------------------------------------------
------------------------------------------------------------
------------------------------------------------------------
-------------------
>WP_089847119.1|Proteobacteria-Gammaproteobacteria-Oceanospirillales-Halomonadaceae-Halomonas-Halomonas_saccharevitans WP_089847119.1 phosphoserine phosphatase SerB [Halomonas saccharevitans]SFT44971.1 phosphoserine phosphatase [Halomonas saccharevitans]
------------------------------------------------------------
------------------------------------------------------------
------------------------------------------------------------
------------------------------------------------------------
------------------------------------------------------------
------------------------------------------------------------
------------------------------------------------------------
------------------------------------------------------------
------------------------------------------------------------
------------------------------------------------------------
------------------------------------------------------------
------------------------------------------------------------
------------------------------------------------------------
--------------------------------------------MTRRLLIRATGT----
----ARPGQLAGL---------------------------GRALASSGARLLDINQSVTF
GMLSLEALVG-LA-----------------------------HESDLEA--ALASAGDAL
GLDVQA------------------------IQVSAE-------DYQRWSSQAS-RP----
----RLILTLLAPH----------------------------------------------
------------------------------------------------------------
----------------------------------LPAGILAEVG--ALTAEHGLTVELIH
RLSGREPLD--------GGVPGE---QDAIQGACVECWLR--------------------
------------------------------------------------------------
------GEEVDLE----ALR-------------EKAL-----ALGAMHGVD-------IA
IQEDSIWRRHRRLVCFDMDSTLI-QTE--------------VIDELAHRH----------
--G------------------------------VGDE------------VAAVTERAMRG
EL-DF--QQSFRERM-AKLK-----GL----DEAV-LAE-IA--E-------SLPLMDGV
ERLMRQLKR------LGYRTAILSGGFTYFARHLQET-L------G--FDEVH-ANE-LV
I----ENGK--VTGEVR------EPILDAD----RKAELLAEIAERE--GL-AMEQTIAV
-GDGANDLKMLAAAGLGIA-FRA---K-PLVR------AQAR-QSIST------LGLDAV
LYLI-GYR----------------------------QGDLEEPSR---------------
------------------------------------------------------------
------------------------------------------------------------
------------------------------------------------------------
------------------------------------------------------------
------------------------------------------------------------
------------------------------------------------------------
-------------------
>OHD94088.1|Proteobacteria-Epsilonproteobacteria-Campylobacterales-Thiovulaceae-Sulfurimonas-Sulfurimonas_sp._GWF2_37_8 OHD94088.1 phosphoserine phosphatase SerB [Sulfurimonas sp. GWF2_37_8]DAB30011.1 TPA: phosphoserine phosphatase SerB [Sulfurimonas sp.
------------------------------------------------------------
------------------------------------------------------------
------------------------------------------------------------
------------------------------------------------------------
------------------------------------------------------------
------------------------------------------------------------
------------------------------------------------------------
------------------------------------------------------------
------------------------------------------------------------
------------------------------------------------------------
------------------------------------------------------------
------------------------------------------------------------
------------------------------------------------------------
------------------------------------------------------------
------------------------------------------------------------
------------------------------------------------------------
------------------------------------------------------------
------------------------------------------------------------
------------------------------------------------------------
------------------------------------------------------------
------------------------------------------------------------
------------------------------------------------------------
------------------------------------------------------------
---------MLKLAVFDFDSTLM-DGE--------------TIDFFAEEL----------
--G------------------------------IGKE------------VAYITEEAMSG
RL-DF--FESLQKRV-GLLK-----GL----DYSV-VEK-IS--Q-------NLPYMPGA
KETIAELKK------RGIKVVCFSGGFRSATGYAKNI-L------G--YDADF-SNV-LH
Q----KDGK--LTGLVG------GDMMFNF----SKGDMLVRLQNIL--GI-SEEETLVC
-GDGANDLSMFAHAGTRVA-FCA---R-EILK------KEAN-IVIET------KDLTQI
LAKI-EG-----------------------------------------------------
------------------------------------------------------------
------------------------------------------------------------
------------------------------------------------------------
------------------------------------------------------------
------------------------------------------------------------
------------------------------------------------------------
-------------------
>PKN58042.1|Proteobacteria-Deltaproteobacteria-root-root-root-Deltaproteobacteria_bacterium_HGW-Deltaproteobacteria-14 PKN58042.1 hypothetical protein CVU56_07820 [Deltaproteobacteria bacterium HGW-Deltaproteobacteria-14]
------------------------------------------------------------
------------------------------------------------------------
------------------------------------------------------------
------------------------------------------------------------
------------------------------------------------------------
------------------------------------------------------------
------------------------------------------------------------
------------------------------------------------------------
------------------------------------------------------------
------------------------------------------------------------
------------------------------------------------------------
------------------------------------------------------------
------------------------------------------------------------
------------------------------------------------------------
------------------------------------------------------------
------------------------------------------------------------
------------------------------------------------------------
------------------------------------------------------------
------------------------------------------------------------
------------------------------------------------------------
------------------------------------------------------------
------------------------------------------------------------
------------------------------------------------------------
--MASGVRGRFDLVVFDLDGTLV-VHD------------GPVWRTLHGAL----------
--G------------------------------SDPER-----------RREVVRQALAG
EI-SY--AEWFAADL-AMLD---AAGA----DRAA-LLA-VV--D-------TFQPAPGA
LALLARLRA------AGVRTAILSGGVDLVVERHLPG---------DLVDAVW-VNR-VH
FD---AAGR--ITGGT-------PTPYDRE----HKAAGVRELRERF--GV-PRERVAFV
-GNGPNDVAAAREAAFAIA-WND---APPELR------AVSD-AYLPG------PDLLSA
APFL-LD-----------------------------------------------------
------------------------------------------------------------
------------------------------------------------------------
------------------------------------------------------------
------------------------------------------------------------
------------------------------------------------------------
------------------------------------------------------------
-------------------
>DAC35264.1|Euryarchaeota-Candidatus_Poseidoniia-Candidatus_Poseidoniales-root-root-Candidatus_Poseidoniales_archaeon DAC35264.1 TPA: HAD family hydrolase [Candidatus Poseidoniales archaeon]
M-----------------------------------------------------------
------------------------------------------------------------
------------------------------------------------------------
------------------------------------------------------------
------------------------------------------------------------
------------------------------------------------------------
------------------------------------------------------------
------------------------------------------------------------
------------------------------------------------------------
------------------------------------------------------------
------------------------------------------------------------
------------------------------------------------------------
------------------------------------------------------------
------------------------------------------------------------
------------------------------------------------------------
------------------------------------------------------------
------------------------------------------------------------
------------------------------------------------------------
------------------------------------------------------------
------------------------------------------------------------
------------------------------------------------------------
------------------------------------------------------------
------------------------------------------------------------
--------DGLDCVIFDCDGVLV-DAT-------------SSWRTLHDHF----------
--G------------------------------TDNN--------------ANLQRFIAG
EF-DD--LTFMRSDI-ALWK-AVQDPI----HKDD-LFR-AY--A-------GVSLMPGA
RELIHDLQE------RGVYVAIVSAGVDLFVSSIAAM-L------K--VDDWI-ANG-FT
FD---DEGW--LLDEG-------ICRLHAT----GKGAIIDRLIDMH--GF-EASKVVSI
-GDSEMDLSMQVEGSRFIG-FNP---TRESSIA--AFLEAGV-PVVHG------KDLAGV
REHL-GL-----------------------------------------------------
------------------------------------------------------------
------------------------------------------------------------
------------------------------------------------------------
------------------------------------------------------------
------------------------------------------------------------
------------------------------------------------------------
-------------------
>WP_069574993.1|Euryarchaeota-Methanobacteria-Methanobacteriales-Methanobacteriaceae-Methanobrevibacter-root WP_069574993.1 MULTISPECIES: phosphoserine phosphatase SerB [Methanobrevibacter]OEC95892.1 phosphoserine phosphatase SerB [Methanobrevibacter sp.
------------------------------------------------------------
------------------------------------------------------------
------------------------------------------------------------
------------------------------------------------------------
------------------------------------------------------------
------------------------------------------------------------
------------------------------------------------------------
------------------------------------------------------------
------------------------------------------------------------
------------------------------------------------------------
------------------------------------------------------------
------------------------------------------------------------
------------------------------------------------------------
------------------------------------------------------------
------------------------------------------------------------
------------------------------------------------------------
------------------------------------------------------------
------------------------------------------------------------
------------------------------------------------------------
------------------------------------------------------------
------------------------------------------------------------
------------------------------------------------------------
------------------------------------------------------------
---------MIKLVVFDLDNVII-DGE--------------AIDEIGKIA----------
--N------------------------------VEED------------IAAITEKAMQG
EI-DF--ETSIKDRV-QLLE-----GI----SIED-IEK-VA--D-------ELPLIPGA
LETIKSLKD------NNLDVAIISGSFDVVAEKIKDK-L------G--VDKVY-TNS-FT
V----EDGK--LTGEVT------GPLVSG-----SKLDVLNGLVEEA--GI-TLDEVVAV
-GDGANDISMIESAGCGIA-FNA---K-DSVK------EIAD-VVIDE------KDLCKV
SEKI-------------------------------LNQLTTDNAGNETVEKKAEE-----
------------------------------------------------------------
--------------KNTLPKSDFVLADTMEGVRKQKDEKEAEIAKVAEERENFNRMAKEQ
RKIRDELNASLKENLNKAIEFRNERNEINKAVESAKKARNEANNKIKSLEW---------
SSGKRDKIKIENEIKKIDKIIETRVLDIKKENQLVKNANDLRKQLMKIHEDESVQGESQE
LKKLSEEEHEKVITLSEKAQAAHEEMLTYFRKTDDIRTAADEAHKNFIEARKNASAKHEE
FKNILSDIHVINKKLGSHRPKKRRNDNKPSSGSNRNREEKERAEEIFAKFK----NGGKV
STEEILLLQK-----YNIG
>RLF65041.1|Euryarchaeota-Thermoplasmata-root-root-root-Thermoplasmata_archaeon RLF65041.1 hypothetical protein DRN33_00565 [Thermoplasmata archaeon]
------------------------------------------------------------
------------------------------------------------------------
------------------------------------------------------------
------------------------------------------------------------
------------------------------------------------------------
------------------------------------------------------------
------------------------------------------------------------
------------------------------------------------------------
------------------------------------------------------------
------------------------------------------------------------
------------------------------------------------------------
------------------------------------------------------------
------------------------------------------------------------
------------------------------------------------------------
------------------------------------------------------------
------------------------------------------------------------
------------------------------------------------------------
------------------------------------------------------------
------------------------------------------------------------
------------------------------------------------------------
------------------------------------------------------------
------------------------------------------------------------
------------------------------------------------------------
-------MPRYKLVAFDMDGVLV-DMK-------------SSWRYIHECF----------
--G------------------------------TDNS--------------ETRKAYLNG
EI-SS--QEYMDRDI-AMWK---SIGK----TVHD-IEA-VF--E-------NVPFMKGI
GECMSTLRD------EGIITAIVSGGIGILAKRIAQE-V------G--IEHVL-AND-IK
GN---MEG-------G-------ILNVSPR----NKGIPLKKLARDL--GI-RKENIASV
-GNSKYDVKMFMESGMGIA-FNP---CDDAVI------ANAD-AVIKE------KDLSLI
LPYI-LE-----------------------------------------------------
------------------------------------------------------------
------------------------------------------------------------
------------------------------------------------------------
------------------------------------------------------------
------------------------------------------------------------
------------------------------------------------------------
-------------------
>RQW83933.1|Proteobacteria-Deltaproteobacteria-Desulfuromonadales-Geobacteraceae-Geobacter-Geobacter_sp. RQW83933.1 HAD family hydrolase [Geobacter sp.]
M-----------------------------------------------------------
------------------------------------------------------------
------------------------------------------------------------
------------------------------------------------------------
------------------------------------------------------------
------------------------------------------------------------
------------------------------------------------------------
------------------------------------------------------------
------------------------------------------------------------
------------------------------------------------------------
------------------------------------------------------------
------------------------------------------------------------
------------------------------------------------------------
------------------------------------------------------------
------------------------------------------------------------
------------------------------------------------------------
------------------------------------------------------------
------------------------------------------------------------
------------------------------------------------------------
------------------------------------------------------------
------------------------------------------------------------
------------------------------------------------------------
------------------------------------------------------------
--------KPIKLAVFDMEGTIF-RNSY------LGQSFPSLWAVLCNLC----------
--GP----------------------------DAARE------------DAANRDKFYAN
EYSGY--SQWVIDTL-RIHK---KYGL----KRNQ-FES-IV--K-------AIDYYPGV
SETFTALRQ------QGITIAVISGGLKALADRVALD-Y------Q--IEHCFAAAE-YF
WN---PDGS--LRHWN-------VQPTDFA----HKKSVLQMLCRDL--GL-SRDDCLFV
-GDGKNDRDIAGFCALSIG-FNP---H-VELR------HDVD-VIIEQTKG--EENLSAV
LQPL-AKYPHFS---------IQDFNAYKVWKIQGVQEGCFKPAATLSASR---------
------------------------------------------------------------
------------------------------------------------------------
--------------------------------------------------WRDAFHSFLV
GKGL----------------------SCKSADSYCSYLNNLCRNITEATW-NGADAS---
---------------------------NAFTTMECIAKQTPD-EDSFVNSLGQPFS----
----------------------GPNGRD---------RDMISAAKQFYRFKN--------
---ESLVAT----------
>OGP93391.1|Proteobacteria-Deltaproteobacteria-root-root-root-Deltaproteobacteria_bacterium_RBG_16_47_11 OGP93391.1 hypothetical protein A2157_17945 [Deltaproteobacteria bacterium RBG_16_47_11]
M-----------------------------------------------------------
------------------------------------------------------------
------------------------------------------------------------
------------------------------------------------------------
------------------------------------------------------------
------------------------------------------------------------
------------------------------------------------------------
------------------------------------------------------------
------------------------------------------------------------
------------------------------------------------------------
------------------------------------------------------------
------------------------------------------------------------
------------------------------------------------------------
------------------------------------------------------------
------------------------------------------------------------
------------------------------------------------------------
------------------------------------------------------------
------------------------------------------------------------
------------------------------------------------------------
------------------------------------------------------------
------------------------------------------------------------
------------------------------------------------------------
------------------------------------------------------------
---VGRSHQHFKLVIFDLDGTLT-QER-------------SIWEYIHKQL----------
--G------------------------------KWYGF-----------AEEYQKKFLAG
EI-SY--DRFCELDA-EVWK-----GM----KVET-LSE-IV--Q-------RVPFHSGV
DELIGHLKH------KGLKLAMVSSGLSLLSNWVRQK-Y------G--FDYSV-SND-LL
Y----EDGI--FTGKV-------KIQVYYD----QKAAWVKKILKQF--RV-KPEEMIAI
-GDSRGDLEMFRMVGFSIA-FNS---SCKDLD------QIAS-VCIQS------ENLIDI
IPKL--------------------------------------------------------
------------------------------------------------------------
------------------------------------------------------------
------------------------------------------------------------
------------------------------------------------------------
-----------------------------------------------------PL-----
------------------------------------------------------------
-------------------
>WP_004370366.1|Bacteroidetes-Bacteroidia-Bacteroidales-Prevotellaceae-Prevotella-Prevotella_oralis WP_004370366.1 phosphoserine phosphatase SerB [Prevotella oralis]EFZ36085.1 phosphoserine phosphatase SerB [Prevotella oralis ATCC 33269]EPH19441.1 phosp
ME----------------------------------------------------------
------------------------------------------------------------
------------------------------------------------------------
------------------------------------------------------------
------------------------------------------------------------
------------------------------------------------------------
------------------------------------------------------------
------------------------------------------------------------
------------------------------------------------------------
------------------------------------------------------------
------------------------------------------------------------
------------------------------------------------------------
------------------------------------------------------------
----------------------------------------DTSIKEEQILVRITGQ----
----DRPGLTASV---------------------------MEILAGQGAQVLDIGQADIH
STLSLGILIR-IDD---------------------------IHSGQVMK--ELLFKASEL
GVNIGF------------------------EPISDG-------KYEDWVSQQG-KN----
----RYILTIIGRR----------------------------------------------
------------------------------------------------------------
----------------------------------LSARQIAATT--KVIAGQGLNIDSIL
RLSGRVSIK--------NPSRN--------VRACIEFSLR--------------------
------------------------------------------------------------
------GTPDNRA----LLQ-------------KDLM-----NLSSEMGMD-------FS
FQKDDMYRRMRRLICFDMDSTLI-QTE--------------CIDELAARA----------
--G------------------------------VGEQ------------VRAITERAMRG
EI-DF--KESFKERV-ALLK-----GL----DVSV-MKE-IA--E-------SMPVTEGV
DRLMSVLKR------CGYKIAILSGGFTYFGEFLQRR-Y------G--IDYVY-ANE-LE
ID---ENGK--LTGRYV------GEIVDGQ----RKAELLKLIAQVE--KV-NLAQTIAV
-GDGANDLPMISEAGLGIA-FHA---K-PRVV------ANAQ-QSLNT------MGLDGV
LYFL-GFK----------------------------DSYLGDQGRL--------------
------------------------------------------------------------
------------------------------------------------------------
------------------------------------------------------------
------------------------------------------------------------
------------------------------------------------------------
------------------------------------------------------------
-------------------
>TFH06641.1|Candidatus_Thorarchaeota-root-root-root-root-Candidatus_Thorarchaeota_archaeon TFH06641.1 HAD family hydrolase [Candidatus Thorarchaeota archaeon]
------------------------------------------------------------
------------------------------------------------------------
------------------------------------------------------------
------------------------------------------------------------
------------------------------------------------------------
------------------------------------------------------------
------------------------------------------------------------
------------------------------------------------------------
------------------------------------------------------------
------------------------------------------------------------
------------------------------------------------------------
------------------------------------------------------------
------------------------------------------------------------
------------------------------------------------------------
------------------------------------------------------------
------------------------------------------------------------
------------------------------------------------------------
------------------------------------------------------------
------------------------------------------------------------
------------------------------------------------------------
------------------------------------------------------------
------------------------------------------------------------
------------------------------------------------------------
--------MDIRLVVFDVDGTLT-QHS-------------SVWWRLHELF----------
--G------------------------------TTKE------------GRQYFDQYFAG
EI-NY--EQWADYDA-ALWT-----GE----PVSQ-IME-IV--S-------ATNLVPGV
CETVATLRD------YGIKTAILSGGLDIMADDIARR-A------S--IEYVL-TNK-LG
I----KDGV--LTGTV-------ENIIGWA----EKAEHIHTILDHF--DI-SLEETAFV
-GDGRNDMSVLSVVGLSIA-FNP---EDQEVA------DAAQ-IVIHE------NDLRAI
LPYV-ISG----------------------------FQR---------------------
------------------------------------------------------------
------------------------------------------------------------
------------------------------------------------------------
------------------------------------------------------------
------------------------------------------------------------
------------------------------------------------------------
-------------------
>WP_010670787.1|Proteobacteria-Gammaproteobacteria-Enterobacterales-Erwiniaceae-Pantoea-Pantoea_agglomerans WP_010670787.1 HAD hydrolase family protein [Pantoea agglomerans]AZI51339.1 HAD family hydrolase [Pantoea agglomerans]
------------------------------------------------------------
------------------------------------------------------------
------------------------------------------------------------
------------------------------------------------------------
------------------------------------------------------------
------------------------------------------------------------
------------------------------------------------------------
------------------------------------------------------------
------------------------------------------------------------
------------------------------------------------------------
------------------------------------------------------------
------------------------------------------------------------
------------------------------------------------------------
------------------------------------------------------------
------------------------------------------------------------
------------------------------------------------------------
------------------------------------------------------------
------------------------------------------------------------
------------------------------------------------------------
------------------------------------------------------------
------------------------------------------------------------
------------------------------------------------------------
------------------------------------------------------------
----------MIICFFDMEGTLL-EKNI---SLDNGKVAPSAWTALAKEI----------
--SE----------------------------ECFIE------------EEVTKDMWLDK
KYFSY--TEWMKDTV-RIHI---KYGM----NKQH-LDK-II--N-------AARMHVGA
IELFDFLRN------SNIVTALISGGFKQLADLTQRT-L------K--IDHAYSACE-YF
FD---KEGN--VEHFN-------LLPTDEI----GKLVFMTHLADEY--GV-NLQDCIFV
-GDGKNDVHLAKKVGTSIA-FNA---Q-KELI------DAST-FSVKQ--N--TPDLASI
IPII-RSKF---------------------------------------------------
------------------------------------------------------------
------------------------------------------------------------
------------------------------------------------------------
------------------------------------------------------------
------------------------------------------------------------
------------------------------------------------------------
-------------------
>RHZ54929.1|Mucoromycota-Glomeromycetes-Diversisporales-Diversisporaceae-Diversispora-Diversispora_epigaea RHZ54929.1 hypothetical protein Glove_421g69 [Diversispora epigaea]
MKFGKYIKE------------------------------------RAELLPQD---WRNI
CINYES--LKKYIKSNIIPLTLKLELSQ------------------------MVW-----
--------------------------------------KPLNENDPNFIQLI--------
---------------------STR-LGEL-------------QVKSKVFF----------
----------------------------------------------------EELDSEI-
-------------------------------QKVSDFFVN--------------------
-------------------------------------------------------QTDSL
IDIY--------------------------------------------------------
--ERNESAYSNEND----------------------------------------------
-------LADLLQSII------------------------------KLE-----------
---------------------KFVFLNYTGLIKILKKHDKHSGL--NFS-----QAYLYR
IAS-LPFVNSEKLSSLKKTLMEK-----LVENTSPTLILSPANGNGDVGGDKI-------
----------------KRPPITELVN-------GSTTNA-----------------LAKN
LSNFLESKFVPSSDSWFPQ---------------------AALLPRQKVLISLTGS----
----HGTDIIGCV---------------------------LDCMAKHDCEIEDFMLSRLY
HNVTFGVLIV-LK----------------------------SDNVDLFR--DLAEASRKW
DGTLSFDVHGHQDN--LP------------KSIEDA-------PYEN-------RI----
----KYTSTVLNQNG---------------------------------------------
------------------------------------------------------------
----------------------------------LSSKFLDAWT--KLLLREKISVERMQ
RLNEG-------------------------RLSCADYRLS--------------------
------------------------------------------------------------
-----IPNGTDFE----SLR-------------QELF-----QLSMNHGTD-------VA
LQPDDVFRKHKRLVVFDMDSTLI-QQE--------------VIDEIARLA----------
--G------------------------------VVNE------------VAAITESAMNG
EI-DF--KESLRRRV-SLLK-----GT----PVDV-LQT-IK--D-------NLVYTEGA
KPLCKALKK------IGFKLAVISGGFIPLARHVKNE-L------G--LDYAF-ANQ-LK
VS---ADGKT-FTGELL------GPIIDGE----RKAELLEVIAQAE--NV-TLDQVIAV
-GDGANDLFMLAKAGLGIA-FNA---K-PRVQ------EKAD-TRINQ------KSLKYI
LYLL-GYT----------------------------DDEIKNLQFFNN------------
------------------------------------------------------------
------------------------------------------------------------
------------------------------------------------------------
------------------------------------------------------------
------------------------------------------------------------
------------------------------------------------------------
-------------------
>RLC89646.1|Chloroflexi-root-root-root-root-Chloroflexi_bacterium RLC89646.1 hypothetical protein DRI37_03445 [Chloroflexi bacterium]
------------------------------------------------------------
------------------------------------------------------------
------------------------------------------------------------
------------------------------------------------------------
------------------------------------------------------------
------------------------------------------------------------
------------------------------------------------------------
------------------------------------------------------------
------------------------------------------------------------
------------------------------------------------------------
------------------------------------------------------------
------------------------------------------------------------
------------------------------------------------------------
------------------------------------------------------------
------------------------------------------------------------
------------------------------------------------------------
------------------------------------------------------------
------------------------------------------------------------
------------------------------------------------------------
------------------------------------------------------------
------------------------------------------------------------
------------------------------------------------------------
------------------------------------------------------------
---------MLKLAVFDLDGTLK-QVR-------------DPYVYLHEQL----------
--G------------------------------VAEE------------GNAIIAAGMTG
QL-PY--EEWLRLDA-QLWR-----GT----PRAV-VEQ-LL--R-------ADPYVPGA
RETVRALQS------AGVQVAIISAGLLLHAEMVAEE-L------G--VGLVF-GNE-IF
FTGEGSGAV--VSGEV-------RAHVSVY----GKGNVMAQLQDEL--DV-SPAECLAV
-GDSRGDIPLFEQAAVSVA-INP---NCSEVA------ESAD-IVLPE------PDLRPL
LARL-H------------------------------------------------------
------------------------------------------------------------
------------------------------------------------------------
-----------------------------------------------------------I
------------------------------------------------------------
--------------------------------HA---PQLW----P------WP------
------------------------------------------------------------
-------------------
>PKK85361.1|Euryarchaeota-Thermoplasmata-root-root-root-Thermoplasmata_archaeon_HGW-Thermoplasmata-1 PKK85361.1 hypothetical protein CVT48_05730 [Thermoplasmata archaeon HGW-Thermoplasmata-1]
------------------------------------------------------------
------------------------------------------------------------
------------------------------------------------------------
------------------------------------------------------------
------------------------------------------------------------
------------------------------------------------------------
------------------------------------------------------------
------------------------------------------------------------
------------------------------------------------------------
------------------------------------------------------------
------------------------------------------------------------
------------------------------------------------------------
------------------------------------------------------------
------------------------------------------------------------
------------------------------------------------------------
------------------------------------------------------------
------------------------------------------------------------
------------------------------------------------------------
------------------------------------------------------------
------------------------------------------------------------
------------------------------------------------------------
------------------------------------------------------------
-----------------MFRCLF---------MKHICT--THCYRKRLGLNG--------
-EGRPARHPKIELAVFDMDGVLV-DAK-------------SSWAWVHNHF----------
--R------------------------------CNNN--------------ESVERYLKG
EI-DD--LEFIRRDI-ALWRKSDSEHS----TISD-ISS-IL--E-------DVPIMKGA
KECMDRLAE------NGVVLGIVSAGLDLLANRVAHE-L------G--MEHVY-ANG-LL
AG---RGGI--LSGEG-------ILRVPLV----DKASSVRQIASDT--GI-PLSRVAAI
-GNSCFDIGMFDVSGYGIA-FNS---EDECVE------READ-RVITE------KDLLLV
AEAI-LEQ----------------------------------------------------
------------------------------------------------------------
------------------------------------------------------------
------------------------------------------------------------
------------------------------------------------------------
------------------------------------------------------------
------------------------------------------------------------
-------------------
>WP_161490727.1|Euryarchaeota-Methanonatronarchaeia-Methanonatronarchaeales-Methanonatronarchaeaceae-Methanonatronarchaeum-Methanonatronarchaeum_thermophilum WP_161490727.1 phosphoserine phosphatase SerB [Methanonatronarchaeum thermophilum]OUJ18851.1 Pho
M-----------------------------------------------------------
------------------------------------------------------------
------------------------------------------------------------
------------------------------------------------------------
------------------------------------------------------------
------------------------------------------------------------
------------------------------------------------------------
------------------------------------------------------------
------------------------------------------------------------
------------------------------------------------------------
------------------------------------------------------------
------------------------------------------------------------
------------------------------------------------------------
------------------------------------------------------------
------------------------------------------------------------
------------------------------------------------------------
------------------------------------------------------------
------------------------------------------------------------
------------------------------------------------------------
------------------------------------------------------------
------------------------------------------------------------
------------------------------------------------------------
----------------------------------------------------------IV
I---------KGLVVFDLDSTLI-DAE--------------IVDELGKIC----------
--G------------------------------KGSE------------IEDITKRAMEG
DF-NY--EESLRERV-KHLE-----GI----RQEE-IKE-VA--E-------NVPLTKGA
RQTIKELHK------MGFKTAIITGSFKTAAEPIAKK-L------D--IDITI-ANE-LE
F----KDGR--ATGKVT------GPVTKSN----SKGEVLKKLLSDL--KI-TNNNSIVV
-GDGANDLSMFKVAGYSIA-FNA---S-PILT------KKAD-VALNE------KDLRNV
LLKI-RDNVC--------------------------------------------------
------------------------------------------------------------
------------------------------------------------------------
------------------------------------------------------------
------------------------------------------------------------
------------------------------------------------------------
------------------------------------------------------------
-------------------
>WP_011523605.1|Acidobacteria-Acidobacteriia-Acidobacteriales-Acidobacteriaceae-Candidatus_Koribacter-Candidatus_Koribacter_versatilis WP_011523605.1 phosphoserine phosphatase SerB [Candidatus Koribacter versatilis]ABF41804.1 phosphoserine phosphatase Se
------------------------------------------------------------
------------------------------------------------------------
------------------------------------------------------------
------------------------------------------------------------
------------------------------------------------------------
------------------------------------------------------------
------------------------------------------------------------
------------------------------------------------------------
------------------------------------------------------------
------------------------------------------------------------
------------------------------------------------------------
------------------------------------------------------------
------------------------------------------------------------
--------------------------------------------MGQILLLSVSGH----
----DRPGLTQSL---------------------------TSILAAHGARILDIGQAVVH
DTLALGLLID-APD----------------------------KSLALEE--DILRKATQF
EVAAHF------------------------TDVTEQ-------EWQSWLGRAS-KQ----
----RFVVTVIASA----------------------------------------------
------------------------------------------------------------
----------------------------------LTAQHLADVS--AAIANGALNIDRIE
RLSSRESL-----------AES--------GRACVQFHIS--------------------
------------------------------------------------------------
------GQKSEPD----KLR-------------ASFL-----KLAQETGVD-------IA
IQQESQYGRSRRLIAFDMDSTLI-QAE--------------IIDELAKMQ----------
--G------------------------------VGEE------------VSRVTEAAMRG
EL-DF--KQSFTRRV-GLLK-----GL----PESR-VLE-LL--D-------RVAITDGA
ERLISTLKS------QGYKTAILSGGFTFFGLHLQSK-L------G--MDYLH-ANE-LE
I----RHGI--VTGNIV------PPIMDGQ----RKAEKLQEIATEM--GI-TLDQAIAV
-GDGANDLPMLNLAGMGIA-FRA---K-PVVR------QSAQ-HAIST------LGLDAI
LYLL-GMR----------------------------DRAMP-------------------
------------------------------------------------------------
------------------------------------------------------------
------------------------------------------------------------
------------------------------------------------------------
------------------------------------------------------------
------------------------------------------------------------
-------------------
>XP_024720607.1|Ascomycota-Leotiomycetes-root-Myxotrichaceae-Amorphotheca-Amorphotheca_resinae XP_024720607.1 hypothetical protein M430DRAFT_123154 [Amorphotheca resinae ATCC 22711]PSS17099.1 hypothetical protein M430DRAFT_123154 [Amorphotheca resinae AT
MADQAAP-----------------------------------------------------
------------------------------------------------------------
------------------------------------------------------------
------------------------------------------------------------
------------------------------------------------------------
------------------------------------------------------------
------------------------------------------------------------
------------------------------------------------------------
------------------------------------------------------------
------------------------------------------------------------
------------------------------------------------------------
------------------------------------------------------------
------------------------------------------------------------
------------------------------------------------------------
-IKVARPSFNANIRS---------------------RSY-LQEHQQYRPPQQD-------
GRQGIDSIVEGLRDTSV----------------------ASPKPIQPFN-----------
-------------G--VLSP-------QSPPTIIDSGLN-HTLSHSSCQPPSGTQS----
---DRLIATLLYKTKAPR------------------------------------------
----AVITDVPHGRSP------------------------------------SP--NPSS
TIPPNLAPVRTLSDFPLEPPPPDPEPLDHLYGSYISPLCLTSFL--HIISSLPSRHSSAP
LSSSHRCLD----------DPD--------HPTIVELTLSPTP-----------------
------------------------------------------------------------
-----DPAYLTLD----DLRRH-----------ELIY-----RFEQEWNVD-------VI
LQADSVLRRYPRLVVFDMDSTLI-EQE--------------VIDLIAASI----------
--N------------------------------VEEQ------------VSAITARAMNG
EL-DF--SSSLRERA-RLLK-----GV----DADI-FTQ-LR--S-------VIKPTKGA
KELVRALKR------LGCKTAVLSGGFIPLTQWLADQ-L------G--LDYAY-ANT-LA
SDP--ATST--LTGEVV------GTIVNAE----RKRDLLLEIAKKE--NV-DLEQVVAV
-GDGANDLLMMKAAGLGVA-FNA---K-PLVQ------MEAK-ARLNG------DSLLDL
LHLF-GFT----------------------------AEEIQTLIR---------------
------------------------------------------------------------
------------------------------------------------------------
------------------------------------------------------------
------------------------------------------------------------
------------------------------------------------------------
------------------------------------------------------------
-------------------
>WP_018153794.1|Euryarchaeota-Methanococci-Methanococcales-Methanococcaceae-Methanothermococcus-Methanothermococcus_thermolithotrophicus WP_018153794.1 phosphoserine phosphatase SerB [Methanothermococcus thermolithotrophicus]
------------------------------------------------------------
------------------------------------------------------------
------------------------------------------------------------
------------------------------------------------------------
------------------------------------------------------------
------------------------------------------------------------
------------------------------------------------------------
------------------------------------------------------------
------------------------------------------------------------
------------------------------------------------------------
------------------------------------------------------------
------------------------------------------------------------
------------------------------------------------------------
------------------------------------------------------------
------------------------------------------------------------
------------------------------------------------------------
------------------------------------------------------------
------------------------------------------------------------
------------------------------------------------------------
------------------------------------------------------------
------------------------------------------------------------
------------------------------------------------------------
------------------------------------------------------------
------MNKKKKLILFDLDSTLV-DCE--------------VIDEIAKIA----------
--G------------------------------VEDE------------VKKITKEAMEG
KL-NF--GESLRKRV-SLLS-----GL----PTEK-IDD-LV--S-------NLKLMEGA
EDTIKELKN------RGYIVGVVSGGFTVAAERIKEK-L------G--LDYAI-ANE-LL
T----NNGK--LTGEVR------GPVMDES----AKGNILEELAKKE--GI-DLKDTVVV
-GDGANDISMFKKAGLKIA-FCA---K-EILR------QNAD-FCVDK------KDLREI
LKFA-Q------------------------------------------------------
------------------------------------------------------------
------------------------------------------------------------
------------------------------------------------------------
------------------------------------------------------------
------------------------------------------------------------
------------------------------------------------------------
-------------------
>RJQ32188.1|Actinobacteria-Actinobacteria-root-root-root-Actinobacteria_bacterium RJQ32188.1 HAD family hydrolase [Actinobacteria bacterium]
M-----------------------------------------------------------
------------------------------------------------------------
------------------------------------------------------------
------------------------------------------------------------
------------------------------------------------------------
------------------------------------------------------------
------------------------------------------------------------
------------------------------------------------------------
------------------------------------------------------------
------------------------------------------------------------
------------------------------------------------------------
------------------------------------------------------------
------------------------------------------------------------
------------------------------------------------------------
------------------------------------------------------------
------------------------------------------------------------
------------------------------------------------------------
------------------------------------------------------------
------------------------------------------------------------
------------------------------------------------------------
------------------------------------------------------------
------------------------------------------------------------
------------------------------------------------------------
-------LRDIKLAVFDLDGTLT-KPI-------------SSWEHLHRHL----------
--G------------------------------TWEAN-----------GKDNLVKFLAK
EI-TY--DEFAYLDA-INWK-----GT----PVTK-IKE-IA--A-------KIEYINGA
ELLIRKLKE------KGIEIALISGGLSVIAEKVARD-F------E--IKYWW-ANE-LV
E----KNGV--LTGEV-------KVHVSFN----GKLIILQKLLKAL--KI-KPDQVISF
-GDTDGDLCLFQNSGISIA-INP---ISEDVA------QAAD-YVVES------FKQVLA
LKII--------------------------------------------------------
------------------------------------------------------------
------------------------------------------------------------
------------------------------------------------------------
------------------------------------------------------------
------------------------------------------------------------
------------------------------------------------------------
-------------------
>XP_005702938.1|Rhodophyta-Bangiophyceae-Cyanidiales-Cyanidiaceae-Galdieria-Galdieria_sulphuraria XP_005702938.1 phosphoserine phosphatase [Galdieria sulphuraria]EME26418.1 phosphoserine phosphatase [Galdieria sulphuraria]
MDD---------------------------------------------------------
------------------------------------------------------------
------------------------------------------------------------
------------------------------------------------------------
------------------------------------------------------------
------------------------------------------------------------
------------------------------------------------------------
------------------------------------------------------------
------------------------------------------------------------
-----------------------------------------------MK-----------
---------------------DHITIDSTAKNT---------------------EEQL--
------------------------------------------------------------
------------------------------------------------------------
----------------------------------------QEQTQYERVLVSVTGK----
----DRPGVLYAL---------------------------LKTANDFQVDVLDVQQSTVH
RRVTIAVELG-IHRN-------------------------CPKQLSIYR--QLLIVAKEM
KLRLDFQLT----N--LPE-----------GHYSSS-------FIDVASSNASRRR----
----QYAITVLSREV---------------------------------------------
------------------------------------------------------------
----------------------------------ITPKFLANLG--TLLIEQGLSMEKIQ
RLSEK-------------------------TLQCLEITVSS-------------------
------------------------------------------------------------
---HGTFDATFLH----VFR-------------KKLF-----SLGKEYQID-------IA
IQPENIMRRSKRLVVMDMDSTLI-QQE--------------VIDELARYA----------
--N------------------------------VFEK------------VKEITYRAMNG
EM-DF--KESLRQRV-SCLK-----GT----PISV-FQK-VI--S-------SLNYTEGA
RTLCSTLKR------LGYKLAVISGGFDFVTQYVRRE-L------S--LDYDF-ANQ-LE
ID---SNGC--LTGRTV------GPIVDAQ----RKADLLQTLAQME--HI-TCDQVIAV
-GDGANDLPMLSKAGLGIA-FNA---K-PAVQ------EAAN-FRINI------RKLDAI
LYFL-GIP----------------------------EKEHLSLSHNTT------------
------------------------------------------------------------
------------------------------------------------------------
------------------------------------------------------------
------------------------------------------------------------
------------------------------------------------------------
------------------------------------------------------------
-------------------
>WP_044615982.1|Proteobacteria-Gammaproteobacteria-Oceanospirillales-Saccharospirillaceae-Gynuella-Gynuella_sunshinyii WP_044615982.1 HAD family hydrolase [Gynuella sunshinyii]AII80610.1 haloacid dehalogenase superfamily protein [Gynuella sunshinyii YC62
M-----------------------------------------------------------
------------------------------------------------------------
------------------------------------------------------------
------------------------------------------------------------
------------------------------------------------------------
------------------------------------------------------------
------------------------------------------------------------
------------------------------------------------------------
------------------------------------------------------------
------------------------------------------------------------
------------------------------------------------------------
------------------------------------------------------------
------------------------------------------------------------
------------------------------------------------------------
------------------------------------------------------------
------------------------------------------------------------
------------------------------------------------------------
------------------------------------------------------------
------------------------------------------------------------
------------------------------------------------------------
------------------------------------------------------------
------------------------------------------------------------
------------------------------------------------------------
---------SIKLLFLDMEGTIY-AKQHVRMSDGEISDHNSLWSRLMKEL----------
--GE----------------------------NAISD------------NEKTIEKWENG
VYKSY--LEWCDESV-RNLA---RHGL----TKEL-FQE-IM--Y-------SIDYNPEV
KETISEVHR------RGIKTAIISGGFAHQTKRAQVD-L------K--INHACSAVE-IF
WD---EQGK--PSHWN-------IFPSDFE----GKVDYVKLLSREY--KL-SLTECAFI
-GDGKNDVQIAKEVSVSFA-YQA---H-EQLK------KNAT-YTI--------DRFSEI
LKFI--------------------------------------------------------
------------------------------------------------------------
------------------------------------------------------------
------------------------------------------------------------
------------------------------------------------------------
------------------------------------------------------------
------------------------------------------------------------
-------------------
>WP_079392401.1|Proteobacteria-Gammaproteobacteria-Pseudomonadales-Pseudomonadaceae-Pseudomonas-Pseudomonas_aeruginosa WP_079392401.1 HAD family hydrolase [Pseudomonas aeruginosa]
M-----------------------------------------------------------
------------------------------------------------------------
------------------------------------------------------------
------------------------------------------------------------
------------------------------------------------------------
------------------------------------------------------------
------------------------------------------------------------
------------------------------------------------------------
------------------------------------------------------------
------------------------------------------------------------
------------------------------------------------------------
------------------------------------------------------------
------------------------------------------------------------
------------------------------------------------------------
------------------------------------------------------------
------------------------------------------------------------
------------------------------------------------------------
------------------------------------------------------------
------------------------------------------------------------
------------------------------------------------------------
------------------------------------------------------------
------------------------------------------------------------
------------------------------------------------------------
----------KGIVFFDMEGTLL-RKAY---HLDDGKVAPSAWTLLAEAL----------
--GE----------------------------ECLAE------------ENKTKDIWISG
GYESY--LEWMQSST-IIHK---KYGL----HRDL-FYR-II--N-------SVELTKNT
QLAIKRIKE------LNFTTVLISGGFKALADRVQVE-L------E--IDHSFSACE-YF
FDK--ESGL--LRHMN-------LLPTDEA----GKADFMHLMCREY--KI-SPSNCAFV
-GDGMNDIHLAQQVGYSIS-FNG---Q-KKLK------DVAS-AHISQKTG--EEDFMPV
FDLI-NSWHSIQ------------------------------------------------
------------------------------------------------------------
------------------------------------------------------------
------------------------------------------------------------
------------------------------------------------------------
------------------------------------------------------------
------------------------------------------------------------
-------------------
>OPY75507.1|Proteobacteria-Deltaproteobacteria-Syntrophobacterales-Syntrophorhabdaceae-Syntrophorhabdus-Syntrophorhabdus_sp._PtaU1.Bin050 OPY75507.1 Phosphoserine phosphatase [Syntrophorhabdus sp. PtaU1.Bin050]
------------------------------------------------------------
------------------------------------------------------------
------------------------------------------------------------
------------------------------------------------------------
------------------------------------------------------------
------------------------------------------------------------
------------------------------------------------------------
------------------------------------------------------------
------------------------------------------------------------
------------------------------------------------------------
------------------------------------------------------------
------------------------------------------------------------
------------------------------------------------------------
------------------------------------------------------------
------------------------------------------------------------
------------------------------------------------------------
------------------------------------------------------------
------------------------------------------------------------
------------------------------------------------------------
------------------------------------------------------------
------------------------------------------------------------
------------------------------------------------------------
------------------------------------------------------------
--------MAIRLAFFDCDGTLT-KVK-------------SSWEYVHRKL----------
--N------------------------------IWDEK-----------ADHYQALFRAG
KI-NY--HEFCRRDA-LLWR-----GL----PVDR-VTE-IL--K-------DIPYQNGC
RETIRALQE------KNIQTVIVSTGLSLLIDRVREE-L------G--IDMAF-AND-LL
S----DNGY--LTGEI-------RINVDFN----KKGLLVEKTLAHM--GM-ARDESCAV
-GDGEGDMGMFNAVGLSIA-FCP---E-GIIP------GTIQ-HVVKN------QSLLDV
ARIV-GEHDA--------------------------------------------------
------------------------------------------------------------
------------------------------------------------------------
------------------------------------------------------------
------------------------------------------------------------
------------------------------------------------------------
------------------------------------------------------------
-------------------
>WP_146943266.1|Proteobacteria-Gammaproteobacteria-Oceanospirillales-Halomonadaceae-Halomonas-Halomonas_venusta WP_146943266.1 phosphoserine phosphatase SerB [Halomonas venusta]GEK50714.1 phosphoserine phosphatase SerB [Halomonas venusta]
------------------------------------------------------------
------------------------------------------------------------
------------------------------------------------------------
------------------------------------------------------------
------------------------------------------------------------
------------------------------------------------------------
------------------------------------------------------------
------------------------------------------------------------
------------------------------------------------------------
------------------------------------------------------------
------------------------------------------------------------
------------------------------------------------------------
------------------------------------------------------------
--------------------------------------------MATRYLIRATGV----
----ARPGQLAGL---------------------------GNALAAGRARLLDINQSVTF
GMLSLEILVG-LD-----------------------------QDSALEA--ALSEAGDTL
GLDVQA------------------------IAVSGD-------DYQRWSEQAS-QP----
----RLILSLLAPK----------------------------------------------
------------------------------------------------------------
----------------------------------LPAGILAEVG--ALTAEFGLTVELIH
RLSGREALE--------GDSPA--------NGACVECWLR--------------------
------------------------------------------------------------
------GSDAELE----TLR-------------EKAL-----ALGAQHGVD-------IA
IQEDTIWRRHRRLVCFDMDSTLI-KTE--------------VIDELARRH----------
--G------------------------------VGDE------------VAEVTERAMRG
EL-DF--QESFRERM-SKLA-----GL----DESV-LKE-IA--A-------ELPLMDGV
ERLMANLKR------FGYRTVILSGGFSYFARHLQEK-L------G--FDEIH-ANE-LV
I----ENGK--VTGDVK------EPIVDAQ----RKADLLEQIALRE--GF-TLEQTIAV
-GDGANDLKMLAKAGLGIA-FRA---K-PVVR------AQAR-QAIST------LGIDAV
LYLI-GYR----------------------------EADLID------------------
------------------------------------------------------------
------------------------------------------------------------
------------------------------------------------------------
------------------------------------------------------------
------------------------------------------------------------
------------------------------------------------------------
-------------------
>OYT63500.1|Euryarchaeota-Methanomicrobia-Methanosarcinales-root-root-Methanosarcinales_archaeon_ex4484_138 OYT63500.1 phosphoserine phosphatase SerB [Methanosarcinales archaeon ex4484_138]
M-----------------------------------------------------------
------------------------------------------------------------
------------------------------------------------------------
------------------------------------------------------------
------------------------------------------------------------
------------------------------------------------------------
------------------------------------------------------------
------------------------------------------------------------
------------------------------------------------------------
------------------------------------------------------------
------------------------------------------------------------
------------------------------------------------------------
------------------------------------------------------------
------------------------------------------------------------
------------------------------------------------------------
------------------------------------------------------------
------------------------------------------------------------
------------------------------------------------------------
------------------------------------------------------------
------------------------------------------------------------
------------------------------------------------------------
------------------------------------------------------------
------------------------------------------------------------
-SSHACNGKYARLIVFDMDSTLI-DAE--------------TIDELAKAA----------
--G------------------------------VGDE------------VAEITRRAMNG
EM-DY--GEALRKRV-ALLR-----GL----SVER-AIE-AV--D-------QIQYNPGA
KELVDRVRS------LGYRTAMISGGFTLSADRIGRE-L------G--MDYVY-SNE-LV
V----NGNI--FTGEVR------GPLTEHD----SKMRVLIRIAKEE--GV-DHKKCVVI
-GDGANDIQLFKEAGCRIA-FNS---K-PVLQ------KYAD-VVVEG------NDLHKV
IPII-ETL----------------------------GSESDLDSTL--------------
------------------------------------------------------------
------------------------------------------------------------
------------------------------------------------------------
------------------------------------------------------------
------------------------------------------------------------
------------------------------------------------------------
-------------------
>WP_157959377.1|Candidatus_Bipolaricaulota-root-root-root-Candidatus_Bipolaricaulis-Candidatus_Bipolaricaulis_anaerobius WP_157959377.1 HAD-IB family phosphatase [Candidatus Bipolaricaulis anaerobius]SQD92377.1 Phosphoserine phosphatase [Candidatus Bipol
------------------------------------------------------------
------------------------------------------------------------
------------------------------------------------------------
------------------------------------------------------------
------------------------------------------------------------
------------------------------------------------------------
------------------------------------------------------------
------------------------------------------------------------
------------------------------------------------------------
------------------------------------------------------------
------------------------------------------------------------
------------------------------------------------------------
------------------------------------------------------------
------------------------------------------------------------
------------------------------------------------------------
------------------------------------------------------------
------------------------------------------------------------
------------------------------------------------------------
------------------------------------------------------------
------------------------------------------------------------
------------------------------------------------------------
------------------------------------------------------------
------------------------------------------------------------
---------MIRTVLFDLDGTLV-RYH--------GVAFESSWGALGVAA----------
--G------------------------------VGEL------------WDDLLARYRGR
LD-EY--PDWVRENA-SLLR-----GV----PLAR-VEE-AL--F-------PPPYAPGV
REAVAELKE------AGYVLGIVSSGVSLVADRVREE-L------G--LAFAI-ANE-LL
V----ADGR--FTGEA-------VVRVGLG----EKRAVVEQVARQR--GL-SLGEVAFV
-GDHLNDIPVFAAVGYAIA-YAP---KEPEVA------RAAH-AVV--------DHFRSI
PELV-RAAS---------------------------------------------------
------------------------------------------------------------
------------------------------------------------------------
------------------------------------------------------------
------------------------------------------------------------
------------------------------------------------------------
------------------------------------------------------------
-------------------
>WP_048064533.1|Euryarchaeota-Archaeoglobi-Archaeoglobales-Archaeoglobaceae-Archaeoglobus-Archaeoglobus_fulgidus WP_048064533.1 phosphoserine phosphatase SerB [Archaeoglobus fulgidus]AIG99125.1 phosphoserine phosphatase SerB [Archaeoglobus fulgidus DSM 8
M-----------------------------------------------------------
------------------------------------------------------------
------------------------------------------------------------
------------------------------------------------------------
------------------------------------------------------------
------------------------------------------------------------
------------------------------------------------------------
------------------------------------------------------------
------------------------------------------------------------
------------------------------------------------------------
------------------------------------------------------------
------------------------------------------------------------
------------------------------------------------------------
----------------------------------------------KLVAISVYGE----
----DKPGIIHAI---------------------------SKALADCGANIVDIEQTVLQ
GMFVMFIVAE-VD------------------------------DEVCVKR-EVERAAGEV
GVHVSL------------------------TPFQRR-------------EKAE-KN----
----LYVVTILGKD----------------------------------------------
------------------------------------------------------------
-----------------------------------RVGIVRDIT--RAFLDFGINIERTS
LTARE-------------------------ELISIEFLVD--------------------
------------------------------------------------------------
------LGQRDAA----EVR-------------KRLR-----REAERLGLD-------IV
MQPYSTFNREKRLIVFDMDSTLV-EAE--------------IIDELAKEA----------
--G------------------------------VGDE------------VSKLTERAMRG
EI-GF--KEALEERV-RLLK-----GL----PVEV-LER-IY--S-------RIKLTEGA
KELVRSLKE------AGYKVAVVSGGFSYFTDRLKEE-L------G--LDYAF-GNE-LE
I----ENGR--LTGRIK------GRIIDAS----EKARIVEEIARKE--GI-SPENVVAV
-GDGANDRLMIERAGLGIA-FNA---K-EVLK------DVAD-GSISK------ENLVGL
ASVL-KLP----------------------------AEFRKKV-----------------
------------------------------------------------------------
------------------------------------------------------------
------------------------------------------------------------
------------------------------------------------------------
------------------------------------------------------------
------------------------------------------------------------
-------------------
>KNE55349.1|Blastocladiomycota-Blastocladiomycetes-Blastocladiales-Blastocladiaceae-Allomyces-Allomyces_macrogynus KNE55349.1 phosphoserine phosphatase SerB [Allomyces macrogynus ATCC 38327]
MKFGNTLLA------------------------------------KRASFPAN---YAAA
FLDYGR--LKLLLKQTVASASLSTLPHL--------------------------------
------------------------------ASVEGEAVTPFDVG----------------
-------------------AVASRHLATL-------------AVATKEFF----------
----------------------------------------------------LMLDEQV-
-------------------------------AVVSAFYEA--------------------
-------------------------------------------------------EEDRL
LKLYL-----------PAS-----------------------------------------
----------------AD--------------------------------QPLP------
----ADKAQEALRSVQ------------------------------KLE-----------
---------------------SYAVLNLTGVAKILKKYARLSGAGPHIA-----ESYMMQ
LTRGHRFYHNNKLAELKASLLAS------LAGVAEFNLDSP-------------------
----------------IIPPVSPASQLRASRQMGSTSQVMTVADGNGTGDDAVDRRPSSS
VPLLRE---GKTPTPWFPP---------------------AALLPSQRVLITMSGP----
----HGTDIIAAL---------------------------LECISKANLRVDDFSFARLH
HHVTFAVLVQ-LPAS-------------------------PPLDVAFVK--DLTATAKRW
NANLLFDAQDAK-T--LP------------PSLEDA-------PYDN-------RV----
----KYAATVLNQRG---------------------------------------------
------------------------------------------------------------
----------------------------------LTPAFLNDFT--KMLLTYRISVERMA
RLNSALAG----------------------AMTSVDYKLS--------------------
------------------------------------------------------------
-----VPRDVDVD----VFR-------------ADLF-----ALSRTHGTD-------VS
LQEANVFRRSKRLVVFDMDSTLI-QQE--------------VIDEIARHA----------
--G------------------------------VVDK------------VAAITESAMRG
EI-AF--AESLRRRV-ALLK-----GT----PATV-LDA-VR--A-------TITFNPGA
RELCRCLKK------LGYKLAVISGGFIPLANYVKAE-L------G--LDYAF-ANQ-LR
VG---PDGK--LTGETV------GPIVTGE----RKAELLEVIAQAE--NI-SPEQVIAV
-GDGANDLWMLAAAGLGIA-FNA---K-PKVQ------ERAR-TRINQ------NSLTAV
LYLL-GYS----------------------------DEDVSTLMNTP-------------
------------------------------------------------------------
------------------------------------------------------------
------------------------------------------------------------
------------------------------------------------------------
------------------------------------------------------------
------------------------------------------------------------
-------------------
>XP_002772111.1|Perkinsozoa-root-Perkinsida-Perkinsidae-Perkinsus-Perkinsus_marinus XP_002772111.1 phosphoserine phosphatase, putative [Perkinsus marinus ATCC 50983]EER03927.1 phosphoserine phosphatase, putative [Perkinsus marinus ATCC 50983]
MQHFTKEQVDAFREAKLEEKREQMRQERAKFKQYMEMDQEREAEKKLEEKPSEIGFWRDF
QMSFVENVLSDKMKAVMILYGLDTRKSVHHPKHPQISPTADLIPSFLNMWFPFAWGVAIA
SSIGFAMPAAVVSAKGLTAFFFLRGGAAASAVLWNEVKNPSTSEPPESTPVVIREKEGMK
FGFSQLTKGELALLSFINLAAGAQYISALVDPSWASYALIAGSVAAAGLFPKQLARIVFH
SWSFYLCRHNNGFEKAEWKARRLQGADWMSKKHSKSILQSQQEREQSPCIREEVVDASVT
PLTAEIGVPGSSLYLFSIRGRDQPGISHLMCQTIADFDQSTLLDISQICIDELLMLSLLV
KVDDEHVAALTKELLLPANRMGVSVSVRQLHDDSGTDSEGGERPASLEGDDGLCGSEDCL
IQVVYHPPKGTVVECLPPALLLSVCSIATREGWSVVSVVHFNPDAPLWVHSLQLRVRQTG
DFHPEEAIKDDIYNAASHPMGSRQRLYLLLQEVCHRVGAEVVVRPYEAPSKPKPKSLVVF
GLSEVLVSNDVLMTLLKEAGKDYEGIRAQCEKQKLSVNETSHRLVAALEGAPRDVVSRTI
AQLRLTKGARKVCQALKYLGFKLALITSSASQSIARHVQSELGLDYALATEIEVDPY---
---------TDKITGKHGTLMDNFRKVDYMRLIADRENISQEN--VIVVGDYVHADYLFD
QCGYRTGPNDSWNTPSIEEQLTPA-----------NSTVVAEMDT--TSQD----DSDRD
VALV------RSTTLTDPLARSVWDLEPLEGV--------SPDSALERCDIRVIGP----
----DAPGLMELL---------------------------LGPVVKTGTSIGQIVTYNLH
GVFCMGMQIY-VTDP--------------------------ESRDDCLK--DILFITHGR
GMDMQYSTQESLPT--LP-------------------------SFADLENPTG-HS----
----PSDVTLVEQP----------------------------------------------
------------------------------------------------------------
---------------------------------ILEAGALATIL--QILAENNMNISVIR
RLDES---------------DG--------AMSALQFVLNP-------------------
------------------------------------------------------------
-----SDTQTSTDEIRSSLR-------------EKLLG---AKCVQSGCVD-------CA
VQVDDIARLCRRLVVFDMDSTLV-EGE--------------VIDELAKLA----------
--G------------------------------VEKE------------VSAITSKAMHG
EI-DF--FESLKQRV-ALLK-----GA----SAKYLIDE-VE--S-------RMKFTPGA
RQLTKTLKA------MGFKMAVISGGFLPFAQHTKKE-L------G--LDYAY-ANE-LE
ID---SNGL--LCGRTV------GPVVTPQ----RKRNLLVMLARVE--GV-RVDQAIAV
-GDGANDIPMLTTAGLGVA-FCA---K-PKVQ------EQAN-FRVNN------KDLSTI
LYLV-GLT----------------------------QADIGKAEDA--------------
------------------------------------------------------------
------------------------------------------------------------
------------------------------------------------------------
------------------------------------------------------------
------------------------------------------------------------
------------------------------------------------------------
-------------------
>WP_006800471.1|Bacteroidetes-Bacteroidia-Bacteroidales-Dysgonomonadaceae-Dysgonomonas-Dysgonomonas_gadei WP_006800471.1 phosphoserine phosphatase SerB [Dysgonomonas gadei]EGK00666.1 hypothetical protein HMPREF9455_02940 [Dysgonomonas gadei ATCC BAA-286]
ME----------------------------------------------------------
------------------------------------------------------------
------------------------------------------------------------
------------------------------------------------------------
------------------------------------------------------------
------------------------------------------------------------
------------------------------------------------------------
------------------------------------------------------------
------------------------------------------------------------
------------------------------------------------------------
------------------------------------------------------------
------------------------------------------------------------
------------------------------------------------------------
--------------------------------------------DSEIILASLSGE----
----DKPGVTAAL---------------------------TAVLAKHNANILDIGQANIH
HSLSLAIMFE----A--------------------------KNAGEVIK--DLLFKATEV
GVIIRF------------------------SPISKE-------EYMRWVCMQGTKN----
----RYIVTMLGRT----------------------------------------------
------------------------------------------------------------
----------------------------------LSPSQISAVA--QISQKYKLNIEKII
RLTGRVPLE--------TEERP--------SRACIELAIR--------------------
------------------------------------------------------------
------GTVDDVQ----QLK-------------HDFM-----KLADDQGID-------IA
FQVESMYRRMRRLVCFDMDSTLI-QTE--------------VIDELAERA----------
--G------------------------------VGEE------------VKAITESAMRG
EI-DF--SESFKKRV-SLLK-----GL----DESV-MKD-IA--E-------NLPITEGM
TRLIRILKK------SGCKLAILSGGFTYFGNYLKEK-Y------G--FDYVY-ANE-LE
I----EDGK--LTGNYV------GDIVDGK----RKAELLRLLAQVE--KV-DMRQTVAV
-GDGANDLPMLGIAGLGIA-FHA---K-PKVK------ANAK-QSLST------VGLDGI
LYFL-GYR----------------------------DSMLVGEE----------------
------------------------------------------------------------
------------------------------------------------------------
------------------------------------------------------------
------------------------------------------------------------
------------------------------------------------------------
------------------------------------------------------------
-------------------
>AEA47084.1|Euryarchaeota-Archaeoglobi-Archaeoglobales-Archaeoglobaceae-Archaeoglobus-Archaeoglobus_veneficus AEA47084.1 phosphoserine phosphatase SerB [Archaeoglobus veneficus SNP6]
MLLQTYEVC-----------------------------------------PDR-------
------------------------------------------------------------
------------------------------------------------------------
------------------------------------------------------------
------------------------------------------------------------
------------------------------------------------------------
------------------------------------------------------------
------------------------------------------------------------
------------------------------------------------------------
----------------------------------------------RLQ-----------
------------------------------------------------------------
------------------------------------------------------------
------------------------------------------------------------
--------------------------------------ISTLKHTLVLIGIAVYGM----
----DRPGIICGM---------------------------SEVLAKRGLNIIDIEQTVLQ
GLFVMFIVAE-AE----------------------------NVDIEELKR-ELTSKGEKL
GVNVSV------------------------SPFERK-------------SSDE-KN----
----LYVLTVLGED----------------------------------------------
------------------------------------------------------------
-----------------------------------RVGIVYSIT--RILYEMGINIERTN
LTARD-------------------------RLISIEFLID--------------------
------------------------------------------------------------
------MGKSDVE----EVK-------------RRLK-----EEVESRGLD-------VV
IQPYSLFQRNKRLIVFDMDSTLV-DAE--------------IIDELAKAA----------
--G------------------------------VEDE------------VKELTRKAMNG
EI-DF--KEALRERV-KLLK-----GL----PVDV-LER-IY--S-------EIKLTEGA
KELIKSLKE------SGYRVALVSGGFTYFTDRLKEE-L------G--LDYAF-GNE-LE
I----KDGK--LTGRLK------GRIIDAE----EKARIIEELARKE--GI-SRENVVAV
-GDGANDRIMIENAGLGIA-FNA---K-KALK------EVAD-GTLSK------DHLIGL
ASVL-KLQ----------------------------TEFKKRV-----------------
------------------------------------------------------------
------------------------------------------------------------
------------------------------------------------------------
------------------------------------------------------------
------------------------------------------------------------
------------------------------------------------------------
-------------------
>WP_146311647.1|Bacteroidetes-Flavobacteriia-Flavobacteriales-Weeksellaceae-Apibacter-Apibacter_muscae WP_146311647.1 phosphoserine phosphatase SerB [Apibacter muscae]TWP22728.1 phosphoserine phosphatase SerB [Apibacter muscae]
MQ----------------------------------------------------------
------------------------------------------------------------
------------------------------------------------------------
------------------------------------------------------------
------------------------------------------------------------
------------------------------------------------------------
------------------------------------------------------------
------------------------------------------------------------
------------------------------------------------------------
------------------------------------------------------------
------------------------------------------------------------
------------------------------------------------------------
------------------------------------------------------------
--------------------------------------------NSEIILVNITGV----
----DKPGITTAL---------------------------THILGKYNAEILDIGQANIH
HSLSLAIIFK-SEN---------------------------GSSGDILK--EMLFKANSL
NVNIRF------------------------SPLTTE-------DYTHWVQVQG-KN----
----RFIIHILGKE----------------------------------------------
------------------------------------------------------------
----------------------------------LGANQISEVA--NILVEFNLNIERII
RLTQRIPLN----------KKT--------NRTCFELAVR--------------------
------------------------------------------------------------
------GNITDVK----EIQ-------------NRLL-----ALSSQLNID-------IA
LQEENGYRRMRRLICFDMDSTLI-QTE--------------VIDELADRA----------
--G------------------------------VGEE------------VRAITESAMNG
EI-DF--TESFKRRI-KLLK-----GL----DESV-LKE-IA--E-------KLPITEGL
ERLMKILKK------SGYKTAIISGGFTYFGDYLKSR-F------G--FDYVF-ANK-LE
I----IDGK--LTGNYL------DDIVDGN----KKAEYLRLLAKLE--NI-DIQQTVAV
-GDGANDLPMLSIAGLGVA-FHA---K-PKVK------ESAN-HSLST------VGLDGI
LYFL-GFK----------------------------DSAENTEMMNIS------------
------------------------------------------------------------
------------------------------------------------------------
------------------------------------------------------------
------------------------------------------------------------
------------------------------------------------------------
------------------------------------------------------------
-------------------
>WP_044446822.1|Proteobacteria-Gammaproteobacteria-Alteromonadales-Alteromonadaceae-Alteromonas-Alteromonas_australica WP_044446822.1 HAD-IB family phosphatase [Alteromonas australica]AJP43482.1 hypothetical protein EP12_07090 [Alteromonas australica]
MAFPSVF----------------------------------------------------I
SSTY--------------------------------------------------------
------------------------------------------------------------
------------------------------------------------------------
------------------------------------------------------------
------------------------------------------------------------
------------------------------------------------------------
------------------------------------------------------------
------------------------------------------------------------
------------------------------------------------------------
------------------------------------------------------------
------------------------------------------------------------
------------------------------------------------------------
----------------------------------------LDLVETRNAILSCFNKRHFN
AVSMERGGISYDH-----NKPM--DYS--------------------------CYEAVK-
DCDMMVLVIG-SRYGSAVSD------GISST-----------------------------
------------DG-------------RTINSITKQ-------EYLQ--------A----
RAVGIKILTFVKQSVIHEYYTYTNQ------------PLAQRKLFQPTF-----VDNLAI
FDLIKEIKSLSHNNE--------------LIPYVESLEIIDKIEKEIAHLVQKGLSNTTQ
NTPLKKVKINA---YKL---------FYARRTKNMSLTQLARTI--GVKRAHISSLESVK
KINHDDINE-----LPFRECDQ-------LILEKLEDVLECR-G----------------
------------------------------------------------------------
-----------------LLSVGQ---------DDDMLS----HYVNYYYINRGKKTTKNI
RGDQTFDLLPKKAVVFDFDGTLT-RAK-----------SRTTWEIIWEKL----------
--G------------------------------YTVND-----------TNYYHRQYNNN
MI-SH--EQWCQITC-EKFM---DRDC----DESL-LKS-VA--K-------SIELVAGV
KELITTLVK------NDIEVHIVSGSIDYIIRSVLGDEL------FQMFTNIE-ANE-FK
F----RNGK--LSDIR-------GTPHDFE----GKATYIKKLIAQR--KY-ELSDVLFV
-GNSSNDHWASLSGVNTLC-VNP---HFTDGND----EKVWV-YCIRE-----MDNAVEI
LSYI-NLNNKDS------------------------------------------------
------------------------------------------------------------
------------------------------------------------------------
------------------------------------------------------------
------------------------------------------------------------
------------------------------------------------------------
------------------------------------------------------------
-------------------
>WP_141628494.1|Actinobacteria-Actinobacteria-Corynebacteriales-Corynebacteriaceae-Corynebacterium-Corynebacterium_phoceense WP_141628494.1 HAD-IB family hydrolase [Corynebacterium phoceense]TQE44290.1 HAD family hydrolase [Corynebacterium phoceense]
MTAQNH------------------------------------------------------
------------------------------------------------------------
------------------------------------------------------------
------------------------------------------------------------
------------------------------------------------------------
------------------------------------------------------------
------------------------------------------------------------
------------------------------------------------------------
------------------------------------------------------------
------------------------------------------------------------
------------------------------------------------------------
------------------------------------------------------------
------------------------------------------------------------
------------------------------------------------------------
------------------------------------------------------------
------------------------------------------------------------
------------------------------------------------------------
------------------------------------------------------------
------------------------------------------------------------
------------------------------------------------------------
------------------------------------------------------------
------------------------------------------------------------
----------------------------------------------------------PE
TPATRTPARRLVAAFFDLDKTII-ATS--------------SAYAFGKEFMH--------
-NGL----------------------------ITPANALQ--------ISLAKATYMMMG
QTSEQ--MDSSRDQLTAMVR-----GW----KVDE-VEH-IV--HETLHTVVTPAIYAEA
RELIDFHKA------AGHTVVIISASAETLVRPIAEE-L------G--VDVIA-ATE-LE
V----IDGE--FTGEI-------LHYRKGP----AKAEAVLEIAEEL--GI-ALEDSFAY
-SDSATDIPMLELVGHPVA-VNP---D-RPLK------KHAL------ENSWDIRAFKDP
VPLF-TLPN---------------------------ARE----VGIGAGV---VA-----
------------------------------------------------------------
------------------------------------------------------------
------------------------------------------------------------
------------------------------------------------------------
------------------------------------------------------------
--------------------------------------------------------GVAA
VVAAGFWL---FSTPKNTA
>WP_069592459.1|Euryarchaeota-Methanobacteria-Methanobacteriales-Methanobacteriaceae-Methanosphaera-Methanosphaera_sp._WGK6 WP_069592459.1 phosphoserine phosphatase SerB [Methanosphaera sp. WGK6]OED30499.1 haloacid dehalogenase [Methanosphaera sp. WGK6]
------------------------------------------------------------
------------------------------------------------------------
------------------------------------------------------------
------------------------------------------------------------
------------------------------------------------------------
------------------------------------------------------------
------------------------------------------------------------
------------------------------------------------------------
------------------------------------------------------------
------------------------------------------------------------
------------------------------------------------------------
------------------------------------------------------------
------------------------------------------------------------
------------------------------------------------------------
------------------------------------------------------------
------------------------------------------------------------
------------------------------------------------------------
------------------------------------------------------------
------------------------------------------------------------
------------------------------------------------------------
------------------------------------------------------------
------------------------------------------------------------
------------------------------------------------------------
---------MIKLVVFDLDNVLI-DTE--------------TIDEIAKIK----------
--G------------------------------IENE------------ISDITLQAMQG
KI-PF--EESIRQRV-KKLE-----GI----STEE-IDE-AL--R-------DIPLNNGA
IETASELKK------QGYKIAIITGSFDVMAERIKEE-I------D--ADYAF-CNI-LE
V----ENGK--LTGEVS------GPLVT-Q----NKVDVLRQLVDDI--GI-TLDECAAI
-GDGANDLEMIKNAKIGIA-FNA---K-PILR------ENAD-FEINE------KDLRKV
LDIM-ADE----------------------------EKITQEEVVEETIEQEPEV-----
TENTTTE--EEIVAEEETEATEEV------EETEEATEDASEEET---------------
--------------------IDYSILNFQQ-LLQCKRTLEAELTDLKNVRDKMNEETKEF
RKERDELNQQLKDTLKIALEKRNTRDEINKEVRENKNLRNECNEELKKVEW---------
NSGKKEISNIQAEINKIDKTIQTKVLDIRKENELVKRVSDLTKQLKKIQSDEEEEKTAAQ
LKEKSEQFHQKVVELSDKAQAIHEEMIEYFNQIDGIREKADAKHQDFINSRNNATAKHEE
VKAKLSEIRKVNKFMDQAKA--APKGRKAEEKSDNDVREKEEAEEIFQKFK----DGKKL
TTDEFLLLQK-----YNIM
>WP_158532631.1|Bacteroidetes-Bacteroidia-Bacteroidales-Tannerellaceae-Parabacteroides-Parabacteroides_distasonis WP_158532631.1 phosphoserine phosphatase SerB [Parabacteroides distasonis]MRZ24610.1 phosphoserine phosphatase SerB [Parabacteroides distaso
MA----------------------------------------------------------
------------------------------------------------------------
------------------------------------------------------------
------------------------------------------------------------
------------------------------------------------------------
------------------------------------------------------------
------------------------------------------------------------
------------------------------------------------------------
------------------------------------------------------------
------------------------------------------------------------
------------------------------------------------------------
------------------------------------------------------------
------------------------------------------------------------
-------------------------------------------QNDEIILININGA----
----DRPGVTAAL---------------------------TEILAKNNAVILDIGQADIH
NHLSLGILFQ-STE---------------------------GNSGDILK--ELLFKSYEL
DVNIRF------------------------NPITEQ-------EYSKWVGMQG-KN----
----RYIITILSRK----------------------------------------------
------------------------------------------------------------
----------------------------------LTAKQIAGVS--RIVAEQDMNIDDIK
RLTGRIPLD--------ENART--------PKASVEFSVR--------------------
------------------------------------------------------------
------GTPKNKE----CMK-------------AEFM-----KLSTELEVD-------IS
FQEDSMYRRMRRLICFDMDSTLI-ETE--------------VIDELAIRA----------
--G------------------------------VGDQ------------VKAITEAAMRG
EI-DF--CESFRQRC-ALLK-----GL----DVSV-MQE-IA--E-------NLPITEGV
DRLMRILKK------VGFKIAILSGGFTYFGNFLKQK-Y------N--IDYVY-ANE-LE
I----ENGK--LTGNHV------GDIVDGK----RKAELLRLIAQVE--NV-DIRQTVAV
-GDGANDLPMISIAGLGIA-FHA---K-PKVK------ATAK-QSIST------IGLDGI
LYFL-GYK----------------------------DSYLDEQM----------------
------------------------------------------------------------
------------------------------------------------------------
------------------------------------------------------------
------------------------------------------------------------
------------------------------------------------------------
------------------------------------------------------------
-------------------
>PMJ60267.1|Proteobacteria-Gammaproteobacteria-Vibrionales-Vibrionaceae-Vibrio-Vibrio_lentus PMJ60267.1 phosphoserine phosphatase [Vibrio lentus]
M-----------------------------------------------------------
------------------------------------------------------------
------------------------------------------------------------
------------------------------------------------------------
------------------------------------------------------------
------------------------------------------------------------
------------------------------------------------------------
------------------------------------------------------------
------------------------------------------------------------
------------------------------------------------------------
------------------------------------------------------------
------------------------------------------------------------
------------------------------------------------------------
------------------------------------------------------------
------------------------------------------------------------
------------------------------------------------------------
------------------------------------------------------------
------------------------------------------------------------
------------------------------------------------------------
------------------------------------------------------------
------------------------------------------------------------
------------------------------------------------------------
------------------------------------------------------------
--------KDIKMFFFDMEGTLF-KKNH---ALDNGKVAPSAWTVLAKVI----------
--SH----------------------------NCYLE------------EEESKDKWLRG
EYPSY--TAWMADTI-RIQI---KHEM----RKEH-LDR-VL--E-------SSEMHRGA
IELLEYLRS------KGVVTALISGGFKQLADIAQVE-L------G--IDHSYSACE-YF
FD---NNGR--VKHFN-------LLPTDEQ----GKLIFMQHLADEY--NV-SLAQCAFI
-GDGKNDVFLAKACGTSIA-FNA---Q-SELK------AIST-YCLDQG-N--ETDLGAV
VELL-GKNIV--------------------------------------------------
------------------------------------------------------------
------------------------------------------------------------
------------------------------------------------------------
------------------------------------------------------------
------------------------------------------------------------
------------------------------------------------------------
-------------------
>WP_034573761.1|Proteobacteria-Epsilonproteobacteria-Campylobacterales-Helicobacteraceae-Helicobacter-Helicobacter_sanguini WP_034573761.1 phosphoserine phosphatase SerB [Helicobacter saguini]AXY13595.1 phosphoserine phosphatase SerB [Helicobacter saguin
------------------------------------------------------------
------------------------------------------------------------
------------------------------------------------------------
------------------------------------------------------------
------------------------------------------------------------
------------------------------------------------------------
------------------------------------------------------------
------------------------------------------------------------
------------------------------------------------------------
------------------------------------------------------------
------------------------------------------------------------
------------------------------------------------------------
------------------------------------------------------------
------------------------------------------------------------
------------------------------------------------------------
------------------------------------------------------------
------------------------------------------------------------
------------------------------------------------------------
------------------------------------------------------------
------------------------------------------------------------
------------------------------------------------------------
------------------------------------------------------------
------------------------------------------------------------
-----------MLIVFDFDSTLL-NGE--------------SIDILARRY----------
--K------------------------------VEAA------------VSYITKEAMEG
KL-DF--FESLTKRV-AFLE-----DM----PLSL-VKESIE--N-------DFKLMNGA
IECVKTLRD------RGHIVVCFSGGFRIITEHFKDT-L------G--LNATF-SNI-LH
C----KDSK--LTGKVG------GDMMFGD----SKGYMMQNLQGVL--GL-DRTQCAAI
-GDGANDISMFNHADIRIA-FCA---K-EILK------SHAT-HCIDK------KDLKEV
LNIV-P------------------------------------------------------
------------------------------------------------------------
------------------------------------------------------------
------------------------------------------------------------
------------------------------------------------------------
------------------------------------------------------------
------------------------------------------------------------
-------------------
>WP_003079852.1|Proteobacteria-Betaproteobacteria-Burkholderiales-Comamonadaceae-Comamonas-Comamonas_testosteroni WP_003079852.1 phosphoserine phosphatase SerB [Comamonas testosteroni]EHN64039.1 phosphoserine phosphatase SerB [Comamonas testosteroni ATCC
------------------------------------------------------------
------------------------------------------------------------
------------------------------------------------------------
------------------------------------------------------------
------------------------------------------------------------
------------------------------------------------------------
------------------------------------------------------------
------------------------------------------------------------
------------------------------------------------------------
------------------------------------------------------------
------------------------------------------------------------
------------------------------------------------------------
------------------------------------------------------------
------------------------------------------------------------
------------------------------------------------------------
------------------------------------------------------------
------------------------------------------------------------
------------------------------------------------------------
------------------------------------------------------------
------------------------------------------------------------
------------------------------------------------------------
------------------------------------------------------------
----------------------------------MTD-----ATEFAPGLM-------IR
GFTAPQKLADYKLIAFDMDSTLI-TIE--------------CIDEIADAT----------
--G------------------------------KKAE------------VAAITEATMRG
EITDF--KDSLRQRV-GKLV-----GV----TEAD-MARVLA--E-------RLKLSPGA
ETLVKAAKA------AGLKVLLVSGGFTYFAEHVRGL-L------D--IDFVR-ANV-LE
I----KGGA--LTGGLVEQA--WGDICDGA----EKRRTLLEVASLI--GI-DASQCIAV
-GDGSNDIPMMQAAGLSVA-FHA---K-PRVR------NEAK-VAINE------GGLDRL
LEVL-R------------------------------------------------------
------------------------------------------------------------
------------------------------------------------------------
------------------------------------------------------------
------------------------------------------------------------
------------------------------------------------------------
------------------------------------------------------------
-------------------
>WP_158712638.1|Bacteroidetes-Bacteroidia-Bacteroidales-Tannerellaceae-Parabacteroides-Parabacteroides_pacaensis WP_158712638.1 hypothetical protein [Parabacteroides pacaensis]
MRKD--------------------------------------------------------
------------------------------------------------------------
------------------------------------------------------------
------------------------------------------------------------
------------------------------------------------------------
------------------------------------------------------------
------------------------------------------------------------
------------------------------------------------------------
------------------------------------------------------------
------------------------------------------------------------
------------------------------------------------------------
------------------------------------------------------------
------------------------------------------------------------
------------------------------------------------------------
------------------------------------------------------------
------------------------------------------------------------
------------------------------------------------------------
YLLSTFVFPILTSIVGGILLSYISL-----------------------------------
------------------------------------------------------------
-----LIPLNG--KYETD--------YILLWARILLVFSLSFLI----------------
-----------------------------------------I------------------
------------------------------------------------------------
---------------------------------------------------------LYI
ISKYKTKTKPIKVIVFDFDGTLT-YNN----------GLRSSWEKIWVHL----------
--G------------------------------YKVQD-----------CQEYYNQFKEG
KI-DH--SEWCKITC-KAFK---NKQM----SRGT-LES-VS--K-------DIQLMDGA
KEVLYKMKNE-----DHLKLYIVSGSIIQLIEYVWGDNI------DDYFEGYN-ANI-LL
FH---RNNM--LARII-------GTEFDFA----GKAEYIKKIAKDE--KLKSTSEILFI
-GNSDNDEYAYRSGAQTLC-FNP---KLTNVNN----KKIWH-RHYRA------DSFHDL
YNYI-KKSYLFEE-----------------------------------------------
------------------------------------------------------------
------------------------------------------------------------
------------------------------------------------------------
------------------------------------------------------------
------------------------------------------------------------
------------------------------------------------------------
-------------------
>OLE65734.1|Acidobacteria-root-root-root-root-Acidobacteria_bacterium_13_1_20CM_2_68_14 OLE65734.1 hypothetical protein AUG03_03335 [Acidobacteria bacterium 13_1_20CM_2_68_14]
MLQGG-------------------------------------------------------
------------------------------------------------------------
------------------------------------------------------------
------------------------------------------------------------
------------------------------------------------------------
------------------------------------------------------------
------------------------------------------------------------
------------------------------------------------------------
------------------------------------------------------------
------------------------------------------------------------
------------------------------------------------------------
------------------------------------------------------------
------------------------------------------------------------
------------------------------------------------------------
------------------------------------------------------------
------------------------------------------------------------
------------------------------------------------------------
------------------------------------------------------------
------------------------------------------------------------
------------------------------------------------------------
------------------------------------------------------------
------------------------------------------------------------
------------------------------------------------GLQGA----GQG
RRLPGTVSRIYRAVLFDLDGTLT-PVE-------------SVWRHIHERL----------
--G------------------------------LWERE-----------ALKHQQAFDRG
DI-SY--EEFCARDA-AHWK-----GM----AEAD-LRA-IT--D-------AIPYRPGV
HECVGILKE------QGLVVGVISTGLTLLIERVMHE-L------D--LEYAI-ANR-LV
A----KAGI--LTGEV-------KVNVEHG----RKGEAVDLFCGQF--GV-DYREVITV
-GDSDGDISMFEHSGFSVA-FNP---ASEKTA------RAAT-VVGRG------DSLLSI
INLL-PMDAT--------------------------------------------------
------------------------------------------------------------
------------------------------------------------------------
------------------------------------------------------------
------------------------------------------------------------
----------------------------------------------------LPQ-----
------------------------------------------------------------
-------------------
>OPY03103.1|Proteobacteria-Deltaproteobacteria-Syntrophobacterales-Syntrophorhabdaceae-Syntrophorhabdus-Syntrophorhabdus_sp._PtaB.Bin047 OPY03103.1 Phosphoserine phosphatase [Syntrophorhabdus sp. PtaB.Bin047]
------------------------------------------------------------
------------------------------------------------------------
------------------------------------------------------------
------------------------------------------------------------
------------------------------------------------------------
------------------------------------------------------------
------------------------------------------------------------
------------------------------------------------------------
------------------------------------------------------------
------------------------------------------------------------
------------------------------------------------------------
------------------------------------------------------------
------------------------------------------------------------
------------------------------------------------------------
------------------------------------------------------------
------------------------------------------------------------
------------------------------------------------------------
------------------------------------------------------------
------------------------------------------------------------
------------------------------------------------------------
------------------------------------------------------------
------------------------------------------------------------
------------------------------------------------------------
--------MAIRIVFLDCDGTLT-TVK-------------SSWEYLHRRL----------
--G------------------------------LWTDN-----------ADEYQTLFRRG
VI-DY--HEFCRRDA-LLWK-----GL----AVGD-VES-VI--R-------EVPYQAGA
HDLIGSLKG------AGITTVIVSTGLSLLVDKVCRE-L------S--VDLSF-SND-LL
S----RDGR--LTGEI-------SIHVDYD----LKGPIVRRTLERL--GL-SSAEASAI
-GDGEGDRGMFEEVGLPIG-FNI---N-GASSNFPARTAYIE-ELSEA------KSLMGV
AR----------------------------------------------------------
------------------------------------------------------------
------------------------------------------------------------
------------------------------------------------------------
------------------------------------------------------------
------------------------------------------------------------
------------------------------------------------------------
-------------------
>RLE30989.1|Candidatus_Bipolaricaulota-root-root-root-root-Candidatus_Acetothermia_bacterium RLE30989.1 hypothetical protein DRJ27_02490 [Candidatus Acetothermia bacterium]
------------------------------------------------------------
------------------------------------------------------------
------------------------------------------------------------
------------------------------------------------------------
------------------------------------------------------------
------------------------------------------------------------
------------------------------------------------------------
------------------------------------------------------------
------------------------------------------------------------
------------------------------------------------------------
------------------------------------------------------------
------------------------------------------------------------
------------------------------------------------------------
------------------------------------------------------------
------------------------------------------------------------
------------------------------------------------------------
------------------------------------------------------------
------------------------------------------------------------
------------------------------------------------------------
------------------------------------------------------------
------------------------------------------------------------
------------------------------------------------------------
------------------------------------------------------------
-------MRRIRAVFFDLDGTLV-RYR--------GVDFESSWGAIGEAA----------
--G------------------------------LAAE------------WKRVQERYLPH
PE-LY--DRWLQANA-ELLA-----GR----AVEP-ILR-KL--L-------PPPYPQGV
REVIERLRA------RGMVLGIVSSGLSLVADYVRKD-L------G--FDFAV-ANA-LE
V----RDGR--FTGRA-------YLRVPLW----KKEEVVRLMAAEH--GL-SPEEIAFV
-GDNFNDIAVFRTVGLGIA-YAP---KDPRVA------EAAH-VVA--------HEFREI
PSLI-P------------------------------------------------------
------------------------------------------------------------
------------------------------------------------------------
------------------------------------------------------------
------------------------------------------------------------
------------------------------------------------------------
------------------------------------------------------------
-------------------
>WP_011013061.1|Euryarchaeota-Thermococci-Thermococcales-Thermococcaceae-Pyrococcus-Pyrococcus_furiosus WP_011013061.1 HAD-IB family phosphatase [Pyrococcus furiosus]AAL82045.1 phosphoserine phosphatase [Pyrococcus furiosus DSM 3638]AFN04719.1 phosphose
------------------------------------------------------------
------------------------------------------------------------
------------------------------------------------------------
------------------------------------------------------------
------------------------------------------------------------
------------------------------------------------------------
------------------------------------------------------------
------------------------------------------------------------
------------------------------------------------------------
------------------------------------------------------------
------------------------------------------------------------
------------------------------------------------------------
------------------------------------------------------------
------------------------------------------------------------
------------------------------------------------------------
------------------------------------------------------------
------------------------------------------------------------
------------------------------------------------------------
------------------------------------------------------------
------------------------------------------------------------
------------------------------------------------------------
------------------------------------------------------------
------------------------------------------------------------
---------MKGLIAFDLEGTLT-DMI--------------SWEILHEKF----------
--G------------------------------TCDK------------ARVHTSLFLSG
KI-TY--HEWAEMDV-RLWK-----GR----RREE-VEE-AF--S-------QVTLKPYA
RELFEWLKK------NNFKTAIISGGLMCLARKVGEK-L------G--VDFIV-ANE-LK
FD---SQGR--IEGV--------IVRVTFD----NKGEILRQLKQKV-----NPNVTIAV
-GDWKNDKSMFEEADISIS-LGD-------ID--------GD-YKA--------RDLRDV
LEIL-KSIVRNI------------------------------------------------
------------------------------------------------------------
------------------------------------------------------------
------------------------------------------------------------
------------------------------------------------------------
------------------------------------------------------------
------------------------------------------------------------
-------------------
>OYT34024.1|Euryarchaeota-Archaeoglobi-Archaeoglobales-root-root-Archaeoglobales_archaeon_ex4484_92 OYT34024.1 phosphoserine phosphatase SerB [Archaeoglobales archaeon ex4484_92]
M-----------------------------------------------------------
------------------------------------------------------------
------------------------------------------------------------
------------------------------------------------------------
------------------------------------------------------------
------------------------------------------------------------
------------------------------------------------------------
------------------------------------------------------------
------------------------------------------------------------
------------------------------------------------------------
------------------------------------------------------------
------------------------------------------------------------
------------------------------------------------------------
----------------------------------------------GLIAISVYGE----
----DKIGIIHEI---------------------------SKALADCKCNIVDIEQTVLQ
GMFVMFIVAE-LG------------------------------DEKCVMQ-KLSNAAKRI
DVKISI------------------------SPFARR-------------RLDK-KN----
----LYVVTVLGED----------------------------------------------
------------------------------------------------------------
-----------------------------------RIGIVRDIT--KTFLELEINIERTS
LTARD-------------------------KLISIEFVID--------------------
------------------------------------------------------------
------MGNNNPK----IVK-------------EILK-----RESEKLDLD-------IV
IQPYDLFKKEKRLIVFDMDSTLV-DAE--------------IIDELAKEA----------
--G------------------------------VLKE------------VKNLTNRAMEG
KI-SF--KEALKERV-KLLE-----GL----PVEV-LEK-IY--S-------KIKLTDGA
KELIKSLKD------AGYKVAVISGGFSYFTEKLKDE-L------N--LDYAF-GNE-LE
I----KNGK--VTGRIR------GRIIDAQ----EKARIIEEIAKRE--GI-KTENIVAV
-GDGANDKLMIEKAGLGIA-FNA---K-EILK------EAAD-GNISK------RNLIGI
ASIL-KLP----------------------------SEFRKRI-----------------
------------------------------------------------------------
------------------------------------------------------------
------------------------------------------------------------
------------------------------------------------------------
------------------------------------------------------------
------------------------------------------------------------
-------------------
>OSX78196.1|Rhodophyta-Bangiophyceae-Bangiales-Bangiaceae-Porphyra-Porphyra_umbilicalis OSX78196.1 hypothetical protein BU14_0116s0016 [Porphyra umbilicalis]
MASAAPT-----------------------------------------------------
------------------------------------------------------------
------------------------------------------------------------
------------------------------------------------------------
------------------------------------------------------------
------------------------------------------------------------
------------------------------------------------------------
------------------------------------------------------------
------------------------------------------------------------
------------------------------------------------------------
------------------------------------------------------------
------------------------------------------------------------
---------------GMSPP----------------------------------------
-----------------PP---------------------VAAADRERVVIVVSGK----
----DHPGITSAI---------------------------MAAVARAGVDILDVRQTSVR
RRLTLAVELE-VGMD--------------------------ARSQSVFR--ELLLAAKKV
GTKIDFDIPESGRS--LPSV----------SPTSGA-------QAAATSDTRV-RRLSPC
FPSTNYVLTLLSAEA---------------------------------------------
------------------------------------------------------------
----------------------------------VPPRFLQSLG--ELLEARGFSTDKIT
RLSRR-------------------------QLRSLELSISHAPGAGRRSGALAELLAVEA
DGTNWRDVGAPAGNPTTAPVSGVAPSGDGAAGDAGGGDDLESSAWALDDPDAVGTDVDVG
DSVH-GFNAEAMA----DFR-------------SALY-----TFGKSQGVD-------VA
LQAESVLRRSKRLVVMDMDSTLI-QQE--------------VIDELARHA----------
--G------------------------------VYEA------------VRDITHAAMGG
GL-DF--NESLRQRV-ALLA-----GT----PATA-FRH-VI--D-------NLVYTDGA
HELCRSLKK------LGYRLAVISGGFTAITEHVRKE-L------G--LNYDY-ANQ-LE
VG---EDGR--FTGRTV------GPIVNAQ----RKADLLMTIAQQE--RI-SLNQVIAI
-GDGANDLPMLAVAGLGIA-FNA---K-PAVQ------EAAT-FRINQ------RSLESV
LYLL-GFS----------------------------EDDQQELSGRPQPVVPRVPPPVPT
TERAGGA-----------------------------------------------------
------------------------------------------------------------
------------------------------------------------------------
ANGR--------------------------------------------------------
------------------------------------------------------------
--------------------------------------------------------GVVA
SA-----------------
>RLI50172.1|Candidatus_Thorarchaeota-root-root-root-root-Candidatus_Thorarchaeota_archaeon RLI50172.1 phosphoserine phosphatase [Candidatus Thorarchaeota archaeon]RLI53249.1 phosphoserine phosphatase [Candidatus Thorarchaeota archaeon]
------------------------------------------------------------
------------------------------------------------------------
------------------------------------------------------------
------------------------------------------------------------
------------------------------------------------------------
------------------------------------------------------------
------------------------------------------------------------
------------------------------------------------------------
------------------------------------------------------------
------------------------------------------------------------
------------------------------------------------------------
------------------------------------------------------------
------------------------------------------------------------
------------------------------------------------------------
------------------------------------------------------------
------------------------------------------------------------
------------------------------------------------------------
------------------------------------------------------------
------------------------------------------------------------
------------------------------------------------------------
------------------------------------------------------------
------------------------------------------------------------
------------------------------------------------------------
--------MTVRLVVFDADGTLT-QHS-------------SIWWRLHEVF----------
--G------------------------------TTRE------------GKLYYDRFFAG
EI-TY--DEWADLDA-ALWK-----GR----PLSI-VEQ-VV--R-------ETELVPGA
KETVSELHN------AGIRTAILSGGLDILANDISRR-L------G--IDYVL-TNR-LI
H----RDGV--LTGEV-------ESLVGWG----DKHRAVRTIAKHF--GV-SLRDTAFV
-GDGRNDVSAMAVVGLAIA-FMP---ETEEVA------RAAD-VVVRE------NDLRAI
LPHV-ISE----------------------------GPR---------------------
------------------------------------------------------------
------------------------------------------------------------
------------------------------------------------------------
------------------------------------------------------------
------------------------------------------------------------
------------------------------------------------------------
-------------------
>WP_096238529.1|Proteobacteria-Betaproteobacteria-Burkholderiales-Oxalobacteraceae-Janthinobacterium-Janthinobacterium_svalbardensis WP_096238529.1 phosphoserine phosphatase SerB [Janthinobacterium svalbardensis]ATD63909.1 phosphoserine phosphatase SerB 
------------------------------------------------------------
------------------------------------------------------------
------------------------------------------------------------
------------------------------------------------------------
------------------------------------------------------------
------------------------------------------------------------
------------------------------------------------------------
------------------------------------------------------------
------------------------------------------------------------
------------------------------------------------------------
------------------------------------------------------------
------------------------------------------------------------
------------------------------------------------------------
---------------------------------------------MNLILQGLDGD----
---TARLDRIAAL---------------------------A-------------------
------------------------------------------------------------
------------------------------APTS--------------------------
-------VTRLGPN----------------------------------------------
------------------------------------------------------------
------------------------------------------------------------
------------------------------AVRCEQIAYS--------------------
------------------------------------------------------------
------------P----ALR-------------PTIE-----VAAQAAQLD-------AT
YMMGQRELSEFKLVAMDMDSTLI-TIE--------------CIDEIADMQ----------
--G------------------------------LKPQ------------VAAITEAAMRG
EL-DF--AASLKQRV-ALLE-----GL----DASA-LQRVYD--E-------RLQLSPGA
ETMLAAVQK------AGLKTLLVSGGFTFFTERLKER-L------G--LDYTH-ANE-LE
I----VDGK--LTGRVL------GGIVDAE----EKQRTVERVCAQM--GI-TPAQAIVM
-GDGANDLKMMGIAGLSVA-FRA---K-PVVR------SQAD-VALNF------VGLDGL
LNVL-T------------------------------------------------------
------------------------------------------------------------
------------------------------------------------------------
------------------------------------------------------------
------------------------------------------------------------
------------------------------------------------------------
------------------------------------------------------------
-------------------
>KPJ57042.1|Candidatus_Parcubacteria-root-root-root-root-Parcubacteria_bacterium_DG_74_2 KPJ57042.1 hypothetical protein AMJ49_02690 [Parcubacteria bacterium DG_74_2]
M-----------------------------------------------------------
------------------------------------------------------------
------------------------------------------------------------
------------------------------------------------------------
------------------------------------------------------------
------------------------------------------------------------
------------------------------------------------------------
------------------------------------------------------------
------------------------------------------------------------
------------------------------------------------------------
------------------------------------------------------------
------------------------------------------------------------
------------------------------------------------------------
------------------------------------------------------------
------------------------------------------------------------
------------------------------------------------------------
------------------------------------------------------------
------------------------------------------------------------
------------------------------------------------------------
------------------------------------------------------------
------------------------------------------------------------
------------------------------------------------------------
------------------------------------------------------------
--------KNIKLVCFDVDGTLV-NGT--------------SWLILSEGL----------
--G------------------------------WSSKE-----------VLNIFNQARKG
EI-SF--IEAERIFT-TTYQ---KSGR---ANKPS-IEE-IF--N-------NVEIKEEA
KDLISYLKE------KGYTIYLISGAIDMYIESVARK-L------G--IDGFY-ANSTLG
FD---NKGV--LKKIH-------YRNNQGE----VKVEQLKALLRKL--GI-NIDQVAFV
-GDSENDIEVFKVTKHGIA-VHS---SSEELK------RVSW-RVI--------DSLLEI
KNIL--------------------------------------------------------
------------------------------------------------------------
------------------------------------------------------------
------------------------------------------------------------
------------------------------------------------------------
------------------------------------------------------------
------------------------------------------------------------
-------------------
>WP_118679919.1|Firmicutes-Clostridia-Clostridiales-Clostridiaceae-Clostridium-Clostridium_sp._OM07-10AC WP_118679919.1 HAD-IB family phosphatase [Clostridium sp. OM07-10AC]RHV00382.1 hypothetical protein DXB96_14390 [Clostridium sp. OM07-10AC]
MERINQKTTK--------------------------------------------------
------------------------------------------------------------
------------------------------------------------------------
------------------------------------------------------------
------------------------------------------------------------
------------------------------------------------------------
------------------------------------------------------------
------------------------------------------------------------
------------------------------------------------------------
------------------------------------------------------------
------------------------------------------------------------
------------------------------------------------------------
------------------------------------------------------------
---------------------------------------QIKRENKNWLLLVTVND----
---IETNSLLSRL------KPL-EDYSDILVAYSKNNTYFIGRFGAYNVIHVQSDMGAMN
RDAVMTTVDNAIKMWNPRG--------IIMVGVAWGMNKGKQRIGDVLISKKIL------
----QYETAKISNGSTIPRGA----DTEAGGVLTNRFKSCMDWEYLL---------ED-G
KAAKKYMGTVLSGEKLLDDKNYRDK-LHSSFPEAIGGEMEGAGLASVAM-----ANNLYE
WIIVKGICDWGYDKHSENKDRYQKIAMESAISLCESVLCDDSVLEEILK-----AENRKK
NADNLMLRINA---YKL---------FFYRNSQKITIKELSKLS--GISIGHISKCEKIN
AEENEFSI------RIFRETTV-------ATIRSLEKALNLRKG----------------
------------------------------------------------------------
-----------------ELTAD----------DDDLLA----EKYKNYYLKR------KG
IHATPMKLKNAKIVVFDFDGTLV-SPN----------FSKTTWERIWTEL----------
--G------------------------------YSVND-----------CDYYHRQFSNK
QI-TH--EQWCKITE-DKFR---EAGL----TKDI-MKK-IA--S-------EMVLIDGC
KETLMELKS------RDVLLYIVSGSIREIIKEVLGD-M------VNLFEDIS-ANK-FY
F----QKGK--LSRIV-------GTEYDFE----GKAEYIKQIVNEN--KI-NASEVLFV
-GNSFNDTFVHLSGARTLC-INP---QNTNYTN----SIYWH-DYIRE-----VNNLREI
IPHV--------------------------------------------------------
------------------------------------------------------------
------------------------------------------------------------
------------------------------------------------------------
------------------------------------------------------------
----------------------------------------------FIENK---------
------------------------------------------------------------
-------------------
>RME23285.1|Proteobacteria-Deltaproteobacteria-root-root-root-Deltaproteobacteria_bacterium RME23285.1 HAD family hydrolase [Deltaproteobacteria bacterium]
------------------------------------------------------------
------------------------------------------------------------
------------------------------------------------------------
------------------------------------------------------------
------------------------------------------------------------
------------------------------------------------------------
------------------------------------------------------------
------------------------------------------------------------
------------------------------------------------------------
------------------------------------------------------------
------------------------------------------------------------
------------------------------------------------------------
------------------------------------------------------------
------------------------------------------------------------
------------------------------------------------------------
------------------------------------------------------------
------------------------------------------------------------
------------------------------------------------------------
------------------------------------------------------------
------------------------------------------------------------
------------------------------------------------------------
------------------------------------------------------------
------------------------------------------------------------
--MALKDPREIRLIAFDLDGTLI-DGI------------VYLWQTLHHHF----------
--E------------------------------TDAEA-----------RRLAAERYFSG
QI-DY--RSWFETDL-ELLR---AAGA----NRES-IEK-AL--G-------KLKPVPGA
ASVLGELKK------RGYRLALISGSLDVALDHFFDR-A--------LFDVVF-INE-ID
FA---PDGS--IAGGR-------ATPYDLE----KKALGLEHAASRF--GL-GPGQCAFV
-GDNINDTEVMKRAGFAIA-VNP---KSPEIE------AIAD-VVIAD------GRLDRL
LEIF-PGPTAS-------------------------------------------------
------------------------------------------------------------
------------------------------------------------------------
------------------------------------------------------------
------------------------------------------------------------
------------------------------------------------------------
------------------------------------------------------------
-------------------
>WP_039668836.1|Proteobacteria-Epsilonproteobacteria-Campylobacterales-Campylobacteraceae-Campylobacter-Campylobacter_lari WP_039668836.1 phosphoserine phosphatase SerB [Campylobacter lari]AJC89715.1 phosphoserine phosphatase [Campylobacter lari subsp. c
------------------------------------------------------------
------------------------------------------------------------
------------------------------------------------------------
------------------------------------------------------------
------------------------------------------------------------
------------------------------------------------------------
------------------------------------------------------------
------------------------------------------------------------
------------------------------------------------------------
------------------------------------------------------------
------------------------------------------------------------
------------------------------------------------------------
------------------------------------------------------------
------------------------------------------------------------
------------------------------------------------------------
------------------------------------------------------------
------------------------------------------------------------
------------------------------------------------------------
------------------------------------------------------------
------------------------------------------------------------
------------------------------------------------------------
------------------------------------------------------------
------------------------------------------------------------
---------MIKLCAFDFDSTLM-DGE--------------TIDILAQEY----------
--N------------------------------VGDA------------VKSITEKAMNG
EL-DF--FESLSARV-ALLE-----GM----PVDQ-VRR-CC--E-------NLPLMNGA
KELCEYLKN------KNTKIIVFSGGFHEGIDLIQNK-L------H--FDFGF-ANF-LH
S----KNGV--LTGKVG------GEIMFNN----SKGIILQRLKKFL--NL-KTEEIMCV
-GDGANDISMFKECGLKIA-FCA---K-EILR------SHAD-ICVDK------KDLKEI
IKVI-Q------------------------------------------------------
------------------------------------------------------------
------------------------------------------------------------
------------------------------------------------------------
------------------------------------------------------------
------------------------------------------------------------
------------------------------------------------------------
-------------------
>WP_101163944.1|Proteobacteria-Gammaproteobacteria-Alteromonadales-Pseudoalteromonadaceae-Pseudoalteromonas-Pseudoalteromonas_sp._78C3 WP_101163944.1 HAD-IB family phosphatase [Pseudoalteromonas sp. 78C3]PKH91058.1 phosphoserine phosphatase [Pseudoaltero
M-----------------------------------------------------------
------------------------------------------------------------
------------------------------------------------------------
------------------------------------------------------------
------------------------------------------------------------
------------------------------------------------------------
------------------------------------------------------------
------------------------------------------------------------
------------------------------------------------------------
------------------------------------------------------------
------------------------------------------------------------
------------------------------------------------------------
------------------------------------------------------------
------------------------------------------------------------
------------------------------------------------------------
------------------------------------------------------------
------------------------------------------------------------
------------------------------------------------------------
------------------------------------------------------------
------------------------------------------------------------
------------------------------------------------------------
------------------------------------------------------------
------------------------------------------------------------
--SNSKINFIPKIWFFDMEGTLL-QKDF---ALDNGKVAPSAWTVLAKLI----------
--SE----------------------------ECYLE------------EELSKDRWNAG
EYDGY--LDWMKDTI-RIQQ---EHGI----KKWH-VDE-IV--K-------SAKLHTGA
HELITLIKA------TNAKVVLISGGIKSLADKVQRE-L------K--IDHAFSACE-YF
FD---DCGN--LDFYN-------LLPTDNE----GKASFMQQIAKEY--GV-SPSECAFV
-GDGKNDVTLAKSVGISVA-FNA---Q-KELE------SVAS-IVINQGEG--REDLSKV
AQIF-QL-----------------------------------------------------
------------------------------------------------------------
------------------------------------------------------------
------------------------------------------------------------
------------------------------------------------------------
------------------------------------------------------------
------------------------------------------------------------
-------------------
>EFG85929.1|Proteobacteria-Alphaproteobacteria-Rhodospirillales-Acetobacteraceae-Komagataeibacter-Komagataeibacter_hansenii EFG85929.1 phosphoserine phosphatase SerB [Komagataeibacter hansenii ATCC 23769]
MRHD--------------------------------------------------------
------------------------------------------------------------
------------------------------------------------------------
------------------------------------------------------------
------------------------------------------------------------
------------------------------------------------------------
------------------------------------------------------------
------------------------------------------------------------
------------------------------------------------------------
------------------------------------------------------------
------------------------------------------------------------
------------------------------------------------------------
------------------------------------------------------------
-------------------------------------------------LIPATCP----
----------------------------------------------------DI------
-----------MAESS--------------------------------------------
------------------------------------------------------SS----
---PTHVLVLVAHRDAT-------------------------------------------
------------------------------------------------------------
---------------------------------SLSTADIATAR--DMTGGGPPTI----
-LS---------------------------AGEAVEIPCPAPG-----------------
------------------------------------------------------------
-----TGDMPHIA----PLR----------------------EEFSRRALD-------AI
VV--AAHGRRKGLLVADMDSTIV-DCE--------------TLDDLARHA----------
--G------------------------------IGER------------IAEITRQSMNG
EM-DF--EAALRERV-GLLR-----GM----PATL-LEA-AW--K-------DVRLNPGA
RELVRTMNR------HGAHTALVSGGFTFFTSRVAEK-C------G--FDEQH-ANT-LM
I----EGDH--LTGKVV------QPILGPD----AKLAHLRRLALAH--GL-HIGQAMAV
-GDGANDLAMLREAGLGIA-FHA---K-PAVR------QAIS-SQVNH------TTLRTL
LFAQ-GYA----------------------------AADFVG------------------
------------------------------------------------------------
------------------------------------------------------------
------------------------------------------------------------
------------------------------------------------------------
------------------------------------------------------------
------------------------------------------------------------
-------------------
>OYT53552.1|Candidatus_Altiarchaeota-root-Candidatus_Altiarchaeales-root-root-Candidatus_Altiarchaeales_archaeon_ex4484_2 OYT53552.1 phosphoserine phosphatase SerB [Candidatus Altiarchaeales archaeon ex4484_2]
M-----------------------------------------------------------
------------------------------------------------------------
------------------------------------------------------------
------------------------------------------------------------
------------------------------------------------------------
------------------------------------------------------------
------------------------------------------------------------
------------------------------------------------------------
------------------------------------------------------------
------------------------------------------------------------
------------------------------------------------------------
------------------------------------------------------------
------------------------------------------------------------
--------------------------------------------SEDLLIITVLGR----
----DRVGLVAEI---------------------------TDKLAGYNINIVDIEQSVIQ
SLFSMFMLVD-VSQS--------------------------TADDQKLRN-SLFTIANKL
DVKIDV------------------------TPYIKC---------PESRGDRK-KD----
----LWKITFLGKD----------------------------------------------
------------------------------------------------------------
-----------------------------------KPGIVAGFS--QTIYANKANIEQIK
MIARG-------------------------ALLVTDIVVD--------------------
------------------------------------------------------------
-----ASRTDSVK----KLR-------------DKIK-----ERGEKLGMD-------VV
MQPEGRSHLRKRLVVFDMDGTLI-EQE--------------VIDELGKAA----------
--G------------------------------VGDV------------VAEITAKGMRG
EI-DF--TSGLRERV-RLLR-----GL----PVDV-LED-IK--K-------HLKLTPEC
EELIKTLKG------AGYKLALISGGFTYFTDAFKER-L------G--FDYAY-GNK-LV
V----KEGY--LTGELE------GEIIDSR----RKADIVDEIARKE--NI-ALDEVVAI
-GDGANDQIMIQNAGLGIA-FNA---K-KVLK------SASD-GNITK------ENLKGL
LYFL-GDT----------------------------GRKQ--------------------
------------------------------------------------------------
------------------------------------------------------------
------------------------------------------------------------
------------------------------------------------------------
------------------------------------------------------------
------------------------------------------------------------
-------------------
>KUK26744.1|Candidatus_Bipolaricaulota-root-root-root-root-Acetothermia_bacterium_64_32 KUK26744.1 Phosphoserine phosphatase [Acetothermia bacterium 64_32]HAF69873.1 hypothetical protein [Candidatus Acetothermia bacterium]
M-----------------------------------------------------------
------------------------------------------------------------
------------------------------------------------------------
------------------------------------------------------------
------------------------------------------------------------
------------------------------------------------------------
------------------------------------------------------------
------------------------------------------------------------
------------------------------------------------------------
------------------------------------------------------------
------------------------------------------------------------
------------------------------------------------------------
------------------------------------------------------------
------------------------------------------------------------
------------------------------------------------------------
------------------------------------------------------------
------------------------------------------------------------
------------------------------------------------------------
------------------------------------------------------------
------------------------------------------------------------
------------------------------------------------------------
------------------------------------------------------------
------------------------------------------------------------
-------AKGIRAVFFDLDGTLV-RYQ--------GVDFESSWGALGVAA----------
--G------------------------------LKEE------------WDALLAKYLGR
PE-GY--PDWVSENA-SLLR-----GV----PLSR-VAP-KL--L-------PPPYPPGV
REAIRALKE------KGLILGIVSSGVGLVAQWVKED-L------G--LDFFV-ANE-LL
V----EEGR--FTGQA-------VIKVDLW----NKLEVTAGQAARY--GL-DLGQLAFV
-GDHINDVPVLEAVGLGIA-YAP---KHRAVR------EKAR-FVT--------EDFREI
PGLI-ERAI---------------------------------------------------
------------------------------------------------------------
------------------------------------------------------------
------------------------------------------------------------
------------------------------------------------------------
------------------------------------------------------------
------------------------------------------------------------
-------------------
>WP_018359798.1|Bacteroidetes-Bacteroidia-Bacteroidales-Porphyromonadaceae-Porphyromonas-Porphyromonas_macacae WP_018359798.1 phosphoserine phosphatase SerB [Porphyromonas macacae]SUB76940.1 Phosphoserine phosphatase [Porphyromonas macacae]
MSNRDF------------------------------------------------------
------------------------------------------------------------
------------------------------------------------------------
------------------------------------------------------------
------------------------------------------------------------
------------------------------------------------------------
------------------------------------------------------------
------------------------------------------------------------
------------------------------------------------------------
------------------------------------------------------------
------------------------------------------------------------
------------------------------------------------------------
------------------------------------------------------------
----------------------------------------ITSDNSKIILANIYGE----
----DKPGVTAQL---------------------------TQILANHQAYILDIGQSDIH
NNLALGILFL-TTE---------------------------EQSGNILK--DLLFKSYEL
GVTIRF------------------------KPITGE-------EYMDWVGMQG-KN----
----RYIITIVARK----------------------------------------------
------------------------------------------------------------
----------------------------------ITAEMIAGIA--RASAEQGLNIDDIK
RLTGRISLNV-------EASKT--------PMASVEFSMR--------------------
------------------------------------------------------------
------GTPHDVE----ALQ-------------AEFV-----RLSQAHSMD-------VS
FQRESMYRRTRRLICFDMDSTLI-QTE--------------VIDELAECA----------
--G------------------------------VGDK------------VREITERAMRG
EI-DF--NESFKERV-ALLK-----GL----DVSV-MQE-IA--E-------RLPLTEGL
ERLMKTLKL------VGFKIAILSGGFMFFGNYLKNK-F------G--IDYVY-ANE-LE
V----EDGK--LTGRYV------GDIVDGK----RKAELLRLIAQVE--GV-HLMQTVAV
-GDGANDLPMLSLAGLGIA-FHA---K-SKVK------QNAK-QTLSN------VGIDGI
LYFL-GYK----------------------------DSIIDDETVNSL------------
------------------------------------------------------------
------------------------------------------------------------
------------------------------------------------------------
------------------------------------------------------------
------------------------------------------------------------
------------------------------------------------------------
-------------------
>PCJ39232.1|Proteobacteria-Gammaproteobacteria-Pseudomonadales-Moraxellaceae-root-Moraxellaceae_bacterium PCJ39232.1 hypothetical protein COA99_10595 [Moraxellaceae bacterium]
MKWRLYK-----------------------------------------------------
------------------------------------------------------------
------------------------------------------------------------
------------------------------------------------------------
------------------------------------------------------------
------------------------------------------------------------
------------------------------------------------------------
------------------------------------------------------------
------------------------------------------------------------
------------------------------------------------------------
------------------------------------------------------------
------------------------------------------------------------
------------------------------------------------------------
----------------------------------------------EKLLWLRLNH----
--------------------------------------GWSQEEAAFRCEASD-------
------------------------------------------------------------
-----------------------------------------KKQYHLWETGKTQRP----
------------------------------------------------------------
------------------------------------------------------------
-----------------------------------QRRTLQAIA--NA-----FQLDSID
ELILQ-------------PSNF--------PDPSLDIFYN--------------------
------------------------------------------------------------
----------------SHFRL---------------------APGATNTSD------IVA
NDAQREEDKPFRLICFDLDATLI-HGY------------KFSWQVVWDML----------
--G------------------------------DPEQL-----------RKQGLRMFHSG
VF-SY--EEWCLWCC-QQFG---ERQL----KQAD-IQQ-KI--R-------EFSLAPNL
IKGLKQLKQ------AGYKLAIISGGLEEFLQILLPD-Y------KQYFDYCF-INK-MQ
FD---DKGD--IKSIV-------STPFDYE----KKCEGIRYLASVE--KI-SPKQIVFV
-GSTYVDQYVVDTAGWSIGYYNP---E-VLIQ------ELFD-HVIEG------DDFQAV
VDLI-NSR--------------------------LPDKQHLS------------------
------------------------------------------------------------
------------------------------------------------------------
------------------------------------------------------------
------------------------------------------------------------
------------------------------------------------------------
------------------------------------------------------------
-------------------
>WP_139419146.1|Proteobacteria-Gammaproteobacteria-Pseudomonadales-Moraxellaceae-Acinetobacter-Acinetobacter_bereziniae WP_139419146.1 phosphoserine phosphatase SerB [Acinetobacter bereziniae]TNL51585.1 phosphoserine phosphatase SerB [Acinetobacter berez
------------------------------------------------------------
------------------------------------------------------------
------------------------------------------------------------
------------------------------------------------------------
------------------------------------------------------------
------------------------------------------------------------
------------------------------------------------------------
------------------------------------------------------------
------------------------------------------------------------
------------------------------------------------------------
------------------------------------------------------------
------------------------------------------------------------
------------------------------------------------------------
--------------------------------------------MREIILISFLGP----
----DQPNQFTRL---------------------------MQVLSVHSLQILDVGQAVIH
NQLTLGIVVS-SNDQ--------------------------TATALAMK--DILILAHDI
GLTVRF------------------------KPISGT-------EYDQWVSEGG-RT----
----RYIVTALAPE----------------------------------------------
------------------------------------------------------------
----------------------------------LTAAHLQAVT--NIVSSQGFNIETVT
RLSGRPERGG-------HQDIL--------KRSCVQFGLS--------------------
------------------------------------------------------------
------GQMLDAQ----AMR-------------AACL-----RLSAELNID-------VA
VQEDNAYRRNRRLVCFDMDSTLI-EQE--------------VIDELAKDA----------
--G------------------------------VGDK------------VAEITELAMQG
EL-DF--QQSFRARV-ALLK-----GL----DAEV-LPK-IA--A-------RLTITEGA
ERLISTLKS------LGYKTAILSGGFQYFAEYLQEK-L------G--IDEVH-ANI-LD
V----ENGQ--VTGEVK------GHIVDGA----RKAYLLTELAEKM--GI-SPEQAIAV
-GDGANDLPMLSIAGLGVA-FRA---K-PLVR------QNAN-QAISS------VGLDGV
LYLL-GVH----------------------------DKDLTRA-----------------
------------------------------------------------------------
------------------------------------------------------------
------------------------------------------------------------
------------------------------------------------------------
------------------------------------------------------------
------------------------------------------------------------
-------------------
>WP_051618093.1|Firmicutes-Clostridia-Clostridiales-Peptococcaceae-Desulfofundulus-Desulfofundulus_thermocisternus WP_051618093.1 HAD-IB family phosphatase [Desulfofundulus thermocisternus]
M-----------------------------------------------------------
------------------------------------------------------------
------------------------------------------------------------
------------------------------------------------------------
------------------------------------------------------------
------------------------------------------------------------
------------------------------------------------------------
------------------------------------------------------------
------------------------------------------------------------
------------------------------------------------------------
------------------------------------------------------------
------------------------------------------------------------
------------------------------------------------------------
------------------------------------------------------------
------------------------------------------------------------
------------------------------------------------------------
------------------------------------------------------------
------------------------------------------------------------
------------------------------------------------------------
------------------------------------------------------------
------------------------------------------------------------
------------------------------------------------------------
------------------------------------------------------------
--------PPIKLVAFDMDGTLT-TVR-------------SSWEYVHRRL----------
--G------------------------------LWDNR-----------AIFYQAEFWAG
KI-NY--AEFCRRDA-ALWR-----GI----PRER-LER-VI--A-------EIPLRPLA
RELIKALKK------QQVKVALISSGLDLLAARLAEE-L------G--FDYYA-ANG-LA
A----RDGV--LTGEP-------IVRVSADEPGKLKRDHLRQLLENY--GL-RQTNVAAV
-GDSPGDIDMFQEASLAVL-LTG---DLQEAA---LIKAKVP-HLCVV------RDLGEL
FNLL-PGV----I-----------------------------------------------
------------------------------------------------------------
------------------------------------------------------------
------------------------------------------------------------
------------------------------------------------------------
------------------------------------------------------------
------------------------------------------------------------
-------------------
>OGL34984.1|Candidatus_Saccharibacteria-root-root-root-root-Candidatus_Saccharibacteria_bacterium_RIFCSPHIGHO2_12_FULL_47_16b OGL34984.1 hypothetical protein A3F65_02240 [Candidatus Saccharibacteria bacterium RIFCSPHIGHO2_12_FULL_47_16b]
------------------------------------------------------------
------------------------------------------------------------
------------------------------------------------------------
------------------------------------------------------------
------------------------------------------------------------
------------------------------------------------------------
------------------------------------------------------------
------------------------------------------------------------
------------------------------------------------------------
------------------------------------------------------------
------------------------------------------------------------
------------------------------------------------------------
------------------------------------------------------------
------------------------------------------------------------
------------------------------------------------------------
------------------------------------------------------------
------------------------------------------------------------
------------------------------------------------------------
------------------------------------------------------------
------------------------------------------------------------
------------------------------------------------------------
------------------------------------------------------------
------------------------------------------------------------
------MNADTKLIFFNADGTLV-DGM------------QYFYQHLWEFF----------
--G------------------------------VDKEK-----------TRTVLKQYISG
EI-NY--VQFVENDV-RLLR---EANA----SKRA-IVN-AI--M-------NLHPMEGA
IETLRSLTE------RGYKMFAISSGIDLVIEAVYGTDY------KALFEEIF-VNQ-YH
FD---NDGK--LTSAT-------PARYDVD----HKADCVKEMTAKY--NA-YPGNCVYV
-GNNETDATPALLVGTSIA-FNS---KSERLV------EVST-HHIES------EDLFDI
MKFV-A------------------------------------------------------
------------------------------------------------------------
------------------------------------------------------------
------------------------------------------------------------
------------------------------------------------------------
------------------------------------------------------------
------------------------------------------------------------
-------------------
>WP_115543016.1|Proteobacteria-Epsilonproteobacteria-Campylobacterales-Helicobacteraceae-Helicobacter-Helicobacter_didelphidarum WP_115543016.1 phosphoserine phosphatase SerB [Helicobacter sp. MIT 17-337]RDU65899.1 phosphoserine phosphatase SerB [Helicob
------------------------------------------------------------
------------------------------------------------------------
------------------------------------------------------------
------------------------------------------------------------
------------------------------------------------------------
------------------------------------------------------------
------------------------------------------------------------
------------------------------------------------------------
------------------------------------------------------------
------------------------------------------------------------
------------------------------------------------------------
------------------------------------------------------------
------------------------------------------------------------
------------------------------------------------------------
------------------------------------------------------------
------------------------------------------------------------
------------------------------------------------------------
------------------------------------------------------------
------------------------------------------------------------
------------------------------------------------------------
------------------------------------------------------------
------------------------------------------------------------
------------------------------------------------------------
-----------MLVVFDFDSTLM-DGE--------------SIDILAKRY----------
--R------------------------------VESA------------VSYITKEAMEG
KL-DF--FESLTKRV-AFLE-----DM----PLSL-VQESIQ--N-------DFHLMNGA
IECVKTLRN------RGHVVVCFSGGFRIVTESFKDT-L------G--LNATF-SNI-LH
H----KDSK--LTGKVG------GEMMFGD----SKGNMLQNLQGVL--GL-NKSQCVAI
-GDGANDLSMFHYADIKIA-FCA---K-EILK------QHAT-HCIDK------KDLREV
LNIV-P------------------------------------------------------
------------------------------------------------------------
------------------------------------------------------------
------------------------------------------------------------
------------------------------------------------------------
------------------------------------------------------------
------------------------------------------------------------
-------------------
>WP_129250419.1|Actinobacteria-Actinobacteria-Streptomycetales-Streptomycetaceae-Streptomyces-Streptomyces_sioyaensis WP_129250419.1 phosphoserine phosphatase SerB [Streptomyces sioyaensis]RXS60661.1 phosphoserine phosphatase SerB [Streptomyces sioyaensi
MSASQI------------------------------------------------------
------------------------------------------------------------
------------------------------------------------------------
------------------------------------------------------------
------------------------------------------------------------
------------------------------------------------------------
------------------------------------------------------------
------------------------------------------------------------
------------------------------------------------------------
------------------------------------------------------------
------------------------------------------------------------
------------------------------------------------------------
------------------PPATA-------------------------------------
----------------------------------------VPGDDVPTLLVKIFGK----
----DRPGITAGL---------------------------FETLAAYSVDVVDIEQVVTR
GRITLCALVT-APSPGQG---------------------STGSAEGDLRA-TVHNWAESM
NLQAEIISG------------------------------------RGDNRPRG-TG----
----RSHVTVLGHP----------------------------------------------
------------------------------------------------------------
----------------------------------LTAETTAAIA--AAITATGGNIDRIF
RLAKY-------------------------PVTAVEFAVS--------------------
------------------------------------------------------------
--------GAETA----SLR-------------SVLA-----PEAAQLGVD-------VA
VVAAGLQRRAQRLVVMDVDSTLI-QDE--------------VIELFAAHA----------
--G------------------------------CEAE------------VAEVTAAAMRG
EL-DF--EQSLHARV-ELLG-----GL----DASV-VEA-VR--K-------EVRLTPGA
RTLVRTLKR------LGYQVGVVSGGFTQVTDALQEE-L------G--LDFAS-ANT-LE
I----VDGK--LTGRVT------GDIVDRA----GKARLLRSFAQQA--GV-PLAQTVAI
-GDGANDLDMLNTAGLGVA-FNA---K-PVVR------EAAH-TAVNV------PFLDTV
LYLL-GIT----------------------------REEVEAAETHV-------------
------------------------------------------------------------
------------------------------------------------------------
------------------------------------------------------------
------------------------------------------------------------
------------------------------------------------------------
--------------------------------------------------------G---
-------------------
>WP_138879918.1|Firmicutes-Bacilli-Bacillales-Paenibacillaceae-Paenibacillus-Paenibacillus_mesophilus WP_138879918.1 HAD family hydrolase [Paenibacillus mesophilus]TMV49543.1 HAD family hydrolase [Paenibacillus mesophilus]
------------------------------------------------------------
------------------------------------------------------------
------------------------------------------------------------
------------------------------------------------------------
------------------------------------------------------------
------------------------------------------------------------
------------------------------------------------------------
------------------------------------------------------------
------------------------------------------------------------
------------------------------------------------------------
------------------------------------------------------------
------------------------------------------------------------
------------------------------------------------------------
------------------------------------------------------------
------------------------------------------------------------
------------------------------------------------------------
------------------------------------------------------------
------------------------------------------------------------
------------------------------------------------------------
------------------------------------------------------------
------------------------------------------------------------
------------------------------------------------------------
------------------------------------------------------------
----------MKLLVFDVEGTIF-KTKI---RLPGTKLDSTIWQSLAYSL----------
--GA----------------------------SAIQE------------EINTHLKWERG
LYKNY--FEWMEETV-VIHK---KHKL----SRSV-FSK-II--N-------SAEYNNGV
KEFFHCLDR------NKYTPILISGGFQELAQRAQID-L------N--IKHSFTACQ-YF
FS---DNGE--LQFYN-------LLPSDFL----GKVHFVKLMLKEY--GL-NEQEWIFV
-GDGKNDIEIVKSAPISVG-FTP---H-KELE------EIVD-YSI--------DNFRTL
LDIL--------------------------------------------------------
------------------------------------------------------------
------------------------------------------------------------
------------------------------------------------------------
------------------------------------------------------------
------------------------------------------------------------
------------------------------------------------------------
-------------------
>WP_102784720.1|Proteobacteria-Alphaproteobacteria-Rhodospirillales-Rhodospirillaceae-Thalassospira-Thalassospira_sp._GB04J01 WP_102784720.1 phosphoserine phosphatase SerB [Thalassospira sp. GB04J01]MBV17157.1 phosphoserine phosphatase SerB [Thalassospir
M-----------------------------------------------------------
------------------------------------------------------------
------------------------------------------------------------
------------------------------------------------------------
------------------------------------------------------------
------------------------------------------------------------
------------------------------------------------------------
------------------------------------------------------------
------------------------------------------------------------
------------------------------------------------------------
------------------------------------------------------------
------------------------------------------------------------
------------------------------------------------------------
------------------------------------------------------------
------------------------------------------------------------
------------------------------------------------------------
------------------------------------------------------------
----KLVLTLIAVPNSN-------------------------------------------
------------------------------------------------------------
---------------------------------ALTDDIIDRAA--IALTGAGALVGGVS
WLA---------------------------GGEACDLEFE--------------------
------------------------------------------------------------
------GITLDVA----DTT----------------------LAEAELEVD-------AV
TQ--KIATRRKKLLIADMDSTIV-TGE--------------TLDELAEFA----------
--G------------------------------VKDR------------VAAITARAMNG
EL-DF--EAALDERV-GLLD-----GM----STDM-LAE-AW--K-------TVEYTGGA
KTLVATMKA------NGAFAALVSGGFDFFTAAVRKE-L------G--FDFDQ-ANV-LM
T----KDGK--LTGKVQ------KPVLDRQ----AKVDALENLTEEH--GM-TVDDAMAV
-GDGANDLQMISLAGTGVA-FHA---K-PSVR------EQAR-ICINH------GDLTAL
LYLQ-GYR----------------------------KSEFVV------------------
------------------------------------------------------------
------------------------------------------------------------
------------------------------------------------------------
------------------------------------------------------------
------------------------------------------------------------
------------------------------------------------------------
-------------------
>OMJ28714.1|Zoopagomycota-Harpellomycetes-Harpellales-Legeriomycetaceae-Smittium-Smittium_culicis OMJ28714.1 Phosphoserine phosphatase [Smittium culicis]
MKFEEY------------------------------------YLEQISSFPTD---SVEN
AVSYTK--LRAYLEANIKPSSVDLSQSY---------PKAHI----------FEW-----
---------------------------------ESNNYADSNSGTSDFKSTI--------
---------------------GSR-LQSL-------------SAQVPGFI----------
----------------------------------------------------SILDQEA-
-------------------------------EKFSNFVKA--------------------
------------------------ISACNL------------------------SETTSV
IEIV--------------------------------------------------------
--NKKKTADGNIDS----------------------------------------------
--SHLSILADILESVD------------------------------FLE-----------
---------------------DYIFLNFAAIVKILKRFDKHSGI--KIR-----DPYIMR
FTNLLDDVNTN-ITTIKNTI------NNYLGNVPNFQKIEASN-SGNLIGDT--------
------------QASAIAVDISPSAE---------NQNVISSTQ------------PNSS
LSLA------ALTSENKPSLLN-----RISGLIKKKRSFNDSDQKLNRVAISLRGP----
----HGTDIIGGL---------------------------LECCANHNSSVLDFSFSRLH
HNVVFGALVE-VS----------------------------GSVADLFN--SLVKTARKW
DGILTFDVQNTKL---------------LAKQISGN------SDYRLSEAPYSDRL----
----KYVATVLNQNG---------------------------------------------
------------------------------------------------------------
----------------------------------LSSLFLDKLV--KFFLARRISVEQMK
RLDLS----------------D--------FLNSVEFTIS--------------------
------------------------------------------------------------
-----IPSDINAS----ELR-------------KEVF-----MLSTQYATD-------IA
LQQDNVFRRQKRLVVFDMDSTLI-QQE--------------VIDEIARHA----------
--G------------------------------VVDQ------------VSEITELAMMG
MI-DF--KESLKRRV-GLLA-----NT----PVQV-LDT-VQ--K-------GLVFTEGA
HSLCRALKM------AGFKLAVISGGFIKLATYVKNE-L------G--LDYAF-ANS-LE
TD---ISGKL-LTGKTY------GPIVDAE----RKAELLDVIAQAE--GI-AIDQVVAV
-GDGANDLKMLARASLGIA-FNA---K-PKVQ------EAAS-IRINQ------KSLVNV
LYLM-GFS----------------------------EKEALELQRI--------------
------------------------------------------------------------
------------------------------------------------------------
------------------------------------------------------------
------------------------------------------------------------
------------------------------------------------------------
------------------------------------------------------------
-------------------
>TLM69245.1|Proteobacteria-Deltaproteobacteria-root-root-root-Deltaproteobacteria_bacterium TLM69245.1 hypothetical protein FDZ69_00290 [Deltaproteobacteria bacterium]
------------------------------------------------------------
------------------------------------------------------------
------------------------------------------------------------
------------------------------------------------------------
------------------------------------------------------------
------------------------------------------------------------
------------------------------------------------------------
------------------------------------------------------------
------------------------------------------------------------
------------------------------------------------------------
------------------------------------------------------------
------------------------------------------------------------
------------------------------------------------------------
------------------------------------------------------------
------------------------------------------------------------
------------------------------------------------------------
------------------------------------------------------------
------------------------------------------------------------
------------------------------------------------------------
------------------------------------------------------------
------------------------------------------------------------
------------------------------------------------------------
------------------------------------------------------------
----------MKLLVCDVEGTIF-KAEY---KIDGTDYASTMWQPLARSL----------
--GD----------------------------AAVDE------------ERETHRKWEDK
DYSNY--AEWVEATV-QIHK---KYGL----HRDT-FYS-LV--N-------SAEYNTGV
LEFFAKLDR------KKFIPVLVSGGFEELISRAMRD-L------N--IYYGYGACE-YF
FDE--TDGK--LAGHR-------LKHCDFE----DKLGHIEPIFKRF--ELHAKKDWVFV
-GDGKNDVHIAKRAPISFA-INA---H-PHLA------EVPRIHQI--------DDFMQI
NDIL-KTTPESISIYTSKEDELQIENNLLKKENKQLREELGKSSIETSVRE---------
------------------------------------------------------------
--------------------------------------------------ERLSREVHNL
RKTNKELKQQVND-LKGIVGGRNARIENHVAVNED--------------D-----YSMLP
AESLSE---------ILDGGYRVAFFGFSENHSTYQYFSDYHRNLKVMSGFTDTYDA---
---------------------------NFLKTYDFI--------FEFIDNMSHAVD----
----------------------KKN----------------KAAMQYVPFAKLEEHGSPA
KL-ENAMANV-LIRHFKAE
>WP_005637964.1|Bacteroidetes-Bacteroidia-Bacteroidales-Tannerellaceae-Parabacteroides-Parabacteroides_merdae WP_005637964.1 phosphoserine phosphatase SerB [Parabacteroides merdae]EDN86420.1 phosphoserine phosphatase SerB [Parabacteroides merdae ATCC 431
MG----------------------------------------------------------
------------------------------------------------------------
------------------------------------------------------------
------------------------------------------------------------
------------------------------------------------------------
------------------------------------------------------------
------------------------------------------------------------
------------------------------------------------------------
------------------------------------------------------------
------------------------------------------------------------
------------------------------------------------------------
------------------------------------------------------------
------------------------------------------------------------
-------------------------------------------QKDEIILININGT----
----DRPGVTAAL---------------------------TEILAKNNAVILDIGQADIH
NNLSLGILFQ-SSE---------------------------GNSGDILK--ELLFKSYEL
DVNIRF------------------------NPITEE-------AYNQWVSMQG-KN----
----RYIITILGRK----------------------------------------------
------------------------------------------------------------
----------------------------------LTARQIAGVT--RIVADQDMNIDDIK
RLTGRIPLD--------ENART--------PKASVEFSVR--------------------
------------------------------------------------------------
------GTPRDKE----QMK-------------ADFM-----KLSAEQEMD-------IS
FQEESMYRRMRRLICFDMDSTLI-ETE--------------VIDELAIRA----------
--G------------------------------VGDQ------------VKAITEAAMRG
EI-DF--CESFRQRC-ALLK-----GL----DVSV-MQE-IA--E-------NLPITEGV
DRLMRILKK------VGFKIAILSGGFTYFGNYLKQK-Y------N--IDYVY-ANE-LE
V----ENGK--LTGRHV------GDIVDGK----RKAELLRLIAQVE--NV-DIRQTVAV
-GDGANDLPMISIAGLGIA-FHA---K-PKVK------ATAK-QSIST------IGLDGI
LYFL-GYK----------------------------DSYLDEKM----------------
------------------------------------------------------------
------------------------------------------------------------
------------------------------------------------------------
------------------------------------------------------------
------------------------------------------------------------
------------------------------------------------------------
-------------------
>WP_055430320.1|Euryarchaeota-Thermococci-Thermococcales-Thermococcaceae-Thermococcus-Thermococcus_thioreducens WP_055430320.1 HAD-IB family phosphatase [Thermococcus thioreducens]KQH81449.1 phosphoserine phosphatase [Thermococcus thioreducens]
------------------------------------------------------------
------------------------------------------------------------
------------------------------------------------------------
------------------------------------------------------------
------------------------------------------------------------
------------------------------------------------------------
------------------------------------------------------------
------------------------------------------------------------
------------------------------------------------------------
------------------------------------------------------------
------------------------------------------------------------
------------------------------------------------------------
------------------------------------------------------------
------------------------------------------------------------
------------------------------------------------------------
------------------------------------------------------------
------------------------------------------------------------
------------------------------------------------------------
------------------------------------------------------------
------------------------------------------------------------
------------------------------------------------------------
------------------------------------------------------------
------------------------------------------------------------
---------MVRLIAFDLEGTLV-KSV-------------SSWVELHKKF----------
--G------------------------------TWEK------------GKEYAELFFSG
EI-DY--VKWAELDA-SLWK-----GH----TREE-IME-WA--N-------SVEYMDGA
KELIEFLKE------NDFRIAILSSGLMCLAGRVARE-L------G--VDYVF-ANE-LI
F----ENGV--VTGKV-------NPLVDFK----SKGTLLRELKDEL-----RPELTVAV
-GDGYNDLSMFKEADVSIA-INP---H-EGVE--------GD-HNV--------ESLYEV
MEIV-RGLIEERGQ----------------------------------------------
------------------------------------------------------------
------------------------------------------------------------
------------------------------------------------------------
------------------------------------------------------------
------------------------------------------------------------
------------------------------------------------------------
-------------------
>PIB95220.1|Proteobacteria-Alphaproteobacteria-Caulobacterales-Caulobacteraceae-Caulobacter-Caulobacter_sp._X PIB95220.1 hypothetical protein CSW60_21935 [Caulobacter sp. X]
MPGPLLQAH---------------------------------------------------
-VDY--------------------------------------------------------
------------------------------------------------------------
------------------------------------------------------------
------------------------------------------------------------
------------------------------------------------------------
------------------------------------------------------------
------------------------------------------------------------
------------------------------------------------------------
------------------------------------------------------------
------------------------------------------------------------
------------------------------------------------------------
------------------------------------------------------------
---------------------------------------LADLLATDRLVL-------FV
GAGISRQAIPKKNIDPTDQMPLWKDLAE------KVARETGEDMSAYNGNILDLFDAIKA
NQSRMTLEEA-VRRAIPENDFDPSPAHLELAKLPW--HTVYTTNYDNLLS-RVLGEKTVV
DTDQKYEWMAREDGS-RPRLIHLHGTLDNLGTLTGS-------DYSLWPEKNP-------
LGYANLKNVALNKTILFAGYSFSDPHLMSGLLPWIRTAMTGRGKRHYAWMWRINAEQRTL
LDKRDEITALPIENDEDW--------VRAFAQLGEALKRRQAISPPRRK--EAPRPNGAP
TPSFDRAIVNG---YKL---------YFHRTRRQMTVKRLSQLT--GIDAREINNLEQVK
TKVSASA-------KCFGSIQR-------ENLARLEHALECI-G----------------
------------------------------------------------------------
-----------------ELEFGR---------PDDFLA----TYILYYTVNRGV-VKASS
TTKPLDFKPQTKAVVFDFGGTLA-LSS----------SELSTWERIWASV----------
--G------------------------------YQIED-----------AAELHRQFLAK
KI-TH--QEWCNLTC-TKLR---ERNF----GRKE-MKS-II--G-------DIYPVAGL
PETIKTLHD------AGIALYVVSGSIKEIISNVIGDAT------YKLFSEVK-ANE-FI
YD---DTGV--IKEIR-------GHQFDFE----GKAHFITRVIEEQ--RC-APLEVLFV
-GNSLNDSWASRSGARTLC-VNP---SNVDHSN----TLIWT-DYIKK-----MVDLSEI
MRFVNGKAA---------------------------------------------------
------------------------------------------------------------
------------------------------------------------------------
------------------------------------------------------------
------------------------------------------------------------
------------------------------------------------------------
------------------------------------------------------------
-------------------
>WP_004902816.1|Proteobacteria-Gammaproteobacteria-Pseudomonadales-Moraxellaceae-Acinetobacter-Acinetobacter_brisouii WP_004902816.1 phosphoserine phosphatase SerB [Acinetobacter brisouii]ENV47277.1 phosphoserine phosphatase SerB [Acinetobacter brisouii 
------------------------------------------------------------
------------------------------------------------------------
------------------------------------------------------------
------------------------------------------------------------
------------------------------------------------------------
------------------------------------------------------------
------------------------------------------------------------
------------------------------------------------------------
------------------------------------------------------------
------------------------------------------------------------
------------------------------------------------------------
------------------------------------------------------------
------------------------------------------------------------
--------------------------------------------MQEIILISFLGP----
----DQPNQFTRL---------------------------MQVLSSHSLQILDVGQAVIH
NQLTLGIVVA-SEDQ--------------------------TATALAMK--EILILAHDI
GLTVRF------------------------KPISNA-------EYNQWVSEGG-AT----
----RYIVTAFAPE----------------------------------------------
------------------------------------------------------------
----------------------------------LKAADLQAVT--QIVSGQGFNIETVT
RLSERLVLDT-------PNTEH--------RRACVEFGLK--------------------
------------------------------------------------------------
------GKMFDAQ----GMR-------------AACL-----HLSTELNID-------IA
VQEDNVYRRNRRLVCFDMDSTLI-EQE--------------VIDELAREA----------
--G------------------------------IGAQ------------VAEITERAMQG
EL-DF--QQSFRARV-ALLK-----GL----DASV-LPK-IA--E-------RLTITEGA
ERLISTLKL------LGYRTAILSGGFQYFAEYLQKK-L------G--IDEVH-ANI-LD
V----QDGF--VTGEVK------GTIVDGA----RKAELLRRLADEM--GI-SLEQVIAV
-GDGANDLPMLSIAGLGVA-FRA---K-PLVR------QNAN-HAISS------IGLDGV
LYLL-GVH----------------------------DKDMHPAH----------------
------------------------------------------------------------
------------------------------------------------------------
------------------------------------------------------------
------------------------------------------------------------
------------------------------------------------------------
------------------------------------------------------------
-------------------
>ONH67040.1|Ascomycota-Saccharomycetes-Saccharomycetales-Phaffomycetaceae-Cyberlindnera-Cyberlindnera_fabianii ONH67040.1 Phosphoserine phosphatase [Cyberlindnera fabianii]CDR41202.1 CYFA0S06e03818g1_1 [Cyberlindnera fabianii]
MSSTT-------------------------------------------------------
------------------------------------------------------------
------------------------------------------------------------
------------------------------------------------------------
------------------------------------------------------------
------------------------------------------------------------
------------------------------------------------------------
------------------------------------------------------------
------------------------------------------------------------
------------------------------------------------------------
------------------------------------------------------------
------------------------------------------------------------
------------------------------------------------------------
------------------------------------------------------------
----------------------------------------------------DMQML---
------------------------------------------------------------
------------------------------------------------------------
----RYVLTVIGHEA---------------------------------------------
------------------------------------------------------------
----------------------------------IDPATYLELE--HFIVSLPVKINKIN
VLSEDRVFD----------FDV--------TLVKSELITSE-------------------
------------------------------------------------------------
-----ASEHTTVE----DIK-------------EAIS-----ECPLNEKLD-------II
FQKNDEFRQAKKLFCFDMDSTLI-YQE--------------VIELIAAYA----------
--G------------------------------VEDE------------VEKITTAAMNG
EI-DF--KESLARRV-KLLR-----GI----DGTI-WED-LK--K-------KLEFTKGD
HELMKGLKK------TGCKLAVLSGGFIPLASYVKDT-L------N--LDYAF-ANA-LK
TETD-PNGKVIFSGETE------GYIVDGE----KKAELTIEIAKKE--GI-DLKAAVAV
-GDGSNDLKMMGVAGFGIA-WNA---K-PKVQ------KLAP-AKLNT------DKISDI
FYIL-GYN----------------------------DEQIKALTA---------------
------------------------------------------------------------
------------------------------------------------------------
------------------------------------------------------------
------------------------------------------------------------
------------------------------------------------------------
------------------------------------------------------------
-------------------
>WP_104763034.1|Proteobacteria-Epsilonproteobacteria-Campylobacterales-Helicobacteraceae-Helicobacter-Helicobacter_aurati WP_104763034.1 phosphoserine phosphatase SerB [Helicobacter aurati]RDU73420.1 phosphoserine phosphatase SerB [Helicobacter aurati]
------------------------------------------------------------
------------------------------------------------------------
------------------------------------------------------------
------------------------------------------------------------
------------------------------------------------------------
------------------------------------------------------------
------------------------------------------------------------
------------------------------------------------------------
------------------------------------------------------------
------------------------------------------------------------
------------------------------------------------------------
------------------------------------------------------------
------------------------------------------------------------
------------------------------------------------------------
------------------------------------------------------------
------------------------------------------------------------
------------------------------------------------------------
------------------------------------------------------------
------------------------------------------------------------
------------------------------------------------------------
------------------------------------------------------------
------------------------------------------------------------
------------------------------------------------------------
-----------MLVVFDFDSTLL-DGE--------------SIDIFARRY----------
--N------------------------------KESE------------VSSITHEAMQG
KI-DF--FQSLTQRV-SLLR-----GM----PLET-IYHSIH--H-------DFHLMNGA
VACVQELRR------KGHTVVCFSGGFSLVTEHFKDI-L------G--LHTTF-SNI-LH
I----VDDK--LTGQVG------GAMMFGD----SKGVMLLNLQRIL--EV-DSKECVVV
-GDGANDLSMFAHAETKIA-FCA---K-EILQ------KSAT-HCIAN------KDLREV
IAIV-ENR----------------------------ESCSR-------------------
------------------------------------------------------------
------------------------------------------------------------
------------------------------------------------------------
------------------------------------------------------------
------------------------------------------------------------
------------------------------------------------------------
-------------------
>WP_052205541.1|Actinobacteria-Actinobacteria-Corynebacteriales-Corynebacteriaceae-Corynebacterium-Corynebacterium_riegelii WP_052205541.1 HAD family hydrolase [Corynebacterium riegelii]AKV59263.1 phosphoserine phosphatase [Corynebacterium riegelii]
------------------------------------------------------------
------------------------------------------------------------
------------------------------------------------------------
------------------------------------------------------------
------------------------------------------------------------
------------------------------------------------------------
------------------------------------------------------------
------------------------------------------------------------
------------------------------------------------------------
------------------------------------------------------------
------------------------------------------------------------
------------------------------------------------------------
------------------------------------------------------------
------------------------------------------------------------
------------------------------------------------------------
------------------------------------------------------------
------------------------------------------------------------
------------------------------------------------------------
------------------------------------------------------------
------------------------------------------------------------
------------------------------------------------------------
------------------------------------------------------------
[truncated: 39,777 more chars]
