# Supplementary material for: Comparative genomic analysis reveals metabolic flexibility of Woesearchaeota
Source: Nat Commun. 2021 Sep 6;12:5281. doi: 10.1038/s41467-021-25565-9 (PMC8421398; doi:10.1038/s41467-021-25565-9)
Supplement: Supplementary file 11 — Source Data [file 41467_2021_25565_MOESM11_ESM.zip › Source data/Supplementary_Fig_25.fasta]

>YT1_182_00015
------------------------------------------------------------
------------------------------------------------------------
------------------------------------------------------------
------------------------------------------------------------
----------------------MIVMKFGGSSVANAEKIKDVANIVK-----SRLD----
K-------KPVVVVSAVK-------------GITDKLIETANA--AVDG-ENTSN----L
LKEIGDKHDQIIADLNLDKD---I--------VKKNLDEF---------RQVIEDIEEAS
E-ASTQ--AMDLVQSFGERMSSKLVAAHL-NSIGV---KAQAFDAWDIGMITNA-NFGKA
EP-------LNDSYKKIDDHV-KKL-------DLVPIVTGFIGKT-P-EGTVATLGRGGS
DYTAAIIGAAVGSEEIQIWTDVNGVMTSDPRVIKEAKTIPQISFAEASELAYFGAKVLHP
KTIIPAMKKDIPVRVLNTYEPTHKGTVIVR---KSE-KS-K---------EVIKAIACKK
SVLLVSIVSTRMIGAHGFLARVFDIFEDYAKS------IDMIA--TSEASISLTVDKE--
-------E--S-MDQIAEQLKE-----------IADVK-V---EKGKAIVCVVGEGMYHI
PGIAGKIFTTLGKAKVNVEMISQGASEINVSFIVDDD-----EADKAVQALHSEYFK---
------------------------------------------------------------
------------------------------------------------------------
------------------------------------------------------------
------------------------------------------------------------
------------------------------------------------------------
------------------------------------------------------------
------------------------------------------------------------
------------------------------------------------------------
--------------------------------------------------------
>YT1_767_00837
------------------------------------------------------------
------------------------------------------------------------
------------------------------------------------------------
------------------------------------------------------------
----------------------MVIMKFGGSSVGDADRIKNVCDIIR-----SKLS----
E-------KPIVVLSAIK-------------GVTDKLIETANK--AAEG-QDVSK----E
LEELKEKHNKIIKGLGLEIG---L--------VDAQLKEY---------GKVLDDIFITK
K-MNLE--SMDTVQSFGERMSVRITAAYL-NKIGI---EAKAYDAYDIGMITTP-DYGNA
EP-------LPDTEERIFKKI-GSM-------DHVPVITGFIGKD-S-AGNITTLGRGGS
DYTAAIIGAAAG-ETIEIWTDVNGIMSADPRVVKDAITIPEVSFDEASELAYFGARVLHP
KTIWPAIKKNLPVRVLNSFDASNKGTTILN---KPK-KS-R---------EIIKAIACKK
NISLISVVSNRMLLAHGFLARLFSVFEDYKKS------VDMIS--TSEVSVSLTVDNE--
-------D--N-IDKITEDLEG-----------VADVH-I---EKGKAVVCVVGEGMNNV
PGISGRIFSILGKNKINIEMISQGASEINISFIVDNK-----DADKAVQALHKEFFGDRK
NSK---------------------------------------------------------
------------------------------------------------------------
------------------------------------------------------------
------------------------------------------------------------
------------------------------------------------------------
------------------------------------------------------------
------------------------------------------------------------
------------------------------------------------------------
--------------------------------------------------------
>Yap2000.bin4.8_00783
------------------------------------------------------------
------------------------------------------------------------
------------------------------------------------------------
------------------------------------------------------------
----------------------MIVMKFGGSSVGDPERIKTVANIIK-----DRLD----
K-------KPVVVVSAVK-------------GITDKLIETANA--AVEG-KNVPG----L
LKQIVDKHDKIIADLKLDKY---L--------VKKNLNEF---------KQVIEDIEESS
E-ASNE--VMDLVQSFGERMSSKLVAAHL-NKIGV---KAQAFDAWDIGMITNG-EFGKA
EP-------LSDSPKKIAEAI-KKL-------DLVPIITGFIGKT-M-EGTVTTLGRGGS
DYTAAIIGAAINSEEIQIWTDVNGVMTSDPKVVKEAKTIPKISFAEASELAYFGAKVLHP
KTIIPAMKKDIPVKVLNTYEPEHPGTTIVN---KAG-KS-K---------EIIKAIACKK
NILLVSIVSTRMIGAHGFLARVFDIFEDYAKS------IDMIA--TSEASISLTVDKE--
-------D--H-MDLIVEQLKE-----------IADVK-V---EKGKAIICVVGDGMYHI
PGIAGKIFTTLGNAKVNVEMISQGASEINVSFIVNDD-----QADKAVQALHSEYFA---
------------------------------------------------------------
------------------------------------------------------------
------------------------------------------------------------
------------------------------------------------------------
------------------------------------------------------------
------------------------------------------------------------
------------------------------------------------------------
------------------------------------------------------------
--------------------------------------------------------
>MP5_5_87_01396
------------------------------------------------------------
------------------------------------------------------------
------------------------------------------------------------
------------------------------------------------------------
----------------------MVVMKFGGSSLGDAKRIKNVCSIIK-----SRLG----
D-------KPIVVLSAVQ-------------GVTDMLIDTAKK--AENG-EDVSK----G
LDEIRKRHYDVLKELDLDIH---L--------VDEQLEGY---------KCVVDKISIIK
K-TNPE--LMDDVQSFGERMSVRIVAAYL-NKTGI---EAQAYDAYNIGMITTP-DYGKA
EP-------LPDTEERIEEEI-RKV-------KGIPVVTGFIGKD-S-AGNITTLGRGGS
DYTAAIIGAAVG-ETIEIWTDVNGIMSADPRVVKEAKTIDKVSFDEASELAYFGARVLHP
KTIWPAIKKNIPVRVLNSFEPKHKGTTIVN---EAS-KS-R---------DVIKAIACKK
NISLINVNSTRMLLAHGFLARLFSVFEDYKKS------VDMIS--TSEVSVSLTVDND--
-------N--D-LDKIKDDLDG-----------VAEVK-V---EKDKAIVCVVGEGMNNA
PGMAGKVFSVMGRNRINIEMISQGASEINISFIVDVK-----DADKAVKILHKEFFGQG-
------------------------------------------------------------
------------------------------------------------------------
------------------------------------------------------------
------------------------------------------------------------
------------------------------------------------------------
------------------------------------------------------------
------------------------------------------------------------
------------------------------------------------------------
--------------------------------------------------------
>CG1_02_57_44_00002
------------------------------------------------------------
------------------------------------------------------------
------------------------------------------------------------
------------------------------------------------------------
----------------------MIVMKFGGTSVGSPENIARVHDIVK-----GRIA----
K-------KPLVVVSAFS-------------GVTDKLIEAGNE--ALKG-NLL-------
TDILARRHRDMIDELQLPAD---T--------IEPELREL---------AMLLQGISYVG
E-FNTK--IMDRLQSFGERMSSKVVAAYF-TSRGM---PSTAVNASKAGMQTND-HYGSA
EI-------TPETYGLLREGL-----SHA---SGIQVVTGFIGVT-A-KGNVTTLGRGGS
DYTASIIGAALGADEIEIWTDVNGVMTADPRIVPEAMTLQTISFDEAAELAILGAKVLHP
KTIRPAVKLDIPVRVLNTNNPSHPGTVILK---ESQ-NP-----------NFFTGIAIRK
DILLINITAAEMLGVPGFLEKLFGIFSRHEVS------VDFIA--TSEVSLSLTIDKQ--
-------A--Y-TEEIAEELAA-----------LGKVS-V---HDDKAMVAVVGNKGKGK
PGMAAKVFGTLANADIPVSAISLCASRFNIACIVELV-----NAPKAMQILHAEHFVDVK
K-----------------------------------------------------------
------------------------------------------------------------
------------------------------------------------------------
------------------------------------------------------------
------------------------------------------------------------
------------------------------------------------------------
------------------------------------------------------------
------------------------------------------------------------
--------------------------------------------------------
>UBA525_00254
MR----------------------------------------------------------
------------------------------------------------------------
------------------------------------------------------------
------------------------------------------------------------
----------------------DHVAKFGGTSLATPEAFEQAYQIVA-----SNSD----
L--------KAVVVSAPGK---IPGGE----KVTDLLIKAGNT--KLAG-QEP------N
LDEILGRYKAIADSVGIT----------------DIMSEIE--------HDLRKRLDFP-
--KCEI--FLSNFIAAGEDNCAKLFSQYC-YAKGLKDIKSRYIDPVMAGFKLTHIGNGIG
RV-------HPDAYAK----L-AEL-KIS---KSLIIFPGFFGEW---EYSVITLARGGS
DVSGAVLANALDASMYWNFTDIDGVRAAHPKIVPDSRVIEQITYEEMRELSVAGFEVLHE
DAVGPLYKKGIPVRIKCTTDPSAPGTLITP---SRR-HDSR---------SAVIGIACRQ
GYSSIGVQKLLMNHEEGFGNKLLGVLADHHIS------YDHDM--DATDYISVIMRSQEL
-------KG-K-EESVINSLYT-----DLK---VNEAS-IL-DRGNLSMVLVVGQGLPYT
RHAASRATAALAQADIDVLALSYPRNSKSIAIGVDDS-----EAELAVRALYNEFI----
------------------------------------------------------------
------------------------------------------------------------
------------------------------------------------------------
------------------------------------------------------------
------------------------------------------------------------
------------------------------------------------------------
------------------------------------------------------------
------------------------------------------------------------
--------------------------------------------------------
>CG10_big_fil_rev_8_21_14_0_10_44_13_00847
------------------------------------------------------------
------------------------------------------------------------
------------------------------------------------------------
------------------------------------------------------------
---------------------MTIIMKFGGTSVGSVAAVQNVHKIVK-----ERLD----
K-------APIVVVSALS-------------GITDALIKSAKD--AEQG-RIDDS-----
--AIRKKHNDLLKGLGLDDG---L--------VDDELSEL---------LEVLKTIAEEG
--LTKR--SLDHVQSFGERMSSKIVAAYM-TKKGM---NARALNSYDVGLVTDS-NFTEA
EI-------DSCSYENLKK---NPLLKEK---GIVNVVTGYIAKD-H-KGDITTLGRGGS
DFTAAIIGAALDAEEVQIWTDVDGILTSDPKIVKNAVTIDEISFEEAAELAYFGAKVVHP
KTIIPATENNIPVLVLNTHNPSHKGTRIVK---SAR-DA-E--------HGIFKAISSKK
NVTIIRIVSSRMLGVYGFLAVIFDIFRNHKIA------VDMVS--TSEISVSVSVGSK--
-------D--D-IGPLIEDLEK-----------IGSIE-V---RKKRAIVCIVGKGMKNI
PGVSGKIFSVCGDEKINVEMISQGASQVNMGFIVDEG-----DADRIVVALHRELIEKRR
------------------------------------------------------------
------------------------------------------------------------
------------------------------------------------------------
------------------------------------------------------------
------------------------------------------------------------
------------------------------------------------------------
------------------------------------------------------------
------------------------------------------------------------
--------------------------------------------------------
>CG_4_10_14_0_2_um_filter_33_13_01030
MID---------------------------------------------------------
------------------------------------------------------------
------------------------------------------------------------
------------------------------------------------------------
---------------------QSRVDKYGGTSLSTAERDKSALTLTL-----EDRAVL-N
Q-----DGTLVLVCSGAGKID-GTPEG---RKATDHAYDIVQG-------RNSET----E
WRIMQDMFYANLHEHKLERS-----------LIDSLVVES---------TSLLQS----G
N-LDPQ--AQARIIGLPERVKARILMEAG-KATHP-SLEFVLLDYDQNGMFGVSNHPGNI
D--------VPVGHQQTLKAI-AKISRERDLAGKVVVVPGFIGTKVG-TKEMVTLQRGMS
DGTATYWGAALYSDEVRIWSDNNGISPVDPSIIPGLNPISQLTYREAEAFAGLGAKIIND
VALRPARERGVPVRILNSFEPNHLGTTIKA---VANGKRND---------FGVKAVAQTE
GYTMITVYNMPMLKA-GVAAEVESTFARHGYN------VETLN--DGDSCRTYAVFAK--
---P------N-LGDLLLDLKR--D--------DHPTK-T---ANGFARVTLVGEEMGYT
A--TAIFFSTLNTLGIKPKIFQFSDDSIIVDAFMREQ-----YVHNVVTRLYRQLFTN--
------------------------------------------------------------
------------------------------------------------------------
------------------------------------------------------------
------------------------------------------------------------
------------------------------------------------------------
------------------------------------------------------------
------------------------------------------------------------
------------------------------------------------------------
--------------------------------------------------------
>BM511_00607
------------------------------------------------------------
------------------------------------------------------------
------------------------------------------------------------
------------------------------------------------------------
------------------------------------------------------------
------------------------------------------------------------
------------------------------------------------------------
-------------------------------------------------MLTDN-KFGDA
QP-------LSIAYQKIDENL-QNI-------EGIPIITGFIGKN-L-DGRITTLGRGGS
DFTAAIVGASINADEIQIWTDVDGVMTTDPRICSNVQPISEMTFNEAAELAYFGAKVLHP
RTIIPAVEKNINVVVKNTMNQDHPGTTIVN---NTE-DE-----------SIVTSISIKR
NVMILRIESARMLNAHGFLARIFSIFEKYEVS------VDMIA--TSEVSVSMTLNSD--
----------T-YTSLIEELEE-----------LGNVS-I---RNDVSIICVVGRNLRNN
NRIQSEIFSCIENEGINVRMISQGASLINVGFVIDEE-----NGDKAVRLLHERFIENGY
------------------------------------------------------------
------------------------------------------------------------
------------------------------------------------------------
------------------------------------------------------------
------------------------------------------------------------
------------------------------------------------------------
------------------------------------------------------------
------------------------------------------------------------
--------------------------------------------------------
>B3_Woes_00306
MYN---------------------------------------------------------
------------------------------------------------------------
------------------------------------------------------------
------------------------------------------------------------
----------------------GKVCKFGGSSLADADKIKQAAGIIL-----GDDD----
R--------RIVVVSAFG-------------GVTNQLIELVET--QHRN-HRVDF---QP
MQHLEKKLLSISQGLGIDDN----------------TNRFM--------HDLDTRLREEY
S-NPKQ--HSDNVKAWGEYATGLFMTEYL-NKMGA---NAKFIDSKEM-IVVSD-DFGNA
II-------LPESDEKI---I-AEL-GNL---EEIAVTSGFYGST-K-NGVIAALPRGGS
DTVGGKIAGVLRAEIYENFTDVDNIRRVS--CIEDALPIDVMTYDEAMGLSYLGFSVLKV
DAIKPCLEADVPIHVRNTFNPDKEGTWIVK---HRK-SD-D---------HAITGIAFKP
GYCSLNIRKVLFSRDPNHILATYLLHTEVGVTSFGEFPIEHAP--TDVSNISFIIPQEYF
-------TNMT-VNRVTRHLAD-----YFK---IPSDD-ITPDYNPISLISVVGQGMKEK
PGVSARIAGAIALEGVNIKFITQGASELSIIYGVNETNNEPVNARKAVEAIYNEFFVEPK
IGRALNLV----------------------------------------------------
------------------------------------------------------------
-----------------------------------------------K------------
------------------------------------------------------------
------------------------------------------------------------
------------------------------------------------------------
------------------------------------------------------------
------------------------------------------------------------
--------------------------------------------------------
>UBA12027_00979
------------------------------------------------------------
------------------------------------------------------------
------------------------------------------------------------
------------------------------------------------------------
----------------------MLVMKFGGTSVGNAQRIEEVCSLVR-----SSLR----
R-------KPVVVVSAVA-------------TVTDALTALAKE--CAQG-RGARS-----
VQPIIDRHGEVIAALGLDRS---L--------LEKEYDEL---------RSLAAKTRKRK
K-LDKK--AMDHFQSFGERMSSRIVAAQL-RKMGV---RAGAFPAWELGMVTNR-EFGSA
EP-------LEGSYATMKEKI-GAL-------KLVPVITGFIGKT-K-KGEITTLGRGGS
DYTAAIIGAAIGAETIQIWKEVDGIMTTDPRIVPEARVVPELAFEEASELAYFGAKVLHP
KAILPAMKKRIPVQVLNTFKPKGKGTTIVSGFAERA-KG-S---------DTVEAFTFKK
NTTIVHVYSPEFFEGSGLLAHVFGLFEKYDTG------IDIVS--TSVASVSLTIDTD--
-------E--R-LEKILPGLRK-----------LGQVE-V---VRGKAIVCAVGG-KVNA
AGVAGRMFTALGRDSIPVEMISQAASGISMTFVVNNE-----DAEEAIKVLHKEYIG---
------------------------------------------------------------
------------------------------------------------------------
------------------------------------------------------------
------------------------------------------------------------
------------------------------------------------------------
------------------------------------------------------------
------------------------------------------------------------
------------------------------------------------------------
--------------------------------------------------------
>UBA9638_01338
------------------------------------------------------------
------------------------------------------------------------
------------------------------------------------------------
------------------------------------------------------------
---------------------MAIIMKFGGSSVKTAERIRNVCSIIE-----SRKE----
Q-------NPVVVVSAVG-------------GITDLLIDTATL--AKDG-GDVTS----A
IADIKQRHKDILSELRLDGK---L--------VDGLLTEI---------EQVIGDIKARL
V-ADTA--VMDVVQSFGERLSSVIIAANL-VQRGV---VAKACVAWDYGMITTP-AYGNA
EP-------IPSSFALMKEKI-EAV-------EGIPVITGFIGKD-E-KGAITTLGRGGS
DYTAALYGAALDVSEIQIWTDVDGILSADPRVIPNAKRHTTVSFDEASELAFFGAKVLHP
KTILPAVKQCIPVRVLNTFNPSCEGTVITR---EGA-RT-L---------DIVKAISCKK
DVSIVTIHSTRMLNAHGFLAKVFEVFACNKKS------VDIVA--TSEVSVSMTVDSG--
-------E--S-LADILAELNE-----------IAETK-V---TNGKAIVCVVGEGMKHT
KGLAGRIFSTLGKAGINIEVISQGGSEINISMVVDGR-----DAEKAVKALHGEFFN---
------------------------------------------------------------
------------------------------------------------------------
------------------------------------------------------------
------------------------------------------------------------
------------------------------------------------------------
------------------------------------------------------------
------------------------------------------------------------
------------------------------------------------------------
--------------------------------------------------------
>UBA9989_00236
MDN---------------------------------------------------------
------------------------------------------------------------
------------------------------------------------------------
------------------------------------------------------------
----------------------LAVVKFGGSSLVDPEDVARIAGIMGDPAVLGDNQ---Y
R-------RGVIVVSAPGIPPGYKSDDSLGKKVTDMLKSLARE--CVNE-QSSSPSDRTL
FADVLHRFKRLSSSRGSD---------------SMDLEDIDGWDLPATLEERLHEIPSAE
E-NTAS--YFARVMAFGEEASARIIAVMN---------GFQFVDAADLFVLEGE-NFLQA
DVN------REETYRR----I-QEL-NLR---DRSIIIPGFYGRH-T-SGGIAIMGRGAS
DTTAAHIAAALHAGIYENFTDRVGVFAADPRLVPGAHVIPRLTYEEMRYLSYTGATILDA
KAIEPGMGARVPIHIRSTFQYPEQGTVVTS---IRS-SDPE---------HPVVGVSYKG
GLHYFRVKFIGLDDIDGILERLAATIRGCGYT------IHHTT--TGVDEVGYAAVPKTD
QD-----RSNDAYTAIFGLLPS----PAVPYDGDDVVK-F---IGDVGILTLVGKDMVDD
VTMSPQITRVLQEAGVGRVFSTRPDSRTHYLYGIHGI-----NAERALQVVYDFCCRRES
S-----------------------------------------------------------
------------------------------------------------------------
------------------------------------------------------------
------------------------------------------------------------
------------------------------------------------------------
------------------------------------------------------------
------------------------------------------------------------
------------------------------------------------------------
--------------------------------------------------------
>XP_011655271.1|Streptophyta-Magnoliopsida-Cucurbitales-Cucurbitaceae-Cucumis-Cucumis_sativus XP_011655271.1 aspartokinase 2, chloroplastic isoform X3 [Cucumis sativus]
MEGALN------------------------------------------------------
------------------------------------------------------LLGGAT
ICPASTRCQSLL----SPQLHFVSSIAQTAGLY--------------TNGKRL-------
----------SC-----------------------RRVG-LRVRCERN----------VA
DVL-DRKVTES-RSSGDNEQQFTCVMKFGGSSVASAERMMEVAELIR-----SFPE----
E-------RPVIVLSAMG-------------KTTNKLLLAGEK--AVSC-GVTNASDIDE
MKFIKELHLKTADELGVDRS---I--------IANHLDEL---------EQLLKGIAMMK
E-LTLR--TRDYLVSFGECMSTRIFAAYL-IRIGV---KARQYDAFEIGFITTD-DFTNA
DI-------LEATYPAVAKRLLGDW-NSD---PAIPIVTGFLGKGWR-SCAVTTLGRGGS
DLTATTIGKALGLREIQVWKDVDGVLTCDPNIHSGAEPVPFLTFDEAAELAYFGAQVLHP
QSMRPAREGDIPVRVKNSYNPQAPGTLITR---NRD-MS-K---------AVLTSIVLKR
NVTMLDIVSTRMLGQYGFLARVFAIFEDLGIS------VDVVA--TSEVSLSLTLDPSKL
WSRELIQQ--E-LDHVVEELEK-----------IAVVK-L---LQHRSIISLIGN-VQRS
SLILEKAFHVLRTNGVNVQMISQGASKVNISLIVNDN-----EAEQCVRALHSAFFEIDG
M-----------------------------------------------------------
---------------------------------------------KLNTEGCTSQNGSV-
------------------------------------------------------------
------------------------------------------------------------
------------------------------------------------------------
------------------------------------------------------------
------------------------------------------------------------
------------------------------------------------------------
--------------------------------------------------------
>WP_014933842.1|Spirochaetes-Spirochaetia-Brachyspirales-Brachyspiraceae-Brachyspira-Brachyspira_pilosicoli WP_014933842.1 aspartate kinase [Brachyspira pilosicoli]CCG57729.1 aspartate kinase [Brachyspira pilosicoli WesB]
------------------------------------------------------------
------------------------------------------------------------
------------------------------------------------------------
------------------------------------------------------------
----------------------MKVAKFGGSSLANASQIKKVVDIVL-----SDKD----
R--------RIVVVSAPGK---RVKED---TKVTDLLIALADA--ILAG-KDGNH----E
LKIILERFKSIIDDLGLS---------------NSLLEEID--------RDIKKRISEDR
S-IATK--FTDGVKALGEDINAKVVASYI-NSLGV---EAKYVNPKDAGLLLSE-EFGNA
AV-------LGVSYKN----L-AKL-KDE---SAIVVFPGFFGYT-Q-KGDVVTFPRGGS
DITGSILAKAVNAEVYENFTDVDGVLAASPSIVDNPKLIDEFTYREMRELSYGGFNVLHA
EALQPVYEANIPVHILNTNNTASKGTKIVA---KRD-KL-K---------NPVVGVSGES
DFSCLYVSKYLMNREVGFGRKLLAIIEDEGIP------YQHAP--SGIDNISVIVRGSTL
-------TKEK-EKRIYERVRD-----ELN---VDNVF-F---DNELALVMLVGEGMQEV
VGISARAMNAIEKANVNIEMLNQSISEASIMIGVKEK-----DLNKAINAVYKAFFTEQ-
------------------------------------------------------------
------------------------------------------------------------
------------------------------------------------------------
------------------------------------------------------------
------------------------------------------------------------
------------------------------------------------------------
------------------------------------------------------------
------------------------------------------------------------
--------------------------------------------------------
>WP_020813989.1|Firmicutes-Clostridia-Clostridiales-Hungateiclostridiaceae-Ruminiclostridium-Ruminiclostridium_papyrosolvens WP_020813989.1 aspartate kinase [Ruminiclostridium papyrosolvens]EPR13951.1 aspartate kinase [Ruminiclostridium papyrosolvens C7]
------------------------------------------------------------
------------------------------------------------------------
------------------------------------------------------------
------------------------------------------------------------
----------------------MKVAKFGGTSLANAEQIKKVCNIVL-----ADSE----
R--------KVIVVSAPGK---RDSSD---TKVTDLLIACAQK--HLQT-GNAEA----E
LEAVVKRFKDIADELGLD---------------DEIVEMIK--------SDLEERLKLDT
S-HTGM--FMDAMKAAGEDNSAKLVAAYL-NSIGK---KAEYVSPKKSGLLMSD-EFGNA
QV-------LPESYEN----L-KMI-NSI---EGIVIFPGFFGYT-K-DGKVATFPRGGS
DITGSILAAALKADLYENFTDVDAVYAAHPGLVHNPVAVPELTYREMRELSYAGFSVLHE
DTLVPVFMAGVPVCIKNTNNPTAPGTKISL---VRD-YS-P---------NHVVGIASDA
GFCCIYVSKFMMNREVGFGRKLLEILEDEGIS------YEHTP--SGIDNISIILKQNQL
-------KEGM-EQKIIDRIKN-----ELK---VDDVS-I---DHDLAMIIIVGEGMKNT
VGTASRATTALAKASISLEMINQGSSEITMMFAVREN-----EAHKAVISLYNEFFLNTQ
---------Y--------------------------------------------------
---------------------------------------------K--------------
------------------------------------------------------------
------------------------------------------------------------
------------------------------------------------------------
------------------------------------------------------------
------------------------------------------------------------
------------------------------------------------------------
--------------------------------------------------------
>WP_062747179.1|Firmicutes-Bacilli-Bacillales-Bacillaceae-Alkalihalobacillus-Alkalihalobacillus_clausii WP_062747179.1 aspartate kinase [Bacillus clausii]
------------------------------------------------------------
------------------------------------------------------------
------------------------------------------------------------
------------------------------------------------------------
----------------------MKVAKFGGSSVANAEQIKKVAAIIK-----ADKK----
R--------KIVVVSAPGK---RYSDD---AKMTDLLITLAEA--RVAD-QPVEA----A
FHAVMSRYESIANDLGLN---------------RDVIAEIE--------ADLKNRLEETE
A-EKGR--FLDIMKASGEDNNAKLIAAYL-SKIGL---KATYINPKDAGLLVSD-EPGNA
QV-------LPEAYEA----L-AKL-ADM---EGIVVFPGFFGFS-K-LGNLVTFPRGGS
DITGAILAAAVQAELYENFTDVDSVYAANPFIVEDPVEIKRMTYREMRELSYAGFSVFHD
EALIPAFRNGIPVCVKNTNNPKCSGTLILA---ERE-RS-L---------NPVIGIASDE
GFATIYVRKYLMNREVGFGRHLLQILEDAGIS------YEHIP--SGIDDTSVIIRQTQL
-------SDQL-ESAIIERIKD-----ELN---VDDVH-I---EHDFAMVMLVGEGMHNT
VGVTARASSALAKAGVNIEMINQGSSEVSLVFGIHSK-----DTKQAVRVLYEEFFGQKQ
------------------------------------------------------------
------------------------------------------------------------
------------------------------------------------------------
------------------------------------------------------------
------------------------------------------------------------
------------------------------------------------------------
------------------------------------------------------------
------------------------------------------------------------
--------------------------------------------------------
>PKL43056.1|Candidatus_Riflebacteria-root-root-root-root-Candidatus_Riflebacteria_bacterium_HGW-Riflebacteria-1 PKL43056.1 aspartate kinase [Candidatus Riflebacteria bacterium HGW-Riflebacteria-1]
------------------------------------------------------------
------------------------------------------------------------
------------------------------------------------------------
------------------------------------------------------------
----------------------MIIMKFGGSSLANAERIRHVVDIIK-----MNID----
E-------KPLIVLSAMG-------------DTTDHLLEAADR--AIAG-KVC-------
IKDIRKLHLATAEALEVNAD---V--------IKDLFDEL---------KNLLSGIALIK
E-FSPR--TKDYLVSFGERLSVRLIAGYL-NRIGV---EAKFFDAWDIGFTSNN-DHNNG
EI-------LEESYARIDEKL-GHL-DSHY--AFTPIITGFIAKN-K-SGNITTLGRGGS
DLTASVLGAALRAKEIQVWKDVDGILTTDPRIVTNAQPVKNISFEEASELAYFGAKVLHP
RSIIPAMCKKIPVRVKNSYNPAHPGTLILS---MID-DS-S---------EMLRVLTFKK
KVTVVDIVSTRMLGQYGFLAKVFQIFDEQKVS------VDMLA--TSEVSISVTLDNR--
-------E--NGIEGLRTELEK-----------ISNVT-I---KTGKTIVTMVGN-VKRS
SEILERTFEVLNASAINVQMISQGASKVNISFIVDDK-----EADTCIRELHRAFFENS-
------------------------------------------------------------
------------------------------------------------------------
------------------------------------------------------------
------------------------------------------------------------
------------------------------------------------------------
------------------------------------------------------------
------------------------------------------------------------
------------------------------------------------------------
--------------------------------------------------------
>WP_013100090.1|Euryarchaeota-Methanococci-Methanococcales-Methanocaldococcaceae-Methanocaldococcus-Methanocaldococcus_infernus WP_013100090.1 aspartate kinase [Methanocaldococcus infernus]ADG13344.1 aspartate kinase [Methanocaldococcus infernus ME]
------------------------------------------------------------
------------------------------------------------------------
------------------------------------------------------------
------------------------------------------------------------
----------------------MRVLKFGGTSVGSGEMIRRVANIIK-----ERKE----
------NDQVVAVVSAMS-------------EVTNALIDISQK--ALNIRDLNKI--DDF
IRFVKKKHYDAINMAIKDER---IR-EHVKKIIDNRIEEL---------EKVLIGVAYLG
E-LSPK--SRDYILSFGERLSAPIVAGSL-RDLGL---KAIALEGGEAGIITDK-NFGNA
KVI----------KLRVKEFL-SPL-LEN---DIVPVVTGFIGVT-E-DGEITTLGRGGS
DYSAALIGYGLDADLIEIWTDVSGVYTTDPKLVKEAKRIPRLSYIEAMELAYFGAKVLHP
RTIEPAMEKGIPILVKNTFKPEEEGTIISN---DVE-YS-N---------NVVKAITTIK
NVALINIFGAGMVGVSGTAARIFKALGEEGVN------VILISQGSSETNISIVVSEE--
-------DVEKAINSLKREFGSFGKRSFLESSIIRDVE-V---DHDVSVVSVVGAGMRGA
KGIAGEIFTTVSESGANIKMIAQGSSEVNISFVIDKK-----DLINCVRALHRKFIS---
------------------------------------------------------------
------------------------------------------------------------
------------------------------------------------------------
------------------------------------------------------------
------------------------------------------------------------
------------------------------------------------------------
------------------------------------------------------------
------------------------------------------------------------
--------------------------------------------------------
>WP_115390908.1|Firmicutes-Bacilli-Bacillales-Staphylococcaceae-Staphylococcus-Staphylococcus_aureus WP_115390908.1 aspartate kinase [Staphylococcus aureus]SUK38846.1 aspartate kinase [Staphylococcus aureus]
------------------------------------------------------------
------------------------------------------------------------
------------------------------------------------------------
------------------------------------------------------------
----------------------MKVSKFGGSSVSNATQIKKVLNIVN-----SDPE----
R--------KIVIVSAPGK---RHDND---IKTTDLLIRLYEK--VINH-LDYHD----K
KREIIQRYDDIVKELQMD---------------ESILRTID--------VTLEHYINQLK
N-EPKR--LLDALLSCGEDFNAQLIALYN-NSQGI---PTKYISPKEAGILVTD-VPQEA
QI-------LDSAYSE----I-KKL-RDY---DEKLIIPGFFGVS-H-EGYIVTFPRGGS
DITGAIISSGVRATIYENFTDVSGIYKANPNIIKDPELIEEITYREMRELSYAGFSVFHD
EALQPLYKDRIPVVIKNTNRPQDKGTFIVH---DRE-INAK---------NVISGISCDK
DFTVINIKKYLMNRQVGFTRKILGVLEDNNIS------FDHMP--SGIDTISIVMRSKQI
-------QN-K-ETKVLNEIRQ-----KCD---VDELS-I---EHDLAILMIVGEGMNKV
IGTANKITHALAESKINLKMINQGASEISMMFGIHVD-----DAEKAVLSTYEFCYHGVA
-LKNLC------------------------------------------------------
------------------------------------------------------------
----------------------------------------------DKN-----------
------------------------------------------------------------
------------------------------------------------------------
------------------------------------------------------------
------------------------------------------------------------
------------------------------------------------------------
--------------------------------------------------------
>WP_050057410.1|Acidobacteria-Acidobacteriia-Acidobacteriales-Acidobacteriaceae-Silvibacterium-Silvibacterium_bohemicum WP_050057410.1 lysine-sensitive aspartokinase 3 [Silvibacterium bohemicum]
M-----------------------------------------------------------
------------------------------------------------------------
------------------------------------------------------------
------------------------------------------------------------
--------------------NKLVVMKFGGTSVEDAVAINRTAGIVR-----GRRD----
K-----GLTPIVVVSAMA-------------KVTDQLLAAAHA--AGRG-DRTGP--LAI
IARLRNRHLETANALVDQSA---I--GELTKWIDAEFCSL---------DEILRGLAAVG
E-LTPR--ISDMIVSMGERLSSRMIAVGF-AQRGL---DAVHVDARQC-IVTDN-QHGKA
VPQ------DALIEARLKEHV-LPH-ALA---GRVCVMGGFIGST-E-KGVTTTLGRGGS
DFTAALVGGGIDAGAIEIWTDVNGIMTTDPRIVPGALRVKTISFEEAAELAYFGAKVLHP
ATILPAVKKNIPVLVLNSRNPENEGTRIIS---LAP-HC-N---------SPFKSIAAKR
KLTIIDVVASRMLMSHGYLKAIFDVFDKHKCP------VDMVS--TSEVSVSLTVDSN--
-------E--K-LPDIAADLSQ-----------LADVK-Y---EGRKALICMVGENIRGQ
QGIAARVFQAI--RHVNVRMISQGASEINMSFMIEED-----DADEAIRSLHAEFFKDPD
PE----------------------------------------------------------
----------------------------------------------IFDVAAAIAADDAV
QA---AGN---------------------------IDAVKTAA----R------------
------------------------------------------------------------
------------------------------------------------------------
------------------------------------------------------------
------------------------------------------------------------
------------------------------------------------------------
--------------------------------------------------------
>WP_132781563.1|Spirochaetes-Spirochaetia-Spirochaetales-Spirochaetaceae-Treponema-Treponema_sp._J25 WP_132781563.1 aspartate kinase [Treponema sp. J25]TCW60648.1 aspartate kinase [Treponema sp. J25]
------------------------------------------------------------
------------------------------------------------------------
------------------------------------------------------------
------------------------------------------------------------
----------------------MIVMKFGGSSVANADRIRHVGRIVQ-----DALP----
R-------KPVVVLSAMG-------------DTTDYLLEAAEK--ALEG-TVA-------
FDSIKDLHIKTMTDLGLPSS---L-----NQEIQGLLKDL---------ETLLVGISLIK
E-ISPR--TKDYLVSFGERLSVRIGAAYF-RSLGF---DARAFDAWDVGFVSDS-NYTSA
EV-------RKDCWPVIQERI-GSL-VSQ---GVVPVVTGFIAKD-P-QGAITTLGRGGS
DLTATIIGAACKAEEVQVWKDVDGILTADPRLVPDAVPVEAVTYEEAAELAYFGAQVLHP
RSMQPCSAVGIPVRVKNSYNPSATGTLIVS---KLE-KR-G---------SLVRAITTKK
NVTLVDIVSSRMLGQYGFLAGVFQCFADHRLS------VDMVA--TSEVSISLTLDAP--
-------H--D-LAHLKRDLEK-----------IASVD-I---KKNKAIVTLIGD-VRRS
SAILEKAFGVCNQEGVQVQMVSQGASKVNISFIVDNE-----EAPRIIQALHREFFKGGV
------------------------------------------------------------
------------------------------------------------------------
------------------------------------------------------------
------------------------------------------------------------
------------------------------------------------------------
------------------------------------------------------------
------------------------------------------------------------
------------------------------------------------------------
--------------------------------------------------------
>WP_091582770.1|Firmicutes-Bacilli-Bacillales-Bacillaceae-Alteribacillus-Alteribacillus_bidgolensis WP_091582770.1 MULTISPECIES: aspartate kinase [Bacillaceae]SDH90249.1 aspartate kinase [Alteribacillus bidgolensis]
------------------------------------------------------------
------------------------------------------------------------
------------------------------------------------------------
------------------------------------------------------------
----------------------MKVAKFGGTSLASAEQIKKVTNIVT-----SDTD----
R--------KFIVVSAPGK---RNDED---TKVTDLLITLGET--FLKE-GKAEA----E
LQAVVERYRDIAEGLGLD---------------EDIVHTIE--------DDLKSRLAFDP
S-NEGQ--FMDQIKASGEDNNAKIIARYL-QSMGF---VAEYIHPEQAGLYVSD-TPGNA
QV-------LPEAYDH----L-YKL-REK---SGILIIPGFFGFS-K-EGRLVTFPRGGS
DITGSIVAAGVQAELYENFTDVDSVFAANPKVVDNPCSIKRMTYREMRELSYAGFGVFHD
EALIPAFKKNVPVCVKNTNNPSADGTMIIN---ERE-YA-M---------NPVIGIAAEK
GFSTIYVRKYLMNREVGFGRKLLQIIEDEGIS------YEHIP--SGIDDTSVILDDSQL
-------TPQK-EDTIIRRVID-----ELD---ADDAY-I---EKGFAMIMLVGEGMHET
VGIASRAAKAISEQGVNIEMINQGSSEVSLSFGIHED-----NVDLAIRGLYEEFFSTKE
-VLQ--------------------------------------------------------
------------------------------------------------------------
------------------------------------------------------------
------------------------------------------------------------
------------------------------------------------------------
------------------------------------------------------------
------------------------------------------------------------
------------------------------------------------------------
--------------------------------------------------------
>WP_014471434.1|Firmicutes-Bacilli-Bacillales-Bacillaceae-Bacillus-Bacillus_amyloliquefaciens WP_014471434.1 aspartate kinase [Bacillus amyloliquefaciens]AEB61910.1 aspartate kinase III [Bacillus amyloliquefaciens LL3]RHX68599.1 aspartate kinase [Bacill
------------------------------------------------------------
------------------------------------------------------------
------------------------------------------------------------
------------------------------------------------------------
----------------------MKVVKFGGSSLASGAQLEKVFQIVT-----ADPA----
R--------KAVVVSAPGK---RFSND---TKVTDLLIRCAEH--YLQK-GAAPE----L
AETVIERYAAIARELDLD---------------FSIIERIR--------RDLFALLNSCK
T-NLDR--YMDAVKASGEDNNAKLIAAYF-RRQGV---KAEYVNPKEAGLFVTN-EPGSA
QV-------LPESYDH----L-YRL-RNR---EGLIIFPGFFGYT-K-EHEIVTFSRSGS
DITGSILANGLKADLYENFTDVDAVYSVNPSIVPHPKEINELTYREMRELSYAGFSVFHD
EALIPAFRAGIPVQIKNTNNPDAKGTRVVS---SRD-NT-N---------GPVIGIASDT
GFCSIYISKYLMNREIGFGRKALHILEEEGLT------YEHVP--SGIDDITIILRHNQM
-------DSEL-EQKLVTRLKQ-----ELQ---ADEVT-V---RHNLALIMVVGEAMRHN
VGTTARASKALSGAGVNIEMINQGSSEVSMMFGVKEE-----QEKHAVRALYDEFFAGVL
-LS---------------------------------------------------------
------------------------------------------------------------
------------------------------------------------------------
------------------------------------------------------------
------------------------------------------------------------
------------------------------------------------------------
------------------------------------------------------------
------------------------------------------------------------
--------------------------------------------------------
>WP_135018133.1|Firmicutes-Bacilli-Lactobacillales-Carnobacteriaceae-Carnobacterium-Carnobacterium_divergens WP_135018133.1 aspartate kinase [Carnobacterium divergens]TFI66195.1 aspartate kinase [Carnobacterium divergens]TFI66228.1 aspartate kinase [Car
------------------------------------------------------------
------------------------------------------------------------
------------------------------------------------------------
------------------------------------------------------------
----------------------MKVIKFGGSSLASATQLKKVFQIVK-----EDSQ----
R--------KVVVVSAPGK---RSKAD---DKVTDLLIDCGTK--ALLN-EAYQP----V
LVKIIARYEEMAVDLNLD---------------LAIIDEIK--------RDLETLALGDK
S-QPDY--FLDAFKASGENNNAKLIAAYF-NHEGL---EATYVNPMEAGLFVTD-EPGNA
QV-------LPESYER----L-YEL-RKQ---AGVLIVPGFFGYT-K-EGKLITFSRGGS
DITGAILANGLQAELYENFTDVDAIYAANPNVVDKPQEIETLTYKEMRELSYAGFSVFHD
EALYPAFKAGVPVQIKNTNNPHAVGTRIAT---TRE-KS-P---------GAVVGIASSP
GFSSIYIEKYLMNREIGFGRKMLEILEDAGLS------YEHTP--SGIDDLTVILRSNQL
-------SESQ-ENDLLKRLKE-----DLH---ADKVV-I---QHNLALMMVVGEEMRCN
VGTMAKASEALAEHGINIEMINQGSSEVSMMFGVQEV-----DEDKALKALYQAFFN---
------------------------------------------------------------
------------------------------------------------------------
------------------------------------------------------------
------------------------------------------------------------
------------------------------------------------------------
------------------------------------------------------------
------------------------------------------------------------
------------------------------------------------------------
--------------------------------------------------------
>WP_140232653.1|Firmicutes-Bacilli-Bacillales-Staphylococcaceae-Staphylococcus-Staphylococcus_pseudintermedius WP_140232653.1 aspartate kinase [Staphylococcus pseudintermedius]TOZ39954.1 aspartate kinase [Staphylococcus pseudintermedius]
------------------------------------------------------------
------------------------------------------------------------
------------------------------------------------------------
------------------------------------------------------------
----------------------MKVSKFGGSSVASAEQIKKVLNIVN-----SDSE----
R--------RIIIVSAPGK---RYSDD---VKTTDLLIRLYEK--VINQ-LDYTH----K
KQEILNRFKDIIDELPLE---------------TDILTEID--------RTLESHIATLK
D-TPER--LLDALKSSGENFNAQIIAAYN-NEQGV---PTIYLSPQDAGIIVTD-DPGNA
QI-------LESSYDK----I-KEI-RNT---DKKIIIPGFFGYS-E-TEHIVTFPRGGS
DITGAIVARGVKADLYENFTDVSGIFRANPSVIKHPEVIHKITYREMRELSYAGFGVFHD
EALQPLYRYRIPVVIKNTNRPSDKGTYIVH---DRE-INHD---------KVVSGISCDK
GFTSINIKKYLMNRQVGFTVKVLEILAKYNIS------FDHMP--SGIDNISIIMRSNQL
-------AD-K-EQKVLEEIRH-----YCQ---IDELN-V---EHDLAILMIVGEGMSST
VGTANKITDALAQANINLKMMNQGSSEISMMFGISTK-----DAEAAVKACYEHCYKR--
------------------------------------------------------------
------------------------------------------------------------
------------------------------------------------------------
------------------------------------------------------------
------------------------------------------------------------
------------------------------------------------------------
------------------------------------------------------------
------------------------------------------------------------
--------------------------------------------------------
>KER10770.1|Chlorobi-Chlorobia-Chlorobiales-Candidatus_Thermochlorobacteriaceae-root-Candidatus_Thermochlorobacteriaceae_bacterium_GBChlB KER10770.1 aspartate kinase [Candidatus Thermochlorobacteriaceae bacterium GBChlB]
------------------------------------------------------------
------------------------------------------------------------
------------------------------------------------------------
------------------------------------------------------------
----------------------MVVMKFGGTSVEDAAAMRNVVEIVR-----KEATSARQ
RG----DAAPMVITSACA-------------GITNKLIMLAEI--AAQG-KRSEA--KDV
LKAIKSHHQKIVAELIQSDT------KPLNEQLSELFDDL---------SNFIKALDVFG
E-LTPR--LLDSVASNGELFSSLILARAL-NDAEV---RTVWVDAREA-LITDD-SFGKA
QPL------WDIVEKNAQEKI-LPH-LHA---GTVVLSQGYLGAT-M-SGKTTTLGRGGS
DYSAAIFGAALGASAIQIWTDVDGVLTTDPRLVPEARRLKVMTFREAAELAYFGAKVLHP
STIRPAVKQNIPVYVLNSKRPHIEGTLITN---AVQ-SF-E---------GMMKSIAHKK
GQVIVNLTSTQMLDAYGFLYKVSKVFADYQTP------IDMIS--TSEVSISLTIGDA--
-------T--H-LDKIVAELES-----------IAEVE-I---ERNIAIVCVVGDNLRAA
PGVAARIFSALAQQRINIKMISQGASEINIGFAVDEK-----DAQTAVKALHQEFFSEVL
SS----------------------------------------------------------
---------------------------------------------TIFA-----------
------------------------------------------------------------
------------------------------------------------------------
------------------------------------------------------------
------------------------------------------------------------
------------------------------------------------------------
------------------------------------------------------------
--------------------------------------------------------
>WP_009371041.1|Firmicutes-Bacilli-Bacillales-Bacillaceae-Lysinibacillus-Lysinibacillus_fusiformis WP_009371041.1 aspartate kinase [Lysinibacillus fusiformis]EKU43601.1 aspartokinase [Lysinibacillus fusiformis ZB2]
------------------------------------------------------------
------------------------------------------------------------
------------------------------------------------------------
------------------------------------------------------------
----------------------MIVCKFGGTSVASAEQIQKVATIVK-----SNPA----
R--------KIVAVSAPGK---RSGDD---IKVTDLLIQLANA--ALQQ-ENTEE----K
LQTVVDRFRAIADGLGLD---------------NAICDVIT--------EDLRERVQGDK
T-NVEL--FIDSIKAAGEDNNAKLIAAYF-NAVGM---PARYVSPKE-GLVVND-LPERT
FA-------LPEAYAN----L-APL-KDT---KEIIVFPGFFGYT-K-AGVLRTFDRGGS
DITGSILAAAVEAELYENFTDVDCVFSANPKVVNDPVEIKEITYREMRELSYAGFSVFHD
EALMPVYKIGVPVNIKNTNNPTAPGTRIVP---SRP-AT-G---------RPVTGISADS
GFSTLYVSKYLMNREVGFGRKLLQILEDENIS------YEHTP--SGLDDISVIMRSNQL
-------TPEN-EARILSRVKE-----ELH---AEYVE-M---RHGFSMIVIVGEGMRHN
TGLAARAATAISKTGANIEMINQGSSEVSLVFGVLQE-----YENRILQALYEEFFAHAK
A-----------------------------------------------------------
------------------------------------------------------------
------------------------------------------------------------
------------------------------------------------------------
------------------------------------------------------------
------------------------------------------------------------
------------------------------------------------------------
------------------------------------------------------------
--------------------------------------------------------
>OGH12880.1|Candidatus_Levybacteria-root-root-root-root-Candidatus_Levybacteria_bacterium_RIFCSPHIGHO2_01_FULL_40_10 OGH12880.1 hypothetical protein A2776_01460 [Candidatus Levybacteria bacterium RIFCSPHIGHO2_01_FULL_40_10]
MKN---------------------------------------------------------
------------------------------------------------------------
------------------------------------------------------------
------------------------------------------------------------
---------------------KYLIAKFGGTSVSSSANIETISRIVK-----KEKK----
S-------GIILVVSALS-------------GVTNLLLSLKNK--QNYN---------PT
IKKIRNTHANLIKSVWRDKE---IQ-NKHLKYVDEQLLKI---------SKVAATA----
--KTRE--EMDRLAAFGEIISSYIISEAL-RKNRI---DTVQVIATEL-IVTDS-NFGEA
EFI------PDETRVRVKKVL-LPL-LKK---GTVPVVTGFIGAT-K-TGKITTLGRGGS
DYSASIIGHCLDASEIQIWTDVDGIFTSDPRFVKNARVLKELSYKEASEIAFFGAKVLHP
RTTRPAIRAKIPIRVLNTFHPARQGTLLTL---TPR-LK-----------HPVSVIAFKK
GVTIINMYSTSMLLSKGFLAKIFNVFASHNIG------IDLVT--TSEVSVSVSLDND--
-------E--D-LKGAIVELKK-----------FTSVT-I---TRNVAIISVVGEDITKS
SETIRNIFDLLNKKKIIVKMISLGATDVNISLVVNPI-----DLEETVRILHDRLLLKKM
I-----------------------------------------------------------
------------------------------------------------------------
------------------------------------------------------------
------------------------------------------------------------
------------------------------------------------------------
------------------------------------------------------------
------------------------------------------------------------
------------------------------------------------------------
--------------------------------------------------------
>XP_025605929.1|Streptophyta-Magnoliopsida-Fabales-Fabaceae-Arachis-Arachis_hypogaea XP_025605929.1 aspartokinase 2, chloroplastic isoform X5 [Arachis hypogaea]
MTSAMN----------------------------------------LCGR----------
---------------------------------------------------YNGTFAAAS
VKASHCQSHLLLCRI-----GFAASVAAAVPIS--------------CCGARR-------
----------GSG----------------------NRPA-FTVSCCK-----------AA
TGR-DVLVEEN-DVVSETERSYTCVMKFGGSSVASAERMREVANLII-----SFPE----
E-------RPVIVLSAMG-------------KTTNLLLLAGEK--AVSC-GVSNVDNIEE
LSTIKDLHLRTVDELGVDRN---V--------IAKHLEEL---------EQLLKGVAMMK
E-LTRR--TQDYLVSFGECMSTRIFAAYL-NKLGI---KARQYDAFEMGIITTD-DFTNA
DI-------LEATYPAVAKRLHGDW-VSD---PAIPIVTGFLGKARK-SCAVTTLGRGGS
DLTATTIGRALGLPEIQVWKDVDGVLTSDPNICPQAEPVPCLTFDEAAELAYFGAQVLHP
QSMRPAREGDIPVRVKNSYNPKAPGTLITK---ARD-MS-K---------AVLTSIVLKR
NVTMLDIVSTRMLGQYGFLAKVFSTFEDLGIS------VDVVA--TSEVSISLTLDPSKL
WSRELIQQ--E-LDYVVEELEK-----------IAVVN-L---LQNRSIISLIGN-VQKS
SLILEKAFRVLRTLGVNVQMISQGASKVNISLIVNDS-----EAEQCVRALHKTFFDSEP
S-----------------------------------------------------------
---------------------------------------------QLENECIQG-NGSH-
------------------------------------PAIS--------------------
------------------------------------------------------------
------------------------------------------------------------
------------------------------------------------------------
------------------------------------------------------------
------------------------------------------------------------
--------------------------------------------------------
>WP_013313356.1|Spirochaetes-Spirochaetia-Spirochaetales-Spirochaetaceae-Spirochaeta-Spirochaeta_thermophila WP_013313356.1 lysine-sensitive aspartokinase 3 [Spirochaeta thermophila]ADN01515.1 aspartokinase 3 [Spirochaeta thermophila DSM 6192]
------------------------------------------------------------
------------------------------------------------------------
------------------------------------------------------------
------------------------------------------------------------
----------------------MVVMKFGGTSVQDAERMDRVLSIAE-----EELN----
E-------GVVLVASATA-------------KTTDRLIQLTQA--SARG-DEESV--QSI
LNLIKTHHFQIAHDFLEGEY---L--EKAVARLETLFAEL---------GTIVKGMTLLK
E-VSPR--TLDAVVAFGEILSTTLLYHRA-LQRGL---KARLLDSRNY-IITDD-SFGNA
TPD------IRETYRRLSSGV---K-VGA---GDLVIMQGFIAST-P-DGTTSTLGRGGS
DYSAAIVGAGLHASRIEIWTDVHGVMTADPRIVPEAQPIPQLSYEEAAELAYFGAKVVHP
STIQPAVEKNIPVLVKNTMDPNGPGTTITH---RSP-YK------------GLKAIATKR
NITLITIQSYRMLNAYGFLSRIFDVFAEYRTP------VDLIA--TSEVSVSMTIDNK--
-------A--N-LHPITRELSK-----------IGKVV-V---EEEKAIISLVGEDVWKT
HETILNAFSAL--QGIPVRMITMGSSHINLSLVVADG-----DGEESVRRLHRAFFEKG-
------------------------------------------------------------
------------------------------------------------------------
------------------------------------------------------------
------------------------------------------------------------
------------------------------------------------------------
------------------------------------------------------------
------------------------------------------------------------
------------------------------------------------------------
--------------------------------------------------------
>WP_027415680.1|Firmicutes-Bacilli-Bacillales-Paenibacillaceae-Aneurinibacillus-Aneurinibacillus_terranovensis WP_027415680.1 aspartate kinase [Aneurinibacillus terranovensis]
------------------------------------------------------------
------------------------------------------------------------
------------------------------------------------------------
------------------------------------------------------------
----------------------MKVAKFGGTSLASAEQIRKVCDIIL-----ADPE----
R--------RLIVVSAPGK---RSKDD---TKVTDLLIALAEC--HLKN-EDTAK----E
LEAVVNRYREIAQGLELN---------------SAIVSLIE--------SDIRERLSANT
S-NPER--FMDAIKASGEDNNAKLVARFL-ASKGV---DAHYINPKDAGLMLSD-EYGNA
QV-------LPQSYDN----L-KSL-RDR---SGILIFPGFFGYS-P-DGTLVTLPRGGS
DITGSILAAAIKAELYENFTDVDSVFSANPNVVDHPQEIKELTYREMRELSYAGFSVFHD
EALYPAFSAGIPVCVKNTNNPMAPGTMIVF---ERR-SS-A---------NPVVGIASDS
GFCSIYVRKYLMNREVGFGRRMLHILEDEGIS------YEHMP--SGIDDVTIILRQDQL
-------DVEK-EARIIARIRD-----ELA---AEDVV-V---EHNLAMIMVVGEGMRHN
VGTTARATGALAKARVNIEMINQGSSEVSMMFGVKAV-----NAEKAVAALYDEFFVPVR
-V----------------------------------------------------------
------------------------------------------------------------
------------------------------------------------------------
------------------------------------------------------------
------------------------------------------------------------
------------------------------------------------------------
------------------------------------------------------------
------------------------------------------------------------
--------------------------------------------------------
>WP_158649254.1|Proteobacteria-Betaproteobacteria-Neisseriales-Neisseriaceae-root-Neisseriaceae_bacterium_DSM_100970 WP_158649254.1 aspartate kinase [Neisseriaceae bacterium DSM 100970]
------------------------------------------------------------
------------------------------------------------------------
------------------------------------------------------------
------------------------------------------------------------
----------------------MLVMKFGGTSVTNPLSVAAIAKQVR-----SNLE----
Q-------KPIIVVSALS-------------GVTDLLVKLSNA--SNKG-EI-----QDI
LAEIRLKHQQWIDNIFSQNS---PCNQNASAQIDFYLEEL---------EDIMQAHDFSS
S-LA----RHDSIVAFGEKMSSYLISRYL-VNNKI---QAERLLATKC-IITNN-NFGGA
DFL------SDETILHSKKNI-LPL-VEN---EIVPVITGFIGAT-V-NGETTILGRGGS
DYSAAIIGYAIGAKEIQIWTDVDGVFSADPRKVTNARLINQLSYQEAAELAMFGAKVLHP
RTIQPAVKADIPVRVLNTFNLDNHGTLINH---DAD-NT-----------HHVKAVTWRK
DVPLINISSPDMFLSKGFLQRVFAILSENNIS------VNMLS--ASEVSVSVTLDNV--
-------G--N-LEDALKQLNE-----------FAVAE-Y---RSGLGSISLVGEKIMDT
PLLMQNVFNLLEDQGLKAEMLSYSASNINLSMVIASE-----SIEKIVPKLHDQFIIS--
------------------------------------------------------------
------------------------------------------------------------
------------------------------------------------------------
------------------------------------------------------------
------------------------------------------------------------
------------------------------------------------------------
------------------------------------------------------------
------------------------------------------------------------
--------------------------------------------------------
>OGE27360.1|Candidatus_Daviesbacteria-root-root-root-root-Candidatus_Daviesbacteria_bacterium_RIFCSPHIGHO2_01_FULL_40_11 OGE27360.1 hypothetical protein A2867_00610 [Candidatus Daviesbacteria bacterium RIFCSPHIGHO2_01_FULL_40_11]OGE62691.1 hypothetical p
------------------------------------------------------------
------------------------------------------------------------
------------------------------------------------------------
------------------------------------------------------------
----------------------MIVAKFGGTSVSSKERVLTLCNIVG-----TELG----
R-------QPVVVVSALS-------------GVTDLLLSLPVL--SKSK-------VGKT
IRVIKNLHKNLVGKLWSNKK---LQ-QEIMQFIDSQLEDL---------AKL----TFRD
N-LTKE--SLDELVSYGEIMSSHIITHAL-RSKGI---EAAQVIATDL-ITTNN-NFGSA
DFL------LQPSKRNIKRIL-PPI-IKM---GVVPVVTGFIGST-K-GGRVTTLGRGGS
DYTASIIGFCLKASEIQIWTDVDGIFTADPRLVENARALQTVSFKEASELAAFGARVLHP
RTIRPAIKAGIPVKVLNTFNPKNSGTLIEE---KSS-SI-----------SYIKAVSFKR
KTFLVNIYATEMLLQKGFLARIFKVFAKNAIS------VDLVS--VSEVSVSVTLDDN--
-------E--N-LENAIKGINE-----------FANAS-V---VQGLGMVSLIGEGITTS
TRTIKKIFDILDKEKILTRMVSLGATDINISIVVESE-----KIEQAVKALHDRLLLKQS
------------------------------------------------------------
------------------------------------------------------------
------------------------------------------------------------
------------------------------------------------------------
------------------------------------------------------------
------------------------------------------------------------
------------------------------------------------------------
------------------------------------------------------------
--------------------------------------------------------
>WP_119670844.1|Bacteroidetes-Cytophagia-Cytophagales-Cytophagaceae-Fibrisoma-Fibrisoma_montanum WP_119670844.1 bifunctional aspartate kinase/homoserine dehydrogenase I [Fibrisoma sp. HYT19]RIV19133.1 bifunctional aspartate kinase/homoserine dehydrogenas
------------------------------------------------------------
------------------------------------------------------------
------------------------------------------------------------
------------------------------------------------------------
----------------------MFVLKFGGTSVGSVESIKQVIQIIE-----THRE----
Q-----GDSMAVVLSAMS-------------GVTNQLIEIGRM--AAGG-NHDYS---EL
VRRIEDRHFNVIKALIPIKE---Q--SKVFASIRGVINEL---------EDLLRGVSLIR
E-LTPR--TMDLVMSFGERLSTTVVTECL-RSRGL---SVAFCDARKL-IKTDD-QFSHA
EVN------YPLTNELVQAHF-----AKE---TALQIVTGFIGST-E-KGETTTLGRGGS
DYTASILGAALNADRIDIWTDVDGMMTADPRKVPNAFNIPTITYAEAMELSHFGAKVIYP
PSLQPAFTRNIPIRVLNTFNSTHEGTVVSR---TAE-RR-Q---------YTITGISSID
DIALVNVQGSGMIGVAGVSAKLFGVLARHRIS------VILISQASSEHSICFAIDPR--
-------GAENVKAVLDMEFAT-----EIAHGHIDSIS-I---ERDLSVIATVGEGMRKS
SGIAGKLFSVLGKNGVNIVAVAQGSSEINISVVINKN-----NLSKALNAIHNVFFQSEA
RVLNLYLVGTGLIGRTLLKQICSQYEFLRSEKLLKVCVVGLANTKKMLLDPKGVALDAWH
ERLLTEGVTTSLPAFVEKMQDYNLPNSVFIDCTSDKDIVQFYE--SLLDANISVVTPNKV
AN---SGPYSEYRRLQRTALNRGVKFLYETNVGAGLPIINTLQGL---------------
------------------------------------------------------------
---------------ITAGDRFLKIEAIL-------------------------SGTLSY
IFNTFG--------------SGDPANR---------PSFA--------------------
------------DVVREAKEKGYTEPDPRDDLSGQDVARKILILAREAGFPLEPSDVTVK
NLLPQPCLDAPSVPAFFDELERNNDYFENLLREAEAEGKKLRFVASFEDNKAVIELRSVG
PEHPFYQLTGADNIVSFTTERYKDRPLVVKGPGAGAEVTASGVFADVVSIGSY-LA
>WP_061140600.1|Firmicutes-Bacilli-Bacillales-Bacillaceae-Peribacillus-Peribacillus_simplex WP_061140600.1 aspartate kinase [Bacillus simplex]KWW22291.1 aspartate kinase [Bacillus simplex]
------------------------------------------------------------
------------------------------------------------------------
------------------------------------------------------------
------------------------------------------------------------
----------------------MKVAKFGGSSLASGEQIKKVFEIVA-----ADPE----
R--------KFVVVSAPGK---RNSDD---IKVTDLLIEAAKQ--QLRG-DDGEP----L
IEDVVARYGSIAKELDIS---------------EEVITGIR--------EDLQALLHADQ
S-KPKR--YLDALKASGEDNNAKLIAAYF-QRRGV---EAQYINPKRAGLIVSD-EDGYT
QV-------LPESYDR----L-YDL-RDE---PGIVVFPGFFGYT-L-DGDVLTFSRSGS
DITGSILANGVKAELYENFTDVDAVYAVNPNVVSNPKGIRELTYREMRELSYAGFSVFHD
EALIPAFRAGIPVHIQNTNNPAAQGTRIVS---TRD-NT-N---------GPVIGIASDK
GFCSIYVSKYLMNREVGFGRKLLHILEDYGVA------YEHIP--SGIDDVTLILRQEQM
-------RGDS-EKKIISRIKQ-----ELH---ADEVI-V---EHNLALIMVVGEGMRHN
VGTTARASKALADAKVNIEMINQGSSEVSMMFGVKER-----SEETAIQALYHEFF----
------------------------------------------------------------
------------------------------------------------------------
------------------------------------------------------------
------------------------------------------------------------
------------------------------------------------------------
------------------------------------------------------------
------------------------------------------------------------
------------------------------------------------------------
--------------------------------------------------------
>CEL76429.1|Apicomplexa-Conoidasida-Eucoccidiorida-Sarcocystidae-Toxoplasma-Toxoplasma_gondii CEL76429.1 TPA: aspartate kinase, putative [Toxoplasma gondii VEG]
------------------------------------------------------------
------------------------------------------------------------
------------------------------------------------------------
------------------------------------------------------------
-------------------------MKFGGSSLAAPENIRRVVGIIE-----QELP----
C-------RPIVVLSAVG-------------KTTDRLVEFGKM--ALEE-QQVK------
ISELHDFHDKLIKGLGLCEE---D-----VPEVWKIEEEI---------DRLLTGISLIG
D-ISHR--TEDLLMSYGERLAVRIIAAYMTKARGL---PAVALDAWDVGMKTST-GSGSS
QSLRGVAEVLPSSYEAIGEFF-APL-STSY--SYIPVVTGFIAKD-K-HGRVTTLGRSGS
DFTAAVVGAAVRASEVQIWTDVDGLLTADPRVVKGARSVETISFDQASELAYFGAKVIHP
KTMLPAMKHNIPVRVKNSYNPGHPGTRIVQ---AVP-SA-GVPAHPTAASDGVTAVTYQR
DITVIEVNSTRMLGAHGFLARLFSICDQLDIS------IDVVA--TSEVSVSLSLEKN--
----TSEN--K-IEKLQECLSS-----------FSTTS-V---RRGKALVSIVGN-LERC
NEIVARTCIALTKIGVTVQLISCGTSKVNFTFCVEDA-----DVYRVVQAVHDALFAETP
TT----------------------------------------------------------
----------------------------------------------ASTPSLESLTL---
------------------------------------------------------------
------------------------------------------------------------
------------------------------------------------------------
------------------------------------------------------------
------------------------------------------------------------
------------------------------------------------------------
--------------------------------------------------------
>WP_113806488.1|Firmicutes-Bacilli-Bacillales-Bacillaceae-Bacillus-Bacillus_taeanensis WP_113806488.1 aspartate kinase [Bacillus taeanensis]RBW69057.1 aspartate kinase [Bacillus taeanensis]
------------------------------------------------------------
------------------------------------------------------------
------------------------------------------------------------
------------------------------------------------------------
----------------------MKVAKFGGSSVASAEQIKKVCNIIT-----ADAE----
R--------RLVVVSAPGK---RCKED---EKTTDLLIALADQ--YLLK-GSAEA----E
LQKVIARYEDIAQNLNLG---------------TDIIEEIR--------ADLKARLAIDT
N-NPGL--FMDSLKASGEDNNAKLIANYL-QSLGI---EAHYINPKEAGLLVSN-EAGNA
QV-------LPESYDN----L-YKL-REK---SGILIFPGFFGYS-P-EGTLVTFPRGGS
DITGAILAAAVQADLYENFTDVDSVYVVNPNLVENPQEISELTYSEMRELSYAGFSVFHE
EALAPAVRASIPVCIKNTNNPSAPGTKIIA---KRQ-YA-L---------NPVVGIASDT
GFLSIYVEKYLMNREIGFGRKLLQILEEEHVS------YEHTP--SGIDSISVILRANQL
-------NAEK-EMRLVERIKN-----ELK---VDKVE-I---ERGLALIMIVGEAMHQT
IGIAARAVSAIQRSNVNIEMINQGSSEVSMMFGVKEE-----GADKAVRSIYEEYFEKSY
-VEEALQNPY--------------------------------------------------
---------------------------------------------PVRS-----------
------------------------------------------------------------
------------------------------------------------------------
------------------------------------------------------------
------------------------------------------------------------
------------------------------------------------------------
------------------------------------------------------------
--------------------------------------------------------
>WP_016525852.1|Spirochaetes-Spirochaetia-Spirochaetales-Spirochaetaceae-Treponema-Treponema_maltophilum WP_016525852.1 aspartate kinase [Treponema maltophilum]EPF31241.1 aspartate kinase [Treponema maltophilum ATCC 51939]
------------------------------------------------------------
------------------------------------------------------------
------------------------------------------------------------
------------------------------------------------------------
----------------------MIVMKFGGSSVASAERIRHVASIIG-----AYKD----
K-------KPVVVLSAMG-------------DTTDHLLRAADE--ALEG-KAD-------
IRSIQKLYTDTARDLGLDEQ---T-----RKNIKELFDEL---------KALLTGISMLR
E-LTKR--TRDYLVSFGERLSVRIVASFL-NVQGI---KARFYDAWDVGFISDS-SFMNA
EL-------LKDVWQRIPQAL-GNY-RDGK-DGAIPVVTGFIAKD-A-DGCITTLGRGGS
DLTATMIGAAMKTDEIQTWKDVDGILTADPRIVKNAKTVPFVTYEEAAELAYFGAQILHP
RSMAPCRKAGVPVRVKNSYNIQSEGSLITE---KHR-KK-P---------SPVRALTAVK
NSTLIDIVSTRMLGASGFLAHIFNVFLKYGIS------IDVIA--TSEVSVSLTVHTD--
-------A--D-LSGLLHELNG-----------IAETK-I---KTGKSIIAIICD-AAHS
SSILASAFGALAKENINPEMISQGASKVNISFICDDA-----VADKTVKTLHAAFFE---
------------------------------------------------------------
------------------------------------------------------------
------------------------------------------------------------
------------------------------------------------------------
------------------------------------------------------------
------------------------------------------------------------
------------------------------------------------------------
------------------------------------------------------------
--------------------------------------------------------
>XP_031476929.1|Streptophyta-Magnoliopsida-Nymphaeales-Nymphaeaceae-Nymphaea-Nymphaea_colorata XP_031476929.1 aspartokinase 2, chloroplastic-like [Nymphaea colorata]
MLRAVKP----------------------------FFRFPLRAFDSFLWR----------
-----------AGIRVNAFI-----------YLIKCTSDLYCPHLMAVSFQTSGLLSPA-
VPGTSSEKFSSVSSI-SRWNTFAIPISSIKTLI-----------------GRR-------
------TAKEGC-----------------------TRRD-FSIFCEQQ----------SV
VRLAKILDGEH-EQAGGNTRRLTCVMKFGGSSVATAARMREVADLIL-----SFPE----
E-------SPVVVLSAMG-------------KTTNKLLEAGEM--AVSC-GITNVSTIEQ
LHFVRELHLKTLDELGLPRS---V--------ISELLEEF---------EQLLTGIALMK
E-LTPR--TRDYLVSFGERMSTRIFAGYM-NKIGA---KARQYDAFDIGFITTD-EFTNA
EI-------LEATYPAVAKRLHGDW-ITD---PAIPIVTGFLGKGWK-SAAITTLGRGGS
DLTATTIGKALGLREIQVWKDVDGVLTCDPNIYPVAEPVPFLTFEEAAELAYFGAQVLHP
QSMRPAREGDIPVRVKNSYNPKAPGTLITK---ARD-MS-K---------AVLTSIVLKR
NVTMLDIVSTRMLGQYGFLAKVFSIFEDLGIS------VDVVA--TSEVSISLTLDPSKL
WSRELIQQ--E-LDNVVEQLEK-----------IAVVQ-L---LQHRSIISLIGN-VQRS
SLVLEKVFCVLRTNGVNVQMISQGASKVNISLIVNDS-----EAEQCVKALHSTFFETPE
LA----------------------------------------------------------
---------------------------------------------ELETT-----NGSG-
------------------------------------------------------------
------------------------------------------------------------
------------------------------------------------------------
-----------------------------DGHME--------------------------
------------------------------------------------------------
------------------------------------------------------------
--------------------------------------------------------
>RJS72784.1|Euryarchaeota-Methanomicrobia-Methanosarcinales-root-Candidatus_Syntrophoarchaeum-Candidatus_Syntrophoarchaeum_sp._WYZ-LMO15 RJS72784.1 aspartate kinase [Candidatus Syntrophoarchaeum sp. WYZ-LMO15]
------------------------------------------------------------
------------------------------------------------------------
------------------------------------------------------------
------------------------------------------------------------
---------------------MRLVMKFGGSSLADGKRLLHVAEITA-----QMQQ----
R-----GDEVVVVTSALG-------------GVTDALINVAKK--VSRVEDELKI--LEA
TIRLRDRHTQAARDAISDPA---IL-NTVEDLITLRMDEL---------EKALIGISHLG
E-LTDR--TLDYITSFGERLAAPILAGAI-TSLGS---EARAFTGGEIGLITDE-NFQNA
TP-------LSFAERRIADTL-MPV-LG----RYIPVVSGFIGET-E-KGVITTLGRGGS
DYSATIIGSAIDADEIWLWKDTSGIMTADPKIVPDARRIPVISYIEAMELSYFGAEVLHS
RSMEPVIRKKIPIRVKNTFNPEDPGTLIVE---KPE-KV-D---------EVVKAITVIR
DCALVTISGFGMIGVPGVAAEVFSALARKNVN------IMMISQGSSERAISILVDGK--
-------DLKKAISALESCFPS----------IKKEIV-Y---RDDVSALAVVGAGMAGT
PGVAGRVFSALGKNRINVIMISQGSSEYNISMVVSDS-----DIERAVRVIHDEFGLGEE
G-----------------------------------------------------------
------------------------------------------------------------
------------------------------------------------------------
------------------------------------------------------------
------------------------------------------------------------
------------------------------------------------------------
------------------------------------------------------------
------------------------------------------------------------
--------------------------------------------------------
>KEP67650.1|Apicomplexa-Conoidasida-Eucoccidiorida-Sarcocystidae-Hammondia-Hammondia_hammondi KEP67650.1 UNVERIFIED_CONTAM: aspartokinase [Hammondia hammondi]
------------------------------------------------------------
------------------------------------------------------------
------------------------------------------------------------
------------------------------------------------------------
-------------------------MKFGGSSLAAPENIRRVVGIIE-----QELP----
R-------RPIVVLSAVG-------------KTTDRLVEFGKM--ALEE-QQVK------
ISELHDFHDKLIKGLGLCEE---D-----VTEVWKIEEEI---------YRLLTGISLIG
D-ISHR--TEDLLMSYGERLSVRIIAAYMTKARGL---PTRALDAWDVGMKTST-GSGSS
QSLRGHVEVLPSSYEAIGEFF-APL-STSY--SYIPVVTGFIAKD-K-HGLVTTLGRSGS
DFTAAVVGAAVGASEVQIWTDVDGLLTADPRVVKGARSVETISFDQASELAYFGAKVIHP
KTMLPAMKHNIPVRVKNSYNPEHPGTRIVQ---TVS-SA-GVPAHPTVVSDGVTAVTYQR
DITVIDVNSTRMLGAHGFLARLFSICDQLDIS------IDVVA--TSEVSVSLSLEKN--
----TSEN--K-IEKLQECLSS-----------FSTTS-V---RRGKALVSIVGN-LESC
NEIVARTCIALTKIGVTMQLISCGTSKVNFTFCVEDA-----DVHRVVQAVHDALFAQTP
TS----------------------------------------------------------
----------------------------------------------ASTPSLESLTL---
------------------------------------------------------------
------------------------------------------------------------
------------------------------------------------------------
------------------------------------------------------------
------------------------------------------------------------
------------------------------------------------------------
--------------------------------------------------------
>RME82948.1|Planctomycetes-root-root-root-root-Planctomycetes_bacterium RME82948.1 lysine-sensitive aspartokinase 3, partial [Planctomycetes bacterium]
KGSTLS--------FYE-------------------------------------------
----------------EIFI----------------------------------------
------------------------------------------------------------
----------------------------------------ISIFANVAFLFQKFFKFGFH
TKK-RMVFGFY-EVYILSKVQKMIVMKFGGTSLADRKRIETVFQLVK-----KRHS----
E-------NPVVVVSAHS-------------GVTDMLIEAAKN--AVSK-REV------D
IQPIRERHEKLLGDLGLERE---L--------IFHELQEL---------HDLLRGIQLVR
E-LTAR--SMDYVMSFGERMSSKIVAAYF-NKKGI---PAIALNAYDIGLETDS-NFGRA
RH-------LTESELLIAQNI-RQY---E---NKIPIVTGFLGKN-K-EGEITTLGRSGS
DYTASILGSALQAREIQIYTDVDGIMTADPRVVPNAASITRMSFEEASELAYYGAKVIHP
STMLPAVKKNIPIRVLNTYNPDHPGTLIVK---EAE-TT-E---------GIAKAVAYKR
NIILINIVSTHMLQQYGFMARVFKVFAKHKIV------LDMIA--TSEISVSMTTDSD--
-------K--N-LEEAKKELEE-----------FGNVS-I---ERKKAILCVVGEGLREH
VGIGKKIFSALGDGNINVEMISQGATKINISLLVDED-----HVFQAVRLLHETLFEK--
------------------------------------------------------------
------------------------------------------------------------
------------------------------------------------------------
------------------------------------------------------------
------------------------------------------------------------
------------------------------------------------------------
------------------------------------------------------------
------------------------------------------------------------
--------------------------------------------------------
>WP_139626022.1|Chlorobi-Chlorobia-Chlorobiales-Chlorobiaceae-Prosthecochloris-Prosthecochloris_vibrioformis WP_139626022.1 lysine-sensitive aspartokinase 3 [Prosthecochloris vibrioformis]TNJ37718.1 lysine-sensitive aspartokinase 3 [Prosthecochloris vibr
------------------------------------------------------------
------------------------------------------------------------
------------------------------------------------------------
------------------------------------------------------------
----------------------MTVMKFGGTSVGTASAMKQAMSIVA-----DRAT----
S------GAPLVVLSACS-------------GMTNLLIRTSEA--AGSG-NLREA--MEC
SRQIREHHTAMAAELVRDPE---RG-ALLREKVQGYIDEL---------EMLIKGVDIVG
E-LTPR--SFDTFCSFGELLSTTIFAAAL-QEDGH---EVVWQDVRQV-MITDG-NFSSA
RPI------EELCVEAAGRFI-APE-LES---GRIVITQGFVGAT-Q-DGRTTTLGRGGS
DYTAALLGSWLHAGRIEIWTDVDGVMTCDPRIVPEARSIRVLTFSEAAELAYLGAKVLHP
DTIAPAVSKNIPVYVLNSRHPAAKGTVITN---DQA-LL-EGM----SYGGLVKSIAVKK
GQCIINFRSNRMLGRHGFLIEFFSVFAAEGVS------VEMIS--TSEVSVSLTVSDS--
-------G--A-VDRLVRRLQD-----------MGDVE-V---EHNVATVSVVGDSLRMS
RGVSGRIFSAL--KEVNIRMISQGASEINVGFVIEER-----EVPQALRDLHHEFFAEGF
PG----------------------------------------------------------
---------------------------------------------AIFQKPASGRNGE--
------------------------------------------------------------
------------------------------------------------------------
------------------------------------------------------------
------------------------------------------------------------
------------------------------------------------------------
------------------------------------------------------------
--------------------------------------------------------
>KAC9573137.1|Streptophyta-Magnoliopsida-Asterales-Asteraceae-Mikania-Mikania_micrantha KAC9573137.1 hypothetical protein E3N88_45618 [Mikania micrantha]
MDDANQSELKPASEFQEDSRAPVIEPNITDSTELWLIQWPKDQVPDFDGQQLSLDLHRDD
GQLGSFEASSGKSYDVVSFAAQ----EPKATVFISSAADSKIIGKIARRVSFVRYLEPSE
VPGDDTKKLKLLYER-SSATSLANSFNNFATPAKSTRPGPSNGLASTHSSGRKSSLTEEK
VLSKPSRSGQSSGRGLDHSDEKRSKKKKKVP-APSRGRC-LKVVCDAR----------KN
DVL-VQTESKI-QCLEGSTNQLSCVMKFGGSSVASADRMKEVAELIL-----SFPE----
E-------NPVIVLSAMG-------------KTTNKLILAGEK--A--C-CVSDASEIDE
LSFVKELHYRTVDELGLDRS---I--------ITDHLEKL---------ERLLNGISALK
E-LTPR--SRDYLVSFGECMSTRIFAAYL-NKIGA---KARQYDAFDIGFITTD-DFTNA
DI-------LEATYPAVANKLHGDW-ISD---PAIPIVTGFLGKGWR-TCAVTTLGRGGS
DLTATTIGKGLGLREIQVWKDVDGVLTCDPNIYPGAEPVPYLTFDEAAELAYFGAQVLHP
QSMRPASEGDIPVRVKNSYNRKAPGTLITK---SRD-MS-K---------AILTSIVLKR
NVTMLDIVSTRMLGQFGFLAKVFSTFEDLGIS------VDVVA--TSEVSISLTLDPSKF
WSRELIQQ--E-LDNVVEELEK-----------IAKVN-L---LQHRSIISLIGN-VQRS
SLILEKVFYVLRKNGVNVQMISQGASKVNISLIVNDN-----ESEKCVRALHEAFFESDL
GDLFIPLLT----------------------KHLK-----IISSPPCFFS----------
----------------------------------------FYSPFHLTSRSPPSNNNHPL
DTNTAAATHSHYQPPPPTT----------T-VTIIAPAITSNHHLPLRLPPPPPNTSGYH
PPLSPPPNTTCYLPPQTPPNNATKTAFPPLGEFDLPLHAYDVHCRPTISLSKSYNWCNIE
DDYEPLSIASTVYEACKRGLKILTTVMLLAILTSIVLKRNVTMLDIVSTRMIGQFGFLAK
VFSTFEDLGISVDATSEVSISDTKADPGWDSNLEMGPPVSGTGTLLLKDVRAFLGSTSWV
PSAPRLDEGFGGKTYKRKRAEQQQEIDASMDVDAQDEIQTSKRLARSSAIRVSLKKSTFE
ERAHQK---------------EIKKAYKDRMTELKEEIRNNK-IEEEEEGR---------
-----------------TREESKRT----------------------------Y--
>WP_012241869.1|Proteobacteria-Deltaproteobacteria-Myxococcales-Polyangiaceae-Sorangium-Sorangium_cellulosum WP_012241869.1 aspartate kinase [Sorangium cellulosum]CAN99434.1 Aspartate kinase [Sorangium cellulosum So ce56]
------------------------------------------------------------
------------------------------------------------------------
------------------------------------------------------------
------------------------------------------------------------
----------------------MIVMKFGGSSVESRAQIEKVLHIVR-----ARLA----
R-------RPVVVSSAHK-------------GMTDALINAAKA--AATG-RFD-------
PSVPVNKQRAVAESLGCAPD---L--------LAPFYEEI---------ADLLRGISLVK
E-LSPR--SLDYIASFGERMAVRCIADFF-ARSGV---PARAYDVWDLGFITDA-NFGRA
RP-------LPGFDARIKAMF-AER-VPE---GIVPIVTGFVGRN-E-AGEITTVGRNGS
DLTATLVAAGLGAEEAQIWSDTDGVMTADPSVVKTARNIPTMRFEEAAELAFFGSRVLHP
STLLPAMEKGIPVRVLNTNRPDHPGTVIDF---DTD-AA-S---------PAVTCIAYRE
RQVVLKISSTRMFGEVGFLAQVLAVLARHEVV------IDVIT--TSEVSVSMTTDDL--
-------G--K-LSRALPELEQ-----------FGACE-V---LPNRTTLVIVGQGMPRQ
KGVAAQVLDAMAQAGVNVEMLSYATGSVNLSMVIEDA-----HVASAVGVLHHSLFEKAR
------------------------------------------------------------
------------------------------------------------------------
------------------------------------------------------------
------------------------------------------------------------
------------------------------------------------------------
------------------------------------------------------------
------------------------------------------------------------
------------------------------------------------------------
--------------------------------------------------------
>WP_110107497.1|Firmicutes-Bacilli-Bacillales-Bacillaceae-Geobacillus-Geobacillus_thermoleovorans WP_110107497.1 aspartate kinase [Geobacillus thermoleovorans]AWO74666.1 aspartate kinase [Geobacillus thermoleovorans]
------------------------------------------------------------
------------------------------------------------------------
------------------------------------------------------------
------------------------------------------------------------
----------------------MKVAKFGGSSVASAAQFRKVADIVS-----SDIE----
R--------RIVVVSAPGK---RYKDD---VKVTDMLIQLAEQ--VVAG-EPHEE----T
MEAIVKRYADIANELGLE--------------ADGFLAELV--------DDLQSKISAYR
S-EPPR--LFDAIKASGEDHNARLMALYL-QDFGL---EASYVSPLEAGIIVTD-EPGNA
QV-------LPESYEK----L-RQL-RER---RGVLVIPGFFGYS-R-SGHIVTFPRGGS
DITGSIVAAGVKADVYENFTDVDSIYCVNPSIVADARKLKEITYREMRELSYSGFSVFHD
EALEPVYRAGIPVCVKNTNNPAAPGTWIVA---KRN-HI-D---------EPVAGIASDT
GFCSINISKYLMNREIGFGRRVLQILEDEGIS------YEHTP--SGIDNMSVILRADQL
-------ADGK-EERILARIRE-----ELA---VDEVT-I---EYGLALIMVVGEGMEKT
IGMAAKATTALADANINLEMINQGSSEVSMMFGVKEE-----VVNEAVRALYNAYFQQAT
-VSPLS------------------------------------------------------
------------------------------------------------------------
------------------------------------------------------------
------------------------------------------------------------
------------------------------------------------------------
------------------------------------------------------------
------------------------------------------------------------
------------------------------------------------------------
--------------------------------------------------------
>WP_152937411.1|Firmicutes-Bacilli-Lactobacillales-Lactobacillaceae-Lacticaseibacillus-Lactobacillus_rhamnosus WP_152937411.1 aspartate kinase [Lactobacillus rhamnosus]QFV11400.1 aspartate kinase [Lactobacillus rhamnosus]
------------------------------------------------------------
------------------------------------------------------------
------------------------------------------------------------
------------------------------------------------------------
----------------------MRVVKFGGSSLADGAQFAKVVAIMK-----ANPA----
R--------QVIVTSAPGK---RHPGD---VKVTDLLIKYAQA--VLQQ-GETAA----I
VAEIVARYQAIATAFNLN---------------AQVMETIE--------NELYQLPNTSF
K-NADY--LMAGFKARGEKLNAFLMTAVL-NHEGI---EATYGEPKTLGIVVTD-HPNDA
EV-------SRETYDR----L-AAF-RRP---LGVLVVPGFYGYT-S-DGDIATFSRGGS
DITGAILANGFHADLYENFTDVDGVAAADPRVVANPQMIKEMTYREMRELSYGGFGVFHD
EAILPAIAGQIPINLKNTNHPSAPGTMIVP---EQH-FVPK---------HAITGIVSSQ
HFGAIYLHRYLLNKEVGFTLKLLQVLARHGIS------YEHMP--SGIDDLTIILDDRQL
-------TEVK-RKAICAEIQE-----VVH---PDVLK-W---IDDYAIIMVVGEGMAQR
TGLIQTILQPLASAGVHVSMINEGASQISLMLGTSRE-----SANRAVKAIYNAFFIPIN
QRLEVQ------------------------------------------------------
------------------------------------------------------------
------------------------------------------------------------
------------------------------------------------------------
------------------------------------------------------------
------------------------------------------------------------
------------------------------------------------------------
------------------------------------------------------------
--------------------------------------------------------
>WP_159518056.1|Bacteroidetes-Bacteroidia-Marinilabiliales-Prolixibacteraceae-Sunxiuqinia-Sunxiuqinia_sp._RC1_OXG_1F WP_159518056.1 bifunctional aspartate kinase/homoserine dehydrogenase I [Sunxiuqinia sp. RC1_OXG_1F]
------------------------------------------------------------
------------------------------------------------------------
------------------------------------------------------------
------------------------------------------------------------
----------------------MKVLKFGGTSVGSAENIRKVKEIVK-----GQPG----
D--------VIVVVSALG-------------GITDKILNAAKM--AVLA-TEYFN---TE
ITAIKERHDEVVDALF-DGE---QM-EKVKAEVNQLLDEL---------SKVIQGVSMIG
E-LTPK--TLDKIGGFGERLSSYIISEFI-E-------GSQWADASKM-IKTDS-AFGRA
LVD------FKLTNKKVKKAF-ENF-------SGVCVAPGFVSSN-S-AGEYTTLGRGGS
DYTAAILAAALNVEVLEIWTDVNGFMTADPRIISKAYTIQSLSYSEAMELSHFGAKVIYP
PTILPVFQKGIPVQIKNTLDPEHEGTLVRP---SQP-NG-K--------DRPIKGISSIS
NISLITVQGLGMVGVTGISSRLFGALAKENIN------VILISQASSENSISFAVDTL--
-------KAETAEEAIRIEFDR-----EIAAQQINKIE-I---ESDLSIVAIVGENMKHT
TGIAGKLFNTIGKNGINIIAIAQGASELNISWVVKDS-----DLRKTLNVVHESFFLSEN
VEVNVFMLGIGLVGGNLLSQIQQQQEKLLKDKHLKLKVVGVANSKKMLFDRDGINIDGFK
ERLDTEGEASGLDAYKQEIIDMNIYNSVFVDCTASDAAAEVYG--DLLNANVSIVTANKV
AA---SSEYENYLKLKKIAKQKGVKFLFETNVGAGLPIINTLNDL---------------
------------------------------------------------------------
---------------VNAGDEILKIEAVL-------------------------SGTLNF
IFNTIS--------------ADV--------------PLS--------------------
------------KTIQMAKEEGFSEPDPRVDLSGIDVVRKLLILVRESGYKIDKEDVIIN
KFVPDEFFDG-SMEDFWSGISGLDADFEKRRKVLEAENKCWRFVAKYEDGKAEVGLQEIE
QGHPFFDLQGSNNLVMFTSERYNEFPMIIKGFGAGAEVTAAGVFADIIRVSNI---
>WP_122056500.1|Bacteroidetes-Bacteroidia-Bacteroidales-Bacteroidaceae-Bacteroides-Bacteroides_pyogenes WP_122056500.1 bifunctional aspartate kinase/homoserine dehydrogenase I [Bacteroides pyogenes]SUV33219.1 putative aspartokinase I-homoserine dehydroge
------------------------------------------------------------
------------------------------------------------------------
------------------------------------------------------------
------------------------------------------------------------
----------------------MKVMKFGGTSVGSAKSILNVKRIVE-----AAGD----
--------PVIVVVSALG-------------GITDKLIHTSKM--AAAG-DSGYE---EA
FGEIVRRHEEMVEDIIPAGE---RK-HALKQRIGELLNEL---------RDIFQGIFLIK
D-LSPK--TSDTIVSYGERLSSIIVAELI-E-------GAERFDSRAF-VKTEK-KHSKH
TLD------KDLTNRLVRETF-RSI-------PKVAVVPGFISSD-KTTGEVTNLGRGGS
DYTAAVIAAALDADSLEIWTDVDGFMTADPRVIPNAYTITELSYVEATELCNFGAKVVYP
PTIYPVCHKNIPILIKNTFNPDGAGTVIKQ---EVS-SS-Q--------SKAIKGISSIN
DTSLITVQGLGMVGVIGVNYRIFKVLAKNGIS------VFLVSQASSENSTSIGVRTA--
-------DADLACEVLNEEFAK-----EIEMGEISPMQ-A---EKDLATVAIVGENMKHT
PGIAGKLFGTLGRNGINVIACAQGASETNISFVIDSR-----SLRKALNVIHDSFFLSEY
QVLNLFICGIGTVGGSLIEQIRSQRERLMAKNGLKLHVVGIIDGSRAMFGRNGFDLANFR
EELKAHGMPSSRETIRDEVIGMNIFNSVFVDCTASPDIASLYK--DFLQHNISVVAANKI
AA---SSEYENYRELKTIARRRGVKFLFETNVGAGLPIINTINDL---------------
------------------------------------------------------------
---------------IHSGDKILKIEAVL-------------------------SGTLNY
IFNKIS--------------ADL--------------PFS--------------------
------------RTIRMAQEERYSEPDPRIDLSGKDVIRKLVILAREAGYRIDQEDVEKN
LFVPNDFFEG-SLDDFWKKVPSLDAAFEERRRILEKEHKHWRFVAKLEEGKASVGLQEVA
ANHPFYGLEGSNNIILLTTERYKEYPMMIQGYGAGAGVTAAGVFADIMSIANV---
>TAL53125.1|Nanoarchaeota-root-root-root-root-Nanoarchaeota_archaeon TAL53125.1 aspartate kinase [Nanoarchaeota archaeon]
------------------------------------------------------------
------------------------------------------------------------
------------------------------------------------------------
------------------------------------------------------------
----------------------MLVMKFGGTSMGSASRLKTIVDLIK-----EKRD----
E-------KPVIVVSAVS-------------GITDALIAAAYD--AVHG-KVD-------
LSAIERKHQEILEALGTDSS---T--------LKPYLNEL---------KAELQHIAGFA
R-LSPQ--LLDNVVSFGERLSARMLSLYA-NSQGL---ATRAVDSFDVGMITDT-RFGKA
EV-------LPQSYIELNKQI-TAM-VNE---GKIPIITGYIGKS-K-GGQITTLGRGGS
DYTASIIGAAIRASEIQIWTDVNGVMTADPRVVREAKTVPLVSFDEASELSYFGAKVLHP
KTILPAMQHDISVRVLNTFDPKNPGTKIVR---NIP-GE-----------KSIKAIAFKK
NVTLITIKSSRMLLAHGFLHQVFKIFYEYEVS------IDMIA--TSEVSVSLTVDKG--
-------K--D-LEGAINDLKQ-----------FSEVK-I---EQNKASICLVGEGVNAN
MGAVQKIFNTLSEHQIQVDMISQGASEISFGIVIDSE-----KTDKAVKALHKIFFEVEQ
------------------------------------------------------------
------------------------------------------------------------
------------------------------------------------------------
------------------------------------------------------------
------------------------------------------------------------
------------------------------------------------------------
------------------------------------------------------------
------------------------------------------------------------
--------------------------------------------------------
>OLE61045.1|Gemmatimonadetes-root-root-root-root-Gemmatimonadetes_bacterium_13_1_20CM_2_70_10 OLE61045.1 hypothetical protein AUG10_02900 [Gemmatimonadetes bacterium 13_1_20CM_2_70_10]
------------------------------------------------------------
------------------------------------------------------------
------------------------------------------------------------
------------------------------------------------------------
-------------------------MKFGGTSVEDAAAVERAVAIVR-----ATVA----
Q-------HPVVVVSAMA-------------RVTDALLAAAAR--AGQD-DAAGA--LEQ
LVPVLARYAEAARCLLPETG---------RNTYDALLTTT---------RSELAADLARV
P-RDPA--APDAVAAQGERLSAGLMTAAL-AARGV---PAREVDARRC-IVTDT-RPGKA
EPL------LPETDLATRAAL-EPL-LAA---GEVPVLGGYIGAT-P-EGVTTTLGRGGS
DYSASLIGAALGASEIQIWTDVSGVLTADPKVAPTARTIPKLSFAEASELAYFGARVLHP
KTILPAIRHGIPVRIRNSRAPEDEGTRVAA---ESE-VV-P---------HTVKAIAHKT
GVSIVSVTSTRMLGAYGFLRALFEVFERHRTV------VDLVA--TSEVSVSLSVDDT--
-------T--T-LPAILRDLAA-----------LGEPA-V---ETGRAIICIVGEGMRGT
PGIAARIFTTI--RDINVSLISLGASRINITFVVDES-----RAAEAVRRLHAALFEAAL
EPVA--------------------------------------------------------
------------------------------------------------------------
------------------------------------------------------------
------------------------------------------------------------
------------------------------------------------------------
------------------------------------------------------------
------------------------------------------------------------
------------------------------------------------------------
--------------------------------------------------------
>WP_048601804.1|Firmicutes-Bacilli-Bacillales-Bacillaceae-Rubeoparvulum-Rubeoparvulum_massiliense WP_048601804.1 aspartate kinase [Rubeoparvulum massiliense]
------------------------------------------------------------
------------------------------------------------------------
------------------------------------------------------------
------------------------------------------------------------
----------------------MKVSKFGGTSLASAAQMKKVVQIVL-----ADPE----
R--------KVVVVSAPGK---RFASD---QKVTDLLITCAEE--KLQT-GKIET---DS
LLAILQRYEEITTGLALP---------------PTLLDELE--------SRLRHRLAQPI
V-EKAP--WIDGVKATGEEASSLILAALL-RKQGQ---DATAIDPKEAGMLLTS-EYGQA
RV-------LPEAYER----L-SSL-RER---EGILVFPGFYGFT-S-EGNLVTFPRGGS
DITGSILAKAVGAQLYENFTDVDAVYSVSPAYVANPKPISVLTYQEMRELSYAGFSVFND
EALQPAFQAKIPVCIKNTNNPSAPGTMVVF---ERE-AK-P---------STIAGIACDH
PFCSILVSKYLLHREIGFGRRLLEIIEDEGIS------YEHSP--SGIDQISVILRQDSL
-------SAEK-EVRIRQRIEE-----ELQ---VDHIE-V---VHDLSMIMVVGEGMRSY
PGIAAKATNALAQAEVNIVMINQGSSEVSMMFGIKQS-----DEHRAISSLYQAFFEENN
------------------------------------------------------------
------------------------------------------------------------
------------------------------------------------------------
------------------------------------------------------------
------------------------------------------------------------
------------------------------------------------------------
------------------------------------------------------------
------------------------------------------------------------
--------------------------------------------------------
>TVR93868.1|Spirochaetes-Spirochaetia-Spirochaetales-Spirochaetaceae-root-Spirochaetaceae_bacterium TVR93868.1 lysine-sensitive aspartokinase 3 [Spirochaetaceae bacterium]
------------------------------------------------------------
------------------------------------------------------------
------------------------------------------------------------
------------------------------------------------------------
----------------------MIVIKFGGSSVRDAHWIRRVVDIAS-----DRLA----
Q-------APVLVSSAMG-------------KTTDRLLGIASS--AAAG-DRTHA--ENE
ISGLEQLHTEAAEHLTSGRE---Q--ERVIARLETLFGEL---------RSLVNGLVLIK
E-CTPR--TQDAILAFGELLSTTVIAAAA-RERGI---DCRLLDSREF-IRTDE-NFTAA
VPD------FAATDDLIRRLV---P-AES---GKLLVVQGFIAAT-E-KGVTTTLGRGGS
DWSATIIGGALGADEVQIWTDVDGIMTADPRIIDGAMTVPAISYEEAAELAYFGAKVVHP
STIQPAIRRRIPVWVKNTGNPVSPGTRISE---LSD-RK------------GLAALASKK
GITIITVASSRMLHAHGFMSRIFSVFAEHRIS------VDLVT--TSEVTISTTVEGR--
-------L--D-LGPVIQDLEQ-----------YGSVS-V---ESGKAIVSLVGRSLWRT
GSFTARVFSAL--SNISVRMISLGSSDINLSLVVNEG-----DADLAVRALHDEFFSANA
SV----------------------------------------------------------
---------------------------------------------AAASA----------
-----------------------------------LPPKDTT------------------
------------------------------------------------------------
------------------------------------------------------------
------------------------------------------------------------
------------------------------------------------------------
------------------------------------------------------------
--------------------------------------------------------
>TVR65041.1|Gemmatimonadetes-Gemmatimonadetes-Gemmatimonadales-root-root-Gemmatimonadales_bacterium TVR65041.1 aspartate kinase [Gemmatimonadales bacterium]
------------------------------------------------------------
------------------------------------------------------------
------------------------------------------------------------
------------------------------------------------------------
----------------------MIVMKFGGTSVADAPAIRRLVEIVR-----TRKA----
E-------RPLVVVSALA-------------RVSNALLGLPLL--AAQE-RKA------A
VETLLERHQALALELELPAK---V--------TEPTVLEA---------DRLASTLEVLG
D-TVPEGDLLDFVVGHGELWSSRLVAAAL-EKGGV---RSAWVDVRSV-IRTDG-YFTSA
APE------REGLPARAHDAF-LHH-LGT---GVVPVSQGFLGSG-P-DGRPTTLGRGGS
DYTAALLGAALEVDRVEIWTDVDGIMTADPRVVPQARLLTVASHHEAAELAAFGAKVLHP
ATQAPLVEAGIPCVVLNSFAPHRTGTRVIS---TAD-PG-QVG------PSPVRAISCKR
GITIVNVTSPRMLGASGFLRRLFEVFERHRIS------VDVLA--TSEVSVSMTVENS--
-------F--P-LEKLREDLEA-----------LGEVA-F---APERAIVAVVGLALRDT
PGIAARIFSAI--RSINVEVVSQGASSTNLTFVVREE-----EAFNAVRALHREFIEESA
------------------------------------------------------------
------------------------------------------------------------
------------------------------------------------------------
------------------------------------------------------------
------------------------------------------------------------
------------------------------------------------------------
------------------------------------------------------------
------------------------------------------------------------
--------------------------------------------------------
>WP_131235965.1|Firmicutes-Bacilli-Bacillales-Bacillaceae-Cytobacillus-Cytobacillus_praedii WP_131235965.1 aspartate kinase [Bacillus praedii]TCJ05652.1 aspartate kinase [Bacillus praedii]
------------------------------------------------------------
------------------------------------------------------------
------------------------------------------------------------
------------------------------------------------------------
----------------------MKVVKFGGSSLASGKQIEKVFQIVQ-----SDSQ----
R--------KVIVVSAPGK---RFATD---DKVTDLLIECAEQ--CLLN-NDPLE----L
VEMVIERYTSIAVELQLP---------------SEVVKEIE--------NDLAGRLAGDR
S-KPKQ--FVELVKASGEDNHAKLVAAYF-QKQGV---EAHYVNPKDAGLFVSA-DPGNA
QV-------LQESYEL----L-YSL-RER---SGILIFPGFFGYS-K-EGDVYTFSRSGS
DVTGSILANGLKVDLYENFTDVDAVYSVNPSIVSQPKEVKELTYREMRELSYAGFTVLHD
EALVPAFKAGIPVQIKNTNNPSAPGTKIVS---ERD-NA-N---------GPVIGIASDQ
GFCSIYVSKYLMNREVGFGRKLLAILESFGLS------YEHIP--SGIDDISIILRESQF
-------NPLM-EKEIKRRIEA-----ELH---TDEVV-I---EHGLALIMVVGEGMRHN
IGTTARASKALANANVNIEMINQGSSEVSMMFGVKEI-----DEKRAVWALYEEFFAAVT
-V----------------------------------------------------------
------------------------------------------------------------
------------------------------------------------------------
------------------------------------------------------------
------------------------------------------------------------
------------------------------------------------------------
------------------------------------------------------------
------------------------------------------------------------
--------------------------------------------------------
>WP_122903177.1|Firmicutes-Bacilli-Bacillales-Paenibacillaceae-Brevibacillus-Brevibacillus_gelatini WP_122903177.1 aspartate kinase [Brevibacillus gelatini]RNB61234.1 aspartate kinase [Brevibacillus gelatini]
------------------------------------------------------------
------------------------------------------------------------
------------------------------------------------------------
------------------------------------------------------------
----------------------MKVAKFGGTSLANAEQIKKVCNIVL-----ADRE----
R--------RIVVVSAPGK---RHKDD---TKVTDLLICYATR--FLQD-GLADA----E
KQAVFQRYREIVAELGLG---------------EHIGKQLE--------GELDAVLSNRK
GLSAER--FMDAVKAAGEDTCAKIVAHYL-RSLGE---EASYVNPKDAGLLVSD-EAGNA
HV-------LPEAYEK----L-AAL-RER---EGITVFPGFFGYA-T-SGELVTFSRGGS
DITGAILAAAVTADVYENFTDVDSVYVVNPNLIANPREVKEITYREMRELSYSGFSVFHE
EALIPAYQADIPVCIKNTNNPSAPGTMIVA---ERL-CA-T---------NQVSGIASDS
GFCSIYVSKYLMNREIGFGRKLLQIFEEEGIS------YEHTP--SGIDNISVIVREKDL
-------TEDK-EKRIIERIFR-----ELE---ADDVT-V---QHSLALVMIVGEGMRQS
VGTTARAATALAAAKINLEMINQGSSEVSMMFGVKAA-----EANRAVIALYQEFFGDDA
ESADEV-SAT--------------------------------------------------
---------------------------------------------SVASVSV--------
------------------------------------------------------------
------------------------------------------------------------
------------------------------------------------------------
------------------------------------------------------------
------------------------------------------------------------
------------------------------------------------------------
--------------------------------------------------------
>XP_026385610.1|Streptophyta-Magnoliopsida-Ranunculales-Papaveraceae-Papaver-Papaver_somniferum XP_026385610.1 aspartokinase 2, chloroplastic-like isoform X2 [Papaver somniferum]
MAASLQ------------------------------------------------------
---------------------------------------------------FNNGIRTA-
HCGYQFRRNSLLVGRNQPQLKFSSSISSISGLV--------------CARTEG-------
----------SCSRD-------------------SRNRG-LKINCDKR------------
----NADETTNGSPGDTGEQLLTCVMKFGGSSVASAERMREVAELIR-----SFPE----
E-------RPVIVLSAMG-------------KTTNKLLQAGEK--AVSC-GVIHASEIEE
LEFIKDLHYRTVDELGVDNS---V--------IAVHLEEL---------EQLLKGIAMMK
E-LTPR--TKDYIVSFGECMSTRIFAAYM-NKIGV---KARQYDAFEIGFITTD-EFTNA
DI-------LEATYPAVAKRLHGDW-MKE---SAIPIITGFLGKGWK-TCAVTTLGRGGS
DLTATTIGKALGLREIQVWKDVDGVLTCDPNIYSGAMPVPYLTFDEAAELAYFGAQVLHP
QSMRPAREGDIPVRVKNSYNPKAPGTFITR---CRD-MS-E---------AVLTSIVLKR
NVTMLDIVSTRMLGQFGFLAKVFEIFEDLGIS------VDVVA--TSEVSISLTLDPSKL
WSRELIQQ--E-LDHVVEELEK-----------IAVVN-L---LQHRSIISLIGN-VQRS
SLILEKAFNVLRTHGVNVQMISQGASKVNISLIVNDS-----EAEQVVRSLHSTFFERGS
FS----------------------------------------------------------
---------------------------------------------ELDSEQITT-NGSVV
ST----------------------------------PIISSLN-----------------
------------------------------------------------------------
------------------------------------------------------------
------------------------------------------------------------
------------------------------------------------------------
------------------------------------------------------------
--------------------------------------------------------
>WP_012993336.1|Firmicutes-Clostridia-Clostridiales-Hungateiclostridiaceae-Mageeibacillus-Mageeibacillus_indolicus WP_012993336.1 aspartate kinase [Mageeibacillus indolicus]ADC91252.1 aspartate kinase [Mageeibacillus indolicus UPII9-5]
------------------------------------------------------------
------------------------------------------------------------
------------------------------------------------------------
------------------------------------------------------------
----------------------MKVCKFGGSSLANADQIRKVCDIVL-----SDSS----
R--------KIIVVSAPGK---RNRED---VKVTDLLINLAEA--IIAG-HAGNN----E
LELILKRFVGIAREMHLQ---------------HDFEQEVR--------ADLAERISTYR
N-SPQE--LTDALKAAGEDNCARLVTAYL-NAMGE---QATYIHPGKAGMLLTG-EHGNG
QL-------LPESYCE----L-SKL-KDM---PGLLVFPGFFGYS-E-TGKIVTFSRGGS
DITGAILAAAVGAEMYENWSDVDSVFAVNPNLIPHPAPIREMTYSEMRELAYAGFSVLHE
ETLEPVLRCNIPICIRNTNNPNSPGTKIVA---SRI-DF-D---------GIVTGISGSK
GFCYLHISQYLMNKKVGFVYRVLKILNELEIP------FEHMP--SGIDSITIVMRNSVF
-------TQEK-EAMVRRRLND-----ELG---VTSIN-V---VRGLAMVMLVGAAMAQT
VGVMSRAASALGRAGINMELISQGASELSIIIGIREE-----YCQYAVKELYHEFFLGR-
------------------------------------------------------------
------------------------------------------------------------
------------------------------------------------------------
------------------------------------------------------------
------------------------------------------------------------
------------------------------------------------------------
------------------------------------------------------------
------------------------------------------------------------
--------------------------------------------------------
>WP_130923770.1|Bacteroidetes-Cytophagia-Cytophagales-Cytophagaceae-Aquirufa-Aquirufa_antheringensis WP_130923770.1 aspartate kinase [Aquirufa antheringensis]TBH72202.1 aspartate kinase [Aquirufa antheringensis]
------------------------------------------------------------
------------------------------------------------------------
------------------------------------------------------------
------------------------------------------------------------
----------------------MQVWKFGGTSVGKPERMKSIRQLIT-----EDGQ----
P--------KIVVLSALS-------------GSTNTLLSISES--LNAG-NPSEA--KSK
ASELRAHYDQFLTELYSTPV---GL-GQGQAIVAKEFAFI---------DSLIA----TS
P-YTVK--QEKEMVALGELLSTQIFEAFL-QEEGI---SSALLPALDFMVIDED-N----
EPI------LKVIEQKLAAVL-APV-KD----KQIFVTQGFICRN-P-AGEVDNLKRGGS
DYTASLIGGAIQAEEVQIWTDIDGMHNNDPRIVKNTFPIRELSFAEAAELAYFGAKILHP
STITPAKLKGVPVRLKNTMEPSAFGTLISE---KST-DV------------EIKAIAAKD
NITAIYIHSTRMLNAYGFLKRVFEVFEKYKTP------VDMIT--TSEVSVSVTIDQT--
-------T--H-LDAIMSELRE-----------FAELEDP---DMNQVIICIVGNFWADK
EGIAIKVLEAI--KKIPIRMISYGASEHNISLLVDAS-----HKNDALNALNEGLF----
------------------------------------------------------------
------------------------------------------------------------
------------------------------------------------------------
------------------------------------------------------------
------------------------------------------------------------
------------------------------------------------------------
------------------------------------------------------------
------------------------------------------------------------
--------------------------------------------------------
>WP_036830846.1|Firmicutes-Bacilli-Bacillales-Bacillaceae-Pontibacillus-Pontibacillus_litoralis WP_036830846.1 aspartate kinase [Pontibacillus litoralis]KGX88827.1 aspartate kinase [Pontibacillus litoralis JSM 072002]
------------------------------------------------------------
------------------------------------------------------------
------------------------------------------------------------
------------------------------------------------------------
----------------------MKVVKFGGSSVASATQLKKVANIIL-----QDKE----
R--------QLVVVSAPGK---RFSSD---RKVTDLLIEVGKK--KEEN-KEFEE----T
LQAVIGRFQQILEGLSLS---------------TQLTERVR--------DHIVSIVRGES
--DDAY--RMDALKAVGEDTLAQILSLYL-NDIGH---KAAYVNPKEAGIMVSD-EPGQA
RV-------LEESYAQ----L-YEL-RNR---EEIVVIPGFFGYT-K-KDQLMALPRGGS
DITGAIVAAGVKADLYENFTDVDSVYCVNPMIVSNPKEIHALTYKEMRELSYAGFSVFHD
EALNPAFQAKIPVCIKNTNRPEKPGTMISA---ERN-LT-N---------GPVVGIASDD
GFLSIYVSKYLMNREIGFGRHLLQILEEEGIS------FEHAP--SGIDDMSVIVREEQL
-------PPHK-EELVLKRIQH-----ELK---VDTVS-V---ERDLAMIMIVGEGMNST
IGVTSKASASFERARVNIEMINQGSSEVSMMYGVKKE-----GLSRAVQSLYETFFVQVS
KEAERA-K----------------------------------------------------
------------------------------------------------------------
------------------------------------------------------------
------------------------------------------------------------
------------------------------------------------------------
------------------------------------------------------------
------------------------------------------------------------
------------------------------------------------------------
--------------------------------------------------------
>PWM02959.1|Firmicutes-Clostridia-Clostridiales-root-root-Clostridiales_bacterium PWM02959.1 aspartate kinase [Clostridiales bacterium]
MIMKTQKE----------------------------------------------------
------------------------------------------------------------
---------------------------------------------------RK-------
------------------------------------------------------------
------------TEYIEMDKEKTIVCKFGGTSMADEESVKKVEKIVK-----SDVS----
R--------KYIVVSAPGR---SEKGE----KVTDLLVDCFHE--IESD-GSCDR----S
FEKVAARFMKVAPKLEGV---------------ENVLREVK--------SQM--------
--EQNR--GYDFCVSRGEYLSALFFAKRI---------GYEFADAAE--LVRFE-KSGYD
AA-------ATES-------LCGKR-LQG---IRRAVIPGFYGAD-H-TGKIVAFSRGGS
DITGAVVAGAVNADLYENWTDVDGILNADPRIVPEARIIDRMTYGELRELSYLGASVMHP
EAILPLIEKNIPLNVRNTFRPREAGTLICS---RPK-FKGK---------NTVTGIAGKK
NLLVLFIHKTGLNLQKNILRKVLETLDSHKIS------FEHMP--SSIDAVNFVIPEETF
-------PPSE-REDVIEEICR-----SIK---PEQIR-I---LENFSIVSAVGRNMYSS
IGVAGKMSLALAEAGINIRMLIQGCREINIIAGVDGE-----KYETAIKALYNTFLRKSL
------------------------------------------------------------
------------------------------------------------------------
------------------------------------------------------------
------------------------------------------------------------
------------------------------------------------------------
------------------------------------------------------------
------------------------------------------------------------
------------------------------------------------------------
--------------------------------------------------------
>OGG74029.1|Candidatus_Kaiserbacteria-root-root-root-root-Candidatus_Kaiserbacteria_bacterium_RIFCSPLOWO2_01_FULL_54_20 OGG74029.1 hypothetical protein A3A40_01725 [Candidatus Kaiserbacteria bacterium RIFCSPLOWO2_01_FULL_54_20]
MAA---------------------------------------------------------
------------------------------------------------------------
---------------------------------------------------RG-------
------------------------------------------------------------
----------------------IKVAKFGGTSMGSAEAMRRVISVVRRP---QRDA----
R-------IAAVIVSAMS-------------GVTDQLIKIAVL--ASKK-DFSYK---EL
LAALETRHLDTVEKLVSERN---Q--AKARVEIEKMFRYL---------SEAVQGIRLMR
D-LSPQ--TLDYIMSYGERLSAHLLTEAM-NDQGV---AAEYLNARKI-IVTNG-HFGAA
SVD------FKATNIATQKYF-RTH-------KKLQIVTGFIGAS-P-DKKTTTLGRGGS
DYSAAIVGAALGARVIEIWTDVSGVYTADPRLVKNAKVVPELAFEEAGELAYFGAKVLHP
KTILPAMREKIPVRVLNTFKPADKGTTIVS---SFA-ER-KVK------SHTVEALTFKR
PVIVIHLQSPEFFDVNGLMARIFEIFDGYRTS------VDIVA--TSVAGVTLTIDSD--
-------K--H-LNEIVERLKK-----------LGSVS-V---VRGKAIVCAVGG-SVNV
AGVAGKMFTALGKNNIAVELISQAASGISITFVVRER-----DAEKALKVLHKAYIS---
------------------------------------------------------------
------------------------------------------------------------
------------------------------------------------------------
------------------------------------------------------------
------------------------------------------------------------
------------------------------------------------------------
------------------------------------------------------------
------------------------------------------------------------
--------------------------------------------------------
>WP_055248624.1|Firmicutes-Clostridia-Clostridiales-Lachnospiraceae-Coprococcus-Coprococcus_comes WP_055248624.1 aspartate kinase [Coprococcus comes]CUO05947.1 Aspartokinase I/homoserine dehydrogenase I [Coprococcus comes]CUP75941.1 Aspartokinase I/homo
M-----------------------------------------------------------
------------------------------------------------------------
------------------------------------------------------------
------------------------------------------------------------
----------------------IKVVKFGGSSLADAVQIKKAGKIVL-----SEES----
R--------RYVVPSAPGK---RFSDD---TKVTDMLYRCYGA--AVKE-KKFTE----L
LADIQKRYQEIIEGLGITLS------------LDEEFATIR--------DNF--------
--AKKI--GRDYAASRGEYLNGRVIAAYL---------GYEFIDAAE--VIKFD-ENGNF
L--------SEETNQV----L-ADR-LSK---VEHAVIPGFYGAR-P-DGTIQTFSRGGS
DVTGSIVARATHADMYENWTDVSGFLIADPRIIKNPKGIEAITYKELRELSYMGASVLHE
DAIFPVRKEGIPINIRNTNAPEEKGTLIVE---GTC-RKPK---------YTITGIAGKR
GFASITIEKAMMNSEVGFGRKVLGVFEDEGIS------FEHMP--SGIDTMTIFVHQDEF
-------EE-H-EQKVLAGIHR-----AVN---PDDIE-L---ESDLALIAVVGRGMRQT
RGTAGRIFSALAHAHVNVKMIDQGSSELNIIIGVREH-----DFEAAIKAIYDIFVNTQL
------------------------------------------------------------
------------------------------------------------------------
------------------------------------------------------------
------------------------------------------------------------
------------------------------------------------------------
------------------------------------------------------------
------------------------------------------------------------
------------------------------------------------------------
--------------------------------------------------------
>WP_116036612.1|Balneolaeota-Balneolia-Balneolales-Balneolaceae-Rhodohalobacter-Rhodohalobacter_sp._SW132 WP_116036612.1 lysine-sensitive aspartokinase 3 [Rhodohalobacter sp. SW132]REL33330.1 lysine-sensitive aspartokinase 3 [Rhodohalobacter sp. SW132]
MPD---------------------------------------------------------
------------------------------------------------------------
------------------------------------------------------------
------------------------------------------------------------
---------------------LIKVAKFGGTSMADAEAMRRSAQIVA-----NDPD----
K--------RLIVVSATS-------------GTTNHLTSFCES--VTIP-EK-----EEL
FRTIQKKHTDICNELQHPEN--------VRKKLDDVLNEL---------RKYTK----IQ
V-IGAR--EKDAILSCGERLSSLLFTEIV-NEAES---GATWFDARDV-IITDD-AHGNA
EPD------IKEIENRSAVKL-RNL-VK----EKRVITQGFVGST-P-EGETTTLGRGGS
DYSAALFAEALNADVLEIWTDVTAIYTTDPRIEPNAKPITEISFDEAAELSVFGAKVLHP
ATLKPAIRKSIKVYVGSSFHPDQPGTWIVK---ETS-EK-----------PVIRAISLRR
NQTLLTVHSLDMLHRHGYLARLFEVLSKYKIS------VDLVT--TSEVSVSMTLDTDVQ
SA-----ERNHLSEKVLNELRS-----------FCDVN-I---EKNLALVALVGNNLHAT
AGLSGPVFGAL--QETNIRLICHGASSHNLCFLVDET-----KAEDAVRTLHQTFINK--
------------------------------------------------------------
------------------------------------------------------------
------------------------------------------------------------
------------------------------------------------------------
------------------------------------------------------------
------------------------------------------------------------
------------------------------------------------------------
------------------------------------------------------------
--------------------------------------------------------
>WP_002637240.1|Proteobacteria-Deltaproteobacteria-Myxococcales-Myxococcaceae-Myxococcus-Myxococcus_hansupus WP_002637240.1 bifunctional aspartate kinase/homoserine dehydrogenase I [Myxococcus hansupus]AKQ67859.1 Aspartokinase [Myxococcus hansupus]
------------------------------------------------------------
------------------------------------------------------------
------------------------------------------------------------
------------------------------------------------------------
----------------------MRVMKFGGTSVGNAQRMRGVVDLAE-----AARK----
E------TRVMVVASAVS-------------GITNLLVESARA--AQEG-NPVES----L
HGRFEEVHRGIVRELAAELG-EARL-RSLEEGLSTLSSEL---------RGLLQGVGLLR
E-CSPS--VLAHLSGLGERASCLILGALM-AARGL---SPHAVEPRDA-ILCAG-DPLQA
TPL------QEESRAR----F-APL-RDAS-GPGLMLMPGFFGGD-G-KGKTMCLGRGGS
DYSAALAAAALDAALLEIWTDVDGIFSADPRLVPEAFPLPEVSFEEAMELAYFGAKVLHP
KTIAPARERGIPVRVCNSFRPEHPGTRVTD---DAA-PP-E---------HPVRGLSFLP
GIALLNLAGAGLKGVPGTAARVFEAMAHASIS------VVLITQGSSECSISFCVQQA--
-------DAERAVKALEAAFEM-----ERAAGKVDTIE-Q---QRGLAVLSIVGDGMRHR
VGVAGTFFSALADVGCSIAAIAQGSSERSISAVISET-----DGPRALAHVHGRCFGTTE
VV-ELLLAGVGSVGGELLKQVHQQAPKLRA-HGLDLRVCVIANSKRCVASGEGLPLEDWK
ARLAAGNDGAPLDTFREWARAKRPGRPVFVDCTSSEDIALAYP--SLMEAGLHVVTANKK
AN---AGQWSHWRKLRETASRHQRRFLYETNVGAALPVIDTLKNM---------------
------------------------------------------------------------
---------------LRTGDRVLRVEGIL-------------------------SGSLSF
ILGLTE--------------EGV--------------PLS--------------------
------------RAVGTAMEKRFTEPDPRDDLHGTDVARKVLILARELGRTVELEQVTLD
SLLPSDFDATGPLDDFLARLPQVDAAFQRRVEALRKEGKVLRYVGSVTEDGCFVGLVPVS
LEHPLAAVKGGENALSFTSERYSPTPLVIRGYGAGAAVTAAGVLADVLRLVDGPLP
>WP_152123346.1|Bacteroidetes-Cytophagia-Cytophagales-Cytophagaceae-Rudanella-Rudanella_paleaurantiibacter WP_152123346.1 bifunctional aspartate kinase/homoserine dehydrogenase I [Rudanella sp. HX-22-17]KAB7731752.1 bifunctional aspartate kinase/homoseri
------------------------------------------------------------
------------------------------------------------------------
------------------------------------------------------------
------------------------------------------------------------
----------------------MNVLKFGGTSVGSVESIKQVIQIIEDASRGTEST----
E-----GRNIAVVFSAMG-------------GVTNQLIEIGRM--AANG-SLDYL---DL
VRRIEDRHFNVVKAFIPVKE---Q--SKVFANIRGVINEL---------EDLLRGVSLIR
E-LSAR--THDLITSFGERLSTLVMSECI-RSRGL---SARFCDARNL-IKTDA-QFGQA
EVN------YPLTNRLIRDYF-----ANS---NSIELITGFIGST-E-KGETTTLGRGGS
DYTASIIGAALDADLIEIWTDVDGMMTADPRKVSNAFNIPTITYAEAMELSHFGAKVIYP
PSLQPAFARNIPIRVLNTFNPAHPGTVVSR---NAD-RR-Q---------YTITGISSID
DVALVNVQGSGMIGVAGVSAKLFGVLAEHRIS------VILISQASSEHSICFAIDPR--
-------AADRVKTILDEEFAA-----DIASGHVDNIT-I---ERDLSIIATVGEGMRKS
SGIAGKLFSVLGKNGVNIVAVAQGSSEINISIVIAKT-----NISKALNALHNVFFQSEA
RILNVFLVGTGLIGRTLLSQIRSQFEYLRNEKMLKVCVVGISNTKKMLLDPKGIDLDDWR
ERQLTEGVTTSLPAFVEKIKSYNLPNSVFIDCTSDKDIVQFYD--SLLDANVSVVTPNKV
AN---SGSYAEYRRLQRTALNRGVKFLYETNVGAGLPIINTIQGL---------------
------------------------------------------------------------
---------------MTAGDRFIKIEAIL-------------------------SGTLSY
IFNTFQ--------------SGK--------------KFV--------------------
------------DVVREAKEKGYTEPDPREDLSGQDVGRKILILAREAGFALEPTDVTIT
NLLPQPCLDAPTIDAFFEQLDANNAYFESLLTEAEAKGEKLRYVATFENGKVTIELRSVG
ADHPFYTLSGADNIISFITERYKDRPLVIKGPGAGAEVTASGVFADMVSIGSY-LG
>OGO70218.1|Chloroflexi-root-root-root-root-Chloroflexi_bacterium_RIFCSPLOWO2_02_FULL_71_16 OGO70218.1 hypothetical protein A3H36_04900 [Chloroflexi bacterium RIFCSPLOWO2_02_FULL_71_16]
------------------------------------------------------------
------------------------------------------------------------
------------------------------------------------------------
------------------------------------------------------------
---------------------MTTVLKFGGTSVATPEALARLTEIVR-----ATAG----
K--------RVVVVSATA-------------GTTNALLQAADA--AAAG-DGDRA--QRV
IDELAAAHDGLLRSVAPVAA------DTTAADLAELAART---------GALLRSVAILH
E-CTAR--TRDAILAYGELASAPIVAAAL-RRAGV---KAQPLATVGM-VVTDD-AFGSA
SPI------FAETHARSREML-GPL-LDD---GVVPVLTGFIGAT-A-EGVTTTLGRGAS
DYTAAIVAAALRADECRIYTDVSGVMSADPRMVRGSRPLARLSYAEAAELSYFGAKVLHP
RAVLPAIEAGIPVRILNTFAPDDPGTTITG---QGV-PD-G---------SVVKATTSLG
GLGLVTVQGAGMSGVPGFAAKVFDTTAAEGVS------VLMISQSSSENSICLVVPAD--
-------TGDRLKAALERMLAK-----ELAHHDVERVS-V---ERPIAVVAAVGEGMRGT
PGVAARVFGALGRTKVNVIAIAQGSSELNISFCVAEA-----DQAKAVRAIHEEFERAAS
------------------------------------------------------------
------------------------------------------------------------
------------------------------------------------------------
------------------------------------------------------------
------------------------------------------------------------
------------------------------------------------------------
------------------------------------------------------------
------------------------------------------------------------
--------------------------------------------------------
>WP_020719229.1|Acidobacteria-Acidobacteriia-Bryobacterales-root-root-Bryobacterales_bacterium_KBS_96 WP_020719229.1 lysine-sensitive aspartokinase 3 [Acidobacteriaceae bacterium KBS 96]
------------------------------------------------------------
------------------------------------------------------------
------------------------------------------------------------
------------------------------------------------------------
----------------------MIVMKFGGTSVESSEAIERVTCIVQ-----RERR----
R-------HPVVVVSAMG-------------KTTNKLLLAARE--AAAG-RRDQA--LSI
VDELRTHH--LIEGLALAGP---AA-AELDRYIRTHFEWL---------DELVKGISIVG
E-LSPR--STDAIASVGERLSSLIVGYAF-RAAGI---PAQQMDSRQF-IITDD-SFTQA
QPI------FEEIYPRLRDRI-APA-AE----ESVVVMGGYIGST-R-DGQTTTLGRGGS
DYSASIIGAGIGAEEIQIWTDVDGMLTTDPRIVPGGRRVKQITFAEAAELAYFGAKVLHP
ATVAPAVEKNIPVLILNSQRPDVTGTRITA---EPA-PS-T---------NPVKSISCKR
DITVLNIRSTRMLLAHGFLHRIFEIFDRFHTS------VDMVS--TSEVSVSLTIDHT--
-------E--H-LREICGELRQ-----------FSDVS-V---ETGQAIVCLVGENIRHT
PGIAGRAFQVL--HDKNIRMISQGASLLNLGFVIAEQ-----DLVSAVTALHTEFFSKLD
PN----------------------------------------------------------
----------------------------------------------IFD-----------
------------------------------------------------------------
------------------------------------------------------------
------------------------------------------------------------
------------------------------------------------------------
------------------------------------------------------------
------------------------------------------------------------
--------------------------------------------------------
>WP_048193543.1|Euryarchaeota-Methanomicrobia-Methanosarcinales-Methanosarcinaceae-Methanococcoides-Methanococcoides_methylutens WP_048193543.1 aspartate kinase [Methanococcoides methylutens]KGK99126.1 aspartate kinase [Methanococcoides methylutens]
------------------------------------------------------------
------------------------------------------------------------
------------------------------------------------------------
------------------------------------------------------------
---------------------MRYVMKFGGTSIADGKKIRHVAQLLI-----SYRD----
A-----GDQVVAITSALG-------------GVTDGLLTNAAE--ASQKGKVAQI--KEF
MTELAKKHYDAIGHAIDDER---IA-DDVIETIDSRIDEL---------EKALIGICYLG
E-LTPR--SIDYISSYGERLAVPIISGAI-RSLGT---DSMPFTGGEAGIVTTS-DYGNA
QP-------LEKSYEQVENNI-STR-VE----TSIPVITGFIAED-K-KGIITTLGRGGS
DFTASIVGAAIQADEIWLWKEVHGIMTTDPKIVPEASSIPQISYIEAMEMSYFGAKVLHP
RAIEPAIKHGIPVRVKNTFDIKYPGTLVVA---DQT-RK-E---------DVVKAVTLIR
NVAAVNISGAGMVGAIGTAARIFSALAKAGVN------IIMISQSSSEANMSLVVDDA--
-------HLKSAVKALKSEFNK---------DIVREVA-Y---DKDVCVVAVVGAGMDGI
PGVAGKVFGALGKGKINVIMISQGSSQHNISFAISEK-----DAEEAVRVLHKEFDLGSK
KT----------------------------------------------------------
------------------------------------------------------------
------------------------------------------------------------
------------------------------------------------------------
------------------------------------------------------SGQ---
------------------------------------------------------------
------------------------------------------------------------
------------------------------------------------------------
--------------------------------------------------------
>OGG76816.1|Candidatus_Kaiserbacteria-root-root-root-root-Candidatus_Kaiserbacteria_bacterium_RIFCSPLOWO2_01_FULL_54_24 OGG76816.1 hypothetical protein A3B35_00425 [Candidatus Kaiserbacteria bacterium RIFCSPLOWO2_01_FULL_54_24]
MAV---------------------------------------------------------
------------------------------------------------------------
---------------------------------------------------RG-------
------------------------------------------------------------
----------------------IKVAKFGGTSMGSAEAMQRVISVVRRP---QRDA----
R-------IAAVIVSAMN-------------GVTDQLIKIAVL--ASKK-DFSYK---EL
LAALETRHLDTVEKLVSARH---R--AKARAEVEKMFRYL---------SEAVQGIRLMR
D-LSPQ--TLDYIMSYGERLSAHLLTEAM-NDQGV---AAEYLNARKI-IVTNG-HFGAA
SVD------FKATNAATKKYF-KEH-------KKLQIVTGFIGAS-P-DKKTTTLGRGGS
DYSAAIVGAALGAQAIEIWTDVSGVYTADPRLVKNAKVVPELAFEEAGELAYFGAKVLHP
KTILPAMREKIPVRVLNTFKPRDKGTTIVS---SFA-ER-KVK------SHTVEALTFKR
GVWLIHLQSPEFFDVNGLMARVFEIFDRYRTS------VDIVA--TSVAGVTLTIDSD--
-------K--H-LNEIVERLKK-----------FGSVT-V---ERGKAIVCAVGG-SVNV
AGVAGKMFTALGKNNIAVELISQAASGISITFVVRER-----DAEKALKVLHKAYIS---
------------------------------------------------------------
------------------------------------------------------------
------------------------------------------------------------
------------------------------------------------------------
------------------------------------------------------------
------------------------------------------------------------
------------------------------------------------------------
------------------------------------------------------------
--------------------------------------------------------
>OGE19236.1|Candidatus_Daviesbacteria-root-root-root-root-Candidatus_Daviesbacteria_bacterium_RIFCSPHIGHO2_01_FULL_41_23 OGE19236.1 hypothetical protein A2871_00050 [Candidatus Daviesbacteria bacterium RIFCSPHIGHO2_01_FULL_41_23]OGE33294.1 hypothetical p
------------------------------------------------------------
------------------------------------------------------------
------------------------------------------------------------
------------------------------------------------------------
----------------------MIIAKFGGTSVSSKERVLTLCNIVE-----NQLA----
K-------QPVIVVSALS-------------GVTDLLLSLPTL--PKNE-------IGKT
IREIKSLHKNLVEKLWNEQK---KQ-RKVLQFVDKQLEEV---------TRL----ALEN
S-STNE--YLDRLASFGEIMSSYIITEVL-KSKGI---NAAQVIATDL-IITTN-NFGAA
EFL------LGPTKKNTKKIL-EPL-LKK---SIVPVVTGFIAST-K-NGQVITLGRGGS
DYTASIIGFCLKAEEIQIWTDVDGMFTTDPRFFKNTKQLPVISFEEASELATFGARVLHP
RTIKPAIVANIPVKVLNTFNPKNPGTLIKE---KIE-NL-----------PSIRAIAFKR
KINLVNIYSSEMLLQKGFLARVFKVFTNNNIS------VDLVS--VSEVSVSVTLDDN--
-------E--R-LENAISEINK-----------FAKAS-A---VTGLGMVSLIGEGITSS
AHTIHKIFDILDKEKILTRMVSLGATDINISIVIDSD-----KVEQAVAALHDRLLLKQV
------------------------------------------------------------
------------------------------------------------------------
------------------------------------------------------------
------------------------------------------------------------
------------------------------------------------------------
------------------------------------------------------------
------------------------------------------------------------
------------------------------------------------------------
--------------------------------------------------------
>WP_079526100.1|Firmicutes-Bacilli-Bacillales-Planococcaceae-Solibacillus-Solibacillus_isronensis WP_079526100.1 aspartate kinase [Solibacillus isronensis]
------------------------------------------------------------
------------------------------------------------------------
------------------------------------------------------------
------------------------------------------------------------
----------------------MIVCKFGGTSVASAEQIKKVASIVK-----SNPE----
R--------KIVAVSAPGK---RSSDD---IKVTDLLIDLANT--VINK-GDVES----K
IKAVVNRYRNIAEDLGLD---------------NTISDIIE--------QDIRGRVTENW
S-DKDL--FLDNIKASGEDNNAKLIACYF-NAIGM---PAKYVSPKDK-LILND-FPERT
YA-------LPEAYVN----L-SVL-KNT---EEIIIFPGFFGYT-K-AGVLRTFDRGGS
DITGSILASAVGAKLYENFTDVDCVFAANPKVVNDPVDIKEITYREMRELSYAGFSVFHD
EALMPVYKQGIPVNIKNTNNPSASGTLILP---TRP-AT-N---------RPVTGISADS
GFSILYVSKYLMNREVGFGRKLLQIIEEENIS------YEHTP--SGLDDISVIMRSSQL
-------TPEI-EERIVKRVKT-----ELC---ADDVQ-F---SHNFSMIVIVGEGMRHN
TGLAARAATAISATGANIEMINQGSSEVSLVFGVRSE-----FEDQILKGLYEEFFATIT
------------------------------------------------------------
------------------------------------------------------------
------------------------------------------------------------
------------------------------------------------------------
------------------------------------------------------------
-------------------------------------SF---------------------
------------------------------------------------------------
------------------------------------------------------------
--------------------------------------------------------
>WP_012965315.1|Euryarchaeota-Archaeoglobi-Archaeoglobales-Archaeoglobaceae-Ferroglobus-Ferroglobus_placidus WP_012965315.1 aspartate kinase [Ferroglobus placidus]ADC64972.1 aspartate kinase [Ferroglobus placidus DSM 10642]
------------------------------------------------------------
------------------------------------------------------------
------------------------------------------------------------
------------------------------------------------------------
---------------------MRIVMKFGGVSVKDGENILHCANLVK-----KYAK----
------DNEVVVVVSAMQ-------------GVTDSLLHAAHK--CYKEASHGFI--KLF
IAELAKRHYDAIETAVKDKR---IK-EKVINRIDNLLDEL---------EKILLGISYLG
E-LTKR--SEDYILSFGERLLAPIFSASL-ISLGV---DSVALTGGDAGIVTDS-NYGRA
KP-------LPEVYSLIKSRI-EPL-ISIK--KLVPVVTGFIGVT-K-DGNITTLGRGGS
DLTATLIAAAIDADEVWLWKEVDGVMTTDPKIVPEAKLIPELSYQEAMELSHFGAKILHP
RAIEPVMKRKIPVRIKNTFNPEAEGTVIRD---GIT-ST-K---------DVVKALSLIE
KVSIVNISGAGF-DFAEIMTEVFRILAENKVN------VVMVAQSSSELNLSIVIDDS--
-------DYDKAMKALKKIENG-----------SIKVE-G---IRDVAVISAVGAGMAGT
PGVAGRIFSTLGRNRINVRMISQSCSEYNISFAVSKN-----EGRKAVKVLHDEFIKKEE
------------------------------------------------------------
------------------------------------------------------------
------------------------------------------------------------
------------------------------------------------------------
------------------------------------------------------------
------------------------------------------------------------
------------------------------------------------------------
------------------------------------------------------------
--------------------------------------------------------
>RTK93935.1|Proteobacteria-Betaproteobacteria-Neisseriales-Neisseriaceae-root-Neisseriaceae_bacterium RTK93935.1 aspartate kinase [Neisseriaceae bacterium]
------------------------------------------------------------
------------------------------------------------------------
------------------------------------------------------------
------------------------------------------------------------
----------------------MFVMKFGGTSVTKPESVAAISKLVS-----ARIK----
E-------QPVVVVSALS-------------GITDLLVKLSHS--AAGE-VRD-----NL
FTEINQKHDDWIDAIFSSNN---TAYNEAHKIVDNYLSEL---------AQLINDSSLIS
Q-LE----LHDSVVAFGEKISSALISYYL-TQNGI---QAQQLIATNC-IITTN-QFGGA
DFM------DAATRKASKASI-LPL-VKQ---GVVPVITGFIGAN-R-AGQTTILGRGGS
DYSAAIIGYAIQASEIQIWTDVNGVYSADPRVIKTAKLVKKLSYQEAAELAMFGAKVLHP
RTIQPAVKLSIPVKVLNTFNLDNIGTIIEH---APD-NT-D---------GTIKSITWRK
SAPLLNIYSANMFLSKGFLQKVFAILAKHDIS------VNLLS--ASEVSVSVTLDNI--
-------G--K-LNPALAELNK-----------FAKTD-Y---FEGFGTISLVGDSIMAT
PSLMQKVFNIFQAAKIRVQMLSYSASNINISLLVASD-----RIDEIVPVLHKEFIE---
------------------------------------------------------------
------------------------------------------------------------
------------------------------------------------------------
------------------------------------------------------------
------------------------------------------------------------
------------------------------------------------------------
------------------------------------------------------------
------------------------------------------------------------
--------------------------------------------------------
>XP_005707902.1|Rhodophyta-Bangiophyceae-Cyanidiales-Cyanidiaceae-Galdieria-Galdieria_sulphuraria XP_005707902.1 aspartate kinase [Galdieria sulphuraria]EME31382.1 aspartate kinase [Galdieria sulphuraria]
MST---------------------------------------------------------
----------------YGFLTTHHPFEVK-------------------------------
----------------THKLKMVP------------------------------------
-----------------------KQSFLQVPKTHFRRWA-CSVTPKSN----------TQ
SPL-REVFSSE-PKQPSYQKLDRVVCKFGGSSLADAGRLKEVGKLVR-----MQLEKTQ-
R-------YPVVVLSAMG-------------TTTNELLQAGEL--ALKE-GIV------D
ISSIRKRAYQACEELHLSKE----------DLVDPLLTTL---------DQLLLGIKFIK
E-LSPR--TKDYLVSFGERLSVRIFAAYLRQSEGL---PTEPFDAFDLGFVTNS-HFTNA
DL-------LEESFSRIRDCF-ERL-VQQ---HTLAVVTGFIAKD-K-QGNITTLGRGGS
DLTAAALGAALGCSEVQVWKDVDGILSTDPRIVSDAIPVPFVTFQEAFEMAYFGAKVLHP
IAMQPAMRHNIPIRVKNSYNPEHPGTVIKS---RRE-HPSE---------NPVTAISLKR
KCHLVDIESTRMLGAHGFLAELFKVFGERRVS------IDVIA--TSEVSVSLTLDPKAF
DT-----R--D-KEELEVELSK-----------IASVQ-F---SGEKAIISLVSN-VSRS
TEILARAMQVLWKENIDVEMISQGASKFNISFIVEDT-----HADAAVRALHGEFFRHS-
------------------------------------------------------------
------------------------------------------------------------
------------------------------------------------------------
------------------------------------------------------------
------------------------------------------------------------
------------------------------------------------------------
------------------------------------------------------------
------------------------------------------------------------
--------------------------------------------------------
>WP_075683453.1|Firmicutes-Bacilli-Bacillales-Bacillaceae-Alkalihalobacillus-Alkalihalobacillus_pseudofirmus WP_075683453.1 aspartate kinase [Bacillus pseudofirmus]OLS35984.1 aspartate kinase [Bacillus pseudofirmus]
------------------------------------------------------------
------------------------------------------------------------
------------------------------------------------------------
------------------------------------------------------------
----------------------MKVAKFGGSSVASAEQIKKVAAIVS-----EDAE----
R--------KIVVVSAPGK---RDSSD---TKVTDLLIQLGET--YLQE-GEAEA----A
LQAVVERYASIAEGLGLG---------------GSIIATIE--------ADLRERLTFDR
N-RPGS--FMDLIKASGEDNNAKLIAAYL-QSVGL---PARYVNPKDAGLLVSD-EPGNA
QV-------LPEAYDH----L-KEL-RNT---DEIIVFPGFFGYS-K-EGTLVTFPRGGS
DITGSILAAGVEADLYENFTDVDSVFAANPNVVSEPVKIKKMTYREMRELSYAGFSVFHD
EALIPAFRKGIPVCVKNTNNPSSSGTMIIA---ERE-YF-L---------NPVIGIAADE
GFSTIYVRKYLMNREVGFGRRLLQIIEDEGLS------YEHIP--SGIDDTSVILRQCQL
-------TPEI-EERIVERIRM-----ELG---ADDVY-I---EKDFAMIMIVGEGMHNT
VGVSARMTAALARANVNIEMINQGSSEVSLVIGIHEK-----DTDRAVRELYAEFFGAAV
EVVQ--------------------------------------------------------
------------------------------------------------------------
------------------------------------------------------------
------------------------------------------------------------
------------------------------------------------------------
------------------------------------------------------------
------------------------------------------------------------
------------------------------------------------------------
--------------------------------------------------------
>WP_109939285.1|Euryarchaeota-Methanomicrobia-Methanomicrobiales-Methanospirillaceae-Methanospirillum-Methanospirillum_stamsii WP_109939285.1 aspartate kinase [Methanospirillum stamsii]PWR76150.1 aspartate kinase [Methanospirillum stamsii]
------------------------------------------------------------
------------------------------------------------------------
------------------------------------------------------------
------------------------------------------------------------
---------------------MKLIMKFGGTSVQNPESVRKAVDIVY-----DRYS----
K-----GDRLAIVVSARR-------------GVTDRLIACAEA--MVTSRDAEEV--PEL
ISFLQEGHLTTLKEIAPDHY------PEISEIITRRIENL---------RDFLYAVYHLR
E-LTVR--SRDYIISFGERLNAPLISAAL-RQRGI---PSMVLDGCEAGILTTE-NHGDA
IA-------LPAGEIRIKTRL-EPV-IE----HSVPVITGFMGCT-E-KGVVTTLGRSGS
DYSATIIGAALDADEIWIWTDVDGIMTTDPRMVPNARVISRISYMEVMELSYFGAKVMHS
RSIEPAMQKGIPVRVKNTFNPDYPGTVIEG---GEK-KD-S---------RVVKAITYID
KVAAITIAGAQMVGRPGVARHIFSLLAEHQIN------VMMISQGSSEANITLIIEAH--
-------QVRTAMDALKPLKER---------CVFRDIT-A---NEDVCAVAVVGSGMAGM
AGTAGRTFSALGKAGINVMMITQGSSEVNISFIVRQE-----DGPKAVQVLHDEFNLTNE
EV----------------------------------------------------------
------------------------------------------------------------
------------------------------------------------------------
------------------------------------------------------------
------------------------------------------------------------
------------------------------------------------------------
------------------------------------------------------------
------------------------------------------------------------
--------------------------------------------------------
>PKL51349.1|Candidatus_Riflebacteria-root-root-root-root-Candidatus_Riflebacteria_bacterium_HGW-Riflebacteria-2 PKL51349.1 aspartate kinase [Candidatus Riflebacteria bacterium HGW-Riflebacteria-2]
------------------------------------------------------------
------------------------------------------------------------
------------------------------------------------------------
------------------------------------------------------------
----------------------MIIMKFGGSSLANAERIRHVVDIIK-----MYID----
E-------KPLIVASAMG-------------DTTDNLLEAVDR--ALAG-KIC-------
IKDIRKLHLATAEELEVNPD---V--------IKDLFDEL---------KNLLSGIALIK
E-FSPR--TRDYLVSFGERLSVRLISGYL-NRIGV---EARFFDAWDVGFTSNN-EHNNG
EI-------LEESYARIDETL-GHL-ADNY--AYTPIITGFIAKC-K-NGNITTLGRGGS
DLTASVLGAALRAKEIQVWKDVDGILTTDPRIVKTARPVSSISFEEASELAYFGAKVLHP
RSIIPAMCKKIPVRVKNSYNPTHPGTLILS---MID-DS-S---------EMLRVLTFKK
KVTVVDIVSTRMLGQYGFLAKVFQIFDEHKVS------VDMLA--TSEVSISLTLDNR--
-------E--NGLEGLEMALDK-----------IANVT-I---KKGKTIVTMVGN-VKRS
SEILERTFEVLNASGINVQMISQGASKVNISFIVDDS-----EADTCIRELHRTFFETA-
------------------------------------------------------------
------------------------------------------------------------
------------------------------------------------------------
------------------------------------------------------------
------------------------------------------------------------
------------------------------------------------------------
------------------------------------------------------------
------------------------------------------------------------
--------------------------------------------------------
>WP_029033274.1|Bacteroidetes-Flavobacteriia-Flavobacteriales-Flavobacteriaceae-Salinimicrobium-Salinimicrobium_terrae WP_029033274.1 aspartate kinase [Salinimicrobium terrae]
------------------------------------------------------------
------------------------------------------------------------
------------------------------------------------------------
------------------------------------------------------------
----------------------MKVLKFGGTSVGSAESIRNVREIIN-----SQKG----
R--------KIVVVSAMS-------------GVTNQLLEISEV--YNYG-KEDKG--QGL
MLELKLKHLQLIEELIENKE---TK-KVTRNLFHELYHQL---------EETLK------
--TKPF--YEAEVITFGESFLSLIFSQYL-EEQGV---SNTLLDAKDFMHVSNV-----E
NPE------IQTVQKLLKSTL-ERE-VT----SEVYVTQGFIRID-R-NKNISTLKRGGS
DYTATIIGAAVNATEVQIWTDIDGFHNNDPRFVENTTALTSLTFEEAAELAYFGAKILHP
QTVSPVKEKGIPIYLKNTFTPNAPGTCISD---EHH-TI------------GLKAISAKD
GITAIKIKSNRMLMAHGFLKKIFDVFDKHETA------IDMIT--TSEIAISLTIDDA--
-------R--N-LDKILSELDE-----------YGEIT-V---DSDHSIICVVGEGVIND
HE-TFRLFELL--NDLPVRMISYGGSSNNISLLVDTT-----NKVQALKLLHQKLFEVKI
LNAT--------------------------------------------------------
------------------------------------------------------------
------------------------------------------------------------
------------------------------------------------------------
------------------------------------------------------------
------------------------------------------------------------
------------------------------------------------------------
------------------------------------------------------------
--------------------------------------------------------
>WP_038286906.1|Firmicutes-Clostridia-Clostridiales-Hungateiclostridiaceae-Hungateiclostridium-Hungateiclostridium_straminisolvens WP_038286906.1 aspartate kinase [Hungateiclostridium straminisolvens]GAE87092.1 aspartokinase [Hungateiclostridium stramini
------------------------------------------------------------
------------------------------------------------------------
------------------------------------------------------------
------------------------------------------------------------
----------------------MKVAKFGGSSLADANQIRKVCDIIL-----SDKD----
R--------RLIVVSAPGK---RNKED---TKVTDLLIALADK--YYKE-GKADA----E
LQAVIDRFDDIVKGLELS---------------SDVTQMVA--------DDLKKRLECSN
G-DKDK--FMDTMKAAGEDNNAKVVAAYL-ISKGI---NAEYVNPKDAGLLLSE-EYGNA
RV-------LPESYEN----L-KLL-RER---NKIMIFPGFFGYS-K-KGDVVTFPRGGS
DITGAILAAAVKADVYENFTDVDSVFAANPNIIDNPKPISTFTYREMRELSYSGFSVLHE
ETLEPVYRMEIPVCIKNTNNPSAPGTTIAP---TRK-LD-N---------GPVIGIASGT
GFCSIYISKYMMNREIGFGRKVLSILEDEGLS------YEHIP--SGIDNMSIIIEQKQL
-------DKVK-EERVVKRIKD-----ELK---VDDIK-I---EYDRALVMIVGEGMMST
VGIAARACSALAKANVNIEMINQGSSEVSMMFGIKAE-----DNVKAVKALYDEFFN---
------------------------------------------------------------
------------------------------------------------------------
------------------------------------------------------------
------------------------------------------------------------
------------------------------------------------------------
------------------------------------------------------------
------------------------------------------------------------
------------------------------------------------------------
--------------------------------------------------------
>WP_153818009.1|Proteobacteria-Deltaproteobacteria-Myxococcales-Polyangiaceae-Polyangium-Polyangium_spumosum WP_153818009.1 aspartate kinase [Polyangium spumosum]MRG91184.1 aspartate kinase [Polyangium spumosum]
------------------------------------------------------------
------------------------------------------------------------
------------------------------------------------------------
------------------------------------------------------------
----------------------MIVMKFGGSSVANKKQIEKVLAIVR-----GRAA----
K-------APLVVSSAHK-------------GMTDALLAGARE--ATRG-VYA-------
PERVIERQAAIARELGCDDA---L--------LAPFFDEI---------AALYKGLSLVR
E-LSPR--SLDYAASFGERLAVRVIADYF-TREGL---PAQAFDVWDLGFVTDA-TFGAA
RP-------LPGYEERMKRAV-KER-VPE---GVIPIVTGFVGRT-E-AGEITTVGRNGS
DLTATLVGAALEAEEVEIWSDTDGVMTADPGVVPQARSIPEMRFDEAAELAYFGSRVLHP
STLVPAIEKKIPVRVLNTNRPEHPGTVIRE---ATS-PG-E---------LPATSIAYRG
GQLAVTLCSTRMLGAAGFLGEAFQALGRHEVV------VDMIA--TSEVNVSFTTDCK--
-------A--P-LDRALPELEK-----------LGDVR-V---EAGKTLMVVVGRRLAEQ
PGLGAAILQAVADAGVNVEMVSYGMKSISLTMLVADK-----DVGAAAAVLHERLFERA-
------------------------------------------------------------
------------------------------------------------------------
------------------------------------------------------------
------------------------------------------------------------
------------------------------------------------------------
------------------------------------------------------------
------------------------------------------------------------
------------------------------------------------------------
--------------------------------------------------------
>WP_073185155.1|Firmicutes-Tissierellia-Tissierellales-Peptoniphilaceae-Anaerosphaera-Anaerosphaera_aminiphila WP_073185155.1 aspartate kinase [Anaerosphaera aminiphila]SHH54186.1 aspartate kinase [Anaerosphaera aminiphila DSM 21120]
MK----------------------------------------------------------
------------------------------------------------------------
------------------------------------------------------------
------------------------------------------------------------
----------------------VIVSKFGGTSLANSKHFLKVRDIIK-----SNEE---Q
R--------RYVVASAPGK---SNSDD---TKVTDLLYLSYDL--ANHN-ITFSD----T
LEKVFDKYREIATGCGLEID------------LEKHFDQIR--------ADF--------
--VNLK--SKDYIASRGEYLNAIILAELL---------EYDFVDAKD--LIFFD-KEGQF
D--------EERSYKA----I-GKM-AKE---HKSAVIPGFYGQN-S-AGNIKTFSRGGG
DLTGSIISRGVKTDLYENWTDVSGFLSADPRIVKDAKEIKVITYRELRELSYAGASVLHE
EAIIPVTAAGIPIEIKNTFKPDDQGTLILP---SAD-EVPS---------GEITGVTGKK
HFSVINIEKVQMNADRSFHRKLMSVLEVNGIT------LEHMP--TSIDSISLIVSDKYL
-------AG-I-QDTLIGEIKT-----FCH---PDKIT-I---ESGIALITVVGRGMRKH
IGVSAKLFKALADAGVNIRMIIQGSSELNIIVGVSEK-----DYEKAIKSIYNAFLG---
------------------------------------------------------------
------------------------------------------------------------
------------------------------------------------------------
------------------------------------------------------------
------------------------------------------------------------
------------------------------------------------------------
------------------------------------------------------------
------------------------------------------------------------
--------------------------------------------------------
>XP_005534774.1|Rhodophyta-Bangiophyceae-Cyanidiales-Cyanidiaceae-Cyanidioschyzon-Cyanidioschyzon_merolae XP_005534774.1 aspartate kinase [Cyanidioschyzon merolae strain 10D]BAM80167.1 aspartate kinase [Cyanidioschyzon merolae strain 10D]
MHSALQPAAQ--------------------------------------------------
----------------PCFIL---------------------------------------
APGLTSNRNGLTRASCAHELRRAPCV-----------------WLARRRFPRQTAGP---
------QHDASCLVPSFHRQELHRQRVVALSRRRTKRTAPLDIVAERSDSGN------AQ
AVSGTQFQQEATPTGAPGKVYDRVVCKFGGSSVADAERMREVARLVR-----RQIELSR-
Q-------YPVVVLSAMG-------------STTNDLIAAGDA--ALYE-GIV------D
STVVRNRAYAVCDALGLDRE----------ALVDPLLMQL---------DQLLMGVKFIR
E-LSPR--TRDYLVSFGERLSVRIFAAHLLYNEGL---PARAFDAFDVGFRTDS-NFQNA
EI-------LEETYDLIRSFF-ERV-VSN---QTLAVITGFIAKD-N-EGHVTTLGRGGS
DLTATTLGAALGATEVQVWKDVDGIMTTDPRLVPNAIPVAEMSFEEAAELAYFGAKVLHP
VAMQPALRFNIPVRVKNSYNPEAPGTVILR---RES-ATMD---------RPVTALSVKR
GVQLVDIVSTRMVGAYGFLARVFACFATHQLS------VDVIA--TSEVSLSLTLDANAC
DM-----T--R-QQRIIKELQQ-----------IAQVS-F---SSGRAIISIISN-VRRS
SEILARAMKVLHEQNIEVQMISQGASKFNISLVVHND-----EAITAVRALHDEFFHCSP
SA----------------------------------------------------------
----------------------------------------------SNGTSTSATAAAAA
AA---AANAD--------------------------------------------------
------------------------------------------------------------
------------------GVRV--------------------------------AGAA--
------------------------------------------------------------
------------------------------------------------------------
------------------------------------------------------------
--------------------------------------------------------
>WP_130423394.1|Acidobacteria-Acidobacteriia-Acidobacteriales-Acidobacteriaceae-Edaphobacter-Edaphobacter_modestus WP_130423394.1 lysine-sensitive aspartokinase 3 [Edaphobacter modestus]RZU42595.1 aspartate kinase [Edaphobacter modestus]
------------------------------------------------------------
------------------------------------------------------------
------------------------------------------------------------
------------------------------------------------------------
-------------------------MKFGGTSVEDAKAMDRTAAIVG-----GRRK----
K-----GLEAIVVVSAMA-------------KVTDQLLAAAAA--AGRG-DKSGA--LAI
SSRLRNRHIDTATELLDEQR---F--PALQTAVHQEFDAL---------DDLLRGIAAVG
E-LTAR--TSDLVVSFGERLSSRMVAAAF-DQRGL---NGTHVDARTC-IITDA-NYGKA
APQ------EAAIEAKLTELV-LPL-IEA---GKTPVMGGFIGST-V-AGITTTLGRGGS
DYTAALVGGGLHAGAIEIWTDVNGIMTTDPRICPDALRVKSISFEEAAELAYFGAKVLHP
ATILPAVQKSIPVWVLNSRNAENEGTKITA---VAP-KC-K---------SPFKCIAAKK
KLTIIDIVASRMLMSHGYLKAVFDVFDKYKCV------IDMVS--TSEVSISLSVDSN--
-------E--R-LPEICEELSK-----------IADVK-M---EGKKALICMVGEDIRGH
NGIAAQVFTAV--SHVNLRMISQGASEINMSFMIDEE-----DVEEAVRSLHKYFFANPD
ET----------------------------------------------------------
----------------------------------------------IFDVDARVPATSRA
------------------------------------------------------------
------------------------------------------------------------
------------------------------------------------------------
------------------------------------------------------------
------------------------------------------------------------
------------------------------------------------------------
--------------------------------------------------------
>WP_072848384.1|Firmicutes-Clostridia-Clostridiales-Clostridiaceae-Lactonifactor-Lactonifactor_longoviformis WP_072848384.1 aspartate kinase [Lactonifactor longoviformis]POP30718.1 aspartate kinase [Lactonifactor longoviformis]SHE34904.1 aspartate kinas
M-----------------------------------------------------------
------------------------------------------------------------
------------------------------------------------------------
------------------------------------------------------------
----------------------KKVVKFGGSSLASAEQFQKVGDIIR-----ADES----
R--------RYVIPSAPGK---RFTDD---IKVTDMLYECYQA--AAEKRKEFKN----L
LRCIQERYQEIIDGLGLSLS------------LEEEFSVIE--------QSF--------
--KNGA--GEQYAASRGEFLNGKIMAAYL---------GYEFIDAAE--VIIFD-ENGSF
E--------ADRTDEI----L-SAR-LEN---VKTAVIPGFYGAT-E-DGVVHTFSRGGS
DVTGSIVAKAIKADLYENWTDVSGFLVADPRIIKDPQVIETITYRELRELSYMGATVLHE
DAIFPVRKEGIPINIRNTNEPEDKGTFIVE---STC-RKPK---------YTITGVAGKK
GFCSIYIEKSMMNAEIGFGRKVLQVFEEQGIS------FEHVP--SGIDTMTVFVHQSEF
-------EE-K-EQQVIAGIHR-----AVQ---PDVVE-M---ESDLALVAVVGRGMRAT
RGTAGRIFSALAHANINVKMIDQGSSELNIIIGVKDS-----DFETAIKAIYDIFIMTQI
------------------------------------------------------------
------------------------------------------------------------
------------------------------------------------------------
------------------------------------------------------------
------------------------------------------------------------
------------------------------------------------------------
------------------------------------------------------------
------------------------------------------------------------
--------------------------------------------------------
>WP_147612730.1|Spirochaetes-Spirochaetia-Spirochaetales-Spirochaetaceae-Treponema-Treponema_pectinovorum WP_147612730.1 aspartate kinase [Treponema pectinovorum]
------------------------------------------------------------
------------------------------------------------------------
------------------------------------------------------------
------------------------------------------------------------
----------------------MIVMKFGGSSVADAQRIKHVASIIS-----EYKD----
E-------RPLVILSAMG-------------DTTDYLLEAADF--AVNG-KVD-------
IDKIEKLHFETASILGIDVS-----------EIKELLTEL---------KTLLTGISMLH
E-LSKR--SRDYLVSFGERMSVRMMASYL-NTLKV---PAKFYDAWDVGFVSDS-NFMNA
EL-------LSDVWQTIPQKF-SDY-KKGI-QKEIPIVTGFIAKD-K-NGVITTLGRGGS
DLSATMLGSALGVDEIQTWKDVDGILTTDPRIVKEARTVPEVTYEEAQELAMFGAQVLHP
RSMVPCAKSKIPVRVKNSYNIKSSGSVILE---KHT-GK-T---------PRVIAITSVK
NVNLIDIQSNNMFGASGFLAHVFNQFLKWNVS------VDVIA--TSEVSVSLTVNGS--
-------C--D-LTGLVEDLKN-----------AAAVT-V---KKDKAIVTIICD-ASNS
SSILEDTFTALNKAKINVQMISQGASKVNISFLVDTS-----QSNEVVQILHSALFGL--
------------------------------------------------------------
------------------------------------------------------------
------------------------------------------------------------
------------------------------------------------------------
------------------------------------------------------------
------------------------------------------------------------
------------------------------------------------------------
------------------------------------------------------------
--------------------------------------------------------
>TVR30220.1|Balneolaeota-Balneolia-Balneolales-Balneolaceae-root-Balneolaceae_bacterium TVR30220.1 lysine-sensitive aspartokinase 3 [Balneolaceae bacterium]
MPN---------------------------------------------------------
------------------------------------------------------------
------------------------------------------------------------
------------------------------------------------------------
---------------------LLKVAKFGGTSMANMEAMKRCAAIIV-----SDPD----
K--------KIIVVSATS-------------GTTDQLTKLFNS--TLSD-EK-----REI
LAGIRTRHLDICNSLREPGA--------VLDTVTSRIDEL---------EEISLS---NR
T-VTPQ--LKDLILSYGEILSSMIFAQVL-YEEDGGDTKIELLDAREV-IITDH-SHTNA
EPD------LAAIEKRADEIL-IPR-FE----NRRFVTQGFIGKT-A-GGTTTTIGRGGS
DYSAALFAEAINADVLEIWTDVTAVYTTDPRIVPEARPLTEISFDEAAELSTFGAKVLHP
ATLVPAVRKNIRVYVGSSFHPEKPGTWILK---DTR-SK-----------PVIRAISLRR
NQTLFTVHSLDMLHRHGFLAKLFEVLAKYKIS------VDLVT--TSEVSVSLTLDTGVN
AP-----GKDMLTENVINELKS-----------FSQVE-I---QKDLALVAMVGNNLHAT
SGLSGPVFGAL--QDFNIRLICHGASSHNMCFLVNEG-----SAEKIVQILHEKFIGH--
------------------------------------------------------------
------------------------------------------------------------
------------------------------------------------------------
------------------------------------------------------------
------------------------------------------------------------
------------------------------------------------------------
------------------------------------------------------------
------------------------------------------------------------
--------------------------------------------------------
>WP_014266852.1|Acidobacteria-Acidobacteriia-Acidobacteriales-Acidobacteriaceae-Granulicella-Granulicella_mallensis WP_014266852.1 lysine-sensitive aspartokinase 3 [Granulicella mallensis]AEU37979.1 aspartate kinase [Granulicella mallensis MP5ACTX8]
MST---------------------------------------------------------
------------------------------------------------------------
------------------------------------------------------------
------------------------------------------------------------
------------------PRNHIVVMKFGGTSVEDATAILRTVGIVT-----GRKR----
K-----GLNPVVVVSAMS-------------KVTDALLACSAAAHAGRG-DREPA--LEI
SSRLRVRHIETAARLASGDR---L--TALHRSIDEHFDAL---------DELLRGIAAVG
E-LTVR--TSDLIVSFGERLSSLIIAAAF-AEQGT---ASAHIDARTI-IRTDS-HYGKA
APD------EVEIESALLAKV-LPL-VDS---GAIPVMGGFIGSS-P-SGETTTLGRGGS
DYTAALVGGGLHAGAIEIWTDVNGIMTTDPRICPDALRVKTISFEEAAELAYFGAKVLHP
ATILPAVQKNIPVWVLNSRNPENEGTKITA---TPQ-SC-A---------SPFKSIAAKK
KLTIIDIVASRMLLAHGFLKSVFDVFDKHKCA------IDMVS--TSEVSISVTVDSK--
-------E--A-LPAICEELGR-----------IADVK-Y---ESNKALICLVGEDIRGH
AGIASQVFSAV--SHINVRMISQGASEINMSFMINEE-----DVDEAVRSLHKRFFVAPD
AS----------------------------------------------------------
----------------------------------------------IFDVEERATLARDI
EA---R-------------------------------AVPTNA-----------------
------------------------------------------------------------
------------------------------------------------------------
------------------------------------------------------------
------------------------------------------------------------
------------------------------------------------------------
--------------------------------------------------------
>TEU13456.1|Chloroflexi-Anaerolineae-Anaerolineales-root-root-Anaerolineales_bacterium TEU13456.1 aspartate kinase [Anaerolineales bacterium]
------------------------------------------------------------
------------------------------------------------------------
------------------------------------------------------------
------------------------------------------------------------
----------------------MIVMKFGGTCVGTGERIARVGRITA-----RALE----
QT----GSTPVVVVSAMN-------------GVTDSLRRAAST--AASG-DKRTY--RLI
RGELEQRHEQAIAHCVTDPE---RA-RALGAETQTLLDWF---------ENLCQSIWTLG
E-LTPR--GLDAVLGLGERLSARLAAAAM-IDQGS---KAEAVEATEV-IVTDG-NFGNA
GPL------MDETRARARARL-LPL-LEA---GVVPVVTGFIGAT-V-DGVSTTLGRGSS
DYSATIIGHCLSADEVWIWSDVDGVMTADPRIVPDARTLPTISYAEVAELSYFGASVLHP
KTIQPVAQRSIPVRVLNAFHPERPGTLVCG---EVS-ED-----------VLVKGITAIR
DLTIVTVEGRGMQGVPGVAGRVFSAVGRSGVS------VLMISQSSSEQSICFVVRSA--
-------DTPVVVDAIEREFER-----EMLRHDIDRIG-S---QDEVAIIAAVGAGMKGK
PGIAARVFGALADQGISVISIAQGSSEYNLSLVVVHD-----DVDEGVRAIHRQFGLGRT
QT----------------------------------------------------------
------------------------------------------------------------
------------------------------------------------------------
------------------------------------------------------------
------------------------------------------------------QG----
------------------------------------------------------------
------------------------------------------------------------
------------------------------------------------------------
--------------------------------------------------------
>WP_103079719.1|Firmicutes-Clostridia-Clostridiales-Hungateiclostridiaceae-Pseudoclostridium-Pseudoclostridium_thermosuccinogenes WP_103079719.1 aspartate kinase [Pseudoclostridium thermosuccinogenes]AUS97869.1 aspartate kinase [Pseudoclostridium thermos
------------------------------------------------------------
------------------------------------------------------------
------------------------------------------------------------
------------------------------------------------------------
----------------------MKVAKFGGTSLANAEQIRKVCSIIT-----ADPE----
R--------RLVVVSAPGK---RFKDD---IKVTDLLIKCAEK--YIEC-GKADE----E
MEAVVARYAEIAKEMNIG---------------DEIVDIIK--------KDLCERLSGDI
S-NKAK--FMDLLKAAGEDNSAKLVAQYL-KSIGV---EARYINPKDAGLFLSD-EFGNA
RV-------LPQSYEN----L-KAL-KDM---DGILIFPGFFGYS-L-QGDVVTFPRGGS
DITGSILAAAIGADMYENFTDVDSVFVANPNIVRNPKPISVVTYREMRELSYSGFSVLHE
ETLEPVYRRGIPVCIKNTNNPSAPGTMIVP---ERK-SK-N---------GPVVGISCDN
GFCTIFVSKYMMNREIGFGRRLLQILEDEKLS------YEHVP--SGIDSISVILKEKQL
-------NAEI-EERILKRIKN-----ELE---VDDVS-I---ERGLSLVMLVGESMMRT
VGIASRATGAFAKAGVNIEVINQGSSEVSMMFGVRAE-----DADKSVRALYEEFFGGE-
------------------------------------------------------------
------------------------------------------------------------
------------------------------------------------------------
------------------------------------------------------------
------------------------------------------------------------
------------------------------------------------------------
------------------------------------------------------------
------------------------------------------------------------
--------------------------------------------------------
>TAN45954.1|Euryarchaeota-Methanomicrobia-Methanosarcinales-Candidatus_Methanoperedenaceae-Candidatus_Methanoperedens-Candidatus_Methanoperedens_sp. TAN45954.1 aspartate kinase [Candidatus Methanoperedens sp.]
------------------------------------------------------------
------------------------------------------------------------
------------------------------------------------------------
------------------------------------------------------------
---------------------MRLVMKFGGTSVGNGSRIKHVAELGK-----EYRD----
S-----GNEVVLVTSALN-------------GVTDALLKSAKE--ASETGKTSTI--KEF
ITDLAKQHHQAAEDAITGKKAKNIV-EVVTKELDSRIEEL---------EKALIGICYLG
E-LTVR--SIDYISSYGERLSAPILCGSL-NSLGI---KSRSFTGGEAGIITTD-DYGNA
RP-------LEKSYLLIIERI-EPL-LK----YSIPVITGFIGEN-E-AGIITTLGRGGS
DFSASIIGAALKADEIWLWKEVHGILTTDPRIVPEARTIPVISYIEAMELSYFGAKVLHP
RTIEPAIKHGIPVRVKNTFDPSSPGTIIVK---DLK-QS-K---------DIVKAVTVIR
DVALINISGAWMVGTIGVAARVFTTLANAGVN------IVMISQGSSEANISLVVDGS--
-------HLAMAVKAIKAEFKN---------GIIKDVT-H---DKNICVVAVVGAGMANT
PGVAGRVFGALGKARVNVIIISQGSSQHNISFAVSGD-----DAAKAVQVLHREFGLDGE
K-----------------------------------------------------------
------------------------------------------------------------
------------------------------------------------------------
------------------------------------------------------------
------------------------------------------------------------
------------------------------------------------------------
------------------------------------------------------------
------------------------------------------------------------
--------------------------------------------------------
>WP_014565744.1|Firmicutes-Bacilli-Lactobacillales-Lactobacillaceae-Lactobacillus-Lactobacillus_amylovorus WP_014565744.1 aspartate kinase [Lactobacillus amylovorus]AEA31818.1 aspartate kinase [Lactobacillus amylovorus GRL1118]HBQ09566.1 aspartate kinas
------------------------------------------------------------
------------------------------------------------------------
------------------------------------------------------------
------------------------------------------------------------
----------------------MKVVKFGGSSLASGSSVEQALNIIL-----SDPQ----
R--------QVIVVSAPGK---RESGD---IKVTDLLIKYANE--VLNK-QDTTE----I
VKQIFARYQEIGHYFGLS---------------DQKLQVIK--------DILVALPEQTY
P-NSDY--LMAAFKAHGERLNARLIALIL-QHKNI---KSRFLDPTEAGLIVTG-EPNDA
LV-------NPESYLN----L-DQVKIAK---DERIIFPGFFGIT-P-SGHIATFSRGGS
DITGAILARGFHANLYENFTDVNGIFAANPNIVDQPESIKKMTYREMRELSYAGFSVFHD
EALIPAIQGQIPINVKNTHEPENPGTMIVP---EKD-FEPD---------NTITGVTSQK
HFSALYLHKYLLNKEAGFTLRILQILYNHNVP------YEHMP--SGIDDITIIFNNDFL
-------NDQL-IDQICNEIQA-----TIN---PDQLE-W---IDDYAIIMIVGEGMKKT
HGVSRQILDSLDAQGISPRMINQGASQISMMIGTKKE-----KADEAVKIIYQQFFN---
------------------------------------------------------------
------------------------------------------------------------
------------------------------------------------------------
------------------------------------------------------------
------------------------------------------------------------
------------------------------------------------------------
------------------------------------------------------------
------------------------------------------------------------
--------------------------------------------------------
>XP_002992028.2|Streptophyta-Lycopodiopsida-Selaginellales-Selaginellaceae-Selaginella-Selaginella_moellendorffii XP_002992028.2 aspartokinase 2, chloroplastic [Selaginella moellendorffii]
MAGP------------------------------WLAR---RVLPDYS------------
------------------------------------------------------------
----------------SSSLHLAPPPRSSHCFANSS--------TLQCRLVRGVAWS---
----------GCI---------------------SNGAA-TAVVSTKQEELE-HRKSSLH
DVN-RQALEVG-DGEKSFADGLTCVMKFGGSSVSSAARMKEVATLVQ-----SFPG----
E-------RPVLVLSAMG-------------KTTNNLLAAGEK--ALHC-GVPMTCYIEE
FSVIKDLHVRTAKELGIDQA---V--------FSDLFEEL---------GMLLTGIALMK
E-LTPR--TQDNLVSFGERLSTRVFAAYL-NKIGV---KARQYDAFEAGFITTD-EFRNA
EI-------LEATYPAVAKRLHEDW-RRD---QAVPVFTGFLGKGEK-TGAITTLGRGGS
DLTATVIGKALGLREVQVWKDVDGVLTCDPNVHSLAVPVPCLTFDEATELAYFGAQVLHP
QSMRPAREANIPVRVKNSYNPHVPGTLITK---KRD-MS-E---------TLLTSIVLKR
NITMLDIVSTRMLGQVGFLAKVFSTFEELGIS------VDVVA--TSEVSISLTLDPIKI
WSRDLIQT--E-LDNMVTKLRK-----------IAKVK-L---LQKRSIISLIGN-VERS
SLVLKKVFSVFEELGVKVQMISQGASKVNISLIVNDS-----EAERCVRELHSAFFEQEI
AI----------------------------------------------------------
------------------------------------------------------------
--------------------------------SKDLPA----------------------
------------------------------------------------------------
-------------------------------------------------------GIL--
------------------------------------------------------------
------------------------------------------------------------
------------------------------------------------------------
--------------------------------------------------------
>WP_074662839.1|Firmicutes-Clostridia-Clostridiales-Lachnospiraceae-Enterocloster-Enterocloster_clostridioformis WP_074662839.1 aspartate kinase [[Clostridium] clostridioforme]SET78202.1 aspartate kinase [[Clostridium] clostridioforme]SEV85774.1 asparta
M-----------------------------------------------------------
------------------------------------------------------------
------------------------------------------------------------
------------------------------------------------------------
----------------------KKVVKFGGSSLASARQFKKVADIIK-----SDKS----
R--------RYVVPSAPGK---RSDKD---EKVTDLLYACYDA--VAEG-RSYKK----I
LEKIKSRYMDIIDGLDLNLN------------LDHEFDRIE--------ENF--------
--LAKA--GRDYAASRGEYLNGIVVANFL---------GFEFVDAAE--VIFFD-ENGNF
E--------SEHTNRE----L-SER-LEH---VEKAVIPGFYGSR-P-DGTIKTFSRGGS
DVTGSIVAKAIYADMYENWTDVSGVLVTDPRIVENPEVIETITYKELRELSYMGASVLHE
DAIFPVRKEGIPINIRNTNRPEDKGTLIVE---STC-RKPR---------YTITGIAGKK
GFCSINIEKAMMNAEVGFGRKVLSVFEQYGIS------FEHMP--SGIDTMTVYVHQSEF
-------EE-F-EQSVIAGIHR-----AVE---PDTVE-L---ESDLALIAVVGRGMRST
RGTAGRIFSALAHARVNVKMIDQGSSEWNIIIGVEND-----DFETAIRAIYDIFVTTEL
------------------------------------------------------------
------------------------------------------------------------
------------------------------------------------------------
------------------------------------------------------------
------------------------------------------------------------
------------------------------------------------------------
------------------------------------------------------------
------------------------------------------------------------
--------------------------------------------------------
>WP_149678365.1|Firmicutes-Clostridia-Clostridiales-Hungateiclostridiaceae-Thermoclostridium-Thermoclostridium_caenicola WP_149678365.1 aspartate kinase [Thermoclostridium caenicola]
------------------------------------------------------------
------------------------------------------------------------
------------------------------------------------------------
------------------------------------------------------------
----------------------MKVCKFGGTSMANAEQIRKVCSIIT-----SDPE----
R--------RVVVVSAPGK---RFGSD---TKVTDLLIECTNR--FLKS-EDHEE----V
LEKIISRFREIAADLGLG---------------DKIVIDIE--------NNIRTRLQMGY
D-SEEK--LMDRMKAAGEDNAARLVAAYL-KSIGY---QAQYLNPKDAGLFLSD-EYGNA
RV-------LPQSIKN----L-KKI-KDM---KGIVIFPGFFGYS-L-SGDVVTFPRGGS
DITGSILSAALEVDVYENFTDVDSVFAASPKLIENPKPISVLTYREMRELAYAGFTVLHE
DTLEPVYQKGIPVNIRNTNNPDAPGTLITP---MRD-AS-M---------SPVAGIAGGT
GFCSINIHKYMMNREIGFGRKVLQILEEEFVP------FEHMP--SGIDDISIIIRKQYM
-------DDEK-KSRIMERIAK-----DLR---VDSVN-I---EYDLGLVMVVGEGMMHT
VGIAARITKALAKSGINIRMINQGSSEVSIMFGVSEA-----DVDKAIVCIYDEFFR---
------------------------------------------------------------
------------------------------------------------------------
------------------------------------------------------------
------------------------------------------------------------
------------------------------------------------------------
------------------------------------------------------------
------------------------------------------------------------
------------------------------------------------------------
--------------------------------------------------------
>TRO46901.1|Candidatus_Bathyarchaeota-root-root-root-root-Candidatus_Bathyarchaeota_archaeon TRO46901.1 aspartate kinase [Candidatus Bathyarchaeota archaeon]
------------------------------------------------------------
------------------------------------------------------------
------------------------------------------------------------
------------------------------------------------------------
---------------------MKIVMKFGGTSVGTGENIRHVADLVT-----KYAK----
K-----DNKVAVVVSALA-------------GVTNSLLEVACQ--AKKS-NEKHI--QTF
TATLLKKHQDAISTAIASKT---IQ-KEVSQITEKTITEL---------EKVLTGICYVG
E-LTPK--SKDYVASFGERLSAPIVWGAI-KDQKA---ETQCFTGKEAGIVTDS-NFGEA
DPL------MNFTTHLIRERL-GPL-LEK---GVIPVVTGFIAAN-Q-DGIVTTVGRGGS
DYTATILGVALEVDEVWIWTDVEGIMTTDPKIVPAARMLPQLSYQEAAEMAIFGAKAMHP
RALGPVIKANIPVRIRNTLHPENEGTLITK---EPNANT-K---------EAVKAVAMIK
DVAMLNVYGAAMVGAPGSYAKVFDVLGKNNIN------VMMLSTAASEANMSMIIKRG--
-------LLGRAISNIEIALLE-------RGGIVSEVT-A---EDDVAVIAVMGAKMKGT
LGVASKIFNTVAKKGINIHMIAQGSSELNISFVVKEK-----DGAAVVRAIHEEFNLDKV
------------------------------------------------------------
------------------------------------------------------------
------------------------------------------------------------
------------------------------------------------------------
------------------------------------------------------------
------------------------------------------------------------
------------------------------------------------------------
------------------------------------------------------------
--------------------------------------------------------
>TLX97949.1|Thaumarchaeota-root-root-root-root-Thaumarchaeota_archaeon TLX97949.1 aspartate kinase [Thaumarchaeota archaeon]
------------------------------------------------------------
------------------------------------------------------------
------------------------------------------------------------
------------------------------------------------------------
---------------------MKVVMKFGGSLLASPGGIQRVSRVIS-----KGSK----
K-----RMKVVVVISALG-------------EVTDLLLHAATN--AKIW-DSTQV--IHF
IDRIRGIHSQPLAEMGLRQP---TY-NESLDQLEELLDDL---------KLTLSGVSILR
E-LTPR--SKDLLLSFGERLSLVVVSAGL-RQAGI---AVEALTGGNAGIITDD-SFGEA
SPD------VTKTRKGVREKL-LPL-LTR---GVVPVVAGFIARS-A-TGEMTTLGRGGS
DYTATLLADAIAADEVWIWTDVDGILTADPRIVKSARVIDELSYAEAEEMGFFGAKNMHP
LALAPARKAGIPVRIRNGFKPERLGTLINP---HER-KS-S---------VIAKSVALVG
NVGIVTVSGETLVGRPGTAAKIFELLGRAGVN------VLMISQSVSESNISAVVRKS--
-------SLERAASALSEGLSQV--------GINAGVK-V---EPDVSVLAVVGAGMKGT
PGIAAKVFSAVASKGVNVMMIAQGSSELNISFVVASR-----DSEKAVNALHESVVLGK-
------------------------------------------------------------
------------------------------------------------------------
------------------------------------------------------------
------------------------------------------------------------
------------------------------------------------------------
------------------------------------------------------------
------------------------------------------------------------
------------------------------------------------------------
--------------------------------------------------------
>PYQ51332.1|Acidobacteria-root-root-root-root-Acidobacteria_bacterium PYQ51332.1 lysine-sensitive aspartokinase 3 [Acidobacteria bacterium]
------------------------------------------------------------
------------------------------------------------------------
------------------------------------------------------------
------------------------------------------------------------
----------------------MIVMKFGGTSVGSPERIRSLAERVR-----ERLT----
Q-------HPVVVVSALS-------------GVTDLLVRGAQL--ALAR-DSDYE---SV
VFQVLDRHHAAIRELLPAGP---AQ-TRLLDHLEATAAEL---------RALYTGVYHLA
E-LTAR--TLDAISGIGERLSYEIVASAL-DHLGV---AARAVDARGV-IVTDE-TFGRA
TPL------MDETTTAAARTV-RPL-VEQ---RVVPVLPGFIGST-R-KGVATTLGRGGS
DWSAAAIGAALGADEIQIWTDVDGMMTVDPRVVPSARVIPEVSFDEAAELAYFGAKVLHP
ATIKPAVERGIPVRILNSLNPAAPGTLIAG---RVE-GA-E--------RGEPRAIAFKK
GIAVILIAQPRMLMAYGFVARVFEVFDRHRTP------VDLIA--TSEVSISLTVDDP--
-------Q--A-APAVQEELAS-----------LGDVK-V---LGTMAIVSIVGRGFIRQ
PGLAARVFQAL--REVNVVMISFGASDVNLSFVVAEA-----DAERAVHLLHREFFEGAR
------------------------------------------------------------
------------------------------------------------------------
------------------------------------------------------------
------------------------------------------------------------
------------------------------------------------------------
------------------------------------------------------------
------------------------------------------------------------
------------------------------------------------------------
--------------------------------------------------------
>WP_063966750.1|Firmicutes-Bacilli-Bacillales-Bacillaceae-Domibacillus-Domibacillus_aminovorans WP_063966750.1 aspartate kinase [Domibacillus aminovorans]OAH59033.1 aspartate kinase [[Bacillus] aminovorans] [Domibacillus aminovorans]
------------------------------------------------------------
------------------------------------------------------------
------------------------------------------------------------
------------------------------------------------------------
----------------------MIVCKFGGTSVASAEQIKKVAAIVK-----DEPK----
R--------KAVVVSAPGK---RFGDD---IKVTDLLIALAHA--SLRD-RDAEN----E
LKAVVDRYADIAQGLGLD---------------DTIVNIIE--------TDLRGRLQENR
D-NPPL--FMDQFKASGEDNNAKLIAAYF-TSIGL---EAEYVNPKEAGLIVSD-EPGRA
RA-------LPEAYEN----L-AKL-REN---SKIVVFPGFFGYT-E-EGVMMTFARGGS
DITGSILASAVKAELYENFTDVDSVFAANPNVVDNPAEIKRMTYREMRELSYAGFSVFHD
EALMPAFQHSVPVCIKNTNNPSAPGTMIVA---ERE-YT-K---------SPVIGIAADK
GFSTLYVSKYLMNRELGFGRKLLQILEDEEVS------YEHTP--SGIDDLSIIVRSHQL
-------TPEK-EERILERCRE-----ELQ---VDKAH-I---EHGFAMIVLVGEGMHNT
LGLSARATAAISRVGANIEMINQGSSEVSLVFGIQEK-----DTDNVLRELYEEFFSKSA
-VLQ--------------------------------------------------------
------------------------------------------------------------
------------------------------------------------------------
------------------------------------------------------------
------------------------------------------------------------
------------------------------------------------------------
------------------------------------------------------------
------------------------------------------------------------
--------------------------------------------------------
>WP_026466117.1|Firmicutes-Bacilli-Lactobacillales-Aerococcaceae-Aerococcus-Aerococcus_urinaeequi WP_026466117.1 aspartate kinase [Aerococcus urinaeequi]AMB96746.1 aspartate kinase [Aerococcus urinaeequi]
------------------------------------------------------------
------------------------------------------------------------
------------------------------------------------------------
------------------------------------------------------------
----------------------MKVVKFGGSSVASAEQLVKVKDIVI-----GDAD----
R--------KVVIVSAPGK---RDKDD---IKVTDLLIDLAAE--ILHDSENASA----T
FNKIVDRFRDTAEGLEMN---------------LAIIDDIS--------NQLNELISSDI
TDQPAY--FVDAIKAFGEDANAQLIAAYF-SGLGY---EASYLNPQDAGLFLSD-NPGQA
RV-------LPESYQN----L-YKL-RER---DGIIVIPGFFGYT-K-DGKLVTFSRGGS
DITGAIVANGVKASMYENFTDVSSIYAANPGVVHNPVAIEQLTYSEMRELSYAGFSVFHD
EALQPAFIADIPVAVKNTNEPQAPGTLITR---TRP-KN-K---------LAISGIASTS
GFASVYIKKYMMNREVGFVRRVLSVLEKYDVS------FEHIV--SGIDDIDVIFKEDAL
-------SKKE-FEEMVAEIKA-----ETA---ADSIE-K---RDNLSLVMLVGEGMIEN
IGNTARATKALSEAGINLEMINQGSSEISIMFGIIEE-----REDDAVRAIYSEFFN---
------------------------------------------------------------
------------------------------------------------------------
------------------------------------------------------------
------------------------------------------------------------
------------------------------------------------------------
------------------------------------------------------------
------------------------------------------------------------
------------------------------------------------------------
--------------------------------------------------------
>TLY31196.1|Ignavibacteriae-Ignavibacteria-root-root-root-Ignavibacteria_bacterium TLY31196.1 lysine-sensitive aspartokinase 3 [Ignavibacteria bacterium]
------------------------------------------------------------
------------------------------------------------------------
------------------------------------------------------------
------------------------------------------------------------
----------------------MIVMKFGGTSVEDAAAIRRVIGIVR-----REVG----
R-------TPLVVVSACS-------------GVTNDLIHAAQA--VRDG-DEPRA--LSI
LTGLRDRHRKLIDDLIEKKG-------ELLPSVDKLFNDL---------RNLIHGVYLLG
E-LTNR--SLDAITGRGEQLSSLIIHAAM-EESGV---PSAVVDARRV-MATDR-SFGAA
VPD------VEKVARGAREFF-LPP-LKR---GMAVVTQGFIGAA-E-DGTPTTIGRGGS
DLSASIFGSVLDAEEIQVWTDVDGMMTADPSIIPEARPINVLSFDEASELAYFGAKVLHP
RTILPAVRKNIPVRVLNSRRPEFSGTLIVE---QKS-GPAR------RDKDIIKSIACKR
GIVVINVGSSRMLMAHGFLARLFSIFANYEKS------VDVVA--TSEVSVSLTVDSE--
-------E--Q-LPEITRELEK-----------IGDTR-V---ARNKAIICVVGEGMKHT
PGIAARIFGALASARVNIEMVSEGASEINLTMVVDEK-----DVERTVRVLHDEFFTGKD
------------------------------------------------------------
------------------------------------------------------------
------------------------------------------------------------
------------------------------------------------------------
------------------------------------------------------------
------------------------------------------------------------
------------------------------------------------------------
------------------------------------------------------------
--------------------------------------------------------
>WP_092018385.1|Bacteroidetes-Cytophagia-Cytophagales-Cytophagaceae-Pseudarcicella-Pseudarcicella_hirudinis WP_092018385.1 aspartate kinase [Pseudarcicella hirudinis]SFQ10156.1 aspartate kinase [Pseudarcicella hirudinis]
------------------------------------------------------------
------------------------------------------------------------
------------------------------------------------------------
------------------------------------------------------------
----------------------MQVWKFGGTSVGKPDRMHSIRNLIT-----ENGT----
R--------KIVVLSALS-------------GTTNGLLSIAES--LKAN-NDVEG--NQK
IDDLYAHYEVFIKDLYKTKD---GY-EQGKAIIDKEFSFI---------RSLVS----IK
P-FTLK--QEKEIVAEGELLSTQMFEAYL-KEEGI---NSALLPALDFMLIDAD-N----
EPV------LSFTEEKLSTML-EQL-SD----KQIFITQGFICRN-P-RGEIDNLKRGGS
DYTASLIGGAIVAEEVQIWTDIDGMHNNDPRIVKKTFPIRELTFEEAAELAYFGAKILHP
STITPAKLKGVPVRLKNTMEPEAYGTLIAD---KTS-DR------------EIKAIAAKD
NLTAIYIHSTRMLNAYGFLRRVFEVFEKYKTP------VDMIT--TSEVSVSVTIDND--
-------E--H-LDEIMAELRQ-----------FADLEEC---DKDQTIVCIVGNFSADK
EGIALKVLDAM--KNIPIRMICYGASEHNISLLIHGK-----NKAAALNALNERCFLYED
AMKDIF------------------------------------------------------
------------------------------------------------------------
------------------------------------------------------------
------------------------------------------------------------
------------------------------------------------------SAQ---
------------------------------------------------------------
------------------------------------------------------------
------------------------------------------------------------
--------------------------------------------------------
>WP_008721787.1|Spirochaetes-Spirochaetia-Brachyspirales-Brachyspiraceae-Brachyspira-Brachyspira_hampsonii WP_008721787.1 aspartate kinase [Brachyspira hampsonii]EKV58042.1 aspartate kinase [Brachyspira hampsonii 30446]OEJ16736.1 aspartate kinase [Brach
------------------------------------------------------------
------------------------------------------------------------
------------------------------------------------------------
------------------------------------------------------------
----------------------MKVAKFGGSSVANASQIKKVVDIVL-----SDKD----
R--------RIVVVSAPGK---RLKED---TKVTDLLITLAET--IIAG-KDGKL----E
LKIIIERFKNIIDELSLS---------------HELLEEMQ--------NDILNRIAEDK
S-LPTK--FTDGVKALGEDLSAKVIAAYI-NSIGV---KAKYVNPKDAGLLLSE-EFGNA
AV-------LEKSYAN----L-SKL-KDE---SALVIFPGFFGYT-E-KGDVVTFPRGGS
DITGAILAKAVNAEVYENFTDVDGVFAAAPNIVDNPKLIDEFTYREMRELSYGGFNVLHA
EALQPVYEANIPVHILNTNNPSAKGTRIVA---SRN-KS-I---------NPVVGVSGED
DFSCLYVSKYLMNREVGFGRKLLEIIEDENIP------YQHAP--SGIDNISVIVRNSAI
-------TPEK-EKRIYERVRD-----ELN---VDNIY-F---EHGLALIMLVGEGMQQC
VGVSARAMHSMEKCNINIEMLNQGISEVSIMIGVKDD-----DLNKAIKSIYKTFFEDQN
-L----------------------------------------------------------
------------------------------------------------------------
------------------------------------------------------------
------------------------------------------------------------
------------------------------------------------------------
------------------------------------------------------------
------------------------------------------------------------
------------------------------------------------------------
--------------------------------------------------------
>WP_028974007.1|Spirochaetes-Spirochaetia-Spirochaetales-Spirochaetaceae-Spirochaeta-Spirochaeta_cellobiosiphila WP_028974007.1 lysine-sensitive aspartokinase 3 [Spirochaeta cellobiosiphila]
------------------------------------------------------------
------------------------------------------------------------
------------------------------------------------------------
------------------------------------------------------------
----------------------MIVLKFGGTSVQSSDWMDKSLQIAI-----DQLH----
R-------SPLIVSSAMA-------------TVTNGLVSISEL--TGKG-QYSEA--MSE
LDRIKELHFTTANAFLTSTN---L--ENTIDELNTLFISL---------SSLIKGLCLLQ
E-CSPT--SNAALLSYGELLSTKLLSGRL-TEKGI---PNTWIDARQV-IVTNE-EYDSA
VPD------FNLTGQKVINNI---R-PNP---NHIYVTQGFIGAT-T-KGVTTVLGRGGS
DYSATIFGSLLNVEEVQIWTDVTGIMTTDPRLVPNAMTIDSISYEEAAEMAYFGAKVVHP
STIQPAVDKRIPVWVKNTREPSAPGTKISF---QAQ-GE------------GIRAITGKK
NITLINISSTRMLNAYGFLAKIFQIFEKYSTS------VDLIA--TSEVSVSMTIEDK--
-------T--H-LHEIIDEINV-----------FANAV-Y---ENDQAIICLVGKKLWMD
SNFISKVFSLL--SETPIRMVSLGSSDINLSLVVSEQ-----HRETTIKVLHNELFHGN-
------------------------------------------------------------
------------------------------------------------------------
------------------------------------------------------------
------------------------------------------------------------
------------------------------------------------------------
------------------------------------------------------------
------------------------------------------------------------
------------------------------------------------------------
--------------------------------------------------------
>WP_073210708.1|Bacteroidetes-Bacteroidia-Bacteroidales-Prevotellaceae-Prevotella-Prevotella_ruminicola WP_073210708.1 bifunctional aspartate kinase/homoserine dehydrogenase I [Prevotella ruminicola]SHL11926.1 aspartate kinase [Prevotella ruminicola]
------------------------------------------------------------
------------------------------------------------------------
------------------------------------------------------------
------------------------------------------------------------
----------------------MKVLKFGGTSVGSVKSILSLKKIVE-----AEAR----
T------QPVVVVVSALG-------------GITDKLISTSQL--ALKG-DDKWR---EE
FDAMVTRHHQMIDTIITDDK---KR-VDLFNKVDQLFDQL---------KSIYYGVFLIH
D-LSKK--TEDTIVSYGERLSSNIVATMI-K-------GGKRMNSRDF-IRTEK-KNGKH
RLA------ADLTNQLVREAF-KEM-------PDVAVVPGFISRD-KDTGETTNLGRGGS
DYTAAIIAAALDAEVLEIWTDVDGFMTADPRVIKTAYTINELSYIEAMELCNFGAKVIYP
PTIYPVCVKNIPIKVKNTFNPEHPGTLIKN---HIE-ND-Q---------KPIKGISSIK
GTTLITVTGLSMVGVIGVNRRIFTTLANKGIS------VFMVSQASSENSTSIGVRDE--
-------DANDAVEVLNDEFSK-----EIKEGAMFPMH-A---ESGLATIAIVGENMKHT
PGIAGKLFGTLGRSGISVIACAQGASETNISFVVDGK-----FLRKSLNVLHDSFFLSEY
KVLNLFICGVGTVGGKLIEQIRSQYETLMQRNGLKLNVVGIASSKAGVFDRDGIDLDNYR
ELLKAP--EAQGKNLRDEVLGMNIFNSVFVDCTASKDIASLYQ--TFLEHNISVIAANKI
AA---SSDYDNYMKLKKTARNRGVWFRYETNVGAGLPIIGTINDL---------------
------------------------------------------------------------
---------------RNSGDKILKIEAVL-------------------------SGTLNF
IFNEIA--------------ADV--------------PFS--------------------
------------ETVRRAKEQGYSEPDPRIDLSGTDVVRKLVILTREAGYQVEQADVEKH
LFVPNQYFEG-SVDDFWKKLPELDADFEARRQKLEAEGKRWRFVATMEDGKTNVALKEVD
INHPFYRLEGSNNIVLLTTERYKEYPMLIQGYGAGASVTAAGVFANIMSIANI---
>WP_141610615.1|Chloroflexi-Caldilineae-Caldilineales-Caldilineaceae-Litorilinea-Litorilinea_aerophila WP_141610615.1 aspartate kinase [Litorilinea aerophila]TQE95124.1 aspartate kinase [Litorilinea aerophila]
------------------------------------------------------------
------------------------------------------------------------
------------------------------------------------------------
------------------------------------------------------------
----------------------MIVMKFGGTSVGSVEAFAQVANIVA-----AQVE----
EQARTPRPGVVVVTSAMS-------------GVTNALIEAARR--AAQG-DEQYF--REV
EDSLRVKHQFVAGQLIEDGT---ER-ARLGALFDQRLQEF---------NRLCSSIAVLG
E-LTKR--GLDVVSGLGERLSAPLLAAVL-RARGL---KAEYVDAGEL-IVTDN-VHGGA
SPL------MELTTQRCRSRL-QPL-VDH---GIVPVITGFIGAT-V-EGIPTTLGRGGS
DYSAAIIGAALGVDEIQIWTDVNGVMTADPRIVPNARSLNQLSYEEVAELAYYGAKVLHP
KTVTPAVEQKIPLRVLNTFQPEHPGTRILE---RSD-SE-TL--------GTVKAITAIR
GLNLITVAGRGMIGVPGIAARTFNSVARVGAN------VLMISQSSSEQSICFVVPES--
-------AAATVVEALKEEFKA-----ELERRYIDRIF-D---HPDIAIVAVVGSGMRGT
PGLAAGIFNAVGREQINVIAIAQGSSEANVSLVVEAR-----DTAAAVSAIHEIFELDKP
TG----------------------------------------------------------
------------------------------------------------------------
-----ERSYNR------------------------SPVLGKMA-----------------
------------------------------------------------------------
------------------------------------------------------AGT---
-------------------------------------P----------------------
------------------------------------------------------------
------------------------------------------------------------
--------------------------------------------------------
>WP_135815323.1|Firmicutes-Bacilli-Bacillales-Planococcaceae-Planomicrobium-Planomicrobium_sp._Y50 WP_135815323.1 aspartate kinase [Planomicrobium sp. Y50]QHJ70589.1 aspartate kinase [Planomicrobium sp. Y50]
------------------------------------------------------------
------------------------------------------------------------
------------------------------------------------------------
------------------------------------------------------------
----------------------MKVCKFGGTSVASAEQIKKVAAIVQ-----SDPS----
R--------KIVVVSAPGK---RFSGD---TKVTDLLIELGRA--SLAG-ERVEA----P
LEKVVQRYAQIAEELNLD---------------PAVIRAIQ--------TDLWNRLGADK
S-NQEL--YMDRIKASGEDNSAKLIATYF-AASGL---QAKYVNPGDAGLIVND-LPKRA
QA-------LPEAYER----L-ATL-RNS---EAVSVFPGFFGFT-K-NGTLRTFERGGS
DITGSILAAAVKAELYENFTDVDCVFAANPHTVANPVEIEKMTYREMRELSYAGFAVFHD
EALMPAFKESVPVCIKNTNHPAAPGTMIVK---ERD-YS-K---------RPVTGISADS
GFSTLYVSKYLMNREIGFGRNLLQILEDEGIS------YEHIP--SGIDNLSVIIRSHQL
-------TPEK-EARIVQRIQT-----EMH---ADDVH-I---RSDFSMVVLVGEGMNHT
IGLAARAASAIARTGANIEMINQGSSEVSLVFGVLKH-----DETKILKELYQEFFEPAL
-VK---------------------------------------------------------
------------------------------------------------------------
------------------------------------------------------------
------------------------------------------------------------
------------------------------------------------------------
------------------------------------------------------------
------------------------------------------------------------
------------------------------------------------------------
--------------------------------------------------------
>PYO46555.1|Gemmatimonadetes-root-root-root-root-Gemmatimonadetes_bacterium PYO46555.1 lysine-sensitive aspartokinase 3 [Gemmatimonadetes bacterium]
------------------------------------------------------------
------------------------------------------------------------
------------------------------------------------------------
------------------------------------------------------------
----------------------MIVVKFGGTSVGDAEAIERAAEIVK-----GRLP----
R-------QPAVVVSALG-------------GATNSLLAIGEQ--SAKG-HLIGA--LRG
VETLRDRHFQQCEKLLGTSE---EA-SDVAAEMSATFDEL---------ASLAEALSVLG
H-ATPR--SFDAIAAFGEQLSSHLVAAFF-RLRGI---RAEHVDARDI-FMTDD-NFMLA
EPQ------TDAIAEAARDIV-QPL-IQE---GKVPVMGGFIGRT-P-GGITTTLGRGGS
DYSASLLGAALHADAIEIWTDVDGMLTADPRVVKGSKLIEQIRFDEASELATFGAKVLHP
NTIAPAVRLGIPVFIYNSRNPTGTGTRITF---DAP-R------------RAVSAIAGKK
GITLVKVGAAKMLFARGFLRRVFEIFESNGIS------VDVVA--TSEVSVSVTVDND--
-------A--G-LESLVVGLSA-----------LGDVS-V---ERDRAIVAVVGAAISED
SAAMGRALGAL--DGIKVHMMSLSATGINLTVIVDGD-----QLNPAMERLHDAFFAQKK
K-----------------------------------------------------------
------------------------------------------------------------
------------------------------------------------------------
------------------------------------------------------------
------------------------------------------------------------
------------------------------------------------------------
------------------------------------------------------------
------------------------------------------------------------
--------------------------------------------------------
>PWA39092.1|Streptophyta-Magnoliopsida-Asterales-Asteraceae-Artemisia-Artemisia_annua PWA39092.1 aspartate kinase 3 [Artemisia annua]
MSTNIN------------------------------------------------------
------------------------------------------------------------
LYGANTTYHRSLYS--HQQLSFASSVASFRGTCR-------------VIQGRG-------
----------SC-----------------------RGSG-FKVVCNAQ----------KV
EVL-TRSENDI-RGLEGVSKELSCVMKFGGSSVASAERMKEVAALIL-----RFPE----
E-------SPVIVLSAMG-------------KTTNKILLAGEK--A-KC-GESVVAEINE
L---RELHHRTVDELGLDRS---I--------ITHHLEKL---------ERLLEVIAELK
E-FTPR--TRDYLVSFGERMSTRIFAAYL-NKLGV---KARQYDAFEIGFITTD-DFTNA
DI-------LEETYPAVAERLNGDW-SKD---PAIPIVTGFLGKGKK-TGDVTTLGRGGS
DLTATTIGKALGLREIQVWKDVDGVLTCDPNIYSGAEPVPYLTFDEAAELAYFGAQVLHP
QSMRPAREGDIPVRVKNSYNPNAPGTLITK---SRD-MS-K---------AVLTSIVLKR
NVTMLDIVSTRMLGQFGFLAKVFSIFEDLGIS------VDVVA--TSEVSISLTLDPSKL
WSRELIQQASE-LDHVVEELEK-----------IAKVN-L---LQHRSIISLIGN-VQRS
SLVLEKAFRVLRVNGVNVQMISQGASKVNISLIVNDS-----ESEKCVRALHSAFFEDDM
S-----------------------------------------------------------
---------------------------------------------DIN------------
------------------------------------------------------------
------------------------------------------------------------
------------------------------------------------------------
------------------------------------------------------------
------------------------------------------------------------
------------------------------------------------------------
--------------------------------------------------------
>WP_014269835.1|Spirochaetes-Spirochaetia-Spirochaetales-Spirochaetaceae-Sphaerochaeta-Sphaerochaeta_pleomorpha WP_014269835.1 aspartate kinase [Sphaerochaeta pleomorpha]AEV28986.1 aspartate kinase [Sphaerochaeta pleomorpha str. Grapes]
------------------------------------------------------------
------------------------------------------------------------
------------------------------------------------------------
------------------------------------------------------------
----------------------MIVCKFGGSSVADATQIRKVKSIVD-----ADPE----
R--------QVVVVSAPGR---RSKDD---EKVTDMLYACNAL--VQQG-LSCRS----L
FKKVASRYTDILADLGMDEKP-----------FLPVLEEVR--------QMI--------
--DAGH--GAEYSASRGEYLSARLVATFF---------GWNFLDTDPA-IVINH----DG
TV-------HESTWKN----L-DLA-IKK---GQHYIVPGFYGAD-T-EGNVKTFSRGGS
DITGAILSRAVNASIYENWTDVSGVFSVDPRLVEDAKVVATMSYREVRELAGVGAGVFHE
EAIAPVVSCGIPINVKNTNFPLDRGTVIVP---SRE-IG-E---------NPLVGISAKN
GFSRVRLRKLMLFKKSGIRHALLTMLHIFGIR------PSFSL--FGVDSIVWFFETSQA
-------SDSV-VNAMCTRLKS-----EFA---LDSIE-V---DKGHAIVGVVGNGVMED
SNLIANCATALAESNIKLNFLNYGSSDTSLLIGVDSE-----KAQDAVKSLYKALF----
------------------------------------------------------------
------------------------------------------------------------
------------------------------------------------------------
------------------------------------------------------------
------------------------------------------------------------
------------------------------------------------------------
------------------------------------------------------------
------------------------------------------------------------
--------------------------------------------------------
>WP_077299531.1|Firmicutes-Bacilli-Bacillales-Bacillaceae-Virgibacillus-Virgibacillus_pantothenticus WP_077299531.1 aspartate kinase [Virgibacillus pantothenticus]
------------------------------------------------------------
------------------------------------------------------------
------------------------------------------------------------
------------------------------------------------------------
----------------------MKVAKFGGSSVASAKQIKKVADIIK-----MDLQ----
K--------KFIVVSAPGK---RYKTD---QKITDMLIELWDA--HEQG-TSVDQ----Y
IDPIMRRFAEIIEQLELS---------------ASILDEIK--------QTIENQLHNDA
--NPTE--RLDALKAVGEDSSAKILSAYL-ASCGL---NARYLNPHDAGVTVSD-DPGNA
KI-------LPESFKK----I-YRL-RST---KEILVIPGFFGYT-K-EGKLITFSRGGS
DITGSIIAAGIKADVYENYTDVDSVYAVNPSIVNNPKKITTLTYKEMRELSYAGFSVFHD
EALIPAYREKIPVCIKNTNNPQAPGTLIVS---EKK-PS-E---------KCVVGIASDT
GFCSIYISKYLMNREIGFGRKVFSILENEGIS------FEHAP--SGIDDLSIIIREKHL
-------PLEK-EKQVLKRIQK-----ELR---PDLIS-I---HRNLAMIMIVGEGLVRT
IGVAQKATSAISSANVNIEMINQGSSEVSMMFGIKAE-----DLEKAVQSLYAAFFVK--
------------------------------------------------------------
------------------------------------------------------------
------------------------------------------------------------
------------------------------------------------------------
------------------------------------------------------------
------------------------------------------------------------
------------------------------------------------------------
------------------------------------------------------------
--------------------------------------------------------
>WP_110023016.1|Chlorobi-Chlorobia-Chlorobiales-Chlorobiaceae-Prosthecochloris-Prosthecochloris_marina WP_110023016.1 lysine-sensitive aspartokinase 3 [Prosthecochloris marina]PWW82538.1 lysine-sensitive aspartokinase 3 [Prosthecochloris marina]
------------------------------------------------------------
------------------------------------------------------------
------------------------------------------------------------
------------------------------------------------------------
----------------------MAVMKFGGTSIGTAPAMKRAMEIVA-----AEKN----
R------DVPLVVLSACS-------------GITNKLIRIAEK--AGES-CLEEA--MAL
SGEVREHHHDLVDFLINNDT---RR-KSLLEKVDAYVAEL---------DVLIKGVDIVG
E-LTAR--SFDTFCSFGELLSTTIFSEAM-QEAGY---EAVWLDIREV-MITDD-NFSAA
RPL------ESLCETNVKKAV-KPL-LEE---GKVVITQGFIGST-K-DGKTTTLGRGGS
DFTAALLGAWLPSNEIQIWTDVDGVMTCDPRIIPDARSIRVMTFTEAAELSYLGAKVLHP
DTIAPAVKQNIPVFVLNSLHPEAKGTVITN---NPV-TL-EGM----SYGGLVKSIAVKK
GQCIINFRSNRMLGRHGFMAKIFEVFARTGVS------VEMIS--TSEVSVSLTVNES--
-------V--Q-LEELLAELRK-----------MGDVE-I---EPNVATISVVGDNLRTS
KGVAGRIFSAM--KDVNIRMISQGASEINVGLVVEGD-----DVSKAVQSLHHEFFSGNE
TS----------------------------------------------------------
---------------------------------------------GIFETPANKR-----
------------------------------------------------------------
------------------------------------------------------------
------------------------------------------------------------
------------------------------------------------------------
------------------------------------------------------------
------------------------------------------------------------
--------------------------------------------------------
>WP_105293327.1|Acidobacteria-Acidobacteriia-Acidobacteriales-Acidobacteriaceae-Candidatus_Sulfotelmatobacter-Candidatus_Sulfotelmatobacter_sp._SbA7 WP_105293327.1 lysine-sensitive aspartokinase 3 [Candidatus Sulfotelmatobacter sp. SbA7]SPE44566.1 Aspart
------------------------------------------------------------
------------------------------------------------------------
------------------------------------------------------------
------------------------------------------------------------
----------------------MIVMKFGGTSVQDANAIARAATIVK-----QRLP----
Q-------KPVVVVSAMA-------------KVTDQLLTMARA--AGAG-DRKTA--LEL
SRGLRERHYMTAGELLGTGM---F--THFHSELEANFEAL---------DELLRGIAAVG
E-LTPR--TTDHVAAYGEILSGKIIAAAF-SAKGL---DTALVDSREC-IVTDN-THTRA
APR------IDETNERLQTKV-QPL-VEA---GKVVVMGGFIGAT-K-AGVTTTIGRGGS
DYSAAIIGAGLGAERIEIWTDVDGMLTTDPNICPDARRIKLISFDEAAELAYFGAKVLHP
ATVLPAIQKNIPVHVLNSRNPDCEGTRIQA---RVP-HC-R---------NFFKAIAAKK
RITIIDVAAPRMLLAHGFLRSIFEAFDRHRVA------VDVVS--TSEVSVSLTVDSN--
-------E--S-IPALAADLAK-----------LADVK-Y---EGRKAIVCLVGENLRET
PGIAARVFGEL--SDVKIRMISQGASEINLTFVIEED-----DVPKVIQRLHKAFFSDLD
PE----------------------------------------------------------
----------------------------------------------VFA-----------
------------------------------------------------------------
------------------------------------------------------------
------------------------------------------------------------
------------------------------------------------------------
------------------------------------------------------------
------------------------------------------------------------
--------------------------------------------------------
