# Supplementary material for: Comparative genomic analysis reveals metabolic flexibility of Woesearchaeota
Source: Nat Commun. 2021 Sep 6;12:5281. doi: 10.1038/s41467-021-25565-9 (PMC8421398; doi:10.1038/s41467-021-25565-9)
Supplement: Supplementary file 11 — Source Data [file 41467_2021_25565_MOESM11_ESM.zip › Source data/Supplementary_Fig_26.fasta]

>YT1_182_00259
M-----------------------------------------------------------
------------------------------------------------------------
------------------------------EHI-KEKAGTLI------EALPYIQKYS--
---GKI-------------------------------------VVIKYGGAAMADEALKK
SVMTDIVLLNHVGMKPVIVHGGGPNVSAAMKKAGIEPKFVKG-----LRVTDKKTMGIVH
KEF-EKINKELVETLKNLGS---KAISVV-GTDNKLINVTQKDP----------------
-----ELGFVGDIKKINPEMIHPLIKDGYIPVISPVGVD-DEG----SWYNINADTAAAS
IATALNAEKLTLLTDVDGVFED------KKLVPTLTT---KDVE--EKISKEVIHGGMIP
KTTACKNAV-------DHGCKKAHLI---------------NGKITHALLLEIFTDKGV-
GTEIVK------------------------------------------------------
------------------------------------------------------------
------------------------------------------------------------
-----------------------
>YT1_767_01225
M-----------------------------------------------------------
------------------------------------------------------------
------------------------------DDL-IKKASILT------EALPYMQKFR--
---GRI-------------------------------------AVIKYGGNAMASSSLKR
SVMKDIVLLKHVGILPVIVHGGGPFINEEMKKKDVKPVFVEG-----LRVTDKETISVVK
DVF-RKINDEIKEIIREEGG---KAVSVN-----HAIIAEQKSR----------------
-----QLGLVGTVIKIDKGMIKDAIDKGNIPVISPLGTG-GE-----ETYNINADDAATK
IAVALKAEKMTLLTNVDGVIEK------GKLISHLSI---KDAH--RHIRNKVITEGMIP
KVKACVEAV-------EAGCRKAHLI---------------NGMISHALLLEIFTDKGI-
GTEIVKNGS---------------------------------------------------
------------------------------------------------------------
------------------------------------------------------------
-----------------------
>Yap2000.bin4.8_00978
M-----------------------------------------------------------
------------------------------------------------------------
------------------------------EHI-KEKASTLI------EALPYIKNYW--
---GKI-------------------------------------VVIKYGGSAMVDKKLKQ
SVMTDVVLLKHVGMKPIIVHGGGPSISEAMKKEGIKPRFVNG-----LRVTDEKTMDIVK
KEF-EKINKDLVNMLKDHKV---WAQSIT-GVDNKLIEVTQKHK----------------
-----KLGFVGDVKEINPTILKTLIKVGYTPVISPIGVD-NKG----QAHNINADTAAAS
IAIALKAEKFTILTDVDGVFEN------KKLVPTLTM---KQVR--EKIKKGIIHGGMIP
KVKACKYAV-------ERGCKKAHLI---------------NGHITHALLLEIFTDKGV-
GTEIIR------------------------------------------------------
------------------------------------------------------------
------------------------------------------------------------
-----------------------
>Yap2000.bin4.8_01441
M-----------------------------------------------------------
------------------------------------------------------------
--------------------AK-----STARRP-TQDIEYLE------SLAPYIGEFV--
---GKT-------------------------------------FVLKAGGEVLGE--TLD
SLAHEIAILYALGIKLVLVHGGGTQISAYSREIGLEPRKVEG-----LRITDEETLEQAV
RPVMAELNKSIVSALAGYGA---DAISLQLGDKPGLIAAKRAPPKRV-----RMP---SG
RKKPVDLGFVGEVAGIKEDALNYLLDEEYIPVISSLGMD-EEG----AIYNINADKVAGA
VAEAVEAEKLMILTDVKGVYDHETKRHHTYLISYMDT---KQAR--RLIRERKVTSGMIP
KLETCVYAV-------EHGVPRAHIV---------------KGTDAYSLIREVL-GPGT-
GTMVVTPTEMRRYRR---------------------------------------------
-------------------------------------------ELRKLENRG--------
------------------------------------------------------------
-----------------------
>MP5_5_87_01358
M-----------------------------------------------------------
------------------------------------------------------------
------------------------------DDL-IKKANILT-----EEALPYMQKFR--
---NKV-------------------------------------VVIKYGGNAMLNNSLKK
SVMKDIVLLRHVGILPVVVHGGGPFINDEMKKEGLKPRFVHG-----LRVTDKPTITIIE
KVF-SKINKEIIKNIQRSGG---KAVSVD-----DAITAEQKND----------------
-----SLGLVGKVVKVNKEDIEEQLNKGNIPVISPLGKG-KNN----DIYNINADDAATK
LAIGLKAEKLTIMTNVNGVIEN------KKLIPHLSI---NDAH--KHIKNKVITEGMIP
KVKACVEAV-------EAGCKKAHLI---------------NGTISHALLLEIFTDQGI-
GTEIVKNGS---------------------------------------------------
------------------------------------------------------------
------------------------------------------------------------
-----------------------
>CG1_02_57_44_00721
------------------------------------------------------------
------------------------------------------------------------
----------------------------------MNRVNNLK------EILPYVRTFQ--
---GAT-------------------------------------FVIKIGGEVCGEK-YLD
EIAQQLSLLHHIGIAVVVVHGGGPQMDAWSKRMGIERKVVAG-----RRITDLETLQATK
MIFAGLISTDLVTALRKQGA---PAVGLT-GADGYLLTAERRAPIDV------QE---NG
KKVKVDFQHVGDITKVNTTLLLGLIEQGLIPVVASLGAD-DEG----NTYNINADTVASK
LAIALQAEKYIILTDVAGILRN--KDDAKTLVSYADI---DALQ--TMLDKGSITDGMRP
KVTTCMDAV-------KNGVHRTHII---------------DGTREGTLLQELFVNEGC-
GTMIVDKKEKKAYEK---------------------------------------------
-------------------------------------------ELK--------------
------------------------------------------------------------
-----------------------
>UBA10192_01273
MSE---------------------------------------------------------
------------------------------------------------------------
------------SGAPGRDDTH------------PSRIDTIIQELGIPTVTYWTHAFRE-
LPRDRV-------------------------------------GVVKVSGKLLEPE-PLA
QLADEMAYLARAGLFLPLVFGGGKQYNDIPGYNGAPK--VNG-----LRVTSADLMKQIL
EI-ARENQQRICEALQRAGIL-ADAIPLE------ALVAERHGFEM------------NE
RGERVDTGYVGDVASIDTCVIRDALSHGAIPVVAHVGFD---GA---DYLNINATPVATE
LVRSLRALKLLLLGDSP---V---YDQKGRVIPTLSR---RDVR--RLIAEGVINRGMVT
NCTTALDLL--------AHLGPGHAVQITSLKERNGDGGQNSGALASTGLLEELVGSGT-
GTMFVEPSNVSTYSLGPALERIGEKVIRTIINQAFASQRKRLFGEYFNLIKAHYPTVYVD
DLQAGVAIVYPLPREER--VAYLCKLAVLPAYEGIGIGKTLMDHVLRQQRAKQNAVVWRT
SSDNTRALAFYDDLLTRLPSDIPQSKHVLPTTSEG----HTYTVYNVGVPA---RHQRVV
AYRVAHLPPSFLDL--RHTDSSS
>UBA10194_01390
------------------------------------------------------------
------------------------------------------------------------
------------------------------------------------------------
-----M-------------------------------------IIIKVGGGEKTNW---D
GIANDLVNLSQL-EKIVLVHGASVRRDEVAQKLGAPTKTVVSPSGISSVYTDNKAIEVFL
MVYAGLTNKQIVAKLQKYGL---NAIGLS-GVDGKLWQAKRKNDLLV----A--E---NG
KVKLIKDNLTGRVERINTDLINLLVENNYIPVLCPPAIS-FEN----EIVNTDNDLATAQ
MAESLGVKEIVVLFEAPGMLEN--FPDEKSVINNISK---KDLE--LYME--QAKGRMKK
KILGAKKAF-------EMGVTKIYWG---------------DSRIEHPVLSAM---EGK-
GTVID-------------------------------------------------------
------------------------------------------------------------
------------------------------------------------------------
-----------------------
>UBA12027_01125
M-----------------------------------------------------------
------------------------------------------------------------
----------------------------------TGKAKLPK------GAGKYLGVLR--
---GKT-------------------------------------LVVKLGGSMIKDQASMD
LVSEDIAILKHAGIRVIVVHGGGPQVDELSRKMGHTPRKVEG-----RRITDAAALEIAK
MIFGGTINTDLLVSLRKFGV---KVVGLS-GVDGNLIKAKKREAWKM----KVAG---KK
SAELVDFGFVGDVIGVDTTILHLLVKSSYTPVIASLGSD-DEG----QLFNINADTVAQV
IAVSMKAEKLINLTNVKGVMRD--QNDPSSLISVLDV---GEAE--RMIRKGGITEGMIP
KIRASINAV-------HGGVKRTHII---------------NGTKRHSLLNEMLTFEGT-
GTMILSKKEKARYLH---------------------------------------------
-------------------------------------------EKTSNGN----------
------------------------------------------------------------
-----------------------
>UBA9638_00386
M-----------------------------------------------------------
------------------------------------------------------------
------------------------------HHL-HEKALTLI------EALPYIQKYD--
---DKI-------------------------------------VVIKYGGNAMVAPKLKK
AVMTDIVLLKQVGIRPVIVHGGGPEIDKEMKKAGIKPLYVNG-----LRVTGDQTMEIVE
KVF-GRLRRDLCANIRKAGG---KPMGLC-GSENELLVVKQKDP----------------
-----LLGRVGLITKTNPQVIHALIRDGLIPVVSSIGVD-KEG----KSYNINADTAASA
LAAGLKAEKLTILTNVDGVL------ESGRLIPHLSI---RKAQ--AHIKAGVISKGMIP
KVEACLSAV-------RHGVKKSHLI---------------NGTIEHSLLIEIFTDEGS-
GTEFVAREK---------------------------------------------------
------------------------------------------------------------
------------------------------------------------------------
-----------------------
>GW2011_AR15_00834
------------------------------------------------------------
------------------------------------------------------------
------------------------------------------------------------
----MV-------------------------------------MIIKIGGGKDINV---D
GVAEDIAGL---KEKVIVVHGANYHRDQLMKELGKEKKVLKSVSGYSSVYSDGGAIDSIM
MAYSGLRNKRIVEIFQQHGV---NAVGLS-GIDGRLIRGKRNTGIRI----K--E---GS
KQKIVR-DFSGKPKEINKELLDLLLENGYTPVLCIPIID-ENN----FAINSENDDIVNV
LKDTMKADTVIQLIEAPGFLEN--RDDPKSLVKKMSA---DELK--EREA--QVDDRMKR
KMLSLRKLF-------ESGKCRVLIS---------------DGRTEHPVKDAL---EGK-
GTVIENGL----------------------------------------------------
------------------------------------------------------------
------------------------------------------------------------
-----------------------
>WP_152870498.1|Deinococcus-Thermus-Deinococci-Deinococcales-Deinococcaceae-Deinococcus-Deinococcus_sp._SDU3-2 WP_152870498.1 [LysW]-aminoadipate kinase [Deinococcus sp. SDU3-2]MPY66435.1 [LysW]-aminoadipate kinase [Deinococcus sp. SDU3-2]
------------------------------------------------------------
------------------------------------------------------------
--------------------------------------------------------MT--
---PSS-------------------------------------LVIKIGGAEGMDQ---Q
ALCHDLAAQWHSGRSLVVVHGGSAETDALAAALGHPSRTLTAPSGHVSRYTDRRTLEIFA
MA-TARVNRLLVETLQGLGV---NALGLS-GADGRLLRARRKEVQRS----V--E---GG
RVRLVRDDWTGTVTAANGELLRLLLDAGYLPVIAPLAIS-DRG----ELLNVDGDRAAAA
VAGAVGAGTLLLLSNVPGLLRS--YPDEGSLVGHVPA---HGVE--EALG--WAQGRMKR
KVLGAGEAL-------TAGVPTVVIG---------------DGRRAAPVGDAL---AGH-
GTVLGTPLAGAGPA----------------------------------------------
------------------------------------------------------------
------------------------------------------------------------
-----------------------
>RJS48978.1|Euryarchaeota-Methanobacteria-Methanobacteriales-Methanobacteriaceae-Methanobacterium-Methanobacterium_sp. RJS48978.1 acetylglutamate kinase [Methanobacterium sp.]
------------------------------------------------------------
------------------------------------------------------------
----------------------------------MKTVNILI------EALPYIKKFH--
---KKK-------------------------------------ILIKYGGHAMIDENAME
STARDTVLLKYVGMEPIVVHGGGPEISRSMNKMGKEPQFIEG-----LRITDEETMEIVK
MVLVGKINTTIVSKICLHGG---RGIGLS-GKDSRLIMARKKDPHVI----TNRE---TG
EKKHVDLGLVGEIESVNPEVIEMLTENNYIPIISPIGVD-EKA----RTLNLNADTVAGE
IASRVDAEKLIILTDVPGILED--PANPDTLIKKINI---SEVG--ELVKSGIITEGMLP
KTMTCAQAL-------QEGVKSAHII---------------DGRIQHSILLEIFTKKGI-
GTMISK------------------------------------------------------
------------------------------------------------------------
------------------------------------------------------------
-----------------------
>WP_081838448.1|Chloroflexi-Ktedonobacteria-Thermogemmatisporales-Thermogemmatisporaceae-Thermogemmatispora-Thermogemmatispora_carboxidivorans WP_081838448.1 [LysW]-aminoadipate kinase [Thermogemmatispora carboxidivorans]
------------------------------------------------------------
------------------------------------------------------------
------------------------------------------------------------
----MT-------------------------------------LVVKIGGGAGIDA---L
PVVEEIAHLVREGERVVVVHGGSQLTNELSERLGHPMQVLTAPNGMTSRYTDAETLRIYA
MAVAGQINTELVALLQRCGV---NAVGLA-GVDGQLLRARRKTALRA----VM-P---DG
RVRVVRDDYSGQIEQVNAPLLRLLLEAGYTPVVAPLALG-LEG----ERLNVDGDRVAAA
VAAALGAETLAILTNVPGLLRD--LADPSSVVPTIVA---HELE--RYLP--YAQGRMRK
KLLGAQEAL-------AGGVRRVCIG---------------SGS----LATVL---AGT-
GTVIAASSSCEAEAV---------------------------------------------
-------------------------------------------PYRQQPALSG-----EV
RR----------------------------------------------------------
-----------------------
>WP_115577159.1|Proteobacteria-Gammaproteobacteria-Xanthomonadales-Xanthomonadaceae-Xanthomonas-Xanthomonas_campestris WP_115577159.1 acetylglutamate kinase [Xanthomonas campestris]
MSL---------------------------------------------------------
------------------------------------------------------------
------------PAQPHK-QTR-----QTIVRL-LSSMASAK------EISQYLKRFSQ-
LDAKRF-------------------------------------AVVKVGGAVLRDD--LE
ALTSSLSFLQEVGLTPIVLHGAGPQLDSELSAAGIEKQTVNG-----LRVTSPQALAIVR
KVFQAS-NLKLVEALQQNGA---RATSIT----GGVFEAEYLDR----------------
----DTYGLVGEVKAVNLAPIEASLQAGSIPVITSLGET-PSG----QILNVNADFAANE
LVQELQPYKIIFLTGTGGLL-----DADGKLIDSINLS--TEYD--HLMQQPWINGGMRV
KIEQIKDLL--------DRLPLESSV---------------SITRPADLAKELFTHKGS-
GTLVRRGERVLRATS---WEALDLPRLTSLIESSFG---RTLVPDYFS--NTKLLRAYVS
ENYRAAVILTDEGMLGEGTLTYLDKFAVLDDAQGEGLGRAVW-NVMREETPQ---LFWRS
RHNNQVNIFYYAE-------------------SDGCIKQEKWKVFWYGLEN-FEQIQHCV
AH-CATRQPTLLG----------
>TDI84620.1|Calditrichaeota-Calditrichae-Calditrichales-Calditrichaceae-Caldithrix-Caldithrix_sp. TDI84620.1 [LysW]-aminoadipate kinase [Caldithrix sp.]
------------------------------------------------------------
------------------------------------------------------------
------------------------------------------------------------
-----M-------------------------------------LIIKIGGGVAINI---K
GIVADLAEL---DEQFLIVHGANAVRDQLGESLGKPKKVLTSVSGYSSVFSDETAIDLLM
MAYAGLKNKKIVEICQQHGI---NAVGLS-GLDGKVVQGRRNRGIRV----R--E---KG
KVRIVH-DFSGKPKTVNKALLVLLLENGYVPVLAIPIID-ENN----FAINSDNDDIVAV
LQETFQAKRVIQLIEAPGFLAD--KNDPCSVLSEMSR---DELI--KQEK--QVAGRMKR
KLLSLRKLF-------ENGVREVLIA---------------DGRTKHPIKDAL---NGK-
GTTIK-------------------------------------------------------
------------------------------------------------------------
------------------------------------------------------------
-----------------------
>WP_053837471.1|Proteobacteria-Gammaproteobacteria-Xanthomonadales-Xanthomonadaceae-Xanthomonas-Xanthomonas_translucens WP_053837471.1 acetylglutamate kinase [Xanthomonas translucens]CTP85150.1 Acetylglutamate kinase [Xanthomonas translucens pv. phlei]
M-----------------------------------------------------------
------------------------------------------------------------
--------------HANK-HTR-----QTIVRL-LSSMASAK------EISQYLKRFSQ-
LDAKRF-------------------------------------AVVKVGGAVLRDD--LE
ALTSSLSFLQEVGLTPIVLHGAGPQLDAELSAAGIEKQTVNG-----LRVTSPEALAIVR
KVFQAS-NLKLVEALQQNGA---RATSIT----GGVFEAQYLDR----------------
----DTYGLVGEVKAVNLAPIEASLQAGSIPVITSLGET-PSG----QILNINADFAANE
LVQELQPYKIIFLTGTGGLL-----DANGKVIDSINLS--TEYA--HLMQQPWINGGMRV
KIEQIKDLL--------DRLPLESSV---------------SITRPADLAKELFTHKGS-
GTLVRRGEKVLRATA---WSELDTQRLKSLIESSFG---RTLVPEYFD--KTRLLRAYVS
ENYRAAVILTHEDGY-----TYLDKFAVLDDAQGEGLGRAVW-NVMREETQQ---LFWRS
RHNNQVNIFYYAE-------------------SDGCFKQEKWKVFWYGLEN-FEQIQHCV
AH-CATRTPTLLG----------
>WP_014253846.1|Firmicutes-Clostridia-Clostridiales-Hungateiclostridiaceae-Hungateiclostridium-Hungateiclostridium_clariflavum WP_014253846.1 acetylglutamate kinase [Hungateiclostridium clariflavum]AEV67214.1 N-acetylglutamate kinase [Hungateiclostridium
M-----------------------------------------------------------
------------------------------------------------------------
---------------------E-----SNMESI-IKKAEILV------EALPYIQKLW--
---GKT-------------------------------------VVIKYGGNAMINDELKS
SVMEDITLLKYIGMNPVVVHGGGPEINKALDKFDIKSQFING-----LRVTDSSTMEIAQ
MVLVGKTNKEIVSLLNKMGG---KAIGLC-GIDGNLIECEQYKANV--------------
DGKDIDLGYVGKITKINSKLIELIAKDEYIPVVAPIGVG-KDG----QSYNINADTVAGE
IAAALKAEKLILLTDIEGVKMN---KDSNEIIPALTV---DEAL--NLIDQKVIDGGMIP
KVLGCIDAL-------NKGVGRTHII---------------DGRIPHCLLLEIFTNKGI-
GTMIMKEKVPYYSNE---------------------------------------------
-------------------------------------------KL---------------
------------------------------------------------------------
-----------------------
>OGP63509.1|Proteobacteria-Deltaproteobacteria-root-root-root-Deltaproteobacteria_bacterium_RBG_13_47_9 OGP63509.1 acetylglutamate kinase [Deltaproteobacteria bacterium RBG_13_47_9]
M-----------------------------------------------------------
------------------------------------------------------------
------------------------------ENP-LDKAKVLV------EALPYIRRFY--
---DKT-------------------------------------IVIKYGGSAMEEERIKR
SFALDLVLLKYIGLNPVVVHGGGPQIGEMLTKIGKKSQFIEG-----MRVTDGETMDVVE
MVLVGKVNKEIVSLINQQGG---KAVGLS-GKDGNLITAKKLRITK-----SPGK---GQ
TPEVVDIGMVGEVKTIHPGVIEALEKENFIPVIAPVGVG-EEG----ETYNINADLVAGK
IASALKAQKLILLTDVEGVM-----DEKHRLIPTLDV---KQAK--RLISQEIISSGMIP
KVNCCLDAL-------EGGVAKTHII---------------DGRLEHAILLEIFTDVGI-
GTQITQKT----------------------------------------------------
------------------------------------------------------------
------------------------------------------------------------
-----------------------
>WP_012232707.1|Proteobacteria-Deltaproteobacteria-Myxococcales-Polyangiaceae-Sorangium-Sorangium_cellulosum WP_012232707.1 acetylglutamate kinase [Sorangium cellulosum]CAN90229.1 argB1 [Sorangium cellulosum So ce56]
MG----------------------------------------------------------
------------------------------------------------------------
-------------------STQ-----DVIVRL-LRNLGSRK------EVEQYLKQYAA-
VDQQKF-------------------------------------AIIKVGGAILDED--LE
ALATSLVFLNQVGLYPVVIHGAGPQLDRALAQAGIPTERVNG-----LRVTTPRILEIAR
RVFLRE-NLRLVEALEEMGT---RTRPIT----AGVFEASLLDE----------------
----PRLGLVGKVERVHVDAVRSSLRAGHLPILACLGET-PGG----QILNINADVAARE
LALATQPFKMIFLTSTGGLL-----DEHGRIISAINLE--EDFA--GLMAQPSLNGGMRL
KLQEIKLLL--------DGLPATSSV---------------SITSPDHLAKELFTHTGS-
GTLVRRGERILRHDT---LEGIDRDRLRDLLEACFQ---RKLDEHYFD--KKPFYRIYLS
DSYRATAILTLDPGGRAPLTPYLDKFAVTSEAQGVGIGGSLW-TRMKSENPK---LFWRA
RNGNEINPWYFQQ-------------------AEGSYRNENWTVFWYGLSS-FDDIRACI
DH-ALCLPATLRQ----HGTV--
>OGV08826.1|Ignavibacteriae-Ignavibacteria-root-root-root-Ignavibacteria_bacterium_RIFOXYA2_FULL_38_8 OGV08826.1 acetylglutamate kinase [Ignavibacteria bacterium RIFOXYB2_FULL_37_11]OGV10036.1 acetylglutamate kinase [Ignavibacteria bacterium RIFOXYA2_FUL
------------------------------------------------------------
------------------------------------------------------------
------------------------------------------------------------
-----M-------------------------------------FIVKIGGGKELNL---K
GIISDLATL---QEKFIIVHGANALRDELAQKLNYEKKVVTSLSGYDSVLSSEETIDLMM
MAYAGLKNKRIVELCQQNGI---NAVGLS-GLDGKVIQGKRNSGIKV----R--E---GG
KTLLLR-DFSGKPKAINKQLLELLLDNGYIPVLSVPLID-ENN----FAINSENDDIVAL
LQTELKTEKVISLIEAPGFLLD--KNDPASLVFKMSK---AELV--AMEE--KVEGRMKR
KILAIRKLF-------DGGDTTVIIS---------------DGRTEHPILDAL---NGK-
GTTIS-------------------------------------------------------
------------------------------------------------------------
------------------------------------------------------------
-----------------------
>KAF0152599.1|Ignavibacteriae-Ignavibacteria-root-root-root-Ignavibacteria_bacterium KAF0152599.1 acetylglutamate kinase [Ignavibacteria bacterium]KAF0161158.1 acetylglutamate kinase [Ignavibacteria bacterium]
------------------------------------------------------------
------------------------------------------------------------
------------------------------------------------------------
-----M-------------------------------------FIVKIGGGKELNL---K
GIISDLATL---NQKFIIVHGANTLRDELAAKLNYQKKVVTSISGYDSVLSNEETIDLMM
MAYAGLKNKRIVELCQQNGI---NAVGLS-GLDGKVIQGKRNTGIKV----R--E---GG
KTLLLR-DFSGKPKAINKALIELLLDNGYIPVLSVPLID-ENN----FAINSENDDIVAL
LQTELKTEKVISLIEAPGFLLD--KNDPASLVSKMSK---AELE--TMEE--KVEGRMKR
KILAIRKLF-------DGGNTTVIIS---------------DGRTEHPILDAL---NGN-
GTIIL-------------------------------------------------------
------------------------------------------------------------
------------------------------------------------------------
-----------------------
>WP_014854843.1|Ignavibacteriae-Ignavibacteria-Ignavibacteriales-Melioribacteraceae-Melioribacter-Melioribacter_roseus WP_014854843.1 [LysW]-aminoadipate kinase [Melioribacter roseus]AFN73406.1 acetylglutamate kinase [Melioribacter roseus P3M-2]
------------------------------------------------------------
------------------------------------------------------------
------------------------------------------------------------
-----M-------------------------------------LLIKIGGGADINI---K
GIIEDLAKL---DEKFIILHGANALRDQIGEKIGYKKRVVTSVSGYDSVFSAEETIDLMM
MTYAGLRNKRIVELCHQNGI---NAVGLS-GLDGKVVEAKRNSGIRV----R--E---NG
KTLLLR-DFSGKPKSINKHLLDLLLDNGYTPVLSVPLID-ENN----FAVNSENDDILAL
LQKEFNADKIISLIEAPGFLLD--KNDPDSLVNNISR---NELE--AMEQ--KVEGRMKR
KILALRKLF-------EGSPTTVIIS---------------DGRTAHPVDDAL---NGK-
GTTIS-------------------------------------------------------
------------------------------------------------------------
------------------------------------------------------------
-----------------------
>OLD97730.1|Candidatus_Rokubacteria-root-root-root-root-Candidatus_Rokubacteria_bacterium_13_1_20CM_4_68_9 OLD97730.1 acetylglutamate kinase [Candidatus Rokubacteria bacterium 13_1_20CM_4_68_9]
M-----------------------------------------------------------
------------------------------------------------------------
------------------------------DEA-LHRAEILM------EALPYIREFR--
---GKS-------------------------------------IIIKYGGAAMEQANLKA
SFALDVILLHLVGIHPIIVHGGGPQIGALMKRLGKEPRFVGG-----MRVTDEETVEIVE
MVLVGKINKEIVGLINHHGG---RAVGLS-GKDANLLRARRRPHRM-------------P
SGEEIDIGLVGEVEIVNPEPIRLLEENGFVPVIAPVGVG-RDG----ETYNINADLVAGQ
VAAALGAEKLIHLTDVQGIK-----DAGGRLVSTLSR---KDAE--RLVHDGVIDGGMLP
KVESALRAL-------EGGTAKAHII---------------DGRVPHAILLELFTREGI-
GTEIVL------------------------------------------------------
------------------------------------------------------------
------------------------------------------------------------
-----------------------
>OGR60779.1|Elusimicrobia-root-root-root-root-Elusimicrobia_bacterium_GWA2_69_24 OGR60779.1 acetylglutamate kinase [Elusimicrobia bacterium GWA2_69_24]HBL15606.1 acetylglutamate kinase [Elusimicrobia bacterium]
M-----------------------------------------------------------
------------------------------------------------------------
----------------------------------SDTIHALR------QALPYVRLYK--
---GKT-------------------------------------FVVKIGGRILQKRDILD
ALVEELCLLHQVGIRIVVVHGGGPQATELSRRLGIEPTIVAG-----RRVTDEQTLEVAK
MVYAGSLNVDMLSVFRAHQT---PAVGIS-GVDAGLLTAQRRHKKRI----EPFP---GA
EPVEVDFGFVGDIVRVDPAILESLLASGCVPVISPLACD-ERG----TVFNINADSIAEA
VARTLSAEKLLILTDSDGILRD--VADPTSLVSYIDI---AGIE--RLRAEGRLTGGMLP
KVDGAIAAL-------RGGVRRAHIL---------------NGTRTGTLLMEIFTNSGS-
GTMITERLTPESAAA---------------------------------------------
-------------------------------------------TPSAA------------
------------------------------------------------------------
-----------------------
>KUO59150.1|root-root-root-root-root-bacterium_BRH_c32 KUO59150.1 acetylglutamate kinase [bacterium BRH_c32]
------------------------------------------------------------
------------------------------------------------------------
------------------------------------------------------------
-----M-------------------------------------VVVKIGGGKDINL---K
GIAADLKNI---DDSVVVVLGANSLRDDIAKKMDYEKKVITSISGYDSVFSDTNTIDLMM
MVYSGLRSKRFVELCQQNGV---NAFGFS-GVDGKMIVGKRNSGIRI----R--E---DG
KTKIVR-DFSGKPVSINVEMFNYFLSNKIIPVITVPLID-ENN----FAINSENDDVVSL
LHSELKADKIIQLIEAPGLLID--KNNPSTLIKEMSS---KEMI--EFEN--KVDGRMKR
KIHAINKLF-------EVGETELIIT---------------DGRTDNPVTNAI---NKI-
GTYIK-------------------------------------------------------
------------------------------------------------------------
------------------------------------------------------------
-----------------------
>WP_008859971.1|Firmicutes-Negativicutes-Veillonellales-Veillonellaceae-Dialister-Dialister_succinatiphilus WP_008859971.1 acetylglutamate kinase [Dialister succinatiphilus]EHO62612.1 acetylglutamate kinase [Dialister succinatiphilus YIT 11850]
M-----------------------------------------------------------
------------------------------------------------------------
-----------------------------NTSN-AVRAEILT------QAVPYIKEYT--
---GKY-------------------------------------VVAKYGGNAMTDPQLKK
SVMQDILLLQLVGVKVILVHGGGPEISAMLKKLSIESHFENG-----LRVTDDDTMEVVQ
MVLAGKVNKSLAADLSALGG---KAVGLC-GIDGGLIKVHQKNE----------------
-----KLGHVGEIDEINTKILDDLLDGGFIPVISSIGID-DDG----TPYNINADTAAAK
IAAALHAESMVVMSNINGVLRD--KDDENSLISQMSL---ADAE--ELKKSGIIAGGMIP
KVDCCTNAV-------KEGVKKVFII---------------NGEIPHAILIELLTDEGL-
GTMFTK------------------------------------------------------
------------------------------------------------------------
------------------------------------------------------------
-----------------------
>WP_068141613.1|Firmicutes-Limnochordia-Limnochordales-Limnochordaceae-Limnochorda-Limnochorda_pilosa WP_068141613.1 acetylglutamate kinase [Limnochorda pilosa]BAS27101.1 acetylglutamate kinase [Limnochorda pilosa]
M-----------------------------------------------------------
------------------------------------------------------------
------------------SGGP-----LGQSEL-ERRAGVLI------EALPYIRSFA--
---GKS-------------------------------------FVIKYGGSAMSDPALQQ
AVITDLVLLKYVGLHPVVVHGGGGRLSQWMRRLGMEPRFVEG-----LRVTDAETMQLAQ
MVLVGSVNQEIVALINRMGG---RAVGLS-GTDGNLIVARKRQTPG--------------
-KEAVDLGFVGEVEKVNAGLIHLLERDGYIPVISSIGVG-LSG----EPYNINADTVAGE
VAAALKADKLILLTDVRGVMED--PADPGTLISTLDV---EQAR--HLVTGHAVKEGMIP
KLEACVKAL-------EAGVPRAHII---------------DGRREHALLLELFTDRGI-
GTMVVG------------------------------------------------------
------------------------------------------------------------
------------------------------------------------------------
-----------------------
>WP_013534906.1|Proteobacteria-Gammaproteobacteria-Xanthomonadales-Xanthomonadaceae-Pseudoxanthomonas-Pseudoxanthomonas_suwonensis WP_013534906.1 acetylglutamate kinase [Pseudoxanthomonas suwonensis]ADV27077.1 acetylglutamate kinase [Pseudoxanthomonas su
MNV---------------------------------------------------------
------------------------------------------------------------
------------PATPTQIQTR-----QTIVRL-LSSMASAK------EISQYLKRFSQ-
VDAKRF-------------------------------------AVVKVGGAVLRDE--LE
DLTSSLAFLQEVGLTPIVLHGAGPQLDAELSAAGIEKQTVNG-----LRVTSPEALAIVR
RVFQAS-NLKLVEALQRNGV---RATSIT----GGVFEADYMDR----------------
----DTYGLVGEVKKVNLAPIEASLNAGSIPVITSLGET-PCG----QILNINADFAANE
LVRELQPYKIIFLTGTGGLL-----DENGRIIDSINLS--TEYE--HLIRQPWIHGGMKV
KIEQIKDLL--------DSLPLESSV---------------SITRPADLAKELFTHKGS-
GTLVRRGERVLRVES---WKDLDLAGMKTLIESSFG---RELVPDYFE--RTDLLRAYVS
ENYRAAVILVRTPEG-----VYLDKFAVLDDAQGEGLGRAVW-NLMREETPQ---LFWRS
RHNNQVNIFYYAE-------------------SDGCIKQEKWKVFWYGITG-FDHIERCV
AH-CATRQPTLVG----------
>TXG86651.1|Chloroflexi-Thermomicrobia-Thermomicrobiales-root-root-Thermomicrobiales_bacterium TXG86651.1 [LysW]-aminoadipate kinase [Thermomicrobiales bacterium]
------------------------------------------------------------
------------------------------------------------------------
------------------------------------------------------------
-----M-------------------------------------IVVKIGGGAGITAESYA
NFAKDFAAL---EQPAVLVHGGNAEFSQLSKDLGRPPRMVTNEKGRVSRYTDSETIDMML
MAYAGKVNKRIVAQMQAAGV---NAVGLS-GIDGKIATGRRKSTIRV----L--E---DG
KPKVLRDDHAGTIEQVDTTLIRLLLDAGYLPVITPPALALEDG----TPINVDGDKLSLA
LATDLGASAIYFFSDTPGLLAD--KDDESTLIREIDV---TDPE--AALE--SAQGRMKV
KVESAIKAI-------EQGVGKVVFS---------------DARVPHPLQRAL---AGE-
GTVIEYADHAT-------------------------------------------------
------------------------------------------------------------
------------------------------------------------------------
----------I------------
>WP_095642602.1|Euryarchaeota-Methanomicrobia-Methanomicrobiales-Methanocorpusculaceae-Methanocorpusculum-Methanocorpusculum_parvum WP_095642602.1 acetylglutamate kinase [Methanocorpusculum parvum]PAV08573.1 acetylglutamate kinase [Methanocorpusculum par
M-----------------------------------------------------------
------------------------------------------------------------
----------------------------------NNRQSVLM------EALPYIRKFH--
---KKT-------------------------------------IVIKLGGHAMVDSAIMN
SVVQDAVLLHYVGMRVVLVHGGGPEITLKMKALGKEARFVGG-----LRVTDEETLEIAQ
MVLAGKISNMIVSMIAKNGA---KGVGIS-GNDGGLVIAEKMPLRK-----MMV----GD
EEVEVDLGFVGDVKEINSNLLETLLDAGYIPVISPLALD-RKG----NDLNINADTMAGE
IAVALKAFKLISLTDVDGVMN----KDRTEIFHRLTL---KNVD--ALMSDGTISGGMIP
KLEASVNAV-------RHGVEGAHIL---------------NGNSEHNLLLELFTNDGV-
GTMITASMISL-------------------------------------------------
------------------------------------------------------------
------------------------------------------------------------
-----------------------
>WP_106798810.1|Firmicutes-Clostridia-Clostridiales-Peptococcaceae-Desulfosporosinus-Candidatus_Desulfosporosinus_infrequens WP_106798810.1 acetylglutamate kinase [Candidatus Desulfosporosinus infrequens]SPF38092.1 Acetylglutamate kinase [Candidatus Desu
M-----------------------------------------------------------
------------------------------------------------------------
---------------------------TSMEQG-LSKARVLV------EALPYIQKFA--
---GKT-------------------------------------VVIKYGGHAMIDPVLKE
SVIMDVLLLHSVGIRPVVVHGGGPEINAMLKKMGIESQFVRG-----LRVTDAQTMEIAQ
MVLLGKLNTEMVSLLNRFGG---KGVGLS-GKDAQLLIAVKKPMQM-----ANS----QG
EMEDVDLGCVGEIQSVTPDILDTLLGQGYIPVISPVASG-ENG----ETYNVNADTVAGK
IAEALQADKLLLLTDVRGILRD--ITDQDSLISTISR---GEVD--QLVEQGILHGGMLP
KVECAVSAL-------EGGVGSVHII---------------DGRQSHAILLELFTDGGI-
GTMFKGDS----------------------------------------------------
------------------------------------------------------------
------------------------------------------------------------
-----------------------
>AZB73201.1|Cyanobacteria-root-Synechococcales-Synechococcaceae-Synechococcus-Synechococcus_elongatus AZB73201.1 acetylglutamate kinase [Synechococcus elongatus PCC 11801]
M-----------------------------------------------------------
------------------------------------------------------------
-------------------SSE-----FIEAGA-ADRVRILS------EALPYLQQFA--
---GRT-------------------------------------VVVKYGGAAMKQEELKE
AVMRDIVFLACVGMRPVVVHGGGPEINAWLGRVGIEPQFHNG-----LRVTDAATMDVVE
MVLVGRVNKDIVSRINTTGG---RAVGFC-GTDGRLVLARPHDQ----------------
----EGIGFVGEVNSVNSEVIEPLLERGYIPVISSVAAD-EKG----QSYNINADTVAGE
IAAALNAEKLILLTDTRGILED--PKHPESLIPRLNI---PQSR--ELIAQGVVGGGMIP
KVDCCIRSL-------AQGVRAAHII---------------DGRIPHALLLEIFTDAGI-
GTMIVGSGYHEAHQP---------------------------------------------
---------------------------------------------------------WQ-
------------------------------------------------------------
-----------------------
>RMF71691.1|Acidobacteria-root-root-root-root-Acidobacteria_bacterium RMF71691.1 acetylglutamate kinase [Acidobacteria bacterium]
M-----------------------------------------------------------
------------------------------------------------------------
----------------------------------TDLVRALK------GALDYTRLYR--
---RQT-------------------------------------FVIKIGGEVLGNADAVE
NLAVQVALLESLSIRLVLVHGGGPQASALSRRLGIEPEIVAG-----RRVTDPEVLEVAK
MVFAGTLNVDLLCALRRHQV---RGVGLS-GIDGGLVTAHRRPPVRM----TD-D---AG
REREVDFGEVGDVVSVDPSLIGRLVEDHYVPVVASLAAD-EQG----RALNVNADTLAEA
LATALQAKKLIFLTASPGLLRD--ASDPSSLVAFAAP---DDLE--QLLAEGAITAGMRP
KVEACLRAV-------RSGVKRTHII---------------DGCAPDSLLIELFTGSGA-
GTMIVGRREMEDYRE---------------------------------------------
-------------------------------------------HEL--------------
------------------------------------------------------------
-----------------------
>RJS90187.1|Candidatus_Bathyarchaeota-root-root-root-root-Candidatus_Bathyarchaeota_archaeon RJS90187.1 [LysW]-aminoadipate/[LysW]-glutamate kinase [Candidatus Bathyarchaeota archaeon]
------------------------------------------------------------
------------------------------------------------------------
------------------------------------------------------------
-----M-------------------------------------IVLKLGGDIYKKG-IGS
SLLNDIRNLFLK-EKMVIVHGGGDEVTEIAEKLGKKQTFITSPSGIRSRYTDKETVEIYT
MVMAGRINKAITQQLLSHDL---PAVGLA-GIDGQILKAKRKKRLLI----ID-E---RG
RKRIIPGGFTGKITNVNIHLLNLLLENGYLPVIAPIALS-EEK----ELLNVDSDRAAAN
IAGALKAHSLVFLTDVQGVLVN------GEYVKRIRM---HEAE--ELLR--EMGPGMEK
KILASIEAL-------RFGVKEAIIS---------------SGFVEMPVMNAL---NHTL
GTVITVE-----------------------------------------------------
------------------------------------------------------------
------------------------------------------------------------
-----------------------
>WP_089322531.1|Aquificae-Aquificae-Desulfurobacteriales-Desulfurobacteriaceae-Desulfurobacterium-Desulfurobacterium_atlanticum WP_089322531.1 acetylglutamate kinase [Desulfurobacterium atlanticum]SNR67147.1 N-acetylglutamate kinase [Desulfurobacterium a
M-----------------------------------------------------------
------------------------------------------------------------
------------------------------ERL-IEKASVLL------EALPYIKRFY--
---GKT-------------------------------------VVIKYGGNAMVDDELKR
SFAEDVVLLKYIGINPVIVHGGGPQIGEFLKKLDIKTRFIGG-----MRVTDKETMNIVE
MVLVGKVNKEIVKLINSHGG---NAVGLS-GKDGNLIEARKIDYKK-----YLSE---VK
ATEIIDLGFVGEVEKVNPAIVFKLLESKFIPVIAPVGVG-KDY----EAYNINADIVAGE
VAAALKAEKLIMLTDIEGIK-----DKNGDLMSVLSK---DDIP--QLIEDGTISGGMIP
KVKACQIAL-------GGGVKKAHII---------------DGRVKHAVLLEIFTKEGV-
GTEIS-------------------------------------------------------
------------------------------------------------------------
------------------------------------------------------------
-----------------------
>WP_058485522.1|Firmicutes-Clostridia-Clostridiales-Defluviitaleaceae-Defluviitalea-Defluviitalea_phaphyphila WP_058485522.1 acetylglutamate kinase [Defluviitalea phaphyphila]
M-----------------------------------------------------------
------------------------------------------------------------
------------------------------NQY-IEKAKILI------EALPYIKEFY--
---GKT-------------------------------------VVIKYGGSAMIDEKIKE
TVMQDIILMKLVGINPVIVHGGGPEINKTLEKMNKKSEFING-----LRVTDKETMEIVE
MVLAGKVNKSIVSHIQNQGI---NAVGIS-GKDGATLQVEKKMVNG--------------
----IDVGFVGEVVNVNTKLIKTLIATDFIPVVAPIGID-KNG----NSYNINADYAAVA
VAGALKAQKLVFLTDVEGVLKD--VSDSSSIISRLSI---NEVD--KYIKNGIISGGMLP
KVECCVQGV-------KEGVETVHIL---------------DGRVEHCLLLEIFTQKGV-
GTMIEK------------------------------------------------------
------------------------------------------------------------
------------------------------------------------------------
-----------------------
>WP_007059973.1|Firmicutes-Clostridia-Clostridiales-Clostridiaceae-Clostridium-Clostridium_carboxidivorans WP_007059973.1 acetylglutamate kinase [Clostridium carboxidivorans]AKN34069.1 acetylglutamate kinase [Clostridium carboxidivorans P7]EET88393.1 ac
M-----------------------------------------------------------
------------------------------------------------------------
------------------------------INV-EEIVSLDI------DPLPYMKKFV--
---GKT-------------------------------------FVIKYGGSIMKNKSAVK
AFIEDIVYMKRLGINIVIVHGGGPEISKWINVTGMETKFING-----LRVTDKKVMDVVE
MVLSGHINKDISASLSKYGI---SAIGLS-GRDSNLIKAKKKYLYD--------------
NGKKIDIGFVGEVVNINKSFLNNIIEKGRVPVIAPIGCD-SHG----NKYNINADYAASA
VSSALKAEKFIILTDVEGVYTD--INDKDSLLSDIST---EEIK--KYIDEGSINGGMIP
KMECCIEAI-------EKGTKSIHLV---------------DGRKNHGLILDIISGKGT-
KITLKGGINQCQKVI---------------------------------------------
------------------------------------------------------------
------------------------------------------------------------
-----------------------
>WP_062355972.1|Proteobacteria-Gammaproteobacteria-Xanthomonadales-Xanthomonadaceae-Pseudoxanthomonas-Pseudoxanthomonas_mexicana WP_062355972.1 acetylglutamate kinase [Pseudoxanthomonas mexicana]
M-----------------------------------------------------------
------------------------------------------------------------
--------------ESNK-QTR-----QTIIRL-LSSMGSAK------EISQYVKRFSQ-
LDAKRF-------------------------------------AVVKVGGAVLRDD--LE
ALTSSLTFLQEVGLTPIVVHGAGPQLDEEMTAAGITKQTVNG-----LRVTTPEVLAIVR
KVFLQQ-NLALVEALQQLGA---RATSIV----SGVFEAEYKDQ----------------
----ATYGLVGDVTRINQSPIEASLKAGSIPVIASMGET-IGG----QILNINADFAANE
LVQVLQPYKIIFLTGTGGLL-----DAEGRVIDSINLS--TEYD--ELMAQPWINGGMRV
KIEQIKDLL--------DRLPLTSSV---------------SITKPAELAKELFTHRGS-
GTLVRRGERVLRFGNG--WDGVDLPRLKTLIESSFG---RTLLPDYFE--RTTPYRVYIS
ENYRTALILTQEEGF-----AYLDKFAVLDDAQGEGLGRAVW-HVMREENPQ---LFWRS
RHNNQVNIFYYAE-------------------SDGCYKQEKWKVFWYGIED-FGDIERCV
AH-CRTRLPTLKD----------
>XP_022932833.1|Streptophyta-Magnoliopsida-Cucurbitales-Cucurbitaceae-Cucurbita-Cucurbita_moschata XP_022932833.1 acetylglutamate kinase, chloroplastic-like [Cucurbita moschata]
MPTI--------------ESLLNPSA----------------------------------
----------------FNLFSSKSLFNPSISSSSIFSPAPRLRRLS----SSSSLSIRCS
ATQQ-------------MEAVV-----DSVSPE-QFRVDVLS------ESLPFIQKFR--
---GKT-------------------------------------IVVKYGGAAMKSRSLQA
SVVNDLVLLSCVGLRPILVHGGGPEINNWLKRLNIEVVFRDG-----LRVTDAETMKIVS
MVLVGDVNKNLVSLINKAGA---SAAGLC-GVDGRLLTARPAPN----------------
---AAQLGFVGEVARVDPTVLQALLDKGHIPAVSSVAAD-ESG----QMYNINADTVAGE
LAAALGAEKLILLTDVAGILED--RDDPKSLVKQIDI---KGVK--KMMEEGRIGGGMIP
KVNCCVRSL-------AQGVRTASII---------------DGRLEHSLLLEIMTDNGA-
GTMIIG------------------------------------------------------
------------------------------------------------------------
------------------------------------------------------------
-----------------------
>XP_022841376.1|Chlorophyta-Mamiellophyceae-Mamiellales-Bathycoccaceae-Ostreococcus-Ostreococcus_tauri XP_022841376.1 Aspartate/glutamate/uridylate kinase [Ostreococcus tauri]CEG02151.1 Aspartate/glutamate/uridylate kinase [Ostreococcus tauri]
MITVAA------------------------------------------------------
---------------------------------KSARAPARVARKANDARGREVVRRALV
RTAA-------------IGVSA-----EQEAEN-QTRVKVLS------EALPYLQRFS--
---GQT-------------------------------------VVVKYGGAAMKNETLKA
AVIRDLVLLSTVGIRPVLVHGGGPEINAMLEKVGIEPKFLNG-----LRVTDAATMEVVE
QILTGKVNKSLVSLISVAGG---RAVGIC-GKDGNLLRGKVKNE----------------
-----ELGFVGDVTQVDTSLIRELVNAGYIPVVATVAMD-AQG----QALNVNADTAAGA
IAAKLGAEKLILMTDVPGVCTD--KDDPNTLIRELTM---EETH--KAIAGGVIAGGMIP
KVECCMNSI-------TNGVKSAHII---------------DGRAKHSLLLEILTDEGV-
GTVITEDVIAV-------------------------------------------------
------------------------------------------------------------
------------------------------------------------------------
-----------------------
>TYO94441.1|Firmicutes-Clostridia-Clostridiales-Peptococcaceae-Desulfallas-Desulfallas_thermosapovorans TYO94441.1 N-acetylglutamate kinase [Desulfallas thermosapovorans DSM 6562]
M-----------------------------------------------------------
------------------------------------------------------------
------------------------------ISP-MEKAGILV------EALPYIKKFY--
---GKT-------------------------------------VVIKYGGHAMVNCELKK
AVLTDAVLMKYVGMHPVIVHGGGPEITGMLKRLGIESNFVGG-----LRVTDAETMEIAQ
MVLVGKINKDIVGMINDIGG---HAVGLS-GKDGNLLVAGKKMGRV-----RNA----DG
TEETVDIGLVGEVRQVNPGIVNTVIREGYIPVVAPVAVG-EGG----HSYNVNADSAAGA
LAVALKADKLVILTDVEGILAD--RNDKSSLISTITR---QQVP--GLVERGIIDGGMIP
KVECCISAL-------QGGVGTTHIL---------------DGRVPHSVLLEIFTDRGV-
GTMVTN------------------------------------------------------
------------------------------------------------------------
------------------------------------------------------------
-----------------------
>WP_072968749.1|Firmicutes-Clostridia-Thermoanaerobacterales-Thermoanaerobacteraceae-Thermoanaerobacter-Thermoanaerobacter_uzonensis WP_072968749.1 acetylglutamate kinase [Thermoanaerobacter uzonensis]SHE93300.1 N-acetylglutamate kinase [Thermoanaerobact
M-----------------------------------------------------------
------------------------------------------------------------
-------------------IRK-----QKYGDE-IAKAHVLI------EALPYIKKFS--
---GKT-------------------------------------VVIKYGGSAMLDCNLKR
MVMQDIVLMKFVGLNPVIVHGGGPEINKMLEKLGIESKFVNG-----LRVTDEATMEIVE
MVLMGRINKEIVSLINELGG---QAIGIS-GKDGKLLKAEKDISNG--------------
-----DIGYVGKIVDVNIDVITMMLEKGYIPVIAPVSFG-DDG----KTYNVNADTAAGK
IAEALKAEKLILLTDVEGILSN--INDKSSLISRMDL---EHAK--EFMNSGRINGGMIP
KLECCIKAV-------ENGVKRAHII---------------DGRLTHSLLLEIFTDEGI-
GTMIGKECFDD----D--------------------------------------------
-------------------------------------------NL---------------
------------------------------------------------------------
-----------------------
>WP_117997866.1|Firmicutes-Clostridia-Clostridiales-Lachnospiraceae-Blautia-Blautia_obeum WP_117997866.1 acetylglutamate kinase [Blautia obeum]RHC05714.1 acetylglutamate kinase [Blautia obeum]RHE11811.1 acetylglutamate kinase [Blautia obeum]
M-----------------------------------------------------------
------------------------------------------------------------
----------------------------VNQKY-LDKAETLI------EALPYIQRFN--
---RKI-------------------------------------VVVKYGGSAMLDEELKA
NVIKDVVLLKLIGFKPIIVHGGGKEISRWVNKVGMEPRFING-----LRVTDKDTMEIAE
MVL-AKVNKELVTLVESLGV---QAVGIS-GKDGGLLRCHKKLSNG--------------
----EDIGYVGDIEKVNPKVLQDLLERDFLPIVFPIGYD-TNF----DSYNINADDAACA
IAEAVHAEKLVFLSDIEGVYKD--KDDPNTLISELHV---HEAE--KLISEGYVGGGMIP
KLQNCIDAI-------EEGVNRVHIL---------------DGRIPHSLLLEIFTNKGI-
GTAILREDGEKYYNEHE-------------------------------------------
------------------------------------------------------------
------------------------------------------------------------
-----------------------
>WP_128519237.1|Firmicutes-Erysipelotrichia-Erysipelotrichales-Erysipelotrichaceae-Absicoccus-Absicoccus_porci WP_128519237.1 acetylglutamate kinase [Clostridium sp. YH-panp20]RNM31056.1 acetylglutamate kinase [Clostridium sp. YH-panp20]
M-----------------------------------------------------------
------------------------------------------------------------
------------------------------SSA-IEKATILS------QALPYIQKYD--
---NKI-------------------------------------VVIKYGGNAMENEQLKQ
NVMQDVVLLTQVGVKLVLVHGGGPDINATLKQMHIESHFVNG-----LRVTDQETMNVVQ
MVLAGKTNKNLVNMISMLHA---KAVGIT-GMDGHIIQASQKDP----------------
-----ELGCVGQIDEIDPELIFKLIDDGYIPVIASVGCD-AHG----NVYNVNADMAASA
IAGALGAENMIFVSNVPGVLKD--QNDPHSLIRKIPV---SEIS--ELEKAGIISGGMIP
KVNCCADCV-------RQGVNKTVII---------------DGRVPHACLIEMLSDEGI-
GTMIVGEGYEF-------------------------------------------------
------------------------------------------------------------
------------------------------------------------------------
-----------------------
>RJX24226.1|Firmicutes-Clostridia-Clostridiales-Syntrophomonadaceae-Dethiobacter-Dethiobacter_sp. RJX24226.1 acetylglutamate kinase [Dethiobacter sp.]
M-----------------------------------------------------------
------------------------------------------------------------
------------------------------EAL-IAKAGVLI------EALPYIRNFT--
---GKT-------------------------------------FVIKYGGQAMISDELKN
SVAQDIVLLKFIGINPIVVHGGGKEITALMEKTGKKARFVSG-----LRVTDKETMEVVE
MVLVGKVNKEIVTLLNRHGG---KAVGLS-GKDSNLLVCRKRSPLQ-----VVV----EG
KEQYVDLGYVGDVVVVSPEVIHTLSRNGYIPVISSIGVS-PEG----EGLNINADHVAGE
LAAALGAEKLIILTDVEGIFAE--PGDPGTLISSLQR---QKVR--EMIISGEISAGMIP
KVEACVRAL-------NNNVSRTHII---------------DGRLNHSMLLEIFTDKGI-
GTMVI-------------------------------------------------------
------------------------------------------------------------
------------------------------------------------------------
-----------------------
>WP_117657872.1|Firmicutes-Clostridia-Clostridiales-Lachnospiraceae-Dorea-Dorea_formicigenerans WP_117657872.1 acetylglutamate kinase [Dorea formicigenerans]RGK29714.1 acetylglutamate kinase [Dorea formicigenerans]RHK64412.1 acetylglutamate kinase [Dore
M-----------------------------------------------------------
------------------------------------------------------------
---------------------N-----KDMQQY-LDKAEVLI------EALPYIQRFN--
---RKI-------------------------------------IVVKYGGSAMVDEELKA
RVIQDVTLLKLVGFKPIIVHGGGKEISRWVGKVGMKPEFKNG-----LRVTDEETMELAE
MVL-GKVNKSLVQLVESLGV---RAIGIS-GKDGRLLSVKKKYANG--------------
----EDIGFVGDVTNVNADILYDLLEKDFLPIICPVGLD-DDN----NTYNINADDAACA
IAKAMKAEKLAFLTDIEGVYKD--PQDSSTLISELTV---SEAH--KLVGDGYIGGGMLP
KINNCIEAI-------ESGVSRVHIL---------------DGRIPHCLLLEIFTNKGI-
GTAILNDSERRYYDGE--------------------------------------------
------------------------------------------------------------
------------------------------------------------------------
-----------------------
>GDX99182.1|Planctomycetes-Phycisphaerae-root-root-root-Phycisphaerae_bacterium GDX99182.1 putative acetylglutamate kinase-like protein [Phycisphaerae bacterium]
------------------------------------------------------------
------------------------------------------------------------
------------------------------------------------------------
-----M-----------------------------------APLVIKIGGGKGIEI---G
PILAEIAQIVQGGQRVVLVHGGSHETNVLSAQLGVSARFITSPSGHTSRRTDRATLEIFE
MVYCGKINKTIVEQLRAKQV---DAVGLS-GIDGGIWRGKRKDAIRA----I--E---DG
RTVVIRDDLTGTVEHVDRDLLNMLLENGRTPVLTPPAIT-DDG----IAINVDADRAAAR
TAAALGASELLLLSNVPGVMRD--PADGRSLITRASG---DAME--SVRE--AAKGRMKN
KVLAAEEAI-------IGGVASVVIG---------------CANGEGAVARAR---AGT-
GTVFEGALL---------------------------------------------------
------------------------------------------------------------
------------------------------------------------------------
-----------------------
>OIO36669.1|Candidatus_Omnitrophica-root-root-root-root-Candidatus_Omnitrophica_bacterium_CG1_02_41_171 OIO36669.1 acetylglutamate kinase [Candidatus Omnitrophica bacterium CG1_02_41_171]PIV63539.1 acetylglutamate kinase [bacterium (Candidatus Ratteibact
M-------------------I---------------------------------------
------------------------------------------------------------
------------------------------QES-IRKAESLI------ESLPYIQRFK--
---DKE-------------------------------------VVIKYGGDLIKNETINK
SILLDIILMSSVGMKPLLVHGGGRFITEKLMAEKKDVKFIEG-----LRITDQETIRIVK
EVLIG-LNQGLVEQIKEFKG---KAKGIL-PEEG-LFRARKAFS----------------
--RIADLGFVGEIVQVRKELLAELLNDGFIPLISPLGLG-EEG----EFYNLNADIAASE
IASTIKAEKLVFITNVKGIMRN--PNNPKTLISILSE---KEAK--GLIKEKVISEGMLP
KVRAGIRSL-------EKGVKKVHIV---------------DGYLAHSLLLEIFTDQGI-
GTEIVLKKEK--------------------------------------------------
------------------------------------------------------------
------------------------------------------------------------
-----------------------
>TET14367.1|Actinobacteria-Actinobacteria-root-root-root-Actinobacteria_bacterium TET14367.1 acetylglutamate kinase [Actinobacteria bacterium]
------------------------------------------------------------
------------------------------------------------------------
----------------------------------MNKVEVLL------ESLPYIKEYF--
---NQI-------------------------------------VVVKIGGSMMENDSIIQ
SVLDDLILMKYVGIKVVLIHGGGKQISELSREKGIEPEFIDG-----LRITDKDSIEIVK
MVLIGSINTRIVSFLNKHGN---MAIGVS-GNDSSFIKCHKKEYKK--------------
YGKSIDLGFVGEIESINSEFLKNILDGNYIPVIATLGVD-SPG----NIYNINADTCAAE
IAISLNAKKMILLTDVDGIMKS--AKDGNKLISKLTV---SQCQ--KMIESGLISSGMIP
KVMACVDAL-------KSGAERTHIL---------------NGNKKHSVLVEIFTDKGI-
GTMITDEEIK--------------------------------------------------
------------------------------------------------------------
------------------------------------------------------------
-----------------------
>WP_104804519.1|Firmicutes-Clostridia-Clostridiales-Lachnospiraceae-Blautia-Blautia_marasmi WP_104804519.1 acetylglutamate kinase [Blautia marasmi]
M-----------------------------------------------------------
------------------------------------------------------------
----------------------------VNQKY-LDKAEVLI------EALPYIQRFN--
---RKV-------------------------------------IVVKYGGSAMVDEQLKR
DVIKDVVLLKLVGFKPIIVHGGGKEISRWVGKVGKEAKFVNG-----LRVTDDETMEIAE
MVL-GKVNKELVTLVQSLGV---KAVGIS-GKDGSLLKVNKKLSDG--------------
----QDIGYVGDVKTVNPKILYDLLEKDFLPIVCPIGLG-DDF----ATYNINADDAACA
IACSMKAEKLAFLTDIEGVYRN--PDDPSSLISELFV---KDAK--NLIENGNVGGGMIP
KLQNCIDAI-------EEGVSRVHIL---------------DGRIPHCLLLEIFTNKGI-
GTAILRKGEGKYYHEDE-------------------------------------------
------------------------------------------------------------
------------------------------------------------------------
-----------------------
>WP_128465363.1|Deferribacteres-Deferribacteres-Deferribacterales-Deferribacteraceae-Geovibrio-Geovibrio_thiophilus WP_128465363.1 acetylglutamate kinase [Geovibrio thiophilus]QAR32076.1 acetylglutamate kinase [Geovibrio thiophilus]
M-----------------------------------------------------------
------------------------------------------------------------
------------------------------EEL-IRKADVLI------EALPYIQKFY--
---GKT-------------------------------------IVIKYGGHAMVDEELKL
SFANDIVLMKYIGIRPIIVHGGGPQIGDMLKKLNIKTEFVSG-----MRITDAETMNVVE
MVLAGKINKDIVRLINKNGG---VAIGLS-GKDGNLIRAEKLRLED-----DPAF---IR
TPEIIDLGHVGRVKSVNVGVLEKLA-DSYIPVIAPVGVG-DDY----EAYNINADLVAGS
IAAALKAEKLVLLTDVPYVM-----DKEKKRISTIHL---DDVD--KMKLDEVVTGGMIP
KVDCAAEAV-------RGGVKKAHII---------------DGRVQHSVLLEMFTTSGI-
GTQIVE------------------------------------------------------
------------------------------------------------------------
------------------------------------------------------------
-----------------------
>RKY30624.1|Candidatus_Omnitrophica-root-root-root-root-Candidatus_Omnitrophica_bacterium RKY30624.1 acetylglutamate kinase [Candidatus Omnitrophica bacterium]
M-----------------------------------------------------------
------------------------------------------------------------
------------------------------EEA-IRKADVLI------EALPYIKNFH--
---KKV-------------------------------------IVIKYGGSILGEEKIRK
GVLEDIVFLNFMGLRAVLVHGGGPHISERLRAQGQKAEFFDG-----MRVTDKKTIKIVE
EEL-ENLNQTIVNEIAELGA---VAVGLN-GKEDKIIKAEKKKA----------------
---DVDLGLVGHIVDINTEAITEELRKDAVVVILPMARG-RGK----TIYNVNADEAAAN
ISVGLKAEKLVLLTNVKGIMRN--ADDPNSFISTLSV---EDAK--GLIENNIIQEGMIP
KVKACINAL-------GAGVKKTHIV---------------DARIPHGLLLEIFTDKGI-
GTEIIK------------------------------------------------------
------------------------------------------------------------
------------------------------------------------------------
-----------------------
>WP_087333651.1|Firmicutes-Clostridia-Clostridiales-Ruminococcaceae-Flavonifractor-Flavonifractor_sp._An82 WP_087333651.1 acetylglutamate kinase [Flavonifractor sp. An82]OUN23764.1 acetylglutamate kinase [Flavonifractor sp. An82]
M-----------------------------------------------------------
------------------------------------------------------------
-----------------------------SFSE-VDRAKVLA------EALPYIQKYY--
---GKT-------------------------------------VVVKYGGNAMISDELRQ
AVISDIILLHLVGIRVVVVHGGGPEITEMLNKIGKESKFVDG-----LRYTDEETMEVVQ
QVLCGKVNKNLVATLNRMGG---KAIGLC-GMDAGLFQAKKLDE----------------
-----KYGLVGEITAMEPQLVVDALKDGYIPVVSTVAQGIDDE----NAYNINADTAAAK
LATALKAEKLILLTDVRGLMMD--PKNDNTLLPVVRL---SQVP--GLVQDGVIKGGMIP
KVECCVEAV-------RSGVENAIIL---------------DGRIPHSILIELLSDEGI-
GTMLL-------------------------------------------------------
------------------------------------------------------------
------------------------------------------------------------
-----------------------
>WP_054522065.1|Chloroflexi-Anaerolineae-Anaerolineales-Anaerolineaceae-Thermanaerothrix-Thermanaerothrix_daxensis WP_054522065.1 [LysW]-aminoadipate kinase [Thermanaerothrix daxensis]KPL82555.1 acetylglutamate kinase [Thermanaerothrix daxensis]
MFLGG-------------G-----------------------------------------
------------------------------------------------------------
------------------------------------------------------KRVNG-
NGHLQT-------------------------------------LVVKLGGTEGVDF---A
AICQDVLALQREGWQMVLVHGGSAEANALGEALGHPPRFVTSPSGFTSRYTDRKTLEIFA
AAVNGRVNTLLVEQLQALGI---NALGLC-GLDGRLMVARRKDAIRI----I--E---NG
RQKILRDDYTGTIETVNVGLLRLLLKEGYVPVVAPLALS-PQG----EALNVDADRAAAM
IAAALQAATLVLLTGVPGLLRA--FPDESTLIPRLTL---AEME--RALG--YAEGRMKK
KILGAQEAL-------RGGVGRVIIA---------------DGRVGQPLVRAL---QGA-
GTWITP------------------------------------------------------
------------------------------------------------------------
------------------------------------------------------------
-----------------------
>KPJ65443.1|root-root-root-root-root-candidate_division_WOR-1_bacterium_DG_54_3 KPJ65443.1 acetylglutamate kinase [candidate division WOR-1 bacterium DG_54_3]
M-------------------F---------------------------------------
------------------------------------------------------------
------------------------------ERL-IRRAKVVI------EALPYLMEFH--
---GKV-------------------------------------IVIKYGGSAMHDPELKK
SVLRDIVFLKYVGMHPVIVHGGGPDITKALKRRKIPSIFVKG-----LRVTTKEIMRVVE
YVLGKKVNREIVSIIKKSGG---KAKGFY-GKKGKVIKAKKQWVKD-------------K
EGKYVDLGFTGMVDGIRYRFLNKWMKKGYIPVLSPIGVG-RGG----KIYNINADSAAAA
VAAFLNAEKLILLTNVHGVL-----GKDGKLVSEVNA---YRTQ--KMIKQKVISGGMIP
KVKCGLYAL-------RKGVEKVHII---------------DGQIPHALLLELFTDTGI-
GTMVVK------------------------------------------------------
------------------------------------------------------------
------------------------------------------------------------
-----------------------
>WP_052101442.1|Proteobacteria-Gammaproteobacteria-Xanthomonadales-Xanthomonadaceae-Lysobacter-Lysobacter_arseniciresistens WP_052101442.1 acetylglutamate kinase [Lysobacter arseniciresistens]
MTI---------------------------------------------------------
------------------------------------------------------------
------------PPTIHDLQTR-----QTIVRL-LSSMASAK------EISQYLKRFSQ-
LDAARF-------------------------------------AVVKVGGAVLRDD--LD
ALTSSLAFLQDVGLTPIVVHGAGPQLDAELSAAGIEKRTVDG-----LRVTSPEALAIVR
RVFHAQ-NLRLVEALQRNDA---RATSIV----SGVFEAEYLDR----------------
----EALGLVGQVSRVELAPIQASLQAGSIPVIASLGET-AGG----QILNINADFAANE
LVQVLQPYKIVFLTGTGGLL-----DEQGRVIDSINLS--TEYE--HLLAQPWVHGGMRV
KVEQIKRLL--------DRLPLSSSV---------------SITRPAELAKELFTHKGS-
GTLVRRGERVLQADR---WEALDLPRLRGLVESAFG---RRLAPGYFD--RTRLRRAYVS
ENYRAAVILVDGHGGDKGE-TYLDKFAVLDEAQGEGLGRAVW-QVMREQNPR---VFWRS
RHGNPVNAFYYTE-------------------ADGHVRQEQWNVFWYGMDG-FDAIAGCV
AH-CRERPATLLAPLDAAAGVQP
>WP_071062486.1|Firmicutes-Tissierellia-Tissierellales-Gottschalkiaceae-Andreesenia-Andreesenia_angusta WP_071062486.1 acetylglutamate kinase [Andreesenia angusta]OHW62534.1 acetylglutamate kinase [[Eubacterium] angustum] [Andreesenia angusta]
M-----------------------------------------------------------
------------------------------------------------------------
------------------------------EQH-INKAKVLI------EAIPYIQSFR--
---GKT-------------------------------------VVVKYGGSAMVDSKIKE
MMMQDIALFKLIGVNIVLVHGGGPFINKMLDRMSIEPKFIEG-----LRVTDSDTMEVVE
MVLSGKINKEIVNDIQKLGL---KATGIS-GKDGMTLRAEKLMKNG--------------
----LDLGYVGSIVDVDTGLIDSLLDSGQIPVVAPVGRD-SEG----NTYNINADYAAVS
IAAALKAQKLVFVTDVRGVMED--VENPDSLISLMSV---AQAK--DKIEEGIISGGMIP
KVECCIDAV-------ESGVETVHII---------------DGRVEHSMLLEIFTQDGI-
GTMFK-------------------------------------------------------
------------------------------------------------------------
------------------------------------------------------------
-----------------------
>WP_010234700.1|Firmicutes-Clostridia-Clostridiales-Clostridiaceae-Clostridium-Clostridium_arbusti WP_010234700.1 acetylglutamate kinase [Clostridium arbusti]
M-------------------F---------------------------------------
------------------------------------------------------------
---------------------S-----GNNNIN-IQKANVLS------QALPYIQRYS--
---GKT-------------------------------------VVIKYGGNAMINEDLRN
TVIRDIVLLNCVGIKVVVVHGGGPKINEYLGKIGKKSEFVNG-----LRVTDGETIDIVQ
MVLAGKVNKDIVSLIDKNAG---KAVGLC-GIDANLLKAKKIELQN--------------
---GRDIGYVGEIVDVNESIIEHCLSGGYIPVISTVALGKDDG----KAYNVNADLAASK
ISVKLKAEKFILITDVPGVLMN--PKDESTLISELDV---KDIP--NLINDKVISGGMIP
KINCCVQAV-------EGGVKRTHII---------------DGRVSHSLLLEIFSHEGI-
GTMIR-------------------------------------------------------
------------------------------------------------------------
------------------------------------------------------------
-----------------------
>WP_099470236.1|Proteobacteria-Gammaproteobacteria-Xanthomonadales-Xanthomonadaceae-Stenotrophomonas-Stenotrophomonas_maltophilia WP_099470236.1 acetylglutamate kinase [Stenotrophomonas maltophilia]
MSP---------------------------------------------------------
------------------------------------------------------------
------------ALQPHR-QTR-----QTIVRL-LSSMASAK------EISQYLKRFSQ-
LDAKRF-------------------------------------AVVKVGGAVLRDD--LD
ALTSSLSFLQEVGLTPIVLHGAGPQLDAELSAAGIEKQTVNG-----LRVTSPEALAIVR
RVFQQS-NLRLVEALQQNGA---RATSIT----GGVFEAEYLDV----------------
----DTYGLVGEVKKVNLAPIEASLRAGSIPVITSLGET-AGG----QILNVNADFAANE
LVQELQPYKIIFLTGTGGLL-----DEAGNVIDSINLS--TEYD--HLIAQPWIHGGMKV
KIEQIKDLL--------DRLPLESSV---------------SIARPADLAKELFTHKGS-
GTLVRKGEKVLRATA---WNELDLPRLKGLIESSFG---RALVPDYFE--KTKLLRAYVS
ENYRTAVILTDEAEG-----VYLDKFAVLDDAQGEGLGRAVW-NVMLEETPQ---LFWRS
RHGNPINHFYYAE-------------------SDGCYKQDHWKVFWFGADG-IDRIKTYV
DH-CAQRTPSLQG----------
>RLI95578.1|Candidatus_Altiarchaeota-root-Candidatus_Altiarchaeales-root-root-Candidatus_Altiarchaeales_archaeon RLI95578.1 acetylglutamate kinase [Candidatus Altiarchaeales archaeon]
------------------------------------------------------------
------------------------------------------------------------
-------------------------------MK-GNISDVLI------NALMYIQKFK--
---NKL-------------------------------------FVIKLGGEVMLNENVMN
TISQDIILLNSVNIKPVVIHGGGYEISNAMKKFGKKPRFVEG-----LRVTDEETMDIVK
MVLIGKVNSEIVSRINKHGG---NAVGIS-GKSGKLFLAKRKNDK---------------
----IDLGLVGEIVRVNSEIVKLLIDKNYIPVISPVGFS-NDG----TSLNINADTAAAK
LAISLNANKLIIMTSVGGVL-----DENNRVISRLSI---KEAE--DLIKRGIANKGMIP
KLNSCIESL-------KNGVERAHII---------------KSR-EHALLEEIFTSKGI-
GTMVYKK-----------------------------------------------------
------------------------------------------------------------
------------------------------------------------------------
-----------------------
>WP_011345145.1|Firmicutes-Clostridia-Thermoanaerobacterales-Thermoanaerobacteraceae-Carboxydothermus-Carboxydothermus_hydrogenoformans WP_011345145.1 acetylglutamate kinase [Carboxydothermus hydrogenoformans]Q3A9W2.1 RecName: Full=Acetylglutamate kinase
M-----------------------------------------------------------
------------------------------------------------------------
------------------------------EKY-LEKTKVLI------EALPYIKKFY--
---GKT-------------------------------------IVIKYGGHAMVSDQLKE
AVINDLVLMKFVGINPVVVHGGGPEISRMLNKLNIKSNFING-----LRVTDEATLEVVE
MVLVGKVNKEIVGLIEKAGG---KAVGLS-GKDAGLIKAHKKLAKN-----PE-----PT
GEEYLDLGYVGEISEVNPEILLTLIDKGYIPVVAPVGSN-GSG----EFYNINADEVAAE
VAVALKADKLIVLTDTPGILLN--EKDENSLLSKATI---AEVK--ELINRGVIRGGMIP
KAESAISAI-------KRGVGSVHII---------------DGRIAHSLLLEIFTDAGV-
GTMLTP------------------------------------------------------
------------------------------------------------------------
------------------------------------------------------------
-----------------------
>OGS63613.1|Euryarchaeota-root-root-root-root-Euryarchaeota_archaeon_RBG_19FT_COMBO_69_17 OGS63613.1 acetylglutamate kinase [Euryarchaeota archaeon RBG_19FT_COMBO_69_17]
------------------------------------------------------------
------------------------------------------------------------
------------------------------------------------------------
-----M-------------------------------------LVVKVGGRHGNDA---A
NVASGLAGL----GPCIVVHGGSSAADELSSRLGMAPTYLTSPSGFVSRRTDEAAVEVVA
MAMAGGLNTGLVARLQSLGV---PAVGLS-GVDGRLLVGRRKEAIRS----L--V---DG
RVKVIRDDLSGVVVGVNTGLLRLLVGAGYVPVLSPPILDGEAG----VPLNADADRIAAK
VASAVQAEALVLLTNVPGVLRV--LEDPTTLLPRVSK---EALP--ALVP--FATGGMKK
KLLAAQEAL-------EGGVPRVVIA---------------DSRREDPVRSAL---RGE-
GTVIA-------------------------------------------------------
------------------------------------------------------------
------------------------------------------------------------
-----------------------
>GBG67190.1|Streptophyta-Charophyceae-Charales-Characeae-Chara-Chara_braunii GBG67190.1 hypothetical protein CBR_g84854 [Chara braunii]
MRSVSGSCVKVSTDCGASDWWAMPTANQGNFLAFERGQQSLGWLASRRKGHIMEWNSLTT
TARGRNVKAESGWGMERGKEEEEQWENSDRGKRGTVSMTARSRGSGQ---TRSGGSSAAI
STTSR------GEIETIVGKSD-----AARVEA-RTRVDVLA------EALPYMQRFH--
---GKT-------------------------------------IVVKYGGAAMKDESLKA
DVIKDLVLLTCIGVRPVLVHGGGPEINQWLKKLGIQSEFRNG-----LRVTDGATMEVVE
MVLVGKVNKSIVSLINKAGG---SGVGMC-GKDAGLITARALDE----------------
-----SLGFVGEVASMDPTVLTELVADGRIPVVASVAAD-LSG----QAYNINADAVAGE
LAAALKAEKLILMTDVPGVMRD--SKDIASLIKEVDV---EGAR--DLMAEGVVSGGMIP
KVECCIRAL-------TKGVKKAHII---------------DGRAPHSLLLELLTDQGA-
GTMIAH------------------------------------------------------
------------------------------------------------------------
------------------------------------------------------------
-----------------------
>OPX74784.1|Euryarchaeota-Methanomicrobia-Methanosarcinales-Methanotrichaceae-Methanothrix-Methanosaeta_sp._PtaB.Bin018 OPX74784.1 Acetylglutamate/acetylaminoadipate kinase [Methanosaeta sp. PtaB.Bin018]
MVT---------------------------------------------------------
------------------------------------------------------------
----------------------------------VKREQVLI------EALPYIREFY--
---DSI-------------------------------------MVFKIGGSIMSDRTVLE
DFIQDVVLLRYIGIHPIIVHGGGPEISQAMEKFGKKAEFVGG-----LRVTDRETLGIAR
MVLLGNINAELVNLIGKHGG---KGIGLS-GQDGMFLKARKKSPVK------------VQ
GKEPVDLGFVGEVEKVDPEILMIMAGKGYIPVISPIAVD-DEG----NNLNVNADTAAGA
VAIAMRAKKFFSITDVEGVRMN--PDDPTSVISEFLA---SDFN--RMVQEGVIKGGMIP
KVEACVRVV-------QGGVDRAHII---------------DGRKHHAVLLELLTTEGV-
GTMISGS-----------------------------------------------------
------------------------------------------------------------
------------------------------------------------------------
-----------------------
>WP_007778528.1|Firmicutes-Clostridia-Clostridiales-Peptococcaceae-Desulfosporosinus-Desulfosporosinus_youngiae WP_007778528.1 acetylglutamate kinase [Desulfosporosinus youngiae]EHQ87504.1 acetylglutamate kinase [Desulfosporosinus youngiae DSM 17734]
M-----------------------------------------------------------
------------------------------------------------------------
---------------------------TPMEEG-LGKARVLV------EALPYIQKFS--
---GKT-------------------------------------VVIKYGGHAMVDPVLKE
SVMLDILLLHSVGIRPVLVHGGGPEINAMLKKVGIESHFVQG-----LRVTDAQTMEIAQ
MVLLGKLNTEMVSLLNRFGG---KSVGLS-GKDAKLLMAMKKPMQL-----PNS----LG
KMEDVDLGLVGEIQSVTPDILNTLLDQGYIPVISPVASG-EEG----ETFNVNADTAAGK
IAEALKADKLLLLTDVRGILRD--VADQGSLISTISR---GEVE--VLKKQGILTGGMLP
KVECAVSAL-------DSGVGSVHIL---------------DGRLSHAILLELFTDGGI-
GTMFKGDS----------------------------------------------------
------------------------------------------------------------
------------------------------------------------------------
-----------------------
>KPJ87304.1|Spirochaetes-root-root-root-root-Spirochaetes_bacterium_DG_61 KPJ87304.1 hypothetical protein AMS17_08850 [Spirochaetes bacterium DG_61]
------------------------------------------------------------
------------------------------------------------------------
----------------------------------MENIHILR------QALPYIRKYK--
---NQL-------------------------------------FVIKLGGELVQGAEVLD
DIAQDISLLHQIGIKVILVHGGGPQATELSEKLGISPKIIEG-----RRVTDEAVLEVAK
MVFAGKINHEILTMLKKYGA---KSVGLS-GIDGDIIVAKRRAPVEL----VDEK---TG
KKNNIDFGHVGDIVSINTELPEVLLSHQYIPVIASLADD-SEG----NILNINADTVASH
IAGAMRAYKYITMTNVGGILRD--INDPDSRISYISQ---NEAL--TLIREGVIQGGMIP
KIRECIWAV-------ENNVRRVHIL---------------NGFEKNSLLLEVFTKRGN-
GTMILSDREIEEYLR---------------------------------------------
-------------------------------------------TGF--------------
------------------------------------------------------------
-----------------------
>RLE07567.1|Candidatus_Aerophobetes-root-root-root-root-Candidatus_Aerophobetes_bacterium RLE07567.1 acetylglutamate kinase [Candidatus Aerophobetes bacterium]
M-----------------------------------------------------------
------------------------------------------------------------
------------------------------EKD-LKRAQTLV------EALPYIRKFF--
---GKT-------------------------------------IVIKYGGKAWKDEDLKR
NIAEDIVLMRYVGIKPVVVHGGGEAITAMMKKLNIKPRFIDG-----NRVTDADTMEVVE
MVLVGKVNKEIVSTLNQLGG---KAIGLE-GKDGGLILARRVKEE---------------
-----KLGLVGEIEEINPSSIQVLEREGFIPVIAPVGVS-REG----ETLNINADVVAAG
IAKSLKAEKLIFLTDVKGILED--VSDENSLISTLSI---EKMN--ELMRKGKIQKGMMT
KVRACEEAL-------RGGVNKVHII---------------SGKIPHSLLLEIFTDRGI-
GTQVVC------------------------------------------------------
------------------------------------------------------------
------------------------------------------------------------
-----------------------
>WP_005352839.1|Firmicutes-Clostridia-Clostridiales-Ruminococcaceae-root-[Eubacterium]_siraeum WP_005352839.1 acetylglutamate kinase [[Eubacterium] siraeum]EDS00192.1 acetylglutamate kinase [[Eubacterium] siraeum DSM 15702]
M-----------------------------------------------------------
------------------------------------------------------------
-----------------------------ELEN-EKRASILS------DALPYIQQYS--
---NKV-------------------------------------VVVKYGGNAMTNDKLKQ
AVMSDLVLLSLCGIKIVLVHGGGPEINAMLKKVGKESKFVNG-----LRYTDEETINIVQ
MVLCGKVNKDLVDLLYSHKG---RAVGLC-GLDDHMIEAEQLDP----------------
-----DLGLVGEITQVNVSLINDVLEKGYIPVISTVAAG-KDG----TVYNINADTAAAR
IAAEMKSENLILMTDIKGLLED--KDDDSTLIHTVGV---SEVP--YLKKQGIISGGMIP
KIDCCVEAV-------RRGVKKANII---------------DGRIPHSILIELLTNEGA-
GTMII-------------------------------------------------------
------------------------------------------------------------
------------------------------------------------------------
-----------------------
>WP_012532064.1|Proteobacteria-Deltaproteobacteria-Desulfuromonadales-Geobacteraceae-Geobacter-Geobacter_bemidjiensis WP_012532064.1 acetylglutamate kinase [Geobacter bemidjiensis]B5ED10.1 RecName: Full=Acetylglutamate kinase; AltName: Full=N-acetyl-L-gl
M-----------------------------------------------------------
------------------------------------------------------------
------------------------------QQL-IEKASTLM------EALPYIRRFS--
---GKT-------------------------------------IVIKYGGHAMADEKLRK
SFALDVILLKYIGINTVVVHGGGPQINETLKRYGIVSEFVKG-----MRVTDKETMGVVE
MVLTGQVNREVVGYINQNGG---RAAGLS-GKDGDLLICEKLLQEV------KSE---DG
STETVDIGFVGDVVEVNPAILQALEKGGFIPVIAPVGVG-RAG----ESYNINADVVAGK
VAAALNAEKLILLTDVSGVK-----SKEGELLSSIPL---ADVP--ALIDNGTVTGGMIP
KVTCCTDAL-------AAGVKKAHIV---------------DGRIEHAILLEIFTNVGI-
GTEIQA------------------------------------------------------
------------------------------------------------------------
------------------------------------------------------------
-----------------------
>WP_096231393.1|Firmicutes-Clostridia-Thermoanaerobacterales-Thermoanaerobacterales_Family_III._Incertae_Sedis-Thermoanaerobacterium-Thermoanaerobacterium_sp._RBIITD WP_096231393.1 acetylglutamate kinase [Thermoanaerobacterium sp. RBIITD]SNX54010.1 N-ace
M-----------------------------------------------------------
------------------------------------------------------------
-------------------IKR-----QKYGDE-IAKAEILI------EALPYIKKFS--
---GAT-------------------------------------IVIKYGGNAMVDCKIKR
MVMEDIVLLKFVGLNPVIVHGGGPDINKMLEKLDIESKFVNG-----LRVTDEKTMEVVE
MVLTGKINKEIVSLINDLGG---RAIGIS-GKDGELLKAEKETKNG--------------
-----DIGYVGKIDKVNIDVIKMMLEKGYIPVIAPCAVG-PEG----KTYNVNADTAAGK
IAEALKAEKFILLTDVEGILSD--INDKNSVISRINL---DNAK--ELLSTGQITGGMIP
KLNCCVQAV-------ENGVKRAHII---------------DGRLTHSLLLEIFTDEGI-
GTMIGKECFDD----D--------------------------------------------
-------------------------------------------NL---------------
------------------------------------------------------------
-----------------------
>WP_092933284.1|Euryarchaeota-Halobacteria-Natrialbales-Natrialbaceae-Haloterrigena-Haloterrigena_hispanica WP_092933284.1 acetylglutamate/acetylaminoadipate kinase [Haloterrigena hispanica]SDC98530.1 N-acetylglutamate kinase [Haloterrigena hispanica]SE
------------------------------------------------------------
------------------------------------------------------------
------------------------------------------------------------
----MT-------------------------------------TVVKIGGARAVDP---E
GALADVASLVEDGEDVVLTHGGSTAVDETLEELGEEPTYVETPGGVVGRFTDERTMDVFK
MVMPGKLNTDLVESLHNEGV---DAVGLS-GTDGKLLSGKRKSAVRV----K--E---DG
KKKIKRGDHSGKIESVNADLLETTLAGGYTPVVSVPILG-KEKSGGYTAVNADADRAAAA
IAGALEAD-LVLLTDVSGVYED--PDDEATKIESATTP--AEFE--GVKD--AAEGFMTK
KVMAAEEAL-------AGGASSVVVA---------------DANADEPISSAL---AGE-
GTTLEPGVLADEDDA---------------------------------------------
----------------------------------------------ETEAAE--------
------------------------------------------------------------
-----------------------
>OUU80238.1|Proteobacteria-Gammaproteobacteria-root-root-root-Gammaproteobacteria_bacterium_TMED78 OUU80238.1 acetylglutamate kinase [Gammaproteobacteria bacterium TMED78]
M-----------------------------------------------------------
------------------------------------------------------------
--------------------SE-----LKKNER-AIVVSALK------RAAPYIRMFK--
---GKI-------------------------------------FVLKIGGEALLSSKATN
LLVEQIGILYDLGIKVILVHGGGPQSTELAKSLGIDSKFIEG-----RRVTDKKALEISA
MVLNGQINTKLLACFRDLAI---PAVGIS-GVDAGLIQAIKRPVVQD-----------DK
GVKIKDYGFVGDIQSVEANILFKQLDNGLIPVVSPLSAD-DKG----TLLNINADTVAAA
IASAMKAEKLILAMSAPGILED--KNNPKSMISYVDI---NGLK--KLKDEGKLEDGMLP
KAKAIELAL-------TSGVPRVHVI---------------SYDLADSLLLEIFTNDGT-
GTLVVNDINILSKAE---------------------------------------------
-------------------------------------------KK---------------
------------------------------------------------------------
-----------------------
>WP_096240428.1|Firmicutes-Clostridia-Clostridiales-Lachnospiraceae-Anaerobutyricum-Anaerobutyricum_hallii WP_096240428.1 MULTISPECIES: acetylglutamate kinase [Anaerobutyricum]MSU82991.1 acetylglutamate kinase [Anaerobutyricum soehngenii]SOB72527.1 acet
M-----------------------------------------------------------
------------------------------------------------------------
----------------TEMEIN-----NNVDEI-MTKANTLI------EALPYIRRFN--
---GAT-------------------------------------IIVKYGGSAMLDDQLKM
NVIKDVALLKLVGMRPIIVHGGGKEISKWVKLSGKEPEFYNG-----LRVTDKDTMNVAE
MVL-NKVNKELVGLMQKMGV---NAVGLC-GKDGNMIRVNKKMPDG--------------
----KDIGFVGEVSTVNTDLLNTLMDNDFIPVIAPIGLD-DEF----NAYNINADDAACG
VAKAMNAEKLVFLTDIEGVFID--PTNKKTLISEMDI---KSAK--EFIENGVVGGGMLP
KLNNCIDAI-------EQGVSRVHIL---------------DGRVAHCLLLEFFTEKGI-
GTAILKE-----------------------------------------------------
-------------------------------------------PLF--------------
------------------------------------------------------------
-----------------------
>WP_106699287.1|Firmicutes-Negativicutes-Veillonellales-Veillonellaceae-Megasphaera-Megasphaera_elsdenii WP_106699287.1 acetylglutamate kinase [Megasphaera elsdenii]AVO74495.1 acetylglutamate kinase [Megasphaera elsdenii DSM 20460]
M-----------------------------------------------------------
-----------------------------------------------------GESIAMF
KRIE-------------LVSED-----VKSVTN-AQKAQILM------NALPYIKKYS--
---GKI-------------------------------------VVVKYGGNAMINEDLKK
SVMGDIVLLNLIGVKVVLVHGGGPHIKETLNRLGMESKFLNG-----LRVTDAETMKVVQ
MVLAGQVNKDLVNLIGTIGG---KAIGLC-GLDDQMIKVQKQSD----------------
-----ELGYVGRITDVDVSIIKDNLDKGYIPVISTIGTD-TNG----QAYNINADTAAAK
IAGALNAECMLSMTNIDGVLKD--KDDPDSLLTEITL---EQAR--QLEKDGIIAGGMIP
KVQCCTDAI-------KAGVKRVFII---------------NGTVPHAILIEMLTEEGL-
GTMFVGHYSIGK------------------------------------------------
------------------------------------------------------------
------------------------------------------------------------
-----------------------
>RMG05947.1|Nitrospirae-root-root-root-root-Nitrospirae_bacterium RMG05947.1 acetylglutamate kinase [Nitrospirae bacterium]
M-----------------------------------------------------------
------------------------------------------------------------
--------------------GK-----EVCLDP-TAKASILI------EALPYIRKFY--
---GKT-------------------------------------FVIKYGGAAQVEESLKD
AFAQDVVLLNYIGINTVIVHGGGPKISEIMKKMGKKPSFVHG-----QRVTDEETIDIVE
MVLGGLVNKEIVALINRHGG---KGVGLT-GKDGGLVESRKKVIKK-----RSLE---TG
TDEIIDLGLVGEVKKITPTILKSLEKDGFIPVVAPVGVS-ENG----VTMNINADYVASA
IASALEAEKLILLTDVPGVM-----DEKKNIISTTTS---RKAK--ELIKKGVIEGGMIP
KVQACVDAL-------KGGVGKTHIV---------------DGRVPHCLLLEIFTEKGI-
GTEIVK------------------------------------------------------
------------------------------------------------------------
------------------------------------------------------------
-----------------------
>WP_017939685.1|Proteobacteria-Gammaproteobacteria-Pseudomonadales-Pseudomonadaceae-Pseudomonas-Pseudomonas_thermotolerans WP_017939685.1 acetylglutamate kinase [Pseudomonas thermotolerans]
M-----------------------------------------------------------
------------------------------------------------------------
---------------------T-----LDREAA-TNIAQVLS------EALPYIRRFV--
---GKT-------------------------------------LVIKYGGNAMESDELKE
GFARDIVLMKAVGINPVVVHGGGPQIGDLLKRLSIESRFIDG-----MRVTDSQTMDVVE
MVLGGQVNKDIVNLINRHGG---SAIGLT-GKDAGLIRAKKLKVTR-----QTPE---MT
QPEIIDIGQVGEVTGVNVGLLNMLVKGDFIPVIAPIGVG-ADG----ESYNINADLVAGK
VAEALQAEKLMLLTNIAGLL-----DKQGKVLTGLST---AQVD--EMIADGTIYGGMLP
KIRCALEAV-------QGGVTSAHII---------------DGRVPHAVLLEIFTDSGV-
GTLICNRKKA--------------------------------------------------
------------------------------------------------------------
------------------------------------------------------------
-----------------------
>WP_019554454.1|Firmicutes-Negativicutes-Selenomonadales-Selenomonadaceae-Propionispira-Propionispira_raffinosivorans WP_019554454.1 acetylglutamate kinase [Propionispira raffinosivorans]
M-----------------------------------------------------------
------------------------------------------------------------
-----------------------------EFSS-KDKAAILV------EALPYIQKFF--
---GKT-------------------------------------IVIKYGGNAMVNNELKA
KVMEDIALMKYVGIRPVVVHGGGPDITGFLQKIGKKSEFVSG-----LRVTDEETVQIAE
MVLVGKVNTEIVSLLNHRGV---KAVGLS-GKDAELIRAKKKLAEV-----YE-----GE
TVRMVDIGFVGEVEKINVDILNDLLDQDYIPVIAPIGVG-ANN----ESYNINADYVAAE
VAGALHAEKLLLLTDIEGIYKD--YHDKTTFVSTLTQ---DEAK--EMIKDGTIAGGMIP
KVEACLCSL-------EAGAGKTHII---------------DGRLDHSLILEVFTPQGI-
GTEVVR------------------------------------------------------
------------------------------------------------------------
------------------------------------------------------------
-----------------------
>RPJ21527.1|Proteobacteria-Deltaproteobacteria-Desulfobacterales-Desulfobacteraceae-root-Desulfobacteraceae_bacterium RPJ21527.1 [LysW]-aminoadipate kinase [Desulfobacteraceae bacterium]
------------------------------------------------------------
------------------------------------------------------------
------------------------------------------------------------
-----M-------------------------------------IIVKIGGGEGINL---E
GTIADLSKV---QEKFIIVHGANALRDKLAAALGQTKQVITSVKGYSSVYSDDKMIDLMM
MSYAGIRNKRIVELCHRHGI---NAVGLS-GLDGKAVQGVRNKGIRV----Y--Q---DG
KQKIVR-DFSGKPESVNKALLDLLLEHGYVPVLTVPIVD-EEN----NAINTENDDVVRV
LQHSVRAGTVINLIEAPGFLND--KVDETTLIRQMSP---LELE--SREQ--QVEGRMKR
KMLAVRKLF-------EAGATRVIIA---------------DGRAEHPVADAL---SGK-
GTVIA-------------------------------------------------------
------------------------------------------------------------
------------------------------------------------------------
-----------------------
>TVQ90749.1|Proteobacteria-Deltaproteobacteria-root-root-root-Deltaproteobacteria_bacterium TVQ90749.1 acetylglutamate kinase [Deltaproteobacteria bacterium]
------------------------------------------------------------
------------------------------------------------------------
----------------------------------MERMIELL------DAIPYLRAYA--
---GQT-------------------------------------FVVKAGGELLQEPAWRD
GIARDLAVLHRLGIEVVLVHGGGPQLDAALQGAGLPVERVAG-----RRVTSASILEIAI
REWRGACSAAWVSALSRQGE---TAVGLS-GADGGLVRAKRRPPAVV----TT-D---GG
ERVSVDYGHVGDVCEVRAEVIHSLLAIPSIPVVSPLALG-DEG----ALLNVNADTVAAE
VAVAIGAAKLILLTQAPGILRD--VDDPDSVLHWTDL---AQLE--ALEQSGALSGGMRP
KKAAIERAL-------RGGVPRVHVV---------------DGRRSGALLEEVFTTEGS-
GTLVVPASEEAPAEP---------------------------------------------
-------------------------------------------L----------------
------------------------------------------------------------
-----------------------
>RUM59643.1|Aquificae-Aquificae-Aquificales-Hydrogenothermaceae-Persephonella-Persephonella_sp. RUM59643.1 acetylglutamate kinase [Persephonella sp.]RUM59755.1 acetylglutamate kinase [Persephonella sp.]
M-----------------------------------------------------------
------------------------------------------------------------
------------------------------ERL-VEKAETLL------EALPFIKKFR--
---GKT-------------------------------------FVIKYGGNAMAKADLKT
AFAQDVLLLKYIGINPVIVHGGGPQIGEVLKRMGLESKFVGG-----LRITDKETMDVVE
MVLGGLVNKNIVMNINKYASEDVRAIGLT-GKDGGLIKARKLDAEEYFR--QMGD---FR
PTELLDLGHVGEVDTVDISILKHFEEDNYIPVIAPIGFD-DEG----NAYNINADFVASA
IAGALKAEKVIFLTDIEGLK-----DKEGNIISSTKV---EKIK--DMINDGTITGGMIP
KVKACIEAL-------ENGVNKAHIL---------------DGRIPHCVLLEIFTTEGV-
GTEISI------------------------------------------------------
------------------------------------------------------------
------------------------------------------------------------
-----------------------
>WP_077712970.1|Firmicutes-Clostridia-Clostridiales-Peptococcaceae-Desulfotomaculum-Desulfotomaculum_ferrireducens WP_077712970.1 acetylglutamate kinase [Desulfotomaculum ferrireducens]AQS58011.1 acetylglutamate kinase [Desulfotomaculum ferrireducens]
M-----------------------------------------------------------
------------------------------------------------------------
------------------------------QSA-LEKARVLV------EALPYIKKFY--
---GKT-------------------------------------VVIKYGGHAMLNSELKQ
AVITDLVLMKFVGINPVVVHGGGPDITGMLKRLGIESQFVGG-----LRVTDSSTMEVVE
MVL-GKLNKEIVALINQLGG---RGIGLS-GKDANLITATKKLGK---------------
--DQADIGFVGEVAKINPQLLKTVIDEGYIPVISPVGIG-PEG----ETYNINGDTAAGA
LAAALQADKLIILTDVEGILAD--PKDKTSLISVIEA---ADIP--SLIEQGIIQGGMIP
KVECCVKAI-------QSGVTTTHIL---------------DGRVPHAILLEVFTDQGI-
GTMVK-------------------------------------------------------
------------------------------------------------------------
------------------------------------------------------------
-----------------------
>WP_057068395.1|Proteobacteria-Gammaproteobacteria-Pseudomonadales-Moraxellaceae-Acinetobacter-Acinetobacter_pittii WP_057068395.1 acetylglutamate kinase [Acinetobacter pittii]KRI63260.1 acetylglutamate kinase [Acinetobacter pittii]
M-----------------------------------------------------------
------------------------------------------------------------
---------------------P-----QHQHIG-VDKAKILI------EALPYIQRFT--
---GKT-------------------------------------LVVKYGGNAMTDPELES
SFARDIVLLKTVGLNPIVVHGGGPQVDSFLKQLGRESDRIDG-----MRVTDAATMEVVE
MVLGGSVNKSIVNLINKHGG---RAIGLT-GKDGNLLRARKLLMEK------QEE---DG
SIKHIDLGMVGEVSGVKTDVLEMFTQSDFIPVIAPLGVD-EEG----NTYNINADLVAGK
VAEALGAEKLILLTNISGVL-----DENKNLLTGLTT---QEVD--RLIETGVIYGGMIP
KVGCALDAV-------KGGVVSAHIV---------------DGRVPHATLLEIFTDHGV-
GTLISNRTKTA-------------------------------------------------
------------------------------------------------------------
------------------------------------------------------------
-----------------------
>WP_126596870.1|Chloroflexi-Ktedonobacteria-Ktedonobacterales-Dictyobacteraceae-Dictyobacter-Dictyobacter_aurantiacus WP_126596870.1 [LysW]-aminoadipate kinase [Dictyobacter aurantiacus]GCE05860.1 acetylglutamate kinase [Dictyobacter aurantiacus]
------------------------------------------------------------
------------------------------------------------------------
------------------------------------------------------------
----MT-------------------------------------LVVKIGGGAGVAT---T
AIVQEIARLVAEGERVVLLHGGSDLTNTLSERLGHPMRMITSPSGMTSRYTDSETLQIFA
MAVAGQINTELVAQLQQAGV---NAFGMA-GVDGRLLVARRKAVVRS----VT-P---EG
RVQILRDDYTGQIEQVNSALVEQLLSAGYTPVIAPLALS-HQG----ERLNVDGDRAAAA
VAAALHADTLAIMTNVPGLLQD--PQDASTLIETIPA---AQLD--TYMQ--YARGRMRK
KLLGAQEAL-------QGGVSRVCIG---------------SAS----LRAVI---NGA-
GTTITTAESEEEEEQ---------------------------------------------
-------------------------------------------RTASDPRTTE-----AV
RQTDTI----------------------------------------------HTAMREMV
SL--------------------S
>WP_046442446.1|Firmicutes-Clostridia-Clostridiales-Catabacteriaceae-Catabacter-Catabacter_hongkongensis WP_046442446.1 acetylglutamate kinase [Catabacter hongkongensis]KKI51980.1 Acetylglutamate kinase [Catabacter hongkongensis]TCW24823.1 N-acetylgluta
M-----------------------------------------------------------
------------------------------------------------------------
------------------------------QKY-IERANVLI------EALPYIQRLF--
---GKT-------------------------------------IVIKYGGAAMTNEDLTQ
KILEDVTLLKFVGMNPILVHGGGPDINHMLDSLDIKPKFVDG-----LRVTDDATMEVVQ
MVLTGKINKEIVARLNGMGA---GAIGLC-GIDGNIIKAVKAPPKN--------------
---GVDLGNVGQIVSINTDLLNTLAHDQYIPVIAPVGTG-DHG----ESYNINADTVAGA
IATALKAEKLIFLTDTDGVRTK--EDDPESLLYVASK---TDIL--NMIDEGKITGGMLP
KVSSCLSAI-------EKGVGRAHIL---------------NGTIPHPIILEIFTDSGI-
GTMVTG------------------------------------------------------
------------------------------------------------------------
------------------------------------------------------------
-----------------------
>WP_048056282.1|Euryarchaeota-Methanococci-Methanococcales-Methanocaldococcaceae-Methanocaldococcus-Methanocaldococcus_fervens WP_048056282.1 acetylglutamate kinase [Methanocaldococcus fervens]
M-----------------------------------------------------------
------------------------------------------------------------
-------------------------------DM-IEKAEVLM------EALPFIQKFY--
---NKI-------------------------------------FVIKYGGHAMIDEKAKN
WTAQDVVLLKYVGINPVVVHGGGPEINKAMEKMGKKPEFIHG-----LRVTDEETLDIVE
MVLAGKINGDIVSKLSKFGG---KAVGLS-GKSGRIIIAKKKIKYI-----KNE----KG
EEIAVDLGRVGETAEVNTELLEILINNGYIPVISPIGLD-EKG----EAYNLNADTVAGD
IAGALEAEKLILITDVDGIMDD--INNPETLHRKLTA---SELR--EMIEDGRIKGGMIP
KAESALYAL-------EHGVKSVHII---------------NGKIPHALLLEVFTEEGI-
GTMITKD-----------------------------------------------------
------------------------------------------------------------
------------------------------------------------------------
-----------------------
>PDH31615.1|Proteobacteria-Gammaproteobacteria-root-root-Candidatus_Thioglobus-Candidatus_Thioglobus_sp._MED-G23 PDH31615.1 acetylglutamate kinase [Candidatus Thioglobus sp. MED-G23]
------------------------------------------------------------
------------------------------------------------------------
------------------------------------------------------------
-----M-------------------------------------YIIKVGGGSKINL---E
GVASDLAAI---EEPFLVVLGANALRDQLGQRLGQEKVQLTSVSGYSSVFSDADAVDLIM
MAYSGLSNRRFVEMCQKAGV---NAVGLT-GLDGRLIQGQRNRGIKV----R--E---NG
KTMVKR-DFSGKPAEVNVDLLATLLEKGYRPVLSIPIID-EAG----FAINSENDDIVAV
LQGALNADKVIQLIEAPGFLED--KNNEASMLQVLSA---SELK--QREA--SVEGRMKR
KMLALSRLV-------DAGAAEVIMA---------------DGRVAHPVHDAL---SGK-
GTSIK-------------------------------------------------------
------------------------------------------------------------
------------------------------------------------------------
-----------------------
>SKA66291.1|Firmicutes-Clostridia-Clostridiales-Eubacteriaceae-Eubacterium-Eubacterium_uniforme SKA66291.1 N-acetylglutamate kinase [Eubacterium uniforme]
M-----------------------------------------------------------
------------------------------------------------------------
----------------------------GMEKW-IEKGNVLI------EALPYIQRFN--
---RKV-------------------------------------IVVKYGGSAMLDKEFMM
NVIQDVTLLKLVGFKPIIVHGGGKAISAYIEKLGMTPKFING-----LRVTDEETLEVAE
MVL-SSVNKQLVSQVESLGV---RAIGIS-GKDGALLTCKKKLSDG--------------
----EDIGYVGEIIKVNADILFDLLEKDFLPIVMPIGMD-ENF----HGYNINADDAASA
IAKAVKANKLAFLTDTEGVYLD--PNDPKTVISEMTV---SEAH--ELIKSGAIAGGMLP
KINNCIEAI-------EQGVSRVHII---------------DGRILHSILLEIFTNKGI-
GTAILEDGQEKFYRGEID------------------------------------------
------------------------------------------D-----------------
------------------------------------------------------------
-----------------------
>OGL41693.1|Candidatus_Schekmanbacteria-root-root-root-root-Candidatus_Schekmanbacteria_bacterium_GWA2_38_11 OGL41693.1 acetylglutamate kinase [Candidatus Schekmanbacteria bacterium GWA2_38_11]
M-----------------------------------------------------------
------------------------------------------------------------
------------------------------EKL-IEKANTLI------EAIPYIRKFC--
---GKT-------------------------------------FVIKYGGSAMTEGEAKE
NFALDIILLKLLGINPVIVHGGGPQIGIFLKKVGKDTKFIQG-----YRVTDEETMDVVE
MVLGGMINKGIVALINKHGG---KAIGLT-GKDGAFIKAKKMVIRH-----KDHN---NK
NSELVDLGRVGEIKEVDPSIIITL-DQSFIPVIAPIGVD-EHG----ESLNINADLVAGA
IAASLKAEKLVLLTDVEGII-----DEKKKLLSTLDR---KQVK--KLIKGGVIKEGMLP
KVRCCLEAL-------DQGVSKVHMI---------------DGRVKHALLLEIFTDKGI-
GTEIRKE-----------------------------------------------------
------------------------------------------------------------
------------------------------------------------------------
-----------------------
>OHE59275.1|Nitrospirae-Nitrospira-Nitrospirales-Nitrospiraceae-Thermodesulfovibrio-Thermodesulfovibrio_sp._RBG_19FT_COMBO_42_12 OHE59275.1 acetylglutamate kinase [Thermodesulfovibrio sp. RBG_19FT_COMBO_42_12]
M-----------------------------------------------------------
------------------------------------------------------------
------------------------------KDI-ITKAEILI------EALPYIRNFY--
---GKT-------------------------------------FVIKYGGSAQLKEKLKE
SFAKDIVMLNFIGIRTAIVHGGGPRISAVMGKMGKKPEFIQG-----QRVTDKETMDIVE
MVLGGLVNKEIVSLINSHGG---KAVGLS-GKDGGFIEAKKKMIKK------TAE---KG
VEEIIDIGLVGEVTHVDPHILMSLEKDGFIPVISPIGVG-SKG----ETLNINADYVAAS
IASALKAEKLIILTDVPGIM-----DKNNKIISTLTK---QNIK--KYIKEGTIKGGMLP
KVQACVKAT-------EGGVSKTHII---------------DGRVPHCLLLEIFTKKGI-
GTEILA------------------------------------------------------
------------------------------------------------------------
------------------------------------------------------------
-----------------------
>WP_119298796.1|Firmicutes-Clostridia-Clostridiales-Lachnospiraceae-Mediterraneibacter-Mediterraneibacter_butyricigenes WP_119298796.1 acetylglutamate kinase [Mediterraneibacter butyricigenes]GCA68147.1 acetylglutamate kinase [Mediterraneibacter butyrici
M-----------------------------------------------------------
------------------------------------------------------------
---------------------N-----ENMQQY-LDKAQVLI------EALPYIQRFN--
---RKI-------------------------------------IVVKYGGSAMIDEDLKR
QVIQDVTLLKLVGFKPIIVHGGGKEISKWVGKVGMEPQFING-----LRVTDEDTMEIAE
MVL-GKVNKSLVQLVEELGV---RAIGIS-GKDGGLLKVDKKLSDG--------------
----KDIGFVGDVKEVNADILFDLLEKDFLPIVCPVGMD-DDY----QTYNINADDAACA
IARAVHAEKLAFLTDIEGVYKD--PKDPKTLISELRV---EEAR--KLMEDGYIGGGMLP
KLNNCIDAI-------ENGVSRVHIL---------------DGRIAHCLLLEIFTNKGI-
GTAILSGEESRYYHGE--------------------------------------------
------------------------------------------------------------
------------------------------------------------------------
-----------------------
>WP_036376460.1|Firmicutes-Negativicutes-Selenomonadales-Selenomonadaceae-Mitsuokella-Mitsuokella_jalaludinii WP_036376460.1 acetylglutamate kinase [Mitsuokella jalaludinii]
M-----------------------------------------------------------
------------------------------------------------------------
-----------------------------TFTA-KDKAAILV------EALPYIQEFY--
---GKT-------------------------------------IVIKYGGNAMINEDLKE
KVMQDVALMKYVGIRPVIVHGGGPEITGFLKKVGKKSSFVAG-----LRVTDAETVEIAE
MVLDGKVNSEIVNLLNHRGV---RAVGLS-GKDANLICAQKKLATV-----YE-----GD
EKKKVDIGYVGAVQKVNVALIEDLLDQDYVPIIAPIGVG-ANG----ESYNINADYVAAE
IAGALHAEKLLLLTDVEGIYKD--FSDKSSFLSTLHM---QEAR--DYIKSGVIQGGMIP
KVEACLTSL-------EKGTGKTHII---------------DGRLDHSIILEIFTSQGI-
GTQVVR------------------------------------------------------
------------------------------------------------------------
------------------------------------------------------------
-----------------------
>TDI89786.1|Candidatus_Dadabacteria-root-root-root-root-Candidatus_Dadabacteria_bacterium TDI89786.1 acetylglutamate kinase [Candidatus Dadabacteria bacterium]
M-----------------------------------------------------------
------------------------------------------------------------
------------------------------NKL-IQKAQTLV------EALPYIKKFY--
---GQT-------------------------------------IVVKYGGSVGDDD--LT
NFARDVVLMKYVGMHPVVVHGGGLQIGDHLKKLGIETKFIAG-----LRITDEQTMEVAE
MVLVGKINQKIIEALHSMGG---KAVGTS-GKEGKMILAKKLNLRK-----FAKE-NGVK
IPKGADLGMVGEVQNVNPDLIKVLENSGFIPVIAPIGFD-DEG----RTYNINADHVAGK
IAGALNAVKLILLTNVSGIM-----DNKKTLISTLTE---SEAK--KLIKKEIISSGMIP
KVMCAIEAL-------HEGVQKVHII---------------DGTVEHALILEIFTDTGI-
GTEILL------------------------------------------------------
------------------------------------------------------------
------------------------------------------------------------
-----------------------
>WP_071143194.1|Firmicutes-Negativicutes-Acidaminococcales-Acidaminococcaceae-Acidaminococcus-Acidaminococcus_timonensis WP_071143194.1 acetylglutamate kinase [Acidaminococcus timonensis]
M-----------------------------------------------------------
------------------------------------------------------------
------------------------------QIK-NNEMNILV------EALPYLSAFK--
---GKT-------------------------------------VVVKYGGNAMLNDDLKN
KVLEDIVFLRCAGMHPVVVHGGGPEITAMLKAAGKKSEFVSG-----LRVTDKETVGIAE
LALVGKTNTDLVRRLNILGG---NAVGLN-GKDAKLIEARKHLADV-----YE-----NG
QVNLVDIGYVGTVEKVNTDLINLLITNDYIPVIAPTGIG-PDG----ETYNINADSVAGE
VAGALKAEKLLMLTDVKGIFED--HNDPSTFISTLTF---EKAQ--ELIVKGSIDGGMIP
KVKACISAL-------SGGAVKTHII---------------DGRQEHSILQEIFSDEGV-
GTEVVRD-----------------------------------------------------
------------------------------------------------------------
------------------------------------------------------------
-----------------------
>WP_147220934.1|Proteobacteria-Gammaproteobacteria-Pseudomonadales-Moraxellaceae-Psychrobacter-Psychrobacter_frigidicola WP_147220934.1 acetylglutamate kinase [Psychrobacter frigidicola]TXD97435.1 acetylglutamate kinase [Psychrobacter frigidicola]
M-----------------------------------------------------------
------------------------------------------------------------
---------------------S-----LNLDDA-KITAEVLT------TALPYIQRFV--
---GKL-------------------------------------IVVKYGGNAMTDPELES
SFARDIVLLKTVGLHPVVVHGGGPQVDNLLKELGRQSQRIDG-----MRVTDKKTMDIVE
MVLGGSVNKSIVSLINKHGG---QAIGLT-GKDANLIQAKKLLMEK------TGE---DG
SAVPVDLGFVGEVVSVNKDVINMLISSNFIPVIAPLGVD-SKG----NTYNINADLVAGK
VAEFLQAEKLMLLTNIKGVL-----GRDGKVVTGLTP---KTVD--SLIEDGTISGGMIP
KIQCALDAV-------RSGVKSAVIV---------------DGRVPHATLLEIFTNEGV-
GTLISRDLEAAL------------------------------------------------
------------------------------------------------------------
------------------------------------------------------------
---------C-------------
>WP_118384117.1|Firmicutes-Clostridia-Clostridiales-Ruminococcaceae-Ruminococcus-uncultured_Ruminococcus_sp. WP_118384117.1 acetylglutamate kinase [Dorea sp. AM58-8]RGY79584.1 acetylglutamate kinase [Dorea sp. AM58-8]SCH04254.1 Acetylglutamate kinase [u
M-----------------------------------------------------------
------------------------------------------------------------
---------------------D-----KNMKQY-LDKAEVLI------EALPYIQKFN--
---RKV-------------------------------------IVVKYGGSAMVDENLKK
RVIEDVTLLKLVGFKPIIVHGGGKEISRWVSKVGMEPKFING-----LRVTDEPTMELAE
MVL-GKVNKELVQMVESLGV---RAIGLS-GKDGGLLNVTKKYSNG--------------
----EDIGYVGEVQKVNADILWDLLDKDFLPIVCPIGLD-DSF----HTYNINADDAACA
IARAMNAEKLAFLTDIEGVYKD--PNDPSTLISELQI---SEAK--EFIEKGYIGGGMLP
KLNNCIDAI-------ENGVSRVHIL---------------DGRIPHCLLLEIFTNKGI-
GTAILKDGDEMYSNK---------------------------------------------
------------------------------------------------------------
------------------------------------------------------------
-----------------------
>WP_060635450.1|Acidobacteria-Blastocatellia-Blastocatellales-Pyrinomonadaceae-Pyrinomonas-Pyrinomonas_methylaliphatogenes WP_060635450.1 acetylglutamate kinase [Pyrinomonas methylaliphatogenes]CDM65491.1 N-acetylglutamate kinase [Pyrinomonas methylaliph
------------------------------------------------------------
------------------------------------------------------------
-------------------------------MS-EQRLELLR------EALPYIQRFK--
---NKT-------------------------------------FVIKMSGKATEDHANLL
SLAEELALLHQVGIRICVVHGGGKQLTELAERLGVEQTIING-----RRVTDDATLEVAK
MVFAGKINTEILAALRHRGV---EAVGLS-GVDGNIVHAERRPPKEI----INQE---TG
ERERIDFGHVGDVVGINDRLLRVLLDHDYLPVISSLGAD-SEG----RIFNINADTIAAE
VAVRLQAEKLILLSDVDGLYLR--PQDPSTKLSRLTV---EEAE--ALLRDGIATGGMIP
KLQSIIDLL-------RRGVRSAHII---------------HGLTRNALLAEVFTDRGT-
GTMIVA------------------------------------------------------
------------------------------------------------------------
------------------------------------------------------------
-----------------------
>ETW97512.1|Candidatus_Tectomicrobia-root-root-root-Candidatus_Entotheonella-Candidatus_Entotheonella_gemina ETW97512.1 hypothetical protein ETSY2_44490, partial [Candidatus Entotheonella gemina]
------------------------------------------------------------
------------------------------------------------------------
------------------------------------------------------------
------------------------------------------------------------
----------------------------------KPPRFVTSVSGVESRYTDRETLEIFN
MVYVGKMNKLYVERLQQLGV---NAVGLC-GADGRSMVGERKAAIKV----V--E---NG
KRKVLRNDFTGRVEQINTELLTLLLDHGYTPVLCPPAMS-YEN----EIINVDGDRMAGA
LASAFEAEILVILSNVPGLLQD--IDDPDSLIASIDK---TRMS--SFSD--VAQGRMKK
KMMGASEAL-------EQGVGTVIFG---------------DARLDHPVQLAL---EGR-
GTVIR-------------------------------------------------------
------------------------------------------------------------
------------------------------------------------------------
-----------------------
>OGU79671.1|Ignavibacteriae-Ignavibacteria-root-root-root-Ignavibacteria_bacterium_RIFOXYA2_FULL_35_9 OGU79671.1 acetylglutamate kinase [Ignavibacteria bacterium RIFOXYA2_FULL_35_9]
------------------------------------------------------------
------------------------------------------------------------
------------------------------------------------------------
-----M-------------------------------------FIIKIGGGKEINI---K
GVISDLATL---NEKIIIVHGANALRDELAQKLNYEKKIITSLSGYDSVFSDEKMIDLAM
MAYAGLKNKRIVELCQQKGI---NAVGLS-GLDGKLIQGKRNSGIKV----R--E---GG
KTLLLR-DFSGKPKAINKQLLNLLLVNGYTPVLSIPLID-ENN----FAINSENDDIVAH
LQMEMKAEKIISLIEAPRFLLD--KNDPSSLVLKISK---TELE--TMEQ--KVEGRMKR
KILAIRKLF-------DGGNTTVIIS--------------------XXXLDAL---NGK-
GTTIT-------------------------------------------------------
------------------------------------------------------------
------------------------------------------------------------
-----------------------
>KAB2843450.1|Ignavibacteriae-Ignavibacteria-Ignavibacteriales-Melioribacteraceae-root-Melioribacteraceae_bacterium KAB2843450.1 [LysW]-aminoadipate kinase [Melioribacteraceae bacterium]
------------------------------------------------------------
------------------------------------------------------------
------------------------------------------------------------
-----M-------------------------------------IIVKIGGGAGINI---D
GVISDLAAL---KEMFIIIHGANALRDELAEQLGYPKKTVTSVSGYSSVLTDEKALDIMM
MAYAGLKNKRIVELCQQKGI---NAVGLS-GVDGKVIQSRRNKGIRV----R--E---NG
KLMLLK-DFSGKAFSINKELLDLLLQNNYTPVLCVPTID-ENN----VATNSENDDIVAL
LQNEFKAEKIIQLIEAPGFLED--KNNPDSLVKEMSQ---SELE--RREN--DVEGRMKR
KILALRKLF-------EGGDTTVIIA---------------DGRTANPIKDAL---NGK-
GTTIK-------------------------------------------------------
------------------------------------------------------------
------------------------------------------------------------
-----------------------
>RLI45181.1|Candidatus_Bathyarchaeota-root-root-root-root-Candidatus_Bathyarchaeota_archaeon RLI45181.1 acetylaminoadipate kinase [Candidatus Bathyarchaeota archaeon]
M-----------------------------------------------------------
------------------------------------------------------------
------------------------------------------------------------
-----L-------------------------------------IVVKVGGDVLKWR-RSP
ELILDIKNLLSK-HKIVLVHGGGVEVTEIASKLGKKQQFVVSPKGFRSRYTDKETVEIYT
MVMAGKINKQIVSTLQTHGV---NGVGLS-GLDGLLMQAKRKKRIVI----VD-E---TG
RKRVIDGGYTGKINEINTQLLQLLIENDYVPVIAPVAIS-EEF----EPLNVDGDRTAAY
IAGSLKADRLILLTGVPGLILN------DKLVPKLTV---SEIK--KILP--KIGGGMIT
KVYAAIEAL-------EQGVGEVVIS---------------FGLETYPISSPL---EHKC
GTVISRE-----------------------------------------------------
------------------------------------------------------------
------------------------------------------------------------
-----------------------
>TET01772.1|Euryarchaeota-Hadesarchaea-root-root-root-Hadesarchaea_archaeon_B3_Hades TET01772.1 acetylglutamate kinase [Hadesarchaea archaeon]TKJ25982.1 acetylglutamate kinase [Hadesarchaea archaeon B3_Hades]
M-----------------------------------------------------------
------------------------------------------------------------
----------------------------------QDRAKILL------EALPYIQQFH--
---GKT-------------------------------------IVIKLGGSVMEKEKLLD
AMLRDIVLLSYVGMKVAIVHGGGPEVSEEMRKLGKKPKFVEG-----LRVTDEETMEILH
EQLAGKVNKEIVLGISKHGG---RAVGIS-GMDGNLIRAHKLLYKT-----TTS----KG
REVEVDLGLVGEVEQINPTVINYLVGTGYIPVIAPIGVD-AEG----HSLNINADVVAAE
LAAAMRAKKLILLTDVIGVMRD--PKDEKSLISQLTA---EEAQ--RLVQEGVIKKGMIP
KAEACVRAV-------QGGVERAHII---------------CGTAPHAFLLEILTESGI-
GTMIERGK----------------------------------------------------
------------------------------------------------------------
------------------------------------------------------------
-----------------------
>WP_126201541.1|Deinococcus-Thermus-Deinococci-Thermales-Thermaceae-Thermus-Thermus_scotoductus WP_126201541.1 [LysW]-aminoadipate kinase [Thermus scotoductus]RTH24369.1 acetylglutamate kinase [Thermus scotoductus]
------------------------------------------------------------
------------------------------------------------------------
------------------------------------------------------------
-----M-------------------------------------IVVKVGGAEGINY---E
AVARDAASLWKEGVRLLLVHGGSAETNKVAEALGHPPRFLTHPGGQVSRLTDRRTLEIFE
MVYCGLVNKRLVELLQREGA---NALGLS-GLDGRLLEGRRKTAVKY----V--E---DG
KIKIHRGDYTGTVERVNRDLLDLLLGAGYLPVITPPAIS-YEG----EAINTDGDQVAAL
LASVYQAEALVYLSNVPGLLAR--YPDEASLVREIPV---DRVEDPEYLS--LAQGRMKR
KVMGAVEAV-------KGGVKRVVFA---------------DARVENPIRRAL---AGE-
GTVVR-------------------------------------------------------
------------------------------------------------------------
------------------------------------------------------------
-----------------------
>OGU41140.1|Ignavibacteriae-Ignavibacteria-root-root-root-Ignavibacteria_bacterium_GWA2_36_19 OGU41140.1 acetylglutamate kinase [Ignavibacteria bacterium GWA2_36_19]OGU50332.1 acetylglutamate kinase [Ignavibacteria bacterium GWC2_35_8]OGU62612.1 acetylg
------------------------------------------------------------
------------------------------------------------------------
------------------------------------------------------------
-----M-------------------------------------FIIKIGGGKEINI---K
GVISDLATL---NEKIIIVHGANALRDELAQKLNYEKKIITSLSGYDSVFSDEKMIDLAM
MAYAGLKNKRIVELCQQKGI---NAVGLS-GLDGKLIQGKRNSGIKV----R--E---GG
KTLLLR-DFSGKPKAINKQLLNLLLVNGYTPVLSIPLID-ENN----FAINSENDDIVAH
LQMEMKAEKIISLIEAPRFLLD--KNDPSSLVLKISK---TELE--TMEQ--KVEGRMKR
KILAIRKLF-------DGGNTTVIIS---------------DGRTESPILDAL---NGK-
GTTIT-------------------------------------------------------
------------------------------------------------------------
------------------------------------------------------------
-----------------------
>OGU37386.1|Ignavibacteriae-Ignavibacteria-root-root-root-Ignavibacteria_bacterium_GWB2_35_6b OGU37386.1 acetylglutamate kinase [Ignavibacteria bacterium GWB2_35_6b]
------------------------------------------------------------
------------------------------------------------------------
------------------------------------------------------------
-----M-------------------------------------IIIKIGGGAGINI---D
GAISDLAEV---KEKFIIIHGANALRDELAEQLGYPKKTVTSVSGYSSVLTDEKALDIMM
MAYAGLKNKRIVELCQQKGV---NAVGLS-GVDGKVIQSKRNKGIRV----R--E---NG
KLLLLK-DFSGKAFSINKELLNLLLQNNYIPVLCVPTID-ENN----IATNSENDDIVAL
LQNEFKAEKIIQLIEAPGFLED--KNNPETLVKEMSQ---SELE--KREN--EVEGRMKR
KILALRKLF-------EGGETTVIIA---------------DGRTTNPIKDAL---NGK-
GTTIK-------------------------------------------------------
------------------------------------------------------------
------------------------------------------------------------
-----------------------
>WP_034706354.1|Proteobacteria-Gammaproteobacteria-Pseudomonadales-Moraxellaceae-Acinetobacter-Acinetobacter_baumannii WP_034706354.1 acetylglutamate kinase [Acinetobacter baumannii]EXA60227.1 acetylglutamate kinase [Acinetobacter baumannii 348935]
M-----------------------------------------------------------
------------------------------------------------------------
---------------------------PNQHTG-IDKAQILT------EALPYIQRFA--
---GKT-------------------------------------LVVKYGGNAMTDPELES
SFARDIVLLKTVGLNPIVVHGGGPQVDSMLKQLGRESDRIDG-----MRVTDPATMEVVE
MVLGGSVNKSIVNLINKHGG---RAIGLT-GKDGNLLRAKKLLMEK------TAE---DG
TIQKVDLGMVGEVVGVKTDVLEMFTNSDFIPVIAPLGVD-EEG----NTYNINADLVAGK
VAEALGAEKLILLTNITGVL-----DENKNLLTGLTT---QEVD--RLIETGVIYGGMIP
KVGCALDAV-------KGGVISAHIV---------------DGRVPHASLLEIFTDHGV-
GTLITNRSNPHR------------------------------------------------
-------------------------------------------P----------------
------------------------------------------------------------
-----------------------
>WP_087988858.1|Firmicutes-Clostridia-Clostridiales-Lachnospiraceae-Anaerotignum-Anaerotignum_lactatifermentans WP_087988858.1 acetylglutamate kinase [Anaerotignum lactatifermentans]OUN44902.1 acetylglutamate kinase [[Clostridium] lactatifermentans] [Ana
M-----------------------------------------------------------
------------------------------------------------------------
-----------------------------KDIN-TMKATVLT------AALPYIQKYY--
---GKT-------------------------------------VVIKYGGNAMIHPDLKK
AVMSDIILLSLVGIHVVLIHGGGPEISGMLKKLDIESRFVNG-----LRYTDKETAEVVQ
MVLAGKTNKDLVGLIGQLGG---KAVGLC-GIDGCMIQAKKLEG----------------
-----DYGYVGDITKIDTTPIVNAIDSGYIPVVATVGTD-CKG----NIYNINADTAAAE
IAGALHAENIITLTDIRGLMED--VNDEDSLIPVVHV---DEVA--DLVEKGIISGGMIP
KVQSCENAV-------RAGVKKAVMI---------------DGRIEHSILVEMFSDEGI-
GTMFLP------------------------------------------------------
------------------------------------------------------------
------------------------------------------------------------
-----------------------
>WP_149677895.1|Firmicutes-Clostridia-Clostridiales-Hungateiclostridiaceae-Thermoclostridium-Thermoclostridium_caenicola WP_149677895.1 acetylglutamate kinase [Thermoclostridium caenicola]SHI65661.1 N-acetylglutamate kinase [Thermoclostridium caenicola]
M-----------------------------------------------------------
------------------------------------------------------------
---------------------------FDYTEI-IKKAEILI------EALPYIQALA--
---GKT-------------------------------------VVIKYGGNAMISEELKN
SVMEDITLLKYIGLNPVVVHGGGPDISRALKSFGVESEFVNG-----LRKTDSSTMEVAQ
MVLVGKTNKEIVSLINQKGG---KAIGLC-GIDGMLLECEKHMEIV--------------
DGKPVDLGFVGRITKINTRALELLTHSEYIPVVAPIGTD-KNG----QSYNINADTVAAE
LAAALKAEKLILLTDVEGVK-----SAEDKVIHVITS---DEVH--RMIEEKAIVGGMIP
KVLGCIRAL-------EGGVGRAHII---------------DGRIPHCILLEIFTNKGI-
GTMITRQLIPYYEKE---------------------------------------------
-------------------------------------------KL---------------
------------------------------------------------------------
-----------------------
>KAF0138975.1|Ignavibacteriae-Ignavibacteria-root-root-root-Ignavibacteria_bacterium KAF0138975.1 acetylglutamate kinase [Ignavibacteria bacterium]KAF0213594.1 acetylglutamate [Ignavibacteria bacterium]
------------------------------------------------------------
------------------------------------------------------------
------------------------------------------------------------
-----M-------------------------------------FIVKIGGGKELNL---K
GIISDLATL---QEKFIIVHGANALRDELAQKLNYEKKVVTSLSGYDSVLSSEETIDLMM
MAYAGLKNKRIVELCQQNGI---NAVGLS-GLDGKVIQGKRNSGIKV----R--E---GG
KTLLLR-DFSGKPKAINKQLLELLLDNGYIPILSVPLID-ENN----FAINSENDDIVAL
LQTELKTNKVISLIEAPGFLLD--KNDPASLVSKMSK---AELA--AMEE--KVEGRMKR
KILAIRKLFCEDIPSGDGGDTTVIIS---------------DGRTEHPILDAL---NGK-
GTTIS-------------------------------------------------------
------------------------------------------------------------
------------------------------------------------------------
-----------------------
>WP_040572308.1|Firmicutes-Negativicutes-Selenomonadales-Selenomonadaceae-Selenomonas-Selenomonas_flueggei WP_040572308.1 acetylglutamate kinase [Selenomonas flueggei]
M-----------------------------------------------------------
------------------------------------------------------------
------------------------------YSD-KDKAEILV------DALPYIQEFS--
---GTT-------------------------------------VVIKYGGNAMVSDVLKE
NVMRDVALMKYVGIRPVIVHGGGPEITGFLKKVGKESSFVAG-----LRVTDEETVEIAE
MVLDGKINSEIVNLLNQRGV---RAVGLS-GKDAGLIRARKKMATV-----YE-----ND
TAHEVDIGFVGAVETIDVSVIEDLLDHGYVPVIAPIGVG-MDG----ESYNINADYVAAE
IAGALAAEKLLLLTDIEGIYKD--FNDKSSFLSTIHL---QEAR--DYIRDGIISGGMIP
KVEACLTAL-------ERGAAKTHII---------------DGRLPHAIILEIFTSTGV-
GTQVVR------------------------------------------------------
------------------------------------------------------------
------------------------------------------------------------
-----------------------
>WP_013360360.1|Firmicutes-Clostridia-Clostridiales-Peptostreptococcaceae-Acetoanaerobium-Acetoanaerobium_sticklandii WP_013360360.1 acetylglutamate kinase [Acetoanaerobium sticklandii]CBH20267.1 acetylglutamate kinase [Acetoanaerobium sticklandii]
M-----------------------------------------------------------
------------------------------------------------------------
---------------------------VNQLTP-QQKAHVLL------ESLSYIKIFH--
---KQI-------------------------------------VVIKYGGNAMINNQLKE
CVIRDIALLKYIGINPVIVHGGGPEINELMTLYKKKPEFING-----LRVTDEETMKITE
MVLTGKIAPEIVSLFSNHDI---KALGLS-GKDGNIIKAKQKSE----------------
-----ELGLVGEITSINPELILSVIEKGYVPVISPIGIG-ENG----ESYNINADEVAGK
IAISLNAKKLILITDVAGVLEN--HQDPNTVISALNI---NEAY--SYIKKGIIKGGMIP
KMFCCLNAV-------TNGVEKCHII---------------DGRQFHSILLEVFTDTGI-
GTMITA------------------------------------------------------
------------------------------------------------------------
------------------------------------------------------------
-----------------------
>OGW00071.1|Nitrospinae-root-root-root-root-Nitrospinae_bacterium_RIFCSPHIGHO2_02_FULL_39_82 OGW00071.1 acetylglutamate kinase [Nitrospinae bacterium RIFCSPHIGHO2_02_FULL_39_82]
M-----------------------------------------------------------
------------------------------------------------------------
------------------------------EKL-IKKADVLL------EALPYIRNLY--
---KKT-------------------------------------IVIKYGGNTMIAEELKK
NFAMDIVLLKYIGINPVIVHGGGPQIGRILEKMGKKSKFVDG-----LRVTDEETIDVVE
MVLVGKVNKEIVSLINRHGG---KAVGLS-GKDGGLIKAKKYKVVK-----SSPE---AN
KTEIIDIGMVGEVESINADVLNTLDEGGFIPVIAPVGVG-ENG----ETYNINADFVAGE
IAGSLKAEKLVLLTDEEGVK-----GKDGSLLSTLNK---KEID--YLIKKGIIKGGMLP
KVNCCLNAL-------ESGVTKTHII---------------DGRVKHAILLEIFTDEGV-
GTQIVES-----------------------------------------------------
------------------------------------------------------------
------------------------------------------------------------
-----------------------
>KPK42044.1|Candidatus_Omnitrophica-root-root-root-root-Omnitrophica_WOR_2_bacterium_SM23_29 KPK42044.1 hypothetical protein AMJ78_03775 [Omnitrophica WOR_2 bacterium SM23_29]
M-----------------------------------------------------------
------------------------------------------------------------
------------------------------QDI-IKKADVLI------EALPYIRRFK--
---GTS-------------------------------------AVIKAGGSMMEDKDIVK
AVLEDIIFLGSVGINPVLIHGGGPRISEKMRQAGLKPKFVDG-----LRVTDAKTMKIVE
EML-DEANAEIANHIKELGG---NAKPLC-GKADKIIKARKLKHKG--------------
----KDMGLVGRISSINTSPIKKMFESDTIPVISPIGIG-TTG----CVFNINADQAACE
IAAALKAEKLVLLTDTKGILRD--ESDEETLIPTLTI---TEAE--DLIKRNIIQAGMIP
KVKAAVTAL-------NKGVKKTHII---------------DGRTSHAILLEIFTDRGI-
GTEIIR------------------------------------------------------
------------------------------------------------------------
------------------------------------------------------------
-----------------------
>WP_008750352.1|Firmicutes-Clostridia-Clostridiales-Lachnospiraceae-Lachnoanaerobaculum-Lachnoanaerobaculum_saburreum WP_008750352.1 acetylglutamate kinase [Lachnoanaerobaculum saburreum]EFU77493.1 acetylglutamate kinase [Lachnoanaerobaculum saburreum DS
M-----------------------------------------------------------
------------------------------------------------------------
------------------------------DKL-LEKAGTLI------EALPYIQAFN--
---KKT-------------------------------------VVVKYGGSAMLDENLKK
KVIQDIVLLKLVGMQPVIVHGGGKEISKWLEKVNIEPHFVNG-----LRFTDAATMEVVE
MVL-NKVNKELVQMIGELGM---KAVGIS-GKDGLLLHCHKKEVEG--------------
----EDIGLVGEVSEVNPDIIFDLLERDFLPVICPVGFD-KEY----TSYNVNADDAACA
VAKALKAEKLAFLTDVEGVYKD--FDDKSSLIEKISI---SEIE--KLIENGQMGGGMLP
KLSNCVDAI-------RNGVNRVTIA---------------DGRVAHCLLLEMFTNKGI-
GTMIVGD-----------------------------------------------------
------------------------------------------------------------
------------------------------------------------------------
-----------------------
>PSR91902.1|Streptophyta-Magnoliopsida-Ericales-Actinidiaceae-Actinidia-Actinidia_chinensis PSR91902.1 Acetylglutamate kinase [Actinidia chinensis var. chinensis]
MAGAKV------VSSSLSSRYLSPAAAE--------------------------------
----RSV------GRHHHLHLHHHLHNFP----PTLSTTTKSPIIIN-IFKKKNFLTPCL
KSTGK------IS-DDSSPPLD-----DSKIPP-HMRVNIYS------ESLPFIQKFR--
---GKT-------------------------------------IVVKYGGAAMKSESLQS
SVITDLVLLSCVGLRIVLVHGGGPEINHWLTRLGIQPNFLNG-----LRVTDASTMEVVS
MVLVGKLNKHLVSLINKAGA---TAVGLS-GIDARLLTARPSPN----------------
---SVQLGFVGDIAVVDPSVLRPLIENNHIPVIASVAAD-EEG----QSYNINADTAAGE
LAAALGAEKLILLTDVAGILED--KDDPGSLVKEIDI---KGVK--RMMEGGKIGGGMIP
KVNCCVRSI-------AQGVRTASII---------------DGRVPHSLLLEILTDQGA-
GTMIIG------------------------------------------------------
------------------------------------------------------------
------------------------------------------------------------
-----------------------
>GDX82728.1|Proteobacteria-Deltaproteobacteria-root-root-root-Deltaproteobacteria_bacterium GDX82728.1 acetylglutamate kinase [Deltaproteobacteria bacterium]
------------------------------------------------------------
------------------------------------------------------------
----------------------------------MDRLLSLR------DAHPYLRLFR--
---GRT-------------------------------------FVIKVSGAILDKPAARD
ALAEDIALLHHVGIRVALVHGGGPQLDAWSERLGIPREVVAG-----RRITDAATLELAR
MVFRGQLNSELVSALAAHGV---KAVGLS-GGDGMSIVGARRPPRTM----RDAS---TG
AETSVDYGFVGDINRVDDTVPRLLLENGIVPVFCSLVAD-ANG----ALLNTNADTIASR
LAIAIKAEKLILCTTVAGLLED--RDDPRRLVSFGDL---GTVD--ELIRQGVVSGGMLP
KLAAVKDAL-------QGGVPRVHMI---------------DGTRPQALLLEVFTNEGC-
GTMLVAHRDDE-------------------------------------------------
------------------------------------------------------------
------------------------------------------------------------
-----------------------
>WP_121515379.1|Thermotogae-Thermotogae-Petrotogales-Petrotogaceae-Petrotoga-Petrotoga_sp._Shatin.DS.tank11.9.2.9.3 WP_121515379.1 MULTISPECIES: acetylglutamate kinase [unclassified Petrotoga]RLL86208.1 acetylglutamate kinase [Petrotoga sp. Shatin.DS.tan
M-----------------------------------------------------------
------------------------------------------------------------
-------------------IKV-----EKFSDE-ISKAEVLA------EALPYIKKFA--
---GSI-------------------------------------AVIKFGGNAMKDPQIKS
MVAEDIVLMKYVGLNPVIVHGGGPDINKMLANLNIETKFVNG-----LRVTDEKVMEVVE
MVLVGKINKEITSLINKTGG---KAVGLS-GKDANLLLAEKDLSQG--------------
-----DLGYVGKVVNVNREVILNLIEKDYIPVIAPCAIG-RDW----KTYNVNADIAAGK
IASSLNADKFVLLTDVEGVLKN--KEDEESVISRLSY---REAK--DLLNSQFITGGMIP
KLKCCIQAL-------EDGVKRAHII---------------DGRIPHALLLEIYTDKGV-
GTMIAKEVYDN----D--------------------------------------------
-------------------------------------------NL---------------
------------------------------------------------------------
-----------------------
>WP_019593494.1|Proteobacteria-Gammaproteobacteria-Chromatiales-Ectothiorhodospiraceae-Thioalkalivibrio-Thioalkalivibrio_sp._ALM2T WP_019593494.1 acetylglutamate kinase [Thioalkalivibrio sp. ALM2T]
M-----------------------------------------------------------
------------------------------------------------------------
----------------------------DTQTA-HSVAHVLI------EALPYIQRFA--
---GKT-------------------------------------IVIKYGGNAMTEDHLKA
SFARDIVLLKQVGVNPVVVHGGGPQIGELLKRLGKETEFVNG-----LRVTDRETMDVVQ
MVLGGLVNQEIVSLINRFGG---RAVGLT-GKDGQMIRATPLRDYGA-----------AE
GEPSVDLGHVGQVEGVDPSIVHTLDQSDFIPVIAPIGFD-RDG----KAYNINADTAAEK
LAVVLDAEKLFLLTNTPGVL-----DGSGALLPRLAA---PKVD--AMIRDGTIHGGMIP
KIRCALDAV-------RSGVNATHIV---------------DGRVEHAVLLELLTDQGV-
GTLISR------------------------------------------------------
------------------------------------------------------------
------------------------------------------------------------
-----------------------
>WP_110518635.1|Chloroflexi-Chloroflexia-Herpetosiphonales-Herpetosiphonaceae-Herpetosiphon-Herpetosiphon_llansteffanensis WP_110518635.1 [LysW]-aminoadipate kinase [Herpetosiphon llansteffanensis]
------------------------------------------------------------
------------------------------------------------------------
------------------------------------------------------------
-----M-------------------------------------LVIKIGGAAGIDY---S
NLCNDIAQLAAQGQPIVLFHGGSDGANTLGEQLGHPPRFITSPSGHTSRQTDRRTLEIFM
MA-TALLNRQLVERLRGLGV---NALGLS-GIDGGLLQGTRKTNVRA----V--E---NG
RVRVIRDDWTGSIDQVNRSLLQILLSAGYLPVIAPLAVS-ATG----EPLNIDGDRGAAS
VAAALEAETLLLLTNVNGLYRN--FPDESSLIEHLPR---TELA--HASEK-LAQGRMKK
KLLGAQTAL-------DAGVRRVIIG---------------DGRSEQPVSAAL---AGH-
GTIIE-------------------------------------------------------
------------------------------------------------------------
------------------------------------------------------------
-----------------------
>WP_011869358.1|Euryarchaeota-Methanococci-Methanococcales-Methanococcaceae-Methanococcus-Methanococcus_maripaludis WP_011869358.1 acetylglutamate kinase [Methanococcus maripaludis]A4G0C7.1 RecName: Full=Acetylglutamate kinase; AltName: Full=N-acetyl-L-g
M-----------------------------------------------------------
------------------------------------------------------------
-------------------------------ED-YTKAEILI------EALPYICKFH--
---DQK-------------------------------------FLIKYGGHAMVNEQARS
WIAKDLVLLKYVGINPIVVHGGGPEINRAMEKMGKKPEFIHG-----LRVTDEETLDIVK
MVLIGKINGDIVSKLERYGG---KAVGLS-GKSGQLIKAKKKIQYL-----MK-----DS
QKIEVDLGMVGEVEHVDTKLIDILVEKRYIPVISPIGVD-HQG----NDLNLNADIAAGD
IAGAMDAKKLIMVTDVDGIMDD--VNDQSTLHRRLTI---SQIE--DMIEKGLITGGMIP
KIEACINAL-------DKGVQSVHIV---------------NGKTPHAVLLEIFTEDGV-
GTMIVRE-----------------------------------------------------
------------------------------------------------------------
------------------------------------------------------------
-----------------------
>WP_123931527.1|Firmicutes-Clostridia-Thermoanaerobacterales-Thermoanaerobacteraceae-Thermodesulfitimonas-Thermodesulfitimonas_autotrophica WP_123931527.1 acetylglutamate kinase [Thermodesulfitimonas autotrophica]RPF42861.1 N-acetylglutamate kinase [Ther
MV----------------------------------------------------------
------------------------------------------------------------
------------------------------LTA-QEKAGILV------EALPYIKKFY--
---GKI-------------------------------------IVVKYGGHAMLNCELKR
AVMTDLVLMKYVGMHPVVVHGGGPDISKMLKRLGKETSFVNG-----LRVTDAETMEVVE
MVL-GRLNKEITALINRLGG---RAVGLC-GKDANLVMAAKKPGKV-----RLA----DG
SEVEQDLGFVGRVTQVNPDLLLSVIQQGYIPVVAPIGLG-PDG----EGYNINADTVAGK
IAEALGADKLIILTDVEGILSD--PADKGSVISVLRV---DDIP--ELVASGKISGGMIP
KLECCAAAI-------KGGVKRAHIL---------------DGRVLHAILLEVFTDEGI-
GTMVLP------------------------------------------------------
------------------------------------------------------------
------------------------------------------------------------
-----------------------
>WP_134113063.1|Fusobacteria-Fusobacteriia-Fusobacteriales-Fusobacteriaceae-Hypnocyclicus-Hypnocyclicus_thermotrophus WP_134113063.1 acetylglutamate kinase [Hypnocyclicus thermotrophus]TDT70629.1 N-acetylglutamate kinase [Hypnocyclicus thermotrophus]
M-----------------------------------------------------------
------------------------------------------------------------
------------------------------EKI-IEKANILL------EAMPYIKEFS--
---GKT-------------------------------------IVIKYGGSAMTDEKLKQ
DFIRDIVLMKYVGMNPVVVHGGGPAINEILKKVNKKVEFIEG-----NRVTDIETVELVE
MVLAGKVNKDIVAIINKNGG---KAIGLS-GKDSNLILAEKKYIEK--------------
NGEKIDIGYVGKVKKINIDIVNTLIEKGYIPVVCPVGSD-EEG----TTYNINADYVAGE
VAGALKADKFIFVTDVMGIMRD--IDDKGSLINKVTE---EEVE--KLINNKIIVGGMLP
KISACLNAL-------DKGAGKVHII---------------NGKIEHSLLLEIFTKEGI-
GTMIVK------------------------------------------------------
------------------------------------------------------------
------------------------------------------------------------
-----------------------
>KUK37322.1|Thermodesulfobacteria-Thermodesulfobacteria-Thermodesulfobacteriales-Thermodesulfobacteriaceae-Thermodesulfobacterium-Thermodesulfobacterium_commune KUK37322.1 Acetylglutamate kinase [Thermodesulfobacterium commune]HAA84006.1 acetylglutamate 
M-----------------------------------------------------------
------------------------------------------------------------
-------------------------------EI-LEKAKILI------SALPYFREFY--
---KKI-------------------------------------MVIKYGGHAMVDPSLKQ
NFAQDIALMKYVGICPVIVHGGGPQINQVMERMGLKPVFIEG-----QRVTDEETMNVVE
MVLVGTVNKNIVSLLNRAGV---KAVGLS-GRDGELIVAEKMKVYK-----YRGE---DR
PPEIIDIGRVGKVKEVNPQVLFTLIENDFIPVIAPVGIG-PDG----EAYNINADLVAGA
LAVALKAEKLVYLSDVEGVK-----DEKGNLISTLTI---KDID--RLIETGIAKGGMIP
KLKSAKKAL-------TGGVKKVHII---------------DGRVPHSLIIELFTDEGV-
GTQVVFTEQ---------------------------------------------------
------------------------------------------------------------
------------------------------------------------------------
-----------------------
>WP_152566076.1|Proteobacteria-Gammaproteobacteria-Xanthomonadales-Xanthomonadaceae-Lysobacter-Lysobacter_antibioticus WP_152566076.1 acetylglutamate kinase [Lysobacter antibioticus]
M-----------------------------------------------------------
------------------------------------------------------------
--------------DAHL-QTR-----QTIVRL-LSSMASAK------EISQYLKRFSQ-
LDAKRF-------------------------------------AVVKVGGAVLRDD--LT
ALTSSLAFLQDVGLTPIVIHGAGPQLDTELAAAGIEKQTVNG-----LRVTSPEALAIVR
RVFQAQ-NLKLVEALQTGDA---RATSII----SGVFEADYLDR----------------
----DTYGLVGEVRAINLAPIEASLQAGSIPVIASLGET-AGG----QILNVNADFAANE
LVQVLQPYKIVFLTGTGGLL-----DDNGRVIDSINLS--TEYE--HLIQQPWINGGMRV
KIEQIKDLL--------DKLPLTSSV---------------SITKPAELAKELFTHKGS-
GTLVRRGERVLQAER---WDQLDLGRLRSLIESAFG---RKLVGDYFD--TTTLKRAYVS
ENYRAAVILIDGGGH-----TYLDKFAVLDDAQGEGLGRAVW-QVMREQNPS---LFWRS
RHGNPVNPFYYAE-------------------SDGCYKQEKWKVFWYGMNG-FDEIAECV
AF-SSQRDPTLQD----------
>KKO20629.1|Planctomycetes-Candidatus_Brocadiae-Candidatus_Brocadiales-Candidatus_Brocadiaceae-Candidatus_Brocadia-Candidatus_Brocadia_fulgida KKO20629.1 acetylglutamate kinase [Candidatus Brocadia fulgida]OQZ02828.1 acetylglutamate kinase [Candidatus Br
M-----------------------------------------------------------
------------------------------------------------------------
------------------------------EDA-IRKAGILI------EALPYIRSFR--
---NKV-------------------------------------VVIKFGGGAMSSDEVLT
NVLQDIVFMKTVGILPILVHGGGPHISQEMTRRGLSPKFVEG-----HRITDRETLEIAR
DILIHQISASIVKKIAELGN---AAACIW-ENDFCPLKAEKYYVETK------TE---QG
GMKKLDIGFVGRVTAIDKDRFLNLCTSCTIPIVPPIAKG-DNG----DVYNVNADNVAAF
IAKALGAEKLVFLSNTHGIMTR--PKDETSFASTLHE---DEVH--ALIDKKVISEGMLP
KALACISAV-------KAGVKKAHII---------------NGMLPHALLLEIFTDKGV-
GTQIIV------------------------------------------------------
------------------------------------------------------------
------------------------------------------------------------
-----------------------
>WP_013941654.1|Proteobacteria-Deltaproteobacteria-Myxococcales-Myxococcaceae-Corallococcus-Corallococcus_macrosporus WP_013941654.1 acetylglutamate kinase [Myxococcus macrosporus]AEI68572.1 acetylglutamate kinase [Myxococcus macrosporus]ATB49344.1 acet
M-----------------------------------------------------------
------------------------------------------------------------
------------------------------PLS-PDPYSALR------NAAKYVQQFR--
---RKT-------------------------------------FVVKLGGAMLSDPRLRR
AACEQIALLWTFSIRPVVVHGGGPELDTLCDALHLPVEKVAG-----RRVTSAPVLDAAK
MVLAGKLHTDLLADLQAAGV---PAVGLS-GVDAGLIKARKRPPVMV----TEAG---AT
EGRLVDYGLVGDIEQVDTRVVEHLRSADYVPVIAPLSGG-ADG----AVYNTNADTVAAA
LAVALSAEKLFFLVQVPGLLKN--VSDPSSLVTLANL---TDLA--TMESTGAISGGMKP
KAHAIRHAL-------VGGVGSVHLV---------------SGVQPNALLEEVFTNEGS-
GTMVVRENANKPAGA---------------------------------------------
-------------------------------------------VG---------------
------------------------------------------------------------
-----------------------
>RMG10134.1|Planctomycetes-root-root-root-root-Planctomycetes_bacterium RMG10134.1 [LysW]-aminoadipate kinase [Planctomycetes bacterium]
------------------------------------------------------------
------------------------------------------------------------
------------------------------------------------------------
-----M-------------------------------------LVVKVGGAEGVDL---G
TVCADMAALAAEGQPWVLVHGGSHETNQVAEKLGHPPEFVTSVSGYTSRKTDRRTIEIFE
MVYCGKRNKALVERLQALGV---NAVGLS-GLDGRLLEGPRKKALKV----VHPE---TG
KRLVLRDTYTGTVKKVNASLLRLLLDAGYWPVLTPPAIS-EEH----EAINVDGDRAAAR
VAAALGAETLVILSDVPGVLRD--FPREESLVERLPR---HRIE--EAQER-WAQGRMRI
KLLGAKEAL-------EGGVARVILG---------------DSRGESPVRAAL---SGK-
GTVIE-------------------------------------------------------
------------------------------------------------------------
------------------------------------------------------------
-----------------------
>WP_106005375.1|Firmicutes-Clostridia-Thermoanaerobacterales-Thermoanaerobacteraceae-Moorella-Moorella_humiferrea WP_106005375.1 acetylglutamate kinase [Moorella humiferrea]PRR72479.1 Acetylglutamate kinase [Moorella humiferrea]
MP----------------------------------------------------------
------------------------------------------------------------
------------------------------LSP-LEKTEILI------EALPYIRQFY--
---GKT-------------------------------------VVIKYGGHAMTNCDLKR
AVMQDVVLMHLVGMRPVIVHGGGPEITGMLKRLGKQSEFVQG-----QRVTDAETMEIVE
MVLVGKINKEIVTNIHRYGG---KAIGLC-GKDGGLIEAQKQMARV-----LQE----DG
SEVDLDLGFVGRVERINPGIIETVIAEGYIPVVAPIGVG-PDG----ESYNINADLVAGE
LAVALQADKLVLLTDVAGILAD--RNDPDSLISALEV---GRVP--ELIRRGVIEGGMIP
KVNCCIRAL-------EGGVKKTHII---------------DGRIPHSILLEIFTDTGV-
GTMVVP------------------------------------------------------
------------------------------------------------------------
------------------------------------------------------------
-----------------------
>PJE63042.1|Candidatus_Roizmanbacteria-root-root-root-root-Candidatus_Roizmanbacteria_bacterium_CG10_big_fil_rev_8_21_14_0_10_39_6 PJE63042.1 acetylglutamate kinase [Candidatus Roizmanbacteria bacterium CG10_big_fil_rev_8_21_14_0_10_39_6]
------------------------------------------------------------
------------------------------------------------------------
------------------------------------------------------------
-----M-------------------------------------IIIKVGGGKNIRW---D
FIAQNLKIFTKK-NPVVIIHGASTLRDTIGTQMNVPTQTFVSPSGISSVYTDKHALDIFL
MAYAGIANKTIVACLLQHNI---PAIGLT-GVDGMLWQAKAKPDLFV----K--I---GE
KTRLIRNNLTGKVEKINTKLLLSLLKQKYVPVLTAPAIT-VTG----TIVNTDNDWATAV
TAGDLQIKQIVYLFEASGLLKN--FNDPSSIISHVDK---NALQ--DYLL--YAHGRMKK
KLLGAKEAF-------RRGVERIYFG---------------DGRIENPIDSAL---SGR-
GTIIS-------------------------------------------------------
------------------------------------------------------------
------------------------------------------------------------
-----------------------
>PCI36317.1|Elusimicrobia-root-root-root-root-Elusimicrobia_bacterium PCI36317.1 acetylglutamate kinase [Elusimicrobia bacterium]
M-----------------------------------------------------------
------------------------------------------------------------
----------------------------------HKTIIGLK------KAIPYIRLYK--
---NKV-------------------------------------FVVKVGGKILEKKKALA
ALCEDVTLLQQLGIKLVLVHGGGVQASELSQKLGIEPKFVAG-----RRVTDTDTLDVAK
MVYAGSLNIEILSALRAHQT---QAVGIS-GVDGCLITATKRPLVKI----APGP---GE
DPIDVDFGHVGDITHVNAAFLENLLDGGSVPVVSSLAAD-NEG----NVLNINADSIAEA
LAKALNAEKLFFLTDTDGILSD--VDDPSSVISYTDI---AGIQ--KLKDSGALKGGMLP
KVDACIGAL-------KSGVRRTHII---------------NGTKPDALLLEAFTNAGC-
GTMIVNAVEQKNYQN---------------------------------------------
-------------------------------------------GELGA------------
------------------------------------------------------------
-----------------------
>WP_075062240.1|Chloroflexi-Anaerolineae-Anaerolineales-Anaerolineaceae-Ornatilinea-Ornatilinea_apprima WP_075062240.1 [LysW]-aminoadipate kinase [Ornatilinea apprima]KPL78438.1 acetylglutamate kinase [Ornatilinea apprima]
------------------------------------------------------------
------------------------------------------------------------
------------------------------------------------------------
-----M-------------------------------------TVVKLGGTEGVDF---G
AICADAQQLVQSGQRLVLVHGGSAEANALGEQLGTPPKFVVSPSGFSSRYTDRATLEVFA
MAVNGKVNTFLVEQLQMLGV---NALGLS-GLDGRLLQATRKDTIRS----V--E---NG
KVKLIRDDYTGKIEQVNAGLLEMLLQGSFVPVIAPLAAS-QKG----EALNVDADRAAAM
VAAALGAENLLLLTAVPGLMRS--FPDESTLIHSLTL---ARLD--DALQ--VAEGRMKK
KVLGAQEAL-------EGGVGRVIIA---------------DGRVAQPISAAL---KGQ-
GTVITAR-----------------------------------------------------
------------------------------------------------------------
------------------------------------------------------------
-----------------------
>WP_115481423.1|Firmicutes-Clostridia-Clostridiales-Lachnospiraceae-Anaerosacchariphilus-Anaerosacchriphilus_polymeriproducens WP_115481423.1 acetylglutamate kinase [Anaerosacchriphilus polymeriproducens]RDU23989.1 acetylglutamate kinase [Anaerosacchriph
M-----------------------------------------------------------
------------------------------------------------------------
----------------------------GMEKY-LEKAEVLI------EALPYIQRFK--
---CKI-------------------------------------IIVKYGGSAMLDEELKK
NVIEDVTLLKLVGFKPIIVHGGGKDINKWVKKSGMETQFING-----LRVTDDATMEIAE
MVL-NRVNKSLVQKIQSLGV---GAVGIS-GKDGGLLKVEKKYSDG--------------
----KDIGFVGEIKEVNPKILNDLIEKDFIPIICPIGYD-ENF----ETYNINADDAACA
IAKSLKAEKLAFLTDIEGVYKD--PKDASTLISELTV---SEGK--CLLEEGNIGGGMLP
KLYNCMDAI-------ENGVSRVHIL---------------DGRIPHCLLLEIFTNRGI-
GTAILGDEERRYFNGKS-------------------------------------------
------------------------------------------------------------
------------------------------------------------------------
-----------------------
>WP_055218602.1|Firmicutes-Clostridia-Clostridiales-Lachnospiraceae-Fusicatenibacter-Fusicatenibacter_saccharivorans WP_055218602.1 acetylglutamate kinase [Fusicatenibacter saccharivorans]CUO66067.1 Acetylglutamate kinase [Fusicatenibacter saccharivorans
M-----------------------------------------------------------
------------------------------------------------------------
----------------------------VNQMY-LDKANVLI------EALPYIQRFN--
---RKI-------------------------------------IVIKYGGSAMVDEELKR
NVIQDVVLLKLVGFKPIIVHGGGKEISRWVGKVGMEPKFVNG-----LRVTDADTMEVAE
MVL-NKVNKELVTMIQSLGV---NAVGIS-GKDGGLLNVEKKLSKG--------------
----EDIGFVGNIKNVNPKVLYDLLENDFLPVVCPVGMD-DDF----NTYNINADDAACA
IAEALNAEKLAFLTDIEGVYKD--PKDPESLISELHV---QEAR--DLITNGNVGGGMIP
KLQGCIDAI-------GNGVSRVHIM---------------DGRIPHCLLLEIFTNKGI-
GTAILGENKEKFNHEDE-------------------------------------------
------------------------------------------------------------
------------------------------------------------------------
-----------------------
>WP_011417327.1|Proteobacteria-Deltaproteobacteria-Syntrophobacterales-Syntrophaceae-Syntrophus-Syntrophus_aciditrophicus WP_011417327.1 acetylglutamate kinase [Syntrophus aciditrophicus]Q2LT95.1 RecName: Full=Acetylglutamate kinase; AltName: Full=N-acet
M-----------------------------------------------------------
------------------------------------------------------------
---------------------------NTIEKP-TEKAEILL------EALPYIRRFY--
---NRT-------------------------------------VVIKYGGHAMVDDELKQ
SFAKDVLMMKYIGINPVVVHGGGPQIGSFLKKLGKDSKFIQG-----MRVTDEETMNIVE
MVLVGKVNKEIVGLINHAGG---KAVGLS-GKDGSLIRAEKYYLSA-----EKAK---DT
PPEIIDIGLVGKVKEINADLITSLVRDGFIPVIAPTGAG-DSG----ETYNINADIVAGA
IAAALKAEKLILLTDVAGVL-----NKQGELINTMNN---MEAL--EMIHEGVIEGGMFP
KVKCCMKSL-------REGVRKAHIV---------------DGRLKHAILLEMFTDKGI-
GTELVL------------------------------------------------------
------------------------------------------------------------
------------------------------------------------------------
-----------------------
>TVR75561.1|Chloroflexi-Thermomicrobia-Sphaerobacterales-Sphaerobacteraceae-root-Sphaerobacteraceae_bacterium TVR75561.1 [LysW]-aminoadipate kinase [Sphaerobacteraceae bacterium]
------------------------------------------------------------
------------------------------------------------------------
------------------------------------------------------------
-----M-------------------------------------IIVKLGGSGGIDP---A
FTLDDIAELGKT-EELVFIHGANSKLDEMTRALGREPRLVESKSGQISRFTDSETMDLML
AVYAGTTNKRLVEGLQQRGV---NAVGLT-AMDGRIASGPRKDTIRA----I--E---DG
KSKVLRGDYAGSIKKVDPTLISLLTSNGFTPVLTPPAIS-DNG----EAINVDGDKLALQ
LAIELKADALIILSNTSGLLKD--VNDPDSLITEIDVSSEASVS--SAMD--SAAGRMKK
KVQAGCDAV-------EAGIGKVVFA---------------NANTEKPVTSAL---NGQ-
GTVLRSSAEIGAGN----------------------------------------------
------------------------------------------------------------
------------------------------------------------------------
-----------------------
>OHD07048.1|Spirochaetes-root-root-root-root-Spirochaetes_bacterium_GWB1_36_13 OHD07048.1 acetylglutamate kinase [Spirochaetes bacterium GWB1_36_13]
M-----------------------------------------------------------
------------------------------------------------------------
------------------------------DKL-IFKASILI------EALPYIKEFY--
---NQT-------------------------------------VVIKYGGAAMEDDKLKE
MVLTDIALMKYVGIKPVIVHGGGKDITSLADKLGQKTEFLNG-----YRVTDKNMMEITE
MVLTGKLNKDIVSHLNRHKV---KAIGIS-GRDSDLIIAKSKGP----------------
-----EYGYVGDIVKINPKIIFDLENNGYVPVISPIATN-ENG----EAMNINADIAASE
IAKALKAKKLVLLTDVDGIYLD--IKKPETLFSTLKV---SEAR--RMIDEKIIVSGMLP
KISACMTAL-------EEGVEKIHII---------------NGKIIHSLLLEVFTTHGI-
GTQIIHD-----------------------------------------------------
------------------------------------------------------------
------------------------------------------------------------
-----------------------
>WP_007976497.1|Euryarchaeota-Halobacteria-Halobacteriales-Halobacteriaceae-Haladaptatus-Haladaptatus_paucihalophilus WP_007976497.1 acetylglutamate/acetylaminoadipate kinase [Haladaptatus paucihalophilus]EFW93868.1 acetylglutamate kinase [Haladaptatus p
------------------------------------------------------------
------------------------------------------------------------
------------------------------------------------------------
----MTDEYSREELLAAHDQLIDNDNDDGLRADGGVVEDDTAPVVVKIGGARAVNP---D
GALSDVAHLTANGQDVVVVHGGSTAVDDTLHELGEEPEYVESTSGVMGRFTDEKTMEVFE
MVMPGKLNTELTANLQNEGV---RSIGLS-GVDGALLTGPRKSAVRV----V--E---NG
KKKIRRGDHSGKIEDVNADLLETLLDGGYTPVVTVPMLA-DDG----TPVNADADRAAAA
IAGALGGE-LVVLTDVPGLLED--PDDETTLIEQVDTP--EEME--TAKS--AAEGFMTK
KVMAATEAL-------EGGAESVVVA---------------DANNHDPITTAR---KGH-
GTRFTPASLGVSP-----------------------------------------------
------------------------------------------------------------
------------------------------------------------------------
-----------------------
>WP_157030606.1|Proteobacteria-Gammaproteobacteria-Xanthomonadales-Xanthomonadaceae-Lysobacter-Lysobacter_soli WP_157030606.1 acetylglutamate kinase [Lysobacter soli]QGW65601.1 acetylglutamate kinase [Lysobacter soli]
MN----------------------------------------------------------
------------------------------------------------------------
--------------DTRDIQTR-----QTIVRL-LSSMASAK------EISQYLKRFSQ-
LDAKRF-------------------------------------AVVKVGGAVLRDD--LE
ALTSSLAFLQDVGLTPIVIHGAGPQLDEELSAAGIVKQTVNG-----LRVTSPEALAIVR
RVFQSQ-NLKLVEALQAFDA---RATSIV----SGVFEADYLDR----------------
----DTYGLVGEVKRVNLAPIEASLRAGSIPVIASLGET-ASG----QILNVNADFAANE
LVQKLQPYKIVFLTGTGGLL-----DDNGKVIDSINLS--TEYD--HLMSQPWINGGMRV
KIEQIKDLL--------DKLPLTSSV---------------SITKPSELAKELFTHKGS-
GTLVRRGERVLQVSQ---WSELDLERLRELIESAFG---RRLLPDYFE--RTTLHRAYVS
ENYRAAVILTSEDAG-----IYLDKFAVLDEAQGEGLGRAVW-QVMREQNPR---LFWRS
RHGNPVNPFYYAE-------------------SDGCLKQEKWKVFWYGMDS-FDQIARCV
AH-SGGRTATLKD----------
>PLX73756.1|Proteobacteria-Deltaproteobacteria-Desulfuromonadales-Desulfuromonadaceae-Desulfuromonas-Desulfuromonas_sp. PLX73756.1 acetylglutamate kinase [Desulfuromonas sp.]
M-----------------------------------------------------------
------------------------------------------------------------
------------------------------EEL-INKAKVLL------EALPWIRQFY--
---DKT-------------------------------------IVFKYGGNAMVEEHLKE
SFAQDIILLKYIGLNPVVVHGGGPQIGQVMEKMGLESRFVQG-----MRVTDSETMNVVE
MVLGGRVNKEIVGNINRLGG---RAVGLS-GKDGGLITAKKLEMKA-----VNPD---TL
TPEIIDIGMVGEVDMINPAIIGSLEESNFIPVIAPIGVG-ENG----ETYNINADLVAGR
IAGALQAEKLILMTDIEGVK-----DKEGNLISTIDV---RQVP--ELIDNETITGGMIP
KINCCLDAI-------AEGVQKTHII---------------DGRMEHACLLEIFTDKGI-
GTAVARFKND--------------------------------------------------
------------------------------------------------------------
------------------------------------------------------------
-----------------------
>WP_136258409.1|Proteobacteria-Gammaproteobacteria-Xanthomonadales-Rhodanobacteraceae-Rhodanobacter-Rhodanobacter_lindaniclasticus WP_136258409.1 acetylglutamate kinase [Rhodanobacter lindaniclasticus]THD07427.1 acetylglutamate kinase [Rhodanobacter lind
MD----------------------------------------------------------
------------------------------------------------------------
--------------TAKH-NTR-----KTIVRL-LSSMGSAK------EIQQYLKRFSA-
LDAKRF-------------------------------------AVVKVGGAVLRDE--LA
DLASSLTFLQQVGLTPIVLHGAGPQLDEELAAAGIVKQTVGG-----LRVTSPKALGIVR
RVFMQQ-NLKLVEALQSMDT---RATAVP----SGVFMASYLDR----------------
----DTLGLVGKVDSINLAPIEASLRANSIPVIASLGET-DEG----QLLNVNADVAANE
LVRVLQPYKIVFLTGTGGLL-----DGEGKVIDSINLS--TEYE--QLMAQPWINGGMRL
KIEQIADLL--------ADLPLTSSV---------------SITRPSELAKELFTHKGS-
GTLVRRGEKVQRFES---WQGVDLARMRTLIESSFG---RTLVPDYFE--RTQPYRIYVS
ENYRAAMILTMEGDL-----PYLDKFAVLDDAQGEGLGRAVW-QVMREENPQ---LFWRS
RHHNPVNIFYYAE-------------------SDGCLKQPRWKVFWYGLDGSFDSIARCV
AH-CAQRQPTLVD----------
>WP_118579746.1|Firmicutes-Clostridia-Clostridiales-Lachnospiraceae-Mediterraneibacter-[Ruminococcus]_torques WP_118579746.1 acetylglutamate kinase [Ruminococcus sp. AM42-11]CUQ51028.1 Acetylglutamate kinase [[Ruminococcus] torques]SCI17023.1 Acetylglut
M-----------------------------------------------------------
------------------------------------------------------------
----------------------------VNQKY-LDKAEVLI------EALPYIQRFN--
---RKI-------------------------------------VVIKYGGSAMLDEKLKA
NVIKDAVLLKLVGFKPIIVHGGGKEISKWVGKVGMEAKFING-----LRVTDSQTMEIAE
MVL-AKVNKELVSHVESLGV---QAVGIS-GKDGGLLKCKKKYSNG--------------
----EDIGFVGDITEVNPKILYDLLEKDFLPIVFPIGFD-DNY----DSYNINADDAACA
IAEAVHAEKLAFLSDIEGVYRD--KDDPSSLISELHI---QDAR--KLIEDGYVGGGMIP
KLNNCIEAI-------EHGVNRVHIL---------------DGRIPHSLLLEIFTNKGI-
GTAILREDGEKYYHEHE-------------------------------------------
------------------------------------------------------------
------------------------------------------------------------
-----------------------
>OGQ25479.1|Proteobacteria-Deltaproteobacteria-root-root-root-Deltaproteobacteria_bacterium_RIFCSPHIGHO2_02_FULL_60_17 OGQ25479.1 acetylglutamate kinase [Deltaproteobacteria bacterium RIFCSPHIGHO2_02_FULL_60_17]OGQ75318.1 acetylglutamate kinase [Deltapro
M-----------------------------------------------------------
------------------------------------------------------------
------------------------------EKF-IGKAEVLM------EALPYIRRFY--
---GKT-------------------------------------FVVKYGGNAMVDEELKT
SFAQDVVLLKYVGINPVVVHGGGPQIDQTLEKMGIARQFVRG-----MRVTDQETMDIVE
MVLVGKINKEIVNLINQHGG---MAVGLS-GKDGNLIQARKMSLTV------AAD---GE
LPEIIDIGQVGEIVGINPTVINSLDENKFIPVIAPVGVG-EHG----ETYNINADLVAGQ
VAEALGAEKLILLTDVEGVK-----DKKGELLSTLKI---NQAR--KLIQEGIVGEGMIP
KVECCIEAL-------KGGVGKTHII---------------DGRVKHAVLLEIFTKEGV-
GTEVVRK-----------------------------------------------------
------------------------------------------------------------
------------------------------------------------------------
-----------------------
>OGQ50384.1|Proteobacteria-Deltaproteobacteria-root-root-root-Deltaproteobacteria_bacterium_RIFCSPLOWO2_02_FULL_57_26 OGQ50384.1 acetylglutamate kinase [Deltaproteobacteria bacterium RIFCSPLOWO2_02_FULL_57_26]
M-----------------------------------------------------------
------------------------------------------------------------
------------------------------ESF-ISKAEVLM------EALPYIRRFY--
---GKT-------------------------------------FVIKYGGNAMVDEELKA
SFARDMVLLKYVGINPVVVHGGGPQIDQTLQKMGISSRYVRG-----MRVTDAETVDIIE
MVLVGKVNKEIVSLINRHGG---MAVGLS-GKDGGLIRARKMSVTV------STN---GE
PPEIIDIGMVGEIVGINPTVINSLDENKFIPVIAPVGAG-DEG----ETYNINADLVAGQ
IAEALGAEKLILLTDVEGVK-----DKKGELLSTLKI---NQAR--KLIQEGVVAEGMIP
KVECCIEAL-------KGGVGKTHII---------------DGRVKHAVLLEIFTKEGV-
GTEVVRK-----------------------------------------------------
------------------------------------------------------------
------------------------------------------------------------
-----------------------
>OGX37374.1|Candidatus_Omnitrophica-root-root-root-root-Omnitrophica_WOR_2_bacterium_RIFCSPHIGHO2_02_FULL_50_17 OGX37374.1 acetylglutamate kinase [Omnitrophica WOR_2 bacterium RIFCSPHIGHO2_02_FULL_50_17]
M-----------------------------------------------------------
------------------------------------------------------------
------------------------------ENI-IKKAGVLV------EAIPYIHAFR--
---RKV-------------------------------------FVIKYGGSILEDAAIRK
NIFQDIIFLSYVGIRTILVHGGGPHISHRLKEAGINPEFHDG-----IRVTGRETLKIVS
EEL-DKLNKHIVQEIRDLKG---DVTGLK-G-DANIVYVEKKKASK--------------
-----DLGFVGTIMSIEKEALEMHLKQGHITVVSPMGIS-VER----QPHNINADEVASA
IAGSLQAEKLVLLTNVQGVMRD--MNDPQSLVSTLTL---KEVS--EFIEQRVIQGGMIP
KVKSCVEAI-------LGGVKKAHIV---------------DAHIEHALLLEFFTDKGV-
GTQIVKK-----------------------------------------------------
------------------------------------------------------------
------------------------------------------------------------
-----------------------
>OGX06201.1|Candidatus_Omnitrophica-root-root-root-root-Omnitrophica_bacterium_RIFCSPLOWO2_12_FULL_50_11 OGX06201.1 acetylglutamate kinase [Omnitrophica bacterium RIFCSPLOWO2_12_FULL_50_11]
M-------------------I---------------------------------------
------------------------------------------------------------
------------------------------EQL-VEKASVLI------EALPYIKRFR--
---GKE-------------------------------------VLIKFGGSAMLDQEVRE
NILHDLVFMNYVGIRPVLIHGGGHAITENLKKAGIESRFVCG-----LRVTDEATVKIVV
KTL-SDLNKKMVRDLNRFGA---QAVGLS-GHNSKILSVVKHDK----------------
---DGDVGFVGDVTAVNIRPIRELTVANTIPVIYPVGID-DRG----DTYNVNADEAAAK
IAAAMSVQKIMILTNVQGIMKD--PKDSNSLMPSLHV---EKVD--QLIRDQTITAGMIP
KVNACTFAL-------RADVAKAHIV---------------DGRIKHALLLEIFTDRGI-
GTEIVL------------------------------------------------------
------------------------------------------------------------
------------------------------------------------------------
-----------------------
>KIE50078.1|Actinobacteria-Actinobacteria-root-root-root-marine_actinobacterium_MedAcidi-G2B KIE50078.1 acetylglutamate kinase [marine actinobacterium MedAcidi-G2B]
M-----------------------------------------------------------
------------------------------------------------------------
-------------------NTS-----EENFSP-ERRAAVLV------ETLPYIQHFS--
---GET-------------------------------------VVVKLGGNAMVDDELAS
QFAQDIVLMQSVGIKPVVVHGGAPQIGSMLDRLGMDSQFVDG-----LRVTDGDTLDVAR
MVLVGKVNRDIVSSINIHGP---LAVGIS-GEDAGLITATSRHE----------------
-----DLGFVGEIQAVNPTIINGLLKEGHIPIVSSIGAD-DKG----QAYNINADTVASS
LAAALEAKRILYLTDIEGLRAD--MEDPESHISEITS---SDLQ--NLIDNGTISGGMIP
KAQACLEAV-------EAGVGSAHMV---------------DGRISHVILLELFTDSGI-
GTMVLPDQEKK-------------------------------------------------
------------------------------------------------------------
------------------------------------------------------------
-----------------------
>WP_155877607.1|Proteobacteria-Deltaproteobacteria-Desulfuromonadales-Desulfuromonadaceae-Desulfuromonas-Desulfuromonas_sp._AOP6 WP_155877607.1 acetylglutamate kinase [Desulfuromonas sp. AOP6]
M-----------------------------------------------------------
------------------------------------------------------------
------------------------------QEI-IDKANVLM------EALPYIKRFR--
---NKT-------------------------------------IVIKYGGNAMVEERLKE
GFARDVILMKYIGLNPVVVHGGGPQIGQVLKEMGRETRFVQG-----MRVTDAATMDVVE
MVLGGKVNKEIVGNINRHGG---QAVGLS-GKDGHFIRARKLEMKA-----INPD---TL
TPEIIDVGLVGEVEHVNPAIIMALEDNNFIPVIAPIGVG-LGG----ETYNINADLVAGK
VAGALRAEKLILLTDVEGVK-----DKQGRLISTIDI---DRVP--DLINDGTISGGMIP
KVNCCIDAV-------EEGVTKTHII---------------DGRMEHACLLEIFTDKGI-
GTAIARFNS---------------------------------------------------
------------------------------------------------------------
------------------------------------------------------------
-----------------------
>OGB89996.1|root-root-root-root-root-candidate_division_WOR-1_bacterium_RIFCSPHIGHO2_01_FULL_53_15 OGB89996.1 acetylglutamate kinase [candidate division WOR-1 bacterium RIFCSPHIGHO2_01_FULL_53_15]OGC13673.1 acetylglutamate kinase [candidate division WOR-
M-------------------F---------------------------------------
------------------------------------------------------------
------------------------------KHL-IKRANAVL------EALPYLTKFN--
---GKT-------------------------------------IVIKYGGAAMQSDELKH
SVIQDVVLLKMVGMEPILVHGGGPEINKALRRKGLEPKFVGG-----YRVTDKETMKVVQ
KVLGEKINQQIVSLIKKAGG---KAKGFY-GKKGRVIKAFKYWKKD-------------A
DGNQVDLGFTGQVGGIRYRFLNKWMKLGYIPVLSSIGVG-KRG----GIYNINADKAAAA
IAAYLKAEKLIMMTDVLGVL------ESGKLVSEINT---YRAE--KMIKSGSISGGMIP
KVKSCLYSL-------RKGVKTAHII---------------DGRLPHAILLELFTDHGI-
GTMVRK------------------------------------------------------
------------------------------------------------------------
------------------------------------------------------------
-----------------------
>WP_147158897.1|Proteobacteria-Alphaproteobacteria-Sphingomonadales-Sphingomonadaceae-Novosphingobium-Novosphingobium_sediminis WP_147158897.1 acetylglutamate kinase [Novosphingobium sediminis]GEN99556.1 acetylglutamate kinase [Novosphingobium sediminis]
M-----------------------------------------------------------
------------------------------------------------------------
ATTH-----------EPAADDA-----AHHKAM-LAKAETLT------EALPYLQRYA--
---GKT-------------------------------------FVVKYGGHAMGDPDLAQ
DFAEDIVLLKAIGINPVVVHGGGPQIGRMLKALGIESRFVDG-----LRVTDKQTAEVAE
MVLAGAINKELVSWIARAGG---KAIGIS-GKDGGMVIARKVEAKKAPKAINDKD---SG
EQIVVDLGFVGEPARIDTTVIDTITAANMIPVIAPIGVG-EDG----ETYNINADTMAGA
IAAALGAARLFLLTDVPGVL-----DKERRLLTDLTP---ADIN--RLAEDGTISGGMIP
KLETCVHAV-------EAGCEAAVVL---------------DGRVPHAMLIEIFTARGA-
GTLIRA------------------------------------------------------
------------------------------------------------------------
------------------------------------------------------------
-----------------------
>WP_029482428.1|Deinococcus-Thermus-Deinococci-Deinococcales-Deinococcaceae-Deinococcus-Deinococcus_marmoris WP_029482428.1 [LysW]-aminoadipate kinase [Deinococcus marmoris]
------------------------------------------------------------
------------------------------------------------------------
------------------------------------------------------------
-----M-------------------------------------IVVKVGGSAGIDY---D
AVCADLAARWKAGEKLILVHGGSGETNRVAEALGHPPRFVTSPSGYTSRFTDRQTLEIFE
MVYCGKINKGIVERLQRLGV---NAVGLS-GLDGRIFEGRHKDSVRA----V--E---NG
KVKILRGDHTGTVEKVNTGLIELLLGAGYLPVLTPPASS-YEG----VAINVDGDRAAAA
LAVALKAEALLLLSNVPGLLRA--YPDESSLIRQIPA---NDVE--SYLE--FAQDRMKK
KVLGAAEAV-------AGGVKRVIFG---------------DARAGQPITAAL---DGA-
GTVVS-------------------------------------------------------
------------------------------------------------------------
------------------------------------------------------------
-----------------------
>OPY71104.1|Proteobacteria-Deltaproteobacteria-Syntrophobacterales-Syntrophorhabdaceae-root-Syntrophorhabdaceae_bacterium_PtaU1.Bin034 OPY71104.1 Acetylglutamate kinase [Syntrophorhabdaceae bacterium PtaU1.Bin034]
------------------------------------------------------------
------------------------------------------------------------
----------------------------------MEKINVLL------EALPYIKNFS--
---GCT-------------------------------------FVVKYGGAAMEEEPLKK
EFAKDIVLLKYVGINPVIVHGGGPAIERMLTKLDIPTRFVDG-----LRVTDEATLKVVE
MVLSGSINKEIVQEIHNNGG---QALGLS-GKDGKLLLAEKVKGK---------------
-----DIGFVGEVVNVNGKMIKLVSDSGCIPVIAPLATS-NDG----NTYNVNADTAAGA
IAKSLRAEKLILLTDVPGVL-----DETLKPISALTT---QEAR--KLVKSNTVRGGMIP
KITCCLDAL-------HGGVKKTHII---------------DGRIPHALLLEVFTDSGI-
GTQIAGE-----------------------------------------------------
------------------------------------------------------------
------------------------------------------------------------
-----------------------
>WP_004398895.1|Firmicutes-Clostridia-Thermoanaerobacterales-Thermoanaerobacteraceae-Thermoanaerobacter-Thermoanaerobacter_thermohydrosulfuricus WP_004398895.1 MULTISPECIES: acetylglutamate kinase [Thermoanaerobacter]EMT39802.1 acetylglutamate kinase [Th
M-----------------------------------------------------------
------------------------------------------------------------
-------------------IRK-----EKFGDE-IAKAHVLI------EALPYIKKFS--
---GKT-------------------------------------VVIKYGGSAMLDCNLKR
MVMQDIVLMKFVGLNPVVVHGGGPEINNMLKRLGIESKFVKG-----LRVTDEVTMEVVE
MVLVGRINKEIVSMINELGG---QAIGIS-GKDGKLLKAEKDTSNG--------------
-----DIGYVGKIVDVNIDVITMMLEKGYIPVIAPTSFG-DDG----KTYNVNADTAAGK
IAEALKAEKLILLTDVEGILSN--INDKSSLISRMDL---EHAK--EFMNSGRINGGMIP
KLECCIKAV-------ENGVKRAHII---------------DGRLTHSLLLEIFTDEGI-
GTMIGKECFDD----D--------------------------------------------
-------------------------------------------KR---------------
------------------------------------------------------------
-----------------------
>TLY92799.1|Proteobacteria-Gammaproteobacteria-root-root-root-Gammaproteobacteria_bacterium TLY92799.1 acetylglutamate kinase [Gammaproteobacteria bacterium]TLZ40955.1 acetylglutamate kinase [Gammaproteobacteria bacterium]
MRC----------------SIPRA------------------------------------
--------------------------------------------------AWC----SAR
PTTACRCRWPCSIGCSSPEVSEESLMIMHRSDQ-ALAIRALR------SAAPYIRMYK--
---GKT-------------------------------------FVVKAGGGVFADPPATR
VLVEQIAILHHFGVRVVLVHGGGPQLTELSAALGVPTRMVDG-----RRVTDQRSIDVTA
MVLNGLINTRVLGLCRDLSI---EAVGIS-GVDAGLVRAHKRAPVRV-----------GA
DGELIDFGFVGDIDAVDTTVLRKLLDNGLMPVVSPLSAD-ESG----TLLNINADTVAAA
LGAALQAEKLILCTGAPGILGS--VADPRSLISYTDL---KGLK--RLRDEGHIAAGMLP
KAKAIEDAI-------RGGVRRVHVV---------------SYQSPEGILGEVFTNEGT-
GTLIVADVNALTPAE---------------------------------------------
-------------------------------------------QQSTP------------
------------------------------------------------------------
-----------------------
>WP_028519895.1|Firmicutes-Clostridia-Clostridiales-Ruminococcaceae-Ruminococcus-Ruminococcus_flavefaciens WP_028519895.1 acetylglutamate kinase [Ruminococcus flavefaciens]PWJ10364.1 N-acetylglutamate kinase [Ruminococcus flavefaciens]SSA51796.1 N-acety
M-----------------------------------------------------------
------------------------------------------------------------
----------------------------EKISN-NEKSQVLI------DALPYIQKYN--
---NKI-------------------------------------LVIKYGGNAMTNKELKD
AVMTDIVLLSLVGVKVVLVHGGGPEISDMLKKLNIESRFING-----LRYTDDATVDVVK
MVLSGKVNKELVQLLAQHKG---SAVGLC-GIDGEMLMAEKKKTDD--------------
---GQDLGWVGEITKVNTKPITDALANGNIPVIATVATD-EEG----NTYNINADTAAAR
IAAELGAENLILMTDIAGLLRD--KDDPSTLIPEVNV---SEVP--FLKRQGIISGGMIP
KIDCCVEAV-------RRGVSKTVII---------------DGRVPHSILIEILSNEGI-
GTQFV-------------------------------------------------------
------------------------------------------------------------
------------------------------------------------------------
-----------------------
>XP_002956627.1|Chlorophyta-Chlorophyceae-Chlamydomonadales-Volvocaceae-Volvox-Volvox_carteri XP_002956627.1 hypothetical protein VOLCADRAFT_83707 [Volvox carteri f. nagariensis]EFJ42229.1 hypothetical protein VOLCADRAFT_83707 [Volvox carteri f. nagarien
MALLAT------------------------------------------------------
------------------KTGSPNVTRRSIAARPCSAAPVRLARPG----RKHVGIHAMA
AATA-------------EEAEL-----RKQLTN-LDRVTILS------EALPYLQRFR--
---GKT-------------------------------------VVVKYGGAAMKDPTLKA
GVITDLVLLSCVGIRCVLVHGGGPEINSWLAKVGIQAVFKNG-----LRVTDAATMEIVE
MVLGGRVNKSLVSLIQQAGG---KAVGLT-GKDGQLLRARQMVE----------------
----LDIGYVGEVTKVDPTILNVLGNDSYIPVVATIATD-TAG----QALNINADTAAGE
IAAALKAEKLVLMTDVPGVLRD--KNDLSTKIQSLDI---RQCR--ELIADGIIAGGMIP
KIECCIRCL-------SQGVKASHII---------------DGRAKHSILMELLTDEGV-
GTMITG------------------------------------------------------
------------------------------------------------------------
------------------------------------------------------------
-----------------------
>PIV01791.1|Candidatus_Shapirobacteria-root-root-root-root-Candidatus_Shapirobacteria_bacterium_CG03_land_8_20_14_0_80_39_12 PIV01791.1 acetylglutamate kinase [Candidatus Shapirobacteria bacterium CG03_land_8_20_14_0_80_39_12]
MRY---------------------------------------------------------
------------------------------------------------------------
----------------------------------------------------YHWSFRAY
TRFKFM-------------------------------------LIVKVGGGKNINW---D
YIAEDLVNLIKK-EKVVLIHGASSRRDEIANLLNRRTKTVVSPSGISSVYTDSEALEVFL
MVYAGLVNKQIVANLRQYGL---NAVGLS-GVDGGLWQAKAKKEIFI----K--E---GK
KVKLLKNNLTGKVKEINIGLINLLLDNNYLPVICPPAIS-YEN----EIVNTDNDWATAV
MAGSLKAEEIAVLFEAPGLLRN--VSDKKTLIERIDK---NRLE--EYLA--YANGRMKK
KVLGAKKAF-------DLGVKKIYWG---------------DGRIKNPISSAL---AGK-
GTVIL-------------------------------------------------------
------------------------------------------------------------
------------------------------------------------------------
-----------------------
>OHD48485.1|Spirochaetes-root-root-root-root-Spirochaetes_bacterium_GWF1_41_5 OHD48485.1 acetylglutamate kinase [Spirochaetes bacterium GWF1_41_5]
M-----------------------------------------------------------
------------------------------------------------------------
------------------------------QKL-IEKASILT------EALPYIKEFS--
---GKT-------------------------------------FVIKYGGSAMIDENLKK
GVIRDIVLMKYIGIKPVIIHGGGKHVSDLMKKLGKEAVFVSG-----LRVTDQETVEIAE
MVLSGLVNKSIVSMINMAGG---QAVGIS-GKDGSTIEGKKIGG----------------
---AADLGFVGEITRINSKLIELVDSAEFIPVISPIGQG-AGG----ESLNINADTAASE
IASALQAEKLIFLTDVNGILRS--LNDENSVIPRLDI---RQCR--EMGSSEAVSSGMIP
KLNSCIRAL-------EKGVKKIHII---------------NGKIPHSLLLEIFTREGG-
GTEITAG-----------------------------------------------------
------------------------------------------------------------
------------------------------------------------------------
-----------------------
>WP_005554615.1|Euryarchaeota-Halobacteria-Natrialbales-Natrialbaceae-Natronococcus-Natronococcus_amylolyticus WP_005554615.1 acetylglutamate/acetylaminoadipate kinase [Natronococcus amylolyticus]ELY59396.1 acetylglutamate/acetylaminoadipate kinase [Natr
------------------------------------------------------------
------------------------------------------------------------
------------------------------------------------------------
----MT-------------------------------------VVVKIGGARAVDP---E
GALADVASLVEDGEDVVLTHGGSTAVDETLEDLGQEPTYVETPGGVVGRFTDEDTMDVFK
MVMPGKLNTDLVESLQSEGV---NAVGLS-GTDGKLLEGKRKSAVRA----K--V---DG
KKKILRGDHSGKIESVNADLLETMLEGGYTPVVSVPMLG-KEKSGGYTAVNADADRAAAA
IAGALEAD-LVVLTDVSGIYED--PDDESTKIESAATP--AEFE--AVTD--AAEGFMTK
KVMAAEEAL-------EGGASSVIVA---------------SANADAPISSAL---EGE-
GTTLEPGVLADDGTD---------------------------------------------
-------------------------------------------AEATQEATQ--------
------------------------------------------------------------
-----------------------
>PIP63358.1|Candidatus_Roizmanbacteria-root-root-root-root-Candidatus_Roizmanbacteria_bacterium_CG_4_10_14_0_2_um_filter_33_96 PIP63358.1 acetylglutamate kinase [Candidatus Roizmanbacteria bacterium CG22_combo_CG10-13_8_21_14_all_34_12]PIZ67512.1 acetylg
------------------------------------------------------------
------------------------------------------------------------
------------------------------------------------------------
-----M-------------------------------------ILIKIGGGKKINL---N
YICEDIKTLTDQGEKVVLVHGASVIRDEIAKKIGAPTKTITSPTGISSVYTDKTAIDVFL
MAYPGLVNKTIVARLQSYGV---NAVGLS-GIDGQLWKGKRKVNVYS----K--E---GV
KTKLITDNMTGKVTQININLINLLLNNKYLPVVCPPALS-EEN----EIINTDNDWAVAV
MSGALKIEKMVVLFEAPGLLKK--FGDESSLIKIVNK---DKLD--TYLT--YTQGRMKK
KLLGAKEAF-------TQGLKKLYWS---------------DGRIKNPIINAL---KGT-
GTIIS-------------------------------------------------------
------------------------------------------------------------
------------------------------------------------------------
-----------------------
>WP_158388926.1|Firmicutes-Clostridia-Clostridiales-Ruminococcaceae-Faecalibacterium-Faecalibacterium_prausnitzii WP_158388926.1 acetylglutamate kinase [Faecalibacterium prausnitzii]VUX10086.1 Acetylglutamate kinase [Faecalibacterium prausnitzii]VUX2223
M-----------------------------------------------------------
------------------------------------------------------------
-------------------------------KN-EEMALLFS------EATPYIQKYH--
---GKT-------------------------------------MVIKYGGNAMINETLKN
AVMNDLVTLTLLGVRVVLVHGGGPAINEMLKKVGVESRFAGG-----LRVTDDAAMEIVQ
QVLAGKVNKDLVAKLR---G---RGVGLC-GMDGQMLRCTELDP----------------
-----QLGHVGEIVHVDPTLISSLLDSGYIPVIATVGMD-DLG----QAYNVNADTAAAQ
IAIALKAEKLVSMTDIAGLLRD--KEDESTLIPEVEV---SEIE--GYKSAGIIAGGMIP
KIGGMADAI-------YQGVHEAVII---------------DGRVPHSILLELFSDRGS-
GTRFYRRSHHE-------------------------------------------------
------------------------------------------------------------
------------------------------------------------------------
-----------------------
>PPR50971.1|Proteobacteria-Alphaproteobacteria-root-root-root-Alphaproteobacteria_bacterium_MarineAlpha5_Bin4 PPR50971.1 Acetylglutamate kinase [Alphaproteobacteria bacterium MarineAlpha5_Bin5]PPR52663.1 Acetylglutamate kinase [Alphaproteobacteria bacter
M------------------KF---------------------------------------
------------------------------------------------------------
-----------------DFLSE-----SDQAYF-IHKASTLV------EALPYIRQHS--
---GDI-------------------------------------VVIKYGGHAMGNPKLSK
SFSKDIGLIKEVGIHPIIVHGGGPQIGERLKLKNIKSRFVDG-----LRVTDKDTVKIVE
EVLAKDINKEIVDSINSSGG---KAISLA-GNRDNLINAKKLNVQI-----KDSD---SN
IEKIVDIGFVGQPTNVKNDLIMNHINKGEIPVIAPLGID-AQN----NSYNINADTVAGF
IAGTIKASKLLLLTDVAGIL-----DENDKLISSLSL---NDAK--KIVKQDFVLGGMKP
KILTCIDSM-------KKGVKKSTIL---------------DGRIPHALILELFTEHGI-
GTQIFS------------------------------------------------------
------------------------------------------------------------
------------------------------------------------------------
-----------------------
>TET52655.1|Actinobacteria-Actinobacteria-root-root-root-Actinobacteria_bacterium TET52655.1 acetylglutamate kinase [Actinobacteria bacterium]
M-----------------------------------------------------------
------------------------------------------------------------
------------------------------EKA-IEKAKILM------QALPYIKEYR--
---GRK-------------------------------------VLIKFGGKAMQDQEMER
SIANDLVMMRYVGLYPIVVHGGGPEISQYMKEHGLEPKFVDG-----LRVTDAKTMKIVK
RVLVSKINKEITGNINIHGE---LATSVV-GDDSELITAEKMKH----------------
--PTVDLGFVGTVKDIKTSVIEDIVKEEKIPVIASIGKD-ANG----NSYNINADSVASA
LAAALGCEKIIFLTNVDGIYGN--LGDDKSLISALDY---NDSK--QLIDKKSVMKGMLP
KVLSSMRAL-------ENGVHRAHIL---------------NGTIKHALLLEIFTDEGI-
GTMITA------------------------------------------------------
------------------------------------------------------------
------------------------------------------------------------
-----------------------
>WP_093396420.1|Proteobacteria-Deltaproteobacteria-Syntrophobacterales-Syntrophobacteraceae-Thermodesulforhabdus-Thermodesulforhabdus_norvegica WP_093396420.1 acetylglutamate kinase [Thermodesulforhabdus norvegica]SFN08739.1 N-acetylglutamate kinase [The
M-----------------------------------------------------------
------------------------------------------------------------
----------------------------EEISP-QDRAKVLS------EALPYIRAFY--
---GKN-------------------------------------VVIKYGGHAMVEESLKD
SFASDVVLLKYIGINPIIVHGGGPQIGNMLKKIGKKTLFRDG-----MRITDEETMNIVE
MVLAGQVNKEIVQLIHRHGG---KAVGLS-GKDSQLIEATKMQIFR-----YQGD---DR
PPEIIDIGLVGEVRRINTDILRILEQSQIIPVIAPVGVG-PAG----ETFNINADLVAGA
IAASLRASKLILMTDVPGVL-----DKDGNLISSMTV---SEAL--EMIENETITGGMIP
KVRCAVDAV-------QSGVQKVHII---------------DGRIPHAVLLELFTDSGI-
GTEIVENEGKRK------------------------------------------------
------------------------------------------------------------
------------------------------------------------------------
-----------------------
>WP_011937170.1|Proteobacteria-Deltaproteobacteria-Desulfuromonadales-Geobacteraceae-Geobacter-Geobacter_uraniireducens WP_011937170.1 acetylglutamate kinase [Geobacter uraniireducens]A5GDA1.1 RecName: Full=Acetylglutamate kinase; AltName: Full=N-acetyl-
M-----------------------------------------------------------
------------------------------------------------------------
------------------------------HKL-IEKANTLM------EALPYIRRFS--
---GKT-------------------------------------IVIKYGGHAMADEALKK
SFAMDVILLKYIGINPVIVHGGGPQINETLKRYGIVSEFVKG-----MRVTDAATMGVVE
MVLTGQVNKEVVGYINQHGG---RAVGLS-GKDGGLLLCRKLLQEV------KKD---DG
TIEKVDIGFVGDITDVDSTILVTLEAGGFIPVIAPVGVG-AGG----ESYNINADLVAGK
VAAALKAEKLILLTDVPGVK-----DQEGHLLSSIAL---ADVP--ALIDNGTITGGMIP
KVTCCTDAL-------TGGVHKAHIV---------------DGRVEHAILLEIFTNVGI-
GTEILG------------------------------------------------------
------------------------------------------------------------
------------------------------------------------------------
-----------------------
>PYM30037.1|Candidatus_Rokubacteria-root-root-root-root-Candidatus_Rokubacteria_bacterium PYM30037.1 acetylglutamate kinase [Candidatus Rokubacteria bacterium]PYM88778.1 acetylglutamate kinase [Candidatus Rokubacteria bacterium]PYN26193.1 acetylglutamat
M-----------------------------------------------------------
------------------------------------------------------------
------------------------------ENQ-VKRVEILM------EALPYIREFR--
---GKS-------------------------------------VVIKYGGAAMDQADLKE
TFALDVILLHLVGINPVIVHGGGPQIGALMKRLGKEPTFVGG-----MRVTDEETVEIVE
MVLVGKINKEIVGLINHHGG---KAVGLS-GKDGTLLLARRRLHRL-------------E
NGTAVDIGLVGEVERVNADPIRLLEERGYIPVIAPVGVG-GGG----ETYNINADLVAGE
IAAALGAEKLIHLTDVQGIQ-----GKDGKLVSTLAR---KDAE--RLVKAGVIDGGMLP
KVESSLRAL-------EGGTAKAHII---------------DGRLPHAILLELFTREGI-
GTEIVL------------------------------------------------------
------------------------------------------------------------
------------------------------------------------------------
-----------------------
>TKZ34931.1|Cyanobacteria-root-Oscillatoriales-Gomontiellaceae-Hormoscilla-Hormoscilla_sp._GUM202 TKZ34931.1 acetylglutamate kinase [Hormoscilla sp. GUM202]
M-----------------------------------------------------------
------------------------------------------------------------
-----------------LKENE-----DLQLEV-SARVRVLS------EALPYMQQFA--
---GRT-------------------------------------VVVKYGGAAMKDSTLKD
KVMRDIVFLSCVGVRPVLVHGGGPEINTWLGKLGIEPQFKNG-----LRVTDGDTMEVVE
MVLVGRVNKEIVSLINTAGG---KAIGLC-GKDGNLICARPQGD----------------
----EGIGFVGEVSSVDTEILQSLVNSGYIPVVSSVAAD-ETG----QAYNINADTVAGE
LAAALGAEKLILLTDTAGILQD--YKDPSTLIYKLDI---QQAR--SLIEKGVVAGGMIP
KVNCCVRSL-------AQGVRAAHII---------------DGRMPHALLLEIFTDSGI-
GSMIVASEFMS-------------------------------------------------
------------------------------------------------------------
------------------------------------------------------------
-----------------------
>RLI81090.1|Euryarchaeota-Archaeoglobi-Archaeoglobales-root-root-Archaeoglobales_archaeon RLI81090.1 acetylglutamate kinase [Archaeoglobales archaeon]
------------------------------------------------------------
------------------------------------------------------------
----------------------------------MEDVKVLV------EALPYIKEFH--
---GST-------------------------------------MVIKFGGHAMVNEEIME
KTIKDILLLYFVGIKPIVIHGGGPEISEKMEKFGLKPKFVDG-----LRVTDRDTLEVVE
MVLDGKINSKIVSTFIKNGG---KAVGIS-AKDGLLVVAKKKTIKK-----KV-----GG
EEVELDLGFVGESEMVNPDILKILVDNKFIPVISPIAAD-KEG----NVFNLNADIVAGH
IAGAVKAKKLIMLTDVPGLLRN--QNDPSSLISKIDY---SELE--KMLEEGKVKGGMIP
KVESVLIAL-------KEGVEKAHII---------------DGSKEHSILIELFTKEGI-
GTMVTK------------------------------------------------------
------------------------------------------------------------
------------------------------------------------------------
-----------------------
>WP_101514080.1|Thermotogae-Thermotogae-Thermotogales-Thermotogaceae-Thermotoga-Thermotoga_sp._SG1 WP_101514080.1 acetylglutamate kinase [Thermotoga sp. SG1]PLV55820.1 acetylglutamate kinase [Thermotoga sp. SG1]
M-----------------------------------------------------------
------------------------------------------------------------
---------------------------------RIDTVNVLL------EALPYIKEFY--
---GKT-------------------------------------FVIKFGGSAMKEERAKK
AFIQDIILLKYTGIKPVIVHGGGPAISQMMKELGIEPVFKNG-----HRVTDERTMEIVE
MVLVGKVNKEIVMNINLHGG---RAVGVC-GKDSKLIVAEKETKYG--------------
-----DIGFVGRVKQVNPEILHALIENDYIPVIAPVGIG-EDG----HSYNINADTVAAE
IAKSLMAEKLILLTDVDGVLKD------GKLLSTLTP---EEAE--NLIKDGVVTGGMIP
KVECAISAV-------REGVGAVHII---------------NGGLEHAILLEIFSRKGI-
GTMIKESEG---------------------------------------------------
------------------------------------------------------------
------------------------------------------------------------
-----------------------
>OGW50167.1|Nitrospirae-root-root-root-root-Nitrospirae_bacterium_RBG_19FT_COMBO_42_15 OGW50167.1 acetylglutamate kinase [Nitrospirae bacterium RBG_19FT_COMBO_42_15]
M-----------------------------------------------------------
------------------------------------------------------------
------------------------------EKL-IEKANILI------EALPYIKKFS--
---GKT-------------------------------------IVIKYGGSAMTDEGLKE
KFALDVILMKYIGINPVIVHGGGPQIGKTMERLGKKPVFVHG-----QRVTDKETMDIVE
MVLEGKINKEIVSFINKHGG---RAVGLT-GKDGGMITARKIRLKG--------------
----ADLGLVGEVKSVDPHIILSVMGQGFIPVIAPMGIG-NDN----LTYNINADSAAGA
IAGALKAEKLLLLTDVKGIL-----NDKGRLIPTLSK---KEVE--SLIKKKVIKGGMLP
KVASCFTAL-------KGSVKKTHII---------------DGRVPHALLLEIFTDKGV-
GTEIVGR-----------------------------------------------------
------------------------------------------------------------
------------------------------------------------------------
-----------------------
>WP_146279255.1|Planctomycetes-Phycisphaerae-root-root-root-Phycisphaerae_bacterium_RAS1 WP_146279255.1 acetylglutamate kinase [Phycisphaerae bacterium RAS1]
MQT---------------------------------------------------------
------------------------------------------------------------
-----------------SDIAE-----ALTMYA-HANMSALR------TAIPYIRAFE--
---GRV-------------------------------------FVVKLGGRLCEPGPGLD
NVVEQLSLLASLGIKLIVVHGGGEQLNALSERMGLTPTFVAG-----RRITDAETLDLAK
MVFAGTINTNLVAAFRRFDI---PAVGLT-GVDAGLIAVERRPVRPV----TDPS---SG
VRQDVDFGFVGNIVGARLELIEHLAARRFIPVVACLASD-AAG----QVYNVNADTVAAR
LAIDLAAVKYILLTTVDGVMLD--VSNSTTLQTHLDL---DDLE--ALTKRGSISGGMLP
KIAACVDAL-------KGGVPRVHIV---------------NGLAQDSVLAELFTNEGC-
GTLVVADRDKKPAAN---------------------------------------------
------------------------------------------------------------
------------------------------------------------------------
-------P---------------
>KJS84959.1|Firmicutes-Clostridia-Clostridiales-Peptococcaceae-root-Peptococcaceae_bacterium_BICA1-8 KJS84959.1 acetylglutamate kinase [Peptococcaceae bacterium BICA1-8]
M-----------------------------------------------------------
------------------------------------------------------------
-------------------------------EP-LAKAEILI------EALPYIKKFY--
---GKT-------------------------------------VVIKYGGHAMSDPDLKD
KVMMDIVLMKYVGINPVIVHGGGPEINYWLEKTGQEYNFVNG-----MRVTDEKTMEIAQ
MVLVGKINKEIVGLVQKNGG---KALGLS-GIDGGMIKVNKKLVEK--------------
NGVEIDLGFVGEVDHINPQLIYSAIEQGHIPVIAPIGTN-EAG----DVYNINADYVAGS
IAGALEADKLVLLTDVEGVL-----DNKGELVSALSF---KEAR--HFMETGVIDGGMIP
KIECCMEAL-------LGGVKTVHII---------------NGRLPHALLLEVFTDKGV-
GTMVIKE-----------------------------------------------------
------------------------------------------------------------
------------------------------------------------------------
-----------------------
>RME73179.1|Planctomycetes-root-root-root-root-Planctomycetes_bacterium RME73179.1 acetylglutamate kinase [Planctomycetes bacterium]
------------------------------------------------------------
------------------------------------------------------------
----------------------------------MLDVSILI------QALPYIRAFR--
---DKL-------------------------------------FVVKIGGELLREHDQLD
AIAGDLTLAHMVGIQLIVVHGGGPQANELSTSLGFEPKLVGG-----RRVTDERALEVAK
MVFAGKINTELLSALGKHGG---RAVGLS-GVDAGLIRAHRRPVTRV----V--E---NG
EVREVDFGFVGDIDAVDPDVLDKLTGMGFIPVVSSLAAD-DDG----TILNVNADTIAAE
IAAGMRAEKLIVMTSVPGVYKA--FGKSEEVYSVLDV---RQAR--ALIEDGTAARGMRP
KLEACARAV-------ERGVAKAHII---------------NGLTRHSLLMEIFTNQGI-
GTMLIPGA----------------------------------------------------
------------------------------------------------------------
------------------------------------------------------------
-----------------------
>PJC29185.1|Candidatus_Shapirobacteria-root-root-root-root-Candidatus_Shapirobacteria_bacterium_CG_4_9_14_0_2_um_filter_40_11 PJC29185.1 acetylglutamate kinase [Candidatus Shapirobacteria bacterium CG_4_9_14_0_2_um_filter_40_11]
------------------------------------------------------------
------------------------------------------------------------
------------------------------------------------------------
-----M-------------------------------------IIVKAGGGSNINW---D
FIAEDLANLVKK-RKFVVVHGASRRRDEIAEKLSCPTKTIISPSGVSSVYTDNEALAIFL
MVYSGLVNKQIVAKMRSFGL---DAVGLS-GVDGGLWKAKAKKEIFV----K--D---GD
KTKLIKNNLTGRVEEINTKLINLLLGSGYLPVICPPAIS-FEN----EIVNTDNDWAAAV
MAGQLEVKEVVVLFEAPGLLRD--PKDEKTKISRIEK---EKLA--DFLV--YAQGRMKK
KILGAKKAF-------ELGVEKIYWG---------------DGRIKNPIINAL---AGK-
GTVIE-------------------------------------------------------
------------------------------------------------------------
------------------------------------------------------------
-----------------------
>TMG35342.1|Chloroflexi-root-root-root-root-Chloroflexi_bacterium TMG35342.1 [LysW]-aminoadipate kinase [Chloroflexi bacterium]
------------------------------------------------------------
------------------------------------------------------------
------------------------------------------------------------
-----M-------------------------------------IVIKIGGSLQ-DV---D
PLLSDIARY---PEPMVLVHGANRELNELSSRLGHPPRMVTSERGEVSRFTDSLSMDHFL
MAYAGKTNKRMVERLRSQGV---NAVGLT-AMDGGIAVGRRKPDLRV----S--E---GG
KLKVLHGDHSGSIERIEPRLLTLLLEHGYLPVLTPPAIS-HEG----VAINVDGDRLAME
VSAALSAGRLLIFADTPGFLRD--PDDPASLVERIRG---DEID--ALFA--SARGRARV
KLLAARQAL-------QRGIGAVGLV---------------DGRRERPLTDAL---EGA-
GTWISA------------------------------------------------------
------------------------------------------------------------
------------------------------------------------------------
-----------------------
>WP_099385342.1|Firmicutes-Clostridia-Clostridiales-Lachnospiraceae-Agathobacter-Agathobacter_ruminis WP_099385342.1 acetylglutamate kinase [Agathobacter ruminis]PHU38812.1 acetylglutamate kinase [Agathobacter ruminis]
M-----------------------------------------------------------
------------------------------------------------------------
-------------------TEQ-----IMQEQA-MAKAQVLI------EALPYIQRFN--
---RKI-------------------------------------IVVKYGGSAMVDENLKK
QVIEDCTLLKLVGFKPIIVHGGGKEISKWVGKVGMEPEFVNG-----LRKTDAATMEVAE
MVL-NKVNKSLVKLVQELGV---NAIGIS-GKDGGLLKVTKKYSDG--------------
----QDIGFVGEINEVNPQILYDLLEKDFLPIVCPIGMD-SNY----ETYNINADDAACA
IARAVNAEKLAFLTDIAGVYKD--FDDPNSLISELTA---SEAR--ELIESGYIGGGMLP
KLSNCIDAI-------DNGVSRVHIL---------------DGRIAHCLLLEIFTNKGI-
GTAILGDKEDRFYHE---------------------------------------------
------------------------------------------------------------
------------------------------------------------------------
-----------------------
>WP_028895809.1|Proteobacteria-Deltaproteobacteria-Syntrophobacterales-Syntrophorhabdaceae-Syntrophorhabdus-Syntrophorhabdus_aromaticivorans WP_028895809.1 acetylglutamate kinase [Syntrophorhabdus aromaticivorans]
M-----------------------------------------------------------
------------------------------------------------------------
----------------------------------SEKIKTLL------EALPYIKTFA--
---GST-------------------------------------FVIKYGGAAMEEESLKR
EFAKDMVLLKYVGINPVIVHGGGPKINRLLTDMHIPAKFVDG-----LRVTDGRTLEVVE
MVLSGSINKEIVKNINDMGG---KAIGLS-GKDGKLLVAEKVKDK---------------
-----EIGFVGEIVDVDVAIIRDINRHGYIPVIAPLAYG-ADG----NSYNVNADTAAGS
IAKALSAEKLVLLTDVEGVL-----DKEGNLISSLKR---PDIE--ALINSKTVSGGMIP
KVGCCLDAL-------QGGVRETHII---------------DGRIPHAILLEVFTDSGI-
GTQITGGT----------------------------------------------------
------------------------------------------------------------
------------------------------------------------------------
-----------------------
>RMG10550.1|Planctomycetes-root-root-root-root-Planctomycetes_bacterium RMG10550.1 acetylglutamate kinase [Planctomycetes bacterium]
M-----------------------------------------------------------
------------------------------------------------------------
----------------------------------RGMIEQLY------DAAPYIGKFQ--
---DSI-------------------------------------FVIKIGGEILLSREQCS
SLARQLHVLWQLGVHPVVVHGAGPQLDEELRSRGHTPRKVEG-----RRVTDREALEVAK
QVFRGVANLGLVGDLARAGL---PAVGLS-GVDGGTLLVRRRPPVEV-------------
EGRTVDFGWVGDPVRVEPRLLRTLLSARFVPAVCSLGVD-AAG----EVLNVNADTVACE
LAVALAAAKLLFVTDRPGVLHD--PADDSSIYSVLDL---AQVE--ELVAAGTVHGGMAP
KLAAATSAI-------RRGVERVHVI---------------GAAEPDALLTEVFTNQGC-
GTMILEQKREAP------------------------------------------------
------------------------------------------------------------
------------------------------------------------------------
-----------------------
>WP_161259170.1|Firmicutes-Clostridia-Clostridiales-Heliobacteriaceae-Heliobacterium-Heliobacterium_undosum WP_161259170.1 acetylglutamate kinase [Heliobacterium undosum]MZP30650.1 acetylglutamate kinase [Heliobacterium undosum]
M-----------------------------------------------------------
------------------------------------------------------------
------------------------------LKA-LEKAGILV------EALPYIKKFS--
---GKT-------------------------------------VVIKYGGAAMVNDQLKE
AVIMDVILMKLVGIHPVVVHGGGPEINGMLDRLGLKSHFIQG-----LRVTDEATMEVVE
MVLAGKVNKEIVALIQRFGG---KAVGLC-GKDGGLIQAKKRFELV-----KNE----AG
ARVPTDIGFVGDVVKIEPGLVRELADRGYIPVIAPIGVG-ENG----ESYNINADTAAGE
LAQALEAHKLVLLTDVEGILRD--RQDKASLISSLRI---DDVP--ALVEEGVISGGMIP
KVTCCVEAL-------QGGVGQTHII---------------DGRLPHSLLLEVFTDKGI-
GTMVLK------------------------------------------------------
------------------------------------------------------------
------------------------------------------------------------
-----------------------
>WP_149734709.1|Firmicutes-Negativicutes-Selenomonadales-Sporomusaceae-Propionispora-Propionispora_hippei WP_149734709.1 acetylglutamate kinase [Propionispora hippei]SHJ18787.1 N-acetylglutamate kinase [Propionispora hippei DSM 15287]
M-----------------------------------------------------------
------------------------------------------------------------
-----------------------------IHSP-ERTAAVLI------ETLPYMQQFA--
---GKT-------------------------------------VVIKYGGNAMINGELKQ
QVIKDIILMKCVGMRPVVVHGGGPEITGFLKQLGKQSTFVSG-----LRVTDAETVEVAE
MVLAGKINSEIVCLLNQQGA---KAVGLS-GKDADLVIAEKHLAEI-----YE-----NG
EVKKADIGFVGDVVKINAGLLHTLLDQDYIPVIAPIGRG-IDN----ATYNINADYVAGE
IAGALEAEKLMLLTDVEGIYRD--YHDKSTFISTLTF---EDAQ--GMIQDGTIDGGMIP
KVEACIRAL-------SGGAVKAHII---------------DGRQPHSLLLEIFTSAGI-
GTEIVKSR----------------------------------------------------
------------------------------------------------------------
------------------------------------------------------------
-----------------------
>WP_062483805.1|Nitrospirae-Nitrospira-Nitrospirales-Nitrospiraceae-Nitrospira-Candidatus_Nitrospira_inopinata WP_062483805.1 acetylglutamate kinase [Candidatus Nitrospira inopinata]CUQ66044.1 Acetylglutamate kinase [Candidatus Nitrospira inopinata]
M-----------------------------------------------------------
------------------------------------------------------------
------------------------------NRL-IKKASVLI------EALPYIRTFR--
---GKT-------------------------------------VVVKYGGHAMTEASLKE
RFAQDVVLLKYVGINPVIVHGGGPQIDKMLTRLGIQAKFRHG-----VRITDQATMEVVE
MVLAGQINMEITDLINRHGG---SAVGLS-GKDGGLIRSKPLTAKA-----WAESLERDW
DGEDGDFGLVGDIEKVDPGLLRNLQEDHYIPVIAPIGSD-REG----NTYNINADLVAGA
VAGALKAEKLVMMTDIKGIR-----DAKGHHLSTVSR---KDVQ--RMVKKGVITEGMLP
KVHACLDAL-------EAGVGKAHII---------------DGRIPHAVLLEIFTRRGI-
GTEIVS------------------------------------------------------
------------------------------------------------------------
------------------------------------------------------------
-----------------------
>WP_015940631.1|Chloroflexi-Chloroflexia-Chloroflexales-Chloroflexaceae-Chloroflexus-Chloroflexus_aggregans WP_015940631.1 [LysW]-aminoadipate kinase [Chloroflexus aggregans]ACL24772.1 acetylglutamate kinase [Chloroflexus aggregans DSM 9485]
------------------------------------------------------------
------------------------------------------------------------
------------------------------------------------------------
-----M-------------------------------------LVVKVGGSAGNDY---D
ALCDDIATRWQAGEHLILVHGGSDQTNRLAEALGHPPRFVTSPGGHTSRYTDRRTLEIFL
MATAGLVNKQLVERLQMRGV---MALGLS-GLDGRLLEGKRKSTIRV----I--E---QG
RQMILRDDWTGTIERVNTSLLRMFLDAGYLPVVAPIACS-TAG----EAVNVDGDRAAAA
IAAAFGAQTLLLLSNVPGLLRH--FPDEASLINHIPR---AEVE--AYME--YAAGRMKK
KLLGAQEAL-------AGGVQRVILA---------------DARIPACISHAL---AGG-
GTHIA-------------------------------------------------------
------------------------------------------------------------
------------------------------------------------------------
-----------------------
>WP_158204625.1|Euryarchaeota-Halobacteria-Halobacteriales-Halobacteriaceae-Halomarina-Halomarina_oriensis WP_158204625.1 acetylglutamate/acetylaminoadipate kinase [Halomarina oriensis]
MWG---------------------------------------------------------
------------------------------------------------------------
----------------------------------HR------------------------
---NVT-------------------------------------VVVKIGGARAVNP---E
GALADVADLVESGERVVVVHGGSTAVDDTLESLGEDPEYVETPSGVVGRFTDERTMAVFS
MVLPGKLNTDLVVGLQNAGV---NAVGLS-GVDGGLLEGPRKSAVRV----V--E---EG
KRKIRRGDHSGTVERVDSDLLDTLLAGGYTPVVTVPMLA-KDG-DQWLAANADADRAAAA
VAGALDAD-LVLLTDVPGVLTD--LDDPESVVDVVDSA--TAYE--TLTA--AAEGFMTR
KVMAATEAL-------EDGAASVTIG---------------DANADAPVSGAL---DGA-
GTTILPDALVDEVDESG-------------------------------------------
----------------------------------------------TVEAGR--------
------------------------------------------------------------
-----------------------
>PIW41763.1|Candidatus_Aenigmarchaeota-root-root-root-root-Candidatus_Aenigmarchaeota_archaeon_CG_4_9_14_3_um_filter_37_18 PIW41763.1 acetylglutamate kinase [Candidatus Aenigmarchaeota archaeon CG15_BIG_FIL_POST_REV_8_21_14_020_37_27]PJB74407.1 acetylglu
M-----------------------------------------------------------
------------------------------------------------------------
--------------------------------------SALKT----GEADKYIKKFE--
---NKT-------------------------------------ILIKISGELFNDK-TID
NISENIFVLFKNGIKVIVIHGGGYQADDLSKKLGVQIKKVNG-----RRITDLESLEIVK
MVFS-KANIEIIASLKKHNL---KPVGLS-GIDSGIIAKKR-------------------
EVKEVDYGFVGDVVDIDTNLVKILLDKGFIPVIAPIACD-ENG----IVLNINADTIAIE
FAKKLGVEKLVMLSNVPGVFEK--LGDKSSVISYLTV---SKMK--KLVKSNSINGGMIP
KLESCISAL-------NHGVKRIHLI---------------DGTIENAILKEILTKKGI-
GTMIVDDAEMEVYKN---------------------------------------------
-------------------------------------------EFE--------------
------------------------------------------------------------
-----------------------
>WP_017462822.1|Proteobacteria-Gammaproteobacteria-Xanthomonadales-Rhodanobacteraceae-Dyella-Dyella_ginsengisoli WP_017462822.1 acetylglutamate kinase [Dyella ginsengisoli]
M-----------------------------------------------------------
------------------------------------------------------------
--------------TNGS-HTR-----KTIVRL-LSAMGSAK------EIQQYLKRFSQ-
LDASRF-------------------------------------AVVKVGGAVLRDE--LN
DLTSSLTFLQQVGLTPIVLHGAGPQLDEELAAAGIEKQTVNG-----LRVTSPKALGIVR
RVFQQQ-NLKLVEALQSMDT---RATSVP----SGVFMASFLDR----------------
----DTYGMVGKVDSINLAPIEASLRAGSIPVIASLGET-DEG----QFLNINADFAANE
LVRVLQPYKIVFLTGTGGLL-----DDQGRLIDSINLS--TEFD--HLMAQPWINGGMRV
KIEQIADLL--------DKLPLSSSV---------------SITRPSELAKELFTHKGS-
GTLVRRGEKVLTFDS---WAGVDQARLRELIESSFG---RKVVDDYFE--RTVPYRVYVS
ENYRAAMILTLDEGL-----PYLDKFAVLDDAQGEGLGRAVW-QVVREQHPQ---LFWRS
RHGNPVNPFYYAE-------------------SDGCFKQERWKVFWYGLDG-FDTIERCV
AH-CATRQPTLVD----------
>WP_014932875.1|Spirochaetes-Spirochaetia-Brachyspirales-Brachyspiraceae-Brachyspira-Brachyspira_pilosicoli WP_014932875.1 acetylglutamate kinase [Brachyspira pilosicoli]CCG56519.1 acetylglutamate kinase [Brachyspira pilosicoli WesB]
M-----------------------------------------------------------
------------------------------------------------------------
----------------------------ENISN-RDKALILN------QALPYIQKYT--
---GKT-------------------------------------VVIKYGGSAMDNPELKK
KVMSDVALLSTVGINVIVVHGGGKDITAMLNKIGKESKFING-----LRYTDSETAEIVK
MVLAGKVNKELVASLENSGG---KCLGIC-GIDGNMFKVSKYKG----------------
---DIDLGFVGDVDDVDTHLLNTIITNEYIPIVATIGCD-KEG----NVYNINADTAAAK
IAESLKAETLIYMTDTPGLLKD--KDDESTLISKINI---KEID--NLIKDGTISGGMIP
KVQHCINAV-------QNGVSKVFII---------------DGRLCHSLLIEMFTDEGI-
GTMFYKD-----------------------------------------------------
------------------------------------------------------------
------------------------------------------------------------
-----------------------
>WP_147517742.1|Firmicutes-Clostridia-Clostridiales-Clostridiaceae-Clostridium-uncultured_Clostridium_sp. WP_147517742.1 acetylglutamate kinase [Clostridiaceae bacterium]SCJ12746.1 Acetylglutamate kinase [uncultured Clostridium sp.]
M-----------------------------------------------------------
------------------------------------------------------------
---------------------------ENYDNL-IHKANILT------EALPYIQRLA--
---GKT-------------------------------------VVIKYGGNAMTDEKLIT
TILQDIALLKCVGVNPVVVHGGGPEINKLLGKLEIESKFHNG-----LRITDGATMEVVQ
MVLTGKINKDITAQLNCLGV---KAIGLC-GKDANLIEVVKKPASD--------------
---GVDLGYVGQITGINQKLLHMLTQDEFIPVIAPVGVG-PDG----ESYNINADTAAAE
IAAALQAEKLIFLTDIDGIRLD--PQDPESLISVITV---ERIN--ELIADGTISGGMIP
KVQGCIRSI-------ELGVNRTHIL---------------NGTIPHPVLLEIFTDKGI-
GTMVVRA-----------------------------------------------------
------------------------------------------------------------
------------------------------------------------------------
-----------------------
>WP_092054505.1|Proteobacteria-Deltaproteobacteria-Desulfuromonadales-Desulfuromonadaceae-Desulfuromonas-Desulfuromonas_acetexigens WP_092054505.1 acetylglutamate kinase [Desulfuromonas acetexigens]TRO78818.1 acetylglutamate kinase [Desulfuromonas acetex
M-----------------------------------------------------------
------------------------------------------------------------
------------------------------QDL-INKANVLM------EALPYLKRFA--
---GTT-------------------------------------IVIKYGGHAMADEKLKE
SFARDVVLLKYIGLNPVIVHGGGPQINETLKKYGIVSEFVRG-----MRVTDAATMGVVE
MVLVGQVNKEVVGLINRHGG---RAVGLS-GKDGELLLAEKMLQEV------RQE---DG
SVEQVDIGFVGDVIHVNQALIDTLEQGKFIPVIAPVGVG-AGG----ESYNINADVVAGR
VAAALKAEKLILLTDVQGVK-----DKQGNLLTGISV---GEMR--RLISDESIVGGMIP
KVECCADAL-------AGGVKKAHII---------------DGRVEHAVLLEIFTDKGV-
GTEIVQ------------------------------------------------------
------------------------------------------------------------
------------------------------------------------------------
-----------------------
>TAH48188.1|Chloroflexi-root-root-root-root-Chloroflexi_bacterium TAH48188.1 [LysW]-aminoadipate kinase [Chloroflexi bacterium]
------------------------------------------------------------
------------------------------------------------------------
------------------------------------------------------------
-----M-------------------------------------IVIKIGGSRGINM---D
FVCDDAAELYKAGQKIILVHGAGNEANELGEKVGYPAKHVTSPQGFSWRYTDRQTLEIYT
MAAVGKINTFLVEALQKRGV---NAIGLS-GVSGRVMEGTRKDAVRI----I--E---GG
KQRILRDDYTGRVEKINAKLLTDLLNTGYLPVIAPLAIS-YQG----DAMNVDGDRAAAM
IAGAVDAEKLIILTNVVGLMKN--FPDESSLITHIDK---NKVE--ASID--FAEGRMKK
KVLGASEAL-------KLDVSQVVFA---------------DGRIEHPIQNAL---AGK-
GTVIE-------------------------------------------------------
------------------------------------------------------------
------------------------------------------------------------
-----------------------
>RMD90325.1|Calditrichaeota-root-root-root-root-Calditrichaeota_bacterium RMD90325.1 [LysW]-aminoadipate kinase [Calditrichaeota bacterium]
------------------------------------------------------------
------------------------------------------------------------
------------------------------------------------------------
-----M-------------------------------------LIIKIGGGATINV---K
GIIADLATV---NEKFIIVHGANALRDQLAKALGKPKKILTSVSGYSSVYSDETALDLLM
MAYAGLKNKRIVELCHQHGI---NAVGLS-GIDGRVIQGQRNKGIRV----K--E---NG
KLRIVR-DFSGKPRAVNKDLLQLLLDNHYTPVLTIPIID-ENQ----FAINSENDDIVNV
LQSTFKARVVIQLIEAPGFLED--KDDPTSLVKTLSK---QELY--QREK--QVTGRMKR
KMLALRKLF-------DNGAHTVVIS---------------DGRVAHPIHDAL---NGK-
GTIIK-------------------------------------------------------
------------------------------------------------------------
------------------------------------------------------------
-----------------------
>OGP31993.1|Proteobacteria-Deltaproteobacteria-root-root-root-Deltaproteobacteria_bacterium_GWC2_42_11 OGP31993.1 acetylglutamate kinase [Deltaproteobacteria bacterium GWC2_42_11]HBO84268.1 acetylglutamate kinase [Deltaproteobacteria bacterium]
M-----------------------------------------------------------
------------------------------------------------------------
------------------------------QKY-IEKVKTLL------DSLPYIRQFY--
---DKT-------------------------------------IVIKYGGSAMVAENLKQ
SFARDIILMKYVGLNPVIVHGGGPQIGELLKKLGKESKFVKG-----IRVTDEETMDVVE
MVLGGSVNKEIVGMINHFGG---KAVGLS-GKDGNLIKAKKLKIKG--------------
----TDMGMVGTVKSINPNVIETLDKNKFIPVIAPVGVG-EDG----RAYNINADIVAGR
IAGALKAEKLILLTDVQGVL-----DKDKELISTLSI---KQAK--ALIKKGIASGGMLP
KLNCCFDAL-------NEGVSKAHII---------------DGRVEHAVLLEIFTTAGI-
GTEIYK------------------------------------------------------
------------------------------------------------------------
------------------------------------------------------------
-----------------------
>XP_021685919.1|Streptophyta-Magnoliopsida-Malpighiales-Euphorbiaceae-Hevea-Hevea_brasiliensis XP_021685919.1 acetylglutamate kinase, chloroplastic-like [Hevea brasiliensis]
MAAASRPLNLSSTSSRLSSSFLSPNL----------------------------------
----------------RNLNPSNLTFLLPRSAPKTVSLSVKATSLS-------------S
PTTH-----------KTATSTP-----QSESPD-RFRVEILS------ESLPYIQKFR--
---GKT-------------------------------------IVVKYGGAAMKVPELKA
SVVSDLVLLSCVGLRPVLVHGGGPEINHWLQLLNIQPLFHEG-----VRVTDAKTMEIVS
MVLVGKVNKDLVSLINKAGA---TAVGLS-GMDGRLLMARPNPN----------------
---SAHLGFVGEVTRVDSTILQPLVDNGHIPVIASVAAD-ESG----QSYNINADTVAGE
LAAALGAEKLILLTDVAGILEN--RDDPKSLVKEIDI---KGVK--RMIAEKKVAGGMIP
KVNCCVRSL-------AQGVRTASII---------------DGRVQHSLLHEIMSEEGI-
GTMITG------------------------------------------------------
------------------------------------------------------------
------------------------------------------------------------
-----------------------
>OIO00045.1|Candidatus_Desantisbacteria-root-root-root-root-Candidatus_Desantisbacteria_bacterium_CG1_02_49_89 OIO00045.1 acetylglutamate kinase [Candidatus Desantisbacteria bacterium CG1_02_49_89]PIV57493.1 acetylglutamate kinase [Candidatus Desantisbac
M-----------------------------------------------------------
------------------------------------------------------------
------------------------------KKV-IERANILI------EALPYIRKFR--
---GNT-------------------------------------FVVKYGGAAMDKSDLAE
KVAQDVILMKYVGINPVLVHGGGPEITRVLKKQNLGTNFIHG-----LRVTDRRTMEVVE
RVLVKKINRNIVDYINKHSG---KAMGLN-GRDAGFLLVKKYMPGG--------------
----LDIGFVGEVVKVNSRFLSALA-KDFIPVIAPVGVD-GKG----QVYNVNADEAASK
IAVALKADKLIMLTDVRGVL-----DKKGKLMSSISK---KNAK--KAMS--AAGKGMIP
KLKGCFEAV-------SRGVKKVHII---------------DGRIPHALLLEIFTDEGI-
GTQIT-------------------------------------------------------
------------------------------------------------------------
------------------------------------------------------------
-----------------------
>WP_108141333.1|Firmicutes-Clostridia-Halanaerobiales-Halanaerobiaceae-Halanaerobium-Halanaerobium_saccharolyticum WP_108141333.1 acetylglutamate kinase [Halanaerobium saccharolyticum]
M-----------------------------------------------------------
------------------------------------------------------------
------------------------------EEL-IKKANVLI------EALPYFKDFF--
---GKT-------------------------------------FVIKYGGSIMADPELKE
KLIEDITLLKYVGINPVIVHGGGPAINKTLDRLNIEANFIDG-----LRVTDKETMEIVE
MVLSAQINKEIVALINKMQA---KAVGVS-GKDGNLIKAKKKEFSD--------------
--PAKDLGFVGEVEEINPELIEKLIEDGYIPVIAPVGVN-EAG----EGLNINADSVAGE
LAAALKAEKLIYLTDVNGIRYD--AEDPESRVSQLKF---SEIK--QWIADGKIQGGMLP
KVEGCMQAV-------ESGVIRTHIL---------------NGLVAHPLLLEIFTDQGV-
GTMILKD-----------------------------------------------------
------------------------------------------------------------
------------------------------------------------------------
-----------------------
>WP_013703468.1|Deinococcus-Thermus-Deinococci-Thermales-Thermaceae-Marinithermus-Marinithermus_hydrothermalis WP_013703468.1 [LysW]-aminoadipate kinase [Marinithermus hydrothermalis]AEB11416.1 acetylglutamate kinase [Marinithermus hydrothermalis DSM 148
------------------------------------------------------------
------------------------------------------------------------
------------------------------------------------------------
-----M-------------------------------------IVVKVGGSEGINY---A
AVAEDAARLWKEGTRLVLVHGGSAETNRIAEALGHPPRFLEHPGGLTSRLTDRQTLEIFE
MVYCGKVNKMLVELLQQRGV---NAVGLS-GLDGRVLEGPRKKAVKY----L--E---NG
KLKVRRDTYTGTVERVNTHLLTLLLDHGYLPVLTPPAIS-YEG----EAINTDGDTAAAR
VAVQLQAEALLLLSNVPGLLRN--YPDESSLIPRIPA---AEVA--AYMT--HAEGRMKK
KVLGAAQAV-------QHGVGRVVLG---------------DARVEAPITQAL---AGR-
GTVIA-------------------------------------------------------
------------------------------------------------------------
------------------------------------------------------------
-----------------------
>OLS17236.1|Candidatus_Odinarchaeota-root-root-root-root-Candidatus_Odinarchaeota_archaeon_LCB_4 OLS17236.1 Acetylglutamate/acetylaminoadipate kinase [Candidatus Odinarchaeota archaeon LCB_4]
MR----------------------------------------------------------
------------------------------------------------------------
------------------------------------------------------------
-------------------------------------------IVVKIGGELIKSS--LE
NVSSDTVKVAAE-NEVIYVHGGAKIVNEISEKLGKKPEFVVSPTGSRSRYTDKETMEIFE
MVMAGKANKKVVEALLAKGL---KPVGLT-GIDGKLIIAERKKVLKV----K--K---DN
KIIKIDGGYTGKVDKVDPTLIELLLKNGYIPVIAPIALS-YEN----EPLNIDADRAAAN
IAGAVKADILIFLTDVDGVL-----DKDGKIISKIPA---ESVD--NLRE--QVGFGMEK
KILATSEAL-------QMGVRKIVIA---------------SGKIDAPITNAL---TGER
RTVIAYE-----------------------------------------------------
------------------------------------------------------------
------------------------------------------------------------
-----------------------
>WP_057506012.1|Proteobacteria-Gammaproteobacteria-Xanthomonadales-Xanthomonadaceae-Stenotrophomonas-Stenotrophomonas_pictorum WP_057506012.1 acetylglutamate kinase [Stenotrophomonas pictorum]KRG42820.1 acetylglutamate kinase [Stenotrophomonas pictorum J
MSP---------------------------------------------------------
------------------------------------------------------------
------------AMQPHR-QTR-----QTIVRL-LSSMASAK------EISQYLKRFSQ-
LDAKRF-------------------------------------AVVKVGGAVLRDD--LE
ALTSSLSFLQEVGLTPIVLHGAGPQLDAELSAAGIEKHTIDG-----LRVTSPEALAIVR
KVFQSS-NLKLVEALQQNGA---RATSIT----GGVFEAEYLDR----------------
----DTYGLVGEVKAVNLAPIEASLKAGSIPVITSLGET-PSG----QILNINADFAANE
LVQELQPYKIIFLTGTGGLL-----DAEGQVIDSINLS--TEYD--QLMAQPWIHGGMRV
KIEQIKDLL--------DRLPEESSV---------------SITRPADLAKELFTHKGS-
GTLVRRGEKVLKATS---WDQLDTARLKTLIESSFG---RTLVPDYFE--KTRLLRAYVS
EHYRTAVILTDEAEG-----VYLDKFAVLDDAQGEGLGRAVW-NVMLEETPQ---LFWRS
RNGNPVNHFYYSE-------------------SDGCYKLDHWKVFWFGADD-FDSIKGYV
KH-CAERKPSLQG----------
>TDJ49858.1|Nitrospinae-Nitrospinia-Nitrospinales-Nitrospinaceae-Nitrospina-Nitrospina_sp. TDJ49858.1 acetylglutamate kinase [Nitrospina sp.]
M-----------------------------------------------------------
------------------------------------------------------------
------------------------------KKL-IHKAETLI------EALPFIKNFY--
---GKT-------------------------------------IVIKYGGNAMVSEDLKK
TFALDVIMMKYIGINPVIVHGGGPQIGKTLEMFGIQSKFVDG-----QRVTSKEMIGVVE
MVLGGKINQEIVSQINQQGG---SAVGIT-GKDGDLIQAKRFRKVK-----ICPE---TN
RPEIIDLGLVGDIKKINPGILETLDRDKYIPVIAPIGRG-EEG----ETLNINADFVASK
IASALKAEKLLLMTDIEGVK-----DKKHKLISELNR---KEAE--KLVRTKVIKDGMIP
KVQCCLDAL-------KAGVSKAHII---------------DGRIKHSLLLEIFTEQGI-
GTQIVEK-----------------------------------------------------
------------------------------------------------------------
------------------------------------------------------------
-----------------------
>WP_014100960.1|Acidobacteria-Blastocatellia-root-root-Chloracidobacterium-Chloracidobacterium_thermophilum WP_014100960.1 acetylglutamate kinase [Chloracidobacterium thermophilum]AEP13222.1 acetylglutamate kinase [Chloracidobacterium thermophilum B]
M-----------------------------------------------------------
------------------------------------------------------------
----------------------------------GFDANVLR------EALPYINRFK--
---GKT-------------------------------------FIVKFGGKVAAEEDTLD
SFCEELALCAQIGIRVVAVHGGGVQANELSQQLGIKPKTING-----RRITDERALDVVK
MVFGGKVNVEILGALRQAGV---PAVGLS-GVDGNILTARKRPPQVV----VNLE---TG
KPQTVDYGYVGEILDVDTRLLDTLIEKDFVPVMASLAAD-EDG----DIYNVNADTVAAV
IAAEMRAEKLVLATNVDGVL-----DEHGQRISRLTL---RQAA--AMMDAGKVAGGMLP
KLEAAARAL-------RAGVNSVHVI---------------NGMKAGALLREIFTEEGD-
GTMITVNGENGVASR---------------------------------------------
------------------------------------------------------------
------------------------------------------------------------
-------PPALSR---RQA----
>OIN97419.1|Candidatus_Desantisbacteria-root-root-root-root-Candidatus_Desantisbacteria_bacterium_CG1_02_38_46 OIN97419.1 acetylglutamate kinase [Candidatus Desantisbacteria bacterium CG1_02_38_46]PIU50860.1 acetylglutamate kinase [Candidatus Desantisbac
M-----------------------------------------------------------
------------------------------------------------------------
------------------------------KRI-IERAKIVI------EALPYIRKFY--
---GNT-------------------------------------FVIKYGGAAMEKADLRE
SVAKDVILMKYVGMNPILIHGGGPEITLALEKLNKKTKFVQG-----LRMTDKQTMNVVE
DVLVRKINKDIVNLINKYSG---KAIGLS-GKDASFIRVRRQTPDG--------------
----IDIGFVGEVEKVNSRFLSALA-KDFIPVIAPVGVD-EKG----IVYNVNADEVASN
IASALKADKLIMLTDVRGVL-----DKKGNLISTIKL---KDAK--RTMS--AVGKGMIP
KLKGCINAV-------KQGVKKTHII---------------DGRIPHALLLEIFTDEGI-
GTQIT-------------------------------------------------------
------------------------------------------------------------
------------------------------------------------------------
-----------------------
>OHC09949.1|Planctomycetes-root-root-root-root-Planctomycetes_bacterium_RIFOXYB12_FULL_42_10 OHC09949.1 acetylglutamate kinase [Planctomycetes bacterium RIFOXYB12_FULL_42_10]
M-----------------------------------------------------------
------------------------------------------------------------
------------------------------ENA-IRKANILI------EALPYIRSFR--
---NKI-------------------------------------VVIKFGGSAMSNEDVLT
NVLQDIVFMKTVGIMPILVHGGGPRISEEMAKRNLTPKFIEG-----HRITDRETLDIAK
DVLINEISASIVKRISELGN---EAACIW-EDGYCPLKAEKHYIETK------TD---SG
ASKKLDIGFVGKVTAIDSDKFLNLCSTCTIPIVPPIAKG-TNG----DVYNVNADNVAAF
IAKTLGAEKLVFLSNTHGIMTR--PDDDTSFASTLHE---NEVH--ELIDKKVIKDGMLP
KALACISAL-------KAGVKKAHII---------------NGLIPHALLLEIFTDKGV-
GTQIII------------------------------------------------------
------------------------------------------------------------
------------------------------------------------------------
-----------------------
>WP_041571042.1|Firmicutes-Clostridia-Clostridiales-Peptococcaceae-Candidatus_Desulforudis-Candidatus_Desulforudis_audaxviator WP_041571042.1 acetylglutamate kinase [Candidatus Desulforudis audaxviator]
ME----------------------------------------------------------
------------------------------------------------------------
------------------------------LTA-LDKAGILV------EALPYIKKFY--
---GKI-------------------------------------VVIKYGGHAMVDRRLKQ
AVIQDVVLMKYVGMHPVLVHGGGPDITDMLRKLGKESDFVNG-----LRVTDRETMEIVE
MVLVGKINKEIVALINKTGG---HAIGLC-GKDADLFEAAKKMPEV-----RKA----DG
SWEPVDIGFVGEVARVNPEIIKNVIKEGYIPVIAPTAVG-PDG----ESYNINADYVAGK
LAAALQADKLVLLTDVEGIMRR--PGDRESRMSVIRM---EEVG--PLRESGVISGGMLP
KVEACLDAL-------RAGVNRTHIL---------------NGRQPHAVLLEIFTDEGI-
GTMVLP------------------------------------------------------
------------------------------------------------------------
------------------------------------------------------------
-----------------------
>PKL82386.1|Ignavibacteriae-root-root-root-root-Ignavibacteriae_bacterium_HGW-Ignavibacteriae-3 PKL82386.1 acetylglutamate kinase [Ignavibacteriae bacterium HGW-Ignavibacteriae-3]
------------------------------------------------------------
------------------------------------------------------------
------------------------------------------------------------
-----M-------------------------------------LLIKIGGGKELNL---K
GIISNLAGL---TEKFIIVHGANAFRDDLAAKLGYKKNVVTSLSGYDSVLSNEETIDLAM
MAYAGLKNKRIVELCQQNGI---NAVGLS-GIDGKVIQGKRNSGIKV----R--E---GG
KTILLR-DLSGKPKSINKNLLDLLLDNGYTPVLSVPLLD-ENN----FAINSENDDIIAL
LQSEFKADKIISLIEAPGFLLD--KNDPASLIQNISK---GELE--AMEQ--KVDGRMKR
KILALRKLF-------GAGDTTVILS---------------DGRTENPVIDAL---NGK-
GTTIK-------------------------------------------------------
------------------------------------------------------------
------------------------------------------------------------
-----------------------
>KXA92011.1|Euryarchaeota-root-root-root-root-candidate_division_MSBL1_archaeon_SCGC-AAA259D18 KXA92011.1 acetylglutamate kinase [candidate division MSBL1 archaeon SCGC-AAA259D18]
M-----------------------------------------------------------
------------------------------------------------------------
----------------------------------EDRASVLL------EALPYIQNFH--
---GRT-------------------------------------LVIKLGGGLIEKEKLKN
SIYQDLVLLNYVGMRPVVVHGGGSEISREMERAGKTPEFVEG-----LRVTDEETIEIIH
KSLGGKINKEMVLGIEKYGG---LALGVS-GIDGNLVRARKIESE---------------
----EELGFVGEVEEINPEIVEYLIDKDYIPVIAPIGAD-EEG----TSLNLNADTVAAG
LASSLKAEKLILLTDVPGVLQD--PEDEESLISKLSL---GEAR--EKIEKGIITGGMIP
KVKACVESV-------EAGANCAHII---------------NGKTSHALLLELLTESGV-
GTMIEEEGS---------------------------------------------------
------------------------------------------------------------
------------------------------------------------------------
-----------------------
>WP_080063320.1|Firmicutes-Clostridia-Clostridiales-Hungateiclostridiaceae-Ruminiclostridium-Ruminiclostridium_hungatei WP_080063320.1 acetylglutamate kinase [Ruminiclostridium hungatei]OPX45491.1 acetylglutamate kinase [Ruminiclostridium hungatei]
M-----------------------------------------------------------
------------------------------------------------------------
----------------------------NYDGL-IKKAEILI------EALPYIQKLY--
---GKT-------------------------------------VVIKYGGNAMINDELKN
SVIEDITLLKYIGMNPVLVHGGGPDINRALQKFDVKSEFVNG-----LRVTDAQTIEVAQ
MVLVGKTNKEIVSLLNSKGA---KAIGLC-GIDGKLIECEQYKTEI--------------
DGEMKDIGFVGSITKINSKVLELISKDEYIPVVAPIGVG-PNG----QSYNINADTVAGE
IAAALKAEKLMLLTDVEGVKPS---KDSESIIPALTI---DEVH--DLIGKKIIAGGMIP
KVLGCVDAL-------EKGVGRTHII---------------DGRIPHCILLEIFTYKGI-
GTMIMKDKKLYHENE---------------------------------------------
-------------------------------------------ALY--------------
------------------------------------------------------------
-----------------------
>WP_129349540.1|Proteobacteria-Deltaproteobacteria-Desulfovibrionales-Desulfovibrionaceae-Desulfovibrio-Desulfovibrio_carbinolicus WP_129349540.1 acetylglutamate kinase [Desulfovibrio carbinolicus]QAZ66350.1 acetylglutamate kinase [Desulfovibrio carbinol
M-----------------------------------------------------------
------------------------------------------------------------
------------------------------NRE-HAKAHLLL------EALPYIRNFY--
---GQT-------------------------------------VVIKYGGHAMVDEQLQE
SFALNVILLKYIGINPVIVHGGGPQIGRMLKLLNIESQFKQG-----LRVTDDATMDVVE
MVLVGKVNKNIVNLINLKGG---SAVGLS-GKDGRLITARKLEMVL-----ERG----DA
PPEIIDLGKVGEVTGINTQLITTLLAQGFIPVIAPVGVD-EDG----ETYNINADTVAGA
VAAALGAKRLVLLTDVSGVL-----DKDKTLISSLDI---KEAS--QAMAEGVLVGGMIP
KVSCCMEAV-------DAGVEKAHIL---------------DGRVENCIILELFTRSGI-
GTEIICKRCQA-------------------------------------------------
------------------------------------------------------------
------------------------------------------------------------
-----------------------
>OYT27144.1|Candidatus_Altiarchaeota-root-Candidatus_Altiarchaeales-root-root-Candidatus_Altiarchaeales_archaeon_ex4484_96 OYT27144.1 acetylglutamate kinase [Candidatus Altiarchaeales archaeon ex4484_96]
M-----------------------------------------------------------
------------------------------------------------------------
-------------------------------EE-KTLSQVLI------KALHYVKSFR--
---GQV-------------------------------------FVIKLGGEVMCDERVMD
CLAEDLVLLNSMDIKPVVVHGGGRDISDAMKRFGKVPEFVEG-----LRVTDAETMDIVK
MVLIGKINTGIVAKINKQGG---SAVGLS-GKSGKLFMAQRRKQK---------------
----IDLGFVGDITEVNTELVSVLLEKNYIPVISPVGFD-SGG----DSLNINADTAASR
LAVSLGASKLVFMTSVEGVL-----DKKNKLISKLTV---KQAK--KLIAEGTASAGMIP
KLEACIHSV-------EGGVARAHII---------------KSR-EHAFLQEVLTSKGT-
GSMVYLK-----------------------------------------------------
------------------------------------------------------------
------------------------------------------------------------
-----------------------
>RKY02638.1|Spirochaetes-root-root-root-root-Spirochaetes_bacterium RKY02638.1 acetylglutamate kinase [Spirochaetes bacterium]
------------------------------------------------------------
------------------------------------------------------------
-------------------------------MK-LEDIGILK------QALPYIRQYK--
---GKT-------------------------------------FVIKLGGELIKEYDIID
DISQDISLIYQIGIKIIVIHGGGPQATELSKKLGISPKIVDG-----RRVTDEETLEVVK
MIFAGKINHEILTMLRKYGA---KSVGLS-GIDGNIIVAKKRPPVSY----SDKK---TG
EESKLDFGHVGDIVDINTNLIEILLREDYIPVISSLSDD-GKG----HILNINADTIASH
IAVAVNADKYITLTNVPGILKN--PDDPKTKISYISK---EEIK--RFIEEGIIKGGMIP
KINECIYAL-------EHGVSRVHIL---------------NGFEKNSILREVFTNIGT-
GTMILREEDIKDYKE---------------------------------------------
-------------------------------------------TGF--------------
------------------------------------------------------------
-----------------------
>TDA33032.1|Euryarchaeota-Hadesarchaea-root-root-root-Hadesarchaea_archaeon TDA33032.1 acetylglutamate kinase [Hadesarchaea archaeon]
------------------------------------------------------------
------------------------------------------------------------
------------------------------------------------------------
-------------------------------------------MVIKLGGEVMERKKTLD
SLLQDVVLLHYVGMKPVLVHGGGSEITREMKKAGKEPEFVAG-----LRVTDRETMEILH
KYLAGKLNTXIVLGINKHGG---RGVGIS-GIDGKVILARKLREVTTP----------EG
GRLQVDLGFVGEIERIDPHMVSFLLSNGYIPVLSPLGVD-EEG----RSLNLNADTVAAE
LAVVMGARKLIVLTNVKGVLRD--PKDESTLISQLTV---EEAR--ALLASGVVTGGMIP
KLKACIRAV-------EGGVERAHIL---------------QGTMPHALLLELLTDRGA-
GTMIEKGK----------------------------------------------------
------------------------------------------------------------
------------------------------------------------------------
-----------------------
>WP_011943616.1|Thermotogae-Thermotogae-Thermotogales-Thermotogaceae-Thermotoga-Thermotoga_petrophila WP_011943616.1 acetylglutamate kinase [Thermotoga petrophila]A5ILL5.1 RecName: Full=Acetylglutamate kinase; AltName: Full=N-acetyl-L-glutamate 5-phospho
M-----------------------------------------------------------
------------------------------------------------------------
---------------------------------RIDTVNVLL------EALPYIKEFY--
---GKT-------------------------------------FVIKFGGSAMKQENAKK
AFIQDIILLKYTGIKPIIVHGGGPAISQMMKDLGIEPVFKNG-----HRVTDEKTMEIVE
MVLVGKINKEIVMNLNLHGG---RAVGIC-GKDSKLIVAEKETKHG--------------
-----DIGYVGKVKKVNPEILHALIENDYIPVIAPVGIG-EDG----HSYNINADTAAAE
IAKSLMAEKLILLTDVDGVLKG------DKLISTLTP---DEAE--DLIRDGTVTGGMIP
KVECAVSAV-------RGGVGAVHII---------------NGGLEHAILLEIFSRKGI-
GTMIKELEG---------------------------------------------------
------------------------------------------------------------
------------------------------------------------------------
-----------------------
>TSA28913.1|Ignavibacteriae-Ignavibacteria-Ignavibacteriales-root-root-Ignavibacteriales_bacterium TSA28913.1 [LysW]-aminoadipate kinase [Ignavibacteriales bacterium]
------------------------------------------------------------
------------------------------------------------------------
------------------------------------------------------------
-----M-------------------------------------LLIKIGGGKDLNL---V
GIVKDLATI---NEKFIVVHGANALRDELAQKLNIQKKVVTSLSGYDSVFSDKNTIDLAM
MAYAGLKNKRIVELFQQNGV---NAVGLS-GLDGKVIQGKRNSGIKV----R--E---GG
KTLLLR-DFSGKPKAINRQLLDLLLDNGYTPVLTVPLID-ENN----FAINSENDDIIAL
LQNEFKAEKIISLIEAPGFLLD--KNDPSSLVSKISK---TELK--EMEQ--KVDGRMKR
KILALRKLF-------ESGDTTVILS---------------DGRTENPIKDAL---NGK-
GTTIQ-------------------------------------------------------
------------------------------------------------------------
------------------------------------------------------------
-----------------------
>WP_130161663.1|Proteobacteria-Gammaproteobacteria-Pseudomonadales-Moraxellaceae-Acinetobacter-Acinetobacter_halotolerans WP_130161663.1 acetylglutamate kinase [Acinetobacter halotolerans]RZF53569.1 acetylglutamate kinase [Acinetobacter halotolerans]
M-----------------------------------------------------------
------------------------------------------------------------
---------------------P-----PHEHIG-VDKAKILI------EALPYIQRFA--
---GKT-------------------------------------LVVKYGGNAMTDPELES
SFARDIVLLKTVGLNPIVVHGGGPQVDSLLKRLGQESDRIDG-----MRVTDQATMEVVE
MVLGGSVNKSIVNLINQHGG---RAIGLT-GKDGNLLRARKLLMEK------QEA---DG
SISQIDLGMVGEVTGVKTDVLEMFTQGDFIPVIAPLGVD-DEG----NTYNINADLVAGK
VAEALGAEKLILLTNITGVL-----DENKNLLTGLST---QEVD--RLIETGVIYGGMIP
KVGCALDAV-------KGGVVSAHIV---------------DGRVPHATLLEIFTDHGV-
GTLITNRMKH--------------------------------------------------
------------------------------------------------------------
------------------------------------------------------------
-----------------------
