# Supplementary material for: Comparative genomic analysis reveals metabolic flexibility of Woesearchaeota
Source: Nat Commun. 2021 Sep 6;12:5281. doi: 10.1038/s41467-021-25565-9 (PMC8421398; doi:10.1038/s41467-021-25565-9)
Supplement: Supplementary file 11 — Source Data [file 41467_2021_25565_MOESM11_ESM.zip › Source data/Supplementary_Fig_27.fasta]

>YT1_182_00261
------------------------------------------------------------
MKNVGIIGASGYTGYELVKILSKHKKV-KLVVLNSVSYAG-KKVCSLYPQFNNK----KL
KFTNY-SI--NEINS--MDLDLLFFCLPHKESMKYIKNID----------SKIK-KIDLS
GDYRFSKAKEYEKVYGVK--HID-KEGLKK--AVYGLPEINKKSIK--KANLIANPGCYV
TASLLASLPIQK-------------YAKY-IVFDCKSGWSGAGKKS-AFAKN-PKIIEDN
LVAYKLT-K-HRHKYEIMQFVGK-------------------------------------
--------KISFTPHVMDAYQGMMCTAHII-L----------KKK---INK-----QKII
KLYSQYY--KNQPFVKIKKD------IPQVKDTQKTNQCHI-GGFEI---DENNQ---LV
VVSTIDNLLKGASGQAVQNMNLMLGFKESEGLK-------------------------
>YT1_767_01228
----------------------------------------------------------MK
KIKTGVIGASGYTGYELIKILRNHPKA-ELKVLNSRSYAG-KKVKDLYSDFGGQ-----E
SYTDY-SV--DEIND--MRLDCIFLAVPHTAAFKLVPKL-----------KCKR-IIDLS
ADYRFKDIGKYEEVYNVK--HVD-NENNKK--AAYGLPELFRDKIK--KAKVIANPGCYA
TACLLASLPLGK-------------LARH-IVFDCKSGYSGAGKDS-AYAKD-HNTIKDN
IVAYKLV-S-HRHKPEIEQFLKA-------------------------------------
--------KVSFTPHVIDAFQGMMCTAHIL-L----------KKG---MDK-----EDVM
RLFEDSY--KDEPFVKVIRE-----KIPEIKDVSRTNYCHI-GGFEV---DENNQ---LV
IVSVIDNLLKGASGQAVQNMNIMFGLDEGEGLLQA-----------------------
>Yap2000.bin4.8_00975
----------------------------------------------------------MD
KAKVGIIGASGYTGYELIKLLSKHKKV-KLVALNSVSYAG-KKVCSLYKDFKDK----SL
KFTNY-SI--NEINS--MGIDLLFFCLPHKESMKFIKNIK----------KNIK-KIDLS
ADYRFSNAKEYEKVYGVK--HID-KKGLKK--AVYGLPEINKKRIK--KANLVANPGCYV
TASLLASLPVQK-------------FAKY-IVFDCKSGWSGAGKKS-AFAKN-PKIIKDN
LVAYKLT-K-HRHKYEIEQFIK--------------------------------------
--------KISFTPHVIDTYQGMMCTAHIL-L----------NKK---LNK-----NKII
KFYQQFY--KNQPFVKIKKE------IPQVKDTQKNNQCHI-GGFEL---DENNQ---LV
VVSTIDNLLKGASGQAVQNMNLMLGFKETEGLKCP-----------------------
>MP5_5_87_01401
----------------------------------------------------------MS
KKTVGIIGASGYTGYELIKILKKHPKA-ELRVLNSKSYKG-KKVKELYPDFTGD-----E
AYTGY-SI--EEING--MKLDCVFLAVPHTTAFNIVPKL-----------KCGK-IVDLS
ADYRFKNVKEYENVYGVK--HPD-EKNNKK--AVYGLPEMLKDKIK--KARITANPGCYA
TACLLASMPVQK-------------LSKY-MVFDCKSGYSGAGKDS-AYAKDPENTIKEN
IVAYKLV-S-HRHKPEIEQFLKS-------------------------------------
--------KVSFTPHVIDAFQGMMCTAHVL-L----------KRK---ISR-----NDVV
KLFEDFY--KHEKFVKIVKN-----KIPEIKDVARTNYCHI-GGFEI---DENNQ---LV
IVAVIDNLIKGASGQAVQNMNLMLGLKEEEGLV-------------------------
>CG1_02_57_44_00718
M-------------------------------------------------------SQSN
PVKIGIIGGSGYVGKELLRILLQHPGV-EIAAVSSRSSAG-KSIADVHRSLAGL---TTL
TFTG--DI--KAM----ANLDLVFVAVSHGDSMAMVKELH-DT------NPKLK-IIDLG
ADFRLT-PERFEQTYKQQ--HCC-PDI--K--AVPGLPELNAEAIK--HATIVANPGCFA
NTAILGLAPIAA------HIL------PT-VQVTAITGSSGSGAQP-KQATH-HPERDGN
VAAYMIL-S-HRHVPEIEQALNDV-------------------V----Q-SVPQSPDSQP
QPF-----AIQLVPQSGPYARGILATCFAT-L----------KDP-----S-----VDAK
KLYQEWADPTTRPFVRIRDDS------PKLSDVRGSNFIDI-AVH-----QQGNT---VV
ILSALDNMVKGAAGNAVQCMNLMLKLPETTGLLQAPLSP-------------------
>UBA10194_01389
------------------------------------------------------------
MIKASIYGGSGYAGGEILRILLDHPEV-SVQQVTSRQFNG-QPVSLVHPNLRNK---TDL
VFTDP-K-----N-L--DKCDLLFVALPNGKSMGLMGELM-T--------KAHK-IIDLG
ADFRLHGKENFQYWYKTE--HIS-PELLPK--FVCSIVELHRDEIK--NSSYIAGAGCEA
TVSILSLYPLIK------HKL---IE-DK-IIIDAKMSSSQAGLKA-SLSSH-HPERSGV
VRSYMPT-G-HRHTAEICQELEVY------------------------G-N---------
-KL-----DVAISATAIDMVRGLLVTIHTI-P----------RNN---ITE-----KDIW
KAYREEY--KNEPFIRIVKESQGLYRYPEPKILQGTNYCDI-GFEMD---TVSRR---LV
VIGAIDNLVKGTAGQAVQAMNIMYGFPETTGLGFPGLHPI------------------
>UBA12027_01128
M--------------------------------------------------------SIK
KIKASVIGGSGYGGSELLRFLVHHPNV-ELAFVTSRTHAG-KKLSAVHKNLLKA---TDM
AFTDT-PP--GKA-A--AASDVVFFAMPHGVSMGVAKGIM----------GKTK-IIDLS
GDFRLADAASYDAHYGYA--HKN-PALLKE--FAYGLTELNKNAIE--KAQNVACPGCFP
TGALLALAPLAA------KKL---LP-KY-VVIDSKTGSSGSGSTP-SAATH-HPSRANN
VKAYKVF-S-HQHEPEIVQELSKF------------------------G-C---------
-SP-----EVSFVTHSVPTVRGIFTTIHFL-A----------EKP---LKA-----EELK
KMYASFY--KDSFFVRIVDGS------PENSFVAGTNFADI-SVF-----CKGKK---VA
VMSAIDNLVKGAAGQAIQNMNLMFGLDEKTGLLFPGTNP-------------------
>UBA9638_00388
MTGKAKGEK--------KGATK-------------------------AAALGKGYGKVSG
KLPVGIIGASGYTGYELIKLLARHPKV-DLKVLNSNTYAG-QQVKSLYPDFFGS-----L
RFTDY-PM--DMV-N--AMVNVLFLALPHKAAMEAVHQTA----------KGVK-IVDLS
ADYRFADRKLYEQVYGVK--HID----HLQ--AQYGLPELFKAKIR--KAGFVANPGCYV
TASILAGFPAQK-------------FAQS-IIFDCKSGWSGAGRNS-AYAKD-NSLTKDN
IIAYKLT-T-HRHKHEIQQFFSI-------------------------------------
--------PISFTPHVIDTFRGIMATAHIQ-L----------RKG---MKR-----EDIV
RAYEQFY--KGQPFVKILPEG-----IPSLHDVQNTNFCHI-GGFES---DEHNQ---LV
VVSVLDNLVKGASGQAVQNMNLMMGWGERLGLE-------------------------
>GW2011_AR15_00836
----------------------------------------------------------ME
KIKASIVGASGYVGGEALRLLLGHPNV-EVVQATSESNAG-KFVHQVHPNLRGK---TML
KFSSM-K-----E-L--ENVDVIFVGLPHKVSSERIDFIM-S--------KAKK-VIDKG
SDFRLRNKEDYKKWYEFD--HPR-PELLKK--FVYGIPELHREEIK--KADYVAAAGCNA
TATILGLYPLYK------NNL---IDAAK-TVVEVKGGSSEAGNKE-NPGSH-HPERKDV
LRSYRPT-G-HRHMAEIMQELNT-------------------------G-----------
--------YFGFSATSTDLVRGILMTGHVF-L----------KEK---LQD-----KDIW
KIYRKEY--GDEPFIRIVKEKTGIYRYPEPKILWGTNYCDI-GFEID---EGSNR---LV
VMSAIDNLMKGAAGQAVQCMNIMFGLPETAGLEFPGLHPV------------------
>OEG69948.1|Elusimicrobia-Endomicrobia-Endomicrobiales-Endomicrobiaceae-Endomicrobium-Candidatus_Endomicrobium_trichonymphae OEG69948.1 N-acetyl-gamma-glutamyl-phosphate reductase [Candidatus Endomicrobium trichonymphae]
------------------------------------------------------------
MIRTGIVGITGYTGEELLKILSKHPSV-KITGLYGRGSSEERHLKDVYPHFKCL----DL
RVEAL-NA--KQI-A--DKCDVVFLALPHAVAFEVVPHLV-D--------AGVK-VIDLS
ADFRLARPEVYEKWYNVK--HTA-KEYVCK--SVYGLSELNTEKIK--RALLVANPGCYP
TTVILGCVPAVK------SGF---IDLRR-IIIDSKSGISGAGRK--SAQTY-FEDEHPN
FRAYKIAGG-HRHVPEIEQELSIL-------------------S----G-E---------
-DV-----TISFTPHIMPVERGMLSTIYVD-M----------KEQ---IAT-----AAII
EKYREFY--SGRHFIKILDED----VMPGIKDVLNTNYCEI-SMKVD---ERTNR---LI
IVSVIDNLVKGASGQAVQNMNIMFGLPETAGL--------------------------
>RJO65853.1|Proteobacteria-Deltaproteobacteria-Myxococcales-root-root-Myxococcales_bacterium RJO65853.1 N-acetyl-gamma-glutamyl-phosphate reductase [Myxococcales bacterium]
M--------------------------------------------------------SAA
RLKAVVAGAGGLAAGELLRLLLGHPDI-GEVLPLSASQAG-RPAYEVHRALRHL---KPL
TFSDA-GV--EQA-A--AGADVVFLAVPHGQSMKVMRALL-A--------AEPKLIIDLS
ADFRLKDVERFRAAYGE---HSC-FELAGK--FCYGLPEANREALS--RCRWIANPGCFA
TAAELLLLPLAA------KKL---LP-EH-IGVFAVTGSSGSGIQP-KPGAH-HPFRHAN
LYAYKLL-A-HQHEPEIAETLSAA-------------------A----Q-T---------
-RL-----APRLLAHSGPFVRGILATAFVE------------GKA---FEE-----MDVA
ALYREYY--APHPFVTLLDEP------PQAAEVAGTNHVHL-HVA-----QQGGQ---VA
LSLALDNLVKGAAGQAIQNMNIARGLPETAGLEMAGSFPC------------------
>WP_046312475.1|Bacteroidetes-Cytophagia-Cytophagales-Hymenobacteraceae-Pontibacter-Pontibacter_korlensis WP_046312475.1 N-acetyl-gamma-glutamyl-phosphate reductase [Pontibacter korlensis]AKD04610.1 N-acetyl-gamma-glutamyl-phosphate reductase [Pontibacte
M--------------------------------------------------------GEV
RIKAGVVGGAGYTGGELLRLLLNHPNV-EIAFIHSNSQVG-KPVYEVHKDLLGD---TEL
RFT-------GEL-Q--QDVDVLFLCVGHGAAKEFLEAQQLE--------PNIK-IIDLS
QDFRWNESLKESVVTGCG----------RE--FLYGLPELQRKAIK--EAHNIANPGCFA
TAIQLALLPLAA------QNL---LT-AE-VHVSGITGSTGAGQSL-SATSH-YSWRSGN
ISNYKVL-S-HQHLHEIRRTLQSM-------------------Q----Q-Q---------
-ELQ----NINFVPYRGPFTRGILSTSYTL-------------SN---LSQ-----EEAE
ELYTNYY--SEHPFVSLSKSI------PDLKQVVNTNKCLL-HVQ-----KQGDY---LV
ITSLIDNLLKGASGQAVQNMNLMFGLDEQAGLRLKASAF-------------------
>WP_013458411.1|Deinococcus-Thermus-Deinococci-Thermales-Thermaceae-Oceanithermus-Oceanithermus_profundus WP_013458411.1 N-acetyl-gamma-glutamyl-phosphate reductase [Oceanithermus profundus]ADR37241.1 N2-acetyl-L-aminoadipate semialdehyde dehydrogenase; 
----------------------------------------------------------ME
PLRTVIVGGSGYAGGEFLRLALGHPYL-DVVQVTSRRYLR-QPVSFVHPNLRGQ---TNL
KFSDP-E-----H-L--EEADLIVLGLPHGVAAQNFDYYK-E--------KAPY-IIDLS
ADFRLKTLELYERFYGA---HPR-PDLLAQ--FAYANPEINAEAIK--NANWLAGAGCTA
TATLLGLYPLYA------QGL---VARHA-VFVTVMVGSSAAGAEP-SPAGH-HPERSGA
LRVYKPT-G-HRHTAEVIDYLPG-------------------------------------
-TP-----EVHMTAVATERIRGILMTAQVF-I----------PDG---FSE-----QDVW
QAYREFY--ADKPFVRLVKQRRGIHRYPDPKVVTGSNYADV-GFELE---PDTGR---LV
VISAIDNLVKGTAGHAIQALNLRMGWDERTGLEFPGLHP-------------------
>WP_002862415.1|Proteobacteria-Epsilonproteobacteria-Campylobacterales-Campylobacteraceae-Campylobacter-Campylobacter_jejuni WP_002862415.1 N-acetyl-gamma-glutamyl-phosphate reductase [Campylobacter jejuni]EFC31887.1 N-acetyl-gamma-glutamyl-phosphate red
M-----------------------------------------------------------
KIKVGIIGASGYAGNELVRILLNHPKV-EISYLGSSSSVG-QNYQNLYPNTP-----LNL
CFENK-NL--DEL----ELLDLLFLATPHEFSAKLLNENL-L--------KKMK-IIDLS
ADFRLKNPKDYELWYKFT--HPN-QELLQS--AVYGLCELYKEKIK--KANLVANPGCYT
TCSILSLYPLFK------EKI---IDFDS-VIIDAKSGVSGAGRSV-KVENL-FCEINEN
IKAYGLT-S-HRHTPEIEEHLSNA-------------------A----G-E---------
-KI-----ALQFTPHLVPMQRGILISAYVN-L----------KED---LQE-----QDIR
DIYTKYY--QNNKFIRLLPPQ----SFPQTRWVKSSNFADI-NFSVD---QRTKR---VI
VLGAIDNLIKGSAGQAVQNMNLMFDFDEDEGLKFFANL--------------------
>WP_078058041.1|Aquificae-Aquificae-Desulfurobacteriales-Desulfurobacteriaceae-Desulfurobacterium-Desulfurobacterium_indicum WP_078058041.1 N-acetyl-gamma-glutamyl-phosphate reductase [Desulfurobacterium indicum]
MHVSKKGRN--------------------------------------TDREEHVQGISGQ
SVNISIIGASGYTGAELLRLLSFHPFA-NIVAVTSRQFEG-KAVKEVFPHLSKM-KFENL
MFENY-KK--EKI-A--EKSDVIFLCLPHKTAYPIVKELY-ET------KKELK-IIDFS
ADFRFKNPEIYEKTYRVS--HTA-KKLFEK--VAYGLPEINRDKIK--EKNIIANPGCYP
TSVILGLYPAKS------AGL---IDTSFPVIADSKSGVTGAGRKS-TIDFT-FCEVNES
FRAYAVE-G-HRHAPEIAEKLELK------------------------------------
--------SVRFTPHLVPMNRGILSTIYF-------------ATK---SSR-----EELI
EVYKEYY--KNEYFIRLKENP------PKTSDVAGTNFCDI-YVTKD---ENTGL---GI
VVSVIDNIGKGASGQAIQNMNIICGFPENSGLNFPGNWI-------------------
>WP_011310060.1|Chloroflexi-Dehalococcoidia-Dehalococcoidales-Dehalococcoidaceae-Dehalococcoides-Dehalococcoides_mccartyi WP_011310060.1 N-acetyl-gamma-glutamyl-phosphate reductase [Dehalococcoides mccartyi]Q3ZZX5.1 RecName: Full=N-acetyl-gamma-glutamyl-
----------------------------------------------------------MK
KYKTGIINVTGYAGLELARILESHPSV-ELCSVTGRSLAG-KKLSDVFPYLHRL----DL
PIT-------ENL-E--GQVDVAFLALPHKEGAALVPALL-E--------KGMR-VIDIS
ADFRLKDPALYQAWYGFE--HPC-PGLLEE--AVYGLPELKRKDIA--GARLVANPGCYP
TSAILGLVPAFK------SDL---IEPS--AIIDAKSGLSGSGRTP-TVKTI-FCEADED
VCAYSIG-T-HRHQPEIVQELCRA-------------------S----R-G---------
-VIP----RVTFCPHLVPMSRGILSTAYAR-L----------KQP---VTD-----EEVK
EIYRQFY--KDEPFVKVTAEP------PHTRYTRGTNMCFI-YPVVD---ALNEQ---LI
VISCIDNLVKGAAGQAVQNMNIMLGLAETEGLEAMATLP-------------------
>WP_154621384.1|Firmicutes-Negativicutes-Selenomonadales-Selenomonadaceae-Selenomonas-Selenomonas_sp._DSM_106892 WP_154621384.1 N-acetyl-gamma-glutamyl-phosphate reductase [Selenomonas sp. WCA-380-WT-3B 3/]MSV25621.1 N-acetyl-gamma-glutamyl-phosphate red
------------------------------------------------------------
-MKVSVLGATGYAGAELLRILYNHPEA-EVVHITSESHTG-EKIADLYPHLRGL---YDM
TLESMKEI--EAI-G--DDSDFVFIGLPHGHAMEVGRAMA-G--------KPVR-IIDLG
ADYRFADTSVYEAWYHVP--HTH-PE--AE--RVYGLAELYREEIR--NAKIIGNAGCFT
TASILALAPLAK------QHL---VDVNT-IIVDAKSGVSGAGRSA-KQANH-FPELYDN
FRAYNVA-G-HRHTPEIEQAITDL-------------------S----G-E---------
-KS-----IINFTPHLVPMSRGILATCYAR-L----------RDG---IAS-----ELVD
AAYEKLY--GKEHFIRLLGRG----AYPSTKDVRGSNFCDI-AWHID---PRTNR---VI
VLSAIDNLVKGAAGQAVQNFNIACGFDETAGLDYVPMYP-------------------
>OGP19666.1|Proteobacteria-Deltaproteobacteria-root-root-root-Deltaproteobacteria_bacterium_GWA2_57_13 OGP19666.1 N-acetyl-gamma-glutamyl-phosphate reductase [Deltaproteobacteria bacterium GWA2_57_13]OGQ52366.1 N-acetyl-gamma-glutamyl-phosphate reductase
------------------------------------------------------------
-MRVAVLGATGYTGIELLRILLQHPRV-RVAVVTSQQFAG-KRISEIHHSLAGK---CEL
FLEDI-QV--EKV-A--SRCELAFAALPHKTSMDAVARLV-E--------QGTR-VIDLS
ADFRLHDPELYRQWYS-P--HKA-PHLLRR--AVYGLTEIHRRAIA--KARLVANPGCYP
TGAVLGLAPVFA------ARV---VR-GT-VLIDAKSGVTGAGRSS-AVELS-FSEVNEN
FKAYSVG-V-HRHAPEIEQELSQI-------------------A----R-R---------
-SV-----AVLFAPHLVPMNRGILSTMYVE-L----------KKP---LSE-----AKLA
ELYESFY--HQDPFVRVLPYG----VFPETKEVRGSNDCVI-GFRYD---PHAKR---LV
VITALDNLVKGAAGQAVQNMNLMFGWPEIEGLGGTALVP-------------------
>ABZ07069.1|Thaumarchaeota-root-Nitrosopumilales-root-root-uncultured_marine_crenarchaeote_HF4000_ANIW97M7 ABZ07069.1 putative semialdehyde dehydrogenase, NAD binding domain protein [uncultured marine crenarchaeote HF4000_ANIW97M7]
------------------------------------------------------------
-MKVGIVGASGYVGGEVVRLLLSHPEA-EVSMVTSTKHVG-EYLHRIHPSLKGF---TKL
TFSEL-DY--DKM-S--DKCDLVFTAVPHGTATDIVKAFY-D--------RGMK-IIDLS
ADYRLHNPEDYTKWYGWE--HPH-PDYLSK--SVFGIPELHRDKIK--NSQLVSCPGCMA
VTSTLALYPLIK------NDL---IDTEH-IIVDAKIGSSGAGAGG-TSGTQ-HAMRAGV
IRPYKPA-K-HRHTGEIEQELSEV-------------------A----G-K---------
-KI-----KVSMSPHAVDIVRGILCTNHTF-L----------KKE---VNE-----KDIW
KIYRAEF--GEEPFIRLIRDKNGLYKFPDPKFVVGSNFCDI-GFELD---EDNNR---LI
ALSASDNLMKGAAGSAVQNMNIMSGFDEKQGIMYSPLTPV------------------
>WP_114663173.1|Proteobacteria-Betaproteobacteria-Burkholderiales-Burkholderiaceae-Polynucleobacter-Polynucleobacter_necessarius WP_114663173.1 N-acetyl-gamma-glutamyl-phosphate reductase [Polynucleobacter necessarius]
------------------------------------------------------------
MIKVGIVGGTGYTGVELLRLLSQHPGV-KIVAITSRTEAG-MPVAEMFPSLRGR---VDL
KFTTP-DE--AKF----NECDVVFFATPHGVAMAQAKELL-A--------NNVK-ILDLA
ADFRLKDVKELAKWYGME--HSC-PDILAE--AVYGLAEINREQIK--RARVVGLAGCYP
TSVQLGLAPLLSPKSTGGKQL---IDGEH-IISDSKSGTSGAGRKA-EIGTL-LSEASDN
FKAYGVK-G-HRHLPEIVQGLKAI-------------------A----GHD---------
-RI-----GLTFVPHLTPMVRGIHSTLYVR-L----------TEA---GKE-----VDYQ
KLYEDFY--QNEPFVDVMPAG----SHPETRSVRGSNGIRI-AIHRP---GGGDT---LV
ILVVEDNLVKGASGQGVQCMNLMFGLPETTGLTQIAVSP-------------------
>OGS63614.1|Euryarchaeota-root-root-root-root-Euryarchaeota_archaeon_RBG_19FT_COMBO_69_17 OGS63614.1 N-acetyl-gamma-glutamyl-phosphate reductase [Euryarchaeota archaeon RBG_19FT_COMBO_69_17]
------------------------------------------------------------
-MRVSVVGASGYTGGEALRVLLGHPRV-EVAQAVSESFAG-KPVWKAHPNLRRV---TDL
AFSAP-D-----E-L--RPADALLLALPHGTTMRRLAAYA-S--------KAGL-LVDLS
ADFRLRAAEDYARYYEVD--HPA-SAEIGT--FVYGLPELHRSELK--EAARAAVAGCTA
AASILALAPLVR------SGL---VGRER-VVVDAETGSSAGGREV-SRASH-HPERSGA
MRLYAPT-G-HRHTAEIEQELGL-------------------------------------
-RG-----RVHLTIHAVEAVRGLLATAHAF-P----------EDG---VDR-----KALW
RIYREAY--GAEPFVRIVEDPTGIHRYPDPKILAGSNFCDV-GFA-----SEQGR---IV
VSAAIDNLMKGAAGNAVQCLNLMAGFGEREGLDFPGIHPA------------------
>VVH50804.1|Proteobacteria-Gammaproteobacteria-root-root-root-uncultured_Gammaproteobacteria_bacterium VVH50804.1 N-acetyl-gamma-glutamyl-phosphate reductase (EC [uncultured Gammaproteobacteria bacterium]
----------------------------------------------------------MN
KIKVGIIGGTGYTGIELLRLLRSHPKA-EVIVVSSRSEAG-QRVDEFFPSLAGQ---CDL
VFSLP-DD--ATL----DECDVIFFATPHGVAMEGAGAFI-E--------KGIK-VIDLG
ADFRLNDKDEYQKWYGLE--HTQ-DNLLSS--AVYGLCEINREQIK--NAALIANPGCYP
TAIQLALKPLID------NKL---IDFPH-IIADCKSGVSGAGRGA-NQANL-LCEVSES
FKAYGVG-G-HRHYPEIKQELSLL-------------------A----G-K---------
-SV-----SLTFVPHLVPMIRGMQATLYVD-L----------LNS-----E-----VDVQ
SVFEDAY--KDEHFITVLGAG----NSPETHSVKGSNFCQI-AVQKA---PDGNK---LV
VMSVIDNLVKGASGQAIQNMNILFGMDEWLGLEQIGLTP-------------------
>PZN63962.1|Chloroflexi-Thermomicrobia-Sphaerobacterales-Sphaerobacteraceae-Sphaerobacter-Sphaerobacter_thermophilus PZN63962.1 N-acetyl-gamma-glutamyl-phosphate reductase [Sphaerobacter thermophilus]
----------------------------------------------------------M-
TLSVAILGGSGYAGGELLRLLLGHPEV-EVTQVTSRSRAG-KFVHTVHPNLRKR---TQL
KFIPP-E-----K-L--ERVDVLFSALPHGATAPQVKDLL-E--------RGSI-VVDLS
ADFRLRDPAAYERWYGWS--HPF-PEMIPD--TVYGMPELHREEIR--TARYIAGPGCTA
TAAILGLAPLFR------SGV---VDPSMPVVIEAKTGSSGAGAEV-TLSSH-HPERAGI
IRSFKPT-G-HRHSAEILQELAVD------------------------G-V---------
-AP-----NVHFTVTSVEAVRGILATSHVF-L----------KEP---LAD-----KDLW
KIYRGMY--GQEPFIRLVKEASGIHRYPEPKILSGTNYCDI-GWELD---ADGKR---LV
VMAAIDNLMKGAAGQAVQAMNIRCGFDETAGLEFPGLHPI------------------
>WP_073067233.1|Balneolaeota-Balneolia-Balneolales-Balneolaceae-Aliifodinibius-Aliifodinibius_roseus WP_073067233.1 N-acetyl-gamma-glutamyl-phosphate reductase [Aliifodinibius roseus]SHG23047.1 N-acetyl-gamma-glutamyl-phosphate reductase [Aliifodinibius 
----------------------------------------------------------MP
KHKIGIVGATGYTGSELVRLLIDHPDV-SIEIITSESKAG-QSFASINPHFKGR---VDM
KLEPL-KN--LED----HDLDLVFLALPHGVSMDFVREWN-P--------DDFR-VIDLS
GDFRLGSAEEYTQWYKKE--HVA-PELINE--AVFGLPELFRDRIR--NAQLVANPGCYP
TSAILALAPLIK------DGI---IEPGQ-IMIDSKSGVSGAGAKA-KQQTH-FPEVFGN
FSAYGLL-N-HRHTPEIQYNLEQY-------------------S----T-K---------
-PT-----EVLFTPHLIPIDRGILTTTYST-P----------ARE---IDK-----NYLG
EWYYSFY--EKEYFIRVVDHP------PNLKHVRGSNYCDI-HVTYD---ERTNK---VV
TVSTIDNLVKGAAGQAVQNMNLMFGFIERTGLEISPLSP-------------------
>MQY68036.1|Euryarchaeota-Hadesarchaea-root-root-root-Hadesarchaea_archaeon MQY68036.1 N-acetyl-gamma-glutamyl-phosphate reductase [Hadesarchaea archaeon]TES83119.1 N-acetyl-gamma-glutamyl-phosphate reductase [Hadesarchaea archaeon]
M-----------------------------------------------------------
TVTAAVVGASGYTGVELFRLLAGHPEV-KLIGAYDIHNVG-KLVGEVHPNLREI---VNL
KIVKP-DY--LKI-G--KQTDVVFVATPHRVAMKFVPKLL-K--------GKAK-IIDLS
ADYRFDDVKVYERYYT-K--HES-P--MVK--RVYGLPELHRAKIK--RARLVANPGCYP
TAATLSLAPLIK------QRL---IDLDH-IVIDAKTGTSGAGATP-SEVTH-HPLVCAN
IRAYAAT-T-HRHAPEINQELSKL-------------------A----G-G---------
-KV-----EAHFTPHLVSIVRGILSTTHVF-L----------RKS---TSK-----KSLL
DLYRKFY--ANEPFVRVLEE------LPQVNFVVGSNYCDI-GFEPD---AAGNR---LV
VVSAIDNLVKGASGQAIQNMNLMFGFDETEGLEVPALRP-------------------
>WP_092978389.1|Firmicutes-Clostridia-Clostridiales-Ruminococcaceae-Ruminococcus-Ruminococcus_bromii WP_092978389.1 N-acetyl-gamma-glutamyl-phosphate reductase [Ruminococcus bromii]SCY61012.1 N-acetyl-gamma-glutamyl-phosphate reductase [Ruminococcus brom
M-----------------------------------------------------------
KIKAGIVGATGYAGAELVRLLSSHPEA-EISAVSSVSFEG-QKLSDVYPSYKFL---NDM
VCENQ-----DAV-F--EKSDVIFAALPHGLSQELAEKCI-S--------SGKK-FIDLG
ADFRLESEDEYTEWYGGT--FLD-KELHIQ--AAYGLPELFRDNIK--GKSLIANPGCYT
TCSPLAIAPAVK------NGL---VETKG-IICDCKSGVTGAGRKP-SQANH-YPELNEG
FHAYKVA-S-HRHTPEIEQTLSKL-------------------S----G-S---------
-KV-----IVTFVPHLLPVNRGILATVYAD-I----------KDG---VTF-----EEIR
KAYEEFY--KDEYFVRLLPDG----MNADIHNIKYSNFCDI-SLHHD---KRANK---LV
ACSAIDNMVKGAAGQAIQNMNIIFGLDEKTGLEIVP--PAF-----------------
>KYC53350.1|Euryarchaeota-Candidatus_Methanofastidiosa-root-root-Candidatus_Methanofastidiosum-Candidatus_Methanofastidiosum_methylthiophilus KYC53350.1 Malonyl CoA reductase (NADP) [Candidatus Methanofastidiosum methylthiophilus]
------------------------------------------------------------
-MIASVIGATGYTGGELLRLLLNHNKI-EIGTLTSESYAG-KKVSELHPNLNGL---IEK
NFVDL-DI--NEV-I--ETSDVIFAALPHGASNEIISKIY-SI------NDTVN-LIDLS
GDFRFDDLSVYEEWYKIK--HAN-PELNKK--AVFGLPELYKDKIK--KAKLIANPGCYP
TSAILGTAPLLK------NKL---VK-HD-IIVDSKSGVSGAGKKL-TNNTH-FPEANEN
FSAYGIA-N-HRHSPEIQQEMEKL-------------------F----G-S---------
-KV-----NLSFTPHLVPINRGILTTIYMT-F----------NKF---MET-----NEVI
ALYREFF--KDSPFVRVLDEG----KFPQTKAVLGSNYCDI-GIKSD---KRTGR---VI
VISAIDNLVKGASGQAIQNMNLMMGFGEKEGLKVVPLYP-------------------
>OGK12864.1|Candidatus_Roizmanbacteria-root-root-root-root-Candidatus_Roizmanbacteria_bacterium_RIFCSPHIGHO2_01_FULL_38_15 OGK12864.1 N-acetyl-gamma-glutamyl-phosphate reductase [Candidatus Roizmanbacteria bacterium RIFCSPHIGHO2_01_FULL_38_15]OGK34290.1 
------------------------------------------------------------
MLKISILGGSGYAGGELFRILLSHPQV-TINQVTSRKFAG-RPISAVHPNLRKI---IKL
MFVHP-D-----E-L--EKCDVLFVGLPNGAAMNIMPALM-K--------KAKK-IIDLG
ADFRIHSQSVFEDWYKKK--HTQ-PSLLKK--FIYGIAELHRKEIL--KADYVSCAGCEA
TVSILSLYPLVK------HGL---IE-NR-IIIDAKMSSSQAGIAP-SLSSH-HPERSGV
VRSYMPT-G-HRHTAEIVQELVPSFTTSDV-------------AS--EG-K------RDD
IQL-----DVAISATALDMVRGLLVTIHTT-P----------KKG---LTE-----KDLW
KAYRAEY--GNEPFIRIVKERQGLYRYPEPKILQGTNYCDI-GFELD---SRSNR---LV
VIGAIDNLVKGTAGQAVQAMNIMCGLEETTALTFAGLHPI------------------
>WP_048569860.1|Firmicutes-Clostridia-Clostridiales-Clostridiaceae-Clostridium-Clostridium_cylindrosporum WP_048569860.1 N-acetyl-gamma-glutamyl-phosphate reductase [Clostridium cylindrosporum]KMT22656.1 N-acetyl-gamma-glutamyl-phosphate reductase ArgC [
------------------------------------------------------------
MIKVGIVGATGYAGQQLYYILNNHKNV-EVKYISAHSSVG-VCISELYGNYSNI---IQQ
KCIGM-EGAIEKL----DEIDVVFLALPHGTAFDLVEKAY-K--------KGVK-VIDLG
ADYRIDDAKSYETWYNVE--HKN-PELIEE--AVYGLCEINRDKIK--DSSIIANPGCYT
TASILAMYPLIK------HGI---VDEKK-VIIDAASGTSGAGRSG-KIDNL-FCEVNEN
YKAYGVT-N-HRHTPEIEQELTKA-------------------C----G-S---------
-EV-----LISFTPHLVPMNRGILATCYGF-L----------KKD---VTH-----EEIK
AIYEEEY--GNERFIRLLD------TFPQTRWVRGTNLCDI-SFKID---ERTGR---IV
VISAIDNLVKGAAGQAVQNMNIIFGLDEAEGIDNLAMAP-------------------
>WP_130842606.1|Deinococcus-Thermus-Deinococci-Thermales-Thermaceae-Thermus-Thermus_thermamylovorans WP_130842606.1 N-acetyl-gamma-glutamyl-phosphate reductase [Thermus thermamylovorans]TBH15910.1 N-acetyl-gamma-glutamyl-phosphate reductase [Thermus ther
----------------------------------------------------------MD
RKTLAIVGASGYAGGEFLRLVLSHPYL-EVKQVTSRRFAG-EPVTFVHPNLRGR---TNL
KFIPP-E-----R-L--EPADILVLALPHGVLAREFERYA-Q--------LAPI-LIDLS
ADFRLKDPGLYQKYYGE---HPR-PELLGR--FVYALPELYRDRLR--EADWMAGAGCNA
TATILGLYPLLK------GGV---LKPGP-VFVTLLISTSAAGAEP-SPASH-HPERAGS
LRVYKPT-G-HRHTAEVVENLPG-------------------------------------
-RP-----EVHLTAIATDRVRGILMTAQAF-L----------LDG---WSE-----RDVW
QAYREAY--GGEPFIRIVKQKKGVHRYPDPRFVQGTNYADI-GFELE---EDTGR---LV
VMVAIDNLVKGTAGHALQALNLRMGWPETLGLEFSGLHP-------------------
>TYH90346.1|Streptophyta-Magnoliopsida-Malvales-Malvaceae-Gossypium-Gossypium_tomentosum TYH90346.1 hypothetical protein ES332_A13G041900v1 [Gossypium tomentosum]TYH90349.1 hypothetical protein ES332_A13G041900v1 [Gossypium tomentosum]
MSTATFNSICFNQGYLRKGAVKISKVKNRGQRVKF--YVGEASVLS--TKCMQSSEKNKK
EVRIGLLGASGYTGAEIVRLLANHPYF-GITLMTADRKAG-QSMGSVFPHLITQ---DLP
TMVSV-KD--ADF----SSVDAVFCCLPHGTTQEIIKGLP----------CHLK-IVDLS
ADFRLRDIAEYEEWYGQP--HSA-SELQKE--AVYGLTEISREDVK--NARLVANPGCYP
TSIQLPLVPLIK------AKL---IEHRN-IIIDSKSGVSGAGRGA-KEANL-YSEIAEG
IYSYGVT-K-HRHVPEIEQGLSDA-------------------A----Q-S---------
-KI-----NVSFTPHLMPMIRGMQSTIYVE-L----------SQG---VTI-----EDLY
QQLRKSY--EDEEFVKLLDKG----VVPRTHNVRGSNYCFM-NVFPD---RIPGR---AI
IISVIDNLVKGASGQALQNLNVMLGYPENTGLLYQPLFP-------------------
>KMM38424.1|Firmicutes-Bacilli-Bacillales-Bacillaceae-Alkalihalobacillus-Alkalihalobacillus_macyae KMM38424.1 N-acetyl-gamma-glutamyl-phosphate reductase [Anaerobacillus macyae]
----------------------------------------------------------ME
LVKAGIVGASGYSGLELIRLLLGHPEV-EIETIVSPSNAG-FKLNEVFPHLTNI---QNC
EFDAL-DV--NDL-A--SKVDVVFFATPAGISSQSIPSLI-E--------MGIP-CIDLS
GDFRLKGNGLYEEWYNHS--SPP-AQVLEQ--AVYGLSEFYPEEIA--NANLIANPGCYP
TASLLGILPIIQ------QDW---VDPSS-LIIDGKSGLSGAGRKT-SLAAH-FSEVNEN
VSAYKLG-K-HQHIPEIEQLLSMQ-------------------I----E-K---------
-EI-----QVTFATHLIPLTRGMMCSMYMN-L----------LTE---KTT-----NQVI
ELYQSFY--ENHPFIRIMPEG----KWPTPKGVAGSNYCDI-GFSVD---DRTNR---IT
VISVIDNLMKGAAGQAVQNMNLRFGFAETEGLMLSPVFP-------------------
>TFG56490.1|Euryarchaeota-Thermoplasmata-Methanomassiliicoccales-Methanomassiliicoccaceae-Methanomassiliicoccus-Methanomassiliicoccus_sp. TFG56490.1 N-acetyl-gamma-glutamyl-phosphate reductase [Methanomassiliicoccus sp.]
------------------------------------------------------------
MIKAAVVGGSGYIGGELARLLSRHPKI-SLEAITSRQLAG-RNVSDTHPFLRGY---VDL
KFSGS-IN------G--EGLDVVFLATPHGASMKLVPEIV-R--------SGVK-VIDLS
GDYRLKDPRTYQEWYGQE--HTD-LDNLGR--AVYGLSELYWDEIS--KADFVANPGCYP
TCSALGLAPLFA------NHL---VE-GT-IIIDAKSGTSGAGIEP-TKATH-HPNCGGS
VNPYKVG-R-HRHTPEIAQTLSRL-------------------Q----G-H---------
-TA-----EVVFTPHLIPVVRGMLCTMYLK-L----------NDD---LTK-----QELL
DMYTEFF--RRKRFVRMTD-------VPWTPAVIGSNHCEV-GLEM----VGGRN---VV
VMSTIDNLVKGGAGQAVQNCNAMFGWPEETGLDFPGLGV-------------------
>WP_044039084.1|Firmicutes-Clostridia-Clostridiales-Clostridiaceae-Clostridium-Clostridium_bornimense WP_044039084.1 N-acetyl-gamma-glutamyl-phosphate reductase [Clostridium bornimense]CDM69348.1 N-acetyl-gamma-glutamyl-phosphate reductase [Clostridium b
------------------------------------------------------------
MIRIGIFGATGYVGLSLMTLLKNHKEA-EVVFGHSNNYAG-KMYKEVFRGCNSE---LIL
STFDQ-CL--DKL----KEVDVVFLALPHGISFKVVEEAM-K--------HNVK-VIEMG
GDYRLDDPLEYEKWYGVK--HTS-LEYLKE--AVYGLPEINKDKIK--EARILANPGCYA
TASSLGLLPIIS------AGL---CDTKT-IVVDGKSGTSGAGRGG-SVDNI-FSEINEN
FKAYKVA-C-HRHTPEIEQVLNTK-------------------S----K-N---------
-EV-----KLTFVPQLVPMTRGILITAYVD-L----------TAD---IKE-----EKIF
DLYKDFY--KDAKFVEVIE------EIPQTKWSKNTNMAYI-SVRKD---SRTNK---LI
IISVIDNLVKGAAGQGIQNMNIMFGIPEDTGLDDLAVLP-------------------
>OHE31860.1|Proteobacteria-Deltaproteobacteria-Syntrophobacterales-Syntrophaceae-Syntrophus-Syntrophus_sp._RIFOXYC2_FULL_54_9 OHE31860.1 N-acetyl-gamma-glutamyl-phosphate reductase [Syntrophus sp. RIFOXYC2_FULL_54_9]
------------------------------------------------------------
MIKVGIYGGSGYTGEELLRLLVCHPGV-KVVSVTSRRFAG-VPVAEVYPVFSGL---TDL
VYTDS-SP--ESV-A--DLTDIVFMALPHGVSMEFVPLFF-R--------AGRK-VIDLS
ADFRIRTVATYEAWYG-R--HKF-PEVLEA--AVYGLPELYRESIR--NTRLVANPGCYP
TSIILGLAPVLR------SGW---------IXXXSKSGVSGAGRDP-QIASL-YCEVAGG
FKAYKVG-G-HRHTPEIEQELSVL-------------------A----K-R---------
-EM-----KISFTPHLLPVKRGILSTIYAN-L----------IKD---VTA-----EEAT
ALYQTFY--REESFVRICRSG----QFPNLSSVVGSNFCDI-GVTVD---KRTGR---VI
IVSAIDNLIKGASGQAIQNMNVMCGLKEETGLPAVALFP-------------------
>TSA05129.1|Nitrospirae-Nitrospira-Nitrospirales-Nitrospiraceae-root-Nitrospiraceae_bacterium TSA05129.1 N-acetyl-gamma-glutamyl-phosphate reductase [Nitrospiraceae bacterium]
------------------------------------------------------------
MTAVAIVGASGYVGGELLRLLLRHPQA-QVTAVTSEQSSG-KPVQALFPNLRGT----AL
LCESL-DP--QQV-A--ARAEVIFLALPHTKSAGPAQTFL-K--------AGRK-VIDLS
ADFRLKDVRAYETWYQTP--HPC-PDLLRT--AVYGLPELHRDAIR--SASLVASPGCYP
TAAILSLAPLAK------RRL---LG-DH-IIIDAKSGISGAGRTP-ALAYH-FPEANES
MEAYKLG-A-HRHIPEIEQELGA-------------------------------------
--------TVTFTPHLVPLTRGILSTAYVR-L----------KQT---RTS-----EQLT
ELYREFY--KGEPFVRVLNPG----QSPNPSHTRGANLCEV-SAFAD---PRTGT---AI
LIAALDNLVKGAAGQAVQAFNLMQGWDETLGLQDSGLYP-------------------
>ODS37603.1|Candidatus_Altiarchaeota-root-Candidatus_Altiarchaeales-root-root-Candidatus_Altiarchaeales_archaeon_WOR_SM1_SCG ODS37603.1 N-acetyl-gamma-glutamyl-phosphate reductase [Candidatus Altiarchaeales archaeon WOR_SM1_SCG]
------------------------------------------------------------
-MKVTIIGASGYTGSELLRLLVNHNEI-EKIIPTSRVYKG-KPVSSVHENLKNI---YGE
KFVNP-KI--KEI-----DSDVVFTCTPNGKAMEIIPGLL-E--------RGIK-VIDMS
ADFRLE-KEIYEKVYKLV--HKC-PELLNK--AAYGLPELFRDKIK--NSILVANPGCYV
TAAVLGIAPLLS------EKFKGKFDLNK-IVVDAKSGTSGAGAAL-SNFLH-FSEVYEN
LKPYKTT-D-HRHRPEIESALKRY-------------------S----N-I---------
-DL-----KVSFTPTLMPIVRGILNNIHVF-V----------NEED-NFEK-----EKLI
EIYEKFY--KDEPFIRLTD-------VPYVKNVVNTNYCDI-GIDFD---LHGRR---IL
VMSAIDNLIKGASGQAVQNMNLMCGFREKEGLGVVGGHP-------------------
>OLC58829.1|Chloroflexi-root-root-root-root-Chloroflexi_bacterium_13_1_40CM_4_68_4 OLC58829.1 N-acetyl-gamma-glutamyl-phosphate reductase [Chloroflexi bacterium 13_1_40CM_4_68_4]
------------------------------------------------------------
-MRVAIVGAAGYTGGELLRILLDHPQV-SEIQAASESQAG-KLIWSAHPNLRKR---TDL
TFVSY-G-----S-L--HPADVVFLALPHGEAMHRLDEFR-G--------LGTL-CIDLS
ADHRLRDARGYDIWYGEA--HPH-PERLGG--FVYGIPELHRERIR--AARQLSGAGCNA
TAVILGVLPLAR------AGV---IDRSRPIVAEAKVGSSEGGRES-SEATH-HPERSGA
VRSFAPV-G-HRHTAEMEQELD--------------------------------------
-HP-----RVDFSATSIEMVRGVLATSHVP-L----------ASE---LDE-----KALW
RIYREAY--AAEPFVRLVKERSGIYRYPEPKILAGSNYCDV-GFALD---PRGQR---VV
VISAIDNLVKGAAGNCVQAMNVACGFEETAGLGFPGLHP-------------------
>ODS32487.1|Planctomycetes-Candidatus_Brocadiae-Candidatus_Brocadiales-Candidatus_Brocadiaceae-Candidatus_Scalindua-Candidatus_Scalindua_rubra ODS32487.1 N-acetyl-gamma-glutamyl-phosphate reductase [Candidatus Scalindua rubra]
------------------------------------------------------------
MIKVGIIGATAYTSLELIKILLRHSEA-DIVYLGTRREGS-NKISDIFPILTNT---FDM
SCSRL-TQ--KDI-P--KDMDMVFVTLPPAISMQYVPGFL-D--------VGVK-VVDLS
ADYRFQERSTYEKWYEVK--HTD-PSGLDV--AIYGLPEIFRENIK--KTILVANPGCYP
TSAIIGLAPLVL------KDY---VYTDD-IIIDAKSGISGRGREH-KEETH-YCECNEN
VEAYNVG-E-HRHTPEIENIISLI-------------------G----K-S---------
-EA-----SVCFTPHLVPMNRGILCSIYVK-M----------KKR---ISD-----EEII
AIFNGFY--SKEPFVRIKTDR----KLPKTKDVVDTNFCEI-AIRV-----VDGR---VI
ILSSIDNLIKGASGQAVQNMNIMCGFKETLGLSS------------------------
>KPK42042.1|Candidatus_Omnitrophica-root-root-root-root-Omnitrophica_WOR_2_bacterium_SM23_29 KPK42042.1 N-acetyl-gamma-glutamyl-phosphate reductase [Omnitrophica WOR_2 bacterium SM23_29]
M--------------------------------------------------------TKG
KLKVAIVGATGYAGQELIKILLRHPKI-KITSLSAKIEKP-EPISNVFPILKGQ---IDL
ICGEL-DV--KEV-S--KAADFIFLALPHRVSMEVAPNFL-E--------LGKR-VVDLS
ADYRLRIKSEYESWYGVK--HTS-PQFLTA--SVYGFPEFYRKEIK--KAKLVANPGCYP
TGAILGCAPMVK------KNL---VEANE-IIIDAKSGVSGAGRSS-TLALH-FPEANEN
FRAYKVN-Q-HQHMPEINQELSKL-------------------A----K-S---------
-KI-----EVTFTPHLVPMNRGILSTIYFI-L----------KEP---LTT-----KDVI
KIYRTFY--KDEVFIRVLDEG----KYPGTKDVYDTNYCDI-GVRVD---GK--K---AI
VITSIDNLWKGASSQAVQNMNIMCGFKETLGLI-------------------------
>WP_158857268.1|Bacteroidetes-Cytophagia-Cytophagales-Cyclobacteriaceae-root-Cyclobacteriaceae_bacterium_CUG_91308 WP_158857268.1 N-acetyl-gamma-glutamyl-phosphate reductase [Cyclobacteriaceae bacterium CUG 91308]
M--------------------------------------------------------PNK
AYRVSIIGASGYTGSELARILINHPEV-EIVHITSETHLG-KNFSDLHPQFIGR---LDM
PLVSA-QN--ILA----EDQDVLFLALPHGVSMSFVKQWA-G--------EKVK-IIDLS
GDFRLRNPKVYSEWYQKE--HIY-PEGFKN--AVYGLPELHGERIA--KASLVANPGCYP
TASILSLAPLVA------GGY---TDPKQ-VIIDAKSGTTGAGVKP-SETTH-FSNVNEN
FRAYGIG-T-HRHTIEIEEQLGGI-------------------SA---E-E---------
-EA-----RVQFTPHLLPVDRGILATAYAN-I----------LRE---IDQ-----NQLT
TLFTSFY--KGQPFIRIRNQA------PSIKDVRGSNFCDI-FPYLD---FRTGR---VI
VIAVIDNLVKGAAGQAVHNMNLMLGLDQTAGLMDIPIKP-------------------
>WP_136565423.1|Bacteroidetes-Flavobacteriia-Flavobacteriales-Flavobacteriaceae-Muricauda-Muricauda_alvinocaridis WP_136565423.1 N-acetyl-gamma-glutamyl-phosphate reductase [Muricauda alvinocaridis]THV61649.1 N-acetyl-gamma-glutamyl-phosphate reductase [
------------------------------------------------------------
MIKAGIIGGSGYTGGELIRILLNHPQA-EIDFVFSTTRAG-KSITSAHQDLLGL---TDL
AFT-------GEV-N--PNVDVVFLCLGHGNSTSFLQENTFS--------KNTK-IIDLS
NDFRLKADTHFNG---------------KE--FVYGLPELNKEAII--SADAIANPGCFA
TAIQLGLLPLAK------AGL---LK-NE-VHINAVTGSTGAGVGL-SSTSH-FSWRNNN
VSWYKPF-S-HQHLGEIGESLDSY-------------------G----N-P---------
-VG-----KLLFLPNRGNFTRGILATAYTA-F----------DGS---L-------EDAK
ALFKEFY--TGAVFTHVSDEP------VHLKQVVNTNQCHI-HLH-----QHENL---IL
ITSAIDNLLKGASGQAVQNMNLMFGFPETEGLLLKAGVF-------------------
>WP_119634434.1|Firmicutes-Bacilli-Bacillales-Staphylococcaceae-Staphylococcus-Staphylococcus_fleurettii WP_119634434.1 N-acetyl-gamma-glutamyl-phosphate reductase [Staphylococcus fleurettii]RIL49756.1 N-acetyl-gamma-glutamyl-phosphate reductase [Staphyl
------------------------------------------------------------
MLEIGIVGGSGYGAIELIRLLKQHKEV-NIKYVFSHSKSG-EDIKETFPHLQDN---INV
PFSSL-DV--DKV-----DCDLIFFATPSNVSKHFIPKLI-E--------RGIK-VIDLS
GDFRLKDPALYEKYYGEK--PAE-QSILDK--ANYSLAEWSDINND--STKIIANPGCFP
TATLLSLHPLLK------NNL---INKES-IIIDAKTGISGAGRSL-SQNVH-YGEANEN
FSAYKLG-T-HKHTPEIEQYLSKL-------------------S----G-S---------
-DI-----KVMFTPHLVPMTRGILATIYVD-L----------NEQ---ISE-----EALH
KMYIKTY--QNKPFVRLRKIG----EFPKTKEVLGSNFCDI-GIYVD---EERNK---AV
IVTVIDNLVKGASGQAIQNMNILYGFNEDEGLNLLPVYP-------------------
>WP_113671312.1|Firmicutes-Clostridia-Clostridiales-Vallitaleaceae-Vallitalea-Vallitalea_guaymasensis WP_113671312.1 N-acetyl-gamma-glutamyl-phosphate reductase [Vallitalea guaymasensis]
------------------------------------------------------------
MIKAGIIGATGYAGQELMRLLMQHPEC-EVEVISSRTYKN-TNYDQVYGNFMGI---ASD
KLVDE-EI--DEI-S--KKVDVLFIALPHGIASNKISSKI-L--------ENTK-IIDLG
ADYRLNDLSVYEKWYGVS--HGS-PELIEE--AVYGLCELKRQNVK--KSNLIANPGCYT
TCSILSLMPLVK------NNL---IDKSS-IIVDAKSGVTGAGRAL-NLGTH-FTECNES
IKAYKIA-S-HRHTPEIEQELSGV-------------------T----D-S---------
-SI-----SISFTPHLIPMNRGILITAYAS-L----------NKK---YTY-----EDIK
KVYEECY--KDEKFIRLLPEG----VFPETKWVKGSNYCDI-NFQID---ERTNR---II
VLGAIDNLLKGAAGQAVQNMNIIFGLKESTGLEMIPGFPI------------------
>WP_132076163.1|Firmicutes-Negativicutes-Selenomonadales-Sporomusaceae-Anaerospora-Anaerospora_hongkongensis WP_132076163.1 N-acetyl-gamma-glutamyl-phosphate reductase [Anaerospora hongkongensis]TCL39517.1 N-acetyl-gamma-glutamyl-phosphate reductase [Ana
------------------------------------------------------------
-MKVSIIGATGYTGEELLRLLSSHPQA-EIVAITSESQTG-AAISEIYPHLQKF---YDN
KLVNMQQL--DEV-A--AASDVVFIALPHGHAMEAGKKIV-A--------KGAK-VIDLG
ADYRFRDTSVYEKWYKLP--HTH-KE--AK--AVYGLTELYRKEVQ--SATIVGNPGCYT
TASILAMAPLIK------LQL---VEENS-IMIDAKSGVSGAGRSL-GLNSH-FTEVFES
VKAYNIA-G-HRHTPEIEQALGEI-------------------A----G-K---------
-EI-----LINFTPHLIPIARGILSTCYGT-L----------KSG---VTA-----AQVD
DAFSSLY--QEEYFIRLLGRG----GYPATKNTRGSNFCDI-GWHID---SRTNR---VI
VVSAIDNLVKGAAGQAVQNMNVMFGLEEQLGLTQPPLYP-------------------
>WP_022846918.1|Aquificae-Aquificae-Desulfurobacteriales-Desulfurobacteriaceae-Desulfurobacterium-Desulfurobacterium_sp._TC5-1 WP_022846918.1 N-acetyl-gamma-glutamyl-phosphate reductase [Desulfurobacterium sp. TC5-1]
-----------------------------------------------------MQGTSGQ
NVKISIIGASGYTGAELLRLLSFHPFA-NVVSVTSRQFEG-KRIKDVFPHLSRM-KFENL
KFESY-EK--EKI-A--EKSDVVFLCLPHKTAYPIVKELY-ET------KKTLK-IIDFS
ADFRFKNPEIYEKTYGVN--HTA-KELFQK--SAYGLPEINREEIK--IKNVIANPGCYP
TSVILGLYPAKK------AGL---VETSFPVIADSKSGLTGAGRKS-TLDFT-FCEVNES
FKAYAVE-G-HRHAPEIAEKLEIE------------------------------------
--------SVRFTPHLIPMNRGILSTIYF-------------KTQ---SSK-----EELR
RVYEEFY--SNEYFIRLREKP------PKTSDVAGTNFCDI-YVTKD---ESTGL---GI
VVSVIDNIGKGASGQAVQNMNIICGFPETTGLEFPGNWI-------------------
>OGS51073.1|Euryarchaeota-root-root-root-root-Euryarchaeota_archaeon_RBG_16_68_12 OGS51073.1 N-acetyl-gamma-glutamyl-phosphate reductase [Euryarchaeota archaeon RBG_16_68_12]
------------------------------------------------------------
-MKVAIVGGSGYTGGELLRLLLHHPKV-EVAQVTSDSMAG-KPVSRAHPNLRRA---TDL
TFTPH-A-----D-L--DPCDLLFLAMPHGESMGRMPEFL-A--------RAGR-VIDLS
GDFRLRDASAYPTYYGVD--HPH-PEMLAK--AVYGLPEVHRDAIR--GSTLVASPGCIA
TAAILALRPLAM------AGV---IDSQR-VVVDAKTGSSAGGADP-GPASQ-HPERAGV
MRLYAPE-G-HRHTAEIEQETGL-------------------------------------
--------RVGLSCHAVEAVRGILATCHAF-L----------EKP---LTE-----KDLW
RIYREAY--GKEPFVRIVKEAAGLYRNPEPKILAGTNLCDV-GFALD---AHADR---VV
AVAALDNLMKGAAGQAVQCMNLVAGVPETMGLDFLGLHPV------------------
>WP_089379452.1|Bacteroidetes-Flavobacteriia-Flavobacteriales-Flavobacteriaceae-Lutibacter-Lutibacter_flavus WP_089379452.1 N-acetyl-gamma-glutamyl-phosphate reductase [Lutibacter flavus]SNR80506.1 N-acetyl-gamma-glutamyl-phosphate reductase [Lutibacter 
----------------------------------------------------------MA
KKKIGIIGATGYTGSELVRILTNHPDI-EITMITSESRVG-ELFSDVHPFLQGI---ADQ
KLVSI-NQ--IDD----YELDLVFLALPHGVSMDFVKRFK-H--------KPFK-IIDLS
GDFRLNSKEVYEEWYKLN--HIF-PEGIEK--AVFGSPELFFDKIK--DANLIANPGCFP
TSAILGLAPLLK------ANL---IEEDN-IIVDSKTGVTGAGIKA-KTVNL-YSNVNDN
FKAYGLK-Y-HRHTIEMQGVLDKV-------------------S----E-K---------
-ET-----CIQFTPHLLPVDRGILTTIYVR-P----------TGK---MDE-----IKLK
ELYADFY--ANAPFVRLRKQE------PAIKDVRGTNYCDL-YVTYD---KRTNM---VI
VISVIDNLIKGAAGQAVQNMNIMFNLEETKGLNLIPLNP-------------------
>WP_010876479.1|Euryarchaeota-Methanobacteria-Methanobacteriales-Methanobacteriaceae-Methanothermobacter-Methanothermobacter_thermautotrophicus WP_010876479.1 N-acetyl-gamma-glutamyl-phosphate reductase [Methanothermobacter thermautotrophicus]O26934.2 Re
------------------------------------------------------------
MISVGIIGASGYTGGELLRLLENHREV-EVVSATSRQYSG-VPVSRVHPHLQD----TDL
KFEDV-GA--GEI-----DADLVFTATPHGASMKIVPQLI-E--------RGIR-VVDLS
GDYRFDDTETYEEWYGIK--HES-P---LE--AVYGLPEIHREEIA--SADLVANPGCFP
TGAILACLPLVY------EKI---ADT---FIIDSKTGVSGAGVKP-TALTH-YPHCSDN
VIPYNVT-G-HRHTPEIRQELSRL-------------------N----------------
-PV-----RLSFTPHLVPVTRGILTTAHTF-L----------LED---LEQ-----GEIA
DIFMGFY--DGEPFVRVVEG------IPGLSAVRGSNFCQI-GCFEV---DDNQR---AV
IVSAIDNLVKGASGQAIQNMNIMFGFREVEGLDFPGMYP-------------------
>RLE12242.1|Candidatus_Aerophobetes-root-root-root-root-Candidatus_Aerophobetes_bacterium RLE12242.1 N-acetyl-gamma-glutamyl-phosphate reductase [Candidatus Aerophobetes bacterium]
------------------------------------------------------------
-MKVSVIGATGYTGVELVRYLLHHPEV-EIEMLTSESFAG-KKISEVYPGIK-----CDI
VCERL-NI--EKI-----KSFLVFTALPHGTSAQVVGRLF-D--------RGIR-VIDFS
ADFRINSARVYSSWYGVP--HPR-EDLLSR--AVYGLPEIYKDKIK--KAVLVANPGCYP
TSVILALAPLLK------NKL---IRKEG-IVVDSKSGVSGAGRNP-TLQTH-FPEVNEN
INAYKVT-G-HRHLPEMEQELGKI-------------------A----G-E---------
-KV-----KLTFIPHLIPVNRGILSTCYAD-L----------VER---LTT-----EDLL
GIYAEFY--QGEPFVEILPAG----SFPHTKEVLWSNRCRI-GLNVD---KRSSK---VI
VISAIDNLVKGASGQAIQNMNLMCGFEEKMGLE-------------------------
>WP_028313700.1|Proteobacteria-Deltaproteobacteria-Desulfobacterales-Desulfobacteraceae-Desulfatibacillum-Desulfatibacillum_aliphaticivorans WP_028313700.1 N-acetyl-gamma-glutamyl-phosphate reductase [Desulfatibacillum aliphaticivorans]
M-------------------------------------------------------TQGK
KIAAAVVGATGYAGAELVRILWDHPQV-ELKAVTSRQYAG-QAIAQVFPAFQGV---VPL
VCEEF-NA--QSI-G--ERADVVFLALPHKLPMAIAPQLE-G--------TNTR-IVDLS
ADFRFNDQAAYEAVYQ-P--HTS-PDLLKK--SVYGLCELYRKEIA--QAFIIGNPGCYP
TCSLLPLAPFIQ------QGV---ISTRG-IVIDAKSGASGAGRGL-SLTTH-YCELTEG
FSAYKVA-A-HRHCPEMEEILSRE-------------------A----G-R---------
-DV-----KITFAPHLVPMSRGMLATSYSM-L----------EKD---LDT-----PAAL
EILREFY--KDAEFVKICPDN----ALPRTSHVRGTNYVHI-AARVD---EHANR---LI
LVSVIDNLVKGAAGQAVQNMNIMFGLAEGAGLNAAP-YPV------------------
>KYH37428.1|Candidatus_Bathyarchaeota-root-root-root-root-Candidatus_Bathyarchaeota_archaeon_B24 KYH37428.1 n-acetyl-gamma-glutamyl-phosphate reductase [Candidatus Bathyarchaeota archaeon B24]
------------------------------------------------------------
-MKVSIVGGSGFTGGELLRILACHPQV-EFKTVTSRRYVG-EYVHRVHPNLRGI---LDI
QFTNP-SL--SKI-A--EESDVVFLCTPAGVSVNMVPQLL-E--------TGVK-VIDLS
PDFRLKRAEDYERWYGWR--HPR-PDLLEK--AVYGLPELHRDEIR--NADLVACPGCMS
TAAILAMAPLFK------SGL---VESDR-VVVDVMIGSSGAGAKP-SLASI-HAERYGV
IRPYKPV-G-HRHTGEIEQELSIL-------------------S----G-E---------
-EV-----RVAFSAHAVNIVRGILAVCHCF-T----------RKP---VSV-----RDLW
KLYRGFY--RGEPFIRLVRDVKGIFRYPDPKPIVGSNFCDV-GFEPD---PYTGR---VV
ALAAIDNLVKGAVGNAVQSLNLMYGLDEKTGLMYPGIHPV------------------
>WP_040335064.1|Nitrospirae-Nitrospira-Nitrospirales-Nitrospiraceae-Candidatus_Magnetobacterium-Candidatus_Magnetobacterium_casensis WP_040335064.1 N-acetyl-gamma-glutamyl-phosphate reductase [Candidatus Magnetobacterium casensis]
------------------------------------------------------------
MLKVVICGGSGYTGSELMRLLINHPDV-LVTAITADRYVG-KTVTELFPHLYDY---TDY
VFEPL-EK--EAL-L--EKGDVFFTALPHATSQEVVDHFH-R--------NGKM-VIDLS
ADYRLKDHAVYSQWYGTT--HHY-PQTLAK--AVYGLPEVHRESIK--GASLVANPGCYP
TSVLLALYPALK------HNL---VDVDH-IVIDSKSGVSGAGRKG-EVALS-FCEVNGG
FSAYGVA-T-HRHTPEIEQGISLS-------------------A----Q-K---------
-PV-----TVSFTPHLLPVNRGILSTVYAT-L----------GPA---IDL-----EEVL
SLYEHTY--ENDPFVIVMDKG----KFPDIKNVRGTNFCQI-GIAID----RKNT---LI
IVSVIDNLIKGASGQAVQNMNIMCGFDETVALKALSVLP-------------------
>TET41407.1|Elusimicrobia-root-root-root-root-Elusimicrobia_bacterium TET41407.1 N-acetyl-gamma-glutamyl-phosphate reductase [Elusimicrobia bacterium]
------------------------------------------------------------
MITVSIVGASGYTGRELIKILLKHPQV-KIAHLTSETYKG-KRISELHKGRAGF---IDK
RFEKL-NI--DKV-A--QDSDLIFLALPHGKSQKPVAEFF-K--------KGKK-VIDLS
ADYRLKDKSLYKRWYGLE--HSY-PRLLQR--AVYGLPEIYKEEIK--NSSLVANPGCYP
TGVILGVAPLLA------HGL---GDGNS-IIADAKSGVSGAGRRL-DSAYY-FSECHEN
LTAYNVG-K-HRHIPEIEQELSKI-------------------S----K-E---------
-KI-----TISFTPHLVPMDRGILSTIYLN-F----------EGK---VSL-----DRIW
TVYKKYY--RKAPFVKILPKA----TFPEVKNIVETNFCEI-GLMVD---KRTNR---II
IITTIDNLVKGASGQAVQNMNLMFGFKETEGLF-------------------------
>WP_015791327.1|Euryarchaeota-Methanococci-Methanococcales-Methanocaldococcaceae-Methanocaldococcus-Methanocaldococcus_fervens WP_015791327.1 N-acetyl-gamma-glutamyl-phosphate reductase [Methanocaldococcus fervens]ACV24590.1 N-acetyl-gamma-glutamyl-phosp
------------------------------------------------------------
MKEVAIIGATGYTGAELLRLLANHEKV-NVTYITSRKEAG-KHVFKIHPHLKGIEKYKDL
YFTG--DV--DKV-----EADLIFTATPHGASMDIVPDFI-E--------RGMK-VIDLS
GDYRFEDLSLYEKYYKIK--HKGLPE--TK--IAYGLPELHREEIK--KAQLVANPGCFP
TGAILAVAPLVK------EGI---IEE-R-IIFDSKTGVSGAGVNP-TEITH-FPNVNEN
INPYKIT-T-HRHTPEIEKELKKL-------------------G----------------
-KA-----KVSFTPHLAPITRGILTTAHTF-L----------AKD---VDR-----EEII
KVYEKFY--KDEFFVRIFSE-----EIPKLTWVRGTNFCDI-GGFEI---DEHNR---LV
VISAIDNLVKGASGQAIQNMNIMFGFDEKEGLFEVGLNP-------------------
>OGR88694.1|Elusimicrobia-root-root-root-root-Elusimicrobia_bacterium_RIFCSPLOWO2_01_FULL_60_11 OGR88694.1 N-acetyl-gamma-glutamyl-phosphate reductase [Elusimicrobia bacterium RIFCSPLOWO2_01_FULL_60_11]
------------------------------------------------------------
MKNVSVIGATGYTGGELLRYLLRHPGV-RVSHATSERSAG-QKVSVLHTDLAGR---LDL
TLVKN-DP--DKI-S--KDSGLVFLCLPHAESAAWAKKYL-D--------RGVK-VIDLS
ADLRLASVKSYEKWYKTT--HPH-PELLKK--AVYGLPELYRAKIK--GAKLVANPGCYS
TTSILTALPLVK------KGW---ARKGS-IVIDAKSGVSGAGRKI-ESRYL-FCEAHEN
FLAYAVT-G-HRHLPEIEQELGQ-------------------------------------
--------SVTFVPHLLPVNRGILATVYAK-L----------SKK---ISA-----KELH
AAYAEFY--KGEAFVKVLDEG----KFPELKSVQHTNYCHI-GVGLD---PKGDT---AV
LVGVTDNLGKGAAGQALQNMNLVLGFKEGTGLE-------------------------
>OGG27262.1|Candidatus_Gottesmanbacteria-root-root-root-root-Candidatus_Gottesmanbacteria_bacterium_RIFCSPLOWO2_01_FULL_39_12b OGG27262.1 N-acetyl-gamma-glutamyl-phosphate reductase [Candidatus Gottesmanbacteria bacterium RIFCSPLOWO2_01_FULL_39_12b]
M---------------------------------------------------------KS
KINVSIIGGSGYAGGELLRILLCHRQI-NVVGVTSRSFEG-QSVTRAHPNLRKI---TDL
TFCHP-S-----K-I--PKCDLLFLALPNGVSMGLMSQYK-N--------KASK-IIDLG
ADFRLRNKETFELWYRKK--HLL-PNMLPQ--FVYGISELHRDEIR--KAKFVACGGCEA
TVSILTLYPLIK------HHI---IKTDN-IIIDAKMSSSQGGNSP-SLASH-HPERHGV
VRTYKPT-D-HRHTAEIEQELAPY-------------------T------N---------
-KI-----NVSVTATTIEMVRGLLVTIHAG-I----------KKG---ISL-----KDVW
RAYRTEY--IDEPFIRIVKETDGNYRYPEPKILIGTNFCDI-GFELS---HRENR---LV
AIGAIDNLGKGTAGQAVQAMNIMFGFEEKTGLEFPGLHPV------------------
>WP_048127246.1|Euryarchaeota-Methanomicrobia-Methanosarcinales-Methanosarcinaceae-Methanosarcina-Methanosarcina_lacustris WP_048127246.1 N-acetyl-gamma-glutamyl-phosphate reductase [Methanosarcina lacustris]AKB75609.1 N-acetyl-gamma-glutamyl-phosphate r
------------------------------------------------------------
MIKAGIIGASGYTGGELLRLLVNHPDV-SLELATSRSLAG-KPVTSTHRYLEGF---LDL
KYENP-DP--EDL-R--ERCDVVFVAVPHGTAMNYVPELL-D--------GSTK-VIDLS
ADYRLD-IPTFEQIYGMK--HRD-P---RK--AVYGLVELHPE-AA--KEEFVANPGCFP
TGAILAAAPLAA------AGL---IDI---AVFDSKTGVSGAGVSP-TETSH-YPNIAEN
IIAYKLT-A-HRHRAEIFQELTRL-------------------D----G-K---------
-LK-----NINFTPHVIPSIRGIFTTAHLF-T----------KEP---LST-----GDVQ
GIYEEFY--RDRPFVRIPGG------VPSLTAVRGSNFCDI-GFEAD---KENNR---VV
VLSAIDNLVKGASGQAIQNMNLMFGLAETRGLWLPAAAP-------------------
>WP_092129380.1|Proteobacteria-Deltaproteobacteria-Desulfurellales-Desulfurellaceae-Desulfurella-Desulfurella_multipotens WP_092129380.1 N-acetyl-gamma-glutamyl-phosphate reductase [Desulfurella multipotens]SDC89218.1 N-acetyl-gamma-glutamyl-phosphate re
------------------------------------------------------------
MLRVGIVGVSGFTGLELVKLLLHHPLV-EIDYLSARSHVG-QPLSDIFPSLKNI---CDK
IIEPI-DE--NRL----SKLDVVFLALPHGISMEFVCKLF----------GKVR-IIDLS
ADFRLP-KDLYEKWYK-P--HLC-PNLIKE--AVYGLPELNREKIK--KAKLIANPGCYA
TASILAILPFLD------------IVESD-VIIDAKSGVSGAGKSL-REDLL-FSEVESS
FKAYSVA-K-HRHQPEIEYTLSLV--------------------------E---------
-PV-----KVTFVPHLLPINRGILATVYAK-L----------KGF---FDE-----SYLF
EKLEKFY--RNEFFIRVSK------SLPQINNISGTNFCDI-SFALD---KDNNR---LI
IVSVIDNLLKGASSQALQNMNIMFGLKEEEGLKLKPYYP-------------------
>WP_012065936.1|Euryarchaeota-Methanococci-Methanococcales-Methanococcaceae-Methanococcus-Methanococcus_vannielii WP_012065936.1 N-acetyl-gamma-glutamyl-phosphate reductase [Methanococcus vannielii]A6UR99.1 RecName: Full=N-acetyl-gamma-glutamyl-phosphate
------------------------------------------------------------
MKTVSIIGGTGYTGSELLGILANHKDV-EVKNVTSRKDSG-KKLTKIHPQVKNLKNYNEL
EFKNL-NP--ENI-----DTDIVFCATPHGASLKIVPILH-E--------MGIN-VIDLS
GDYRFEDLEMYEAWYGLK--HTG-K---IN--SVYGLPEIYREKIK--KANVIANPGCYP
TGAILSMAPLVS------NDI---VEE-R-IIFDSKSGVSGAGVEA-TETTH-FPNVNEN
LGPYKLT-K-HRHSPEIGKELEYL-------------------A----E-K---------
-SL-----KVSFTPHLLPVTRGILTTAHAF-L----------KED---IGR-----ADIV
EIYEEFY--KNEFFVRIYDE-----EMISLTGVRSSNFCDI-GGFEI---DRFGR---IV
VVSAIDNLVKGASGQAIQNMNILMGFDEKEGLNIGGLRP-------------------
>PIZ67507.1|Candidatus_Roizmanbacteria-root-root-root-root-Candidatus_Roizmanbacteria_bacterium_CG_4_10_14_0_2_um_filter_33_96 PIZ67507.1 N-acetyl-gamma-glutamyl-phosphate reductase [Candidatus Roizmanbacteria bacterium CG_4_10_14_0_2_um_filter_33_96]
------------------------------------------------------------
MIKVSIYGASGYAGGEILRILLSHPKV-TIQQVTSRKFSG-QLVSQVHPNLRKK---TDL
IFSHP-D-----Q-L--KKCDLLFVALPNGESMKYMTNLK-T--------FAKK-IIDLG
ADYRLREQAIFENWYKQK--HLN-PEMLEK--FVYGIVELHRQEIK--KTSYVAGPGCEA
TVSILSLYPLIK------HNL---IE-GK-IIIDAKMSSSQAGLKP-SFSSH-HPERSGV
VRSYMPS-G-HRHTAEIIQELSPF------------------------A-N---------
-DL-----DVAISATALDMVRGLLVTIHTV-P----------KNG---ITE-----KEVW
KAYRTEY--ANEPFIRIVKERQGLYRFPEPKILQGTNFCDI-GFEMD---TVSKR---LV
VIGAIDNLVKGTAGQAVQAMNLMYGFPEETGLEFPGLHPI------------------
>KKR32549.1|Candidatus_Gottesmanbacteria-root-root-root-root-Candidatus_Gottesmanbacteria_bacterium_GW2011_GWC2_39_8 KKR32549.1 N-acetyl-gamma-glutamyl-phosphate reductase [Candidatus Gottesmanbacteria bacterium GW2011_GWC2_39_8]
------------------------------------------------------------
MIKAAIIGGSGYVGGELLRLLWFHPKV-KVVTVTAGSHTG-EPVSSIHPNLTKI---CNL
KFTKE-NL--KEI-S--KTADVVFLALPHGISMGKVKDIN-L--------KKTK-VIDMG
ADFRLKNLETFEKVYKTR--HLQ-PENLVK--AVYGLSELNLEKIK--KAEIVACPGCFP
TGALLALFPVAK------KGL---LS-GK-VIIDSKTGSSGSGIKL-SAGSH-HPERAND
FKAYNIF-S-HRHFWEIEETLSNL-------------------Q----G-T---------
-KV-----DMVFTAHSAPMVRGIFTTAYVF-L----------DKS---FEE-----KEIK
KIYSEAY--KNKPFIRLVPS-------PHVSVVSCTNYCDI-GIYI-----KGKT---LI
VTSAIDNLVKGSAGQAVQNMNIMFGFPENIGLTFPGSHP-------------------
>AHM56506.1|Firmicutes-Clostridia-Clostridiales-Peptostreptococcaceae-Peptoclostridium-Peptoclostridium_acidaminophilum AHM56506.1 N-acetyl-gamma-glutamyl-phosphate reductase ArgC [Peptoclostridium acidaminophilum DSM 3953]
MVL--------------------------------------------AFKKYYNIERMFG
MIKAGIMGATGYAGQQLAWLLLNHPEV-EISFLSTNSYED-EAFSSIYKNYYGV---ADY
TCVST-KTA-FEM-L--GDIDVLFCSLPHGKSMDAVKAAY-D--------KGIK-VIDLS
ADYRIGSKDTYSEWYELE--HSY-PFLLEK--AVYGLPELHRDSIK--NARIIANPGCYP
TSVILALAPLLK------NGL---IDKSS-IIADSKSGVSGAGRSA-DISNI-YTEVNES
IKAYKLG-S-HRHTPEIEQELSKL-------------------G----G-E---------
-NI-----VISFTPHLIPMNRGILSTCYAT-L----------NGS---HEK-----SDIM
KLYKDFY--KDEFFVKVID------GVPETRWVKSSNFCHI-GFSVD---KRTGR---IV
VVSAIDNLMKGAASQAVQNMNIIFGIDEKTGINFAPTFP-------------------
>WP_150201166.1|Firmicutes-Clostridia-Thermoanaerobacterales-Thermoanaerobacterales_Family_III._Incertae_Sedis-Thermoanaerobacterium-Thermoanaerobacterium_thermosaccharolyticum WP_150201166.1 N-acetyl-gamma-glutamyl-phosphate reductase [Thermoanaerobacter
------------------------------------------------------------
MVRVGILGATGYTGVELIRILSNHEDV-QIKYLSSQNFNG-KKIEDVYHSLKGF---CDV
ELHEL-NI--DDI-V--ESCDVVFTALPSGYAMNIAEKLC-N--------GGVK-LIDLG
ADFRFDDFNMYKEWYETD--KDD-YGSLKR---VYGLPEIHRQEIK--NAMVVGNPGCYP
TSVILGLAPALK------CGI---IE-DH-IIIDSKSGVSGAGHSP-KQGNM-YAECNES
IKPYNVA-K-HRHIPEIEQELSKL-------------------N----H-E---------
-DT-----KVIFTPHLTPMTRGILSTMYCR-L----------KKD---ISI-----ETIH
EIYREFY--KDEYFVKVLDIG----EYPSTKSVYGSNFCHI-GLEID---RHSNT---LI
VMSVIDNLVKGASGQAVQNMNIMFGIDEAKGLKMVPVFP-------------------
>WP_131793090.1|Firmicutes-Clostridia-Clostridiales-Peptostreptococcaceae-Clostridioides-Clostridioides_difficile WP_131793090.1 N-acetyl-gamma-glutamyl-phosphate reductase [Clostridioides difficile]VFF91937.1 N-acetyl-gamma-glutamyl-phosphate reductase 
----------------------------------------------------------MS
KIKVGIIGATGYVGAELIRLLINHDKA-ELTAIGSNSYVG-KDIVDIYPSIGYK---NSM
ICIEN-----EKV-I--DMCDVVFTALPHGVSEKFVIKAI-K--------SKKK-VIDLG
ADFRIKDEEAYSKWYGVS--FID-KILHKK--AVYGLSEIYKDDIK--DADIIANPGCYP
TSISLPLMPLLS------SKL---IKSNN-IIIDSKSGLTGAGREL-SISSH-FTEVNEN
ITAYKIG-K-HRHTPEIEQNLSES-------------------C----Q-E---------
-KV-----SVVFTPNLIPVNRGILSTIYCT-K----------ADN---ISI-----NDIH
RKLTDYY--EFKEFIEVLPLD----KVASLKNVRFSNKCVI-SLH-----ENVDT---LI
ICSVIDNMIKGAAGQAIQNMNIMFGIEENTGLKNIV--PSF-----------------
>WP_043389579.1|Proteobacteria-Deltaproteobacteria-Myxococcales-Archangiaceae-Archangium-Archangium_violaceum WP_043389579.1 N-acetyl-gamma-glutamyl-phosphate reductase [Archangium violaceum]KFA94460.1 N-acetyl-gamma-glutamyl-phosphate reductase [Archang
M---------------------------------------------------------AN
KVKAVLIGGTGYGGAEILRRLLFNPNV-EVVRVTAVDNIG-KKVGDVHFNLAGL---TEL
TFQEM-PP--AQA-V--AGADVAFLAMPHKTTAKVVLDIL-G--------TGVR-IVDLS
GDFRLRDAAAYAKYYGVD--HPA-PRMLTDGSFTYGMPELNREAIR--EARYIASPGCFA
TTIALGLMPLAK------AGL---LT-GP-IHTVAATGSSGSGANP-QITTH-HPLRAAN
LRTYKPL-E-HQHIPEILQTLRNA-------------------G----G-K---------
EDM-----SLEFVPVSAPLPRGIFSTSFAE-V----------PAS---VTQ-----EQLT
AAWKTAY--GNEPFIRIVGGG----RQPEVVGVSGSNYVEV-GFTLGPVTGNTRR---VV
CFSALDNLVKGGAGQAIQSFNLMMGWDERLTLAEPGLWP-------------------
>WP_026465926.1|Firmicutes-Bacilli-Lactobacillales-Aerococcaceae-Aerococcus-Aerococcus_urinaeequi WP_026465926.1 N-acetyl-gamma-glutamyl-phosphate reductase [Aerococcus urinaeequi]AMB98216.1 N-acetyl-gamma-glutamyl-phosphate reductase [Aerococcus urinaee
------------------------------------------------------------
MIKVGIIGATGYTGEELIRLLVTRPDI-ELTTLTSRNEVG-TKVQDYYPHFKGL---IDQ
SFVAY-DP--NQI-F--DQVDVLFLCLPHGVSMEIAKAAQ-A--------HDVK-VIDLG
ADFRLKDSQVYQEYYGIP--QTE-PDLLEQ--AVYGLPELYAADIQ--KADLIANPGCFV
TCSLLALLPVID------QDF---IRTDS-VIIDAKTGVSGAGRSA-KVANL-LTELANN
FYAYNPM-A-HRHIPEIEQTLNNV-------------------A----N-N---------
-QV-----TVQFTPHLLPTERGIHATIYVD-L----------TKD---INE-----DQVR
QIYQNYY--QDKYFIHILGQD----QLPQIKAVRASNFAQI-QVKVD---QRTNR---LV
IFAVIDNLVKGAAGQAIQNMNLMFGLDQTTGLTQAPIFP-------------------
>WP_008516776.1|Firmicutes-Clostridia-Clostridiales-Syntrophomonadaceae-Dethiobacter-Dethiobacter_alkaliphilus WP_008516776.1 N-acetyl-gamma-glutamyl-phosphate reductase [Dethiobacter alkaliphilus]EEG77379.1 N-acetyl-gamma-glutamyl-phosphate reductase [D
------------------------------------------------------------
MLKVAIIGATGYTGRELAGILARHPHV-QPTYLTSESFAG-QRLSDVYPQFRSV---VDV
TLEKP-DM--DKV----AECDFIFSALPHGLSVDTVPQLV-S--------TGKK-VVDLS
GDFRLKDGGLYADWYGYE--HNQ-PQLLAN--SVYGLPEVNRQQIK--KADLVANPGCYP
TSVLLALKPLLA------EGV---VDPQD-IIVDAKSGVSGAGRSP-KLPFH-FPECTEN
FKAYKVA-G-HQHTPEIEQELAAV-------------------A----K-E---------
-QV-----LVTFTPHLVPMIRGILSTIYLR-T----------SGK---LSE-----TEIW
SLFEKHY--GDEPFIRLLKAP----ALPETKFVSGSNFCDI-SLRLE---ERTGR---LI
VLSAIDNLMKGAASQAVQNMNLMMGWPEETGLK-------------------------
>OHB78061.1|Planctomycetes-root-root-root-root-Planctomycetes_bacterium_RBG_16_55_9 OHB78061.1 N-acetyl-gamma-glutamyl-phosphate reductase [Planctomycetes bacterium RBG_16_55_9]
------------------------------------------------------------
MIRVAIIGASGYTGAESIKILLGHSQA-KLTYLTAIPAEC-GAAAEIFPQFRGR---CDL
QIEPL-EL--DKM-A--DLADVALCCLPHKVSMGFVPKLL-D--------AGLK-VIDFS
ADYRLKDVSVYEKFYAVK--HTD-TDNLAR--AVFGLPELFREQIE--NADLVANPGCFP
TGALLAIAPLLK------ERL---IETDS-IIVNAVTGSSGAGKNP-SVKFH-FPNMNEN
LFAYGIG-I-HRHMPEMEQIAGEI-------------------A----G-T---------
-DA-----QILFQPHVGAFDRGIYSTVYSL-P----------KSK---IDG-----EDLI
ELYDDFY--RAEPFVQLRKEA------PAVKDVVGTNYCHV-FPTC-----VKGR---IV
SFSTIDNLVKGASGQAIQNMNILFGLEETLGLL-------------------------
>WP_054966808.1|Proteobacteria-Gammaproteobacteria-root-root-Thiohalorhabdus-Thiohalorhabdus_denitrificans WP_054966808.1 N-acetyl-gamma-glutamyl-phosphate reductase [Thiohalorhabdus denitrificans]KPV39381.1 N-acetyl-gamma-glutamyl-phosphate reductase [T
M---------------------------------------------------------ET
ALRVGILGGSGYTGVELLRILATHPQA-EVAAVTSRKAAG-QPVADMFPSLRGW---VDL
DFADP-DP--GYL-A--EQCDVVFCGVPHGVAMHQVPALL-E--------RGVR-VVDLS
ADFRIADRTTYERWYNET--HAA-PEWLER--AVYGLPEVNAEPIR--GARLVANPGCYP
TAVQLAFLPLLE------AGA---VDPEG-LVADAKSGASGAGREA-KTHLL-LAEAADS
MSAYGVA-G-HRHLPEIEQGMTRA-------------------A----A-G---------
-PV-----EVTFVPHLAPMIRGIHADCYSR-L----------QDP-----E-----MDVQ
GLFEERF--KNSPFVDVMPSG----SHPATRTVRGSNLCRL-AVHQP---KGGKQ---LV
VLSVIDNLVKGAAGQAVQNMNLMAGLPEATGLNVPPMLP-------------------
>WP_067515131.1|Proteobacteria-Gammaproteobacteria-Oceanospirillales-Endozoicomonadaceae-Endozoicomonas-Endozoicomonas_ascidiicola WP_067515131.1 N-acetyl-gamma-glutamyl-phosphate reductase [Endozoicomonas ascidiicola]
------------------------------------------------------------
MIKVGIVGGTGYTGAELLRLLSVHPEV-ELSMITSRSEAG-KSVSELFSGLRGQ---CDL
QFSQP-DN--KLL----SSCDLVFFATPNGIAMESVPELL-D--------AEVK-VIDLA
ADFRLSDTDTWQQWYGVE--HAC-PDVLAE--AVYGLPEMNRDSIS--SARLVANPGCYP
TATQLGLLPLIR------EGL---VDGN--VIVDAKSGVSGAGRAA-NVGTL-LCEASES
FKAYGVP-G-HRHLPEIKQGISRM-------------------A----K-T---------
-GVEAFTGELVFVPHLTPMIRGIHSTMYCS-V----------KDH-----S-----IDLQ
KLFEATF--ETEPFVDVLPAG----SHPETRSVRGCNQCRI-SVHRP---QGGDT---VV
ILSVIDNLVKGAAGQAIQNMNIMFGFDEITGLDFPAAMP-------------------
>WP_013719155.1|Euryarchaeota-Methanomicrobia-Methanosarcinales-Methanotrichaceae-Methanothrix-Methanothrix_soehngenii WP_013719155.1 N-acetyl-gamma-glutamyl-phosphate reductase [Methanothrix soehngenii]AEB68110.1 N-acetyl-gamma-glutamyl-phosphate reduct
------------------------------------------------------------
MIDVGIIGGSGYTGGELLRLLANHPEV-DVKLVTSRKLSG-KPVSLVHPHLKSI---YAL
NFEAL-NA--KEA-A--ERCDIIFTGVPHGTAMDWVPDLL-D--------AGTR-VIDLS
SDYRLP-VDVFEKTYGMK--HRA-P---RD--AIFGLPELHSE-VA--EAKLIGNPGCYP
TGAILALAPLAH------AGL---VDR---VVYDSKSGISGAGIEP-TETSH-YPNMSQN
VIPYKIT-T-HRHVPEIKQELGLL-------------------S----P-----------
-GI-----KVNFTPHVIPSVRGILTTAHVF-A----------KEG---AETTLQDREAVA
RIYRDFY--KDAPFVRMADV------VPRLGAVRGSNFCDI-SFEPE---KGSDR---IV
VVSAIDNLVKGASGQAIQNMNLMAGLDQRTGLWFPGMAP-------------------
>WP_127696070.1|Proteobacteria-Gammaproteobacteria-Oceanospirillales-Oceanospirillaceae-Neptunomonas-Neptunomonas_marina WP_127696070.1 N-acetyl-gamma-glutamyl-phosphate reductase [Neptunomonas sp. HPM-16]RVU29271.1 N-acetyl-gamma-glutamyl-phosphate redu
------------------------------------------------------------
MIKVGIVGGTGYTGVELLRLLANHPDV-EVSVITSRSEAG-VKVADMFPNLRRH---YDL
AFTVP-DT--EAL----AACDVVYFATPHGVAMSMAPELV-K--------RGVR-IIDLG
ADFRIKDVELWSQWYKLE--HTC-PDLVEM--AVYGLPEVNRERIK--QAQLIACPGCYP
TAAQLGFLPLLE------NNL---VDHRR-LIADCKSGVSGAGRGA-SVGSL-LCETSES
MKAYAAG-G-HRHLPEIRQGLSLA-------------------A----D-R---------
-PV-----GLTFVPHLTPMIRGIHATLYAT-L----------KDP-----V-----DGLQ
ALYESRY--ADEPFVDVMPAG----IHPETRSVKGANMCRI-SVFRP---QNDDT---VV
VLSVIDNLVKGAAGQAIQNMNIMFDLPEDAGLSHTGMMP-------------------
>WP_009578185.1|Bacteroidetes-Cytophagia-Cytophagales-Fulvivirgaceae-Fulvivirga-Fulvivirga_imtechensis WP_009578185.1 N-acetyl-gamma-glutamyl-phosphate reductase [Fulvivirga imtechensis]ELR73166.1 N-acetyl-gamma-glutamyl-phosphate reductase [Fulvivirga i
----------------------------------------------------------MS
KKKIGIIGATGYTGSELARILLHHPEV-EIAAITSESRKG-ERFSEVHPFFRGL---IDQ
ELISI-NE--IEN----MDLDLVFLALPHGVSMDFVKEHA-A--------DPYP-IIDLS
GDFRLDTPEIYEAWYNKE--HVY-KEGFEN--AAYGIPELFRKDIR--RKKLIANPGCYP
TSAILGLAPLAK------EGL---IEPN--VVVDSKSGTTGAGVKA-KAATH-FPNVNDN
FRAYGVK-S-HRHTIEIEDTLNKI-------------------G----D-A---------
-PL-----TVQFTPHLLPVDRGIVSTIYSR-P----------RPG---VDV-----SQIG
DIYEAYY--KDEPFVRLTDQP------PAIKDVRGTNYCDI-YSTYD---ERTNN---FI
TISAIDNLVKGAAGQAVQNMNLIFGWDEILGLQQVPMNP-------------------
>WP_153631458.1|Bacteroidetes-Bacteroidia-Marinilabiliales-Prolixibacteraceae-Prolixibacter-Prolixibacter_sp._SD074 WP_153631458.1 N-acetyl-gamma-glutamyl-phosphate reductase [Prolixibacter sp. SD074]GET29135.1 N-acetyl-gamma-glutamyl-phosphate reductase
M---------------------------------------------------------VK
KHKIGIIGATGYTGSELVRILVNHPEV-EIALITSESRAG-EKFSDIHASFRGI---VDI
VLQPA-SQ--VEK----TELDLVFLALPHGVSMNFVKKYH-H--------QPFK-IVDLS
GDFRLDSPEIYQQWYQKE--HIY-KEGLDR--AVFGLPELNRENIK--QSELVANPGCFP
TTAILGLAPLLS------EGM---IESRG-IIVDSKTGVTGAGVKP-KEVAH-FPTVNDN
FKAYGLK-K-HRHTIEIQETLNKL-------------------S----S-D---------
-EV-----NLQFTPHLLPVDRGILSTIYAR-P----------VKE---VTT-----ADLN
ALYLRYY--KGHPFVRITLEA------PSIKDVRASNYCNI-FITYD---ERTGN---II
VLSTIDNLVKGAAGQAIQNMNLMLGLNETDGLKQAPVNP-------------------
>WP_130362117.1|Proteobacteria-Betaproteobacteria-Burkholderiales-Alcaligenaceae-Pigmentiphaga-Pigmentiphaga_kullae WP_130362117.1 N-acetyl-gamma-glutamyl-phosphate reductase [Pigmentiphaga kullae]RZS77066.1 N-acetyl-gamma-glutamyl-phosphate reductase [P
----------------------------------------------------------MA
KIKVGIVGGTGYTGVELLRLLSQHPNA-ELAAITSRKEDG-MPVADMYTNLRGK---VDL
AFSSP-DK--ARL----TECDVVFFATPHGVAMAQAQELL-A--------AGVK-IIDLA
ADFRLQDLASFEKWYKMP--HAC-PDVLRE--SVYGLVELNREKIR--GARVVGNPGCYP
TTVLLGLAPLLEGRA-GASPL---VDAST-LIADCKSGVTGAGRKA-ELHIL-FSEASDN
FKAYGVS-G-HRHHPEIVEHLQTL-------------------H----G-G---------
-PV-----GLTFVPHLTPMVRGMHSTIYAR-I----------DPK---ARD-----VDFQ
KLFEQRY--ADEPFVDVMPVG----STPETRSVRASNMIRI-AVHRP---GNGDQ---LV
VLVVQDNLVKGASGQAVQNMNLMFGLPEDAGLGQVAVLP-------------------
>OGW12236.1|Nitrospinae-root-root-root-root-Nitrospinae_bacterium_RIFCSPLOWO2_12_39_16 OGW12236.1 N-acetyl-gamma-glutamyl-phosphate reductase [Nitrospinae bacterium RIFCSPLOWO2_12_39_16]
------------------------------------------------------------
MVNVGILGASGYTGLELIRILLNHPHV-KISVVTSEKYSG-NKISDVFPFFKGH---LDL
KYESL-SP--EEV-L--KKCDFVFSALPHKASMSAVPPLL-K--------AGKK-VVDLS
ADFRFKSPSTYKDWYKEE--HKN-PELLNS--AVYGLPELKRERIK--SANLVANPGCYP
TSVILALAPLLK------GNI---IDTDS-IIVDSKSGVTGAGRKV-EEALL-FSECNDN
FKAYNIA-S-HRHTPEMEQEISEI-------------------A----K-K---------
-AI-----KITFTPHLLPVNRGILSTIYCSPL----------NKN---LAS-----ENIL
KIYEDFY--KGERFVRILGIG----KSPQTHYVLGSNYCDI-GFQMD---ERTGR---II
IVSAIDNLVKGASGQAVQNMNIMLGFKEDTALEGVGIFP-------------------
>SHJ40773.1|Firmicutes-Clostridia-Clostridiales-Peptococcaceae-Desulfofundulus-Desulfofundulus_thermosubterraneus SHJ40773.1 N-acetyl-gamma-glutamyl-phosphate reductase [Desulfofundulus thermosubterraneus DSM 16057]
M------------------------------------------------------HLTIM
VIKASIIGATGYAGAELVRLLSAHPQV-ELVGLTTQSYAG-RAFWEVYPHLYGY---VDL
VCEEQ-DL--PAL-V--DRSDVIFTALPHGHAMAVAREVI-G--------GGKA-LVDLG
ADFRLRDPVVYQDWYKVE--HTA-AELLPQ--AVYGLPEIHRENIR--GARLVANPGCYP
TSVILALAPLLK------EGL---VETGS-IIIDSKSGASGAGRGL-SLNTH-YCEVNES
IKAYGVT-V-HRHTPEIEQELSAL-------------------A----G-E---------
-KV-----LVSFTPHLTPMIRGILSTIYAR-L----------TRL---KST-----EEIL
TLYREFY--RQEKFVRVLPAG----MLPATKMVAGSNHCDI-GLVVD---RRTGR---VV
IISAIDNLIKGAAGQAVQNMNIMFGLAEDTGLYGPGVYP-------------------
>WP_013705148.1|Proteobacteria-Deltaproteobacteria-Syntrophobacterales-Syntrophaceae-Desulfobacca-Desulfobacca_acetoxidans WP_013705148.1 N-acetyl-gamma-glutamyl-phosphate reductase [Desulfobacca acetoxidans]AEB08035.1 N-acetyl-gamma-glutamyl-phosphate r
------------------------------------------------------------
MVRVAIIGGSGYTGLELIRLLVRHPGV-DLTAVTSREYNG-KPVSLAFPALAGV---CHL
TFSWP-DP--DRL-A--GAADLFFVALPHKTAMAVIPSLL-E--------AGGK-VVDLS
ADFRFRDRKVYEEWYQ-E--HTA-PELLAE--AVYGLPELYREEIK--RARLVGNPGCYP
TSVILGLAPLLH------AGL---IESQG-IIADCKSGASGAGRGV-SLSTL-YCEVNEG
FRAYKIA-E-HRHTPEMEQELGRL-------------------A----G-L---------
-PL-----KITFTPHLVPMNRGILATLYTV-L----------QGP---LEE-----QEIA
AVFEQFY--RGAPFIRLCPPE----ILPNTAAVRGSNYCDL-AWRLD---QRTGR---LI
VVSAIDNLTRGASGQAVHNMNLMLGFPETQGLEVVPFLP-------------------
>WP_013380483.1|Firmicutes-Clostridia-Clostridiales-Clostridiaceae-Clostridium-[Butyribacterium]_methylotrophicum WP_013380483.1 MULTISPECIES: N-acetyl-gamma-glutamyl-phosphate reductase [Clostridiales]ADO37162.1 N-acetyl-gamma-glutamyl-phosphate reducta
------------------------------------------------------------
MIKASVIGGTGYAGQELLRILYRHPEV-EVVSVGSRSFAG-QPLKDIYRNYENV---TDA
LCETA-DM--DEL-V--EKSDVIFMALPHGIASKQVTEDV-L--------KKTK-IIDLG
ADFRLKDVDIYEEWYKVN--HYN-KALLKE--AVYGLCELHREDIR--GARLLSNPGCYT
TCSILSLAPLLK------NHL---VDPQS-IIIDAKSGVTGAGRSS-DTAFS-YCEVNES
IKAYKVG-S-HRHTPEIEQELGLL-------------------S----G-T---------
-NL-----KLLFTPHLTPMNRGILALCYAN-L----------VTD---MDE-----EGLR
QVYRDFY--KDEYFVRLTED-----KLPETKWVKGSNYCDI-GLKVD---RRTGR---VI
IVGAIDNLVKGAAGQAVQNMNLMFGFDEKTGIDFITDFPV------------------
>WP_028874965.1|Proteobacteria-Hydrogenophilalia-Hydrogenophilales-Hydrogenophilaceae-Tepidiphilus-Tepidiphilus_margaritifer WP_028874965.1 N-acetyl-gamma-glutamyl-phosphate reductase [Tepidiphilus margaritifer]
------------------------------------------------------------
MIKVGVVGGTGYTGVELLRLLSRHPEV-SLEAITSRTEAG-MPVAEMFPSLRGY---VNL
RFSTP-DE--ARL----DRCDLVFFATPNGVAMKEARRLL-D--------AGVR-LIDLS
ADFRLTDVDQWERWYGMA--HAA-PELLEE--AVYGLPEVEREAIA--RARLVANPGCYP
TAVQLGFLPLLE------ANA---VARDW-LVADCKSGVSGAGRKA-EVHTL-FAEAADN
FKAYGVA-G-HRHLPEIRQGLQRI-------------------AR---G-L---------
-PV-----ELTFVPHLTPMIRGIHATLYAR-L----------TDP-----S-----LDLQ
SLFAERY--AGEPFVDVLPTG----SHPETRSVRASNVCRI-AVHRP---QGGEI---VV
VLSVIDNLVKGAAGQAVQNMNLMFGFPETVGLDLVPVSP-------------------
>WP_077449332.1|Proteobacteria-Gammaproteobacteria-Pseudomonadales-Moraxellaceae-Psychrobacter-Psychrobacter_pasteurii WP_077449332.1 N-acetyl-gamma-glutamyl-phosphate reductase [Psychrobacter pasteurii]SJM37963.1 N-acetyl-gamma-glutamyl-phosphate reduct
------------------------------------------------------------
MLQAAIVGGTGYTGVELIRLLSSHPEV-TIKWLTSRSEAG-KPVASIFPSLRGI---SDL
TYSDL-GE--DTL-QALAACDVVFFATPHGVAMQQAEELV-K--------AGVK-VIDLA
ADFRLQSLEQFEQWYKHK--HAC-PELLKQ--AAYGLPEINREAIK--EAQVIGNPGCYP
TTAILGLKPVIEAQNKK-GEP---VIESR-IIIDAKSGVSGAGRQA-KLNLN-YAETTDN
FNAYGVT-G-HRHLPEIEQGVHQL-------------------L----Q-S---------
-EF---THNIRFVPHLVPMIRGMFTTIHLG-L----------TEA---GCE-----LDLQ
QLYEQVY--QNERFIDVLPKG----EFPDTRSVRASNRLRI-AVHQD---NNTKS---AT
ILVVQDNLVKGAAGQAVQCMNVMFGFDESLGLNHVPVVP-------------------
>RZO14646.1|Proteobacteria-Gammaproteobacteria-root-root-Candidatus_Thioglobus-Candidatus_Thioglobus_sp. RZO14646.1 N-acetyl-gamma-glutamyl-phosphate reductase [Candidatus Thioglobus sp.]
------------------------------------------------------------
MIRVSIVGGSGYTGGELLRLLLAHGEC-DVRQVTSERFAG-KTIHKAHPNLRGA---SAL
KFCAL-T-----E-L--EACDVLFLCLPHGGTAGRFEEFS-A--------LAPK-IIDLS
ADFRLADPEAYIEWYGQP--HPN-PGLLGR--FVYGIPEINRNELK--NAKHVACAGCNA
TASTLALAPLSR------RNL---ISS---VVIDVKAGSSEGGNAV-NDGSH-HPERSGA
VRSYRPT-R-HRHVAEITQSLG--------------------------------------
-TF-----PIHFSATSIEMVRGILATCHVF-L----------TEP---QEE-----KEIW
GIYRKDY--ADEPFIRIVKERSGIHRYPEPKLLSGTNFCDI-GFEVD---SGTNR---VV
VISAIDNLMKGAAGQAVQCFNIMHGLDEHTGLTFPGLHPI------------------
>OIO15506.1|Candidatus_Gottesmanbacteria-root-root-root-root-Candidatus_Gottesmanbacteria_bacterium_CG1_02_37_22 OIO15506.1 N-acetyl-gamma-glutamyl-phosphate reductase [Candidatus Gottesmanbacteria bacterium CG1_02_37_22]PIP32565.1 N-acetyl-gamma-glutamy
------------------------------------------------------------
MIKASIIGGSGYVGGELLRLLLFHPKV-KVVAITSQSHVG-KKVSKIHQNLTNI---CGL
SFQEE-NI--GNL-S--SESDVIFMALPHGSSMVKIKDID-L--------GKTK-VIDLG
ADFRLNDGNLFEKVYGVK--HLL-PNKLKD--AVYGLAEINKKKIS--KAQLVACPGCFP
TGALLALYPLAK------SGL---LS-GN-VVIDSKTGSSGSGIKP-QEGTH-HPERAYD
FMAYNIF-T-HRHFWEIKQVISEH-------------------A----S-R---------
-EM-----DIVFTAHSAPMVRGIFTTAYVF-L----------EKT---ISQ-----DDLQ
KLYQETY--KDSPFIRFVES-------SRVAVVAGTNYCDI-GLHV-----QGKK---VI
ITSAIDNLVKGAAGQAVQNMNLMFNLTEATGLQFPGMHP-------------------
>WP_076544281.1|Firmicutes-Clostridia-Halanaerobiales-Halanaerobiaceae-Halanaerobium-Halanaerobium_kushneri WP_076544281.1 N-acetyl-gamma-glutamyl-phosphate reductase [Halanaerobium kushneri]SIQ53441.1 N-acetyl-gamma-glutamyl-phosphate reductase [Halanae
------------------------------------------------------------
MKKVSIIGATGYVGIELIRLLHDHPEV-EIKDLVSKSSAG-QLLVDIYPQFRGS-ILNDY
QLRAM-ED--FKP----EESDLIFTALPHGVSQNIVSELY-G--------KGTK-IIDLS
GDFRYHDVKVYEKWYGVK--HKS-PELARE--AVYGLVELNREKIK--GAELIANPGCYV
TASLLGLLPLVS------FEK---ADLNS-IIIDAKSGVSGAGRSL-KENLL-FTETHNT
MKAYSPG-V-HRHSSEIEYVLNQFLTGKYKKTFGSLKDQIDLET----E-E---------
-KA-----KILFTPHLIPIKRGILATIYLD-L----------EEQ---SSG-----SEIM
ELYQRAY--NKERFVQVLKD-----SLPEIKNVAGSNYAQL-AFRYN---KRTNR---VI
IISAIDNMLKGAAGQAVQNMNLIFNLPEETGLEATALFP-------------------
>WP_011698524.1|Proteobacteria-Deltaproteobacteria-Syntrophobacterales-Syntrophobacteraceae-Syntrophobacter-Syntrophobacter_fumaroxidans WP_011698524.1 N-acetyl-gamma-glutamyl-phosphate reductase [Syntrophobacter fumaroxidans]A0LIV2.1 RecName: Full=N-ace
------------------------------------------------------------
MLRVAIAGASGYTGFELVRLLDRHPHA-ELKMITSRVHRG-QRLDKVYPALRKH---CDL
VFEEP-DP--ERL-A--AEADLVFTALPHRAAMDMIPDLL-K--------GGAK-VVDLS
ADYRFLDAAVYEAWYE-P--HKT-PELLKE--AVYGLPELHREEIR--NARLVGNPGCYP
TSVILAAAPLVA------GKL---ADPRT-LIADSKSGVSGAGRGV-SLTVH-FCEVNDG
FKAYKVG-E-HRHTPEIEQELSRL-------------------A----G-E---------
-KL-----AVTFTPHLVPMSRGILSTVYAT-V----------IQG---VTP-----EDIS
AAYESFY--RNARFVRLCRA-----EMPTTLQVRGSNYCDI-GWRLD---SRTGR---AV
LIAVIDNLTRGASGQAICNMNIMCGFPEDCGLQDAPWQP-------------------
>WP_095087184.1|Firmicutes-Bacilli-Bacillales-Staphylococcaceae-Staphylococcus-Staphylococcus_stepanovicii WP_095087184.1 N-acetyl-gamma-glutamyl-phosphate reductase [Staphylococcus stepanovicii]PNZ75586.1 N-acetyl-gamma-glutamyl-phosphate reductase [Sta
------------------------------------------------------------
MLEVGIVGGSGYGAIELIRLLNQHRQV-SIKYIFSHSKAG-EDIKNSYPHLQDN---VKL
PFTTL-DV--ENV-----ECDLVFFATPSNVSKHFIAQLL-D--------RNIK-VIDLS
GDFRIKNPQVYKSYYGEK--PAE-QTYLNQ--SNYSLAEWSHVNQK--TTNLIANPGCFP
TATLLALYPLIT------NEL---INHDH-IIIDAKTGVSGAGRSL-SQNVH-YGEVNEN
LSAYKLG-S-HKHIPEIEQYLSEL-------------------T----H-S---------
-NI-----KVTFTPHLIPMTRGILTTIYVD-L----------SSD---VSN-----QYIH
QLFEKTY--EDKPFVRIRQLG----EFPKTKEVLGSNYCDI-GIYVD---EERNK---AI
IVSVIDNLVKGASGQAIQNLNKLYGFKENEGLDLLPVYP-------------------
>WP_048183312.1|Euryarchaeota-Methanomicrobia-Methanomicrobiales-Methanomicrobiaceae-Methanoculleus-Methanoculleus_sediminis WP_048183312.1 N-acetyl-gamma-glutamyl-phosphate reductase [Methanoculleus sediminis]KLK88778.1 N-acetyl-gamma-glutamyl-phosphate
------------------------------------------------------------
-MEIAIIGASGYTGGELMRLLLHHPSA-DVVAATSRKLDG-TPIASVHPHLRGL---TDL
VFRNT-EA--GDI-----DADFAFLAVPHTAAMKVAGTLA-E--------RGIR-TVDLS
ADYRLP-KGVYEKVYGVT--HEA----YFE--APYGLPELHRDEIR--SAPFVANPGCFP
TGATLAAAPLAK--------L---AHT---IIYDSKTGVSGAGTSP-SATTH-YGNVGDN
FSAYKWT-S-HRHLAEMKQEAARL-------------------G----S-----------
-TA-----RCYFTPHLLPVNRGILTTAHIL-L----------REP---MGQ-----DEVE
ALYKTFY--ADEFFVRYQK--------PTLAAVRGTNFCDV-AVE-----SEGDR---VV
AVSVIDNLVKGASGQAIQNMNLMCGFPEDAGLRSAGMLP-------------------
>WP_097655045.1|Chloroflexi-Chloroflexia-Chloroflexales-Oscillochloridaceae-Candidatus_Chloroploca-Candidatus_Chloroploca_asiatica WP_097655045.1 N-acetyl-gamma-glutamyl-phosphate reductase [Candidatus Chloroploca asiatica]PDV96858.1 N-acetyl-gamma-gluta
----------------------------------------------------------M-
TLRVSVVGASGYVGGELLRLLLWHPEV-AVIQATSGRNAG-RYLHQVHPNLRGR---SKV
QFVHP-D-----R-L--EPCDLLFLALPHGEAAQAIERYA-G--------LAPR-LIDCS
ADFRLRDPALYARWYREE--HPA-PAWLDR--FVYGLPEVSREALR--GVNYASGVGCNA
TATNLALLPLVQ------AGL---VDEQRPVIVEIKVGSSEGGATS-SDSSH-HPERAGA
VRSFAPV-G-HRHTAEVEMITGL-------------------------------------
--T-----NVHLSVTSVELVRGALATAHVF-A----------NRP---VTE-----KDLW
QAYRAFA--ATQPFVRIVKERQGIYRYPEPKILAGSNFADL-GFTLD---EATGR---IV
SICALDNLMKGAAGSAVQCMNLMAGFAEAEGLDFPGLHPI------------------
>KXS41689.1|Firmicutes-Clostridia-Halanaerobiales-Halobacteroidaceae-Candidatus_Frackibacter-Candidatus_Frackibacter_sp._T328-2 KXS41689.1 N-acetyl-gamma-glutamyl-phosphate reductase [Candidatus Frackibacter sp. T328-2]
------------------------------------------------------------
MIKVGIIGATGYTGLELVRLLTRHPKV-DLEMITSRSFAG-KNIAEVYPSLQGI---VNL
KCEAL-EV--ERL-A--NRVEVVFTALPHGVSMSIVPKLC-K--------AGVK-VIDLS
GDYRYQRQKLYEEWYQQE--HIS-PQLLEE--AIYGLPEINREQIK--ESSLVANPGCYP
TSSILALAPAIK------KKL---VDLNS-IIIDSKSGVTGAGREP-SRVTH-FTEVDES
FKAYKVA-Q-HRHTSEIENGLEFL-------------------A----E-D---------
-EV-----VLSFTPHLVPMKRGILSTVYAN-L----------DQNS-DLNT-----EEII
KLYQEFY--RTHPFVRIQDIN----KMPDTKYVAGSNYCDI-GLKVD---LRTKR---II
IVSVIDNLIKGASGQAIQNFNLMSGFAEETGLKFAGIFP-------------------
>WP_138296129.1|Firmicutes-Clostridia-Clostridiales-Clostridiaceae-Clostridium-Clostridium_sp._BSD2780061688st1_E8 WP_138296129.1 N-acetyl-gamma-glutamyl-phosphate reductase [Clostridium sp. BSD2780061688st1 E8]
------------------------------------------------------------
MIRVGIIGATGYAGIELVRLLTQHPEV-KLTHLVSHSYVG-QDVAGIYKNFKGI---LSK
DLEDM-DL--DVL-A--KECDVVFTSLPHATSSEVIPKLV-G--------AGVK-VIDLS
ADYRYNSAAVYEAWYGVP--HPD-PALLAQ--SVYGLPELHREQIK--GAQLVGNPGCYT
TCSILGLYPLLQ------AGL---VSPEN-IIVDAKSGVTGAGRNP-SANTH-FCEVDES
MKAYNVA-R-HRHTSEIEQELSLA-------------------A----G-Q---------
-EV-----LISFTPHLIPMKRGILSTMYAN-L----------TGA---YNH-----ADLM
AAYKKAY--GDESFIVLHEEG----SLPEVKFVNGSNYCHI-GFVVD---QRLKR---VV
VVSVIDNLVKGAAGQAVQNMNLLFGLPENTALSAPGWYL-------------------
>WP_013941659.1|Proteobacteria-Deltaproteobacteria-Myxococcales-Myxococcaceae-Corallococcus-Corallococcus_macrosporus WP_013941659.1 N-acetyl-gamma-glutamyl-phosphate reductase [Myxococcus macrosporus]AEI68577.1 N-acetyl-gamma-glutamyl-phosphate reductas
----------------------------------------------------------MT
QVNIYILGASGFGGGELLRILTHHPAV-ASIRAVSRHHAG-EPIHKVHPHLRGL---VEG
RFEAEPDW--KWL-AD-CQQPVVFSALGHGELAKQFSGLE-KQWAEAGIAERLL-LIDLS
SDFRLDHPGRYAGAYGRP--HPS-PELLGT--FTYGLTEWKRDAVK--TAKRIANPGCFA
TAVQLALLPIAA------TPG---LGL---LAVSGVTGSSGSGSLP-GEGTH-HPTRAHD
FRAYKPL-E-HQHEAEVEVMLVAH-------------------G----A-Q---------
-RH-----RLAFVPHSAPMVRGIFATVQFE-W----------PEHGGAVVT-----ASLM
ERYRRYY--EGSKFVRIVEGT------PRIAAVAGSNFCDI-AVA-----TKGRS---VA
VMAALDNLVKGMAGQAVQNLNVALGLPEDTALRQAACYP-------------------
>WP_153888636.1|Proteobacteria-Alphaproteobacteria-Rhodospirillales-Rhodospirillaceae-root-Rhodospirillaceae_bacterium WP_153888636.1 N-acetyl-gamma-glutamyl-phosphate reductase [Rhodospirillaceae bacterium]
M---------------------------------------------------LENKTHFN
SANIAILGASGYTGIEAIRLLVNNSNY-NIVDLTADSNAG-MNVSEVYPHLSRI---NLP
DFKKI-ED--MNF----SEVDAVISCLPHGKSQKILSSLP----------KNIK-ICDLS
ADFRFDDIQSYEKVYNKS--HEA-KVLQKE--AVYGLTEINRDKIK--KARFVANPGCYP
TSALLPILPLID------SNI---IKYGT-IVVDSKSGVSGAGRTL-KNNLL-YGEVSEG
FSAYGIV-N-HRHSPEIQSQITNF-------------------G----S-C---------
-EY-----KVLFTPHLLPIKRGILSTIYLS-I----------NDN---LNL-----ENVI
DCLKDKY--SEEKFVDYSD------TIPSTHEVRGTNLCKM-QAFFD---ENTNK---II
IISVIDNLIKGASGQAIQNLNLMLGFDETDGLINFSMFP-------------------
>A5D504.1|Firmicutes-Clostridia-Clostridiales-Peptococcaceae-Pelotomaculum-Pelotomaculum_thermopropionicum A5D504.1 RecName: Full=N-acetyl-gamma-glutamyl-phosphate reductase; Short=AGPR; AltName: Full=N-acetyl-glutamate semialdehyde dehydrogenase; Short=N
M-----------------------------------------------------------
AVKVSIIGATGYTGAELVRILSRHPQA-ELVALTTQSYAG-KKFWEVYPHLYGY---NQL
TCEEM-NL--PEI-M--ESSDIVFVALPHGHAMPAAREAA-R--------RGRK-LIDLG
ADFRLKDFRTYEQWYRVE--HTA-RELLAG--AVYGLPEVNRREIR--EAWLVANPGCYP
TSAILALAPLLK------NRL---IDTSS-IIIDSKSGVSGAGRGL-ALGSH-FSEVNEN
FKAYNVA-V-HRHTPEIEQELGRI-------------------A----G-E---------
-DV-----AVTFTPHLLPVTRGILSTVYAK-L----------AAP---AGE-----EEIR
EVYLDYY--RGEPFVRVLPAG----MLPQIKWVAGTNHCDI-GLTVD---RRTGR---VV
VLSAIDNLVKGASGQAVQNMNIICGLPEDTGLAGPGLYP-------------------
>WP_067260317.1|Euryarchaeota-Methanobacteria-Methanobacteriales-Methanobacteriaceae-Methanobrevibacter-Methanobrevibacter_cuticularis WP_067260317.1 N-acetyl-gamma-glutamyl-phosphate reductase [Methanobrevibacter cuticularis]
------------------------------------------------------------
MTEIAIVGGSGYTGGELIRILEKHPHV-DIKYITSRKYAD-VPIEKVHPNIRDL----NL
IFQDL-NP--KEL-----DVDVVFTATPHGASMKIVPEIL-E--------TGAK-VIDLS
GDYRFKDMATYEKWYGMD--HIA-P---LK--AVYGLPEIYREDIK--KADLVANPGCFP
TGAILATLPLSK------EKL---VDN---VIIDSKTGISGGGVTP-AENFH-FPNCSDN
VIPYNLT-S-HRHMPEIQQELGLY-------------------S----------------
-KI-----KVSFTPHLVPVIRGILTTSHSF-LNIYD------SSDI-ESKK-----EYLL
NLYKKQY--KNEPFVKVLENG----EIPTLNAVRGSNFGHI-GGFEI---DENGR---LV
IISAIDNLVKGASGQAIHNMNLICGFKENEALESYGMRP-------------------
>WP_115269633.1|Fusobacteria-Fusobacteriia-Fusobacteriales-Fusobacteriaceae-Fusobacterium-Fusobacterium_necrogenes WP_115269633.1 N-acetyl-gamma-glutamyl-phosphate reductase [Fusobacterium necrogenes]STO31374.1 N-acetyl-gamma-glutamyl-phosphate reductase
------------------------------------------------------------
MIKVGIIGVTGYAGQQLLALLIRHKEV-KIEFISSNSYHE-KNVSEVYCNYKKY---FDK
KMISQKEA--EKS-L--KEIDVLFIALPHGLSENITKLAL-E--------NEVK-VIDLG
ADFRLDSSAEYEKWYGVK--HLY-PKINQE--AIYGLPELNSEKIK--ISRLIASPGCYP
TSIILALAPLLS------RQL---VIENS-IIIDSKSGVSGAGRSL-KIESL-FAEVNEN
FKAYSLF-K-HRHTPEIEQELGKI-------------------A----K-N---------
-DV-----SILFTPHLIPINRGILSTIYID-L----------KQK---LSE-----EEIY
SIYNEFY--KDAYFIRINN------TLPEIKNVKNTNICEI-GIRVD---IERKK---VI
IVSVIDNLIKGAGGQAIQSMNIMFGLDEKEGLEYLSMYL-------------------
>WP_012965436.1|Euryarchaeota-Archaeoglobi-Archaeoglobales-Archaeoglobaceae-Ferroglobus-Ferroglobus_placidus WP_012965436.1 N-acetyl-gamma-glutamyl-phosphate reductase [Ferroglobus placidus]ADC65093.1 N-acetyl-gamma-glutamyl-phosphate reductase [Ferroglo
------------------------------------------------------------
MIKVGIVGGTGYTGGELLRILSTHPEA-EVVAVSSRKDVG-RKIHEVHPHLKGF---YDI
EFVLP-EL--KNF----DECDVVFTAVPHGEAMNYVPQFL-E--------VGIK-VIDLS
ADYRLK-KEVYEEVYGKK--HDA----YFE--AVYGLTELHREEIK--KAKLVANPGCYP
TGAILAAAPLAE------KEL---IER---VVFDSKSGITGAGASP-TDFTH-FPNLHES
IVPYKIT-D-HRHYYEMLQELKAL-------------------Q------E---------
-DI-----RISFTPQVFPGSRGILTNAHIF-L----------RGD---LEE-----GEIK
KIYEKFY--EGCKFIRFQES-------VKLIYVRGSNFCDI-SIH-----KGKDR---AV
IISAIDNLVKGASGQAVQNMNVMFGLEEDEGLNYPPLFP-------------------
>WP_110513041.1|Chloroflexi-Chloroflexia-Herpetosiphonales-Herpetosiphonaceae-Herpetosiphon-Herpetosiphon_llansteffanensis WP_110513041.1 N-acetyl-gamma-glutamyl-phosphate reductase [Herpetosiphon llansteffanensis]
------------------------------------------------------------
MLSVSIVGGSGYVGGELLRLLLGHPHI-EVRQVTSERLAG-QYVYSTHPNLRGR---SEL
RYSPQ-S-----S-L--EPCDVLILALPHGSAAKNIEHYA-G--------LGQA-LIDCS
ADFRLRDPEAYSRWYGEK--HPA-PQWLER--FVYGLPELYREQIR--STRYVSGVGCNA
TAINLALLPLVK------AGL---IDQSKPVVAEVKVGSSEAGAVA-NDGSH-HAERSGV
VRSFAPV-G-HRHTAEIVQAHGL-------------------------------------
--E-----NVHISITSVEMVRGALATCHVF-T----------QGS---VNE-----RDLW
RAYRAAA--AEQPFLRIVHDRTGLHRHPEPKILAGSNYADI-GWALD---ETTGR---VV
ALCALDNLMKGAAGAAIQCLNLMHGFDERLGLEFTGLHPV------------------
>PIU25977.1|Actinobacteria-root-root-root-root-Actinobacteria_bacterium_CG08_land_8_20_14_0_20_50_39 PIU25977.1 N-acetyl-gamma-glutamyl-phosphate reductase [Actinobacteria bacterium CG08_land_8_20_14_0_20_50_39]
M-----------------------------------------------------------
AVKVGIIGASGYTGAELIRLAAVHPEM-SIEYITANRYQG-TAVRDLYPQFTGI---SDA
VYEAY-NL--DTA-S--GKADLFFLALPHGKATEVAPELL-N--------AGHK-VIDLS
GDFRLSDVAVYESWYKTR--HTN-PELIGK--AVYGLPELYEEKIK--KADFISNPGCYP
TSALLALAPLLS------EKL---AKTGG-IIVDSLSGVSGTGRDP-KPGTH-FCAVDES
LTAYKVG-GVHQHTPEIEQYLSDI-------------------S----G-E---------
-AI-----TVSFTPHLMPISRGILTTAYAE-A----------ATT---VNL-----DELI
DLYKSFY--KDKPFVAVLPKG----QYPQTKSVMGSNCCQI-GLAHD---ERTNR---II
AISAIDNLVKGASGQAVQNMNIMLGLPQDMGLRYAGLMP-------------------
>TDI99841.1|Candidatus_Dadabacteria-root-root-root-root-Candidatus_Dadabacteria_bacterium TDI99841.1 N-acetyl-gamma-glutamyl-phosphate reductase [Candidatus Dadabacteria bacterium]
----------------------------------------------------------ME
KKKVAVLGASGYTGSDLLRLLLVHPNV-EITHLTAEKHAG-KMISDVFPHLKGF---LDL
ELKPL-KP--KSI-P--KDIDIVFAALPHGTSAKVIKELY-E--------RDIK-IIDLG
ADFRLSN-KNYKKWYG-E--HPC-PELIKK--AVYGITELNRHKVK--KAKLVANPGCYP
TSSILGLAPLLI------NKI---ADHAS-IIIDSKSGVSGAGRSP-SLDYH-YSEVNEG
MKAYKVG-E-HRHMPEIEEALSNY-------------------S----G-L---------
-KV-----KVSFTPHLIPMDRGILSTIYVN-L----------NKS---LTT-----KKLI
DIYNEHY--KDERFVRISPEN----VYPSTNQVRGSNYCDI-GVKVN----SNNT---AV
IVSVIDNLVKGASGQAVQNMNVMMGYEETTGLEMSPVFP-------------------
>WP_125992177.1|Firmicutes-Clostridia-Halanaerobiales-Halanaerobiaceae-Halocella-Halocella_sp._SP3-1 WP_125992177.1 N-acetyl-gamma-glutamyl-phosphate reductase [Halocella sp. SP3-1]AZO95525.1 N-acetyl-gamma-glutamyl-phosphate reductase [Halocella sp. SP3
------------------------------------------------------------
MIKVSIIGATGYTGIELIRLLNRHKDV-EIDSLFSNSHVG-KNLVDLYPQFYGK---KDY
IFKEF-TI--DEV----KNSDIVFTALPHGVSQGIVAKLY-Q--------HGIK-VIDLS
GDYRYHDTKIYEDWYGVK--HEY-AEIARE--AVYGLVELNRELIK--DASLIANPGCYP
TATLLGLLPVVK------AGL---IANNE-IIIDAKSGVSGAGKSV-KIDTI-FNEVDES
IKAYSVN-K-HRHTSEIENILAGVIN-----------------T----K-E---------
-GI-----KLSFTPHLIPMKRGMLITIYIR-L----------SNE---IKE-----EGLI
QLYKEFY--ARDSFLQIYKSG-----NPQTKHVLGSNYCHI-GLNID---RRTNR---LI
IVSVIDNLLKGASGQAVQNMNLMFGLPEERGLEDTAIFP-------------------
>NP_001324722.1|Streptophyta-Magnoliopsida-Brassicales-Brassicaceae-Arabidopsis-Arabidopsis_thaliana NP_001324722.1 Putative N-acetyl-gamma-glutamyl-phosphate reductase [Arabidopsis thaliana]NP_565461.5 Putative N-acetyl-gamma-glutamyl-phosphate reductas
MLVQGRKENCV--------------ADKRAKRLTLGSHVASPSSMS-FRVSASSSVKPEK
DIRIGLLGASGYTGAEIVRLLANHPHF-QVTLMTADRKAG-QSMESVFPHLRAQ---KLP
TLVSV-KD--ADF----STVDAVFCCLPHGTTQEIIKELP----------TALK-IVDLS
ADFRLRNIAEYEEWYGQP--HKA-VELQKE--VVYGLTEILREDIK--KARLVANPGCYP
TTIQLPLVPLLK------ANL---IKHEN-IIIDAKSGVSGAGRGA-KEANL-YSEIAEG
ISSYGVT-R-HRHVPEIEQGLSDV-------------------A----Q-S---------
-KV-----TVSFTPHLMPMIRGMQSTIYVE-M----------APG---VRT-----EDLH
QQLKTSY--EDEEFVKVLDEG----VVPRTHNVRGSNYCHM-SVFPD---RIPGR---AI
IISVIDNLVKGASGQALQNLNIMLGYPETTGLLHQPLFP-------------------
>WP_080022288.1|Firmicutes-Clostridia-Clostridiales-Clostridiaceae-Clostridium-Clostridium_thermobutyricum WP_080022288.1 N-acetyl-gamma-glutamyl-phosphate reductase [Clostridium thermobutyricum]OPX48894.1 N-acetyl-gamma-glutamyl-phosphate reductase [Clo
------------------------------------------------------------
MIKVGIIGATGYVGAELLRLLLNHPKV-QVFKISSVSFIG-EEISSIYKNFINK---TAL
ICE---NA--EEV-L--SNCDVLFTALPHGLSEEIAEKAL-S--------ENKL-LIDLG
ADFRLSSESEYLRWYNKK--FDK-PNIHKY--SVYGLPELNKEKIK--KSKLIANPGCYP
TSIELALLPLLK------NSL---IHTSR-IICDSKSGTTGAGRSL-SLTSH-YTEVNEN
FSPYKIG-C-HRHLPEIEETLNSI-------------------S----K-E---------
-KV-----KITFTPHLLPINRGIVSTIYLS-P----------KNR---INL-----IELR
KIYLDFY--KNEPFINILPLG----DIAQIKQVRLSNYCNI-SLHLN---HREDE---LI
IVSTIDNMIKGAAGQAIQNMNLCLGFEETEGLNLIS--PSF-----------------
>WP_086976135.1|Euryarchaeota-Archaeoglobi-Archaeoglobales-Archaeoglobaceae-Archaeoglobus-Archaeoglobus_fulgidus WP_086976135.1 N-acetyl-gamma-glutamyl-phosphate reductase [Archaeoglobus fulgidus]KUJ93371.1 N-acetyl-gamma-glutamyl-phosphate reductase [Ar
------------------------------------------------------------
-MKVGIIGASGYTGSELLRILANHPEA-EVIAASSRRYEG-QKIWKVHRFLKGF---YDL
EFCSP-EL--SNF----GDCDLVFTAVPHGEAMKYVPQLL-D--------SGIK-VVDIS
ADYRLD-KETYEKVYGKK--HEG----YVE--AVYGLTELHREEIK--KSNLVANPGCYP
TGTILAAAPLAK------LEL---IER---VVFDCKSGITGAGESP-SAFTH-YPNLHES
IVPYKIT-E-HRHYYEMVQELGRF-------------------Q------S---------
-DI-----KISFTPQVYPGSRGILTNAHVF-L----------RGE---LTR-----EELY
RIYEEFY--ENSFFVRIQES-------VSLSQVRGSNFCDI-SIH-----PGEDR---VV
VVSAIDNLVKGASGQAVQNMNLMMGFDETLGLRTPPLFP-------------------
>OUX53091.1|Proteobacteria-Alphaproteobacteria-Pelagibacterales-Pelagibacteraceae-root-Pelagibacteraceae_bacterium_TMED287 OUX53091.1 N-acetyl-gamma-glutamyl-phosphate reductase [Pelagibacteraceae bacterium TMED287]
M--------------------------------------------------------SNN
KIKVCVVGATGYVGLDLVFLLSKHKKI-SIKYLCAQKNLG-KKISFFDKRINKNLP----
KISSI-----KKINF--NNIDLVFLSLPNGEAQKFIKKYFYY--------KNIK-FIDLS
ADFRIEDKNKYKKWYRQT--HSA-PKFINK--SLYSITELSKNKIK--NHRIIANPGCYP
TSIQIPLIPLIR------KKL---INYNN-IIIDSKSGYSGAGKNF-KKKFN-HKNLFFS
IQVYGIK-N-HRHTSELEQEFKKN-------------------S----K-S---------
-PI-----NFTFNPQLLPVFRGILSSIHVE-V----------RKK---INI-----NKIH
KELKLFY--KNSKFIKINKIN----KSIGTGSVINTNNCEI-SVCES---RVKNK---LV
IFSAIDNLIKGASGQAIQNMNIMYNFKENEGLK-------------------------
>OIO38455.1|Candidatus_Omnitrophica-root-root-root-root-Candidatus_Omnitrophica_bacterium_CG1_02_49_10 OIO38455.1 N-acetyl-gamma-glutamyl-phosphate reductase [Candidatus Omnitrophica bacterium CG1_02_49_10]
------------------------------------------------------------
MLKVSLIGATGYAGEELLKILLLHNEV-EITYIAAKVDGP-KAISEIFQALKGR---LDL
VCDNF-DP--DKA-S--SSADLFFLALPHRVSMSMAPALI-K--------AGKK-VIDLS
ADYRLKDPGVYKKFYGVE--HTD-SPNLKS--SVYGLPELYRKVIK--GAQLIANPGCYP
TSVILGLSPLLK------AGC---IEDHG-IIVDSKSGVSGAGRCP-SPSLH-FPEVNES
FKAYKIG-V-HQHAPEMEQELSAA-------------------S----G-R---------
-DA-----KIIFVPHLLPINRGILSTMYVR-L----------KKA---MST-----KDIL
GVLKGSY--GNEPFVRVLDEG----VYPEIKYVANTNYCDI-GAAAV---DGGEA---AV
IVSSIDNLVKGASGQAVQNMNIMNGFDEKEGLC-------------------------
>PLX99712.1|Proteobacteria-Deltaproteobacteria-Desulfuromonadales-Desulfuromonadaceae-Desulfuromonas-Desulfuromonas_sp. PLX99712.1 N-acetyl-gamma-glutamyl-phosphate reductase [Desulfuromonas sp.]
------------------------------------------------------------
MLKVAVVGASGYTGVELLRILVSHPDV-EICCVTSRQHEC-LPISQVFPSLHGF---CDL
ICEPL-DV--TAI-S--ARADLVFTALPHKSAMEVIPDFL-T--------AGCK-VVDLS
ADYRLRDQAVYEQWYQ-E--HTS-PDLLAE--AVYGLPELYREQVA--PARLVANPGCYP
TSIILGLAPLLK------HGL---IDIHT-LIADSKSGTSGAGRSA-KQGSL-FCEVNEG
FKAYGVA-A-HRHTPEIEQELSVL-------------------A----T-E---------
-GV-----QLNFTPHLLPVNRGILSTCYAT-L----------LEK---LSS-----DELN
NLYREFY--AGERFIRILPGN----DLPNVAYVRGTNFCDI-GLVSD---QRTGR---VI
VVSVIDNLVKGAAGQAVQNMNVMCGFQETLGLEIVPAFP-------------------
>WP_005006762.1|Nitrospinae-Nitrospinia-Nitrospinales-Nitrospinaceae-Nitrospina-Nitrospina_gracilis WP_005006762.1 N-acetyl-gamma-glutamyl-phosphate reductase [Nitrospina gracilis]CCQ89880.1 N-acetyl-gamma-glutamyl-phosphate reductase [Nitrospina gracili
------------------------------------------------------------
MNRVSIAGATGYTGIELLRLLVRHPSV-RIVSLTAESHVG-RNIAEVAPSLAGY---LDH
TLVPL-DA---SI-G--QDCDILFLALPHTASMAHVPELL-Q--------GGCR-IVDLS
ADYRLHDSQVYGEWYKTE--HQN-PELLKE--SVYGLPELHRSSIG--SARLVANPGCYP
TGVILAAAPLIQ------TGW---GDADS-IVADCKSGVSGAGRKL-SQTTQ-FCEANEG
VSAYGLA-E-HRHAPEIEQEISRL-------------------A----A-R---------
-DI-----TITFSPHLMPMTRGLLSTVYVN-L----------KQE---IDR-----DRLH
EHYEAFY--EKEPFVRVLPPG----RFANTHFVAGSNFCDI-GVQVD---TRNRR---AI
ITSAIDNLMKGASSQAVQNMNLMLGLEETVGLDTPPVFP-------------------
>OGX19603.1|Candidatus_Omnitrophica-root-root-root-root-Omnitrophica_WOR_2_bacterium_RBG_13_44_8b OGX19603.1 N-acetyl-gamma-glutamyl-phosphate reductase [Omnitrophica WOR_2 bacterium RBG_13_44_8b]
------------------------------------------------------------
MINVGIIGVTGYAGEELVDILLKHPQV-RIKGIYAKIDKP-QKLSDIFPRFKNK---IDL
ACKEP-DI--KEI-L--GACDLVFLALPHTVSMDIAHSLL-G--------PGKK-VIDLS
ADYRLKDTKVYEKFYNTK--HKD-KLNLAQ--AVYGLPELYRAKIK--DARLVANPGCYP
TASILALAPLAA------LNL---IEPDS-IIIDAKSGVTGAGRKI-AENFL-FSEINED
FKAYKVN-I-HQHSPEIDQELSNL-------------------T----G-E---------
-NL-----KVTFVPHLLPLSRGILTTVYVK-K----------NKKL-KGKG-----KDLI
ELYKKFY--KKEPFVRIRKEG----DFPRIKDVVKTNYCDI-GIKDD-----AGS---II
VICAIDNLLKGASGQAVQNMNIMYKFPEHTALV-------------------------
>WP_011419231.1|Proteobacteria-Deltaproteobacteria-Myxococcales-Anaeromyxobacteraceae-Anaeromyxobacter-Anaeromyxobacter_dehalogenans WP_011419231.1 N-acetyl-gamma-glutamyl-phosphate reductase [Anaeromyxobacter dehalogenans]ABC79948.1 N-acetyl-gamma-gluta
M-------------------------------------------------------ATGK
RFKAAVIGGSGYGGAEMIRRLLVHPEV-ELVRVASIDFVG-EPLSAADPALEAV---TDL
TFEGI-PP--AEA-A--AGMDVVLLGLPHTVAASKVPELA-AL-------PGVK-VVDMS
GDFRLKDAAAYQRWYKHV--HPC-PERLAD--FVYGLPELNRERIR--GARFVASPGCFA
TTIELALLPLAR------AGL---LE-GV-VHVQGITGSSGSGVAP-SAGTH-HPVRAGN
LKTYKPL-E-HQHVPEITETLAAA-------------------G----A-R---------
-DL-----ALRFVPVSAPLSRGILATAFVE-L----------PEA---WTQ-----DRLD
RLYREAY--AGEPFVRVPRK-----RLPEVAAVSGSNYAEV-GVAVGPALGGRRT---VT
LFGATDNLVKGGAGQAIQNMNLVLGLDEKASLADPGPWP------------------P
>SIT71212.1|Proteobacteria-Gammaproteobacteria-Chromatiales-Ectothiorhodospiraceae-Ectothiorhodosinus-Ectothiorhodosinus_mongolicus SIT71212.1 N-acetyl-gamma-glutamyl-phosphate reductase [Ectothiorhodosinus mongolicus]
M------------------------------------------------------AEESS
LIKAGIVGATGYTGVELVRLLLAHPQV-ELAAVTSRSDAG-QRLDQMFPNLRGH---CDL
VFAAP-DV--KQL----GRCDVVFFATPHGVAHAMAAELL-A--------AGPR-IIDLS
ADFRLRDAELWAQWYQQP--HGA-PELLPK--AVYGLPEIHRQQIA--TAELIAVPGCYP
TAITLGFLPLLE------QGL---VDVDH-LIADAKSGVSGAGRKA-SVGSL-LCEAGEN
FKAYGVA-G-HRHLPEILQTLNQL-------------------A----G-Q---------
-ST-----QLSFVPHLLPMIRGILATLYAR-L----------SDH-----S-----KDLQ
AIYEQRY--AAEPFVDVMPAG----SLPETRSVRGSNLCRI-AVHRP---LGGDT---AV
VLSAIDNLVKGASGQAVQNLNIMFGLPETMGLQSISGLP-------------------
>WP_013556504.1|Deinococcus-Thermus-Deinococci-Deinococcales-Deinococcaceae-Deinococcus-Deinococcus_maricopensis WP_013556504.1 N-acetyl-gamma-glutamyl-phosphate reductase [Deinococcus maricopensis]ADV66999.1 N-acetyl-gamma-glutamyl-phosphate reductase [
---------------------------------------------------------MSE
RLTVGIVGGSGYAGGEFLRLAMGHPHL-DVTQVTSERSAG-VPVHMVHPNLRGR---TSL
KFRKA-A-----D-L--EAVDVLVLALPHGSAAKRIAEFE-G--------KARI-IVDLS
ADFRLRDGEAYRKYYGED--HPA-PEQLGR--WVYGNPELRRADLR--GATRIACAGCFA
TSVILALYPLIK------LGV---IEGRD-IVATGLVGSSAAGASA-TEASH-HPEREGS
LRVYKPV-G-HRHAAEAAQELPG-------------------------------------
-RF-----PLHLTAISTPRVRGILTTASVW-V----------PDG---YSE-----RDVW
GAYREVY--GEEPFIRIVKAARGIHRYPDPKLLDGTNFCDI-GFEMD---VDTGR---VV
VMSAIDNLVKGTAGHAMQSLNIAQGWEETLGLEFMGLHPA------------------
>KJS22742.1|Firmicutes-Clostridia-Clostridiales-Clostridiaceae-root-Clostridiaceae_bacterium_BRH_c20a KJS22742.1 N-acetyl-gamma-glutamyl-phosphate reductase [Clostridiaceae bacterium BRH_c20a]
M-----------------------------------------------------------
KIKAGIMGVTGYTGGELLRLLLNHPHV-EIKKAASRSNAG-NEVTKVHPHLAGL---ISL
VEDDI-NS--DTF-A--EGLDVVFLALPHGKSVSLVKKMY-E--------KGVK-VIDLG
ADFRLKSVNDYKEWYELE--HEY-PELLAE--SVYGLPEIYKEKIE--KSAIVANPGCYP
TSIILGLAPLLQ------NNL---INLKN-IIIDSKSGISGAGKTL-SQQTH-YPDMNDN
LLAYKVG-N-HRHTPEIEQELSLL-------------------S----G-T---------
-KI-----QINFTPHLIPMNRGMLSTIYAE-V----------VKS---FSQ-----DELG
KLYGDFY--QDCPFIRIRDLN----NLPQTKWVQGSNYCDI-APVFD---ERTGR---II
IISTLDNLVKGASGQAIQNMNLMFGLEETAGIWFSPIYP-------------------
>ODS42013.1|Candidatus_Altiarchaeota-root-Candidatus_Altiarchaeales-root-root-Candidatus_Altiarchaeales_archaeon_IMC4 ODS42013.1 N-acetyl-gamma-glutamyl-phosphate reductase [Candidatus Altiarchaeales archaeon IMC4]
------------------------------------------------------------
MTNATVIGASGYTGGELLRLLVTHPDI-DEIVPVSRTNAG-KPVSSVHRNLNGI---FEC
DFEDL-DI--RGI-----DSDVVFLAAPNGEAMKYAPELL-E--------KGLK-VIDLS
ADFRL-DKGTYEKFY-MK--HES-PELIKK--AVYGLPELFRDKIK--KARMVANPGCYV
TSAILAIAPLAKF-----KDK---LDMEK-VVVDSKSGTSGAGAKL-TDFLT-HGEVHDN
LKPYNVV-E-HRHRPEMEHILSQS------------------------I-K---------
-DI-----RISFTPTLVPIIRGILTNVHVF-G----------KTG-----------ADLR
KHYEKFY--GGEPFIRIVD-------IPQVKDVVGTNFCDI-GVHAD---KHTDR---IL
VISAIDNLLKGASGQAVQNMNLMFGFDEWAGLTMVAGHP-------------------
>TFB08999.1|Candidatus_Atribacteria-root-root-root-root-Candidatus_Atribacteria_bacterium_MT.SAG.1 TFB08999.1 N-acetyl-gamma-glutamyl-phosphate reductase [Candidatus Atribacteria bacterium MT.SAG.1]
----------------------------------------------------------MK
KVKISVIGVTGYAGKELVKILMNHQKV-ELVHLVSSSCAG-KNIAEIFPEFLNK---LDK
KLINL-NL--EVV-S--KNSDLVFTALPHTVSMDVVPELL-K--------KGVK-VVDLS
ADYRIKDSAVYKEWYKKELNQIS-KELLSE--AVYGLPEIYLDKIK--DALLVANPGCYP
TSIILGIAPLLK------HHF---VEPEG-IIIDSKSGTSGAGRKL-SLGLH-FTECNEN
FKAYKVV-R-HNHIPEVEQELSFVYFGADNK-----------KQ----I-K---------
-EI-----KVSFTPHLLPINRGILSTCYLS-L----------KGS---KKE-----EEVL
EIYQKYY--HKAPFVRIFEPP----NLPEIKFVAGTNYCDI-GFSID---ERTGK---IK
IISVIDNLLKGAAGQAVQNMNIMSGFPETCGLV-------------------------
>WP_013638846.1|Aquificae-Aquificae-Desulfurobacteriales-Desulfurobacteriaceae-Desulfurobacterium-Desulfurobacterium_thermolithotrophum WP_013638846.1 N-acetyl-gamma-glutamyl-phosphate reductase [Desulfurobacterium thermolithotrophum]ADY73895.1 N-acetyl-
-----------------------------------------------------MQDTSGP
NVKVSIIGGSGYTGAELLRLLLFHPLV-EVVSVTSRQFEG-QKVTEVFPHFSKS-PYEDL
IFENY-YP--DKV-A--QNSDVVFCCLPHKAAFPIVKELN-EV------NPKLK-IIDFS
ADFRFKSVTKYEEVYGVK--HTA-KELFEK--VAYGLPEINREEIK--KKNIIANPGCYP
TSIILGLYPAKV------NNL---IDPSFPIIADSKSGVTGAGRKS-SLAFT-YCEINES
FKAYSIE-G-HRHAPEIAEKLDLT------------------------------------
--------SIRFTPHLVPMNRGILSTIYF-------------KTN---VTK-----EELR
RIYKEFY--KNEYFIRLKNNP------PKTSDVAGTNFCDI-YVTKD---EENNL---GI
VISVIDNIGKGASGQAIQNMNIICGFPEGMGLTVFSQWI-------------------
>WP_090550213.1|Firmicutes-Clostridia-Clostridiales-Clostridiaceae-Natronincola-Natronincola_ferrireducens WP_090550213.1 N-acetyl-gamma-glutamyl-phosphate reductase [Natronincola ferrireducens]SDK06719.1 N-acetyl-gamma-glutamyl-phosphate reductase [Natr
------------------------------------------------------------
MIKVGIIGATGYVGGELTRLLSQHDKV-EISFLDSRSYAS-MEYSRIYPNLKNI---VEE
KCISI-NI--EEN-F--DEVDLLFCALPHGLSQEAVKKVL-N--------KGRK-VIDLS
ADFRLKDGAIYEKWYGVD--HGA-TEELKK--AVYGLSEIYTQEIA--EAQLVANPGCYP
TSILLSLYPLLK------EGI---IKTKG-IIIDSKSGVSGAGRSP-SDANL-FAQCNEN
LRAYGIG-V-HRHIPEIEQELSRA-------------------A----T-E---------
-EV-----TVQFTPHLAPMTRGILSTIYIS-N----------DKK---AAY-----RDIE
GIYDSYY--GAQPFVRFLGEE----EYPQTKAVYGTNYCDI-GVKID---DRTNN---LV
IVSAIDNLVKGAAGQAVQNMNLMFDFKVDEGLKQAPVWP-------------------
>WP_075165850.1|Armatimonadetes-Chthonomonadetes-Chthonomonadales-Chthonomonadaceae-Chthonomonas-Chthonomonas_calidirosea WP_075165850.1 N-acetyl-gamma-glutamyl-phosphate reductase [Chthonomonas calidirosea]CEK17688.1 N-acetyl-gamma-glutamyl-phosphate re
------------------------------------------------------------
MLNVGIVGASGYAGGELLRLLLRHPHV-QLRCAFSGTYAG-KLLGEAFPGLSRY---TEL
RFADM-DE--GLL----SSCDVVFLAQENGKAMHLAPKLL-A--------AGCR-VIDIS
ADFRFRDTETYLQWYGQP--HAC-PEWNRE--AVYGLPELYRTQIE--KARLVGNPGCYP
TAAILALAPLLK------ANL---VDPSS-ILVDAKSGASGAGRSKFGLDYH-FSELNEN
VSAYKIAGT-HRHTPEIEAVLADV-------------------A----GLP---------
-QL-----RISFTPHLIPMTRGILATCYAQ-L----------RSP---QTT-----KALQ
ELYIEFY--KEAPFVVVFTD-----RLPSTKGTYGSNDCHI-GLAVD---DRTNR---VT
VVSAIDNLVKGAAGQAIQNMNLMCHFEETAGLDSGGLWP-------------------
>PKM79189.1|Firmicutes-root-root-root-root-Firmicutes_bacterium_HGW-Firmicutes-13 PKM79189.1 N-acetyl-gamma-glutamyl-phosphate reductase [Firmicutes bacterium HGW-Firmicutes-13]
----------------------------------------------------------MK
KVKVSIIGATGYTGKELIKILLNHKEV-ELVHLTSCTYAG-ENINQIFPEFLNK---LDK
KLIDH-NI--ELI-T--PNSDLIFTALPHTVSMDIVPTLF-K--------KGVK-VIDLS
ADYRLKDPSVYKEWYKKEQTSTS-KDLLSK--AVYGLPEIYKNKIK--GAFLVANPGCYP
TSVILGVAPLLN------FQL---VEPEG-IIIDSKSGVTGAGKSL-SLGLH-FPECNEN
MKAYKVI-G-HNHIPEIEQELSNIYFGGDSK------------N----K-K---------
-DI-----KVSFTPHLIPINRGILSTCYLD-L----------KDD---NKSE----IEIF
KIYQEFY--QDTPFVRVFEPP----NLPEVKFVVGTNYCDI-GIKID---KRVGK---IK
VVSVIDNLIKGAAGQAVQNMNIMFGWLETSGLNF------------------------
>KPV64718.1|Candidatus_Bathyarchaeota-root-root-root-root-Candidatus_Bathyarchaeota_archaeon_BA2 KPV64718.1 Malonyl CoA reductase (NADP) [Candidatus Bathyarchaeota archaeon BA2]
------------------------------------------------------------
-MRVGIIGGSGYVGGELLRLLLFHPHV-EVTMVTSRKYAG-EFVFGVHPNLRGA---TRL
KFLPL-NL--SDI-A--KNCDLVFTAMPHGSSVNLVPKLL-E--------IGLR-VIDMS
ADFRLKNPDDYVKWYGWK--HVH-PELLKE--AVYGSTELHRQEMK--NARLIACPGCMA
VATILGLAPIVK------AGV---IEKDR-IVADAKIGSSGAGSAP-TIGSH-HPERFGG
VRPYKSV-G-HRHTAEIEQELNLL-------------------T----N-E---------
-PV-----TVSFSAHAVNMVRGILSTIHVF-L----------TKS---LTD-----KDVW
KIYRSFY--QGEPFVRLVRYKKGLYRLPDPKVVMGTNFCDV-GFEFD---PHTNR---LV
ILSAIDNILKGASGQGIQCLNVVLGIDEKTALESMGFHPM------------------
>OGX27001.1|Candidatus_Omnitrophica-root-root-root-root-Omnitrophica_WOR_2_bacterium_RIFCSPHIGHO2_02_FULL_45_21 OGX27001.1 N-acetyl-gamma-glutamyl-phosphate reductase [Omnitrophica WOR_2 bacterium RIFCSPHIGHO2_02_FULL_45_21]
------------------------------------------------------------
MLRVGIIGARGYTGEELLNLLLQHSQV-KINYLTARVDRP-VKISELFPQFKNR---LDL
VCDNF-NL--SHA-L--ESADLFFLALPHTTSMDVAPLLR-K--------RGKK-VIDLS
ADYRLKDFKLYEAWYKAK--HKD-RKNLKK--AVYGLAEIHKADIR--EADFIANPGCYS
ALAILSLAPLVK------VRP---AQIKS-IIIDAKSGYSGAGRKS-TDGPS-WGEIKDN
FKAYKVD-S-HQHTPEIEQELSKL-------------------A----K-K---------
-KI-----KVTFVPHLLPIERGILETIYVR-LSVPSASLGTGKCQ---VSS-----VKLI
NMYKDFY--KNQPFIRIKNEG----EFPSLSDVQHSNFCDI-GIKAG---KDKKL---II
IISAIDNLLKGASGEAVQNMNLMYGFRESEGLP-----PFETTGQREKIKRFRTGFTI
>WP_073399952.1|Bacteroidetes-Sphingobacteriia-Sphingobacteriales-Sphingobacteriaceae-Mucilaginibacter-Mucilaginibacter_sp._OK098 WP_073399952.1 N-acetyl-gamma-glutamyl-phosphate reductase [Mucilaginibacter sp. OK098]SHM01022.1 N-acetyl-gamma-glutamyl-ph
M---------------------------------------------------------ET
KIRAGIVGGAGYTGGEMLRILINHPNV-EISFVHSTSNAG-NHVYDVHTDLFGD---TDL
KFA-------AEL-A--YNIDVLFLCVGHGDAKKFLEANPIP--------DNIK-IIDLS
QDFRLTQSSKLKT---------------KS--FTYGLPELNREAIK--QASNIANPGCFA
TCLQLGLLPLAS------KGL---LN-SE-VHVTATTGSTGAGQSP-SATTH-FTWRNDN
LSVYKAF-E-HQHLNEIGQSLRQL-------------------Q----S-GF--------
-NQ-----AINFIPYRGDFTRGIIASMYLD-------------TD---LSD-----AEAL
KLYHQYY--DAHPFTHVTRHD------IDLKQIVNTNKCFI-QVK-----KHGNK---LL
IISILDNLLKGASGQAVQNMNLMFGLDEKAGLRLKATGF-------------------
>WP_116445124.1|Proteobacteria-Gammaproteobacteria-root-root-root-gamma_proteobacterium_symbiont_of_Ctena_orbiculata WP_116445124.1 N-acetyl-gamma-glutamyl-phosphate reductase [gamma proteobacterium symbiont of Ctena orbiculata]PVV13336.1 N-acetyl-gamma-
------------------------------------------------------------
MIKVGIVGGTGYTGVELLRLLVAHPSC-ELVAITSRAESG-RTVADLFPNLRGH---TDL
SFIEP-DA--AQL----RQCDLVFYATPNGVAMTQVPELL-A--------GGVR-VIDLA
ADFRIADQAVWEQWYGMQ--HAC-PQLLSQ--AVYGLPELNRKALR--EARLVANPGCYP
TAVALGFLPLIE------NGI---VAADF-LVADTKSGVSGAGRSA-SVATL-MGETGES
FKAYAIP-G-HRHQPEIHQTLSRV-------------------S----E-A---------
-PI-----GLTFVPHLVPMIRGIEATLYAR-L----------TDR-----S-----VDLQ
SLFEERY--QQDCFVDIMPAG----SHPETRSVKGANHCRI-AVHTP---LDGDV---VV
VSSVIDNLVKGAAGQAVQNMNLMFDLAEDCGLSQVALLP-------------------
>PIE82909.1|Proteobacteria-Gammaproteobacteria-root-Candidatus_Competibacteraceae-Candidatus_Contendobacter-Candidatus_Contendobacter_odensis PIE82909.1 N-acetyl-gamma-glutamyl-phosphate reductase [Candidatus Contendobacter odensis]
------------------------------------------------------------
MIKVGIVGGTGYTGVELLRLLAAHPMV-ELTAITSRGEKG-VKVSDLFPNLRGR---VDL
AFVEP-DK--SVL----QNCEVVFYATPNGTAMKSVPSLL-D--------AGVK-VIDLA
ADFRLRSADAWEQWYGMP--HAC-ADLLAE--AVYGLPEVNRDAIR--DACLVANPGCYP
TAVQLGFLPLIE------ADI---IDPCS-LIADAKSGVSGAGRKA-DTGML-LCEASEN
FKAYSVS-G-HRHLPEIQQGLSAA-------------------S----G-D---------
-SV-----ELVFVPHLAPMVRGIHATLYAT-L----------TTL-----D-----VDLQ
TLFEHRY--ANEAFVDVLPAK----SHPETRSVRGANTCRL-AVHRP---QEGKT---VL
VLSVIDNLVKGAAGQAVQNMNLMFDLPETTGLEGIALLP-------------------
>WP_148894759.1|Proteobacteria-Deltaproteobacteria-Desulfuromonadales-Geobacteraceae-Geothermobacter-Geothermobacter_ehrlichii WP_148894759.1 N-acetyl-gamma-glutamyl-phosphate reductase [Geothermobacter ehrlichii]TYO99552.1 N-acetyl-gamma-glutamyl-phosph
M-----------------------------------------------------------
KKRVAVLGGSGYTGVELLRLLASHPKV-ELVCVTSRQFAG-QKVENVFPSLRGM---CGL
EFTDG-EP--ADI-A--GDADVVFTALPHQAAMGVVPELL-Q--------AGLK-VVDLS
ADYRLRDAAVYEEWYQ-P--HSS-PQLLKE--AVYGLPELFRDDIR--QARLVANPGCYP
TSVALGLAPLLK------DGL---IAPDS-LIIDSKSGTSGAGRSA-KLDSL-FCEVNEG
FKAYGLP-R-HRHTPEIEQTLGQL-------------------A----G-Q---------
-PV-----KVSFTPHLLPVNRGILSTLYAT-L----------LRP---VSQ-----PELD
ELYARFY--QDEFFVRCTG-G----VLPNIRQVVGSNFCDV-GAVVD---GRTGR---VV
VVSVIDNLLKGAAGQAVQNFNLLLGLDETTGLEAVAVWP-------------------
>WP_144144302.1|Euryarchaeota-Candidatus_Methanoliparia-Candidatus_Methanoliparales-Candidatus_Methanollivieraceae-root-Candidatus_Methanolliviera_sp._GoM_oil WP_144144302.1 N-acetyl-gamma-glutamyl-phosphate reductase [Candidatus Methanolliviera sp. GoM_o
------------------------------------------------------------
MLNVGIIGGTGYTGGELLRILCCHPDV-EIVAVTSRNAVG-KKIEEVHKNLRGI---VDM
EFVDT-RA---KI-A--KECDVVFTAVPHTKALSIVPKLL-K--------YGSR-VIDLS
ADYRLE-VKEYERIYGVE--HTD-KE--RK--AIYGLPEIYREDIR--DTDLVANPGCFP
TGTILAAAPIVR------EGY---VER---VIFDSKTGISGAGVNP-TENSH-YPNLAEN
VIPYKMI-D-HRHVEEMREALE--------------------------------------
-GV-----KVSFTPHIVAAIRGILTTAHII-L----------KRK---LAL-----NDVI
DIYNTAY--GREPFIRLQGD------IPNLSYVRGTNFCDIGGFSLE---EENDR---LV
IISAIDNLVKGASGQAVQNMNIMFGLDEKAGLFYPGLSP-------------------
>TXG86653.1|Chloroflexi-Thermomicrobia-Thermomicrobiales-root-root-Thermomicrobiales_bacterium TXG86653.1 N-acetyl-gamma-glutamyl-phosphate reductase [Thermomicrobiales bacterium]
----------------------------------------------------------M-
AVKTAIVGGSGYAGGELLRLLLDHPMT-EVAQVTSERNAG-KFVFSVHPNLRKR---TQL
KFSSV-N-----D-I--GQVDVLFVATPHGASMRKMEEFR-A--------LAPI-VIDLS
ADFRLNSKDGYPKWYDHE--HEL-PEMLSE--FVYGIPELHREEIR--EANLISSAGCMA
TTSILGLYPLFQ------AGV---VDLNMPTVIEAKTGSSGSGNSA-NLSSH-HPERSGV
IRSFKPT-G-HRHSGEIIQELTFD------------------------G-N---------
-AP-----EIAFSATSVEAVRGILATSHVY-L----------KEP---MSD-----KEVW
GIYRAAY--KNEPFMRVVKESSGIHRYPEPKILSGSNYCDV-GFERD---PDSNR---VV
VMAALDNLMKGAAGQAVQSFNIRLGYEETCGIDFPGLHPI------------------
>WP_097016358.1|Firmicutes-Clostridia-Halanaerobiales-Halobacteroidaceae-Orenia-Orenia_metallireducens WP_097016358.1 N-acetyl-gamma-glutamyl-phosphate reductase [Orenia metallireducens]PRX33564.1 N-acetyl-gamma-glutamyl-phosphate reductase [Orenia metal
------------------------------------------------------------
-MKVSIVGSTGYTGLELVRLLNKHPKV-ELEILTSRSFDG-EVISDIYQNLKGE---ADI
KCEAL-DI--DKL-A--ESSELVFTALPHGVSMEVVPQLL-A--------KGLK-VIDLS
GDYRYDNLETYESWYKA---HNS-PELFKD--AVYGLPELNRAEIK--GSSLVANPGCYP
TASILALAPLVD------KGL---VDLNN-IIIDAKSGTSGAGRKL-SLGSH-FCEVNNN
FKAYKVA-N-HRHTSEIEEKLGIL-------------------A----K-K---------
-DI-----SLSFTPHLLPINRGILATVYAN-L----------TEN---IDS-----KSLL
KHYQAYY--QDESFVRVMDEG----KLPEIKHVAGSNYCDI-GLTVD---ERTKR---VI
VISTIDNLLKGAAGQAVQNLNILAGWDETLGLDNVGLYL-------------------
>RFC36966.1|Proteobacteria-Betaproteobacteria-Nitrosomonadales-Gallionellaceae-Candidatus_Nitrotoga-Candidatus_Nitrotoga_sp._LAW RFC36966.1 N-acetyl-gamma-glutamyl-phosphate reductase [Candidatus Nitrotoga sp. LAW]
------------------------------------------------------------
MIKVGIVGGTGYTGVELLRLLAQHPKV-ELSAITSRADQG-TPVSQMFPSLRGH---VDL
CFTHQ-DE--AHL----DQCDLVFFATPNGIAMHHARALL-G--------AGVR-IIDLA
ADFRIQDVAVWEKWYGMS--HAC-PDLVAE--AIYGLPESNREQIK--HARLVANPGCYP
TAVQLGFLPLLE------AGI---VDCNS-LIADAKSGVSGAGRKA-EVSIM-FSEVADN
FKAYGVS-G-HRHLPEISQGLARA-------------------A----K-Q---------
-KI-----GLTFVPHLTPMIRGIHATLYAR-I----------QC------D-----TDLQ
ALYEQRY--ANETFVDVMPAG----SHPETRTVRGANCCRI-AVHRP---QQGNT---VV
VLSVIDNLVKGAAGQAVQNMNIMFDLPETTALTNIPLLP-------------------
>TDJ27284.1|Proteobacteria-Gammaproteobacteria-root-root-root-Gammaproteobacteria_bacterium TDJ27284.1 N-acetyl-gamma-glutamyl-phosphate reductase, partial [Gammaproteobacteria bacterium]
------------------------------------------------------------
MLRVSIVGASGYTGGELLRILLFHPEV-EVQQVTSERYAG-KPVSTVHPNLRKI---SKL
KFAPI-A-----E-L--EPCDVLFLGLPHGQVMNRLDEFE-A--------LADT-LIDLS
ADFRIRDAQAFETWYGKP--HAC-PGRLAD--FIYGIPELHRDRLK--GAKRISGAGCNA
TATILALHPLYQ------AGV---VES---AVVEVKAGSSQGGNTV-NEGSH-HPERSGA
VRSYKPT-G-HRHLGEIRQELK--------------------------------------
-AD-----NIHFSATSIEMVRGILATCHVF-L----------NAA---LDE-----KDIW
KIYRSAY--GDEPFIRIVKERSGIHRYPEPKLLAGSNYCDI-GFERD---PHSNR---LV
VISAIDNLMKGAAGQAVQAFNIARGFDETTGL--------------------------
>BBH94798.1|Chloroflexi-Ktedonobacteria-Thermogemmatisporales-Thermogemmatisporaceae-Thermogemmatispora-Thermogemmatispora_argillosa BBH94798.1 N-acetyl-gamma-glutamyl-phosphate reductase [Thermogemmatispora argillosa]
----------------------------------------------------------MS
QVRVAIIGGSGYTAGELLRLLLFHPQV-EIAQVASSSHTN-QYVHSLHPNLRKL---CSL
RFCHP-D-----E-L--ATCDALFLCLPHGAAMQAIERYR-S--------LAPV-VIDLS
ADFRLRSPDLYARWYGQT--HPQ-PKLLAE--AVYGLPELHRQELR--EAALISGTGCMA
TAAILGLAPLYR------AGL---VDASLPLVVEAKVGSSAAGATP-GPGSH-HPDRSGA
VRSFQPT-G-HRHSAELIQELGAL-------------------AG--GS-W---------
-QQ-----TLAFSATAVELVRGVLITAQVF-L----------NTD---LDE-----RAIW
RLYREAY--RDEPFIRLVKERSGVYRYPEPKILAGSNYCDI-GFELD---ASQRR---LV
VMAALDNLMKGAAGNAVQALNCRFGWSETLGLTFPGLHPI------------------
>WP_111324555.1|Chloroflexi-Ktedonobacteria-Ktedonobacterales-Thermosporotrichaceae-Thermosporothrix-Thermosporothrix_hazakensis WP_111324555.1 N-acetyl-gamma-glutamyl-phosphate reductase [Thermosporothrix hazakensis]PZW25375.1 N-acetyl-gamma-glutamyl-ph
----------------------------------------------------------MS
RIRAAIVGGSGYTGGELARLLLFHPEV-EITQVASGSRAG-QFLHSVHPNLRKL---TGI
RFCRP-E-----D-L--MPCDVLFLCLPHGASAGMMEHYR-T--------LAPR-VIDLS
ADFRLRSSTLYQRWYGGE--HPA-THLLGE--AVYGLPELHRAELS--EATLVSGTGCMA
TASILGLAPLYR------AGL---VNEQMPLVVEAKIGSSAAGAAP-GASSH-HPDRSGA
VRSFQPT-G-HRHSAELIQELGVL-------------------RGQPDG-L---------
-TQ-----SVAFSATAVELVRGILVTAHVF-L----------NEQ---IDE-----KVLW
RVYREAY--GREPFIRIVKERSGVYRYPEPKILAGSNFCDI-GFELD---AAQRR---VV
VMAALDNLMKGAAGNAVQAMNCMFGLDETAGLLFPGLHPV------------------
>WP_075490008.1|Proteobacteria-Epsilonproteobacteria-Campylobacterales-Campylobacteraceae-Campylobacter-Campylobacter_coli WP_075490008.1 N-acetyl-gamma-glutamyl-phosphate reductase [Campylobacter coli]
M-----------------------------------------------------------
GLKVGILGASGYAGNELVRILLNHPKV-EISYIGSSSSVG-QSYMKLYPNTP-----LDL
IFEDK-KL--DEL-----ELDVLFTATPHEFSAKLFNETL-L--------KKMK-IIDLS
ADFRLKNPKDYEFWYKFT--HPN-QKLLQN--AVYGLCELYKEEIK--NANLIANPGCYT
TCSILSLYPLFK------EKM---IDLNS-VIIDAKSGVSGAGRSA-KVENL-FCEVNEN
IKAYGLA-S-HRHTPEIEEHLSYA-------------------A----G-E---------
-KI-----TLQFTPHLVPMQRGILTTAYAN-L----------KHS---VSE-----KEIR
EIYQKYY--QDRKFIRLLPPQ----SFPQTRWVKSSNFADI-NFSID---ERTNR---II
VLGAIDNLIKGAAGQAVQNMNLMFDFDEDEGLKFFANL--------------------
>WP_028859006.1|Proteobacteria-Gammaproteobacteria-Pseudomonadales-Moraxellaceae-Psychrobacter-Psychrobacter_phenylpyruvicus WP_028859006.1 N-acetyl-gamma-glutamyl-phosphate reductase [Psychrobacter phenylpyruvicus]SUD90463.1 N-acetyl-gamma-glutamyl-phos
------------------------------------------------------------
MLQAAIIGGTGYTGVELIRLLSSHPKV-TIKWLTSRTEAG-KPVASIFPSLRGI---SDL
TYSDL-GE--GTL-EALTSCDVVFFATPHGVAMQQAEALV-A--------AGVK-VIDLA
ADFRLQSLQSFEQWYKHK--HAC-PELLKQ--AAYGLPEINREAIK--NAKVIGNPGCYP
TTAILGLKPIIEAQNAK-GEA---VIESR-IIIDAKSGVSGAGRQA-KLNLN-YAETTDN
FNAYGVT-G-HRHLPEIEQGVHQL-------------------L----Q-S---------
-RF---THNIRFLPHLVPMIRGMFTTIHLG-L----------TDA---GCE-----LDLQ
QIYEQAY--QNEKFIDVLPAG----EFPDTRSVRASNRLRI-AVHQD---NSTKS---AT
ILVVQDNLVKGAAGQAVQCMNVMFGFDESLGLNHVPVVP-------------------
>VTT99707.1|Planctomycetes-Planctomycetia-Gemmatales-Gemmataceae-root-Gemmataceae_bacterium VTT99707.1 n-acetyl-gamma-glutamyl-phosphate reductase : N-acetyl-gamma-glutamyl-phosphate reductase OS=Blastopirellula marina DSM 3645 GN=argC PE=3 SV=1: Semialdh
----------------------------------------------------------MS
KVKVAILGGSGYTAVELLKILLRHPHA-EVVAATSRQD---EHIADLHPSLLGR---IDL
RCEPF-NP--DALKA--KGVQLAFACLPHGNSMESIPPLL-D--------RGIR-VVDLS
ADYRLRDVKVYEEWYKEK--HQD-TANLAH--AVYGLPEVYGDAIN--SAKLIANPGCYP
QSAILGLAPLAA------KGL---IDLSA-IIVDSKSGVSGAGRTP-KLTTH-FPECNES
VSAYGIG-T-HRHTPEIEQALGAV-------------------A----G-K---------
-PV-----SVIFTPHLIPMDRGILSTCYAP-L----------TRP---ATD-----AELT
QLYREYY--AGQPFVRVRTTP------PATKDTSGTNFLDV-CAKVV-----RGR---AV
VVAAEDNLVRGASGVAVQNFNRMYGFDERTGLL-------------------------
>WP_091692435.1|Bacteroidetes-Cytophagia-Cytophagales-Cyclobacteriaceae-Algoriphagus-Algoriphagus_locisalis WP_091692435.1 N-acetyl-gamma-glutamyl-phosphate reductase [Algoriphagus locisalis]SFT73568.1 N-acetyl-gamma-glutamyl-phosphate reductase [Algorip
M--------------------------------------------------------SNQ
KLKVAIVGASGFTGSELARLLLNHEGV-SIEMITSESHVG-KPFSDLHPQFFSR---LDI
PLVSA-EE--VSN----KELDVIFLALPHGVSMDFVAKWK-D--------SGAK-IIDLS
GDFRLSNKEVYEEWYNKK--HSY-PEGFAS--AVYGLPELFADKIK--LATLVANPGCYP
TASILSMAPLFA------KQL---VEEKS-LIIDAKSGLTGAGIKA-SATTH-FSNVNEN
FKAYGIA-G-HRHTIEIEEQLGGL-------------------A----G-S---------
-QT-----AVQFTPHLLPVDRGILVTAYAK-I----------KGE---MNQ-----EKLT
EIYRDFY--KDKPFVRLRNQA------PGIKDVRGSHFCDV-FPVWD---ARTER---VI
VISAIDNLLKGAASQAVHNMNLMFGLTESAGLNQVPLKP-------------------
>PIU82744.1|Elusimicrobia-root-root-root-root-Elusimicrobia_bacterium_CG06_land_8_20_14_3_00_38_11 PIU82744.1 N-acetyl-gamma-glutamyl-phosphate reductase [Elusimicrobia bacterium CG06_land_8_20_14_3_00_38_11]
------------------------------------------------------------
MINVAVIGAKGYAGEELIKILLRHSGV-KIISLSGRMDGKPKHISEMYSYLKGK---LDI
FCEDI-DQ--KKI-A--ENADIIFTALPHSVSMGIVSKFV-L--------LNKK-VIDLS
ADFRLKDAAVYEKWYGVK--HTN-PELLEK--SVYGLCELYRKKIK--KAKLLANPGCYP
TSIILGCYPALK------EKI---IKKKG-IIIDSKSGYSGGGREF-VKNYK-----EPN
CYAYQVG-GIHRHIPEIEQEL---------------------------------------
-KC-----QIIFTPHVIPQERGMLSTIYLK-L----------KKE---ISL-----ADVI
AVYKKYY--ENEPFIRIVETA-------MTKNVVNTNYCDI-AINID---GRTNN---LI
ITSAIDNLVKGAAGQAVQNMNIMFGIDEKEGLI-------------------------
>WP_076610335.1|Euryarchaeota-Halobacteria-Natrialbales-Natrialbaceae-Natronorubrum-Natronorubrum_thiooxidans WP_076610335.1 N-acetyl-gamma-glutamyl-phosphate reductase [Natronorubrum thiooxidans]SIS14838.1 N-acetyl-gamma-glutamyl-phosphate reductase [Na
--------------------------------------------------------MAAD
TVTATVIGGSGFTGGELLRLLEGHPNV-ELAEVTSRSKAG-KSVGSVHPPLRG----TDL
RFTEP-E-----D-L--ENVDVLFAATPHGVSMGQIDEFF-E--------IADT-VVDLS
ADFRLNTEEQYDEWYD-G--HSA-PEYLEK--AEYALPEINRENLA--GAELIAGGGCNA
TATILGLYPLFE------HGI---LEGGEQVVVDVKVGSSEGGAGG-GEASS-HPERSGV
VRPYAPT-G-HRHEAEIEQFLGT-------------------------------------
--------SVAFTCHAVDMIRGASATSHVF-P----------SGP---VSK-----GDLW
KAYRGAY--EDEPFVRMAAGGSGVYRYPEPKSVAGTNLAEV-GFELD---PSNKR---IV
VFSAIDNMMKGSAGQAVHAANIALGFEETAGLEFTGLHPVGA---------------P
>OLS21927.1|Candidatus_Heimdallarchaeota-root-root-root-root-Candidatus_Heimdallarchaeota_archaeon_LC_2 OLS21927.1 N-acetyl-gamma-glutamyl-phosphate/N-acetyl-gamma-aminoadipyl-phosphate reductase [Candidatus Heimdallarchaeota archaeon LC_2]
----------------------------------------------------------M-
TVQASIVGGSGYTGGELTRLLLNHPDV-EINQITSRSLAK-KPVTRVNPNLRGF---TKL
KFIDP-N-----E-L--NESDLLFLCLPHGTSSSTFDEYK-D--------LAPK-IIDLS
SDFRLNNQELYREYYGST--HPH-PELLDK--FEYGIAEINRDKIK--IANYIATAGCNA
TASIIGMFPIIK------SNL----KIEN-VVIDVKVGSSESGRMH-TSSSH-HPERSGS
LRSYKPT-G-HRHAAEVIEYLGIN------------------------------------
-SK-----KIHFTATSVEMVRGVLATIHCF-V----------DGD---IDE-----KSIW
KTYRDQY--KNEPFVRVVKEKSGNYRFPDPKILSGTNFCDV-GFEID---EKSNR---IV
IISALDNLMKGAAGQAVQAMNLIYGFDESTGLNFTGMHPR------------------
>WP_133516711.1|Euryarchaeota-Methanomicrobia-Methanosarcinales-Methanosarcinaceae-Methanimicrococcus-Methanimicrococcus_blatticola WP_133516711.1 N-acetyl-gamma-glutamyl-phosphate reductase [Methanimicrococcus blatticola]TDQ71134.1 N-acetyl-gamma-glutam
------------------------------------------------------------
MIKVGIVGASGYTGEELLRLLSGHPSA-EAVIATARSAVG-KKVSSVHENLKGL---CDL
EFEEP-DY--DKI-K--KECDIVFMAVPHGTAMDAVPEILKD--------SKCK-VIDLS
ADYRLK-TDVFEQVYGMK--HKA-P---ME--AVYAIPEVHPEVNKELKDRLISNPGCFP
TGATLAAAPLAA------AGL---LKS---VLFDSKTGVTGAGNTP-TATSH-YPNLAEN
IIPYKLS-A-HRHLAEMVQEVSRL-------------------Q----P-G---------
-FE-----NVSFTPHVIPVSRGILTTAHIE-T----------TEK---MTT-----ADVK
KMYEEYY--EGKPFVQFAET------VPSLANVRGSNFCHI-GIEAD---ARNNR---VI
VLSAIDNLVKGASGQAIQNMNLICGLKETEGLWFPGLI--------------------
>RRR69310.1|Chloroflexi-Chloroflexia-Chloroflexales-Oscillochloridaceae-Candidatus_Viridilinea-Candidatus_Viridilinea_halotolerans RRR69310.1 N-acetyl-gamma-glutamyl-phosphate reductase [Candidatus Viridilinea halotolerans]
----------------------------------------------------------M-
TLRVSIVGASGYVGGELLRLLLWHPAV-QVAQATSGRNAG-RYLHQVHPNVRGR---AQI
QFIHP-D-----R-L--EACDVLFLALPHGEGATAIERYA-S--------LAPT-IIDCS
ADFRLRDPAAYRRWYGAD--HPN-LTWLER--FVYGLPEVNREALR--GAKFASGVGCNA
TATNLALLPLVR------AGL---VDVTKPVVVEVKVGSSEGGASS-SDSSH-HPERAGV
VRSFAPV-G-HRHTAEVEQVTGL-------------------------------------
--S-----NVHLSITSVELVRGALATAHAF-A----------ARP---ISE-----KELW
QAYRGFV--KDQPFLRIVKERQGIYRFPEPKILAGSNFADL-GFAFD---EASGR---IV
SICALDNLMKGAAGSAVQCMNLMCGLDETLGLEFPGLHPV------------------
>OGU27599.1|Ignavibacteriae-Ignavibacteria-root-root-root-Ignavibacteria_bacterium_GWA2_54_16 OGU27599.1 N-acetyl-gamma-glutamyl-phosphate reductase [Ignavibacteria bacterium GWA2_54_16]
----------------------------------------------------------MD
RVKASIAGGSGYVGGELLRLLLFHGKV-EISQVTSESLAG-KSILKAHPNLRKR---TQL
QFSKL-S-----D-L--GPCDVLFLSLPHGSSMERIRELK-T--------LAPR-IIDLS
ADFRLHRERDYEDWYGKR--HAC-PELLKE--FVYGIPELHREEMR--QASLISSAGCNA
TVTILGLYPFFK------LGL---VDLER-TVVEVKVGSSEGGNTP-SAASH-HPERSGA
VRSFMPT-N-HRHGAEIVQELSF-------------------------G-K---------
-AV-----QIHLSVTSIEMVRGALATAHVF-L----------KDP---LEE-----KDIW
KVLRQVY--GQEPFIRIVKESDGTHRYPEPKWLAGTNYCDI-GFSKD---EKSNR---LV
VISAIDNLMKGAAGQAVQAFNIMHGFEETEGLEFPGLHPI------------------
>OFV66908.1|Euryarchaeota-Methanomicrobia-Methanosarcinales-root-Candidatus_Syntrophoarchaeum-Candidatus_Syntrophoarchaeum_butanivorans OFV66908.1 N-acetyl-gamma-glutamyl-phosphate reductase [Candidatus Syntrophoarchaeum butanivorans]
MA---------------------------------------------REDINITPSDRGN
MIRVGIIGGSGYTGLELMRILLSHPEV-EITAVTSRRFAG-RRLGDVFPHLMHL---TDL
KFEDV-SL--ESI-S--NRADIVFTAVPHTRAMEYVPEIL-R--------RGCR-VIDLS
ADYRLN-TRVYEKVYGVK--HRD-PG--RR--AVYGLCELHPD-VR--DADLVANPGCYP
TGAILAAAPLVR------AEV---VDR---VIFDAKSGISGAGAEP-TNTSH-FPNLAEN
IKPYRIT-T-HRHHAEMTQELREL-------------------D----------------
-PA-----RIGFTPHVIPAIRGILTTAHIL-L----------RKP---VEP-----DEVE
AIFDGFY--DDKPFVRVG-------GIPDLASVRGSNFCDI-GFELE---EGSDR---LV
VISAIDNLVKGASGQAVQNMNLMFGLDERMGLMVPGLFP-------------------
>OGV08828.1|Ignavibacteriae-Ignavibacteria-root-root-root-Ignavibacteria_bacterium_RIFOXYA2_FULL_38_8 OGV08828.1 N-acetyl-gamma-glutamyl-phosphate reductase [Ignavibacteria bacterium RIFOXYB2_FULL_37_11]OGV10038.1 N-acetyl-gamma-glutamyl-phosphate reduct
----------------------------------------------------------ME
KIRVSVVGASGYTGGELLRLLLFHPNV-EVKQVTSESYTG-KFVHKIHPNLRKS---TQM
KFVSA-T-----E-L--EPCDLLFLCLPHNSSQNKIDQYK-A--------LAPK-IIDLS
ADFRIKDAAEYEKWYGHK--HSR-PELLNE--FIYGIPELHREEMK--TANYISSAGCNA
TASILGLYPLYK------AGL---VEEDR-TVIEVKAGSSEGGNKV-NEGSH-HPERSGV
VRSYMPT-K-HRHTAEMLQELSF-------------------------G-K---------
-KI-----QVHFSATAIDMVRGLLATCHVF-L----------KND---LQE-----KDIW
KVYRDAY--GNEPFIRIVKENDGIYRYPEPKLLSGTNFCDI-GFKKD---DFSNR---LV
VVSAIDNLMKGAAGQALQAFNIMYGFDERTGLEFPGLHPI------------------
>WP_035589516.1|Proteobacteria-Deltaproteobacteria-Desulfurellales-Desulfurellaceae-Hippea-Hippea_jasoniae WP_035589516.1 N-acetyl-gamma-glutamyl-phosphate reductase [Hippea jasoniae]
------------------------------------------------------------
MIKAGIVGISGYTGVELLKLLLHHRQV-QVAYIASRSHAD-KRIDQLYPFLKGF---SNL
VIEKI-DI--EKI----KTLDVVFLALPHTVSAGIVKDIF----------PHVK-VVDLS
ADFRL-DIDVYEKWYKVR--HPA-KELIDE--AVYGISELNRDKIK--HCSLLANPGCYA
TSVILALAPIAD--------L---ID-DS-VIIDAKSGVSGAGKSL-KESML-FCEVNEN
FKAYAVG-S-HRHVAEIEQQFGL-------------------------------------
-NN-----RVVFTAHLLPIQRGILSTIYVN-L----------KRA---VDI---------
KIFDEFY--KSEFFVRVVDNP------PQIVDVKGTNFCNI-YPAL----IDEKK---LI
IVSVIDNLIKGAAGQAIQNMNIMFGLDEKEGLYPAPYYP-------------------
>KXB00479.1|Euryarchaeota-root-root-root-root-candidate_division_MSBL1_archaeon_SCGC-AAA833K04 KXB00479.1 N-acetyl-gamma-glutamyl-phosphate reductase [candidate division MSBL1 archaeon SCGC-AAA261C02]KXB09325.1 N-acetyl-gamma-glutamyl-phosphate reductase
M-----------------------------------------------------------
SVKVAIVGASGYTGGELLRLIINHGDA-ELLGVYGKKSVG-QPVAELHPNLEGI---IDL
TIEEA-DY--GKI-S--GEADLVFTATPHGVAMKFVPEIL-D--------GGAK-VIDLS
ADYRLDDPKVYEEYY-VP--HES-PD--LE--SVYGLPELYRKEIK--KADLVANPGCYP
TAAILELAPLLK------EKL---IDLDH-ILIDAKSGTSGAGAKP-SKKLH-HPNCGEN
ILAYNAA-T-HRHAPEIDQELGKI-------------------A----G-E---------
-EI-----GTHFTPHLIPVVRGIFSTSHVF-L----------RES---SDE-----GKIL
DLYRGFY--QDEPFVRVLED------LPQTGSVLGSNYCDI-GIELD---EGTER---LI
IGAAIDNLVKGASGQAIQNMNMMLGLDEAEGLRGVGLWP-------------------
>WP_095609120.1|Euryarchaeota-Methanobacteria-Methanobacteriales-Methanobacteriaceae-Methanosphaera-Methanosphaera_cuniculi WP_095609120.1 N-acetyl-gamma-glutamyl-phosphate reductase [Methanosphaera cuniculi]PAV06944.1 N-acetyl-gamma-glutamyl-phosphate r
----------------------------------------------------------MS
KIDVAIIGASGYTGGELMRLLINHPNV-NIKYVTSRKNKG-EDVSNLHPNLEDV----DL
KFSNP-NP--EDI-----DADVVFSALPHGASMKLVPQYL-E--------NGSR-VIDLS
GDFRFSNIEDYEKWYNIK--HIH-PE--IE--AVFGSPEINREKIR--DATLIANPGCFV
TGAILSSLPIVE------NEL---VDR---IILDSKSGVSGAGVNP-TASSH-YPTCADN
IKPYSIT-N-HRHTPEIREQLRNF-------------------G----S-G---------
-NV-----KVSFTPHLVPVIRGILTTNHSFLL----------KDD---VSV-----DDIY
NLYAEYY--KDEPFVQVLKDN----KIPLLASVRGSNNCQI-GGISL---DDEDQ---LV
VISAIDNLVKGASGQAIQNMNIMFNFDETAGLKNVGLYP-------------------
>WP_073595943.1|Cyanobacteria-root-Oscillatoriales-Oscillatoriaceae-Phormidium-Phormidium_ambiguum WP_073595943.1 N-acetyl-gamma-glutamyl-phosphate reductase [Phormidium ambiguum]OKH33375.1 N-acetyl-gamma-glutamyl-phosphate reductase [Phormidium ambiguum
M-------------------------------------------------------GNMG
RVPVGIVGASGYGGVQLVRLLMEHPGV-EIVYLGGESSAG-KPFSDLYPHLSPF---VDL
KIESI-DL--DKI-A--ADCQVVFLSLPNGLAYQMAPSLL-A--------KGCK-VLDLS
ADYRFFDVSTYKSWYGGD--RTD-HELAST--TVYGLPELYRDRIA--QAQLIGCPGCYP
TASLLALAPLLK------QGL---ILPET-AIIDAKSGTSGGGRQA-KVNML-LAEADSS
LGAYGVA-R-HRHTPEIEQICSDL-------------------A----G-H---------
-EV-----TIQFTPHLIPMVRGILATVYAT-M----------RDP--GLER-----EDLI
TIYNAFY--RNAPWVKVLPSG----TYPQTKWACGTNLCYI-GLEVD---SRTGR---VI
VMSAIDNLMKGQAGQAIQCLNLMMGWEETLGLPKLTFYP-------------------
>OLE75454.1|Chloroflexi-root-root-root-root-Chloroflexi_bacterium_13_1_20CM_2_70_9 OLE75454.1 N-acetyl-gamma-glutamyl-phosphate reductase [Chloroflexi bacterium 13_1_20CM_2_70_9]
------------------------------------------------------------
MISVAVIGAGGYAGGELLRVLLSHPEV-GEVTAASASLAG-KPVTVAHPNLRKR---TDL
AFVPY-E-----K-V--GRCDVLFLSLPNGS--HRYDEFA-D--------RARV-VVDLS
SDHRLRSAADYERWYEGP--HPH-PERLGE--FVYGIPELHRPKLV--SATRLTGAGCNA
TAAILALLPLFR------ADV---VDRGRPIVVEAKVGSSEGGREA-SEDSH-HPERAGV
VRSFRPV-G-HRHTPEIEQELALD------------------------G-A---------
-AP-----RIDLSVTAVELVRGVLATAHVY-T----------KAA---LDE-----KALW
RIYRECY--ATEPFVRIVKERTGSYRYPEPKLLAGTNFADV-GFAVD---PRGER---IV
ALCAIDNLMKGAAGNGVQAMNVALGFAETAGLEFVGLHP-------------------
>TKJ44710.1|Candidatus_Aerophobetes-root-root-root-root-Candidatus_Aerophobetes_bacterium_Ae_b3b TKJ44710.1 N-acetyl-gamma-glutamyl-phosphate reductase [Candidatus Aerophobetes bacterium Ae_b3b]
------------------------------------------------------------
-MKVSIIGATGYTGAELVKILLRHPRV-EIETITSQSFAG-KKISEVYPWLS-----TDL
VCQSL-DV--ERI-V--SFSSFIFLALPHGASMEVVGKLY-L--------RSKR-IVDLS
ADFRLDHPLVYEKWYGVA--HKK-KDLLKQ--AVYGLPELYREKIK--GARLVANPGCYP
TSTILSLAPLLK------FDL---IKEDS-IIVDSKSGVTGAGRKL-TLKTH-FPEVNEN
LSAYQVG-C-HRHIPEIEQELAKL-------------------A----Q-K---------
-EV-----KITFVPHLVPLNRGILSTCYAG-L----------KDP---PQP-----KDLV
KAFEDFY--REEPFVEILPQG----CFPQVKDVVNSNRCQI-GLMVD---EKKRQ---VI
VISTIDNLGKGASSQAVQNMNIMCGFEETMGLS-------------------------
>WP_111572192.1|Firmicutes-Clostridia-Halanaerobiales-Halanaerobiaceae-Halanaerobium-Halanaerobium_saccharolyticum WP_111572192.1 N-acetyl-gamma-glutamyl-phosphate reductase [Halanaerobium saccharolyticum]RAK08477.1 N-acetyl-gamma-glutamyl-phosphate redu
------------------------------------------------------------
MRKVSIVGATGYVGIELMRLLHEHPEV-EIKDLVSKSSAG-QRLVDLYPQFRAS-SLNDY
QLIAM-ED--FEP----EASDLIFTALPHGVSQNIVGELY-G--------KGTK-IIDLS
GDFRYHNVEVYQEWYGVE--HQH-PELAKK--AVYGLVELNREKIE--KADLVANPGCYV
TASLLGILPLLQ------FSK---ADLSS-IIIDAKSGVSGAGRSL-KQNLL-FTETHNT
IKAYSPG-V-HRHSSEIEYISNQFLAGEYELEPGKV-DSDKSAA----K-K---------
-RA-----SVLFTPHLVPIKRGILATIYLN-L----------KEK---SSE-----AEIL
ELYQQAY--NQEGFVEVLVD-----QLPEIKNVAGSNFAQI-GFKYD---QRTDR---II
IVSAIDNMLKGAAGQAVQNMNLIFGFPENTGLKATALFP-------------------
>WP_015284134.1|Euryarchaeota-Methanomicrobia-Methanomicrobiales-Methanoregulaceae-Methanoregula-Methanoregula_formicica WP_015284134.1 N-acetyl-gamma-glutamyl-phosphate reductase [Methanoregula formicica]AGB01170.1 N-acetyl-gamma-glutamyl-phosphate redu
------------------------------------------------------------
-MKVAIVGASGYAGGELVRLLLHHSAA-EVTCVTSRKLAG-TPLDQIHPQLKGF---TDL
KFTNP-ET--DAI-----DADVAFLAVPHTVAMTYAGKLL-S--------RGIK-VVDLS
ADYRLP-KEVFEKVYGVP--HTD----FFK--APYGIPEIHRKDCL--NAKFVSNPGCFP
TGATLAAAPLAQ--------L---AHT---VIFDSKTGVSGAGDNP-SATTH-YPNVGDN
VGPYKWT-S-HRHLAEMKQELAFL-------------------G----S-----------
-KA-----NVYFTPHLVPVNRGILTTAHIL-L----------NEP---LEQ-----KEVE
KLYRDFY--KNEYFVRYQK--------PILAAVRGSNFCDV-MVE-----SEGTR---VV
AISAIDNLVKGASGQAIQNMNLMCGYKENDGLTGAGLLP-------------------
>KRT64858.1|Candidatus_Dadabacteria-root-root-root-root-Candidatus_Dadabacteria_bacterium_CSP1-2 KRT64858.1 N-acetyl-gamma-glutamyl-phosphate reductase, N-acetyl-gamma-glutamyl-phosphate reductase [Candidatus Dadabacteria bacterium CSP1-2]
----------------------------------------------------------ME
KKSVAVLGASGYTGSDLLRFLITHPKV-EVTYATAEKHAG-KRISEVLPHLRNF---LKL
ELQPL-DV--KSI-P--DEIEIVFAALPHGASAKVVEELV-E--------RGKR-VVDLG
ADFRLS-YRVYKEWYG-E--HPC-PELIPQ--AVYGITELFEPKIA--KAKLVANPGCYP
ESAILGLAPVVK------NKM---IEEDS-IIIDSKSGVSGAGRSP-ELAYH-FCEVNES
IRAYKIG-E-HRHTPEIDEVLSNY-------------------S----G-L---------
-NV-----RVSFTPHLIPMDRGILSTIYIK-L----------KDE---ITT-----RELL
ELYEGFY--KGKKFIRITPEK----TYPSTGDVRGSNFCDI-GISAN---PKNRT---AI
IISVLDNLVKGASGQAIQNMNVMMGFPESLGLDMPPVFP-------------------
>WP_068444023.1|Firmicutes-Bacilli-Bacillales-Bacillaceae-Lentibacillus-Lentibacillus_amyloliquefaciens WP_068444023.1 N-acetyl-gamma-glutamyl-phosphate reductase [Lentibacillus amyloliquefaciens]ALX48452.1 N-acetyl-gamma-glutamyl-phosphate reductase [Le
------------------------------------------------------------
-MKAAVIGATGYGGAELIRLLQQHPSF-TLHSFHSSSKEG-ESITASYPHLETV---SGM
ELEAI-DS--EKI-A--RDADVVFTATPSGVSSELVPELV-N--------AGSR-VIDLS
GDFRLKDTKQYEQWYNKK--APD-EAILEN--AVYGLTEWLEEDIT--EAQLISNPGCYP
TAALLGLAPLLK------QNI---ADPES-IIIDAKTGVSGAGKKA-TPVTH-FTEMNDN
LKIYKVF-A-HQHTPEIEQEMARL-------------------N----P-E---------
-AG-----AVTFSTHLVPMTRGIMTTMYAQ-A----------PDG---MTA-----KELT
DLYQESY--KDSYFVRVREEG----TYPSTKEVYGSNFCDL-SVTLD---ERTNR---IM
IVSVIDNLVKGASGQAVQNMNRMFGIDEKAGLAFAPVYP-------------------
>WP_101893428.1|Proteobacteria-Gammaproteobacteria-Oceanospirillales-Alcanivoracaceae-Ketobacter-Ketobacter_alkanivorans WP_101893428.1 N-acetyl-gamma-glutamyl-phosphate reductase [Ketobacter alkanivorans]AUM12092.1 N-acetyl-gamma-glutamyl-phosphate redu
M-------------------------------------------------------NHNA
KIKIGIVGGTGYTGVELLRLLVQHPNV-ELTAVTSRSEAG-QDVHGLYPNLRGH---LDL
QFTAP-DV--DNL----SQCDLVFFATPNGVAMKLVPELL-K--------ANVK-IVDLA
ADFRLKDPLVWEQWYGMP--HAC-VDVLEQ--AVYGLPEMNRTQIA--QASIVANPGCYP
TAVQLGYLPLLE------KGL---IDPQH-LIADSKSGVSGAGREA-KLGSL-LCEASES
FKAYGVA-G-HRHLPEIRQGLSQA-------------------T----G-S---------
-PV-----GLTFVPHLTPMIRGIHATLYGR-L----------NAD-----S-----GDLQ
ALYEARF--AAEPFVDVMPAG----SLPETRSVKGSNNCRI-AVHVP---QGGDT---VV
VLSVIDNLVKGAAGQAVQNMNIMCGLPESAGLNQVALMP-------------------
>WP_054493789.1|Chloroflexi-Ardenticatenia-Ardenticatenales-Ardenticatenaceae-Ardenticatena-Ardenticatena_maritima WP_054493789.1 N-acetyl-gamma-glutamyl-phosphate reductase [Ardenticatena maritima]KPL86524.1 N-acetyl-gamma-glutamyl-phosphate reductase [
----------------------------------------------------------M-
TMRAAIVGASGYVGGELLRLLLHHPHV-QVVAATSERFAG-RYVHSVHPNLRGR---TAL
QFSSI-A-----D-L--PETDVLFLCLPHGQAARRMDEFA-R--------LASI-VVDCS
ADFRLRDPDWHARWYDAE--TRA-DEWRAR--FVYGLPELTRDALH--GARYISGVGCNA
TAVNLALLPLAR------AGL---IER---VVADVKVGSSEAGARA-TDASH-HPERAGA
VRSFAPV-G-HRHQAEIVQALNIP-------------------A----E-----------
--------ALFFSATAVEMVRGVLATCHVF-L----------NAD---LTD-----RDLW
RLYRAAY--ANEPFIRLVKSRTGLYRYPEPKIVAGTNYCDI-GWELD---DHGRR---LV
VISAIDNLMKGAAGSAVQSLNVACGWDECAGLDFVGLHP-------------------
>TKB76006.1|Nitrospirae-Nitrospira-Nitrospirales-Nitrospiraceae-Nitrospira-Nitrospira_sp. TKB76006.1 N-acetyl-gamma-glutamyl-phosphate reductase [Nitrospira sp.]
M------------------------------------------------------KASSD
KIKVAVGGASGYTGGELLRLLLSHPRF-TVVAVTSEKSAG-SPVSAGFPSLAGL---CTL
AYEAL-EP--EAI-A--RKADAVFLALPHTKSFEPVAACL-A--------ERKP-VVDLS
ADYRLKDPTAYDTWYQTS--HPH-PDLLKR--AVYGLPECHREALR--TATLTASPGCYP
TAAILQLAPLVA------HDL---IHVDT-IVVDSKSGLSGAGRSP-ALPYH-FPEAHES
IEAYKIG-T-HRHIPEIEQELQAL-------------------A----G-KGRGASGNAR
PAV-----RVAFTPHLVPMNRGILSTAYGR-L----------HAA---LPL-----NELR
ALYRDYY--KDEPFIRVQDGD----VSPNPRHLRGSNFCDV-GVFLD---RQTGF---VV
TVAALDNLVKGAAGQAIQAMNLMLGLSETTGLMGAGLFP-------------------
>WP_079589012.1|Firmicutes-Clostridia-Clostridiales-Peptostreptococcaceae-Acetoanaerobium-Acetoanaerobium_noterae WP_079589012.1 N-acetyl-gamma-glutamyl-phosphate reductase [Acetoanaerobium noterae]SKB36965.1 N-acetyl-gamma-glutamyl-phosphate reductase [
------------------------------------------------------------
MIKIGILGSTGYAGSELVRLLSSHPYA-EIVFLDSRSYEN-KSYTDIYPHLESK---LDK
NCSSI-DLMDDSH-F--KNLDLLFCALPHGLSQIAVKQGL-K--------NKVK-VIDLS
ADFRISDIASYEHWYQVE--HLA-KEEVKL--AVYGLCEINREKIK--AANLVANPGCYP
TSILLALYPLLK------ESV---IKAQG-IIADSKSGISGAGRNL-SDANL-FSQCNEN
IRAYSLC-K-HRHIPEIEEQLSLY-------------------A----D-T---------
-SL-----ALQFTPHLIPMNRGILSTIYAD-M----------NKN---LSC-----SEVY
DLYSTYY--SDEYFVRLLSGG----KLPQTKAVSGSNYCDI-GFDID---KRTGK---II
IVSAIDNLIKGASGQAVQNMNLMFGLGEHTGINQLPMWP-------------------
>WP_013194279.1|Euryarchaeota-Methanomicrobia-Methanosarcinales-Methanosarcinaceae-Methanohalobium-Methanohalobium_evestigatum WP_013194279.1 N-acetyl-gamma-glutamyl-phosphate reductase [Methanohalobium evestigatum]ADI73711.1 N-acetyl-gamma-glutamyl-phos
------------------------------------------------------------
MIDVGIIGSSGYTGGELIRLLVNHKYT-NIEICTSRKFAG-QKVSDVHKHLKGF---INL
EFEDI-SP--RDL-K--NRCDVIFLAVPHGTSMNIVPDLL-D--------EYTK-VIDLS
ADYRIN-SQTFENLYGIE--HSD-K---RK--VVYGLPEIHPE-VS--EKNLVANPGCYS
TGAILSASPLAN------SGL---IDS---IIFDSKSGITGAGVNP-TQTSH-YPNMAEN
VQPYKLT-S-HRHYAEMFQELSMM-------------------D----E-S---------
-LI-----NINFTPHVIPSIRGILTTAHIF-T----------NRQ---VST-----EEVK
SIYAEYY--KDNPFVRIIDG------IPSLSTVRGSNFCDI-GFEID---VNNNR---VV
VVSAIDNLVKGAAGQAIQNMNLMCGFNETEGIWFSGITP-------------------
>WP_016483488.1|Armatimonadetes-Chthonomonadetes-Chthonomonadales-Chthonomonadaceae-Chthonomonas-Chthonomonas_calidirosea WP_016483488.1 N-acetyl-gamma-glutamyl-phosphate reductase [Chthonomonas calidirosea]CCW35967.1 N-acetyl-gamma-glutamyl-phosphate re
------------------------------------------------------------
MLNVGIVGASGYAGGELLRLLLRHPHV-QLRCAFSGTYAG-KLLGEAFPGLSRY---TEL
RFADM-DE--GLL----TSCDVVFLAQENGKAMHLAPKLL-A--------AGCR-VIDIS
ADFRFRDTETYLQWYGQP--HAC-PEWNRE--AVYGLPELYRAQIE--KARLVGNPGCYP
TAAILALAPLLK------ANL---VDPSS-ILVDAKSGASGAGRSKFGLDYH-FSELNEN
VSAYKIAGT-HRHTPEIEAVLADV-------------------A----GLP---------
-QL-----RISFTPHLIPMTRGILATCYAQ-L----------RSP---QTT-----KALQ
ELYIEFY--KEAPFVVVFTD-----RLPSTKGTYGSNDCHI-GLAVD---DRTNR---VT
VVSAIDNLVKGAAGQAIQNMNLMCHFEETAGLDSGGLWP-------------------
>OEG71364.1|Elusimicrobia-Endomicrobia-Endomicrobiales-Endomicrobiaceae-Endomicrobium-Candidatus_Endomicrobium_trichonymphae OEG71364.1 N-acetyl-gamma-glutamyl-phosphate reductase [Candidatus Endomicrobium trichonymphae]OEG71575.1 N-acetyl-gamma-glutamyl
------------------------------------------------------------
MIRTGIVGITGYTGEELLKILSKHPNV-KITGLYGRGSSEERHLKDVYPHFKCL----DL
RVEAL-NA--KQI-A--DKCDVVFLALPHAVAFEVVPHLV-D--------AGVK-VIDLS
ADFRLARSEVYEKWYNVK--HTA-KEYVCK--SVYGLSELNTEKIK--RALLIANPGCYP
TTVILGCAPAVK------SGF---IDLRR-IIIDSKSGISGAGRK--SAQAY-FEDEHPN
FRAYKIAGG-HRHVPEIEQELSIL-------------------S----G-E---------
-DV-----TISFTPHIMPVERGMLSTIYVN-M----------KEQ---IAT-----SAII
EKYREFY--SGRHFIKILDED----VMPGIKDVLNTNYCEI-SMKVD---ERTNR---LI
IVSVIDNLVKGASGQAVQNMNIMFGLPETAGL--------------------------
>WP_046330855.1|Proteobacteria-Betaproteobacteria-Burkholderiales-Burkholderiaceae-Polynucleobacter-Polynucleobacter_duraquae WP_046330855.1 N-acetyl-gamma-glutamyl-phosphate reductase [Polynucleobacter duraquae]AKD26202.1 N-acetyl-gamma-glutamyl-phospha
------------------------------------------------------------
MIKVGIVGGTGYTGVELLRLLAQHPEV-QIQAITSRTEAG-MPVSEMFPSLRGR---IDL
KFTTP-DE--AKL----NECDVVFFATPHGVAMAQAKELL-A--------NNVK-ILDLA
ADFRLKDVKEFTKWYGME--HGC-PEILAE--AVYGLAEINREEIK--KARVVGLAGCYP
TSVQLGLAPLLSPKSTSGKQL---IDGTH-IISDSKSGTSGAGRKA-EIGTL-MSESGDN
FKAYAVK-G-HRHLPEIVQGLKAI-------------------A----GHD---------
-QI-----GLTFVPHLTPMIRGIHSTLYVR-L----------TEA---GMK-----VDFQ
KLYEDFY--KGEPFVDVMPAG----SHPETRSVRGSNGLRI-AIHRP---GDGDT---LV
ILVVEDNLVKGASGQGVQCMNLMFGLPETTGLTQIAVSP-------------------
>RLF11874.1|Crenarchaeota-Thermoprotei-root-root-root-Thermoprotei_archaeon RLF11874.1 N-acetyl-gamma-glutamyl-phosphate reductase [Thermoprotei archaeon]
------------------------------------------------------------
-MRVGVIGASGFTGGEVLRLLLSHPKV-EVTLATSREYSD-EYVFRVHPNLRGV---TDL
KFSLP-DL--DKI-A--KSCDVVFLATPHGASVKYTPQLL-E--------VGLK-VVDLS
ADFRLKDPEQYKVWYGWE--HPR-PDLLQE--AVYGLPELHREEIK--RARLVACPGCTA
TASILALAPLVK------AGF---VDLDH-LVVDVKIGSSGAGSTP-TSSTH-HSVRAGV
VRPYAAA-G-HRHCAEIEQELGWL-------------------A----G-R---------
-EL-----KVAMSAHAVDIVRGILSTGHAF-L----------TRQ---VAQ-----GELW
KAYRSMY--SGEPFVRIVKDRKGLYRLPDPKVVVGTNYCDV-GFELD---ERVGR---VV
ALAAIDNLVKGAAGQGVQCFNIMMGFDEREGLGFFGAHPL------------------
>RJQ14450.1|Nitrospirae-Nitrospira-Nitrospirales-Nitrospiraceae-root-Nitrospiraceae_bacterium RJQ14450.1 N-acetyl-gamma-glutamyl-phosphate reductase [Nitrospiraceae bacterium]
------------------------------------------------------------
MLNVAILGGSGYTGSELLRLLLFHPNV-KVTAVTSERSSG-SLISDIFPGFRN----TDI
KFEPL-DL--KTL-A--KKADLFFLCLPHKTSQETVAFLH-N--------AGKK-VIDLS
ADYRIRSAKIYEKWYNTP--HSY-PSLLKK--AVYGLPELYRETIR--KSPIVANPGCYP
MSAILGLAPILR------ESF---VDIDS-IIIDSKSGTSGAGRSP-SQPFM-FCEVNES
VKAYAVA-S-HRHTPEIEQELSQV-------------------S----G-K---------
-RI-----KIIFTPHLIPMDRGMLSTIYVR-L----------KKK---VNL-----TGVQ
KLYRDFY--RNEPFVRVMKNG----AYPATKNVKGSNFCDL-SIFLD---KRTAKGQMLI
IVSAIDNLIKGASGTAVQNMNIMYGFEETTGLTASPPSP-------------------
>WP_011019445.1|Euryarchaeota-Methanopyri-Methanopyrales-Methanopyraceae-Methanopyrus-Methanopyrus_kandleri WP_011019445.1 N-acetyl-gamma-glutamyl-phosphate reductase [Methanopyrus kandleri]Q8TWF8.1 RecName: Full=N-acetyl-gamma-glutamyl-phosphate reducta
------------------------------------------------------------
MVVVGIVGASGYTGGELLRLLARHPEVEEVRYATSRRLEG-KPVWKVHPNLRRD--YPDL
EFSDP-DP--VEI-G--EDCDVVFTAVPHTAAMELVPDLL-E--------GGAV-VIDLS
ADFRFDDVDVYEEWYGVE--HAA-PELNDE--AVYGLPELHRDEIR--RTDLIANPGCYP
TGAILAAAPLVE------EGL---VDV---VIFDSKSGTSGAGAKP-SEVTH-HPECAED
LTPYNPT-D-HRHLPEIRQELGKL-------------------G----------------
-DV-----EVHFTPHLAPLVRGIETTAHGL-G----------DVE---IEP-----KELR
ELYVEYY--DGEPFIRVCEVG----EAPRLWAVRGTNYCDV-GVFA----VGDGR---VV
VASAIDNLTKGASGQAIQNMNVRFGFEETAGLEEPGYHP-------------------
>PZN10733.1|Firmicutes-Clostridia-Clostridiales-Caldicoprobacteraceae-Caldicoprobacter-Caldicoprobacter_oshimai PZN10733.1 N-acetyl-gamma-glutamyl-phosphate reductase [Caldicoprobacter oshimai]
------------------------------------------------------------
MIRVSVVGATGYAGIELVRLLYSHPKV-ELVHLVSQSFAE-QPISDIYPNFKGL---LDK
ACSQL-DI--DKI-A--KESDVVFTSLPHGISNQVIPALY-E--------RGKK-VIDLS
GDFRYKSAEVYEKWYGIR--HMS-PDMLQA--SVYGLPELHRDEIK--TARLIGNPGCYP
TCAILGLAPLVK------QGL---IDLNS-IIIDAKSGATGAGREP-SQALH-FCEVDEN
IKAYKVA-T-HRHTSEIEQELSIL-------------------A----Q-R---------
-EV-----ALSFTPHLLPVKRGILSTIYAN-L----------KKS---LTF-----GEVY
SLYSEFY--AGEPFITLHQEG----SLPEIKHVNGSNNCHI-GFVVD---RRTNR---II
VVAAIDNLIKGAGGQAVQNMNILFDLDETTGLRNPGWYL-------------------
>TDI11279.1|Acidobacteria-root-root-root-root-Acidobacteria_bacterium TDI11279.1 N-acetyl-gamma-glutamyl-phosphate reductase [Acidobacteria bacterium]
------------------------------------------------------------
MAQIGIAGGSGYGGVELVHILRRHPQV-EIAWISSQQHAG-KKVEEVYPHLRGL---LDL
RFSPI-----EELPA--SRLDVLFLGLPHGEAMKIVPGLD----------QDLV-IIDLS
GDFRIADPKTFEEFYHLP--PPS-PKEQKS--FVYGLTELKREEIR--SARRVANPGCFA
SATLLALYPLFK------ENW---IK-GP-VFVDSKTGSSGAGNSP-GATTH-HPWRSHS
LFPYKPF-A-HQHLPEITQLLNKP------------------------------------
-DT-----PVIFQTYSAPFVRGIFASHYME-L----------GKS---VTD-----QEVA
DLYESYY--GSDFFIRWIPGC------PNVSFVRHSNFVDI-GAA-----TQKGY---LI
VWSALDNLQKGAAGQAVQNMNLMCGFPEETGLDTAPVHP-------------------
>PHS77326.1|Proteobacteria-Alphaproteobacteria-Rhodobacterales-Hyphomonadaceae-Robiginitomaculum-Robiginitomaculum_sp. PHS77326.1 N-acetyl-gamma-glutamyl-phosphate reductase [Robiginitomaculum sp.]
----------------------------------------------------------MT
KLKTAVLGASGYTGAEAVRLIMGHPNL-DLCALTAHRHAG-KAYGDVYPHLAHQ---GLP
NLQSW-QD--VKW----DEIDAVFACLPHGASEDTIAKIA-N--------KDIK-IIDLS
ADFRLKDAQVYEKTYGRA--HTS-PKLLAD--AVYGLTEYARDDLK--TASLVACPGCYP
TASLLAILPALE--------F---INTDN-IIIDAKSGVSGAGRKG-STALI-YPEIAEG
AHAYAIG-S-HRHGPEIDEKLSAA-------------------T----G-Q---------
-NI-----TVSFTPHLIPMNRGMIATVNVE-L----------NEG---VSV-----KDLR
TAYEARY--KNEAFVHVEAEG----IVPHTRHIRASNQCRI-GIFAD---RNPRR---AV
IISVIDNLTKGSSGQAVQNLNVMMGWDETLGLNLVPVFP-------------------
>WP_084123357.1|Bacteroidetes-Cytophagia-Cytophagales-Cyclobacteriaceae-Aquiflexum-Aquiflexum_balticum WP_084123357.1 N-acetyl-gamma-glutamyl-phosphate reductase [Aquiflexum balticum]SMD41933.1 N-acetyl-gamma-glutamyl-phosphate reductase [Aquiflexum balt
----------------------------------------------------------MK
KYKIAIVGASGFTGSELARLLARHPQV-EITAITSETHTG-KLFSDLHPQFFGI---LDM
SLVSA-ES--VSN----SEVDIIFLALPHKISMEYAAKWK-N--------LSAK-IIDLS
GDFRLSSPEVYKDWYLKE--HTF-PEGFKN--AVYGLPELFADRIA--KASLVANPGCYP
TASILALAPLFA------EGV---VESDS-VIIDAKSGLTGAGIKA-SEATH-FSNVNEN
FKAYGIG-V-HRHTIEIEEQLSAL-------------------G----H-F---------
-NS-----TIQFTPHLLPVDRGILVTAYAT-L----------KNP---VKQ-----NQLD
EIYQKFY--RGKTFVRLRNSP------PGIKDVRGSHYCDI-FPTWD---ERTQR---VI
IISAIDNLLKGAASQAVHNMNLMLGMEESIGLNQIPLRP-------------------
>WP_004398900.1|Firmicutes-Clostridia-Thermoanaerobacterales-Thermoanaerobacteraceae-Thermoanaerobacter-Thermoanaerobacter_thermohydrosulfuricus WP_004398900.1 MULTISPECIES: N-acetyl-gamma-glutamyl-phosphate reductase [Thermoanaerobacter]EMT39758.1 N-ace
------------------------------------------------------------
MVRVGIFGATGYTGVELIRILSKHEKV-EIKYLSSQSYNA-KAISDVYSSLIGF---CDK
ELEEL-SL--EKA-M--SECDVIFTALPSGHASKIAREAV-K--------KGVK-VIDLG
ADFRFDDYSVYKEWYGGD--YEN-YEGIKR---VYGLPEVYRETIK--EAEVVGNPGCYP
TSVILGLMPLLK------NGI---IE-GN-VIVDSKSGVSGAGHNL-SHNNM-YAECNEN
IKAYNVA-K-HRHIPEIEQELSKV-------------------F----G-E---------
-KV-----SVVFTPHLTPMTRGILSTMYCK-L----------KKD---MDV-----NTVY
NVYTDFY--KNEYFVKVLQPG----NYPATKNVYGSNFCHI-GFEID---KHTST---LI
VMSAIDNLVKGASGQAVQNMNIMFGINENTGLDIVPIYP-------------------
>WP_109208187.1|Firmicutes-Clostridia-Thermoanaerobacterales-Thermoanaerobacteraceae-Moorella-Moorella_sp._Hama-1 WP_109208187.1 N-acetyl-gamma-glutamyl-phosphate reductase [Moorella sp. Hama-1]
------------------------------------------------------------
MIKAGIIGATGYTGAELVRILSRHPQV-ELVALSSRSYAG-EEMAGVYPALTGS---TDL
TCEDL-TP--EEV-M--DRAEVIFIALPHGHAVPVATRAR-E--------RGIK-VIDLG
ADWRFRDAGTYEEWYKVP--HGN-HELAAR--AVYGLPEIHREAIR--SAGLVANPGCFP
TSAILGLAPLLK------GGY---IDPAT-IIIDSKSGVSGAGRGA-KVTSL-FVECNEN
INPYGVA-G-HRHTPEIEQELGAL-------------------A----G-R---------
-AL-----RVTFTPHLLPISRGILSTMYAS-L----------TRP---ATE-----TELR
QAYQEFY--AGAAFVHLLPPG----QWPHTRWVYGSNNCHI-NLALD---SRTGR---VV
VASAIDNLTKGASGQAVQNLNLMFGFPETMALAGPGLCP-------------------
>KKP37670.1|Candidatus_Roizmanbacteria-root-root-root-root-Candidatus_Roizmanbacteria_bacterium_GW2011_GWA2_32_13 KKP37670.1 N-acetyl-gamma-glutamyl-phosphate reductase [Candidatus Roizmanbacteria bacterium GW2011_GWA2_32_13]
------------------------------------------------------------
MIKVVIIGGSGYVGGELLRFLLFHPYV-EIISVTSQLNIG-KKISEIHPNLKNI---TEL
KFESE-NF--KKL-N--KKADIVFLALPNGVSMKKIKNID-L--------KKIK-VIDLG
PDFRLK--------------------------AVCGIPEIYKEQIK--KAQLVANPGCFP
TGALLSLYPLAK------AKL---LS-NN-VVIDSKTGSSGSGIKP-SESTH-HPERAND
FKAYQVF-N-HRHLTEITQVVNDV-------------------Q----G-N---------
-DI-----DVIFTPHSTPMVRGIFTTAYVF-L----------KEK---ISY-----EKIK
KIYEETY--KNSPFIRLVDQ-------VRTAVVSGSNYCDI-AFYV-----KGNK---LI
VTSAIDNLVKGAAGQAIQNMNIMFGLPEITGLQFPGLHP------------Y------
>WP_132059301.1|Euryarchaeota-Halobacteria-Halobacteriales-Halobacteriaceae-Halorussus-Halorussus_amylolyticus WP_132059301.1 N-acetyl-gamma-glutamyl-phosphate reductase [Halorussus amylolyticus]
MAVGGETE-------------------------------TEAETKTDAADAEAS-AASGE
TLTATVIGGSGFAGGELLRLLAGHPNF-DLAGATSRQYAG-KSVGSVHPNLRG----TDL
RFSDP-A-----D-L--DSVDVLFAATPHGVSMNQIESFY-D--------VADT-VVDLS
ADFRLNTEAQYEEWYD-G--HDA-PQFLDN--AVYALPELHREDLP--DADLIAAGGCNA
TATMLGLYPLFD------GEI---LDGSEQIVADVKVGSSEGGAGA-SKAGS-HPERSGV
VRPYAPT-G-HRHEAEIEQELGA-------------------------------------
--------SVSFTAHAVDMVRGAAATCHVF-P----------NSP---VSK-----GDLW
KAFRGAY--EDEPFVRLQSGGSGVYRYPEPKAVAGTNMAEV-GFELD---PTNKR---IV
VFSAIDNLVKGTAGQAVHAANIALGFEETAGLDFQGLHPVGS---------------P
>WP_062558575.1|Proteobacteria-Betaproteobacteria-Nitrosomonadales-Nitrosomonadaceae-Nitrosomonas-Nitrosomonas_ureae WP_062558575.1 N-acetyl-gamma-glutamyl-phosphate reductase [Nitrosomonas ureae]ALQ50886.1 N-acetyl-gamma-glutamyl-phosphate reductase [Ni
------------------------------------------------------------
MINVGIVGGTGYTGVELLRLLVLHPRV-KIKAITSRSEAG-INVADLFTNLRGH---IDL
KFSDP-AD--AKL----NKCDLVFFATPNGIAMQQAESLL-Q--------AGVK-VIDLA
ADFRIKNIAEWEKWYGMQ--HAC-PTLITE--AVYGLPEINRELVK--NARLIANPGCYP
TAVQLGFLPLIE------AGI---IDVNH-LIADVKSGVSGAGRKA-EIHTL-LAEASDN
FKAYGVP-G-HRHLPEIKQGLSNI-------------------A----Q-K---------
-PV-----NLTFVPHLVPMIRGIHATLYAK-L----------IQ------Q-----VDLQ
ALYEKRY--QNEAFVDVLPAG----KHPETRSVRGSNICRI-AVHQP---QNSDT---VV
VLSVTDNLVKGAAGQAIQNMNIMFDLPETLGINQVPLLP-------------------
>WP_014854845.1|Ignavibacteriae-Ignavibacteria-Ignavibacteriales-Melioribacteraceae-Melioribacter-Melioribacter_roseus WP_014854845.1 N-acetyl-gamma-glutamyl-phosphate reductase [Melioribacter roseus]AFN73408.1 N-acetyl-gamma-glutamyl-phosphate reductase
----------------------------------------------------------ME
KLKVSIVGASGYTGGELLRLLLFHPNA-EVKQVTSESYTG-KFVYKVHPNLRKA---TQL
KFSSV-S-----E-L--EECDVLFLCLPHKSSQNKIDDFM-K--------LAPK-IIDLS
ADFRLKDGAEYKKWYGHD--HAR-PDLLDK--FVYGIPELHREEMK--KANYISSAGCNA
TASILGLYPLYK------EGL---VEEDR-TVIEVKVGSSEGGNKA-NEGSH-HPERSNV
VRSYMPT-R-HRHTAEIIQELSF-------------------------G-K---------
-NI-----TVHFSATAIDLVRGLLATCHLF-L----------KEN---LEE-----KDIW
KIYRKYY--SDEPFIRIVKENEGIYRFPEPKLLAGTNYCDI-GFKKD---ELSNR---LV
VISAIDNLMKGAAGQALQAFNIMNGFDEKTGLEFPGLHPI------------------
>KXJ99541.1|Acidobacteria-root-root-root-root-Acidobacteria_bacterium_OLB17 KXJ99541.1 N-acetyl-gamma-glutamyl-phosphate reductase [Acidobacteria bacterium OLB17]
M---------------------------------------------------------LK
NVRVGILGGSGYGGSELLRLLLFHPNA-EIVYITANEHAG-KSVAAVHKNLLGF---TDL
SFLPTPDD--LST-L--PEVDVAFFAMPHGAAMSLVGTLP----------NGTK-AIDLS
GDFRIDDPEIFAKAYGRE--QTA-AELQKG--FTYGLSELFAEEIA--AARLIANPGCFA
TATILALAPLIK------NG----IATGN-IIVDAKTGSSGSGAKP-AANTH-HPQRSNS
FYAYKPF-T-HQHLPEIEQCLGRV-------------------G----T-V---------
-PS-----PPVFMTHSMPVSRGIFASCYVQ-A----------DAE---ISA-----AEIN
AMYREFY--KERRFVRIVETS------PDINWVKMTNFCDI-AVH-----SNGTT---VA
AFAAIDNLVKGAAGQAVQNMNLMFGLAETAGLLFPGTNP-------------------
>OYT54279.1|Candidatus_Bathyarchaeota-root-root-root-root-Candidatus_Bathyarchaeota_archaeon_ex4484_218 OYT54279.1 N-acetyl-gamma-glutamyl-phosphate reductase [Candidatus Bathyarchaeota archaeon ex4484_218]RJX15918.1 N-acetyl-gamma-glutamyl-phosphate red
------------------------------------------------------------
MVKVGIIGGSGYTGGELLRLLLFHPEV-ELTQVTSREYAG-EYIFRVHSNLRGI---TNL
QFDKP-DL--SKT-I--NQCDLVFMSTPHGVSSKLTPKLL-D--------AGLK-VIDLS
ADFRLKNPEDYPRWYGWS--HPV-PELLKK--SVYGLPELYREKIK--NAQLVACPGCMA
IVTILALAPVVK------ANL---IDLEH-VVADIKIGSSGAGAKP-SPASH-HAERFGV
IRPYKPA-G-HRHTAEIEQELSQI-------------------S----G-S---------
-KI-----KVSMSAHAVNVVRGILSTIHAF-L----------VEK---VET-----SNLW
KVYRSFY--QNEPFIRLVRDRKGLYRLPDPKVVVGSNFCDL-GFEID---NHTGR---LV
VLGAIDNLVKGAAGTAVQNMNIMLGIEEKTGLNQPALHPI------------------
>WP_152031841.1|Chloroflexi-Anaerolineae-Anaerolineales-Anaerolineaceae-Longilinea-Longilinea_arvoryzae WP_152031841.1 N-acetyl-gamma-glutamyl-phosphate reductase [Longilinea arvoryzae]GAP15752.1 N-acetyl-gamma-glutamyl-phosphate reductase [Longilinea ar
------------------------------------------------------------
MVSVSIIGGSGYGGGELLRLLLGHPQV-EVRQVTSRSHLG-EYVYQVHPNLRKR---TQL
KFIDP-E-----Q-V--EPVDVLFLALPHGQAQLKIDQYA-A--------LAPK-IIDLS
ADFRLKDMALYEKWYGQP--HAA-PGWPAK--FVYGLPELHRAEMA--AANYISGVGCNA
TASNLALLPLVK------AGL---IDLDAPVIIEIKVGSSESGAEG-NAGSN-HAERANV
IRTFSAY-G-HRHTAEVIQELGL-------------------------------------
--S-----DVSLTMTAVDLVRGAMATAHAR-V----------KPG---VAN-----KDLW
KAYRAVA--NENPFVRVVKEQRGIYRVPEPKIVAGSNYADI-GFELD---ESNGH---VI
SMCAIDNLMKGAAGTAVQCLNLMLGWDESAGLDFAGLHPS------------------
>TDA34863.1|Candidatus_Nezhaarchaeota-root-root-root-root-Candidatus_Nezhaarchaeota_archaeon_WYZ-LMO7 TDA34863.1 N-acetyl-gamma-glutamyl-phosphate reductase [Candidatus Nezhaarchaeota archaeon WYZ-LMO8]TDA36595.1 N-acetyl-gamma-glutamyl-phosphate reducta
----------------------------------------------------------M-
RKKVGIVGASGFVGGELLRLLLYHPYA-EVTTATSRKYVG-EYVFRVHANLRKL---TDL
VFTPL-DV--KKL-T--ENCDVVFLAVPHKQSAKLTAQLV-E--------TGIK-VIDLS
ADFRFKDPHMYEVWYNWK--HPV-PDLLKE--AVYGLPELHRGEIK--RANIIACPGCMP
TAAILALAPLAR------SGI---IDPEH-VVVDVKIGSSGAGTSP-SLATM-HAERFGV
VRPYSPA-G-HRHTGEIEQELSAL-------------------A----G-R---------
-PV-----KVAMSAHAVNIVRGILATCHVY-V----------NRE---VKL-----VELW
RMYREMY--ANEPFIRIVKDRKGVYRLPDPKVVVGTNFCDV-GFEVD---PHVNR---VV
TFGAIDNLMKGAAGQAIQCFNILIGVDEKTGLDFCGFHPI------------------
>WP_072360481.1|Euryarchaeota-Methanomicrobia-Methanosarcinales-Methanosarcinaceae-Methanohalophilus-Methanohalophilus_portucalensis WP_072360481.1 N-acetyl-gamma-glutamyl-phosphate reductase [Methanohalophilus portucalensis]ATU07579.1 N-acetyl-gamma-glu
M---------------------------------------------------------KD
KVNAGIIGASGYTGGELMRLLLNHPHV-NLEMATSRKLAG-QNVSKKHAHLAGL---TDL
EFEEL-DP--VAV-R--QRCDVVFLAVPHGSAMDIVPQLI-G--------SGLR-IVDLS
ADYRLG-VDEFEKVYGTK--HHD-P---RK--AVFGLVELHPE-VK--GETFVANPGCYP
TGATLAAAPVVN------AGL---ADI---AVFDSKSGITGAGVNP-SQASH-YPNMAEN
IQPYKLT-T-HRHQAEIWQELNGL-------------------G----G-----------
-LD-----SVNFTPHVIPAIRGILTTAHLF-L----------KEE---CSE-----EDIR
QLYDSFY--SDCPFVRLVDD------IPALGNVRGSNFCDI-GFEID---ANSNR---LV
VISAIDNLVKGASGQAIQNMNLMCGFRETDGLWNAGLAP-------------------
>KON27354.1|Candidatus_Bathyarchaeota-root-root-root-root-miscellaneous_Crenarchaeota_group_archaeon_SMTZ-80 KON27354.1 N-acetyl-gamma-glutamyl-phosphate reductase [miscellaneous Crenarchaeota group archaeon SMTZ-80]
------------------------------------------------------------
-MKVGIIGGSGYVGGELIRILIQHPEV-EIEYATSRTYAN-EYVFRVNPNLRGF---TDL
KFSPF-DL--DSL-I--NKSDISIIALPHGISGKIVPKLL-E--------AEVK-VIDIG
ADFRLKKKEDYVKWYGWE--HPS-PDLLNE--AVYGLPELHRDEIK--NSKLIACPGCMA
SCTILGLAPIAK------ENL---IENDR-IIVDVKIGSSGGGAAP-TQASH-HPERFGG
VRSYKPI-G-HRHTAEIEQEINNL-------------------S----S-D---------
-PI-----SVSFTPHSVNMVRGILSTIHTF-S----------TKE---LNL-----PYLW
KAYRSFF--RDEPFIRLIRDKKGVHRLPDPRNNIGTNFCDL-GFEFD---KHTNR---LL
IFSAIDNLTRGAAGQAVQCLNIILGINEETGLKFPSLHPL------------------
>RLG19519.1|Candidatus_Micrarchaeota-root-root-root-root-Candidatus_Micrarchaeota_archaeon RLG19519.1 N-acetyl-gamma-glutamyl-phosphate reductase [Candidatus Micrarchaeota archaeon]
----------------------------------------------------------MA
KIRASIIGGSGYTGGDLLRLLLIHPEV-EVKSVSSERNKG-MPVTKVHPNLRAI---TQL
EFVEA-----AKI-D--TDVDVMFLCTPHGAAVKLVEQYM-E--------KGMK-IIDLS
ADFRLHDAKDYDRWYGHA--HSR-PELLEK--FVYGMPELHREEIK--KASYVASPGCLS
TSAILALAPAVA------AGL---VDLDR-IVVDSKIGSSAGGASG-NPSTH-HPERAGS
VRAYKPT-G-HRHSAEVEQELGEL-------------------AG---G-K---------
-KV-----TVSLSPHAIELVRGIFTTAHCFLL----------KQG---LKD-----VDLW
KTYRKFY--KDSPFVRLVKEKQGIHRYPEPKLVMGTNFCDV-GFELD---SNAPR---LV
LMSAIDNLVKGSGGQAIQSMNLMFGLDEKTGLWFPGMHPV------------------
>WP_146960082.1|Fusobacteria-Fusobacteriia-Fusobacteriales-Leptotrichiaceae-Leptotrichia-Leptotrichia_wadei WP_146960082.1 N-acetyl-gamma-glutamyl-phosphate reductase [Leptotrichia wadei]BBM47117.1 N-acetyl-gamma-glutamyl-phosphate reductase [Leptotrichi
------------------------------------------------------------
MIKAGIIGATGYAGQQLVWILNNHKEV-ELEFISSHSNTG-EDMGNVYTNYKKY---FEK
KLISLEEA--KEN-F--KNIDVLFLALPHGLSEKLTKKAL-E--------NNVK-VIDLG
ADFRLDDSEIYEKWYKVK--HNY-PEINKN--AVYGLPELYKEKIK--NTKVVASPGCYP
TSAILGVAPLLK------NGI---IDTKK-IVVDSKSGVSGAGRSA-KLDLI-YAEVNEN
FKAYNVL-K-HRHTPEIKQEMDKL-------------------S----N-G---------
-DI-----NLVFTPHLLPINRGILSTIYLD-VK------DEFKES---LTE-----EKIY
EIYNEFY--KNEYFVRVTE------NLPEIKNVKNSNICEI-GVRYD---KEFGN---IV
VVSAIDNLIKGAGGQAVQSMNILFGFEENEGLEFLSMYL-------------------
>WP_011876658.1|Firmicutes-Clostridia-Clostridiales-Peptococcaceae-Desulfotomaculum-Desulfotomaculum_reducens WP_011876658.1 N-acetyl-gamma-glutamyl-phosphate reductase [Desulfotomaculum reducens]A4J167.1 RecName: Full=N-acetyl-gamma-glutamyl-phosphate r
------------------------------------------------------------
MIKVGVVGATGYAGAELVRLLSRHPKV-ELTMLTSQTYAG-KPMWEVFPHLYGI---VDN
TLEEL-NI--PKL-V--ANCDVIFTALPHGHAMPIAQEVM-K--------KSKR-LIDLG
ADFRLKDVNIYQAWYKTE--HTA-QLLLNN--AVYGLPELYREIIK--QSVIVANPGCYP
TSVILGLAPLLT------NEM---VDTKT-LIIDAKSGVSGAGRGL-SLKTH-FSETTNN
FQAYGVA-T-HRHTPEIEQELALL-------------------A----G-N---------
-PV-----TVSFTPHLTPMIRGILSTIYAS-L----------INN---VTT-----EELT
AIYRQFY--QGERFVRVLPAG----MYPTTKGVAGSNHCDI-SVTVD---VRTKR---VI
VLSAIDNLIKGAAGQAVQNLNVMLGLPEDTALDFAGIYP-------------------
>WP_092212854.1|Proteobacteria-Deltaproteobacteria-Desulfobacterales-Desulfobacteraceae-Desulfoluna-Desulfoluna_spongiiphila WP_092212854.1 N-acetyl-gamma-glutamyl-phosphate reductase [Desulfoluna spongiiphila]SCY66717.1 N-acetyl-gamma-glutamyl-phosphate
------------------------------------------------------------
MIKAGIIGATGYTGAELVRMLSVHPDV-ELTVITSRQYEG-TPISDVYPALSER---CEL
VCEAF-DT--KTF-C--DRVDIAFTALPHKIPMDIVPGLL-E--------GGVR-VVDLS
ADFRFRNVGQYEDWYQ-P--HTA-PEISEQ--AVYGLCELNRDEIR--TARVVGNPGCYP
TTILLALVPLLK------AGI---IKADG-IISDSKSGVSGAGRGL-SLGSH-FCEANES
FKAYKVD-G-HRHRPEIEEVLSAA-------------------H----G-A---------
-DV-----EITFIPHLIPATRGMLSTIYCT-L----------ADG---KTE-----EDAR
KALAETY--DSSHFVRLREKG----AVPDILHVQHTNFCDI-GLASD---PRSGR---LV
VMSAIDNLLKGASGQAVQNMNIMAGLDEKAGLY-------------------------
