# Supplementary material for: Comparative genomic analysis reveals metabolic flexibility of Woesearchaeota
Source: Nat Commun. 2021 Sep 6;12:5281. doi: 10.1038/s41467-021-25565-9 (PMC8421398; doi:10.1038/s41467-021-25565-9)
Supplement: Supplementary file 11 — Source Data [file 41467_2021_25565_MOESM11_ESM.zip › Source data/Supplementary_Fig_28.fasta]

>YT1_182_00258
------------------------------------------------------------
-------------MK-----GVNAVEGVTSLGKYIGIKQK------KKDLAVIYSSNLCN
VAAVYTQNAVKGAPIYVNKEHL-----KN--G--KA-QAIVVNSGISNVSTGQRGLDDAH
EMTSLVAQELGIDKNDVLVASTGLIGAFLPMQKIRQGVKGIKKG-L--------------
SKK--SHAAEAIMTTDLIKKEITVKV-------GDVTIGAIAKGAGMIHPNMATMLAFIM
TDAEIKTPKLKKMLKKSVNKSFNMLSIDQDTSTSDMTILMANGLAGK-------------
----VNESKFQKALDHVCVEMAKLMAKDGEGATKLVIAKAKNAKTEEAAKKIAKSIINSN
LVKCAMFGNDPNWGRIMGAIGCA--GVKFDPGKVDIYF-----GSMKIVCQGIAT--GFE
KK----KASA---------LLK-QKEVKVTVDLNQ-GSKNATAYGCDMTYDYVKINAEYH
T
>YT1_767_01203
------------------------------------------------------------
----MKIL-----NG-----DITAVKGIKALGKHIGIKKK------SMDLAVIFSEKKAN
TAAVYTQNKVKGAPLYVTEEHL-----KD--G--KA-QAIIVNSGIANVCTGKKGIDDAK
AICRMASKELDIEEDDVLVASTGVIGPYLPMDKIEKGIKGIKQE-L--------------
NKD--HKAGEAILTTDKKKKCIAVKA-------GNAVIGAIAKGSGMIHPNMATMLCFIC
TDAEISSSKLKQMIVKSVNKSFNMISVDMDTSTSDMVVLMANGESGK-------------
----TDEEEFQKALDLVCVELAKKIAADGEGATKLIECRVKGAAKEEDAIKAAKSVITSN
LVKCMFFGEDPNWGRIMGAAGYS--GADIKEELIDIYI-----NGMKIVSGGKGVEDKGT
IG----KIKK---------TLG-RKEVFVLIDLNE-GKKEATAYGCDLTTDYVKLNAHYS
T
>Yap2000.bin4.8_00979
M----------------------------------------------------------I
KFTGENKM-----ST-----GVNTVKGVTSLGKNVGIKKS------KKDFAVICSSKLCN
AAAVYTQNEVKGAPLYVNMEHL-----KN--G--KA-QAIVVNSGISNVSTGKKGLKDAH
EMASLAAKELGIRKEDVLVASTGLIGAYLPMDKIRRGAKGIKKQ-L--------------
SKQ--SKAAEAIMTTDLAKKEISVKV-------GKATIGAIAKGAGMIHPNMATMLAFIA
TDAEFPSSKLRKMLKQSVNKSFNMLSVDQDTSTSDMAILMANGLAGK-------------
----VNEKQFQKALDYVCVYLAKLMAKDGEGASKLIISNVKNAKTEKDAKKVAKSIINSN
LVKCAVFGNDPNWGRIMGAVGCA--GVKINADGIDIYF-----GKMKIVAGGIAT--KFD
KK----KATK---------ILK-KKEVEFTVNLNQ-GKHSATAYGCDLTYKYVKINAAYH
T
>MP5_5_87_01357
------------------------------------------------------------
----MKTI-----NG-----DITAVKGIMAAGKHIGIKKK------GHDLGIIFSEKPAN
AAAVYTKNQVKGAPLYVTEEHL-----KD--G--KA-QAIIINSGIANVCTGEKGIDDAK
LTCKLVSEELGIKENDVLAASTGVIGKHLPMDKITKGIKGIKKE-L--------------
KKE--SHIAKAIMTTDRIEKKIAIKI-------GNITIGAVAKGSGMIHPNMATMLCFIC
TDAAFSPDKLKEMLVKSVNKSFNMISVDMDTSTSDMVILMANGMKGE-------------
----ADEEEFQKALDLICTELAKKIAADGEGATKLLECIARNALTEEDAVKVAKSVITSN
LVKCMFFGNDPNWGRIMGAAGYA--GADIDPQKTDVFI-----GGIKVVSKGKGI--KTN
TE----KLLK---------KMK-GKHIEIIIDLNT-GKQEARAYGCDLTTDYVRMNAHYS
T
>CG1_02_57_44_00724
M-----------------------------------------------------------
--------------------GCGTIEGIRVASKSCGTKET------GRDLAIWVADGPCQ
AAGVFTQTSMPSYAVTSNRRKI-----A---G--DV-QAILVSAGVANVFTGAEGEQDAD
EIVAHAADELGIPQESVLFFTTGFIGSRLPVDAIKASLSGIADE-L--------------
-ADDDEQAARAIMTTDTVSKTVQVKVSTSV---GDVTIGATAKGSGMVNPNMATLLCFVS
TDAAISHDVLQPMLKRCVDRSLNMVAIDNDTAFSDSCVMLATGAVKV-------------
--RERDHEAVESGLLDCLTQVARLIAMDGEGSTRMFEVQVTGGLTEEDARKVAKSIASSM
LVKTAVFGEDPNVGRVLCAASYA--GAKLDEKRLAVSVV-HDDLQIPMVKDGVVL--SYD
RR----KAAA---------VMK-SDCPVFVLELGM-GEGAATAFGCDLTDQYVSINADFP
T
>UBA9638_01004
------------------------------------------------------------
----MKTV-----EN-----SICAPMGFKALGKNCGIKKG------KLDLAVIYSEKPCA
AAGVFTRNKVSGAPLHITKKHL-----AD--G--RA-QAIVINSGIANVLTGKQGKADAL
MMAELTAQELGLKPHDVLVASTGKIAVMLPMDCVTSGLKGIKAD-L--------------
STD-ASGAAEGILTTDTFAKQIAVK----G---EGFTVGAIAKGSGMIHPNMATMLCFIT
TDAKLEHKELQNMLATSVDGSFNMLSVDMDTSTSDMVLVLANGLAGV-------------
----PDKKQFHDALTFVCCAMAKAIAKDGEGATKLIISYVKGAASKNDARKAARAIICSP
LVKCAFYGNDPNWGRIASAVGNS--GCQLDEAGLSVAI-----GSIQLMNKGAIA--SYD
EA----KASA---------EMK-KDEVAITVDLGL-GDFSATAYGCDLGPKYVEINALYR
T
>KUK31588.1|Firmicutes-Clostridia-Thermoanaerobacterales-root-root-Thermoanaerobacterales_bacterium_50_218 KUK31588.1 Arginine biosynthesis bifunctional protein ArgJ [Thermoanaerobacterales bacterium 50_218]HAA88974.1 ornithine acetyltransferase [Peptoco
M---------------------------------------------------------AT
KNADWEVL-----PG-----GVTAPRGFRAAGVVAQVRKK-----GRRDLALIYSEVPAV
AAGVFTKNQVKAAPVLVTKENL-----AG--G--KA-QAVVVNSGIANTCTGPQGFADAW
QMARWTGDALGIPPNHVVVASTGVIGVPLPMEKIKKGIQAAVAE-L--------------
SPEGGSAAAEAIMTTDTFPKEYALRFSLGK---EKAVIGGIAKGAGMIHPDMATMLAFLT
TDVVISQNALKSALRWAVDRSFNAVTVDGDTSTNDMVVVLANGLAGNDPL-EE-------
--GSSEYLLFREALLQVCTELAKMIARDGEGATKFLEVRVKGAVSEEGARQIARTVARSN
LVKTAIFGEDPNWGRIIAAAGYS--GVSFDPEMVDIYL-----GELQVAGKGTGL--DFD
EE----EARS---------VLA-EREVVITIDLNQ-GDAEGVAWSCDLSYDYVRINAHYR
T
>WP_010477814.1|Cyanobacteria-root-Synechococcales-Acaryochloridaceae-Acaryochloris-Acaryochloris_sp._CCMEE_5410 WP_010477814.1 bifunctional glutamate N-acetyltransferase/amino-acid acetyltransferase ArgJ [Acaryochloris sp. CCMEE 5410]
M-----------------------------------------------------------
--ADWQTV-----PG-----GVTAPQGYRAAGIAAGLKPS-----GAKDLALIVSDVKAH
GAGVFTTNRVKAACVTYSQDRI-----QT--GPTEI-QAILCNSGQANAGTGPQGDAIAI
SQAKSAAQILGLTPDAILIASTGVIGEQLPIDKVEAAMPQLVEQ-L--------------
SAEGSDQAAQAIMTTDLVPKTVALETHISG---QPVRVGGIAKGSGMIHPDMATLLVFVT
CDAQVEPTLWQQMIGRAANRSFNQVTVDGDTSTNDMLLALANGQSAAPAI-QG-------
--PGPEADQVEALVTEVCKQLAQKVARDGEGATCLIEVQVQGTTDEAEAQKIAKTIAGSM
LVKSAVFGRDPNWGRIAMAAGRA--GVDFDATQLHIQL-----GDFVLMHQGAPQ--GFD
RE----AASQ---------YLH-QDPVIIQVSVGD-GDGMGKAWGCDLSYDYVKINAEYT
T
>WP_100669110.1|Firmicutes-Bacilli-Bacillales-Alicyclobacillaceae-Kyrpidia-Kyrpidia_spormannii WP_100669110.1 bifunctional glutamate N-acetyltransferase/amino-acid acetyltransferase ArgJ [Kyrpidia spormannii]ATY86371.1 ornithine acetyltransferase [Kyrpid
M----------------------------------------------------------Q
QEERQEWL------------GVTAPKGFWAGAAAAGIRDGK---AERLDVAILYSEQPAV
AAGMFTTNRVRSAAVEATEARI-----REQ-R--RL-QAVVVNSGNANACTGEQGTADVL
AIQIQAADLFGLEPGDIGVASTGVIGVPLPMDRLSAGIEEAAKK-I--------------
RDDGGRAFAEAILTTDTYTKEVVRELTVDG---QTVRIGGAAKGSGMIHPNMATMLAFLT
TDAEVESEALQEALRHAVDASFHCISVDGDTSTNDTVLLLANGMAGNRPL-RP-------
--DHPDWDRFVEAVTEAAIHLAKAIARDGEGATRLIETRVEGASTDEEARRVAKAVIGSS
LVKTAVYGADPNWGRILCAAGYA--GSSFDPQNVDIYI-----GDIAVCRRGGAV--PFD
EE----AARV---------VLR-GDPVPLRVVIGE-GSGKAVAWGCDLTERYIEINAHYR
T
>WP_007778526.1|Firmicutes-Clostridia-Clostridiales-Peptococcaceae-Desulfosporosinus-Desulfosporosinus_youngiae WP_007778526.1 bifunctional glutamate N-acetyltransferase/amino-acid acetyltransferase ArgJ [Desulfosporosinus youngiae]EHQ87503.1 glutamate N
M---------------------------------------------------------NN
TEKAWKAI-----GG-----GIAAPKGFYAAGVQAGIKYK-----DKYDVALIFSDVQAQ
AAGVYTRNIVKAHPLHLTQRHL-----KN--G--LA-RAIVVNSGNANACVGEFGDQAAF
AMAEVAGMYLGIEPQDVLVASTGVIGVEMPLDRVLNGIRVASSE-LLDDVVKGIRGHKEM
ADEGAHRAALAIMTTDTTVKEYAYELPCSQ--GGVIHIGAIAKGSGMIHPNMGTMLGFLT
TDADIPSADLQRILSEAVEESFNMVTVDGDMSTNDMALLLANGSSG---I-TP-------
--EGEDRINFERMVKSMCIELAKEIARDGEGASKLMEVSVSGAKTMEDARKIARSICGSS
LVKAALFGEDANWGRILTAAGYS--GAEFNPDKVDVFL-----GELMVAQAGRGV--MFS
EE----RAKE---------ILG-FKEVHILLNLHD-GEENATAWGCDLTHEYVTINGSYR
T
>RLE13025.1|Candidatus_Aerophobetes-root-root-root-root-Candidatus_Aerophobetes_bacterium RLE13025.1 ornithine acetyltransferase [Candidatus Aerophobetes bacterium]
------------------------------------------------------------
----MKEI-----EG-----GITAPLGFKSCGVHCGIKKN------KLDLALIYSRFPSI
AAGMFTTNKVKAAPVIVSQRKL-----RR--G--SI-RAIVANSGNANACTGKRGIDDAN
RMCEITAQELGITSEEVLVASTGIIGEYLPMNKIEEGIKLAAKS-L--------------
SSTGSKMAAEAITTTDRLIKEIAVETDISGQGKKKVKIGGIAKGSGMIAPNLATMLCFIT
TDACITEDALKESLQKAVNFSFNQISVDGDMSTNDTVIIMANGEAGNKKI-KTWRKKPTL
RVEDENFEKFSEALCYICIYLAKMIVRDGEGATKMFEIKVEGAPFPKDARRIARAVATSN
LVKTTIAGASPNWGRIMAAAGSA--HSKLKPDRIELFV-----GDLLVVKNGQAVE-GLS
VS----RLKE---------ILA-KDDIRIVIRLNQ-GNCMATFWGCDLTEKYVKINKRY-
I
>WP_011453417.1|Proteobacteria-Alphaproteobacteria-Rhodobacterales-Rhodobacteraceae-Jannaschia-Jannaschia_sp._CCS1 WP_011453417.1 bifunctional glutamate N-acetyltransferase/amino-acid acetyltransferase ArgJ [Jannaschia sp. CCS1]ABD53208.1 N-acetylglutama
MTE------------------------------------------------------TKT
DGPAVSPLA----PA--SFPDLPAIDGVRFAAGAVGIKKT-----GRVDVMLAHIAPGAT
LAGVFTRSATRSAAVRDCQAKLA--GLSG--D--EG-LAIVVNSGNANTFTGKRGVTDVD
LIAQAASDALDLPASRVFTSSTGVIGEPLPAEKITAALPGLAAD-L--------------
STQ-AEPAARAIMTTDTFPKGAVARVDVDG---TPVTIMGFAKGSGMIAPDMATMLAYIF
TDAAIAPDALQQMLSDCNARSFNAVTVDSDTSTSDTVLLAATSRAGNAPL----------
---TAPDAAFQAALLAVMQDLAHQIVRDGEGATKFVEVRVTGAETDADATRVARSIANSP
LVKTAVAGEDPNWGRIVMAVGKS--GAKADRDRLTIRL-----GEILVAEHGWVAE-SYS
EE----AGAT---------YMK-QEELLIDVDLGL-GSGAATVWTCDLTHGYIQINADYR
S
>OGO02557.1|Chloroflexi-root-root-root-root-Chloroflexi_bacterium_RBG_13_53_26 OGO02557.1 bifunctional ornithine acetyltransferase/N-acetylglutamate synthase [Chloroflexi bacterium RBG_13_53_26]
M-----------------------------------------------------------
-SFTHSSIP----DG-----TVTSPAGFLAGAAYAGIKTRG---EDLLDLGLLYSESLCV
AAGVFTANKIRAAPVLLCQERI-----SN--K--RA-RAIFVNSGCANACTGEQGLADAL
EMAGLAAGKVGVSPEEVLVASTGVIGIPLPMERIRGGVERIS---L--------------
SPDGGHKLTRAMMTTDTFPKEVALSVRLGD---RKATIGGVAKGAGMIYPNMATLLCFLA
TDAALEAGFAEASLRRAVDDSFNMIAIDGDTSTNDTVLLLANGLTGNKPL-EA-------
--GTPEGEVFQDALRQVCIHLARCIARDGEGATRLIEVQVDGAVTEADARLAARTVVNSS
LVKAAVHGADPNWGRIVAAVGRS--GAEVDQSRIDLYL-----GKLCLLKSGSPV--VFD
NE----EARR---------VLS-NDEVCFVVRLNL-GGGRAVAWGCDLSEQYVVINCAYA
T
>WP_087973409.1|Firmicutes-Bacilli-Bacillales-Bacillaceae-Oceanobacillus-Oceanobacillus_rekensis WP_087973409.1 bifunctional ornithine acetyltransferase/N-acetylglutamate synthase [Oceanobacillus rekensis]
M--------------------------------------------------------ALM
TDSTIQVLK----DG-----HVTSPKGFTAGGVHCGLRKK------KLDFGWIHSENPAA
AAGVYTLNTFQAAPLKVTKNSI-----EQD-K--HI-QTIIVNSANANSCTGKQGYSDAL
TMQQWAAEKMDVCVDHVAVASTGLIGVTLPMDKIKNGIDLMGSE----------------
--TSTEDFEHAILTTDTVTKHTAIQLEIDN---KTITIGGAAKGSGMIHPNMATMLSFIT
TDAAVDPDSLQQALREVTNKSFNMITVDGDCSTNDMVLVLANGQQNNNLL-NE-------
--SHPEWATFVQALQLISEELAKMIARDGEGATKLIEVNVKGAPTEESAGHVAKAVISSN
LVKTAVYGSDPNWGRIVCAVGYS--EQPLDPEKIGVSL-----GDIEVVKDGLPV--DFD
EE----EGTD---------YLE-SKTVKLLIDLNN-GSCEATAWGCDLTYDYIKINASYR
T
>WP_070120336.1|Firmicutes-Bacilli-Bacillales-Bacillaceae-Bacillus-Bacillus_marinisedimentorum WP_070120336.1 bifunctional ornithine acetyltransferase/N-acetylglutamate synthase [Bacillus marinisedimentorum]
M--------------------------------------------------------TLT
TERPIKVE-----NG-----SITSPAGFTAAGIHAGLKYK------RKDLGVIISEVPAE
SAAVYTKSHFQAAPLSVTRESL-----AAD-G--KL-QAVLVNSANANACTGKEGLENAY
RMRKLCASHYSIPEHRVAVASTGVIGERLPIEKIEKNMKRLKPA-A--------------
GNKNAKDFAEAILTTDLTTKEACYKVKVGS---AEVTIAGAAKGSGMIHPNMGTMLAFMT
TDAKIDPGALNSALRTATDKTYNRITVDGETSTNDMVVAMANGMAGNETL-DE-------
--THPDWPNFMEGFKLVCQDLSKMIARDGEGATRLIEVNVHGAQTEEEAGVVAKKVVGSS
LVKTAVYGADANWGRIIGAIGHA--DVLVDPELVDIYI-----GPYSVLEKSSPV--PFS
EA----GVSE---------YLK-NETVEISVNLNV-GKAGAKAWGCDLTYDYVKINASYR
T
>WP_019229651.1|Firmicutes-Tissierellia-root-root-Sedimentibacter-Sedimentibacter_sp._B4 WP_019229651.1 bifunctional ornithine acetyltransferase/N-acetylglutamate synthase [Sedimentibacter sp. B4]
------------------------------------------------------------
----MKEI-----EG-----GITSPKGFKAAGVFAGIRKK------KKDMAMIFSEVPCN
AAGTFTTNIVKAAPVKWDMEMV-----KK--S-PFV-QAVVVNSGVANTCTGATGMGYCR
DMAVTTGLNLGIPTEAVLVASTGLIGKQIPIDKIKTGIENLVPI-LG------------S
SKEDGIMAAEAILTTDTRKKELAVEIELSG---KKVTIGGMCKGSGMIHPNMCTMLSFIT
TDAAISKELLQEALSTDVKETYNMISVDGDTSTNDTVLLLANGLAGNHKI-TE-------
--KNEDYEKFAEALNFINTYFAKRIAEDGEGATSLFEVKVINALTKEQAMKLSKSIVSSN
LTKAAIFGHDLNWGRILCAMGYS--GAEFDPDDVDLYFE-SSGGKIKLIENGIEL--IYS
KE----AAEE---------ILS-KPEITVIADIKM-GNQSSTAWGCDLTYDYVRINAAYG
S
>WP_093690176.1|Firmicutes-Negativicutes-Selenomonadales-Sporomusaceae-Sporolituus-Sporolituus_thermophilus WP_093690176.1 bifunctional glutamate N-acetyltransferase/amino-acid acetyltransferase ArgJ [Sporolituus thermophilus]SDF51425.1 glutamate N-acety
M-----------------------------------------------------------
----LKEI-----GG-----GITAPKGFMAAGVKAGIKKS-----GKEDIALIYSKTPAS
AAALFTTNAMAAAPVIVSRQAV-----KH--G--TA-RAIVINSGCANACTGPQGLADAR
TMAELTATVLGVAPHEVLVASTGIIGVHLPMDKIAAGIKQAAAE-L--------------
SETGQEKALQAIMTTDTFPKSCAYEFMLSG---VPVRIGGMAKGAGMIHPNMATMLAFVT
TDAAVAAPVLQKALIEAVNLSFNMISVDGDTSTNDMVGVLANGQAGAPVI-DN-------
-ADSEEYRIFAAALKAVCINLAKQIVRDGEGATKFLEITVTGAETFSQAKQAAMAVAKSP
LVKTAFFGEDPNWGRILCAVGYS--GVPVQSEKTALAI-----GGIPIVRSGMAT--SFD
EQ----ALRK---------VMS-ARDIAITIDLGL-GPAAATVWTCDFSYEYVKINGEYH
T
>WP_123931525.1|Firmicutes-Clostridia-Thermoanaerobacterales-Thermoanaerobacteraceae-Thermodesulfitimonas-Thermodesulfitimonas_autotrophica WP_123931525.1 bifunctional glutamate N-acetyltransferase/amino-acid acetyltransferase ArgJ [Thermodesulfitimonas a
------------------------------------------------------------
----MEWF-----AG-----GVTLPKGFLASGVAAGIKKV------KKDLALIYSEVPAA
AAGVFTTNRVKAAPLLVTAARL-----AR--G--VA-QAVVVNSGNANACTGEEGYADAV
AMARLAAAVMELPEELVLVSSTGVIGQRLPLGKIAAALPAAAAA-L--------------
GVAGHAAAAEAILTTDTVTKEAAVRFSVGG---CTCAVGGMAKGSGMIHPNMATMLAFIT
TDVAIEAELLRRALKEAVDASFNMITVDGDTSTNDMVVVLANGMAGNPKL-TA-------
--AGPAYADFVAALTAVCTELAKKIARDGEGATRLIEVRVTGARTLADARLAARAIAGSN
LVKAAVFGRDANWGRILCAAGYS--GAAFDPAKVAIFI-----GAEQVAAGGAGL--PFS
EE----RASR---------ELE-QDPVVITVDFNE-GAAAAVAWGCDLTYDYVRINASYR
T
>WP_127901433.1|Proteobacteria-Alphaproteobacteria-Rhodobacterales-Rhodobacteraceae-Solirhodobacter-Solirhodobacter_olei WP_127901433.1 bifunctional glutamate N-acetyltransferase/amino-acid acetyltransferase ArgJ [Solirhodobacter olei]
MAKKSAKVEKTDWKTEAKTLRSKLSKLRKKLKDAPVDEGAEAAEAPAAASSSAPAPVAKA
KTVIVSPLA----PA--AFPALPVIAGVRFAAVEAGVRYK-----GRTDVMLVRLDPGTV
IAGAFTRSSTRAACVLDCQAKLAIKTPDE--A--AG-AAIIVNSGNANAFTGANGQAAVD
RVTGAVAEALGMPAARVFSSSTGVIGEPLPHDRITAKIGELSEA-L--------------
SADGIEMAARAIMTTDTFPKGASAEIEGTD---GKIHIAGIAKGSGMIAPDMATMLVYIF
TDAKISRANLQKMLSRNLDDSFNAITVDSDTSTSDALILAATGQSGLPEI-KP-------
--RTPEARAFEAALRSVMTDLAQQVVRDGEGATKFVEVRVTGAASREDAHKVAMSIANSP
LVKTAIAGEDPNWGRIVAAVGKS--GAEADRDRLTIHF-----GDILVAEKGWRAP-SYS
EA----DGAA---------AMK-LPEIRIGVDLGL-GRGAKTVWTCDLTHRYIDINADYR
S
>WP_145149321.1|Firmicutes-Bacilli-Bacillales-Paenibacillaceae-Paenibacillus-Paenibacillus_xylanexedens WP_145149321.1 bifunctional glutamate N-acetyltransferase/amino-acid acetyltransferase ArgJ [Paenibacillus xylanexedens]
M-------------------------------------------------------GTNV
EQQSFTVVE----NG-----TIVTPGGFTAGGLHCGLKKT-----SRNDIGAIRCDVPAT
AAAVYTTNVFQAAPLKVTRESL-----SN--G--RL-QAVIVNSGNANACTGQQGEEDAY
AMRSAAARELGVAEEDVAVASTGVIGELLKMDAVHSGITGLPVH-MG------------K
ESNEAEQFSQAILTTDLVKKEACVSVMVNG---KTVTIAGAAKGSGMIHPNMATMLAFMT
SDAVIGAEALQRLLRQATNHTFNMITVDGDTSTNDMLVAMSSGYAGNEEL-TM-------
--EHPDWDAFAAGFTYVCQVLAKAIARDGEGATKLVEVEVTGAVSDESAQAIAKTVIGSS
LVKSAMFGADANWGRIIAAVGRA--GQPVNPDTVDIRL-----GEISVLAQSRPV--VFD
EE----AALA---------YLQ-TDTVRIVVDLHH-GEGTATAWGCDLTYDYVRINAAYR
T
>WP_066638003.1|Firmicutes-Clostridia-Clostridiales-Peptococcaceae-Desulfofarcimen-Desulfofarcimen_intricatum WP_066638003.1 bifunctional glutamate N-acetyltransferase/amino-acid acetyltransferase ArgJ [Desulfofarcimen intricatum]
M----------------------------------------------------------E
KEYKAEVV-----TG-----GITAPSGFLACGIQAGIKDD------SKDLAIIYSESPCT
AAGVFTANKVQAAPVQLSRQRI-----AA--G--EA-RAVLVNSGNANACNGPQGLRDAI
RTTTALAEALDINENLVLVASTGVIGQNLPVDKILVGISKGVKE-L--------------
SPEGGPDAAEAIMTTDTTPKQIAIKFELGG---VPVTIGGMAKGSGMIHPNMATMLGFIT
TDAAISALLLAKALKTVTEDTFNMITVDGDTSTNDMVLLLANGRAGNELI-ET-------
--EGAEFELFCSALHEVCLSLAKDIAGDGEGATKLLEVKVVNAPTKQDAKRVAKAVTASN
LVKAAIFGEDANWGRIICAAGYS--GADFDPVKVDIFL-----GNEQVARDGGAV--HFS
EE----RAAE---------ILS-HKEIKILIDLKS-GSEDATAWGCDLTYDYVKINGSYR
S
>WP_077360602.1|Firmicutes-Clostridia-Clostridiales-Clostridiaceae-Clostridium-Clostridium_saccharoperbutylacetonicum WP_077360602.1 bifunctional glutamate N-acetyltransferase/amino-acid acetyltransferase ArgJ [Clostridium saccharoperbutylacetonicum]AQR9
M-----------------------------------------------------------
---DIKYI-----NG-----GVTAPKGFLASGIHCGLKPG----SLKKDLALIYSEVPAA
AAGMYTKNKVKGAPIYITKEHL-----TN--K--KA-QAIIINSGNANTCTGDDGLQKAK
KMASLQAKELKLKTDDVLVASTGVIGVPLNIDAIKNGIPLLTEN-L--------------
SMEGSNDASEAIMTTDTFQKQLALEFYIGD---KKITIGAMAKGSGMIEPNMGTMLSFIT
TDLSISPELLHEALKSTVNVTYNRVSVDGDTSTNDMVLILANGSAENPTI-TK-------
--KDENYDAFLNALTDLSTIMAKNIAKDGEGATKLLECQIIGAKSDKDAVVLGKSVINSS
LVKTAMFGSDANWGRILCALGYA--DIDFDTEKVDVTFE-SSAGSIKVCEAGSSL--PFD
ED----IAKK---------VLN-EKEIVIKVNLFL-GNHSAYVWGCDLSYEYVKINGDYR
S
>WP_132848342.1|Firmicutes-Clostridia-Clostridiales-Clostridiaceae-Serpentinicella-Serpentinicella_alkaliphila WP_132848342.1 bifunctional glutamate N-acetyltransferase/amino-acid acetyltransferase ArgJ [Serpentinicella alkaliphila]TCQ02615.1 glutamate N
M-----------------------------------------------------------
---QFNIF-----NG-----DVTSPKGFKASGVYAGIKKK-----IKSDMTIIYSDVLAN
GAAVFTKNKVCAAPVTISKEHI-----KN--G--KI-QAIIVNSGNANACTGDVGLKDAL
KMVEKTAEVLNISKEDVIVSSTGVIGVALPMENVIKGIELAADV-L--------------
NYDGGQDAAEAILTTDLCKKNIAVELEIDG---KKVTIGGIAKGSGMIHPNMATMLGFIT
SDVKIDGTFLNELLKEITKDTYNMITVDGDTSTNDMVCVMANGVADNSEI-NK-------
--DHAEVEKFIDAFKYVNAYLAKSIVYDGEGATKFIEVEVVNSLTKEDARMAIKSVLTSN
LVKTAFFGEDGNWGRIVAAVGYS--DANFDVDKTDVTLK-SEGGTVKIFEQGQGA--VYE
EE----DVAK---------ILK-FKEIQVLIDFNL-GNEKAIGWGCDLSYDYVKINGSYR
S
>WP_003512048.1|Firmicutes-Clostridia-Clostridiales-Hungateiclostridiaceae-Hungateiclostridium-Hungateiclostridium_thermocellum WP_003512048.1 bifunctional glutamate N-acetyltransferase/amino-acid acetyltransferase ArgJ [Hungateiclostridium thermocellum]
M-----------------------------------------------------------
----INII-----DG-----GVTAPKGFKAAGVACGLKNN-----QKKDIAVVCSSDLAV
AAGVFTKNVVKGHSLQLTMQHI-----KS--G--HA-RALVINSGNANACLGEQGYKDAE
EMASLAAQLLNCDAKNVLVGSTGVIGMPLDMPKVRSGIKEAISK-L--------------
SEEGGHDAAEAIMTTDLVLKEIAVEFEIQG---QKVRMGAMAKGSGMIHPNMATMIGVIT
TDANISRELLDKALKDVISHTFNRVSVDGDTSVCDMVVILANGKANNENI-VK-------
--EDIDYSTFKSALEYVCTHLSKMIAKDGEGATKLIEVVAEGAKSAEDAYKAVSAIAKSP
LVKTAIFGEDANWGRIITAVGYS--GADFDPNLVDIYI-----GDLLVCKSGAAL--NFD
EE----KAKE---------ILK-EDEVRIKVDFNQ-GTASDRIWTCDFSYDYVKINGSYR
S
>WP_027889334.1|Firmicutes-Negativicutes-Selenomonadales-Selenomonadaceae-Megamonas-Megamonas_hypermegale WP_027889334.1 bifunctional glutamate N-acetyltransferase/amino-acid acetyltransferase ArgJ [Megamonas hypermegale]SNV01993.1 Arginine biosynthesis 
M-----------------------------------------------------------
----IKKD-----TQ-----GVTYAKGFKAAGVKAGIKKS-----GNLDVAVIYTETPAA
IAGTFTQNKVAAAPVYVSKETV-----AT--G--SA-RAIVANAGCANACTGKQGMDDAY
KTREIAAKELGINADDVIVGSTGVIGVTLPMDKLEKGIKDAVAD-L--------------
SETGSINAANAIITTDTHCKTMTVKFDIGD---AEVHMGAIAKGSGMIRPNMATMLCYIT
TDLDIEQSLLQKALSTCVEKSFNMISVDGDMSTNDTVVVLANGLAGNKKI-TE-------
--ENADYDIFCSNLMALCVELAKEIAADGEGASKFLTINVKGAKSFADAKTVGMAVANSP
LVKTAFFGEDPNWGRVICAVGYS--GADMVPEKTVVKF-----GGITIFDCGVGA--QYD
SE----ALVK---------VMR-ENDIVIDIELNL-GDSDATVWTCDLSYEYVKINGEYH
T
>WP_118373712.1|Firmicutes-Clostridia-Clostridiales-Clostridiaceae-Clostridium-Clostridium_sp._AF23-8 WP_118373712.1 MULTISPECIES: bifunctional ornithine acetyltransferase/N-acetylglutamate synthase [unclassified Clostridium]RHO77348.1 bifunctional ornit
------------------------------------------------------------
----MKQI-----EG-----GVTAAKGYTTAGTRAGIKKG----KTNKDMAMIFSEKPAV
TAGTFTKNLVKAAPVLWDKKVT-----DA--G--VA-QAVVVNTGIANACTGQAGYENAA
ETAKLAGEALNISSDTVLVASTGVIGFTLPMDVIADGVKKLSGM-LK------------R
DVQSAQDAAEAILTTDTHPKQIAYETTIGG---KTVTFGAMCKGSGMIHPNMGTMLGFIM
TDAAISKELLDKALKGSIEDTFNMVSVDGDTSTNDTVLVMANGMAGNPEI-TE-------
--ENEDYEAFKEALLAVNTYLAKQIAGDGEGASRLFEVQVKHAKDKQTAKVLAKSIITSN
LTKCAIFGKDANWGRILCAMGYS--GAQFDPLKVDIVMA-SEKGEIALVENGVAT--AFD
EE----KAAE---------ILS-PDVVIAKVDVRD-GDAEATAWGCDLTYDYVKINADYR
S
>TXT49740.1|Spirochaetes-root-root-root-root-Spirochaetes_bacterium TXT49740.1 glutamate N-acetyltransferase / amino-acid N-acetyltransferase [Spirochaetes bacterium]
------------------------------------------------------------
----MKQI-----RG-----GVTAAKGFMAEGIHVGIRKN----KEKKDLALVWSEVPCA
AAAVYTTNKVIGQPLVVTMEHL-----AD--G--VA-QAIIVNSGNANTCTGEVGIAAAR
KMAALVASKLPVKATDVVVASTGVIGQPLDVSIIESGMDALVAG-L--------------
SKTGNISAREAIMTTDTVKKEVAVELEIDG---VPVVIGAMAKGSGMIHPNMATMLGFIT
TDCAISSEMLQKALSSSVKRTYNRVSVDGDTSTNDMVVVLANGKAGNPKI-EA-------
--EGPSYVDFCDALDWLNTQLSRMIARDGEGATKLIECTIENAADEEKAEQLAKGVICSS
LVKTAFFGADANWGRILCALGYT--RNDFDPNKVDVAFE-SASGYIEVCKNGVPL--PFN
EE----KAKK---------ILS-YQEVTVFVDLKE-GPAQATAWGCDLSYEYVRINGDYR
T
>TAF08459.1|Cyanobacteria-root-Nostocales-root-root-Nostocales_cyanobacterium TAF08459.1 bifunctional ornithine acetyltransferase/N-acetylglutamate synthase [Nostocales cyanobacterium]
M-----------------------------------------------------------
--GDWQEI-----TG-----GVTAARGYRAAGITAGLKPS-----GLPDLALILSDVDAI
AAGVFTTSHVKAACVDYCRQRL-----QAK-H--SA-RAILCNAGQANAATGSQGVKDAL
ESADLLAKELGISPEAILLASTGVIGQRIKMDALRSGIPTLVAA-L--------------
SEDGSDAASKSIVTTDLVTKSIALETTIHD---RPVRIGGIAKGSGMIHPNMATMLAFVT
CDAAVSSTLWQQMLTRAADRSFNSITVDGDTSTNDSLIALANGESRTPAI-TE-------
--TGPEAEKLEAMLTAVCQHLAKAIARDGEGATCLVEVQVSGANDETAARQIAKTIAGSS
LVKSAIFGRDPNWGRIAGAAGRA--GVPFEQDNLQIKI-----GDFLLLENGQPL--PFD
KA----SVSAYLKQAAAGAYLK-EDTVLISVSIGH-GQGTGKAWGCDLTYDYVKINADYT
T
>WP_089852952.1|Firmicutes-Bacilli-Bacillales-Bacillaceae-Halolactibacillus-Halolactibacillus_miurensis WP_089852952.1 bifunctional glutamate N-acetyltransferase/amino-acid acetyltransferase ArgJ [Halolactibacillus miurensis]GEM03222.1 arginine biosynthe
M--------------------------------------------------------MTT
LKKEMTILE----NG-----DIATPKGFEAGGLHAGIRKR------KLDLAWLYSDVPAV
AAGVYTLNSFQAAPLKVTQDSI-----KVD-G--KI-QALIVNSGVANACTGEQGDKDAL
IMRDLMSKKFGVKKHHVAVASTGVIGELLPMDKITAGIAQMDRA----------------
-AQTSDMFETAILTTDTKEKRACVQIDIEG---KTVTIAGAAKGSGMINPNMATMLSFIT
TDATIEKAALDQSLKAITNQSFNMITVDGDTSTNDMVLVLANGKQDHTPL-NT-------
--AHKDYPLFEQALTFVCQTLAKEIARDGEGATKLIEVHVSGTAHDESAQKIGKAVISSN
LVKTAIHGADANWGRIITAVGYS--GEPIDPNQVSVKL-----GEITVVNHGVPV--SFS
EE----EAKQ---------YLQ-QTDVSIDVNVGD-GPGEAYGWGCDLSYEYVRINASYR
T
>WP_058439837.1|Chloroflexi-Dehalococcoidia-root-root-Dehalogenimonas-Dehalogenimonas_alkenigignens WP_058439837.1 bifunctional glutamate N-acetyltransferase/amino-acid acetyltransferase ArgJ [Dehalogenimonas alkenigignens]KTB48921.1 glutamate N-acetyltr
M-----------------------------------------------------------
-DTRLKVIP----DG-----SISSTPGFRAGAVAAGIKKV----AGALDLGVVTADRPCT
AAAVFTSNRFKAAPVVLSQRHL-----AS--G--NV-RAIIVNAGCANAGTGKIGYNNAS
AMTETAAHKLGIDQKSVLAASTGVIGVQLPIEKIRAGIDRLE---L--------------
STGGGHDFARAIMTTDTIPKESAVTSPEYG-----FTVAGCAKGSGMIHPDMATMLGFIT
TDAAIGAANLQRLLKRAVDKSFNVISVDGDTSTNDCVFLLSSGAAGIEL--KP-------
--GAAAYRAFREALDYVCVHLARGIARDGEGATKLIEMTVTGAASAADARKVTRTVLSSP
LVKTAVHGADPNWGRIVAAAGRS--GAKFDFDRANLKI-----GEVEVLKNGAPL--PFD
KK----LASA---------QFA-GKDVHIRLDLGL-GGASVTGWGCDMSTEYVRINADYT
T
>WP_137999124.1|Spirochaetes-Spirochaetia-Brachyspirales-Brachyspiraceae-Brachyspira-Brachyspira_catarrhinii WP_137999124.1 bifunctional ornithine acetyltransferase/N-acetylglutamate synthase [Brachyspira catarrhinii]TKZ29760.1 bifunctional ornithine ace
------------------------------------------------------------
----MKEI-----KG-----GVCAAKGFFANGIYSGIKKK----KTSKDLAIIYSESLCN
AAAVYTQNKVCGANIIVSKENL-----KN--G--KA-KAIICNSGNANTCN-KDGIEKAK
AMCKGVAEYLKISEKDVAVASTGVIGVPLQVELIIKNIKPLIDK-AK------------N
SAEASKNAANAIMTTDTFIKEIAFAFEIGG---KTVKIGGIAKGSGMIHPNMATLLAFIT
TDANISQKLLQKALREDIKNTYNMINVDGDTSTNDMVVALSNGEAKNPII-DR-------
--EGNNYKIFCKALNMVNTYLCKSMAKDGEGATKLIECEAINSKDIETARKISKSVISSN
LLKAAIFGCDMNWGRIACAIGYA--DCKFDINKVAINVS-SKFGNMNVFEKGYGL--KFD
EK----KALK---------ILK-EKEIKITVNMNS-GKNKATAWGCDLTYDYVKINGSYR
S
>WP_010739194.1|Firmicutes-Bacilli-Lactobacillales-Enterococcaceae-Enterococcus-Enterococcus_malodoratus WP_010739194.1 bifunctional ornithine acetyltransferase/N-acetylglutamate synthase [Enterococcus malodoratus]EOH81691.1 glutamate N-acetyltransferase
------------------------------------------------------------
----MQII-----DG-----TIASPKGFYATGLHAGLKKE------KKDLGVIYSAIPAN
AAAVYTTNQVKAAPIFVTKEAM-----AD--Q--KV-QSVVVNSGIANACTGDLGLENAK
EMQSLAASQLNVAKENVAVASTGVIGKQLPMEIIESGISKI--D-L--------------
QQQQPYAFHEAILTTDTSTKEIVVTEEING---QMVTMAGVAKGSGMIHPNMATMLAFIT
TDAQISKDLLQEMLADKTETTFNQITVDGDTSTNDMVLVLANGLAENPII-EK-------
--NSEAHEKFIAMFQLVSETLAKMIAKDGEGATKLIEVQVVGALSDTEARLVAKKVVGSS
LVKTAMFGEDPNWGRIICAVGYA--GSQTDPEKIDMWI-----GDQQLLKHSQPQ--EFD
EL----VMKE---------TLE-KEKICITVDLNI-GEQSGKAWGCDLTYKYIEVNALYH
T
>WP_012861356.1|Fusobacteria-Fusobacteriia-Fusobacteriales-Leptotrichiaceae-Sebaldella-Sebaldella_termitidis WP_012861356.1 bifunctional glutamate N-acetyltransferase/amino-acid acetyltransferase ArgJ [Sebaldella termitidis]ACZ08762.1 arginine biosynthes
------------------------------------------------------------
----MNVIK----NG-----TITDVKGFKAAGITAGLKKS-----GKKDLALIYSEYKAV
SAAVFTKNLVKAAPILVDMENI-----KS--E--NT-QAIIVNSGNANACTGEDGYKNAK
KMTEIIAEKLNLHPTEVLVESTGIIGVQMDMEKVASGLEKIVPE-L--------------
SEEGGHNAGEAIMTTDTFPKNLAVKIEIGG---KEVTIAGIAKGSGMIHPDMATMLAFLV
TDISIDKKLLQKVFSKSTDDSYNMVSVDGDTSTNDMAGILANGAAGNTKI-TD-------
-ENSEEFKIFKEALNFVNKELAKSIAKDGEGATKLIEVTTKNARTMEDAKKVSKSVITSS
LFKAAVFGSDANWGRILCAVGYS--GAELIVDKIEIFIK-GEDKIIQVAKNGMGI--DFG
EE----EVEK---------ILK-EEKVGVIVNLND-GNYDATAWGCDLTYDYVKINADYR
T
>TEU02029.1|Chloroflexi-Dehalococcoidia-root-root-root-Dehalococcoidia_bacterium TEU02029.1 bifunctional glutamate N-acetyltransferase/amino-acid acetyltransferase ArgJ [Dehalococcoidia bacterium]
M-----------------------------------------------------------
-SEGIEEVA----EG-----GVTSAKGFVAGAVRARMRPN----WDKLDVALLYSEAPCV
AAGVYTRCNVVAAPVVVTRKHL-----AD--G--KA-QAVIASSGCANAATGERGVRDAV
EMAQFAAARVGLDPHQVVVASTGVIGTFLPMERMRHGIEAIE---L--------------
SAGGGLAFAQGIMTTDTRPKQSAVRF-------GEYTLGGACKGAGMIHPNMATMLGFLT
TDAPVAAPFLSRTLKEAVDVSFNMIDVDSDTSTNDMVVVMANGLAGGEEI-GD-------
--GHPLAPVFASALTQVCTDLAKAIVADAEGGTKVIEATVVGAASTEDARRAAREVVRSL
AVKTAVYGHDPNWGRVLAAVGNS--GCRMEEARTTLWLVDDQGGELCLLKDGSPQ--PLE
EG----KAKP---------YFE-APEVRFRVDLGL-GNDTAMAWGSDLTEEYVRLNSLYT
T
>WP_135659492.1|Firmicutes-Clostridia-Clostridiales-Ruminococcaceae-Caproiciproducens-Caproiciproducens_galactitolivorans WP_135659492.1 bifunctional glutamate N-acetyltransferase/amino-acid acetyltransferase ArgJ [Caproiciproducens galactitolivorans]TGJ
------------------------------------------------------------
----MRFI-----EG-----GVTAPQGFTAAGIYCGIRKN----KTKPDLAMIYAKVPCT
AAAVYTQNLVKGAPILVTQENL-----SD--G--RA-QAVICNSGNANTCNAD-GEEKAR
KMCEIAGKALGIKPQDVIVASTGVIGQVLPIEPIQNAAPALAQA-L--------------
SKEDSESAAKAIMTTDTQVKNMAVEVSVGG---KPVRIGGIAKGSGMIHPNMATMLCFLT
TDAPVSPEVLNKALHEAVSVSFNMISVDGDTSTNDMVSIMASGLAGGEPI-QA-------
--DTEEYKEFTEALIALCTALARKIAGDGEGATKLLVSHVTGAKSEKDARLAAKSVICSS
LFKAAMFGADANWGRVLCAIGYS--GAQVDMQAVDVSFA-SEAGSVEVCRNGAGV--DFD
EG----LAKK---------ILE-CGEIYVEIALHD-GGYEATAFGCDLTYDYVKINGDYR
T
>WP_101548204.1|Firmicutes-Clostridia-Clostridiales-Ruminococcaceae-Anaerotruncus-Anaerotruncus_massiliensis WP_101548204.1 bifunctional glutamate N-acetyltransferase/amino-acid acetyltransferase ArgJ [Anaerotruncus massiliensis]
M-----------------------------------------------------------
---SYTFV-----EG-----GVCAAKGFSAGAVHAGIRKN----RTKNDLALIVSKKSCA
AAAIYTQNKVKGAPILVTQAHL-----KD--G--RA-RAFLCNSGNANTCNAD-GVDIAN
AMCGSAAAALKISPADVIVASTGVIGQPLPLSPITAAMPALAAS-L--------------
SETGSADAAEAIMTTDTRRKEVAVRFPLGG---KTCTIGGIAKGSGMIHPNMATMLCFVT
TDAAIAPALLQKALKCVADETFNMVSVDGDTSTNDMLSILANGEAGNPEI-AS-------
--MDADYYHFAQGLMMVCRQIAKELAADGEGASKLLECTVTGAPDKETAKKVAKSVVCSS
LFKAAMFGEDANWGRILCAIGYT--DAEFEIDRVAVTLA-SDAGSVHVCENGAGV--PFS
EE----EAKK---------VLG-EKEIRIEVDMGQ-GGESATAWGCDLTYDYVKINGDYR
T
>WP_110941192.1|Firmicutes-Clostridia-Clostridiales-Clostridiaceae-Geosporobacter-Geosporobacter_subterraneus WP_110941192.1 bifunctional glutamate N-acetyltransferase/amino-acid acetyltransferase ArgJ [Geosporobacter subterraneus]SHJ42039.1 glutamate N-
------------------------------------------------------------
----MKILE----NM-----TVTDVSGFQAVGIHCGIKKN-----GKKDLCVLYSKVPAV
AAAAFTTNIVKAAPVQVNMEHL-----KS--D--TT-QAIVINSGNANACTGSQGLQDAQ
EMASTAAAALGLSPQQVMVSSTGIIGVPMPMHVVVPGIQAACEL-L--------------
DNGNGQSAAEAIMTTDSFPKQITVEILLDN---QPVRISGFAKGSGMIHPNMATMLSFVV
TNANISKDLLSAALKESVGDSYNMISVDGDTSTNDMVIALANGTANNPLI-DT-------
--ANDQYALFKKALDYVNIELAKMIAKDGEGATKLIEVSLHNACTQKDAKLCAKSVISSN
LVKSAFFGADANWGRIMCALGYS--GGTFSPQAVDVFFK-NEKGILQLVQDGAGL--PFD
ED----LAKK---------ILD-ESYVNIVIDLKD-GSYSATAWGCDLSYDYVKINGAYR
S
>WP_002780712.1|Cyanobacteria-root-Chroococcales-Microcystaceae-Microcystis-root WP_002780712.1 MULTISPECIES: bifunctional ornithine acetyltransferase/N-acetylglutamate synthase [Microcystis]TRV23832.1 bifunctional ornithine acetyltransferase/N-acetylglu
M-----------------------------------------------------------
--ADWQEI-----EG-----GITAPKGFKSAGMAAGLKPS-----GLPDLALIVSETEAI
AAGVFTTSQVRAACVDYCRQRL-----QTK-A--SA-RAILCNAGQANAATGEAGWQDAL
DSAAALSQVLGIPADAILLASTGVIGQRIRMDALTAALPTLAGL-L--------------
SENGGESTARAIMTTDLVPKSIALQTTIDG---RPVTIGGIAKGSGMIHPNMATMLSFIT
CDAAVSTVLWQNMLSRAANKSFNQITVDGDTSTNDSLIALANGQSRTTAI-TE-------
--MGRDAQKLEAMLTEVCQYLAKAIARDGEGATCLMEVRVSGAADDQSARQIARTIAGSS
LVKSAVFGRDPNWGRIAAAAGRA--GVVFHQEDLQIKL-----GDFVMMENGQPL--AFD
RA----SASNYLKAAASGAYLR-EDTVLMSICIGN-GSGTGTAWGCDLSYDYVKINAEYT
T
>WP_018132044.1|Firmicutes-Bacilli-Bacillales-Alicyclobacillaceae-Effusibacillus-Effusibacillus_pohliae WP_018132044.1 bifunctional glutamate N-acetyltransferase/amino-acid acetyltransferase ArgJ [Effusibacillus pohliae]
M---------------------------------------------------------LK
AASKIKILE----NG-----GLTSPKGYRAAGVAAGVKNGN---RTKKDVAILVSDVPAA
AAGVYTTNAVQAAPVLVTKQSL-----AKK-G--QL-QAVVVNSGNANACTGEQGLLDAQ
AMQALTAESLHIDKELVGVASTGVIGVLLPMDRIEAGIAEAMRQ-L--------------
SGQGGGNFAEAIMTTDLVKKETAVQVTING---QPVTIGGVAKGSGMIHPNMATMLAFLT
TDAAVEQAALQDLLRQVTNRTFNRITVDGDTSTNDMVLALANGMAGSDTL-TP-------
--AHAEWPIFAEAFEAVALHLAKAIARDGEGATRLIVAEVTGARTEQDAEKVAKTIVGSS
LVKTAVFGADANWGRLMMAVGRS--GAYVDPSRVGIWI-----GDVQVAANGMGL--LFD
EA----AATR---------ELE-KDPVVFKVNLQV-GEAEATAYGCDLTYEYVKINGSYR
T
>WP_026676126.1|Firmicutes-Bacilli-Bacillales-Bacillaceae-Fictibacillus-Fictibacillus_gelatini WP_026676126.1 bifunctional glutamate N-acetyltransferase/amino-acid acetyltransferase ArgJ [Fictibacillus gelatini]
M--------------------------------------------------------IDH
SVTTIKKVT----DK-----NIASPIGFSACGIHCGIKHK------KKDLSLIYSEKPAA
AAAVYTTNKIQAAPLEVTKKSI-----ETE-G--KL-QAILVNSGNANACTGKIGLLNAY
EMRQAVSERFQIDEHLVAVASTGVIGELLPMENILKGIEELAPE-A--------------
TLQGSIDFSQAILTTDTVSKNTCYQFQVDG---KDVTIAGTAKGSGMVHPNMATMLAFIT
TDAVISHENLQAALKQITDETFNSITIDGDTSTNDMVIVMANGMAEHKEL-TP-------
--EHPDFPVFIEALKMVSTDLAKAIASDGEGATKLIEVEVKGARSDEEARKVAKTIVGSP
LVKTAAFGCDANWGRIICAIGYS--GAQIDPKTIDISI-----GKTPVLAASEIQ--AYS
EE----EVTQ---------YLK-GNEIKIEVDLHL-STGKGKAWGCDLTYDYVHINGSYR
T
>PIQ08039.1|Ignavibacteriae-Ignavibacteria-Ignavibacteriales-root-root-Ignavibacteriales_bacterium_CG18_big_fil_WC_8_21_14_2_50_31_20 PIQ08039.1 bifunctional ornithine acetyltransferase/N-acetylglutamate synthase [Ignavibacteriales bacterium CG18_big_fil_
M-----------------------------------------------------------
----FKFIE----NG-----SVTSVAGIKASGIHAGIKRK------RKDLALIVSDEPCN
VAGTFTLNKVKAAPLLVSQELI-----SKG-G--KV-RAILVNSGNANACTGDRGLSDAL
ESQKYCSEKLGIDQSEVVISSTGVIGQYMPMHIIKTGINSIVGL-L--------------
NYTDGIKAAKAIMTTDLVEKSFAVKVQLTT---GEVTIGGIAKGSGMIMPNMATMLSFMT
TDAEIETNFLKKLLLNSVNNSFNKISVDGDTSTNDMVVLMANGVSKI-KV-EE-------
--NTENEELFFEALQAISIELAKMIVVDGEGATKLIEIAITGCNNDDDANTIARSISNSP
LVKTAIYGSDANWGRILSAAGKS--GVDFDPSLVEIKF-----DDMVILGKNYEH--EFD
EE----EATA---------ILS-KKEIKISINLNA-GSGSSTWWTCDFTENYIKINATYR
S
>WP_013296795.1|Firmicutes-Clostridia-Thermoanaerobacterales-Thermoanaerobacterales_Family_III._Incertae_Sedis-Thermoanaerobacterium-Thermoanaerobacterium_thermosaccharolyticum WP_013296795.1 bifunctional ornithine acetyltransferase/N-acetylglutamate synt
M-----------------------------------------------------------
--EDFEVI-----EG-----NITSPKGFLASGVFAGIKKS------KKDFALIYSEKKAN
AAALFTTNKVKAAPVLLDMEKI-----KN--G--EA-QAIVANSGNANACTGQKGYEDAC
SMAFMAAEKLNIDKDDVLVCSTGVIGVTLPMDKIAKGIELAVQN-L--------------
SRDGGKEAAEAILTTDTFTKEIAVKFNIKG---VEVKIGGIAKGSGMISPNMATMLSFIT
TDADISKSALNKALKDTVKRSYNMISVDGDMSTNDTVIMLANGVAGNPTI-DE-------
--GTKEYQVFYNALLYVNKHLAKQIAKDGEGATKFMEVNVVNAPTEDDAILASKSVVNSN
LVKTAIFGEDANWGRIIAAVGYS--GANFSQDSVDIYLK-SNKGLIKVCENGGYV--PFS
ED----KAKE---------ILS-EKEISIVVDFNA-GKYEALAWGCDFSYDYVKINGSYR
T
>SLM17912.1|Spirochaetes-Spirochaetia-Spirochaetales-root-root-uncultured_spirochete SLM17912.1 Arginine biosynthesis bifunctional protein ArgJ (Includes: Glutamate N-acetyltransferase; Amino-acid acetyltransferase) [uncultured spirochete]
------------------------------------------------------------
----MKQT-----RG-----GITAAKGFLASGIHVGIRKN----REKKDLALIWSEVPCA
AAAVYTTNRVKGQPLIVTEEHL-----AD--G--RA-QAIIVNSGNANTCTGEEGMKAAR
RMTELVAQNMPVKAEDVIVASTGVIGQQLDVSVIEAGMPELVQA-L--------------
SKGGSIDAREAIMTTDTMKKEIAVVEEIGG---VLVTIGAIAKGSGMIHPNMATMLGFIT
TDCAITSPMLDKALKDVVRKSFNRVSVDGDTSTNDMVAVLANGMAGNPPI-EK-------
--EDVNYGEFRDALEFVCVELAKMIARDGEGATRLVECTVSGAVSEDQAEALAKGIITSS
LVKAAMFGADANWGRILCAMGYS--RDDFDPDKVDVSFE-SPRGYIEVCRAGAPL--PFN
EE----RAKK---------ILN-NQEVEIIVDLHA-GDAEVTAWGCDLSYEYVRINGDYR
T
>WP_055157545.1|Firmicutes-Clostridia-Clostridiales-Lachnospiraceae-Coprococcus-Coprococcus_comes WP_055157545.1 bifunctional glutamate N-acetyltransferase/amino-acid acetyltransferase ArgJ [Coprococcus comes]CUN04064.1 Arginine biosynthesis bifunctional
------------------------------------------------------------
----MKII-----EG-----GVTAAKGFEAASTAAKIKYQ-----DRTDMAMIYSQVPCE
CAGTFTTNVVKAACVKWDQQVV-----KS--G-AKA-QAVIVNSGIANACTGAEGFGYCK
DTADAAAEALGINADGVLIGSTGVIGKQLPIDRIVAGVKALAEK-KN------------D
TLANGTEAAKAIMTTDTCEKQIAVEIEVAG---KTVTIGGMAKGSGMIHPNMCTMLSFIT
TDAAITKEALQKALSDDVNDTYNMISVDGDTSTNDSVVLLANGMAENEVI-TV-------
--DSESYKTFAEALHEINEYLAKKIAGDGEGATALFEVTVVGADTKETAKTLAKSIVCSN
LTKTAIAGHDANWGRILCAMGYS--GAQFDPEKVDLFFE-SKAGKIQIIENGTAV--DYS
EE----KATE---------ILS-QEEVKAVADVKM-GSESATAWGCDLTHGYIDINADYR
S
>PIP42269.1|Candidatus_Desantisbacteria-root-root-root-root-Candidatus_Desantisbacteria_bacterium_CG23_combo_of_CG06-09_8_20_14_all_40_23 PIP42269.1 bifunctional ornithine acetyltransferase/N-acetylglutamate synthase [Candidatus Desantisbacteria bacterium
------------------------------------------------------------
----MQQI-----SG-----GITAPKGFLAAGVCCGLKTV------GNDLAIIYSQEPCV
AAAVFTSNRFQAAPVSVSKQHL-----AS--A--SAFHAIVANSGCANCATGEQGIRDAQ
AMAEITAAFLNIPEDSILVASTGKIGTFLSMDKIKAGIRDALST-L--------------
NKEGGLAAAEAILTTDSVPKQVAVKLVIQG---KQVIIGGIAKGAGMIAPNMATMLAFLT
TDAMLSKELLDKMFRNAVNSSFNSITIDGDTSTNDTAAILANGASG---V-VL-------
--NESDLDVFQAGLNHICLELATMIVRDAEGATKLLKIHIKNAPNQDMARTIGLSIANST
LVKCALFGADPNWGRILCAIGNA--GIDIDLGDIDVYV-----GQMQLVKNSCAW--EFD
HA----EAHR---------ILS-MNEVELTVDLKQ-GDHEAVVLGCDITTEYVGFNAHYS
T
>WP_090948292.1|Firmicutes-Bacilli-Bacillales-Bacillaceae-Parageobacillus-Parageobacillus_thermantarcticus WP_090948292.1 bifunctional ornithine acetyltransferase/N-acetylglutamate synthase [Parageobacillus thermantarcticus]SFA43149.1 glutamate N-acetylt
MV----------------------------------------------------IAKEEK
PETKISYIA----EG-----TVVTPKGFKAAGVHAGLRYA------KKDLGVIVCDVPAS
CAAVYTQNHFQAAPLKVTQQSI-----ATE-Q--KL-QAVVVNSACANACTGERGLKDAY
EMRELCAQQFGIAPHLVAVASTGVIGEFMPMEKIREGMKKLQPG-I--------------
LPENAEAFQTAILTTDTVMKKACYQTTIDG---KTVTIGGAAKGSGMIHPNMATMLAFIT
TDANISSPLLQEALRSITDVSFNQITVDGDTSTNDMVIVMASGLAGNKEL-TP-------
--DHPDWENFYEALKKTCEDLAKQIAKDGEGATKLIEVRVNGAKTDDDAKKIAKQIVGSN
LVKTAIYGADANWGRIICAIGYA--GAMVDPDNVDISI-----GPISMLKGSEPQ--PFS
EE----EASA---------YLQ-NDEIVIEVDLHL-GSGTGIAWGCDLTYDYVKINASYR
T
>WP_025435502.1|Firmicutes-Clostridia-Clostridiales-Peptostreptococcaceae-Peptoclostridium-Peptoclostridium_acidaminophilum WP_025435502.1 bifunctional glutamate N-acetyltransferase/amino-acid acetyltransferase ArgJ [Peptoclostridium acidaminophilum]AHM5
------------------------------------------------------------
----MEILT----SK-----GVTAVPGFKASGIASGIKKS------KKDMSVIYSSVPAV
SAATFTSNVVKAAPVLFDMENI-----KN--E--TA-QAIIVNSGNANACTGEQGMANAK
AMAEKTASCLGINAKNVLVASTGIIGIQLPMDTVLAGIEAACEA-I--------------
SEEGGSDAAQSIMTTDSFQKEIAVSVSVGG---KKVTIGAMAKGSGMIHPNMGTMLSFIA
TDVSISKQMLSKALKDSVDDSYNMISVDGDTSTNDTAFVLANGLAGNETI-SS-------
--ESSDYYEFKKALDYVNTELAKMIASDGEGATKLLETSIINAPSLETARLCARSVISSN
LVKAAFFGNNTNWGRIMCSIGYS--GADFNPDIVDIYFK-NESGEIKIAENGMEV--GFS
ED----DAQK---------ILQ-GQYVNITVDLKA-GEYSATAWGCDLSYDYVKVNAMYK
S
>WP_117827291.1|Firmicutes-Clostridia-Clostridiales-Ruminococcaceae-Ruminococcus-Ruminococcus_sp._AF25-17 WP_117827291.1 MULTISPECIES: bifunctional glutamate N-acetyltransferase/amino-acid acetyltransferase ArgJ [unclassified Ruminococcus]RGG19250.1 bifu
------------------------------------------------------------
----MKII-----EG-----GVTAAKGFEAAATAAGIKYQ-----GRTDMAIIYSEKPCK
VAGTFTTNVVKAAPVKWDRQIV-----ES--K-QKS-QAVIVNSGIANACTGEEGMKYCE
ETAKEAGKVLGIDEKGVLVGSTGVIGMQIPIDKIKAGITELAKG-KK------------A
DLASGTEAAKAIMTTDTKKKEVAVTFMAGD---TEVTIGGMAKGSGMIHPNMCTMLAFIT
TDAKISKKALQAAMSSDVEDTYNMISVDGDTSTNDTALLLANGMAGNEKI-KE-------
--GTPEFDAFKEALHYVNETLAKAMAGDGEGATALFEVKVVGAQTKEQAKVLAKSVVCSN
LTKAAIAGHDANWGRILCAMGYS--GAQFDPEQVDLFFE-SSAGKLQIIANGTAT--DYS
EE----KATE---------ILS-QEKVTAIADLKA-GDAEATAWGCDLTHGYIDINADYR
S
>KYC50096.1|Euryarchaeota-Candidatus_Methanofastidiosa-root-root-Candidatus_Methanofastidiosum-Candidatus_Methanofastidiosum_methylthiophilus KYC50096.1 Glutamate N-acetyltransferase [Candidatus Methanofastidiosum methylthiophilus]
------------------------------------------------------------
----MKII-----DG-----GITKVNGIKGQGIHAGFKKE------KLDFTIIYSEKLCN
AAGVFTKNKAAAAPVMVDRDFL-----SD--G--KA-QAIICNSGFANACTGEEGIKDAL
FTAEYASQKLGIKKEDCLVFSTGVIGIPIPMDVMKSAVEKTVPI-LE------------S
SPSASENIATAILTTDLVKKEITIEN-------DGYIISGITKGSGMIHPNMATMLCFIF
TDANVSSSILQESLLSSVNKSFNRISVDGDTSTNDSVILMANGLSNINVD-SK-------
--------------DHVCMELAKKIARDGEGATKLIECECVGAKSQKDADIASKAVISSS
LVKSAIFGEDPNWGRIVAAVGYS--GAEMDLPKLEVWI-----GEVMIVKNGKAA--GIP
KS----ESRK---------ALQ-NEFVKILINMNI-GTYSSKAWGCDLSYDYVKINAEYH
T
>WP_021384881.1|Firmicutes-Clostridia-Clostridiales-Peptostreptococcaceae-Clostridioides-Clostridioides_difficile WP_021384881.1 bifunctional glutamate N-acetyltransferase/amino-acid acetyltransferase ArgJ [Clostridioides difficile]EQF24580.1 glutamate N
------------------------------------------------------------
----MEII-----KG-----GVTVSEGFFASGIHCGLRKN----KEKRDLALVYSDVLCD
AAAVVTQNKVKGNPVYVTQEHI-----KN--G--KA-QAIIVNSANANTFNGKEGLINAY
KMAKFTSEKLNIKENDVLVASTGVIGKPLNIDLIEENMDELVNN-L--------------
SKQGHIGAREAIMTTDIIKKEIAVAIMYGD---KKITIGGMAKGSGMIHPNMATTLGFIT
TDANIDGALLKEALKIAVDKSFNRVSVDGDTSTNDMVMILANGKAKNEKM-SK-------
--KDEHYQVFLSALTYVCIELAKLVAKDGEGCTKLIECYINGALSEEHAVKLAKTVISSS
LVKTAVFGADANWGRILCALGYA--GEEIDMEKVDIIFE-SMKGYIEVCKNGNGL--DFN
EE----KAKK---------ILE-DDEISILVNLNM-GNARGNAWGCDLSYDYVRINGSYR
N
>RXG63832.1|Candidatus_Atribacteria-root-root-root-root-Candidatus_Atribacteria_bacterium_1244-E10-H5-B2 RXG63832.1 bifunctional glutamate N-acetyltransferase/amino-acid acetyltransferase ArgJ [Candidatus Atribacteria bacterium 1244-E10-H5-B2]
M------------------------------------------------------IKDVL
DKEDFQVV-----KG-----GITYPKGIKAAGVKCGIRFN------KKDLALIYSEKVAD
AWGTFTTNKFKAAPLMVTEKNLS---LSK--G--KL-QAILINSGVANACTGEKGLKDAW
EMANYVSKGLKIDKEYVAITSTGKIGEFLPMKKIESGLKEAISK-L--------------
SVSGGTKAAEAILTTDTKKKEIAVSFELNG---QEVKIGGMAKGSGMIHPNMATMLGFIT
SDISIKGELLQEALKQVVEKTFNMISVDGDTSTNDMVLLMANGLAKNKLI-HK-------
--KDTAYYKFLNTLQYVAEYLARCIVKDGEGATKMIEVKVQNAVSFGEAKKVAMAVINSP
LVKTAVFGKDPNWGRILAAVGYS--GAEVMPDKVDLYL-----KE-KIVEDGQPL--KFS
KQ----KIHE---------YLESSDEIKIIIDLKM-GEVNATAWGCDLTYDYVKINTKY-
S
>WP_000682590.1|Firmicutes-Bacilli-Bacillales-Staphylococcaceae-Staphylococcus-Staphylococcus_aureus WP_000682590.1 bifunctional glutamate N-acetyltransferase/amino-acid acetyltransferase ArgJ [Staphylococcus aureus]EHM79800.1 glutamate N-acetyltransfera
MK----------------------------------------------------HQETTS
QQHNFSIIK----HG-----DISTPQGFTAGGMHIGLRAN------KKDFGWIYSSSLAS
AAAVYTLNQFKAAPLIVTAEAL-----QKSKG--KL-QALIVNSANANSCTGQQGIDDAR
QTQAWAAQQLHIPSEHVAVTSTGVIGEYLPMDKIKTGTEHIKDT----------------
KYTTAGAFNEAILTTDTCTKHIAVSLKIDG---KTVTIGGSAKGSGMIHPNMATMLAFIT
TDASIESNTLHQLLKSSTDHTFNMITVDGDTSTNDMVLVMANQQVDHQTL-NQ-------
--NHPQWETFVDAFNFVCTFLAKAIARDGEGATKLISVNVSGAKSISDARKIGKTIVSSN
LVKSAIFGEDANFGRIITAIGYS--GCDINPHSTYVQL-----KQIPVVDKGMAV--LFD
EQ----AMSN---------TLT-HENVTIDVQLGL-GNAAATAYGCDLSYDYVRINASYR
T
>OIP27358.1|Chloroflexi-Dehalococcoidia-root-root-root-Dehalococcoidia_bacterium_CG2_30_46_19 OIP27358.1 bifunctional ornithine acetyltransferase/N-acetylglutamate synthase [Dehalococcoidia bacterium CG2_30_46_19]PIW40109.1 ornithine acetyltransferase [C
M-----------------------------------------------------------
---DFPLIP----SG-----TVTSVPGFLAGAIHAGIKEK-----DEPDLAILYSKMPCV
AAGVFTTNLIKSAPVTLSQRHL-----TQ--R--TA-RAIVVNSGCANACLGEQGAKDAA
EMARLTAEKLGIPSEEILVASTGVIGKPLPMSQLRNGFPKVK---L--------------
RQDGGHELARAMMTTDTMPKEIALKVETKE---GKFTLAGVAKGAGMIHPELATLLCFIT
TDAAIDADFLQQSLKKAVDVSFNMLSIDGETSPSDCVFLLANGLARNTGI-SF-------
----NNGEAFQNALGEVCTYLAKSIAQDGEGATRLIEVTVEGAVNQTDARQAARTIVGAP
LVKTAIHGSDPNWGRIAAAVGRS--GAKVTEGKLDIYL-----NDICVMKQGRPI--PFD
QD----ELRA---------SLATANKVPIKVYLNL-GDGRATAWGCDLSEEYVRINSEYT
T
>WP_067425957.1|Firmicutes-Erysipelotrichia-Erysipelotrichales-Erysipelotrichaceae-root-Erysipelotrichaceae_bacterium_MTC7 WP_067425957.1 bifunctional ornithine acetyltransferase/N-acetylglutamate synthase [Erysipelotrichaceae bacterium MTC7]OCN03538.1 a
------------------------------------------------------------
------MS-----QT-----GVCYPKGFLANGIHCGIRKN----KSKKDLCLIYSEKLCA
AASVYTQNKVKGAPIAITKAHL-----AN--G--LA-QAIIVNSGNANTCNSN-GKEIAN
QMAELTADALAIAKEDIIVASTGVIGQKLDITPIKNHIQELSDS-L--------------
SVDGSVAACEAIMTTDTVIKEFHGSFVIDG---KECRIGGIAKGSGMIHPNMATMLSFIT
SDVDITSEMLSLVVKEVADDTFNMVSVDGDTSTNDMLSVLCNGQADNPQI-RE-------
--KGNNYAIFKEALYRVAKHLAKAMAKDGEGATKLLTCKVVNAPDKEAAKGIAKSVIASS
LVKSAMFGNDANWGRILCAIGYS--GANYDETTIDVSFQ-SEAGKIAVCKQSEGV--DFD
EE----QATN---------ILK-QEEVEILVDMNQ-GDATAESWGCDLTYDYVKINGDYR
T
>WP_084052305.1|Firmicutes-Clostridia-Clostridiales-Peptococcaceae-Desulfonispora-Desulfonispora_thiosulfatigenes WP_084052305.1 bifunctional glutamate N-acetyltransferase/amino-acid acetyltransferase ArgJ [Desulfonispora thiosulfatigenes]SMB83593.1 N-ac
------------------------------------------------------------
----MELI-----KG-----GITAPQGFKASGISAGIKKN-----GKKDVAIVCSEVLCK
ATSVYTINKFKAAPLIVTGENL-----AN--K--RA-SAIVINSGVANACMGAQGLEDAK
QMALITGEVLNINELDVVVASTGVIGVPLPMKNVKNGIIEAAKI-V--------------
AKDGNIDAAEAIMTTDSVMKELAYTVRIGN---CDVKIGAMAKGSGMIHPNMATMLGFIT
TDANIEENCLDGILKEAVKASFNMISVDGDTSTNDMVVIMANGMANNEEI-NT-------
--NSENLDAFKNAITHVCTELAKLIAKDGEGATKLLEVEVIGALSLEDARLGAKSICSSN
LVKTAMFGEDANWGRIVTALGYS--GAEIDPLKVDVYL-----GNLLMAKAGTGL--AFD
ED----KALE---------VLK-EKDVKVKVDLNL-GTYSAKSWGCDLSYEYVRINGEYR
S
>PIY31579.1|Candidatus_Atribacteria-root-root-root-root-Candidatus_Atribacteria_bacterium_CG_4_10_14_3_um_filter_34_13 PIY31579.1 ornithine acetyltransferase [Candidatus Atribacteria bacterium CG_4_10_14_3_um_filter_34_13]
M-------------------------------------------------------EDRW
GKKDFQVV-----KE-----GITYPLGIKAAGINCGIRLN------KKDLALIYSDKLAD
AVAMYTTNKFKAAPLVVTEKNLS---LSG--G--KL-KAVLINSGIANACTGEKGLKDAW
ETVSYVSQGLNIKKEHVAVFSTGKIGEFLPLNKIKAGVEKVISG-L--------------
DYAGGEEAAEAILTTDTRKKEVAVNFVLGG---KEVRIGGMAKGSGMINPHMATMLGLVT
SDVSINLDLLKSALRQVVEKTFNMISVDGDTSTNDMVIVMANGLAENRMM-EE-------
--KDDNYYKFYHVLYFVVEYLAKCIAKDGEGATKMIEVEVKNALSFAEAKKVAKAVINSP
LVKTAIFGNDPNWGRILAAVGYC--GAEVVADKVDLYL-----KE-KIVENGQPL--KFS
RQ----NIHE---------YLGSSKEIKIVIDLKM-GEENATAWGCDLTYDYVKINTKY-
S
>WP_120117530.1|Firmicutes-Bacilli-Bacillales-Bacillaceae-Bacillus-Bacillus_terrae WP_120117530.1 bifunctional glutamate N-acetyltransferase/amino-acid acetyltransferase ArgJ [Bacillus terrae]RST60320.1 bifunctional glutamate N-acetyltransferase/amino-ac
M-----------------------------------------------------------
---E----------------HTLLPKGFYSCAKRLGIKDD------TPDFTVIYSEARAA
ATAMFTKNQFCGAPVTVGKEHI-----KD--G--YL-QAFVINSKNANVATGKQGIEDVH
TIISAVADELDISSADILPSSTGVIGVPLPVKKIIEGIPGLKSE-M--------------
KKDGLKDSAEAIMTTDTFAKYRSETI-------DGVTLCAIAKGSGMIEPNMATMLSYIM
TDAQIEPETLKAMLKQAVDVSFNVVSIDGDTSTSDTVAAMANGLAGPVDL----------
-------QKFEQVLTDMLISLTKDLARDGEGATKLVEVQVGGAQNDEEAIVMVKSIINSP
LVKTAIFGADPNWGRIISTIGNA--EYPINVEMVSVAF-----GDITVFSNGEPT--DSN
LE----ELSN---------YLK-GDEITISVSLGN-GQGKATGWGCDLSYDYVKINGEYT
T
>WP_027207720.1|Firmicutes-Clostridia-Clostridiales-Lachnospiraceae-Butyrivibrio-Butyrivibrio_fibrisolvens WP_027207720.1 bifunctional glutamate N-acetyltransferase/amino-acid acetyltransferase ArgJ [Butyrivibrio fibrisolvens]
------------------------------------------------------------
----MKII-----EG-----GVTAPSGFKAADFAAGIKYQ-----GRTDMAMVYSDVPCE
CAGTFTTNQVKAACVMWDKKIV-----ES--G-SKM-QAVVINSGIANACTGQEGFDACE
ATAKAVEKELGVPYDTVAVASTGVIGMQLPVDKLVNGVAGMAGI-LS------------H
DKEAGTKASKAIMTTDTINKEYAITFEAGG---KTVTVGGMSKGSGMIHPNMCTMLGFIT
TDLSIDKTLMQQALSSVVKDTFNMITVDGDTSTNDTLLLMANGLAGNDTI-TS-------
--RNEDYDKFYEALFTICRFLARKMAGDGEGASKLFEAKVTGAKTKDDARTLARAIVGSN
LSKAAIFGCDANFGRFLCAMGYS--GAKFDQNDVELFFE-SKKGTLKVFDHGNPI--DFD
EE----YAVS---------IMK-EDEVMVVANMNE-GDQEATAFGCDLTYDYVKINADYR
S
>WP_074672478.1|Firmicutes-Negativicutes-Selenomonadales-Selenomonadaceae-Selenomonas-Selenomonas_ruminantium WP_074672478.1 bifunctional glutamate N-acetyltransferase/amino-acid acetyltransferase ArgJ [Selenomonas ruminantium]SEA11528.1 glutamate N-acet
M-----------------------------------------------------------
----FSDAH---KKA-----GVTYPQGFQAAGVKAGIKKS-----GNLDVAVIYTEQEAA
VAGTFTQNAVASAPVRASKKVV-----AT--G--MA-HAITANAGCANACTGEQGEKDAA
AMQDITATALGCKADDVVVASTGVIGVNLPMDKMETGIKQAVKE-L--------------
STEGSENAGKAIITTDTYSKSCATEITLGG---KEVRFGAIAKGSGMIQPNMATMLCFIT
TDAAIDSKLLQKALSEIVEVSFNMISIDGDMSTNDMVIVLANGAAGNTKI-TE-------
--ENEDYKLFKATLQNICQELSKKIAADGEGATKFLTISVTGARNFAEAKTIGMSVAKSP
LVKTAFFGEDPNWGRVICAVGYA--GVPMDPNKTVVKF-----GDIPVYANGVGA--AYD
EA----ELRK---------VME-AHDIVIGIDMGE-GDAKADIWSCDFSYEYVKINGEYH
T
>WP_004398898.1|Firmicutes-Clostridia-Thermoanaerobacterales-Thermoanaerobacteraceae-Thermoanaerobacter-Thermoanaerobacter_thermohydrosulfuricus WP_004398898.1 MULTISPECIES: bifunctional glutamate N-acetyltransferase/amino-acid acetyltransferase ArgJ [The
M-----------------------------------------------------------
--EELEIL-----EG-----SIELPKGFLASGIFAGIKKS------KKDIALIYSEKVAN
AAAVFTTNKVKAAPVLLDMKRI-----EK--G--IA-QAIIINSGNANACTGEKGFEDAV
NMAKKVSQLLKIDEENVLVCSTGVIGVPLPMEKVLKGIEAAAEN-L--------------
STEGGYQAAEAIMTTDTFLKGVTAKFVIEG---KIVTMTGFAKGSGMIHPNMATMLSFIL
TDANITKVALNKAFKETVDKTYNMISVDGDMSTNDTAIILANGEAQNKTI-EE-------
--GTHEFDVFYKALEYVNKTLAKLIVKDGEGATKFMEVNVINAKTEKDARLAAKSIVNSN
LVKTAIFGEDANWGRILAAVGYS--GADFDVSRVDIYLK-SVKGEVKVCENGGYI--FFD
EA----LAKE---------ILK-EKEITLTVDMKA-GECTATSWGCDLSYDYVKINGSYR
T
>KLT15373.1|Firmicutes-Bacilli-Bacillales-Bacillaceae-Neobacillus-Neobacillus_vireti KLT15373.1 N-acetylglutamate synthase [Bacillus vireti]
M--------------------------------------------------------QAI
TTNEIIVSE----KE-----SVTLPKGYKAGGMHCGIKRK------RLDLGYIVSDVPAA
VAGVYTTNLFQAAPLLVTQESI-----AKE-N--KI-QAILVNSGNANACTGEQGLADAL
TMQKEFAYEMGIQDHLVAVTSTGVIGELLPMGNITNGIKQILQK----------------
EYENEENFKKAILTTDTSTKEIAVQFTIDG---KTVSIGGAAKGSGMIHPNMATMLGFVT
TDANIAHEDLLSALREVTNTTFNMITVDGDTSTNDMVLVMANGLAENNEL-TK-------
--DHSEWDVFKQGLQIVCESLAKKIARDGEGATKLVEVKVNGAFSTNAARAVGKSIISSN
LVKTAIYGTDPNWGRIVTAIGYS--GVPVEPTAIKVSI-----GPFTVFENGLPS--QFI
EE----EVKE---------YLE-SENVKLIVELNQ-GDSCATAWGCDLTYDYVKINASYR
T
>WP_071027917.1|Firmicutes-Tissierellia-Tissierellales-Peptoniphilaceae-Peptoniphilus-Peptoniphilus_raoultii WP_071027917.1 bifunctional glutamate N-acetyltransferase/amino-acid acetyltransferase ArgJ [Peptoniphilus raoultii]
M-----------------------------------------------------------
---DYKIIE----GG-----GITSPKGFKAGAKYCGFKSKN---SEKPDLAVVYSETEAT
CAAVFTTNVFCAAPVILDREIL-----KK--G--KA-RAVVINSGIANAATGEQGIEDAK
EIARKAEKLLGLEKDQVFVSSTGVIGQKLPVEKALKGLEEIVPN-M--------------
SKEQGTDAAYAIMTTDTVKKETAMEVEFSG---GKVTIGAMAKGSGMIHPNMATMLVYIS
TDAKIEQKELQKYLSASVDDTFNMLSVDGDTSTNDSLFLIANGASGVEIK----------
--TDEDKEKFAKLIKEICLDITLRIARDGEGATHMIVSHANNLPTDKDARLVAKSIVCSS
LVKTAIYGKDANWGRIMAAAGYS--GAKFDVSKADCFLE-SKAGKIAVMEGGFGT--NFD
ED----KAKE---------ILT-EEEIIITVDLHD-GDACATAYGCDLTYDYVKINGDYR
S
>WP_102330676.1|Chloroflexi-Dehalococcoidia-root-root-Dehalogenimonas-Dehalogenimonas_sp._GP WP_102330676.1 bifunctional glutamate N-acetyltransferase/amino-acid acetyltransferase ArgJ [Dehalogenimonas sp. GP]PPD57665.1 bifunctional glutamate N-acetyltra
M-----------------------------------------------------------
-SSKPDLIP----DG-----SITSAIGFSAGTVAAGIKKA----ASALDLAVIMSAKPCS
AAAVFTQNRFKAAPVLVSLKHL-----GN--T-RSV-QAIIVNAGCANAGTGEAGLENAQ
AMTEMAGARLGIESSNVLVASTGVIGVQLPIEKVTAGIKNIK---L--------------
SADSGHDFSRAIMTTDTMPKEFAVRSPDYG-----FTIGGCAKGAGMIHPNLATLLGFIT
TDVDIESDLLQRLLKRAVNKSFNVISVDGDTSTNDSIFVLANGASGWKIL--P-------
--GTAAFRAFSEALECVCVHLAKSVARDGEGATKLIELKVTGAATSSDARKVARTVLSSP
LVKTAVHGADPNWGRIVAAAGRS--GARFDLDKVDLWI-----GNVEVLKRGMPL--EVD
RK----LASA---------QFE-GKEVFIHLDLGL-GKPSVTGWGCDMSAEYIHINADYT
T
>WP_156272097.1|Firmicutes-Clostridia-Thermoanaerobacterales-Thermoanaerobacteraceae-Moorella-Moorella_glycerini WP_156272097.1 bifunctional glutamate N-acetyltransferase/amino-acid acetyltransferase ArgJ [Moorella glycerini]QGP91547.1 Arginine biosynthe
M-----------------------------------------------------------
-TEDIQPV-----TG-----GVTAPRGFVAAGVHAGLKKE------KKDLALIVSEVPAA
AAAVYTRNRVKAAPLIVTKEHL-----KT--G--IA-RAIVCNSGNANACTGERGYRDAR
EMAVITAEATGCEPWQVVVASTGVIGVPLPMEKISAGIRAAAEK-L--------------
ALDGGSDAAAAIMTTDTRKKEIAVQLPLGG---ATVTIAGIAKGSGMIHPNMGTMLCFLT
TDVAMEQRDLDQALRAVVDRTFNMVTVDGDTSTNDMAVILANGCAGNAPL-TI-------
----EDHAAFRAGLEYVCRELARLIARDGEGATKLITVEVRRAASEAEARLVARAVAGSN
LVKSAIFGADANWGRIICAAGYS--GAEIDPERVDIYLA-SRAGCEQMAMDGEPL--PFC
EE----KAAA---------ILR-EEEITITLDLKQ-GTAAATAWGCDLTYDYVKINASYR
T
>WP_153237543.1|Firmicutes-Bacilli-Bacillales-Bacillaceae-Fictibacillus-Fictibacillus_phosphorivorans WP_153237543.1 bifunctional ornithine acetyltransferase/N-acetylglutamate synthase [Fictibacillus phosphorivorans]MQR95095.1 bifunctional ornithine acet
M---------------------------------------------------------QA
IKAPIQKIT----GI-----NIATPKGFYASGLHCGVKHK------KLDLGLLYSITPAN
AAGVYTTNQIQAAPLKVTQNSI-----SQE-G--KL-QAIIVNSGNANACTGKKGLKDAE
NMQIQTAEKLNIPPHYVGVASTGVIGELLPMDKISAGIENLVLD-S--------------
ELKGSIDFSQSILTTDTVSKNTAYSLKINN---KSITIAGTAKGSGMIHPNMATMLGFIT
TDAAVQKDDLRDALSYAVERTFNCITVDGDTSTNDMVLMLANGMGENEEL-DK-------
--NHPEWELFLEALVLVCEDLGKLIAKDGEGASKLIEVGVNGAASDKEARIIAKTIVGSP
LVKTAVFGCDANWGRILAAAGYS--GVSFNPDAVKIKI-----GEHEVVADGEPV--LFS
EE----KIRN---------YLK-SHEIHISVDLSE-GLGTGRAWGCDLTYDYVQINASYR
T
>WP_150459533.1|Firmicutes-Bacilli-Bacillales-Paenibacillaceae-Paenibacillus-Paenibacillus_spiritus WP_150459533.1 bifunctional glutamate N-acetyltransferase/amino-acid acetyltransferase ArgJ [Paenibacillus spiritus]KAA8998034.1 bifunctional glutamate N-
M-----------------------------------------------------------
GQERYTVVE----GG-----SVTTPKGFKAGGLHCGLKKT-----DRNDLAAILCEVPAT
AAAVYTTNLFQAAPLQVTRESL-----AD--G--RL-RAVVVNSGNANACTGEQGEADAY
EMRSAAARHLGVAERDVAVASTGVIGELLKMDCVRSGLAQLPEK-LD------------G
GAAGAEQFSQAILTTDLVKKECCVRLTVGG---EAVTIAGAAKGSGMIHPNMATMLGFVT
TDAAVAGEDLLALLRAATDTTFNMITVDGDTSTNDMLIALASGLAGREPL-TR-------
--QHPDWAAFVEAFTHVCRHLAMAIARDGEGAAHLIEVRVSGAADRDAARAIAKTIVGSS
LVKSAVFGADANWGRIIAAAGRA--GVPMSTDRVDIAL-----GGIEVLKGSRPV--AFD
EA----AALA---------YLQ-GDTVEITVKLAD-GEGEATAWGCDLTYDYVRINAAYR
T
>WP_038268026.1|Firmicutes-Clostridia-Clostridiales-Peptostreptococcaceae-Peptoclostridium-Peptoclostridium_litorale WP_038268026.1 bifunctional ornithine acetyltransferase/N-acetylglutamate synthase [Peptoclostridium litorale]
MIV---------------------------------------------------------
----LIILK----DK-----TITDVPGFTSSGIHSGLKKN------KKDLCVIFSEVPAT
SAGVFTKNKVQAAPVVLDIETI-----KH--E--KS-QAIVVNSGNANACTGEQGLENAK
FMAQKTAQCLGIDEKSVLVSSTGIIGVQLPMDKISSGIEKACSS-L--------------
SVDGGDDSAHAIMTTDSYTKQIAVQFEIDG---KDIFIGGIAKGSGMIHPNMGTMLSFIT
TNISIEKDMLSNMLKDSIEDSYNMISVDGDTSTNDTVIILANGLAGNKAV-SK-------
--EDDSYHKFKEALDYVNKELSKMIAADGEGATKLIEAHVLNAPSKEEAKLCAKSVITSS
LVKAAFFGNNSNWGRILCALGYS--GAEIVPDKVAIFFK-DDSDSIQIAENGIGI--DFD
ED----KAQK---------IMK-SGHVIITIDLKM-GDYSATAWGCDLSYDYIKVNAMYK
S
>WP_063503209.1|Proteobacteria-Gammaproteobacteria-root-root-Wohlfahrtiimonas-Wohlfahrtiimonas_chitiniclastica WP_063503209.1 bifunctional glutamate N-acetyltransferase/amino-acid acetyltransferase ArgJ [Wohlfahrtiimonas chitiniclastica]KZX37455.1 argini
------------------------------------------------------------
----MKIIQ----EG-----GVTSALGYVAAGVKAGIKAS-----GKLDMAVIYSQAPAV
AAGAFTRNAVRAAPVQVSEAHL-----KD--C--KV-RAVVINSGNANACTGEAGIHNAR
TMCEVVANGLNLATDEVAVASTGIIGVPLPMDKIIAGATAALDQ-L--------------
SRD-GDNATQAIMTTDLTKKHIAVEVMING---HIVTIGGIAKGSGMIHPNMGTMLGFIT
TDVAIDPFLLQKTFLESVDESYNMVSVDGDTSTNDSAIILANGLAGNAPLVSE-------
--QDADFETFRAALRFVNQTLAMKIAEDGEGATKLIETRVYNAKTLSDARKVAKSVIGSS
LVKTAIFGGDANWGRILCAVGYS--AADLLVDQIEIFVK-GGDASVQIVAHGAGI--AFD
ES----LLAT---------IFS-EKKVEIEIHLHN-GDQHAVAWGCDLSYDYIKINADYR
T
>WP_013119256.1|Firmicutes-Clostridia-Clostridiales-Peptococcaceae-Thermincola-Thermincola_potens WP_013119256.1 bifunctional glutamate N-acetyltransferase/amino-acid acetyltransferase ArgJ [Thermincola potens]ADG81233.1 arginine biosynthesis bifunctiona
M-----------------------------------------------------------
----IKRI-----DG-----GVTAPKGFLASGVTAHIKKD------KKDLAVIYSETPAS
AAGVFTTNRVKAAPLLVSMQNI-----AD--G--RA-QAVVVNSGNANACTGEQGLQNAQ
QMVKTAAECLKLQPEDVIVTSTGVIGVQLPMDKITAGIEKAVAE-L--------------
SRDGGHKAAKAIMTTDTVEKEIAVSFKLGE---AEVVIGAMAKGSGMIHPNMATMLGFIT
SDAQICPAMLDKALRQVVNQTFNMITVDGDTSTNDMVVALANGMAGNKLI-DT-------
--ENEDYAVFKQALYCACEHLAKSIARDGEGATKLIEIQVVNAYTEEDAKKAAKAVANSN
LVKTAIYGEDANWGRIICAVGYS--GANFEPDKIDIYI-----GDVKTAEQGCAL--GFS
EE----KAKE---------VLM-QEEVLIKVDMHV-GTASAKAWTCDFSYDYVKINASYR
T
>WP_025490711.1|Firmicutes-Clostridia-Clostridiales-Lachnospiraceae-Eisenbergiella-Eisenbergiella_massiliensis WP_025490711.1 bifunctional glutamate N-acetyltransferase/amino-acid acetyltransferase ArgJ [Eisenbergiella massiliensis]RGE73517.1 bifunctiona
------------------------------------------------------------
----MEHI-----KG-----GVTAAKGFMAAGVEANVKYK-----NRKDMAMVYSQVPCK
AAGVFTSNVVKAAPVVWDREKI-----NT--S-PYI-QAVVVNSGIANACTGRQGYAYCQ
ETADAAAGALQIPGDCVLVASTGVIGMQLPMDKITAGVAALAGC-LK------------D
TQEAGTQAAEAIMTTDTISKQVAVQFEAGG---KTVTVGGMSKGSGMIHPNMCTMLGFVT
TDIAISKELLQEALSADVVDTFNMISVDGDTSTNDTLVVLANGCAGNPEI-TE-------
--KNEDYLHFCQALHEVNETLAKMMAGDGEGATALFETKVIHAANKEDARTLAKSVICSS
LTKAAIFGHDANWGRILCALGYS--GASFDPEAIELFFE-SSAGRIQIYKDGQAT--DYS
EE----EATK---------ILS-CPVVTVVVDMKM-GEAQATAWGCDLTYDYVKINADYR
S
>WP_069802008.1|Chloroflexi-Ktedonobacteria-Thermogemmatisporales-Thermogemmatisporaceae-Thermogemmatispora-Thermogemmatispora_onikobensis WP_069802008.1 bifunctional glutamate N-acetyltransferase/amino-acid acetyltransferase ArgJ [Thermogemmatispora onik
M-----------------------------------------------------------
-TEQFREV-----DL-----CVTAPRGFRAGAVACGIKSD----AAIKDLAILASDVPCV
AVGTFTTSRTPAAPVLLCREYL-----RD--G--KA-QAVVVNSGNANCATGEQGLRNAY
RMSEVAASRLGIPKELVLCSSTGIIGRQLPMEKIEHGITSI--E-L--------------
SSNSGNDFAEAILTTDTRPKRIALEFEIDG---RTVRLGGATKGAGMIYPNMATMLCYLT
TDAAVEHAWLQEELRAAVADSFNMISVDGDMSTNDTCLLFANGLAGNAPL-NK-------
--AHPEAGRFREALRRVTTYLAREIARDGEGATKLMTVHVRGARDRADAIKAARGITLSP
LWQCALAGGDPNWGRIVAALGAS--GCTLDPDRFDIFI-----GPVQVVQQGGAA--SYD
EA----AARA---------VMA-ASEVTITIDLHL-GEAEATAWGCDLTHGYIDENTLYT
R
>WP_094238497.1|Firmicutes-Bacilli-Bacillales-Alicyclobacillaceae-Tumebacillus-Tumebacillus_algifaecis WP_094238497.1 bifunctional glutamate N-acetyltransferase/amino-acid acetyltransferase ArgJ [Tumebacillus algifaecis]ASS77281.1 bifunctional ornithine 
M---------------------------------------------------------MV
TNAAFTLLA----EG-----TVTTPRGFQAAGLHAGIKRK------KKDVGLLVSAVPAA
AAGVFTLNAVRAACVTQNEQQL-----QAL-P--YL-QAIIVNSGNANACTGAKGDADAK
EMQQHTAAKLGLPAHAVAIASTGVIGVQMPMEALKAGIEQAAAG-L--------------
SELGGDEFAEAMLTTDTFTKQVAVQLTIDG---QTVTIGGAAKGSGMIHPNMATMLAFVT
TDAKVEPSALQSLLSRTTDQTYNRITVDGDTSTNDMVLVMANGLAQNQSL-DE-------
--THPDWFAFVEAFRYVSEKLAKDIARDGEGATKLVQVAVNGAVSELVATQIAKKVVGSS
LVKTAVFGADANWGRILAAIGYA--GVPFDPARVDIWL-----GEVQVAAQGMGL--NFD
EA----AAKA---------HLL-GDTVQITIDLNM-GDAASTAYGCDLTYDYVRINASYR
T
>WP_013859430.1|Firmicutes-Bacilli-Bacillales-Bacillaceae-Bacillus-Bacillus_coagulans WP_013859430.1 bifunctional glutamate N-acetyltransferase/amino-acid acetyltransferase ArgJ [Bacillus coagulans]AEH53537.1 arginine biosynthesis bifunctional protein Ar
M-----------------------------------------------------NQLYEK
ESTAFFTKT----DG-----NISSPAGFFAGGLHCGIKRK------RPDLGWLYSAVPAQ
AAAVYTTNQFQAAPIQVTKESI-----VES-G--KL-SGIIVNSGNANSFTGSEGLRHAR
LMRKWFAAQIGVNENQVGVASTGVIGEFLPVEKIETGIRRIDKG-E--------------
GASHPDLFEKAILTTDTFQKRACATLEIGG---KTVTVAGCAKGSGMIHPNMATMLAFMT
TDAKVEAAALQNLLKQTVDETFNMITVDGDTSTNDMVIVMANGLAGNDTL-SY-------
--AHPDWKKFAESFAYIARELAKQIARDGEGATKLVEVCVTGAETKKEAQAAAKTVIGSN
LVKAAIFGADANWGRIINAIGYS--GVQVDEQALSVRI-----GGISVVEKGMPA--SYS
ED----EAHA---------YLKENDKICMAIDLGA-GTCQGTAWGCDLTYDYVKINATYR
S
>RQD77691.1|Firmicutes-Clostridia-Clostridiales-Syntrophomonadaceae-Candidatus_Syntrophonatronum-Candidatus_Syntrophonatronum_acetioxidans RQD77691.1 bifunctional glutamate N-acetyltransferase/amino-acid acetyltransferase ArgJ [Candidatus Syntrophonatronu
M-----------------------------------------------------------
----EKVI-----SG-----GITAVPGIKAAGVHCGIKEN------KKDLALIYSLSPAV
AAGVFTTNIIKAAPVLVSSRNI-----KE--P--VT-RAIVVNSGNANACSGERGREDAE
RMVDLTARHLNLEPSQVLVSSTGVIGQLLPMEAVERGIKSACED-L--------------
SGEGGTRAAEAILTTDTIKKERAYTFEISG---KEITIGAMAKGSGMIYPNMATMLAFIT
TDLSISKPLLEKAIQESVKDSYNLITVDGDTSTNDMVIIMANGMAGNPQI-TE-------
--EGESYQKFVEALNYVNKEMSRIIIRDGEGTTKLIEVNIKGTTGYQMGRRLAMGILNSN
LVKTAFFGEDANWGRIITAMGYS--SQEFTPEKVDIFL-----GDLQVMKDGVGL--KFD
ED----KARK---------ILS-AREVKVFIDLKM-GTEEITAWGSDLSYQYVTINSSYR
S
>RKU35093.1|Candidatus_Poribacteria-root-root-root-root-Candidatus_Poribacteria_bacterium RKU35093.1 ornithine acetyltransferase [Candidatus Poribacteria bacterium]
------------------------------------------------------------
----MKQI-----EG-----GITAAQGVRAAGVHAGIKAA-----ETKDMTLIVTDTPAA
AAGVFTKNSVTAAPVIVCREHL-----SD--G--QA-QAVIVNSGNANACTGEVGMANAR
QMASATAEQLGIDAGLVCVSSTGVIGQQLPMDKIESGIRIAASA-L--------------
STEGGSDAAEGIMTTDTHPKSIAVEVEIGG---APVRIGGIAKGSGMIAPNMATMLSYLT
TDARINAETLQSALNRVVDNTYNLLTVDTDRSTNDTVIILATGRADNTDI-VA-------
-ANGENYKAFCEGLQFVCTELVKMLARDGEGATKLVEVVVKHAKNRDDAEKAARAVAESP
LVKTAIFANDANWGRIMMAIGKS--EAEFDPYQVDVWL-----ADYQLVKDGMDA--GYD
ED----KATA---------LFA-EDPVRITIDLRA-GDAEITMWTCDYSYDYIRINADYR
T
>RJS48977.1|Euryarchaeota-Methanobacteria-Methanobacteriales-Methanobacteriaceae-Methanobacterium-Methanobacterium_sp. RJS48977.1 bifunctional ornithine acetyltransferase/N-acetylglutamate synthase [Methanobacterium sp.]
------------------------------------------------------------
----MKII-----KG-----GLCSVDGVKASGVRKG----------KYGMALI-SNPGSK
AAAIFTSNKVLAAPVIVTREHI-----QD--G--EI-SAVVANSGNANCFTGEPGLRDSR
EMAEKLAEKLNITPQEVGVSSTGVIGREMPMEIIGELIEEGFDA-LE------------H
SAKASANAAKAIMTTDTYYKELSVETTLKD--GNKVRIGGICKGSGMIAPNMGTMLCFIT
TDIQATPQELESSLKKAADESFNMVVVDGDESTNDTVLIMANGKSGKID-----------
-------ENFQKALNFLCIELAKDLARDGEGATKLIEVTIKGAYNKEEARKAAISVVKSP
LVKAAVFGSDPNWGRIVAAVGYS--GARVDPEKISVIFS-SDNEEVNIVDQGKVK--AFE
NTEELYLAEK---------IMQ-KEEIKIVIDLGE-GNDSATAFGCDLSCDYVKINAEYT
T
>WP_133516891.1|Euryarchaeota-Methanomicrobia-Methanosarcinales-Methanosarcinaceae-Methanimicrococcus-Methanimicrococcus_blatticola WP_133516891.1 bifunctional ornithine acetyltransferase/N-acetylglutamate synthase [Methanimicrococcus blatticola]
------------------------------------------------------------
----MQEI-----KG-----GVCAVDGVKAFGVKEG----------KYGLAIITAK--GN
AAGVYTKNKVVAAPVIVTKENL-----ETNGG--FL-EAVIANSGNANAFTGEEGLKDAN
AMAKSIAEKLGVDPKYIGVASTGVIGRKLHIDKIKEQICTVLPN-LA------------A
TEKANDEAMKAIMTTDLVPKGFAVEAQTSA---GNFRVGGIAKGSGMIEPNMGTMLSFVY
TDAEVRSDILHSALKEAVQKTFNMIVVDGDTSTNDMCLLTATGKSGVVIQ-SF-------
-ENTSLYEEFQNALETVLKELAKKIAKDGEGATKLIECTVAGAYTEDDAIAASKAIVRSP
LVKTAIFGNDPNWGRIVAAAGYS--GADFDQSKITLEMS-DGCNSVSLVSNGKIT--KND
DA-TLDKLKS---------IMA-AETIFIKMDLGTGGKETATAWGCDLTYDYVKINADYT
T
>WP_055076344.1|Cyanobacteria-root-Synechococcales-Pseudanabaenaceae-Pseudanabaena-Pseudanabaena_sp._'Roaring_Creek' WP_055076344.1 bifunctional ornithine acetyltransferase/N-acetylglutamate synthase [Pseudanabaena sp. 'Roaring Creek']
M-----------------------------------------------------------
--ANWQVI-----AG-----GVTAAKGYKAAGITAGLKPS-----GAPDLTLIASDVPAI
AAGVFTKSCVRAACVDFNREVL-----AKG-G--KV-SAILCNAGQANASTGAEGWQNAV
ECAELVQKALNT-QDGVLVASTGVIGKQLLMDKMRSGIAKIAPL-I--------------
SADGGEAASRSIMTTDTVPKSIALETVIDG---KPVRIGGICKGSGMIHPNMATMLGFVT
CDAGVEPQLWQTMLSRSIDASFNQVTVDGDTSTNDMVLALNNGESGVVIS-DE-------
--NSAAAQQIQAMLQEVCMELAKAIARDGEGATCMIEVNVTGASTAIAARQIAKTIVSSS
LVKSAVFGNDPNWGRIAAAAGRS--GVDFDQDVLHIQL-----GEFVMMKDGTPQ--EYD
RQ----AASD---------YLK-NDTVVINVEVGD-GNGDGTAWGCDLSYDYVKINAEYT
T
>TET29624.1|Candidatus_Aerophobetes-root-root-root-root-Candidatus_Aerophobetes_bacterium TET29624.1 bifunctional glutamate N-acetyltransferase/amino-acid acetyltransferase ArgJ [Candidatus Aerophobetes bacterium]
M-----------------------------------------------------KKWDCS
KEENLREI-----EG-----GITAPRGFEAAGVHCGIKKA------HPDLALIYSSSPAV
ACGMFTTNKVKAAPIQVSLRKL-----RN--R--QA-QAIVVNSGNANTCTGRQGIKDAE
EMAAMAARELQISEDEVLVASTGVIGKSLPLSKIAEGIRGASQS-L--------------
SPQGGGEAARAILTTDTTAKEISVETDIAGRGKRKVRIGGICKGAGMISPNLATMLCFIT
TDACITPDALQEATRSAAGKSFNQISVDGDMSTNDTLLVLANGLAGNKRI-KTWRKKKKT
RVKDENFDLFSRALDFVLIHLAKLIISDGEGATKFIEVKVNGAPFPKDARRIARAVANSN
LVKAALAGASPNWGRVMAALGAA--HTKINPDKVDIYF-----DDLRVVKRGMGA--GTK
DK----ILRD---------LLR-SKDIRITIDLNQ-GKNSTTFWGCDLTEKYVRINKSY-
L
>WP_152294895.1|Chloroflexi-Chloroflexia-root-root-root-Chloroflexia_bacterium_SDU3-3 WP_152294895.1 bifunctional glutamate N-acetyltransferase/amino-acid acetyltransferase ArgJ [Chloroflexia bacterium SDU3-3]KAB8144039.1 bifunctional glutamate N-acetylt
------------------------------------------------------------
----M--------TAPADIDSFQLAPGFRASAVACGLKTSGAMAASSLDMALVAADGPCA
AAGLFTTNRVKAAPVLYDQETL-----AA--NPAGI-RAVIANAGNANAVTGEQGMADAR
RMAELAAYALRCQPEDVLVLSTGVIGRPLPMDKVAQGIAEVTSP-V--------------
ANKGAGFAARAVMTTDTRPKIASGQFQVAG---QVVTVSGFAKGAGMIHPNMATMLSVIT
TDAAIAPALLQDALAGAVARSFNRISVDGDMSTNDTVLLLASGLV---PV-GE-------
--TPEALAQFAEALASVCVSLAKQIAGDGEGATRLIEISVSGAADEAMAHTVADSIARSP
LVKTAVHGGDPNWGRILAAAGYS--GAEIDPQRITLSFG-PQGRQITVLRQGMPA--SYV
ER----EAAA---------LFR-EDPVLISLDLGL-GQAATTVWTCDFSKEYVEINAHYT
T
>WP_149734710.1|Firmicutes-Negativicutes-Selenomonadales-Sporomusaceae-Propionispora-Propionispora_hippei WP_149734710.1 bifunctional glutamate N-acetyltransferase/amino-acid acetyltransferase ArgJ [Propionispora hippei]SHJ18813.1 glutamate N-acetyltrans
M-----------------------------------------------------------
----LKEI-----TG-----GITAPQGFKAAGIKAGIKKS-----GKEDVAIIYSTQPAA
AAAVFTTNIMAAAPVVVSRKHV-----AG--G--KA-SAFIVNSGCANACTGEQGMTDAV
AMADITAEALNVTPEEVLVASTGIIGVTMPMDKVTAGIHSAVKA-M--------------
SVEGHQQAAQAILTTDTFLKICAYEFELGG---KTVRIAGIAKGSGMIHPNMATMLGFVT
TDAAISAPALKQALSEAVGVSFNMVTVDGDTSTNDMVGVMANGLAGNPVI-ND-------
-TTGDDYQAFKSALTTLCTTLAKLVARDGEGATKFLEVNVCGAASFDDAKKAAMAIAKSP
LVKTAFFGQDPNWGRILCAVGYS--EATVVPEKTSLAI-----GGITIVEKGLGA--QYD
EQ----ALRT---------VMA-DHDIVVQVDLNV-GPAKATVWTCDFSYEYVKINGEYH
T
>WP_118148577.1|Firmicutes-Clostridia-Clostridiales-Lachnospiraceae-Lachnospira-Lachnospira_eligens WP_118148577.1 bifunctional glutamate N-acetyltransferase/amino-acid acetyltransferase ArgJ [[Eubacterium] eligens]RHD09124.1 bifunctional glutamate N-ace
------------------------------------------------------------
----MNTI-----KG-----GVTAAKGFKAAGCEAQIKYK----NGKKDMALVYSEKPCV
TAGTFTTNKVFAAPVKWDRNIV-----YN--E-DFA-QAVVVNSGVANACTGVEGDNACA
EEAKAVAKVLDVPENAVLIGSTGVIGMQLPVDRICAGIEKLAPM-LD------------A
SLEAGTQAAEAIMTTDTRSKQVAVEVEVAG---TKVTIGGMCKGAGMIHPNMATMLCYIT
TDCDIDKALLQKMTSAIVDDSFNMISVDGDTSTNDTALVLANGMAGNKKI-TE-------
--EGADYDAFYEGLSYVFTELSKMIAGDGEGCTCLFEVQVKGATTKAEAKTLAKSIVTSS
LTKAAIFGHDANWGRILCAMGYS--GADFDPEKVDIFFK-SEAGELQIVKDGTAT--DYS
EE----KATE---------ILS-QNPVIAIADVKQ-GDASATAWGCDLTFDYVKINADYR
S
>WP_111318359.1|Chloroflexi-Ktedonobacteria-Ktedonobacterales-Thermosporotrichaceae-Thermosporothrix-Thermosporothrix_hazakensis WP_111318359.1 bifunctional glutamate N-acetyltransferase/amino-acid acetyltransferase ArgJ [Thermosporothrix hazakensis]PZW3
M-----------------------------------------------------------
AAELFREI-----DQ-----CVTAPRGFRAGTTACGIKSD----AGIKDLAILVSDVPCV
AAGTFTTSATKAAPVMVCQERL-----KA--G--KA-QAVIVNSGNANCATGAQGLQNAY
RMTELVAEQFGLDKDLVLCSSTGIIGRQLPMEKIEAGVRNI--E-L--------------
SSANGNDFSVAIMTTDTRPKRIALEFEIDD---RTVRLGGVTKGSGMIYPNMATMLCYLT
TDAAVEQEWLQHELRAAVADTFNMISVDGDMSTNDTCLIFANGLAGNNPL-NA-------
--RHPQAETFRQALNSMLRYLAREMARDGEGATKLMTVNVRGARSKADAVKAARSITLSP
LWQCAVAGSDPNWGRITAALGAS--GCELDQNTYDIYI-----GDVQLLKAGLPL--NYD
QA----QAKA---------AML-GDEVTITIDLHL-GEGTATAWGCDLTHGYIDENTLYT
R
>WP_073032136.1|Firmicutes-Clostridia-Clostridiales-Peptococcaceae-Desulfosporosinus-Desulfosporosinus_lacus WP_073032136.1 bifunctional glutamate N-acetyltransferase/amino-acid acetyltransferase ArgJ [Desulfosporosinus lacus]SHI60857.1 glutamate N-acety
M---------------------------------------------------------DN
SKKAWKLI-----NG-----GIAVPKGFYATGVQAGIKYK-----DKYDVALIFSEVQAQ
AAGVYTRNLVKAHPLYLTQRHL-----EN--G--LA-RAIVINSGNANACVGEFGDQAAF
AMAEVAGTFLAVPPEDVLVASTGVIGVEMPLDKVLNGIRMASSL-LLNDVVKGIRGQKEE
ADEGAHRAALAIMTTDTMVKEYAYELSCSQ--GGVIHLGAIAKGSGMIHPNMGTMLGFLT
TDAFLPSEDLQHILREAVEESFNMVTVDGDTSTNDMVVLMANGASG---I-TL-------
--SGEDRTNFEEMVKSMCIELAKDIARDGEGATKLMEVSVSGAKTKEDARKIARSICGSS
LVKAALFGEDANWGRILTAAGYS--GAEFNPNIVDVFL-----GKLIVAQAGKGV--TFS
EE----EAKV---------ILA-LKEVHISLNLHS-GEEQATAWGCDLTHEYVTINGSYR
T
>WP_035268102.1|Firmicutes-Clostridia-Clostridiales-Peptococcaceae-Desulfitibacter-Desulfitibacter_alkalitolerans WP_035268102.1 bifunctional glutamate N-acetyltransferase/amino-acid acetyltransferase ArgJ [Desulfitibacter alkalitolerans]
------------------------------------------------------------
---------------------MSTVQGIKSTGIHAGLKKI------KKDFAIIYSEVKAA
AAGVFTQNAVKAAPVLITKENIE---ASN--G--FS-RAIVVNSGNANACTGELGLENAR
KMARIAAAELHIESREVLVSSTGVIGVQLPMDIVSQGIKQACAAVL--------------
NSNSSSDAAEAIMTTDTFPKEAAVEVEIDG---KIVRLGGMAKGSGMIHPNMATMLSFIA
TDAAINPNVLQEALSEVVDETYNMISVDGDTSTNDMVLILANGLAGNSPI-IQ-------
--KNGDYHVFKKALSALCFKLSELIVRDGEGATKFITVKVLNAPSIEDARKAARSVTTSA
LVKTAIFGEDANWGRVIMAVGNS--GANFNPDIVDMYIE-SNAGKEQMMKNGMGL--AFS
EE----NARK---------ILG-QRDISLIVNMNM-GSSEATAWTCDFSYDYVKINADYR
S
>WP_040434493.1|Firmicutes-Clostridia-Clostridiales-Lachnospiraceae-Lachnoclostridium-[Clostridium]_hylemonae WP_040434493.1 bifunctional glutamate N-acetyltransferase/amino-acid acetyltransferase ArgJ [[Clostridium] hylemonae]QEK16935.1 Arginine biosynt
------------------------------------------------------------
----MDII-----KG-----GVTAAKGFEAAAAAAGIKYK-----DRTDMALVYSQAPCE
AAGTFTQNVVKAAPVKWDQKVV-----KS--G-SKV-QAVIVNSGIANACTGAEGYGYCE
DTAVAAAEALGISGDGVVIGSTGVIGKQIPIEKLTAGIKVLAEK-KN------------D
SLENGTQAARAIMTTDTFEKELAVTLKVGG---KTVTIGGMAKGSGMIHPNMCTMLAFIT
TDADITKEALQKALSGDVDDTYNMISVDGDTSTNDTVLLLANGLAGNPQI-RY-------
--GSEDYKAFAEALHVVNEYLAKKIAGDGEGATALFEVKAVGCESTEQARLLAKSIVCSN
LTKTAIAGHDANWGRILCAMGYS--GAQFDPEKVDLFFE-SRAGKIQIIENGTAV--DYS
EA----EATK---------ILS-EPEVTATADVKL-GSSSATAWGCDLTHGYIEINADYR
S
>WP_073712168.1|Firmicutes-Bacilli-Bacillales-Bacillaceae-Domibacillus-Domibacillus_mangrovi WP_073712168.1 bifunctional glutamate N-acetyltransferase/amino-acid acetyltransferase ArgJ [Domibacillus mangrovi]OKL36068.1 bifunctional ornithine acetyltransf
------------------------------------------------------------
--------------------MNTFPKGFKSCSINAGIKDH------TLDFTILFSDVRAS
AAAMFTKNQFCGAPIVIGKESV-----AD--G--YL-QAIAVNSKNANVATGNKGLEDAR
KVTEAVAQELAIHSNDVLPSSTGIIGVPLPVEKILTAIPGLKNQ-L--------------
KEDGLEESAKAIMTTDTYPKFRTRQV-------GSITISAMAKGSGMIEPNMATMLSYIL
TDAAIEPPLLQKMLKRAVDVSFNSVSVDGDTSTSDTVVIMANGLAGDVDL----------
-------VEFESVLTNLCIDLAKEIARDGEGATKLVEVQVTGADDDVIAKKIGKSIINSP
LVKTAIFGEDPNWGRIMSTIGNS--TDKVNTEAVSVSF-----ADVYVFKNGAPT--EDK
RA----ELEE---------YLK-NNEVLIRISLGD-GPGTSTVWGCDLSYDYVKINGEYT
T
>WP_089739296.1|Firmicutes-Bacilli-Bacillales-Bacillaceae-Gracilibacillus-Gracilibacillus_ureilyticus WP_089739296.1 bifunctional ornithine acetyltransferase/N-acetylglutamate synthase [Gracilibacillus ureilyticus]SER28092.1 glutamate N-acetyltransferase
M-------------------------------------------------------LTEE
QQGIFRIIE----NG-----NIATAKGFKAGGLHCGIRKQ------KIDFGWFYSEVPAN
AAGVYTTNVFQAAPLKVTQESI-----GKE-N--KL-QAVVVNSGIANACTGKQGLEDAY
DMRKLFAEAVGVEEHLAAVASTGLIGELLPMERIHKGISQINNT----------------
EHHGADKFETAILTTDTHEKGIAIELEIDG---EKVVIGGAAKGSGMIHPNMATMLGFVT
TDAAIEGSELSAALKSITNKSFNMITVDGDTSTNDMVLVLANGKAGNSTL-SE-------
--KHKDWEKFYQGLKFVCEYLAKEIARDGEGASKLVEVCVEGSFSDESAAAIAKSIISSN
LVKTAIHGADANWGRIITAIGYS--GQSLDPDKVSIFL-----GDILVVENGVPH--KFD
ED----EAKQ---------YLL-QDEVKITAKLGD-GNGKATAWGCDLSYEYVRINASYR
T
>WP_137613792.1|Firmicutes-Bacilli-Lactobacillales-Enterococcaceae-Enterococcus-Enterococcus_viikkiensis WP_137613792.1 bifunctional glutamate N-acetyltransferase/amino-acid acetyltransferase ArgJ [Enterococcus viikkiensis]
------------------------------------------------------------
----MKII-----AG-----TIASPKGFHAAGLHSGLKKT------KKDLGMIYSDVPAA
AAAVYTTNQVKAAPIFVTKEAM-----VD--G--TI-QAVVVNSAYANACTGKIGSENAL
AMQALAAEQLAVPKETVAVASTGVIGKQLPMEIIEKGIKQI--D-L--------------
PTANPYDFHEAILTTDTSTKEIVVSAEING---QRVTMAGVAKGSGMIHPNMATMLAFIT
TDAQISAELLQGILADKTETTFNQITVDGDTSTNDMVLVLANGLAENPMI-EI-------
--DTPAYETFIEMFQLVSEALAKLIAKDGEGATKLIEVEVVGAINPSDARLAAKKVVGST
LVKTAMFGEDPNWGRIICAVGYA--GSQTDPEKIDLWI-----GQQQLLKHSQPQ--EFN
ET----EMKH---------TLE-KETILITVDLNI-GEAKGKAWGCDLTYKYVEVNALYH
T
>WP_026478021.1|Firmicutes-Clostridia-Clostridiales-Clostridiaceae-Alkaliphilus-Alkaliphilus_transvaalensis WP_026478021.1 bifunctional ornithine acetyltransferase/N-acetylglutamate synthase [Alkaliphilus transvaalensis]
M-----------------------------------------------------------
--KTFEII-----EG-----NVTTPKGFKASGIHAGIKKA------KKDIALIVSEVPCE
AAGVFTTNKACAAPVIVSKENI-----KD--G--KI-QGIIVNSGNANACTGEQGILDAK
EMIHRTAKALNLSEESVIVSSTGIIGVPMPMEVINNGIEKAVEA-L--------------
SYEGGADAAEGIMTTDLIPKAVAVKLTIDG---KEVTIGGIAKGSGMIHPNMATMLSFVT
TDINIDGSYLKQILTETTNQTYNMISVDGDTSTNDMVAVMANGLANNKIM-DE-------
--NHPEKEKFLEAFYFVHEYLAKTIVRDGEGATKFIEVEGINAPKVVDARKAVKSILNSS
LVKTAFFGEDGNWGRILCSVGYS--GMDFEMEKIEIYLS-SEGGEVKIVEAGQGT--GFL
EE----DVEK---------ILK-HKDIKITVDFNM-GIEKAKGWGCDLSYDYVKINGAYR
T
>KPK42043.1|Candidatus_Omnitrophica-root-root-root-root-Omnitrophica_WOR_2_bacterium_SM23_29 KPK42043.1 hypothetical protein AMJ78_03770 [Omnitrophica WOR_2 bacterium SM23_29]
------------------------------------------------------------
----MKTI-----TG-----SVTAPQGFIANGVKSGIKKG------KLDLALIVSKVPAL
AAGVFTTNELKAAPLKVSKAHI-----KN--G--RA-QAIVINSGNANCLTGKSGLKAAI
DIAKAISKSLWISEDDVLVASTGLIGKPLPTGKIKSAIAKLVKG-L--------------
SKAKELKAAQAILTTDTRPKRIAVAINIGK---KTVKLGGIAKGAGMICPNMATMLCFLT
TDANIGLRALRRSLRDSVESSFNTITVDGDMSTNDMVLILANSLAGGPEI-RY-------
--LSREHRIFSDALNYVTSYLAKEIVRGGEGATKFIEVNVKGSRSLSDAKRMAKQIANSN
LVKTAIAGEDPNIGRIASAAGAS--GVKFDESKLDIYL-----NRIKIVDGGNVI--DKV
RP----KIRR---------SLR-KREIIITLDLNC-GSNSAASWTCDLTEEYIKINARYN
-
>WP_028052620.1|Firmicutes-Clostridia-Thermoanaerobacterales-Thermoanaerobacteraceae-Carboxydothermus-Carboxydothermus_ferrireducens WP_028052620.1 bifunctional glutamate N-acetyltransferase/amino-acid acetyltransferase ArgJ [Carboxydothermus ferrireducen
------------------------------------------------------------
----MKKI-----QG-----GVTAPEGFLAAGVHAGIKKS------KKDVAVIFSEKPAV
GAAVFTTNKVKAAPILLSMENI-----KD--Q--LI-SAIVVNSGNANACTGEEGMLAAR
QMLDETGKCLGIPISQVLVASTGVIGVPLPVNKVLNGIRMACQA-L--------------
SKEGSGAAAEAIMTTDTVPKEIAVEFEVYG---KTVKVGGIAKGSGMIHPNMATMLAFIT
TDIGMEKELLQETLREVVDESFNMISVDGDSSTNDMVAVLANGLSGVWVE-SK-------
--EEEAYLKFKNALEYVAIYLAKAIARDGEGATRLIEVRVVNAESLQKARKIARTVTSSN
LFKAAVFGEDANWGRIITAVGYA--GEEITVEKIDIYL-----GKVKVLQKGVPL--PFS
EE----EAKE---------ELA-REEVIVTIDLNE-GDANAVAWGCDLTYDYVKINASYR
T
>WP_087459170.1|Firmicutes-Bacilli-Bacillales-Alicyclobacillaceae-Tumebacillus-Tumebacillus_avium WP_087459170.1 bifunctional glutamate N-acetyltransferase/amino-acid acetyltransferase ArgJ [Tumebacillus avium]
M---------------------------------------------------------MV
KKAAYTVLP----KG-----SVTAPLGYQAAGLHAGIKRK------KKDVGLLLSTVPAA
AAGVFTMNTVRAACVTQNEQQL-----QAM-P--YL-QAIVVNSGNANACTGAQGDADAK
AMQSHTAAELGLPSHAVAIASTGVIGVPMPMETLKQGITQAAGG-V--------------
SEAGGDDFSEAMLTTDTCLKQIAVQLTIDG---KTVTIGGAAKGSGMIHPNMATMLAFVT
TDAKVDPAALQTLLRQTTDQTYNCITVDGDTSTNDMVLVLANGLADNHTL-TP-------
--AHPDWADFAAAFRHVSEKLAKDIARDGEGATKLVEVHVKGAVSVSVATQAAKKVVGSS
LVKTAVFGADANWGRILAAVGYS--GIPFDAGRVNIWL-----GDVPVAQNGMGL--SFD
EE----AAKA---------HLL-GDTVQITVDLNL-GDASATAYGCDLTYDYVRINASYR
T
>WP_157159727.1|Spirochaetes-Spirochaetia-Brachyspirales-Brachyspiraceae-Brachyspira-Brachyspira_pilosicoli WP_157159727.1 bifunctional ornithine acetyltransferase/N-acetylglutamate synthase [Brachyspira pilosicoli]
M-----------------------------------------------------------
--IDIKQI-----EG-----GVCASEGFFANGIHAGIKKN----KEKKDLAIIYSKSQCS
AAAVYTQNKACGANITVSKEHL-----KD--G--KA-KAIICNSGNANTCN-KNGVEVAK
EMCKLAADVLGIDEKEVAVASTGVIGVPLPIEPIEKNIKELIDN-AK------------H
SQEHAKNAASAIMTTDTFMKEIAYEFEIDG---KKVHIGGTAKGSGMIHPNMATMLAFIT
TDCNISSEMLQKALSEDTKSTYNMVSVDGDTSTNDMCVVLANGEAKNTLI-DK-------
--EDDNYKIFCKALNMTNTYLSKAIAKDGEGATKLIECEVMNASDIKLARKIAKSVITSN
LVKAAMFGCDMNWGRISCAIGYT--DADFDINKVSINVG-SKYGEMNVYKDGYGV--EFN
ED----EALK---------ILK-EDEIKITIDMNS-GDSKAVAWGCDLTYDYVKINGSYR
S
>WP_139226504.1|Firmicutes-Bacilli-Bacillales-Bacillaceae-Bacillus-Bacillus_sp._UNCCL81 WP_139226504.1 bifunctional ornithine acetyltransferase/N-acetylglutamate synthase [Bacillus sp. UNCCL81]
M----------------------------------------------------------T
KEKNIKKI-----NG-----TITSPNGFYASGVHAGLRYK------RKDLGLIYSEKPAS
VAAVYTLNLFPAAPIAITKKSI-----AYS-N--KL-QAVLVNSGCANACTGKKGEDDAY
LMRAWCAEHLNLPEHLVAIASTGVIGEYLKMDRLKSGIDKLTIG-N--------------
NLEDGEDFGHAILTTDTVIKTTCYEVLIDG---KIVTIAGSAKGSGMIHPNMATMLGFVT
TDATISSGQLQTLLKEVTDQTFNQITVDGDTSTNDMVLVMANGAVEHEEL-TE-------
--SHPDWENFVAAFQFVCEDLAKKIARDGEGATKLIEVNVNGASSQKNANQIAKTIVGSN
LVKTAVYGEDANWGRIIGAIGYS--GVEGNFNQIDISI-----NGVTVLFGSKPV--DFN
EE----EAKN---------ALK-NEIIYIDVHLHE-GDALGTAWGCDLTYDYVKINASYR
T
>PKL06055.1|Spirochaetes-root-root-root-root-Spirochaetae_bacterium_HGW-Spirochaetae-9 PKL06055.1 arginine biosynthesis protein ArgJ [Spirochaetae bacterium HGW-Spirochaetae-9]
------------------------------------------------------------
----MIQI-----RG-----GVTAAKGFTASGIHVGVRKN----KEKKDLALVWSEKPCS
AAAAYTTNQVKGQPLLVTMEHL-----AD--G--KA-QAIIVNSGNANTCTGEVGIAAAR
RMAALVAERLPIPATDVVVASTGVIGQQLDVSIIEAGMEQLVAG-L--------------
SKTGNIDAREAIMTTDTVKKEIAVQFEIGE---HTVTIGAMAKGSGMIHPNMATMLSFVT
TDCAISPTMLQNAISASVTKTYNRVSVDGDTSTNDMVVVLANGMAGNTYI-ES-------
--EGADYRAFYEGLNWLNTQLARMIARDGEGATKLIECTVENAADEAKAEELAKGVICSS
LVKTAIFGADANWGRILCALGYT--RKDFDPNKVDIAFE-SASGYIEVCKNGIPL--PFS
EE----KAKK---------ILS-YQEVTIYVTMNE-GDAQATAWGCDLTYEYVRINGDYR
T
>AFV12721.1|Firmicutes-Clostridia-Thermoanaerobacterales-Thermoanaerobacteraceae-Thermacetogenium-Thermacetogenium_phaeum AFV12721.1 arginine biosynthesis bifunctional protein ArgJ [Thermacetogenium phaeum DSM 12270]
M-----------------------------------------------------------
YDQKWKMV-----PG-----GITAPKGFLAAGMAAEVRKR-----GRRDLALLYSEAPAA
AAALFTQNQVQAAPVLVTREHLM---QTE--G--QA-RAVVVNSGIANACTGERGIADAR
RMAEVAGEALKVPPQQVIVASTGVIGEYLPMEKIEAGIRKAALA-L--------------
SVDGGGAAAEAILTTDTTTKECAIRLPLGD---KEVTVGGIAKGSGMIHPNMATMLAFIT
TDAVVEVPALQQALRWATDRSFNVITVDGDTSTNDMVVLLANGRAGNSPL-TA-------
--GDPEFTLFRDALLAVCVELSKMIASDGEGASKLLEVRVKGAPGEAEARKIARAVAGSN
LVKAAIFGEDANWGRVLSAAGAC--GVPFDPNLVDVFL-----GDLQVAARGMGL--AFD
EE----KARS---------ILS-QREVTITLDLHS-GGGRGTAWGCDLSFDYVRINAHYR
T
>WP_015943020.1|Firmicutes-Clostridia-Clostridiales-Peptococcaceae-Desulfitobacterium-Desulfitobacterium_hafniense WP_015943020.1 bifunctional glutamate N-acetyltransferase/amino-acid acetyltransferase ArgJ [Desulfitobacterium hafniense]ACL18834.1 argini
M-----------------------------------------------------------
--DKWSWI-----EG-----GIAAPRGFRATGVKAEIKYP-----DKYDVALVYSEVPAQ
AAGVFTRNKVKAHPLILTKKHL-----EN--G--IA-RAMVANSGNANACVGKPGDEAAW
AMAVKTAEVLGIAPEDVLVASTGVIGVELPVESVTRGIEKASLE-IAEKI------SPEE
MTQNSHQAALAIMTTDTAVKEAACELSTEN---GVIRLGAMAKGSGMIHPNMGTMLGFIT
TDAAIPASELQELLREAVEDSFNMVTVDGDTSTNDMVLVLANGKSG---I-TL-------
--NPEEWAEFRRMFWAVCQKLAQDIARDGEGATKFLEVQVLGAAAVEDARKIAKSICGSS
LVKIALYGEDANWGRILAAAGYS--GAEFNPNQVEIYL-----GHVLVAKEGQGV--HFS
EE----EAKK---------VLS-RKDVLIKLLLQE-GQAQATAWGCDLTHDYVTINGDYR
T
>WP_084663325.1|Firmicutes-Clostridia-Thermoanaerobacterales-Thermoanaerobacteraceae-Thermanaeromonas-Thermanaeromonas_toyohensis WP_084663325.1 bifunctional ornithine acetyltransferase/N-acetylglutamate synthase [Thermanaeromonas toyohensis]SMB90369.1 N
M-----------------------------------------------------------
---EWEII-----PG-----GVTAPRGFRAAGVYAGLKKAN---RGKKDLALIVSDTLAA
AAAVYTTNKVQAAPLKVTREHL-----AS--G--WA-RAIVVNSGNANACTGEQGLKDAR
RMAEITAEALGCRPQEVVVASTGVIGVPLPMDKIEAGIRQAAQE-L--------------
SKEGSRAAAEAILTTDLRVKEIALRFSIRG---RPVVIGGIAKGSGMIHPNLATMLAFFT
TDASLDPEQLQKALSLAVDNTFNLITVDGDTSTNDMVVALANGQSGVGPT-SE-------
----EEYKLFTSVLEYACRYLARLIARDGEGATRLIEVEVRGAHTFMDARKIARAIASSN
LVKSAVFGADANWGRILCAAGYA--GAELDPERVDIFIE-SAAGREQLAARGQMV--PFD
EA----KASA---------ILA-AEEIRIIVDLNL-GMATAVAYGCDLTYDYVKINASYR
T
>WP_077603374.1|Firmicutes-Bacilli-Bacillales-Bacillaceae-Oceanobacillus-Oceanobacillus_sojae WP_077603374.1 bifunctional ornithine acetyltransferase/N-acetylglutamate synthase [Oceanobacillus sojae]
M--------------------------------------------------------EQT
LLKPFKIIE----NA-----HIDQPKGFTAGGIHAGLRKS------KLDFGWIYSEVPAT
AAGVYTQNTFQAAPLQITQEAL-----KQT-A--QL-QTIIVNSANANSYTGEQGYQDAV
QMQQLTAEKIGVDPSLVAVASTGVIGEMLPMDVIKGAIARINEN----------------
--KDADAFEHAILTTDTKTKHIAVEVEIDG---KTITIAGAAKGSGMIHPNMATMLSFIT
TDAKVEAESLQQGLKQSTNQTFNRITVDGDCSTNDMVLILANGMQNNNTL-DQ-------
--NHPEWNRFMEAWQFVSRELAKMIAKDGEGATKLVEVTVEGAETEEQAAQMAKAVIASS
LVKTAIYGEDANWGRIVSALGAS--GVPFDKNSLSIAI-----GSERIIEDGQLL--SFH
EP----NCVE---------ELV-KDTVQLFIGLKD-GSEKATAWGCDLTYDYVKINASYR
T
>WP_012882305.1|Chloroflexi-Dehalococcoidia-Dehalococcoidales-Dehalococcoidaceae-Dehalococcoides-Dehalococcoides_mccartyi WP_012882305.1 bifunctional glutamate N-acetyltransferase/amino-acid acetyltransferase ArgJ [Dehalococcoides mccartyi]ACZ62156.1 bif
M-----------------------------------------------------------
-KSSIDILP----DG-----SITTPKGFKAGTIYAGIKKKS---KNNLDLAILYSDTPCT
AAGIFTTNKFRAAPVYISEHNL-----SF--S--DN-RAIVVNSGCANAGTGDAGMADAV
EMVKTTADTLNMQPKDVLIASTGVIGHRLPIDKIKENVRLIG---L--------------
SQRNGHDFARAIMTTDTHTKEIAVRVNIEG---FQFYIAGAAKGAGMIHPNMATMLGFIT
TDAAVSKDFLQFALKEAADVSFNMITVDGDTSTNDSLFMLANGQAENPTF-AG-------
--DTEYSLVFQQALRIVCQSLAKSIARDGEGAKRLIEIQVEGAASLEDAKLIARTVAGSP
LVKTAVHGADPNWGRILAAAGRA--GADFDIERVDLSL-----GESPVLQKGQRT--GVD
EK----ELSS---------WLK-QVEVIIKLNLNL-GEGKATAWGCDLSAEYVKINADYT
T
>WP_102149727.1|Cyanobacteria-root-Nostocales-Hapalosiphonaceae-Fischerella-Fischerella_thermalis WP_102149727.1 bifunctional ornithine acetyltransferase/N-acetylglutamate synthase [Fischerella thermalis]PMB53091.1 bifunctional ornithine acetyltransferas
M-----------------------------------------------------------
--ADWHEI-----TG-----GVTAPRGYRAAGIKAGLKPS-----GLPDLALIVSDVEAI
AAGVFTTSQVRAACVDYCRQRL-----QGK-H--SA-RAILCNAGQANAATGEQGWLDTL
ESAMAIAQALNISSDSVLLASTGVIGQRIPMDKLKAAIPQLVAA-L--------------
SETGSDAAAGAIITTDLVPKSIALETTISD---RPVRIGGIAKGSGMIHPNMATMLAFVT
CDAAVSPHLWQQMLTRAADKSFNAITVDGDTSTNDSLIALANGESRTPAI-TE-------
--MGHEAEKLEAMLTAVCQHLAKAIARDGEGATCLIEVQVTGTQDEQAARQIAKTIAGSS
LVKSAIFGRDPNWGRIAAAAGRA--GVPFEQENLKIQL-----GNFLMMENGQPL--AFD
RK----AASEYLQKAAVGAYLQ-EDTVLISVSVGN-GHGSSKAWGCDLSYDYVKINAEYT
T
>VBB38786.1|Spirochaetes-root-root-root-root-uncultured_Spirochaetes_bacterium VBB38786.1 Arginine biosynthesis bifunctional protein ArgJ (Includes: Glutamate N-acetyltransferase; Amino-acid acetyltransferase) [uncultured Spirochaetes bacterium]
------------------------------------------------------------
----MVQI-----RG-----GVTAAKGFTASGIHVGIRKN----REKKDLALVWSEKPCS
AAAVYTTNQVKGQPLIVTKEHL-----AD--G--KA-QAIIVNAGNANTCTGEAGIAAAR
RMAALVSQWMGIPATDVVVASTGVIGQQLDVGIIETGMEQLVAG-L--------------
SRTGNIDAREAIMTTDTVKKEVAVQFELGG---RMVSIGAMAKGSGMIHPNMATMLSFIT
TDCAISPAMLQKALSASVERTYNRVSVDGDTSTNDMVVVLANGMADNPPI-ET-------
--EGPDFRTFYEALTWLNIQLARMIAKDGEGATKLIECTVEGASDEAKAVELAKGVIRSS
LVKTAVFGADANWGRILCALGYT--RKDFDPAKVDVAFE-SASGYIEVCKNGAPL--SFN
EE----KAKK---------ILS-YQEVTIYVSLNE-GAAQATAWGCDLTYEYVRINGDYR
T
>WP_120189626.1|Firmicutes-Bacilli-Bacillales-Paenibacillaceae-Ammoniphilus-Ammoniphilus_oxalaticus WP_120189626.1 bifunctional ornithine acetyltransferase/N-acetylglutamate synthase [Ammoniphilus oxalaticus]RKD24332.1 bifunctional ornithine acetyltransf
M-----------------------------------------------------------
----MKIV-----EG-----SIAKPKGFLATGLHCGIKES----ADSLDLGVVISEQPAV
SAAVYTTNLFQAAPLHVTKQSI-----EKNEG--KL-QAVIVNSGNANACTGDRGWNDAQ
AMQQAVGEAFSIPTEMVGVASTGVIGEYLPMDKIQAGIRQLPPH-V--------------
SEQSGPLFSKAILTTDLVEKTICVELSIDG---QTITIAGAAKGSGMIHPNMATMLSFIT
TDAAIEPVFLQQILKKATDESFNMITVDGDTSTNDMVVVLANGLASNVML-TE-------
--QHPQAEAFYEALCFVMQDLAKKIARDGEGATKLIEVEVRQAPSIEAARQIAKSVIGSS
LVKTAVYGADANWGRIICAVGYS--GAQINPDLVDVLL-----GEIQVVKASFPV--PFD
EG----LAKD---------YLE-QENVKIVIDLHS-GIEGAVAWGCDLTYDYVKINASYR
T
>RKY00542.1|Candidatus_Poribacteria-root-root-root-root-Candidatus_Poribacteria_bacterium RKY00542.1 ornithine acetyltransferase [Candidatus Poribacteria bacterium]
------------------------------------------------------------
----MREI-----VG-----SVTAVEGVSASGVSAGIKGD-----GKPDLALIFCERPAA
AAGVFTTNLVKAAPVLLSQSRV-----KS--G--KA-QAIVANSGNANACTGPEGFEDAK
RMARIAAEELGIDPKLVLVASTGVIGVRLPMDKIEKGIKAAVKA-L--------------
NPKGGHEAARAIMTTDKVPKECAVELEVGG---EKVRIGAIAKGAGMIRPNMATMLCFIT
TDVDIEPEILQRALKESVDRSFNRITVDGDMSTNDMVLILATGSAGNPKI-SS-------
-PQQEEYARFREGLDYVTMKLARMIVEDGEGATKLITVTVKGARDEREAEMAARAVAGSL
LVKTAMFGMDPNWGRVAAALGAS--GAVFNPEQLDIWF-----DDVQIVKGGVAT--DYD
EE----QVKR---------LLF-KNNIRITADLNA-GQAEATIWTCDLTDEYIKINAHYR
T
>WP_091709332.1|Euryarchaeota-Methanomicrobia-Methanosarcinales-Methanosarcinaceae-Methanolobus-Methanolobus_vulcani WP_091709332.1 bifunctional ornithine acetyltransferase/N-acetylglutamate synthase [Methanolobus vulcani]SDF66225.1 glutamate N-acetyltra
------------------------------------------------------------
----MKFI-----EG-----GICAVKGVRAGGIKPG----------KMGLAIIQAE--GN
AAGVYTRNKVIAAPLVVTREHI-----SKT-G--RL-SGVIVNSGNANAFTGVQGLADAR
IMASALASKMSVNEEFIGVASTGVVGRKLDTGWITAHIDEVLKS-LG------------E
DGDASMKAARSIMTTDTVPKEIAIEMDCG------IRIAGIAKGAGMIEPNMGTMLAFVY
TDAEVHPDVLQSCLTVAVDKSFNMIVVDGDTSTNDMVLVTATGQSGI-------------
---TPEVSDIQAGLDYVLTELAKMIAVDGEGATKLIESKVTGAATEEDARLVTKAIVRSP
LVKTAIFGQDPNWGRIVVAAGYS--GANMDPEKISLSFS-AGTEVVELVKNGEVV--RND
EE-TLSQLKA---------IME-EDEIYIITDLGM-GDKSATAWGCDLTYDYVRINAEYT
T
>WP_024727227.1|Firmicutes-Clostridia-Clostridiales-Clostridiaceae-Hungatella-Hungatella_hathewayi WP_024727227.1 bifunctional ornithine acetyltransferase/N-acetylglutamate synthase [Anaerostipes sp. BG01]RGC81129.1 bifunctional ornithine acetyltransfera
------------------------------------------------------------
----MKIL-----DG-----GVTSPKGFLAAGLRAGIKPG----KTNKDMAMILSEEPAA
VAGTFTRNVVKAAPVLWGQKLV-----NE--Q-ETV-RAVVVNTGIANACTGEKGYDNTV
KTAEMAASELGVLKEEVLVSSTGVIGQQLPMEAIEKGVRLLVPE-LK------------H
DRQSSRDAAEAILTTDTKTKEAAVSVELSG---AEVTVGGICKGSGMIHPNMGTMLGFIT
TDAAIDKALLLELQRELIEDTFNMISVDGDTSTNDTVFVLANGMAGNAKI-TE-------
--KNADYEAFKEALFYVNRELAKKIAGDGEGCTKLFEVQVHHAPDKDCAKTLSKAVVTSS
LTKAAIYGKDANWGRILCAMGYS--GAAFNPLKVDISLE-SKKGSLTIVKDGVAA--DYS
EE----KATE---------ILA-EDAVTAVIDIHN-GEVTATAWGCDLTHEYVSINADYR
S
>WP_077851040.1|Firmicutes-Clostridia-Clostridiales-Clostridiaceae-Clostridium-Clostridium_aurantibutyricum WP_077851040.1 bifunctional glutamate N-acetyltransferase/amino-acid acetyltransferase ArgJ [Clostridium aurantibutyricum]OOM12974.1 arginine bios
M-----------------------------------------------------------
--STINVLK----NK-----SIESIPYFKVVGISSGVKKN-----NKEDLCLIYSKKPCI
AAGTFTTNKVKAAPVLLNLKHI-----KS--E--NI-YAIVANSGNANACTGDDGYEKAY
MMAECTAKHLNIKPEEVLVASTGVIGVPLPIDKVIFGIDKAFSK----------------
KESNAEAAMKAIMTTDTVQKTICIELMLNG---KSVKIAAIAKGSGMIHPNMATMLSFIL
TDANITKDMLNKALKESVKDSYNMISVDRDTSTNDMALVLANGSANNTLI-SE-------
--ENSDYKIFKKALHYVNVEISKMMASDGEGATKLIEAKVFNAPSSKTAKIAAKSVITSS
LVKAAMFGSDANWGRIICALGYS--EADINPSKVDISFS-NADSKVETCLKGAGL--NFD
EE----AAKK---------ILD-GEHVVIEVDLND-GEFNATAWGCDLTYDYVKINGSYR
S
>WP_058319600.1|Proteobacteria-Alphaproteobacteria-Rhodobacterales-Rhodobacteraceae-Thalassobius-Thalassobius_mediterraneus WP_058319600.1 bifunctional glutamate N-acetyltransferase/amino-acid acetyltransferase ArgJ [Thalassobius mediterraneus]CUH85522.1
M----------------------------------------------------------A
GNIPVSPLA----PA--SFPELPVVQGATFASAAAGVKYQ-----GRTDVMLALLQPGTT
MAGVFTRSATRSANVLDCQAKI---GADS--D--AG-AAIIVNSGNSNAFTGKAGEGSVD
AICAAVAAETGLPQDRVFTSSTGVIGERLPHDRITAKLAELTAA-Q--------------
QADGLEGAAQAIMTTDTFAKGACAEVMIDG---KPVTIAGIAKGSGMVAPDMATMLVYIF
TDAVASRPALQAMLSAHTDKTFNNITVDSDTSTSDTLLLAATGASGV-------------
--NVDGNDTFAQALHDVMLDLAHQVVRDGEGATKFVEVRVTGAATDADARTHAMAIANSP
LIKTAVAGEDPNWGRVVMAVGKS--GAAADRDLLTIRF-----GDIVVAENGWVAE-SYT
EE----AGAA---------YMK-AQDLVIGVDLGL-GDGTSTAWTCDLTHGYITINADYR
S
>WP_012744611.1|Thermotogae-Thermotogae-Kosmotogales-Kosmotogaceae-Kosmotoga-Kosmotoga_olearia WP_012744611.1 MULTISPECIES: bifunctional glutamate N-acetyltransferase/amino-acid acetyltransferase ArgJ [Kosmotoga]ACR78823.1 arginine biosynthesis bifunctio
------------------------------------------------------------
---------------------MNIPKGFKFVGLHCGIKRK------RKDLGIIYSEKPCI
AAGVFTTNVVKAAPVVYNMEVL-----EK--SFKNI-RAIVVNSGVANACTGEQGMKNTI
KMAEKTAKELGIPVDSVLVSSTGLIGVQLPMEKIESGIEEAAKN-L--------------
A-EDPLPFAEAIMTTDTVTKTSSVRVEING---KEVNVLGVAKGSGMIHPNMATMLSFIL
TDAQITPEALKKLLKASVDKTYNMIDVDGDTSTNDMVLILANGLSDALEI-HE-------
--GTEEFQKFSEAIDIVNTELAKKIVEDGEGATKLMEVKVINAPNVNVAKKVALSVVSSN
LVKTAIYGEDANWGRVFAAAGYS--GAMFDHSRLDLYIE-SEKNRIMVAKDGCEY--PFD
EI----EAKE---------ILS-SKYVRLILDMKQ-GNGEATAWGSDLTEKYVEINGRYR
T
>AFN74161.1|Ignavibacteriae-Ignavibacteria-Ignavibacteriales-Melioribacteraceae-Melioribacter-Melioribacter_roseus AFN74161.1 arginine biosynthesis bifunctional protein ArgJ [Melioribacter roseus P3M-2]
M-----------------------------------------------------NENKHT
EIISDKEM-----KS-----GITAPMGFLSAGLHCGIKRY------KKDLALIVSETPAT
AAAIFTKNKVQAAPVLISKKHL-----NSN-D--KF-RAIIVNSGNANACTGEQGMKDAV
EMAALTASALNIKPEEVFVSSTGVIGEPLPMEKIRAGIGKIVDM-L--------------
SEDDSNAAAEAIMTTDTFPKFTSVEFEANG---KIATIGGIAKGSGMIHPNMATMLAFIT
TDAAVEKNYFQNVLKKTADKTFNRITVDGDTSTNDMVIALANGVSGAEI-----------
--NDDSSAAFETALFELMKKLAIDIVKDGEGATKLIEIVVEGALSDDDALKAARSVAHSP
LVKTAVHGEDANWGRILAAVGYS--GIEFNPDDFEIYI-----NGTCILGKNYDV--KLS
IE----EANK---------TLK-PNEIELLIKLNE-GSGKANYWTCDLSEEYVKINGSYR
T
>PIR65431.1|Candidatus_Omnitrophica-root-root-root-root-Candidatus_Omnitrophica_bacterium_CG10_big_fil_rev_8_21_14_0_10_43_8 PIR65431.1 ornithine acetyltransferase [Candidatus Omnitrophica bacterium CG10_big_fil_rev_8_21_14_0_10_43_8]
------------------------------------------------------------
----MKMI-----KG-----GVCAPKGFLASGIYSGIKKN----AFSKDLALIFSEAICT
AAGVFTTNKIRAACIKISGVHL-----KN--N--KA-QAIIVNSGNANCCTGEQGFRDAE
QIAEVVARALDLKASLVLISSTGVIGKLMPMAKLINHIPALVEQ-L--------------
NTRKSRNAAEAIMTTDKVVKEAAISFKIGG---RKVTIGAIAKGSGMIYPNMATMLGFVT
TDVAIDVAALKAALKCCVNNTFNCISVDGDTSTNDMVLILANAAAGNKRI-TL-------
-NAKADFEKFKNALMQVLLYLAKKIAKDGEGATKLIQVCVKGALNDKDARRAAATVCNSN
LVKTAIYGEDANWGRIAAALGRS--KAALKEEKLSIYI-----DRVKIFSKGLPA--DAD
EG----ALKN---------ILS-KDEIKITVDLGL-GKAGITMWTCDLSEEYVRINAKYR
T
>WP_011702388.1|Firmicutes-Bacilli-Bacillales-Listeriaceae-Listeria-Listeria_welshimeri WP_011702388.1 bifunctional glutamate N-acetyltransferase/amino-acid acetyltransferase ArgJ [Listeria welshimeri]CAK21021.1 amino-acid N-acetyltransferase/glutamate N
------------------------------------------------------------
----MELI-----KG-----DIASPKGFYADGKHAGLKRK------RNDIGWIYSEVPAN
SAAVYTMNQMQAAPIFVTKDSF-----KNN-A--KL-QAIIVNSGNANACTGNQGMLDAL
SMRAKTAERLEIPLDSVAVASTGIIGDMLPMEKIIAGINMLEKQ-M--------------
--GNAANFEEAILTTDTFQKQISFQIEIAG---KKITMSGVAKGSGMIHPNMATMLAFIT
TDADIPAELLQKLLKVKVDKTFNQITVDGDTSTNDMVVVMANGCAKNPPL-EE-------
--GTAEFEKFADMFQAVTEHLAKSIARDGEGATKLIEVQVNGATKKEDARMIAKKIVSSS
LVKTAAFGGDGNWGRIICAIGYS--GGRFAPDNITIKI-----GGIEILHHSSQT--IFN
QE----ALDA---------YLE-EEHIVIEVNLHI-GLESGTAWGCDLSYDYVKINACYR
T
>TKJ44709.1|Candidatus_Aerophobetes-root-root-root-root-Candidatus_Aerophobetes_bacterium_Ae_b3b TKJ44709.1 bifunctional ornithine acetyltransferase/N-acetylglutamate synthase [Candidatus Aerophobetes bacterium Ae_b3b]
------------------------------------------------------------
----MKEV-----EG-----GITAPQGFKAAGVHCGIKAT------QPDLALIYSEVPAM
SFGMFTSNKVKAAPVHYSLRKI-----RR--H--QT-QAIIINSGNANACTGEKGLKDAE
KMARLVAHHLGVKEDMVLVASTGRIGKPLPMSKIEAGIEQAVES-L--------------
SFKGGHRAARAILTTDKITKEIAVETDIPARGKGKVVIGGMAKGAGMISPNLATMLCFIT
TDACITEDALEEATRSAVNKSFNQISVDGDMSTNDSLFILANGLSRNKRI-KTWHKKKKI
KLKDENFDRFCQALNLICESLAKLIVRDGEGATKFIEVKVKGAPFPKDARRIARAVANSM
LVKTAIAGASPNWGRVMSAVGAA--HAKVKPHRVDVYF-----DNFLVVKGGLGV--DGT
EE----KLGE---------VLK-QDEVKITIDLHQ-GKDKATFWGCDLTERYVKINKRY-
V
>KAF1298011.1|Firmicutes-Bacilli-Lactobacillales-Enterococcaceae-Enterococcus-Enterococcus_diestrammenae KAF1298011.1 bifunctional ornithine acetyltransferase/N-acetylglutamate synthase [Enterococcus diestrammenae]
------------------------------------------------------------
----MQKI-----NG-----TIATPRGFHADGLHCGLKKK------RKDLCWLYSDVPAQ
AAGVFTTNKVKAAPIHYTKAAL-----AD--G--LI-QAVVVNSGNANACTGAVGLADAK
KMTELTAEKLGIEPALVAVASTGVIGKLLPMATVAAGIDRLTIE----------------
--GDATGFQQAILTTDTCEKVSVYQDDLAG---TTVTVAGCSKGSGMIHPNMATMLGFVT
TDVAIASDTLQEMLAELTETTFNQITVDGDTSTNDMVLVLANGLAHNPPL-MK-------
--ATPAYEKFKKMLAAVMTDLAKEIAKDGEGATKLIEVTVTGAQDNLSARMIAKTVVGSP
LVKTAIFGKDPNWGRILCAVGYS--ETEAAMEGVTIAI-----GPHVVYADEMPV--LFD
QE----AMKE---------TLE-AQEIAITVNLQE-GSGQGMAWGCDLSYDYVKINALYH
T
>WP_144108867.1|Spirochaetes-Spirochaetia-Brachyspirales-Brachyspiraceae-Brachyspira-Brachyspira_hyodysenteriae WP_144108867.1 bifunctional glutamate N-acetyltransferase/amino-acid acetyltransferase ArgJ [Brachyspira hyodysenteriae]TVL42555.1 bifunctiona
M-----------------------------------------------------------
--DSFKQI-----EC-----GICASEGFLANGVHAGIKKN----SEKKDLAIIYSKTLCS
AAAVYTQNKACGANITVSKEHL-----KD--G--KA-KAVICNSGNANTCN-KDGVDKAK
EMCKLTADVLGIDEKDVAVASTGVIGVPLPIEPIQKNIKELIEN-AA------------H
SAEHAKNAANAIMTTDTFMKEIAYEFEIDG---KKVHIGGMSKGSGMIHPNMATMLAFVT
TDCNISSEMLQKALSEDVKYTYNMISVDGDTSTNDMCVVLANGEAKNTLI-DK-------
--EDDNYKIFCKALNMTNTYLAKQMAKDGEGATKLIECEVINAESLKLARKIGKSVITSN
LVKAAMYGCDMNWGRISCAIGYT--DADFDINKVSINVG-SKYGEMNVYKDGYGV--EFD
ED----EALK---------ILK-EDEIKITINMNC-GNYKATAWGCDLTYDYVKINGSYR
S
>WP_034423446.1|Firmicutes-Clostridia-Clostridiales-Peptococcaceae-Thermoanaerosceptrum-Thermoanaerosceptrum_fracticalcis WP_034423446.1 bifunctional glutamate N-acetyltransferase/amino-acid acetyltransferase ArgJ [Thermoanaerosceptrum fracticalcis]
M-----------------------------------------------------------
---NFVYIP----GG-----GITSPQGFVAGVAQAGIKKT-----DRYDMALVYSKTPAT
AAGVYTTNKFLAAPVQISQKHL-----AN--G--IA-RGFVVNSGCANACTGREGLENAY
LMAAKAAEIIGCMPEEVVVASTGVIGVQLPMPKIIKGIEEAGAA-P--------------
SREKGQLAAQAIMTTDTCSKEIAIELELGG---EKVILGGMAKGSGMIHPNMATMLGFIT
TDAAISPHCLQAALKEATDLSFNMITVDGDTSTNDMVAVFANGLAGNGEI-KD-------
-KESSDYKTFARALTEVCIALAKMIAQDGEGATKLIEVKVENAPNNRAARVIAKTIAGSS
LVKTAIFGEDANWGRIICAVGYS--GVDFNPDSVDVYL-----GNLPVARDGAGL--TFD
EE----DARK---------ILQ-EDKIVIKVDMKQ-GEGQATAWGCDLSYDYVKINAAYR
T
>WP_147557605.1|Firmicutes-Clostridia-Clostridiales-Ruminococcaceae-root-[Clostridium]_leptum WP_147557605.1 bifunctional glutamate N-acetyltransferase/amino-acid acetyltransferase ArgJ [[Clostridium] leptum]SCI86631.1 Arginine biosynthesis bifunctional 
M-----------------------------------------------------------
---PIKQI-----PG-----GVTAAQGFTASGVHCGIRKN----KSKRDLALIYADTLCS
AAAVYTQNLVKGACILVTQQHL-----KN--G--KA-QAVIANSGNANTCNAD-GVEKAE
RMCLLAAKELGIPQEDVLVASTGVIGQVLPIEPIENSVAALTSA-L--------------
SKEGGTDAAEAIMTTDTIKKEIAVQIEVGG---KTVTIGGIAKGSGMIHPNMATMLGFLT
TDAAVSPEMLQCVVKEAADVSFNMVSVDGDTSTNDTLVVLASGKAGNQEI-TE-------
--KSEDYQAFLEGLVFVSREISKLLAGDGEGATKLLICKVSGAKTLADAKGVAKSVICSS
LLKAAMFGADANWGRVLCAIGYS--GCDVDISKVDVAFR-SAKGAVTVCVDGAGI--EFS
EE----KAKE---------ILL-EKEIDILVDLKD-GSFDAEAYGCDLTYDYVKINGDYR
T
>WP_013401462.1|Firmicutes-Bacilli-Bacillales-Bacillaceae-Parageobacillus-Parageobacillus_thermoglucosidasius WP_013401462.1 MULTISPECIES: bifunctional ornithine acetyltransferase/N-acetylglutamate synthase [Bacillaceae]ADP75736.1 arginine biosynthesis b
MV----------------------------------------------------IAKEEK
PETKISYIA----EG-----TVVTPKGFKAAGVHAGLRYV------KKDLGVIVCDVPAS
CAAVYTQNHFQAAPLKVTQQSI-----ATE-Q--KL-QAVVVNSACANACTGERGLKDAY
EMRELCARQFGIAPHLVAVASTGVIGEFMPMEKIREGIKKLQPG-V--------------
LPENAEAFQTAILTTDTVMKKACYQTTIDG---KTVTIGGAAKGSGMIHPNMATMLAFIT
TDANISSPLLQETLRSITDVSFNQITVDGDTSTNDMVIVMASGLAGHKEL-TP-------
--DHPDWENFYEALKKTCEDLAKQIAKDGEGATKLIEVRVNGAKTDDDAKKIAKQIVGSN
LVKTAVYGADANWGRIICAIGYA--GAMVDPDNVDISI-----GPISMLKRSEPQ--PFS
EA----EASA---------YLQ-NDEIVIEVDLHL-GSGTGVAWGCDLTYDYVKINASYR
T
>WP_090092684.1|Firmicutes-Clostridia-Clostridiales-Clostridiaceae-Clostridium-Clostridium_uliginosum WP_090092684.1 bifunctional glutamate N-acetyltransferase/amino-acid acetyltransferase ArgJ [Clostridium uliginosum]SFD15160.1 glutamate N-acetyltransfe
M-----------------------------------------------------------
---DINYI-----KG-----GVTSPKGFLASGIHCGLKKS----TIKKDLALIYSEVCAN
AAGVYTKNKVKGAPLYITKEHL-----SN--K--KA-RAIIVNSGNANTCNGDEGLKKAK
KMASLQAKELKLKTDEVLVASTGVIGVPLNIDAIKNGIPELTKK-L--------------
SKDGFDNASSAIMTTDTFKKQLALEFYIGD---KKVTLGAMAKGSGMIEPNMGTMLSFIT
TDLDISPNLLDEALKTSVKISYNRVSVDGDTSTNDMVLILANGLAENEPI-TE-------
--KDEKYEAFLKALNDLNINLSKNIAKDGEGATKLIECQIFGAKTEEDAITLGKSVINSS
LVKTAIFGSDANWGRILCSLGYA--KVNFNPETVDIYFE-SCVGSIKVCQQGSSI--DFD
EN----KAKE---------ILI-QDEIIIKVNLFL-GDEKAYVWGCDLSYDYVKINGDYR
S
>WP_087172261.1|Firmicutes-Clostridia-Clostridiales-Ruminococcaceae-Gemmiger-Gemmiger_sp._An120 WP_087172261.1 bifunctional glutamate N-acetyltransferase/amino-acid acetyltransferase ArgJ [Gemmiger sp. An120]OUQ41173.1 bifunctional ornithine acetyltransf
------------------------------------------------------------
----MKQI-----TG-----GVCAAQGFKAAGVHCGIRKN----QTKRDLALIVSDCPAS
AAAVYTTNLVKGAPLLVTKEHL-----AD--G--KA-QAILCNSGNANTCNAD-GPQIAK
EMCQLAADQLGIVPEDVAVASTGVIGQPLNLAPIAAGMAPLAAD-L--------------
GYDNSLHAAMAIMTTDTIAKEAAVEFTLGG---KTCHLGGIAKGSGMIHPNMATMLVFLT
TDAAISSELLHKALSTDVQSTFNMVSVDGDTSTNDMVVILANGLAGNAPV-TE-------
--ENEEFAVFMKALNTVTMQLCRMLAGDGEGATRLLECRVQGAPDLATARTVAKAVICSS
LVKAAMFGADANWGRVLCAIGYS--GAAVDVQKVDVAFA-SAAGRIEVCKDGAGI--PFS
EE----YAKE---------ILL-KDEIEIQVNLHM-GEAESTAWGCDLTYDYVKINGDYR
T
>WP_151621417.1|Firmicutes-Clostridia-Clostridiales-Heliobacteriaceae-Heliorestis-Heliorestis_acidaminivorans WP_151621417.1 bifunctional glutamate N-acetyltransferase/amino-acid acetyltransferase ArgJ [Heliorestis acidaminivorans]KAB2951374.1 bifunction
M----------------------------------------------------------K
DTITVTFQE----TG-----NVTSPSGFQASGVAAAIKKP-----GRLDMALIYSEKPCN
AAAVYTTNKVQAAPLTVTREHI-----AA--G--AL-RAVVINAGNANACTGEQGLENAR
TMATKAGIALGLKAQEVAVSSTGVIGQQMPMERIVAGIEKLSQS-L--------------
SNE-GYQAAEAIMTTDLVPKTGKVELSIGE---QKITIGAMAKGSGMIHPNMATMLAFYT
TDAKISKPLLEKAMKKATKVSYNMISVDGDTSTNDMALILANGTSLAPAI-EA-------
--EGPLYDAFEKGLIELSVHLAKAIARDGEGATKLVGVHVKGAKTEEDAQKAARTVISSS
LFKSAIFGADANWGRILCAIGYS--GADFDPSTVDIYL-----GDIQTARDGEAL--DFS
EE----KAVS---------ILS-QREVTITADLKN-GQAEARAWGCDLTYEYVKINADYR
T
>WP_073257869.1|Firmicutes-Clostridia-Thermosediminibacterales-Thermosediminibacteraceae-Caldanaerovirga-Caldanaerovirga_acetigignens WP_073257869.1 bifunctional ornithine acetyltransferase/N-acetylglutamate synthase [Caldanaerovirga acetigignens]SHM7698
M-----------------------------------------------------------
---DIVFV-----EG-----GVTAPKGFLAAGVHCGIKKC------KKDLAIVFSKVPAV
AAGVFTTNKVKAAPVLVTMENI-----KD--G--KI-QAIVANSGNANACTGEKGLKDAK
EMTEITAKRLNIAPCDVAVASTGVIGVYLPMDKVREGIESCAKI-L--------------
SVEGASDAALAIMTTDTFKKEAAVKIKIHG---REITIGGMAKGSGMIHPDMATMLCFLT
TDANIEEKALRKALKDAADKSFNMISVDGDTSTNDMVLIMSNGLAGNNTI-TE-------
--GTDEYEIFYLALEKLCVEFAKMIARDGEGATKLIEITVKNARDKESAVKAARTISKSY
LVKAAIFGEDANWGRIMCAVGYS--GIDFDPEEVDIFIS-SKKGEVKLVENGVGL--DFS
EE----KAKE---------ILS-EKDVNLTVDLKQ-GEFNATAWGCDLSYDYVKINASYR
T
>WP_019417656.1|Firmicutes-Bacilli-Bacillales-Bacillaceae-Anoxybacillus-Anoxybacillus_kamchatkensis WP_019417656.1 bifunctional glutamate N-acetyltransferase/amino-acid acetyltransferase ArgJ [Anoxybacillus kamchatkensis]AXM88613.1 bifunctional glutamate
------------------------------------------------------------
----MEIINPLKDNN-QEILSMYLPKGFYTCSKNLGIKDE------TLDFTVIYSTTLAT
AAAMFTQSRFCGAPIPIGRKNV-----AN--G--RL-QCFVINSKNANVATGEEGIANVK
EIIHLIGEELNISPEDILPSSTGVIGRQLPMEKIRKGIKGLKNQ-M--------------
IQGGFEKAAEAIMTTDTYPKMRVCKV-------GSATLVGIAKGSGMIEPNMATLLAYFV
TDAKIPSDTLKEFLEEAVNKSFNMVSIDTDTSTSDTVAIMANGLAGKVNF----------
-------DDFKTALTNMAIELAKEIARDGEGATKLLEVIVEEASSFAQAKKVGKKIVNSP
LVKTAIFGTDPNWGRIAMAIGKCEEEVEISPEKVSIFF-----DTIPVYKGKPVN--DLN
LE----QIRK---------YLQ-GSEITIRVSLGL-GKDTATVWGCDLSYDYVRINGEYT
T
>WP_034760850.1|Firmicutes-Bacilli-Bacillales-Bacillaceae-Bacillus-Bacillus_vietnamensis WP_034760850.1 bifunctional ornithine acetyltransferase/N-acetylglutamate synthase [Bacillus vietnamensis]
M--------------------------------------------------------KLV
KEETVKPIK----GG-----TILSPLGYKAGGMHIGLRYA------KKDFGVIYSEKPAQ
CGAVYTQSHFQAAPLKVTQESI-----SQS-H--KL-QAIVVNSAIANACTGEQGLRDAY
QTREWTAERFQIPEEYVAVASTGVIGEWLPMDKMKKGCSGIQVG-E--------------
DPESAQSFQQAILTTDTIEKSSCYQVMIDG---ETVTIGGCAKGSGMIHPNMATMLGFIT
TDATISSDVLQTALKTAIDQSFNQITVDGETSTNDMVISLANGMVNHETL-HE-------
--NHPDWTHFQKGLTLVCEDLAKQIARDGEGATKLVEVNVTGAQSHQDANILAKKIVGSN
LVKTALFGGDPNWGRIVGAMGHS--GVDLSPHQCDIRI-----GDTLVFSKGTPQ--PFN
EE----EVSG---------YMS-DEYVCISVLLNS-GDGFGKAWGCDLTYDYVKINASYR
T
>WP_066369417.1|Firmicutes-Bacilli-Bacillales-Bacillaceae-Neobacillus-Neobacillus_fumarioli WP_066369417.1 bifunctional ornithine acetyltransferase/N-acetylglutamate synthase [Bacillus fumarioli]
------------------------------------------------------------
----MMILE----DG-----SITLPKGFKAGGMHCGVKRK------RLDLGYIVSEVPAV
AAGVYTTNLFQAAPLLVTQEAI-----AKE-H--KI-QAVLVNSGNANACTGEQGLKDAY
TMQKAFASQLGIEDHLVAVTSTGVIGELLPMDKINMGITRILQK----------------
EHEAAENFLQAILTTDTTVKQIAVQMKING---KTVTIGGAAKGSGMIHPNMATMLGFVT
TDANVAEEDLLHALREVTNHTFNMITVDGDTSTNDMVLVMANGLAGNDQL-TK-------
--DHPDWGVFVDGLQIVCQSLAKKIARDGEGATKLIEVQVSGAFSLDAARAVGKAIISSN
LVKTAIYGTDPNWGRIVTAIGYS--GVPVEPNLVKVSL-----GPITVFENGLPV--LYD
EA----QAKE---------YLE-QENVVIYVDLYQ-GEYGACAWGCDLTYDYVKINASYR
T
>WP_117961296.1|Firmicutes-Clostridia-Clostridiales-Ruminococcaceae-Ruminococcus-Ruminococcus_sp._AF31-14BH WP_117961296.1 bifunctional glutamate N-acetyltransferase/amino-acid acetyltransferase ArgJ [Ruminococcus sp. AF31-14BH]RGF74354.1 bifunctional gl
------------------------------------------------------------
----MKII-----EG-----GVTAAKGFEAAATAAGIKYQ-----GRTDMAIIYSEKPCK
VAGTFTTNVVKAAPVKWDRQIV-----ES--K-QKS-QAVIVNSGIANACTGEEGMKYCE
ETAKEAGKVLGIDEKGVLVGSTGVIGMQIPIDKIKAGITELAKE-KK------------A
DLASGTEAAKAIMTTDTKKKEVAVTFMAGD---TEVTIGGMAKGSGMIHPNMCTMLAFIT
TDAKISKKALQAAMSSDVEDTYNMISVDGDTSTNDTALLLANGMAGNEKI-KE-------
--GTPEFDAFKEALHYVNETLAKAMAGDGEGATALFEVKVVGAQTKEQAKVLAKSVVCSN
LTKAAIAGHDANWGRILCAMGYS--GAKFDPEQVDLFFE-SSAGKLQIIANGTAT--DYS
EE----KATE---------ILS-QEKVTAIADLKA-GDAEATAWGCDLTHGYIDINADYR
S
>WP_147003209.1|Fusobacteria-Fusobacteriia-Fusobacteriales-Leptotrichiaceae-Leptotrichia-Leptotrichia_wadei WP_147003209.1 bifunctional glutamate N-acetyltransferase/amino-acid acetyltransferase ArgJ [Leptotrichia wadei]
------------------------------------------------------------
----MKIIE----NG-----TITDVKGIKVTGISAKLKKS-----GKKDMALIYSEEKAV
SAAVFTKNLAKAAPIILDIEHV-----KN--N--NT-QAIIVNSGNANSCTGDTGLANAK
KMTEIVANKLGLSAEEVLVQSTGIIGVQLDMEKIENGINQVVEN-L--------------
SEDGGIDAATAIMTTDTFVKQICLEIEITG---KKVKVAGICKGSGMIHPNMATMLSFTV
TDVNIEKSLLQKMFSEIADNTFNMISVDGDTSTNDMACVLANGLAGNEKI-VD-------
-ENSAGYEEFKKALYKVNEELAKLIAKDGEGATKLIQVTTNGAKTLKDAKKVSKSVITSS
LFKAAVFGGDPNWGRILCAVGYS--EADLMIDKVNIFLK-AGNDMVQVAKNGMAQ--DFD
IP----KAEK---------ILK-AETVEIIIELND-GEFEATAWGCDLSYDYVKINAEYH
T
>WP_061215307.1|Firmicutes-Clostridia-Clostridiales-Syntrophomonadaceae-Syntrophomonas-Syntrophomonas_wolfei WP_061215307.1 bifunctional glutamate N-acetyltransferase/amino-acid acetyltransferase ArgJ [Syntrophomonas wolfei]
------------------------------------------------------------
----MKII-----NG-----SVCAPRGFLAQGAEAGIKKI-----DKKEVAIIYSTEPCT
AAGVFTSNKVRAACIDYNKACL-----AD--G--TA-RAIVANSGNANACTGEQGIKDSQ
RMADLTGELLGIEGSDVLVGSTGVIGVFMPMEKVEKGIRKAVEA-L--------------
SYDGDHNAAQAIMTTDLASKELAIEIEIKG---NPVRIGGIAKGSGMIHPNMATMLAFIT
TDAAIDSKCLQKMVKTAADRSFNMISVDRDTSTNDMLVVLANALAGNPLI-DE-------
-VDSEDYLLLQEALDYLCVSLAKKIARDGEGATRLIEVQVVNAADYESARQIARSITASN
LTKAAVFGEDANWGRILAAAGYS--GAEFDPGRVDIYL-----GQEKMAENGMGL--LFD
EE----RARQ---------ELK-QDPVLIKVDLKS-GKQQATAWGCDLSYDYVRINAAYR
T
>WP_022588197.1|Firmicutes-Clostridia-Thermoanaerobacterales-Thermoanaerobacteraceae-Caldanaerobacter-Caldanaerobacter_subterraneus WP_022588197.1 bifunctional glutamate N-acetyltransferase/amino-acid acetyltransferase ArgJ [Caldanaerobacter subterraneus]
M-----------------------------------------------------------
--EQMEIL-----DG-----KIELPKGFVASGVFAGIKRS------KKDLALIYSERLAN
ISAVFTTNRVKAAPVILDMERA-----KK--G--KA-QAIVINSGNANACTGEKGIEDAK
SMAKKVAEVLEIEEEDVLVCSTGVIGVPLPMEKVLKGIEVAALS-L--------------
SKEGGYDAAHAIMTTDTFLKAVTVKFNVEG---KDITMTGFAKGSGMIHPNMATMLSFVL
TDASVEKTTLDKAFKDIVNKTYNMISVDGDMSTNDTAIVMANGMAENKAI-QE-------
--GTYEFDLFYKALEYVNKTLAKLIAKDGEGATKLIEVNVINAKTENDARLAAKAIVNSN
LVKTAIFGEDANWGRILAAVGYS--GADFDVDKVDIYLK-SAKGEVKVCENGGYV--HFD
EG----MAKE---------ILK-GKEIFIIVDMKA-GEFMAASWGCDLTYDYVKINGSYR
T
>WP_083543099.1|Firmicutes-Clostridia-Clostridiales-Peptococcaceae-Desulfofundulus-Desulfofundulus_australicus WP_083543099.1 bifunctional glutamate N-acetyltransferase/amino-acid acetyltransferase ArgJ [Desulfofundulus australicus]SHE88950.1 glutamate N
M-----------------------------------------------------------
-SRTWEEK-----SG-----GITAPRGFLAAGVAAGIKYK-----GKRDVALIFSEVPAR
AAGVFTTNRVKGAPVIVTMERV-----AR--G--YA-RAVVVNSGNANTCNGEQGIRDAR
AMAQEAARVLNIPEEDVLVASTGVIGQPMPMDRVLPGIAAAARE-L--------------
SPGGGAAAAEAIMTTDTEPKEAALSLTLGG---HTVTIGGMAKGSGMIHPRMATMLCFIS
TDAAVSPSCLQEMLRYAVDRSFNMISVDGDTSTNDMVLVLANGLAGNPEI-AA-------
--ENEDYYLFRDALTEVCSRLARAVARDGEGATKLLEVKVINAASEKDARLAARAVVASN
LVKTAVYGRDANWGRVICAVGYS--GAQFDPARVDIYL-----GDVMVARDGMAL--PFD
EE----AASA---------ALA-GREVRVLVDLKS-GECEATAWGCDLTGEYVNINASYR
T
>WP_038052245.1|Thermotogae-Thermotogae-Thermotogales-Thermotogaceae-Thermotoga-Thermotoga_sp._Mc24 WP_038052245.1 bifunctional glutamate N-acetyltransferase/amino-acid acetyltransferase ArgJ [Thermotoga sp. Mc24]KHC92303.1 bifunctional ornithine acetylt
------------------------------------------------------------
---------------------MFTPKGFRFAGVHCKIKKK------RRDLGIIFSEAPCV
AAGVFTTNVVKAAPVIYDMEIL-----KK--NPNGI-RAIVVNSGVANACTGEQGMINAR
RMAEKAAEELGIPVESVLVSSTGVIGVQLPMDKVESGIEEAARE-L--------------
S-DDPLPFAEAIMTTDTKVKMHNTRVMIGG---KEITVLGIAKGSGMIHPNMATMLSFIT
TDAKVSEEALEKLLKLSVDDSYNMIDVDGDTSTNDMVIVLANGLAGNTTI-QL-------
--ETDGFWKLYEAVHEVNQVLAEKIVEDGEGATKVIEVHVINAPDIKSARLIARSIVSSN
LVKTAIYGEDANWGRVIAAAGYS--GATFDPNKLDLFFE-NEAGRIKVAENGRGV--AFD
EE----EAKK---------ILS-EKRIRIVLDMKQ-GKETAKAWGCDLTEKYVEINGRYR
T
>WP_031516783.1|Firmicutes-Clostridia-Clostridiales-Peptococcaceae-Desulfohalotomaculum-Desulfohalotomaculum_alkaliphilum WP_031516783.1 bifunctional glutamate N-acetyltransferase/amino-acid acetyltransferase ArgJ [Desulfohalotomaculum alkaliphilum]
M-----------------------------------------------------------
SAVNIRHL-----TG-----GVTAVPGFKAGGVHAGIKKD------KLDLAMIYNEKLCS
AAGVFTTNLVKAAPLLLTMEHL-----KG--G--YA-HGLVVNSGNANACNGPQGMADAK
AMVKAAAKALGVDEGHMLVSSTGVIGQPMPMDKVITGIEKAAGE-L--------------
SPQGGHQGALAIMTTDTVPKEKAVQLEIAG---RTVTIGGMAKGSGMINPNMATMLAFIT
TDALIGPQALRAALKEAVDDTFNMITVDGDTSTNDMVVVLASGAANHRPI-EP-------
--KSGEYSAFVAGLKEVCSHLAQAIAKDGEGATTLLEVVVKGAKSLQDARLAARAVTGSN
LFKAAVFGRDPNWGRIMCALGYS--GAQFNPEKVDLFI-----GDEQVARDGGGI--EFS
EE----RATE---------ILS-KDKVTVTIDLKA-GQYGATAWGCDLTYEYVRINGSYR
T
>WP_131920162.1|Firmicutes-Clostridia-Clostridiales-Heliobacteriaceae-Heliophilum-Heliophilum_fasciatum WP_131920162.1 bifunctional glutamate N-acetyltransferase/amino-acid acetyltransferase ArgJ [Heliophilum fasciatum]TCP61772.1 glutamate N-acetyltransf
MA----------------------------------------------------NSHEVS
GATTVTVQ-----DG-----NVTSPCGFTAAGVDAGVKKP-----GVLDMAMIQSDRPAT
AAGVYTTNKVQAAPLKVTREHI-----AA--G--PL-RAVVINAGNANACTGEQGERDAR
RMAEATAGALGLQPQEVAVASTGVIGKPMPMGVIEAGIARLAGA-L--------------
AVDGGTVAAEAIMTTDTEPKTGKVEWRIGD---QQVTIGGMAKGSGMIHPNMATMLGFFT
TDVQIAPALLQKALQRAAQVSFNMVSVDGDTSTNDMALILANGAAGAPAI-ET-------
--EGPLYDQFVQALTALAIHLAKAIARDGEGATKLIEVCVRGAKTEASAAQAARAVAAST
LFKAAVFGNDANWGRILCAVGYS--GADFDPAKVDVYL-----GHVQTAAQGQAL--DFS
EA----EALT---------VLQ-KREVRVTVDLHD-GDATATAWGCDLTVDYVHINADYR
T
>PEJ54548.1|Firmicutes-Bacilli-Bacillales-Bacillaceae-Bacillus-Bacillus_sp._AFS002410 PEJ54548.1 bifunctional ornithine acetyltransferase/N-acetylglutamate synthase [Bacillus sp. AFS002410]
M---------------------------------------------------------IT
KEKNIKKI-----NG-----TITSPNGFYASGVHAGLRYK------RKDLGLIYSEKPAS
VAAVYTLNLFPAAPISVTKKSI-----TNS-N--KL-QAVLVNSGCANACTGKKGEDDAY
LMRAWCAEHLNLPEHLVAIASTGVIGEYLKMDRLKSGIDQLTLG-N--------------
TLGDGEDFGHAILTTDTVIKTTCYEVMIDG---KVVTIAGAAKGSGMIHPNMATMLGFVT
TDATINSVQLQDLLKEVTDKTFNQITVDGDTSTNDMVLVMANGAVEHEEL-TK-------
--SHPDWANFAIAFQLVCEDLAKKIARDGEGATKLIEVNVNGATNKKDANKIAKTIVGSN
LVKTAVYGEDANWGRIIGAIGYS--GIEGEFNQIDISI-----NGVTVLFGSKPV--EFD
EE----EAKA---------ALK-NEIVYIDVHLHS-GDAVGTAWGCDLTYDYVKINASYR
S
>WP_103976312.1|Firmicutes-Bacilli-Bacillales-Bacillaceae-Lysinibacillus-Lysinibacillus_sphaericus WP_103976312.1 bifunctional glutamate N-acetyltransferase/amino-acid acetyltransferase ArgJ [Lysinibacillus sphaericus]POZ55951.1 Glutamate N-acetyltransfe
------------------------------------------------------------
----MQELG----KK-ESDMQTLMPKGFYTCVKNLGIKDD------TLDFTVIMSSTVAN
AAAMFTQSRFCGAPIPIGKQNV-----AN--G--KL-QCFVINSKNANVATGEEGIRNVQ
EIVNLVAHELAIAPENILPSSTGVIGHQLPMDKIRNGIINIKEQ-L--------------
VEGGLEKSAQAIMTTDTYPKCKICKV-------GNATLVGIAKGSGMIEPNMATMLSYFV
TDAEIPATTLQTIFKEAVNHSFNMVSVDTDTSTSDTVAIMANGLAGKVDI----------
-------KQFTEALNNMSIELAKEIARDGEGATKLVEVTVNESSSFAQAKKVAKSIVNSP
LVKTAIFGKDANWGRIAMAIGKCEDEVELNPENISIYF-----GETLIYQGKPID--SVD
LS----VIQD---------YLE-NSEIQIKVSLGL-GNEEATVWGCDLSYDYVKINGSYT
T
>RKU12560.1|Candidatus_Poribacteria-root-root-root-root-Candidatus_Poribacteria_bacterium RKU12560.1 ornithine acetyltransferase [Candidatus Poribacteria bacterium]
------------------------------------------------------------
----MKQI-----DG-----GITAVLGVRAAGVHAGIKAA----AAAKDVALIVTDTPAI
AAGVLTKNSVTAAPVLVCREHL-----SD--G--HA-QAVIVNSGNANACTGEVGMANAQ
RMAAATAEQLGIDANLVLVSSTGVIGQQLPMDTVENGIQAAANA-L--------------
STEGGSDAAEAIMTTDTHPKSVAVEIEIGG---ASVRIGGIAKGSGMIAPDMATMLSYLT
TDAKINAETLQMALNRVVDNTYNLLTVDTDRSTNDTVLILATGHADNAEI-AA-------
-ADGSDYEAFCEGLLFVCTELVKMLARDGEGATKLVEVVVTRAKNRDDAEKAARAVAESP
LVKTAVFANDANWGRIMMAIGKS--GAEFDPYQVDVYL-----ADYQLVKDGMDA--GYD
ED----KATA---------LFA-QDPVRITIDLRA-GDTEITMWTCDYSYDYIRINADYR
T
>WP_158908083.1|Spirochaetes-Spirochaetia-Spirochaetales-root-root-uncultured_spirochete WP_158908083.1 bifunctional glutamate N-acetyltransferase/amino-acid acetyltransferase ArgJ [Rectinema sp. SURF-ANA-1]SLM12652.1 Arginine biosynthesis bifunctional p
------------------------------------------------------------
----MKQT-----RG-----GVTAPKGFLASGVHVGIRKN----REKKDLALIWSEVPCA
AAAVYTTNRVKGQPLIVTQEHL-----AD--G--RA-QAIIANSGNANTCTGEEGIKAAR
RMAELVAQHLPVKAEDVVVASTGVIGQQLDVSVIEAGMGELVAG-L--------------
SKGGSIDAREAIMTTDTMKKEIAVVEEIGG---VLVTIGAIAKGSGMIHPNMATMLGFIT
TDCAITSEMLDKALKFAVRKSFNRVSVDGDTSTNDMVAILANGMAGNPLI-DQ-------
--EGNNFDEFRDALEFVCVELAKMIARDGEGATRLIECTVSGAVSEEQAEALSKGIITSS
LVKAAMFGADANWGRILCAMGYT--RNDFDPDKVDVAFE-SPRGYIEVCKAGAPL--PFN
EE----KAKK---------ILN-NQEVEIIVDLHA-GDAEATAWGCDLSYEYVRINGDYR
T
>WP_095234836.1|Firmicutes-Bacilli-Bacillales-Bacillaceae-Terribacillus-Terribacillus_saccharophilus WP_095234836.1 bifunctional glutamate N-acetyltransferase/amino-acid acetyltransferase ArgJ [Terribacillus saccharophilus]PAF35534.1 bifunctional ornithi
M--------------------------------------------------------IKT
EQAIYTVIE----NG-----NITSPSGFQAGGVAIGLRKH-----NKLDMGWVYTEVPAA
AAGVYTLNSFRAAPLLVTEESI-----QQE-G--KL-QAIVVNSANANACTGEEGLANAY
AMRKAFSNQLGIKVQHAAVASTGLIGVQLPMDKIMTGIHSISGE----------------
--GKADDFAQAILTTDTCTKQLAVSVEIDG---VLITIGGAAKGSGMIHPNMATMLAFVT
TDAVIPADVLENQLRKTTDKSYNMITVDGDTSTNDMVLVLANGKAGNKEL-NP-------
--NHPEWEKFCAAFQYVSQELAKKIARDGEGATKLVEVRVKQAQTPEEARKIGKAVVASS
LVKAAVYGADPNWGRIITAAGYS--GAAFSPHKISVWL-----GDVLVVQEGTPV--LFD
ET----EASE---------YLK-RDSVVITIDLQE-GTGEATAWGCDLSYDYVKINASYR
T
>WP_126052262.1|Firmicutes-Bacilli-Bacillales-Bacillaceae-Bacillus-Bacillus_acidinfaciens WP_126052262.1 bifunctional glutamate N-acetyltransferase/amino-acid acetyltransferase ArgJ [Bacillus sp. 3-2-2]RST71497.1 bifunctional glutamate N-acetyltransferas
M-----------------------------------------------------------
---E----------------QILLPKGFLSCAKNVGIKDN------TPDFTVIYSETRAA
AAAMFTKNQFCGAPVTVGKEHI-----KN--G--FL-QAFVVNSKNANVATGQQGIEDVQ
TIVEVVAKELGIESADILPSSTGVIGVPLPVQKIVKGIPGLKNE-L--------------
KKDGLKDSAEAIMTTDTFAKFRSTEI-------NGIKLCAIAKGSGMIEPNMATMLSYIM
TDAEIEPAALKAILKRAVDVSFNMVSVDSDTSTSDTVAAMANGLAGPVDL----------
-------EKFEEALTDMLISLAKDLAKDGEGATKLVEVQVDGAQNNDEAKLMMKSIINSP
LVKTAIFGADPNWGRIISTIGNA--DYPIKPEKVCVSF-----GDITVFNEGEPA--ESD
LD----ELTK---------YLE-GNEIIISISLGD-GQGKATGWGCDLSYDYVKINGEYT
T
>WP_128519236.1|Firmicutes-Erysipelotrichia-Erysipelotrichales-Erysipelotrichaceae-Absicoccus-Absicoccus_porci WP_128519236.1 bifunctional glutamate N-acetyltransferase/amino-acid acetyltransferase ArgJ [Clostridium sp. YH-panp20]RNM31055.1 bifunctional 
------------------------------------------------------------
----MEMK-----KQ-----GVCAAQGFVANGLHCGIRPN----QTKNDLAIVYSKVPAS
AAAIYTTNAVKGAPIYVTKEHI-----AD--G--KA-QAILVNSGNANTCNAD-GIEVAE
KMSAAVAKELGLQPADIMIASTGVIGQPMPLDNILEAMPALCSD-L--------------
SDEKENEAAKAILTTDTITKEYATTFEIDG---VTCTLGGMAKGSGMIAPNMATMLSFVT
SDVAISSECLQSALKEVADDTYNMISIDGDTSTNDTFGILCNGLAGNVEI-TQ-------
--KDKNYETFKAALYTVCEHISKMLAKDGEGASKLLTAKVSHAQTKKDAKIVAKSIVEST
LLKCAMFGNDANWGRILCAIGYA--DANYDIHKVEVDLA-SKAGSIKVCVDGHGI--AFD
ED----KALQ---------ILK-EDEIEILVNLHD-GDYEATAWGCDMTYEYVKINGEYR
S
>WP_013389007.1|Fusobacteria-Fusobacteriia-Fusobacteriales-Fusobacteriaceae-Ilyobacter-Ilyobacter_polytropus WP_013389007.1 bifunctional glutamate N-acetyltransferase/amino-acid acetyltransferase ArgJ [Ilyobacter polytropus]ADO84349.1 N-acetylglutamate s
------------------------------------------------------------
----MKILE----GK-----SITAVQGIKAAGITAGIKKS-----GRKDVCVVYSEKEAV
GSAVFTTNKVKAAPLFLDMENI-----KN--D--TI-RAIVVNSGNANACTGKEGYENSV
KMGKVVAEHFAIDPKEVIVESTGVIGVQLPMDKIVSGIEEACKS-V--------------
SAEGGHDAAEAIMTTDLFVKEVAIEIEVDG---KPVTIAGMAKGSGMIHPNMATMLGTVV
TDINITKAMLEKAFKGSVDDSYNMISVDGDTSTNDMVVVMANGMAENKLI-DS-------
--ENEDFMKFKAALDYLNKELAKLIAIDGEGATKLLEANVVNAKDVKSAKSAAKSVITSN
LTKCAFFGEDANWGRILCAVGYS--EADFDPEKIDIFLK-SNGLSIQVAENGRGM--AFD
EL----LASE---------ILK-EKEVTVYIDMKI-GEAEATAWGCDLSYKYVEINGAYR
T
>WP_088662528.1|Proteobacteria-Alphaproteobacteria-Rhodobacterales-Rhodobacteraceae-Roseovarius-Roseovarius_sp._22II1-1F6A WP_088662528.1 bifunctional glutamate N-acetyltransferase/amino-acid acetyltransferase ArgJ [Roseovarius sp. 22II1-1F6A]OWU70833.1 
M----------------------------------------------------------A
SKLPVSPLA----PA--SFPRLPEIGGVEFSAIAAGVRYQ-----GRTDVMLVRLAPGTS
VAGVFTRSATRAAPVLDCEAKLAL-AATP--G--AG-AAILVNSGNANAFTGANGASAVA
EICAAVASAVDVPESRVYTASTGVIGERLPVDRITAAIGTLADT-L--------------
SPTGIEQAAQAIMTTDTFAKGSQVQVDLPG---GPVQIAGIAKGSGMIAPDMATMLVYIF
TDADIAQPCLQQMLSELTETTFNAITVDGDTSTSDSLILAATGAAGVPQIHDA-------
--ASAEGKAFQAGLEQVMTDLAQQVVRDGEGATKFVEIAVTGAQSAADAKAVAMSVANSP
LVKTAFAGEDPNWGRIVAAVGKS--GAVADRDRLSIRF-----GDILVAEKGWVSP-DYV
ED----DAAA---------YMK-GQNLRVGIDLGL-GEGAFTAWTCDLTAQYIAINADYR
S
>WP_107920618.1|Firmicutes-Bacilli-Bacillales-Bacillaceae-Bacillus-Bacillus_sporothermodurans WP_107920618.1 bifunctional ornithine acetyltransferase/N-acetylglutamate synthase [Bacillus sporothermodurans]PTY79285.1 bifunctional ornithine acetyltransfera
MNSV--------------------------------------------------NQVDTL
KENKGSLI-----DG-----SITSPLGFLAGGLFCGIKRK------RLDLAWLYSEVPAT
AAAVYTTNLFQAPPLKVTQDSI-----QSS-G--KI-QGVIVNSGNANACTGEEGLKNAL
LMRQKFAEHLGVREHLIAVSSTGIIGEQLPIEKIVNGILNMTDF-Y--------------
QQNDAASFEAAILTTDTFVKHACAELKIDG---KTVTIGGAAKGSGMIHPNMATMLAFIT
TDANIQQDALNQSLKKVTDETFNMITVDGDTSTNDTVLILANGKAGNKEL-TP-------
--AHPEWHAFEQCLKLVCQSLAKQIARDGEGATKLIEVQVKGAETDQDAKKVAKAIVGSN
LVKTAIYGEDPNWGRIIAAIGYS--GIELDPTKMNVSL-----GPFKLLDNGLPF--SFS
EK----DAAY---------YLQQNETIQIFVDLSA-ASGNAVAWGCDLTYDYVKINASYR
T
