# Supplementary material for: Comparative genomic analysis reveals metabolic flexibility of Woesearchaeota
Source: Nat Commun. 2021 Sep 6;12:5281. doi: 10.1038/s41467-021-25565-9 (PMC8421398; doi:10.1038/s41467-021-25565-9)
Supplement: Supplementary file 11 — Source Data [file 41467_2021_25565_MOESM11_ESM.zip › Source data/Supplementary_Fig_29.fasta]

>YT1_182_00282
--------------------------MTATKQAKEANQAAIKLASAETKAKNEALKRIAN
ALKKNKKKIISENKKDLAYAEKI----NLKNSLIKRLKVDGSKLKEMFENVKSVAKLEDP
VGKTLSAIELDKGLELYKVSCPIGVIGIIFESRPDALVQISSLCLKSGNAVILKGGSEAK
NTNRILFNIIKKETERL---------VPKGWIQLIE--TREAVKETLKLDDYIDLLVPRG
SNKFVKYIQDNTRIPVLGHASGICHVYVDKDADMNKAMKIAFDAKCQYPAVCNAMETLLV
HKAIAKKFLDKMVRKYFN-AGVELRLDEKSSKIIKIEN--------------------D-
--------LTKKATEKDWETEYNDMILSVKVVNDLNEAINHINRYGSRHTDAIITKNKKT
AKRFMDLVDSSSVMVNCSTRFSDGYRYGLGAEVGISTNKIHARGPVGLEGLMIYKYKLLG
KGHIVADYSGK--KRFTHKKLKK-RC----------
>YT1_767_01265
M----------------------SLKEKILEECENAKEASIGMASAKTEVKDIVLYELAD
DLMMNKRMIIKANKKDMEQSK-----GRIPEAMLKRLKVDEKKVGEMAAMVRSVAKLEDP
SGKTLQKTELDEGLILEKVSVPIGVIACIFESRPEVTVQISAITIKSGNSVLLKGGSEAI
NTNKALADIIRKSIRDN-------KGIPEDAVQLLE--TREAVKEVLKMDEFIDLIIPRG
SNRFVRYIQENTNIPVLGHSEGICHVYVDKDADMGKALRICIDSKCQYAAVCNAMETLLV
HKAIAKRFLPKIAEEYRK-KGVELRGDDKARKILK-----------------------D-
---------IKKASEKDWKTEYTSLILSIKIVDDADEAIKHINKYGSGHTDSIVTENKVN
ALKFIGLVDSGSVMWNASTRFSDGYRYGFGAEVGISTNKIHARGPVGLEGLVIYKYVLKG
DGHIVSEYSGEKGKKFKHKRLE--------------
>Yap2000.bin4.8_00955
--------------------------MTATKQAKEANQAAIKLASAATKAKNEALKRIAS
ALKKNKKKIIEENKKDLLNAEKI----NLKYTLMKRLKVDNSKLKEMIENVRSVAKLEDP
VGKTLSATELDKGLELYKVSCPIGVIGIIFESRPDALVQISSLCLKSGNAVILKGGSEAK
NTNRILFNIIKKETEKL---------LPKGWIQLIE--TRKAVKEILKLDDYIDLLVPRG
SNKFVKYIQDNTRIAVLGHASGICHVYVDKDADINKAVKICFDAKCQYPAVCNAMETLLV
HKAIAKKFLDKMIRKYFN-AGVELRLDDKSSKMIRIEN--------------------D-
--------LTKKATEKDWKTEYNDLVLSIKIVNNVDKAINHINKYGSKHTDAIITKNKKT
AKRFMDLVDSSSVMVNCSTRFSDGYRYGLGAEVGISTNKIHARGPVGLEGLMIYKYKLIG
KGQIVATYSGKKAKKFKH--IKK-RC----------
>MP5_5_87_00831
M----------------------TLKEKVLEQCENAREASVKLASAKTDVKNIVLYELAE
DILMNRNRIIKANKLDIKQNT-----GKISEVMLKRLKVDDKKIREMADMVKSVARLDDP
SGRILQKTELDKGLVLNKISVPIGVIACIFESRPEVVVQISAIAIKSGNAVLLKGGSEAI
NTNKALSDIIRASIMDN-------KGIPVDAVQLLE--TREAVREVLKMDEFIDLIIPRG
SNKFVKYIQDNTRIPVLGHSEGICHVYVDKDADLDKALRVCVDAKCQYPAVCNAMETLLV
HKAIAKVFLPRLAEAYEK-EKVELRGDEKARKILK-----------------------G-
---------IKAASEKDWKTEYNDLILSIKIVNDIDAAISHINKYGSGHTDAIVSENNAD
VLKFISLVDSGSVVCNASTRFSDGYRYGLGAEVGISTNKIHARGPVGLEGLVIYKYVLTG
NGHIVAEYSGEKGKKCKHKRIV--------------
>CG1_02_57_44_01281
M---------------------------TVREAAAAKAAQRNLRRM---DRRAVVHGMAD
ALAAHAAGILAANEQDLRDAM------DLDATMLDRLRLDRHRIDALLGSMRAIAEMQDP
VDRVLEQRTLQNGLYLQRRSVPLGVIGMIYESRPDVTADAAAMCIRAGSAVLLKGGSEAI
ATNTAMVGAIREGLMRA--------GIGRDAGHLVQLVGRERLPAMLASSE-IDLMVPRG
SERLIALVRRRSRAPVLASGGGNCHIYVHEDADMAKAIRIIVNAKTQRPGVCNAVETVLV
HQRVAREFLPLLQHELYELRGIVLRGCARCQRII------------------------T-
---------CEAAAAADWRTEYLAPILALRVIPSMAQAMRHIERYGTGHSEAIITEDKEA
QDLFLRDVDAAVVYANASTRFTDGGQFGMGAELGISTQKVHCRGPIGLDALVSSKWEVHG
DGQVRA------------------------------
>UBA9638_00058
------------------------MTQSISTKVKKAKQASFSLAAASEAKRNKALFLIAK
AIACSRELILKENQKDISEAKAA----KIPEALIRRLKLDEAKLAEMLSGIKDLIALEDP
IGRILARTELDTGLILEKVSVPIGVIGVIFESRPDALVQISCLAIKSGNAVMLKGGSEAR
RSNAIFFSLIAEAAGQA--------GISNLALQLLE--TREDVKEMLTLHSYIDLIIPRG
SNRFVAHIMQSTKIPVLGHASGICHAYIDKDADIGKAIAITLDAKCQYPAVCNAIETLLV
HRDIAREFLPKAAEKLKE-KGVELRGCKRTKEIIP-----------------------S-
---------VKGAAEEDWGAEYNDLILSIKIVDSIGEAIEHINTNGSHHTDTIVTQDDQA
KRQFLAEVDSSSVIANASTRFADGFRYGLGAEVGIATGKIHARGPCGLESLTIYKYRLAG
DGHIVADYAGIGAKRFTHRKLA--------------
>UBA9989_00364
-----------------------------MDEAIKARNAAK--LHLTSQQKNQLLENIAN
RLQRDKISILEANRKDLIEAKKK----GKNAAFLQRLTLSENHIEEMIQGIQTIISLDDP
IGKVLSEKTLQNGLLLKKVTVPLGVVLIIYESRPNVTIDVSVICIKSGNCVILKGGSDAG
NSNQALFSCIRGALKEE--------NLPEDLVQLMGN-DHDEVAELLQRDDLIDVVIPRG
GKGLIETVVKNSRIPIIKHFEGVCTIFVDKAADFRKAISIIINAKAQKPSACNAVENLLV
HRKIKESFLVLLKEACDK-ENIELKGCLETRKSI------------------------D-
---------IALATDEDYRTEYLEKILSIKIVEDVGEAIEFIAMYGSNHSDAIITEDDDV
AARFLQAIDSAAVYHNASTRFTDGGCFGMGCEIGISTQKLHARGPMGLEEMTSYKYVILG
EGQIRM------------------------------
>GW2011_AR15_01312
---------------------------MITEMAAKAREASLELARLTAEQKNRILLDMAD
SLDKNRGRIIAANNTDVGNAVGV-----IKDSLIDRLKLNESRIDLMIESLRQLAGLKDY
VGEIISERTLENGLVLTEKRVPFGVIGIIYESRPNVTADVCGICLKSSSAVILKGGKEAI
NSNRVLVGLLSRACP------------VKDAFQLVESSDREITAQMMNLTGHIDLIIPRG
GEGLIRFVRENSKIPVIETGTGNCHIYLDEEHDPVKALNIIINAKTQRPSVCNAAEKLLI
HKNVGRDFIKKIAGELKE-RGVEILGCERTQKII------------------------G-
---------CSAATEKDWHTEFLDLKIGIKIVDDAEQAIRHINKYGTRHSEAIISNSREN
IDKFLNEVDAAAVYSNASTRFTDGYEYGLGTEIGISTQKLHARGPMGLKAMTTTKYIIKG
DGQVRE------------------------------
>WP_087234359.1|Firmicutes-Clostridia-Clostridiales-Ruminococcaceae-Anaeromassilibacillus-Anaeromassilibacillus_sp._An250 WP_087234359.1 glutamate-5-semialdehyde dehydrogenase [Anaeromassilibacillus sp. An250]OUO73249.1 glutamate-5-semialdehyde dehydroge
-------------------------MTILEQMGQKAKEAARALAVAGA-KKDAALLKMAD
AIEAHEAEILAANEMDLQAARES----GMRKSMLDRLALTSARIAGMAQGVREVAAQEDP
IGQVVSGFVRPNGLQIQRVRVPLGVIGIIYEARPNVTADAAALCLKAGNAVILRGGKEAI
HSNTAVAEAMRQAVEEA--------GLPADCIQLVQDTTRASSIEMMGLTDYLDVLIPRG
GAGLIRSVVENSHVPVIQTGVGNCHVYVDASADIDMAANIVFNAKTSRPSVCNAMETLLV
HQDIAGQALPAIKARLDE-KQVELRGCERTRAILG-----------------------D-
--------CVVPAEEEDWGREYLDYILAVKVVDSFEDALAHIAAYSSGHSEAIITNDYAN
ARAFTERVDAAAVYVNASTRFTDGGEFGCGAEIGISTQKLHARGPMGVRELTSTKFIIMG
DGQIR-------------------------------
>WP_116773706.1|Actinobacteria-Actinobacteria-Bifidobacteriales-Bifidobacteriaceae-Gardnerella-Gardnerella_vaginalis WP_116773706.1 glutamate-5-semialdehyde dehydrogenase [Gardnerella vaginalis]
M----------------------SVDDLVNARADCARKAWRNFAHADTRAKNALLEKMAD
ALESSASNIAEANKKDLKEAEAK----GMDAGKLDRLKFDEERIQASAKSVRKIAQLQDP
VGEVVRGYTLPNGIKLSQIRVPMGVMGMIYEARPNVTIDVAALCIKSGNAAILRGGSAAL
HTNQASIEVIQSVLKNS--------NFSADLIQSVDDLGRDGATSMMHAHGHIDVLVPRG
SANLIAAVVQESTVPVIETGAGNVHIYVDKSADIKKAIPIIINAKTQRVGVCNAAEKLLV
HKAVAQEFLPKIAAALAE-HNVILHADDKSYDILQSANI----------------QRLQ-
---------LECATEEDWKREYLSLNMGVKVVNDYTDAASHIAKYSTGHTETIIAEDYST
IQSFIASVDSAVVMVNASTRFTDGGEFGFGAELGISTQKLHARGPMGLLEMTTTKWIGYG
DGQIRE------------------------------
>WP_034533796.1|Actinobacteria-Actinobacteria-Bifidobacteriales-Bifidobacteriaceae-Bifidobacterium-Bifidobacterium_tsurumiense WP_034533796.1 glutamate-5-semialdehyde dehydrogenase [Bifidobacterium tsurumiense]KFJ05991.1 glutamate-5-semialdehyde dehydrog
M-----------TNIAEREAVNQDFFEKVCARADAASNAQLDLAQAVSETKNALLLAIAD
AIDAYAGNIAEANEADVRDAEAD----GMDAGKIDRLEFGVERIHQATEGMRHVASLPDP
IGEVVRGYTMPNGIRLTQIRVPMGVIGMIYEARPNVTVDVAALCLKSGNAVLLRGGHAAE
RTNAATVHAIREALAEQ--------GFSADLVNTVDEFGRAGATAMMEARGHIDLLVPRG
SAKLIQAVVRNSKVPIIETGAGNVHIYVDRGADLEETIPIVINAKTQRIGVCNAAEKLIV
HKQVAQYFLPAMAKALSD-AGVEMHADTAAYDIIDAEKI----------------DGGN-
---------LIHATDEDWDTEYLAMTIGIKVVDDIDEAIAHINQHSTGHTETIMSQDYEA
IDRFTSRVDSAVVFANASTRFTDGGMFGFGAELGISTQKMHARGPMGLREMTTTKWIGYG
SGQVRP------------------------------
>WP_077177097.1|Firmicutes-Clostridia-Thermoanaerobacterales-Thermoanaerobacteraceae-Carboxydothermus-Carboxydothermus_pertinax WP_077177097.1 glutamate-5-semialdehyde dehydrogenase [Carboxydothermus pertinax]GAV21699.1 gamma-glutamyl-phosphate reductase
-------------------------MEEVLNLAKKAKEASKKLSKLSTEQKNRALLKIAQ
YLEDNIEKILKENQKDLAEAKKG----GLSPAFIERLTLNEKRILDMAEGVRQVAKLPDP
VGEVLGMTRRPNGLVIGQVRVPLGVVGIIYESRPNVTVDAAALCLKAGNAVILRGGKEAF
NSNLALVELMEDALKSE--------GIPEGAVGMIKTTSRDAANYLMRLNGYLDVLIPRG
GAGLIKTVVDNSTVPVIETGVGNCHVYVEEEADLEMAERIIINAKCQRPAVCNAMETLLV
HEKIAPVFLPQIGKALKE-NGVEIRGCEVTRRYIP-----------------------D-
---------ALPATEEDYYTEFLDLILAVRVVRDLDEAIAHIAKYGSGHSEAIVTNDYFK
AKRFTEEVDAAAVYVNASTRFTDGFEFGFGAEIGISTQKLHARGPMGLKELTTTKYVIYG
TGQIRA------------------------------
>WP_005010717.1|Nitrospinae-Nitrospinia-Nitrospinales-Nitrospinaceae-Nitrospina-Nitrospina_gracilis WP_005010717.1 glutamate-5-semialdehyde dehydrogenase [Nitrospina gracilis]CCQ91700.1 Gamma-glutamyl phosphate reductase [Nitrospina gracilis 3/211]
--------------------------MTVTELAASAKKAALVLARLDTATKNRVLEAMAE
ALVNHTDAILEANRKDLEYSKQE----NIPGPLVARLAVDAHKVKQMAEGIRSVARLEDP
VGRVQGTTELDEGLILRRVSCPIGVIGAIFESRPDAVPQIASLCMKSGNAVILKGGREAQ
NSNKVIVSLLRQAIAGT-------PGVPEEAVQLIE--TRAEVAEMLEQDRYINLVVPRG
SNEFVRYVQDHTKIPVLGHSEGICHVYIDEYADVDKASNIALDAKLQYAAACNAMETLLV
HEKVAPKVLPNLTARFRE-KGVELMGDLRACSLVP-----------------------D-
---------LQKASAAEWDTEYNDLKLAIKVVDDRGAAIEHINEHGSGHTDTIVTENREA
AEQFMNEVDSASVMWNASTRFADGFRFGLGAEIGISTNKTHARGPVGLEGLVIYKYKLFG
CGQTVGEYSGEGGKSFTHRPLSN-DTPL--------
>OGO21265.1|Chloroflexi-root-root-root-root-Chloroflexi_bacterium_RBG_16_50_9 OGO21265.1 glutamate-5-semialdehyde dehydrogenase [Chloroflexi bacterium RBG_16_50_9]
M---------------------KSATEELKVKGKAAKAASRRLAFIGTDIKNIALHHIAD
DIVGRSNEILTANKIDQKEAKAS----GMSEAMLDRLILDQGRIDAIARDVCAVAALPDP
VGEVFDMRTLPNGLQIGKKRVPIGVIGAIYESRPNVTLDISVLCLKSGNAVILRGGKETI
NSNVAIVKVIRAXXXRA--------GIPEGAVQLIENTDRALVYELLKMNDVIDLIIPRG
GARLIKFVTENATMPVVSGGIGVCHTYVDSNADIDKAVDIVYNAKVQRPTVCNALDTVLV
HADIAGRYLPAMASSLNQ-AGVELHCDKTALATLK------------------NNKSLK-
---------LVPAVAADWGKEFLALVAAVKVVASLDEALEHIERYGSGHSEAIVTEDYPS
AMRFLNEVDAACVYVNASTRFTDGGQFGLGAEVGISTQKLHARGPMGLKELTTYKWIIFG
NGQIRP------------------------------
>WP_013008089.1|Deferribacteres-Deferribacteres-Deferribacterales-Deferribacteraceae-Deferribacter-Deferribacter_desulfuricans WP_013008089.1 glutamate-5-semialdehyde dehydrogenase [Deferribacter desulfuricans]BAI80843.1 glutamate-5-semialdehyde dehydrog
--------------------------MNIYDEFKKVKNASLTLMHLKSEKKDNVLKKIAD
LIDKSREKIKSENQKDIENGKRL----GLNKALIDRLLLNDKRIDSMISGVMDIVAQDDP
VGMIDRGFKRPNGLKIYKVRVPIGVIGIIYESRPNVTVDAAALCLKSGNASILRGGKEAL
NSNRILGDIIKEALVSE--------GLDDNLVYILEDPERKYIMDMLKAKDYIDLIIPRG
GEGLIKFVTENSFIPVVKHDKGVCHTYIDKDADLEKAVKIAVNAKVQRPGVCNAMETLLI
HKDVADEILPRLKKEYDR-FGVELRGCEKVRNII------------------------D-
---------INIATEEDWEAEYLDLILSVKVVESDEEAIEHINKYGSSHSESIVTENYTT
AQKFLESVDAAAVYVNASTRFTDGAEFGLGAEIGISTQKLHCRGPMGAYDLTTTKYIVYG
DGHIRE------------------------------
>PIP41506.1|Proteobacteria-Deltaproteobacteria-Desulfobacterales-root-root-Desulfobacterales_bacterium_CG23_combo_of_CG06-09_8_20_14_all_51_8 PIP41506.1 glutamate-5-semialdehyde dehydrogenase [Desulfobacterales bacterium CG23_combo_of_CG06-09_8_20_14_all_
--------------------------MSLKDRAPEAKAASIQLGAASARTKDTALAAIAD
ALSAAKDRIIHANQADLDAAARD----NLAAPLLKRLKFQADKIKEAVDGIRSVIALTDP
VGVTMRAMELDAGLELFKVSCPIGVIGIVFESRPDALVQISSLCLKSGNAVMMKGGSEAA
HTNRVLADIIDQAAVEA--------GIPKGWLTLLE--ARSDVAEMLSMDKFIDLIIPRG
SNAFVRYIMDNTHIPVLGHADGICHVYIDRLADLDMAVGICVDSKCQYVAVCNAAETILV
HKAIAEKILPKLKVALES-KGVEIRGCDATRAIID-------------------------
---------VNPATEADWGTEYLDLIVSVKIVDSLDAAISHINTHGSRHTDAIVTEDKGR
GFRFMDYVDSADVFQNCSTRFADGFRFGLGAEVGISTNKIHARGPVGLEGLMIYKWRIVG
NGHLVADYAGPHAKAFTHRTLDK-KFRN--------
>WP_069894027.1|Spirochaetes-Spirochaetia-Spirochaetales-Spirochaetaceae-Marispirochaeta-Candidatus_Marispirochaeta_associata WP_069894027.1 glutamate-5-semialdehyde dehydrogenase [Candidatus Marispirochaeta associata]
M-----------------------QENAIKKLAREAREASYITATLSSELKNRVLDQVAV
ALDREKARIFAANQDDLARAEGD----RVAAPLVKRLKFDEKKLQGVIEGIRSLIALEDP
VGREQLATELDRGLELHRISTPIGVIGMIFESRPDALVQMAALSLKSGNAVLLKGGREAR
ETNRVLTEIISTSSLES--------GMPAGWIVNLE--SREEVQELLGMDREIDLLIPRG
SNEFVRYIMENSRIPVMGHADGICHTYIEARANPETAVRIAVDGKAQYVAVCNSTETILI
DRALAQEILPLLTRALQQ-AGVRIRGCAETRAIIP-----------------------A-
---------AEAADEKDWETEYLDYIVSIKVVADLDEAVAHINRYGSGHTDAIVTEDPES
ARRFMERVDSANVFHNCSTRFSDGFRYGFGAEVGISTGKLHARGPVGLEGLLTYKYKLFG
TGQIVADYAEG-RKKFTHRSLAK-PGEE--------
>WP_068719167.1|Firmicutes-Clostridia-Halanaerobiales-Halobacteroidaceae-Orenia-Orenia_metallireducens WP_068719167.1 glutamate-5-semialdehyde dehydrogenase [Orenia metallireducens]OCL25255.1 glutamate-5-semialdehyde dehydrogenase [Orenia metallireducens
----------------------MSIREEVVTKAKKAKKAAKELAHIGSEVKNKALLEMAD
ELEKQTKEILAANEKDMDYGREH----ELPESLLDRLLLTEERIKGMADGLREVAKFDDP
IGEVLGMKKRPNGLKIGEVRVPLGVIGIIYEARPNVTADAAGLCLKAGNAVLLRGGSNAI
NSNKAITNALAKAAVQA--------GLPEGSVQLVESIDREAVQIMFKLNQYLDVLIPRG
GAGLIQAVVKNSTVPVIETGVGNCHTYVDSEADLEMAKRIVINAKCQRPGVCNSMETLLV
NQEVAEEFLPVIVEELKK-KDTLVKGCTKVQEIVS-----------------------D-
---------VEAATEEDWETEYLDYILAVKVVKDIDEALEHIDKYSSKHSEAIITENYTK
AHKFLDLIDAAAVYVNASTRFTDGGQFGLGAEIGISTQKLHARGPMGVNQLTTNKFIIFG
DGQIR-------------------------------
>PKQ28879.1|Actinobacteria-root-root-root-root-Actinobacteria_bacterium_HGW-Actinobacteria-3 PKQ28879.1 glutamate-5-semialdehyde dehydrogenase [Actinobacteria bacterium HGW-Actinobacteria-3]
-------------------------MSEVEEIGRRAKAAAAGLAALTARQKDDALMSMAD
ALESGASLILERNEEDLLHARAR----KTSATLMDRLMLNEERVVDMARGLRDVAALRDP
VGEIVDGWRLPNGLLVQKVRVPLGVIGIIYEARPNVTVDATGLCLKSGNAVILRGSSSAL
RSNAALVDIIAQAAESA--------GLPPDSVQLVRDTDRDAAREMMRLHGLIDVLIPRG
GAGLIHTVVENSTVPVIETGLGNCHVYVDAGADLEMAASIIINAKTQRPGVCNAAETMLV
HRDVADEFLPDVARRLKE-KGVVLRGDEATREILP-----------------------D-
---------VETATEDDWREEYLDLVLAVKVVDGIDEAVRHIAEYGSGHSETIVTRDYGR
GKRFAERVDSAAVYINASTRFTDGGQFGMGAEIGISTQKLHARGPMSLPELTSSRFVIYG
EGQIRE------------------------------
>WP_073594049.1|Cyanobacteria-root-Oscillatoriales-Oscillatoriaceae-Phormidium-Phormidium_ambiguum WP_073594049.1 glutamate-5-semialdehyde dehydrogenase [Phormidium ambiguum]OKH37300.1 glutamate-5-semialdehyde dehydrogenase [Phormidium ambiguum IAM M-71]
M------------------TVSQIASSSLIEIAQLTRQAARELAMLSAAARNDAIEAIAQ
ALELMIPEILTANSADCQAAEAE----GISKSLYARLKLDETKLKSAIAGVRDVGRLPDP
IGKLEVHRQLDRGLILKRVSCPLGVLGVIFEARPDAVMQISSLAIKSGNGVILKGGKEAV
RSCEALVKAIRLGLEKS--------EVSPNVVQLLT--TREEISTLLKLDEYVDLIIPRG
SNSFVRFVQENTRIPVLGHADGICHLYIDAAADVTKAVDITVDSKTQYPAACNAIETLLI
NQSIAADFLPLVAAALKG-KNVELRGDDRTRKIV------------------------E-
---------MSPATETDWATEYSDLILSIKIVDSLQDAIAHINTYGSRHTDAIVTEDSNA
AKVFIAQVDAAGVYHNCSTRFADGYRYGFGAEVGISTQKMPPRGPVGLEGLVTYKYQLTG
DGHIVESYSGKNAKPFDHQDLPL-E-----------
>WP_028325849.1|Proteobacteria-Deltaproteobacteria-Desulfobacterales-Desulfobacteraceae-Desulfatirhabdium-Desulfatirhabdium_butyrativorans WP_028325849.1 glutamate-5-semialdehyde dehydrogenase [Desulfatirhabdium butyrativorans]
----------------------MGIETDIRRMAEQAREASRAIAVAPGEQKNDLLRRMAH
RIAAASGELMAANAKDIVYAREH----GLSAAMIDRLTIRENTIQAMIRGLDEVAALPDP
VGEIVKQWMRPNGLHVSRVRIPLGVIAIIYESRPNVTIDAASLCLKSGNAVILRGGSEAL
HSNTVLADIIGQSLADT--------GLPREAAQVIPIRDRAAVTELLKLEEWIDVVIPRG
GESLIRFVVENSRIPVLKHYKGVCHIFVDRDADFEMALAVCLNAKVQRPGVCNAMETLLI
HQDAAPVFLPIVVSALRK-AGVACRGCERTLAIIP-----------------------D-
---------MHPATEEDWYTEYNDLILSIRIVQDLDAAIAHIGRYGSHHTDAILTTDEAH
ARRFLQEVDSSVVLVNASTRFNDGGELGLGAEIGISTTKLHAFGPMGLEELTATKFVVQG
NGQIRV------------------------------
>WP_048066971.1|Euryarchaeota-Halobacteria-Haloferacales-Haloferacaceae-Haloquadratum-Haloquadratum_walsbyi WP_048066971.1 glutamate-5-semialdehyde dehydrogenase [Haloquadratum walsbyi]Q18J39.2 RecName: Full=Gamma-glutamyl phosphate reductase; Short=GPR;
M-----------------TDSGEIDPQTAEEKVTDAQTAALSLSNLSTARRNEALTAIAD
TIERNVDRILEANAADVADAEKQVDAGEYTQAFVDRLTLSTSKIESIAEMVRSVAEQDDP
LGETLTARELDDDLNLYKVTVPIGVIGTVFESRPDALVQISALSLKSGNAVILKGGSEAE
RSNRVLYNCILEATPEV----------PSGWAQLIE--AREDVQTLLEMDDAVDLIMPRG
SSSFVQYVQDNTSIPVLGHTEGVCHVYVDSEADLEMATAVAYDAKVQYPAVCNAVETLLV
HESVAPSFLSQMMKQYRD-AGVEIRGDERTQSIVDTES----------------NISEE-
---------IIAATEADWTTEYGDRIVSIAVVDSLTDAIDHINMYGSKHTESILTQDDNR
AEQFMRAVDAASVFHNASTRFADGFRFGLGAEVGISTGKIHARGPVGLDGLTTYKYHLEG
DGQQVATYAGSDAKPFDHAEFDE-TWPVRNDDG---
>WP_107688136.1|Proteobacteria-Betaproteobacteria-Neisseriales-Neisseriaceae-Neisseria-Neisseria_wadsworthii WP_107688136.1 glutamate-5-semialdehyde dehydrogenase [Neisseria wadsworthii]
M---------------------QSIQDYVHAKAKAAKEAYYQLAAATTAQKNAALLNMAE
LIKQHEDAILAANAEDLKAAEAK----GLDAALLDRLKLTGNTIESMCEGLRQIAALPDP
VGEMDEFRTRPNGLQIGKMRVPLGVIGIIYESRPNVTVDAAALCLKSGNACILRGGSEAF
NSNTAIAKLITQALQAN--------GLPAAAVGFIEHTDREGVGTMLQSPDLIDVIIPRG
GKNLVARISAEARVPVIKHLDGICHVYIDQAADKEKAINIAFNAKTSRYGTCNTMETLLI
HQNRAQEILPVLAENYTE-KGVELRGCTRTLSILN-----------------------N-
---------IKAATTEDWDTEYLAPILAIKIVDDMAEAIAHINTHGSHHTDSIVTESYTD
AQTFLRLVDSASVMVNASTRFADGFEYGLGAEIGISTDKIHVRGPVGLQGLTSQKWVVLG
NGQIRK------------------------------
>OHD38654.1|Spirochaetes-root-root-root-root-Spirochaetes_bacterium_GWE1_32_154 OHD38654.1 glutamate-5-semialdehyde dehydrogenase [Spirochaetes bacterium GWE1_32_154]OHD53163.1 glutamate-5-semialdehyde dehydrogenase [Spirochaetes bacterium GWF1_31_7]HBD
---------------------------MIEEKLFKMKLASCGLAAIPGELKNNALLEIAK
SLDSNRKLIIEANEKDLHNGK------DLSQPILKRLLFDSEKIDGVIDGIYGLVKLEDP
VHKKLSSLLLDDGLILNKISVPIGVIGVIFESRPDALVQIASLCVKSGNCVVLKGGSEAM
NTNKVLADIIIQTLTAF-------DSRFTDTVLLIE--SREAVSEILKFNKYINLIIPRG
SNEFVQYIQKKSSIPVLGHADGICHQYIDQFADIDTAIKVVVDSKTQYVAVCNATETLLV
HANIAEKALKPVVAALRE-KKVEIRGCERTQKIIS-----------------------D-
---------VIPATETDWKTEYLDYIISIKIVDSIEEAVTHINTYGSGHTDGIITENAES
KRYFETFVDTSSVVVNCSTRFADGFRYGMGAEVGVSTNKFHARGPVGLEGLIIYKYILEG
NAHIVADYSGSNAKKFKHTKLDV-K-----------
>WP_083260877.1|Proteobacteria-Gammaproteobacteria-Cellvibrionales-Microbulbiferaceae-Microbulbifer-Microbulbifer_aggregans WP_083260877.1 glutamate-5-semialdehyde dehydrogenase [Microbulbifer aggregans]AOS97132.1 Gamma-glutamyl phosphate reductase [Micr
M----------TTSSATETADSRSTREKIESMGRRARDAARVIARANTATKNHALQAIGR
ELDLRRSEVLEANQKDLEAGRNS----GLDAALLDRLELNDERIDGMIEGLHQVAELPDP
VGEIDDLNFRPSGIQVGKMRVPLGVVGIIYESRPNVTIDAASLCLKSGNATILRGGSEAL
HSNGAIAACIAAGLEEA--------GLPQSVVQVVDTTDRAAVGALIAMPEYVDVIVPRG
GTGLIERVSRDARVPVIKHLHGVCHVYLDDRADREKAFNIALNAKTHRYGVCNAMETLLV
AEGIAEEILPRLAAAYRE-REVELRGCARTLRILS-----------------------N-
---------CEAASESDWSEEYLAPVLAIRVVANMDAAMDHIARYGSGHTESIVTEDYSR
ARRFLAEVDSSSVMVNASTRFADGFEYGLGAEIGISTDKIHARGPVGLEGLTSQKWIVLG
DGHIRQ------------------------------
>TDA30964.1|Euryarchaeota-Hadesarchaea-root-root-root-Hadesarchaea_archaeon TDA30964.1 glutamate-5-semialdehyde dehydrogenase [Hadesarchaea archaeon]
--------------------------MKLLERVRRAREASLLLATLPTEVKNAALLEAAK
ALRERREEVLEANRRDVEIAERR----RLSKPLLERLKLSEGKLEALSRMVESVAGLEDP
VGKTLYACELDEGLELYRVSCPIGVVGAIFEARPDVLPQISSLCLKSGNAVILKGGKEAN
HSNQTLFRIFKEATEGK--------GVPEGWIQLVE--GREEVRKLLKLEEYVDLLVPRG
SKEFIKFIQRHTRIPVLGHAEGVCHVYVDEHADFEKALEICYDAKVQYPAVCNAAEKVLV
HAKVAEEFLPRLVEMYSK-AGVEVRGCERTRKIVK-------------------------
---------VKRAREEDWHAEYLDLIITVKVVDSLEEAISHINRYGSKHTDAIVTEDRGA
AIRFLEGVDSSSVMWNASTRFSDGYRYGLGAEVGISTGKLHARGPVGLEGLTTYKYYLIG
KGHVVAPYLSSPPRPFLHRRLER-TWKEVKEGRI--
>WP_129737424.1|Firmicutes-Erysipelotrichia-Erysipelotrichales-Erysipelotrichaceae-Massilimicrobiota-Massilimicrobiota_timonensis WP_129737424.1 glutamate-5-semialdehyde dehydrogenase [Massilimicrobiota timonensis]
------------------------MNEQLFKQLTQAKQASRHMMTMNTQSKNQALIKIAQ
ALKDHVLEIINENQKDIEHAKAS----GMSDAMVDRLLLNEDRIVAMADDVLKLVSLDDP
VGGIIREIKRPNGLLIKQVRVPIGIFGIIYESRPNVTVDIACLCIKSGNVCVLKGGKEAM
HSNRILTKLMREAIKEI---------LPVDCVQLIDYGGREMVDELIHAYGYVDVVVPRG
GAGLIQHVVQNATVPVIETGAGNCHLYIDKEADLKKAIDITVNAKIQRPSVCNAIETILV
HQDIADTYLPLLYEAFHE-R-VDIRGDSKVQKIIP-------------------------
---------CQLATLTDYATEYDDYIVAVKIVDSLKEAIEHIYQYSTKHSEAIITENQDT
AHMFLNSIDSACVYHNASTRFSDGGQFGFGAELGISTQKLHARGPLGLLEMTSYQYKIYG
QGQVRE------------------------------
>RLE14937.1|Candidatus_Aerophobetes-root-root-root-root-Candidatus_Aerophobetes_bacterium RLE14937.1 glutamate-5-semialdehyde dehydrogenase [Candidatus Aerophobetes bacterium]
----------------------MGIKEEIVEIAKKAKRVSRYLANLSSDKKNRTLEQMAL
GLEQNAHRIKKENTKDVEEAREK----GLSSALIDRLTLNDKRIAALSASLRKIASLEDP
IGKIESMWKRPNGLLVGKMIVPLGVIGIIYESRPNVTVDAAGLCFKAGNAVILRGGSEAI
RSNCTLVDILTEALEKT--------GVPPDSIQLIRTTSREAVLQMLKMDKYIDVIIPRG
GESLIRTVAENSTIPVIKHYKGVCHIFVDREVDLDMAENICFNAKVQRPGVCNAMETLLV
DKAIAESFLPGMIQRFRE-AKVEIRGDEKVRQIVP-----------------------D-
---------VKPATEEDWFCEYLDLILSVRVVEGLEEAIEHINFYGSHHSDAIITSNYLK
AKKFCREVDSAAVYVNASTRFTDGGEFGMGAEIGISTQKLHARGPMGVKELTSYKFIILG
EGQIRK------------------------------
>WP_104228927.1|Proteobacteria-Gammaproteobacteria-Nevskiales-Sinobacteraceae-Solimonas-Solimonas_fluminis WP_104228927.1 glutamate-5-semialdehyde dehydrogenase [Solimonas fluminis]PPE75962.1 glutamate-5-semialdehyde dehydrogenase [Solimonas fluminis]
MS--------PTTNTKAKAAKADDIAAYMREKGVKARAASRALARADTGAKNACLFALAE
ILLAESKSILEANAADMREGRAR----KLDDALLDRLELNPDRIAAMADGVRQVANLPDP
VGELSDLKLRPSGIQVGRMRAPLGVVGIIYESRPNVTADAAALCLKSGNAAILRGGSEAL
QSNLAIARCIERALTDT--------GLPRDAVQILDITDRRTVTEMVAMPEFIDVIIPRG
GKGLVAAVAEAARVPVIKHLDGICHVYIDADADLEKAVAVSVNAKTQRYGTCNTMETLLV
DVAVAESVLPILGEIYAE-AGVEIRGCERTRRILT-----------------------D-
---------ARPATEEDWRTEYLAPILAVRVVDDIDQAIDHIETYGSHHTDAIVTENYSK
VRRFLREVDSSSVMVNASTRFADGYEYGLGAEIGISTDKFHARGPVGLEGLTSLKWVVLG
DGSVR-------------------------------
>WP_137998355.1|Spirochaetes-Spirochaetia-Brachyspirales-Brachyspiraceae-Brachyspira-Brachyspira_catarrhinii WP_137998355.1 glutamate-5-semialdehyde dehydrogenase [Brachyspira catarrhinii]TKZ35167.1 glutamate-5-semialdehyde dehydrogenase [Brachyspira cat
--------------------------MELLDLVKSAKESTYKLQSLSSEIKNKALSEIAK
NIEKRKNEIFEANDKDLEYSKELLNKNKISVSMFNRLKLDENKMLDIISGIRDVIKLEDP
INKILAQTELDDNLILKKVSCPIGLIAVIFEARPDVISQISSLCIKSANAVILKGGREGE
NTNKMIFEIINESLNDI-------KEFPKNSVNLIF--SREDIKNILSMDKYIDLIIPRG
SNDLVQFIKANTNIPVLGHSDGICHLYIDESANIEKALKICLDSKAQYPSACNSVETILI
NKNIANEFLNKLYSLFKE-NDIKMNGDEEVKKILS-------------------------
----------DIGKVEDWHKEYGDKEVSLKIVENIEDAYKHINKFGSHHTDSIISENKEN
IEKFMTFVDSANVYSNTSTRFSDGFRYGFGAEVGISTNKTHARGPVGLEGLTIYKYKLFG
NYQIVNDYTTH-KKSFKHKKIK--------------
>WP_053984933.1|Firmicutes-Clostridia-Clostridiales-Lachnospiraceae-Niameybacter-Niameybacter_massiliensis WP_053984933.1 glutamate-5-semialdehyde dehydrogenase [Niameybacter massiliensis]
--------------------------MNIYESASKAREASIMLQAIDGDAKRKALVAVQE
ALKANKEAIFAANQKDIEVSEAQ----NIAMPVLKRLRFDEGKLQDVLDGIESLVHMEEP
VGKVQMQTELDEGLILTRISCPIGVIGVIFESRPDALVQISSLCLKSGNSVLLKGGSEAK
ETNKILFEIIKKASEEA--------GMPQGWITLME--TREEVSEILKMHNYIDLLIPRG
SNEFVQYIMKNSDIPVMGHADGICHSYVDKAADLELAVKVVTDSKTQYVSVCNALETLLV
HEAVASEFLPRLKASLED-KGATIKACEKTRAIIE-------------------------
---------CEEATDEDWQTEYLDYILSIKIVSSLEEAINHINTYGSGHTDCIVSTDEEA
VKKFMMLVDSGNVFCNVSTRFSDGFRYGFGAEVGVSTSKIHARGPVGIEGLLIYKYKLMG
HGHIVGDYASG-TKKFTHKKLI--------------
>WP_068670545.1|Thermodesulfobacteria-Thermodesulfobacteria-Thermodesulfobacteriales-Thermodesulfobacteriaceae-Thermosulfurimonas-Thermosulfurimonas_dismutans WP_068670545.1 glutamate-5-semialdehyde dehydrogenase [Thermosulfurimonas dismutans]OAQ20544.1 
M---------------------AEIETLVTEIARKAREASRKLTSLSTEVKNRVLLETAR
RLREEKAFLQAENEKDLAYAREK----GLSAALIDRLTLSDKVIEGMARGLEEVAALPDP
VGEVVKMWRRPNGLWVGRMRIPLGVIAMIYESRPNVTIDAAGLCFKSGNAVILRGGSEAI
NSNLALARIFQEALRSS--------GAPEEAVQVIPTTDRAAVNVLLTLDEYIDLIIPRG
GEGLIRFVTENSRIPVLKHFKGVCHVYVDKFADLEMARRIAVNAKVQRPGVCNAMETLLV
HREVAEKFLPVVAEDFKA-HGVELRGCPETRKLVS-----------------------W-
---------AKEATEEDWDAEYLDLILAVRVVPSMDEALDHIARYGSNHTETIVTEDYHR
AMRFLKEVDASVVMVNASTRFNDGGELGLGAEIGISTTKLHAYGPMALEELTAMKFIVFG
EGQIRE------------------------------
>RJP70332.1|Candidatus_Abyssubacteria-root-root-root-root-Candidatus_Abyssubacteria_bacterium_SURF_17 RJP70332.1 glutamate-5-semialdehyde dehydrogenase [Candidatus Abyssubacteria bacterium SURF_17]
M------------------TPDNQLEQSIVEIARRARSAAQKLAKASSAQKDEGLRVIAA
NLRGRTSPLLQSNRKDVERAKQA----GLTSALIDRLTLTKKRIEAMAAGLDEITRLPDP
VGEVTRMWRRPNGLRIGKVRVPIGVIGFIYESRPNVTVDAAGLCVKSGNAIILRGGSEAI
ESNSAVAEVVALSLGQA--------GLPEDCVQLLRMTDRAAVNIMLKLDEYIDLIIPRG
GKPLIKLVVENSMIPVIMHYEGICHTYVDEFADLDMAETICMNAKVQRPGVCNAMETLLV
HSRVAEEFLPRMCKSYTD-ASVEIRGCDKTRKILP-----------------------K-
---------AKAATDEDWRTEYLDLILSVKVVDSIDEAIEHIARYGSAHSDAIVTENYRR
AQQFIEEVDSSAVFVNASTRFNDGFEFGLGAEIGISTNRLHCRGPMGLEELTTYKYIVYG
NGQIRQ------------------------------
>PIX14117.1|Elusimicrobia-root-root-root-root-Elusimicrobia_bacterium_CG_4_10_14_3_um_filter_49_12_50_7 PIX14117.1 glutamate-5-semialdehyde dehydrogenase [Elusimicrobia bacterium CG_4_8_14_3_um_filter_50_9]PIY16920.1 glutamate-5-semialdehyde dehydrogenas
M-----------------------NQTDYREIFRRMRRQGRILERMKDSDINSMLRKIAR
NIIGCESKIIAANKKDISRALFS----GKDAAFIDRLSLDRKRIRAMASQVVDLSRLPSP
LGRVLSVRQRPNGLNIRKVSVPLGTLMVIYESRPNVTSDVAALCLKSGNAVILRGGSDAV
KSNRAVYDAVMTAVPAE----------IKDAVFFVEDSSRRTVDSLLKMNGLIDAVIPRG
GEGLINAVVKKSRIPVIYHGKGVCNLYVHKDADMKMAVDIALNAKVSRPGVCNAIENLLV
HKDAAKKFLPMIHRVYAS-NGVEMRGCPETRKILP-----------------------D-
---------IKAASPADWDTEYLAKIISIKVVSGIDDACEFINTHGSGHSEAIVASGKNA
AKTFFSAVDAACLYHNASTRFTDGGEFGMGAEIGISNQKLHPRGPVGLEELTSYKYIISG
SGQIRK------------------------------
>WP_008274302.1|Cyanobacteria-root-Chroococcales-Aphanothecaceae-Crocosphaera-Crocosphaera_chwakensis WP_008274302.1 glutamate-5-semialdehyde dehydrogenase [Crocosphaera chwakensis]EAZ92729.1 gamma-glutamyl phosphate reductase [Crocosphaera chwakensis CC
M------------------IVNSSQSLLLKEIAEKTSQAARKLGGLSTSDRNQAIEAIAQ
ALETASAEIIKANELDCELAEKE----GISKPLYNRLKLGKTKLDATIKGVRNVINLSDP
IGHISIHRELDEGLILKRVSCPLGVLGIIFEARPEALIQITSLAIKSGNGVILKGGKEAL
NSCQTLVKIIREALKNT--------KVNSDTVQLLT--TREETRNLLDLDEYIDLIIPRG
SNEFVRFIQQNTNIPVLGHADGICHLYIDKKADLETAISITVDSKTQYPAACNAIETLLI
HQAVAAEFLPKIADALTS-NQVKLKGDKLTRNYL------------------------N-
---------IEAVIEEDWKTEYSDLILSIKVVDSLEAAINHINTYGSKHTDAIVTEDKNS
AEIFMNQVDAAGVYHNCSTRFADGFRYGFGAEVGISTQKIPPRGPVGLEGLVTYKYQVTG
KGHIAATYSGENAKAFTHKEI---------------
>WP_043618244.1|Proteobacteria-Betaproteobacteria-Neisseriales-Chromobacteriaceae-Chromobacterium-Chromobacterium_violaceum WP_043618244.1 glutamate-5-semialdehyde dehydrogenase [Chromobacterium violaceum]
----------------------MNVKEYMQQLGQAARKASRLLARADTNQKNAALHAIAD
AVVREQEALLAANRQDLDAARQA----GLDDAMLDRLTLSAKGVLSMADGLRQIAALPDP
VGEIDDMCYRPSGIQLGKMRVPLGVVGIIYEARPNVTADAAGLCLKSGNATILRGGSEAF
HSNQAIAACVHEGLAAA--------GLPAEAVQVLATTDRAAVGELIAMPEYVDVIVPRG
GKGLIARISAEARVPVIKHLDGNCHVYIDDTANPDKAFNIALNAKTHRYGTCNTMETLLV
HTAFAEFMLPRLAEAYWE-KGVELRGCERVRAILG-----------------------E-
--------TVKAATDEDWATEYLAPVLAVKVVKDIDEAIEHINRWGSHHTDAIVTEDYGR
SRRFLREVDSASVMVNASTRFADGFEYGLGAEIGISTDKIHARGPVGLNGLTSQKWIVLG
DGQIRQ------------------------------
>KAA1301393.1|Chloroflexi-root-root-root-root-SAR202_cluster_bacterium KAA1301393.1 glutamate-5-semialdehyde dehydrogenase [SAR202 cluster bacterium]
M-----------------------TKLSLSEQAKAASSASGYLATATAEIKNTALIAIAE
AVEANSTSILDANAEDLENAKRD----GMDFHIRDRMTLNGNRVQDMADAARSISKLEDP
IGEVLEQRNLPNGLHLERVRVPIGVIGVIYESRPNVTIDIATLCLKSGNAVILRGGKECI
LTNMTLATIIKDAVESA--------GIPSDIVQFIESTDRALVKEMLQMDEAIDLMIPRG
SAELVNFVGQNARMPAITGGIGVCHTYVDADADLDNALEIVVNAKVQRPTVCNALDTVLV
HQAVAHNFLPKLAHEFGI-QNVELRADSRAMSILDALA-----------------SGAE-
---------IKQAVSGDFGTEFLALIASVKIVDSIDEALTHISNYGSGHSEAIVSENNEV
IERFLNEADASAVFANASTRFNDGGEFGLGAEVAISTNKLHARGPMGLKEITSYKWKIRG
QGQVRQ------------------------------
>WP_052017697.1|Cyanobacteria-root-Synechococcales-Pseudanabaenaceae-Pseudanabaena-Pseudanabaena_biceps WP_052017697.1 glutamate-5-semialdehyde dehydrogenase [Pseudanabaena biceps]
M--------------------SKDLFKDLAGAIQSTRKAAIALAKLPTASKNDALEAIAL
ALEQHAEIILAANQKDLAAATAN----QLPSALIARLKLDANKIRGMIAGVRDVIRLADP
IGDRQIHRELDAGLVLERLSCPLGVIGVIFEARPDAVTQIAALGIKSGNGVILKGGSEAV
HSCEAIATVMHQALAELFAKQ---GGVSPQVVQLLT--TRAETLAILKMDKLIDLIIPRG
SNQFVRYIQENTHIPVLGHADGVCHLYVDAAADLDKAVAIAVDSKTQYPAACNAIETLLV
NQAIAPQFLPLVSSALQE-RGVKLLGCDRTRAMI------------------------D-
---------VSPATESDWSTEYCDLILSIKMIDSLEEAIAHITTYGSKHTEAIVTEDLAI
ADIFTSDIDAAGVYHNCSTRFADGFRYGFGAEVGISTNKMPPRGPVGLEGLVTYKYRLVG
DGHIVATYAGANAKAFTHRDL---------------
>WP_096402133.1|Fusobacteria-Fusobacteriia-Fusobacteriales-Fusobacteriaceae-Fusobacterium-Fusobacterium_varium WP_096402133.1 glutamate-5-semialdehyde dehydrogenase [Fusobacterium varium]BBA50604.1 gamma-glutamyl phosphate reductase [Fusobacterium varium
--------------------------MEISKIGEAAKKASIKTAQLSTGVKNDILQKSAD
ALIRNKERIIEINKEDVKNAVKN----GVKQSFIDRLTLTEKRIEDMAAGLRDIAMFNDP
VGEYIYGKTLPNGLIIQQKRVPLGVVAIIFESRPNVTADAFGLCLKSGNAVILRGGKEAI
KTNIAIVSVFKEVLREA--------GISEDTVQILEDTSHEKAAELMKANEYIDVLIPRG
SARLINTVINNSTIPCIQTGIGNCHIYVDKTGDLKKAVDIIINAKTQRPGVCNAVETILV
HEDIAAELLPVMGKELID-RNVEIRGDETVNKYIA-----------------------E-
---------SKKATEEDWATEYEDYILAVKTVKTLDEVIEHIGKYGTKHSESIITEDYSN
AQRFLNEIDAAAVYVNASTRFTDGGQFGFGAEIGISTQKLHARGPMGLKELTTTKYVIFG
NGQIRK------------------------------
>RLE10407.1|Candidatus_Aerophobetes-root-root-root-root-Candidatus_Aerophobetes_bacterium RLE10407.1 glutamate-5-semialdehyde dehydrogenase [Candidatus Aerophobetes bacterium]
----------------------MELKEQVIRMARKAKQASQKLAKLSSTVKNEALLKMAQ
VLETHKDKILKLNHKDIVLAKAK----GLPLALIDRLTLNEKRIKQMCGGLRQIAQLEDP
VGKIESMWRRPNGLLIGRMRVPLGVIGIIYESRPNVTVDAAGLCLKAGNAVILRGGSEAI
NSNIALIDALSEAIQEV--------GLPGGCIQLVRTTDRKAVGEMLKLNEYIDVIIPRG
GESLIKMVTENSTIPVIKHYKGVCHVYVDEEADLKMAEKIAFNAKVQRPGVCNAMETLLV
AEKIADKFLPVVIRKLQE-AGVEIRGDEKTCKISP-----------------------N-
---------VKRATEEDWSTEYLDLILSVKVVSGIDEAIAHINRYGSHHSDAIITNSYIK
SRKFLREVDSAAVYVNASTRFTDGGEFGLGAEIGISTDKLHARGPMGVKELTTTKFIILG
EGQIRE------------------------------
>WP_014957398.1|Proteobacteria-Deltaproteobacteria-Desulfobacterales-Desulfobacteraceae-Desulfobacula-Desulfobacula_toluolica WP_014957398.1 glutamate-5-semialdehyde dehydrogenase [Desulfobacula toluolica]CCK80065.1 ProA: gamma-glutamyl phosphate reducta
--------------------------MDIQAIATQCKDAAILMSALSTDIKDKALKNIIK
ALETNMDLIIDANKNDLEQARKD----NLDAPLLKRLKFDQPKISEACDGIASLIKLEDP
VGKTLSATELDKGLTLFKVSRPIGVIGVIFESRPDALVQIAALCLKSGNAVLLKGGSEAS
ATNQILASVISKAGVDT--------GLPEGWLGLLE--TRSDVDQMLKLEKYVDLIIPRG
SNEFVRYIMDNTVIPVLGHADGICHLYIDRLADPKMAVDLSVDSKCQYVAVCNATETILV
HEALAKDILPVLKKELEA-KGVKIYGCEKTGDIID-------------------------
---------VEAATEKDWQTEYLDLIVSIKVVPSLKEAVAHINRYGSGHTDVIVTSDKKR
ALYFMDHTDTADAFWNCSSRFSDGFRFGLGAEVGISTNKIHARGPVGLEGLMIYQWRMIG
DGHMVKDYTGEAAKPFTHKSLNK-DF----------
>WP_078763021.1|Actinobacteria-Actinobacteria-Streptosporangiales-Nocardiopsaceae-Marinactinospora-Marinactinospora_thermotolerans WP_078763021.1 glutamate-5-semialdehyde dehydrogenase [Marinactinospora thermotolerans]SKA29902.1 glutamate-5-semialdehyde 
M---------------------SDIERDVHAVARRAKDAAVDLAPLSRAVKDAALLAMAE
ALVKQVDEIVAANAEDITRARES----GAAEAMIDRLALTPRRIEAIADAVRAIAELPDP
VGEVVRGRTLPNGLELRQIRVPLGVIGIIYEGRPNVTVDAAALCLKSGNAALLRGSSSAY
ASNTAIVRVLREALEGT--------GVPVDAVQLVPGTGRDSAQALMRARGLVDVLIPRG
GGSLIQTVVRESTVPVIETGEGNCHVYVDEAADLGKAVAIAVNSKTHRCSTCNTAETLLV
HSAIADRFLPAVLAELKD-LGVTVHGDERTRSYDA-----------------------D-
---------VVPATEDDWATEYLSLDLAVKVVDSLDEAVDHIRRYSTAHTEAIVTDSQSA
ARRFVERVDSTAVMVNASTRFTDGGEFGFGAEIGISTQKLHARGPMGLPEMTSTKYVITG
DGHVR-------------------------------
>WP_027416934.1|Firmicutes-Bacilli-Bacillales-Paenibacillaceae-Aneurinibacillus-Aneurinibacillus_terranovensis WP_027416934.1 glutamate-5-semialdehyde dehydrogenase [Aneurinibacillus terranovensis]
--------------------------MRLLEKAKKAKEAAVTMGLLSTEEKNEALLRMAD
ALESSTSRIIQANEVDVTAAKES----GAPSSIVDRLLLNENRIKDMAEGLRQVVALADP
VGEMLASWERPNGLQITQVRVPLGVIGMIYEARPNVTVDATGLCLKTGNAVLLRGSSSAL
TSNRTIVSILQEAIRET--------KVPTDAVQLLEEGTRDEVGQMLKMNDYLDVLIPRG
SAGLIRFVVENASVPVLETGAGNCHVYIDETAKPDMAEQIITNAKTQRPAVCNAAETLLV
HRKWAERYLASLLASLKE-KGVEIHGCEQTRKLAPAH---------------------E-
---------IIPATEEDWETEFLDYILAVRVVDSLEEAMSHIARYGSKHSESIVTETKTN
AQRFLQQVDAAAVYHNASTRFTDGFEFGFGAEIGISTQKLHARGPMGLPALTSSKYVIYG
TGQIR-------------------------------
>WP_009059017.1|Verrucomicrobia-Methylacidiphilae-Methylacidiphilales-Methylacidiphilaceae-Methylacidiphilum-Methylacidiphilum_fumariolicum WP_009059017.1 glutamate-5-semialdehyde dehydrogenase [Methylacidiphilum fumariolicum]CCG91786.1 gamma-glutamyl ph
M---------------------KELSEQIQGLCRRAKEASRLLSELSTEKINQALIAIGE
ELQTRKTVILSANDRDIDSAKIM----GLSEAIIDRLFLGEKRFTALLKSLEDIVLLPCP
IGETIEQWKRPNGILIKKVRVPIGVIGIIYESRPNVTVDSAALCLKSGNVAILRGGTEAF
NTNKELVTAIREGLRKT--------NIAEDAVILIPTTDRQSIPILCAQRDFIDLLIPRG
GKGLIETVMNNAKVPVIKHYQGICHVYIHSEASFEKALDIVLNAKCQRPAVCNAMETLLV
DEKIASDFLPLIVSELQN-RGVEIRGDEKCLHIMG-----------------------D-
--------RISTATEEDWSTEYLDLILSIKIVSNLDEAINHIHQYGSNHSDAIVTEDPAA
AEAFLHKIDSAAVYWNASTRFTDGFEFGFGAEIGISTDKIHARGPMGLKELTSYKYLIYG
NGQVRN------------------------------
>WP_106218470.1|Cyanobacteria-root-Chroococcales-Chroococcaceae-Cyanosarcina-Cyanosarcina_burmensis WP_106218470.1 glutamate-5-semialdehyde dehydrogenase [Cyanosarcina burmensis]PSB42467.1 glutamate-5-semialdehyde dehydrogenase [Cyanosarcina cf. burmensi
M------------------TATQIESHSLSAIALSTRDAARQLAVLSTEAKNRAIEAIAQ
SLEAQAEEILAANAADCKAAEAE----KIAKPLYSRLKLDATKLKDAIAGVRDVGKLPDP
VGAVQIHRELDTGLVLQRITCPLGVLGVIFEARPDAAIQISLLAIKSGNGVILKGGKEAV
RSCEAIVKAIHHGLSQT--------EINPAVVQLLT--TREETMALLRLDEYVDLIIPRG
SNSFVRFVQENTRIPVLGHADGICHAYIDKAADIAKAVEITVDAKTHYPAACNAIETLLV
HQYIAPEFLPLVARALQE-RQVELRGDDRTRKII------------------------D-
---------VAAATEADWTTEYSDLILSIMVVDSLEEAIAHINTYGSRHTEAIVTEDPTT
AKTFLVRVDAAGVYHNCSTRFADGFRYGFGAEVGISTHKLPPRGPVGLEGLVTYKYQLTG
DGHIAATYTGTNAKSFTHKDL---------------
>SIS41963.1|Firmicutes-Bacilli-Bacillales-Thermoactinomycetaceae-Kroppenstedtia-Kroppenstedtia_eburnea SIS41963.1 glutamate-5-semialdehyde dehydrogenase [Kroppenstedtia eburnea]
------------------------MMSQIEKQAAAARSASKRLAIASAEQKNESLQAIAR
ALRNRKSRILEQNREDLAAGEKA----GLSTALMDRLKLTEQRLEAMAAGLEVLTRLPDP
VGEVLEVTDGEKNLRIEKIRVPLGVVGMIFEARPNVTVDASGLTLKSGNAVILRGSSSAL
CSNSVLVDVIREALADT--------SLPPEAVQLVTDPGRETVRELITCKGWIDVVIPRG
GPGLIRRVVREATVPVLETGAGNCHIYVDRTADPGMAGNIVTNAKTDRPGVCNATETLLV
HRDWAEKHLSKLCKELTL-QQVEIRGCSRTRRVFP-----------------------R-
---------AVPATATDWETEYLERVLAVKVVDSLGEAMDHIDRYGTGHSEAIITEDDAA
ARRFLQGVDAAAVYHNASTRFTDGSQFGMGAEIGISTQKLHARGPMGLRELTSHKYRIHG
TGQIR-------------------------------
>WP_048193229.1|Euryarchaeota-Methanomicrobia-Methanosarcinales-Methanosarcinaceae-Methanococcoides-Methanococcoides_methylutens WP_048193229.1 glutamate-5-semialdehyde dehydrogenase [Methanococcoides methylutens]KGK99494.1 gamma-glutamyl phosphate reduc
------------------------MVTEIEKKVMEAKMASITLASVDTQTKDRALEAMAN
ALDENRDRIIETNGADLEEAGRMKAEGKLSQALVDRLKVSNSKIDGMISGIRDVIKLEDP
SGKTMKTLELDTGLDLYQVSCPIGLIGVIFESRPDVVPQIMSLCLKSGNATIFKGGSEAL
NSNRTIFDILVKAMENI-------EGIPKGAFQLME--TREEVMNLLALDDYIDLLIPRG
SNEFVKYIQDNTKISVLGHADGICHVYVDTSADMDKAYDVCFDSKVQYPAVCNAMETLLI
NKEIAEDFMPEMMKRYDE-ADVELRFDEESYAIAENLG------------------LKN-
---------IKRATDEDWKTEYNELILSVKLVDTIEQAINHINRYGSHHTDAIITEDAAK
RKQFIDLVDSSSVMVNASTRFADGFRYGKGAEVGISTNKIHSRGPVGMEGLVIYKYVLLG
NGDKVSDYAGDEPKPFTHRVIDK-KLSDALNN----
>WP_090161165.1|Firmicutes-Clostridia-Clostridiales-Lachnospiraceae-Pseudobutyrivibrio-Pseudobutyrivibrio_xylanivorans WP_090161165.1 glutamate-5-semialdehyde dehydrogenase [Pseudobutyrivibrio xylanivorans]SCZ77241.1 glutamate-5-semialdehyde dehydrogenas
--------------------------MTLIELASKAKAAKYEIAQLSTEVKNKAILAAAD
ALEKNSAQIISANAIDMANGEKK----GLNQGLLDRLKLDESRIKGIADGLRAIVELEDP
IGKITEEFERPNGLKIKKRLVPIGVVGVIYEARPNVTADVFGLCFKTGNAVILKGGSDAL
ESNKEIVKVIKKALESE--------GLPVDAITLIEDTTRESTNQMMRMNEYIDVLIPRG
GAGLIKSVVENASVPVIETGSGNCHIYVDYDADIDMAISIIENAKTQRIGVCNACESLVI
NEKIAPTLLPALNKKLKE-HGVQIFADEKSRAFME-----------------------G-
---------SDAATEDDFGTEYLDYIISVKTVSDVDEAIAHINKYNTGHSESIITNDKEN
AEKFLSGIDAACVYVNASTRFTDGFEFGFGAEIGISTQKLHARGPMGLLALTSYKYTIYG
DGQIRK------------------------------
>WP_068549267.1|Aquificae-Aquificae-Aquificales-root-Thermosulfidibacter-Thermosulfidibacter_takaii WP_068549267.1 glutamate-5-semialdehyde dehydrogenase [Thermosulfidibacter takaii]BAT71347.1 glutamate-5-semialdehyde dehydrogenase [Thermosulfidibacter t
----------------------MDVKEYVTDIAKKAQAAYRVLANLSTDVKDRTLLLMAE
GIEKNAERIKEENKKDLREGEAK----GLSKALLDRLLLNDKRIKGMADGLRQVASLPDP
VGEVVKMWKRPNGLMIGKMRVPIGVVGVIYESRPNVTADTAGLCIKSGNAVLLRGGSEAI
NSNRVIVDILKEACEEA--------GVPTDAVSFIDTTDRAAVEVMLKLDQYIDLIVPRG
GEGLIRFVAENSRIPVVYHYKGVCHTYVDKYADLTMAEEICFNAKVQRPGVCNAMETMLV
HKDVAEEFLPRICERLKE-AGVEIRGCPETRKIVP-----------------------W-
---------TKEATEEDWYAEYLDLILAVKVVDSFEEAVEHINKYGSHHSDAIVTKDYER
GMRFLREVDSAAVYVNASTRFTDGYEFGLGAEMGISTQKLHVRGPMGLEDLTCCKYVILG
CGQIRE------------------------------
>KYC46119.1|Euryarchaeota-Candidatus_Methanofastidiosa-root-root-Candidatus_Methanofastidiosum-Candidatus_Methanofastidiosum_methylthiophilus KYC46119.1 gamma-glutamyl phosphate reductase [Candidatus Methanofastidiosum methylthiophilus]KYC48752.1 gamma-g
M----------------------KFMESVKDKAIMAKEAFIKLSNAKTKDKNDALLLMAK
ALDNNRKKILEANNKDIVEAKKLLQKGELTESLVKRLEVTNSKIDEMITGIKDVAKLEDP
VGKTLSAIELDSGLELYQVATPIGVIGMVFESRPDVVPQIISLALKSGNGVLLKGGREAA
NTNRAIYEVLTGSIKNK--------SIPKEAFQLLE--RREDVTEMLKLDKYIDLIIPRG
SNDFVRFVQSNTKIPVLGHADGICHAYVDKKYDEKKALDVCFDAKVQYPAVCNAIETLLV
HEKSAKKFLPKIAKMYKE-AGVEIRCCPQSFEILKDF---------------------K-
---------VKKAKEKDWSTEYNDLIISIKVVTSLEDAVEHINKYGSHHTDVILTEDKKA
GEYFLNFVDSSSVMLNASTRFADGFRYGKGAEIGISTGKIHARGPTGMEGMLIYKYKLIG
SGHKVADYVGKNAKPFTHRKL---------------
>WP_122014372.1|Firmicutes-Clostridia-Thermosediminibacterales-Tepidanaerobacteraceae-Biomaibacter-Biomaibacter_acetigenes WP_122014372.1 glutamate-5-semialdehyde dehydrogenase [Thermoanaerobacterales bacterium SK-G1]AYO30107.1 glutamate-5-semialdehyde d
--------------------------MDIQEIGKKAKEASRVLASLFADIKNRALSEMAA
SLMQAKEKILLANERDINAAREK----GMSEALVDRLKLNESRIFSMVKGLKDLCDLPDP
VGQG-EVIKRPNGLTIMRQHVPFGVIGIIYEARPNVTSDAAGLCLKAGSSVILRGGSEAI
NSNKAIVSALVSGAVKA--------GIPEGAIQLIEDTGHESAIALMKMRQYVDLLIPRG
GAGLIKTVVENSTVPVIETGVGNCHVYVDESADLEMAKNIIINAKTSRPSVCNAAETLLV
HKSVAERFIPDALKALEE-KGVELRGCIKTRQIFP-----------------------G-
---------IKPASEEDWAAEYLDLILAVKVVDDIDEAIEHINRYGSSHSEAIVTKNYDS
ANKFLSRVDAACVYVNASTRFTDGGEFGFGAEIGISTQKLHARGPMGLKELTTVKYLILG
DGQVRL------------------------------
>WP_113956521.1|Verrucomicrobia-Verrucomicrobiae-Verrucomicrobiales-Verrucomicrobiaceae-Roseimicrobium-Roseimicrobium_gellanilyticum WP_113956521.1 glutamate-5-semialdehyde dehydrogenase [Roseimicrobium gellanilyticum]RBP47599.1 glutamate-5-semialdehyde 
M-------------------TSQEIQNRILDMGARARAASRELVKLTSEQKNDVLRAMAA
EVRRREKTILEANAKDIAAAEEK----GLSKPMVQRLELSPKSLEAIAVAIEQVADLPDP
VGEVLGEWTRPNGLKFRKERVPIGVIGIIYESRPNVTSDAAVLCFKTGNATILRGGSEAI
HSNTALAEALQKGGERA--------GLPADSIQLIPFTNRESVTHLAQMDQYLDLIIPRG
GKGLIERVVKEARMPVIKHYDGVCHVYVHKDASFEMAADLIINGKVQKPSACNAVETVLV
HESIAEGFAATLADLIRP-HGVEVRADATLQKFWP-----------------------G-
---------SKEATEEDWNTEYLDLILSAKTVKGVDEAIAHINAHGSRHTDTIVTETESV
AKQFMHEVDSAVVLWNASTRFNDGGEFGFGAEIGISTDKLHARGPMGLAELCSYKYLVIG
TGQVRV------------------------------
>WP_012583659.1|Dictyoglomi-Dictyoglomia-Dictyoglomales-Dictyoglomaceae-Dictyoglomus-Dictyoglomus_turgidum WP_012583659.1 glutamate-5-semialdehyde dehydrogenase [Dictyoglomus turgidum]YP_002353191.1 gamma-glutamyl phosphate reductase [Dictyoglomus turgid
-------------------------MENLIEKLKKAKVSSYTLALLNTNEKNEALRAIAN
NIEKNIDKIIKENEKDLKRGEEK----GLSKAVLDRILLNEKRLRDIIKSIDDVIKLPDP
VGEIVSMQKRPNGILVGQMRVPIGVIAIIYEARPNVTVDATILALKSGNAIVLRGSSDAL
NSNIIITEIMKEALSNT--------KVPPDTVQIIESPEHSVVEELLQMVDYIDVAIPRG
SAKFIKHVMNISKVPVIETGAGNNHIYVEEDADFEMARKIIINAKVQRPSVCNAIEKLLI
HKNIAEEFLPIIAKDLRE-YNVEIRGCKRTLKILT-----------------------D-
---------AIPATEEDWYTEYLDYIIAIKIVESIDEAIEHINKYNTKHSEAIITKDYYK
ALKFLRMVDAAAVYVNASTRFTDGGEFGLGAEIGISTQKLHARGPMGLKELTTTKYVILG
EGQIRE------------------------------
>WP_011372424.1|Proteobacteria-Epsilonproteobacteria-Campylobacterales-Thiovulaceae-Sulfurimonas-Sulfurimonas_denitrificans WP_011372424.1 glutamate-5-semialdehyde dehydrogenase [Sulfurimonas denitrificans]Q30SG0.1 RecName: Full=Gamma-glutamyl phosphate 
----------------------------MEKFLQEAKSASRVLSLLSGAKKNRVLKEMAN
ALRVNKADLIDANALDMADGKKN----SLSLALMDRLLLDEVRIEAMAVAIEEIAALKEP
VGRVLDGWVTEAGLKIEKVSIPIGVIGIIYESRPNVTSDTAALCFKSSNVCVLKGGKEAQ
NSNEAIAKVLQATLEKN--------SLPKSLISLVPDSSREGVAKLIKMDKYVDLIIPRG
GEGLIKYVCDNATVSVVKHDKGQCHTYIDKEAILEDAIKIAINAKTQRPGVCNAMETLLV
DSAIAKSALPLIKAEFDK-ANTKLKGCLKTQEII------------------------D-
---------VESVTEEDYDTEYLDNILNMRVVDGVEEAIEHIVRFGSGHSEAIVTQNVTT
AEKFLNSIDAAAVYLNASTRFTDGGSFGFGAEVGISTNKLHARGPMGIEGLTTYKYKIYG
SGQTR-------------------------------
>RLG57365.1|Euryarchaeota-Hadesarchaea-root-root-root-Hadesarchaea_archaeon RLG57365.1 glutamate-5-semialdehyde dehydrogenase [Hadesarchaea archaeon]
-------------------------MSEVVSKAAAARKASLRLANITTKEKNRALLKIAS
LISKNRKALLEENTKDVEEAGRLLARGKLTKAFVHRLKLSESKLQDIVRMVKSVAKLEDP
VGKTLYAVELDRGLELYKISCPIGVIGAIFEARPDVLPQLSTLCLKSGNAVILKGGKEAK
HSNEAFFELIRDATENS--------GIPSGWIQLIE--ARREVRELLKLDEYIDLLVPRG
SKEFVKYIQANTRIPVLGHAEGVCHVYVDSKADLKRAVDVCYDAKVQYPAVCNAMETLLV
HRAVAGRFLPIIAERYRE-AGVEIRGCDRTRKILS-----------------------W-
---------IKKATEKDWRTEYLDLVISIKVVDSIDDAIEHINTYGSKHTDAIVTQDRRN
ALKFLSQVDSSSVMLNASTRFSDGYRYGLGAEVGISTGKIHARGPVGLDGLTTVKYLLVG
HGHTVAEYLGPHAKPFTHKPLIR-SWSPKVIK----
>WP_074461318.1|Firmicutes-Clostridia-Clostridiales-Lachnospiraceae-Butyrivibrio-Butyrivibrio_hungatei WP_074461318.1 glutamate-5-semialdehyde dehydrogenase [Butyrivibrio hungatei]SCX85258.1 glutamate-5-semialdehyde dehydrogenase [Butyrivibrio hungatei]
--------------------------MELIEICKKAKKVKYEIQCLTTKEKNDALLAVAD
KLVAEADSIIAANAKDYERGVSN----GMHKGLLDRLLLDKKRIEAMAEGLRQVAALPDP
IGEVIDSFSRPNGLQIKKVRVPMGVIGIIYEARPNVTADAFALTFKAGNAVVLKGGSDAI
DSNIQIANVMRAALSEC--------GINPDAIQLIEDTDRAVTTKFMQMNEYIDVLIPRG
SARLINAVVENSTIPVIETGTGNCHIYVDKDADIDKAIPIIINAKTQRIGVCNAAESLVV
HEDIKDKFLPLFEKAMNE-HNVEIRGDEESRKLMN-----------------------S-
---------AVSATEEDFGKEFLDYIISVKTVKNVDEAIDHINKYNTSHSDAIVTENEET
AKRFLERVDSACVYVNASTRFTDGFEFGFGAEIGISTQKLHARGPMGLKELTSYKYQIVG
EGQIR-------------------------------
>WP_114457633.1|Firmicutes-Clostridia-Halanaerobiales-Halanaerobiaceae-Halanaerobium-Halanaerobium_sp._DL-01 WP_114457633.1 MULTISPECIES: glutamate-5-semialdehyde dehydrogenase [unclassified Halanaerobium]RCW49250.1 glutamate-5-semialdehyde dehydrogenase
----------------------MSIRENLISQAKKAKQAARELANLSSKDKDKALMLVAD
KLIARKEEILKINKEDMKKGKKE----GLSEALLDRLKLNEDRIISMAEGLRQVAAQEDP
IGEVLHMWKRPNGLQIGKVRVPLGVIGIIYEARPNVTVDVAGLCLKSGNTVLLRGGSNAF
NSNKILTNIIQGGLKEA--------NLPEDSVQLIGTTDRKAVDILFTLNQYLDVLIPRG
GRGLIQKVVNESRVPVIETGVGNCHVYVNKDADLNKAKKIVFNAKYSRPAVCNSAESLLV
DEEISEKFLPEMARIFSE-NNVELRGCEKTRAIVP-----------------------Y-
---------AAEATEEDFGREYLDYIISVKVVKNYDEAVEHIYKYGTKHSEAIVTENYTT
ARNFLNDIDAAAVYVNASTRFTDGGEFGLGAETGISTQKLHARGPMGIKELTTTKYIIMG
DGQIRE------------------------------
>AOQ23226.1|Firmicutes-Clostridia-Thermoanaerobacterales-Thermoanaerobacteraceae-Moorella-Moorella_thermoacetica AOQ23226.1 Gamma-glutamyl phosphate reductase [Moorella thermoacetica]TYL12932.1 Gamma-glutamyl phosphate reductase [Moorella thermoacetica]
M---------------------VNVALEVQTKGQRAREAARILAGLGTSKKNEALLAMAR
ALEEEQEAILAANARDMVAGKEK----GLSRALLDRLLLNEKRIRDMAAGLRELAALPDP
VGEVTSMWTRPNGLQIGRVRVPLGVIGIIYEARPNVTVDAAGLCLKTGNAVILRGGSEAF
YSNQALTSVISRAATAA--------GAPEGAIQLIETTDREAVNLLLRANDYLDVLIPRG
GAGLIRTVVENATVPVIETGVGNCHVYVDAEADLDMAQRIVINAKTQRPGVCNAMETLLV
HEKVADSFLPSLAAALKE-KGVTIRGCERTRAIIP-----------------------W-
---------AEVATETDWATEYLDLILAIKVVDSLESALEHIHRYGTKHSEAIVTTNYQT
AREFLARVDAAAVYVNASTRFTDGYEFGFGAEIGISTQKLHARGPMGPEQLTTFKYIIFG
SGQIRQ------------------------------
>PKB79240.1|Chloroflexi-root-root-root-root-SAR202_cluster_bacterium_Io17-Chloro-G9 PKB79240.1 glutamate-5-semialdehyde dehydrogenase [SAR202 cluster bacterium Io17-Chloro-G9]
M--------------------AISTVEDLLEKGRAARPAARTLARLSTQVKNQALHNIAD
ALAHDQAQVLAANEQDYQGAKAD----GLNEAMLDRLLLTPGRLQGMADDVRAVAALPDP
VGETLDTTTRSNGLVVGKRRVPLGVVGSIYESRPNVTVDISALCLKSGNACLLRGGSESL
HSNTALVSLIREAIAGA--------GIPADAIQFVNNPDRSLVEAMLGMKGYIDLLVPRG
GAGLIRFVEEHAAMPAVTGGIGVCHTYVDQAADMDKAADIVFNAKVRRPSICNALDTVLV
HSEVAPRYLPRMAREMGE-AGVELHCDHRAMSILGPAVVSPPHSDG-------GEHEVN-
---------VIPAVQDDWGREFLSLTAAVRVVDSLAEALEHIDTYGSGHSEAIVTEDYTA
AMRFLDEVDAAAVYVNASTQFTDGGQFGLGSEVGISTQKFHARGPMGLRELTSYKWVIMG
NGQVRA------------------------------
>PIU40703.1|Candidatus_Omnitrophica-root-root-root-root-Candidatus_Omnitrophica_bacterium_CG07_land_8_20_14_0_80_50_8 PIU40703.1 glutamate-5-semialdehyde dehydrogenase [Candidatus Omnitrophica bacterium CG07_land_8_20_14_0_80_50_8]
M-----------------------NSDPLETIAQEARAAGMLLAGLSTQIKNRALAGMAK
HLIKNQAVILEANAKDIRAAKAK----GMKLGLINRLALDEYKISRIADSLVLISKLPDP
VGRVISKTTRPNGLQINKIGVPIGVILIIYESRPNVTSDCMALCLKSGNSVILKGGSETL
HSNAALFKILQTAAMEQ--------GVPQGAFQLVATPGRGAVRKLLDLSPWIDLVIPRG
GEGLIRAVTRVSKIPVIKHAKGICHVFLDASADFEKSMAITLNAKTQNPSVCNAMETLLV
HEKVAKRYLPKICLALED-KGVELRGDEAAQKIVP-----------------------G-
---------IKRAAEKDWASEYLDLILSIRVVKDLKEAVQHIQKYGSQHSDAIVTENDKA
AGEFTRSVDSACVFVNCSTRFSDGGEFGMGAEMGISTGKLHARGPMGLEELTSYKYVVLG
NGQVRK------------------------------
>KYH42837.1|Candidatus_Bathyarchaeota-root-root-root-root-Candidatus_Bathyarchaeota_archaeon_B63 KYH42837.1 gamma-glutamyl phosphate reductase [Candidatus Bathyarchaeota archaeon B63]
-----------------------MSSSLILEICKKAKAASYKMAGLPTEIKNRALLNMAE
ALERNVQEILEANQKDVEASKKK----GVKEALLDRLILNEGRVAKMAQCLREVASLPDP
VGEIVKTWTRPNGLIIGQLRVPLGVVAVIYESRPDVTSDASGICLKSGNVVILRGGSDAI
NSNITIGRILSEAAEDS--------GVPEGAIQVVPTTERSAAVELMKMRGYVDVLIPRG
GAGLIKAVIENAKVPVIETGTGNCHIYVEEDADLPRAIDIIINAKCQRPGTCNSAEKVLV
HRRVAAEFIPKAVEALRG-HGVEVRGCEETRKIVP-----------------------D-
---------VIPATEEDWYTEYLDLIIAFKVVSGLDEAVNHINKYGTKHSDSILTSDFSK
ALRFIREVDSAAVYWNASTRFTDGNQYGLGAEIGISTQKLHARGPMSVQHLTTIKYFILG
RGHIRE------------------------------
>TDJ50154.1|Nitrospinae-Nitrospinia-Nitrospinales-Nitrospinaceae-Nitrospina-Nitrospina_sp. TDJ50154.1 glutamate-5-semialdehyde dehydrogenase [Nitrospina sp.]
-------------------------MSTVEELAKQAQSAALQLARVASEVKNRALQEMAK
ALQDNVSDILAANQKDLEFAEKE----NIPGPLVARLALDEQKVLDMAKGILSVAGLPDP
VGQKQGTMELDDGLVLSRVSCPIGVIGAIFESRPDAVPQISSLCLKSGNAVILKGGVEAQ
NSNRVIVKLLREALDKV-------SEIPPASIQLIE--TRAEVVEMLKQDATINLVVPRG
SNAFVKFVQDNTRIPVLGHSEGLCHVYIDEDADTKKAVAIALDSKLQYPAACNAMETLLV
HSGIAPKILPDLMTEFRE-KGVELVGDLKSCSLIP-----------------------D-
---------LKRATDEDWDTEYNDLKLSIKVVESIGESIEHINQHGSGHTDTIVTNDKDR
GERFLNEIDSACVMWNASTRFADGFRFGLGAEIGISTNKTHARGPVGLEGLVIYKYKLVG
SGQTVAEYSGKNGKEFKHRPIEE-DA----------
>WP_154552710.1|Euryarchaeota-Halobacteria-Halobacteriales-Haloarculaceae-Halorhabdus-Halorhabdus_sp._CBA1104 WP_154552710.1 glutamate-5-semialdehyde dehydrogenase [Halorhabdus sp. CBA1104]QGN07691.1 glutamate-5-semialdehyde dehydrogenase [Halorhabdus sp
MN--------RWAQYSCLSTGPTMTDGDTERKVEAAEKAALELANVDDADRNAALAAIAD
AIDEHREAVIAVNDEDVTTAEELLEAGEYTQALVDRLKVDDAKVDSIVEMVDSVAAMDDP
LGETLEARHLDDDLDLYKVAVPIGVIGTVFESRPDALVQIAALALKSGNAVILKGGSEAS
HSNRELFEIIREAAQEV-------EAIPDGWVQLIE--AREAVDTVLEMDDHIDLLMPRG
SSDFVSYVQDNTQIPVLGHTEGVCHVFVDNEADLAEAVEVAYDAKVQYPAVCNAVETLLV
HEDVAREFLPAVADRYAE-AGVELRGDKRTREILAGF---------------------D-
---------VEEATDEDWRTEYGDLILAIKVVDSLTAAIDHINANGSKHTESILTEDQKA
ARKFMTAIDAASVFHNASTRFADGYRYGLGAEVGISTGKIHARGPVGLEGLTTYKYYLEG
DGHLVASYAGEDALPFTHEEFDG-QW----------
>WP_127086547.1|Cyanobacteria-root-Nostocales-Calotrichaceae-Calothrix-Calothrix_desertica WP_127086547.1 glutamate-5-semialdehyde dehydrogenase [Calothrix desertica]RUS97375.1 gamma-glutamyl phosphate reductase [Calothrix desertica PCC 7102]
M------------------TASQVAYKSLITIAQQTRSAALSLAVLSTKQRNQAIDTIAL
ALESARDEIIKANIADCEAAVAD----GIAKPLYKRLQLDEHKLRDAITGVRDVGKLADP
IGHVQIHRELDTGLILKRVTCPLGVLGIIFEARPEAAIQIVSLAIKSGNGVILKCGKEAV
RSCEAIVKAIKQGLAQT--------AVNPDAVQLLT--TREETLELLKLDKYVDLIIPRG
SNSFVRFVQENTRIPVLGHADGVCHLYIDKAADIDKAITIAVDAKTHYPAACNAIETMLV
HAEMAPTFLPKVAKALEN-MNVELRGDERTREILP-----------------------N-
---------ITAPT--DWQTEYSDLILAIKIVDSLEEAIEHINNYGSKHTDAIITEDPNA
ASTFLALVNAAGVYHNCSTRFADGFRYGFGAEVGISTQQMPPRGPVGLEGLVTYKYQMTG
NGHIAANYTGASAKPFTHRDLNK-TLGNG-------
>RPF85859.1|Verrucomicrobia-Verrucomicrobiae-Verrucomicrobiales-Verrucomicrobiaceae-Roseibacillus-Roseibacillus_sp._TMED18 RPF85859.1 glutamate-5-semialdehyde dehydrogenase [Roseibacillus sp. TMED18]
M-------------SGTESLSPEAIHKEIYAMGKRARAAGHALANLDANQKNAILRAMAA
ELRSQATGILSENAKDLEEGREN----GLSSAMLDRLRLNESRLEAMADGVEQVAQLSDP
VGDILDEKERPNGMKIQQVRVPIGVIGIIFESRPNVTSDAAVLCLKSGNATILRGGSEAI
HSNRAICDALQAGGEAE--------GLPPSSIQLVPFTDRESVKEMASMDRYLDLIIPRG
GKGLIETVVSLARMPVIKHYDGICHVFVDEAADLEMARLITVDAKTQKPGVCNALETLLV
HEEVAEKLLPEVASSLAC-RGVELRACQRAEEILG-----------------------E-
--------VVGAATEEDWRAEYLDLILSIKVVASKEEAIEHINLYGSHHTDCIVTGDRES
AEKFLREVDSACTFHNLSTRFSDGEEFGFGAEIGISTDKIHARGPMALRELTSYQYRVRG
DGQLKE-------SP---------------------
>RJP29381.1|Actinobacteria-Actinobacteria-root-root-root-Actinobacteria_bacterium RJP29381.1 glutamate-5-semialdehyde dehydrogenase [Actinobacteria bacterium]
-------------------------MNIVEELGIRASGAARRLAVLTAEIKNHALEEMAQ
ALTSRVEEILAANEEDRRAGMGS----GMSDALLDRLTLSEKRVEEMARGLREVAALADP
VGEVVAGWRLANGLEISKVRVPLGVVGIIYEARPNVTADAAGLCVKSGNAVILRGSSSAM
NSNRFLTEVISRAGEAA--------GLPAGCIQLVPLADRESAKELMRLRDYVDVLIPRG
GAGLIRTVVEESTVPVIETGVGNCHTFVDASADLDMAERIAVNAKTHRPGVCNAMETMLV
HEAVAAEFLPRVRRALEE-RGVELRGCERTREMLQ-----------------------G-
---------IAAATQDDWYEEYLDLILAVRVVPSLGEAIAHINTYGSRHSEAIVTSDLDA
ARRFTAEVDAADVYVNASTRFTDGGQFGLGAEIGISTQKLHARGPMSLRELTSTKFIIYG
NGQVRS------------------------------
>WP_038266367.1|Firmicutes-Clostridia-Clostridiales-Peptostreptococcaceae-Peptoclostridium-Peptoclostridium_litorale WP_038266367.1 glutamate-5-semialdehyde dehydrogenase [Peptoclostridium litorale]KDR94546.1 gamma-glutamyl phosphate reductase ProA [Pept
-------------------------MSELIEKGKKAKRASRELARYSRAKKDEILIKAAK
ALIEKQDEIIAANEKDINAAKES----GISGALLDRLTLGKGRIESMAKGLVDIAGLDDP
VGEVLFMKKRPNGMTIGQKRVPMGVVGIIYEARPNVTADAFGLCLKSSNVALLRGGKEAI
HSNMAIVKVIQSALEEC--------DAPREILQLVEDTDRKVALEMMKLNEYLDVLIPRG
GAGLIQSVVQNSTVPVIETGVGNCHIYVDESADFDMASRIVINAKTSRPGVCNAAEKLLV
HSSIADEFVPRICAELEA-KGVKIIADEKVRDIYP-----------------------K-
---------AEKATEEDWFTEYLDYVIGMKIVGSIDEAMNHISHYGSGHSEAIITNDYSN
SQRFLEEVDAAAVYVNASTRFTDGSEFGFGAEIGISTQKLHARGPMGLKELTSTKYIIFG
DGQIR-------------------------------
>WP_091755419.1|Actinobacteria-Actinobacteria-Micrococcales-Intrasporangiaceae-Phycicoccus-Phycicoccus_cremeus WP_091755419.1 glutamate-5-semialdehyde dehydrogenase [Phycicoccus cremeus]
M--------------STTSMIDPAAVEQVRELATAAGTASRRLALLSRADKDAALRAMAD
ALDAATDDVIKANAEDLQRGRDN----GMAQGLLDRLTLDAGRVAGVAQALRDIAALPDP
VGEVVRGSTLPNGLEIRQVRVPMGVVGMIYEARPNVTVDAAGLALKSGNAVVLRGGSAAA
STNRALVAVLRKALVAQ--------GLPEDAISLLDGGGHDAVRALMTARGLVDLLIPRG
GASLIQTVVTESTVPVIETGVGNCHVYVDVAADLDKALAIAVNAKTHRPSVCNAAESLLV
HRAVADDFLPKVLAELGG-AGVRLHTDEASGAAAE-----------------------QA
GVA------HEDATDEDWGTEYLALEMAVRVVDDLDEALEHIRTYGSGHTEAIVTEDRAA
ARRFTHEVDAAAVMVNASTRFTDGGEFGFGAEIGISTQKLHARGPMGLPELTTTKWVVEG
DGQVRA------------------------------
>WP_120750670.1|Firmicutes-Bacilli-Bacillales-Paenibacillaceae-Paenibacillus-Paenibacillus_ginsengarvi WP_120750670.1 glutamate-5-semialdehyde dehydrogenase [Paenibacillus ginsengarvi]RKN72421.1 glutamate-5-semialdehyde dehydrogenase [Paenibacillus ginse
-------------------------MSEVREKAAKAKEAARRMNRVTTEQKNEALRLMAD
RLVAESSAILEANAIDLVNGRQN----GTSESLLDRLALNDKRIGAIAEGLRQIIDLPDP
TGRLLDETQRPNGLLIRKYSVPLGTIGIVYEARPNVTVDAAGLCLKSGNAVVLRGGSAAL
ESNKAIVRIMHEALAQS--------SLPADCIQLIESSDRASVDEMLKLNGLIDVIIPRG
GRSLIQNVIQNSTVPVIETGEGICHTYLDEEADPVQAEAIVINAKVQRPSVCNSLETLLV
HESYAEKFLPALANKLKE-LGVELRGCDRSRALVA-----------------------G-
---------MEAATEEDWRTEYNDLILSVKVVGGLDEALDHIAKYGTLHSECIVTANAER
AERFLLEVDAAAVYHNASTRFTDGFEFGYGAEIGISTQKLHARGPMGLPALTSTKFVVHG
SGQIRR------------------------------
>WP_158316830.1|Firmicutes-Bacilli-Bacillales-Bacillaceae-Bacillus-Bacillus_megaterium WP_158316830.1 glutamate-5-semialdehyde dehydrogenase [Bacillus megaterium]TYR80244.1 glutamate-5-semialdehyde dehydrogenase [Bacillus megaterium]
-------------------------MNELQIKGERAKEASYFLSNVSSKQKEQALLNMAQ
SLVERKEMILKANQLDVENAMSK----GISKSMLDRLTLDSDRIHAMANGLKQVAFLQDP
VGEVLSMSKRPNGLQIGQQRVPIGVIGIIYEARPNVTCDAAGLCLKAGNAVILRGGSEAF
HSNQAIVSILADAVSAS--------GLPKDSIQLVEDTSRETAHALMKLNEYIDVLIPRG
GAGLIEAVVKNATVPVIETGTGNCHIYVDEFCEMEMAKAIVLNAKTSRPAVCNAAEKLLV
HENVASTFLPLVAEALRE-KEVEIRGDEYVNHIID-----------------------D-
---------IVIATEEDWHKEYLDYVLAIKVVRHIDEAIAHINQYSSHHSEAIVTTNYHH
AQRFLQRVDSAAVYVNASTRFTDGEEFGFGAEIGISTQKLHARGPMGLKELTTVKYIIYG
DGQIR-------------------------------
>WP_072893746.1|Proteobacteria-Gammaproteobacteria-Nevskiales-Sinobacteraceae-Hydrocarboniphaga-Hydrocarboniphaga_daqingensis WP_072893746.1 glutamate-5-semialdehyde dehydrogenase [Hydrocarboniphaga daqingensis]SHG53471.1 glutamate-5-semialdehyde dehydro
MN--------AQVANKAGKTSPEEVLNYMRERGERARGAARHVARADTGTKNAALFALAQ
LLLDERKAILAANAEDMRAGRAA----KLDAAMLERLELNDARIDAMADGVRQVAALPDP
IGEMTDMKLRPSGIQVGRMRVPLGVVGIIYESRPNVTADAASLCLKSGNAAILRGGSEAM
NSNQAIARCIQRALRDA--------GLPEDAVQVLTITDRSAVGAMVSMPEYIDVVIPRG
GKGLVAAVSNGARVPVIKHLDGVCHVFIDADADLDKAIPICVNAKTQRYGTCNTMETLLV
DAPIADRVLPKLAQIYRE-AGVELRGCERTRRLVS-----------------------E-
---------ARPATDADWSEEYLAPVLAVKIVDGLDAAIDHISRYGSAHTDAIVTENYTR
ARRFLREVDSSSVMVNASTRFADGYEYGLGAEIGISTDKFHARGPVGLEGLTSQKWVVLG
DGNVR-------------------------------
>TFG57322.1|Euryarchaeota-Thermoplasmata-Methanomassiliicoccales-Methanomassiliicoccaceae-Methanomassiliicoccus-Methanomassiliicoccus_sp. TFG57322.1 glutamate-5-semialdehyde dehydrogenase [Methanomassiliicoccus sp.]
-------------------------MDAVELAAKNANEASYRLQSLSQAVRNEALQEIAS
ALSDNADIIIDANEADLREGEKA----GLGKVLLKRLRYDRSKIEESVESLRSLIKQEDP
IGRIVSRMELDSGLILERATCPIGVIGVIFESRPEALVQISSLCLKSGNAVILKGGSEAH
NTNEALAKVIVKAVVDV-------DQRFEGAVQLLS--TREEVNKLLAMDQYVDLIIPRG
SNQLVKFIQSHTKIPVLGHADGICHTYVDEKADLEMALRVCLDSKVQYPAVCNAMETLLV
HENVALSFLPAMAELYDR-AGVELRGDASARSIVE-------------------------
---------MNEATDDDWTKEYNDLVLSIKVVSSLDEAITHINCYGSHHTDAIITSDERS
ARHFMDEVDSSSVMCNCSTRFADGYRYGLGAEVGISTNKTHARGPVGLEGLTIYKYRLTG
SGHIVADYSGEKGRSFTHRKLL--------------
>WP_092564952.1|Euryarchaeota-Halobacteria-Haloferacales-Halorubraceae-Halorubrum-Halorubrum_sp._SD626R WP_092564952.1 glutamate-5-semialdehyde dehydrogenase [Halorubrum sp. SD626R]TKX80745.1 glutamate-5-semialdehyde dehydrogenase [Halorubrum sp. SD626R]
M------------------SETTEVERDTDELIEESGRAALRLANADEATRNDALRSIAD
ALRANEAAILDANARDVEAAEEMLARGEYSQALVDRLKLDAAKLDDIAGMVESVAEQEDP
LGRTLAARELDEGLELFRVSVPIGVVATVFESRPDALVQIAALALKSGNAVILKGGSEAS
ESNRVLHRVIREATADL----------PDGWAGLVE--AHEEVDRLLERDDAVDLVMPRG
SSEFVSYIQDNTQIPVLGHTEGVCHVYVDDDADVDMAADVAFDAKVQYPAVCNAVETLLV
NESIAPDLLPDLVDRYEE-AGVELRGDAATREIVD-------------------------
---------VGAATDDDWDTEYGDLELSIKLVGDAYEAVEHVNAHGSKHTESIVTEDRAT
ADAFMTGIDAASVFHNASTRFADGYRYGLGAEVGISTGKVHARGPVGLEGLTTYKYYLEG
DGHLVASYSGEDALPFTHRELDA-EWAVGGE-----
>WP_017626608.1|Actinobacteria-Actinobacteria-Streptosporangiales-Nocardiopsaceae-Nocardiopsis-Nocardiopsis_chromatogenes WP_017626608.1 glutamate-5-semialdehyde dehydrogenase [Nocardiopsis chromatogenes]
M---------------------NDTEREVHDAARRAKDAAADLAPMSRADKDEALAMVAD
ALVAEAASIVAANAEDLDRARAA----GETEAYLDRLALTEERVSGVADAVRAIAELPDP
VGEVVFGSTLPNGLELRQTRVPLGVVGIIYEGRPNVTADAAALCLKSGNAALLRGSSSAY
SSNVRIVEVIRGALEKT--------GVPVDAVQLVPGSGRDSAQALMGARGLVDVLIPRG
GANLIQAVVRESTVPVIETGAGNCHVYIDEHADLDRAVSIAVNAKAQRVSVCNAAETLLV
HERIAERFLPRFLREIGD-LGVTVHGDDRVRAFDD-----------------------R-
---------AVPATEDDWTTEYLSMDLAVKVVDTLDEAMAHIRAYSTGHTEAIVTDSQAA
ARRFTSRVDSAAVMVNASTRFTDGGEFGFGAEIGISTQKLHARGPMGLREMTSTKYIVTG
DGQVR-------------------------------
>KXA89484.1|Euryarchaeota-root-root-root-root-candidate_division_MSBL1_archaeon_SCGC-AAA259A05 KXA89484.1 gamma-glutamyl phosphate reductase [candidate division MSBL1 archaeon SCGC-AAA259A05]
-------------------------MKDVKSKATEAEESSLELANVSEEIRNEALQRAAA
AIEKNRARILEANEEDVAEAKKLLEKGEYSQALVDRLKLSKDKIDSISRMIRSVSERDDP
LNRTIFARKLDENLKLYKVSVPIGVIGSIFESRPDVLPQISSLCLKSGNAVILKGGSEAE
KSNRVLYRVFKEATERA--------GIPEGWTQLIE--ARREVRELLELHDKVDLLVPRG
SKSFIKYIQDNSRIPVLGHAEGLCHIYVDKEANLERALQISYDGKVQYPAVCNAAETLLV
HHEIAEDLLPKLAEKYRE-AGVEIRGCNRTREILG-----------------------Q-
---------INEATEEDWRTEYLDLIISIKIVGSIRRAIRHINKYGSKHTDAIVSERGSR
LIEFLNGVDSSSVMANASTRFSDGYRYGLGAEVGISTGKTHARGPVGLEGLTTSKYYLVG
DGHIVEDYVGPEARPFKHVELSE-TWRQERDSLEE-
>RLE12260.1|Candidatus_Aerophobetes-root-root-root-root-Candidatus_Aerophobetes_bacterium RLE12260.1 glutamate-5-semialdehyde dehydrogenase [Candidatus Aerophobetes bacterium]
----------------------MSIKEELLQIAKQAKRASRVLANISSPEKNKALQEMAF
RLEQNVEKIKEENKKDIEDARKK----GLSSALIDRLTLNDKRIAKLSASLREISSLEDP
VGKVESMWKRPNGLVIGKVIVPLGVIGIIYESRPNVTVDAAALCLKAGNAVILRGGSEAI
RSNCVLVDILTEALKNT--------NVPPESIQLIRTTSREAVMQMLKIDEYIDVIIPRG
GESLIRAVTENSTIPVIKHYKGVCHTFVDKDADLTMAEKICFNAKVQRPGVCNAMETLLV
DEAIAEKFLPGMIKKFQE-AGVEIRGDEKVRKIIP-----------------------G-
---------VKEASEEDWFTEYLDLILSVKIVKGIKEAIEHINFYGSHHSDAIITANYAK
AKKFLQEVDSAAVYVNASTRFTDGGEFGMGAEIGISTQKLHARGPMGVAELTSRKFIILG
EGQIRG------------------------------
>OHB53954.1|Planctomycetes-root-root-root-root-Planctomycetes_bacterium_GWF2_50_10 OHB53954.1 glutamate-5-semialdehyde dehydrogenase, partial [Planctomycetes bacterium GWF2_50_10]
----------------------------------KAKSAAIRMAALKSDVKNAALQAIAQ
ALVNNEDAIIAANALDLEAAKKA----NLAPALQKRLKFDSAKIKEACQGLNSLVNLPDP
VGQTLTATELTKGLELYKVTSPIGVIGVIFESRPDALVQISSLCLKSSNACLLKGGAEAA
NTNRILADTIYKASVSA--------GLPEGWLTLVE--TRQGVMDMLQLDRSIDLLIPRG
SNEFVRYIMDNTNIPVMGHAAGICHVYIDKSADLDMAVNITVDSKCQYTAVCNAAETLLV
HELIAPAFLPRIKAALQE-KGVEIRGDDRTCGIIS-------------------------
---------ANHATDEDWATEYLDSIISIKVVGDLDAAIDHINTYSSKHTDAIITADKAA
AAQFLEMVDSADVFWNASTRFADGFRFGLGAEVGISTSKIHARGPVGLEGLVIYKYKLIG
TGQIVADYSGPNAKKYTHAPLKK-DFKI--------
>TDJ52056.1|Nitrospinae-Nitrospinia-Nitrospinales-Nitrospinaceae-Nitrospina-Nitrospina_sp. TDJ52056.1 glutamate-5-semialdehyde dehydrogenase [Nitrospina sp.]TDJ59475.1 glutamate-5-semialdehyde dehydrogenase [Nitrospina sp.]
M-----------------------TERNLSEIAADAKAAALVLARLDTETKNRVLQAMAA
QIENHCAEILEANRKDLEFAKKE----NIPDSLVARLAVDETKVRDMAQGIRSVSGLPDP
VGQKQGTMELDDGLELTRVSCPIGVIGAIFESRPDAVPQISSLCFKSGNAVILKGGVEAQ
HSNRVIAGLIQQALSEV-------EGVPAAAVQLIE--TRAEVAEMLKQDQYINLVVPRG
SNQFVRYVQENTKIPVLGHSEGLCHVYIDKEADTDKAIRVALDSKLQYAAACNAMETLLV
HEGIAPNVLPSLMAQLRE-KEVELVGCLKTCSLIP-----------------------D-
---------LKKAEAGDWDAEYNNLKLSVKLVDDMAEAIDHINTHGSGHTDTIVTENREK
AERFMNDVDSASVMVNASTRFADGFRFGLGAEIGISTNKTHARGPVGLEGLVIYKYKLVG
NGQIVADYSGKNGKSFKHKPLDA-------------
>WP_048623374.1|Firmicutes-Bacilli-Bacillales-Bacillaceae-Bacillus-Bacillus_smithii WP_048623374.1 glutamate-5-semialdehyde dehydrogenase [Bacillus smithii]AKP47215.1 Gamma-glutamyl phosphate reductase [Bacillus smithii]
-------------------------MTELLEKAKKAKQASAELASKTTKQKNEALAAISK
QLIEEISFILVENKKDVENARAK----GMTEALIDRLTLNEKRIQDMADGIRQLIDLKDP
VGEILDSWERPNGLQIKTVRVPLGVVGMIYEARPNVTVDAATLCLKTGNAVILRGSSSAQ
HSNIAISDCIRRALEGT--------EIPADAVQLLEDTSRETAQQLFTLTEYLDVLIPRG
GKNLIQSVVEQASVPVLETGVGNCHIYIDESADKEMAIDIVINAKTQRPSVCNAAEKVLV
HENWAAKYFAELAKRLQD-HEVEVRGDQKAQQLAV-----------------------G-
---------LKPATEEDWSTEYLDKIIAVKIVSSVEEAIEHINQYGTKHSEAIITADDQN
VAKFFNEVDAAALYHNASTRFTDGFEFGFGAEIGISTQKLHARGPMGLKALTTTKYLIYG
NGQIRN------------------------------
>WP_017377120.1|Proteobacteria-Gammaproteobacteria-Thiotrichales-Piscirickettsiaceae-Piscirickettsia-Piscirickettsia_salmonis WP_017377120.1 glutamate-5-semialdehyde dehydrogenase [Piscirickettsia salmonis]ALB23791.1 glutamate-5-semialdehyde dehydrogenas
------------------------MEENIKKLAKQAKQASYELAVLNSEVKNQVLQSLQQ
LLINNQEVLLAENQKDLAYAKEN----CKNTAFIDRLTLNYARIMAMVDALGVIIDLPEA
NQKVIDRQVINNGLILEKTSTPLGVIAMIYESRPNVTIDAAALCFKSGNAVILKGGKEAI
HSNRALHRLIIQSLKQH--------QVPAGCVQFVDYTERAATHVLLQQVDYIDVVIPRG
GKNLIKAITEQSQLPVIKHLDGICHIYIDATANIAMAEKIIINAKCQRPGVCNAMETLLI
HQEIAKSALPRFASLLKA-HGVLLKGCEQSCKIIK-----------------------E-
---------IMPAGDADWSAEYLDLILSIKVIKNIDQAIAHINQYGSGHSDSIITEDHTC
AEQFFQQVDSAAVYHNASTRFTDGEVFGKGAEIGISTDKLHARGPVGLNELTSYKYIIRG
TGQIRD------------------------------
>OHD26313.1|Spirochaetes-root-root-root-root-Spirochaetes_bacterium_GWB1_66_5 OHD26313.1 glutamate-5-semialdehyde dehydrogenase [Spirochaetes bacterium GWB1_66_5]
--------------------------MSVAEQAQSARQASYRLATLATAVKNRALEAAAR
ALEEHRAEILTENLADQDEARKT----GLKDALLKRLVLNEAKVAQMAESVREVARLPDP
VGRRLMSRELDEGLVLTKVSVPLGVVGVIFESRPDALVQIASLGLKSGNAVILKGGSEAR
RSNRILFSLFREAAAAE-------EPAFRDGLQLVE--SRAEVRELLELDRLIDLLIPRG
SGELVKSIQENTRIPVLGHAEGVCHLYVDAEANLGMAVELAYDAKCQYPAVCNAIETLLV
HERVAREFLPRLAARL---SGVELRGDERTRELIP-------------------------
---------AAAATPEDWRAEYNDLILAVRVVDSLGQAMEHINRYGSHHTEAIVTGDPEA
ARSFQAGVDSSSVMWNCSTRFADGYRYGLGAEVGIATGKIHARGPVGLEGLTSTKFLLVG
RGQAVADYAEG-RRRFRHRDLP--------------
>WP_007231602.1|Proteobacteria-Gammaproteobacteria-Cellvibrionales-Porticoccaceae-root-gamma_proteobacterium_HTCC2207 WP_007231602.1 glutamate-5-semialdehyde dehydrogenase [gamma proteobacterium HTCC2207]EAS47156.1 gamma-glutamyl phosphate reductase [mar
----------------------MNIKAYMQTLGSQARDASRIIAAADTALKNTALLAIAD
ALSDGRDKLLAANAVDMQNGSAN----GLDAALLDRLELNAPRIDAMIEGLQQVAELPDP
IGEVTDLQDRPSGIKLGKMRVPLGVVGIIYESRPNVTIDAASLCLKSGNATILRGGSEAI
QSNQAIADCISQGLSKV--------GLPEAVVQVVNTTDREAVGELITMTESVDVIVPRG
GKSLIERISADARVPVIKHLDGNCHVYIDDHADLQKALAIALNAKTHRYGVCNAMESLLV
AESVAKTVLPELAALYSE-KDVELRGCDKTREIIA-----------------------S-
---------AISASEEDWSLEYLAPILSIKVVAGLDEAIEHINNYSSKHTEAIITEDQDR
ANRFIRQVDSSSVMVNASTRFADGFEYGLGAEIGISTDKIHARGPVGLEGLTSQKWVVYG
DGQIRQ------------------------------
>WP_049685133.1|Firmicutes-Clostridia-Thermoanaerobacterales-Thermoanaerobacteraceae-Thermoanaerobacter-Thermoanaerobacter_kivui WP_049685133.1 glutamate-5-semialdehyde dehydrogenase [Thermoanaerobacter kivui]AIS52363.1 gamma-glutamyl phosphate reductase
--------------------------MEVEVKAARAKAAARKMAILDEDVKNLALSYMSD
ALIKEMPKILEANKKDVLEAEKK----NIKASLIDRLRLDEKRIEAMAKGLREISALPDP
VGNIEEMWKRPNGLQIGKMRVPIGVIGIIYESRPNVTADAAGLCLKSGNAVILRGGSDAI
NSNIAISSVLAKAAYEA--------GIPEGAIQLIENTDREEVNRMMKLNGLIDLIIPRG
GATLIKSVIENSTVPVIETGVGNCHIFVDETAKLDMAKDIIVNAKVQRPGVCNAVETVLI
HKAIAKGFLPTLVETLTS-LGVEVRGCKTTKQICP-----------------------A-
---------VKEATEEDWATEYLDLILAVKVVEDINEALDHIEKYSTGHSESIITEDYEN
AMTFLKAVDSAAVYVNASTRFTDGGEFGFGAEIGISTQKIHARGPMGLKELTTYKYVILG
SGQIRK------------------------------
>WP_027129206.1|Fusobacteria-Fusobacteriia-Fusobacteriales-Fusobacteriaceae-Fusobacterium-Fusobacterium_perfoetens WP_027129206.1 glutamate-5-semialdehyde dehydrogenase [Fusobacterium perfoetens]
--------------------------MYIENLGLLAREAEIQIAQLSTEIKNEVLLKSAE
ALLKNSTKIIEINKKDVEKAKES----GVKDAFIDRLTLTEKRIKDMADGLKQIVSLNDP
VGEFIYGKTLPNGLIIQQKRVPLGVVAIIFESRPNVTADAFGLCLKSGNAVILRGGKEAI
NTNIAIVKVFKEVLKEC--------NLNENAIQIVENTSHEIANELMKAHEYIDVLIPRG
SSRLINTVINNSTIPCIQTGVGNCHIFVDESGKLDDAINIIINAKTQRPGVCNAVETLLI
HKNIAKDLLPNLGRELIS-RNVEIRGDETVRKYIE-----------------------N-
---------SVEATKEDWATEYEDYIVAIKIVEGLDEAIKHIAKYGTKHSECIVTENYSN
AQRFLNEIDAAAVYINASTRFTDGGQFGFGAEIGISTQKLHARGPMGLKELTTTKYVIMG
NGQVRK------------------------------
>RLI51741.1|Candidatus_Bathyarchaeota-root-root-root-root-Candidatus_Bathyarchaeota_archaeon RLI51741.1 glutamate-5-semialdehyde dehydrogenase [Candidatus Bathyarchaeota archaeon]
---------------------------MILEIAKKAKIASYELAKLSTETKNSALISMAD
ALEENTEQILEANRKDVKASEAK----NVKPALLDRLILNTSRIGTMAQCLREVADLADP
IGQIVKTWTRPNGLIIGQLRVPLGVVGIIYESRPNVTSDAAGICLKSGNAVILRGGSDTI
NSNVAIGKILNETAVKS--------GIPKGAIQVIQTTERSVVQELMKMRKYIDVLIPRG
GAGLINAVVENARVPVIETGTGNCHIYVAEDADLDRAIDIVINAKCQRPGTCNSTDKLLV
SYKIAKHFLPKIITSLRN-EGVEVRGCSQTKAIVH-----------------------D-
---------VIKATEEDWYTEYLDLIIGIKIVKDIAEAINHINKYGTNHSDAILTANFNK
ALQFIREVDSAAVYWNASTRFTDGNQYGLGAEIGISTQKLHARGPMSVEHLTTTKYFVLG
RGHIRE------------------------------
>PON18866.1|Candidatus_Tectomicrobia-root-root-root-Candidatus_Entotheonella-Candidatus_Entotheonella_serta PON18866.1 glutamate-5-semialdehyde dehydrogenase [Candidatus Entotheonella serta]
--------------------------MQILDIARQAKAAALRVATLPTETKNRALLAVAD
ALVHDQEKLLEANREDVARTSKLVERGDMARPLLDRLKLSDDKILSMAEGVRSVASLPDP
VGHVLSALELDSGLELKQVTTPLGVIGAIFESRSDAVPQIASLCWKSGNAVIMKGGSEAQ
ASNRFLGQLIRAAIATV-------DERSIDAVQMVE--TREDVSALLALDDYVDLFVPRG
SNDFVRYIQDNTRVPVLGHAEGLCHAYVDASADLAQAVAVCFDAKVQYPAVCNAIETVLV
HRDVADGFLPMLASAYRQ-AKVGVRGCEASLSIVP-----------------------D-
---------MALADEADWKTEYLDLIVSVKVVRDLEEAIAHINRYGSGHTETILTQDAKS
ATAFLNQVDAATVMHNASTRFADGFRFGKGGEVGISTNKTHARGPVGLDGLVIYKYCLVG
HGHVVADYVGSNAKPFTHQPLSE-------------
>WP_097000586.1|Aquificae-Aquificae-Aquificales-Hydrogenothermaceae-Persephonella-Persephonella_hydrogeniphila WP_097000586.1 glutamate-5-semialdehyde dehydrogenase [Persephonella hydrogeniphila]SNZ08911.1 glutamate-5-semialdehyde dehydrogenase [Persepho
----------------------MDLYRYAEGLARKAKKSQKELIKINTDIKNKTLLRAAE
LILDRKEEIQKENRKDLEKAEKK----GYSKALLDRLALNEKRINGMVQVLKDVASLPDP
VGQIISMWTRPNGLKVGRMRVPLGTIMIIYEARPNVTVEAASLCMKSSNAVILKGGSETI
NSNKILVDILKQAAREN--------GFPEEAIQFVETTDREVVNHLLEMDQYIDVVIPRG
GEGLIRAVAEKAKMPVIKHYKGVCNLYIDNEADMEKALNIAFNAKVQRPSVCNAIENLIV
HKDIAEEFLPEIAYYYGK-AGVEMRCDKESLKILEGHP---------------KAHDTE-
---------IVPAKEEDYYEEFLDLIIAVKVVNNLDEAIDFIHKYGSNHSESIVTENYTK
GMRFINEVDSSAVYINASTRFTDGNEFGLGAEMGISTDKIHARGPMGLEELTIPKFIIFG
DGQIRDNFGIPKDEEEVQANKEACDLR---------
>OPY31366.1|Euryarchaeota-Thermoplasmata-Methanomassiliicoccales-root-root-Methanomassiliicoccales_archaeon_PtaU1.Bin124 OPY31366.1 gamma-glutamyl phosphate reductase [Methanomassiliicoccales archaeon PtaU1.Bin124]
-------------------------MEMIREAAIRGREAFLKMQNLTNEVRDRALLEIGK
ELASRELSIVSANHKDMDQAARS----GLAKPLLKRLKYDSEKVKESITMLHSLKDQEAV
LGRVLSRTELDDSLVLEKITCPIGVIGVVFESRPEALVQISALCLKSGNAVLLKGGVEAK
NTNEALADAITTALARI-------DARFADSVQLLS--TREEFQKLLEQDDLVDLIIPRG
SNELVRSIQAKTKIPVMGHAAGICHTYVDDNADLDLAVKVCYDAKVQYPAVCNAMETLLV
HQNVAESFLPKMAKMYEG-AKVELRGDSATRRIIT-------------------------
---------VNAATEEDWSAEYNDLVLSIKIVSGLDEAIGHINRYGSHHTDAIITNDEAK
AAKFQKEVDSSSVMWNCSTRFADGYRYGLGAEVGISTNKTHARGPVGLEGLVIYKYHLKG
NGHVVADYVGPNAKKFTHRRLA--------------
>WP_092534873.1|Actinobacteria-Actinobacteria-Actinomycetales-Actinomycetaceae-Actinomyces-Actinomyces_ruminicola WP_092534873.1 glutamate-5-semialdehyde dehydrogenase [Actinomyces ruminicola]SDN49452.1 glutamate-5-semialdehyde dehydrogenase [Actinomyces
M-----------TTSTAATGSADDAEALVATTARAARQAQRVLAGLNRERKDAALHALAD
ALTARTEAILAANAQDLERARES----GMKPGLIDRLALSTDRIAAIADSLREIAALPDP
VGEIVDGQTLPNGLRVRRVRVPLGVVGMIYEARPNVTVDVAALTLKSGNAVVLRGGSAAA
ATNAAIITVLRDALAAA--------GLPADLVTTVDPAGRAGATALMHARGLIDVLVPRG
GAGLIRAVVEESSVPVIETGSGNCHVYVDAAADLAAAVDIIVNAKTQRVGVCNAAETLLV
HRSAASAYLPAAADALWE-RGVTLHADAAARACLE-----------------------EQ
AAAQGRAELLVEATEADWETEYGSLDLAVRVVDTIDDAIAHITAYSTGHTEAVLTQDVTA
MNRFVAGVDSAAIMVNASTRFTDGGQLGLGAELGISTQKLHARGPMGLAALTTTKWVVEG
EGHVRP------------------------------
>WP_013430065.1|Firmicutes-Clostridia-Thermoanaerobacterales-Thermoanaerobacterales_Family_III._Incertae_Sedis-Caldicellulosiruptor-Caldicellulosiruptor_kronotskyensis WP_013430065.1 glutamate-5-semialdehyde dehydrogenase [Caldicellulosiruptor kronotskyen
-------------------------MSDLIEKAKKVKEASKKIMNISENEKNRALSCISQ
KILEKMDFILQENQKDMENAVSK----GIKGALLDRLKLTEDRIKQICKGIEDVIKLPDP
VGEVISMWKRPNGLLIGQKRVPIGAIGIIYEARPNVTVDAAVLCLKAGNSVLLRGGSEAI
NSNIALVKVMKEGLIEA--------GIEESSIEIVEDTSRETAVAMMKLNEYLDLLIPRG
GANLIKTVVQNATVPVIETGVGNCHVFVDESADFEMAKEIVINAKTQRPGVCNAAEKLLV
HRNIAEEFLPMILKELME-RNVEIRGCSLTAEICRKNG-------------------IE-
---------IKLATEEDWYTEYLDLIMGVKVVDSIDDAIEHINKYGSKHSEAIVTKDYFN
AQKFLDYVDAAAVYVNASTRFTDGFEFGFGAEIGISTQKLHARGPMGLKELTTIKYIIYG
SGQVRE------------------------------
>WP_031389745.1|Firmicutes-Clostridia-Clostridiales-Lachnospiraceae-Kineothrix-Kineothrix_alysoides WP_031389745.1 glutamate-5-semialdehyde dehydrogenase [Kineothrix alysoides]TCL59871.1 glutamate-5-semialdehyde dehydrogenase [Kineothrix alysoides]
-------------------------MTDLESMGQRAAAAKFELQRLSAEKKNEALKKAAE
ELVADTKHILEENGRDIKNGEKN----GMHPGMIDRLRLTEDRIKGMAEGLHQIIALDDP
VGEVLEAFTRPNGLHIHKCRVPLGVIGIIYESRPNVTADAFGLCFKAGNAVILKGGSDAV
FSNIAITAAIRGALSAC--------GICEDAIQLIESTDREVTAQFMKLNRYVDVLIPRG
SSGLIQSVIANSTIPVIETGTGNCHIFVDETADIEKALPIIINAKTQRIGVCNACESLLV
HKAVKEKFLPMLAKALKE-HSVEMRADEEIREIIT-----------------------D-
---------ALPATDEDYGTEYLDYIISMKTVSSVDEAIAHINKYGTKHSDAILTQNKEN
ADKFLREVDAACVYVNASTRFSDGFEFGFGAEIGISNQKLHARGPMGLKELTSYKYTIEG
DWQVRP------------------------------
>WP_069292820.1|Thermotogae-Thermotogae-Thermotogales-Fervidobacteriaceae-Fervidobacterium-Fervidobacterium_thailandense WP_069292820.1 glutamate-5-semialdehyde dehydrogenase [Fervidobacterium thailandense]ODN30641.1 gamma-glutamyl-phosphate reductase [F
------------------------MDERLLSKLQNLRRASAILSSANSSLKNEAILLIAK
ALDENRATILEANERDVSLARAR----GLKESLVDRLLLNEKRLDEMIEMCHLVSELKDP
VGEVVDSFVREDGLKIFRVRVPIGVVAIIYESRPNVTVDATVLALKSGNAILLRGGSDAI
QSNIAIVKSIKEALEKS--------KLPENCVEFVEDTDRANVDFILKQREYIDLVIPRG
GKQLIDYVVRNSVVPVLETGAGVCHIFVDESADLERSIEVIDNAKTQRPGTCNAVETVLV
HKNIADRFLPMLKERLDA-KQVEIRGCELTRKFI------------------------E-
---------CVPATDEDWATEYLDLILSVKVVSGIDEAIEHIGKYSTKHSDAILTESYSN
AMKFVSAVDSAVVYVNASTRFTDGGQFGMGAEMGISTQKLHARGPVGLKELTTTKFVVLG
EYHTRR------------------------------
>KJS66103.1|Firmicutes-Clostridia-Clostridiales-Peptococcaceae-root-Peptococcaceae_bacterium_BICA1-7 KJS66103.1 gamma-glutamyl phosphate reductase [Peptococcaceae bacterium BICA1-7]HBV99422.1 glutamate-5-semialdehyde dehydrogenase [Desulfotomaculum sp.]
----------------------------MNELARRVKEASIKLAGAGGELKNKALAEIAE
ALMKRKEQIIEANREDLIRSEKE----NLPAPLLKRLKFDEARIADVVDGIKSLMGLPEP
VGKTLLATELDEGLELYRVTCPIGVIGVIFESRPDALVQISTLCLKSGNGVLLKGGSEAR
QTNRILAEIIIRAAEEA--------GIPPNWAALLE--TRSDVSEMLKMDQYIDLVIPRG
SNDFVRYIMDNSRIPVMGHADGICHCYVEEDADIPMAVKIAVDSKTQYVAVCNATETLLV
NEKAAPKFLPELKKALDT-KQVEIIGCSKTREVIP-------------------------
---------SSPASEEDWKTEYLDYKLSVKVVSGVDEAIDHINKYGSGHTDSIVTASREK
AARFMEYVDSGNVFWNCSTRFSDGFRYGFGAEVGVSTGKLHARGPVGLEGLLIYKYKLIG
SGQVVEDYASR-SRTFRHKKLDS-DFPL--------
>WP_034634320.1|Firmicutes-Clostridia-Clostridiales-Peptococcaceae-Desulfofundulus-Desulfofundulus_thermocisternus WP_034634320.1 glutamate-5-semialdehyde dehydrogenase [Desulfofundulus thermocisternus]
M---------------------EQIEREVKEKARRAREAARHLAYLSTEVKDRALLAMAD
SLVRNQERILEANEIDVRAGREK----GLSRALIDRLLLTPERIADMAEGLRAVASLPDP
VGEVESMWLRPNGLQVGRMRVPLGVVGMIYEARPNVTVDAAGLCLKAGNAVVLRGGSEAI
NSNRAIVAVIAAAAEGA--------GIPAGAIELIEHTDRAAVNVMLKLNGLLDVLIPRG
GAGLIRTVVENATVPVIETGVGNCHVYVDEGADLEMARSIVINAKCQRPGVCNAMETLLV
HRQVAEELLPGLLEDLKA-AGVEVRGCAKTRELVP-----------------------W-
---------VVPATEEDWATEYLDLILAVRVVESMEEAMEHIYRYGTRHSEAIVTRDYAR
ARRFLREVDAAAVYVNASTRFTDGYQYGFGAEIGISTQKLHARGPMGLKELTTYKYIVFG
EGQIRS------------------------------
>WP_019161643.1|Firmicutes-Clostridia-Clostridiales-Ruminococcaceae-root-Ruminococcaceae_bacterium WP_019161643.1 glutamate-5-semialdehyde dehydrogenase [Ruminococcaceae bacterium]
------------------------MNEMLNTLGKNARNAEVLVRNLSANEKNEVLLKVAE
ALTENADTLTAANALDVENGRKN----NMPEALVDRLLLTGDRIRGMAEGLRQVAALEDP
VGEVLGMKKRPNGLMIGQKRVPLGVIGIIYEARPNVTADAFALCFKTGNVVILKGGSDAI
HSNEAIVKCIREVLQEQ--------GITEDAIQLITDTSRETTAEFMKMNQYVDVLIPRG
GRGLIKAVVENSTIPVIETGTGNCHTYVDETADLQMAADIIMNAKTQRVGVCNACESVLV
HEKVKDEFLPVLARRLQE-KQVEIRADEVACELIP-----------------------G-
---------AVHATEEDWGREYLDYILSLKVVSSVEEAISHINQYNTGHSEAIITNNYEH
AQKFLDQVDAAAVYVNASTRFTDGFEFGFGAEIGISTQKLHARGPMGLLALTTTKYIIYG
NGQIRP------------------------------
>WP_059031059.1|Firmicutes-Clostridia-Thermosediminibacterales-Tepidanaerobacteraceae-Tepidanaerobacter-Tepidanaerobacter_syntrophicus WP_059031059.1 glutamate-5-semialdehyde dehydrogenase [Tepidanaerobacter syntrophicus]
-------------------------MDSVLDIAKKAKEASYKIALSSTTVKNDALTYMAQ
ALEDMKDDIISANQEDVSNARKN----GLKEALIERLTLTEQRISGMIEGFLTLVDLPDP
VGGGT-IIKRPNGLTLLKERVPLGVIGIIYESRPNVTSDAAGLCIKSGNAVILRGGSEAI
NSNKAIVKALCSGLKRS--------GLPESCIQLIEDTDRERIQELFKMRDYVDVIIPRG
GGALIKNVVENSKIPVIETGEGNCHIYVDEFADLPMAEKILINAKTSRPSVCNAAEKLLV
HEKIAKDFLPDALLKLQK-LGVEIRGCERTRKIYP-----------------------N-
---------AIPIKDEDWPMEYLDFIIGVKVVDSIDEAIEHINRFGTRHSEAIVTKDYER
ANKFLAGVDAACVYVNASTRFTDGGEFGMGAEIGISTQKLHARGPMGLEELTTTKYLILG
NGQIRE------------------------------
>WP_044419091.1|Proteobacteria-Epsilonproteobacteria-Campylobacterales-Campylobacteraceae-Arcobacter-Arcobacter_anaerophilus WP_044419091.1 glutamate-5-semialdehyde dehydrogenase [Arcobacter anaerophilus]
----------------------------MQQFLEESKKISQEIATLSGETKTKVLNEMAD
ALIEHCDFIISKNDKDMSEATLN----GLSDALLDRLLLTGQRVEAMAQAIREIAALKEP
VGRTLEGWVTPNGLNIQKVSVPIGVIGIIYESRPNVTSDTAALCFKSGNVCVLKGGKEAE
HSNNAIANVLKHVLAKN--------KLPEQAISLLPDSSREGVAQLIKQDKYVDLIVPRG
GEALIRYISQNSTIPVVKHDKGLCHIFIDKDANHSKAIKIAINAKCQRPGVCNAMETLLV
HQDVARYILPPLYEAFTA-NHTELKGCELTREYI------------------------D-
---------IQCATQEDYDTEYLANILNIKVVKDVDEAIAHIAKYGSGHSESIISENYSM
VTKFLNEVDAACVYANASTRFTDGGAFGLGAEVGISTNKLHSRGPMGINDLTTFKYKIYG
NGQIR-------------------------------
>WP_026046220.1|Euryarchaeota-Halobacteria-Haloferacales-Halorubraceae-Halorubrum-Halorubrum_sp._T3 WP_026046220.1 glutamate-5-semialdehyde dehydrogenase [Halorubrum sp. T3]
MT-------------TMSESHTTDVEADTDELARRAESAALRLANADEATRNEALRSIAD
AIREREAEILEANAVDVEEAEAMLADGEYTQALVDRLKLDETKVEEIASMVESVAAQDDP
LGETLAARELDENLELYRVAVPIGVVATVFESRPDALVQIAALALKSGNAVVLKGGSEAS
ESNRVLYEAIVEATADL----------PDGWAALIE--AHEEVDRLLELDDRVDLVMPRG
SSEFVSYIQENTQIPVLGHTEGICHVYVDADADLEMAADVAFDAKVQYPAVCNAVETLLV
HESVADEFLPGLVARYEE-SGVELRGDERTREVVD-------------------------
---------VDPATEEDWDTEYGDLELSIKVVDDAYDAIDHVNEHGSKHTESVITEDSET
AEAFMTGVDAASVFHNASTRFADGYRYGLGAEVGISTGKIHARGPVGLEGLTTYKYYLEG
DGHLVASYSGEDALPFTHRELDGAEWTPGGR-----
>WP_113056884.1|Firmicutes-Bacilli-Bacillales-Paenibacillaceae-Paenibacillus-Paenibacillus_lautus WP_113056884.1 glutamate-5-semialdehyde dehydrogenase [Paenibacillus lautus]RAR45129.1 glutamate-5-semialdehyde dehydrogenase [Paenibacillus lautus]
-------------------------MSEVRNKAKLAKQAAFGLGRLSTEEKNQALLIMAD
ALIQRTADIMEANAEDLRRGKEL----GTSASLLDRLALNEARIEGIAEGLRQIVKLPDP
IGDTLETIDRPNGLNIVKERVPLGVIGIIYEARPNVTVDAAGLCLKTGNAVVLRGGSSAL
SSNRKIIEVLHEAMERT--------ALPKEALQLIEDPNRSSVDEMLKLNGLLDVIIPRG
GSSLIQNVVVNATVPVIETGAGICHTYIDASAEPDMAVSISLNAKVQRPSVCNSMETLLV
HADYAKSHLTVLAEAFRE-RNVELRGCQRTLDYVP-----------------------W-
---------AAKATSEDYATEYNDYILNIKIVDHLDEAIEHISIYGTKHSECIVTEDKDH
AQRFLQEVDAAAVYHNASTRFTDGFEFGFGAEIGISTQKLHARGPMGLPALTSSKYVIIG
SGQIRE------------------------------
>RCJ38128.1|Cyanobacteria-root-Nostocales-Nostocaceae-Nostoc-Nostoc_punctiforme RCJ38128.1 glutamate-5-semialdehyde dehydrogenase [Nostoc punctiforme NIES-2108]
M------------------TIF-DIASPLIAIAGQTRQAASKLAILSTEAKNQAIEAIAQ
ALESARDEILQANIADCKAATAE----GIPQPLYKRLQLDEHKLRDAIVGVRDVGKLDDP
IGKIQIHRELDTGLILKRITCPLGVLGIIFEARPEAAIQIASLAIKSGNGVILKCGKEAV
RSCEAIVKAIKQGLSHT--------AVNPDAVQLLT--TREETLELLKLDKYVDLIIPRG
SNSFVRFVQENTRIPVLGHADGICHLYIDKAADISKAVPITVDAKAQYPAVCNAIETLLV
HQSIATEFLPKVAEALQE-RHVELRGDKRTLKILP-----------------------N-
---------IVAATEIDWETEYSDFILSIKIVDSIEDAIAHINEYGSRHTDAIISEDSAS
VETFFGLVNSANIFHNCSTRFADGFRYGFGAEVGISTQQMPPRGPVGLEGLVTYKYQMTG
DGHIVATYTGANAKAFTHQDLV--------------
>WP_034404045.1|Planctomycetes-Candidatus_Brocadiae-Candidatus_Brocadiales-Candidatus_Brocadiaceae-Candidatus_Scalindua-Candidatus_Scalindua_brodae WP_034404045.1 glutamate-5-semialdehyde dehydrogenase [Candidatus Brocadiaceae bacterium S225]KHE92797.1 g
----------------------MNIKAYIDKIVRDAKKASRLMAIADTSVKNAALEQMAL
NFTNSKEMLIVENAKDLKSAEEN----GLSSAMIDRLQLTEPRIDAMAEGIREVINLTDP
VGEIMEDIVRPNGLNIQKIRVPIGVIIIIYESRPNVTADAASLCLKTGNATILRGGKESI
HSNIAIYRQISLALEKV--------GLDKNAIQIIETVDREAVGHLLKADEYADLVIPRG
GESLIRNVVENSTIPVIKHYKGVCHVYVDEFADTDMAREVCLNSKLQRPGTCNAMETMLV
HEKISGTFLPDVYKGMSG-AGVELRGCEKSRKIIP-----------------------E-
---------IKQAVEGDWSAEYLEKILSVKVVSSIDDAIEHISVYGSAHSDAIITEDKSN
AKKFTDQIDSAAVYVNASTRFTDGFEFGMGAEIGISTDKLHARGPMGLKELTSYKYIIHG
TGQIR-------------------------------
>WP_158738805.1|Firmicutes-Clostridia-Clostridiales-Defluviitaleaceae-Defluviitalea-Defluviitalea_raffinosedens WP_158738805.1 glutamate-5-semialdehyde dehydrogenase [Defluviitalea raffinosedens]KAE9636885.1 glutamate-5-semialdehyde dehydrogenase [Defluv
-------------------------MEELQQKGALAKEASIILAKKSSEEKNKGLIKAAD
FLLQYKDEIIKANEIDLQFAKEN----GIKGSLIDRLTLNEKRIESMAEGLRQIAMLEDP
VGEVLSMKKRPNGLVIGQKRVPMGVIGIIYEARPNVTADAFGLCLKTGNAVILRGGKEAI
HSNIQIVKILKNALDEA--------GLPKESVQLVEDTSRETAKEMMRLNEYLDVLIPRG
GAGLIQTVVQNSTVPVIETGIGNCHIYVDHKAKLDEAVSITVNAKVQRPGVCNAAESLLV
HKDVAEIFLPKVYDELKK-YNVEIRGDEKVLEILP-----------------------D-
---------VNRATEEDWGMEYLDYIISVKVVDSIDEAIGHINKYGTKHSEAIITEDYTN
AQRFLEEIDAAAVYVNASTRFTDGFEFGFGAEIGISTQKLHARGPMGLKELTTIKYIIYG
NGQIRQ------------------------------
>RJP20543.1|Candidatus_Abyssubacteria-root-root-root-root-Candidatus_Abyssubacteria_bacterium_SURF_5 RJP20543.1 glutamate-5-semialdehyde dehydrogenase [Candidatus Abyssubacteria bacterium SURF_5]
M-------------------KQDPLEQSVLDTALASRSAARKLAGLSSQAKNEGLSAIAK
NLRARTKDIQKKNGADIERAKQA----GLSAALIDRLTLTESRIEAMAAGVEEVAMLPDP
VGEVLRMWKRPNGLRIGKVRVPIGVIGFIYESRPNVTVDAAALCIKSGNAIILRGGSEAI
ESNSIIADVIAEGLGRA--------RLPEAAVQLIRTTDRSAVGIMLKLDRYIDLIIPRG
GKSLIKRVVENSTIPVIMHYDGICHTYVDEFADLAMADSICMNAKVQRPGVCNAMETLLV
HAAVSENFIPQIVERMRA-AGVEIRGCERTRHLVP-----------------------G-
---------VIAATEEDWRTEYLDLILSVKVVNSIEEAIDHISRYGSAHSDAIVTENYSR
AQQFLEEVDSSAVFVNASTRFNDGFEFGLGAEIGISTNRLHCRGPMGLEELTTTKYIVYG
NGQVRQ------------------------------
>WP_157143900.1|Spirochaetes-Spirochaetia-Brachyspirales-Brachyspiraceae-Brachyspira-Brachyspira_pilosicoli WP_157143900.1 glutamate-5-semialdehyde dehydrogenase [Brachyspira pilosicoli]
--------------------------MQLIDLVKNAKDSTYKLQSLSTDIKNKALLEIAD
KLEQNKNIIFEANKKDLEYAKKLLDENKISLSMFNRLKLDENKMIDIISGIKDVVKLEDP
INKVLLETELDDNLLLKKISCPIGLIAVIFEARPDVISQISSLCIKSSNAVILKGGAEGE
NTNKAIFNIINETLESI-------EDFPKNSVNLVF--TRDDIKELLSMDKYVDLIIPRG
GNSLVQYIKSNTNIPVLGHADGICHLYIDESANQEKALKICLDSKSQYPSACNAVETILI
NKNIANEYLPKLYNLFKE-NNIKMNGCEEVRKILN-----------------------Q-
---------SDIGEVKEWHLEYGDKEVSLKIVENTEEAYNHINKYGSHHTDSIVSENKDN
IEKFMTYVDSANVYANTSTRFSDGFRYGFGAEVGISTNKTHARGPVGLEGLTIYKYKLFG
NYQIVDDYVSH-RASFKHKRIK--------------
>WP_014297421.1|Thermotogae-Thermotogae-Petrotogales-Petrotogaceae-Marinitoga-Marinitoga_piezophila WP_014297421.1 glutamate-5-semialdehyde dehydrogenase [Marinitoga piezophila]AEX86351.1 gamma-glutamyl phosphate reductase [Marinitoga piezophila KA3]
-------------------------MNELIEKAKKLKSASDFLKKTKAKEKNEAIRQIAI
ALEKNMDYILSENKKDVDIARKN----GVKEALVDRLALNEKRIKGMIDSCNTVINLKDP
VGEIFDSFLREDGIRISKMRVPLGVIGIIYESRPNVTVDATILALKSGNTVLLRGGSDAI
NSNKALVKVIKEGLKNS--------GIPENSVELIENTDRALVNEMLKLNEYLDLVIPRG
GKGLINFVVKNSTVPVLETGVGICHIFVDESADVMKSIDIIDNAKTQRPGTCNTVETVLI
HKDIASKILPDLKKRLEE-KNVEIRGCEEVLKHI------------------------D-
---------VKPATEEDWATEYLDLILSIKVVNDLDEAISHIKTYSTGHSESILTEDYLN
AMKFVEEIDSAAVYINASTRFTDGGEFGMGAEMGISTQKMHARGPVGLKELTTYKFVIQG
NYDVRG------------------------------
>WP_056992370.1|Firmicutes-Bacilli-Lactobacillales-Lactobacillaceae-Liquorilactobacillus-Lactobacillus_mali WP_056992370.1 glutamate-5-semialdehyde dehydrogenase [Lactobacillus mali]
------------------------MGIDLERIGSQAKDAAYELSLVSTEDKNKVLLAMAD
ALRSNTSEVLAANQRDLSGA--T----GLIKSFVDRLTLDEERIEKIAQGLEQVAQLSDP
LGNVTNGWINHAGLQITQKRVPLGVVGIIYEARPNVTVDAAALCFKSGNAVILRGGKEAF
NTNLKLVEVLQATLKEN--------GYSENTIQVLTDTSHEVANKFMQLTGYLDVLIPRG
GAKLIQTVVQNAKVPVIETGVGNCHIYVDKTADFEMAKKIIVNAKCQRPAVCNAAEKLLI
HEDVASKYLPGIIAELKK-YNVEIRADQAALDILQG----------------------S-
---------AIPATEEDWDTEYNDYILGVKVVSSVDEAIKHINQHGTKHSEAIVTNDYKK
SQQFLNQIDAAAVYVNASTRFTDGFEYGFGAEIGISTQKLHARGPMGLEALTTTKYVVRG
NGQIRE------------------------------
>PMQ02393.1|Dictyoglomi-Dictyoglomia-Dictyoglomales-Dictyoglomaceae-Dictyoglomus-Dictyoglomus_sp._NZ13-RE01 PMQ02393.1 glutamate-5-semialdehyde dehydrogenase [Dictyoglomus sp. NZ13-RE01]
-------------------------MENLIEKLHKAKEASKVLANLNTIEKNKALEKIIE
YLDKNKELIIKENSKDLEKGKEK----GLSKSLLDRILLNEKRINDIIKSIEDVIRLPDP
VGEIVSMQKRPNGLLVGQMRVPIGVIALIYEARPNVTIDGAVLAIKSGNAIVLRGSSDAL
YSNIVLANIMRNALKET--------NLPVESIQIIESPEHSVVEELLQMRDYIDVVIPRG
SASFIKYVMEKARVPVIETGAGNNHVYVDNEADLDMAEEIVFNAKVQRPSVCNAIEKLLI
HKDVAEKFLPRIYNRLKS-AGVEVRGCPETRKIIP-----------------------E-
---------IKEAVEEDWYTEYLDLIIAIKIVDSIDSAIEHINKYNTKHSEAIVTNNYNK
ALKFLRNVDACAVYVNASTRFTDGGEFGLGAEIGISTQKLHARGPMGLKELTTTKYVIFG
EGQIRT------------------------------
>RKY59118.1|Candidatus_Latescibacteria-root-root-root-root-Candidatus_Latescibacteria_bacterium RKY59118.1 glutamate-5-semialdehyde dehydrogenase [Candidatus Latescibacteria bacterium]
----------------------MDIREYVHQKARAAKEASRKMAFASTQLKNDALLRMAE
KVEGRMEELREANRKDLQAGREK----GLSSAMLDRLELTEKRIRAMAQGLREVAALPDP
VGMIERMVRRPNGLLIGKMRVPLGVVGIIYESRPNVTVDAASLCLKSGNAVVLRGGSEAI
NSNVALASFFREAIQEA--------GLPEDALQMIEITDRRAVTEMLKCEGLIDLIVPRG
GKGLIRTVVEESLIPVIKHYEGICHVYVHEDADLDMAETIAFNAKVQRPGVCNAMETLLV
HRAIAGSFLPKIGERLRE-AGVEIRGCPLTREILS-----------------------W-
---------AKEATEEDWRTEYLDLILSVRVVEDLDQAIEHINTYGSAHTDAIVTKSYDA
AQKFVREVDSSSVMVNASTRFSDGGEYGLGAEIGISTDKLHARGPMGLEELTTYKWVVYG
DGQIRT------------------------------
>RJQ41496.1|Nitrospirae-Nitrospira-Nitrospirales-Nitrospiraceae-root-Nitrospiraceae_bacterium RJQ41496.1 glutamate-5-semialdehyde dehydrogenase [Nitrospiraceae bacterium]
----------------------MDIKAYVLKKAKAAKEGARLLAKASSKEKNNSLLKMAA
ALKKRKAELIRENKKDIAFAEKK----GLSKAMIDRLALNDKRINEMAQGLIEVAALPDP
VGEVIKMWQRPNGMVVGKMRVPIGVIGIIYESRPNVTADATSLCLKAGNAVILRGGSEAI
NSNKAIVKILRDAAKTA--------GLDENAITFIDIPEREAVMEMLKLEGIIDLIIPRG
GEGLIRTVTANSRIPVLKHYKGVCHVFVDRNADLKMAEDICFNAKVQRPGTCNAMETMLV
DKKIAKKFLPSMIKRFKD-AKVSIKGCPETRKTDK-----------------------S-
---------IAVMKEDDFYMEYLDLILNVRVVKDMDEAMEHIAKYGSAHSDSIVTENYEK
AMRFLREVDSSAVFVNASTRLNDGYQFGLGAEIGISTDKIHARGPMGLEELTCTKFIVLG
DGQLRE------------------------------
>WP_134219860.1|Firmicutes-Clostridia-Clostridiales-Peptococcaceae-Pelotomaculum-Pelotomaculum_schinkii WP_134219860.1 glutamate-5-semialdehyde dehydrogenase [Pelotomaculum sp. FP]TEB06118.1 Gamma-glutamyl phosphate reductase [Pelotomaculum schinkii]TEB
--------------------------MGINDIARQVKEASIKLAAMEAEHKNRALAQIAR
SLTERENEIVKANQEDLKRSVKE----NLPEPLLKRLKFDQSKIADGVDGINSLIKLEDP
VGKTLLSTGLDDGLELYKVTCPIGVIGVIFESRPDALVQISTLCLKSGNCVLLKGGSEAM
ATNRILADVITKATEEA--------GVPANWLKLME--TRAEVSEMLKLDEYIDLIIPRG
SNDFVRYIMDNSRIPVMGHADGICHCYVDEAAGLDMAVNIVVDSKTQYVAVCNATETLLV
HEKAAAGFLPLLKDALEQ-KQVVITGCPRTQKIIP-------------------------
---------VAPATEQDWKTEYLDYKLSIKVVDDVDEAINHINYYGSGHTDSIITESEEN
AARFMALVDSGNVFWNCSTRFSDGFRYGFGAEVGISTSKIHARGPVGLEGLVIYKYKLIG
KGHVVADYSNR-VKTFKHNKLDK-KFPL--------
>WP_017209550.1|Firmicutes-Clostridia-Clostridiales-Clostridiaceae-Clostridium-Clostridium_beijerinckii WP_017209550.1 glutamate-5-semialdehyde dehydrogenase [Clostridium beijerinckii]
-------------------------MSELIIKGQNAKNASYDLGIASTKQKDDALMIMAE
ELIKAKGDIISANKIDLDAAVLK----GTSKAMLDRLALTDERIESMAAGLKDVIKLQDP
IGEVISMWQRPNGLQIGQKRVPLGVIGIIYEARPNVTCDAAGLCIKTGNAVILRGGSEAI
NSNKAIVKALTKGIERS--------GLPKVSVQLVEDTSREVATEMMRLNEFIDVLIPRG
GAGLIQAVLKNATVPVIETGTGNCHIYVDKDCDFEMAKNIVINAKASRPSVCNAAEKLLI
NEKIVEDFLPIVVKALRE-NGVAVKGDEVSQSIIN-----------------------D-
---------IEKAAEEDWGKEYLDYIIAVKVVKDVDEAISHINKYGTGHSEAIITESYKN
SQKFLQRVDAAAVYVNASTRFTDGSEFGFGAEIGISTQKLHARGPMGLKELTTIKYIIYG
NGQIR-------------------------------
>WP_012663626.1|Proteobacteria-Epsilonproteobacteria-Nautiliales-Nautiliaceae-Nautilia-Nautilia_profundicola WP_012663626.1 glutamate-5-semialdehyde dehydrogenase [Nautilia profundicola]B9L9A2.1 RecName: Full=Gamma-glutamyl phosphate reductase; Short=GPR
----------------------------MKEVLRKVKDASRVTATLNGEIKRKILKEMAE
ALEQNSSLIINENKKDLKYANEN----NLSAALIDRLYLDEKRIGSMADALRDIATLKDP
VGRVIDGWMLDNGLRIEKVKIPIGVIGIIYESRPNVTSDAAGLCFMSGNACILKGGKEAM
YSNIAIINVLRDVLERN--------SLPKDAVSLLPDYSREGVYKLIQEDKYVDLIIPRG
GEKLIKFVSENSKVPVVKHDKGLCHIYIHKDANIDEAVKISVNAKVQRPGVCNAVETLLV
DESVKNEILPKLKAEMEK-EGVELRGCEKTLEVI------------------------D-
---------INKATEEDWNTEYLDKILSIKVVRDLNEAIEHIQTYGSGHSDSIITENYSA
SEEFLNRVDSACVYVNASTRFTDGGEFGFGAEVGISTNKLHARGPMGIDDLTTYKYKIYG
NGQIRE------------------------------
>WP_071933051.1|Euryarchaeota-Halobacteria-Halobacteriales-Halobacteriaceae-Halodesulfurarchaeum-Halodesulfurarchaeum_formicicum WP_071933051.1 glutamate-5-semialdehyde dehydrogenase [Halodesulfurarchaeum formicicum]
-----------------------MSEYDTEAKVSAAESAALELAQTSNETRSDGLRAIAD
AILERESEILEANEKDVAEAEAMLEAGEYSQALVDRLKLDSTKLESIAEMVRSVADQEDP
LGKTLAARELDQDLELYKVAVPIGVLGTVFESRPDALVQIAALSLKSGNSVILKGGSEAL
HSNRVLYDIIEEVTADI----------ADGWVQLIE--AHAEVDAVLEMDEQIDLLMPRG
STEFVQYIQDNTKIPVLGHTEGICHVYVDDAADLEMATDIAFDAKVQYPAVCNAVETLLV
HEQVAESFLPEMVEQYES-ADVEVRGDERTREIVD-------------------------
---------VNAATASDWETEYGDLIISVKVVEELPEAIDHVNTYGSKHTESIVTENADS
AAKFMQSIDASSVFHNASTRFADGYRYGLGAEVGISTGKIHARGPVGLEGLTTTKYYLEG
DGQLVATYAGDNPRPFTHEEFDG-EWVPGTRSRN--
>WP_008181659.1|Cyanobacteria-root-Oscillatoriales-Oscillatoriaceae-Moorea-Moorea_producens WP_008181659.1 glutamate-5-semialdehyde dehydrogenase [Moorea producens]EGJ33740.1 glutamate-5-semialdehyde dehydrogenase [Moorea producens 3L]OLT64281.1 glutama
M------------------TATPLASIPLSAIAQKTRQAAQKLAVLSTKAKNEAIEAIAQ
ALEAAAPEILAANAADCQAAEAD----KIPKPLYNRLKLNETKLKGAIQGVRDVGNLGDP
VGNVQIHRELDQGLILKRVTCSLGVLGVIFEARPDALIQITSLAIKSGNGVILKGGKEAI
RSCETLVKAIHKGLSTT--------AVDPATVQLLT--TREEIKELLQLDNYVDLIIPRG
SNAFVRFVQENTRIPVLGHADGICHLYIDAAADLEKAVTITVDAKTQYPAVCNAIETLLV
HSTIAPRFLPLAAEALKK-RNVELRGDEASREIIP-------------------------
---------ISVATDEDWSTEYSDLILSIKVVDSVEEAINHINTYGSRHTDAIVTEDQEV
ADSFGNQVDAANVFHNCSTRFADGFRYGFGAEVGISTQQMPPRGPVGLEGLVTYKYKVTG
NGHIAATYVGENAKPFTHRDI---------------
>WP_091688431.1|Firmicutes-Clostridia-Clostridiales-Lachnospiraceae-Anaerocolumna-Anaerocolumna_aminovalerica WP_091688431.1 glutamate-5-semialdehyde dehydrogenase [Anaerocolumna aminovalerica]
------------------------MMKYLEDIGSRARKAATALNILGQLRKNEGLKLVSE
ALIENKDYILRENETDINKAKEN----GMKESLIDRLSLNTERIEAMSKGLLDIIGLADP
VGEVISMKQRPNGLMIGEKRVPLGVVGIIYESRPNVTADAFGLCFKTGNAVILRGGSDAI
HTNIAIVTIIRKALKEA--------GIAEDAIQLIENTDREVATEMMRLNKYIDVLIPRG
GAGLIRSVVENSTVPVIETGTGNCHVYVDEYADFDMALNIIDNAKTQRLGVCNACESLVV
HSKIGDNFIPLVYERLNA-KQVVIRGDERAKGICD-----------------------K-
---------IEPATEEDYGMEYLDKIISLKVVDSIEEAIEHINYYSTKHSESIITNDYNH
AMKFHNEIDAAAVYVNASTRFTDGGEFGFGAEIGISTQKLHARGPMGLLALTTTKYIIFG
NGQIRE------------------------------
>WP_006619875.1|Cyanobacteria-root-Oscillatoriales-Microcoleaceae-Arthrospira-Arthrospira_platensis WP_006619875.1 glutamate-5-semialdehyde dehydrogenase [Arthrospira platensis]AMW30152.1 gamma-glutamyl phosphate reductase [Arthrospira platensis YZ]KDR5
M----------------------TISPLLIETAQKTQAAARQLAVLSTDAKNQAIASIAP
ALENAAPDILAANQMDCQQAQAD----GIAKPLYNRLKLDEAKLKGAISGLRDVEKLADP
VGEIQIYRELDQGLNLRRITCPLGVLGVVFEARPDAVIQISALAIKSGNAVILKGGKEAI
HSCRELVKAIRQGLATT--------PVNPEVVQLLT--TRSEIIELLQLDKYVDLIIPRG
SNSFVQFVQENTRIPVLGHADGICHLYIDREADISKALPIVIDSKIQYPAACNALETLLV
HQDIAPKFLPQIAAELQQ-KGVELRGDNHSQKIL------------------------D-
---------IPPATDADWQTEYTDLILSIKVVENLEAAISHINTYGSGHTDGIITEDPEA
AQTFMSIVDSAGVFHNCSTRFADGFRYGFGAEVGISTQKMPPRGPVGLEGLVTYKYQLIG
DGHIVATYAGNNPQPFTHINLL--------------
>WP_011917229.1|Firmicutes-Clostridia-Thermoanaerobacterales-Thermoanaerobacterales_Family_III._Incertae_Sedis-Caldicellulosiruptor-Caldicellulosiruptor_saccharolyticus WP_011917229.1 glutamate-5-semialdehyde dehydrogenase [Caldicellulosiruptor saccharoly
-------------------------MSDLIQKAQKVKEASKKLMNLSESQKNLALSCISK
KILDNMEYILVENKKDMENAQNK----GIKGALLDRLKLTEDRIRQICKGIEDVIKLPDP
VGEVISMWKRPNGLIIGQKRVPIGAIGIIYEARPNVTVDAAVLCLKAGNSVLLRGGSEAI
NSNVALVKTMKEGLIEA--------GIDEGSIEIVEDTSRETAVAMMKLNEYLDLLIPRG
GANLIKTVVQNATVPVIETGVGNCHVFVDESADFEMAEKIVINAKTQRPGVCNAAEKLLV
HKNIAESFLPMIVKKLMT-KGVEIRGCSKTVEICKQNG-------------------IE-
---------VKEATEDDWYTEYLDLIIGVKVVDSIDAAIEHINKYGSKHSEAIVTRDYFN
AQKFLDFVDAAACYVNASTRFTDGFEFGFGAEIGISTQKLHARGPMGLKELTTIKYIILG
SGQVRE------------------------------
>WP_124178374.1|Euryarchaeota-Halobacteria-Natrialbales-Natrialbaceae-Natrarchaeobius-Natrarchaeobius_halalkaliphilus WP_124178374.1 glutamate-5-semialdehyde dehydrogenase [Natrarchaeobius halalkaliphilus]RQG90268.1 glutamate-5-semialdehyde dehydrogenase
-----------------------MTEKSTESKVEEAQTAALELAKYSNDERSRAIRSIAD
AIDARRDEIIAANATDVEEAERLLEAGEYSRALVDRLKLSPSKLESITDMVRSVAGQDDP
LGKTQTARRLDDDLELYKQTVPIGVIGTIFESRPDALVQIAALALKSGNAVILKGGSEAS
ESNRVLFEIIREATSEA----------PAGWAQLVE--ARADVDALLEMDDSIDLVMPRG
SSAFVSYIQDNTSIPVLGHTEGVCHVYVDSEADLEMATEIAYDAKVQYPAVCNAVETLLV
HEEVAEAFLPATIDRYAE-AGVELRGDDASRTIVD-------------------------
---------IDAATEEDWATEYGDLILSITVVDSLEAALSHVNAYGSKHTESIVTEDSDR
AATFMRSLDSASVFHNASTRFSDGYRFGLGAEVGISTGKIHARGPVGLEGLTTYQYYLEG
DGQVVGTYAGADAKEFVHEDFDG-SWTPGSRSR---
>TVQ25101.1|Spirochaetes-Spirochaetia-Spirochaetales-Spirochaetaceae-root-Spirochaetaceae_bacterium TVQ25101.1 glutamate-5-semialdehyde dehydrogenase [Spirochaetaceae bacterium]
--------------------------MNVQNQVKEARQAAYRMAVARVETRNAVIRGMAS
LLAERQADILAANATDASRATEA----GLGQSVYKRLVLSERKLGVMIDSLESVARLPDP
LGAEEVRRELDAGLVLSRVRVPIGVVGVIFESRPDALVQIASLGIKSGNAVILKGGSEAL
ESNRVLHALFVEAVAAV-------DDSLSGALQLVE--TREDISAVLELDDDIDLMIPRG
SNELVRYIQQHTRIPVLGHADGICHVYIHPDAEPAMATAVVRDSKMQYPAVCNAVETLLV
HAD-AIEMLHAIVEAL---SGVELRGCARTREVVP-------------------------
---------MAEATDEDWTTEYNDLVLSIRVVDSPEEAIAHINRYGSRHTDAIVTASSDA
AARFMREVDSSSVLWNASTRFADGFRYGLGAEVGISTGKVHARGPVGLEGLTTTQYRVTG
NGHIVDDYAEG-RKQFTHRTLKE-QSGS--------
>SDH69719.1|Thermotogae-Thermotogae-Thermotogales-Fervidobacteriaceae-Fervidobacterium-Fervidobacterium_changbaicum SDH69719.1 glutamate-5-semialdehyde dehydrogenase [Fervidobacterium changbaicum]
------------------------MYEDVELSLKNLREAFEVLSREKSEKKNKFLKRLAE
KIDENREYLKAENSKDVERAREL----KVKESLIDRLVLNDKRIDEMIESCQIVESLRDP
IGEVVDSFVREDGLTIYKVRVPIGVLAIIYESRPNVTIETSILALKSGNTILLKGGSDAL
NSNKALVKLIKQALDDA--------DLPRNSVELVEHTDRSVVDYILKQRGLIDLIIPRG
GKSLIDYVVSNAKMPVLETGAGVCHIFVDESADIDKSIAVIDNAKTQRPGTCNAVETLLV
HRKIASEFLPKLKKLFDD-KKVEIRGCEETRKVI------------------------E-
---------CAPATEEDWATEYLDLIISVKVVSSLDEAIEHIKKYSTKHSEAILTENYSN
AMKFLNAIDSSTIYVNASTRFTDGGQFGMGAEIGISTQKFHARGPVGLKELTTTKFIVFG
DYHVRK------------------------------
>WP_119251822.1|Firmicutes-Clostridia-Clostridiales-Ruminococcaceae-Ruminococcus-Ruminococcus_bromii WP_119251822.1 glutamate-5-semialdehyde dehydrogenase [Ruminococcus bromii]RGS78756.1 glutamate-5-semialdehyde dehydrogenase [Ruminococcus bromii]
-------------------------MTTLEQMGAKAKDASRFLMTAGS-KKDIALGAIAD
ALCENCEEILAANKIDLENGEKS----GLTASLLDRLRLSEERINGMADGVRQVAALPDP
VGRVLDGRTLKNGLQIEKVTVPMGVIGIIFEARPNVTSDAAALCLKAGSAVILRGGKEAF
HSNMAIAKVIRDALEKA--------GFPRDCVALVEDTTRQSATELMQLSDYLDVLIPRG
GAGLIKSVVENAKVPVIETGVGNCHIYVDKSADIEMAKNIVFNGKTSRPSVCNALETLLV
HKDIAEKALPVIKAELDK-KNVEIRGCDRTKQILG-----------------------D-
--------CVVSATEEDYRIEFLDYIIAVKVVDSLDDAIAHIQKYSTGHSECIVTSDYNS
ANEFTARIDSAAVYVNASTRFTDGGEFGLGAEIGISTQKLHARGPMGLNELTSSKYIIRG
NGQIR-------------------------------
>PSO88578.1|Cyanobacteria-root-root-root-root-Cyanobacteria_bacterium_QS_3_48_167 PSO88578.1 glutamate-5-semialdehyde dehydrogenase [Cyanobacteria bacterium QS_3_48_167]PSO91743.1 glutamate-5-semialdehyde dehydrogenase [Cyanobacteria bacterium QS_6_48_18
M------------------TVSEAASSSLIDIAQQTRQAAQQLSVLSTVERNQAIEAIAQ
ALEAAESEILAANAADCEAAEEE----GIPKALSARLKLSEGKLKSVIAGVRNVGKLPDP
MGVAQIHRELDEGLVLKRISCPLGVLGVIFEARPDALIQITSLAIKSGNGVILKGGKEAT
RSCQTLVKVIEQALAET--------SVNPAAVQLLT--TREETQALLGLDEYVNLIVPRG
SNSFVRFIQENTQIPVLGHSEGICHIYIDKAAEMEKAAEIVVDAKTQYPAACNAIETLLV
HTEIAPECLPKVAQALQA-QNVELRGDERTLEFL------------------------D-
---------ISAATEADWATEYSDVILSLKIVDSLEEAIAHINTYGSRHTDAIVTQDSAT
ASQFLARVDAAGVFHNCSTRFSDGFRYGLGAEVGISTQPMPPRGPVGLEGLVTYKYQVTG
DGHIAATYAGVNAKPFTHRELGE-GE----------
>WP_059175451.1|Nitrospirae-Nitrospira-Nitrospirales-Nitrospiraceae-Thermodesulfovibrio-Thermodesulfovibrio_aggregans WP_059175451.1 glutamate-5-semialdehyde dehydrogenase [Thermodesulfovibrio aggregans]GAQ93964.1 glutamate-5-semialdehyde dehydrogenase [
----------------------MEIKQLVLSKAKEAKEASRLIGKASTDTKNKILLRMVE
YLKQGKDELIKANKVDVEKAKEK----GLSKALVDRLTLTDKRIDEMIKGLEEVIALADP
VGEITKMWLRPNGMLVGKMRVPIGVIAVIYESRPNVTVDVTGLCLKAGNSVLLRGGSEAI
NSNAALVKILKQALKDE--------GMHEGVVSFIDIPQREAVLEMIKLEGLIDLVIPRG
GESLIRTVTENSRIPVLKHYKGVCHVFVDRDADLEMAEEICFNAKVQRPGTCNAMETMLV
DEAVAEIFLPKMLKRFEK-AGVQLKGCPKTKKIYP-----------------------N-
---------AMDVAEEDFYKEYLDLILNVKVVKDIDEAIDHITKYGSAHSDAIVTRDYNK
AMRFLREVDSSAVFVNASTRLNDGYQFGLGAEIGISTDKIHARGPMGLEELTCTKFIVFG
SGQLRQ------------------------------
>PKL53392.1|Euryarchaeota-Methanomicrobia-Methanosarcinales-Candidatus_Methanoperedenaceae-root-Candidatus_Methanoperedenaceae_archaeon_HGW-Methanoperedenaceae-1 PKL53392.1 glutamate-5-semialdehyde dehydrogenase [Candidatus Methanoperedenaceae archaeon HG
------------------------MTQDIISKVKTASKALIALASVSGAAKDEALRAMAS
ALDANREKIISANDRDIEAAEKLVKEGKLSSSLLKRLKVTDIKINGMIAGINDVVKFEDP
VGKTLAGLELDYGLELYQVSCPIGLIGVIFESH---------------------------
------------AIENT-------TGLPKGAFALME--TREEVNEILKLDEYISLIIPRG
SNEFVKYIQDNTRIPVLGHADGICHVYVDSAAAHTKAIDVCYDSKVQYSAVCNAMETMLV
HRDIAGEFLPEIGRKYND-AGVELRCCDRSYEILKKMG-----------------FLKA-
---------VLRATEEDWRTEYNDLILSIKIVDSIDEAIDHINKYGSHHTDAIVTENKGN
ATKFINFVDSSSVMWNASTRFADGFRYGKGAEVGISTNKIHARGPVGMEGLLIYKYVLLG
SGNKVADYAGENPKPFTHKKLNI-SLADRMEGAK--
>KPK97140.1|Candidatus_Omnitrophica-root-root-root-root-Omnitrophica_WOR_2_bacterium_SM23_72 KPK97140.1 gamma-glutamyl phosphate reductase [Omnitrophica WOR_2 bacterium SM23_72]
----------------------MNLKKRITEMAKKAKTASRYMAQVSSFKKNVLLKEMAA
CLLKNKDLILRANKKDIVQAGRR----GLPSAFLERLTLNEKRIKEMAESLIQISKLKDP
VGGVIKAWARPNGLRIRKVRVPVGVIAIIYESRPNVTSDCIGLALKSGNSVILRGGREAL
NSNLAIFKTLKDVMIKN--------RIPEGAVSLLATADRSALDALLKQDAFIDLVMPRG
GEGLIQRVMKLSRIPVIKHYKGICHVYVDEEADLDMAQDICFNAKVQRPGVCNAMESLLV
HERVASRFLPQMLKRFKQ-AGVEIRADAFTKKIFR-----------------------D-
---------VKRAKVSDYRTEYLNLILSVKVVKDLKEAIWHINHFGSHHSDAIVTDDAAS
AQRFLNEVDSACVYLNASTRFTDGYQFGLGAEIGISTDKLHARGPVGLEELTTYKYIVYG
KGQIRT------------------------------
>WP_146953032.1|Actinobacteria-Actinobacteria-Micrococcales-Cellulomonadaceae-Cellulomonas-Cellulomonas_soli WP_146953032.1 glutamate-5-semialdehyde dehydrogenase [Cellulomonas soli]GEP69291.1 gamma-glutamyl phosphate reductase [Cellulomonas soli]
MSATVDSPVQVSSDAAGPHGPSDEVVAQVRAVARRAKDASRVLATANRSTKDAALHALAD
ALVASTDEIVAANAEDLARGRAA----GTSAGLLDRLALDPGRIVAIADALRELAALPDP
VGEVVRGSTLPNGLRLRQVRVPMGVVGMIYEARPNVTVDAAGLALKSGNAVVLRGGSAAA
RSNEVIVGVLAAALEQN--------GLPGDLVQSIDAWGREGAVALMHARGLVDVLVPRG
GADLIRTVVRESTVPVVETGVGNCHVYVDETADLAMALPIILNAKTQRVGVCNAAETLLV
HQAVADEFLPVALAALAD-AGVTIHADAESRRLAP--------------------EEVS-
---------VVPATDEDWATEYLSLDLAVKVVEDLDEALEHIRAWSSGHTEAIVTRDLAA
SERFVAEVDSAAVMVNASTRFTDGGQLGLGAEIGISTQKLHARGPMGLAELTTTKWIVHG
DGHVRP------------------------------
>WP_049994381.1|Euryarchaeota-Halobacteria-Halobacteriales-Haloarculaceae-Halapricum-Halapricum_salinum WP_049994381.1 glutamate-5-semialdehyde dehydrogenase [Halapricum salinum]QCC52014.1 glutamate-5-semialdehyde dehydrogenase [Halapricum salinum]
M---------------------SETVYDTDGQVTEAQQAALRLANVSEDDRDDALQSIAD
AIREHSEAILEANEQDVAEAEQLLEEGEYTQALVDRLKLDDGKLESIAEMVESVAAQDDP
LGETLEARELDDDLELYKVAVPIGVVGTIFESRPDALVQIAALSLKSGNAVILKGGSEAS
ESNRVLYETIVEATGEM----------PEGWAQLIE--AHEEVDALLEMDDKVDLIMPRG
SSEFVSYIQDNTQIPVLGHTEGVCHVYVDSEADLEMAADIAFDAKTQYPAVCNAVETLLV
SEDVAADFLPGMVARYED-AGVTLRGCPTTQEFVD-------------------------
---------IDPATDEDWATEYGDLELSIKVVEDVYDAIDHANTFGSKHTESIVTENSQH
AEAFMTGIDAASVFHNASTRFADGYRYGLGAEVGISTGKIHARGPVGLAGLTTYKYYLEG
DGQLVATYAGDDAKPFTHRDFEG-DWRPGQLSGN--
>WP_063717804.1|Cyanobacteria-root-Synechococcales-Leptolyngbyaceae-Leptolyngbya-Leptolyngbya_valderiana WP_063717804.1 glutamate-5-semialdehyde dehydrogenase [Leptolyngbya valderiana]OAB60464.1 gamma-glutamyl-phosphate reductase [Leptolyngbya valderiana
M------------------TVSAIASDSLADSARQTRQAARHLGTLSTTDKNAAIASIAD
ALDATSDEILAANAADCEAAKAD----GIPKPLYDRLKLDETKLRGAIAGVRGVGNLPDP
VGAVQLHRELDTGLVLKRITCPLGVLGVIFEARPDAVIQISSLAIKSGNGAILKGGKEAV
RSCQAIVAAIHRGLENV--------GLATEAIQLLT--TREEIAELLKLDEFVDLIIPRG
SNAFVRFVQENTRIPVLGHADGICHVYVDAAAEVEKAIAIAVDAKVQYPAACNATETLLV
HRDIAETFLPQAVRALRD-RGVELRGDAAARQIA------------------------D-
---------MTEATEEDWRTEYNDLVLSVRVVDSLETAIDHINTYGSRHTDAIVTENDDA
ANLFLSQVDAAGVFHNCSTRFSDGFRYGFGAEVGISTQKLPPRGPVGLDGLVTYKYQAVG
DGHVAATYSGRDAKPFTHRDL---------------
>WP_138323594.1|Proteobacteria-Epsilonproteobacteria-Nautiliales-Nautiliaceae-Caminibacter-Caminibacter_mediatlanticus WP_138323594.1 glutamate-5-semialdehyde dehydrogenase [Caminibacter mediatlanticus]QCT94919.1 glutamate-5-semialdehyde dehydrogenase [C
----------------------------MESILKSVKEASKIVSQLNGGVKRKLLNEMAD
RLEKYQNEIIEANKKDVEYAENN----NLSCALIDRLVLNEKRIKDMASSLRDIAKLKDP
VGRVIDGWKIDNGLEIQKVKIPIGVIGIIYESRPNVTSDAAGLCLMSGNACILKGGKEAF
HSNAVIIEILRDVLKRN--------NLPEDIIAILPDYSRSGVEWLIKQDKYVDLIIPRG
GENLIKFVSENSKVPVIKHDKGLCHVYVHKDANLQKAARIAINSKVQRPGVCNAMETLLV
DRDIAGKFLPIIKEMMES-EGVELRGCEITLEYI------------------------D-
---------IKKATEEDWHTEYLDKILSIKIVDNLEDAISHIEKYGSHHSDSIVTENLKV
AEEFLNRVDSACVYVNASTRFTDGGVFGFGAEVGISTNKLHARGPMGIDDLTTYKYKIIG
DGQIRE------------------------------
>RLC04615.1|Proteobacteria-Deltaproteobacteria-root-root-root-Deltaproteobacteria_bacterium RLC04615.1 glutamate-5-semialdehyde dehydrogenase [Deltaproteobacteria bacterium]RLC10453.1 glutamate-5-semialdehyde dehydrogenase [Deltaproteobacteria bacterium]
--------------------------MNIEDKAKQAKTASIHLAAAGATQKDEALGNIAR
TLLARKDEIINANRLDLAKAKAD----NLAPPLLKRLKFDESKIQEACEGVESLRCLADP
VGQTLRAIELDDGLDLYKVSCPIGVIGVIFESRPDALVQISSLCLKSGNAVLLKGGAEAV
NTNKILADLISNATEQA--------KIPDGWLGLMQ--TRTDVQEMLGMDPFIDLIIPRG
SNAFVKYIMDHTRIPVLGHADGICHVYIDREADLAMAEAITVDSKCQYVSVCNAAETLLV
HQEVAKTFLPRIKAALEK-KNTEIRGCEKTAEIIE-------------------------
---------VIPATNEDWKTEYLDLIISIKIVNSIDTAVNHINRYGSGHTDVIVSQDKQR
ADNFMRLVDTADVMVNCSSRFSDGFRYGLGAEVGISTNKIHARGPVGMEGLMIYQWRLIG
NGHIVSDYTGQGSKPFMHKPIQQ-EIK---------
>KXA91669.1|Euryarchaeota-root-root-root-root-candidate_division_MSBL1_archaeon_SCGC-AAA259D18 KXA91669.1 gamma-glutamyl phosphate reductase [candidate division MSBL1 archaeon SCGC-AAA259D18]KXA95808.1 gamma-glutamyl phosphate reductase [candidate divisi
-------------------------MKDVKDRAAEAKQASLELANVTEEVRNEALEEAAA
AIEENRPRILEANEEDVTEANKLLERGEYSQALVDRLKLSEEKIDSISRMIRSVSERDDP
LNKTISARKLDEDLKLYKVSVPIGVVGSIFESRPDVLPQISSLCLKSGNAVILKGGSEAE
KSNRVLYQIFKEATEGV--------GIPEEWIQLIE--ARREVRELLELHEKVDLLVPRG
SKSFIKYIQDNSRIPVLGHAEGLCHTYVDKEADLEKALKISYDGKVQYPAVCNATETLLV
HQEIAEDLLPELAEKYRK-AGVELRGCERTRDILD-----------------------Q-
---------IDEATEEDWRTEYLDLIISIKVVDGIKEAIGHINKYGSKHTDAIVSQKGSR
LLEFMTGVDSSSVMANASTRFSDGYRYGLGAEVGISTGKIHARGPVGLEGLTTSKYYLVG
DGQIVGDYVESEGKTFEHGELSD-TWKEESDSLRER
>SCI49689.1|Firmicutes-Clostridia-Clostridiales-Ruminococcaceae-Ruminococcus-uncultured_Ruminococcus_sp. SCI49689.1 Gamma-glutamyl phosphate reductase [uncultured Ruminococcus sp.]
------------------------MNKMLLQLGMNAKEAENTIRTITTDQKNQVLTAVAD
HLVESTDKLLEANAADVTNAKQN----HMPEGLVDRLMLSPERIEGMAEGLRQLVALEDP
IGEVTGMKKRPNGLLIGQKRVPLGVVGIIYEARPNVTADAFGLCFKTGNVVILKGGSDAI
HSNEAIVDCIRESLKAC--------GITENAIQLIADTSRETAAEFMKMNEYVDVLIPRG
GKGLIKAVVNQSTIPVIETGTGNCHIYVDESADLDMAVNIILNAKTQRVGVCNACESLLV
HANVKEKLLPVLAQKLKE-KHVEMRADKEAHELMP-----------------------G-
---------SVDATEEDWGTEYLDYILSIKVVYSVDEAIAHINRYNTGHSEAIITNDYTN
AQKFLDEVDAAAVYVNASTRFTDGFEFGYGAEIGISTQKLHARGPMGLLALTTTKYIIYG
NGQIRQ------------------------------
>WP_069313883.1|Proteobacteria-Gammaproteobacteria-Thiotrichales-Piscirickettsiaceae-Piscirickettsia-Piscirickettsia_litoralis WP_069313883.1 glutamate-5-semialdehyde dehydrogenase [Piscirickettsia litoralis]ODN44088.1 glutamate-5-semialdehyde dehydrogen
------------------------METKIQELARQAKQSSYQLATLSTEVKNDVLNSLRK
NLINHSENLLVANKKDLNYAKDQ----DQSSAFIDRLTLNHDRIIAMADALTTIIELEDP
NQRILESQTISNGLILEKTSTPLGVIAMIYESRPNVTIDAAALCFKSGNAVILKGGKEAI
HSNRALHRVIVEALKEH--------SLSEVCVQFIDHTERAATHALLQQVDFIDVVIPRG
GKNLIKAITEQSQLPVIKHLDGICHIYIDQAADMDMAEQIIINAKCQRPGVCNAMETLLI
HQDIAKKVLPRFVEMLKE-QGVRLKGCEQSCKIIS-----------------------N-
---------LEQASEEDWSTEYLDLILSIKIVKNTNAAIHHINYYGSGHSDSIVTEDKGC
AEQFLQQVDSAAVYHNASTRFTDGEVFGKGAEIGISTDKLHARGPVGLKELTSYKYLIRG
TGQIRD------------------------------
>WP_075866576.1|Firmicutes-Clostridia-Thermoanaerobacterales-Thermoanaerobacteraceae-Carboxydothermus-Carboxydothermus_islandicus WP_075866576.1 glutamate-5-semialdehyde dehydrogenase [Carboxydothermus islandicus]GAV26409.1 gamma-glutamyl-phosphate reduc
-------------------------MDEVLSLAKKAKEASKKLANLSTEQKNRALLKIAR
YLEENMEKILAENQKDLAEAKKG----GLSPAFIERLTLNEKRILDMAEGVRQVAKLPDP
VGEVLGMTRRPNGLVIGQVRVPLGVVGIIYESRPNVTVDAAALCLKAGNAVILRGGKEAF
NSNLALVTLMEEALRNE--------EIPEGAVGMIKTTSREAANYLMRLNGYLDVLIPRG
GAGLIKTVVENSTVPVIETGVGNCHVYVEEDADLEMAERIIINAKCQRPAVCNAMETLLV
HEKIAPVFLPQIEKALKE-KGVEIRGCEVTRRYIT-----------------------D-
---------ALPATEEDYYTEFLDLILAVRVVRDLDEAIAHITKYGSGHSEAIVTRDYFK
AKRFTEEVDAAAVYVNASTRFTDGFEFGFGAEIGISTQKLHARGPMGLKELTTTKYVIYG
TGQIRG------------------------------
>WP_093286206.1|Verrucomicrobia-Verrucomicrobiae-Verrucomicrobiales-Verrucomicrobiaceae-Verrucomicrobium-Verrucomicrobium_sp._GAS474 WP_093286206.1 glutamate-5-semialdehyde dehydrogenase [Verrucomicrobium sp. GAS474]SDU16987.1 glutamate-5-semialdehyde de
M----------SAAAPSVSEVVNEVEKHVAELCVTVKAAARVLANTPKDQIDRALGFVAE
ELDQAREAIFAANRKDLEAGKAK----GLSSAMLDRLAIKEKTLADMIDGVRQVISLPNP
VGETLKEWTQPNGIAIRKVRTPLGVIGIIYESRPNVTIDAAVLCLKTGNGVVLRGGSEAF
HSNHALATALRKGLERG--------GIPADAVRVIGTVDRHAIAALCRQDKTVDVLIPRG
GHGLIEAVVKEARMPVIKHFHGVCYAYVHRDADLGMAEEIIVNAKVQRPSACNSIENLLV
DRAVAATFIPRIVARLHK-EKVEVRGDGETRQLGGS----------------------E-
---------VKEVTEADWTTEYLDLILSAAVVGDESEAIAHIERYGSHHSDVIITEDAKA
AERFFQEIDSATVYWNASTRFTDGAQFGFGAEIGISTDKLHARGPMALEELTSYKYLITG
NGQVRK------------------------------
>ODS33122.1|Planctomycetes-Candidatus_Brocadiae-Candidatus_Brocadiales-Candidatus_Brocadiaceae-Candidatus_Scalindua-Candidatus_Scalindua_rubra ODS33122.1 gamma-glutamyl phosphate reductase [Candidatus Scalindua rubra]
----------------------MNVKTYIDTIVSDAKKASHATATASTSIKNAALEQMAH
NLTNCKKTLMAENEKDIKAAEKA----GLSSVMIDRLRLTDSLIEDIAEGIKEVITLSDP
IGEIIEESVRPNGLQIQKVRVPIGVITIIYESRPNVTADAASLCLKTGNATILRGGKESI
NSNIAIYGQISSALEKV--------GLDKKAIQVIETTDREAVNYLLKADEYVDLVIPRG
GEGLIRNVVENSTIPVIKHYKGVCHIYVDEFANLDMAKDVCLNAKLQRPGTCNAMETMLV
HEKIAETFLPDISKSMFD-SGVELRGCEKSRKIQP-----------------------E-
---------IKQATEEDWSTEYLEKILSVKIVASIEEALKHISVYGSSHSDAIITENSSN
AKKFTDEVDSAAVYVNASTRFTDGFEFGMGAEIGISTDKLHARGPMGLNELTSYKYIVHG
NGQIR-------------------------------
>WP_092213461.1|Proteobacteria-Deltaproteobacteria-Desulfobacterales-Desulfobacteraceae-Desulfoluna-Desulfoluna_spongiiphila WP_092213461.1 glutamate-5-semialdehyde dehydrogenase [Desulfoluna spongiiphila]SCY72311.1 glutamate-5-semialdehyde dehydrogenase
----------------------MSVEATIVEMARQAKKAARDVAAATTDCKNRVLTSIAE
TIENRADAIQAENLKDIERAREM----GLSPAMIDRLTITDATIASMAGGLRDVVALPDP
VGEVTSTEERPSGITVSRVRIPLGVIGMIYESRPNVTIDAAGLCLKAGNAIILRGGSEAF
YSNMVLAGCIADALEEN--------GLPKEVVQLIPMRDREAVNVLLKQEDFIDVMIPRG
GEGLIRFVTANSLIPVLKHYKGVCHVYVDKEADLEKAKAICINSKVQRPGVCNAMETMLV
HRDVAQAYLPLVGAAFKE-AGVTLKGCPETRKHLA-----------------------W-
---------AEEAVEADWPAEYLDLTLAVKVVDSVDEALEHIAAYNSGHTESIVTTNEET
AKRFVQGADSSAVMVNASTRFNDGGELGLGTEIGISTSKLHAFGPMGLEELTSRKFVVYG
DGQIRG------------------------------
>WP_013638648.1|Aquificae-Aquificae-Desulfurobacteriales-Desulfurobacteriaceae-Desulfurobacterium-Desulfurobacterium_thermolithotrophum WP_013638648.1 glutamate-5-semialdehyde dehydrogenase [Desulfurobacterium thermolithotrophum]ADY73696.1 Gamma-glutamyl
--------------------------MNVKEMAKRAKEVSYKLTDISTEIKNRTLKKAAE
LLRERKELIEKENQKDLIAGEEK----GLSKAMLDRLLLNEKRINGMIQVLNDVASLNDP
VGEIIKMWKRPNGIKIGKMRVPLGVVGIIYESRPNVTVEAASLCIKSSNAVILKGGSEAI
NSNRILVNILKEAATSE--------GFPEEAIQFIDTTERLAVKEMLQLDEYIDVIIPRG
GEGLIRFVAENARMPVIKHYKGVCHVFVDEFADLEKAWNICFNAKVQRPGVCNAMETMLV
HSNISDAFMPTMIEMFKK-AKVELRGCERALQYDP-----------------------K-
--------YIKPATEDDWYAEYLDLILAVKIVDSLDEAIDHINTYGSHHSDAIVTENYTN
GMKFLNRVDSAAVYINASTRFTDGNVFGLGAEMGISTDKIHVRGPMGLEDLTIPKYIIFG
DGQIRE------------------------------
>WP_096180690.1|Firmicutes-Bacilli-Bacillales-Alicyclobacillaceae-Effusibacillus-Effusibacillus_lacus WP_096180690.1 glutamate-5-semialdehyde dehydrogenase [Effusibacillus lacus]TCS75538.1 glutamate-5-semialdehyde dehydrogenase [Effusibacillus lacus]
M---------PNIGNEKVTETVMGLREAVLAKAKAAKRTTRVLGTLSTEQKNEALLKMAD
ALWRNRDAIFAANGEDVKEARES----GVSEARIDRLALTEKRLREMMEGLRQIAGLEDP
VGESLETIRRPNGLLIEKVRVPFGVIAMVYESRPNVTVDAAGLALKTGNAVVLRGGKEAL
KSNIALVEALQDGLKQT--------AVPLDALQLIDCTERESVDILIRAKDLVDLAIPRG
GAGLIQRVMENSLVPVIETGVGNCHVYVDAEADYEMATKIILNAKTQRPSVCNAMETMLV
HEQAAKKWLPNMIYLLQE-RGVEVRGCTKTQELAKACG------------------CLN-
---------LPLAAEEDYATEYLDLVLAVKVVSDVEEAIAHIERFGTRHSEAIVTGNQVT
ADKFLREVDAAAVYHNASTRFTDGFEFGFGAEIGISTQKLHARGPMGLRELTSYKYIIKG
QGQIRG------------------------------
>WP_012103077.1|Firmicutes-Clostridia-Clostridiales-Clostridiaceae-Clostridium-Clostridium_kluyveri WP_012103077.1 glutamate-5-semialdehyde dehydrogenase [Clostridium kluyveri]A5N0V1.1 RecName: Full=Gamma-glutamyl phosphate reductase; Short=GPR; AltName:
----------------------MDIYDCILEKAKNANRAARTLSNMSTDIKNAALIKMAE
ELNKNKDDILKANMLDLEDAKSS----GKNDAFIDRLTLNENRIESMASGLMKVASLPDP
IGEVTRMWKKSNELNIGRVRVPLGTIGIIYEARPNVTVDAAALCVKSGNSVILKGGKEAI
NSNLAIYNAINKGAIEA--------GLPAGTIEFINMTERKAVEVLMKLNEYVDVLIPRG
GSGLIKSVVENSTVPVIETGIGNCHVYVDSSADLTMAENIVINAKTQRPGVCNAMETLLV
HEAVAEKLIPHLTETLSK-MGVEIRGCLKTKRLIP-----------------------D-
---------IRLATAEDYAQEFLDLILAVKVVSSLDEALDHIYKYGTKHSEAIITNDYTS
SQRFLREVDAAAVYVNASTRFTDGEEFGFGAEIGISTQKLHARGPMGLNELTTIKYIVYG
EGQIRE------------------------------
>WP_005358688.1|Firmicutes-Clostridia-Clostridiales-Eubacteriaceae-Eubacterium-Eubacterium_ventriosum WP_005358688.1 glutamate-5-semialdehyde dehydrogenase [Eubacterium ventriosum]EDM50584.1 glutamate-5-semialdehyde dehydrogenase [Eubacterium ventriosum 
---------------------------MLERLGINAKEAEKTLMVASSEKKNQALKKIAE
GLIENTDKIIEANKVDLENGEKN----GMAKSMLDRLKLDKERIEGMAKGVLDVATLPEP
VGRILSATERPNGLRIEKVSTPIGVIAVIFEARPNVTSDAAALCLKSGNTVILRGGKEAI
NSNKTIAKVMRQAVKEA--------GMPEDVIQLVEDTSRESANELMKMNEYVDVLIPRG
GAGLIQAVVKNATVPVIETGVGNCHIYIDKNADLKKAVDIVFNAKTSRPSVCNAAESLLI
HKDIAKEALVAIKNKLDE-KDVTLVGDSKAREIIP-----------------------D-
---------MEKATDADWATEYLDYKMSVKIVDSVEEAIDHIYKYSTGHSECIVTENAGT
AEKFMNQVDSAAVYLNASTRFTDGGEFGFGAEIGISTQKLHARGPIGLPELQSFKYKIYG
DGQIR-------------------------------
>WP_068134498.1|Firmicutes-Limnochordia-Limnochordales-Limnochordaceae-Limnochorda-Limnochorda_pilosa WP_068134498.1 glutamate-5-semialdehyde dehydrogenase [Limnochorda pilosa]BAS26643.1 gamma-glutamyl phosphate reductase [Limnochorda pilosa]
M---------------ERQQAVAGEIEAVRAQASAARQAARWLARTTTATRDRLLRAMAE
ALEEAAGPILDANREDTASAA------GRPPAFRDRLALDERRLAAMGESLQQVAALPDP
LGRG-EGWVRPNGLRIRKVRVPLGVVGLIYEARPNVTAEAAALALKAGNAILLRGGSEAH
RSNRAVVEALRAGAVTA--------GAPPDVVNLLP-PGRESARALMVTPGLVDVLIPRG
GPELIRAVVAEARVPVIETGAGNCHTYVHQDADLEMALRIAVNAKTQRPAVCNAMETLLV
HRDAAPAFLPRLGDAMRE-KGVTLRGCPETRRHLP-----------------------W-
---------AEEATEADWATEYLDLILAVRVVDDLDQALAHIARYTTGHSEAIVTRSLEA
AHRFQQEVDAAVVYVNASTRFTDGGEFGLGAEVGISTQKLHARGPMGLEALTTVRFLVEG
EGQVR-------------------------------
>KON31832.1|Candidatus_Bathyarchaeota-root-root-root-root-miscellaneous_Crenarchaeota_group-1_archaeon_SG8-32-1 KON31832.1 gamma-glutamyl phosphate reductase [miscellaneous Crenarchaeota group-1 archaeon SG8-32-1]
---------------------------MILEICKKARSASVQLGQLSTEQKYNALFRMAD
SLEKNCNEILKANQKDVETAKIK----GTKEALIDRLILDKRRITSMASTLREIAELQDP
VGEIVKTWTRPNGLIIGQLRVPLGVIGIIYESRPDVTSEASGLCIKSGNAIILRGGSDAI
NSNMAIGKALRSALVES--------GLNEDAIQVIPVTERSFAEQLMKMREYIDVLIPRG
GANLIKTVVEKSMVPVIETGTGNCHIFVEEDADLKNAVDIVINAKCQRPGTCNAAEKLLV
HKSIARQFLPTVVSALNL-KGVEVRADKKALDLLP-----------------------N-
---------LKPAVEEDWGTEYLDLIIAIKIVESLDEAITHINKYGTKHSESILTGDFNK
ALKFIREVDAAAVYWNASTRFTDGNQFGLGAEIGISTQKLHARGPMSVQQLTTTKFFILG
RGHIRQ------------------------------
>KXA88484.1|Euryarchaeota-root-root-root-root-candidate_division_MSBL1_archaeon_SCGC-AAA259D14 KXA88484.1 gamma-glutamyl phosphate reductase [candidate division MSBL1 archaeon SCGC-AAA259D14]KXA92693.1 gamma-glutamyl phosphate reductase [candidate divisi
-------------------------MKDVGRKALEAEKAALKLANVSEEVRNEALQRVAV
EIEKNCDKILEANEEDVDEAEKLLQEGEYSQAFVDRLKLDEGKIGKIAEMIRSVSGQEDP
LGKTLDVTELDENLELYKVSVPIGVLGSIFESRPDVLPQVSSLSLKSGNSVILKGGSEAE
RSNSVLFEIIKETTEEV--------GIPEGWIQLIE--ARREVEELLEMDDKVDLLIPRG
SKSFIRFIQENSRIPVLGHAEGVCHIYIDKEADLEKAVHVSYDGKVQYPAVCNAVETLLV
HSEKAPEFLPRIAEKYEE-AGVEMRGCEKTRDILEKW---------------------K-
---------VGKATEEDWKTEYLDLIISIKIVDKLEEAIDHINNYGSKHTDSIVSENKNR
LLTFLESVDSSSVIANASTRFSDGYRYGLGAEVGISTEKIHARGPVGLEGLTTYKYYLIG
NGHTVDTYSGTKAEPFTHKKIKK-DWNKKKSL----
>PIP73425.1|Nitrospinae-root-root-root-root-Nitrospinae_bacterium_CG22_combo_CG10-13_8_21_14_all_47_10 PIP73425.1 glutamate-5-semialdehyde dehydrogenase [Nitrospinae bacterium CG22_combo_CG10-13_8_21_14_all_47_10]
--------------------------MNITEIAKNANASALVLAHLSTDLKNQALSLMAS
ALEENCQAILAENAKDLEFAKNE----GIADALIARLSLNEEKVRGMSKGIRSVVALEDP
VGKVKSVMEMDENLVVEQVTCPIGVIGAIFESRPDAVPQISSLCLKSGNAVILKGGTEAQ
NSNKIIVRLLVEAISKV-------PGVPAGAVQMIE--TRSEVADMLKEDKYIHLIVPRG
SNAFVKYIQENTRIPVLGHSEGVCHGYIDEFADFEKSLRICLDSKLQYPAACNAMETLLI
HKDYAEKILPELVAKFSE-KNVELVGCVKTCQIVP-----------------------Q-
---------VAPVSESDWDMEYNDLKLAIKIVDSFSEAVKFINKHGSGHTDVIITENRER
AEQFLNEVGSASVMWNASTRFADGFRYGLGAEIGISTNRTHARGPVGLEGLVIYKYKLYG
NGQVVGDYSGANAREFTHKPLGM-RPGSNGSV----
>WP_022032555.1|Firmicutes-Clostridia-Clostridiales-Clostridiaceae-Hungatella-Hungatella_hathewayi WP_022032555.1 glutamate-5-semialdehyde dehydrogenase [Hungatella hathewayi]MUB61635.1 glutamate-5-semialdehyde dehydrogenase [Hungatella hathewayi]CCZ608
--------------------------MTLIETGKRAKETAGVLGILGSDKKNEGLRAAAA
ALLEGEEDILTANQDDVIKATIN----GMSAGMIDRLELTPSRIEAMADGLISVAGLDDP
VGEVISMKVRPNGLTIGQKRVPMGVVGIIYEARPNVTADAFGLCFKSGNSVILKGGSDAL
ESNKAIVRCLRAGLKNA--------GLPEDCVQLITDTDREVTKEFMRLHDYVDVLIPRG
GAGLIRSVVENSTVPVIETGTGNCHIFVDETADFKMALDIIFNAKTQRIGVCNACESLVI
HKKIAEEFLPLLKARLDK-KQVEVRADEEACRIVP-----------------------Q-
---------FVPASEEDWGTEYLDYILSLKVVDSIDEAIAHINRYNTKHSEAIITSDYGN
SQRFLNEIDAAAVYVNASTRFTDGFEFGFGAEIGISTQKLHARGPMGLKELTTTKYIIYG
NGQCRPPAL---------------------------
>WP_146296824.1|Cyanobacteria-root-Chroococcales-Aphanothecaceae-Euhalothece-Euhalothece_natronophila WP_146296824.1 glutamate-5-semialdehyde dehydrogenase [Euhalothece natronophila]QDZ40984.1 glutamate-5-semialdehyde dehydrogenase [Euhalothece natronoph
M------------------VALETTPNSLSSLAQQTQNAAKQLAILSTQQRNEALSAIAQ
ALSTYQDDIITANAKDCEQAKID----GIPEALQARLKLDQNKLQSAIAGIEDVAKLPDP
IGTTQINRELDKGLILKRLTCPLGVLGVIFEARPDALIQITSLAIKSGNGVILKGGKEAL
NSCQTLTQVIHNALAET--------DVPPEAVQLLT--TRAEIQELLALDQYVDLIIPRG
SNSFVRYIQENTNIPVLGHADGICHIYIDQEADLNKAVTLTVDSKTQYPAACNAVETLLV
HQAIAKDVLPLLEKAMTE-KGVTLRGDQATRQILP-----------------------Q-
---------IEEATATDWETEYGGLILAVKVVESAASAIAHIQTYSSKHTEAIITENSNL
AQTFLHQVDAAGVFHNCSTRFSDGFRYGFGAEVGISTQKMPPRGPVGLEGLVTYKYQLTG
DGHIAATYSGENAKPFTHKDL---------------
>WP_058993421.1|Firmicutes-Clostridia-Clostridiales-Clostridiaceae-Clostridium-Clostridium_ventriculi WP_058993421.1 glutamate-5-semialdehyde dehydrogenase [Clostridium ventriculi]
-------------------------MNELELKGKRAKKASYFLSNLSSEEKNNALRNISK
KLVERSEEIIKANSLDIYNAMEK----GTSKAMLDRLSLDKSRIEDIAQGVLNIVSLNDP
IGEVTSMFKRPNGLKIGVQRVPIGVIGIIYEARPNVTVDAAALCLKSGNAVILRGGKEAI
NSNLKIVEIMNDALKEC--------SFEEGAINILEDTSRETAKEFMKLNKYLDVLIPRG
GAGLIKSVVENATVPVIETGIGNCHIYIDEQCDINMGKEIIVNAKTSRPSVCNAAESLLV
HKNIAEKFLPIAIKELKE-KGVEIRGCEVTREILKDS---------------------D-
---------IKEATNEDYATEFLDYILSVKVVNDIDEAIEHINKYGTKHSEAIVTTNYFN
SEKFLQRVDAAAVYVNASTRFTDGGEFGFGAEIGISTQKLHARGPMGLKELTTNKYIIYG
NGQIR-------------------------------
>TVR89161.1|Spirochaetes-Spirochaetia-Spirochaetales-Spirochaetaceae-root-Spirochaetaceae_bacterium TVR89161.1 glutamate-5-semialdehyde dehydrogenase [Spirochaetaceae bacterium]
------------------------MSDDIRTVAAAARGASRLLAAEPTSRKNAALEALAA
RLEAEKKAILTANRHDMEAAEAA----GLSAPLLKRLRFDEAKLAETIRGIHSVISLPDP
VGLVQEVRELDEGLVLKRVGCPIGVIGMVFESRPDALVQIASLCLKSGNAVLLKGGSEAR
ETNKALAAAIGRGAESG--------GMPTGWIGLLK--TREDVGAMLALDDDIDLIIPRG
SNEFVKHIMDNTRIPVLGHADGICHVFVDAAADIDMALRVVADSKTQYVAVCNAAETLLV
HAEIADRFLPELATALSE-QGVRLRGCKITQKYLP-----------------------G-
---------IEHASEVDWETEYLDYILAVRVVDDLEAAVAHINQYGSGHTDAIVTTHAET
AEQFMDFVDSASVMWNCSTRFADGFRYGLGAEVGISTVKVHARGPVGLEGLCTYKWRLRG
AGHVVSDYSGPNARPFTHRTMAL-PKADKT------
>WP_069973757.1|Firmicutes-Clostridia-Clostridiales-Clostridiaceae-Geosporobacter-Geosporobacter_ferrireducens WP_069973757.1 glutamate-5-semialdehyde dehydrogenase [Geosporobacter ferrireducens]AOT68203.1 glutamate-5-semialdehyde dehydrogenase [Geosporo
-------------------------MSSLIIQCKKLRDAAKVLGIADTKTKNKALANVAK
RLRIHQEYIMQENEKDVFNARKA----GIKESLIDRLRLDENRIEDMIQGIQKIIDLRDP
IWNSDRVWTLENGLTISKMTVPLGVIGIIYESRPNVTIDAFALALKSGNCILLRGSSTSI
HSNRALVYAVKEGLKES--------GLPEEIIGFIDDVDRSVVMEMLTLNEYIDLIIPRG
GKELIQFVIENATVPTIETGVGNCHIYIDERANLKKALRIVENAKIQRPGVCNACETILI
HEQVASEFLPQLYKQFDG-I-VDIMGCEKTRGII------------------------T-
---------VKTAEEQDWMEEYLDYKVAIKVVQNIQEAILHIDRYGTKHSEAIVTESLEN
ANLFLRQIDAAAVYVNASTRFTDGGQFGFGAEMGISTQKIHARGPIGLEELVTSKYTIMG
NGQIRE------------------------------
>WP_106592335.1|Proteobacteria-Gammaproteobacteria-Oceanospirillales-Oceanospirillaceae-Marinobacterium-Marinobacterium_halophilum WP_106592335.1 glutamate-5-semialdehyde dehydrogenase [Marinobacterium halophilum]PSL12715.1 glutamate-5-semialdehyde dehyd
----------------------MNIEAYMTTLGERARAASRLMARADSASKNTALAAMAD
AIDASRAVLAEANDKDMQHGREK----GLDAAMLDRLELTPARIDGMIEGLRQVVALPDP
IGGIRDMNYRPSGIQVGKMRVPLGVIGIIYESRPNVTCEAASLCLKSGNAAILRGGSEAI
HSNQAIAACIRQGLEAA--------GLPQEAVQVVETTDREAVGRLIAMPEYVDVIVPRG
GKGLIERISADARVPVIKHLDGICHVYIAAEADKTKALNIAINAKTHRYGTCNTMETLLV
DQVVAAELLPELAEHYAQ-LGVELRGCEQTLALLP-----------------------D-
---------ISAATAEDWDTEYLAPILAVKIVADMAAAIAHINRHGSHHTDAIITENYTQ
ARAFLREVDSSSVMVNASTRFADGFEYGLGAEIGISTDKIHARGPVGLEGLTSEKYVVLG
DGQVRV------------------------------
>WP_148216646.1|Firmicutes-Clostridia-Clostridiales-Syntrophomonadaceae-Syntrophothermus-Syntrophothermus_lipocalidus WP_148216646.1 glutamate-5-semialdehyde dehydrogenase [Syntrophothermus lipocalidus]
--------------------------MQLYEMGRKAREAARILATASTSQKNKALMAMAR
ALREEKSEILAANAVDMENGRKQ----GLTAALLDRLLLTEARIEDMAAGVEDVASLPDP
IGEVIKMWRRPNGLEIGRMRVPLGVIGIIYESRPNVTADAASLCLKTGNAILLRGGEEAI
NSNRAIARIIAGAAQNC--------GIPEGAIQFVDSASREDAIELMRMNEFLDVLIPRG
GKGLKEAVQANATVPVIMTGMGNCHTYVDEFADVEMATRIIINAKTQRPSVCNATETLLV
HEKIAEKFLPGACAELLQ-RGVELRGCERTRAIVP-----------------------G-
---------VKPATEQDWETEYLDLILAIRVVNSLEEAISHINRYGTMHTEAIVTKDYDN
ARRFLAAVDAACVFVNASTRFTDGFQFGFGAEMGISTQKLHARGPMGLEELTSTKFIVFG
SGQIRE------------------------------
>WP_038351148.1|Firmicutes-Clostridia-Clostridiales-Eubacteriaceae-Eubacterium-Eubacterium_limosum WP_038351148.1 glutamate-5-semialdehyde dehydrogenase [Eubacterium limosum]ARD67844.1 gamma-glutamyl-phosphate reductase [Eubacterium limosum]
----------------------------MLERGKTAKKASIQLSATDTQTRSAALTAIAD
ALEKNRAALIAANQKDYERSASE----NLAAPLLGRLTFDDHKIDDVIDGIHSLTLLEDP
LGATRMATELDTGLELYKITCPIGVVGIIFESRPDAFVQISTLCLKSGNAVLLKGGREAL
ETNRLLCKVISEASASV--------GIPDGWIQNLE--SREDVNAMLALDDYIDLIIPRG
SNSFVKYIMDHSNIPVMGHSDGICHAYVDASADSGKAVNIAVDAKTQYVSACNTIETLLV
HKDIASDFLPKLKAGMDQ-KQVHLKGDDRVRAVID-------------------------
---------VEAATEDDWSTEYLDYILSIKVVDSLEEAIDHINTYGSGHTDVIVTEDEAH
AKKFTTLVDSAGVYVNCSSRFADGFRYGFGAEVGISTSKLHARGPVGLDGLLSYKYKLIG
HGDIVGDFSDG-KRSFTHKSLNQ-DCPL--------
>WP_058094433.1|Firmicutes-Bacilli-Bacillales-Alicyclobacillaceae-Alicyclobacillus-Alicyclobacillus_tengchongensis WP_058094433.1 glutamate-5-semialdehyde dehydrogenase [Alicyclobacillus tengchongensis]
M--------------TEIFDGALELQKAVADVLRRAQAAKRTLAIAPTKQKNDALRKMGE
ALWADRAAILAANAADVAAAREA----GLPEARIDRLALDERRIEQMVAGLEALIELPDP
VGEQMEHFVRPNGLDIRKLRVPMGVVAMIYEARPNVTVDAAGLALKTGNVAVLRGGREAL
QSNQAIVRALHRGIAAA--------GLPSDAVLLIERTERETVDFIIRARGLVDLAIPRG
GEGLIRRVVENATVPVIETGVGNCHVYVDQAADFAKATPIVVNAKTHRPSVCNAAETLLV
HQDVAKVWLPQAAKALRA-KGVELRVCERAYAVLA-----------------------EA
GLTD----GVKHATEEDWATEYLALTLAVRVVDSLDDAIAHIERYGTLHSEVIVTEDEAA
AQQFLRRVDAAVVYHNASSRFTDGFEFGFGAEIGISTQKLHARGPMGLRELTSYKYVVHG
DGQVRK------------------------------
>TQS82740.1|Euryarchaeota-Thermoplasmata-Methanomassiliicoccales-Methanomassiliicoccaceae-Methanomassiliicoccus-Candidatus_Methanomassiliicoccus_intestinalis TQS82740.1 gamma-glutamyl-phosphate reductase [Candidatus Methanomassiliicoccus intestinalis]TQS
-------------------------MDAIRAAAEKARKSSYSLSSIPLDVRNAALESIAL
ALESNSEEITEANAKDMKAAEEM----KLPQALIKRLKYSQDKISESVTSIRSIMQQEDV
IGKVLSKTELDEGLILDKVSCPIGVIGVVFESRPDALVQISCLCLKSGNAVLLKGGSEAK
NTNLILAELIQKAIISV-------DERFDGTVQLLS--TREEFQSLLKHDDLIDLIIPRG
SNQLVRSIMESTRIPVMGHAAGICHTYVDKDADLKMAAKVCFDAKVQYPAVCNATETLLI
HSDIVEKFLPVIAEEYEK-AGVEMRGDERVRKIVE-------------------------
---------MSAASEDDWSEEYNDLVISIKIVDSLREAIDHINRYSSHHTDAIITSSEAA
AEEFMDDVDSSSTMWNTSTRFADGYRYGLGAEVGISTNKTHARGPVGLEGLTIYKYKLRG
KGQTVAEYSGKDGRKYTHRKLL--------------
>WP_043558340.1|Actinobacteria-Actinobacteria-Actinomycetales-Actinomycetaceae-Actinomyces-Actinomyces_israelii WP_043558340.1 glutamate-5-semialdehyde dehydrogenase [Actinomyces israelii]
M------------SATPSSPRRQDATDLVARAARAARCAQRTVAGARREVKDAGLHAMAD
RLGEAATGVLAANTADLERARTA----GMRAGLIDRLTLTPERIAAIAGSLREIAALPDP
VGEVVDGRTLPNGLRVRRVRVPVGVVGMIYEARPNVTVDVAALTLKSGNAVVLRGGSAAE
RTNAAIVGVLRDALASA--------GLPADLVATVDAAGRPGAEALMRARGLIDVLVPRG
GAGLIRAVVEQSAVPVIETGSGNCHIYADARADLGAAVPIIVNAKTQRVGVCNAAETLLV
HRDVADRLLPAAAAALWE-GGVTLHVDAAAEAVLR-----------------------AP
AARAGRGDLLVPATEEDWATEYGSPDLAVRVVADLEEAVDHIARWSTGHTEAILTQDVTA
VNRFTGAVDSAVVMVNASTRFTDGGQLGLGAELGISTQKLHARGPMGLAALTTTQWIVEG
DGHVRP------------------------------
>WP_019177916.1|Euryarchaeota-Thermoplasmata-Methanomassiliicoccales-Methanomassiliicoccaceae-Methanomassiliicoccus-Methanomassiliicoccus_luminyensis WP_019177916.1 glutamate-5-semialdehyde dehydrogenase [Methanomassiliicoccus luminyensis]
-------------------------MKPVRAAAEKAREASYRLSSLPLAVRNKALESIAE
ALLSRQDEISRANAIDLEAAEKA----KISKVLVKRLKFDGPKIEEAVRGVRALIEQEDV
VGKLLSRTELDDGLVLDKVSCPIGVIGVVFESRPDALVQISCLCLKSGNAVLLKGGSEAK
ETNEVLARTIVDAVAGV-------DGRFADAVQLLS--TREEFRELLKHDDLIDLIIPRG
SNELVRSIKESTRIPVMGHAAGICHTYVDKDADLDMAVKVCFDAKVQYPAVCNAMETLLV
HRAVAEDFLPRMAAEYGK-AAVELRGDDATRKLIK-------------------------
---------AVPATEGDWSAEYNDLVLAVKIVGSLDEAIEHVNRFSSHHTDAIVTRDEGA
AQRFMDLVDSSSVMWNASTRFADGYRYGLGAEVGISTNKTHARGPVGLEGLVIYKYKLRG
TGQTVAEYSGKDARKFTHGKIA--------------
>KXA92607.1|Euryarchaeota-root-root-root-root-candidate_division_MSBL1_archaeon_SCGC-AAA259E17 KXA92607.1 gamma-glutamyl phosphate reductase [candidate division MSBL1 archaeon SCGC-AAA259E17]
-------------------------MRDVKDRGAEAEQASLELANVAEEVRNEALEEAAA
AIEENRARILEANEEDVTEANKLLERGEYSQALVDRLKLSEEKIESISRMIRSVSERDDP
LNKTISARKLDEDLKLYKVSVPIGVVGSIFESRPDVLPQISSLCLKSGNAVILKGGSEAE
KSNRILYRLFKEATEGV--------GIPEGWIQLIE--ARREVRELLELHEKVDLLVPRG
SKSFIKYVQDNSRIPVLGHAEGLCHTYVDKEADLEKALKISYDGKVQYPAVCNATETLLV
HQEIAEDLLPELAEKYRK-AGVELRGCERTRDILD-----------------------Q-
---------IDEATEEDWRTEYLDLIISIKVVDGIKEAIGHINKYGSKHTDAIVSEKGSR
LLEFMTGVDSSSVMANASTRFSDGYRYGLGAEVGISTGKIHARGPVGLEGLTTSKYYLVG
DGQIVGDYVGSGGKTFEHGELSD-TWKEESDSLRER
>GAW93340.1|Firmicutes-Clostridia-Thermoanaerobacterales-Thermoanaerobacteraceae-Calderihabitans-Calderihabitans_maritimus GAW93340.1 gamma-glutamyl phosphate reductase [Calderihabitans maritimus]
M-------------------NKMNVQAEVQLKGQKAKEAARKLASLPTDVKNKALLNMAK
LLEERTEEIIAANEIDMDAARKK----NLSKALLDRLLLTPERISDMAEGLRALVALPDP
VGEIISMWTRPNGLQIGKMRVPLGVVGIIYEARPNVTVDAAGLCLKTGNAVILRGGSEAI
NSNTAIVRIISQAAENA--------GVPEGAIQLIETTDREAVNVMLKANDFLDVLIPRG
GAGLIQTVVNNATVPVIETGVGNCHVYVDDEADLEMATDIVVNAKTQRPGVCNAMETLLV
HEAVAEKFLPMVARRLEE-AGVELRGCEKTRRILT-----------------------Q-
---------IQVATKEDWATEYLDLILAIKVVKDMQEAIEHIHNYGTKHSEAIVTNNYQR
ARDFLQSVDAAAVYVNASTRFTDGYQYGFGAEIGISTQKLHARGPMGPKELTTFKYIIFG
NGQIRT------------------------------
>WP_089937999.1|Candidatus_Tectomicrobia-root-root-root-Candidatus_Entotheonella-Candidatus_Entotheonella_palauensis WP_089937999.1 glutamate-5-semialdehyde dehydrogenase [Candidatus Entotheonella palauensis]ETX09055.1 gamma-glutamyl phosphate reductase 
--------------------------MQMLDLAQQAKAAALRLATLPTETKNRALFAVAD
ALIRGREPLLEANREDVIRTSKLVERGEMARPLLDRLKLSDDKILAMAEGVRSVAELPDP
VGCVLSALELDDGLEMTQVTTPLGVIGAIFESRPDAVPQIASLCWKSGNAVIMKGGSEAQ
MSNRFLGQLIRDAIATV-------DERSVDAVQMVE--TREDVNALLALDEYIDLFVPRG
SNAFVRYIQDNTRVPVLGHAEGLCHAYVDAHVDLAQAVAVCYDAKVQYPAVCNAIETVLV
HRDVAEAFLPMLASAYRQ-AGVEMRGCEVARSIVP-----------------------E-
---------MIPAVAADWETEYLDLIVSIKVVESLDDAIAHINRYGSSHTETILTQDAES
AIQFLNRVDAATVMHNASTRFADGFRFGKGAEVGISTNKTHARGPVGLDGLVIYKYCLVG
QGHIVADYAGPNAKPFTHQPLLD-RGAALAKAL---
>WP_144905502.1|Euryarchaeota-Halobacteria-Haloferacales-Haloferacaceae-Halobellus-Halobellus_captivus WP_144905502.1 glutamate-5-semialdehyde dehydrogenase [Halobellus sp. ZY21]
M-----------------TEHTTTAEKSAETKVTEAQSAALELANLSETTRNDALYAIAD
AIEANCEAILEANAKDVAAGEELLEAGEYSQAFVDRLKLSESKLESIAEMVRSVAAQADP
LGRTLQARRLDEDLELYKLAVPIGVLGTVFESRPDALVQIAALSLKSGNAVILKGGSEAA
HSNRVLYDTIVDAVSDA----------PDGWAQLIE--AREDVETLLERDDAVDLLMPRG
SSEFVSYVEDNTKIPVLGHTEGICHIFVDEDADLEMASDVAFDAKVQYPAVCNAVETLLV
DESAAADFLPGLADRYRE-ADVELRGDERAREITE-------------------------
---------MKAATDADWDTEYGDLVLAIKVVDSLEDAIGHINAHGSKHTESIVTETPDH
AEQFMRRIDAASVFHNASTRFADGYRFGLGAEVGISTGKTHARGPVGLEGLTTYKYHLEG
DGQLVATYAGENAKPFLHEDFAG-EWTPGRLSGDQS
>WP_146682181.1|Planctomycetes-Phycisphaerae-Sedimentisphaerales-Sedimentisphaeraceae-Limihaloglobus-Limihaloglobus_sulfuriphilus WP_146682181.1 glutamate-5-semialdehyde dehydrogenase [Limihaloglobus sulfuriphilus]AQQ69878.1 Gamma-glutamyl phosphate redu
--------------------------MNMKELAQRAKKASIALAAQSGEKKNLALEYIAQ
MLDSRKADIIEANSIDLQNAQKN----DLEKPLLKRLKFDEAKIKGVCDGIKSLISLEEP
VGVTQKATELDNGLELYRVTCPIGVIGIIFESRPDALVQISTLCLKSGNSVLLKGGSEAA
NTNRILADIIAEAADKA--------GMPDGWIGLME--TRDDVAAMLKLEDCIDLIVPRG
SNEFVRYIMQNTSIPVLGHADGICHVYIDSEADIDMAVNIAVDSKCQYAAVCNAAETLLV
HAAVAADFLPKFKERMDA-NDAVIKGCEKTRGIIS-------------------------
---------AEPAAEIDWKTEYLDNIISVKIVDSLTEAIEHINTYGSGHTEAIVTKNRDT
ASQFMALADSGNVFWNASTRFSDGFRYGLGAEVGISTNKIHARGPVGLEGLLIYKWKLIG
SGQTVAEYAGG-NKSFTHKNLEK-NCDI--------
>WP_041397276.1|Spirochaetes-Spirochaetia-Spirochaetales-Spirochaetaceae-Spirochaeta-Spirochaeta_africana WP_041397276.1 glutamate-5-semialdehyde dehydrogenase [Spirochaeta africana]
------------------------MSETVQTVTERSRHVAPVLAACSGETISTALNAMAD
SLQQHAPEIFAANNEDILRSQEE----QIDLPLLKRLKFDQPKLDGVTDGLRQLAAMENP
LGKIQSVRELDAGLILERVSCPIGVIGMIFESRPDALVQIAGLCAKSGNAVILKGGREAM
ESNRILSRLLHDAGTSA--------GLPDGWLALIE--TREDVQALLTRHDDIDLLIPRG
SNEFVQYIMHNTTIPVLGHADGICHVYLDKDAETGMAVDISLDSKTQYLAVCNAAETLLI
HREAAARLLPPLHEALSS-SGVEVRGCEKTRALVP-------------------------
---------ALPATEEDWASEYLDAIISVRIVDSLEQAVEHINTYGSGHTDAIVTSNQAA
AELFMRSVDTANAFWNASTRFADGYRYGLGAEVGISTGKIHARGPVGIEGLMIYQWRLRG
NGQIVAPYAAG-SKRFTHRDIT--------------
>WP_081908158.1|Firmicutes-Clostridia-Clostridiales-Peptococcaceae-Thermoanaerosceptrum-Thermoanaerosceptrum_fracticalcis WP_081908158.1 glutamate-5-semialdehyde dehydrogenase [Thermoanaerosceptrum fracticalcis]
-----------------------MLCEELKIKGQLAKEASILLSTLSTETKNQALAAMAE
ALERHEEEILAANQKDIDRAKEK----GIGNAMLDRLLLTPSRIKEMAHGLRALIALPDP
VGEIEAVWKGAQAIEIGRMRVPLGVIGIIYEARPNVTVDAAGLCLKTGNAVILRGGSEAL
HSNITITRVISQAAESA--------WIPRGSIQLIENPDREVAVQLMKLNEYLDVLIPRG
GAGLIQTVVQNSTVPVIETGIGNCHVYVDSEADLAMAEEIIINAKCQRPAVCNAAETLLV
HEKVAADFIPKAGKRLRQ-LGVEIRGCNRTRALFP-----------------------E-
---------AKAVTEEDYAAEFLDLILAVKVVDSLDEALQHIRTFGTKHSEAIVTESYRN
SRRFLKEVDAAAVYVNASTRFTDGFQFGFGAEIGISTQKLHARGPMGLKELTTIKYVIQG
DGQVRK------------------------------
>KUK67723.1|Thermotogae-Thermotogae-Kosmotogales-Kosmotogaceae-Mesotoga-Mesotoga_infera KUK67723.1 Gamma-glutamyl phosphate reductase [Mesotoga infera]KUK90721.1 Gamma-glutamyl phosphate reductase [Mesotoga infera]
-------------------------MIELLDKGEKVKAASRKLRLLSTDEKNDAILSISR
ELEAQKEGILLANSIDVENSKKK----GMKESLVDRLALSEDRIAGMIESCKNVVSLSDP
VGEIENTWVQKEGLQISRVRVPIGAIGMIYESRPNVTVDASILSLKSGNSVLLKGGSDAI
NSNKAIVSIIKKALTSA--------GLPEGSVELVEDTSHQAVEEMLKMNQYLSLIIPRG
GAGLIKFVVNNSRIPVIETGTGNCHIFIDYNADVDKAVMIVDNAKTQRPGTCNAVETLLV
HRAIAAEFIPRAAQILTE-KGVELRGCTESIRYW------------------------K-
---------MLPATEEDYATEFLDLVLAVKIVEDVDEAISHIEKYSTGHSEAILTNDYAN
SRRFLKAVDSAAVYVNASTRFTDGGEFGFGSEIGISTQKLHARGPFGLKELTSYKYTILG
DNQVRK------------------------------
>ELY59101.1|Euryarchaeota-Halobacteria-Natrialbales-Natrialbaceae-Natronolimnohabitans-Natronolimnohabitans_innermongolicus ELY59101.1 gamma-glutamyl phosphate reductase [Natronolimnobius innermongolicus JCM 12255]
M---------------------TMTEKTATTKVQEAQAASLELATLSDAERKRGLHAIAD
AIDDSHEEILAANEKDVEAGEELLAAGEYSQALVDRLKLSESKLESITDMVRSVAEQDDP
LGETLAARRLDDDLELFKVAVPIGVVGTIFESRPDALVQIAALGLKSGNAVILKGGSEAS
HSNRILYEIIREATADL----------PDGWAQQIE--AREDVDAILEMDDSIDLLMPRG
SSEFVQYIQDNTSIPVLGHTEGICHVFVDAEADLEMATDVAFDAKVQYPAVCNAVETLLV
HADVAEAFLPEMVERYRE-ADVEVRGDDRVQELVD-------------------------
---------VEAATDEDWATEYGDLVLSVAVVDSLTDAIGHITQYGSKHTESILTEDDER
ASKFMRSLDSASVFHNASTRFSDGYRFGLGAEVGISTGKIHARGPVGLEGLTTYKYHLEG
DGHRVATYAGEDARPFSHEEFDG-EWTDASRTE---
>WP_147070439.1|Cyanobacteria-root-Chroococcales-Microcystaceae-Microcystis-Microcystis_aeruginosa WP_147070439.1 glutamate-5-semialdehyde dehydrogenase [Microcystis aeruginosa]GCA93324.1 glutamate-5-semialdehyde dehydrogenase [Microcystis aeruginosa 11-
M---------------------VTTSLSLPEIARETRQASRQLAILTNEERNEALEAIAE
ALTANADQILEANIADVQTAKAM----QLSPALCARLELSPSKLKAAIAGVRDVAKLADP
LATMQINRELDQGLILRRITCPLGVLGVIFEARPDALIQITSLAIKSGNGVILKGGKEAI
RSCQALVTIIHQALSQT--------KVNPAAVRLLT--TREEIQELLKLDQYIDLIIPRG
SNEFVRYIQNNTRIPVLGHADGICHLYIDKEADLSKAIRITVDGKTQYPAACNAIETLLV
HQDIARQFLPAVAQALEE-KKVKLLGDEATRQMI------------------------N-
---------VPSATEQDWQTEYSDLILSIKIVDSLESAIEHINYYGSRHTEGIVSENFNT
AKTFSDRVDAAGVFHNCSTRFADGFRYGFGAEVGISTQKMPPRGPVGLEGLVTYKYQLVG
DGHIVADYSGENAQSFTHKDL---------------
>OFV66901.1|Euryarchaeota-Methanomicrobia-Methanosarcinales-root-Candidatus_Syntrophoarchaeum-Candidatus_Syntrophoarchaeum_butanivorans OFV66901.1 glutamate-5-semialdehyde dehydrogenase [Candidatus Syntrophoarchaeum butanivorans]
--------------------------MSIEEQAKLGREAALRLASASTDAKNNALERIAR
NLDENRGDILEANEMDVKEAKKA----NLTPSLIKRLELSDKKIDDIIEGVRSVIGLEDP
VGKVLMTTELDESLTLYKVSTPIGLIGVIFESRPDALVQISTLCLKSGNAAILKGGSEAK
NSNRVLFNLIKDAIEED--------AIFKDAIQLVE--TREDVRELLKLDEYIDLMIPRG
SNTLVRYIQENTKIPVLGHSDGICHVYVDKDADLKMAVDIAFDAKCQYAAVCNAMETLLV
HSAIADAFLAAIKTRYDE-QGVEIRGDERVRAIIE-------------------------
---------CAEATDEDWVTEYNDLILSIKVVDSLDDAIDHINRYGSHHTDAIVTADERA
AERFLNEVDSSSVMWNCSTRFSDGYRYGFGAEVGISTNKIHARGPVGLDGLTIYKYKLIG
NGQVVEDYVEG-RKKFTHRRLV--------------
>WP_089721114.1|Candidatus_Tectomicrobia-root-root-root-Candidatus_Entotheonella-Candidatus_Entotheonella_palauensis WP_089721114.1 glutamate-5-semialdehyde dehydrogenase [Candidatus Entotheonella palauensis]
--------------------------MQVLDIAQRAKAAALRVGTLPTEVKNRALLAVAD
ALVHDREKLLEANREDVIRTSELVERGDMARPLLDRLKLSDDKILAMAEGVRSVAELTDP
VGRVLSALELDDGLEMTQVTTPLGVIGAIFESRPDAVPQIASLCWKSGNAVIMKGGSEAQ
ASNRYLGQLIRAAIATV-------DERCMDAVQLVE--TREDVSALLALDEYIDLFVPRG
SNAFVRYIQEHTRAPVLGHADGLCHAYVDANVDLAQAVAVCYDAKVQYPAVCNAIETVLV
HRDTAEAFLPLLASAYRQ-AGVDMRGCEAARAIVP-----------------------E-
---------INAAVAADWETEYLDLIVSIKVVDSLEEAIAHVNRYGSSHTETILTQDTEA
ATQFLNQVDAATVMHNASTRFADGFRFGKGAEVGISTNKTHARGPVGLDGLVIYKYCLVG
QGHLVADYVGPQAKPFTHRPLPE-RG----------
>OGX28464.1|Candidatus_Omnitrophica-root-root-root-root-Omnitrophica_WOR_2_bacterium_RIFCSPHIGHO2_02_FULL_67_20 OGX28464.1 glutamate-5-semialdehyde dehydrogenase [Omnitrophica WOR_2 bacterium RIFCSPHIGHO2_02_FULL_67_20]
------------------------MRDAVLAVVREARAAAPRLALASAEEKNAALRAMVG
RLRADRNAILSANARDVEAARAA----QLSEALIDRLTLTDQRLDGMVRSVEAVIELPDP
VGAVIREWTRPNGLVIRKVRVPLGVVGIIFESRPNVASECGSLCVKSGNAAVLRGGAEAF
RSNQAIAASLRRALQEA--------GLPEAAVSTLPTADRAAVDVMLQLHDLIDVVIPRG
GEALIRKVADTSRIPVIKHAKGVCHVYVDEAADLEMAQAIALNAKCQRPATCNAMETLLV
HERAAKAFLPDCLRRLRG-SGVELRGCEATRRLVP-----------------------D-
---------VAAATEADWSTEYLDLILSVKVVRSLDEAVEHIARYGSAHSDAIVTQDPRH
AERFVQAVDSAAVYVNASTRFTDGFQFGLGAEIGISTDRLHARGPMGLEELTTYKYVVHG
TGQLRE------------------------------
>WP_027858881.1|Proteobacteria-Gammaproteobacteria-Oceanospirillales-Oceanospirillaceae-Marinobacterium-Marinobacterium_jannaschii WP_027858881.1 glutamate-5-semialdehyde dehydrogenase [Marinobacterium jannaschii]
----------------------MNVEQYMIELGQQARAASRSTAKADSGAKNRALLAMAD
AIDSSRDTLRAANAKDLENGRAN----GLDDAMLDRLELTDARIDTMIEGLRQVAALPDP
VGAITDMNYRPSGIQIGKMRVPLGVIGIIYESRPNVTVEAASLCLKSGNATILRGGSEAI
NSNQAVAACIRAGLRAA--------GLPEDAVQVVETIDRAAVGQLITMPEYVDVIVPRG
GKGLIERISRDAKVTVIKHLDGICHVYIDSDADLAKAVNVAINAKTHRYGTCNTMETLLV
NQQVAAEVLPQLAEGYNS-AGVELRGCERTLTVLP-----------------------S-
---------IKAATEEDWSTEYLAPVLSVKVVDDMDEAISHINQYGSHHTDAIITENYSK
SRAFLREVDSSSVMVNASTRFADGFEYGLGAEIGISTDKIHARGPVGLDGLTSEKYVVLG
DGHIRQ------------------------------
>WP_026487542.1|Firmicutes-Clostridia-Thermoanaerobacterales-Thermoanaerobacteraceae-Caldanaerobius-Caldanaerobius_polysaccharolyticus WP_026487542.1 glutamate-5-semialdehyde dehydrogenase [Caldanaerobius polysaccharolyticus]
----------------------MAVFEELREKCAMAKEASRKMGALPSDKKNEVLLKMAQ
SLIDNMDSILEANGRDVERAKQK----RLSSALIDRLTLNSKRVQDMADGLKELINLSDP
VGEIDGMWKRPNGLTIGRIRVPLGVVGIIYEARPNVTVDAAGLCIKAGNCVVLRGGSEAI
ESNKVIVDIISKAAYSA--------GAPQGCVQLIENTEREVVNQFMKMNEYLDVLIPRG
GAGLIKTVVQNATVPVIETGVGNCHTYVDDEADLKMAEEIAFNAKVQRPGVCNAMETLLV
NEKIAKEFLPPMVERFKR-AGVEIRGCEKTRAICP-----------------------D-
---------VVSATEEDWATEYLDLILAVKVVRDIDEAIEHIYKYGTKHSEAIVTQNYSK
AKKFLEQVDAAAVYVNASTRFTDGNQFGFGAEIGISTQKLHARGPMGLKELTTYKYIVLG
TGQIRR------------------------------
>WP_035145948.1|Firmicutes-Clostridia-Clostridiales-Clostridiaceae-Clostridium-Clostridium_tetanomorphum WP_035145948.1 glutamate-5-semialdehyde dehydrogenase [Clostridium tetanomorphum]KAJ52798.1 gamma-glutamyl phosphate reductase [Clostridium tetanomor
M---------------------DNLEEYLIKKGQRAKNAARVLSTLDTNCKNKVLLTMAK
SLEDNIESIIKANSIDIKHGEEK----GLSKAMLDRLLINEKRILDMSEGLKQVAELPDP
IGEIVKMRKRPNGITIGEKRVPLGVIGIIYEARPNVTVDAAALCLKSGNAVLLRGGSEAI
NTNKVIADILSNACKQC--------NLPEGAIQLIETTDREAVNIMLKLNEYIDVLIPRG
GKGLIQTVVKNATVPVIETGVGNCHIFIDESADLTVGESIVINGKVQRPAVCNATESLLI
HENIANDFLPMVAKSLTD-LGVELRVCNKSKSILE-----------------------QK
IDDKNILNKIVDAVEEDWDTEYLDLILAVKVVSSIDEALDHIYKHSTKHSEAIITENYSN
SQRFLNEVDAAAVYVNASTRFTDGFEYGFGAEIGISTQKLHARGPMGLEQLTTTKYIVYG
NGQIRK------------------------------
>OQY40414.1|Spirochaetes-Spirochaetia-Spirochaetales-Spirochaetaceae-root-Spirochaetaceae_bacterium_4572_7 OQY40414.1 glutamate-5-semialdehyde dehydrogenase [Spirochaetaceae bacterium 4572_7]
---------------------------MLTDKVKRVKRVSTQLSSVSIDIRNKALESIAI
KLIENSEFILKENKKDLEAAK------DISSSLYKRLILSTDKLDDIVSGIRSVILLTDP
LGREQLKRELDDGLCLTKFSVPIGVIGVIFESRPDALVQIASLFIKSGNSGILKGGKEAI
YTNRALFSTIIEALSEV-------SPLLASSLELAE--SREDIKEILALDKYIDLMIPRG
GNALVQFIKNNTKIPVMGHTDGICHLYMDRNGSLDMGVKLTVDSKCQYPAVCNAIETLLV
DEKIANEFLPKVKVALEE-QNVELRGCSETLKII------------------------D-
---------INSATAEDWDTEYNDYILSIKIVSDVKEAIEHINIHGSGHTDSIVTQNDDS
WELFLMNVDSASVYLNASTRFADGNRYGFGAEVGVSTNKIHARGPVGLEGLTIYKYKLVG
NGHIVDDYAKG-VKNYTHRDLPC------------V
>OYT67592.1|Euryarchaeota-Methanomicrobia-Methanophagales-root-root-ANME-1_cluster_archaeon_ex4572_4 OYT67592.1 glutamate-5-semialdehyde dehydrogenase [ANME-1 cluster archaeon ex4572_4]
MA--------HEDTNTNLGVGVGVGGEGIIKKARRAKTAAIKLANATADEKNEALLGIAD
SIEKNRDRILAANKKDLEVATGLTEAGKMSKALLDRLKLDDAKIDEIVRSVRDVARLEDP
VGKTLSAIELDEGLELFQVSCPIGVIGAVFESRPDVLVQISSLCLKTGNAVLLKGGSEAR
NSNEALFEVVREASVSNGNGSEGVGGVPDGWVQLLE--TREEVGEMLKLSDYIDLLVPRG
SEEFVKFIQNNTNIMVLGHSEGVCSVFVDRDADLKMAEEVCYDSKVQYPAVCNAAETLLV
DSAVASEFLPRMVERFLE-AGVEVRGCSRTLGFFDGAGDGEGDGKGDGKEKGKEKGKEK-
---------LKPASEEDWRTEYNDLIISVRVVDGVDEAVAHINRYGSGHTDAIVTENKET
ALKFLRFVDSSSVMQNASTRFSDGFRYGKGAEVGISTNKVHARGPVGLEGLVIYKYLLLG
KGHAVAPYTGSNAKPFSHKPLSK-SF----------
>WP_075727264.1|Firmicutes-Tissierellia-Tissierellales-Tissierellaceae-Tissierella-Tissierella_creatinophila WP_075727264.1 glutamate-5-semialdehyde dehydrogenase [Tissierella creatinophila]
----------------------------MESKGIALRNAEKQLSIASTRDKNLALQKVAE
SIKNNRQEILNANQKDVDISRKN----NMTEALIDRLMLDDDRLDGIIEGINTVIKLQDP
VWQSNKVWTIENGLTISQMTTPLGVLGIVYESRPNVTVDAFSLALKSGNCIILRGSSSAI
NSNIALVKAIKEGLQNS--------PISKEVVQFIEDTNRDLVLDMLNANDYIDLIIPRG
GKGLIQFVIQNSTVPTLQTGEGNCHIFVDKSADLNKALDILINAKTQRLGVCNACETLLV
HQDIKEKFLPMVYENLKE--KIELRGCNNTKTII------------------------N-
---------IKDALEKDYKEEFLDAILAIKVVNDIDEAIEHVNKYGTKHSEAIITEDLTN
ANRFQRRVDASTIYVNASTRFTDGSEFGFGAEMGISTQKIHARGPIGLEQLVTYKYLVMG
EGQIRK------------------------------
>WP_009459030.1|Cyanobacteria-root-Nostocales-Hapalosiphonaceae-Fischerella-Fischerella_thermalis WP_009459030.1 glutamate-5-semialdehyde dehydrogenase [Fischerella thermalis]PLZ07194.1 gamma-glutamyl-phosphate reductase [Fischerella thermalis WC114]PLZ
M------------------NISGDNSSNLVAIAKKTRLAALKLSVSSTEAKNQALEAIAQ
ALESAKDQILQANVADCQTAAAE----GIAKPLYKRLQLDEYKLKDAIAGVRDVGKLADP
VGAVQINRELDTGLILKRITCPLGVLGVIFEARPEAAIQIAALAIKSGNGVILKGGKEAI
RSCEAIVKAIKQGLSAT--------AVNPDVVQLLT--TREETLELLKLDKYVDLIIPRG
SNSFVRFVQENTRIPVLGHADGICHLYIDKAADFKKAITITVDAKTHYPAACNAIETLLI
HAEIAQDFLPKIAEALQT-QNVELRGDERSRKIIP-----------------------S-
---------LPLATETDWETEYSDLILAIKIVDSLEEAIAHINDYGSKHTDAIITENAKA
AETFLALVNSAGVYHNCSTRFADGFRYGFGAEVGISTQQVPPRGPVGLEGLVTYKYQLTG
DGHIAANYTGANAKSFTHKDLA--------------
>WP_097378313.1|Euryarchaeota-Halobacteria-Natrialbales-Natrialbaceae-Natrinema-Natrinema_ejinorense WP_097378313.1 glutamate-5-semialdehyde dehydrogenase [Natrinema ejinorense]PCR89367.1 glutamate-5-semialdehyde dehydrogenase [Natrinema ejinorense]
-----------------------MTETDIERDVDEAQTAALELAKRSDEERKAALHEIAD
AIEARTDEILAENETDVAEGERLLEDGEYTQALVDRLKLSESKIESIAAMVRSVAEQADP
LGKTLSARELDEDLELYKVAVPIGVVGTVFESRPDALVQIAALGLKSGNAVILKGGSEAL
HSNRILFEIIEEAAADA--------GVPDGWAQHIE--AREDVDALLEMDDAIDLLMPRG
SSEFVSYIQDNTSIPVLGHTEGICHVYVDDEADLSMAEDIAFDAKVQYPAVCNAVETLLV
HEAVAEDFLPAIADRYET-AGVEMRGDEATREIVD-------------------------
---------VEAATDADWDTEYGDLIVSIRVVDSLEAAIDHVTSHGSKHTESIVTEDADR
ASAFMRSLDSASVFHNASTRFADGYRFGLGAEVGISTGKIHARGPVGLEGLTTYKYHLEG
DGQLVATYAGEDAAPFIHEEFEG-EWSPGRLSDE--
>WP_149265274.1|Deferribacteres-Deferribacteres-Deferribacterales-Deferribacteraceae-Deferribacter-Deferribacter_autotrophicus WP_149265274.1 glutamate-5-semialdehyde dehydrogenase [Deferribacter autotrophicus]KAA0259454.1 glutamate-5-semialdehyde dehydr
--------------------------MSFLEQLKKVKEASLKLMHLKSEVKNDLLKQIAE
NLDKNRNRIKNENAKDLAEGEKA----GLSKALMDRLLLNDKRIDAMINGVMDIVNQDDP
VGVVEKGYKRPNGLKIYKVRVPIGVIGIIYESRPNVTVDAAALCLKSGNAAVLRGGKEAV
NSNRILGEIIQEAIVNN--------GLMKETVLVIEDSERKLIYDMLKAKGYIDLIVPRG
GEGLIQFVTENSLIPIVKHDKGLCHVYIDKDADIDKAVKIAFNAKVQRPGVCNAMETLLI
HKDVAEVVLPKLKDEYEK-AGVELRGCELTKSVI------------------------D-
---------VIPATEDDWKTEYLDLILSIKVVGCIDEAIEHINRYGSSHSEAIVTENYTV
AQKFLDEVDAAAVYVNASTRFTDGAEFGLGAEIGISTQKLHCRGPMGAYDLTTTKYIIYG
DGHIRK------------------------------
>WP_024954601.1|Proteobacteria-Epsilonproteobacteria-Campylobacterales-Campylobacteraceae-Sulfurospirillum-Sulfurospirillum_arcachonense WP_024954601.1 glutamate-5-semialdehyde dehydrogenase [Sulfurospirillum arcachonense]
----------------------------MEQFLKNLKNSTKTIALLEPSVKTDILNQMAK
ALRKNFQIIINENKKDLIEGKSS----NLSSALLDRLLLDKSRVEAMATAINEIAILKEP
VGRILDGWVVPSGLRIEKVSIPIGVIAIIYESRPNVTSDTAALCFKSGNVCVLKGGKEAA
HSNKIIAEILQEVLTKN--------NLPKEIISLIPDNSREAVAKLIKMDKYIDLVIPRG
GEGLIKYISANSSVPVIKHDKGLCHTYIDKDANIKDAIKIAVNAKCQRTGVCNAMETLLV
HVDIADEVLKRLKEVYDS-HGTELRGCQNTIEVI------------------------D-
---------IKLANEEDFNTEYLDNILSIKIVKDVNEAIEHINDYGSGHSEAIITENYTT
GEHFLNSVDSACVYINASTRFTDGAEFGFGAEVGISTNKLHSRGPMGINDLTTYKFKIYG
KGNARA------------------------------
>OHB93871.1|Planctomycetes-root-root-root-root-Planctomycetes_bacterium_RIFCSPHIGHO2_12_FULL_52_36 OHB93871.1 glutamate-5-semialdehyde dehydrogenase [Planctomycetes bacterium RIFCSPHIGHO2_12_FULL_52_36]
----------------------MKIEEYVNKLAVGAKEASRSLSHASTTVKDAFLSHLAQ
SLIESRDALKGDNQKDIDAAKTA----GLSKAIIDRLLLNDSGIQAMAEGLKTVISLKDP
VGEVMEGWRRPNGILIEKVRVPLGVIVIIYESRPDATVEAASLCLKAGNAVILRGGKEAI
NSNLALYALIKGSLKKA--------GLDERSIQLVETTDRTAVDYLLKAEGLVDVIIPRG
GEGLIRSVAEKSRIPVIKHYKGVCHVYVDEYADLEKAERICYNAKVQRPATCNAMETMLV
HEKVAGSFLPRIGKKLQG-ARVEIRGCPVTRKHLT-----------------------W-
---------AKEATEEDWYAEYLDLILAVRVVPSVQAAIDHIARYGSNHSDAIVTENITH
ANKFTNEVDSAAVYVNASTRLTDGGQFGMGAEIGISTDKLHARGPMGLKELTSYKYVIHG
EGQIRE------------------------------
>WP_003512405.1|Firmicutes-Clostridia-Clostridiales-Hungateiclostridiaceae-Hungateiclostridium-Hungateiclostridium_thermocellum WP_003512405.1 glutamate-5-semialdehyde dehydrogenase [Hungateiclostridium thermocellum]A3DC22.1 RecName: Full=Gamma-glutamyl 
--------------------------MSISEMAFQVKEASIRLAAAGTELKNKALENIAR
LLMERKDEIIKANNEDLQRSREE----KLAEPLLKRLKFDEAKIVDVIDGINSLIKLEDP
VGKTLLSTELDEGLELYRVTCPIGVVGIIFESRPDALVQISTLCLKSGNGVLLKGGSEAR
ETNKILAQIITEATEEV--------GIPPNWIKLLE--TRADVNEMLKMDKYIDLIIPRG
SNEFVRYIMDNSRIPVMGHADGICHCYIDEDADIDMAIRIVVDSKTQYVAVCNATETLLV
HKNIAPKVLPELKRALDS-KNVELVGCSETQKIIP-------------------------
---------VAPATEEDWRTEYLDYKLSVKVVGDLEEAIEHINTYGSGHTDSIITNSKEK
AAAFMSLVDSGNVFWNCSTRFSDGFRYGFGAEVGISTSKIHARGPVGLDGLLIYKYKLIG
NGHIVEDYAKR-TKSFKHNKMNK-QFPL--------
>WP_017617686.1|Actinobacteria-Actinobacteria-Streptosporangiales-Nocardiopsaceae-Nocardiopsis-Nocardiopsis_gilva WP_017617686.1 glutamate-5-semialdehyde dehydrogenase [Nocardiopsis gilva]ASU83073.1 gamma-glutamyl-phosphate reductase [Nocardiopsis gilva 
M---------------------SDTEREVHAVAERAKDAAADLAPLSRAVKDEALLAMAD
ALVDHAESIVAANAEDTARAREN----GLSEAMIDRLSLSVERIEAIADAVREIVELPDP
VGEVVRGKILPNGLELHQIRVPLGVIGIIYEGRPNVTADAAALCLKSGNAALLRGSSSAY
SSNTRIVEVLREALAKT--------GVPVDAVQLVPGAGRDSARALMRARGLVDVLIPRG
GGALIQAVVRESTVPVIETGEGNCHVYVDAAADLDKALDIAVNAKTQRYSTCNTAETLLV
HKHAADAFLPDVLRRLRE-LGVTVHGDDRVRFYDP-----------------------E-
---------AVEATEEDWSTEYLSPDLAVKVVDSLDDAVAHIRRYSTAHTEAIVTDSQAA
ARRFVSRVDSAAVMVNASTRFTDGGEFGFGAEIGISTQKLHARGPMGLPEMTSTKYVVTG
DGHLR-------------------------------
>RLC22746.1|Proteobacteria-Deltaproteobacteria-root-root-root-Deltaproteobacteria_bacterium RLC22746.1 glutamate-5-semialdehyde dehydrogenase [Deltaproteobacteria bacterium]
----------------------MSVESTIVEMAKAARAASIEMARCPSDKKNEALIRIAD
NVEKEAPYIQEENKKDFLRAREM----GLSNAMIDRLTVKDSTIKSMADGLREVVRIPDP
VGSMSNTWLRPNGLEVSRMRIPLGVIGIIYESRPNVTVDAAGLCLKAGNAVILRGGSEAL
HSNQALSAIISNALKES--------GLPEGAAQVVPIRDRDAINVLLKQEEFIDLIIPRG
GEGLIRFVVENSKIPVLKHYKGVCHVYVDEGADLAMADDICFNAKVQRPGVCNAMETMLV
HKSVSENFLPAMGKRFVE-AGVEIRGCPETCRILP-----------------------E-
---------AANAVEDDWPAEFLDLVLAVKVVEDMKEAVTHIARYGSSHTDVIVTSDYNR
ARRFVREVDSSVVIVNASTRFNDGGQLGLGAEIGISTSKLHAFGPMGVNELTTTKFVVFG
EGQIRI------------------------------
>WP_013779164.1|Firmicutes-Clostridia-Thermosediminibacterales-Tepidanaerobacteraceae-Tepidanaerobacter-Tepidanaerobacter_acetatoxydans WP_013779164.1 glutamate-5-semialdehyde dehydrogenase [Tepidanaerobacter acetatoxydans]AEE92244.1 Gamma-glutamyl phosp
-------------------------MSMILDIAKKAKEASCKIAGISTAVKNDALRMMAE
ALEQMKDEIIEANERDVAKAREI----GLKEALIERLMLNSTRIDGMIKELLALVDLPDP
VGNGTAI-KRPNGLTLLKQKVPLGVVGIIYESRPNVTSDAAGLCIKAGNSVILRGGSEAI
NSNKAIVKALCQGLEKA--------NLPTYCIQLIEDTNRERIQELFQMRDYVDVLIPRG
GSALIKNVVENSRIPVIETGEGNCHIYVDEFADLSMAKSILINAKTSRPSVCNAAEKLLV
HEKIAHAFLPEALQELQN-FGVEIRGCERTRKIYP-----------------------N-
---------VVPIKADDWSIEYLDMVIGVKVVDSIDEAVEHINRFGTGHSEAIVTKDYER
ANLFLSGVDAACVYVNASTRFTDGGEFGMGAEIGISTQKLHARGPMGLDELTTTKYLILG
NGQVRN------------------------------
>WP_154024661.1|Firmicutes-Clostridia-Clostridiales-Ruminococcaceae-Flavonifractor-Flavonifractor_plautii WP_154024661.1 glutamate-5-semialdehyde dehydrogenase [Flavonifractor plautii]
-------------------------MTVLETQGLAARYAARALAVAGTARKNAALEAAAR
AIEARQGEILAANAADLEAARAA----GLRPALLDRLALDEGRIAGIVEGVRQVAALPDP
IGAVTKMDTRPNGLTIGKRRVPLGVIGIIYEARPNVTVDAAALCLKSGNAALLRGGKEAF
RSNQAFAAVLRDALEEA--------GLPRDCVALVANTSRESANELMGLTEYLDVLIPRG
GAGLIRSVVENARVPVIQTGVGVCHIYVHERADLDMAARILHNAKTSRPSVCNAAECVLV
DRAAARDFLPLAWELLQT-KGVELRGCPETRAILG-----------------------D-
--------WVKPAAEADWDTEFGDYILAVKVVSGFDEAVGFIASHGTGHSEAIVTADYFA
AQRFLDEVDAAAVYVNASTRFTDGFEFGLGAEIGISTQKMHARGPMGLEELTSSKYVIYG
TGQVR-------------------------------
>BBJ27452.1|Thermotogae-Thermotogae-Mesoaciditogales-Mesoaciditogaceae-Athalassotoga-Athalassotoga_saccharophila BBJ27452.1 gamma-glutamyl phosphate reductase [Athalassotoga saccharophila]
--------------------------MKVEELAKKVAQVKKSIGLMNSQRKNEALRSIAD
AIDKNRKKILEGNKVDVEVSRKN----GMAEPIIDRLLLNDKRIDSMIDSINRIIDLDDP
VGKIENGWTLPNGLRIMKVRVPIGAIGMIYEGRPNVTVDSAILCLKSGNAVLLKGSSSAQ
NSNLALVDAIKSGLKMA--------NFDQSAVELINDTSHKAVEEMIKMREYLDLVIPRG
GKSLIDFVVQNATVPTLETGAGNCHIFVDESADLNMALKIIENAKVQRPGTCNAAEKVLI
HQKVAGAFLPMIYDKLKA-LNVEMRGCEESIRIVP-----------------------S-
---------MKKATDEDWSTEYLDLILGIKIVKDIDEAIDHITKYGTKHSESIITNNYQN
ALKFTSEIDAAAVYVNASTRFTDGGEFGFGAEIGISTQKLHARGPVGLNELTSYKYIIHG
EGQIRL------------------------------
>PMP94099.1|Thermodesulfobacteria-Thermodesulfobacteria-Thermodesulfobacteriales-Thermodesulfobacteriaceae-Thermodesulfobacterium-Thermodesulfobacterium_geofontis PMP94099.1 glutamate-5-semialdehyde dehydrogenase [Thermodesulfobacterium geofontis]
M-------------------TEEQLKEMILNIAKRAKTASKNLAILSSGIKNEVLKRVAQ
KLRERKEELKKINEKDVNQALIQ----GHTKAFIDRLTLTDKIIEGMAKGLEEVAALPDP
VGEVIKMWKRPNGLLVGKMRIPLGVIAIIYESRPNVTIDAAGLCFKSGNAVILRGGKEAL
NSNLALGEIFRETLKEF--------NILEDAVQVVPTPERKLMEYMLELEDYIDLVIPRG
GEGLIRFVTERARMPVIKHYKGVCHVYVDEDANLEMAKKIAINAKCQRPGVCNAMETLLV
HKGIAEKFLPSLAEEYKN-YGVELRGCPETLKYVP-----------------------W-
---------AKPATEEDWYAEYLDLILAIKVVNDIDEAIEHISKYGSNHTEAIVTENYSK
AMKFLKEVDASVVLVNASTRFNDGGELGLGAEIGISTTKIHAYGPMGLEELTTTKFIVFG
NGQIRT------------------------------
>WP_038041811.1|Thermodesulfobacteria-Thermodesulfobacteria-Thermodesulfobacteriales-Thermodesulfobacteriaceae-Thermodesulfobacterium-Thermodesulfobacterium_hveragerdense WP_038041811.1 glutamate-5-semialdehyde dehydrogenase [Thermodesulfobacterium hverag
M------------------EGQKDLKEVVLEIAKKAKFASKALASLSSGVKNEVLKRVAQ
KIRENREELKKVNEKDVNQALLQ----GHTKAFIDRLTLSDKVIEAMAKGLEEVAQLPDP
VGEVVKMWKRPNGLMVGRMRIPLGVIAIIYESRPNVTIDAAGLCFKSGNAVILRGGKEAL
NSNLALADLFRQTLKEF--------NLPEDAVQVIPTPDRTAMEYMLELEEYIDLVIPRG
GEGLIRFVTEKARMPVIKHYKGVCHVYVDEEANLEMAKTIAINAKCQRPGVCNAMETLLV
HEKIAPNFLPDLAEEYKK-YGVELRGCPETLKLIL-----------------------W-
---------AKPATEEDWYTEYLDLILAVKVVKDIDEAIEHISKYGSYHTEAIVTENYSK
AMKFIREVDASLVLVNASTRFNDGGELGLGAEIGISTTKIHAYGPMGLEELTTTKFIAFG
NGQIRT------------------------------
>WP_107926441.1|Spirochaetes-Spirochaetia-Brachyspirales-Brachyspiraceae-Brachyspira-Brachyspira_hampsonii WP_107926441.1 glutamate-5-semialdehyde dehydrogenase [Brachyspira hampsonii]PTY39851.1 gamma-glutamyl phosphate reductase [Brachyspira hampsonii b
--------------------------MQLIDLVKNAKEATYKLQSLNTDIKNKALLEIAK
KIEENKDKIFEANKKDLEYAQKLLDENKISKSIFNRLKLDENKLIDVVSGIRDVVKLEDP
INKVLLETELDDNLILKKISCPIGLIAVIFEARPDVISQISSLCIKSSNAVILKGGSEGE
NTNKAIFNIIEETLNNI-------NEFPKNSVNLVF--TREDIKELLSMDKYIDLIIPRG
GNSLVQYIKSNTNIPVLGHADGICHLYIDESANQEKALKICLDSKAQYPSACNAVETILV
NKNIASEYLPKLYNLFKE-NEIKMNGDEEVKKILN-----------------------T-
---------QDIGEVKDWHLEYGDKEVSLKIVKDTEEAYNHINKYGSHHTDSIISEDKNN
IEKFMTYVDSANVYCNASTRFSDGFRYGFGAEVGISTNKTHARGPVGLEGLTIYKYKIFG
NYQIVDDYVTH-KSSFKHKRIK--------------
>WP_070371772.1|Firmicutes-Clostridia-Clostridiales-Eubacteriaceae-Acetobacterium-Acetobacterium_wieringae WP_070371772.1 glutamate-5-semialdehyde dehydrogenase [Acetobacterium wieringae]OFV69855.1 gamma-glutamyl phosphate reductase [Acetobacterium wieri
--------------------------MQMEQCGKIAREAGILLAATDGQLRNAGLLAIAN
ALEENKEALAVANQVDMKRSQEE----NLGAPLLKRLTFDIAKINDVIQGIHSLMELTDP
LGATKLSTELDEGLDLYKVTCPIGVIGVIFESRPDAFVQISTLCLKSGNAVLLKGGREAL
ETNRLLAKIINQATASV--------GLPKDWLQNLE--TREDVTAMLALDHYIDLIIPRG
SNSFVQYIMNNSNIPVMGHADGICHVYVHEDANLTQAVAIIVDSKTQYVAACNTLETLLV
NEKIAAALLPQLKTALEA-KNVHIKGDAATQAIIA-------------------------
---------VEAATEIDWKTEYLDYILSIKIVPDLNTAINHINTYGSGHTDVILTTTETT
AQTFMTLVDSAGVFWNCSTRFSDGFRFGFGAEVGISTSKLHARGPVGLDGLLSYKYKLLG
HGQCVADYASG-KSQFTHVAKDS-NCPI--------
>WP_027628814.1|Firmicutes-Clostridia-Clostridiales-Hungateiclostridiaceae-Ruminiclostridium-Ruminiclostridium_cellobioparum WP_027628814.1 glutamate-5-semialdehyde dehydrogenase [Ruminiclostridium cellobioparum]
--------------------------MDIKQVCIKASEASIRMAELDGTAKNKALSALAD
ALLEHKDRLIAANAVDLRRSEEE----KLAAPLLKRLKFDEKKINDVVEGIRSLIKLEEP
VGNTLLSTMLDEGLELYKVTCPIGVIGIIFESRPDALVQISTLCLKSGNSVLLKGGREAV
ETNRALTDIIDGATIGA--------GLPKGWITLLE--SRDDVNEMLKMDEYIDLVIPRG
SNEFVRYIMDNSRIPVMGHADGICHVYVDKDADLDMAVKITVDSKTQYVAVCNATETLLV
HEAAAAKFLPVLKAELDK-KNVEIYGDEGTREIIQ-------------------------
---------VKAASDSDWATEYLDYTISIKLVPDADKAIEHINTYGSGHTDSIVTSNRQT
ALKFMNLVDSGNVFWNASTRFSDGFKYGFGAEVGISTSKLHARGPVGLDGLLSYKYMLVG
NGQTVDDYAND-RKSFKHVKLNK-KIQD-------I
