# Supplementary material for: Comparative genomic analysis reveals metabolic flexibility of Woesearchaeota
Source: Nat Commun. 2021 Sep 6;12:5281. doi: 10.1038/s41467-021-25565-9 (PMC8421398; doi:10.1038/s41467-021-25565-9)
Supplement: Supplementary file 11 — Source Data [file 41467_2021_25565_MOESM11_ESM.zip › Source data/Supplementary_Fig_3.xls]

## Sheet: Sheet1
	Completeness (%)	Subgroup	GC	assembly_genome_size (Mbp)	estimated_genome_size (Mbp)
GW2011_AR18	70.02	A	0.297355	0.752334	1.07446
GW2011_AR20	79.17	A	0.316717	0.829411	1.04763
UBA489	83.33	A	0.3302	0.766458	0.919786
UBA544	82.2	A	0.330339	0.768923	0.935429
GW2011_AR17	63.4	A	0.341699	0.60848	0.959748
J104	81.86	A	0.36224	0.843393	1.03029
MP5_9_10	59.25	B	0.409299	0.601492	1.01518
FT2_175	73.94	B	0.407531	0.787749	1.06539
YT1_092	53.32	B	0.350128	0.741203	1.3901
Yap200.bin8.246	71.41	B	0.398506	0.859769	1.20399
FT2_141	80.39	B	0.407492	0.987523	1.22842
MP5_1_30	77.29	B	0.408487	0.872275	1.12857
JLRS3_6_219	74.02	B	0.409877	0.810051	1.09437
FT6_98	85.29	B	0.409131	1.09714	1.28636
CG10_big_fil_rev_8_21_14_0_10_36_11	77.94	C	0.359362	0.859335	1.10256
CG10_big_fil_rev_8_21_14_0_10_45_16	89.71	C	0.448138	1.17853	1.31371
UBA11998	66.78	C	0.389591	1.2995	1.94595
ARS1334	67.23	C	0.391876	1.14535	1.70363
CG10_big_fil_rev_8_21_14_0_10_32_24	67.65	C	0.321448	0.775796	1.14678
UBA10204	77.22	C	0.393786	1.3602	1.76146
UBA10194	79.19	C	0.41962	1.31724	1.6634
CG_4_10_14_0_2_um_filter_33_13	84.31	C	0.332196	1.32985	1.57734
ARS1203	77.94	C	0.342004	1.07025	1.37317
1420	53.96	C	0.36296	0.516264	0.956753
FT1_228	66.37	C	0.376563	0.524542	0.79033
YT3_319	78.43	D	0.45554	1.03728	1.32256
JLRS2_1_154	83.5	D	0.503291	1.4895	1.78384
FT2_479	66.83	D	0.505107	1.26374	1.89097
FT1_219	83.5	D	0.491398	1.49369	1.78885
UBA11576	73.54	D	0.480148	1.50532	2.04694
J101	82.35	D	0.412342	0.899557	1.09236
CG10_big_fil_rev_8_21_14_0_10_44_13	90.2	D	0.444061	1.51513	1.67974
UBA10192	83.09	D	0.42964	1.37624	1.65632
YT2_062	67.22	D	0.370207	1.05124	1.56388
MP5_7_64	63.64	D	0.37728	0.669322	1.05173
UBA10107	66.1	D	0.36962	0.699656	1.05848
CG11_big_fil_rev_8_21_14_0_20_43_8	82.03	D	0.425079	1.84081	2.24407
CG08_land_8_20_14_0_20_43_7	77.3	D	0.425768	1.63775	2.11869
CG11_big_fil_rev_8_21_14_0_20_57_5	64.67	E	0.57016	1.20742	1.86705
CG_4_10_14_0_2_um_filter_57_5	72.71	E	0.571466	1.21101	1.66554
UBA94	82.19	E	0.571186	1.54609	1.88112
CG1_02_57_44	83.82	E	0.570898	1.53466	1.8309
GW2011_AR4	65.44	E	0.44849	1.1141	1.70248
UBA9989	89.46	E	0.447888	1.74061	1.94568
T1Sed10_208R1	59.21	E	0.359008	1.37277	2.31848
CG10_big_fil_rev_8_21_14_0_10_34_8	70.2	E	0.334018	1.30869	1.86424
J091	85.62	E	0.481699	1.06136	1.23962
CSBr16_68R1	59.5	F	0.331646	0.786354	1.3216
CSBr16_144	55.73	F	0.374567	0.756704	1.3578
CSBr16_28	63.07	F	0.33022	0.828442	1.31353
UBA153	82.3	G	0.596292	1.23895	1.50541
J116	78.51	G	0.570262	0.889737	1.13328
UBA10207	68.82	G	0.548401	1.62566	2.3622
UBA525	86.27	G	0.561852	1.35816	1.57431
J110	80.56	G	0.517523	1.21055	1.50266
CSSed10_238R1	73.53	G	0.432614	0.915355	1.24487
CSSed165cm_557	85.29	G	0.409898	0.930305	1.09076
CSSed10_415	61.04	G	0.408922	0.855885	1.40217
CSSed11_337R1	58.5	G	0.42885	0.65578	1.12099
CSSed10_383	70.26	G	0.378049	0.729477	1.03825
CG10_big_fil_rev_8_21_14_0_10_32_9	72.59	G	0.317066	0.773833	1.06603
CSBr16_111R1	71.57	G	0.316869	0.784153	1.09564
CSBr16_71	54.9	G	0.322648	0.487262	0.887545
CSBr16_182	64.14	G	0.339862	0.640128	0.998017
Yap75.bin7.84	56.37	G	0.579385	0.703739	1.24843
CSBr16_114	78.43	G	0.353965	0.690413	0.880292
ARS73	75.98	G	0.423037	0.953131	1.25445
ARS1441	81.37	G	0.301581	0.857738	1.05412
SM23-78	86.27	G	0.367381	1.48083	1.7165
Yap2000.bin8.138	66.67	G	0.364516	1.16376	1.74556
YT2_088	81.37	G	0.369218	1.33519	1.64088
UBA12459	87.75	G	0.334889	1.35428	1.54334
SURF_58	87.5	G	0.379243	1.30683	1.49352
CSBr16_197	86.03	G	0.397849	0.907019	1.05431
CSSed162cmB_258	77.94	G	0.472262	0.924936	1.18673
CSBr16_223	66.67	G	0.47249	0.645459	0.96814
CSBr16_4	75.49	G	0.448485	0.900746	1.1932
T3Sed10_350R1	73.14	G	0.319855	0.883361	1.20777
BM511	89.22	G	0.310048	1.67182	1.87382
GW2011_AR15	91.18	G	0.424874	1.15769	1.26968
CG10_big_fil_rev_8_21_14_0_10_47_5	55.1	H	0.470592	0.761835	1.38264
CG1_02_47_18	75	H	0.470304	0.968541	1.29139
CG08_land_8_20_14_0_20_47_9	84.56	H	0.46735	1.21669	1.43885
UBA142	80.31	H	0.36831	0.784936	0.977383
ARS1199	90.44	H	0.36774	0.912474	1.00893
UBA492	81.62	H	0.367927	0.830847	1.01795
UBA10216	69.53	H	0.504128	1.00192	1.44099
CG10_big_fil_rev_8_21_14_0_10_45_5	56.4	H	0.451238	0.602829	1.06885
CG07_land_8_20_14_0_80_44_23	88.24	H	0.44263	0.92312	1.04615
FT1_346	63.91	H	0.416966	0.717776	1.1231
CG_4_10_14_0_8_um_filter_47_5	54.47	H	0.471054	0.924415	1.69711
B29_G15	72.08	H	0.438084	1.03239	1.43229
Yap30.bin1.57	55.25	H	0.442556	0.710165	1.28537
UBA119	72.64	H	0.375999	1.04154	1.43384
B72_G16	66.59	H	0.362266	1.63771	2.45939
CSSed11_301m	77.12	H	0.419946	1.10649	1.43477
CG_4_10_14_0_2_um_filter_33_10	77.45	H	0.331224	0.965048	1.24603
CG10_big_fil_rev_8_21_14_0_10_33_12	84.8	H	0.332754	1.05251	1.24117
CG06_land_8_20_14_3_00_33_13	74.51	H	0.329474	0.859843	1.154
CG1_02_33_12	73.04	H	0.332862	0.906308	1.24084
FT1_394	77.7	I	0.405123	0.839375	1.08028
MP5_1_023	58.91	I	0.405387	0.590379	1.00217
SURF_65	73.53	I	0.515212	1.15307	1.56816
J152	60.07	I	0.43781	0.705318	1.17416
CG10_big_fil_rev_8_21_14_0_10_37_12	82.35	I	0.368227	1.35156	1.64123
B103_G9	74.02	I	0.347579	1.08365	1.46399
ex4484_78	62.42	I	0.337902	0.807948	1.29437
MP5_1_69	75	I	0.4384	0.928878	1.2385
B100_G9	75.49	I	0.391503	1.13722	1.50645
Yap150.bin6.108	69.61	I	0.364763	0.799424	1.14843
Yap100.bin1.6	78.17	I	0.362072	0.992262	1.26936
FT1_425	71.42	I	0.398311	0.76445	1.07036
Yap100.bin3.69	86.76	I	0.383764	1.18005	1.36013
Yap150.bin7.227	87.75	I	0.385309	1.1544	1.31555
Yap200.bin2.134	85.78	I	0.392225	1.1971	1.39554
Yap100.bin4.218	68.14	I	0.31694	0.778844	1.14301
Yap150.bin4.9	57.35	I	0.321914	0.454802	0.793029
CG10_big_fil_rev_8_21_14_0_10_30_7	53.29	I	0.301676	0.847352	1.59008
ARS49	76.23	I	0.496681	1.0875	1.42661
YT1_142	59.6	I	0.284222	0.913281	1.53235
MP5_1_678	79.9	I	0.272055	1.32038	1.65254
FT1_799	86.27	J	0.394472	1.14356	1.32556
MP5_4_70	79.34	J	0.393919	0.995032	1.25414
FT2_348	63.24	J	0.367818	1.124	1.77736
YT2_166	86.07	J	0.366258	1.13929	1.32368
UBA10200	70.2	J	0.362473	1.54178	2.19627
ARS102	88.15	J	0.345498	0.864511	0.980727
FT1_083	95.34	J	0.383033	1.31768	1.38209
ARS1041	54.88	J	0.33696	0.518295	0.944415
NP1295	58.28	J	0.332678	0.864392	1.48317
ARS74	77.94	J	0.330945	1.25911	1.61549
ARS106	72.06	J	0.357099	1.03758	1.43989
UBA12027	85.29	J	0.566866	1.15745	1.35708
GW2011_AR11	67.65	J	0.567216	0.887266	1.31155
UBA9638	85.05	J	0.483579	1.56149	1.83597
YT1_182	94.61	J	0.387074	1.45249	1.53524
Yap2000.bin4.8	94.61	J	0.376695	1.51648	1.60287
MP5_5_87	92.89	J	0.411613	1.69335	1.82296
YT1_767	93.06	J	0.427692	1.33662	1.43629
B3_Woes	91.91	J	0.301745	1.02171	1.11164
ARS1419	75.57	J	0.382719	0.925456	1.22463
Yap30.bin3.42	80.88	J	0.362166	0.658322	0.813949
B54_G15	71.08	J	0.369366	0.563327	0.792525
B66_G1	67.16	J	0.386003	1.26032	1.87659
B43_G17	62.42	J	0.398324	0.948825	1.52007
YT1_286	69.06	J	0.358318	0.676563	0.979674
YT1_562	85.78	J	0.315372	1.09008	1.27079
YT2_768	83.82	J	0.354791	0.921096	1.0989
YT3_932	83.82	J	0.305377	1.16164	1.38588
Yap200.bin9.104	82.35	J	0.323555	1.23676	1.50183
