# Supplementary material for: Comparative genomic analysis reveals metabolic flexibility of Woesearchaeota
Source: Nat Commun. 2021 Sep 6;12:5281. doi: 10.1038/s41467-021-25565-9 (PMC8421398; doi:10.1038/s41467-021-25565-9)
Supplement: Supplementary file 11 — Source Data [file 41467_2021_25565_MOESM11_ESM.zip › Source data/Supplementary_Fig_30.fasta]

>YT1_182_00874
------------------------------------------------------------
----MK----P-NFKK---LKG---LIPAITQDFKTGKVLMLGFMNEAAWKKTLKTGKAT
YYSRTRNKLWTKGEESGNVQLVKEIFVDCDEDTVLLKVKQVGN--ASCHEGYESCFFRKL
K---NG---------KLKIIGK-KVFDPKEVYKK--------------------------
------------------------------------------------------------
--------------
>YT1_767_01366
------------------------------------------------------------
---MMD----L-NFSK---LDG---LVPAVIQDYKSKKVLMVGFMNREAYKKTLETGNVW
YFSRTRNKLWMKGESSGNIQVVKEILVDCDNDTLLIKAEQKGG--AACHEGYESCFFKDI
D---GN------------IKDK-KVFDPKKVYNS--------------------------
------------------------------------------------------------
--------------
>Yap2000.bin4.8_01072
M-----------------------------------------------------------
--IKMK----P-NFRK---LNG---LIPAIVQDFKTKKVLMLAFMNEAAWKKTLRTGKAT
YYSRSRNKLWTKGEESGNVQFVKEILVDCDEDTVLLKVKQVGN--AACHEGYESCFYRKL
Q---KG---------KLKVIGK-KVFDPKEVYGKK-------------------------
------------------------------------------------------------
--------------
>MP5_5_87_01557
------------------------------------------------------------
----ME----L-NFDK---LNG---LVPAVIQDHKTNEVLMVGFMDKEAYGKTLETGKVW
YYSRTRNKLWMKGETSGNVQIVKEILVDCDEDTLVIKVEQKGG--AACHNGYESCFYRDI
E---G------------KVIGK-KVFDPEKVYSK--------------------------
------------------------------------------------------------
--------------
>UBA9638_01234
M-----------------------------------------------------------
-TSTIT----P-DFAK---QGG---LIPAIVQDYRTGDVLMLAYMNKEAFRETQKTKTAV
YFSRSRNRLWRKGETSGHVQKVKEIFIDCDNDTVLLKVEQAGG--AACHEGYKSCFFRKI
E---DG---------KEIVTGK-RVFDPKEVYR---------------------------
------------------------------------------------------------
--------------
>WP_011940067.1|Proteobacteria-Deltaproteobacteria-Desulfuromonadales-Geobacteraceae-Geobacter-Geobacter_uraniireducens WP_011940067.1 phosphoribosyl-AMP cyclohydrolase [Geobacter uraniireducens]A5G6I6.1 RecName: Full=Phosphoribosyl-AMP cyclohydrolase; S
------------------------------------------------------------
---MIK----L-DFEK---MGG---LIPAVIQDHESGEVLMVAFMDEKTLNLTLETGKTW
FFSRTRNKYWMKGEESGNTQEVKEVLTDCDADTVVIKVKQNGP--AACHTGNRSCFYVKW
E---NG---------EWVEHSN-PLFDPNEVYKK--------------------------
------------------------------------------------------------
--------------
>OIP38803.1|Proteobacteria-Deltaproteobacteria-Desulfobacterales-Desulfobacteraceae-root-Desulfobacteraceae_bacterium_CG2_30_51_40 OIP38803.1 phosphoribosyl-AMP cyclohydrolase [Desulfobacteraceae bacterium CG2_30_51_40]PIP45898.1 phosphoribosyl-AMP cyclo
------------------------------------------------------------
---MIE----L-DFNK---GNG---LLPAIAQEETSGEVLMLAYINEASWKKSLETGEAH
YWSRSRKEIWHKGGTSGNVQKIREIRVDCDNDTVLFKVVQVGG--AACHTGHKSCFHKKV
D--GDG---------SFTIIGE-PIFDPRKVYGK--------------------------
------------------------------------------------------------
--------------
>WP_009509948.1|Verrucomicrobia-Opitutae-Opitutales-Opitutaceae-root-Opitutaceae_bacterium_TAV5 WP_009509948.1 phosphoribosyl-AMP cyclohydrolase [Opitutaceae bacterium TAV5]AHF90447.1 phosphoribosyl-AMP cyclohydrolase [Opitutaceae bacterium TAV5]
M------------------------------------FPAR------------TTTADIE
HGSTLQ----V-KFGS----DG---LIPCITQDIETGQVLMFAFMNAESLAHTLKTKKAT
YWSRSRNKLWCKGEESGNVQWVKELYTDCDQDVILLKVEQRGAANASCHNGYKSCFYRKL
A---DLDAAAEGKSFQLDFVSK-PLFDPAVVYKKK-------------------------
------------------------------------------------------------
--------------
>WP_083254517.1|Proteobacteria-Deltaproteobacteria-Desulfovibrionales-Desulfomicrobiaceae-Desulfoplanes-Desulfoplanes_formicivorans WP_083254517.1 phosphoribosyl-AMP cyclohydrolase [Desulfoplanes formicivorans]
------------------------------------------------------------
---MLQ----P-DFKK---GNG---MVPAIAQDAKTGKVLMMAYMDEEAWEQTLATGEAH
YHSRSRNALWHKGESSGHVQKVHAVRLDCDQDTVLLLVEQKGG--AACHLGYESCFFQEL
SDLQNG---------SWTTCCE-KVFDPKEVYK---------------------------
------------------------------------------------------------
--------------
>WP_155318184.1|Proteobacteria-Deltaproteobacteria-Desulfobacterales-Desulfobacteraceae-Desulfosarcina-Desulfosarcina_alkanivorans WP_155318184.1 phosphoribosyl-AMP cyclohydrolase [Desulfosarcina alkanivorans]BBO70218.1 phosphoribosyl-AMP cyclohydrolase 
------------------------------------------------------------
---MIE----L-NFEK---MGG---LVPAIAQDEKTGAVLMLAFMNREAWEATLKTGRAT
YYSRTRDTLWVKGLTSGHIQNVKEIRVDCDADTVLLTVEQVGG--AACHTGFASCFYQKV
E---DG---------ALVTEGE-PVFDPKEVYKE--------------------------
------------------------------------------------------------
--------------
>WP_013706535.1|Proteobacteria-Deltaproteobacteria-Syntrophobacterales-Syntrophaceae-Desulfobacca-Desulfobacca_acetoxidans WP_013706535.1 phosphoribosyl-AMP cyclohydrolase [Desulfobacca acetoxidans]AEB09425.1 Phosphoribosyl-AMP cyclohydrolase [Desulfobac
------------------------------------------------------------
----MN----L-NFEK---LDG---LLPAIIQDAATGEVLMLGFMNPEAWEKTLATGRVH
YFSRTRQKLWCKGETSGHIQLVKEIYLDCDDDTVLIKVEQVGG--AACHTGYRSCFYRCL
E---KG---------AVKTVGV-RVFDPQEVYGRE-------------------------
------------------------------------------------------------
--------------
>PLY00733.1|Proteobacteria-Deltaproteobacteria-Desulfuromonadales-Desulfuromonadaceae-Desulfuromonas-Desulfuromonas_sp. PLY00733.1 phosphoribosyl-AMP cyclohydrolase [Desulfuromonas sp.]
------------------------------------------------------------
---MIK----I-DFEK---MGG---LIPAIIQDHETNEVLMVAFMDEKTLNNTLRDGKTW
FYSRSRQKYWMKGEESGNTQDVMEVYTDCDADTVVIKVKQNGP--AACHTGNRSCFYVKW
E---DG---------EWVEHSN-PLFDPDEVYKKK-------------------------
------------------------------------------------------------
--------------
>OPX41428.1|Proteobacteria-Deltaproteobacteria-Desulfobacterales-Desulfobacteraceae-root-Desulfobacteraceae_bacterium_4484_190.3 OPX41428.1 phosphoribosyl-AMP cyclohydrolase [Desulfobacteraceae bacterium 4484_190.3]
------------------------------------------------------------
---MIE----L-DFDK---GNG---LLPAIAQDYETNDILMLAYMNRQSWLKTLETGKAT
YWSRSRNTLWVKGETSGNVQLVREIRIDCDADTILLKVEQVGG--AACHLGYKSCFHRKL
S---DG---------KLKIVEE-KVFNPEEVYR---------------------------
------------------------------------------------------------
--------------
>OHD69074.1|Spirochaetes-root-root-root-root-Spirochaetes_bacterium_RBG_16_49_21 OHD69074.1 phosphoribosyl-AMP cyclohydrolase [Spirochaetes bacterium RBG_16_49_21]
------------------------------------------------------------
---MIK----L-DFDK---QGG---IVPVIAQDYETGRVLMLAYMNQEAWELTLSTGIAH
YWSRSRGRIWKKGETSGNKQEVKEVRVDCDCDAVLIKVNQIGG--AACHEGYRSCFYRKI
E---GE---------ALEIDEE-KIFDPENVYGDEK------------------------
------------------------------------------------------------
--------------
>WP_013907612.1|Thermodesulfobacteria-Thermodesulfobacteria-Thermodesulfobacteriales-Thermodesulfobacteriaceae-Thermodesulfatator-Thermodesulfatator_indicus WP_013907612.1 phosphoribosyl-AMP cyclohydrolase [Thermodesulfatator indicus]AEH44870.1 Phosphori
------------------------------------------------------------
---MIK----P-DFEK---TGG---LVPVIAQDYKTGDVLMLAYMNEEAWKKTLETGKVH
YYSRSRNKIWLKGESSGHVQLVKEIFLDCDLDTVLIKVDQLGG--AACHKGYRSCFYRRL
D---GN---------ELKIVGE-KIFDPEVVYGKKA------------------------
------------------------------------------------------------
--------------
>WP_093881760.1|Proteobacteria-Deltaproteobacteria-Syntrophobacterales-Syntrophaceae-Syntrophus-Syntrophus_gentianae WP_093881760.1 phosphoribosyl-AMP cyclohydrolase [Syntrophus gentianae]SEL93281.1 phosphoribosyl-AMP cyclohydrolase [Syntrophus gentianae
------------------------------------------------------------
---MLE----P-NFEK---GKG---LIPAIVQDYSNGEVLMLAYMNREAWLKTLETGKAT
YWSRSRNSLWIKGETSGHFQVVKEITIDCDEDTVLLKVEQT-G--AACHTGYRSCFYRRI
T---AG---------KVEIVSE-RLVNPEDVYK---------------------------
------------------------------------------------------------
--------------
>WP_011341775.1|Proteobacteria-Deltaproteobacteria-Desulfuromonadales-Desulfuromonadaceae-Pelobacter-Pelobacter_carbinolicus WP_011341775.1 phosphoribosyl-AMP cyclohydrolase [Pelobacter carbinolicus]Q3A2Z2.1 RecName: Full=Phosphoribosyl-AMP cyclohydrolas
------------------------------------------------------------
---MIQ----I-DFEK---MGG---LVPAIIQDYQTNEVLMVAFIDEKALKLTLETGKTW
LFSRSRNKHWMKGEQSGNTQEVQEVYTDCDADALVIKVKQNGG--AACHTGNRSCFYVRW
E---DG---------AWVEHSE-PLFDPDEVYKK--------------------------
------------------------------------------------------------
--------------
>OHD54128.1|Spirochaetes-root-root-root-root-Spirochaetes_bacterium_GWF1_51_8 OHD54128.1 phosphoribosyl-AMP cyclohydrolase [Spirochaetes bacterium GWF1_51_8]
------------------------------------------------------------
---MIQ----L-DYSK---MDG---LVTAVTVDAETGEVLMVAFMNEEAFTKTLETGKVH
YFSRSRGKLWLKGESSGNFQEVREILVDCDQDAVVVKVKQS-G--PACHEGYKSCFFRKI
E---DG---------GLKIVLP-RLEDPEKMYGKK-------------------------
------------------------------------------------------------
--------------
>AET63671.1|Euryarchaeota-Methanomicrobia-Methanosarcinales-Methanotrichaceae-Methanothrix-Methanosaeta_harundinacea AET63671.1 Phosphoribosyl-AMP cyclohydrolase [Methanosaeta harundinacea 6Ac]
------------------------------------------------------------
-------------MEI---KGD---LVPAIVQDARTGEVLMLAYMNREALAKTLETGKAH
YWSRSRGKLWLKGESSGHFQRVVEARIDCDLDAILLKVDQLGG---ACHTGYRSCFYRDL
E---G------------KIVGE-RVFDPEEVYR---------------------------
------------------------------------------------------------
--------------
>WP_005007397.1|Nitrospinae-Nitrospinia-Nitrospinales-Nitrospinaceae-Nitrospina-Nitrospina_gracilis WP_005007397.1 phosphoribosyl-AMP cyclohydrolase [Nitrospina gracilis]CCQ90152.1 Phosphoribosyl-AMP cyclohydrolase [Nitrospina gracilis 3/211]
------------------------------------------------------------
----MK----L-DFDK---MGG---LVPAIIQDAKSGKVLMLAYMNQIAWEKTLETGNAW
FYSRSRDKQWMKGEESGNVQKVKEVFIDCDDDTVLLKVEQVGE--AACHKGYQSCFFRKL
----NG---------ELTTVEE-KVFDPDKVYKK--------------------------
------------------------------------------------------------
--------------
>OGV41153.1|Lentisphaerae-root-root-root-root-Lentisphaerae_bacterium_GWF2_49_21 OGV41153.1 phosphoribosyl-AMP cyclohydrolase [Lentisphaerae bacterium GWF2_49_21]HBC85417.1 phosphoribosyl-AMP cyclohydrolase [Lentisphaeria bacterium]
------------------------------------------------------------
---MIE----L-DFSK---GDG---LLPAIAQDYKTGEVLMLAYINKQSWEETVRTGNAT
YWSRSRNKLWKKGEESGNVQKIKEICIDCDNDTVLFKVDQIGG--AACHTGYRSCFYRKI
V---KD---------KLETVGE-KIFDPEKKYKK--------------------------
------------------------------------------------------------
--------------
>RZN69677.1|Euryarchaeota-Candidatus_Methanoliparia-Candidatus_Methanoliparales-Candidatus_Methanollivieraceae-Candidatus_Methanolliviera-Candidatus_Methanolliviera_hydrocarbonicum RZN69677.1 phosphoribosyl-AMP cyclohydrolase [Candidatus Methanolliviera h
------------------------------------------------------------
---MKG----V-DLKF---SDG---LIPVIVQDVENEEVLMMAYMNEEALKRTLDTGKAH
YWSRSRGKLWLKGEESGNFQSVREVRVDCDGDTILLKVKQIGG---ACHKGYRSCFYRRI
N---GD------------IVSE-KVFEPSKVYKEED------------------------
------------------------------------------------------------
--------------
>PIE04770.1|Spirochaetes-Spirochaetia-Spirochaetales-root-root-Spirochaetales_bacterium PIE04770.1 phosphoribosyl-AMP cyclohydrolase [Spirochaetales bacterium]
M----------------------------------------------------------K
SSGQPS----P-DFDK---AGG---LVPAIAQEADTGEVLMLAWMNRQAWQTTLNEGIAV
YWSRSRNRLWRKGERSGNIQLIREIYLDCDSDAVLLKVHQKGK--AACHTGHRSCFHRKW
E---DG---------KITVSST-PLFDPAKVY----------------------------
------------------------------------------------------------
--------------
>RLE14770.1|Candidatus_Aerophobetes-root-root-root-root-Candidatus_Aerophobetes_bacterium RLE14770.1 phosphoribosyl-AMP cyclohydrolase [Candidatus Aerophobetes bacterium]
M-----------------------------------------------------------
-ELLDK----I-KFNP----QG---LIPAIIQEEETGEVLMLGWMNKEALRKTIVTGKVH
FWSRSRKKLWMKGEISGHYQILREIYLDCDGDTLLIKVKQI-K--AACHTGYKSCFFRKM
G--SNG---------NLEIVGK-KLFNPREVYK---------------------------
------------------------------------------------------------
--------------
>PIU84163.1|Elusimicrobia-root-root-root-root-Elusimicrobia_bacterium_CG06_land_8_20_14_3_00_38_11 PIU84163.1 phosphoribosyl-AMP cyclohydrolase [Elusimicrobia bacterium CG06_land_8_20_14_3_00_38_11]
------------------------------------------------------------
---MLK----L-KFDK----NG---LIPAIIQDAKTKEILMLAYMNAESFKRTLKTKKTW
FYSRSRKKFWMKGEESGNVQKVKKIYVDCDADTILVLVEPK-G--AACHNGYNSCFYRTE
K---G------------KIILK-KVFDPKKVYRK--------------------------
------------------------------------------------------------
--------------
>KGM42671.1|Spirochaetes-Spirochaetia-Spirochaetales-Spirochaetaceae-Alkalispirochaeta-Alkalispirochaeta_odontotermitis KGM42671.1 phosphoribosyl-AMP cyclohydrolase [Alkalispirochaeta odontotermitis]
M-----------------------------------------------------------
----------P-NFKK---LGG---LIPVITQDYSSGDVLMLGWMNLAAWNATLERRKAV
YWSRTHQKLWEKGELSDRTQLVKEILLDCDLDTVLLKVEQLGD--AACHTGRRSCFYQRI
T---RH---------SVEIVSE-PLFDPEDVYD---------------------------
------------------------------------------------------------
--------------
>OIO74449.1|Elusimicrobia-root-root-root-root-Elusimicrobia_bacterium_CG1_02_37_114 OIO74449.1 phosphoribosyl-AMP cyclohydrolase [Elusimicrobia bacterium CG1_02_37_114]PIV53243.1 phosphoribosyl-AMP cyclohydrolase [Elusimicrobia bacterium CG02_land_8_20_1
M-----------------------------------------------------------
TLQFDS----L-KFDS----NG---LIPAVIQDYKDNKVRMVAYMNKESFLKTIKTKKTW
FYSRSRKKLWMKGEKSGNVQIVKEIFIDCDNDCLLIKVQQVGN--ASCHTGYRTCFFRKI
V--GSN---------KLKVIEK-RFFDPRKVY----------------------------
------------------------------------------------------------
--------------
>PMP63911.1|Thermodesulfobacteria-Thermodesulfobacteria-Thermodesulfobacteriales-Thermodesulfobacteriaceae-Caldimicrobium-Caldimicrobium_thiodismutans PMP63911.1 phosphoribosyl-AMP cyclohydrolase [Caldimicrobium thiodismutans]
------------------------------------------------------------
----ME----L-NFEK---LGG---LIPVIIQDFESGKVLMLGFMNEEAFKKTLETGKVC
FYSRTRNKLWIKGETSGHFLEVREILVDCDRDTLLIKVKPY-G--PVCHEGYESCFYRKL
N--SYG---------DLEIIEK-RKFQSEEVYGEGS------------------------
------------------------------------------------------------
--------------
>WP_116882597.1|Lentisphaerae-Lentisphaeria-Victivallales-Victivallaceae-Victivallis-Victivallis_vadensis WP_116882597.1 phosphoribosyl-AMP cyclohydrolase [Victivallis vadensis]PVY45572.1 phosphoribosyl-AMP cyclohydrolase [Victivallis vadensis]PWM80041.
------------------------------------------------------------
---MIE----L-DFSK---YGG---LIPAIAQDFRTGEVLMLANINPESWQETLATGRAV
YYSRSRKRLWRKGEESGNVQLIREILVDCDGDSVIFKVEQIGG--AACHTGHRSCFYRKV
D---GG---------TLVETGE-TVFDPKKVYNKQ-------------------------
------------------------------------------------------------
--------------
>WP_092048202.1|Planctomycetes-Planctomycetia-Planctomycetales-Planctomycetaceae-Planctomicrobium-Planctomicrobium_piriforme WP_092048202.1 phosphoribosyl-AMP cyclohydrolase [Planctomicrobium piriforme]SFH84441.1 phosphoribosyl-AMP cyclohydrolase [Planct
------------------------------------------------------------
---MNG----P-DFQK----TE---LIPVIAQDEASGTVLMLAYMNQTAYEETLRTGRVC
YYSRSRQKLWRKGEESGNVQELKSLYFDCDADTLLVKVNQIGG--AACHEGYQSCFFRRV
D-PASG---------NVTVEGE-RVFDPKVVYGKK-------------------------
------------------------------------------------------------
--------------
>WP_022853194.1|Thermodesulfobacteria-Thermodesulfobacteria-Thermodesulfobacteriales-Thermodesulfobacteriaceae-Thermodesulfatator-Thermodesulfatator_atlanticus WP_022853194.1 phosphoribosyl-AMP cyclohydrolase [Thermodesulfatator atlanticus]
------------------------------------------------------------
---MEK----P-DFEK---TGG---LIPVIAQDFATGEVLMLAYMNEEAWEKTVETKKAH
YFSRSRQKIWLKGESSGHVQLVKEIRLDCDKDTILLKVEQLGG--AACHKGYRSCFYRRL
E---NG---------KLIIDQE-KIFDPEVVYGKKA------------------------
------------------------------------------------------------
--------------
>PIP08768.1|Proteobacteria-Deltaproteobacteria-Syntrophobacterales-Syntrophobacteraceae-root-Syntrophobacteraceae_bacterium_CG23_combo_of_CG06-09_8_20_14_all_50_8 PIP08768.1 phosphoribosyl-AMP cyclohydrolase [Syntrophobacteraceae bacterium CG23_combo_of_C
M-----------------------------------------------------------
---MLE----P-NFEK---CGG---LAPVVVQDWQTGEVLMIAYMNRESWLNTLQTGKAT
YWSRSRNALWMKGESSGNVQHVQDIFIDCDEDAVLMKVEQVGG--AACHTGYRSCFYRRL
A---GG---------EVEIKGE-RIFDPEEVYK---------------------------
------------------------------------------------------------
--------------
>PIR71526.1|Candidatus_Nealsonbacteria-root-root-root-root-Candidatus_Nealsonbacteria_bacterium_CG10_big_fil_rev_8_21_14_0_10_37_25 PIR71526.1 phosphoribosyl-AMP cyclohydrolase [Candidatus Nealsonbacteria bacterium CG10_big_fil_rev_8_21_14_0_10_37_25]
M-----------------------------------------------------------
--LFNR----V-NWEK---LNG---LIPVVTQDYKTNKVLMLGFMNKEALKKTLKEGKVT
YFSRVRKKLWTKGETSGNFQLVKEIFLDCDNDTLLIKVKQIGN---VCHTGHKTCFFQKI
L-----------------------------------------------------------
------------------------------------------------------------
--------------
>WP_038055101.1|Thermodesulfobacteria-Thermodesulfobacteria-Thermodesulfobacteriales-Thermodesulfobacteriaceae-Thermodesulfobacterium-Thermodesulfobacterium_hydrogeniphilum WP_038055101.1 phosphoribosyl-AMP cyclohydrolase [Thermodesulfobacterium hydrogeni
------------------------------------------------------------
---MYK----P-NFEK---GQG---LIPAIIQDYQTGKILMLGFMNEEAWQKTLQTGLAH
FYSRTRNKIWLKGETSKHYLVVKEIYIDCDEDTILIKAEPK-G--PVCHMGYMSCFFRKL
E---GD---------NLKIVEE-KLYNPEEVYGKKA------------------------
------------------------------------------------------------
--------------
>KPJ87338.1|Spirochaetes-root-root-root-root-Spirochaetes_bacterium_DG_61 KPJ87338.1 phosphoribosyl-AMP cyclohydrolase [Spirochaetes bacterium DG_61]
------------------------------------------------------------
---MIE----L-DFDK---AQG---LIPAVAQDYESGEVLMVAYMNRIAWERTLSTGYAH
YWSRSRQSLWKKGEVSGNVQEIKEIRIDCDADSILLRIRQIGG--ATCHTGHRSCFYRKV
T---GG---------RLVTEGE-KIFEPKQKYGGSSKRCQGVEEEGS-------------
------------------------------------------------------------
--------------
>RLE09521.1|Candidatus_Aerophobetes-root-root-root-root-Candidatus_Aerophobetes_bacterium RLE09521.1 phosphoribosyl-AMP cyclohydrolase [Candidatus Aerophobetes bacterium]
MDGCLCLLARWCHSVHFIRGSSEVLRGSFRRNGRRHFNHRK------------VKSEEKK
MEFVEE----L-IFNH----QG---LIPVIIQDIDTNEVLMMAWMNEEALKKTLETGKTH
FWSRSRRRLWLKGETSGHHQLVREVYVDCDGDVLLIKVEQI-K--AACHTGYKSCFFRKV
D--KNG---------RLRTVGK-KIFEPREVYK---------------------------
------------------------------------------------------------
--------------
>WP_015415839.1|Proteobacteria-Deltaproteobacteria-Desulfovibrionales-Desulfovibrionaceae-Pseudodesulfovibrio-Pseudodesulfovibrio_piezophilus WP_015415839.1 phosphoribosyl-AMP cyclohydrolase [Pseudodesulfovibrio piezophilus]CCH49796.1 Phosphoribosyl-AMP 
------------------------------------------------------------
---MIR----P-DFKK---MNG---LVPAIAQDAETGEILMMAYMNEESWEKTLETGEVH
YWSRSRQELWHKGGTSGHTQKVKSIRIDCDDDTLVLLIDQIGG--AACHKGYRSCFFREL
K---DG---------EVSECSP-FVFDPQEVYK---------------------------
------------------------------------------------------------
--------------
>PLX49324.1|Proteobacteria-Deltaproteobacteria-Desulfobacterales-Desulfobulbaceae-root-Desulfobulbaceae_bacterium PLX49324.1 phosphoribosyl-AMP cyclohydrolase [Desulfobulbaceae bacterium]
MGG--------------------------EKDSSD------------------SEEVNKE
GGTMPT----L-QFEK---GNG---LLPAIAQDFATKEVLMLAYINKLAWEQTLKSGKAH
YWSRSRNKLWLKGETSGHHQLVKKILVDCDADTVIYLVEQLGG--AACHTGHRSCFFKQV
S---GA---------GFETFDK-PVFDPEEVYKK--------------------------
------------------------------------------------------------
--------------
>WP_095414848.1|Planctomycetes-Planctomycetia-Pirellulales-Thermoguttaceae-Thermogutta-Thermogutta_terrifontis WP_095414848.1 phosphoribosyl-AMP cyclohydrolase [Thermogutta terrifontis]ASV74567.1 Phosphoribosyl-AMP cyclohydrolase [Thermogutta terrifontis
MSD--------------------------------------------------KTSTSTD
SIPPAG----P-DFSR---GGG---ILPAIAQDAVTGEVLMLAYMNAESFAETVATGRAV
YFSRSRNKLWRKGEESGHVQIVKEIFIDCDNDAILLKVEQVGG--AACHTGYRSCFYRQL
T---PN---------GLKPVGE-PVFDPQKVYGQKS------------------------
------------------------------------------------------------
--------------
>RPJ05827.1|Spirochaetes-Spirochaetia-Spirochaetales-Spirochaetaceae-root-Spirochaetaceae_bacterium RPJ05827.1 phosphoribosyl-AMP cyclohydrolase [Spirochaetaceae bacterium]
------------------------------------------------------------
---MIE----L-DFSK---GNG---LLPAIAQDAQTGEVLMMAYINRESWELSLSSGVVH
YWSRSRNKLWKKGESSGNVQEIREIRVDCDSDCVLFKVRQIGE--AACHTGFRSCFYRVL
E---GD---------ELVEDGE-KIFDPKKVYGDK-------------------------
------------------------------------------------------------
--------------
>WP_144354176.1|Verrucomicrobia-Opitutae-Opitutales-Opitutaceae-Rariglobus-Rariglobus_hedericola WP_144354176.1 phosphoribosyl-AMP cyclohydrolase [Opitutaceae bacterium 53C-WASEF]TSJ75034.1 phosphoribosyl-AMP cyclohydrolase [Opitutaceae bacterium 53C-WAS
MS-----------------------------------FPAR------------TNTAEIE
LGATLQ----P-KFGS----DG---LIPCITQDIATGQVLMFAFMNAESLQHTLTTKKAT
YWSRSRNKLWCKGEESGNIQWVKELYTDCDQDVLLIKVEQTGAANASCHNGYKSCFYRQL
E---SLDEAATGTNFKLAFNSQ-PLFDPKEVYKKK-------------------------
------------------------------------------------------------
--------------
>OQY32638.1|Spirochaetes-Spirochaetia-Spirochaetales-Spirochaetaceae-root-Spirochaetaceae_bacterium_4572_59 OQY32638.1 phosphoribosyl-AMP cyclohydrolase [Spirochaetaceae bacterium 4572_59]
------------------------------------------------------------
---MSA--CPL-DFEK---TGG---LIPVIVQDFSTGEILMQAYINREAWDESVKTERGV
YFSRSRQKLWRKGESSGNVQLLKEIRVDCDNDSVIFKIDQVGG--AACHTGHRSCYYRVW
E---EG---------ELKVQGE-PLFNPDEVYKK--------------------------
------------------------------------------------------------
--------------
>WP_011685585.1|Acidobacteria-Acidobacteriia-Bryobacterales-Solibacteraceae-Candidatus_Solibacter-Candidatus_Solibacter_usitatus WP_011685585.1 phosphoribosyl-AMP cyclohydrolase [Candidatus Solibacter usitatus]Q01ZT9.1 RecName: Full=Phosphoribosyl-AMP cy
------------------------------------------------------------
----MN----L-DFAK---SDG---LVTAVIQDHASGRVLMVGYMNQEAFNKTVETGFAT
FWSRSRKKLWLKGESSGHRLVVKEISTDCDLDAVLVKVEAQGP--GVCHEGYESCFFRRL
D---AG---------EWKVADN-PTYDPGAVYGGKS------------------------
------------------------------------------------------------
--------------
>WP_012174544.1|Proteobacteria-Deltaproteobacteria-Desulfobacterales-Desulfobacteraceae-Desulfococcus-Desulfococcus_oleovorans WP_012174544.1 phosphoribosyl-AMP cyclohydrolase [Desulfococcus oleovorans]A8ZXG8.1 RecName: Full=Phosphoribosyl-AMP cyclohydro
------------------------------------------------------------
---MIT----P-DFEK---TGG---LVPVVTQDAATGEVLMLAYINREAWETTLASGKAT
YYSRSRKQLWVKGESSGNVQIIKEIRIDCDNDTLLFRVEQIGG--AACHRGYRSCFFTKV
E--ADG---------TGRITQE-RVFDPAEVYKK--------------------------
------------------------------------------------------------
--------------
>PID72823.1|Proteobacteria-Deltaproteobacteria-Desulfobacterales-Desulfobulbaceae-Desulfobulbus-Desulfobulbus_propionicus PID72823.1 phosphoribosyl-AMP cyclohydrolase [Desulfobulbus propionicus]
------------------------------------------------------------
---MVS----L-DFSK--DESG---LIPAIVQDAETREVLMLAYINELAWQKTLETGKAH
FWSRSRNTLWLKGETSGHVQIIKKISVDCDKDTVVYEVEQLGG--AACHKGYPSCFYRIV
D---GA---------NLIVTQE-KVFDPEAVYKK--------------------------
------------------------------------------------------------
--------------
>WP_146525034.1|Planctomycetes-Planctomycetia-Pirellulales-Pirellulaceae-Novipirellula-Novipirellula_artificiosorum WP_146525034.1 phosphoribosyl-AMP cyclohydrolase [Planctomycetes bacterium Poly41]TWU40403.1 phosphoribosyl-AMP cyclohydrolase [Planctomyc
------------------------------------------------------------
---MNG----P-DFSK----SD---LIPVIAQDEASGDVLMLAYMNEEAYAETLKTGRVC
YFSRSRSRLWRKGEESGNVQEVKSIYFDCDADTLLIKVNQIGG--AACHEGYRSCFFRQL
V---PGQA-------EPRVVGE-RVFDPKEVYKQK-------------------------
------------------------------------------------------------
--------------
>RYD05714.1|Firmicutes-Clostridia-Clostridiales-Peptococcaceae-Desulfotomaculum-Desulfotomaculum_aquiferis RYD05714.1 hypothetical protein N752_07400 [Desulfotomaculum aquiferis]
M-----------------------------------------------------------
QFDIES----L-KYNQ----AG---LIPAIVQEYQTGQVLMMAWMNREAVEKTMTSGETW
FFSRSRNKMWKKGETSGHIQRVKSLYYDCDGDTLLIQVEQVGG--AACHEGYVSCFHYKV
K--TDG---------SVVTEGE-QKFEPAEVYGMRSEANEAAGPEIISHLYEVIMSR---
---------------------------------RQSDQ--------RLLYHLPI------
--------------
>OYT40508.1|Candidatus_Altiarchaeota-root-Candidatus_Altiarchaeales-root-root-Candidatus_Altiarchaeales_archaeon_ex4484_43 OYT40508.1 phosphoribosyl-AMP cyclohydrolase [Candidatus Altiarchaeales archaeon ex4484_43]
MEGI----------------------------------------------------NARS
EFPFES----L-RFRE---VDGIPELVLAVAQDFKTNEVLMVAHTNREAIERTIETGKMH
YFSTSRKKLWLKGERSGNVQIVREIYIDCDGDALLFKVEQRGG---ACHKGYRSCFFRRV
E---GN---------EIKIVGK-KVFNPEEVY----------------------------
------------------------------------------------------------
--------------
>WP_084070142.1|Proteobacteria-Deltaproteobacteria-Desulfobacterales-Desulfobacteraceae-Desulfobacterium-Desulfobacterium_vacuolatum WP_084070142.1 phosphoribosyl-AMP cyclohydrolase [Desulfobacterium vacuolatum]SMC94440.1 phosphoribosyl-AMP cyclohydrolas
------------------------------------------------------------
---MTD----L-DFKK---TGG---LIPAIAQDFETGDVLMLAYMNEAAWKETLASGMAT
YFSRSRQSLWKKGETSGNQQIVKEIRVDCDNDTVLLKVEQRGG--AACHKGYRSCFYKKI
I--DEN---------SIEIVEP-KIFDPKEVYK---------------------------
------------------------------------------------------------
--------------
>OGS38714.1|Elusimicrobia-root-root-root-root-Elusimicrobia_bacterium_RIFOXYD2_FULL_34_30 OGS38714.1 phosphoribosyl-AMP cyclohydrolase [Elusimicrobia bacterium RIFOXYD2_FULL_34_30]
------------------------------------------------------------
---MLK----L-KFNE----DG---LIPAIIQDKKSKKVLMLAYMNDIAYKKTLKTRKTW
FYSRSRNKLWMKGEKSGNIQIVKEIFIDCDMDTLLITVEPK-G--PACHKGYDCCFYRTE
K---G------------KITEK-RIFDPKKVY----------------------------
------------------------------------------------------------
--------------
>WP_154417583.1|Lentisphaerae-Lentisphaeria-Victivallales-Victivallaceae-root-Victivallaceae_bacterium_BBE-744-WT-12 WP_154417583.1 phosphoribosyl-AMP cyclohydrolase [Victivallaceae bacterium BBE-744-WT-12]
MNCFHAE-----------KFENCL-------QKTDCGANYKDG---------FSTAELIL
RCKVIE----L-DFEK---SGG---LIPAIAQDADDGAILMMAYINREAWEETLSTGRAV
YFSRSRNRLWRKGEESGNVQLVREILVDCDGDTVVFKVEQIGG--AACHTGHRSCFFRKV
D---SG---------ALVEIAP-VLFDPAKVYKK--------------------------
------------------------------------------------------------
--------------
>WP_013909387.1|Thermodesulfobacteria-Thermodesulfobacteria-Thermodesulfobacteriales-Thermodesulfobacteriaceae-Thermodesulfobacterium-Thermodesulfobacterium_geofontis WP_013909387.1 phosphoribosyl-AMP cyclohydrolase [Thermodesulfobacterium geofontis]AEH2
M-----------------------------------------------------------
---TYS----P-NFEK---GNG---LVPAIIQDYQTGKILMLGFLNKLAWEKTLETGLVH
FYSRTRDKLWLKGETSGHYLVLKEIYVDCDEDTLLFKVEPK-G--PVCHEGYMSCFYRKL
E---NG---------KLKIVEK-KLYHPEEVYGKA-------------------------
------------------------------------------------------------
--------------
>PIE56507.1|Proteobacteria-Deltaproteobacteria-Desulfobacterales-Desulfobulbaceae-Desulfobulbus-Desulfobulbus_propionicus PIE56507.1 phosphoribosyl-AMP cyclohydrolase [Desulfobulbus propionicus]
------------------------------------------------------------
---MVE----L-DFSK--SSDG---LLPAIVQDSSSGQVLMLAYINELAWQRTVETGKAH
FWSRSRHKLWLKGESSGHVQLVREIFVDCDLDTVVLKVEQLGG--AACHKGFRSCFYRKV
V---DG---------QLRETED-QVFDPAEVYGS--------------------------
------------------------------------------------------------
--------------
>WP_137425119.1|Proteobacteria-Deltaproteobacteria-Syntrophobacterales-Syntrophobacteraceae-Desulfoglaeba-Desulfoglaeba_alkanexedens WP_137425119.1 phosphoribosyl-AMP cyclohydrolase [Desulfoglaeba alkanexedens]QCQ22836.1 phosphoribosyl-AMP cyclohydrolase
M-----------------------------------------------------------
---TAK----P-DFSK---GNG---LLPAIVQDAESGEVLMLAFVNEEAWEKTLETGKAH
YWSRSRKQLWQKGETSGHVQLVKEIRLDCDLDTLLFKVKQLGG--AACHEGYATCFYRRF
E---GG---------DLRIVEE-RVFDPKEVYRK--------------------------
------------------------------------------------------------
--------------
>OQY12611.1|Proteobacteria-Deltaproteobacteria-Desulfobacterales-Desulfobacteraceae-root-Desulfobacteraceae_bacterium_4572_19 OQY12611.1 phosphoribosyl-AMP cyclohydrolase [Desulfobacteraceae bacterium 4572_19]
------------------------------------------------------------
---MIK----L-DFNK---GNG---LLPVIVQEYKTKEVLMLAYMNEEAWQVSLDTSKAT
YYSRSRKSLWVKGETSGNVQIIKEIRFDCDNDTILLKVEQTGG--AACHKGYRSCFFNKI
N--KDG---------LAVIDGE-KIFNPEDVY----------------------------
------------------------------------------------------------
--------------
>TWI75622.1|Proteobacteria-Deltaproteobacteria-Desulfobacterales-Desulfobacteraceae-Desulfobotulus-Desulfobotulus_alkaliphilus TWI75622.1 phosphoribosyl-AMP cyclohydrolase [Desulfobotulus alkaliphilus]
M-----------------------------------------------------------
----------I-DFEK---CGG---LIPVIAQDVNSGEVLMLAYMNGEALQQTLETGKAT
YYSRSRKALWVKGETSGNEQEVKEVLLDCDGDTLLLRVVQRGG--AACHTGHASCFHRRV
A--GDG---------SLETVGV-PLFDPKEVYGK--------------------------
------------------------------------------------------------
--------------
>TET42238.1|Elusimicrobia-root-root-root-root-Elusimicrobia_bacterium TET42238.1 phosphoribosyl-AMP cyclohydrolase [Elusimicrobia bacterium]
M-----------------------------------------------------------
-KFIEE----L-KFDS----QG---LIPAIVQDYEDGQILMLAYMNAESLEKTIATGKTC
FWRRSQGRLWTKGEKSGHFQEVKEIFFDCDGDTLLVKVKQLGG--AACHTGYRSCFFRKV
N--KKG---------EYDIVGE-KVFDPSKVYKK--------------------------
------------------------------------------------------------
--------------
>WP_022664795.1|Proteobacteria-Deltaproteobacteria-Desulfobacterales-Desulfobacteraceae-Desulfospira-Desulfospira_joergensenii WP_022664795.1 phosphoribosyl-AMP cyclohydrolase [Desulfospira joergensenii]
------------------------------------------------------------
---MIS----L-DFEK---NGG---LIPAIAQDADTGEVLMLAYMNEASFNETLKSGKAT
YYSRSRQSLWKKGETSGHVQVVREIRVDCDRDTLLLKVEQKGG--AACHKGYKSCFFSKV
D---GN---------ELKITES-KVFNPEEVYR---------------------------
------------------------------------------------------------
--------------
>EAQ79954.1|Planctomycetes-Planctomycetia-Pirellulales-Pirellulaceae-Blastopirellula-Blastopirellula_marina EAQ79954.1 phosphoribosyl-AMP cyclohydrolase [Blastopirellula marina DSM 3645]
MGR-----------------DNCVWQLPLRPRAADLTNTVADQQTGLVPSLFLKDAAAMP
IDLPRE----P-DFAK---AGG---LVPAIAQDADNGDVLMMAWMNAEAFAETLATNRAV
YFSRSRGKLWRKGEESGHVQTVVGIFVDCDADTVLLKVRQ-AG--AACHEGYRSCFFRQI
T---TT---------DTQVVGE-RLVDPAEAYRKKP------------------------
------------------------------------------------------------
--------------
>PAW72192.1|Verrucomicrobia-Opitutae-root-root-root-Opitutae_bacterium_Tous-C4FEB PAW72192.1 phosphoribosyl-AMP cyclohydrolase [Opitutae bacterium Tous-C5TDCM]PAW90752.1 phosphoribosyl-AMP cyclohydrolase [Opitutae bacterium Tous-C4FEB]
MSAFV--------------------------------FPAR------------TTSAEIE
LGTVLQ----P-KFGP----DG---LIPCITTDETTNEVLMFAFMNAESLALTLKTGKAS
YWSRSRNKLWVKGEESGNAQLVRELRVDCDQDVILLKVQNVGG--AACHNGYKSCFYRKL
A---AGAAAEAPDSLKLELIGR-PVFDPATVYKKK-------------------------
------------------------------------------------------------
--------------
>OGP65164.1|Proteobacteria-Deltaproteobacteria-root-root-root-Deltaproteobacteria_bacterium_RBG_13_47_9 OGP65164.1 phosphoribosyl-AMP cyclohydrolase [Deltaproteobacteria bacterium RBG_13_47_9]
------------------------------------------------------------
---MIE----I-DFKK---GEG---LIPVIIQDVSTNEVLMLGYMNPESWERTLETKKTS
FWSRSRKKLWIKGETSGHFQVVKEVCLDCDGDTLLLKVDQIGG--AACHTGHRSCFHHRY
E---EG---------EWMVSGE-RIFDPKEVYGK--------------------------
------------------------------------------------------------
--------------
>VEN72576.1|Proteobacteria-Deltaproteobacteria-Desulfobacterales-Desulfobacteraceae-root-uncultured_Desulfobacteraceae_bacterium VEN72576.1 Phosphoribosyl-AMP cyclohydrolase [uncultured Desulfobacteraceae bacterium]
------------------------------------------------------------
---MIQ----L-DFKK---TGG---LIPAIAQDHESGDVLMLAYMSEASWAETLKTGRAT
YFSRSRQELWTKGKTSGNLQIVKEIRVDCDNDTILLKVDQLGG--AACHTGRRSCFYQKI
E--PDG---------SVTITGK-PLFNPEEVYGK--------------------------
------------------------------------------------------------
--------------
>TMB66452.1|Proteobacteria-Deltaproteobacteria-root-root-root-Deltaproteobacteria_bacterium TMB66452.1 phosphoribosyl-AMP cyclohydrolase [Deltaproteobacteria bacterium]
------------------------------------------------------------
---MQK----I-DFEK---GNG---LVPVIVQDYRSREVLMVAYMNKQAWEKTKKTGKAH
YYSRSRKGLWLKGEESGNFQEVKHAFIDCDHDTLLLQVRQIGG--AACHEGFRSCFFRKR
A---NG---------NWQVIAK-RVFDPKEVYKK--------------------------
------------------------------------------------------------
--------------
>RPH82881.1|Proteobacteria-Deltaproteobacteria-Desulfobacterales-Desulfobacteraceae-root-Desulfobacteraceae_bacterium RPH82881.1 phosphoribosyl-AMP cyclohydrolase [Desulfobacteraceae bacterium]
ME----------------------------------------------------------
---KKK----P-DFEK---GRG---LLPAIAQDWQTGQVLMLAFMNQSAWEKTLETRKAH
YWSRSRDELWLKGGTSGHVQEVKEIWLDCDHDTILLKVEQLGG--GACHTGYRSCFFQQV
Q--SDG---------RLEVRGE-KGFDPGEVYKK--------------------------
------------------------------------------------------------
--------------
>OHE23348.1|Proteobacteria-Deltaproteobacteria-Syntrophobacterales-Syntrophaceae-Syntrophus-Syntrophus_sp._GWC2_56_31 OHE23348.1 phosphoribosyl-AMP cyclohydrolase [Syntrophus sp. GWC2_56_31]OHE26723.1 phosphoribosyl-AMP cyclohydrolase [Syntrophus sp. RIF
------------------------------------------------------------
---MMG----P-NFDK---GDG---LIPAVVQDDQTGEVLMLAYMNEEAWLKTLATGKAH
YWSRSRQSLWLKGETSGHIQLVSEVRLDCDEDTILLKVKQVGE--AACHTGYRSCFYRKW
A---DG---------DFVTVGE-AVFDPKEVYR---------------------------
------------------------------------------------------------
--------------
>A0LQM0.1|Proteobacteria-Deltaproteobacteria-Syntrophobacterales-Syntrophobacteraceae-Syntrophobacter-Syntrophobacter_fumaroxidans A0LQM0.1 RecName: Full=Phosphoribosyl-AMP cyclohydrolase; Short=PRA-CH [Syntrophobacter fumaroxidans MPOB]ABK19722.1 phosph
M-----------------------------------------------------------
---TLD----P-DFSK---NDG---LLPVIVQSADDDKVLMLAYMNELAWHRTLETGKAH
YWSRSRRKLWQKGEESGNVQTIREILLDCDLDTILLKVVQTGG--AACHDGYESCFYRRY
A---DG---------KLEVVGK-RVFDPKEVYKK--------------------------
------------------------------------------------------------
--------------
>WP_024824190.1|Proteobacteria-Deltaproteobacteria-Desulfovibrionales-Desulfovibrionaceae-Desulfovibrio-Desulfovibrio_magneticus WP_024824190.1 phosphoribosyl-AMP cyclohydrolase [Desulfovibrio magneticus]
------------------------------------------------------------
---MKR----P-DFAK---CGG---LVPAIAQEACSGEVLMLAYMNEEAYDKTLATGEVH
YFSRSRQKIWHKGGTSGHVQKVTSVRLDCDADTILVLVEQIGG--AACHEGYKSCFFTEV
T---SE---------GPRTCSP-KVFDPKEVYK---------------------------
------------------------------------------------------------
--------------
>OGV81213.1|Lentisphaerae-root-root-root-root-Lentisphaerae_bacterium_RIFOXYA12_64_32 OGV81213.1 phosphoribosyl-AMP cyclohydrolase [Lentisphaerae bacterium RIFOXYA12_64_32]OGV93838.1 phosphoribosyl-AMP cyclohydrolase [Lentisphaerae bacterium RIFOXYB12_FU
------------------------------------------------------------
---MIK----L-EFSK--SPDG---LIPVIAQDWRTNEVLMLAYMNEAAWQKTLDTGLAT
YWSRSRQKYWVKGESSGHVQNIKEICVDCDCDTVLLKVEQVGD--AACHEGYRSCFYRKV
T---GD---------DLEVTGK-RLFTPEELYKKK-------------------------
------------------------------------------------------------
--------------
>WP_020472033.1|Planctomycetes-Planctomycetia-Gemmatales-Gemmataceae-Zavarzinella-Zavarzinella_formosa WP_020472033.1 phosphoribosyl-AMP cyclohydrolase [Zavarzinella formosa]
------------------------------------------------------------
----MT----P-DFDK---GGG---LVPAIAQDADTGEVLMMAWMNPEAFEETVRTMRAC
YFSRSRNRLWRKGEESGNVQEVREIFVDCDLDTVLLKVKQIGG--AACHEGYSSCFFRKL
E---DG---------EPKVVGE-RIFDPKKVYNK--------------------------
------------------------------------------------------------
--------------
>WP_028325572.1|Proteobacteria-Deltaproteobacteria-Desulfobacterales-Desulfobacteraceae-Desulfatirhabdium-Desulfatirhabdium_butyrativorans WP_028325572.1 phosphoribosyl-AMP cyclohydrolase [Desulfatirhabdium butyrativorans]
------------------------------------------------------------
---MVS----L-DFSK---LGG---LVPVVTQDAATNEVLMVAFMNEEAWNHTLQTGKAT
YYSRSRQCLWIKGETSGNIQKVQEIRIDCDNDTVLLKVEQVGG--AACHTGHRSCFYRKL
I---DG---------GLETIGS-PVFNPKEVYRS--------------------------
------------------------------------------------------------
--------------
>WP_111952636.1|Proteobacteria-Deltaproteobacteria-Desulfobacterales-Desulfobacteraceae-Desulfobacter-Desulfobacter_hydrogenophilus WP_111952636.1 phosphoribosyl-AMP cyclohydrolase [Desulfobacter hydrogenophilus]QBH12978.1 phosphoribosyl-AMP cyclohydrola
MTR---------------------------PQAAFAAFNLSN-----------YQNYKED
KRVMPE----L-DFDK---TGG---LIPAIAQDAETGEVLMLAYMNQEAFEETLACGNAV
YYSRSRKKLWKKGETSGHVQKVREIRVDCDNDTVLLKVTQVGG--AACHKGYKSCFYKVV
E---NN---------EFKIVEK-RVFDPKKVYK---------------------------
------------------------------------------------------------
--------------
>WP_155121223.1|Acidobacteria-Acidobacteriia-Bryobacterales-Bryobacteraceae-Bryobacter-Bryobacter_aggregatus WP_155121223.1 phosphoribosyl-AMP cyclohydrolase [Bryobacter aggregatus]
MS----------------------------------------------------------
---IPK----L-DYSK---LDG---LITAVIQDWKSQRVLMVGFMNEDAFAKTLESGKCC
FYSRSRNKLWLKGESSGHFLNVKEIRTDCDNDTLLIFAEAVGP--GVCHEGFESCFAKKL
N--AEN---------VFEYVDS-KTYNADEVYKH--------------------------
------------------------------------------------------------
--------------
>TDJ59079.1|Nitrospinae-Nitrospinia-Nitrospinales-Nitrospinaceae-Nitrospina-Nitrospina_sp. TDJ59079.1 phosphoribosyl-AMP cyclohydrolase [Nitrospina sp.]
------------------------------------------------------------
----ME----L-DFDK---MGG---LIPAIIQDAATGKVLMLAYMNPFAWEKTLETGKAW
FYSRSRDKQWMKGEESGNVQVVKEVFIDCDQDTVLLKVEQVGN--AACHKGYVSCFFRKL
----NG---------EVTIVEE-KVFDPEKVYKKK-------------------------
------------------------------------------------------------
--------------
>WP_149485236.1|Spirochaetes-Spirochaetia-Spirochaetales-Spirochaetaceae-Oceanispirochaeta-Oceanispirochaeta_crateris WP_149485236.1 phosphoribosyl-AMP cyclohydrolase [Oceanispirochaeta sp. K2]QEN07154.1 phosphoribosyl-AMP cyclohydrolase [Oceanispirochae
------------------------------------------------------------
---MSE--CPL-DFEK---TKG---LIPVIVQDFESKEILMQAYLNKEAWEESIRTSRGV
YFSRSRQKLWRKGESSGNYQILKEVRIDCDNDSVLFVVEQIGG--AACHTGHKSCYYRRW
E---DG---------ILVETDK-ALFNPEEVYGPGH------------------------
------------------------------------------------------------
--------------
>OLB20486.1|Acidobacteria-root-root-root-root-Acidobacteria_bacterium_13_2_20CM_2_57_6 OLB20486.1 phosphoribosyl-AMP cyclohydrolase [Acidobacteria bacterium 13_2_20CM_57_7]OLB83763.1 phosphoribosyl-AMP cyclohydrolase [Acidobacteria bacterium 13_2_20CM_2_
------------------------------------------------------------
----ME----I-DFQK---GGG---LIPAIIQDDRNGDVLMLGFMNAESLEETRRTGEVV
FFSRSRSKLWKKGESSGHVLRVREMRVDCDADALLVRVEAVGP--GVCHEGYRSCFFRAI
E--TDG---------KSKIIAE-RTFSPEKVYSKEKSR----------------------
------------------------------------------------------------
--------------
>KAF0154871.1|Proteobacteria-Deltaproteobacteria-Syntrophobacterales-Syntrophaceae-root-Syntrophaceae_bacterium KAF0154871.1 phosphoribosyl-AMP cyclohydrolase [Syntrophaceae bacterium]
------------------------------------------------------------
---MIE----L-NFNK---SDG---LVPAIIQDAETKDVLMLAYMNKASWEATVQTGKAT
FWSRSRQKLWLKGESSGHVQMIKNIYIDCDEDTILLQVEQLGG--AACHTGHRSCFYRKL
E---SG---------GFVVVGE-KIFDPKDVYK---------------------------
------------------------------------------------------------
--------------
>OGP92353.1|Proteobacteria-Deltaproteobacteria-root-root-root-Deltaproteobacteria_bacterium_RBG_16_48_10 OGP92353.1 phosphoribosyl-AMP cyclohydrolase [Deltaproteobacteria bacterium RBG_16_48_10]
------------------------------------------------------------
----ME----I-DFKK---GEG---LIPVIIQDSSTNEVLMMAHMNQEAWGETLKTGKAT
FWSRSRQKLWTKGETSGHFQEVKEIFLDCDSDTLLLKVDQKGG--AACHTGFRSCFHQRY
E---KG---------VWEVTGE-KMFDPKEVYGT--------------------------
------------------------------------------------------------
--------------
>WP_144184072.1|Euryarchaeota-Candidatus_Methanoliparia-Candidatus_Methanoliparales-Candidatus_Methanollivieraceae-root-Candidatus_Methanolliviera_sp._GoM_asphalt WP_144184072.1 phosphoribosyl-AMP cyclohydrolase [Candidatus Methanolliviera sp. GoM_asphalt
------------------------------------------------------------
---MKD----V-DLKF---SDG---LIPVIVQDVENEEVLMMAYMNEEALKRTLDTGKAH
YWSRSRGKLWLKGEESGNFQSVREIRVDCDGDTILLKVKQIGG---ACHKGYRSCFYRRM
N---GD------------IVSE-KVFDPSKVYRGEN------------------------
------------------------------------------------------------
--------------
>OHD07130.1|Spirochaetes-root-root-root-root-Spirochaetes_bacterium_GWB1_27_13 OHD07130.1 phosphoribosyl-AMP cyclohydrolase [Spirochaetes bacterium GWB1_27_13]OHD20664.1 phosphoribosyl-AMP cyclohydrolase [Spirochaetes bacterium GWC1_27_15]
------------------------------------------------------------
----MD----I-NFDK---MGG---IVPVVTQDAVSNKILMVAFVNKEAFLHTLKTGKAT
YFSRTKNRLWCKGEESGNYQEIVDILIDCDNDTLIYKVNQKGL-KASCHEGYESCFYRHL
S---ND---------EWVYNGEPKIFEPKDVYILKR------------------------
----------F-------------------------------------------------
--------------
>OEU49399.1|Proteobacteria-Deltaproteobacteria-Desulfuromonadales-root-root-Desulfuromonadales_bacterium_C00003096 OEU49399.1 phosphoribosyl-AMP cyclohydrolase [Desulfuromonadales bacterium C00003096]
------------------------------------------------------------
---MIK----I-DFEK---MGG---LIPAIIQDHETNEILMCAFLDEKAMNLTLETGKTW
FFSRRRNKYWMKGEQSGNTQEVKEVYTDCDADTVVIKVKQNGG--AACHTGNRTCFYVKW
E---DN---------QWVEHSE-PLFDPDEVYKK--------------------------
------------------------------------------------------------
--------------
>WP_004077675.1|Euryarchaeota-Methanomicrobia-Methanomicrobiales-Methanomicrobiaceae-Methanoplanus-Methanoplanus_limicola WP_004077675.1 phosphoribosyl-AMP cyclohydrolase [Methanoplanus limicola]EHQ35800.1 phosphoribosyl-AMP cyclohydrolase [Methanoplanus
------------------------------------------------------------
----ME----I-KYNE----NN---LVPVIVQDCDTKAVLMLAYADKEALSLTIDTGFAH
YYSRSRNKMWKKGEESGHTQEIVKILKDCDSDTLLYQVRQK-G--APCHTGYDSCFYRTI
E---G------------EIIGK-KIFDPEKVYSGSEKD----------------------
------------------------------------------------------------
--------------
>WP_145024887.1|Proteobacteria-Deltaproteobacteria-Desulfuromonadales-Geobacteraceae-Geobacter-Geobacter_argillaceus WP_145024887.1 phosphoribosyl-AMP cyclohydrolase [Geobacter argillaceus]TWJ16419.1 phosphoribosyl-AMP cyclohydrolase [Geobacter argillace
------------------------------------------------------------
---MIN----I-DFTK---MNG---LIPAVIQDHATGDVLMVAFMDEKTLNLTLESGKTW
FFSRSRNKYWMKGEESGNTQEVVEVYTDCDADSVVIRVKQNGP--AACHTGNRSCFYVKW
E---NG---------QWVEHSN-PLFDPDKVYKKS-------------------------
------------------------------------------------------------
--------------
>RLI93060.1|Candidatus_Altiarchaeota-root-Candidatus_Altiarchaeales-root-root-Candidatus_Altiarchaeales_archaeon RLI93060.1 phosphoribosyl-AMP cyclohydrolase [Candidatus Altiarchaeales archaeon]
MKDI----------------------------------------------------NARS
EFPFES----L-RFRE---VDGIPELVLAVVQDFRTNEVLMVAHTNREAIEKTIETGRMH
YFSTSRKKLWLKGERSGNVQIVREIYIDCDGDALLFKVEQKGG---ACHKGYRSCFFRRI
E---GS---------EIRIAGR-KVFNPDEVY----------------------------
------------------------------------------------------------
--------------
>OGV49189.1|Lentisphaerae-root-root-root-root-Lentisphaerae_bacterium_GWF2_52_8 OGV49189.1 phosphoribosyl-AMP cyclohydrolase [Lentisphaerae bacterium GWF2_52_8]
------------------------------------------------------------
---MFK----L-DFEK---GGG---LLPAIAQDAATGDVLMLAYINEESWNETLRSGVAT
YWSRSRNKLWKKGESSGHVQNVKEILVDCDEDAIIFKVEQIGG--AACHAGYRSCFYRKV
D---GN---------DLKIIGE-RVFNPDDVYKK--------------------------
------------------------------------------------------------
--------------
>WP_097011477.1|Proteobacteria-Deltaproteobacteria-Desulfovibrionales-Desulfovibrionaceae-Pseudodesulfovibrio-Pseudodesulfovibrio_profundus WP_097011477.1 phosphoribosyl-AMP cyclohydrolase [Pseudodesulfovibrio profundus]MBC17875.1 phosphoribosyl-AMP cycl
------------------------------------------------------------
---MIR----P-DFEK---MDG---LVPAIAQDAETGEVLMMAYMNEEAWDKTLETGEAH
YWSRSRNTLWHKGGTSSHTQKVKSIRIDCDDDTLVLLIDQIGG--AACHKGYRSCFYREM
K---DG---------EVTECSP-LVFDPKEVYK---------------------------
------------------------------------------------------------
--------------
>WP_049677132.1|Proteobacteria-Deltaproteobacteria-Desulfarculales-Desulfarculaceae-Desulfocarbo-Desulfocarbo_indianensis WP_049677132.1 phosphoribosyl-AMP cyclohydrolase [Desulfocarbo indianensis]KMY65707.1 phosphoribosyl-AMP cyclohydrolase [Desulfocarb
------------------------------------------------------------
---MIQ----L-DFKK---TGG---LIPAIAQDAASGEVLMLAYINEESWQKTLETGEVH
YWSRSRQELWHKGGTSGHVQKVKDIYVDCDDDTVLFKVEQIGG--AACHTGMRSCFYRRV
R---DG---------GLVSEGE-PVFDPKKVYGE--------------------------
------------------------------------------------------------
--------------
>WP_048080074.1|Euryarchaeota-Methanobacteria-Methanobacteriales-Methanobacteriaceae-Methanobacterium-root WP_048080074.1 MULTISPECIES: phosphoribosyl-AMP cyclohydrolase [Methanobacterium]
------------------------------------------------------------
---MKTEECNF-NFRHKVGDQN---LVIAIAQDYKTSEVLMVAYMNEEALKKTIETKKAH
YWSTSRQKLWLKGESSGNFQHVEEIRVDCDEDAVLIKVSQKGG---ACHEGYESCFFRKV
V---DD---------KLEIVGN-KVFNPDEVYDKS-------------------------
------------------------------------------------------------
--------------
>WP_092467907.1|Firmicutes-Clostridia-Clostridiales-Peptococcaceae-Desulfallas-Desulfallas_arcticus WP_092467907.1 phosphoribosyl-AMP cyclohydrolase [Desulfallas arcticus]
M--------------------------------------------------------FKL
RIKPEE----L-KYSQ----DG---LIPAIVQDAKTKEVLMLAYMNSEAVAKTLATGETW
FWSRSRQKFWHKGESSGNVQKVKEVLYDCDRDTLLVLVEQK-G--AACHEGYYSCFHYAL
A--PDG---------EVTVIGE-PLFDPEKVYGKS-------------------------
------------------------------------------------------------
--------------
>WP_096712136.1|Euryarchaeota-Methanomicrobia-Methanosarcinales-Methanosarcinaceae-Methanohalophilus-Methanohalophilus_euhalobius WP_096712136.1 phosphoribosyl-AMP cyclohydrolase [Methanohalophilus euhalobius]ODV50150.1 phosphoribosyl-AMP cyclohydrolase 
------------------------------------------------------------
---MIA----IDDMKF---KDN---LIPAIVQDDETGDVLMFAYMNRESLEKTLDSGIAH
YWSRSRGKLWKKGESSGHIQYVKDILVDCDMDTLLLKVRQDGG---ACHVGYRSCFYRNI
N---GD------------IVGE-RVFDPDDVY----------------------------
------------------------------------------------------------
--------------
>WP_003514582.1|Firmicutes-Clostridia-Clostridiales-Hungateiclostridiaceae-Hungateiclostridium-Hungateiclostridium_thermocellum WP_003514582.1 bifunctional phosphoribosyl-AMP cyclohydrolase/phosphoribosyl-ATP diphosphatase HisIE [Hungateiclostridium therm
M-----------------------------------------------------------
ENILKE----L-KFDD----RG---LIPVITQDYKTNEVLMMAYMNEEALKKSLETGKVH
YFSRSRNKLWLKGETSGHFQLIKSISIDCDADTLLIKVEQV-E--AACHTGHYSCFYREI
S---GN---------ELKETSD-KVFDEQKVYEAENAK-------ILQEIYDVIVDRTIH
PKEGSYTNYLFEKGLDKILKKVGEEAAEVIIGAKNRDKGEIVYEISDLIYHLLVLMVERG
IKLEDIYEELRKRR
>TVR04864.1|Spirochaetes-Spirochaetia-Spirochaetales-Spirochaetaceae-root-Spirochaetaceae_bacterium TVR04864.1 phosphoribosyl-AMP cyclohydrolase [Spirochaetaceae bacterium]
MS------------------------------------------------------ADRE
TSDRLD----L-DFAK---LGG---LISAVVQDAHSGAVLMVGFMNAEAWSRTQETGLVH
YYSRTRNRLWMKGETSGHVQRVREIRVDCDQDALLIQVEQEGG--ICCHTGRPSCFFRRV
E---GD---------SLRMI----------------------------------------
------------------------------------------------------------
--------------
