# Supplementary material for: Comparative genomic analysis reveals metabolic flexibility of Woesearchaeota
Source: Nat Commun. 2021 Sep 6;12:5281. doi: 10.1038/s41467-021-25565-9 (PMC8421398; doi:10.1038/s41467-021-25565-9)
Supplement: Supplementary file 11 — Source Data [file 41467_2021_25565_MOESM11_ESM.zip › Source data/Supplementary_Fig_31.fasta]

>YT1_182_00873
MK------------------KLKLGIPKGSLQESTIKLFKKAGYNVRVSERSYYPDIDDV
EIECMLIRAQEMARYVEDGVLDAGITGKDWVME----NKAD--VVEVADMVYSKSGLGKV
KWVLAVPNDSKIRSVKDLKGKKIATEAVGLTKQYLKKNKVDAEVEFSWGATEVKP-PKLA
DAIVEVTETGSSLKANNLRIVDVVLESNTKLIANNASYKDSWKKKKIETISMLLLGAIAA
QQKVGLMMNVKKKDLGRLLKVLPALQKPTISELS------VKDWVDVNTIVEEKIVRDII
PKLKEAGAQGIVEYPLNKIIL
>YT1_767_01365
MD------------------KIKLGIPKGSLQEATALLFKKAGFNISINKRSYFPSVDDP
QMECMLIRAQEMARYVENGVLDFGLTGMDWVLE----NDAD--VIKVEDLVYSKRGLGKV
RWVLAAPPESGIRSVKDLKGKKIATEAVNLAKAYLKKNKVDAEVEFSWGATEVKP-PNLA
DAIIEITETGSSLRANNLKIIDTIMESNTVLIANKKAWKDAKKRKKIEEIALLLKGAIEA
EGKVGLMMNIKESQVDRILNILPSLQKPTISRLS------DREWVSVNTVTDEKIVRDLI
PKLKSAGAQGIVEYPLNKVIV
>Yap2000.bin4.8_01073
MIK---------GEKQMTKTILKLGIPKGSLQESTIKLFKKAGYNVRVSERSYYPDIDDA
EIECMLIRAQEMARYVEDGVLDAGITGKDWIME----NKAD--VAEVADMIYSKTGLGKV
KWVLAVPNDSKIRSVKDLKGKKIATEAVGLTKQYLKKNKVEAEVEFSWGATEVKP-PKLA
DAIVEVTETGSSLKANNLRIVDVILESNTKLIANKKSFKDAWKKKKIETISMLLLGAIAA
QQKVGLMMNVRKKDLDRLLKVLPALQKPTISELS------DKKWVDVNTIVEEKIVRDII
PKLKEAGAQGIVEYPLNKIIL
>MP5_5_87_01525
MND----------------KKIKLGIPKGSLQETTIQLFRKAGFNISVSERSYFPSIDDD
EVECMLIRAQEMARYVENGVLDFGLTGIDWVLE----NKAD--VVKVEDLIYSKRGLGKV
KWVLAAPASSGIRSVKDLEGKKIATEAVNLAKSYLKKNKVNAVIEFSWGATEVKP-PELA
DAIIEITETGSSLRANNLNIIDTVMESNTVLIANKEAWNDADKKKKIEEIALLLKGAIEA
EEKVGLMMDIKKSDVEKVLEILPALQKPTIAELS------DKDWLSVNTITDEKIVRDLI
PKLKRAGAKGIVEYPLNKVIL
>UBA9638_01235
MS------------------LLKLGIPKGSLQESTIALFRKAGFAITVRSRSYFPDCDDP
DIECMLIRAQEMSRYVEEGVLDCGLTGKDWIVE----NGSD--VAEIAELKYAKSGPGKV
RWVLAAPENGKIKSVKDLNGKRIATEAVNMTKIYLAKHKVKADVEFSWGATEVKP-PVLA
DAIVEITETGSSLRDNKLAIIDTVMESSTRLIANKRAYAEPAKRQKMEEIAMLLQGAIAA
ETKVGLMMNVPKKKLAAVIAVLPALQKPTVSALS------DEGWVDVNTIVDEALVRCLI
PKLKAAGASGIVEYPLNKIIP
>WP_072714457.1|Bacteroidetes-root-Bacteroidetes_Order_II._Incertae_sedis-Rhodothermaceae-Rhodothermus-Rhodothermus_profundi WP_072714457.1 ATP phosphoribosyltransferase [Rhodothermus profundi]SHK19404.1 ATP phosphoribosyltransferase (homohexameric) [Rho
MAVEVATQTQTQQAEEPPRRVLRLGLPKGSLQQATLELLEKAGFKFSIRERSYFPSTDDE
ELSAMLVRAQEMARYVEDGVFDAGITGKDWVLE----TGAD--VVTVADLIYSKQSMRPV
RWVLAVAENSDIRSVQDLQGKRIATEVVNLTRRWLAERGVEAEVEFSWGATEAKC-PELV
DAIVEVTETGASLRANRLRILEVLMESNTQLIANKQAWQDPWKRRKIENIAMLMEGAIRA
ENRVGLKMNARKADVEKIIRMLPAMRRPTISPLA----ADGEEWVAIETIIEEKEVRRLI
PELKRAGAEGIIEYPLNKVIP
>WP_092048201.1|Planctomycetes-Planctomycetia-Planctomycetales-Planctomycetaceae-Planctomicrobium-Planctomicrobium_piriforme WP_092048201.1 ATP phosphoribosyltransferase [Planctomicrobium piriforme]SFH84411.1 ATP phosphoribosyltransferase [Planctomicrobi
MPE----------------EIIKLGIPAGSLQEATADLFKKAGYNITFSGRSYYPSIDDP
EIECLLIRAQEMARYVEDGILDAGITGYDWVME----TQAN--VHEVCELVFSKASRRPV
RWVLCVPEDSPVQTVHDLQGKRIATEAVGLTQGYLAKHGVTADVEFSWGATEVKP-PRLA
DAIVEVTETGSSLRANHLRIVDQVIESTTRLIANRTAWRDDWKREKLESVALMLQSCLAA
EGKVGLMMNVRRVDLPGILDALPALKDPTVASLS------DPEWVAVNTILDESVVRSIV
PRLKSAGAIGIVEFPISKIIE
>WP_146504407.1|Planctomycetes-Planctomycetia-Planctomycetales-Planctomycetaceae-Rubinisphaera-Rubinisphaera_italica WP_146504407.1 ATP phosphoribosyltransferase [Planctomycetes bacterium Pan54]TWT62564.1 ATP phosphoribosyltransferase [Planctomycetes bac
MAD----------------KLLKLGIPAGSLQEATAELFRKAGYNIKFSSRSYFPSIDDD
EIECLSIRAQEMARYVQQGILDAGITGHDWVVE----TGAD--VHEVCELVFSKVSRRPV
RWVLAVPNDSDIKSVKDLEGKRIATEAVGLTKMYLEKHGVNADVEFSWGATEVKP-PRLV
DAIVEVTETGSSLRANNLRIVDEVLESTTRLIANKNAFEDDWKAQKLNNIALMLQSCLAA
EGKVGLMLNVRRSDLQKVLEGLPALQQPTVSNLS------DPDWVAINTILDESVVRAII
PALREAGATGIVEFPINKIID
>WP_028895911.1|Proteobacteria-Deltaproteobacteria-Syntrophobacterales-Syntrophorhabdaceae-Syntrophorhabdus-Syntrophorhabdus_aromaticivorans WP_028895911.1 ATP phosphoribosyltransferase [Syntrophorhabdus aromaticivorans]HBA53463.1 ATP phosphoribosyltrans
M-------------------KLKIGLPKGSLQETTFKLFKNAGYNIKLLDRSYVPTIDDP
ELEGLVIRAQEMARYVADGILDMGITGYDWVLE----QDAK--VVELVRLKYGKVGFRGV
KWVVAVPADSPIKTIEDLKGKKIATELVGFTKRFLKKKGIDAAVEFSWGATEVKP-PLLA
DAIIEVTETGASLKANNLRIIDTILESETVLIANRAAWKDEWKKRKMENMIILLKGALLA
EEKVGLKMNVPRNSLDKVTKILPSLHTPTISSLS------DTEWVAIEVIIDEKVVRDII
PNLKRAGAQGIVEYPLNKVIP
>WP_068859061.1|Nitrospirae-Nitrospira-Nitrospirales-Nitrospiraceae-Thermodesulfovibrio-Thermodesulfovibrio_sp._N1 WP_068859061.1 ATP phosphoribosyltransferase [Thermodesulfovibrio sp. N1]ODA45026.1 ATP phosphoribosyltransferase [Thermodesulfovibrio sp. 
MAE----------------KILKLGLPKGSLQESTLKLFKKAGFNVHVSHRSYYPVIDDE
EISCMLLRAQEIPIYVEEGYLDCGLTGYDWLLE----QNVD--VVEVAELKYAKEGFRPV
RWVIAVPEDSPIKKIEDLQGKRIATELVGYTKRYLKNKGIKAEVYFSWGATEVKP-PYLA
DAIVDLTETGTSLRANKLRVIEVILESTTRFISNRNSWRDPWKKKKMENIAILLKGALLA
EEKVGLKMNVPKESLKRVLSLLNSLHSPTISQLY------DENWYALEVIIDEKKVREIL
PKLKDAGASGFVEYPLNKVIP
>WP_005007394.1|Nitrospinae-Nitrospinia-Nitrospinales-Nitrospinaceae-Nitrospina-Nitrospina_gracilis WP_005007394.1 ATP phosphoribosyltransferase [Nitrospina gracilis]CCQ90151.1 ATP phosphoribosyltransferase [Nitrospina gracilis 3/211]
MSG----------------NVLKLGIPKGSLQDATAALFEKAGWKIKFSSRSYYPTIDDD
EIECLLIRAQEIARYVADGVLDAGLTGKDWVQE----NRVE--VEEIADLVYSKTSDRPV
RWVIAVPNDSPINNVKDLQGKRIATEAVNMTIDYLKQHGVTASVEFSWGATEVKP-PKLA
DAIVEITETGSSLRANNLRIIDTIMESNTKFIMNKDSFKDEWKRTKVERIVLMLKGAMAA
NRKVGIMMNVPRKSMEAVMKILPPNTKPTISSLT------DDAWADLMVILEEKLVREIV
PDLKKAGAEDIVEFPLNKIIH
>WP_013110588.1|Planctomycetes-Planctomycetia-Planctomycetales-Planctomycetaceae-Planctopirus-Planctopirus_limnophila WP_013110588.1 MULTISPECIES: ATP phosphoribosyltransferase [Planctopirus]ADG68157.1 ATP phosphoribosyltransferase [Planctopirus limnophi
MS-----------------QVIKLGIPAGSLQEATAELFRKAGYTIKFSSRSYFPEIDDP
EIECMLIRAQEMARYVEQGILDAGMTGHDWVLE----TQAN--VHEICELVFSKVSRRPV
RWVLCVPNDSEIKTVQDLQGKRIATEAVGLTKAYLARHNVTADVEFSWGATEVKP-PRLA
DAIVEVTETGSSLRANNLRILDEVLQSTTRFIANKVAFANEWKRGKLENIALMLQSCLAA
EGKVGLMMNVRRGDLPTVLGQLPALQKPTISSLS------DPDWVAVNTIVDESYVRIVI
PRLKQAGARGLVEYPINKIID
>PIQ97102.1|Nitrospinae-root-root-root-root-Nitrospinae_bacterium_CG11_big_fil_rev_8_21_14_0_20_56_8 PIQ97102.1 ATP phosphoribosyltransferase [Nitrospinae bacterium CG11_big_fil_rev_8_21_14_0_20_56_8]
MSG----------------KILKLGIPKGSLEEATVKLFAKAGYNIQIRSRSYFPSIDDP
EIECMLIRAQEIARYVMDGVLDAGLTGKDWVME----NRAD--VVEVENLVYSKATARPV
RWVLAVPNDSPIQSIKDLQGKRIATEVVNMTTDYLKKHGVTANVEFSWGATEVKA-PKLV
DAIVEVTETGSSLRANNLRIVETLLESNTVFIMNKDSHKDAWKLEKASRLVLMLKGAMAA
NGKVGLMMNIPKGKLEAVLKILPPGKKPTLAELT------DKEWLDMTVILEENWVREIV
PDLKKAGAEDIVEFPLNKIIH
>WP_116619105.1|Proteobacteria-Deltaproteobacteria-root-root-root-Deltaproteobacteria_bacterium WP_116619105.1 ATP phosphoribosyltransferase [Deltaproteobacteria bacterium]PWB67167.1 ATP phosphoribosyltransferase [Deltaproteobacteria bacterium]
MKE-------------KAGTTLSIGLPKGSLQESTLALFRKAGFTITVGSRSYIPSIDDE
ELSGLLIRAQEMARYVQDGILDVGLTGRDWVLE----QNAK--VKEVCTLQYAKGGLRPV
RWVVAVPNDSPIRRIQDLRGKRVATELVQFTRRFLKEREIDAQVEFSWGATEVKA-PRLA
DAIVELTETGSSLRANNLRIVETILESTTVLIANRDAWKDPWKRQKIENIAMLLKGALRA
QEKVGLKMNVARADLDRVLKVLPALQNPTISSLS------EAGWFSLEVIVDEKTVRELL
PVLKKTGASGIVEYPLNKVIP
>WP_146400321.1|Planctomycetes-root-root-root-root-Planctomycetes_bacterium_CA13 WP_146400321.1 ATP phosphoribosyltransferase [Planctomycetes bacterium CA13]TWT83269.1 ATP phosphoribosyltransferase [Planctomycetes bacterium CA13]
MAE---------------KNLLKLGIPAGSLQHSTAELFEQAGYNIKFSSRSYYPTIDDG
EIECLLIRAQEMARYVEQGVLDAGITGHDWVLE----NEAN--VVEICELVFSKVSRGPV
RWVLCVPDDSPVQSVKDLQGKCIATEAVGLTKRYLAKHGVDARVEFSWGATEVKP-PKLA
DAIVEVTETGSSLRANDLRIVDEVMQSTTRFIANKDALQDPWKKGKLDNISLMLLSCLNA
EGKVGLMMNVGKENLEKVLDILPALQKPTISALS------NPEWVDVITIVEESVVRNIV
PQLKAMGATGIVEYPINKLID
>WP_145259711.1|Planctomycetes-root-root-root-root-Planctomycetes_bacterium_Pan216 WP_145259711.1 ATP phosphoribosyltransferase [Planctomycetes bacterium Pan216]
MSD---------------SSVLKLGIPAGSLQEATGELFRRAGYDIRFSSRSYYPNIDDP
EIECLLIRAQEMARYVEKGVIDAGLTGYDWILE----NRAD--VHEVTELVFSKVSRRPV
RWVLAVPNDSPIKTIKDLEGKRIATEVVNLTTDYLAKHGVTADVEFSWGATEVKP-PKLA
DAIVEVTETGSSLRANNLRIIDEILQSTTRFIVNKKAWGDSWKRTKVENLVLMLQGVLDA
EGRAGLMMNVHRKDLDEVLEILPAMGRPTISQLA------DDEWVALMTVLEESQVRDLI
PKLRLSGARDIVEFPLSKIIT
>WP_110174228.1|Acidobacteria-Vicinamibacteria-root-Vicinamibacteraceae-Luteitalea-Luteitalea_pratensis WP_110174228.1 ATP phosphoribosyltransferase [Luteitalea pratensis]AMY12806.1 ATP phosphoribosyltransferase [Luteitalea pratensis]
MP------------------PLRLGIPKGSLQDSTVQLFARAGWNIYVSSRSYFPGTDDS
ELECMLIRAQEMARYVADGVIDAGLTGQDWIAEQLIASRAE--VVPVQELVYSKQSFGTV
KWVLAAPEDSRFKTPKDFAGCTIATELVRVTQQYFEERGVDVTVEFSWGATEVKP-PVLA
DGIVEATETGSTLRANRLRIIDTVMESKTQLIANPAAWADAWKRTKIENIALLLRAAIEA
QGRVGLMLNVRREGLARLLELVPALRRPTISPLS------DDEWVAVNTIIEERTVRDLV
PKLKSAGAEGIVEYPLNKIVM
>RQD72945.1|Firmicutes-Clostridia-Clostridiales-Syntrophomonadaceae-Candidatus_Syntrophonatronum-Candidatus_Syntrophonatronum_acetioxidans RQD72945.1 ATP phosphoribosyltransferase [Candidatus Syntrophonatronum acetioxidans]
MK------------------KLKLGLPAGSLQKTTIEMFKKAGFNINVGDRSYFPSIDDE
EIECTLIRAQEIPKYVQEGVLDVGLTGKDWIVE----TKSE--VVEASELVYSKQGMKPI
KLVLAVPNDSPVKDVKDLEGKKIATELVEATRDYLKSHNVDARVEFSWGATEVKP-PKLA
DAIAELTETGRSLRANNLRILDVIMESTTRVAVNKDSWEVPWKRKKIENMITLLKGALLA
EEKVGLKMNVSKENLEKVLNLLPALRNPTISHLH------ESDWVAIETVIDEKKVRELV
HKLKEAGAEGIIEYSLNKIIP
>WP_095414847.1|Planctomycetes-Planctomycetia-Pirellulales-Thermoguttaceae-Thermogutta-Thermogutta_terrifontis WP_095414847.1 ATP phosphoribosyltransferase [Thermogutta terrifontis]
MSE--------------SGQVLRLGLPAGSLQEATADLFRRAGYKITYTNRSYYPAIDDP
EIECVLIRAQEMARYVQDGVLDAGLTGYDWIIE----TKAD--VVEVAELVFSKVSRRPV
RWVLAVPEDSPIQSVKDLEGKRIATEAVGITEQFLARHGVKAKVEFSWGATEVKP-PRLA
DAIVEVTETGSSLRANNLRILEEVLVSTPRFIANRAAYQDPWKRQKIEDIVLMLKGAMAA
EGKVSLMMNVPRNKLSQVVAILPALQKPTVADLS------DPDWVAVITVCDESVVRQII
PRLKAAGAQGIVEQPITKLID
>PKM83685.1|Firmicutes-root-root-root-root-Firmicutes_bacterium_HGW-Firmicutes-13 PKM83685.1 ATP phosphoribosyltransferase [Firmicutes bacterium HGW-Firmicutes-13]
MN------------------KIKLGLPAGSLQKTTIEMFKKAGFNINVNERSYFPSIDDE
EIECTLIRAQEIARYVQDGVLDFGLTGKDWIVE----TKSE--VVEVAELVYSKQGLKPI
KLVLAVPDDSDIQNVKDLEGKTIATELVETTRDYLKKHNVKARVEFSWGATEVKP-PKLA
DAIAELTETGRSLKANNLRILDTIMESTTRVIANKESWNDNWKKQKIENVVTLLKGALRA
EEKVGLKMNVHEKNLDTVLNLLPALRKPTISNLH------DVEWVAIETVIDEKKVRELI
HKLKEAGAEGIIEYPLNKIIP
>WP_110022467.1|Chlorobi-Chlorobia-Chlorobiales-Chlorobiaceae-Prosthecochloris-Prosthecochloris_marina WP_110022467.1 ATP phosphoribosyltransferase [Prosthecochloris marina]PWW82749.1 ATP phosphoribosyltransferase [Prosthecochloris marina]
MSV--------------TEKILKLGLPKGSLQDSTLDLFAKAGFHFSVKSRSYFPSIDDD
ELEAILIRAQEMAHYVELGAFDVGLTGKDWIIE----TDAD--VVEVSDLVYSKASMRPV
RWVLAVPESSSIQSVQDLEGKHIATEVVNIAKKYLEKHGVSAHVEFSWGATEVKP-PELV
DAIVEVTETGSSLRANKLRIVDVLLESNTKLIANKDSWNDPWKREKIENMAMLLQGAINA
QGKVGLKMNAPRASLDSIIGIIPALRQPTIAHLA------DENWVALEVIVEEQVVRSVI
PELKRAGAEGIFEYNISKLID
>OGV55916.1|Lentisphaerae-root-root-root-root-Lentisphaerae_bacterium_GWF2_52_8 OGV55916.1 ATP phosphoribosyltransferase [Lentisphaerae bacterium GWF2_52_8]
MP------------------KIMLGIPKGSLEESTAEMFAKAGYKVQISSRSYYPTIDDP
EIECMLIRAQEMARYVEEGVLDCGLTGYDWVIE----SGAT--VTEVAELVYGKVGRKPL
RWVLAVPEDSKIKCAADLEGKRISTEVVGMTKRYLKQHGVKADVEFSWGATEVKP-PRLA
DAIVEITETGSSLRANKLKIIDTLCESTTRFIANKESMKNEFKKAKIKKLALLLKAVLAA
EGKVGLMLNVREKDLASMLKKLPALERPTMSPLA------EKGWYALNTIVSEHIVRDLI
PELLDAGATGIVEYPLNKIVN
>WP_145426315.1|Planctomycetes-root-root-root-root-Planctomycetes_bacterium_Pan258 WP_145426315.1 ATP phosphoribosyltransferase [Planctomycetes bacterium Pan258]QDT49344.1 ATP phosphoribosyltransferase [Planctomycetes bacterium Pan258]
MAE----------------KILKLGIPAGSLKDATGELFKKAGYNIKFSSRSYYPEIDDV
EIECLLIRAQEMARYVEQGLLDAGITGHDWVVE----NEAD--VTEVCELMFSKVSRRPV
RWVLCVPEDSPVQKPEDLEGKRIATEVVGLTKSFFAKHNTNVNVEFSWGATEVKP-PKLA
DAIVEVTETGSSLRANDLRIVAEVLQSTTRFIANNDSIADPWKKEKIDNIALMLQSCLAA
EGKVGLMMNVSRADLETVLSTLPALQKPTVASLS------DPQWVAVSTIVDESFVREIV
PKLRTAGAQGIVETPINKIID
>RFM24205.1|Chlorobi-Chlorobia-Chlorobiales-Candidatus_Thermochlorobacteriaceae-Candidatus_Thermochlorobacter-Candidatus_Thermochlorobacter_aerophilum RFM24205.1 ATP phosphoribosyltransferase [Candidatus Thermochlorobacter aerophilum]
MP-----------------NVLKLGLPKGSLQEATLDLFAKAGFHFIVRERSYFPSIDDD
ELSAILIRAQEMARYVEQGAFDCGLTGKDWIIE----TNAK--VIEVADLVYSKSSMRPV
RWVLAVPENSPIQSAKDLEGKRIATEVVNITKAYLAKHGVQADVEYSWGATEVKP-PDLA
DAIVEVTETGSSLRANKLRIVDVVLESTTKFIANEKAWQDKWKREKIENIAMLLQGAINA
IGKVGLKFNIRRDDLKNLIPKLPALRNPTVSPLS------SEEWVAVEIIVEEKIVRTLI
PELKRSGAEGIFEYEISKLIY
>WP_128914585.1|Acidobacteria-Acidobacteriia-Acidobacteriales-Acidobacteriaceae-Granulicella-Granulicella_sibirica WP_128914585.1 ATP phosphoribosyltransferase [Granulicella sibirica]RXH54865.1 ATP phosphoribosyltransferase [Granulicella sibirica]
MSD---------------KKVLKLGIPKGSLQDATIALFERAGWRIYASGRSYFPTIDDT
EIECMLVRAQEMARYVEQGHLDAGLTGHDWVLE----NQTD--VEYVTSLTYSKASRQKV
KWVLAVPEDSPFHKPEDLAGMTIATELVEFTKRYFAGKNIPVKVEFSWGATEVKP-PMLA
DAIVEVTETGSSLRANRLRIIETLMESETQFIANKDSYADAWKKEKIDSLALMLNGAIAA
QGQVGLMLNVGKANLDAVLGVLPALNSPTVSQLS------DPEWVALNTILEESLVRDVI
PKLKAAGATGIVEYPLSKVVL
>PIV39769.1|Candidatus_Omnitrophica-root-root-root-root-Candidatus_Omnitrophica_bacterium_CG02_land_8_20_14_3_00__42_8 PIV39769.1 ATP phosphoribosyltransferase [Candidatus Omnitrophica bacterium CG02_land_8_20_14_3_00__42_8]
M-------------------KLKFGIPKGSLEEATVRMFKKAGFTINIGSRNYFPSIDDD
QIQPFLLRAQEMARYVADGALDCGITGRDWTIE----SQRD--VVEVCELIYGKQGLRPV
RWVLAVPNDSKIRKPEDLKGRRIATELVSATREYFKKKKINVDIEFSWGATEAKAGARLV
DGIVELTETGASLRVNNLRIVDTICKSTTLIIANKASWKDSWKREKIENIALLLQGAILA
EEKVGLKMNVEEKNLNKIISVLPAMKNPTVSYLS------KKDWCAVETIIDESIVRTLI
PKLKQNGAQGIIEYPLNKVIY
>OGW72559.1|Candidatus_Omnitrophica-root-root-root-root-Omnitrophica_bacterium_GWA2_52_12 OGW72559.1 ATP phosphoribosyltransferase [Omnitrophica bacterium GWA2_52_12]
MS------------------TLKIALPKGSLQEATVSLFKRAGFNINVSSRSYFPSVDDK
ELEIVLFRPQEMSRYVEDGVVDCGLTGHDWIVE----NDSS--VEELCHLKYSKVSSNPV
RWVLAVHNDSPFKSVKDLRGKKISTELVNVTKRYLKQHKVNAEVEFSWGATEVKP-PKLA
DAIVEATETGSSLRANNLRIIDTILTSIPKFIANKKSCRDPWKRRKMDNLVLLLEGAIRA
QEKVGVKMNVAEKDLKRVLSILPALKMPTVSGLS------QKGWFDVDTVVDESVVREMI
PALKAAGASGIVEYPLNKVIP
>PIU42257.1|Candidatus_Omnitrophica-root-root-root-root-Candidatus_Omnitrophica_bacterium_CG07_land_8_20_14_0_80_42_15 PIU42257.1 ATP phosphoribosyltransferase [Candidatus Omnitrophica bacterium CG07_land_8_20_14_0_80_42_15]
M-------------------KLKLGIPKGSLQDATVAIFAKAGFKVSVDKRSYFPDIDDQ
EIELMLFRAQEMSRYVENGVLDCGITGADWIIE----NNSK--VVKVADLSYAKQTLSQV
RWVLAVPHDSKMKSVKDLKGKRIATELVKVTEKYLKKNKVNAEVEFSWGATEAKV-GIGV
DAIVELTETGRSLRANNLKIIDTICYSTTEFIANKKSWENPWKKDKIENLVLLVKGAIAA
QEKVGLKMNVAEKDLKAVLKLLPAMKRPTISALA------QEGWLDVDTIIDEKTARVLI
PQLKKAGAQGIIEYPLNKAIY
>OGL43325.1|Candidatus_Schekmanbacteria-root-root-root-root-Candidatus_Schekmanbacteria_bacterium_GWA2_38_11 OGL43325.1 ATP phosphoribosyltransferase [Candidatus Schekmanbacteria bacterium GWA2_38_11]
M-------------------KLKIGLPKGSLQESTLKLFKKAGFHITIGSRSYIPFIDDP
DMEGLLVRAQEMARYVEDGVLDVGITGKDWVLE----QNSK--VIEVADLNYAKEGLRPV
RWVVAVLNESKIKSIKDLQGKRVATELVGFTKRYFKSKKINCNVEFSWGATEVKP-PYLA
DAIVDVTETGASLRANNLRIVDTILESTTKLIANRDSWKDKWKKNKIQDLAILLQGALNA
EEKVGIKMNVKEKDLKKITSLLPALHTPTISTLA------DSGWLALEVIMDEKKVRDLI
PRLKAAGASGIVEYPLNKVIY
>OGW87130.1|Candidatus_Omnitrophica-root-root-root-root-Omnitrophica_bacterium_RIFCSPHIGHO2_02_FULL_46_11 OGW87130.1 ATP phosphoribosyltransferase [Omnitrophica bacterium RIFCSPHIGHO2_02_FULL_46_11]
M-------------------KLKIALPKGSLEEATYQLFRKAGFNIVVGSRSYYPTVDDP
ELEIVLYRPQEMPRYVEDGVVDCGLTGYDWVVE----NEAS--VEEIAELKYSKATSRPV
RWVLAVHNDSKFKSVNDLKGKKIATELVRVTKRYLERKKVKAEVEFSWGATEVKP-PLLA
DAIVEATETGSSLKANNLRIIDTVLTSTTRFIANKKSAKNSVKRAKIDRIVLLLQGAINA
QDKVGLKMNVAKGNLNKILKLLPALKKPTISSLS------SDGWHDVDTIIDEAIVRELI
PDLRKAGAEGIIEYPLNKVIY
>WP_121470451.1|Acidobacteria-Acidobacteriia-Acidobacteriales-Acidobacteriaceae-Edaphobacter-Edaphobacter_dinghuensis WP_121470451.1 ATP phosphoribosyltransferase [Edaphobacter dinghuensis]RKQ66015.1 ATP phosphoribosyltransferase (homohexameric) [Edaphob
MSD---------------AKKLKLGIPKGSLQDATIALFERAGWRIFANGRSYFPSIDDV
EIECMLVRAQEMARYVEHGALDAGLTGNDWVLE----NETD--VEYVTSLTYSKQSRQKV
KWVLAVPEDSPFQKPEDLAGKIIATELVEFTKRYFASKNIPVKVEFSWGATEVKP-PTLA
DAIVEVTETGSSLRANRLRIIETLMESETQLIANKAAYKDAWKREKIGNISLMLNAAIAA
QGRVGLMLNARKDNLDAVIGVLPALNSPTISHLS------DEKWVALNTILDEAEVRDVI
PKLKAAGATGIVEYPLSKVVL
>RLS47741.1|Planctomycetes-root-root-root-root-Planctomycetes_bacterium RLS47741.1 ATP phosphoribosyltransferase [Planctomycetes bacterium]
MSN----------TSDGDKGILKLGLPAGSLQEATGELFRKAGYKVTFAQRSYYPGIDDP
EIQCTLLRAQEMPRYVQDGLLDCGLTGHDWVLE----NDAK--VTELTELVFSKVSRRPV
RWVLAVPEDSPIRGPKDLEGKRIATEVVNITQRYLERHGVKAHVEFSWGATEVKP-PRLA
DAIVEVTETGSSLRANNLRIVDELLQSTTRFIANNEALKNPFKRRKMENIVMMLKGAMAA
EGKVGLMMNVPRKSLESVLKVLPALQTPTISSMS------DPDWVDVNTILSEETVRHIV
PQLREAGARGIVEYPINKIID
>OGC07462.1|root-root-root-root-root-candidate_division_WOR-1_bacterium_RIFOXYA12_FULL_36_13 OGC07462.1 ATP phosphoribosyltransferase [candidate division WOR-1 bacterium RIFOXYA2_FULL_36_21]OGC15134.1 ATP phosphoribosyltransferase [candidate division WOR
MP------------------LLKLGIPKGSLQETTIYLFKKAGFTIKLSSRSYYPQIDDP
EIECMLIRAQEMPRYVEEGILDAGITGIDWVME----SGKK--VTKVADLIYAKHGLRKV
RWVLAVPNDSKIKGLKDLQGKRIATELVSFVKKYLAKNKVKAIVEYSWGATEAKP-PELA
DAIVELTETGSSLKANNLKIIETLLESNTVVISNKETLKDPSKKQKLDNLLMLLQGALNA
ETKVGIKLNVPAHKLKTILSLLPALQTPTISSLS------DKNWVDVDTIIEESIVRELI
PKLKRAGASGIVEYPLNKVIY
>OGW26355.1|Nitrospirae-root-root-root-root-Nitrospirae_bacterium_GWC2_57_13 OGW26355.1 ATP phosphoribosyltransferase [Nitrospirae bacterium GWC2_57_13]OGW45309.1 ATP phosphoribosyltransferase [Nitrospirae bacterium GWD2_57_8]
MTAKAK-ESKT-KAASTASQKLRLGLPKGSLQEATFKLFAKAGYRIQVGSRSYYPTIDDP
DIECILVRAQEMARYVDDGIFDVGLTGKDWILE----QDAD--VVEVAELRYAKGGLTPV
RWVVAVPEDSPIKSVKDLNGKRIATELVGYTTKYLKSKGVKADVEFSWGATEVKP-PQLA
DAIVELTETGSSLRANKLRIVEVMLESTTRIIANKKAWKDPWKKKKIDNMTMLLQGALAA
EEKVGLKMNVQKASLKEVCGLLPSMHAPTISHLA------DPDWVSLEVILDEKEARGLI
PRLKRRGATGIVEYPLNKVIP
>WP_040335195.1|Nitrospirae-Nitrospira-Nitrospirales-Nitrospiraceae-Candidatus_Magnetobacterium-Candidatus_Magnetobacterium_casensis WP_040335195.1 ATP phosphoribosyltransferase [Candidatus Magnetobacterium casensis]
MEK---------------TNTLKLGLPKGSLQESTFKLFRKAGYHVSVSSRSYYPSIDDP
EIEGMLIRAQEMARYVEIGVLDCGLTGYDWILE----NNSN--VEIVTELNYAKEGLRPV
RWVVAVPNDSPIRAVKDLQGKRIATELVGFTKRYLTDNCIEAEVDFSWGATEVKP-PQLA
DAIVELTETGSSLRANNLRIVETILVSTTRFIANKGAWQNAWKREKICNMVMLLEGALAA
EERVGLKMNIPRENLGDLKAILPALHSPTISELT------DKDWLALEVVIEERLVRQLV
PSLKKIGATGIVEYPLNKVIP
>TDJ50130.1|Nitrospinae-Nitrospinia-Nitrospinales-Nitrospinaceae-Nitrospina-Nitrospina_sp. TDJ50130.1 ATP phosphoribosyltransferase [Nitrospina sp.]
MSG----------------NVLKLGIPKGSLEEATVKLFAKAGYQIKISSRSYFPSIDDD
EIECMLIRAQEIARYVADGVLDAGLTGKDWIME----NRVE--VEDIADLVYSKTSARPV
RWVLAVPNDSDIQSVKDLEGKRIATEAVNMTTDYLKKHGVTASVEFSWGATEVKP-PKLA
DAIVEVTETGNSLRANNLRIVDTIMESNTKFIMNKTAYQDEWKRNKVDRLVLMLKGAMAA
NSKVGLLMNIPKSALAAIMKILPQGIKPTVAELS------DPQWVDLTVILEEKLVRDIV
PDLKSAGAEDIVEFPLNKVIE
>WP_029601175.1|Planctomycetes-Planctomycetia-Gemmatales-Gemmataceae-Gemmata-Gemmata_obscuriglobus WP_029601175.1 ATP phosphoribosyltransferase [Gemmata obscuriglobus]
--------------------MLKLGLPAGSLQEATADLFRKAGYKITFPSRSYYPVIDDP
ELHCTLIRAQEMGRYVADGSLDCGLTGHDWIVE----SGSH--VTELAELVFSKVSRRPV
KWVLAVPNDSDIHGPKDLQGKRIATEVVNITKSWLAGHGVAAQVEFSWGATEVKP-PKFA
DAIVEVTETGNSLRANNLRIVDTLLTSTTRFVANPQAALDPWKRQKMDDLLLMLRGAMAA
EGKVGLMMNVRKADLAHVLNKLPALKNPTISPLA------DQEWVAVNTIIDEDTVRHII
PQLKAAGASGIVEYPLTKIID
>OGW90804.1|Candidatus_Omnitrophica-root-root-root-root-Omnitrophica_bacterium_RIFCSPHIGHO2_02_FULL_63_14 OGW90804.1 ATP phosphoribosyltransferase [Omnitrophica bacterium RIFCSPHIGHO2_02_FULL_63_14]
MGN----------------FKLKLGLPKGSLQESTFKMFKKAGFNVTIGSRSYFPHVDDP
EIEAVLIRAQEVSRYVEEGVLDCGITGEDWIQE----NASD--VVNVEELAYAKTGMDPV
RWVLAVPNDSPVKSAKDLAGKRIATELKGFTEKYLKDKGIKADVEFSWGATEAKVASGLV
DAIVELTETGSSLKANNLRIVETLCRSTTQFIANKKAWADPAKKRKMRNIVMLLLGAIQS
EAKVGLKMNVREKDLKRIIALLPALKNPTVSTLWKDSSSDKESWFDVETIIDEKQVRDLI
PKLKEAGAEGIIEYPLNKVIP
>WP_105314546.1|Acidobacteria-Acidobacteriia-root-root-root-Acidobacteriia_bacterium_SbA2 WP_105314546.1 ATP phosphoribosyltransferase [Acidobacteriia bacterium SbA2]SPE27988.1 ATP phosphoribosyltransferase [Acidobacteriia bacterium SbA2]
MN------------------RLKLGLPKGSLQDASLQLFRRAGYEITINPRSYFPAIDDD
EIECMLIRAQEMARYVEDGVLDAGLTGKDWILE----NQAT--VVEVADLIYAKQTLGKV
RWVLAVPEKSPFQCVQDLEGKVVATELVGVCKRYLEGKGVKAKVEFSWGATEVKP-PVLA
DAIVEVTETGSSLRANGLRILETVLESNTKFIANRTAWDEPWKRAKIEMLVMLLQGAIDA
SGKVGLMLNVLRQDLENVLAVLPALKRPTISQLS------DPEWVAVNTVIEEKTVREII
PRLKAARAQGIVEYPLNKIVL
>OGW79106.1|Candidatus_Omnitrophica-root-root-root-root-Omnitrophica_bacterium_RIFCSPHIGHO2_02_FULL_45_28 OGW79106.1 ATP phosphoribosyltransferase [Omnitrophica bacterium RIFCSPHIGHO2_02_FULL_45_28]OGW91440.1 ATP phosphoribosyltransferase [Omnitrophica b
M-------------------ILKIALPKGSLQEATFQLFKKAGYNIVADSRSYYPTTDDP
ELELVLYRPQEMPRYVQDGVVDCGICGHDWVVE----NEAD--VMEITELKYSKATSRPV
KWVLAVPNGSPFKTAKDLKGKKISTELVGVTKRYLKKKNVRAKVEFSWGATEVKP-PKLA
DAIVEATETGSSLRANNLCIIDTVLVSTTRLIVNKKSYKDPEKKKKIENVVLLLKGAIAA
QEKVGLKMNVEKKNLKKVLAILPALKKPTISHLS------EPDWVDVDTIIDEPVVRELI
PKLREAGAEGIIEYPLNKVIN
>WP_139626073.1|Chlorobi-Chlorobia-Chlorobiales-Chlorobiaceae-Prosthecochloris-Prosthecochloris_vibrioformis WP_139626073.1 ATP phosphoribosyltransferase [Prosthecochloris vibrioformis]TNJ37844.1 ATP phosphoribosyltransferase [Prosthecochloris vibrioform
MSA--------------TEQVLKLGLPKGSLQDSTLDLFAKAGFHFSVKSRSYFPSIDDD
ELEAILIRAQEMAHYVELGAFDVGLTGKDWIIE----TGAD--VVEVSDLVYSKASMRPV
RWVLAVPETSSIHSVKDLEGKHIATEVVNITRQYLEKNGVAAHVEFSWGATEVKP-PELA
DAIVEVTETGTSLRANKLRIVDVLLESNTKLIANKAAWADPWKREKIENMAMLLQGAIYA
QGKVGLKMNAPRKALDQIMQIIPGLRQPTVANLA------NDDWVALEVIVDEQTVRRVI
PELKRAGAEGIFEYTISKLID
>OGC40344.1|root-root-root-root-root-candidate_division_WOR-1_bacterium_RIFOXYC2_FULL_46_14 OGC40344.1 ATP phosphoribosyltransferase [candidate division WOR-1 bacterium RIFOXYC2_FULL_46_14]
MK------------------KLKLGIPKGSLQESTIGLLKKAGFNVKTSSRSYYPTIDDD
EIECMLIRAQEMPRYVESKVLDCGITGIDWMME----SGRK--VVKLADLIYAKQGLRKV
KIVLAVPANSKIKSIKDLQGKRIATEFVELTKRYLKKNGVKASVEFSGGATEAKP-PQLA
DAIVELTETGSSLRANNLNILDTILESNTVIISNKEALKDPFKKQKMDNLILLLSGALAA
ETKVGLKMNVKCADLKKILSLLPALQTPTVAPLS------NQKWVDVDTILEESVVRDLI
PRLKRAGAEGIVEYPLNKVIY
>RLS22226.1|Planctomycetes-root-root-root-root-Planctomycetes_bacterium RLS22226.1 ATP phosphoribosyltransferase [Planctomycetes bacterium]
MSN---------------PKILRVGIPAGSLQEATGDLFRKAGYKLTFQSRSYYPSIDDP
EIHCTLIRAQEMPRYVENGSLDCGLTGFDWVQE----SQAD--VTIMTELVFSKVSKRPV
RWVLAVPENSEIKNISDLKGKRIATEVVNITNRWLASHKVEAHVEFSWGATEVKP-PRFA
DAIVDVTETGSSLRANQLRIVAELLESTTRFIANKAAHEDSWKRKKMDDMVLMLKGALAA
EGKVGLMMNVPQSSLEEVLKILPALQKPTISSLS------DPSWVALNTILDESVVRHII
PKLSLAGAKGIVEYPLNKIIE
>WP_012507195.1|Chlorobi-Chlorobia-Chlorobiales-Chlorobiaceae-Pelodictyon-Pelodictyon_phaeoclathratiforme WP_012507195.1 ATP phosphoribosyltransferase [Pelodictyon phaeoclathratiforme]B4SCC0.1 RecName: Full=ATP phosphoribosyltransferase; Short=ATP-PRT; S
MDS--------------INQVLKLGLPKGSLQDSTIDLFAQAGFHFSVQSRSYFPSIDDD
ELEAILIRAQEMAHYVELGAFDVGLTGKDWIIE----TDAD--VVEVADLVYSKASMRPV
RWVLCVPESSTVRSVKDLEGKHIATEVVNITRKYLAKNGVNAMVEFSWGATEVKP-PDLA
DAIVEVTETGSSLRANKLRIVDTILESNTKLIANKASWNDPWKREKIENMAMLLLGAINA
QGKVGLKMNAPKSAIDKILAIIPALRQPTISSLA------EEQWVALEVIVSEKTVRKLI
PELKRAGAEGIFEYNINKLID
>OGC22036.1|root-root-root-root-root-candidate_division_WOR-1_bacterium_RIFOXYB2_FULL_37_13 OGC22036.1 ATP phosphoribosyltransferase [candidate division WOR-1 bacterium RIFOXYB2_FULL_37_13]OGC33064.1 ATP phosphoribosyltransferase [candidate division WOR-
MP------------------ILKLGIPKGSLQDTTIYLLKKAGFTVNVNSRSYYPEIDDA
EIECMLIRAQEMPRYVESGILDAGITGIDWVME----SGRK--VVKVADLLYAKQGLRKV
RWVLAVPENSKIKSIKNLHGKTIATELVNFVKKYCKQNKVNANIEYSWGATEAKP-PRLA
DAIVELTETGSSLRANNLKILDTVLESNTVVISNKETLKDDWKRQKLDNILMLLQGALNA
ETKVGLKLNVPAHRLKNILSLLPALQTPTISSLS------DSKWVDVDTIIDESVVRDLI
PKLKRAGATGIVEYPLNKVIY
>OGW37291.1|Nitrospirae-root-root-root-root-Nitrospirae_bacterium_GWC2_56_14 OGW37291.1 ATP phosphoribosyltransferase [Nitrospirae bacterium GWC2_56_14]
MPAKTK-KATK-KKPSTETPKLKLGLPKGSLQESTFKLFGKAGYRVQVSSRSYYPTIDDQ
HIDCTLVRAQEMARYVDIGIFDVGLTGKDWILE----QNAD--VVEVAELRYAKGGLNPV
RWVVAVPEDSPIKSVKDLKGKRIATELVGYTKRYLKSKGVTADIEFSWGATEVKP-PRLA
DAIVELTETGSSLRANNLRIVEVMLESTTRLIANKKAWNDPWKRKKIESMAMLLQGALAA
EEKVGLKMNAPKASLKEICGLLPSMHAPTISHQT------DPEWVSLEVILDEKVARDLI
PRLKRRGASGIVEYPLNKVIS
>OGC12404.1|root-root-root-root-root-candidate_division_WOR-1_bacterium_RIFOXYA12_FULL_52_29 OGC12404.1 ATP phosphoribosyltransferase [candidate division WOR-1 bacterium RIFOXYA2_FULL_51_19]OGC18479.1 ATP phosphoribosyltransferase [candidate division WOR
MA-----------------NKLKLGLPKGSLQESTFELFRKAGWNIKGSSRSYYPNIDDD
EIEIMLIRAQEMARYIEDKVLDAGLTGTDWVME----SGCK--VKKVADLVYAKQGMRKV
RWVLAVPENSKIKSVKDLKGKRIATELVNVAKKYLKENKVTADVEFSWGATEAKP-PVLA
DAIIELTETGSSLKANHLKIIDTVLESNTVVISNQECLDDPWKKEKLDNLILLLKGALTA
ESKVGLKMNVIKSRLRTILSILPALQTPTVAELS------DPDWVDVDTILDESVMRDLI
PKLKKAGAKGIVEYPLNKVIY
>PIQ87481.1|Candidatus_Omnitrophica-root-root-root-root-Candidatus_Omnitrophica_bacterium_CG11_big_fil_rev_8_21_14_0_20_45_26 PIQ87481.1 ATP phosphoribosyltransferase [Candidatus Omnitrophica bacterium CG11_big_fil_rev_8_21_14_0_20_45_26]PIW63366.1 ATP p
M-------------------KLKLALPKGSLEEATYQLFRKAGFNIVTTSRSYYPAVDDE
ELELVLYRPQEMSRYIEDGVVDCGLTGLDWVLE----NGSK--IHEVAELHYSKRTARPV
KWVLAVHESSKIKSVKDLEGKKIATELMNVAKHYLKKHKVHAEVEFSWGATEVKP-PVLA
DAIIEATETGSSLHANHLRVIDTVLVSTTRFIANKQSYQDAWKQHKIDNLVMLLKGAIQA
QQKVGLKMNVAKKDLEKVLKILPALKRPTISSLT------DDDWFDVETIIDEKIVREII
PKLKKFGASGIIEYPLNKVIY
>WP_114209986.1|Acidobacteria-Acidobacteriia-Acidobacteriales-Acidobacteriaceae-Acidisarcina-Acidisarcina_polymorpha WP_114209986.1 ATP phosphoribosyltransferase [Acidisarcina polymorpha]AXC15374.1 ATP phosphoribosyltransferase [Acidisarcina polymorpha]
MS-----------------GKLRLGIPKGSLQDATIALFGRAGWNIYANGRSYFPSIDDD
DIECMLIRAQEMARYVEHGVLDAGLTGIDWVVE----SGLD--VVSATSLTYAKQSNRKV
RWVLAVPEDSTYQRAEDLDGLTIATELVEVTKRYFASKNVSVKVEFSWGATEVKP-PTLA
DAIVEVTETGSSLKANRLRIIDTVMESETHLIANKAAYQDQWKREKVDSLALMLNAAIAA
QGHVGLMLNVQQANLAAVISVLPALNSPTISTLS------NADWVAVNTILQEDVVRVVI
PKLKAAGATGIVEYPLNKVVL
>OGV18224.1|Lentisphaerae-root-root-root-root-Lentisphaerae_bacterium_GWF2_38_69 OGV18224.1 ATP phosphoribosyltransferase [Lentisphaerae bacterium GWF2_38_69]HBM14853.1 ATP phosphoribosyltransferase [Lentisphaeria bacterium]
MA------------------QLVLGIPKGSLETSTVEMFEKAGYKIKISQRSYYPTINDD
EIECMLIRAQEMGRYVEEGILDCGLTGKDWIVE----TGAD--VVEVSELVYGKVGRKPL
RWVLAVPENGPIQKIEDLEGKRIATEAVGMTKKYLERKGIKAHVEFSWGATEVKP-PRLA
DAIVEITETGSSLKENKLKIIDELCTSTTRFIANKNSMLDAWKKNKIEKIALLLKSVLDA
EGKVGLMMNVKKDNLETILGILPALQRPTISKLA------DADWIALNTIIEEDTVRDII
PELLKKGAHGIVEYPLNKLFY
>PIR66020.1|Candidatus_Omnitrophica-root-root-root-root-Candidatus_Omnitrophica_bacterium_CG10_big_fil_rev_8_21_14_0_10_43_8 PIR66020.1 ATP phosphoribosyltransferase [Candidatus Omnitrophica bacterium CG10_big_fil_rev_8_21_14_0_10_43_8]
M-------------------KLKLGLPKGSLQEATIRMFNKAGYSVSVGERSYFPSIDDP
DIECVLLRAQEMSRYVADGALDCGITGNDWVEE----NSSD--VVRAAELVYAKKKMVPV
RWVLAVPDGSKIKTVKDLEGKRVATEVVNVTKKYLKKNSVNAEVEFSWGATEVKVAAGLV
DAIVELTETGSSLKANNLRIVDTVCLSTTQFTVNKKSFRDSVKKAKIDEIILLLNSAIMS
EGKVGLKMNVSKKNLEKVIRLLPAMKKPTVSALS------ADGWCDVDTIIEEKVVRMLI
PKIKAAGAEGIVEYPLNKVIP
>OGQ56705.1|Proteobacteria-Deltaproteobacteria-root-root-root-Deltaproteobacteria_bacterium_RIFCSPLOWO2_02_FULL_50_16 OGQ56705.1 ATP phosphoribosyltransferase [Deltaproteobacteria bacterium RIFCSPLOWO2_02_FULL_50_16]
MS------------------LIKLGLPKGSLQESTFRLFKKAGFQIHASSRTYIPSIDDP
EISCLLIRAQEMAGYTADGVLDAGLTGRDWVLE----QGAK--VVEVCELRYAKAGLRPV
RWVIAVPENSKIKKLKDLKGKRIATELVNYTKRYLKQHQIKAKVEFSWGATEVKP-PLLA
DAIVELTETGSSLRANKLRIIETILESNTLLIANRQAWKNPKKRRKIENLALLLKGAIVA
EEKVGLKMNVPMKNLNTVLAVLPSLHTPTIAQHS------DPQWCSVEVILDESVVKSIF
PELKRAGASGLVEYPLNKVIF
>PIR01381.1|Nitrospinae-root-root-root-root-Nitrospinae_bacterium_CG11_big_fil_rev_8_21_14_0_20_45_15 PIR01381.1 ATP phosphoribosyltransferase [Nitrospinae bacterium CG11_big_fil_rev_8_21_14_0_20_45_15]
MSK----------------KVLKLGIPKGSLEEATVSLFARAGYKIQISSRSYFPAIDDV
EIECMLIRAQEIARYVMDGVLDAGLTGKDWVME----NRAD--VVEIADLIYSKATSRPV
RWVLAVPNDSDIHSVKDLQGKRIATEVVNMTTDYLKKHDVTAHVEFSWGATEVKA-PKLV
DAIVEVTETGNSLRANNLRIIDTLLESNTKFIMNKEAHQDDWKRDKVDRLVLMLKGAMAA
NGKVGLMMNVPKAKKDEILKILPEGKKPTIAELT------DKNWLDMSVILEEKLVRDIV
PDLKKAGAEDIVEFPLNKIIH
>OGB89418.1|root-root-root-root-root-candidate_division_WOR-1_bacterium_RIFCSPHIGHO2_01_FULL_53_15 OGB89418.1 ATP phosphoribosyltransferase [candidate division WOR-1 bacterium RIFCSPHIGHO2_01_FULL_53_15]OGC12654.1 ATP phosphoribosyltransferase [candidate
MN------------------KLKLGLPKGSLQESTFELFKKAGWNIKPTGRSYFPFVDDP
ELEITLVRAQEMARYVEDKVLDAGLTGTDWVTE----SGCR--VRKVADLIYAKQGMRKV
RWVLAAPETSKIKTVKDLKGKRIATELVNVTKKWLKEKKVNAVVEFSWGATEAKP-PVLA
DAIVELTETGSSLKTNHLKIVDTVLESNTAVIANQTCLDDPWKKDKLNNLVLLLQGALEA
ESKVGLKMNVIKSRLRNVLSILPALQTPTIAELS------NPDWVDVDTVIDEKVVRDLI
PQLKKAGAKGIVEYPLNKVIA
>WP_105502783.1|Acidobacteria-Acidobacteriia-Bryobacterales-Solibacteraceae-Candidatus_Sulfopaludibacter-Candidatus_Sulfopaludibacter_sp._SbA3 WP_105502783.1 ATP phosphoribosyltransferase [Candidatus Sulfopaludibacter sp. SbA3]SPE43381.1 ATP phosphoribos
M-------------------KLKLGIPKGSLENATIDLFRRAGFAITTSSRSYFPHIDDP
EIECMLIRAQEMARYVEDGILDAGLTGRDWIEE----NEAD--VVAVADLIYAKQSFGKV
RWVLAVPEASAFHSVKDLGGKIIATELVQTTRRYLASHGVTAKVEFSWGATEVKP-PVLA
DAIVEVTETGSSLRANKLKIIDTVLESNTQLIANKDSWQEDLKRRKLEDIKMLLEGAINA
LGKVGLMLNVHRDNLPGVLAVLPALKRPTISHLS------DEEWLAVNTILDESTVRNII
PRLKEAGGEGIVEYPLNKIVL
>OGV55151.1|Lentisphaerae-root-root-root-root-Lentisphaerae_bacterium_GWF2_50_93 OGV55151.1 ATP phosphoribosyltransferase [Lentisphaerae bacterium GWF2_50_93]HCE42603.1 ATP phosphoribosyltransferase [Lentisphaeria bacterium]
MS------------------KLSLGIPKGSLEVTTAEMFAKAGYKIQISSRSYYPTIDDP
EIECMLIRAQEMSRYVEEGVLDCGLTGKDWIVE----NGSD--VAEVAELVYGKVGRKPL
RWVLAVPEDSPIKGPKDLEGKRIATEVVGMTKRYLEKHNVKASVEFSWGATEVKP-PRLA
DAIVEITETGSSIKANKLRIVDTLCESTTRFIANKAAMKDGFKKAKIEKLALLLKAVLAA
EGKVGLMLNVQKKNLDKIIGKLPALERPTISPLA------EDGWCALNTIVDEYVVRDLI
PELKAAGASGIVEYPLNKIVE
>WP_144996121.1|Planctomycetes-root-root-root-root-Planctomycetes_bacterium_Pla110 WP_144996121.1 ATP phosphoribosyltransferase [Planctomycetes bacterium Pla110]QDU80891.1 ATP phosphoribosyltransferase [Planctomycetes bacterium Pla110]
MTE----------------PLIKLGIPAGSLKDSTQALFKRAGYNISISSRSYFPTVDDD
QIECLLIRAQEMSRYVEEGILDAGITGHDWVVE----TGAD--VHEICELVFSKVSRRPV
RWVLCVPEDSDVKTVKDLEGKRIATEAVGLTQQFLEKNGVKAKVEFSWGATEVKP-PRLA
DAIVEVTETGSSLRANNLRIVEEVMQSTTRFIANKESFKDSAKREKLENIALMLQACLAA
EGKVGLMMNIRRDSLEEILSLLPALQTPTVSSLS------DPDWVDVNTIVDESVVRSIV
PKLKQAGARGIVEYGINKIID
>OGL41463.1|Candidatus_Schekmanbacteria-root-root-root-root-Candidatus_Schekmanbacteria_bacterium_GWA2_38_9 OGL41463.1 ATP phosphoribosyltransferase [Candidatus Schekmanbacteria bacterium GWA2_38_9]OGL48267.1 ATP phosphoribosyltransferase [Candidatus Sch
M-------------------KLKIGLPKGSLQESTLKIFKKAGFQITVGSRSYIPYIDDP
ELEGLLVRAQEMARYVENGVLDAGITGKDWILE----QNSK--VIEVADLNYSKEGLMPV
RWVVAVPVDSKIKSVKDLKGKRIATELVGFTKRYFKSKKIDCAVEFSWGATEVKP-PYLA
DAIVDVTETGASLKANNLRIIDTILESTTKFIANKNSWKDRWKRNKIQDLAILLQGALNA
EIKVGLKMNVKTKNLNKITSLLSALHTPTISTLA------DSGWLALEVITDEKKVRDLI
PRLKAAGASGIVEYPLNKVIY
>WP_012506540.1|Chlorobi-Chlorobia-Chlorobiales-Chlorobiaceae-Prosthecochloris-Prosthecochloris_aestuarii WP_012506540.1 ATP phosphoribosyltransferase [Prosthecochloris aestuarii]B4S561.1 RecName: Full=ATP phosphoribosyltransferase; Short=ATP-PRT; Short=
MSA--------------SKQLLKLGLPKGSLQDSTLDLFAKAGFHFSVKSRSYFPSIDDD
ELEAILIRAQEMAHYVELGAFDVGLTGKDWIIE----TDAD--VVEVSDLVYSKASMRPV
RWVLAVPESSSIQTVKDLEGKHIATEVVNITKKYLAENNVNAHVEFSWGATEVKP-PELA
DAIVEVTETGSSLRANKLRIVEVLLESNTKLIANRNSWNDPWKREKIENMAMLLQGAIHA
QGKVGLKMNAPKDALDKIMAFIPGLRTPTVSNLA------DDKWVALEVIVDEQTVRSVI
PDLKRAGAEGIFEYHINKLID
>OGC23304.1|root-root-root-root-root-candidate_division_WOR-1_bacterium_RIFOXYA2_FULL_41_14 OGC23304.1 ATP phosphoribosyltransferase [candidate division WOR-1 bacterium RIFOXYB2_FULL_42_35]OGC24541.1 ATP phosphoribosyltransferase [candidate division WOR-
MT-----------------KTLKIGLPKGSLQESTFELFKKAGWTIKGSSRSYFPSVDDV
ELEFMLSRAQEMARYVESGVIDCGLTGTDWVME----SGCK--VKKVADLVYAKQGLRKV
RWVIAVPENSKIKTIKDLQGKRIATELVKFTQKYLKANKVNAQVDFSWGATEAKP-PELA
DAIVELTETGSSLRANRLKIIDTILESNTVVIANPACLNDTWKKEKLDNVILLLKGALAA
ETKVGLKMNVMKNQLNNILKILPALQTPTIAELA------NNTWVDVDTVIDEEAVRELL
PRLKKAGARGIVEYPLNKVID
>VTU00727.1|Planctomycetes-Planctomycetia-Gemmatales-Gemmataceae-root-Gemmataceae_bacterium VTU00727.1 atp phosphoribosyltransferase : ATP phosphoribosyltransferase OS=Planctomyces maris DSM 8797 GN=hisG PE=3 SV=1: HisG: HisG_C [Gemmataceae bacterium]
MD-----------------NVLKLGIPAGSLQEATADLFRKAGYKITFASRSYYPTVDDP
EIHCTLIRAQEMARYVRDGSLDCGLTGFDWVVE----NGAEGHVTELAELVFSKVSRRPV
RWVLAVPNDSPVREPKDLQGKRIATEVVNITRNWLASHGVTAQVEFSWGATEVKP-PKLA
DAIVEVTETGSSLKANNLRIVCDILTSTTRFIANPAAAADPWKREKMDDLILMLKGAMAA
EGKVGLMMNVRKGDVERVIGVLPALQKPTLSALS------DPEWVDVMTILDENTVRHIV
PRLKAAGACGIVEFPLSKVID
>WP_012843556.1|Bacteroidetes-root-Bacteroidetes_Order_II._Incertae_sedis-Rhodothermaceae-Rhodothermus-Rhodothermus_marinus WP_012843556.1 ATP phosphoribosyltransferase [Rhodothermus marinus]ACY47944.1 ATP phosphoribosyltransferase [Rhodothermus marinus 
MSTETATLTRTERPDEQPRRVLRLGLPKGSLQQATLELLEKAGFKFSVSERSYFPSTDDE
ELSAMLVRAQEMARYVEDGVFDAGITGKDWVME----TGAD--VVTVADLIYSKQSMRPV
RWVLAVAEDSDIRSVQDLQGKRIATEVVNLTRRWLAERGVEAEVEFSWGATEAKC-PELV
DAIVEVTETGASLRANRLRILEVLMESNTQLIANKQAWQDPWKRRKIENIAMLMEGAIRA
ENRVGLKMNARKADVEKIIRMLPAMRRPTISPLA----ADGEEWVAIETIIEEKEVRRLI
PELKRAGAEGIIEYPLNKVIP
>WP_011685584.1|Acidobacteria-Acidobacteriia-Bryobacterales-Solibacteraceae-Candidatus_Solibacter-Candidatus_Solibacter_usitatus WP_011685584.1 ATP phosphoribosyltransferase [Candidatus Solibacter usitatus]Q01ZU0.1 RecName: Full=ATP phosphoribosyltransfe
M-------------------LLKLGIPKGSLENATIDLFRRAGFQITTSSRSYFPGIDDP
EIECMLIRAQEMARYVEDGILDSGLTGRDWIEE----NEAA--IVPVADLIYAKQSFGKV
RWVLAVPEASSFRTVHDLEGKIIATELVATTKRYMAKHGVKAKVEFSWGATEVKP-PVLA
DAIVEVTETGSSLRANKLKIIDTVLESNTQLIANKASWEDPEKRRKLEDIRMLLQGAINA
LGKVGLMLNVHKDNLKAVLGVLPALKRPTISHLS------DDEWLAVNTILDESTVRDII
PRLKQAGGEGIVEYPLNKIVL
>WP_085051905.1|Nitrospirae-root-root-root-root-Nitrospirae_bacterium_HCH-1 WP_085051905.1 ATP phosphoribosyltransferase [Nitrospirae bacterium HCH-1]
MED---------------SQILKLGLPKGSLQESTFKLFKKAGYRVTVSSRSYYPAFDDV
EIQSMLIRAQEMARYVENGILDCGLTGLDWILE----QNAD--VVEAAELNYAKEGLKPV
KWVVAVPNDSHIKQLGDLNGKRIATELVGHTKRFLENNNITAEVDFSWGATEVKP-PLLA
DAIVELTETGSSLRANNLRILHTVLVSTTRFIANKKAWQDPWKREKIENIVMLLKGALAA
EELVGLKMNVPKWALETLKLTLPSMTSPTISELI------DKDWAAIEVIIEERHVRDLI
PRLKKAGASGIVEYPLNKVIP
>OGW48373.1|Nitrospirae-root-root-root-root-Nitrospirae_bacterium_GWC2_57_9 OGW48373.1 ATP phosphoribosyltransferase [Nitrospirae bacterium GWC2_57_9]
MPAKPKTKSSK-LSVPAVTPKLKLGLPKGSLQESTFKLFGKAGFRVQVSSRSYYPTVDDP
DIDCTLVRAQEMARYVDSGIFDVGLTGKDWILE----QNAD--VVEVAELRYAKGGLNPV
RWVVAVPEDSKIRSVKDLKGKRIATELVGYTRRYLKSKGVTADIEFSWGATEVKP-PRLA
DAIVELTETGSSLRANKLRIVEVMLESTTRLIANKKAWNDPWKRKKIENMAMLLQGALAA
EEKVGLKMNVPKKALKEVCGILPAMHSPTISHQT------DPAWVSLEVMLDEKQARNLI
PRLKRRGASGIIEYPLNKVIP
>WP_015897431.1|Acidobacteria-Acidobacteriia-Acidobacteriales-Acidobacteriaceae-Acidobacterium-Acidobacterium_capsulatum WP_015897431.1 ATP phosphoribosyltransferase [Acidobacterium capsulatum]ACO34256.1 ATP phosphoribosyltransferase [Acidobacterium caps
MA-----------------NKLRLGIPKGSLQDATIALFERAGWHIYANGRSYFPSIDDT
EIECMLIRAQEMARYVNHGVLDAGLTGIDWVVE----SGLA--VESVTSLVYAKQSRQKV
RWVLAVPEDSKFEKAEDLGGKIIATELVEVTKRYFAERNVPVQVEFSWGATEVKP-PMLA
DAIVEVTETGSSLRANRLRIIDTVMESETHLIANRNAYNDAWKREKLECLALMLRGAIAA
QGQVGLMLNVEKKNLQQILSVLPALNSPTISELS------NSEWVAVNTILEESVVRDVV
PRLKAANATGIVEYPLNKVVL
>OGV81214.1|Lentisphaerae-root-root-root-root-Lentisphaerae_bacterium_RIFOXYA12_64_32 OGV81214.1 ATP phosphoribosyltransferase [Lentisphaerae bacterium RIFOXYA12_64_32]OGV93837.1 ATP phosphoribosyltransferase [Lentisphaerae bacterium RIFOXYB12_FULL_65_16
MP------------------VLRLGLPKGSLEETTYEMLRKAGYKIRADARSYYPEIDDP
EIECILIRAQEMARYVEEGMLDAGLTGYDWIVE----TGAN--VVEVAELIYGKVGRKPL
RWVVAVPEDCAINGPKDLEGKRIATEAVGMTKRYLEKHGVKAIVEFSWGATEVKP-PRLA
DAIVEITETGSSLRANKLRIIDTVCTTTTRLIANREAWEDPFKRRKTERIALLLKAVLAA
EKKVGLMLNVSKDNLPKVLAILPALHRPTVSPLA------EEGWYALITVIDETVVRELI
PDLLQAGAEGIVEYSLNKVVG
>OPY03090.1|Proteobacteria-Deltaproteobacteria-Syntrophobacterales-Syntrophorhabdaceae-Syntrophorhabdus-Syntrophorhabdus_sp._PtaB.Bin047 OPY03090.1 ATP phosphoribosyltransferase [Syntrophorhabdus sp. PtaB.Bin047]
M-------------------KLKIGLPKGSLQESTFRLFKNAGYTIKLRERSYVPVIDDN
EMEGLVIRAQEMARYVEDGILDMGITGADWVLE----QDAK--VVELVRLRYGKVGFRGV
KWVVAVPNNSPIKKVKDLEGKKIATELVAFTKRYLKKQGIEASVEFSWGATEVKP-PLLA
DAIVEVTETGASLVANNLRIVETILESETVMIANRSAWKDPWKRRKMENLVILLKGALLA
EEKVGLKMNIPRNKLGKVTEILPSLHTPTVSNLS------DEKWVAIEVIIDEKVVRDII
PDLKRAGAQGIVEYPLNKVIM
>WP_139455974.1|Chlorobi-Chlorobia-Chlorobiales-Chlorobiaceae-Chlorobaculum-Chlorobaculum_thiosulfatiphilum WP_139455974.1 ATP phosphoribosyltransferase [Chlorobaculum thiosulfatiphilum]TNJ40028.1 ATP phosphoribosyltransferase [Chlorobaculum thiosulfatip
MS---------------NNKVLKLGLPKGSLQDSTLELFANAGFHFSVQSRSYFPSIDDD
ELEAILIRAQEMARYVAQGAFDAGLTGKDWIIE----TDSD--VVEVADLVYSKASMRPV
RWVLAVPESSPIKTVKDLEGKHIATEVVNITKKYLAENGVNASVEFSWGATEVKP-PELA
DAIVEVTETGSSLRANKLRIVETVLQSNTKLIANKAAWEDPWKREKIESMAMLLQGAINA
QGKVGLKMNAPKAALDRIMSVIPALRLPTVSSLA------GNDWVALEVIVAEKIVRKLI
PELKRAGAEGIFEYNINKLID
>WP_149114703.1|Planctomycetes-Planctomycetia-Gemmatales-Gemmataceae-Limnoglobus-Limnoglobus_roseus WP_149114703.1 ATP phosphoribosyltransferase [Gemmataceae bacterium PX52]QEL20397.1 ATP phosphoribosyltransferase [Gemmataceae bacterium PX52]
MS-----------------NILKLGVPAGSLQDATAELFRKAGYKLTFASRSYYPTVDDP
EIHCTLIRAQEMARYVENGSLDCGLTGLDWVIE----NDAK--VTELAELVFSKVSRKPV
RWVLAVPNDSPIQGPKDLQGKRIATEVVNITRKWLASHGVTADVEFSWGATEVKP-PKLA
DAIVEVTETGSSLRANNLRIVCDLLQSTTRFIANNAAAADPWKRQKMDDLILMLKGAMAA
EGKVGLMMNVKREQLDAVLAILPALQTPTISGLS------DAAWVDVNTILDEAEVRRII
PRLKAAGACGIVEYPLTKIID
>OGX28785.1|Candidatus_Omnitrophica-root-root-root-root-Omnitrophica_WOR_2_bacterium_RIFCSPHIGHO2_01_FULL_49_10 OGX28785.1 ATP phosphoribosyltransferase [Omnitrophica WOR_2 bacterium RIFCSPHIGHO2_01_FULL_49_10]OGX32969.1 ATP phosphoribosyltransferase [Om
MS------------------KLKIGLPKGSLQEATFKLFKKAGFSISASERSYFPSTDDP
ELVPVLLRAQEMSRYVEQGTLDCGITGNDWILE----NGSD--IVRVEELTYAKQSLNPV
RWVLAVPEKSNIRGVKDLNGKRIATELVNFTRDYLKKKRVRADVEFSWGATEAKVYSGLV
DGIVELTETGSSLRAHNLKIVETLCTSTTQLIANRKSWKDPWKKAKIEKIAILLKGAIAA
EEKVGLKMNVADKNLKKVLGILPAMRRPTISQLS------VSGWCAIETIIDEKQVRELI
PKLKGAGAEGIIEYPLNKVIY
>WP_011361263.1|Chlorobi-Chlorobia-Chlorobiales-Chlorobiaceae-Chlorobium-Chlorobium_chlorochromatii WP_011361263.1 ATP phosphoribosyltransferase [Chlorobium chlorochromatii]Q3AU36.1 RecName: Full=ATP phosphoribosyltransferase; Short=ATP-PRT; Short=ATP-PR
MSN--------------ENKVLKLGLPKGSLQDSTIDLFAQAGFHFSVQSRSYFPSIDDD
ELEAILIRAQEMAHYVELGAFDVGLTGKDWIIE----TDAD--VVEVADLVYSKASMRPV
RWVLCVPESSSIQSVKDLEGKHIATEVVNITKKYLAQHGVNASVEFSWGATEVKP-PDLA
DAIVEVTETGTSLRANKLRIIDTLLESNTKLIANRQSWEDPWKREKIENMAMLLLGAINA
HGKVGLKMNAPKASLEKLMSIIPALRQPTISALA------DAEWVALEVIVTEKIVRKLI
PELKRAGAEGIFEYNINKLID
