# Supplementary material for: Comparative genomic analysis reveals metabolic flexibility of Woesearchaeota
Source: Nat Commun. 2021 Sep 6;12:5281. doi: 10.1038/s41467-021-25565-9 (PMC8421398; doi:10.1038/s41467-021-25565-9)
Supplement: Supplementary file 11 — Source Data [file 41467_2021_25565_MOESM11_ESM.zip › Source data/Supplementary_Fig_32.fasta]

>YT1_182_00866
------------------------------------------------------------
------------------------------------------------------------
------------------------------------------------------------
------------------------------------------------------------
------------------------------------------------------------
------------------------------------------------------------
------------------------------------------------------------
------------------------------------------------------------
------------------------------------------------------------
------------------------------------------------------------
--------------------MIYNCIDLMKGKAVQLVQGKR--KAL-EVK----DIDSLI
EKFKPFGA--INVIDLDAAL------GKG-NNINLIKKITKKI-------KCRV-GGGIR
TVTMAKYMIRA--GAAKVIVGSSAFKDD---------KINNQFLESLKKTIGKNKIIIAV
D------SKKGKIVVKGWKKSTGLDALKVVKKLEPY-CSEFLYTYVDK----------EG
TMKGTNIK-FIKKL------KKST------KNKLTAA-GGI----SSLKEIKEL---KKA
---K--ID-CALGMAVYTGKL--KI-------------EELKKI----------------
------------------------------------------------------------
------------------------------------------------------------
------------------------------------------------------------
------------------------------------------------------------
------------------------------------------------------------
------------------------------------------------------------
------------------------------------------------------------
------------------------------------------------------------
------------------------------------------------------------
------------------------------------------------------------
------------------------------------------------------------
------------------------------------------------------------
------------------------------------------------------
>YT1_767_01357
------------------------------------------------------------
------------------------------------------------------------
------------------------------------------------------------
------------------------------------------------------------
------------------------------------------------------------
------------------------------------------------------------
------------------------------------------------------------
------------------------------------------------------------
------------------------------------------------------------
------------------------------------------------------------
--------------------MIFPSIDLMEGKAVQLVRGQKEDKKI-EID----DVLKLA
KRFSRY-H--IQLIDLDAAM------GNG-DNLRMIKRLCMHF-------RCRV-GGGIR
TLEKAKEIIEA--GAEKIIIGSSAFRGG---------KVDVLFLKLLNKAVGKEKIIIAI
D------SKKGKIVVDGWKTSTGIKTLDMIGDLEPY-CSEFLYTYVDR----------EG
MMQGTDFP-MLRRL------KQAT------SNEITAA-GGI----SSMDEIKRL---ERI
---G--VN-SVLGMALYTGKI--KL-------------DYSKEH----------------
------------------------------------------------------------
-----------------------------------------------KHLSN--------
------------------------------------------------------------
-N----------------------------------------------------------
------------------------------------------------------------
------------------------------------------------------------
------------------------------------------------------------
------------------------------------------------------------
------------------------------------------------------------
------------------------------------------------------------
------------------------------------------------------------
------------------------------------------------------------
------------------------------------------------------
>Yap2000.bin4.8_01081
------------------------------------------------------------
------------------------------------------------------------
------------------------------------------------------------
------------------------------------------------------------
------------------------------------------------------------
------------------------------------------------------------
------------------------------------------------------------
------------------------------------------------------------
------------------------------------------------------------
------------------------------------------------------------
--------------------MIYNCIDLMKGKAVQLVQGRK--KAL-EVK----DIGSLI
EKFKPFGE--IQLIDLDAAM------GKG-NNLALINRITKKI-------KCRV-GGGIR
GVTTAKHVLSA--GATKVIVGSSAFKDG---------KINKDFLVSLKKNIGKNKIIIAI
D------SLKGKIVIKGWTKSTGIDTFKVIKELEPY-CSEFLYTYVDK----------EG
TMKGIDLK-LVKKL------KKTT------KNKLTVA-GGI----STIKEIKEL---KKA
---K--ID-CALGMAVYTGKL--GL-------------DELKKV----------------
------------------------------------------------------------
------------------------------------------------------------
------------------------------------------------------------
------------------------------------------------------------
------------------------------------------------------------
------------------------------------------------------------
------------------------------------------------------------
------------------------------------------------------------
------------------------------------------------------------
------------------------------------------------------------
------------------------------------------------------------
------------------------------------------------------------
------------------------------------------------------
>MP5_5_87_01513
------------------------------------------------------------
------------------------------------------------------------
------------------------------------------------------------
------------------------------------------------------------
------------------------------------------------------------
------------------------------------------------------------
------------------------------------------------------------
------------------------------------------------------------
------------------------------------------------------------
------------------------------------------------------------
--------------------MIFPSIDLMDGKVVQLVQGRREQKKI-EKD----DILGTA
RGFSKY-T--IQLIDLDAAM------GKG-DNLRTIKRLCSQF-------RCRV-GGGIR
TFERAREIVKA--GAKKIIIGSAAFKDG---------EANAQFLKELDRFIGRDKIIIAI
D------SREGKIVVKGWKESTNINTLDIIKGLEPY-CSEFLYTYVDK----------EG
MMEGTDFS-MLRKL------KQIT------SNEITAA-GGI----SSMDEVNKL---ERL
---G--IN-SVLGMALYTGKI--RL-------------E---------------------
------------------------------------------------------------
------------------------------------------------------------
------------------------------------------------------------
------------------------------------------------------------
------------------------------------------------------------
------------------------------------------------------------
------------------------------------------------------------
------------------------------------------------------------
------------------------------------------------------------
------------------------------------------------------------
------------------------------------------------------------
------------------------------------------------------------
------------------------------------------------------
>UBA12027_00495
------------------------------------------------------------
------------------------------------------------------------
------------------------------------------------------------
------------------------------------------------------------
------------------------------------------------------------
------------------------------------------------------------
------------------------------------------------------------
------------------------------------------------------------
------------------------------------------------------------
------------------------------------------------------------
--------------------MIIPSIDLMGGKAVQLQQGKT--KKL-EVE----DVLGLA
REFRKYGD--IAVIDLDAAM------GKG-NNTSLVKEICTLA-------DCRV-GGGIR
TVEKASEMLRA--GAKKIIIGTKA---------------TPDFLRQL----PREQVIVAV
D------TKDKKVVTEGWTKTTAKTPLNEIKELESY-CSEFLFTNVER----------EG
MMRGIDIK-VVEAV------VKAT------RNKVTVA-GGV----TTMADIRKI---DCL
---G--AN-AQLGMTIYTGKI--NL-------------ADSFAGLLD---------FSKN
-----------------------KGLIPTIAQDG-DGQMLMLAFSTKESLLRTFQTGEAT
YYSRSRGKIWTKGETSGNAQQLITVRYDCDKDTLLFRVRQKNA--A-CHLGMYSCFG---
-----EK----------------------------EFVLEDLYRTIKDRIR-----NPSK
-E----SYTSRIAADE-KLVKKKIKEECNEVLKY---KNKDNLLWEIADLTYFVLMLMAK
NNITIADIRNELRGRRK-------------------------------------------
------------------------------------------------------------
------------------------------------------------------------
------------------------------------------------------------
------------------------------------------------------------
------------------------------------------------------------
------------------------------------------------------------
------------------------------------------------------------
------------------------------------------------------
>UBA9638_01098
------------------------------------------------------------
------------------------------------------------------------
------------------------------------------------------------
------------------------------------------------------------
------------------------------------------------------------
------------------------------------------------------------
------------------------------------------------------------
------------------------------------------------------------
------------------------------------------------------------
------------------------------------------------------------
--------------------MILPCIDLMSGKVVQLVQGNPKNKKF-EEA----DPLAKA
KEFAGF-T--LQVIDLDAAM------GKG-SNLSIIKELCSRH-------TCRV-GGGVR
SAEKARELVSA--GAEKVIIGSSAFSGG---------KVHASFLQSLADAVGKERILIAI
D------SKEGKVVVSGWTRSTGLAPVAVVKKLEPY-CSGVLYTYVDK----------EG
MMEGTDIA-TLRKL------RAAT------QLEITAA-GGI----SSKEEIMEL---EKM
---G--IN-SALGMALYMGRI--RL-------------RDFQ------------------
------------------------------------------------------------
------------------------------------------------------------
------------------------------------------------------------
------------------------------------------------------------
------------------------------------------------------------
------------------------------------------------------------
------------------------------------------------------------
------------------------------------------------------------
------------------------------------------------------------
------------------------------------------------------------
------------------------------------------------------------
------------------------------------------------------------
------------------------------------------------------
>UBA9989_00372
------------------------------------------------------------
------------------------------------------------------------
------------------------------------------------------------
------------------------------------------------------------
------------------------------------------------------------
------------------------------------------------------------
------------------------------------------------------------
------------------------------------------------------------
------------------------------------------------------------
------------------------------------------------------------
--------------------MIIPSIDIMDGKAVQLIQGKK--KVI-ERS----DIDQLV
EEFSLFGD--IAVIDLDAAL------GKG-SNNSLIKKICKMA-------SCRV-GGGIR
TKELADEYLQA--GAKKIIIGTKA---------------TPDFLKQL----PKNKVVVAI
D------TKGGLVVTKGWTNATGKSPLVAIKELEQY-CSGFLFTNVDK----------EG
LMQGTDQE-IVDEL------VQAT------RSPLTIA-GGI----SSLEEVKTL---VKK
---G--VF-VQLGMALYTNTF--SM-------------TDAFLGILD---------FEKN
-----------------------QGTIPTIVQDT-SGQVLMLAFSTKESLENAVAKRKGV
YYSRSRKEIWEKGKTSGSAQDLVKIAYDCDQDTLLFTVKQKGA--A-CHTGSYSCFG---
-----ER----------------------------DFTLQSLYALLKERKE-----VMPE
-G----SYTSKLLTDP-DLLMEKIQEESNEVINY---RDRENLVWEIADLSYFLLVLMAR
ERIAPEEIKNELSRRQK-------------------------------------------
------------------------------------------------------------
------------------------------------------------------------
------------------------------------------------------------
------------------------------------------------------------
------------------------------------------------------------
------------------------------------------------------------
------------------------------------------------------------
------------------------------------------------------
>TRO50148.1|Candidatus_Bathyarchaeota-root-root-root-root-Candidatus_Bathyarchaeota_archaeon TRO50148.1 1-(5-phosphoribosyl)-5-[(5-phosphoribosylamino)methylideneamino]imidazole-4-carboxamide isomerase [Candidatus Bathyarchaeota archaeon]
------------------------------------------------------------
------------------------------------------------------------
------------------------------------------------------------
------------------------------------------------------------
------------------------------------------------------------
------------------------------------------------------------
------------------------------------------------------------
------------------------------------------------------------
------------------------------------------------------------
------------------------------------------------------------
---------------------MIPAVDLMNGKIVRLTHGDPKTVKV-YNQF--GGPVQTA
KKWEAEGAEKLHIIDLDAAL------GIG-NNLSIITEIAERT-----NFPIQV-GGGIR
NIEVVEKVLKL--GVSQVILGALAFN-------------NPQTVTQIQEMFGMESVIVAL
D------NRNGKIMVEGWKTATKLGMKEALEKFAALGVEAFLLTSITR----------DG
TLSGPDLD-TLREA------CQYP------GLEVIAA-GGI----GSLNDLVTL---KHV
---G--VEGAVIGKALYEGRF--TL-------------KEALKKV------------GES
------------------------------------------------------------
------------------------------------------------------------
------------------------------------------------------------
------------------------------------------------------------
------------------------------------------------------------
------------------------------------------------------------
------------------------------------------------------------
------------------------------------------------------------
------------------------------------------------------------
------------------------------------------------------------
------------------------------------------------------------
------------------------------------------------------------
------------------------------------------------------
>WP_118392937.1|Firmicutes-Clostridia-Clostridiales-Lachnospiraceae-Blautia-Blautia_obeum WP_118392937.1 bifunctional phosphoribosyl-AMP cyclohydrolase/phosphoribosyl-ATP diphosphatase HisIE [Blautia obeum]RHL49625.1 bifunctional phosphoribosyl-AMP cyclo
M-----------------------------------------------------------
------------------------------------------------------------
------------------------------------------------------------
------------------------------------------------------------
------------------------------------------------------------
------------------------------------------------------------
------------------------------------------------------------
------------------------------------------------------------
------------------------------------------------------------
------------------------------------------------------------
-----------------ADKLLIPCLYLQSGKAVTGFGQRN---LF-GEG----NIEDLV
RFYRDNGADELLVFDFSSGD-----KEHD-QAIANIKQICAIA-----EIPVMV-AGNIN
RMEDVKKLLYA--GCAKVVLNFSKES-------------NILLLEEVSKRFGKEKMVISI
S------SMEEFA--------------DNQKLIEKY-ADEILALDTIQ------------
-----------DEI------ATSS------DMKVILH-TEE----SKTDALKDLL--KKE
---S--VH-ALSGAYISSLEV--KLINFKEDCKASGIPVITFESAIS----WSDFKLNN-
-----------------------DGLIPVVVQDYKNDQVLMVAYMNEEAFQNTLKTGKMT
YWSRSRQELWLKGLTSGHFQYVKSLALDCDNDTILAKVDQIGA--A-CHTGSRSCFF---
-----KPLIQKEY-----------------NDTNPLHVFQDVYDVIADRKV-----HPKD
-G----SYTNYLFDKGIDKILKKVGEECAEIIIAAKNPDKEEIKYEISDFLYHAMVLMVE
KGVTWEEITSELARR---------------------------------------------
------------------------------------------------------------
------------------------------------------------------------
------------------------------------------------------------
------------------------------------------------------------
------------------------------------------------------------
------------------------------------------------------------
------------------------------------------------------------
------------------------------------------------------
>WP_044946406.1|Firmicutes-Clostridia-Clostridiales-Lachnospiraceae-root-Lachnospiraceae_bacterium_NC2004 WP_044946406.1 bifunctional phosphoribosyl-AMP cyclohydrolase/phosphoribosyl-ATP diphosphatase HisIE [Lachnospiraceae bacterium NC2004]
M-----------------------------------------------------------
------------------------------------------------------------
------------------------------------------------------------
------------------------------------------------------------
------------------------------------------------------------
------------------------------------------------------------
------------------------------------------------------------
------------------------------------------------------------
------------------------------------------------------------
------------------------------------------------------------
-----------------EYTKLIPTLSLK-------------------------DPIKMA
TYYNDCGADEVAYFDSQASK-----EGRE-PDIELIKKIKRSI-----DIPLIY-CGGIK
KLEDAKKVLYA--GAAKICMKSAALN-------------NPDIVKEISDRFGSDRVIITI
DM-----SMDDPV---GW-----------AKKVKELGAGRLFLLGADT----------ET
YVD------KANEI------RNAV------NLPIMVS-IPY----DDYKDVAGAL--LST
---G-----AEAGAINTEELL--DIMSIKQECVDKGVVVNTFKSAIE----FSEFKTDD-
-----------------------KGLVPCIVQNYKTDEVLMLAYMNEESFNKTIATGKMT
YFSRSRNKLWTKGEESGHWQYVKSLEIDCDKDTILAKVSQIGP--A-CHTGSKTCFF---
-----TDLVRKEY-----------------DDTNPLTVFEDVYNVIVDRKK-----NPRE
-G----SYTNYLFDKGIDKILKKVGEECTEIVIAAKNPDAEEIKYEISDFMYHCMVLMVE
RGVTWKDITDELAERR--------------------------------------------
------------------------------------------------------------
------------------------------------------------------------
------------------------------------------------------------
------------------------------------------------------------
------------------------------------------------------------
------------------------------------------------------------
------------------------------------------------------------
------------------------------------------------------
>RQD70683.1|Firmicutes-Clostridia-Halanaerobiales-Halanaerobiaceae-Halanaerobium-Halanaerobium_sp._MSAO_Bac5 RQD70683.1 1-(5-phosphoribosyl)-5-[(5-phosphoribosylamino)methylideneamino]imidazole-4-carboxamide isomerase [Halanaerobium sp. MSAO_Bac5]
------------------------------------------------------------
------------------------------------------------------------
------------------------------------------------------------
------------------------------------------------------------
------------------------------------------------------------
------------------------------------------------------------
------------------------------------------------------------
------------------------------------------------------------
------------------------------------------------------------
------------------------------------------------------------
-------------------MIILPAIDLKDGEVVRLEQGDFAKKTV-YSK----NPLKIA
KEFAEQGAEWLHLVDLDGAC-----AGES-KNFNVIKEIAQKT-----ELKIQT-GGGIR
KKRDLKQLLDL--GVSRVIIGTLAVK-------------DPELLSEMIQQFGADKILVSI
D------ARDGKVATSGWKEESSLDMLDFAVDMEKRGVKYILYTDIGR----------DG
MLTGPDFG-GLKKL------KAET------DLHIIAS-GGI----SSEDDLYKL---ADL
---G--FYGAITGQAIYQGKI--DL-------------KKIFSEM------------RGN
NA----------------------------------------------------------
------------------------------------------------------------
------------------------------------------------------------
------------------------------------------------------------
------------------------------------------------------------
------------------------------------------------------------
------------------------------------------------------------
------------------------------------------------------------
------------------------------------------------------------
------------------------------------------------------------
------------------------------------------------------------
------------------------------------------------------------
------------------------------------------------------
>TVQ81827.1|Planctomycetes-Phycisphaerae-Phycisphaerales-Phycisphaeraceae-root-Phycisphaeraceae_bacterium TVQ81827.1 phosphoribosyl-ATP diphosphatase, partial [Phycisphaeraceae bacterium]
------------------------------------------------------------
------------------------------------------------------------
------------------------------------------------------------
------------------------------------------------------------
------------------------------------------------------------
------------------------------------------------------------
------------------------------------------------------------
------------------------------------------------------------
------------------------------------------------------------
------------------------------------------------------------
--------------------MIIPSVDLRNGNAVQLVGGRE--MKI-DAG----DPRPIA
KQFAIAGE--IAVIDLDAAL------STG-TNEATIRDLLKIA-------DCRV-GGGIR
TVERAIQWLDA--GACRVILGTAA---------------QPEILREL----PRERVIAAL
D------AEHDDVVVEGWTKKTGATIVDRMRALREH-VGGFLVTFVER----------EG
RMGGIDMD-RAALL------KQEA-----GDCMLTVA-GGV----RSADEIAAL---DAQ
---G--ID-AQVGMAIYSGAM--DL-------------GDAILAPAR---------TDRA
-----------------------DGLYATIVVDE-GGIALGMCWSNAESVREAVRTRTGV
YWSRSRAGLWRKGETSGALQELLRIDLDCDRDALRFTVRQSDP--GFCHNNTRTCWG---
------E----------------------------DRGVSRLSRTLTARLH-----DAPP
-G----SYTRRLIDDP-ELLRAKLTEEAQELADA---RTPEESAHEAADLIYFALTRAIA
GGA---------------------------------------------------------
------------------------------------------------------------
------------------------------------------------------------
------------------------------------------------------------
------------------------------------------------------------
------------------------------------------------------------
------------------------------------------------------------
------------------------------------------------------------
------------------------------------------------------
>XP_022793336.1|Cnidaria-Anthozoa-Scleractinia-Pocilloporidae-Stylophora-Stylophora_pistillata XP_022793336.1 histidine biosynthesis trifunctional protein-like [Stylophora pistillata]PFX23997.1 Histidine biosynthesis trifunctional protein [Stylophora pis
------------------------------------------------------------
------------------------------------------------------------
------------------------------------------------------------
------------------------------------------------------------
------------------------------------------------------------
------------------------------------------------------------
------------------------------------------------------------
------------------------------------------------------------
------------------------------------------------------------
------------------------------------------------------------
--------------------MIIPSVYLKAGTLVDPKDGKNVEDVA-----GCLDTISLC
PE--------FTIVYLDKLQ----------ETKEFGKKAMLIT-------SCCV-EIEVN
SEDEVLDLLDT--GANRVILN------------------RDRLLHDWGEFLPRERIVCKL
P------YENCFIA----------ELAKEINDLKHR-SCTFLLCPQKA----------SL
ADETCLVE-SIKEL------KTHL----RDDVKLIISISGV----ILCSTISQL---HFL
---G--VQ-LQLSTTWLLNEL--SL-------------GEIIASCLK---------SDRS
-----------------------DGLYPTLVTDE-HNIALGLCYSSSESIQEAVKTKKGV
YFSRKR-GLWRKGETSGNQQDLLRIYLDCDCDTLKFVVRQLGQ--GFCHLNTWTCFGA--
-----------------------------------NNGLPSLMNILRSRKE-----SAPP
-G----SYTSRLYNDN-KLLHAKIREEAEELCES---ETKEEITWEAADVLYFTLVKCAK
AGVSLSDIEKVLDQRSLKVR--RRP---GNAKPGKISSCNGR--PVTVEREHAPAQ-ADS
AMVSVQNSVLRSFDFELLSDKELHDLCKRPAVVDNEKLEAV-VKP---------------
-----ILTNVRNNGDKALLELTERFDKAKLSSPVINMSATDEPV--LDKEVKDAIDLAYN
NIFKFHKAQLDLEPLVIETCKGVVCSRHVRPIERVGLYVPGGSAVLPSTALMLGIPAQVA
GCKEVILATPP-KQDGSVSLEILYIARKVGVSKILLAGGAQAVAAMAYGTESVPKVDKLC
GPGNSFVTMAKMLVQNDSSACVSIDMPAGPSEVMVIADESGDPSFVAADLLSQAEHGTDS
QVVLVAVNLNDNQLDAIQSQVDAQAKKLPREKIVRESLSKSFVIKVSNISQALCFSNKYA
PEHLIINTKNAEDCLKDVQNAGSVFLGPYSSESCGDYASGTNHTLPTYGYARMYSGVSTA
SFQKHITAQQVTKEGLANIGQAVATLAAVEKLDAHRNAILIRQKQIN----GSL
>WP_106866269.1|Acidobacteria-Acidobacteriia-Bryobacterales-Solibacteraceae-Candidatus_Sulfopaludibacter-Candidatus_Sulfopaludibacter_sp._SbA4 WP_106866269.1 1-(5-phosphoribosyl)-5-[(5-phosphoribosylamino)methylideneamino] imidazole-4-carboxamide isomeras
------------------------------------------------------------
------------------------------------------------------------
------------------------------------------------------------
------------------------------------------------------------
------------------------------------------------------------
------------------------------------------------------------
------------------------------------------------------------
------------------------------------------------------------
------------------------------------------------------------
------------------------------------------------------------
--------------------MIFPCIDLMDGKVVQLVQGRD--KAL-EGD----SPEEML
RKFAAFPE--IQVIDLDAAM------GRG-SNDALVRMLASRA-------AARV-GGGVR
TVDRARTLVEQ--GARKVIVGTAAFGST---------GANEPFLAALRDAIGRDRVLIAL
D------SKDGSIVVKGWRESTGLTAEDVLKSLDPY-CSGFLCTYVDK----------EG
MMQGTDLD-WFRRL------RAAT------TLEITAA-GGI----TTMDDVRAL---LAM
---N--VH-AALGMAIYTGRL--SL-------------EELACLA---------------
------------------------------------------------------------
------------------------------------------------------------
------------------------------------------------------------
------------------------------------------------------------
------------------------------------------------------------
------------------------------------------------------------
------------------------------------------------------------
------------------------------------------------------------
------------------------------------------------------------
------------------------------------------------------------
------------------------------------------------------------
------------------------------------------------------------
------------------------------------------------------
>WP_105502777.1|Acidobacteria-Acidobacteriia-Bryobacterales-Solibacteraceae-Candidatus_Sulfopaludibacter-Candidatus_Sulfopaludibacter_sp._SbA3 WP_105502777.1 1-(5-phosphoribosyl)-5-[(5-phosphoribosylamino)methylideneamino] imidazole-4-carboxamide isomeras
------------------------------------------------------------
------------------------------------------------------------
------------------------------------------------------------
------------------------------------------------------------
------------------------------------------------------------
------------------------------------------------------------
------------------------------------------------------------
------------------------------------------------------------
------------------------------------------------------------
------------------------------------------------------------
--------------------MIFPCIDLMDGKVVQLVQGRE--KAL-EGD----SPEEML
RRFAAFPE--IQVIDLDAAM------GRG-SNDALVRMLAGRA-------VTRV-GGGVR
TVERAQALVEQ--GAHKVIVGTSAFTRA---------GVNEPLLAELRDAVGRERLILAV
D------SKGGRIVVKGWQEATELSAEDVLHSLEPY-CSGFLCTYVDK----------EG
MMQGTDLA-WFRRL------RSAT------SLELTAA-GGI----TTLDDVRTL---LAM
---N--VH-AALGMAIYTGRL--NL-------------EELRALV---------------
------------------------------------------------------------
------------------------------------------------------------
------------------------------------------------------------
------------------------------------------------------------
------------------------------------------------------------
------------------------------------------------------------
------------------------------------------------------------
------------------------------------------------------------
------------------------------------------------------------
------------------------------------------------------------
------------------------------------------------------------
------------------------------------------------------------
------------------------------------------------------
>WP_069649060.1|Firmicutes-Clostridia-Clostridiales-Clostridiaceae-Caloranaerobacter-Caloranaerobacter_ferrireducens WP_069649060.1 1-(5-phosphoribosyl)-5-[(5-phosphoribosylamino)methylideneamino]imidazole-4-carboxamide isomerase [Caloranaerobacter ferrir
------------------------------------------------------------
------------------------------------------------------------
------------------------------------------------------------
------------------------------------------------------------
------------------------------------------------------------
------------------------------------------------------------
------------------------------------------------------------
------------------------------------------------------------
------------------------------------------------------------
------------------------------------------------------------
-------------------MIIFPAIDIKDGKCVRLRQGRFDDVTI-YSD----NPVEIA
KKWEKEGCQYLHLVDLDGAI-----HGIP-NNLELIKEIVSSV-----SIPVQI-GGGIR
SRKTVDILLEC--GVERVIIGTLAVR-------------NPELLEQLIKDYG-NRIVVSI
D------ANDGFVAVDGWINLSSINSIEFAKDLERIGVKTIVYTDISK----------DG
MMKGPNFK-VYEEL------KKKV------NINIIAS-GGI----SSVGDVKKL---KEI
---G--VYGCIVGKAIYSGAV--KI-------------TELLKYQ------------IIK
D-----------------------------------------------------------
------------------------------------------------------------
------------------------------------------------------------
------------------------------------------------------------
------------------------------------------------------------
------------------------------------------------------------
------------------------------------------------------------
------------------------------------------------------------
------------------------------------------------------------
------------------------------------------------------------
------------------------------------------------------------
------------------------------------------------------------
------------------------------------------------------
>WP_158907601.1|Spirochaetes-Spirochaetia-Spirochaetales-root-root-uncultured_spirochete WP_158907601.1 phosphoribosyl-ATP diphosphatase [Rectinema sp. SURF-ANA-1]SLM13916.1 conserved hypothetical protein [uncultured spirochete]HCX97172.1 phosphoribosyl
------------------------------------------------------------
------------------------------------------------------------
------------------------------------------------------------
------------------------------------------------------------
------------------------------------------------------------
------------------------------------------------------------
------------------------------------------------------------
------------------------------------------------------------
------------------------------------------------------------
------------------------------------------------------------
--------------------MIVPSIDIMNGRAVQLRGGKQ--PPL-DAG----NPLELA
ERYSRVGE--FAVVDLDAAM------GKG-SNRELVLSMCKRW-------PVRV-GGGIR
TQKLALEYLNA--GARYIMLGTAA---------------TPEFCAQL----PRERLIAAL
D------SRNDTIMVEGWTKPREGSVEEAIQKLAPY-VAGFLVTFIET----------EG
DQCGIDIE-RAKRL------VKLA-----PDRKFTFA-GGAAGGERGLADITAL---DAI
---G--AD-IQAGTSLVLGDL--SL-------------ADAFAAPLH---------TDRP
-----------------------DGLWPTLVCDE-SGKVLGLVYSNRESLKHAIESGKGA
YHSRSR-GLWVKGESSGNGQTLIRADLDCDRDTIRFTVRQEGV--GFCHLKRRNCFD---
------D----------------------------GYGLEKLNRTISKRMK-----DAPQ
-G----SYTRRLFSDE-ALLASKLREEAQELAQS---KTKDEAVAEAADVMYFALVKTIS
MGGSLSDIEAELERRSLRVT--RRG---GNAKPEFEGSEGKN------------------
------------------------------------------------------------
------------------------------------------------------------
--------------------------------EWKSIH----------------------
------------------------------------------------------------
------------------------------------------------------------
------------------------------------------------------------
------------------------------------------------------------
------------------------------------------------------
>WP_158750743.1|Acidobacteria-Acidobacteriia-Acidobacteriales-Acidobacteriaceae-Acidobacterium-Acidobacterium_sp._S8 WP_158750743.1 1-(5-phosphoribosyl)-5-[(5-phosphoribosylamino)methylideneamino] imidazole-4-carboxamide isomerase [Acidobacterium sp. S8]
------------------------------------------------------------
------------------------------------------------------------
------------------------------------------------------------
------------------------------------------------------------
------------------------------------------------------------
------------------------------------------------------------
------------------------------------------------------------
------------------------------------------------------------
------------------------------------------------------------
------------------------------------------------------------
--------------------MLIPSIDLMGGRIVQLVQGEK--LKL-AFD----DFDYWI
ERFSAYPM--VQLIDLDAAM------RQG-DNAALIEKIAKRL-------PCQV-GGGIA
TVERAKQILAA--GARRIIFGSALFSGENTVG-----MVNVDLASDIQKSIGAEQFVASI
D------TKQGQVAVKGWKEQAGLTPQQAIAALNPF-CGAFLYTHVDR----------EG
TMQGFPFE-IARQL------RALT------ERQLIVA-GGI----REQAEIDAL---HQI
---R--VD-VVSGMAVYTGAV--AT-----------------------------------
------------------------------------------------------------
------------------------------------------------------------
------------------------------------------------------------
------------------------------------------------------------
------------------------------------------------------------
------------------------------------------------------------
------------------------------------------------------------
------------------------------------------------------------
------------------------------------------------------------
------------------------------------------------------------
------------------------------------------------------------
------------------------------------------------------------
------------------------------------------------------
>KQM11479.1|Euryarchaeota-Thermoplasmata-Methanomassiliicoccales-root-root-Methanomassiliicoccales_archaeon_RumEn_M1 KQM11479.1 hypothetical protein AOA80_07885 [Methanomassiliicoccales archaeon RumEn M1]
------------------------------------------------------------
------------------------------------------------------------
------------------------------------------------------------
------------------------------------------------------------
------------------------------------------------------------
------------------------------------------------------------
------------------------------------------------------------
------------------------------------------------------------
------------------------------------------------------------
------------------------------------------------------------
-------------------MKVIPAVDILDGKVVTLVGGKPGTEKV-SLP----NPRNVA
LEWEEKGAPLIHLVDLNAAM------DRG-DNFEAIASILARV-----KVPIQI-GGGIR
TTEKAETLLKL--GASKVVVGTRAVT-------------DPDWLEELARANR-HKIVLAL
D------LKDGKVQVKGWKESSSRTVEDILQRTEGLPLAAVLHTNIDV----------EG
RAAGIDAE-RLAEF------VAMC------PHPVIAS-GGV----TTMKDLIKL---EEI
---G--VGSAIVGLALYTGTITPDVWS----------VKE--------------------
------------------------------------------------------------
------------------------------------------------------------
------------------------------------------------------------
------------------------------------------------------------
------------------------------------------------------------
------------------------------------------------------------
------------------------------------------------------------
------------------------------------------------------------
------------------------------------------------------------
------------------------------------------------------------
------------------------------------------------------------
------------------------------------------------------------
------------------------------------------------------
>WP_117834741.1|Firmicutes-Clostridia-Clostridiales-Lachnospiraceae-Coprococcus-Coprococcus_comes WP_117834741.1 bifunctional phosphoribosyl-AMP cyclohydrolase/phosphoribosyl-ATP diphosphatase HisIE [Coprococcus comes]RGT90902.1 bifunctional phosphoribos
M-----------------------------------------------------------
------------------------------------------------------------
------------------------------------------------------------
------------------------------------------------------------
------------------------------------------------------------
------------------------------------------------------------
------------------------------------------------------------
------------------------------------------------------------
------------------------------------------------------------
------------------------------------------------------------
-----------------SYKRLIPCIFILGGKAVKWFDDPT----V-VSE----DVIALA
KEYSDNGADELLVFDLSNTD-----QDHD-ESIELMKKINRVI-----RIPMVA-GGNVK
RQEDVKKILYT--GAKRAMLNFSKPD-------------SQKLIEEVAKRFGKEKIAVSL
N------DFDALF--------------KQQHLIQTY-SSQIVFMH----------RL---
---------DLNSV------VNIT------DIPCVVV-TDT----LEKEELFKIL--ECP
---G--VK-GLSGMYVSQREI--NCADFKEECSQKGIRMTSFESLMD----FSEFKLNS-
-----------------------DGLLPVVTQHYKTSEVLMVAYMNQEAFEKTVKTGRMT
YFSRSRQSLWTKGETSGHFQYVKSLTIDCDKDTLLAKVDQVGA--A-CHTGNPTCFF---
-----QPIVGDQY-----------------EEINTQQVFESVYHTIMDRKE-----HPKE
-G----SYTNYLFEKGIDKILKKVGEEAAEIIIAAKNPNPEELKYEMCDFLYHMMVLMAE
RGITWDDIMEEMAKR---------------------------------------------
------------------------------------------------------------
------------------------------------------------------------
------------------------------------------------------------
------------------------------------------------------------
------------------------------------------------------------
------------------------------------------------------------
------------------------------------------------------------
------------------------------------------------------
>MAH66730.1|Proteobacteria-Alphaproteobacteria-Rhodobacterales-Hyphomonadaceae-Hyphomonas-Hyphomonas_sp._TMED17 MAH66730.1 phosphoribosyl-ATP diphosphatase [Phycisphaerae bacterium]OUX92929.1 phosphoribosyl-ATP diphosphatase [Hyphomonas sp. TMED17]
------------------------------------------------------------
------------------------------------------------------------
------------------------------------------------------------
------------------------------------------------------------
------------------------------------------------------------
------------------------------------------------------------
------------------------------------------------------------
------------------------------------------------------------
------------------------------------------------------------
------------------------------------------------------------
--------------------MLIPSIDISKGRAVQWRQGRE--FLL-DGG----DPFVHM
NRFARLGE--VAIVDLDAAV------GQG-DNRDLIERLCRRG-------RCRV-GGGIR
DRATAVRWLDA--GASKVVIGTAA---------------TPELLSTL----PRERVIAAV
D------AWDGEVVDRGWRRRTGETVETRIERLRPF-VSGFLATFVEH----------EG
TGAGLDLE-RAKLL------RGLV-----GDRQLVAA-GGT----KSVEEIVSL---DRI
---G--VD-VQVGRALYEEGL--DP-------------AEIIGGLLH---------SDRP
-----------------------DGLWPTVVCDE-SGAAMGLAWSNPASLGRALDTGRGV
YWSRRR-GLWEKGSTSGAEQELVRVDLDCDRDAIRFTVRQRGA--GFCHEGTFGCWG---
------D----------------------------RQGVPAIADRITDRIR-----TSDP
-E----SYTARLASDA-GLLRAKLVEEAGELADA---VTTDETVHEAADLLYFTLTTLAS
RGVGLDAVVAELERRTGRLT--RRG---GEAKTPDLEITS--------------------
------------------------------------------------------------
------------------------------------------------------------
------------------------------------------------------------
------------------------------------------------------------
------------------------------------------------------------
------------------------------------------------------------
------------------------------------------------------------
------------------------------------------------------
>BAP69258.1|Ascomycota-Saccharomycetes-Saccharomycetales-Saccharomycetaceae-Kluyveromyces-Kluyveromyces_marxianus BAP69258.1 histidine biosynthesis trifunctional protein [Kluyveromyces marxianus]
------------------------------------------------------------
------------------------------------------------------------
------------------------------------------------------------
------------------------------------------------------------
------------------------------------------------------------
------------------------------------------------------------
------------------------------------------------------------
------------------------------------------------------------
------------------------------------------------------------
------------------------------------------------------------
---------------------MLPLVPLL--DATKALNEKP------FIGL---------
----------SKLLVLDGLT----------LTKEEIQDFTDKQEAFGQRVSVLV-GKNKF
SDDDLISLLNN--GISTLFVEDLEY--------------ANHLLE-I-------------
------------------------------------------------------------
---GIPDI-RLSLF------KENAFRVK----------FGQ-VQEVSWSQLVKV---SEI
T--K------------------QSF-------------TNAILKGLK---------TDRS
-----------------------DGLYTTLVVDE-NERSLGLVYSSKESIAQAVESQTGV
YFSRSRNEIWRKGATSGNVQQLLSIDLDCDGDALKFVVRQGGS-GSFCHLNTQSCFGDF-
-----------------------------------KNGLYGLQKLLQDRLV-----NAPE
-G----SYTKRLFNDP-DLLDAKIKEEAEEVTEA---KEKKDIAWECADLFYFTLVKLVA
SGVSLEDVENNLNMKHLKVT--RRK---GDAKPKFIKKEE----PITET-PYETSE-EEK
IFLNVVSS----------SNKAAVEQAVTRPIQKTAEIMNL-VKP---------------
-----IIDNVVKNGDKALIELTAKFDGVDLKSPVLKAPFPPEYLEGLTDELREALDLSIE
NVRKFHAAQMQTETLEVETQPGVVCSRFPRPIEKVGLYIPGGTAILPSTALMLGVPAQVA
GCKEIVFASPPRKSDGRVSPEVVYVASKVGASKIVLAGGAQAVAAMAYGTETVPKVDKIL
GPGNQFVTAAKMHIQNDTQALCSIDMPAGPSEVLVICDEEADVDYVASDLLSQAEHGIDS
QVILVGVSLSETKIEALQNAVHEQAMKLPRVDIVRKCIAHSSIILCESYEDAFKMSNQYA
PEHLILQISNAQDYVKLVDHAGSVFVGAYTPESCGDYSSGTNHTLPTYGYARQYSGVNTS
TFQKFITSQSVSPTGLENIGRAVMSIAAVEGLDAHRNAVKIRMTKLGLLPPNFE
>WP_013759471.1|Spirochaetes-Spirochaetia-Spirochaetales-Spirochaetaceae-Treponema-Treponema_brennaborense WP_013759471.1 bifunctional phosphoribosyl-AMP cyclohydrolase/phosphoribosyl-ATP diphosphatase HisIE [Treponema brennaborense]AEE17770.1 phosphorib
------------------------------------------------------------
------------------------------------------------------------
------------------------------------------------------------
------------------------------------------------------------
------------------------------------------------------------
------------------------------------------------------------
------------------------------------------------------------
------------------------------------------------------------
------------------------------------------------------------
------------------------------------------------------------
--------------------MVISSIDLKDGKVVQLKNGKE--PVL-ERN----DAAALI
REFNRYGE--TAIIDLDAALGNTTAKGTT-ANTEMLKSLLRSG-------NVRV-GGGIR
DVKKAKELVSL--GAEKVIVGSAAFNAHRAAPADP--VLNTAFLDELTEAIGRQRIIISV
D------AINGNIAVKGWTETAGIPLAEGAAAAEKY-ASELLFTCVER----------EG
CMTGIDME-QVGKL------RNTV------SCRLVVA-GGV----SSVEEIAEL---ERM
---G--CD-VQLGMALYTGAV--AL-------------KDAFVACLN---------WQKV
-----------------------D-MIPVIAQSV-SGEVLMMGYANREAFAKTFDSGKLT
FWSRTRNVLWTKGEHSGNYLEVIKLRADCDRDTVLATVVPHGP--V-CHTGSWTCFT---
-----AEAG-------------------------AASTLERLYGTISERFA-----DPRP
-G----SYTATL--DA-KRVREKIEEEAEELIEA---EDKSETVWECADLLYFVSVLMYQ
EKVTWQDVLDELDRRHKK------------------------------------------
------------------------------------------------------------
------------------------------------------------------------
------------------------------------------------------------
------------------------------------------------------------
------------------------------------------------------------
------------------------------------------------------------
------------------------------------------------------------
------------------------------------------------------
>ENN95769.1|Euryarchaeota-Methanococci-Methanococcales-Methanocaldococcaceae-Methanocaldococcus-Methanocaldococcus_villosus ENN95769.1 phosphoribosylformimino-5-aminoimidazole carboxamide ribotide isomerase [Methanocaldococcus villosus KIN24-T80]
MS----------------------------------------------------------
------------------------------------------------------------
------------------------------------------------------------
------------------------------------------------------------
------------------------------------------------------------
------------------------------------------------------------
------------------------------------------------------------
------------------------------------------------------------
--LY--------------------------------------------------------
------------------------------------------------------------
----------------GEKLIIMPAIDLKDGKCVQLVQGDPNKKLF-ESD----DVIGIA
KKF-EKFADCLHIVDLNAAL------NMG-NNRELIRKIINSI-----SIPAQV-GGGIR
DVDVAKEIIDF--GAERIIVGTRAIL-------------DKEFIDELKSELGKKKIVLAV
E------EREGKVVIKGWKEKIDKTPLEIIKEFENK-VGYILYTNVNV----------EG
LLKGIDLK-KIEDI------VNNS------KLPIIYS-GGI----TKLDDLINL---KRL
---N--VYGAVIGSAIYKGLI--KL-------------EDLKKVK---------------
------------------------------------------------------------
------------------------------------------------------------
------------------------------------------------------------
------------------------------------------------------------
------------------------------------------------------------
------------------------------------------------------------
------------------------------------------------------------
------------------------------------------------------------
------------------------------------------------------------
------------------------------------------------------------
------------------------------------------------------------
------------------------------------------------------------
------------------------------------------------------
>AQZ14052.1|Ascomycota-Saccharomycetes-Saccharomycetales-Saccharomycetaceae-Zygosaccharomyces-Zygosaccharomyces_bailii AQZ14052.1 HIS4 (YCL030C) [Zygosaccharomyces parabailii]CDH13306.1 probable HIS4-Phosphoribosyl-AMP cyclohydrolase/phosphoribosyl-ATP p
------------------------------------------------------------
------------------------------------------------------------
------------------------------------------------------------
------------------------------------------------------------
------------------------------------------------------------
------------------------------------------------------------
------------------------------------------------------------
------------------------------------------------------------
------------------------------------------------------------
------------------------------------------------------------
--------------------MVFPIIPLYSQDPENILREKP------YLSL---------
----------TGQALLDAEK----------LPVSCIKAFVSHNGSSLFFSSVLAKSSSLL
TDDEIVDLLNN--GVSTLFLQDKIY--------------ADHLIEKV-------------
------------------------------------------------------------
---GVPSE-RITLL------EGSVYTTQ----------FGI-KGKFSLDSIIPA---EKL
Q--A------------------NSL-------------SDALLSAAK---------TDRA
-----------------------DGLYTTLVVDN-YERCLGLVYSSKESIKQAIEKQVGV
YFSRSRNEIWVKGLTSGNTQKLVSIQFDCDGDALKFVVVQEGRNASFCHLDTESCFGQF-
-----------------------------------KHGLASLERLLQQRKA-----SAPE
-G----SYTKRLFNDP-ALLDAKIKEEAEELTEA---QTKSELSWEAADLLYFSLAKLVA
NDISLSDVESNLHMKHLKIT--RRK---GDAKPKFVEKKKENAIPVSVSGSFDGSS-VES
LKLGVIDS----------KNKEDVEKALSRPIQNTSQIMHL-VNP---------------
-----IIDNVKKNGDKALVEYAAKFDGVKLGNPVIEAPFPEDCFEGLTAELKEALDLSME
NVRKFHVAQLQKSTMQVETQPGVLCSRFARPIEKVGLYIPGGTAVLPSTALMLGIPAQVA
QCREIVFASPPRKSDGKISPEVAYIAHKVGASKIVLAGGAQAVAAMAYGTETVPKVDKIL
GPGNQFVTAAKMYVQNDTQALCSIDMPAGPSEVLVVCDEEADVDFVASDLLSQAEHGVDS
QVILLGVQLGNKKVEEIQAAVRQQALSLPRVEIVTKCIAHSSIILCDSYDEAFSVSNQYA
PEHLILQIKNAADYVKLVDNAGSVFVGAYTPESCGDYSSGTNHTLPTYGYARQYSGVNTS
TFQKYITAQSVSPEGLQNIGHAVMSVAKVEGLDGHRNAVKIRMGKLGLLPKGFE
>WP_010098214.1|Firmicutes-Bacilli-Bacillales-Bacillaceae-Ornithinibacillus-Ornithinibacillus_scapharcae WP_010098214.1 1-(5-phosphoribosyl)-5-[(5-phosphoribosylamino)methylideneamino]imidazole-4-carboxamide isomerase [Ornithinibacillus scapharcae]
------------------------------------------------------------
------------------------------------------------------------
------------------------------------------------------------
------------------------------------------------------------
------------------------------------------------------------
------------------------------------------------------------
------------------------------------------------------------
------------------------------------------------------------
------------------------------------------------------------
------------------------------------------------------------
-------------------MIIFPAIDILDGKCVRLIQGDYNQQKL-YNE----SPLNAA
EQWMKYGAETLHIVDLNGAK-----SGTA-TNKKIIGQIAQSS-----NLPIQV-GGGIR
SLEQIEEYFSI--GVQRVILGTTAIH-------------DFPLLQQAVEKFG-DRIIVSI
D------ARNGMVATEGWIKESTITATDLVENLEKIGIQTIVYTDIAR----------DG
MLQGPNFE-ELATI------NQAT------SIQVIAS-GGI----TTIGDVVKL---QQM
---N--LYGTIIGKALYDGRI--EL-------------IELLEVM------------NHA
S-----------------------------------------------------------
------------------------------------------------------------
------------------------------------------------------------
------------------------------------------------------------
------------------------------------------------------------
------------------------------------------------------------
------------------------------------------------------------
------------------------------------------------------------
------------------------------------------------------------
------------------------------------------------------------
------------------------------------------------------------
------------------------------------------------------------
------------------------------------------------------
>WP_088560676.1|Proteobacteria-Alphaproteobacteria-Rhodospirillales-Geminicoccaceae-Arboricoccus-Arboricoccus_pini WP_088560676.1 phosphoribosyl-ATP diphosphatase [Arboricoccus pini]SNB64420.1 phosphoribosyl-ATP pyrophosphatase /phosphoribosyl-AMP cycloh
------------------------------------------------------------
------------------------------------------------------------
------------------------------------------------------------
------------------------------------------------------------
------------------------------------------------------------
------------------------------------------------------------
------------------------------------------------------------
------------------------------------------------------------
------------------------------------------------------------
------------------------------------------------------------
--------------------MIVPSIDLQGGQTVQLVGGDA--KAI-DAG----DPMPIA
ERFAIAGE--IAVIDLDAAM------STG-SNAHLIDPLVQRF-------PCRV-GGGIR
SLATATSWLDR--GAAKIILGTMA---------------KPDLLAKL----PKNRVIAAL
D------ARDGEVVIEGWKTGTGAALLDRIDELRDL-VDGFLVTFVER----------EG
RMGGTDMA-LAKAV------VAAA-----SPARVTIA-GGV----TTAEEIREL---DAI
---G--AD-AQVGMALYTGRL--DL-------------GDAIAAPLV---------TDRP
-----------------------DGLYPTVVTDE-RGLALGLVYSSKESIREAVKRKVGV
YQSRTR-GLWVKGETSGAVQELLRIDLDCDRDSPRFVVRQAGK--GFCHLDTRTCWG---
------E----------------------------EEGLGSLMRTLAARRE-----HAPA
-G----SYTARLFDDP-ALLAAKTTEEAAELIAA---GTRDEVVWEAADVIFFTLTRLAK
EGIDLAEVERHLDRRALKVT--RRD-----------------------------------
------------------------------------------------------------
------------------------------------------------------------
------------------------------------------------------------
------------------------------------------------------------
------------------------------------------------------------
------------------------------------------------------------
------------------------------------------------------------
------------------------------------------------------
>KXB05173.1|Euryarchaeota-root-root-root-root-candidate_division_MSBL1_archaeon_SCGC-AAA382A03 KXB05173.1 1-(5-phosphoribosyl)-5-[(5-phosphoribosylamino)methylideneamino] imidazole-4-carboxamide isomerase [candidate division MSBL1 archaeon SCGC-AAA382A13]
------------------------------------------------------------
------------------------------------------------------------
------------------------------------------------------------
------------------------------------------------------------
------------------------------------------------------------
------------------------------------------------------------
------------------------------------------------------------
------------------------------------------------------------
------------------------------------------------------------
------------------------------------------------------------
-------------------MLIVPAVDIRRGECVQLVGGKPDTGKK-YG-----DPIQTA
LDWEQKGASCLHIVDLDAAM------NEG-ENLGIIEKILNNL-----SINVQV-GGGIR
TVDKGVKILNL--GADRIILGTAAFE-------------KPNVLKELIKKTSSEKIMVSL
D------VKKGKITIKGWKKETEGDLIDMAKKFEEMGVGGFLFTNIDA----------EG
KMSGLDTK-YVEKL------VSDL------KSPVFAA-GGV----KSLEDVKKA---RET
---G--VAGLVIGTALYEKKI--SF-------------KKAMEVI------------KNE
KSQI--------------------------------------------------------
------------------------------------------------------------
------------------------------------------------------------
------------------------------------------------------------
------------------------------------------------------------
------------------------------------------------------------
------------------------------------------------------------
------------------------------------------------------------
------------------------------------------------------------
------------------------------------------------------------
------------------------------------------------------------
------------------------------------------------------------
------------------------------------------------------
>RAP53226.1|Euryarchaeota-Methanobacteria-Methanobacteriales-Methanobacteriaceae-Methanosphaera-Methanosphaera_sp._rholeuAM270 RAP53226.1 1-(5-phosphoribosyl)-5-[(5-phosphoribosylamino)methylideneamino]imidazole-4-carboxamide isomerase [Methanosphaera sp.
------------------------------------------------------------
------------------------------------------------------------
------------------------------------------------------------
------------------------------------------------------------
------------------------------------------------------------
------------------------------------------------------------
------------------------------------------------------------
------------------------------------------------------------
------------------------------------------------------------
------------------------------------------------------------
-------------------MIIIPAVDLKNGKCVQLVQGEPGTEQV-IID----NPEDVA
MEWINKGAKRLHIVDLDGAL------GSG-ENLEIVKKIIDSS-----NVPIQM-GGGIR
TVDDAKKLLDA--GITTVIIGTMAIK-------------HPEYITELSDEYGSDRICVSL
D------SKENRVVTHGWTEFTDKTPLEYAKIFEDKGAGSILFTNVDV----------EG
LLNGVDLK-PVKEL------LSSV------NIPIIYS-GGI----TSLDDLKVL---SEL
---N--TGYVVIGSALYKGLI--DF-------------EEALNFQ---------------
------------------------------------------------------------
------------------------------------------------------------
------------------------------------------------------------
------------------------------------------------------------
------------------------------------------------------------
------------------------------------------------------------
------------------------------------------------------------
------------------------------------------------------------
------------------------------------------------------------
------------------------------------------------------------
------------------------------------------------------------
------------------------------------------------------------
------------------------------------------------------
>PIN98867.1|Candidatus_Diapherotrites-root-root-root-root-Candidatus_Diapherotrites_archaeon_CG10_big_fil_rev_8_21_14_0_10_31_34 PIN98867.1 1-(5-phosphoribosyl)-5-[(5-phosphoribosylamino)methylideneamino] imidazole-4-carboxamide isomerase [Candidatus Diap
------------------------------------------------------------
------------------------------------------------------------
------------------------------------------------------------
------------------------------------------------------------
------------------------------------------------------------
------------------------------------------------------------
------------------------------------------------------------
------------------------------------------------------------
------------------------------------------------------------
------------------------------------------------------------
--------------------MIIPSIDLIQGKVVQLEQGKN--KVF-EID----NPFYFA
GRFKGFKE--VQLIDLDAAM------NKG-ENKLIVKEITEIV-------NARV-GGGIR
SIEKAVELIDD--GAKKIIIGTQA---------------NKKFLEKLTERVPRKKIIVAV
D------SFKGKVVVEGWKKKTSKTPFELIKELEPY-CGEFLFTCVEK----------EG
LMNGTDFD-LIKKL------KECT------KNELSAA-GGI----TSIQEARKL---ERI
---G--VK-PIIGMALYSGKI--SW-------------EEI-------------------
------------------------------------------------------------
------------------------------------------------------------
------------------------------------------------------------
-K----------------------------------------------------------
------------------------------------------------------------
------------------------------------------------------------
------------------------------------------------------------
------------------------------------------------------------
------------------------------------------------------------
------------------------------------------------------------
------------------------------------------------------------
------------------------------------------------------------
------------------------------------------------------
>TFG79659.1|Spirochaetes-Spirochaetia-Spirochaetales-root-root-Spirochaetales_bacterium TFG79659.1 hypothetical protein E4H20_11790, partial [Spirochaetales bacterium]
------------------------------------------------------------
------------------------------------------------------------
------------------------------------------------------------
------------------------------------------------------------
------------------------------------------------------------
------------------------------------------------------------
------------------------------------------------------------
------------------------------------------------------------
------------------------------------------------------------
------------------------------------------------------------
--------------------MIIPSIDIMGGRAVQLVGGSR--MEL-DCG----DPLELA
DRFSIYGQ--IAVIDLDAAM------GLG-QNEDLLIEIARRY-------PCRL-GGGVR
DADKLTRFLDA--GARAVIIGTRA---------------EPDFLSGF----PRDRLVAAL
D------TRNGTVSVAGWKMDTGLDSAARLVELAPF-VGGFLFTSIER----------EG
ALGGLDLD-YAERI------AEQARSA-GFSGSLCFA-GGV----RSAEEVARL---DAM
---G--AD-VQAGMAIYKGIL--DP-------------ADALMACLS---------SDRS
-----------------------DGLWPTVVCDE-RGVALGLAYSDSESLGTAFRERAGV
YRSRRH-GLWRKGETSGNRQELLRVDVDCDRDTLRFTVRQGGS--GFCHRGSRSCWGPAP
GNCPESA----------------------------DSGIGRLERTIAGRKAELDLDTAPA
-A----SYSARLFRDD-ALLSAKLLEEASELAEA---SGPERAAEEAA------------
------------------------------------------------------------
------------------------------------------------------------
------------------------------------------------------------
------------------------------------------------------------
------------------------------------------------------------
------------------------------------------------------------
------------------------------------------------------------
------------------------------------------------------------
------------------------------------------------------
>WP_013969826.1|Spirochaetes-Spirochaetia-Spirochaetales-Spirochaetaceae-Treponema-Treponema_caldarium WP_013969826.1 bifunctional phosphoribosyl-AMP cyclohydrolase/phosphoribosyl-ATP diphosphatase HisIE [Treponema caldarium]AEJ20545.1 phosphoribosyl-ATP
------------------------------------------------------------
------------------------------------------------------------
------------------------------------------------------------
------------------------------------------------------------
------------------------------------------------------------
------------------------------------------------------------
------------------------------------------------------------
------------------------------------------------------------
------------------------------------------------------------
------------------------------------------------------------
--------------------MVIASIDIQNGKVVQLKQGSQ--LML-ERE----DAAELA
AEFDKYGE--VAVIDLDAAM------KTG-SNDELVKSLLRRA-------DCRV-GGGIA
TVERAAELVSL--GAKKVIIGSKAFRTSGDS-----FGINTAFLEALAKKIGRERVIVAV
D------ARDGEIVVDGWKTPTGLPLIESAKALEPY-VGELLYTCVER----------EG
TMTGTNLD-SIRSL------REAV------SCLVTVA-GGV----STLEEIEAI---ARL
---G--CD-VQLGMALYTGKI--NL-------------ADAFIASLS---------WNQA
WQE--------------------GKLLPVVAQAP-DGQVLMLGYTDREALAETFKRGNLC
FHSRSRNKLWMKGESSGNTLKLIRLRADCDRDTILATVEPTGP--T-CHTGNWTCFT---
-----DQ----------------------------RYTWELLQNIVTERFR-----NPKP
-G----SYTATL--DD-ERVREKVMEEAEEVCTA---KTHDEIIWEVADLLYFTTVLMTR
AGVSVVEVMAELDRRHKK------------------------------------------
------------------------------------------------------------
------------------------------------------------------------
------------------------------------------------------------
------------------------------------------------------------
------------------------------------------------------------
------------------------------------------------------------
------------------------------------------------------------
------------------------------------------------------
>WP_089716347.1|Firmicutes-Clostridia-Halanaerobiales-Halanaerobiaceae-Halanaerobium-Halanaerobium_congolense WP_089716347.1 bifunctional phosphoribosyl-AMP cyclohydrolase/phosphoribosyl-ATP diphosphatase HisIE [Halanaerobium congolense]SDI29350.1 phosph
------------------------------------------------------------
------------------------------------------------------------
------------------------------------------------------------
------------------------------------------------------------
------------------------------------------------------------
------------------------------------------------------------
------------------------------------------------------------
------------------------------------------------------------
------------------------------------------------------------
------------------------------------------------------------
------------------------------------------------------------
------------------------------------------------------------
------------------------------------------------------------
------------------------------------------------------------
------------------------------------------------------------
--------------------------------------MLEIIDKLE----EIEFKFNQ-
-----------------------LGLMPAVVQDYQTKEVLMVAYVNKESLNLSLEKGETV
FYSRSRQELWHKGETSGNTQEIKEIYYDCDQDTILFLVEPAGP--A-CHTGKTSCFY---
-----RKIAEETEVKAEEMMKMQQEAQKIEAEFEAEKVVDSLYQLILSRKE-----EMPE
-G----SYTTYLFEEGIDKILKKVGEESAEVIIASKNDPDQELVYETADLVYHMLVLLAA
RGIEPDQIREELKKRHK-------------------------------------------
------------------------------------------------------------
------------------------------------------------------------
------------------------------------------------------------
------------------------------------------------------------
------------------------------------------------------------
------------------------------------------------------------
------------------------------------------------------------
------------------------------------------------------
>RTL42698.1|Candidatus_Melainabacteria-root-root-root-root-Candidatus_Melainabacteria_bacterium RTL42698.1 phosphoribosyl-ATP diphosphatase [Candidatus Melainabacteria bacterium]
------------------------------------------------------------
------------------------------------------------------------
------------------------------------------------------------
------------------------------------------------------------
------------------------------------------------------------
------------------------------------------------------------
------------------------------------------------------------
------------------------------------------------------------
------------------------------------------------------------
------------------------------------------------------------
--------------------MLIPSIDIMNGKAVQLKQGKE--FVL-QSER---TPLELA
KEFNRYGE--VAVIDLDAAL------RKG-NNRELIKEICRVC-------DVRV-GGGIR
DVDTGREFLKA--GAKRLIVGTMA---------------TPEFLDKF----SPQQVMVAL
D------HKGEIVVDQGWENATGETIWARAERLAPY-CAGFLATFVEG----------EG
CLNGMDIE-AIKGL------KDKI------KGQLTVA-GGI----AETDEIVQI---SAL
---G--VD-VQVGMALYTGRI--DP-------------IEAVVKSIV---------FKE-
-----------------------DGLVPTIVQDQ-TGQVLMMAYSSKDSLSRALREGKGI
YFSRSRNEIWEKGLTSGNAQKLISCRVDCDRDCLLFTVVQENA--A-CHNQTYSCFGGVT
----SDR----------------------------KFSLPELFETIQSRKN-----SGSS
-K----SYTATLLSDR-RLLLKKIMEEAYEVVSY---SSKENLRWEIADLIYFASVLAVD
EGLEWRDIEAELAGRRR-------------------------------------------
------------------------------------------------------------
------------------------------------------------------------
------------------------------------------------------------
------------------------------------------------------------
------------------------------------------------------------
------------------------------------------------------------
------------------------------------------------------------
------------------------------------------------------
>WP_012965611.1|Euryarchaeota-Archaeoglobi-Archaeoglobales-Archaeoglobaceae-Ferroglobus-Ferroglobus_placidus WP_012965611.1 1-(5-phosphoribosyl)-5-[(5-phosphoribosylamino)methylideneamino]imidazole-4-carboxamide isomerase [Ferroglobus placidus]ADC65268.1
M-----------------------------------------------------------
------------------------------------------------------------
------------------------------------------------------------
------------------------------------------------------------
------------------------------------------------------------
------------------------------------------------------------
------------------------------------------------------------
------------------------------------------------------------
------------------------------------------------------------
------------------------------------------------------------
-------------------FRIYPAVDIKDGRCVQLQQGDPRKVLF-SVD----DPVKVA
KFWVEKGAKALHVIDLDGAF-----EGKL-RNEEIILKIAKMT-------EIQV-GGGIR
SVDIAERLLNK--GVSRVIVGTLALK-------------EPEAVRKLAKKYP-GRVIISI
D------AKDGKVVFNGWRKKTDFSPIEFAKLFDDLEV-SFLLTDVNV----------EG
LMKGIRRE-FIKEV------VASL------ENDVIVS-GGV----SNYEDAKLI---KEL
---G--ASGVVVGSALYLGRV--KL-------------EELLKLE---------------
------------------------------------------------------------
------------------------------------------------------------
------------------------------------------------------------
-------------------------EEQ--------------------------------
------------------------------------------------------------
------------------------------------------------------------
------------------------------------------------------------
------------------------------------------------------------
------------------------------------------------------------
------------------------------------------------------------
------------------------------------------------------------
------------------------------------------------------------
------------------------------------------------------
>KYC52043.1|Euryarchaeota-Candidatus_Methanofastidiosa-root-root-Candidatus_Methanofastidiosum-Candidatus_Methanofastidiosum_methylthiophilus KYC52043.1 Imidazole glycerol phosphate synthase subunit HisF [Candidatus Methanofastidiosum methylthiophilus]
------------------------------------------------------------
------------------------------------------------------------
------------------------------------------------------------
------------------------------------------------------------
------------------------------------------------------------
------------------------------------------------------------
------------------------------------------------------------
------------------------------------------------------------
------------------------------------------------------------
------------------------------------------------------------
-------------------MKVLPAVDILNRKCVQLVGGDPNTKVF-ENT----DPLTIA
KKWAEY-SDYLHLIDLDAAI-----YNTD-INRDIIKKILSEI-----KVPAEV-GGGIR
SIEVFRELIDA--GADKLIMGTSAVK-------------NLELLKKIREEFGKDRIVIAL
D------VKGEEVSISGWTKGSGLTIFEAINKLEDY-ASSFLITSIGV----------EG
RMTGPDIV-LYKKI------LSFT------DVEIIAS-GGI----SSIDDLIKL---DNI
---G--INKAVVGTAIYTNKI--DL-------------NEVRKFF------------G--
------------------------------------------------------------
------------------------------------------------------------
------------------------------------------------------------
------------------------------------------------------------
------------------------------------------------------------
------------------------------------------------------------
------------------------------------------------------------
------------------------------------------------------------
------------------------------------------------------------
------------------------------------------------------------
------------------------------------------------------------
------------------------------------------------------------
------------------------------------------------------
>WP_148941220.1|Firmicutes-Bacilli-Bacillales-Bacillaceae-Bacillus-Bacillus_vietnamensis WP_148941220.1 bifunctional phosphoribosyl-AMP cyclohydrolase/phosphoribosyl-ATP diphosphatase HisIE [Bacillus vietnamensis]TYS15250.1 bifunctional phosphoribosyl-AM
------------------------------------------------------------
------------------------------------------------------------
------------------------------------------------------------
------------------------------------------------------------
------------------------------------------------------------
------------------------------------------------------------
------------------------------------------------------------
------------------------------------------------------------
------------------------------------------------------------
------------------------------------------------------------
------------------------------------------------------------
------------------------------------------------------------
------------------------------------------------------------
------------------------------------------------------------
------------------------------------------------------------
--------------------------------------MNAIKDTIK---------FDE-
-----------------------NGLVPAIVQDASTKKVLTLAYMNAESLRLSIEKGETW
FYSRSRQELWHKGETSGNTQRIIEMKYDCDQDAVLVEVEPKGP--A-CHKGSESCFE---
-----ESIYRAENGT-------------SKAGSGGSSILTTLEKLISERFD-----ERPE
-G----AYTTYLFEEGVDKILKKVGEEASEVIIAAKNRDKEELKWESADLLYHLLVLLKE
QGLPLNEILQTLEERHNK------------------------------------------
------------------------------------------------------------
------------------------------------------------------------
------------------------------------------------------------
------------------------------------------------------------
------------------------------------------------------------
------------------------------------------------------------
------------------------------------------------------------
------------------------------------------------------
>WP_157927769.1|Thaumarchaeota-root-root-root-Candidatus_Nitrosotalea-Candidatus_Nitrosotalea_okcheonensis WP_157927769.1 1-(5-phosphoribosyl)-5-[(5-phosphoribosylamino)methylideneamino]imidazole-4-carboxamide isomerase [Candidatus Nitrosotalea okcheonens
------------------------------------------------------------
------------------------------------------------------------
------------------------------------------------------------
------------------------------------------------------------
------------------------------------------------------------
------------------------------------------------------------
------------------------------------------------------------
------------------------------------------------------------
------------------------------------------------------------
------------------------------------------------------------
-------------------MKVIPAIDIMDNKVVRLVKGDPKNKTV-YSS----DPIGMA
KKWEKAGADMLHVVDLDATL------GTG-SNLQTIEKITHSV-----SIPVEA-AGGLR
TKEMIENALQF---SSKVVLGTIAFK-------------NKEILEYVSKKFGKERIVISA
D------QMGGKIVISGWKESTGIELIPGIENFVRLGYSQFLITTVER----------DG
TLHGPDLD-SLQKS------CSIK------NTSIIAS-GGI----SNLQDIVNV---KKC
---G--AAGVILGKALYDGKI--SV-------------EEVKTLA---------------
------------------------------------------------------------
------------------------------------------------------------
------------------------------------------------------------
------------------------------------------------------------
------------------------------------------------------------
------------------------------------------------------------
------------------------------------------------------------
------------------------------------------------------------
------------------------------------------------------------
------------------------------------------------------------
------------------------------------------------------------
------------------------------------------------------------
------------------------------------------------------
>ARF11697.1|Nucleocytoviricota-Megaviricetes-Imitervirales-Mimiviridae-Klosneuvirus-Klosneuvirus_KNV1 ARF11697.1 bifunctional phosphoribosyl-AMP cyclohydrolase/phosphoribosyl-ATP pyrophosphatase protein [Klosneuvirus KNV1]
M-----------------------------------------------------------
------------------------------------------------------------
------------------------------------------------------------
------------------------------------------------------------
------------------------------------------------------------
------------------------------------------------------------
------------------------------------------------------------
------------------------------------------------------------
------------------------------------------------------------
------------------------------------------------------------
----------------DYKPSFIPTLDISKGQAVLVKHGNVYKV----LG----DPMEKA
KFISIGGH--FQVIDIDAAK------GEG-SNKDLIKQIVKKY-------PCYV-GGGIR
TYEDATEFLNS--SARRVIISTAI---------------SQELISKL----PKDRTIVAF
DI-----DEKNNIFTHGRKGVMDKNLFQMIDEFAPF-IETMTITFHHT----------EG
TCKGIPFE-QAKEI------KHYVS---KYDIKLIVA-GGI----STVKEIKEL---IDL
---D--LV-PQFGSGFWNGKF--TL-------------GEVYECISQKVLLLKNIIYND-
-----------------------VPLIPIVVQSF-DGVVLGVVFGTPETVRLSADSRIAT
FYSRDKQGVWVKGSTSGCYHQVTSIHYCCDGTALRFIVK--GN--KFCHTGSESCFG---
-----HNDP-------------------------ARASLRSMQHVLQDRLN-----SDNS
-H----SYTKALLNDG-FMIHSKVMEEAEELISA---HTSDEIAHEAADLIYFMLMFLEK
NKIDISDVESELIKRRYTVI--KDE---VGVKMKNKDK-----FKIGVILNNMPTQFVFE
YLEALFDTKIK---------KESDNPRCLKYVCENPNLMIVPTKPKDVSTLMNNGFMDAV
VSYEDIIINYSANAEKTIIKQTKSKN-----VSIVVACKEEVTLEQLKEENKERKLVIMA
EYVKLTSDWVSKHDL------------------KA-------------------------
--------------------KIVHV-----------------------------------
---------------------------SGSSESYLVSDM-CDMCVVVCD-----------
----SGSTLKANGLKVLDTLVTTNI-----------------------------------
--NLFVHPKKKEMLYKLLK-----------------------------------------
--Q---------------------------------------------------
>WP_046561484.1|Proteobacteria-Gammaproteobacteria-Oceanospirillales-Kangiellaceae-Kangiella-Kangiella_geojedonensis WP_046561484.1 phosphoribosyl-AMP cyclohydrolase [Kangiella geojedonensis]AKE52411.1 Phosphoribosyl-ATP diphosphatase [Kangiella geojedon
------------------------------------------------------------
------------------------------------------------------------
------------------------------------------------------------
------------------------------------------------------------
------------------------------------------------------------
------------------------------------------------------------
------------------------------------------------------------
------------------------------------------------------------
------------------------------------------------------------
------------------------------------------------------------
--------------------MLIPSIDLLDGKAVQLEQGNPDRKIV-EDE----DVFGLL
ERFSLYGE--VAIIDLDAAL------GRG-SNKELIKQLIKKY-------PCRV-GGGIR
DYDTAREYLSA--GAKKVILGTSC---------------RSDFVKKL----PSSQLIFAI
D------AKGDDWVTHGWQSTDTLKVLDLIEEIQGN-CSEFLYTQVQK----------EG
MLGGIDEA-RIKEV------VKTS------KIPVTVA-GGI----TTLEDIQFI---NKL
---G--SN-SQIGMSVYTGRL--KL-------------DDALMSCVD---------FEKA
-----------------------P-LMPTIVQDAETGQVLMLAYSTKESLQEAINKKAGV
YYSRSRQELWQKGLTSGNTQKLVNIDYDCDGDTLLFKVKQQGN--A-CHFERYSCFA---
-----TQSR--------------------------EFTLDTLDRVFEQRLE-----DLSK
-GVNVQSFTQKLFASE-ALQVEKLNEECQELIEA---QDNDEVRWEAADLIFFALVNAKA
KGVSAKEIISELGARNAG------------------------------------------
------------------------------------------------------------
------------------------------------------------------------
------------------------------------------------------------
------------------------------------------------------------
------------------------------------------------------------
------------------------------------------------------------
------------------------------------------------------------
------------------------------------------------------
>PHY08468.1|Acidobacteria-Acidobacteriia-Acidobacteriales-Acidobacteriaceae-Acidobacterium-Acidobacterium_sp. PHY08468.1 1-(5-phosphoribosyl)-5-((5-phosphoribosylamino)methylideneamino)imidazole-4-carboxamide isomerase [Acidobacterium sp.]
------------------------------------------------------------
------------------------------------------------------------
------------------------------------------------------------
------------------------------------------------------------
------------------------------------------------------------
------------------------------------------------------------
------------------------------------------------------------
------------------------------------------------------------
------------------------------------------------------------
------------------------------------------------------------
--------------------MLIPSIDLQGGKVVQLVQGDK--LAI-SSD----DLDGWI
ARFAKFPK--VQLIDLDAAM------SRG-NNDALVAVIASQL-------PCRV-GGGVR
SVRRAEELIAA--GAQAVIAGSGLFRPGNGAEPAQ--MIDHDFARALADTVGMHRLIAAV
D------SRGGRVCIHGWKTVLPLTAVQAVQLLEGY-CEEFLYTHIDK----------EG
LMQGTDMA-AITAV------AKAT------ERRLTAA-GGI----TTRAEIDAL---DAL
---G--ID-AVVGMAIYTGSL--AI-------------D---------------------
------------------------------------------------------------
------------------------------------------------------------
------------------------------------------------------------
------------------------------------------------------------
------------------------------------------------------------
------------------------------------------------------------
------------------------------------------------------------
------------------------------------------------------------
------------------------------------------------------------
------------------------------------------------------------
------------------------------------------------------------
------------------------------------------------------------
------------------------------------------------------
>PKL23331.1|Spirochaetes-root-root-root-root-Spirochaetae_bacterium_HGW-Spirochaetae-3 PKL23331.1 phosphoribosyl-ATP diphosphatase [Spirochaetae bacterium HGW-Spirochaetae-3]
M-----------------------------------------------------------
------------------------------------------------------------
------------------------------------------------------------
------------------------------------------------------------
------------------------------------------------------------
------------------------------------------------------------
------------------------------------------------------------
------------------------------------------------------------
------------------------------------------------------------
------------------------------------------------------------
--------------RRGGTLMLIPSIDIMGGRAVQLVGGER--FEL-DGG----DPRELA
ERFSVFGE--IAVVDLDAAL------GKG-SNLELVAAIASRY-------PCRV-GGGVR
DESTMRRLLDA--GARSVMVGTKA---------------NPEFLSAF----PRDRLIAAL
D------FKRGIVMAEGWKASTGATVTDKAAELAPF-VGGFLVTAIDI----------EG
SLSGIDMD-ASRAL------VESIRAA-GFDGALTMA-GGV----TSAAEVAAL---DAM
---G--VD-AQVGMALYKGVL--EP-------------SDAFAACLS---------SDRP
-----------------------DGLWPTVVCDE-SGVALGLVYSDAESLRAALTERAGI
YRSRRR-GLWRKGESSGDRQILVRVDADCDRDALRFTVRQSGA--GFCHRGTRTCFGATG
ADGFGGD----------------------------ERGFPLLSRTTARRLAEVASSEAPA
-G----SYTARLFTEP-GLLAAKIAEEAAELCEA---KGPERSAEEAADLVYFASVKLAR
EGASLADVERVLDRRAMRVT--RRP---GNAKAPYQEKGNEP------------------
------------------------------------------------------------
------------------------------------------------------------
--------------------------------WKIGIH----------------------
------------------------------------------------------------
------------------------------------------------------------
------------------------------------------------------------
------------------------------------------------------------
------------------------------------------------------
>WP_088862558.1|Euryarchaeota-Thermococci-Thermococcales-Thermococcaceae-Thermococcus-Thermococcus_celer WP_088862558.1 bifunctional phosphoribosyl-AMP cyclohydrolase/phosphoribosyl-ATP diphosphatase HisIE [Thermococcus celer]ASI98598.1 bifunctional phos
------------------------------------------------------------
------------------------------------------------------------
------------------------------------------------------------
------------------------------------------------------------
------------------------------------------------------------
------------------------------------------------------------
------------------------------------------------------------
------------------------------------------------------------
------------------------------------------------------------
------------------------------------------------------------
------------------------------------------------------------
------------------------------------------------------------
------------------------------------------------------------
------------------------------------------------------------
------------------------------------------------------------
--------------------------------------MDDLIEKVD---------WEKN
-----------------------NGIVPVVVQDT-NGEVLTLAYVDREALKRTLETGYAH
YYSRSKKRVRMKGEVSGNTQRVREVRVDCDSDALLFIVEQKGV--A-CHTGNYSCFY---
-----RKLGEPERVL---------------PMDYSLEVLRELEELIRDRKG-----NPKE
-G----SYTSKLFREGRERIYKKFGEEAVEVLVA---ETREGLIYETADALYHLLVLLAY
NDVSLGEVMAELRRRRG-------------------------------------------
------------------------------------------------------------
------------------------------------------------------------
------------------------------------------------------------
------------------------------------------------------------
------------------------------------------------------------
------------------------------------------------------------
------------------------------------------------------------
------------------------------------------------------
>OLB67492.1|Gemmatimonadetes-root-root-root-root-Gemmatimonadetes_bacterium_13_1_40CM_3_66_12 OLB67492.1 phosphoribosyl-ATP diphosphatase [Gemmatimonadetes bacterium 13_2_20CM_2_66_5]OLC87693.1 phosphoribosyl-ATP diphosphatase [Gemmatimonadetes bacterium
------------------------------------------------------------
------------------------------------------------------------
------------------------------------------------------------
------------------------------------------------------------
------------------------------------------------------------
------------------------------------------------------------
------------------------------------------------------------
------------------------------------------------------------
------------------------------------------------------------
------------------------------------------------------------
--------------------MIVPSIDIMAGRAVQLRRGKE--FAL-DGG----DPIARL
EEFSVAGQ--VAIVDLDAAL------GQG-SNAELIRDLVRRA-------PCRV-GGGIR
DLDTARRWLDA--GATQLMIGTAA---------------TPEFCAAL----PRERVMGAV
D------AEHGEVVVDGWRTKTGVPVLERVRELAPV-VGGFLFTQVEK----------EG
AMGGFDLT-AVEGV------VGAA-----GGARVTAA-GGI----ATATDIAEL---DRI
---G--AD-AQVGMALYTGKL--SL-------------GDAVSAPLT---------KPLP
-----------------------GDVWPTVVCDE-AGRTLGLVWSTRESLARAVAERRGI
YWSRSRQAIWEKGATSGNSQTLVRVDLDCDRDALRFTVRQVGA--GFCHLNRRSCWP---
------S----------------------------EFDLADLERTLADRVI-----RPVT
-G----SGTTRLLTDR-ALLAAKLREEADELARA---ESTGDVVREAADVVYMALVALAR
GGGTLADVRAELARRHGAVN--RRP---MVRKTSAC------------------------
------------------------------------------------------------
------------------------------------------------------------
------------------------------------------------------------
------------------------------------------------------------
------------------------------------------------------------
------------------------------------------------------------
------------------------------------------------------------
------------------------------------------------------
>OYT26910.1|Candidatus_Altiarchaeota-root-Candidatus_Altiarchaeales-root-root-Candidatus_Altiarchaeales_archaeon_ex4484_96 OYT26910.1 1-(5-phosphoribosyl)-5-[(5-phosphoribosylamino)methylideneamino]imidazole-4-carboxamide isomerase [Candidatus Altiarchaea
------------------------------------------------------------
------------------------------------------------------------
------------------------------------------------------------
------------------------------------------------------------
------------------------------------------------------------
------------------------------------------------------------
------------------------------------------------------------
------------------------------------------------------------
------------------------------------------------------------
------------------------------------------------------------
-------------------MIIIPAVDIKGGECVQLVGGKPDTVKV-YG-----NPMDIA
LKWQSEGAKLLHVIDLDAAL------GVG-DNSDVVASICDEI-----DIPVEF-GGGVR
DIDSVKRLLGC--GIDRLILGTLAVQDY---------KNGFSRLNKLSKAFGKKRLVVAV
D------SSGGEVLVHGWQESSGIKTTDFMRMVGDF-VWGFLYTDVDV----------EG
RMEGIDYD-KTRAV------IEST------NLPVIVS-GGV----SSKDDLILL---EDA
---G--AWGVVIGKALYEGKL--SF-------------------------------LKDD
------------------------------------------------------------
------------------------------------------------------------
------------------------------------------------------------
------------------------------------------------------------
------------------------------------------------------------
------------------------------------------------------------
------------------------------------------------------------
------------------------------------------------------------
------------------------------------------------------------
------------------------------------------------------------
------------------------------------------------------------
------------------------------------------------------------
------------------------------------------------------
>WP_109487451.1|Acidobacteria-Acidobacteriia-Acidobacteriales-Acidobacteriaceae-Occallatibacter-Occallatibacter_savannae WP_109487451.1 1-(5-phosphoribosyl)-5-((5-phosphoribosylamino)methylideneamino)imidazole-4-carboxamide isomerase [Occallatibacter sava
------------------------------------------------------------
------------------------------------------------------------
------------------------------------------------------------
------------------------------------------------------------
------------------------------------------------------------
------------------------------------------------------------
------------------------------------------------------------
------------------------------------------------------------
------------------------------------------------------------
------------------------------------------------------------
--------------------MLIPSIDLLGGRIVQLVQGEK--LKL-AFD----DFEYWI
EKFSKYPL--VQLIDLDAAM------RQG-NNSVLVAQIAKRL-------PVQV-GGGVR
SVERAREVLNA--GAQKVIVGSSLFTEGG--------AVDVKFAAEMAEGVGAERVVAGI
D------TKNGRIAVKGWKAQVALTADDAIPQLEPY-AGAYLYTHVDG----------EG
MMQGFPID-VAVRL------RKLT------KRQLIVA-GGI----RSQQELDEL---HAM
---K--VD-AVAGMAVYTNLL--AV-----------------------------------
------------------------------------------------------------
------------------------------------------------------------
------------------------------------------------------------
------------------------------------------------------------
------------------------------------------------------------
------------------------------------------------------------
------------------------------------------------------------
------------------------------------------------------------
------------------------------------------------------------
------------------------------------------------------------
------------------------------------------------------------
------------------------------------------------------------
------------------------------------------------------
>RMF58728.1|Calditrichaeota-root-root-root-root-Calditrichaeota_bacterium RMF58728.1 bifunctional phosphoribosyl-AMP cyclohydrolase/phosphoribosyl-ATP diphosphatase HisIE [Calditrichaeota bacterium]
------------------------------------------------------------
------------------------------------------------------------
------------------------------------------------------------
------------------------------------------------------------
------------------------------------------------------------
------------------------------------------------------------
------------------------------------------------------------
------------------------------------------------------------
------------------------------------------------------------
------------------------------------------------------------
--------------------MVIASIDLMNGKAVQLKQGRE--KVL-EKD----SPVELA
RYFNRFGE--IAVIDLDAAM------QQG-DNQDTIRELLKIA-------ECRI-GGGIR
TVEDARYWISL--GATKVIVGSVAFQDD---------RINKPFLEKLAESVTPQRVIIAV
D------SLNGEIVTRGWKHRTGLKVYEILPELEPY-AAEFLFTCVEK----------EG
MMQGVDLE-AIKRV------KRLT------NRKITAA-GGI----TSLEEVRKL---AEM
---E--VD-VQVGMALYTGKL--AL-------------EDAFIHSLN---------WKQT
-------------------------LLPTIVRDT-SGRVLMLAYSNKASLKKTFDTNRMW
YYSRSRQKLWQKGETSGNIQHLKKLRVDCDRDTILATVDQENV--A-CHTGSYSCFG---
-----GK----------------------------EFRLEDLYKIVMQRLI-----DSPE
-G----SYTARL-KDE-SLLKSKIMEEAQEVIEA---ETREEVIWEVADVLYFLTVYLAS
KKVTPEEVLRELNRRRWG------------------------------------------
------------------------------------------------------------
------------------------------------------------------------
------------------------------------------------------------
------------------------------------------------------------
------------------------------------------------------------
------------------------------------------------------------
------------------------------------------------------------
------------------------------------------------------
>OLC25505.1|Thaumarchaeota-Nitrososphaeria-Nitrososphaerales-Nitrososphaeraceae-Nitrososphaera-Candidatus_Nitrososphaera_sp._13_1_40CM_48_12 OLC25505.1 1-(5-phosphoribosyl)-5-[(5-phosphoribosylamino)methylideneamino]imidazole-4-carboxamide isomerase [Thau
------------------------------------------------------------
------------------------------------------------------------
------------------------------------------------------------
------------------------------------------------------------
------------------------------------------------------------
------------------------------------------------------------
------------------------------------------------------------
------------------------------------------------------------
------------------------------------------------------------
------------------------------------------------------------
-------------------MKVIAAVDIMGGSVVRLVKGDPANMVV-YSS----DPVDTS
KKWEAAGADMLHIVDLDAAL------SNG-NNTELVVKITAAA-----KIPVQV-AGGIR
TPEKAEEMLSR---ASRVVIGTMAYS-------------DPEAVRKLVKKSP-GRIVISI
D------QVDGKVMVKGWKESTGMKVADAISQFASMGVEEFLLTSIER----------DG
TLQGPDVR-NLAEA------AK--------SARIIAS-GGI----ASLEDIVKV---RSA
---G--CSSVILGKAMYDGKV--SI-------------ERVKALA---------------
------------------------------------------------------------
------------------------------------------------------------
------------------------------------------------------------
------------------------------------------------------------
------------------------------------------------------------
------------------------------------------------------------
------------------------------------------------------------
------------------------------------------------------------
------------------------------------------------------------
------------------------------------------------------------
------------------------------------------------------------
------------------------------------------------------------
------------------------------------------------------
>PKP56784.1|Candidatus_Altiarchaeota-root-Candidatus_Altiarchaeales-root-root-Candidatus_Altiarchaeales_archaeon_HGW-Altiarchaeales-1 PKP56784.1 1-(5-phosphoribosyl)-5-((5-phosphoribosylamino)methylideneamino)imidazole-4-carboxamide isomerase [Candidatus 
------------------------------------------------------------
------------------------------------------------------------
------------------------------------------------------------
------------------------------------------------------------
------------------------------------------------------------
------------------------------------------------------------
------------------------------------------------------------
-----------------------------------------------------------M
LKMS--------------------------------------------------------
------------------------------------------------------------
----------------KLKIHILPAIDLLSGKVARLTQGKLGSEKF-YST----HPVDIA
KKYADLGFEILHIIDLDATL------GTGKDNTEILKEIRKTV-----NAKIYF-GGGIR
SYEKAREILKILNPDDKIYIGTLALN-------------GIDELSDV-----KENVIVAI
D------SKDGKIAVKGWKTLTDYAPVKFMENFYNE-CFGFLYTDISV----------EG
KLEGINFE-SVEKV------VKAS------RQPIIVS-GGI----SSYEDIKIL---SKI
---S--PYGVVIGKAIYENKI--DM-------------EVVAKMF------------K--
------------------------------------------------------------
------------------------------------------------------------
------------------------------------------------------------
------------------------------------------------------------
------------------------------------------------------------
------------------------------------------------------------
------------------------------------------------------------
------------------------------------------------------------
------------------------------------------------------------
------------------------------------------------------------
------------------------------------------------------------
------------------------------------------------------------
------------------------------------------------------
>RMI01664.1|Calditrichaeota-root-root-root-root-Calditrichaeota_bacterium RMI01664.1 bifunctional phosphoribosyl-AMP cyclohydrolase/phosphoribosyl-ATP diphosphatase HisIE [Calditrichaeota bacterium]
------------------------------------------------------------
------------------------------------------------------------
------------------------------------------------------------
------------------------------------------------------------
------------------------------------------------------------
------------------------------------------------------------
------------------------------------------------------------
------------------------------------------------------------
------------------------------------------------------------
------------------------------------------------------------
--------------------MVVASIDLMQGKAVQLRQGRD--KAL-EVD----SPPALA
ETFDRYGE--VAVIDLDAAM------GTG-DNRAVIRQILARA-------ECRV-GGGIG
TVDEAREWISR--GARKVIIGSKAFEND---------RVNHDFLKALAEAISPQRVIIAV
D------ALKGEIVTRGWKHRTGLNLYDTVPQLEKY-AGEFLFTCVER----------EG
MMQGIDLR-AVKRL------RRCT------RRKITVA-GGV----SRLEEIQTL---AEM
---K--VD-VQLGMALYTGAV--DL-------------GEAFIASLN---------WSKA
-----------------------P-LIPTIVQDV-QGQVLMLAYSNPESLRRSFAGGRMC
YYSRSRQQLWYKGDTSGHVQHLVRLRADCDRDTLLATVQQSGA--A-CHLGSYSCFG---
-----ER----------------------------RFSLEELQDVISSRLE-----EAPE
-G----SYTARL-RDD-VLLTGKILEEAREVVEA---DTREEVIWEAADVLYFLTVLLAK
RGISVQDVLRELYRRRWKGGG-KKSMQ---------------------------------
------------------------------------------------------------
------------------------------------------------------------
------------------------------------------------------------
------------------------------------------------------------
------------------------------------------------------------
------------------------------------------------------------
------------------------------------------------------------
------------------------------------------------------
>ATZ80961.1|Nucleocytoviricota-Megaviricetes-Imitervirales-Mimiviridae-Klosneuvirus-Bodo_saltans_virus ATZ80961.1 bifunctional phosphoribosyl-AMP cyclohydrolase/phosphoribosyl-ATP pyrophosphatase protein [Bodo saltans virus]
MSITNRVIVLCGNDGTGKTTIISKLNYNNHIVVARDNLRSQDFLSDFAQKMNTDEQTIKN
VVKFFDTETLEYTFYRNRPSLPTLPNTEIYWFILDCDESTSNTRINNRNQKKEIWDTPKS
VSYFRKRFQELSAYYGVPLISTDCEIDETIKNIVSYLENNSEKYKEHRLYALQNLTCESV
VDNSIEKILLHHKNEILSSLSMQNNGELHNIFDFTTLKVPDFLKRIELYEKYNIDYSNVL
FRFCVTRFILENKQTIAKGEYDWKSFPESVVNRMNDKSKILFICVKEGESKQIFFAISKL
FNNKCFIRLKPTIYSHSKQASGEISNLHLIRGSATQMFMEMIWRNNMNKIEHSYIGLNCG
LILSHYLENPPQTEIVIKRSFVGTDKHSYYGYNGFNKNSNNSELNNGLYVRFDWRNPNHI
DPVTKVNVAETQYYFTAEECVGKDNFYQSFIKESGMIPLGDKTISEDLLYNMIDTKKTRE
MALKMFLIMQSYLRKIDITIIDCCFMMTSGFNNTEPHFFSEINQDCCRFVSSKNESLDKD
IWRTGGSSSKDKITMKWIEFNEKLCEYFKNNKFHETEMLNYTQEFYQNEVKDMMNDQSVT
IPNKYKSIYDKFCRHQSTDLRIIATMDLYNGKPVLVKSGKV--YMS-HSD---GDYNKAL
EKISIFPD--VLVVDLNGAF-----GDKN-NNRDIVKEIAMTN-------YIYT-GGGIR
TIEDVQDVLKS--SAKRIVIGSNF---------------DDGFLKQI----DSNRLIIEL
SI-----DDNYEVIIKGRTERTNKTIFEYMEELAKNGINFISITFHST----------EG
HMHGFPRK-MVSEI------VLNAP---NSIKNIAIA-GGV----SSLDDLNFL---WSF
---GGRVV-PQLGSAIWKNAL--SI-------------GDIYCSMVK---------FDE-
-----------------------NGLIPASIVND-DGKQLAIVYLNREALMKTCETRSLW
RYSREHKQLMEKGNSSGNYQKIIHIATNCNNDSLMIKIASKN---NFCHLDRQSCYR---
-----DNSR-------------------------GKTNMQAIFDHIEE--------CEKK
-GT---GYTAMMYKNP-ALTLAKMVEEMNEVICS---LNKNEIINESSDLLVHLLIFLSS
NNIKLNDIVNLLQARRFNPNLIRRP----QLKKKDI-------FAIGIHFDKYASE-CDK
FLLNKFGIRI--------------------------------LRPQKSSRSLK-------
ISFE-IVDN-----DKYMEKMNCYLNGKQL---VFIPEKPKDIPMQLAWGAIDACVTYDN
SMSQFD-----------------------------GIYNEVDSIIDNDICLALIKRKN--
--KEVKFSQNDRILIGAEYPKLVH-----------------------------KHLDSM-
---------------NIDQALYTIRYVTGSSESLLVNSTTQPYDVV-------------S
AIVETGKTLDENDLEVFSYVIPKGQMKIG-------------------------------
------------------------------------------------------------
----FFTRQVV-------------------------------------------
>WP_067260316.1|Euryarchaeota-Methanobacteria-Methanobacteriales-Methanobacteriaceae-Methanobrevibacter-Methanobrevibacter_cuticularis WP_067260316.1 1-(5-phosphoribosyl)-5-[(5-phosphoribosylamino)methylideneamino]imidazole-4-carboxamide isomerase [Methan
MS----------------------------------------------------------
------------------------------------------------------------
------------------------------------------------------------
------------------------------------------------------------
------------------------------------------------------------
------------------------------------------------------------
------------------------------------------------------------
------------------------------------------------------------
--FE--------------------------------------------------------
------------------------------------------------------------
----------------DKKMLIMPAVDIKNGKCVQLVQGKPGTEQV-IIE----NPENVA
KSWEDKGAEIIHVIDLDGAI------ESK-DNLETIKKILNEV-----SVPIQL-GGGIR
SPEYAKQLLNL--DIDRLIIGTMAIK-------------NPEIIAELSKEFGKDRIMIAL
D------SKDSKVVIKGWKEKTDKKATEISKKFQEKGAGSILFTNVDV----------EG
LLEGFDLQ-PAIDL------VKSV------DIPIVYS-GGI----TTLNDIKKL---STT
---G--VKGVVIGSALYKDRI--DI-------------KEALKYQT----------IK--
------------------------------------------------------------
------------------------------------------------------------
------------------------------------------------------------
------------------------------------------------------------
------------------------------------------------------------
------------------------------------------------------------
------------------------------------------------------------
------------------------------------------------------------
------------------------------------------------------------
------------------------------------------------------------
------------------------------------------------------------
------------------------------------------------------------
------------------------------------------------------
>PYP12522.1|Gemmatimonadetes-root-root-root-root-Gemmatimonadetes_bacterium PYP12522.1 phosphoribosyl-ATP diphosphatase, partial [Gemmatimonadetes bacterium]
------------------------------------------------------------
------------------------------------------------------------
------------------------------------------------------------
------------------------------------------------------------
------------------------------------------------------------
------------------------------------------------------------
------------------------------------------------------------
------------------------------------------------------------
------------------------------------------------------------
------------------------------------------------------------
------------------------------------------------------------
------------------------------------------------------------
------------------------------------------------------------
-------------------------------------AGGFLFTQVEN----------EG
AMGGFDFQ-AVAAA------VRAA-----GDARVTAA-GGI----TTATEIAEL---DRI
---G--AD-AQVGMALYTGRL--SL-------------GDAVAAPLA---------KPVD
SQGGGGW----------------GGVWPTVVCDE-WGHTLGLVWSTRESLARAIAERRGI
YWSRSRQALWEKGATSGNTQALVRVDLDCDRDALRFTVRQCGA--GFCHLERRSCWP---
------S----------------------------GFDLDDLARTISERAA-----RPEP
-G----SGTAKLLADP-GLLAAKLREEAEELGRA---RERAEVVHETADVLYLALVAVVR
GGGTLADVVAELSRRRGAVT--RRP---MVAKSETAR-----------------------
------------------------------------------------------------
------------------------------------------------------------
------------------------------------------------------------
------------------------------------------------------------
------------------------------------------------------------
------------------------------------------------------------
------------------------------------------------------------
------------------------------------------------------
>WP_029544031.1|Firmicutes-Negativicutes-Selenomonadales-Selenomonadaceae-Selenomonas-Selenomonas_ruminantium WP_029544031.1 bifunctional phosphoribosyl-AMP cyclohydrolase/phosphoribosyl-ATP diphosphatase HisIE [Selenomonas ruminantium]SEH20897.1 phospho
------------------------------------------------------------
------------------------------------------------------------
------------------------------------------------------------
------------------------------------------------------------
------------------------------------------------------------
------------------------------------------------------------
------------------------------------------------------------
------------------------------------------------------------
------------------------------------------------------------
------------------------------------------------------------
------------------------------------------------------------
------------------------------------------------------------
----------------------------------------------------------MI
D-----------------------------------------------------------
------------------------------------------------------------
------------------------------------------AANVD----VSMVKFDE-
-----------------------KGLVPAVVQE-ENGQVLMLAYMNEESLKKTLETGYAH
YFSRSRQSLWKKGETSGNVQKVKEISYDCDGDTLLLRVHQTGV--A-CHTGTYSCFS---
-----GRKLMGTEEKGIAVVP-------QEPQVALAKVLNDLYDVIQDRRL-----NPVE
-G----SYTNYLFEKGQDKILKKVGEEAVETVIASKNQAKDEIVYEMGDLWYHCLVLLAY
HNITPEELFNELMKRRKGGSYHKFT---GKTGI---------------------------
-------------------------------------------RP---------------
------------------------------------------------------------
-----DM-----------------------------------------------------
------------------------------------------------------------
------------------------------------------------------------
------------------------------------------------------------
------------------------------------------------------------
------------------------------------------------------
>TES93731.1|Candidatus_Lokiarchaeota-root-root-root-root-Candidatus_Lokiarchaeota_archaeon TES93731.1 hypothetical protein E3J90_14100, partial [Candidatus Lokiarchaeota archaeon]
------------------------------------------------------------
------------------------------------------------------------
------------------------------------------------------------
------------------------------------------------------------
------------------------------------------------------------
------------------------------------------------------------
------------------------------------------------------------
------------------------------------------------------------
------------------------------------------------------------
------------------------------------------------------------
--------------------MLKFELNVS-----KIKSSYENQVKI-DEN----CIFNYA
KRINYFGS--VVLSNIE--------------SHSLLKRICEVA-------ECDL-VMNSP
TIETIKAVLRK--GVKRIIIPEKTI-------------------DDISQKISKKIIIARI
T------LRK-TLLLNSNLIDLKTELKEIINRVVPY-CSELLIDYDEG----------LT
IDESTILA-VIDYI------SDFI------NYPVTFL-DTN----NKFTEI--L---EKR
---G--VNPFICSSEMFKEK---EM-------------IKIFKSALD---------FQKL
-----------------------ECLIPTIVQDE-HNQILMLAFSSQDSLTQALIQKKGI
YYSRSRKSIWIKGETSGNYQMLNKVRYDCDQDALLFNVRQEGV--A-CHLQRYSCFG---
-----NK----------------------------EFKLSDLYEIIQERIL-----NPTP
-N----SYTSKISKDE------RL------------------------------------
------------------------------------------------------------
------------------------------------------------------------
------------------------------------------------------------
------------------------------------------------------------
------------------------------------------------------------
------------------------------------------------------------
------------------------------------------------------------
------------------------------------------------------------
------------------------------------------------------
>WP_010880830.1|Aquificae-Aquificae-Aquificales-Aquificaceae-Aquifex-Aquifex_aeolicus WP_010880830.1 1-(5-phosphoribosyl)-5-[(5-phosphoribosylamino)methylideneamino]imidazole-4-carboxamide isomerase [Aquifex aeolicus]NP_213892.1 phosphoribosylformimino-5
M-----------------------------------------------------------
------------------------------------------------------------
------------------------------------------------------------
------------------------------------------------------------
------------------------------------------------------------
------------------------------------------------------------
------------------------------------------------------------
------------------------------------------------------------
------------------------------------------------------------
------------------------------------------------------------
----------------NLKEFIIPAIDLMEGKAVRLYKGDFNKVKV-YSE----RPWELA
KNFSDLGFKRLHVVDLEGAE-----GGKP-KNLEVIRKIRENF-----EGEVEV-GGGIR
SYEVAKALFDE--GIDFVVIGTLAYK-------------NKEEFLKILENFP-NRVILAI
D------SKQGKVAIGGWKEETAVSPEEFAKEYENYPIWGYLYTVIER----------DG
SLEGVDVE-PYKEI------KKHV------KKPVIAS-GGV----SSLEDIKKL---YGI
------VEGVVVGKAIYEGRI--TL-------------EDLQNF----------------
------------------------------------------------------------
------------------------------------------------------------
------------------------------------------------------------
------------------------------------------------------------
------------------------------------------------------------
------------------------------------------------------------
------------------------------------------------------------
------------------------------------------------------------
------------------------------------------------------------
------------------------------------------------------------
------------------------------------------------------------
------------------------------------------------------------
------------------------------------------------------
>WP_154222677.1|Proteobacteria-Gammaproteobacteria-Oceanospirillales-Alcanivoracaceae-Marinicella-Marinicella_rhabdoformis WP_154222677.1 phosphoribosyl-AMP cyclohydrolase [Marinicella sp. 3539]
------------------------------------------------------------
------------------------------------------------------------
------------------------------------------------------------
------------------------------------------------------------
------------------------------------------------------------
------------------------------------------------------------
------------------------------------------------------------
------------------------------------------------------------
------------------------------------------------------------
------------------------------------------------------------
--------------------MLIPSIDLMDGKAVQLQQGDK--KII-ERE----DVFELL
EEFALYGE--VAIIDLDAAM------GKG-SNQDLIEQMLRKR-------KCRV-GGGIR
DLETAKAYLAA--GASKIILGTSA---------------KEAWVDKL----PRQSLVFAI
D------AKGDFLTTHGWKKTQDVKVLDIIAEWSTR-CGEFLYTQVLK----------EG
MMQGIDQP-RIEDV------IKAS------GVPVTVA-GGI----TTYEDLQWI---NAK
---G--AN-SQIGMAIYSGSM--HL-------------DQAFMSLVD---------FDKA
-----------------------P-LLPTVVQDADSGKVLMLAYSSPESLKKALNERKGV
YYSRSRRELWTKGLTSNNTQELVQVDIDCDGDTLLFLVKQTGN--A-CHFERYSCFA---
-----SQRN--------------------------DYTLDYLNEVFDARLA-----EENE
-K---PSFTQQLFASN-DLQIEKLREECEELIEA---TDHNHVRWEAADLLFFTLVMAKA
KGVTVQELVNDLRSRNNER-----------------------------------------
------------------------------------------------------------
------------------------------------------------------------
------------------------------------------------------------
------------------------------------------------------------
------------------------------------------------------------
------------------------------------------------------------
------------------------------------------------------------
------------------------------------------------------
>RZP27793.1|Proteobacteria-Alphaproteobacteria-root-root-root-Alphaproteobacteria_bacterium RZP27793.1 1-(5-phosphoribosyl)-5-[(5-phosphoribosylamino)methylideneamino]imidazole-4-carboxamide isomerase [Alphaproteobacteria bacterium]
MTN---------------------------------------------------------
------------------------------------------------------------
------------------------------------------------------------
------------------------------------------------------------
------------------------------------------------------------
------------------------------------------------------------
------------------------------------------------------------
------------------------------------------------------------
------------------------------------------------------------
------------------------------------------------------------
-------------------FQIYPAVDLKDGNCVRLVHGKEYKMTI-YEV----DPIKQV
KFFSNKGFKWVHIVDLNAAF------GKY-DNKQVILQILKKIKN---NIKIQL-GGGIR
SVEDIKFWIDA--GVSRIVLGTFAFK-------------NPDLINNLSDFFS-KKLALGL
D------IKNKKIAVNGWTKLLEIDPIKYVNQIDTKYFDKVIYTDISK----------DG
TLKGVNIS-QTKKF------AKSI------EIPIIAS-GGI----SNINNVKALYDLKDI
---G--VSGVIIGKAIYEKKF--DL-------------NNLVKLI---------------
------------------------------------------------------------
------------------------------------------------------------
------------------------------------------------------------
-GN---------------------------------------------------------
------------------------------------------------------------
------------------------------------------------------------
------------------------------------------------------------
------------------------------------------------------------
------------------------------------------------------------
------------------------------------------------------------
------------------------------------------------------------
------------------------------------------------------------
------------------------------------------------------
>WP_118370953.1|Firmicutes-Clostridia-Clostridiales-Lachnospiraceae-Lachnospira-Lachnospira_eligens WP_118370953.1 1-(5-phosphoribosyl)-5-[(5-phosphoribosylamino)methylideneamino]imidazole-4-carboxamide isomerase [[Eubacterium] eligens]RHA48158.1 1-(5-ph
------------------------------------------------------------
------------------------------------------------------------
------------------------------------------------------------
------------------------------------------------------------
------------------------------------------------------------
------------------------------------------------------------
------------------------------------------------------------
------------------------------------------------------------
------------------------------------------------------------
------------------------------------------------------------
-------------------MRLYPAIDVKDGQCVRLKKGLFNEVTV-YSE----RPYEIA
KGFEEAGAQFIHTVDLDGAL-----KGHG-VNAETIKKICSSV-----NVPVQM-GGGIR
TLENIQEVLDL--GVYRVIIGTKAVE-------------NPDFIKAAIDRFGAEHIVVGV
D------AKDGLVAIEGWEKVSDKTALSLALAMKDIGVQTIVYTDISK----------DG
MLAGPNVE-QTKIL------SDKT------GIDIIAS-GGM----SCMDDLTHI---NDA
---G--IHGAIIGKAIYEKRI--DL-------------KAAVNLFES------GASYSKA
SAMPKA------DISFKDLKLDANGLIPVVVQDYVNGEVLMLAYMNEEAFNKTLETGIMT
YYSRSRQELWVKGLTSGHFQYVGSLDIDCDNDTILAKVRQVGA--A-CHTGNRTCFY---
-----RNIK---------------------------------------------------
------TWNR--------------------------------------------------
------------------------------------------------------------
------------------------------------------------------------
------------------------------------------------------------
------------------------------------------------------------
------------------------------------------------------------
------------------------------------------------------------
------------------------------------------------------------
------------------------------------------------------------
------------------------------------------------------
>GCF00113.1|Ascomycota-Saccharomycetes-Saccharomycetales-Saccharomycetaceae-Zygosaccharomyces-Zygosaccharomyces_mellis GCF00113.1 trifunctional histidinol dehydrogenase [Zygosaccharomyces mellis]
------------------------------------------------------------
------------------------------------------------------------
------------------------------------------------------------
------------------------------------------------------------
------------------------------------------------------------
------------------------------------------------------------
------------------------------------------------------------
------------------------------------------------------------
------------------------------------------------------------
------------------------------------------------------------
--------------------MVFPIIPLYSQNPSSFINERP------YLTL---------
----------TGQALLKASQ----------LDKDAIKQFVSEYGSTLTLISVLIENSALF
SDDDIVELLNN--GVTTFFLQDATY--------------ASRLVEEI-------------
------------------------------------------------------------
---GVPTD-RLALL------EGSVYKNQ----------FGV-KNDFKLQDIVPV---ERL
D--S------------------KVL-------------TQSILSSLR---------TDRT
-----------------------DGLYTTLVVDT-SERCLGLVYSSKESIEQAVDRKVGV
YYSRSRKEIWIKGLTSGNTQKLVSIQLDCDADALKFVVVQEGRNSSFCHLETESCFGQF-
-----------------------------------KHGLAGLEKLLQQRKL-----NAPP
-G----SYTSRLFNDP-ALLTAKIKEEAEELTEA---KDKNELSWEAADLFYFALAKLVA
NDVSLSDVETNLHMKHLKIT--RRK---GDAKPKFVEKSQESNSEVQL---------VES
LKLATYKS----------EDKESVNKALTRPIQRTSQIMHL-VNP---------------
-----IIDNVKKNGDKALVEYAAKFDGVQLKNSVIESPFPEEFFEGLTPEMKESLDLSME
NVRKFHAAQL-IDTMQVETQPGVVCSRFARPIEKVGLYIPGGTAVLPSTALMLGIPAQVA
QCREIVFASPPRKSDGKISPEVAYIAQQVGASKIVLAGGAQAVAAMAYGTESVPKVDKIL
GPGNQFVTAAKMYVQNDTQALCSIDMPAGPSEVLVVCDEDADVDFVASDLLSQAEHGVDS
QVILLGVQLSERKVEQIQTAVRQQTLQLPRKDIVVKCIAHSSIIVCNSYEEAFKISNQYA
PEHLILQIKEAANYVRLVNNAGSVFVGAYTPESCGDYSSGTNHTLPTYGYARQYSGVNTS
TFQKYVTAQSVSPQGLDNIGRAVMSVAQVEGLDAHRNAVKIRMSKLGLLPEGFQ
>RJO65910.1|Proteobacteria-Deltaproteobacteria-Myxococcales-root-root-Myxococcales_bacterium RJO65910.1 phosphoribosyl-ATP diphosphatase [Myxococcales bacterium]
------------------------------------------------------------
------------------------------------------------------------
------------------------------------------------------------
------------------------------------------------------------
------------------------------------------------------------
------------------------------------------------------------
------------------------------------------------------------
------------------------------------------------------------
------------------------------------------------------------
------------------------------------------------------------
--------------------MIVPSIDLRNGHAVQLVGGKE--MAI-DAG----DPRPVA
ERFRLAGE--IAVIDLDAAL------GAG-DNAVVVRDLLALA-------DCRV-GGGVR
SVEAARAWLDA--GAAKVILGTAA---------------RPEILRQL----PKERLIAAL
D------AEHDVVVVEGWRTKTGQRIVDRMAELKEY-VGGFLVTFVER----------EG
RMGGFDLD-RVKAL------VEAA-----APARLTYA-GGV----TTAEDVAAL---DRI
---G--AD-AQVGMALYSGRL--SL-------------GNAVAAPLV---------SDRP
-----------------------DGLFPTVVADE-RGVTLGLVYSSFASLAAAIEKRRGV
YHSRRR-GLWVKGETSGDLQELLRVDLDCDRDALRFTVRQSGA--GFCHTGTRSCFG---
------E----------------------------DGGLGRLARRLAERLQ-----NAPA
-G----SYTRRLLDDP-ELLRAKLIEEAGELAEA---TTREAAVWETADLFYFALVALAR
RGGSLADVERALDRRERKLT--RRP---GDAKPDKGGGA---------------------
------------------------------------------------------------
------------------------------------------------------------
------------------------------------------------------------
------------------------------------------------------------
------------------------------------------------------------
------------------------------------------------------------
------------------------------------------------------------
------------------------------------------------------
>KKR58287.1|Candidatus_Uhrbacteria-root-root-root-root-Candidatus_Uhrbacteria_bacterium_GW2011_GWE2_40_58 KKR58287.1 Phosphoribosyl-ATP diphosphatase [Candidatus Uhrbacteria bacterium GW2011_GWF2_40_263]KKR68228.1 Phosphoribosyl-ATP diphosphatase [Candid
M-----------------------------------------------------------
---FFDPQ----------------------------------------------------
------------------------------------------------------------
------------------------------IFD-------------------------VF
LLFC--------------------------------------------------------
------------------------------------------------------------
------------------------------------------------------------
----------------------KDQ------------PL--------------PTRQVCP
LQPK--------------------------------------------------------
------------------------------------------------------------
----------------KEKPVIIPSIDIRAGKAVQLRQGRE--LILTDSR----DPIELA
REFNRYGP--VAVVDLDAAL------GTG-DNLALIEQICRVA-------EVRV-GGGIR
SYERGRDLLRF--GAQKLIIGSAA---------------QPELLRRF----NPEYLVVAL
D------HRDLTVVDHGWTNSTGESVLDRARRLAPF-CSEFLCTFVEV----------EG
TMQGFPVQ-QALSL------FQEL------PRPVTFA-GGV----KTTEEAIDL---CRQ
---K--LT-IQVGISLYTGRL--DL-------------TDVFVKSLD---------FERV
-----------------------SGLIPTIVQDA-MGQVLMLAYSTPESLALAIRFGQGI
YFSRSRNEIWVKGRTSGHTQQLLCCRTDCDQDALLFRVKQKGH--T-CHTGQYSCFG---
-----DQ----------------------------TFSVELLFQVMQQRVE-----TSDA
ST----SYTKMLASDP-EALLRKIMEEAFELTRA---EIFEEKRWEVTDVLHKLLIYLVA
HGLTWQDLMSELRSRHLSK---KEPTP---------------------------------
------------------------------------------------------------
------------------------------------------------------------
------------------------------------------------------------
------------------------------------------------------------
------------------------------------------------------------
------------------------------------------------------------
------------------------------------------------------------
------------------------------------------------------
>WP_004229820.1|Firmicutes-Bacilli-Lactobacillales-Streptococcaceae-Streptococcus-Streptococcus_criceti WP_004229820.1 1-(5-phosphoribosyl)-5-[(5-phosphoribosylamino)methylideneamino]imidazole-4-carboxamide isomerase [Streptococcus criceti]EHI75421.1 1-(
------------------------------------------------------------
------------------------------------------------------------
------------------------------------------------------------
------------------------------------------------------------
------------------------------------------------------------
------------------------------------------------------------
------------------------------------------------------------
------------------------------------------------------------
------------------------------------------------------------
------------------------------------------------------------
-------------------MQILPAIDIKDGQAVRLFKGDFNQKTV-VNP----DVLGQA
RIFADAGIQFVHVVDLDGAL-----DGRA-TNRDLIAALKVAT-----GLGVEV-GGGIR
TLEQIADYLAV--GIDRVIIGSMAVK-------------NPDFVKAALEQFGADRIVVGI
D------AKNGYVATEGWLETSTVDYISLAKEMEKMGVKLFVYTDVDR----------DG
TLTGPNFG-HYRQLV-----TQLT------TAQVIAS-GGI----AELSDLTKL---KEL
---G--VAGIIVGKAYYSGNI--SL-------------EELKELE------------E--
------------------------------------------------------------
------------------------------------------------------------
------------------------------------------------------------
------------------------------------------------------------
------------------------------------------------------------
------------------------------------------------------------
------------------------------------------------------------
------------------------------------------------------------
------------------------------------------------------------
------------------------------------------------------------
------------------------------------------------------------
------------------------------------------------------------
------------------------------------------------------
>PCH47019.1|Proteobacteria-Alphaproteobacteria-Pelagibacterales-Pelagibacteraceae-root-Pelagibacteraceae_bacterium PCH47019.1 1-(5-phosphoribosyl)-5-[(5-phosphoribosylamino)methylideneamino]imidazole-4-carboxamide isomerase [Pelagibacteraceae bacterium]
------------------------------------------------------------
------------------------------------------------------------
------------------------------------------------------------
------------------------------------------------------------
------------------------------------------------------------
------------------------------------------------------------
------------------------------------------------------------
------------------------------------------------------------
------------------------------------------------------------
------------------------------------------------------------
-------------------MIIFPAIDIKDGKCVRLIKGDFNKITF-YKD----SPVAQA
IKYSQSGFNDIHIVDLDGAL-----QGKP-VNSIIVKEIIKKV-----KLKIQI-GGGIR
TIDDINSWIEM--GVDRVIMGTAAVE-------------NTDLLETACNKFK-NKIAVAL
D------VKDGLIALSGWKKQTNISAIDFIKKIQNFGVSRIIYTDINK----------DG
TKKGPNIK-DTVEL------SSKV------KIPLVIS-GGV----SSIEDIKKI---KSL
NNSN--IEGVIVGKSIYDGDI--KI-------------SDLTELI---------------
------------------------------------------------------------
------------------------------------------------------------
------------------------------------------------------------
------------------------------------------------------------
------------------------------------------------------------
------------------------------------------------------------
------------------------------------------------------------
------------------------------------------------------------
------------------------------------------------------------
------------------------------------------------------------
------------------------------------------------------------
------------------------------------------------------------
------------------------------------------------------
>WP_074654728.1|Acidobacteria-Acidobacteriia-Acidobacteriales-Acidobacteriaceae-Terriglobus-Terriglobus_roseus WP_074654728.1 1-(5-phosphoribosyl)-5-((5-phosphoribosylamino)methylideneamino)imidazole-4-carboxamide isomerase [Terriglobus roseus]SEC23329.1
------------------------------------------------------------
------------------------------------------------------------
------------------------------------------------------------
------------------------------------------------------------
------------------------------------------------------------
------------------------------------------------------------
------------------------------------------------------------
------------------------------------------------------------
------------------------------------------------------------
------------------------------------------------------------
--------------------MLIPSIDLMNGQIVQLVQGEK--LKL-AFD----DFEYWI
TRFEKYPL--VQLIDLDAAM------RQG-DNRKLIQQFTSRL-------TCQV-GGGLR
TADDGKAMLDL--GAKRVIYGSTLFGGDNPADRKRHPIMNLDFAASLNKALGEEQLVFSV
D------TKGGKVAVKGWKEQVDLTPEEAVTWLEND-CAAFLYTHVDT----------EG
TMSGFPID-VAAIL------RACT------AKQLIVA-GGI----KEQKEIDDL---DAM
---G--VD-AVAGMAVYSGAM--NA-----------------------------------
------------------------------------------------------------
------------------------------------------------------------
------------------------------------------------------------
------------------------------------------------------------
------------------------------------------------------------
------------------------------------------------------------
------------------------------------------------------------
------------------------------------------------------------
------------------------------------------------------------
------------------------------------------------------------
------------------------------------------------------------
------------------------------------------------------------
------------------------------------------------------
>RKY33252.1|Candidatus_Omnitrophica-root-root-root-root-Candidatus_Omnitrophica_bacterium RKY33252.1 1-(5-phosphoribosyl)-5-[(5-phosphoribosylamino)methylideneamino]imidazole-4-carboxamide isomerase [Candidatus Omnitrophica bacterium]RKY44316.1 1-(5-phos
------------------------------------------------------------
------------------------------------------------------------
------------------------------------------------------------
------------------------------------------------------------
------------------------------------------------------------
------------------------------------------------------------
------------------------------------------------------------
------------------------------------------------------------
------------------------------------------------------------
------------------------------------------------------------
-------------------MRIIPAIDLMEAKVVRLTQGKPKFKKE-YSD----SPLEVA
KIWKSQGVNDLHIIDLDKAL------GKG-NNLRVISEIAKKV-----KIDIEV-GGGIR
TSAYIKKLLDL--GVKRVILGTKAYT-------------DSKFFKKAIKDFK-DYLVVSI
D------LKGKNLAYRGWQKTLNLDWEELIKRLSDSGINWLIYTDVLR----------DG
TLKGLNFS-LIKKI------KKVF------AGNLIVS-GGV----GSLEDLKKV---KSL
---D--VWGVIVGKALYEGKF--SL-------------KQALRV----------------
------------------------------------------------------------
------------------------------------------------------------
------------------------------------------------------------
------------------------------------------------------------
------------------------------------------------------------
------------------------------------------------------------
------------------------------------------------------------
------------------------------------------------------------
------------------------------------------------------------
------------------------------------------------------------
------------------------------------------------------------
------------------------------------------------------------
------------------------------------------------------
>WP_026395457.1|Firmicutes-Clostridia-Clostridiales-Eubacteriaceae-Acetobacterium-Acetobacterium_dehalogenans WP_026395457.1 1-(5-phosphoribosyl)-5-[(5-phosphoribosylamino)methylideneamino]imidazole-4-carboxamide isomerase [Acetobacterium dehalogenans]
------------------------------------------------------------
------------------------------------------------------------
------------------------------------------------------------
------------------------------------------------------------
------------------------------------------------------------
------------------------------------------------------------
------------------------------------------------------------
------------------------------------------------------------
------------------------------------------------------------
------------------------------------------------------------
-------------------MIVFPAIDLKNGKCVRLMQGQKDAETI-YFD----NPVDVA
LKWQSKGAQYLHLVDLDGAF-----DGQP-KNLELVKDIVTAL-----DIPVEL-GGGIR
TLEIAKDYIDS--GVARIIIGTQAVK-------------DFEFIVKLLDLYD-EKVCVSI
D------AKNGLVCTEGWVESSNIEALELASNLEKLGLSTLVYTDISK----------DG
MMTGPNFE-MLKVL------NDNL------KIDIIAS-GGI----SKSADLIRL---QEM
---G--LYGAITGKALYEGAI--DL-------------EKLLQEE------------LKS
C-----------------------------------------------------------
------------------------------------------------------------
------------------------------------------------------------
------------------------------------------------------------
------------------------------------------------------------
------------------------------------------------------------
------------------------------------------------------------
------------------------------------------------------------
------------------------------------------------------------
------------------------------------------------------------
------------------------------------------------------------
------------------------------------------------------------
------------------------------------------------------
>WP_101773755.1|Firmicutes-Clostridia-Clostridiales-Peptostreptococcaceae-Peptostreptococcus-Peptostreptococcus_sp._Marseille-P4308 WP_101773755.1 1-(5-phosphoribosyl)-5-[(5-phosphoribosylamino)methylideneamino]imidazole-4-carboxamide isomerase [Peptostre
------------------------------------------------------------
------------------------------------------------------------
------------------------------------------------------------
------------------------------------------------------------
------------------------------------------------------------
------------------------------------------------------------
------------------------------------------------------------
------------------------------------------------------------
------------------------------------------------------------
------------------------------------------------------------
-------------------MNIYPAIDIINGQAVRLTEGDYNKKKV-YDE----DPLNVA
NSFYKKGANHLHVVDLDGAK-----GGGM-SNLETISKIIKNT-----SMFVEV-GGGIR
DESRIKDLISI--GVGRVILGTVAVK-------------NFEFLKEMVEKYG-EKISVGV
D------TRDGYVAVEGWLETTKVSGYEFCKKLKSIGVKSIIYTDIAT----------DG
AMKGTNLD-AFKELYKILNDDEES------KVEITAS-GGV----VSIEEVKEL---KKI
---G--IDSVIIGKALYEGSI--GI-------------EELMKIG------------K--
------------------------------------------------------------
------------------------------------------------------------
------------------------------------------------------------
------------------------------------------------------------
------------------------------------------------------------
------------------------------------------------------------
------------------------------------------------------------
------------------------------------------------------------
------------------------------------------------------------
------------------------------------------------------------
------------------------------------------------------------
------------------------------------------------------------
------------------------------------------------------
>KPV63408.1|Candidatus_Bathyarchaeota-root-root-root-root-Candidatus_Bathyarchaeota_archaeon_BA2 KPV63408.1 Imidazole glycerol phosphate synthase subunit HisF [Candidatus Bathyarchaeota archaeon BA2]
------------------------------------------------------------
------------------------------------------------------------
------------------------------------------------------------
------------------------------------------------------------
------------------------------------------------------------
------------------------------------------------------------
------------------------------------------------------------
------------------------------------------------------------
------------------------------------------------------------
------------------------------------------------------------
-------------------MLVIPAVDIMGGKCVRLVQGDPTRSKV-YFD----NPLEAA
KRLEVQGAELIHLIDLDAAI------GSG-QNLEEIEKILSEL-----RVNVQI-GGGIR
TLGKAETLLKF--GAYRVIFGTVAVQ-------------NPALIQEAIRRYGSPRVAVAI
D------ERNGKVTFHGWKDKSAIDYLDLARSFEEMKVGTIIFTSTSV----------DG
TLKGPQVE-KIRKL------VETV------SVPVIAS-GGV----ANLNDLVKL---AGT
---G--VDGVIVGTALYEGKF--TL-------------EQAIEVV------------KSV
G-----------------------------------------------------------
------------------------------------------------------------
------------------------------------------------------------
------------------------------------------------------------
------------------------------------------------------------
------------------------------------------------------------
------------------------------------------------------------
------------------------------------------------------------
------------------------------------------------------------
------------------------------------------------------------
------------------------------------------------------------
------------------------------------------------------------
------------------------------------------------------
>KUK17919.1|Euryarchaeota-Thermococci-Thermococcales-Thermococcaceae-Thermococcus-Thermococcus_sibiricus KUK17919.1 Phosphoribosyl-AMP cyclohydrolase [Thermococcus sibiricus]KUK29340.1 Phosphoribosyl-AMP cyclohydrolase [Thermococcus sp. 40_45]
------------------------------------------------------------
------------------------------------------------------------
------------------------------------------------------------
------------------------------------------------------------
------------------------------------------------------------
------------------------------------------------------------
------------------------------------------------------------
------------------------------------------------------------
------------------------------------------------------------
------------------------------------------------------------
------------------------------------------------------------
------------------------------------------------------------
------------------------------------------------------------
------------------------------------------------------------
------------------------------------------------------------
--------------------------------------MKELIEKVN---------WEKN
-----------------------NGIVPVIVQDT-KGEVLTLAYMNKEALVKTLGTGYAH
YYSRSQKRIRMKGEVSGNVQRVIEIRIDCDNDALLLIVEQVGV--A-CHTGNYSCFY---
-----RKLGEPEKAVG--------------GVDYSLTILRELEELIKQRKK-----NPKE
-G----SYTSKLFKEGKEKIYKKFGEEAVEVLVA---EGRERIISETADLLYHLLVLLVY
NEISLGEVMEELRGRRK-------------------------------------------
------------------------------------------------------------
------------------------------------------------------------
------------------------------------------------------------
------------------------------------------------------------
------------------------------------------------------------
------------------------------------------------------------
------------------------------------------------------------
------------------------------------------------------
>TPV96196.1|Proteobacteria-Deltaproteobacteria-Myxococcales-root-root-Myxococcales_bacterium_FL481 TPV96196.1 phosphoribosyl-ATP diphosphatase [Myxococcales bacterium FL481]
------------------------------------------------------------
------------------------------------------------------------
------------------------------------------------------------
------------------------------------------------------------
------------------------------------------------------------
------------------------------------------------------------
------------------------------------------------------------
------------------------------------------------------------
------------------------------------------------------------
------------------------------------------------------------
--------------------MIIPSIDIMNNSTVQLVGGEK--QAL-DAG----DPRPIA
RRFGQVGE--IAVVDLDAAL------GRG-DNVELIESLLPIA-------DCRV-GGGIR
DVDTALRWLDR--GATKVVLGTAA---------------KPDLLRQL----PKERVIAAL
D------ARSGEVVVEGWRTRTGVDVADAIGELVPY-VSGFLITIVER----------EG
RLTGVDLD-HAARL------RERC-----GPARLTLA-GGV----STAEEVAAL---DGL
---G--ID-AQVGMAIYTDKF--SL-------------ADSLAAMLR---------SDRP
-----------------------DGLWPTVVVDE-LGVALGLAYSSRESLAETLKTGRAV
YQSRSR-GLWRKGETSGAIQTLVRVDTDCDRDTLLFVVRQHGA--GFCHLDTRTCFG---
-----SR----------------------------DRGLGALMRRIEARNQ-----SAPA
-G----SYTRRLFDDP-ELLRAKLLEEAGELADA---ETTQEVVHEAADVIYFACVRAAS
RGVDLAAIEAELDARALKVR--RRG---GDAKPGARS-----------------------
------------------------------------------------------------
------------------------------------------------------------
------------------------------------------------------------
------------------------------------------------------------
------------------------------------------------------------
------------------------------------------------------------
------------------------------------------------------------
------------------------------------------------------
>PIU21374.1|Candidatus_Diapherotrites-root-root-root-root-Candidatus_Diapherotrites_archaeon_CG08_land_8_20_14_0_20_34_12 PIU21374.1 phosphoribosyl-ATP diphosphatase [Candidatus Diapherotrites archaeon CG08_land_8_20_14_0_20_34_12]
------------------------------------------------------------
------------------------------------------------------------
------------------------------------------------------------
------------------------------------------------------------
------------------------------------------------------------
------------------------------------------------------------
------------------------------------------------------------
------------------------------------------------------------
------------------------------------------------------------
------------------------------------------------------------
--------------------MIIPSIDLMNGKAVQLIQGKT--KVL-EFE----NPVEIA
RNLAIFGP--IQVIDLDAAF------GKG-NNLEIITEIAKFA-------EVRV-GGGIR
TLEYARRLITL--GADKIIIGTKA---------------NKKFLKQLNKQIPKERIIVAL
D------SKNGFVVKDGWRKSANKKPEKLIKQLEPF-CSEFFYTCVDN----------EG
LMKGTDLK-EIKKL------RKLT------KNQMSAA-GGI----CSIAEIKKL---NSI
---D--VD-PILGMALYTGKI--DL-------------SKAFLQQLK---------FK--
-----------------------NKLIPTIVQDYETKQILMLAYSNKDSILETLQTGSCS
YFSRSRKKLWKKGETSGNFQELIRINADCDYDTLLYQVKQKNV--A-CHTGKYSCFSDIK
----EFQ----------------------------ASILNQLFAKLQERKE-----TLPK
-K----SYTTKLLKDK-NLLIEKIREESEEVIQAIQKEDSENLVWEISDLIYFLTTAAVE
ENITAKQVFSELQRRMKQ------------------------------------------
------------------------------------------------------------
------------------------------------------------------------
------------------------------------------------------------
------------------------------------------------------------
------------------------------------------------------------
------------------------------------------------------------
------------------------------------------------------------
------------------------------------------------------
>SHE42448.1|Firmicutes-Tissierellia-Tissierellales-Tissierellaceae-Tissierella-Tissierella_praeacuta SHE42448.1 phosphoribosyl-ATP pyrophosphatase /phosphoribosyl-AMP cyclohydrolase [Tissierella praeacuta DSM 18095]SUP04728.1 Phosphoribosyl-ATP pyrophosp
M-----------------------------------------------------------
------------------------------------------------------------
------------------------------------------------------------
------------------------------------------------------------
------------------------------------------------------------
------------------------------------------------------------
------------------------------------------------------------
------------------------------------------------------------
------------------------------------------------------------
------------------------------------------------------------
------------------------------------------------------------
------------------------------------------------------------
------------------------------------------------------------
------------------------------------------------------------
---------NISNV----------------------------------------------
---------------------------------------------------IEEIRFDN-
-----------------------SGLVPAVVQDIKTKDVLMLAYMSKESIEKTFEEKVVH
YYSRSREKLWKKGETSGNIQRLKGFYYDCDKDSVLVEVEQVGA--A-CHTGSYSCFF---
-----NKVLKEE--------------------SQEINIIESLYSLLKNRKE-----NPKE
-G----SYTNYLFKEGLDKILKKIGEECSEVIIGAKNKNKEELVYEISDLIYHILVLMVN
EDIFIEDIKNELIIRRKA------------------------------------------
------------------------------------------------------------
------------------------------------------------------------
------------------------------------------------------------
------------------------------------------------------------
------------------------------------------------------------
------------------------------------------------------------
------------------------------------------------------------
------------------------------------------------------
>WP_133592372.1|Proteobacteria-Gammaproteobacteria-Pseudomonadales-Pseudomonadaceae-Permianibacter-Permianibacter_aggregans WP_133592372.1 bifunctional phosphoribosyl-AMP cyclohydrolase/phosphoribosyl-ATP diphosphatase HisIE [Permianibacter aggregans]QGX
------------------------------------------------------------
------------------------------------------------------------
------------------------------------------------------------
------------------------------------------------------------
------------------------------------------------------------
------------------------------------------------------------
------------------------------------------------------------
------------------------------------------------------------
------------------------------------------------------------
------------------------------------------------------------
--------------------MLIPSIDLYNGQAVQWRQGKE--KVL-ARD----DVEQLL
EQFSLYGE--VALIDLNAAL------GEG-DNRALIKSLLKRR-------PCRV-GGGIR
NLETAIEYLKS--GASKIILGTAA---------------REDWVSKL----PKDALIFAI
D------AKGDELVTRGWTAGSGEQVLDLIPEMAKR-CSEFLYTQVQK----------EG
MLQGLDEP-RVRAV------VEAS------PIPITIA-GGI----TTLDDIRLL---RSL
---G--AN-GQIGMAIYTGRF--TL-------------EDALIAGID---------FAKQ
-----------------------DGLIPTIVQDALSNEVLMLAYSNEESLRAALSERAGI
YFSRSRNQLWRKGETSGHVQRLQKVDVDCDGDTLIFRVEQSDV--A-CHLNRWSCFP---
-----SQRQ--------------------------RFTLSSLDKVLEQRQT-----HAPA
-G----SYTKTLFDVE-ALRVAKLREETEELIEA---TEPEHVRWEAADLLYFALVNARA
KGVSLAEIENELRARQK-------------------------------------------
------------------------------------------------------------
------------------------------------------------------------
------------------------------------------------------------
------------------------------------------------------------
------------------------------------------------------------
------------------------------------------------------------
------------------------------------------------------------
------------------------------------------------------
>TXT55603.1|Candidatus_Lokiarchaeota-root-root-root-root-Candidatus_Lokiarchaeota_archaeon TXT55603.1 Histidine biosynthesis bifunctional protein HisIE (modular protein) [Candidatus Lokiarchaeota archaeon]
------------------------------------------------------------
------------------------------------------------------------
------------------------------------------------------------
------------------------------------------------------------
------------------------------------------------------------
------------------------------------------------------------
------------------------------------------------------------
------------------------------------------------------------
------------------------------------------------------------
------------------------------------------------------------
--------------------MLITKLNLD-----RLNKEKK------EADLI--GSEYEE
RNWDLFT---VLVIEGDSSS-----ISRL-ITKKNFQRLCKNH-------DIWI-NVDEK
LIDHFSELLRC--GVKKIVLPFHL---------------KCRFNLEI----PASRVI---
-----------------WRVNYDNNFHSRIKKISAE-VSEIIETPYLNSMIPIIFQFCEE
EISHLELEHLLKSI------KSSI------KNPFYVD-AGL----LS-KEIDKR---RFR
---E--FN-FIINSKNCVIDS--NL-------------DDTFLNLLN---------FDKA
-----------------------GGLIPTIVRDT-IGNILMLAYSSKESLKKAIKLRRGV
YYSRSRQKLWIKGESSENTQELLKIQFDCDKDSLIFTVKQTNF--A-CHLGRYSCFG---
-----DE----------------------------KFSIQSLYEIIKDRVR-----NSSR
EE----SFTKRISVNQ-SKVLEKIKEEAIEVLNF---IDRENLVWEIADLSYFILILMFL
NDITPSDVLNELWRRRK-------------------------------------------
------------------------------------------------------------
------------------------------------------------------------
------------------------------------------------------------
------------------------------------------------------------
------------------------------------------------------------
------------------------------------------------------------
------------------------------------------------------------
------------------------------------------------------
>RMG31342.1|Euryarchaeota-root-root-root-root-Euryarchaeota_archaeon RMG31342.1 phosphoribosyl-ATP diphosphatase, partial [Euryarchaeota archaeon]
------------------------------------------------------------
------------------------------------------------------------
------------------------------------------------------------
------------------------------------------------------------
------------------------------------------------------------
------------------------------------------------------------
------------------------------------------------------------
------------------------------------------------------------
------------------------------------------------------------
------------------------------------------------------------
------------------------------------------------------------
------------------------------------------------------------
------------------------------------------------------------
------------------------------------------------------------
------------------------------------------------------------
------------------------------------------------------------
---------------------------------------------------------RMW
YYSRSRQKLWQKGETSGHFQEIISFRLDCDNDTLLVTVKQRDV--A-CHTGKYSCFD---
-----EK----------------------------SFLLEDLYDIIQERFS-----NPVP
-G----SYTATLTPDK---TAQKILEEAGEVVHF---TDRDNLIWEIADLLYFISVYMVQ
NGIDWKDVLLELRKRRFK------------------------------------------
------------------------------------------------------------
------------------------------------------------------------
------------------------------------------------------------
------------------------------------------------------------
------------------------------------------------------------
------------------------------------------------------------
------------------------------------------------------------
------------------------------------------------------
>KAB3541859.1|Euryarchaeota-Methanomicrobia-Methanosarcinales-root-root-ANME-2_cluster_archaeon KAB3541859.1 1-(5-phosphoribosyl)-5-[(5-phosphoribosylamino)methylideneamino]imidazole-4-carboxamide isomerase, partial [ANME-2 cluster archaeon]
MT----------------------------------------------------------
------------------------------------------------------------
------------------------------------------------------------
------------------------------------------------------------
------------------------------------------------------------
------------------------------------------------------------
------------------------------------------------------------
------------------------------------------------------------
------------------------------------------------------------
------------------------------------------------------------
-------------------FEAIPAVDLKGGRCVQLVQGKPGTELV-SLP----DPVSIA
REWVDQGAKTLHLIDLDGAI-----HGER-KNAPIVRDICQQC-----DAHVQI-GGGIR
SMEDVEDLLGI--GVDRVIVSTAALK-------------NPEFVRQLADEFGGDRIMVAL
D------SAGGEVIIEGWTLRSGLKPVDLGMKFEKLGAGSILFTNVDT----------EG
LLGGIDIT-PTAEL------VQSV------NIPVIAS-GGI----TTLADIAAV---REA
---G--AKGAVIGSALYLGRFT--------------------------------------
------------------------------------------------------------
------------------------------------------------------------
------------------------------------------------------------
------------------------------------------------------------
------------------------------------------------------------
------------------------------------------------------------
------------------------------------------------------------
------------------------------------------------------------
------------------------------------------------------------
------------------------------------------------------------
------------------------------------------------------------
------------------------------------------------------------
------------------------------------------------------
>WP_000592610.1|Firmicutes-Bacilli-Bacillales-Staphylococcaceae-Staphylococcus-Staphylococcus_aureus WP_000592610.1 imidazole glycerol phosphate synthase subunit HisF [Staphylococcus aureus]YP_501457.1 multifunctional imidazole glycerol phosphate synthas
M-----------------------------------------------------------
------------------------------------------------------------
------------------------------------------------------------
------------------------------------------------------------
------------------------------------------------------------
------------------------------------------------------------
------------------------------------------------------------
------------------------------------------------------------
------------------------------------------------------------
------------------------------------------------------------
-----------------IKKRIIPCLDVKDGRVVKGIQFKG----LRDIG----NPVDLA
MYYNEAGADELVFLDISKTE-----EGHS-LMLEVIEQTASRL-----FIPLTV-GGGIQ
SLDDITQLLNH--GADKVSLNSSALK-------------NPQLIKQASDKFGRQCICIAI
DSYYDPERKAHYCCTTGGKKMTNIKVYDWVQQVEQLGAGELLVTSMGH----------DG
MKQGFDIE-HLANI------KSLV------NIPIIAS-GGG----GNAQHFVELF--DQT
---D--VSAGLAASILHDRET--TVQSIKEVIRQGGYSSKMTKYKID---------FS--
-----------------------KGLVPAILQDNQTKQVLMLGYMNQEAFDKTIEDGVVC
FYSRSKQRLWTKGETSGHTQRVKDIHVDCDNDTILIDVIPNGP--T-CHTGSQSCFN---
-----TEV---------------------------PFSVQTLAQTVQDSAQ-----SNNE
-K----SYTKYLLTEGIEKITKKYGEEAFEVVIEAIKGDKKAFVSEVADELYHLFVLMHA
LGVDFSEIEAELARRHHKRN--NFK---GERQ----------------------------
------------------------------------------------------------
------------------------------------------------------------
------------------------------------------------------------
------------------------------------------------------------
---------------NIEQW----------------------------------------
------------------------------------------------------------
------------------------------------------------------------
------------------------------------------------------
>WP_010871056.1|Euryarchaeota-Methanococci-Methanococcales-Methanocaldococcaceae-Methanocaldococcus-Methanocaldococcus_jannaschii WP_010871056.1 1-(5-phosphoribosyl)-5-[(5-phosphoribosylamino)methylideneamino]imidazole-4-carboxamide isomerase [Methanocald
------------------------------------------------------------
------------------------------------------------------------
------------------------------------------------------------
------------------------------------------------------------
------------------------------------------------------------
------------------------------------------------------------
------------------------------------------------------------
------------------------------------------------------------
------------------------------------------------------------
------------------------------------------------------------
-------------------MIIIPAVDLKDKKCVQLIQGDPNKKHL-ELN----NPVEVA
KKFVDEGAEYLHIIDLDAAF------GTG-NNRDVIKNIIKEV-----NVPVEV-GGGIR
NLEIAKELISL--GVDRVIVGTKAIL-------------EPKFIDDLNKEIGKDKIVLAV
E------CKEGKVVIKGWKEKVDKTPIEVIKEFEDK-VGYILFTNVDV----------EG
LLKGINVD-IIKEL------IEKT------DIPIIYS-GGI----TTLEDIKAL---KEL
---G--IYGVVIGSALYKGLI--DL-------------KKALEIV------------KN-
------------------------------------------------------------
------------------------------------------------------------
------------------------------------------------------------
------------------------------------------------------------
------------------------------------------------------------
------------------------------------------------------------
------------------------------------------------------------
------------------------------------------------------------
------------------------------------------------------------
------------------------------------------------------------
------------------------------------------------------------
------------------------------------------------------------
------------------------------------------------------
>WP_074639918.1|Spirochaetes-Spirochaetia-Spirochaetales-Spirochaetaceae-Treponema-Treponema_bryantii WP_074639918.1 bifunctional phosphoribosyl-AMP cyclohydrolase/phosphoribosyl-ATP diphosphatase HisIE [Treponema bryantii]SEP68540.1 phosphoribosyl-ATP p
------------------------------------------------------------
------------------------------------------------------------
------------------------------------------------------------
------------------------------------------------------------
------------------------------------------------------------
------------------------------------------------------------
------------------------------------------------------------
------------------------------------------------------------
------------------------------------------------------------
------------------------------------------------------------
--------------------MVIASIDLKNGHVVQLKNGKE--LVL-QRD----DADALI
SQFDMYGE--VAVIDLDAALGNVDAKGNT-VNTPLLKSLLHHG-------NVRT-GGGIR
TVKRARELISL--GAEKVIIGSSAWKTN-PQPGES--VLNEDFLNELAAAIGKDRIIISV
D------AINGKIAVKGWTETVDIPLIEGAKQAEKF-CSELLFTCVEK----------EG
CMQGTNMD-YVREL------RSAV------HCRVVAA-GGI----SSVEEIKEL---EKL
---H--CD-VQLGMALYTNKV--NL-------------TDSFVACLD---------FEKT
-----------------------P-LIPVIAQSV-NGDVLMQAYANEEAIRKSFECGKLT
FWSRSRNELWTKGDTSGNFLQLVRMRADCDRDCILATVLPTGP--S-CHTGSWTCFT---
-----TDPG-------------------------EKSSMGRLYNIIADRFA-----NPKP
-G----SYTATL--DA-KRVREKVEEEAEELCEA---DGRDEVIWEAADLIYFVNVLLYK
EGVTWKDVYDELDRRHKEK-----------------------------------------
------------------------------------------------------------
------------------------------------------------------------
------------------------------------------------------------
------------------------------------------------------------
------------------------------------------------------------
------------------------------------------------------------
------------------------------------------------------------
------------------------------------------------------
>WP_066540627.1|Firmicutes-Clostridia-Clostridiales-Ruminococcaceae-Acutalibacter-Acutalibacter_muris WP_066540627.1 1-(5-phosphoribosyl)-5-[(5-phosphoribosylamino)methylideneamino]imidazole-4-carboxamide isomerase [Acutalibacter muris]ASB41238.1 1-(5-ph
------------------------------------------------------------
------------------------------------------------------------
------------------------------------------------------------
------------------------------------------------------------
------------------------------------------------------------
------------------------------------------------------------
------------------------------------------------------------
------------------------------------------------------------
------------------------------------------------------------
------------------------------------------------------------
-------------------MIILPAIDIHEGRCVRLFQGDYSTAEV-VAG----DPRETA
ESFREQGAHWLHMVDLDGAK-----AGRP-INHELILNTAETA-----GMHVEV-GGGIR
SMRTVEDYLMG--GASRVILGSAALG-------------DPEFVKEAVCAYG-KRIAVGI
D------AIDGIAAAEGWTKKSGMDYIEVAKRMEGIGVQYIICTDIHK----------DG
TQSGPNLE-MLDKL------NRAV------SCNIIAS-GGV----SSLLDIINL---YDL
---G--LYGAIAGKALYAGTL--DL-------------KAAVRVCHK---------FSGR
RAKTQAAVNDELERFFVK-----SSLVPAIVQEADTNEVLMLAYMNSEALEKTIDTGYTW
FYSRSRAALWNKGETSGNTQKVVSVTADCDNDTLLVRVKSNGP--A-CHTGNRTCFF---
-----KELL---------------------------------------------------
-G-------------------EKKEEEK--------------------------------
------------------------------------------------------------
------------------------------------------------------------
------------------------------------------------------------
------------------------------------------------------------
------------------------------------------------------------
------------------------------------------------------------
------------------------------------------------------------
------------------------------------------------------------
------------------------------------------------------
>PJA46189.1|Candidatus_Uhrbacteria-root-root-root-root-Candidatus_Uhrbacteria_bacterium_CG_4_9_14_3_um_filter_50_9 PJA46189.1 hypothetical protein CO174_00640 [Candidatus Uhrbacteria bacterium CG_4_9_14_3_um_filter_50_9]
------------------------------------------------------------
------------------------------------------------------------
------------------------------------------------------------
------------------------------------------------------------
------------------------------------------------------------
------------------------------------------------------------
------------------------------------------------------------
------------------------------------------------------------
------------------------------------------------------------
------------------------------------------------------------
--------------------MIIPSIDLMSGRAVQLRQGRE--HVLTSDE----DPIELA
KRFNRYGP--VAVIDLDAAM------GTG-DNLDLMQQICRVA-------DVRA-GGGIR
TVERGMALLKA--GAQSIIIGTAA---------------TPEFRG---------------
------------------------------------------------------------
-MQGLSMD-AACEL------KRQL------SLPVTFA-GGV----ATTEEAVRL---ARA
---G--LD-VQVGMALYTGQL--DL-------------TQSVIDALD---------FKKM
-----------------------NGLIPTIVQDDVSSQVLMLAYSSPESLRHALEHGVGA
YWSRSRNELWVKGATSGHAQELVSCRSDCDRDTLLFRIRQSGP--A-CHTGSYSCFG---
-----PH----------------------------QFTLDGLFENLQQTVA-----DGRS
-G----SYTRKLVQGR-FLSIKKLLEEAVEVIFA---RGFDHTRWEAADVIYHLMPILIR
RRVDWKDVVRELSARQRRK-----------------------------------------
------------------------------------------------------------
------------------------------------------------------------
------------------------------------------------------------
------------------------------------------------------------
------------------------------------------------------------
------------------------------------------------------------
------------------------------------------------------------
------------------------------------------------------
>RJS85516.1|Candidatus_Bathyarchaeota-root-root-root-root-Candidatus_Bathyarchaeota_archaeon RJS85516.1 1-(5-phosphoribosyl)-5-[(5-phosphoribosylamino)methylideneamino]imidazole-4-carboxamide isomerase [Candidatus Bathyarchaeota archaeon]
------------------------------------------------------------
------------------------------------------------------------
------------------------------------------------------------
------------------------------------------------------------
------------------------------------------------------------
------------------------------------------------------------
------------------------------------------------------------
------------------------------------------------------------
------------------------------------------------------------
------------------------------------------------------------
-------------------MEVIPAVDIMRGKVVRLLRGDPKRITS-YEHL--GDPVHLA
MRWEAEGARLIHVIDLDAAL------GVG-RNLKTIKLILKST-----KVPLQV-GGGIR
TLNLAGHILSL--GVNRIILGSLAFS-------------NPSAIETLINEFGWERVVVAL
D------HKGGTVMFRGWKASSGISVEEAAENFREKGAKIFLVTSTDR----------DG
TLLGPDVK-VLSSL------CR-K------DHRIIAA-GGV----RSIDDLLEL---KRL
---G--VWGTVVGKALYEGKF--SL-------------GEALKAV------------MNS
------------------------------------------------------------
------------------------------------------------------------
------------------------------------------------------------
------------------------------------------------------------
------------------------------------------------------------
------------------------------------------------------------
------------------------------------------------------------
------------------------------------------------------------
------------------------------------------------------------
------------------------------------------------------------
------------------------------------------------------------
------------------------------------------------------------
------------------------------------------------------
>WP_068445771.1|Firmicutes-Bacilli-Bacillales-Bacillaceae-Lentibacillus-Lentibacillus_amyloliquefaciens WP_068445771.1 1-(5-phosphoribosyl)-5-[(5-phosphoribosylamino)methylideneamino]imidazole-4-carboxamide isomerase [Lentibacillus amyloliquefaciens]ALX4
------------------------------------------------------------
------------------------------------------------------------
------------------------------------------------------------
------------------------------------------------------------
------------------------------------------------------------
------------------------------------------------------------
------------------------------------------------------------
------------------------------------------------------------
------------------------------------------------------------
------------------------------------------------------------
-------------------MILFPAIDIRNGKCVRLIQGDYNQEKI-YND----SPADAA
QQWEQHGAEFLHIVDLDGAK-----GSAT-ANIETIRKIALAT-----TIPVQV-GGGIR
SMEKIRTYLSA--GVDRVIIGTAAIN-------------DQAFLEQAVNNYG-DKIAVSI
D------ARNGYVAIDGWTETSDIKATDLVSKLETIDVSTIIYTDILK----------DG
MLKGPNFH-ELETI------NKLT------SINVIAS-GGV----SSKADVSRL---KAM
---N--LYGAIIGKALYDGTL--SF-------------QTLREET---------------
------------------------------------------------------------
------------------------------------------------------------
------------------------------------------------------------
------------------------------------------------------------
------------------------------------------------------------
------------------------------------------------------------
------------------------------------------------------------
------------------------------------------------------------
------------------------------------------------------------
------------------------------------------------------------
------------------------------------------------------------
------------------------------------------------------------
------------------------------------------------------
>WP_027135515.1|Proteobacteria-Alphaproteobacteria-Rhodospirillales-Geminicoccaceae-Geminicoccus-Geminicoccus_roseus WP_027135515.1 phosphoribosyl-ATP diphosphatase [Geminicoccus roseus]
------------------------------------------------------------
------------------------------------------------------------
------------------------------------------------------------
------------------------------------------------------------
------------------------------------------------------------
------------------------------------------------------------
------------------------------------------------------------
------------------------------------------------------------
------------------------------------------------------------
------------------------------------------------------------
--------------------MIVPSIDLQGGHAVQLIGGET--KAI-DAG----DPAPIM
ERFRLAGD--VAVIDLDRAL------SIG-DNDAVIERLIAMG-------NVRV-GGGIR
SVERALHWLNK--GAAKIILGTAA---------------TPELLSQL----PKDRLIAAL
D------ARNGEVVVEGWTKNTGAGVLDRIAALKEH-VGGFLVTFVER----------EG
RMQGTDLA-FAKAI------VEAA-----APAKVTIA-GGV----TTLEELVEL---DRI
---G--AD-AQVGMALYSGRM--DL-------------GDAIAAPLV---------SDRP
-----------------------DGLIPTVVADE-QGVALGLVYSSHESIRHAVAERRGI
YWSRSRNSLWRKGESSGHVQELLAVTPDCDRDALRFTVRQHGA--GFCHLGCRTCFG---
------E----------------------------DGGLGSLSRLLLDRRD-----HAPE
-G----SYTARLFQDP-GLLAAKLREECEELVEA---KDRDHVIHEAADVLYFTLARLAR
EGIGLEEVEAHLRRRGRRVT--RRD-----------------------------------
------------------------------------------------------------
------------------------------------------------------------
------------------------------------------------------------
------------------------------------------------------------
------------------------------------------------------------
------------------------------------------------------------
------------------------------------------------------------
------------------------------------------------------
>TVQ59667.1|Planctomycetes-Phycisphaerae-Phycisphaerales-root-root-Phycisphaerales_bacterium TVQ59667.1 phosphoribosyl-ATP diphosphatase [Phycisphaerales bacterium]
------------------------------------------------------------
------------------------------------------------------------
------------------------------------------------------------
------------------------------------------------------------
------------------------------------------------------------
------------------------------------------------------------
------------------------------------------------------------
------------------------------------------------------------
------------------------------------------------------------
------------------------------------------------------------
--------------------MIVPSIDLMNGRAVQLEQGRD--LRI-DAG----DPRPIA
ERFALVGE--IAVVDLDAAL------GRG-ANDAAIRDLLRIA-------DCRV-GGGIR
DAETALRWLDL--GATKVVLGTAA---------------RPEVLSRL----PRERVIAAL
D------AREGEVVVEGWTKGAGVRVEERMRELAPY-VGGFLVTTVER----------EG
RMVGVDLE-RARAL------RDAA-----GDAKLTFA-GGV----RDAGEIAAL---DDM
---G--VD-AQIGMALYSGRF--TL-------------ADALLASLR---------SDRP
-----------------------DGLIPTVVCDE-RGVALGLCWSSPESLRLALDERRGV
YHSRAR-GLWRKGETSGAVQELLRVDLDCDRDALRFTVRQRGP--GFCHLDTRTCWG---
------E----------------------------DRGLGALARRLAQPPE-----TLDT
-N----SYTARLLREP-GLLEAKIREEADELCRA---ESADDTTHEAADVLYFALVRLAQ
RGAALADVERELARRARRVT--RRR---GDAKPAFTQDTP--------------------
------------------------------------------------------------
------------------------------------------------------------
------------------------------------------------------------
------------------------------------------------------------
------------------------------------------------------------
------------------------------------------------------------
------------------------------------------------------------
------------------------------------------------------
>KPK03981.1|Gemmatimonadetes-Gemmatimonadetes-Gemmatimonadales-Gemmatimonadaceae-Gemmatimonas-Gemmatimonas_sp._SG8_28 KPK03981.1 hypothetical protein AMS20_09465 [Gemmatimonas sp. SG8_28]
------------------------------------------------------------
------------------------------------------------------------
------------------------------------------------------------
------------------------------------------------------------
------------------------------------------------------------
------------------------------------------------------------
------------------------------------------------------------
------------------------------------------------------------
------------------------------------------------------------
------------------------------------------------------------
--------------------MIVPSIDIMNGRAVQLRRGRE--KVL-DGG----DPFERL
EELAIAGE--VAVIDLDAAL------GTG-SNAEIVRELVRRA-------PCRI-GGGIR
SVDTAREWLDT--GAARVIIGTAA---------------TPEFCASL----PSERLVAAV
D------AEHGELVVEGWQTRTGRDVFDVIRDLAPH-VGGFLLTQVEH----------EG
VMQGFDWT-LVQRA------VAES-----GGARITAA-GGI----TTAGEIAAL---DAL
---G--VD-AQVGMALYTGAL--SL-------------GDAIVAPLA---------AHDP
-----------------------DGLWPTVVCDE-HGSALGLVWSRAETARRAVTERRGI
YWSRSRGEVWVKGATSGNTQQLLRVDLDCDRDTLRFTVRQEGS--GFCHTGAATCWG---
------D----------------------------GFDLGRFERVVASAVA-----TGDP
-A----SGTVRLVRDP-ELLTAKLAEEAVELARA---TTTDEAVHETADLLYFALVALHR
GGGTLGDVHRELERRHRRVT--RRP---MQAKKGDQP-----------------------
------------------------------------------------------------
------------------------------------------------------------
------------------------------------------------------------
------------------------------------------------------------
------------------------------------------------------------
------------------------------------------------------------
------------------------------------------------------------
------------------------------------------------------
>PIU14197.1|Euryarchaeota-Hadesarchaea-root-root-root-Hadesarchaea_archaeon_CG08_land_8_20_14_0_20_51_8 PIU14197.1 1-(5-phosphoribosyl)-5-((5-phosphoribosylamino)methylideneamino)imidazole-4-carboxamide isomerase [Hadesarchaea archaeon CG08_land_8_20_14_0
------------------------------------------------------------
------------------------------------------------------------
------------------------------------------------------------
------------------------------------------------------------
------------------------------------------------------------
------------------------------------------------------------
------------------------------------------------------------
------------------------------------------------------------
------------------------------------------------------------
------------------------------------------------------------
-------------------MQVIPSVDIMRGRCVQLVGGRLGTGKE-YG-----DPVEVA
QRWVSEGARCLHIIDLDATM------GTG-DNFERVAEVLASV-----RVDTQV-GGGIR
TVERACELLGI--GATRVILGTAAMK-------------NPKMVGELVKLAGGARVVVAL
D------AKSGKVVIEGWRTQTEKTVLEFAKEFERMGVGALLFTSVDI----------EG
KMAGIAAG-EIRKL------VSAV------EIPVLAS-GGV----GSLGDVRVA---REA
---G--AAGLVVGMALYEGKF--TL-------------KQAMEVG------------GNE
N-----------------------------------------------------------
---------W--------------------------------------------------
------------------------------------------------------------
------------------------------------------------------------
------------------------------------------------------------
------------------------------------------------------------
------------------------------------------------------------
------------------------------------------------------------
------------------------------------------------------------
------------------------------------------------------------
------------------------------------------------------------
------------------------------------------------------------
------------------------------------------------------
>WP_133514947.1|Firmicutes-Clostridia-Halanaerobiales-Halanaerobiaceae-Halanaerobium-Halanaerobium_saccharolyticum WP_133514947.1 1-(5-phosphoribosyl)-5-[(5-phosphoribosylamino)methylideneamino]imidazole-4-carboxamide isomerase [Halanaerobium saccharolyti
------------------------------------------------------------
------------------------------------------------------------
------------------------------------------------------------
------------------------------------------------------------
------------------------------------------------------------
------------------------------------------------------------
------------------------------------------------------------
------------------------------------------------------------
------------------------------------------------------------
------------------------------------------------------------
-------------------MIVLPAIDLKAGEVVRLKQGDFERKTV-YSQ----NPLEIA
ESFAAKGAEWLHLVDLDGAS-----AGEN-KNFNVIKKIAAET-----ELKIQT-GGGIR
KKEDVKRLLDL--GVKRAIIGTLAVK-------------DPETLSEILAEFGAESILVSI
D------ARDGKVATSGWLEASERNMFDFAKEMEALGVKYILYTDIGR----------DG
MLSGPDFS-GLKKL------KEET------NLNIIAS-GGI----SSNQDLYDL---AAE
---D--FYGAITGQAIYQGKV--DL-------------EKALIKL------------GEN
NA----------------------------------------------------------
------------------------------------------------------------
------------------------------------------------------------
------------------------------------------------------------
------------------------------------------------------------
------------------------------------------------------------
------------------------------------------------------------
------------------------------------------------------------
------------------------------------------------------------
------------------------------------------------------------
------------------------------------------------------------
------------------------------------------------------------
------------------------------------------------------
>RKY33791.1|Candidatus_Omnitrophica-root-root-root-root-Candidatus_Omnitrophica_bacterium RKY33791.1 1-(5-phosphoribosyl)-5-((5-phosphoribosylamino)methylideneamino)imidazole-4-carboxamide isomerase [Candidatus Omnitrophica bacterium]RKY37919.1 1-(5-phos
------------------------------------------------------------
------------------------------------------------------------
------------------------------------------------------------
------------------------------------------------------------
------------------------------------------------------------
------------------------------------------------------------
------------------------------------------------------------
------------------------------------------------------------
------------------------------------------------------------
------------------------------------------------------------
-------------------MLIIPAVDILNGKVVRLYQGKKEFVRI-YSQ----DPLAIV
SQWKEEGAKFFHIVDLNASF------GEG-DNLSLIEKIG-KL-----GMKFQV-GGGIR
SIQRGERILKA--GAEKIILGTKAL--------------DEEFLSSAISRFK-EHIGVSV
D------ILFGKIHYEGWKKGTDLNPYEFIQSLIEKGVTWIIYTDIFR----------DG
TLKGPNIE-EIKKL------ASFH------QAKFIVS-GGI----ADISHIKLI---QQE
---APFIYGVILGRAIYERKI--DL-------------KQALTLF------------S--
------------------------------------------------------------
------------------------------------------------------------
------------------------------------------------------------
------------------------------------------------------------
------------------------------------------------------------
------------------------------------------------------------
------------------------------------------------------------
------------------------------------------------------------
------------------------------------------------------------
------------------------------------------------------------
------------------------------------------------------------
------------------------------------------------------------
------------------------------------------------------
>WP_069649062.1|Firmicutes-Clostridia-Clostridiales-Clostridiaceae-Caloranaerobacter-Caloranaerobacter_ferrireducens WP_069649062.1 bifunctional phosphoribosyl-AMP cyclohydrolase/phosphoribosyl-ATP diphosphatase HisIE [Caloranaerobacter ferrireducens]
M-----------------------------------------------------------
------------------------------------------------------------
------------------------------------------------------------
------------------------------------------------------------
------------------------------------------------------------
------------------------------------------------------------
------------------------------------------------------------
------------------------------------------------------------
------------------------------------------------------------
------------------------------------------------------------
------------------------------------------------------------
------------------------------------------------------------
------------------------------------------------------------
------------------------------------------------------------
------------------------------------------------------------
-----------------------EF--------------------------VEKIKFDF-
-----------------------NGLVPAIVQDVETKEVLMLAYMNKESLLKTIETGKTW
FYSRSRKKLWNKGETSGNFQEIVGMYYDCDGDSILIKVKQKGV--A-CHTGEYSCFY---
-----NKILESRALS---------------NKDNIDKFINYLYKLIEDRKN-----NPKE
-G----SYTSYLFEKGLDKILKKIGEETSEVIIGAKNKSKEEVIYEVSDLVYHILVLMVE
MRLTVEDIKRELYKRHK-------------------------------------------
------------------------------------------------------------
------------------------------------------------------------
------------------------------------------------------------
------------------------------------------------------------
------------------------------------------------------------
------------------------------------------------------------
------------------------------------------------------------
------------------------------------------------------
>PMP76020.1|Aquificae-Aquificae-Aquificales-Hydrogenothermaceae-Sulfurihydrogenibium-Sulfurihydrogenibium_sp. PMP76020.1 1-(5-phosphoribosyl)-5-[(5-phosphoribosylamino)methylideneamino]imidazole-4-carboxamide isomerase [Sulfurihydrogenibium sp.]
M-----------------------------------------------------------
------------------------------------------------------------
------------------------------------------------------------
------------------------------------------------------------
------------------------------------------------------------
------------------------------------------------------------
------------------------------------------------------------
------------------------------------------------------------
------------------------------------------------------------
------------------------------------------------------------
----------------SLKDFIIPAIDIKEGKAVRLYKGEFDKVKV-YDN----DPVDVA
KRFKDYGVKHIHVVDLDGAL-----EGKP-KNYKIVEKIIKYV-----DLPVEF-GGGLR
SFDAVKTMFEI--GVDRVVIGSLAYE-------------NPDEFLKIVQEYK-NKVIVGI
D------AKDGKVAIKGWIEKTDYTPLEFAKRYDDLDIFGFLYTDVNR----------DG
AMVGPNIE-GTKKL------AENL------KHYVIAS-GGV----SCLEDIKKLYDLKDY
---G--VYGVVVGKAIYEGKI--DL-------------GSI-------------------
------------------------------------------------------------
------------------------------------------------------------
------------------------------------------------------------
------------------------------------------------------------
------------------------------------------------------------
------------------------------------------------------------
------------------------------------------------------------
------------------------------------------------------------
------------------------------------------------------------
------------------------------------------------------------
------------------------------------------------------------
------------------------------------------------------------
------------------------------------------------------
>WP_074581235.1|Firmicutes-Bacilli-Lactobacillales-Streptococcaceae-Streptococcus-Streptococcus_gallolyticus WP_074581235.1 1-(5-phosphoribosyl)-5-[(5-phosphoribosylamino)methylideneamino]imidazole-4-carboxamide isomerase [Streptococcus gallolyticus]SDJ9
------------------------------------------------------------
------------------------------------------------------------
------------------------------------------------------------
------------------------------------------------------------
------------------------------------------------------------
------------------------------------------------------------
------------------------------------------------------------
------------------------------------------------------------
------------------------------------------------------------
------------------------------------------------------------
-------------------MQILPAIDIKEGQAVRLFKGDFNQKTV-VNP----DVLGQA
KIFAQAGIEFIHVVDLDGAL-----DGRA-TNRDLIAKLKQES-----GLGVEV-GGGIR
TLEQIEDYLAV--GIDRVIIGSMAVK-------------NPDFVKEALDKFGSDKIVVGI
D------AKNGFVATEGWLETSNVDYISLAKAMEKMGVTLFVYTDVDR----------DG
TLTGPNFE-HYERLV-----AELT------TAKVIAS-GGI----AEKNDLVKL---QEI
---G--VAGTIVGKAYYNGNI--SL-------------DELKAFG------------G--
------------------------------------------------------------
------------------------------------------------------------
------------------------------------------------------------
------------------------------------------------------------
------------------------------------------------------------
------------------------------------------------------------
------------------------------------------------------------
------------------------------------------------------------
------------------------------------------------------------
------------------------------------------------------------
------------------------------------------------------------
------------------------------------------------------------
------------------------------------------------------
>ODS42172.1|Candidatus_Altiarchaeota-root-Candidatus_Altiarchaeales-root-root-Candidatus_Altiarchaeales_archaeon_IMC4 ODS42172.1 1-(5-phosphoribosyl)-5-[(5-phosphoribosylamino)methylideneamino]imidazole-4-carboxamide isomerase [Candidatus Altiarchaeales a
------------------------------------------------------------
------------------------------------------------------------
------------------------------------------------------------
------------------------------------------------------------
------------------------------------------------------------
------------------------------------------------------------
------------------------------------------------------------
------------------------------------------------------------
------------------------------------------------------------
------------------------------------------------------------
-------------------MRIIPAIDIKDGKCAQLVQGKPGTEKF-YG-----NPVDIA
KSWVEKGAEILHVIDLNAAL------GSG-DNLKKVKKIREVV-----SVPIQF-GGGIR
TYEKATEILGL--GIDRIILGTLAIN-------------ELETVERLCNEFGRDRLIVAV
D------SKEGCIVVEGWQKKTSLKAENFMATYENV-CWGFLFTDVDV----------EG
MMQGIDEE-ELMRV------VKST------SLPVIVS-GGM----SSKGDVRKA---GDI
---G--AWGVVLGKAVYEGIL--DF-------------EDLV------------------
------------------------------------------------------------
------------------------------------------------------------
------------------------------------------------------------
------------------------------------------------------------
------------------------------------------------------------
------------------------------------------------------------
------------------------------------------------------------
------------------------------------------------------------
------------------------------------------------------------
------------------------------------------------------------
------------------------------------------------------------
------------------------------------------------------------
------------------------------------------------------
>TVR99603.1|Planctomycetes-Phycisphaerae-Phycisphaerales-root-root-Phycisphaerales_bacterium TVR99603.1 phosphoribosyl-ATP diphosphatase [Phycisphaerales bacterium]
------------------------------------------------------------
------------------------------------------------------------
------------------------------------------------------------
------------------------------------------------------------
------------------------------------------------------------
------------------------------------------------------------
------------------------------------------------------------
------------------------------------------------------------
------------------------------------------------------------
------------------------------------------------------------
--------------------MIVPSIDLMNGRAVQLVGGER--LEI-DAG----DPFPIA
ERFSLAGE--LAVIDLDAAL------GKG-DNGAIIRELVRRY-------PCRV-GGGIR
SADAALRWLDA--GAEKVILGTAA---------------TPEILGEL----PRDRTIAAL
D------ARDGEVVVEGWKTRTGRGIIERIEELRPF-VGGFLVTLVEN----------EG
RLTGLDEP-RVREI------ADACE---RGGAKLTIA-GGV----RNAADVALA---DRL
---G--AD-AQVGMAIYSGRL--DL-------------ADAIGACLR---------SDRA
-----------------------DGLWPTVVCDE-RGVCLGLVYSSAESLREAFRTRRGV
YWSRSRNDLWRKGESSGATQELLRIDADCDRDALRFTVRQH-A--GFCHTGSRGCFG---
------E----------------------------DDGIGRLARRLAERII-----EPEP
-G----SYTQKLIERP-ELLKAKLLEEAGELADT---EGPEHAAAEAADLLYFALVKAIA
SGASLGSIERELNLREKRVQ--RRSQTKGEKSAAE-------------------------
------------------------------------------------------------
------------------------------------------------------------
------------------------------------------------------------
------------------------------------------------------------
------------------------------------------------------------
------------------------------------------------------------
------------------------------------------------------------
------------------------------------------------------
>WP_072968045.1|Firmicutes-Clostridia-Clostridiales-Clostridiaceae-Caminicella-Caminicella_sporogenes WP_072968045.1 1-(5-phosphoribosyl)-5-[(5-phosphoribosylamino)methylideneamino]imidazole-4-carboxamide isomerase [Caminicella sporogenes]RKD27195.1 1-(5
------------------------------------------------------------
------------------------------------------------------------
------------------------------------------------------------
------------------------------------------------------------
------------------------------------------------------------
------------------------------------------------------------
------------------------------------------------------------
------------------------------------------------------------
------------------------------------------------------------
------------------------------------------------------------
-------------------MIIFPAIDIRNGRCVRLYQGKFNRETV-YDD----DPVLIA
KRFEENKAKVLHVVDLDGAF-----TGEQ-KNIEIIKKIVRSI-----NIPVQV-GGGIR
SIERAKQLMDL--GVYRIVIGTCAVK-------------ENMFVENLVKRFG-DRVVVSI
D------TKAGCVCVNGWVESSSFKSVEFAKLLEEKGIKTIVYTDISK----------DG
TMIGPNFE-EIKKL------KENT------SLNIIAS-GGI----GRKEDIDKL---KTF
---G--VYGAIVGKALYEGKI--KL-------------EDFVKNI------------SLK
RGE---------------------------------------------------------
YFA------------------------DKEDNSL-----------S--------------
------------------------------------------------------------
------------------------------------------------------------
------------------------------------------------------------
------------------------------------------------------------
------------------------------------------------------------
------------------------------------------------------------
------------------------------------------------------------
------------------------------------------------------------
------------------------------------------------------------
------------------------------------------------------------
------------------------------------------------------
>WP_008300016.1|Thaumarchaeota-root-Nitrosopumilales-Nitrosopumilaceae-Nitrosopumilus-Candidatus_Nitrosopumilus_salaria WP_008300016.1 1-(5-phosphoribosyl)-5-[(5-phosphoribosylamino)methylideneamino]imidazole-4-carboxamide isomerase [Candidatus Nitrosopum
------------------------------------------------------------
------------------------------------------------------------
------------------------------------------------------------
------------------------------------------------------------
------------------------------------------------------------
------------------------------------------------------------
------------------------------------------------------------
------------------------------------------------------------
------------------------------------------------------------
------------------------------------------------------------
-------------------MKIIPAIDLMNGQVVRLYKGDPKQKTV-YSD----DPVQIA
KKWEADGADILHIVDLDATL------GLG-SNLSIIKKILEEI-----SIPVEV-AGGLR
AESLVLDVAKI---ANRIVIGTLAFK-------------DKELLKKLLVSLGHEKIVISV
D------HKDGEIVIHGWQDGTGIKLIDSIKEFLEMGFTEFLLTNVNR----------DG
TMQGPDLE-FLEQA------CNMK------KTNIIAS-GGI----SNIDDVICV---KEK
---N--AFGVILGKALYENKI--TI-------------QEAKKIA---------------
------------------------------------------------------------
------------------------------------------------------------
------------------------------------------------------------
------------------------------------------------------------
------------------------------------------------------------
------------------------------------------------------------
------------------------------------------------------------
------------------------------------------------------------
------------------------------------------------------------
------------------------------------------------------------
------------------------------------------------------------
------------------------------------------------------------
------------------------------------------------------
>RJQ33007.1|Actinobacteria-Actinobacteria-root-root-root-Actinobacteria_bacterium RJQ33007.1 bifunctional phosphoribosyl-AMP cyclohydrolase/phosphoribosyl-ATP diphosphatase HisIE [Actinobacteria bacterium]
------------------------------------------------------------
------------------------------------------------------------
------------------------------------------------------------
------------------------------------------------------------
------------------------------------------------------------
------------------------------------------------------------
------------------------------------------------------------
------------------------------------------------------------
------------------------------------------------------------
------------------------------------------------------------
------------------------------------------------------------
------------------------------------------------------------
------------------------------------------------------------
------------------------------------------------------------
------------------------------------------------------------
---------------------------------------------MS----INNLKFDK-
-----------------------DGLIPAIVQDYKTKDVLMMAYMNKEALEKTLESGKAW
FFSRSRGKLWLKGETSGNYQLVKDILYDCDNDTLLIMAKPKGP--A-CHTGERTCFH---
-----RELKKGV-LGSEEITE--------LTSAVDGSVIEQLYSVILQRKK-----DKPE
-G----SYTAKLLAEGLDKILAKVDEESEEVIEAAMIKENKEVIWEVADLLYHLLVLLAE
KDISFDEVENELRRRWK-------------------------------------------
------------------------------------------------------------
------------------------------------------------------------
------------------------------------------------------------
------------------------------------------------------------
------------------------------------------------------------
------------------------------------------------------------
------------------------------------------------------------
------------------------------------------------------
>TFG20204.1|Candidatus_Lokiarchaeota-root-root-root-root-Candidatus_Lokiarchaeota_archaeon TFG20204.1 bifunctional phosphoribosyl-AMP cyclohydrolase/phosphoribosyl-ATP diphosphatase HisIE [Candidatus Lokiarchaeota archaeon]
------------------------------------------------------------
------------------------------------------------------------
------------------------------------------------------------
------------------------------------------------------------
------------------------------------------------------------
------------------------------------------------------------
------------------------------------------------------------
------------------------------------------------------------
------------------------------------------------------------
------------------------------------------------------------
------------------------------------------------------------
------------------------------------------------------------
-MDY--------------------------------------------------------
------------------------------------------------------------
------------------------------------------------------------
--------------------S--LI-------------DNRLLEILD---------FEKG
-----------------------KGLIPTIVQDV-DNTVLMLAYSSKKSLKQTIVSREAT
YFSRSRNKLWIKGEESGNYQKIKKILFDCDNDTLLFKVEQKGY--A-CHKGSYSCFS---
-----NR----------------------------DFSLNVLYDIIKDRIE-----HYSA
LD----SYTKRLTEEN-ALLLAKIKEESMEVINF---TDRNNLIWEIADLTYFILVLMAT
KKIKPHEIIEELKRRQK-------------------------------------------
------------------------------------------------------------
------------------------------------------------------------
------------------------------------------------------------
------------------------------------------------------------
------------------------------------------------------------
------------------------------------------------------------
------------------------------------------------------------
------------------------------------------------------
>WP_120168057.1|Firmicutes-Clostridia-Clostridiales-Clostridiaceae-Thermohalobacter-Thermohalobacter_berrensis WP_120168057.1 1-(5-phosphoribosyl)-5-[(5-phosphoribosylamino)methylideneamino]imidazole-4-carboxamide isomerase [Thermohalobacter berrensis]RK
------------------------------------------------------------
------------------------------------------------------------
------------------------------------------------------------
------------------------------------------------------------
------------------------------------------------------------
------------------------------------------------------------
------------------------------------------------------------
------------------------------------------------------------
------------------------------------------------------------
------------------------------------------------------------
-------------------MIIFPAIDIKKGNCVRLKQGNFKDITV-YSN----SPSDIA
KRWEVEGARYLHIVDLDGAV-----GGLN-KNIKSIEEILKTV-----DIPIQV-GGGIR
NRASVERMLSL--GVKRVILGSLAVR-------------NKQLLKELVEDYG-ERIIVSI
D------AREGQVAVDGWKKVSSINSLDLIKELESMGLKTIVYTDILR----------DG
MMKGPNFE-IYKTL------QEKT------EVNIIAS-GGI----SSLDDVKRL---KNM
---G--VYGCIIGKALYTGKV--SL-------------KGLLEVA------------KC-
------------------------------------------------------------
------------------------------------------------------------
------------------------------------------------------------
------------------------------------------------------------
------------------------------------------------------------
------------------------------------------------------------
------------------------------------------------------------
------------------------------------------------------------
------------------------------------------------------------
------------------------------------------------------------
------------------------------------------------------------
------------------------------------------------------------
------------------------------------------------------
>OHD20680.1|Spirochaetes-root-root-root-root-Spirochaetes_bacterium_GWB1_59_5 OHD20680.1 phosphoribosyl-ATP diphosphatase [Spirochaetes bacterium GWB1_59_5]
------------------------------------------------------------
------------------------------------------------------------
------------------------------------------------------------
------------------------------------------------------------
------------------------------------------------------------
------------------------------------------------------------
------------------------------------------------------------
------------------------------------------------------------
------------------------------------------------------------
------------------------------------------------------------
--------------------MLIPSIDIMGGRAVQLIGGER--FEL-DGG----DPLELA
ERFSVLGE--IAVVDLDAAL------GKG-SNLELVVEMASRY-------PCRV-GGGVR
DEVTMCRLLDA--GARSVMVGTMA---------------TPAFLSAF----PKNRLVVAL
D------NKKGVVMAEGWKASTGSSVIDKARELAPY-VGGFLVTTIDI----------EG
SMSGIDIE-ASRCL------VESIRAV-GFSGSITVA-GGV----TSAAEVAAL---DAF
---G--AD-AQVGMALYKGVL--DP-------------AEAMAACLS---------TDRP
-----------------------DGLWPTVVCDE-AGVALGLVYSDLESLRAAIAERSGV
YRSRKR-GLWRKGASSGDSQHLLRIDADCDRDALRFTVRQSGG--GFCHRGTKTCFGVVG
PDGSGGD----------------------------ESGFALLAKTTSRRQREVASGSAPK
-G----SYTARLFTEP-GLLAAKIAEEAGELSEA---FGPERSAEEAADLIYFASVKLAR
EGASLADVERVLDRRALRVT--RRP---GNAKLPYAEKGNEP------------------
------------------------------------------------------------
------------------------------------------------------------
--------------------------------WKTGIH----------------------
------------------------------------------------------------
------------------------------------------------------------
------------------------------------------------------------
------------------------------------------------------------
------------------------------------------------------
>WP_144104173.1|Candidatus_Melainabacteria-root-root-root-root-Candidatus_Melainabacteria_bacterium WP_144104173.1 phosphoribosyl-ATP diphosphatase [Candidatus Melainabacteria bacterium]
------------------------------------------------------------
------------------------------------------------------------
------------------------------------------------------------
------------------------------------------------------------
------------------------------------------------------------
------------------------------------------------------------
------------------------------------------------------------
------------------------------------------------------------
------------------------------------------------------------
------------------------------------------------------------
--------------------MIIPSIDIMNGKAVQLRQGKD--LVLIEAR----DPIDLA
REFNRYGE--VAVIDLDAAM------DNG-DNLALVKEICRVA-------DVRA-GGGIR
SVEQGRALLRA--GAKRIIIGTAA---------------EPDLLKQL----PTNRVMVAL
D------HKDGLVVDQGWMNNTQETLQDRAKRLAPF-CGSFLCTFVNT----------EG
TLGGMDLN-AIREL------QSQI------SRPLTVA-GGV----ASTSEAIEI---SRI
---G--LD-VQVGMALYTGKL--NL-------------AEAVIQSLD---------FEK-
-----------------------SPQIPTIVQDE-AGQVLMLAYSTQESLQLALTEGRGI
YFSRSRQSIWRKGETSGHQQTLLRCRTDCDRDALLFTIRQTES--A-CHTGAYSCFGSGS
----TEQ----------------------------EYSLPALMNILRQRQA-----TMPE
-G----SYSAKLFANR-ELLLRKISEEAFEVTRA---NNRENLTWEIADTIYFLSVLAVA
EQVEWRDIEAEMGGRQK-------------------------------------------
------------------------------------------------------------
------------------------------------------------------------
------------------------------------------------------------
------------------------------------------------------------
------------------------------------------------------------
------------------------------------------------------------
------------------------------------------------------------
------------------------------------------------------
>WP_069874351.1|Firmicutes-Clostridia-Clostridiales-Clostridiales_Family_XII._Incertae_Sedis-Fusibacter-Fusibacter_sp._3D3 WP_069874351.1 imidazole glycerol phosphate synthase subunit HisF [Fusibacter sp. 3D3]GAU77918.1 imidazole glycerol phosphate synth
M-----------------------------------------------------------
------------------------------------------------------------
------------------------------------------------------------
------------------------------------------------------------
------------------------------------------------------------
------------------------------------------------------------
------------------------------------------------------------
------------------------------------------------------------
------------------------------------------------------------
------------------------------------------------------------
-----------------LAKRIIPCLDIKDGKVVKGQQFEN---VI-TIA----DPLEIA
KYYSDTGADELIFYDIMAST-----EDRG-PFLNLVSEIAKTI-----NIPFTV-GGGVK
SIDDFDALLKS--GADKVSINTQAFL-------------NPHLIKEASLKYGAQCVVLSV
DIK--KVADDYIVFTHGGRTNTGRTAIDWILEGIQLGAGELCINSIDA----------DG
SKKGFDLP-LLKSI------ESKV------TVPIIAS-GGA----GDKMDFVKLF--KET
---T--ISAGLAASIFHSKKV--SIPEVKFELQREGIPVRSYFAPL----------FD--
-----------------------AKLIPAIVQSAQTSVVLMLAYVNAEALEKTITTGYTH
FYSRSRQSLWFKGETSGNKQALVDLRYDCDNDTLLMRVDEAGP--A-CHTGSYSCFN---
-----QM-------------------------PEDKNVFTQLMTVIEDRKA-----NPVE
-G----SYTNYLFEKGIDKILKKVGEESAEVIIGAK-NSKEELLYEMADLFYHSLVLLAN
QNIDISELEAELKKRFK-------------------------------------------
------------------------------------------------------------
------------------------------------------------------------
------------------------------------------------------------
------------------------------------------------------------
------------------------------------------------------------
------------------------------------------------------------
------------------------------------------------------------
------------------------------------------------------
