# Supplementary material for: Comparative genomic analysis reveals metabolic flexibility of Woesearchaeota
Source: Nat Commun. 2021 Sep 6;12:5281. doi: 10.1038/s41467-021-25565-9 (PMC8421398; doi:10.1038/s41467-021-25565-9)
Supplement: Supplementary file 11 — Source Data [file 41467_2021_25565_MOESM11_ESM.zip › Source data/Supplementary_Fig_33.fasta]

>YT1_182_00190
------------------------------------------------------------
------------------------------------------------------------
------------------------------------------------------------
------------------------------------------------------------
------------------------------------------------------------
------------------------------------------------------------
------------------------------------------------------------
------------------------------------------------------------
-----------------------------------------M------------KLVVKK
T-TKLKGSIEIPASKSHTIRAVILASLANGTSKLLNPLKSEDSMAAVNACKALG---AKI
K--------------L--------G-KKE-------WTIKGFGKNP-----KKPKK-KID
-FANSGTSSRLLIGVMA-A-LGI-----EAVVDGDASLR--TRPMKPLFDGLKQLGLK-V
KYLK-KQG----FFPAKI-SGK-INGGKTTV-NG-KSSQYVSSPLIAAPLCEND---TEI
KVV-QMREQPYIELTLKWLDEHK-----------------------IKYT----------
------K----KGFTHFKVKGNQSYKPF--K-KRIPGDWSSAAFPIVAAAVT-NS-----
NVLVKGVDIKDVQGDKEIISYLKKMGAKIKI---EKN-------------GIR-IIG---
---------------------------------KT-LK--GKA--IDLGHTPDALPAMSI
AGCFALSTTTLKNVAQARIKETDRIAVMTKELKKMGASVKELPAGMIIK--HS-------
------QLKG-AKVKGHNDHRVVMALSVAGLIAEG---------KTEIDSAESVNVTFPD
YVKKMKKLG-CKM---EVLRN-----
>YT1_767_00800
------------------------------------------------------------
------------------------------------------------------------
------------------------------------------------------------
------------------------------------------------------------
------------------------------------------------------------
------------------------------------------------------------
------------------------------------------------------------
------------------------------------------------------------
-----------------------------------------M------------KLTVEK
T-EKLEGEIIIPGSKSHTIRAVIIASAAKGTSKIIRPLESDDTMAAVGACRMLG---AKI
N--------------T--------E-NKGE------WVVEGFDNSP-----KNIED-PIN
-LGNSGTSLRLISGITAAL-CGF-----DVQMEGDESLS--SRPMQPLLRSFNELGAE-A
LSVK-NDG----YCPIMI-KGK-MKGGSTVI-EG-ITSQYVSSLLLACPLLEED---TEI
TVE-KPNEIPYIRMTLKWLDEQG-----------------------IRYDV---------
------S----EDLTRYKVYGKQKYKAF--E-KKIPADWSSATFPIIGAAIT-RS-----
DVLVKGPEVEDVQGDKAVIGYLRKMGADIKE---TGE-------------GIR-IIG---
---------------------------------KE-LK--GCE--LDINHTPDALPALSV
VGCFAEGTTTLVNVAQARIKETDRIKVMTEELSKMGADIKEREEGLIVH--KS-------
------PLKG-NKVRGHNDHRVVMALSLAGMIAEG---------KTEITTAESVKVTYPS
YVESMKAIG-AKM---SLS-------
>Yap2000.bin4.8_00236
------------------------------------------------------------
------------------------------------------------------------
------------------------------------------------------------
------------------------------------------------------------
------------------------------------------------------------
------------------------------------------------------------
------------------------------------------------------------
------------------------------------------------------------
-----------------------------------------M------------KLVVRK
T-DKLKGGIEIPASKSHTIRAVILASLAKGTSKLINPLKSEDAMAAVNACKALG---ARI
K--------------L--------G-KNE-------WTVKGFGKNP-----RTPKK-KID
-FANSGTSSRLMIGVMA-A-LGI-----NAVVDGDASLR--TRPMSPLFDGLKQLGLK-V
KYLK-KQG----YLPAKI-TGR-INGGKTTV-NG-KSSQYVSSPLIACPLCEND---AEI
KVV-NMKEQPYIEMTLKCLDEQG-----------------------IKYK----------
------R----KGFTHFKIKGNQAYKPF--K-KQIPGDWSSATFPIAAAAVT-SS-----
NVLIKGVDIKDVQGDKEIINYLKRMGANIKT---EKN-------------AIK-VIG---
---------------------------------KS-LK--GTS--LDLNHTPDALPAMSV
VGCFASGTTTLKNVAQARIKETDRIKVMTKELSKLGADVKELKDGMIIK--QS-------
------KLKG-TKVKGHHDHRIVMALSIAGLIADG---------KTEIDSAESVNVTFPG
YVNLMKKLG-CKM---EVK-------
>MP5_5_87_00619
------------------------------------------------------------
------------------------------------------------------------
------------------------------------------------------------
------------------------------------------------------------
------------------------------------------------------------
------------------------------------------------------------
------------------------------------------------------------
------------------------------------------------------------
-----------------------------------------M------------KLIVEK
T-EKIEGEITIPGSKSHTIRAVIIASLAEGTSKIINPLKADDTTAAVNACRVLG---ARI
N--------------T--------E-NEKE------WVIEGFSHKP-----KNPNA-VLN
-MANSGTSLRLISGIIAAL-CDF-----TIQLEGDESLS--TRPMQPLLKSFNELGAE-A
LSVN-NNG----YCPLKI-KGK-MQGGSTDI-IG-LSSQYVSSLLLACPLLSQD---TEI
RVE-KPAEIPYIKMTLKWLDEQG-----------------------IKYQA---------
------S----DDLTRFKVNGNQRYHAF--E-KTIPADWSSAAFPLVSAAIT-DS-----
NLLVKGLDINDTQGDKAIIDYLKKMGADIQT---EEN-------------GIR-IKG---
---------------------------------KQ-LQ--GCE--LDLNNTPDALPALSV
LGCFAEGTTTLVNVAQARIKETDRIKVMTEELSKMNADIKEREEGLIIH--KS-------
------ELKG-NKVRGHNDHRIVMALSLAGLIAEG---------KTKITTAESINVTFPG
YVKLMKNVG-ARL---STE-------
>CG1_02_57_44_00315
------------------------------------------------------------
------------------------------------------------------------
------------------------------------------------------------
------------------------------------------------------------
------------------------------------------------------------
------------------------------------------------------------
------------------------------------------------------------
------------------------------------------------------------
------------------------------------------------------------
----MQGSVIAPPSKSHTIRAFVLASLADGESIIRNPLLDGDGASALKACQALG---AIV
DGPVAASVSGSRAAER--------A-GTI-------IRLKGTNSAL-----VDGNV-SID
-VGNSGTTLTLVSGIAA-L-RRG-----ITRFDGDASIR--RRPVKSLLDALFALGAS-T
SCN--PGG----VCPCTV-AGT-LRGGMTTV-DG-SNSQFTSSLLIASALGRGD---AII
LPE-HLREQPYVRMTLAWMRELG-----------------------AVVH----------
------D----DFPIRFHVPGGQRYQAF--D-KTVPGDWSSAAFALCAGALT--G-----
TVTVTGLYPDDAQGDKAILDVLRQMGSRVDW---ARQDTGGKDGTEGGCRNVT-VSK---
---------------------------------TA-LR--GVC--VNLSDTPDLLPILAV
VATQAEGETILYGCAHARSKETDRIAVMAKELALLGADIEATADGLRVR--RS-------
------QLRG-AMVHSHADHRVAMALSVAGLVAAD---------ETIIADVGCASITYPG
FYRMLERIG-AKV---SVTQERVS-R
>UBA9638_00994
------------------------------------------------------------
------------------------------------------------------------
------------------------------------------------------------
------------------------------------------------------------
------------------------------------------------------------
------------------------------------------------------------
------------------------------------------------------------
------------------------------------------------------------
-----------------------------------------M-----------KTKAIKP
A-KNINAEVAIPGSKSFMNRALICAALAPGTTRLQQASFCEDTAYMMEALRQFG---VGI
E--------------R--------D-GTD-------ALVSGTGGAL-----SAPGE-DVY
-VGAAGTTLRFLTTLAA-L-AKG-----KTTLTGNKRMQ--ERPIADLLMGLSQLGVK-A
KPLK-GNG----CPPVVV-EGKGLRGGKIRI-HGEKSSQYLTSLLLCAPYAAGE---ITI
EIEGELTSKPYVTMTLSVMSEFG-----------------------VQAV----------
------N----YSYRRFVVRPG-RYEAR--N-YLIEADASGSSYFLAAAAVT-GG-----
TVRVMGLRPDSLQGDVGFSELLLRMGCRVTN---GTE-------------FIE-VTG---
---------------------------------GN-LK--GIA--ADMNSMPDAVMTLAV
VACFATGQTAITGIGNLKIKETDRIAATAAELRKLGAAVVTTGDSMTIT--PP-------
-----ASVSG-ARIATYDDHRMAMAFAVAGLAAKG----------MVIENPDVVGKSFPE
YWELLEKLR-----------------
>OGW13301.1|Nitrospinae-root-root-root-root-Nitrospinae_bacterium_RIFCSPLOWO2_12_39_16 OGW13301.1 3-phosphoshikimate 1-carboxyvinyltransferase [Nitrospinae bacterium RIFCSPLOWO2_12_39_16]
------------------------------------------------------------
------------------------------------------------------------
------------------------------------------------------------
------------------------------------------------------------
------------------------------------------------------------
------------------------------------------------------------
------------------------------------------------------------
------------------------------------------------------------
-----------------------------------------M------------KLIVES
--SNLNGNVDIPASKSHTIRAVFIAFLADGVSEVINPLESADGLSAVEACRCLG---AEI
E--------------L--------L-NDK-------WIVHGTGGNI-----RAAKK-NID
-VGNSGTTARFCTGSAS-L-GKD-----LITITGDAQTR--KRPMQPLIDALNNLGAD-I
KSIK-NNG----RLPISV-KGR-LKGGKTEV-SG-MTSQFISSLLINCPLSDGD---SEI
HVN-ELNERPYVGITLWWLNKQG-----------------------IKYK----------
------E----ENLERFFIKGKQFYKPF--K-ETVPADFSSATFFLCAGAIT-NS-----
EITLKGLDMNDTQGDKRVVNILKDMGAIIDI---TKE-------------GIK-IKG---
---------------------------------GN-LK--GME--IDMNDIPDALPAMSV
VGCIAEGKTILRNVPQARIKETDRIAVMRAELSKMGADIEELPDGLIIR--KS-------
------KLRG-AKVSSHGDHRVVMSLSVAGLVAEG---------ITEIETAEAINITFPN
FVDLMKNSG-AKI---KLI-------
>KXB06510.1|Euryarchaeota-root-root-root-root-candidate_division_MSBL1_archaeon_SCGC-AAA382F02 KXB06510.1 hypothetical protein AKJ53_00125 [candidate division MSBL1 archaeon SCGC-AAA382F02]
------------------------------------------------------------
------------------------------------------------------------
------------------------------------------------------------
------------------------------------------------------------
------------------------------------------------------------
------------------------------------------------------------
------------------------------------------------------------
------------------------------------------------------------
-----------------------------------------M-----------AQLIVKP
--SEVKGKIEAQPSKSYTHRLLSVALLADGVSKIKNPLWSFDTQATAEAVRALG---GEI
E--------------E--------V-EEG-------CRVKGTGGDL-----KPKTK-EID
-VRNSGTTLRFMSAISA-L-SPK-----KIRLTGDESIL--QRPMGPLISSLSDLGAD-A
RCEG-KKE----RPPVVV-GGG-LDGGETRI-TGAVSSQFISALLLASPYSETG---VDL
EVEEKLRSKPYVEMTLEVLKLAK-----------------------AGIQS---------
------K----SSLLSYNIPGEQTFAPI--D-CSVPGDFSSAAFILGAGALS-EG-----
GVKVENLDPEGVQGDKRIIDLLKDFGAEVKV---KNK-------------TIK-VKN---
--------------------------------KGR-LS--GID--VDCSDIPDLTPILAV
LGATADGQTRLHNVPHLRFKEVDRLKVLATGLKKFGVQIKELEDGLKIF--GS-------
-----DSLTG-AEVDSYGDHRMAMSFAVAGLAAEN---------KVKIEGAESIGVSYPD
FVKDMEKLG-AKI---KIKE------
>PIU46690.1|Candidatus_Hydrogenedentes-root-root-root-root-Candidatus_Hydrogenedentes_bacterium_CG07_land_8_20_14_0_80_42_17 PIU46690.1 3-phosphoshikimate 1-carboxyvinyltransferase [Candidatus Hydrogenedentes bacterium CG07_land_8_20_14_0_80_42_17]
------------------------------------------------------------
------------------------------------------------------------
------------------------------------------------------------
------------------------------------------------------------
------------------------------------------------------------
------------------------------------------------------------
------------------------------------------------------------
------------------------------------------------------------
-----------------------------------------M------------NFRVSP
V-QKLSGSVLVPSSKSHSIRAVAFASLTDGISRLRNLLSSRDTSAAISACIALG---ADI
S--------------T--------E-GEI-------TIVKGFGKTP-----SPQTP-SIN
-TLNSGTTTSFMISIAA-L-GNK-----TVVIDGDESIQ--KRPVQPLLSAVVQLGAS-A
RSIN-NNG----CPPLEV-RGP-MKGGTAIL-DC-KSSQYLSSLLISAPLLSEN---TEI
IVK-NVCERPYIDMTCAWLEELG-----------------------IRFE----------
------R----EGYEKFLIYGNQHYEPF--E-KEVPGDWSSATFFLLAGVLL-GE-----
EILLSGLNIADTQADKEVINYLKLMGGKIEI---ESG-------------KVI-VRK---
---------------------------------SK-LH--GAR--LDLNNTPDALPAMAV
AGCFAEGETIIENVAHARIKETDRIKVMTEELGKMGAIIEEKADGMIIH--GG-------
------SLNG-GCFDGHNDHRVVMALAVAALGLKG---------ESIISTAEAANVTVPD
FDKLMNSLG-ARI---EFVSTTEISK
>WP_108980182.1|Firmicutes-Clostridia-Clostridiales-root-Lawsonibacter-Lawsonibacter_asaccharolyticus WP_108980182.1 3-phosphoshikimate 1-carboxyvinyltransferase [Lawsonibacter asaccharolyticus]GBF68682.1 3-phosphoshikimate 1-carboxyvinyltransferase [Law
------------------------------------------------------------
------------------------------------------------------------
------------------------------------------------------------
------------------------------------------------------------
------------------------------------------------------------
------------------------------------------------------------
------------------------------------------------------------
------------------------------------------------------------
-----------------------------------------M------------FYLVNP
T-SRLNGVVDVPGSKSQTARGLVLGTIAKGTSHILHPMLNLDNYDIAECCRRLG---AQV
D--------------T--------SNDEE-------WVVTSPGLEG----LHIPGA-VLD
-VGNSGTGFYFITTLAA-M-LSG-----KSIITGDYQIC--YRPISPLLNALREMGGK-A
VSTR-DNE----LAPLLI-EGP-VEGGHTVHLNG-KNVQWGIGLMVCCPALKDT---TTI
VYDTTLGERPYANLTMDWMKAAG-----------------------VYLE----------
------N----HNYEKFVIPGNQSYHPF--T-KRTSRDWCSASYPMVATAIM-KEKC---
SIKLPDMDINDFMGERHYVDWINEMGGHVEVLDGGKE-------------GII-VEG---
--------------------------------GHD-LH--GIE--IDCGDTPDAVPALAV
LGCYAQGKMKLYNIAASRMKETDRSKTIAQELRKMGAHIDEEEDSLTIY--HS-------
------PLHG-ATIDGHNDHRIVMATTCAALGAEG---------PSFIDSVDHVGVSFPR
FYEEMKGIG-ADI---IRLAEK----
>WP_011834014.1|Euryarchaeota-Methanomicrobia-Methanomicrobiales-Methanocorpusculaceae-Methanocorpusculum-Methanocorpusculum_labreanum WP_011834014.1 3-phosphoshikimate 1-carboxyvinyltransferase [Methanocorpusculum labreanum]A2SU05.1 RecName: Full=3-phos
------------------------------------------------------------
------------------------------------------------------------
------------------------------------------------------------
------------------------------------------------------------
------------------------------------------------------------
------------------------------------------------------------
------------------------------------------------------------
------------------------------------------------------------
-----------------------------------------M------------KLIVSR
--SQISGCVHAPPSKSHTHRAFLLASLAKGESVVLSPLLGEDTLATLSAVKALG---ANV
C--------------E--------G-DDR-------ITIQGGNLHA-----PLPKGTVIN
-CKNSGTSIRMLAGIAS-R-LDG-----TTEFTGDASLC--SRPMKPLLDALSELGAG-V
TS---DNG----CAPFTI-TGP-VSGGDVHI-RGDVSSQFISGLLISAPLGKAD---TRI
HLTTPLTSKPYVDMTISAMKKHG-----------------------VSVE----------
-----------TIEDGYLVRSGQVYSSE--D-VQVGGDYSSAAFLFAAAALA--G-----
EIAVSGLDPADPQGDQVVISILETFGAGVVR---DGE-------------NVT-IRK---
---------------------------------AA-LK--AAD--IDLANAPDLFPIIAV
LASQAKGTSRLYGAAHLRFKESDRIMSTVLFLRSMGADISETEDGCIVT--GP-------
-----ANLSG-ANVTTFGDHRIMMASAVAGLIADS---------TTTVDDAGCCAVSYPG
FVKDMQKLG-ADM---REE-------
>WP_086636788.1|Euryarchaeota-Methanonatronarchaeia-Methanonatronarchaeales-Methanonatronarchaeaceae-Methanonatronarchaeum-Methanonatronarchaeum_thermophilum WP_086636788.1 3-phosphoshikimate 1-carboxyvinyltransferase [Methanonatronarchaeum thermophilum]
------------------------------------------------------------
------------------------------------------------------------
------------------------------------------------------------
------------------------------------------------------------
------------------------------------------------------------
------------------------------------------------------------
------------------------------------------------------------
------------------------------------------------------------
-----------------------------------------M------------KVEIDG
G-DITPRTLVAPPSKSYTHRAITIAALARGKSIIKNPLLSEDTLATVSGCEAFG---AKI
E--------------F--------Q-EDR-------LVVDGFNGSP-----KIPED-VID
-LKNSGTSLRFISGVSTHL-EKG-----YSVLTGDSSLR--SRPNKPLIDAYNKLGAR-I
KSSK-LDG----TAPLII-NGK-LTGGYVDI-RGDISSQFISSILINVPLAKKD---SEI
DATTKIRSKPYIDITLEVMKKAG-----------------------IDVE----------
-----------KEKRNYKVQGDEQYQPL--D-MTIPGDFSSAANILAIGAIT-DK-----
KIEINGL-PPSEQGDEKILELLEKFGAKVTR---KND-------------KIT-VKP---
---------------------------------KP-LK--GIE--IDASNIPDLLPILSV
IATQAEGKTRIHNVEHARYKESDRIKAMASELKKMGADIKEHKDGLTIK--QS-------
------KLKG-NKLKGYDDHRIVMALSIAAIKAEG---------KTQIDTAESIKISYPN
FFKQLKKTG-LTI---KKHKETKKQK
>WP_011499156.1|Euryarchaeota-Methanomicrobia-Methanosarcinales-Methanosarcinaceae-Methanococcoides-Methanococcoides_burtonii WP_011499156.1 3-phosphoshikimate 1-carboxyvinyltransferase [Methanococcoides burtonii]Q12X18.1 RecName: Full=3-phosphoshikimate
------------------------------------------------------------
------------------------------------------------------------
------------------------------------------------------------
------------------------------------------------------------
------------------------------------------------------------
------------------------------------------------------------
------------------------------------------------------------
------------------------------------------------------------
-----------------------------------------M------------KVTVGR
--SGVHGEIFAPASKSYTHRAITVAALSK-ESIIHRPLISADTQSTIKACEMLG---AYI
E--------------K--------D-GDK-------LLISGVDGEP-----QTPDN-VID
-VGNSGTTLRFMTAIAA-L-GQG-----TTVLTGDNSIR--SRPNGPLLQVLNDLGVQ-S
ISTR-GDG----CAPIVV-TGG-LKGAIAKI-DGSISSQFISALLLACPLTKNS---TTL
SIKGELKSRPYVDVTLDILEKAG-----------------------AEIYLE--------
------D----NQNLKFIIPGNQKYRLK--E-YTVPGDFSSASYLLAAAAMT-DT-----
KIKVNNL-YPSMQGDAAIIDILKEMGANIYW---NKEE-----------GTVE-VNG---
---------------------------------GK-LH--GIT--MDAGATPDLVPTVAV
LGAVAEGETVITNAEHVRYKETDRLHAMAVELDKMGISTSEEKDKLTIK--GG-------
------ELKG-ADVHGWHDHRIVMSLTLAGMIA-G---------DTTIDTAEAIFISYPN
FFDSMRSIG-ADV---ILSEQ-----
>PYM93538.1|Candidatus_Rokubacteria-root-root-root-root-Candidatus_Rokubacteria_bacterium PYM93538.1 3-phosphoshikimate 1-carboxyvinyltransferase [Candidatus Rokubacteria bacterium]
------------------------------------------------------------
------------------------------------------------------------
------------------------------------------------------------
------------------------------------------------------------
------------------------------------------------------------
------------------------------------------------------------
------------------------------------------------------------
------------------------------------------------------------
-----------------------------------------M--------------QIEP
IARPFDAVVELPGSKSYSNRALLVAALARGRSEIAQALFSDDTRYMQRALEALG---VRV
R--------------A--------D-ETS-----QSFVVDGVDGRF-----PAAHA-ALE
-IGNAGTAARFLTAAVA-L-GRG-----TFVVDGSAAMR--KRPIEPLLDGLRALGVD-A
ESRD-GTG----CPPVVV-RADGIAGGRARV-RGDVSSQYLSALLMAAPYAARD---VEL
EIEGELVSAPYVTMTLSTMAEFG-----------------------VRAE----------
------R----DGDRWFCVPSGQHYAAR--P-YAVEPDASGASYFFAAAAVT-GG-----
RVVVPRLGSRSAQGDLGLLDVLARMGCDVKI---ESD-------------AIT-VQG---
--------------------------------AAR-LR--AVD--ADFTRMGDVATTLMA
IAPFADGPVTVRGIAQTHYEESDRPLAAATELRRMGLTVDSTWDSVTIH--PG-------
------TPQP-CEVQTYDDHRIAMSFAVTGLRAPG----------IRIANPECVSKTFPE
FFDVLRSLR-VPS---TRARRA----
>WP_147671774.1|Euryarchaeota-Methanobacteria-Methanobacteriales-Methanobacteriaceae-Methanothermobacter-Methanothermobacter_sp._KEPCO-1 WP_147671774.1 3-phosphoshikimate 1-carboxyvinyltransferase [Methanothermobacter sp. KEPCO-1]QEF95046.1 3-phosphoshik
------------------------------------------------------------
------------------------------------------------------------
------------------------------------------------------------
------------------------------------------------------------
------------------------------------------------------------
------------------------------------------------------------
------------------------------------------------------------
------------------------------------------------------------
-----------------------------------------M------------ELKVDV
S-PELSGTVKAPPSKSYTHRAVIVAALADGISEIRDPLVAEDTLSSVEACRAFG---VDI
E-----------------------G-NEK-------WSVTGSGGEL-----ETPDD-VVY
-LGNSGTTLRIMTSVAG-L-AEN-----YTVLTGDESLR--TRPMQPLLDALKPLGVE-A
VSSR-MNG----LPPVII-KGG-FRGGETSI-DGSLSSQFISSILIAAPLSEG----VDL
KVEGEFISRPYVDMTLDVMEKFS-----------------------VPVE----------
-----------YSDGVFSVE-PSRYRGR--T-YTVEGDYSSASYLAGAVAVA-GG-----
EVRIENLFRDSRQGDRIILDIISEMGADVVV---GDN-------------HVV-VSS---
--------------------------------TGE-LS--GVQ--ADLHDAPDLLPTVAV
LGALADGRTEIRGVEHARYKETDRIRTCATELGKLGVDVKELRDGMVIE--GG-------
-------VRG-GVVSSHGDHRLAMAFTLIGLR-EG----------ITIMDGEVFSVSFPD
FPERMRSIG-CRI---NLPQH-----
>WP_013181048.1|Euryarchaeota-Methanococci-Methanococcales-Methanococcaceae-Methanococcus-Methanococcus_voltae WP_013181048.1 3-phosphoshikimate 1-carboxyvinyltransferase [Methanococcus voltae]ADI37320.1 3-phosphoshikimate 1-carboxyvinyltransferase [Meth
------------------------------------------------------------
------------------------------------------------------------
------------------------------------------------------------
------------------------------------------------------------
------------------------------------------------------------
------------------------------------------------------------
------------------------------------------------------------
------------------------------------------------------------
-----------------------------------------M-------------LLVNP
T-KKINGTVYAPPSKSYTHRAVICAGLANGTSKIIQPLKSQDCISSLNAMKALG---STI
D--------------IKKSNDDELE-NEV-------WTISS-DGNL-----KVPKN-VID
-IGNSGTTLRILTSLVSQIPHNS-----IAILNGDESIR--KRPMGPLIEALSQLNIE-V
LS---NDN----KAPLVVKSSK-IDGNIVKI-TGDMSSQFISSLMMLLPFNTQD---SKI
LIEGDLKSEPYLNITIDLLDKFG-----------------------VSIKKDEINNINNI
NKKNKTN----KKENAYLIKANQTYKAT--D-YIVEGDYSSASYLIALGVLL-DS-----
DITIKNLFKDSKQGDKEIINIVKRMGADLEI---RDD-------------EVI-IKN---
-------------------------------SKFK-LK--GID--IDVKNTPDLVPTLAV
LGCFAEGTTTIYNGEHVRIKECDRLMACTKELKKMGAKIEEKPDGLIIQ--GLD------
-IDNGETLKG-AELETYHDHRLIMAFTMAGMLAKG---------QTKIKGEEAVSISFPN
FVDVIKSIG-GNI---AIE-------
>ODS37538.1|Candidatus_Altiarchaeota-root-Candidatus_Altiarchaeales-root-root-Candidatus_Altiarchaeales_archaeon_WOR_SM1_SCG ODS37538.1 3-phosphoshikimate 1-carboxyvinyltransferase [Candidatus Altiarchaeales archaeon WOR_SM1_79]ODS40671.1 3-phosphoshikim
------------------------------------------------------------
------------------------------------------------------------
------------------------------------------------------------
------------------------------------------------------------
------------------------------------------------------------
------------------------------------------------------------
------------------------------------------------------------
------------------------------------------------------------
-----------------------------------------M------------KLIIKP
A-KNLKGEVEAPPSKSYTHRAIILASLARGESKIYNPLLSADTFASIDACKAIG---AKV
V--------------IDE------K-NNC-------LIING-NPEL-----DVPKT-IID
-VKNSGTTIRLMTSVLS-L-CDK-----KVTLTGDSSIQ--KRPMQPLLDALRELGVK-T
ES---DNG----TPPVSV-TGP-MRGGKCQI-RGDVSSQFISGLLISSPMSGND---TTI
EIMKSLKSKPYLKMTLHLVEQFG-----------------------VEIE----------
------N----RNYKKFFINGGQEYLAG--N-YDVEGDYSSAAFILGAGALT-DS-----
EIKIKNLLNNSKQGDKIFLDILEKMGAEIEI---YED-------------YVI-IKG---
--------------------------------SGK-LN--GIE--IDLSQYPDLVPVVAA
LAALSRGKTTIKNIEHVRYKESDRVHAIATELKKMGARVTELKASLEIQ--GV-------
-----EKLKG-AEVCGWNDHRIVMALAVAALRAEG---------KTVIDAAETIDVSFPD
FHGVMKELG-VEI---EVE-------
>KUO41687.1|Euryarchaeota-Hadesarchaea-root-root-root-Hadesarchaea_archaeon_DG-33-1 KUO41687.1 hypothetical protein AVW06_00755 [Hadesarchaea archaeon DG-33-1]
------------------------------------------------------------
------------------------------------------------------------
------------------------------------------------------------
------------------------------------------------------------
------------------------------------------------------------
------------------------------------------------------------
------------------------------------------------------------
------------------------------------------------------------
-----------------------------------------M-----------ALLRVRP
--SKLKGEVTAPPSKSYTHRAFAVGLLANGESKIANPLLSFDTQATIDAIKILG---AQV
T--------------Q--------R-NDV-------WHVVGTGGNL-----KPSAN-LID
-VKNSGTTLRFMSAIAS-L-SPK-----SIGLTGDESIR--ARPMGPLIDALAKLGAK-A
RCEG-PRG----RPPVVV-GGG-LKGGDVEV-SAVISSQFISALLLACPYARED---VGL
LVT-ELRSKPYVEVTLEVLDLAG-----------------------ANIKR---------
------S----PDFTEFTIPSRQVFRPL--E-FDVPGDFSSAAFLLGAAALA-GT-----
TVKVNNLDFRGAQGDKRIVDLLREFGAEVKV---REK-------------VIE-VSG---
--------------------------------GRG-LV--GID--ADCGDNPDLVPVLAV
LGAVADGRTTLTNVPHLRYKETDRLRALRSELRKLGASVEELPGELRIR--GV-------
-----KQLRG-ARLNSYGDHRMAMALAVAGLVTKG---------EIIIDGAESIKVSYPT
FVEDMQKLG-AQV---EMV-------
>WP_159900969.1|Euryarchaeota-Halobacteria-Halobacteriales-Halobacteriaceae-Salinirussus-Salinirussus_salinus WP_159900969.1 3-phosphoshikimate 1-carboxyvinyltransferase [Salinirussus salinus]
------------------------------------------------------------
------------------------------------------------------------
------------------------------------------------------------
------------------------------------------------------------
------------------------------------------------------------
------------------------------------------------------------
------------------------------------------------------------
------------------------------------------------------------
-----------------------------------------M------------DVTIAE
--STVGGRAQAPPSKSYTHRAVLAAGYADG-ATVRGPLVSADTRATMRAVEAFG---GRV
D---------IRE--R--------E-DGA-----AVLEVDGFGGRP-----EVPAD-VID
-CANSGTTIRLTTAAAA-L-ADG-----LTVLTGDGSLR--SRPQGPLLRAIEQVGGR-A
ESTR-GNG----QAPLVV-GGP-IHGGSAAV-PGDVSSQFITALLMAGAVTEAG---VDI
TLQTELKSAPYVDITIEVLDAFG-----------------------VRAR----------
-----------ETGRGFSVGGGQTYGPG-DG-YDVPGDFSSASYLLAAGAVA-GVDG---
-VTVTAA-YPSAQGDQAIVEVLDRLGADISW---DRDA-----------GELT-VTE---
---------------------------------SA-LD--GIE--VSVADTPDLLPTIAV
LGAVAGGTTRIVDAEHVRYKETDRVSAMAEALERMGASVEEEQDSLAVH--GAE------
-----STLRG-ATVDGRGDHRIIMALSVAGLVAEG---------ETTVRGADDVDVSFPD
FFDVLAELG-ADL---QRE-------
>PIP62384.1|Candidatus_Roizmanbacteria-root-root-root-root-Candidatus_Roizmanbacteria_bacterium_CG22_combo_CG10-13_8_21_14_all_35_9 PIP62384.1 3-phosphoshikimate 1-carboxyvinyltransferase [Candidatus Roizmanbacteria bacterium CG22_combo_CG10-13_8_21_14_al
------------------------------------------------------------
------------------------------------------------------------
------------------------------------------------------------
------------------------------------------------------------
------------------------------------------------------------
------------------------------------------------------------
------------------------------------------------------------
------------------------------------------------------------
------------------------------------------------------------
----------MPPSKTHSFRALVLGSLAEGVSIIRQPKLSPDWDEGVKAMRMFG---AEI
K--------------E-------IE-KNV-------FQIKGVGGKL-----KTPED-VIN
-VNNSGTMLVFIAGVAA-A-APG-----WTVLTGDESLRKLRKVTKNFIPPFQELGIT-V
ISTK-GDG----MAPFVF-KGK-VNGGVAHM-DG-TCCQPVFSVLIASALSEKP---VEI
FVD-NPGETAYIDLLLYWFDKVG-----------------------LKYK----------
------N----DQHKHYSFLGNQLPKSF--D-VKIPFEWSAPSYPLLAAIITDDS-----
EIKIKGMDLTDPYGDKQIIYILQKMGADLKI---EKD-------------CLT-ARS---
---------------------------------SK-LH--GIE--VDMNALPDQVPTIAV
AACFARGETVIKNALTARWKECDRIAAVCTELKKMGAKITEKEDGLIIHQDGS-------
-----WKLKG-AKVNGYYDHRMVMAFSVAGLACNG---------ETIISDAQMVEKSFDS
YIPEMMKAG-ANY---ELIEK-----
>WP_095413727.1|Planctomycetes-Planctomycetia-Pirellulales-Thermoguttaceae-Thermogutta-Thermogutta_terrifontis WP_095413727.1 3-phosphoshikimate 1-carboxyvinyltransferase [Thermogutta terrifontis]ASV72961.1 5-Enolpyruvylshikimate-3-phosphate synthase [Th
------------------------------------------------------------
------------------------------------------------------------
------------------------------------------------------------
------------------------------------------------------------
------------------------------------------------------------
------------------------------------------------------------
------------------------------------------------------------
------------------------------------------------------------
-----------------------------------------M-------KENPEFVEIPL
S-GPVDAVVQPPGSKSITNRALVCAALAEGESLLTGVLDSEDTQVMMEALRRLG---VRV
E--------------H--------D-PER-----REARVVGCGGKI-----PARSA-DLY
-LANSGTSLRFLTAVCS-L-GRG-----RFRLDGNARMR--ERPIQDLVEALNCLGVK-A
WTEY-GNG----CPPVIV-EAAGLSGGSTEI-SGEISSQFVSGLLMAAPYAAAD---VEL
VIRGDLVSKPYVDMTLAVMRAFG-----------------------VTGS----------
------N----SHYQRLHVAAGQRYQGR--A-YAIEPDASAATYFFAAAAVT-GG-----
RVTVTGLSWNSLQGDVAFCRCLEQMGCEVTA---ADD-------------RLT-VTG---
---------------------------------KP-LR--GIS--VDMNAISDTVPTLGV
VALFAQGPTEIRGVRHIRFKETDRIAALATELRRLGAEVEEFEDGLRIV--PQ-------
-----PGYQP-AAIHTYNDHRMAMSFAIAGLRISG----------VRILDPGCTAKTYPQ
FFEDLFAIL-RPA-------------
>OGT26625.1|Proteobacteria-Gammaproteobacteria-root-root-root-Gammaproteobacteria_bacterium_RIFCSPHIGHO2_01_FULL_42_8 OGT26625.1 3-phosphoshikimate 1-carboxyvinyltransferase [Gammaproteobacteria bacterium RIFCSPHIGHO2_02_FULL_42_43]OGT29390.1 3-phosphosh
------------------------------------------------------------
------------------------------------------------------------
------------------------------------------------------------
------------------------------------------------------------
------------------------------------------------------------
------------------------------------------------------------
------------------------------------------------------------
------------------------------------------------------------
-----------------------------------------M------------HLLINK
T-TSIHGQMTPPCSKSQSIRAIILASLCRGISVINNIQPSEDIQQAIAAGRQLC---ASI
T--------------T--------S-QHT-------LTIENTGLPL-----DISDV-EIF
-TGNSGVTTHLIMPILG-L-RQHAE--NPVILNCGAQMR--ARPIKPLVEALKNLGLT-I
HYLE-NEN----TLPIKI-SGK-LMGGKTTV-DG-TTSQYLSALLIALPCASKD---SVI
TVD-HLQERPYVEMTMQFLKKQN-----------------------IQFHHN--------
-----SF----RHTDTYYIQGRQRYQNF--S-TTISGDFSAASYLIAAAVLI-PG-----
EIILNGLSMDDVQGDKQLITILKYMGADITI---EPT-------------RFI-IRG---
--------------------------------GKK-LT--GIK--IDASDIPDLLPTLAV
IGTYAAGKTEIKNCAHARMKETDRIHSMSEGLKRMGAKIIEENDGLTIN--ES-------
------TLQG-CLVKGYGDHRTVMAFSIAGMIANG---------ATIIDDAEAIHKTFPD
FVKTMQSVG-AKL---EMKNEISA--
>OGV27729.1|Proteobacteria-Gammaproteobacteria-Legionellales-root-root-Legionellales_bacterium_RIFCSPHIGHO2_12_FULL_37_14 OGV27729.1 3-phosphoshikimate 1-carboxyvinyltransferase [Legionellales bacterium RIFCSPHIGHO2_12_FULL_37_14]
------------------------------------------------------------
------------------------------------------------------------
------------------------------------------------------------
------------------------------------------------------------
------------------------------------------------------------
------------------------------------------------------------
------------------------------------------------------------
------------------------------------------------------------
-----------------------------------------M-----------HYLLVEQ
T-KYLSGKVTPPSSKSQSIRGLLLGLLTNGETALFNPLNSDDIEACMQVCLELG---VSL
S--------------W--------T-KDK-------LLIKSHGLPI-----NTKAT-CIF
-TQNSGITTRFIMPLLG-L-RQNYN--RAIVLDCGAQMR--ARPIQSLVTACINLGLN-I
KYLE-AEG----RLPVAI-SGL-LEGGITEV-DG-ITSQYLSALLLALPCALQN---SEV
RVK-ALHERPYMEMTLNWLNLYK-----------------------INYHHQ--------
-----RE----ADFDIFYIKGQQQYKPR--Q-TTIAADFSSASYLIAAAAML-KG-----
EVVLQNIDLQDPQGDKRLIDILKTMGANIQI---TKD-------------ELI-IKG---
--------------------------------GNP-LQ--GIS--IDANDIPDLLPTLAV
IGTYAEGATKILNVRQARLKETDRIHSMTEGLRALGAQVEELADGMIIH--KS-------
------KLSG-SKVKGYDDHRTVMALAVAGMLAEG---------VTAIDTLEAINKTFPS
FVAIMQSLG-ANL---KAGGDKL---
>WP_049902961.1|Euryarchaeota-Halobacteria-Halobacteriales-Halococcaceae-Halococcus-Halococcus_agarilyticus WP_049902961.1 3-phosphoshikimate 1-carboxyvinyltransferase [Halococcus agarilyticus]
------------------------------------------------------------
------------------------------------------------------------
------------------------------------------------------------
------------------------------------------------------------
------------------------------------------------------------
------------------------------------------------------------
------------------------------------------------------------
------------------------------------------------------------
-----------------------------------------M------------DAEIRE
--STVGGRVDAPPSKSYTHRAILAAGYADGETVVERPLVSADTRATMRAVDAYG---GAV
E--------------E--------T-DDE-------LSIQGFGGVP-----ETPAD-VID
-CANSGTTIRLVTAAAA-L-GDG-----LTVLTGDESLR--SRPHGPLLSAIEDLGGR-A
ESTR-ANG----QAPLVV-GGP-IEGGTVAM-PGDVSSQFVTALLMTGAHTEGG---IEI
DLETELKSAPYVAITREVLADFG-----------------------VDTR----------
-----------SSDAGFAVAGGQSYAAADGR-YRVPGDFSSMSYLLAAGALA-ADDG---
-LEVHGA-YPSAQGDAAIVEILDRMGAAVGW---NREA-----------GVIT-VER---
---------------------------------SE-LS--GVE--VDVGDTPDLLPTLAV
LGAAADGETRLVNAEHVRYKETDRVSAMAEELEEMGARVEETPGSLTVH--GGD------
-----TDLRG-AHVDGRGDHRIVMALAVAGLIADG---------TTTVAGAEHVDVSFPD
FFEVLAGLG-ADV---QTTG------
>WP_036771345.1|Proteobacteria-Gammaproteobacteria-Thiotrichales-Piscirickettsiaceae-Piscirickettsia-Piscirickettsia_salmonis WP_036771345.1 3-phosphoshikimate 1-carboxyvinyltransferase [Piscirickettsia salmonis]AKP74272.1 3-phosphoshikimate 1-carboxyvin
------------------------------------------------------------
------------------------------------------------------------
------------------------------------------------------------
------------------------------------------------------------
------------------------------------------------------------
------------------------------------------------------------
------------------------------------------------------------
------------------------------------------------------------
-----------------------------------------M-----------KKLQVKP
--SQLQGRIEIPSSKSHTLRAILFAALADGKSCIESFLPSPDAYAMIEACRAFG---AEI
S--------------LA------ET-ENR-------LDITGVSGQP-----KQPDN-ILD
-AGNSGQVLRFVGAILG-L-IPG-----YSVMTGDHSVRF-NRPAQPLIEGLKQLGAE-C
VAMK-GDN----HAPLII-RGP-LQGNYARI-DG-QDSQPVSALLIASVFITGE---TEI
IVD-QPGELPWIDLTLSWFDRLG-----------------------LAYQ----------
------R----EGYTRFVIPGVQKMTGF--N-YRVPGDFSSLAYPVAAALVT-QS-----
TVTIDNVDLADAQGDKKLLDVLVKMGANFEY---DANE-----------KSLQ-VLA---
--------------------------------VEK-LQ--GVS--FDINEFIDAVTIMAV
IACYAEGQTIISGASIARQKESNRLAAITAELQKLGADIKETADGLSII--GGQ------
-----KLVNQ-KNLQGYHDHRIVMSMAVAALAATG---------ECEIAGSACVAKSYPS
FVEQMQALG-VDM---RELTCA----
>WP_015925847.1|Firmicutes-Clostridia-Clostridiales-Hungateiclostridiaceae-Ruminiclostridium-Ruminiclostridium_cellulolyticum WP_015925847.1 3-phosphoshikimate 1-carboxyvinyltransferase [Ruminiclostridium cellulolyticum]B8I5M2.1 RecName: Full=3-phosphosh
------------------------------------------------------------
------------------------------------------------------------
------------------------------------------------------------
------------------------------------------------------------
------------------------------------------------------------
------------------------------------------------------------
------------------------------------------------------------
------------------------------------------------------------
-----------------------------------------M------------FLKVQK
--SDISGSISIPGSKSHTIRSLFLAGLAKGTSVIRNPLLSTDAVSGVNVCRAFG---STY
D--------------L--------N-NES-------YVVNGMGACP-----QVPEN-VID
-VGNSGTSLRLGLMTAA-L-VDG-----YTVFTGDYQIR--KRQIGPLVEAINNLGGK-A
FTTR-GNE----SAPVVI-KGR-ATGGYTKL-DC-VTSQYLSSILLNTPLLEKD---THV
EIT-RLNEIPYVEITLWWLDKLG-----------------------IKYS----------
------H----NSMKEFFIPGGQQYRPF--E-CTIPGDFSSATFFMVQAAIS-ER-----
ELVLTNLDMSDPQGDKAVLDILADMGAEIKY---DHN-------------NIK-IKG---
---------------------------------KS-LK--GRE--IDMNSIPDALPAMAV
AACFAKGETRLVNVPQARLKETDRISVMCSELTKMGADISELPDGLVIR--ES-------
------KLHG-AAVKGYDDHRIVMSLAIAGLNCSG---------ETVIDTAEAMNVTYPG
FVESVKSCG-GKI---ELI-------
>WP_146325902.1|Planctomycetes-Candidatus_Brocadiae-Candidatus_Brocadiales-Candidatus_Brocadiaceae-Candidatus_Brocadia-Candidatus_Brocadia_sp._BROELEC01 WP_146325902.1 3-phosphoshikimate 1-carboxyvinyltransferase [Candidatus Brocadiaceae bacterium B188]R
------------------------------------------------------------
------------------------------------------------------------
------------------------------------------------------------
------------------------------------------------------------
------------------------------------------------------------
------------------------------------------------------------
------------------------------------------------------------
------------------------------------------------------------
-----------------------------------------M-------------IEIKP
IAGTIDAVITVPGSKSYTNRAFITAALADGESTITNALFSDDTKYMASSLNTLG---IPI
E--------------E--------R-QNA-----NRFVIQGKRGII-----PVKRA-NLF
-VGNAGTAMRFLTAMLT-L-GNG-----EYEIDGVVRMR--QRPIQDLLDGLRQLGAD-V
VSKN-HDG----CPPVLI-HGKGLQGGFAVV-KGDLSSQYFSALLMTSPYAKKD---VIV
EVKGNLVSKRYVDMTVALMRQFG-----------------------VNVE----------
------N----HEYKMFVVKSGQRYHAR--H-YEVEGDASAASYFFAAAAIT-GG-----
KVRVEGIGNNSLQGDIHFVDVLKSMGCKVAM---GSN-------------WTE-VQG---
---------------------------------GT-LH--GID--VDMGDMPDVAQTLAA
VSVFAQGKTRVRNVENMRIKETDRIAAVVNELRRMRISALEYEDGFEIE--PS-------
------PPCP-AAIETYDDHRMAMSFALIGLRASG----------ITIKNPECVAKTFPD
YFQRLEALR-SAKINPDTVNLHI---
>WP_075171876.1|Proteobacteria-Gammaproteobacteria-Oceanospirillales-Oceanospirillaceae-Neptunomonas-Neptunomonas_phycophila WP_075171876.1 3-phosphoshikimate 1-carboxyvinyltransferase [Neptunomonas phycophila]
------------------------------------------------------------
------------------------------------------------------------
------------------------------------------------------------
------------------------------------------------------------
------------------------------------------------------------
------------------------------------------------------------
------------------------------------------------------------
------------------------------------------------------------
-----------------------------------------M-----------DNLTLEP
I-NAVAGEVQIPGSKSLSNRILLLAALAQGTTRITNLLDSDDVRHMLTALNEMG---VEY
S--------------L--------S-DDK-----QTCTLIGLAGSL-----GTASK-ALF
-LGNAGTAMRPLCAALC-L-GND-----VYELTGEPRMY--ERPIGDLVDALRQLGAD-I
TYLG-DDG----YPPLRI-RSQGLRGGEVSI-KGNISSQFLTALLMAAPLASDD---LTI
KVDGELVSKPYIDITLHTMKLFG-----------------------VNVQ----------
------N----DNYQKFVIKSGQTYQSP-GE-IMVEGDASSASYFLAAGAIK-GG-----
TVRVYGVGSDSVQGDKRFAEVLEAMGAQVTY---GPT-------------YIE-VTG---
--------------------------------TGD-LK--AVD--MDMNHIPDAAMTIAT
TALFAEGTTAIRNIYNWRVKETDRLSAMATELRKVGASVVEGEDFIEVT--PP-------
-----AKLTH-AAIDTYDDHRMAMCFSLVALSDTP----------VTINDPGCTRKTFPE
YFELFKSIC-Q---------------
>WP_049968631.1|Euryarchaeota-Halobacteria-Haloferacales-Haloferacaceae-Haloferax-Haloferax_alexandrinus WP_049968631.1 3-phosphoshikimate 1-carboxyvinyltransferase [Haloferax alexandrinus]
------------------------------------------------------------
------------------------------------------------------------
------------------------------------------------------------
------------------------------------------------------------
------------------------------------------------------------
------------------------------------------------------------
------------------------------------------------------------
------------------------------------------------------------
-----------------------------------------M------------DAHVSP
--SRVAGRTRAPPSKSYTHRAVLAAGYSD-EAVVRDALVSADTKATMRAVEAFG---GSV
D--------------R--------D-GQT-------VEVAGFGGRP-----GTPGD-VVN
-CENSGTTMRLVTGCAA-L-GDG-----LTVLTGDASLR--SRPHGPLLDAVFDLDGR-A
ESTR-RNG----QAPLVV-GDG-MTGGTVEI-PGDVSSQFITALLMAGAVTEEG---IDV
ELTTELKSSPYVDITLELLADFG-----------------------VEAT----------
-----------RTDDGFSVPGGQSYAPEGGA-YSVPGDFSSISYLLAAGAVA-GAEGE--
DVVIEGA-RPSAQGDSAIVDIVRDMGATVDW---DEDA-----------GELT-VSA---
---------------------------------AD-LT--GTT--VDVGDTPDLLPTIAV
LGAIADGDTVIENCEHVRYKETDRVSAMAEELAKMGANVTEQQDRLTVH--GGE------
-----TNLVG-AAVDGRGDHRIVMSLAVAGLVADG---------ETTIAGSEHVDVSFPN
FFEAMSDLG-AEM---TEN-------
>PIU73983.1|Candidatus_Roizmanbacteria-root-root-root-root-Candidatus_Roizmanbacteria_bacterium_CG_4_8_14_3_um_filter_34_9 PIU73983.1 3-phosphoshikimate 1-carboxyvinyltransferase [Candidatus Roizmanbacteria bacterium CG06_land_8_20_14_3_00_34_14]PIW73573
------------------------------------------------------------
------------------------------------------------------------
------------------------------------------------------------
------------------------------------------------------------
------------------------------------------------------------
------------------------------------------------------------
------------------------------------------------------------
------------------------------------------------------------
-----------------------------------------M-----------RFLKVKK
S-QNLTGTISMPASKTHSFRALVLGALADGTSVIREPKLSPDWDEGVKAMKMYG---AKI
E--------------E-------IE-KNV-------FQIKGVAGKL-----QTPED-VIN
-VNNSGTMLAFIVGIAA-A-CEG-----WSIITGDESIRTLRKVSKNLFKPFEELGVK-I
ISTK-NDG----MAPLII-RGK-VNGGVAHM-DG-TGCQPVFSVLIASALSEKP---VEI
FVD-NPGETAYIDLLLFWFDKVG-----------------------LKYK----------
------N----DQHKHYSFPGNKPPKSF--D-AKIPFEWSAQGYPLLSAIITENS-----
EIKVEGMDLKDPYGDKQVIDILQKMGAHLTI---EGN-------------CLT-AHS---
---------------------------------SQ-LH--GIE--IDMNKLPDQVPTIAV
AACFARGKTVIKNALTARWKECDRITAVCTELKKMGAKITEKEDGLIIHQDGS-------
-----WKLKG-AKVNGYYDHRMVMVFAVAGLASEG---------ETIISDAQMVEKSFDS
YIPEMKRAG-ANY---ELIEK-----
>WP_124193906.1|Euryarchaeota-Halobacteria-Natrialbales-Natrialbaceae-Natrarchaeobius-Natrarchaeobius_chitinivorans WP_124193906.1 3-phosphoshikimate 1-carboxyvinyltransferase [Natrarchaeobius chitinivorans]RQG97920.1 3-phosphoshikimate 1-carboxyvinyltra
------------------------------------------------------------
------------------------------------------------------------
------------------------------------------------------------
------------------------------------------------------------
------------------------------------------------------------
------------------------------------------------------------
------------------------------------------------------------
------------------------------------------------------------
-----------------------------------------M------------HVTISP
--SSVEGTIRAPPSKSYTHRAILAAGYAD-RTTVRDALWSADTRATARAVELFG---GDV
D--------------R--------RNGGA-------LEIDGFDGQP-----GVPSA-VID
-CDNSGTTMRLVTAAAA-L-ADG-----TSVLTGDESLR--SRPQGPLLEAIADLGGD-A
MSTR-GNG----RAPLVV-TGP-ITGDSVSI-PGDVSSQYITALLMAGAVTESG---IEI
TLETELKSAPYVDITLELLEDFG-----------------------VDAR----------
-----------RTDDGFAVEGGQRYGVDGGE-YAVPGDFSSISYPLAAGAIA-GENG---
-VRIEGA-QPSAQGDTAIVEIVDRMGATVDW---DREA-----------GAID-VSA---
---------------------------------GS-LE--GIE--VSVEDTPDLLPTIAT
LGAVADGDTHITNAEHVRYKETDRVSAMAEELGKLGVESTEERDSLTIH--GGD------
-----SRLEG-AAVDGRGDHRIVMALALAGLVADG---------ETTIAGAEHVDVSFPG
FFDVLEGLG-ASL---ERR-------
>WP_011868156.1|Euryarchaeota-Methanococci-Methanococcales-Methanococcaceae-Methanococcus-Methanococcus_maripaludis WP_011868156.1 3-phosphoshikimate 1-carboxyvinyltransferase [Methanococcus maripaludis]A4FWX2.1 RecName: Full=3-phosphoshikimate 1-carboxy
------------------------------------------------------------
------------------------------------------------------------
------------------------------------------------------------
------------------------------------------------------------
------------------------------------------------------------
------------------------------------------------------------
------------------------------------------------------------
------------------------------------------------------------
-----------------------------------------M-------------LVVKK
T-PKIKGILSAPPSKSYTHRAVICASLANGISNLKNPLNGADCLSSAHACEMFG---AEI
E--------------L--------S-NET-------WVVRG--SEL-----KTPDN-IVD
-IGNSGTTLRILTGISSQI-SNG-----YTVLTGDDSIR--KRPMQPLLDALNQLGLT-C
FSTK-NNG----TAPIVVKSGK-ISNNVVEI-RGDVSSQFITSIMMTLPFSEND---SEI
VLTTPLKSEPYLNITIDVLDKFG-----------------------VKIEKN--------
-----EE----KNKSGYKIKGNQKYLPC--D-YTIEGDYSSASYLVAAGVLL-NS-----
DIVIKNVFKDSKQGDREIIEIVKKMGANVEI---NED-------------HVK-ITG---
--------------------------------PYK-LK--GIE--IDVTDIPDLVPTIAV
LGCFADGKTVVYNGEHVRLKECDRLAACTTELSKMGAEIEEKKDGLIIT--GV-------
-----HKLNG-AKLKTYHDHRLVMAFTIAGMLADG---------ETIIEGEDSVKISFPD
FVDNMKSIG-SNI---EVI-------
>OGV50544.1|Lentisphaerae-root-root-root-root-Lentisphaerae_bacterium_GWF2_52_8 OGV50544.1 3-phosphoshikimate 1-carboxyvinyltransferase [Lentisphaerae bacterium GWF2_52_8]
------------------------------------------------------------
------------------------------------------------------------
------------------------------------------------------------
------------------------------------------------------------
------------------------------------------------------------
------------------------------------------------------------
------------------------------------------------------------
------------------------------------------------------------
-----------------------------------------M------------KLKVTP
--SRVNGTISVPGSKSHSIRAVAIACMASGESVIRAPLISEDTISCVKAARAFG---AEI
S--------------M--------E-DGV-------WRVKGTGGKL-----HDPKQ-ILD
-MGNSGTSLRIFSGLAA-T-APF-----PVRFDGDSSLR--TRLMAPLLSGIEQLGAK-T
SS---TNG----KCPLSI-HGP-MHGGSAEI-EG-NSSQFVSAMLFAAPLLAGN---TKI
HVS-NLNEKPYVEITIDWLRKQE-----------------------IQFAN---------
------S----PDFSFFEFKGGQQYKPF--S-MSIPADFSTATFPLVAAAVT-RG-----
KVRIMNLDFSDRQGDKAVFEHLAHMGAVVER---GPE-------------WTE-VFL---
--------------------------------DHG-LH--GVQ--LDLNATPDALPALAV
AACFAEGRTILGNVPQARIKETDRIACMTRELRKMGAQITELQDGMIID--GS-------
------PMRG-ADLESHGDHRIAMALAIAGLAAEG---------ESRINAAECAAVTYPD
FVADFQKIG-AKF---TPLGD-----
>WP_081905799.1|Chlamydiae-Chlamydiia-Parachlamydiales-Parachlamydiaceae-Candidatus_Protochlamydia-Candidatus_Protochlamydia_massiliensis WP_081905799.1 3-phosphoshikimate 1-carboxyvinyltransferase [Candidatus Protochlamydia massiliensis]
----------MSTSSHQSPLCPICVSVMGATYRDLANQITHMHRGADLIEIRLDRLIRID
FDELMQLKQITSLPLLWTLRKVSQGGYYKGSGAEQFALLRQLATKGPDLVDVEADMPPDS
IEELQKLSSKTKWIVSWHDMVGTPADLEECLDKLFAIRGGTYYKLATYAHSIIDSFRLLE
LAKKTNIQKSQLCVVGMGELGQCTRILAPLVGQPFTFAAADIGLETAPGQLSIQTLLQTY
SFRKINRQTRLFGLIGHPVDKSVSHLTHNAVFQKLQQNAVYLKFNVKESELTAFFQKIAL
FPIGGLSVTMPHKELVHSSIETFYPEEAAVQACNTLVFTPDGIRGYNTDGIGALKTLAMT
NLKGKKMVILGAGGTARAIAHEAKKEGAQLTILNRTSRRAEMLAKQYNTAWGALDKLATL
MEDGYDVLVQATSVGMAPRLDDMPILSDWILSNAHVLDVISNPQETRLLREARLKGCQTY
RGIDLFVHQAVQQFVCWFGAGVDQRVIEQTIRDHLPMTSANK-----------KYVKVQK
--SALNGSLSLPPSKSHSVRAVLLGAMAQGISRIDNPLHSPDVTQAICAAIELG---AQV
R--------------Q--------D-DQG-------MTIIGVGGRP-----QTPAG-IID
-SGNSGQVLRFVGALAA-L-SSG-----YTVITGDHSICS-NRPAQPLLDGLSQLGVW-A
KSTR-QNG----YAPLII-KGP-LIPGKAEL-DG-TDSQPVSALLMAAAFVDGV---TEI
FVR-KAGEKPWIALTLSWLDRLG-----------------------VSYT----------
------Q----ENFEHFVVKGCRERPSF--H-IQIPGDLSSAAFPIVAALVT-KS-----
EITIHRADMDDIQGDKELVYLLQSMGAAIDI---DRTA-----------GSLR-VCK---
--------------------------------GSL-LI--GKE--IDVNAFIDAVPILAV
LGCFAEGETRLVNGAIARHKESDRLACITKELKKMGARIEETADGLTIH--PS-------
------NLKG-ALVQSCQDHRMAMALIVAGLAAEG---------ETIVEGTACIQKSYPG
FIEDMRNIG-AYV---G---------
>KUO42167.1|Euryarchaeota-Hadesarchaea-root-root-root-Hadesarchaea_archaeon_DG-33 KUO42167.1 hypothetical protein AVW05_00350 [Hadesarchaea archaeon DG-33]
------------------------------------------------------------
------------------------------------------------------------
------------------------------------------------------------
------------------------------------------------------------
------------------------------------------------------------
------------------------------------------------------------
------------------------------------------------------------
------------------------------------------------------------
-----------------------------------------M-----------ALLKVIP
--SKLAGEVKAPPSKSYTHRAFMVALLARDESKIINPLLSFDTEATIEAIRTLG---AEV
S--------------Q--------E-DDV-------WRVLGTAGEL-----KPRAD-IID
-ARNSGTTIRLMSAIAA-L-SPK-----LVRLTGDESIL--ARPIGPLIEALNKLGAK-A
RCEG-PQG----RPPVVV-GGG-LRGGEVEI-TGTISSQFISALLLASPYAKEN---VEI
TVTEELRSKPYVEITLELLDGAG-----------------------ARIKR---------
------D----RALMEFKIPGGQVFKAI--D-FDVPGDFSSAAFVLAAAALA-GG-----
TVRVSNLDVQSAQGDKRIIELLREFGADTRV---KGK-------------TVE-VSG---
--------------------------------GEE-LS--GIE--ADCGDNPDLVPALAV
LGSVAEGRTRLLNIPHLRLKETDRIHALASELRKLGAEVKEQPDELRIR--GV-------
-----KRLKG-AKLTSYGDHRMAMAFAIASLVAWG---------ETIIEGAESISVSYPS
FVDDIRKLG-GKV---ELI-------
>PIP63220.1|Candidatus_Roizmanbacteria-root-root-root-root-Candidatus_Roizmanbacteria_bacterium_CG22_combo_CG10-13_8_21_14_all_34_12 PIP63220.1 3-phosphoshikimate 1-carboxyvinyltransferase [Candidatus Roizmanbacteria bacterium CG22_combo_CG10-13_8_21_14_a
------------------------------------------------------------
------------------------------------------------------------
------------------------------------------------------------
------------------------------------------------------------
------------------------------------------------------------
------------------------------------------------------------
------------------------------------------------------------
------------------------------------------------------------
-----------------------------------------M-----------KFLKVKK
S-QNLTGTISMPASKTHSFRALVLGALADGNSIIREPKLSPDWDEGVKAMKMFG---AQI
E--------------E-------IK-KNI-------FQIKGVAGKL-----QTPED-VIN
-VNNSGTMLVFIAGVAA-A-CQG-----WTVLTGDESLRKLRKITKNFIAPFQELGVK-V
ISTK-NDG----MAPFLI-KGK-VNGGIAHM-DG-TGCQPVFSVLIASALSEEP---VEI
FVS-NPGETAYIDLLLFWFDKVG-----------------------LKYK----------
------N----DQHKHYSFPGNKPPKSF--D-AKIPFEWSAPGYPLLSAIITENS-----
EIKVEGMDLKDPYGDKQVIDILQKMGAHLTI---EGN-------------CLT-AHS---
---------------------------------SQ-LH--GIE--IDMNKLPDQVPTIAV
AACFARGKTVIKNALTARWKECDRITAVCTELKKMGAKITEKEDGLIIHQDGS-------
-----WKLKG-VNINGFYDHRMVMAFSVAGLASEG---------ETVISDAQMVEKSFDS
YILEMIKAG-ANY---ELIEK-----
>RJS82852.1|Candidatus_Bathyarchaeota-root-root-root-root-Candidatus_Bathyarchaeota_archaeon RJS82852.1 3-phosphoshikimate 1-carboxyvinyltransferase [Candidatus Bathyarchaeota archaeon]RLI23241.1 3-phosphoshikimate 1-carboxyvinyltransferase [Candidatus B
------------------------------------------------------------
------------------------------------------------------------
------------------------------------------------------------
------------------------------------------------------------
------------------------------------------------------------
------------------------------------------------------------
------------------------------------------------------------
------------------------------------------------------------
-----------------------------------------M-----------VDALVRK
T-EFLCGSVQAPSSKSYTHRAIIAASLSEGRSLIKKPLVCDDTLATIDACKALG---AEM
Q--------------I--------K-ADS-------IEVSG-KSKP-----NTPED-VIF
-CRDSGSTIRFLTPVCA-L-APG-----ISVLTGGKSLR--RRPMAPLLEALRQLGVR-C
YSAR-GDG----RPPLIVFGGG-IKGGRAEI-RGDVSSQFVSGLLFASPKADSD---VEL
VLKTPLKSKPYVDMTVEVLQECG-----------------------VKIVF---------
------E----PDRQAFIIESGQIYTPL--D-YEVEGDYSSAAFILAAAALI-ES-----
EVEVTNLRRDSIQGDRRIIDILREMGVRLEV---KED-------------RVK-VKG---
-------------------------------GGCS-LS--GVR--FSADDNPDLVPVLMV
LGCVAEGETVIEGVKRLRWKESSRVEALTVELEKLGGEIRQMNDKVVVK--GA-------
-----RRFKG-ADLNCHGDHRVMMALTVAALISEG---------ESRIHGVECVSKSYPN
FIQDLISLG-GRI---YIR-------
>OKY78515.1|Euryarchaeota-Methanonatronarchaeia-Methanonatronarchaeales-Methanonatronarchaeaceae-Candidatus_Methanohalarchaeum-Candidatus_Methanohalarchaeum_thermophilum OKY78515.1 5-enolpyruvylshikimate-3-phosphate synthase [Candidatus Methanohalarchaeum
------------------------------------------------------------
------------------------------------------------------------
------------------------------------------------------------
------------------------------------------------------------
------------------------------------------------------------
------------------------------------------------------------
------------------------------------------------------------
------------------------------------------------------------
-----------------------------------------M------DWVVFVGVEIKG
T-KDVGGVVDAPPSKSYSHRAVFVAAMSGGRSKIFNPLISRDIEATINGLRELG---AKI
D--------------R-------FE-RGY-------LAVEGFGNKP-----KPPSD-VVD
-LMNSGTSMRFLMGVGCHL-GEG-----ALILTGDQSLR--ERPNQPLIDSLNELGGR-V
FSSR-SNG----KLPIVV-KGK-LKGGPTSI-TGQVSSQFISSLLLCSPIAEEG---VSI
NLLDGMKSSPYIDMTREVMEEAG-----------------------ISFK----------
--------------DDLEIRGNQSYTPI--N-YSVPGDFSSAANLLALGALS-DG-----
KVVVKNL-KETQQGDKVILDVLEEFGADVSW---EGS-------------NVV-VHG---
---------------------------------DN-LE--GIT--YDASNTPDLVPVISI
LGAFASGETRITNVEHARYKETDRISAMSTELQKMGAEVIEKRDGLIIR--DS-------
------KLRG-TKLSGHEDHRIVMALTLAAAFASG---------KSIITDEEYVKISFPG
FFEKISQLG-VEC---VRSKK-----
>WP_020614608.1|Spirochaetes-Spirochaetia-Spirochaetales-Spirochaetaceae-Sediminispirochaeta-Sediminispirochaeta_bajacaliforniensis WP_020614608.1 3-phosphoshikimate 1-carboxyvinyltransferase [Sediminispirochaeta bajacaliforniensis]
M-----------------------------------------------------------
------------------------------------------------------------
------------------------------------------------------------
------------------------------------------------------------
------------------------------------------------------------
------------------------------------------------------------
------------------------------------------------------------
-------LVQ--------------------------------------------------
--------------------------------------SNAM------------KRIVSP
--GRVSGSLKIPGSKSHTIRALLIASAAQGRSIIQAPLDSSDTRAALSLCRSLG---ARV
A--------------E--------E-QGR-------WIVEGTGGAM-------KQA-HID
-VGNSGTSLFLAAAVAA-A-SDK-----AVSFDGDEQIR--RRSAAPLLDALRALGVE-I
TESG-EAG----CAPFTV-KGP-LQGGKVSI-FC-PTSQYLSALLLAAPLSPSGRS-TEI
EVP-LLYERPYVEMTLKWLDDQG-----------------------IEYQ----------
------R----RGLEWFLVPGGQHYRPF--S-AAVPADFSSATFFFCAAAIT-GD-----
KLLLKGLDPTDIQGDKMVLPILEKMGCCVTP---KDG-------------GIE-IQG---
--------------------------------PKEGLC--GGT--FDLNSIPDALPALAA
TACFAKGETQLINVPQARIKETDRIAVMALELTGLGADIREMEDGLLIS--GR-------
---GPKGLSG-GNVRGHGDHRVIMAEAIAALGAGE---------EVIIDDDGAVAVTFPN
FFSLLDSIR---------------KV
>OFV67798.1|Euryarchaeota-Methanomicrobia-Methanosarcinales-root-Candidatus_Syntrophoarchaeum-Candidatus_Syntrophoarchaeum_caldarius OFV67798.1 3-phosphoshikimate 1-carboxyvinyltransferase [Candidatus Syntrophoarchaeum caldarius]
------------------------------------------------------------
------------------------------------------------------------
------------------------------------------------------------
------------------------------------------------------------
------------------------------------------------------------
------------------------------------------------------------
------------------------------------------------------------
------------------------------------------------------------
-----------------------------------------M------------KLIAKP
--SHLSGEIRVPGSKSHTIRAIVLATLADGRSKIIEPLISEDTTSCLDACTKLG---AEI
E--------------L--------K-DYG-------MIIDGCGGEP-----DPQVE-LID
-IGNSGTSLRFLTSVAA-L-SDK-----AVKFDGDASIR--RRPMQSLLNALNSLGAS-A
RSLK-NNG----CCPIEV-KGP-LIGGRATV-DG-ITSQYISSLLITTPLAERD---STL
LVE-NLREIPYVEMTLYWLKRQG-----------------------ILYE----------
------E----ENMRLFRVKGSQSYRAF--D-TKIPGDFSSATFPIIAAAIT-SS-----
DVRVRGLDMNDVQGDKGVIDLLRKMGAKITD---LED-------------GVR-VEG---
-------------------------------REGG-LE--GIE--IDLSNMPDALPALSV
AGAVSKGTTVIKNAYQARIKESDRIAVMAAELSKMGADVTEREDGLILR--ES-------
------VLKG-ARVYGHQDHRVVMALTLAGLVAEG---------ETVIDGSEFVDITFPG
FVESMKSIG-CSL---EEIE------
>TFG68374.1|Euryarchaeota-Thermoplasmata-Methanomassiliicoccales-Methanomassiliicoccaceae-Methanomassiliicoccus-Methanomassiliicoccus_sp. TFG68374.1 3-phosphoshikimate 1-carboxyvinyltransferase [Methanomassiliicoccus sp.]
------------------------------------------------------------
------------------------------------------------------------
------------------------------------------------------------
------------------------------------------------------------
------------------------------------------------------------
------------------------------------------------------------
------------------------------------------------------------
------------------------------------------------------------
-----------------------------------------M---------------IKS
--STARGTILAPPSKSYTHRSMVLGALTHSAFTLRHPLISEDTRATLDALQLLG---ASI
T--------------G--------T-QTD---------IDIICDKL-----APAAG-IID
-AKNSGTTMRLVTGLAS-L-LPT-----KTTITGDASLI--KRPMAPLIDALTQLGAR-C
EYKG-VPG----NPPLTV-TGP-ITNDMTTI-SGAVSSQFISSLIIACTQKQTD---TDI
EITGGLVSKPYVDITLEMLREFG-----------------------ARVD----------
-----------TSENAYHVPGNQRFVRD--S-YTVPGDYSSAAFLFAAGAIT-DG-----
DVTVKNLDAESPQGDKAILDHLKGFGADVTV---SDD-------------FAR-VQG---
---------------------------------GK-LE--GLE--IDVGDTPDLFPVLAV
IGAVADGKTVLKGGRNLKQKESDRILTTTDFLRDMGARVKPTEDGCEIL--GG-------
-----DKLRG-ASIQTHGDHRILMAAVLAALVSTS---------GTTIDDDESYKVSYPG
FLRDMHQLG-CRL---EVRR------
>WP_046910522.1|Actinobacteria-Actinobacteria-Streptomycetales-Streptomycetaceae-Streptomyces-Streptomyces_showdoensis WP_046910522.1 3-phosphoshikimate 1-carboxyvinyltransferase [Streptomyces showdoensis]KKZ70917.1 3-phosphoshikimate 1-carboxyvinyltrans
------------------------------------------------------------
------------------------------------------------------------
------------------------------------------------------------
------------------------------------------------------------
------------------------------------------------------------
------------------------------------------------------------
------------------------------------------------------------
------------------------------------------------------------
-----------------------------------------M---------KAESVTIRP
L-QTFDKRVKVLGSKSYSNRYLALAALSGEATTIEGALVCDDTQFLAGALRAFGHVEVEI
D--------------A--------A-AER-------ITVTPTGRPM-----TAPAE-EVY
-VGAAGTPIRFLIAMAG-H-ADG-----TTVLTGTKRMQ--ERPMGSLLDALPGVGVT-A
EAVR-GNG----SPPIRV-TGPSFRGGSTRI-SGAVSSQFTSSLLVNATRAEQD---TEI
HLVDDLISKPYVEMTIAALAELG-----------------------VTVE----------
------R----DGYTRFKVAAGQKLRGG--T-VAVEPDASGMSYFLAAAAVL-GG-----
TVTVPGIGRTSKQGDVGLVDALVRMGCTAEV---TDD-------------SIT-LTG---
---------------------------------GE-LH--GID--IDMETMPDVVPTLAV
VAAFARGTTHISNIASLRIKECDRIAAVTTELRKMGITVEEHADAMTIT--GG-------
------TPHG-AVIDTYDDHRIAMCFAIAGLRTEG----------VVITDPGCVAKSFPT
FWQTLDGLH-GDD---TTSTL-----
>WP_101757207.1|Proteobacteria-Gammaproteobacteria-Cellvibrionales-Spongiibacteraceae-Oceanicoccus-Oceanicoccus_sp._KOV_DT_Chl WP_101757207.1 3-phosphoshikimate 1-carboxyvinyltransferase [Oceanicoccus sp. KOV_DT_Chl]
M-----------------------------------------------------------
------------------------------------------------------------
------------------------------------------------------------
------------------------------------------------------------
------------------------------------------------------------
------------------------------------------------------------
------------------------------------------------------------
------------------------------------------------------------
---------------------------------------SSV-----------KQLVLEP
I-SHVDGEVVIPGSKSLSNRALLLAAMAGGQTTITNLLDSDDIRHMLHALKQLG---VKY
T--------------L--------S-ADR-----TTCVVNGKGGAL-----ASEGEYELF
-LGNAGTAMRPLTAALC-LCAGG-----QFTLTGEPRMY--ERPIGHLVDALNPLGAN-V
EYIK-DQG----YPPLKI-VGSGLQGGQIEI-DGSISSQFLTALLMSAPLAQGD---ITI
TVKGELVSKPYIDITLDLMAKFG-----------------------ISVM----------
------N----QDYKVFAISGSQKYVSP-GE-VMVEGDASSASYFLAAAAIK-GG-----
TVRVYGVGKNSVQGDIRFAEVLAKMGAEINY---GDN-------------YIE-ASK---
---------------------------------GR-LD--GVD--VDLNHIPDAAMTIAT
VALFANGPTTIRNIYNWRVKETDRLSAMATELKKVGAEVVEGEDFITIS--PP-------
-----ASIAS-AAIDTYDDHRIAMCFSLAAMGKDA----------ITINDPDCTAKTFPT
YFELFKTIC-V---------------
>WP_148892161.1|Firmicutes-Clostridia-Clostridiales-Hungateiclostridiaceae-Hungateiclostridium-Hungateiclostridium_alkalicellulosi WP_148892161.1 3-phosphoshikimate 1-carboxyvinyltransferase [Hungateiclostridium alkalicellulosi]TYQ16168.1 3-phosphoshikim
------------------------------------------------------------
------------------------------------------------------------
------------------------------------------------------------
------------------------------------------------------------
------------------------------------------------------------
------------------------------------------------------------
------------------------------------------------------------
------------------------------------------------------------
-----------------------------------------M------------LLKVRR
--SNTNGKIKIPGSKSHTIRALFFASLAGGKSEIRNPLISNDALSAVEVCKAFG---AKI
E--------------M--------A-TDK-------FLVEGFDAVP-----NVPED-VVN
-VGNSGTTMRIGSVTAA-L-AEG-----YSVFTGDYQIR--RRPLGALLDAMNNLGAT-A
LSTR-SNS----MAPVII-RGR-IKGGKTDL-DS-VTSQYLSAILINAPLFERD---TEV
MIT-RLNEIPYVDITTWWLDKQG-----------------------IKYE----------
------N----NSYKSFYIKGGQRYQPI--N-VTIPGDFSSATFFAVQAAIS-GG-----
EFMLDNLDMSDPQGDKKVLSILEDMGAKVNI---ENQ-------------SII-IKG---
---------------------------------SN-IK--GRE--IDMNAIPDALPAMAV
AGCFAEGETRLVNVPQARLKETDRIKVMCEQLTKMGANIKELEDGLIIK--KS-------
------NLKG-CRVNGCDDHRIVMALSLAGLNADG---------ETIIETAEAVNVTFPE
YVKLMVMSG-ADM---KFCD------
>OJU82453.1|Chlamydiae-Chlamydiia-Chlamydiales-Chlamydiaceae-Chlamydia-Chlamydia_sp._32-24 OJU82453.1 3-phosphoshikimate 1-carboxyvinyltransferase [Chlamydia sp. 32-24]
------------------------------------------------------------
------------------------------------------------------------
------------------------------------------------------------
------------------------------------------------------------
------------------------------------------------------------
------------------------------------------------------------
------------------------------------------------------------
------------------------------------------------------------
-----------------------------------------M-----------RRFQVRK
--SKLQGEITIPPSKSQTLRAILFASLAYGKSTIYNYLNSPDTFCMIEACRQFG---ATI
T--------------V--------Y-ADK-------LEIIGLNGQI-----THTED-VIQ
-AGNSGIVLRFCAALSA-L-GSH-----PAVITGDYSIRH-QRPMHPLIQGLKKLGVN-V
ESMR-GDN----FAPLII-KGP-LKPGHTTL-DG-SDSQHVSALLIASAFALGP---TTI
EVS-NAGEKPWIDMTLYWFDRLG-----------------------IPYK----------
------N----LHYQNYEIKGMTQYPGF--N-YSVPGDFSSAAFPLAAALVT-QS-----
SLKINNLDMKDPQGDKKVVEVFRKMGAKIDI---ENN-------------YLY-VHP---
--------------------------------NAN-LE--GSI--FDINDFIDAITILAT
TACFAKGKTILKNIAVAKTKECNRVTCIIKELSKMGAIIQETNEGLEIY--HS-------
------SLKG-ATLDSYNDHRMAMSLSIAAMGATG---------LTQINPIDCINKTFPT
FIQDFQALG-ANL---EVME------
>WP_036548661.1|Proteobacteria-Gammaproteobacteria-Oceanospirillales-Oceanospirillaceae-Nitrincola-Nitrincola_lacisaponensis WP_036548661.1 3-phosphoshikimate 1-carboxyvinyltransferase [Nitrincola lacisaponensis]KDE39007.1 5-Enolpyruvylshikimate-3-phosph
------------------------------------------------------------
------------------------------------------------------------
------------------------------------------------------------
------------------------------------------------------------
------------------------------------------------------------
------------------------------------------------------------
------------------------------------------------------------
------------------------------------------------------------
-----------------------------------------M-----------DSLTLDP
L-SHAEGDVQLPGSKSLSNRLLLLAALAEGETRITNLLDSDDVRHMLNALQLLG---VDY
T--------------L--------S-DDR-----RSCTVKGTGKPF-----RTDQALELF
-LGNAGTAMRPLCAALC-L-GQG-----DFTLTGEPRMS--ERPIRDLVDALRPLGAE-V
TYLK-EEG----YPPLTL-HAQGLRGGTVSI-RGNISSQFLTALLMAAPLANGD---LTI
DVEGELVSKPYIDITLHSMQLFG-----------------------IKVD----------
------N----ENYARFFIRGNQTYRSP-GE-VMVEGDASSASYFLAAAAIA-GG-----
KVRVYGVGADSVQGDKAFAEVLGKMGAQVTY---GPT-------------WIE-VSR---
--------------------------------GSH-LK--GVD--LDLNAIPDAAMTIAT
TALFAEGPTAIRNVYNWRVKETDRLSAMATELRKVGASVVEGEDFIEIT--PP-------
-----ARLTP-ASIDTYDDHRMAMCFSLAAFGDAA----------ITINDPGCTRKTFPE
YFDLFRQIT-R---------------
>WP_014456636.1|Spirochaetes-Spirochaetia-Spirochaetales-Spirochaetaceae-Spirochaeta-Spirochaeta_africana WP_014456636.1 3-phosphoshikimate 1-carboxyvinyltransferase [Spirochaeta africana]AFG38654.1 3-phosphoshikimate 1-carboxyvinyltransferase [Spirochae
------------------------------------------------------------
------------------------------------------------------------
------------------------------------------------------------
------------------------------------------------------------
------------------------------------------------------------
------------------------------------------------------------
------------------------------------------------------------
------------------------------------------------------------
-----------------------------------------M------------EKTIIP
--GKLAGSVRIPGSKSHTIRALLIATLAEGESIIRDPLYSADTRSCIAACRAFG---ARI
T--------------E--------A-ADH-------ITVTGLGGLP-----QPPAQ-PID
-VGNSGTTLYLAVGISA-L-VDG-----TTEFTGDHQIQ--ARPIKPLLDSLADMGAR-I
EYLQ-NDG----YPPFRI-TGP-IRGGYTTI-EC-KTSQYLSSLLLSLPLTPAGSEPSRI
SVP-LLNEKPYVDITLAWLAEQG-----------------------ITPQ----------
------H----DNYDNWVIQPGAHFSAF--D-KPIAGDFSSATFMLCAAAMT-GS-----
KLRLEGLDMTDSQGDKAVVGILEQMGCAVSI---EEF-------------AIG-IAGPGH
PD----------------------------CPATQ-LS--GGE--FDLNAIPDALPALAA
CAACAAQEVRLVNVPQARLKETDRIAVMARELTTLGVDISERPDGLVIR--PAADP----
-APGSPKFRS-GSVHGHGDHRIVMSMAIAGLAADG---------PVTVDTAETAGITFPD
FFSTLAELR-LK--------------
>OGG31059.1|Candidatus_Gottesmanbacteria-root-root-root-root-Candidatus_Gottesmanbacteria_bacterium_RIFCSPLOWO2_02_FULL_38_8 OGG31059.1 3-phosphoshikimate 1-carboxyvinyltransferase [Candidatus Gottesmanbacteria bacterium RIFCSPLOWO2_02_FULL_38_8]
------------------------------------------------------------
------------------------------------------------------------
------------------------------------------------------------
------------------------------------------------------------
------------------------------------------------------------
------------------------------------------------------------
------------------------------------------------------------
------------------------------------------------------------
-----------------------------------------M------------NLLVRK
S-QNLKGEIRMPRSKTHSFRALILASLANGKSIIREPKLSNDWHEAVKAMRLFG---AKI
E--------------E-------IR-KNI-------YRVEGVAGKL-----QTPND-IIN
-VGNSGTMLFFTSGVAA-T-CPG-----WTVITGDQSIRNLRTVSKNLFRPFKKLGVA-I
ISTK-NDG----MAPLLI-KGK-VNGGKALM-DG-TGCQPVFSVLIASALSKQP---VDI
YVK-NSGETAYIDLLLYWFDKVG-----------------------IKYE----------
------N----ENHTHYHFPGNNPPIAF--T-AIIPFEWSAPSYPLLAAVLTSGS-----
KITIKGMDETDPYGDKFVLDVLIKMGADIKN---KNS-------------TLT-AKT---
---------------------------------SQ-LH--GIE--IDMNIMPDQVPTVAV
AACFAKGKTIINNAQTARWKECDRISAICNELKKMGAKVIEKKDGLIINQDGT-------
-----WKLKG-RKVNGYKDHRMVLSLAVAGLNSSR---------ETIISDAETLEKSFET
FVTDMQKAG-ANL---KLI-------
>WP_097642442.1|Chloroflexi-Chloroflexia-Chloroflexales-Oscillochloridaceae-Candidatus_Viridilinea-Candidatus_Viridilinea_mediisalina WP_097642442.1 3-phosphoshikimate 1-carboxyvinyltransferase [Candidatus Viridilinea mediisalina]PDW04707.1 3-phosphoshik
------------------------------------------------------------
------------------------------------------------------------
------------------------------------------------------------
------------------------------------------------------------
------------------------------------------------------------
------------------------------------------------------------
------------------------------------------------------------
------------------------------------------------------------
-----------------------------------------M-----------QYLRVKG
S-HAINGEVTVPASKTHSFRALILASVAEGTSTIRKPKLSSDWNEAMKAMSLYG---AQI
R--------------Q-------PE-PEI-------FQVTGVAGQL-----QTPAD-IIN
-VNNSGTMLAFVAGIAG-A-CPG-----WTILTGDESIRTLRHISKNMIAPFEQLGVT-V
ISTK-GDG----MAPFVI-KGK-VNGGQARM-HG-IGCQPVFSVLIAAALSEQP---VEL
YVE-HPGETAYIDLLLYWFDKVG-----------------------LAYE----------
------N--VGGSYEHYRFPGNRVPQAF--D-ETIALEWSAPPYPLLAALITPNS-----
EVKVRGMDLSDPYGDKRVIYALQQMGADLTI---EPD-------------CLT-ART---
---------------------------------SQ-LR--GIE--LDMNELPDQLPTIAI
AACFAQGETVIKNTLTARWKECDRIAAVCTELKKMGAKVTEKEDGLIIHQDGS-------
-----WKLRG-GSVDGYYDHRMVMALSVAGLAIDE---------ELIISDAQMIEKSFGQ
YVREMKAAG-AHF---ELFEA-----
>TAL38063.1|Spirochaetes-root-root-root-root-Spirochaetes_bacterium TAL38063.1 3-phosphoshikimate 1-carboxyvinyltransferase [Spirochaetes bacterium]
------------------------------------------------------------
------------------------------------------------------------
------------------------------------------------------------
------------------------------------------------------------
------------------------------------------------------------
------------------------------------------------------------
------------------------------------------------------------
------------------------------------------------------------
-----------------------------------------M------------KYHVKP
--SVLRGEVPVPGSKSHTIRALICGLLAEGESRIGAPLDSSDTRSCLAMVRRFG---AGV
V--------------E--------E-GDA-------WRISGRAGNP-----ALPDD-VVD
-VGNSGTSLYIGMGAAA-L-VDG-----CTVFTGDGQIR--NRPADQLLASLNDLGAH-S
FSTR-GNG----KPPLVI-RGR-MTGGRTSV-QA-HTSQYLSALLLAAPCASGD---TTI
EVP-LLNEAPYVEMTLGWMDRLG-----------------------IAYE----------
------Q----KDLRHFFVRGGQRYRPF--D-EYIAADFSSATFFLVAAAVT-GG-----
ALVLRGLDFSDTQGDKEVVNILRAMGADIET---GER-------------HVA-VSG---
---------------------------------RA-LK--GGT--FDLNAIPDALPALAV
AGCMAAGETRLVNVPQARLKETDRIAVMCAELRKMGASIEERPDGLVIR--ES-------
------ALRG-AAVRGHGDHRVVMSLAVAGLTAAG---------ETVIDTAESVAVTFPG
FMNLMRGCG-AAM---EIEEDA----
>WP_101910204.1|Firmicutes-Clostridia-Clostridiales-Ruminococcaceae-Marasmitruncus-Marasmitruncus_massiliensis WP_101910204.1 3-phosphoshikimate 1-carboxyvinyltransferase [Marasmitruncus massiliensis]
------------------------------------------------------------
------------------------------------------------------------
------------------------------------------------------------
------------------------------------------------------------
------------------------------------------------------------
------------------------------------------------------------
------------------------------------------------------------
------------------------------------------------------------
-----------------------------------------M------------YYIVKP
T-NGLQGDVKIPGSKSGTARGILLGTMAEGVSRIYNPMPGIDSYSIIDCCKALG---AEI
D--------------C--------NSDDE-------WIIKGVGVKN----LKAPAA-VLD
-VGNSGTGYYLLTTLAS-I-IEG-----LTVITGDYQIC--YRPIAPLLKAIREMGGK-A
ISTR-DNE----LAPLAI-EGK-IQGGHTVNFPG-VNVQWLIGLLVCCPSLEKD---TVL
RVD-NLGERPYAELTIDWLKAAG-----------------------VTVI----------
------N----NNFEEFIIPGGQTYQPF--T-KMAPSDWCGATYPIVATAITEGS-----
KIKLLNMDVNDFQGERVFVDIIRDMGGSVQVLNGGKD-------------GII-IEG---
--------------------------------RKP-LT--GIE--IDCKNMPDAIPALAV
LGSYAQGKTVLKNIEACRLKETDRCKSIVEELTKMGGKFEETHGSLTIH--HS-------
------KLHG-ATLSGHHDHRIVMASTCAALAAEG---------ETLIDSAETVGVSFPR
FYEEMSGIG-ANI---TRLIEE----
>OGV31874.1|Proteobacteria-Gammaproteobacteria-Legionellales-root-root-Legionellales_bacterium_RIFCSPHIGHO2_12_FULL_35_11 OGV31874.1 3-phosphoshikimate 1-carboxyvinyltransferase [Legionellales bacterium RIFCSPHIGHO2_12_FULL_35_11]
------------------------------------------------------------
------------------------------------------------------------
------------------------------------------------------------
------------------------------------------------------------
------------------------------------------------------------
------------------------------------------------------------
------------------------------------------------------------
------------------------------------------------------------
-----------------------------------------M-----------KSIRVNL
--SKLAGNISAPPSKSHTLRAILFASMANGTSRIYKYLHSPDTTAMIEACQKLG---AQI
T--------------V--------T-NDM-------LEITGVAGEI-----SLPDD-VIN
-AGNSGQVLRFVAAIAA-L-AKG-----YSVITGDHSVRF-NRPIKPLLDALQDLGAF-C
VSTK-GDG----HAPVII-KGP-IKPGVATL-NG-SDSQPVSAILIASAFMVGQ---TDI
MVL-DPGEKPWVGLTLAWFDRLG-----------------------IKYI----------
------N----ANYEKYTVFGGNRINAF--D-YIVPGDFSSIAYPIAGAILT-KS-----
SIKITNIDVNDAQGDKKVIDVFRKMGAKIYV---TAN-------------EII-ILP---
--------------------------------SEE-LH--GCD--IDVNEMIDALPILTV
FACFSKGKTRLLNAAIARKKESDRLQTITAELRKMGAKIDELEDSLIIY--ES-------
------KLHA-AIMQSYNDHRIAMALIIAGITVKE---------FSTINNVQCISKSYAE
FYSDMLSIG-SNM---ESIV------
>WP_021331623.1|Spirochaetes-Spirochaetia-Spirochaetales-Spirochaetaceae-Treponema-Treponema_socranskii WP_021331623.1 3-phosphoshikimate 1-carboxyvinyltransferase [Treponema socranskii]ERF59412.1 3-phosphoshikimate 1-carboxyvinyltransferase [Treponema s
------------------------------------------------------------
------------------------------------------------------------
------------------------------------------------------------
------------------------------------------------------------
------------------------------------------------------------
------------------------------------------------------------
------------------------------------------------------------
------------------------------------------------------------
-----------------------------------------M------------QVVASK
--ASLTGSITVPGSKSHTIRACLFAGLADGTSHIYNPVASEDCLSAVKMIRNFG---CSV
D--------------M--------R-NNE-------WIVKGIGSKW-----PQPSF-VID
-VGNSGTLLSFSAGIAA-T-LHG-----YSVITGDASIC--KRPLEDELQGFRQLGAK-A
FATRKGID----APPVII-EGP-IRSGLVRL-KG-TLSQHVSGTLMAAALTEGI---TRI
ELS-DPGEIPFVKMTVGWLESLG-----------------------VHVEYD--------
------H----ENYVWYEITGSNTFLPF--D-KTIPSDWESVAFPVVAGILT-HS-----
EIVIDNIDMSSTQGDKAIIDLLNEMGAHIET---DTVN-----------ARLI-VHP---
--------------------------------TNE-LH--GIT--ASLSDFPDALPVLSI
AAAFAHGRSQFTNIGVCRLKETDRITLMRKELTKLGVICTEGTDYLEVNGMGG-------
-----QGIHG-GSIESYDDHRIAMAFAVCGLALPPEY-------AIVINNAECCSVSFPH
FYESMNGIG-AGY---KIK-------
>WP_136361439.1|Euryarchaeota-Halobacteria-Halobacteriales-Halobacteriaceae-Halobacterium-Halobacterium_salinarum WP_136361439.1 3-phosphoshikimate 1-carboxyvinyltransferase [Halobacterium salinarum]QCC45043.1 3-phosphoshikimate 1-carboxyvinyltransferase
------------------------------------------------------------
------------------------------------------------------------
------------------------------------------------------------
------------------------------------------------------------
------------------------------------------------------------
------------------------------------------------------------
------------------------------------------------------------
------------------------------------------------------------
-----------------------------------------M------------HATVSP
--SRVRGRARAPPSKSYTHRALLAAGYADGETVVRDPLVSADTRATARAVGLLG---GAA
T--------------R--------E-NGD-------WVVTGFGSRP-----AVPDA-VID
-CANSGTTMRLVTAAAA-L-ADG-----TTVLTGDASLR--ARPHGPLLDTLSGLGGT-A
RSTR-GNG----QAPLVV-DGP-VSGGSVAL-PGDVSSQFVTALLMAGAVTETG---IET
DLTTELKSAPYVDITLDVLDAFG-----------------------VSAS----------
-----------ETAAGYRVPGGQAYAPSGAE-YAVPGDFSSASYLLAAGALA-AADGA--
AVVVEGM-HPSAQGDAAIVDVLDRMGADIDW---DTES-----------GVIT-VQR---
---------------------------------SE-LS--GVE--VGVADTPDLLPTIAV
LGAAADGTTRITDAEHVRYKETDRVAAMAESLSKLGASVEERPDELVVH--GGD------
-----TELSG-ASVDGRGDHRLVMALAVAGLVADG---------ETTIAGSEHVDVSFPD
FFEVLAGLG-ADA---DG--------
>OGH94050.1|Candidatus_Magasanikbacteria-root-root-root-root-Candidatus_Magasanikbacteria_bacterium_RIFOXYD2_FULL_41_14 OGH94050.1 3-phosphoshikimate 1-carboxyvinyltransferase [Candidatus Magasanikbacteria bacterium RIFOXYD2_FULL_41_14]
------------------------------------------------------------
------------------------------------------------------------
------------------------------------------------------------
------------------------------------------------------------
------------------------------------------------------------
------------------------------------------------------------
------------------------------------------------------------
------------------------------------------------------------
-----------------------------------------M------------KLIVST
T-EKLSGQVLVPASKSHSIRALLLALLANGQSQLENILDCADTVATRAVCEALG---AKL
S--------------V--------T-NRSDASGGVDIIVESTGTPI-----APIKN-NLH
-TDNSGITTRFILPILG-L-RADCS--VPVILDCGAQMR--SRPIKPLVDSLQNLGIK-I
KQN--IST----IYPLEI-QGE-LIGGDTIV-DG-ATSQFLSALLLTLPLVPLD---SVL
TVN-RLNERPYAEMTAYWLNEQG-----------------------IKYSWE--------
-----RK----REQDIIKITGRQSYRPF--H-KIIPGDFSSASYLIAAGVLR-GG-----
EIILSGLDFNDAQGDKRLVEILIAMGANITR---QEN-------------KLI-VRG---
--------------------------------GSK-LH--GLK--IDCNDIPDVVPTLAV
IATTATGKTELINVPQARLKETDRLRSMAEGLTKMGAKITELSDGLIIE--PS-------
------NLQG-ASVNGYGDHRTVMALALAGCIASG---------QTEISTAESINKTFPN
YVALMQRLG-AKC---NLI-------
>WP_013313181.1|Spirochaetes-Spirochaetia-Spirochaetales-Spirochaetaceae-Spirochaeta-Spirochaeta_thermophila WP_013313181.1 3-phosphoshikimate 1-carboxyvinyltransferase [Spirochaeta thermophila]ADN01340.1 3-phosphoshikimate 1-carboxyvinyltransferase [Spi
------------------------------------------------------------
------------------------------------------------------------
------------------------------------------------------------
------------------------------------------------------------
------------------------------------------------------------
------------------------------------------------------------
------------------------------------------------------------
------------------------------------------------------------
-----------------------------------------M------------EVSVQP
--GRLSGHIPVPPSKSHTIRALLVAAAAGGTSRIRSPLFSRDTRACMRAVSLLG---AVV
R--------------E--------E-GAD-------LLVEGTGGRF-----SVPED-VID
-VENSGTTLYLAGAMAA-L-IEGG----RAVFTGDAQLR--RRTAGPLLASLQDLGAR-A
ESTR-GNG----CAPLVI-GGP-LRGGSTSI-AC-PTSQYLSALLLACPLGKGE---SLV
EVV-ELNEHPYIDMTLWWLKAQG-----------------------VALE----------
------R----EGYDRFRIPGGQSYRAF--D-LTIPGDYSSATFFLCAAAVT-GS-----
TLTLTNLYPDDPQGDREVLEILERMGCRVEVS-PEER-------------AVR-ITG---
---------------------------------GS-LS--ATE--VDMTRIPDALPALAV
TACYAEGTTRLYNAAHTRLKETDRIAVMAQELSRLGARVEELPDGLLIH--GP-------
-----CPLTG-GIASSHDDHRVAMALAVGALAARA---------PVTIEGAEAAEVTFPE
FFSLLEAHR-TG--------------
>WP_160685973.1|Euryarchaeota-Thermoplasmata-Methanomassiliicoccales-Methanomassiliicoccaceae-root-Methanomassiliicoccaceae_archaeon_DOK WP_160685973.1 3-phosphoshikimate 1-carboxyvinyltransferase [Methanomassiliicoccaceae archaeon DOK]QHK17969.1 3-phosp
------------------------------------------------------------
------------------------------------------------------------
------------------------------------------------------------
------------------------------------------------------------
------------------------------------------------------------
------------------------------------------------------------
------------------------------------------------------------
------------------------------------------------------------
-----------------------------------------M-----------TSMAFHG
--GRLEGTVSPPPSKSHTHRAFFLASMARGRSVVSNALMSADTRATLAACRAMG---ADV
E--------------G--------D-GDV-------KTITG--GDL-----HAPG--FVD
-AENSGTTMRIFAGICS-M-FDG-----ESTITGDDSLR--KRPMGPLLSALEQTGTV-C
GS---DNG----LPPVTV-RGP-NRGGRVSI-DGGVSSQFITSLLMVSPMLERD---SEI
TVEGDMVSAPYLDVTLHMMHLFG-----------------------ADAE----------
-----------RDGNVFRVRGGTGYRPF--D-YMVPADFSSAAFPLVAGAL--GG-----
RVTVRGMDMDDPQGDKAIVDILRMAGADVEV---NGT-------------EIT-VSE---
---------------------------------SE-LK--GCE--VDMGSVPDLFPVVAV
LLSTAKGDSRLYGAPQLKFKESNRIETVVNMINAIGGDAVATDDGCIIH--GR-------
-----PRLKG-GAIVHKGDHRIMMSAAVASIVCDG---------PVTMDDVECCAVSYPG
FPEEMAAIG-MRE---EVI-------
>WP_025007675.1|Proteobacteria-Gammaproteobacteria-Alteromonadales-Shewanellaceae-Shewanella-Shewanella_putrefaciens WP_025007675.1 3-phosphoshikimate 1-carboxyvinyltransferase [Shewanella putrefaciens]AVV82255.1 3-phosphoshikimate 1-carboxyvinyltransfer
------------------------------------------------------------
------------------------------------------------------------
------------------------------------------------------------
------------------------------------------------------------
------------------------------------------------------------
------------------------------------------------------------
------------------------------------------------------------
------------------------------------------------------------
-----------------------------------------M-----------KQLRLEP
V-VQVRGEINIPGSKSISNRALLLATLAQGTTTLTNLLDSDDIRHMLASLKQLG---VNY
R--------------L--------S-QNN-----TVCELDGLGGVI-----SSASAQELF
-LGNAGTAMRPLCAALT-L-GQG-----EFTLTGEPRME--ERPIGDLVDALRQLGAN-V
VYLK-NDG----FPPLTI-NATGLNGGDVEI-AGDLSSQFLTALLMVAPLAKGS---VNI
HVKGELVSKPYIDITIALMAQFG-----------------------VNVI----------
------N----HDYARFEIVAGQRYISP-GK-VLVEGDASSASYFLAAGAIK-GG-----
EVKVTGVGRLSIQGDVKFADVLEKMGADIEW---GDD-------------YII-ARG---
---------------------------------SP-LT--AVD--LDMNHIPDAAMTIAT
AALFAKGTTVIRNIYNWRIKETDRLAAMATELRKVGAEVEEGNDYIKIT--PP-------
-----AAINT-AEIDTYNDHRMAMCFSMLAFADCG----------ITINDPDCTSKTFPD
YFKQFASLQ-G---------------
>KPK78033.1|candidate_division_Zixibacteria-root-root-root-root-candidate_division_Zixibacteria_bacterium_SM23_73 KPK78033.1 hypothetical protein AMJ89_01315 [candidate division Zixibacteria bacterium SM23_73]
------------------------------------------------------------
------------------------------------------------------------
------------------------------------------------------------
------------------------------------------------------------
------------------------------------------------------------
------------------------------------------------------------
------------------------------------------------------------
------------------------------------------------------------
-----------------------------------------M------------EVIVER
T-THLQGIVSAPSSKAYTHRMLITSSLSKGTSKISCPLISDDTRATLQAIEAFG---AKT
E--------------I--------K-ENI-------WKIRGREAP------KTPAH-SVD
-CGNSGSTLRFMIPVAA-L-AAG-----PSTFLFRAPFE--RRPIVPLLESLKQLGVE-S
TLQQEKDG----SSVKVH-GGG-IKGGKTSI-RGDISSQFISGLLFACPKANED---TEI
KVTPILESKGYVKMTIETLAKHG-----------------------IKATA---------
------A----TDFNRLWVPSNQNYLPI--D-QQVPGDFSSAAFLLAAAAIT-SS-----
RVTVKNLDYETMQGDKEIVNVLKSMGSAVKV---GER-------------FVR-VDG---
---------------------------------GE-LF--AVD--IDAADIPDLVPVCTV
LACYAKGVSKIYNAKRLRFKESDRLDALHAELTKMGADISMKEDSLTIK--GT-------
-----SAMHG-ATVDPHNDHRIAMACTLAALGARG---------KTKIQNSECINKSYPQ
FFNDLLSLG-VNIY-G---------S
>OGT46984.1|Proteobacteria-Gammaproteobacteria-root-root-root-Gammaproteobacteria_bacterium_RIFCSPHIGHO2_12_FULL_41_15 OGT46984.1 3-phosphoshikimate 1-carboxyvinyltransferase [Gammaproteobacteria bacterium RIFCSPHIGHO2_12_FULL_41_15]
------------------------------------------------------------
------------------------------------------------------------
------------------------------------------------------------
------------------------------------------------------------
------------------------------------------------------------
------------------------------------------------------------
------------------------------------------------------------
------------------------------------------------------------
-----------------------------------------M------------YLKVKQ
S-VRLQGKATPPGSKSQSIRGLFFALLAEGESILNNVLDSEDTRHAIQVCKNLG---ATI
R--------------I--------H-DNQ-------IILQSTGIPI-----EPAVT-TLH
-TGNSGITTRFVMPLLG-F-CKNPL--QSVIVDCDEQMR--ARPIGSLVTALTQLGLI-I
EYLN-NHG----SLPISI-SGH-LKGGTAEI-DG-LTSQFLSAVLISLPCADAD---SKI
IVK-NLHERPYVEMTLDWLKRQN-----------------------IQYTHQ--------
-----RN----KENDVFFIQGQQKYKNM--N-TTIAGDFSSASYLIAAAALT-EG-----
CVELTGLNMQDPQGDKRLVSLLQKMGADISI---HPT-------------SLV-IHG---
--------------------------------GKP-LK--GIQ--IDANDIPDLLPTLAV
IGTYASGKTSIDNVAQARIKETDRIHSMSEGLTLMGAKVEEHKDGLTVY--QS-------
------SLCG-ARVKGYGDHRTVMALSVAGLIAKG---------VTLIEESEAIHKTYPH
YVNTMKLLG-AHM---EETNDINH--
>TVM01741.1|Planctomycetes-Candidatus_Brocadiae-Candidatus_Brocadiales-Candidatus_Brocadiaceae-Candidatus_Kuenenia-Candidatus_Kuenenia_stuttgartiensis TVM01741.1 3-phosphoshikimate 1-carboxyvinyltransferase, partial [Candidatus Kuenenia stuttgartiensis]
------------------------------------------------------------
------------------------------------------------------------
------------------------------------------------------------
------------------------------------------------------------
------------------------------------------------------------
------------------------------------------------------------
------------------------------------------------------------
------------------------------------------------------------
------------------------------------------------------------
------------------------------------------------------------
---------------------------DT-----NTFIVNGKGGCI-----PAEKA-NLF
-VGNAGTAMRFLTALLT-L-GYG-----VYEIGGVERMG--QRPIQDLLEGLNQLGAE-V
KSKL-DNG----CPPVII-RGKGLKGGKAIV-NGDLSSQYFSALLMVSPYAEND---VTI
EVKGDLVSKRYVDMTIDLMGKHG-----------------------VTVE----------
------N----IGYKRLLVKSGQRYKTI--S-YEVEGDASAASYFFAVAAIT-GG-----
RVRVEGVGKDSLQGDVQFADVLKKMGCHVDR---GRD-------------WIE-VSG---
---------------------------------RA-LH--GVD--VDMGDMPDVAQTLAA
VAVYVKGKTRVRNVKNMRIKETDRIAAVAKELRKMGISVTEYEDGFEIE--PS-------
------MPKP-AEIETYDDHRMAMSFALIGLKSDG----------IFIKNPKCVSKTFPN
YFQLIEKLR----------------G
>OYT67117.1|Euryarchaeota-Methanomicrobia-Methanophagales-root-root-ANME-1_cluster_archaeon_ex4572_4 OYT67117.1 3-phosphoshikimate 1-carboxyvinyltransferase [ANME-1 cluster archaeon ex4572_4]
------------------------------------------------------------
------------------------------------------------------------
------------------------------------------------------------
------------------------------------------------------------
------------------------------------------------------------
------------------------------------------------------------
------------------------------------------------------------
------------------------------------------------------------
-----------------------------------------M------------RVKVQG
G-ARLRGEVNAPPSKSYTHRAVAVAALAEGKSEVLFPLVSEDTKATFNAAECLG---AVV
E--------------Y--------D-ESA-----RRLRVRGVAGKP-----RAPED-VLN
-AENSGTTLRFFTAISG-L-CSDPATAVATVLTGDASLR--TRPNAPLLKSLNELGSE-A
YSTK-GDG----TAPLVV-KGG-LKGGETTL-DGSVSSQFVSALLLACPLAERD---THI
LAK-NLASVPYTKMTLEVLEQAG-----------------------VEIPFS--------
-----RSRSSGSGDFSFQVAGGRKYELR--R-FVVPGDFSSASYLLAAAAVT-DS-----
EVRVRNL-FPSAQGDARIVEVLKEMGVEVKW---EKER-----------GVVS-VRG---
----------RGAE----------------KGKLK-LK--GLK--VELRENPDLVPTVAV
LGALAEGRTEITGVAHLRYKETDRLRLLTEELGKMGARVEERRDGLLVV--GKE------
----GEALKP-AKVNSHGDHRLAMALCVAGLSASAGSSASAGAEETVVEGAECAKVSYPS
FFEDLVSLG-VSLG-AEVKSEERR--
>WP_013740030.1|Spirochaetes-Spirochaetia-Spirochaetales-Spirochaetaceae-Sphaerochaeta-Sphaerochaeta_coccoides WP_013740030.1 3-phosphoshikimate 1-carboxyvinyltransferase [Sphaerochaeta coccoides]AEC02635.1 3-phosphoshikimate 1-carboxyvinyltransferase [S
------------------------------------------------------------
------------------------------------------------------------
------------------------------------------------------------
------------------------------------------------------------
------------------------------------------------------------
------------------------------------------------------------
------------------------------------------------------------
------------------------------------------------------------
-----------------------------------------M------------DITLSA
--GKASGTTHIPSSKSQTIRALLIAAMAEGTSIIRNPLYSADTRACMKLCEQFG---AHL
E--------------Y--------H-DDR-------IILT--SGTP-----SEGPL-FID
-CGNSGTTLYLGVGLAA-R-AGT-----PTTFTGDSQLR--SRPVGALLSSLADLGAS-I
TDPS-GNSGIPDTPPFTI-TGP-LKGGTTSI-IS-TTSQYLSGLLIACTASEGD---VVI
EVP-LLYEKPYVGITLDWLDRQN-----------------------ISYTA---------
------S----RSLDLFKVPGGQRFSPF--D-HYISGDFSSASFFFCAAAVS-GT-----
SITVTGLDRNDPQGDKHILDILSAMGCAVSW---NTC-------------AVT-VTGP--
-------------------------------ASGR-LR--AGS--FDLNTMPDALPVLAV
AACFADGTVTLGNVPQARIKETDRIAVMYENLSAIGACIEEKEDGLTIT--GS-------
-----SSLRG-GIVSGHDDHRIIMAMAIASLRCSQ---------PLTIQGIDAVSVTFPS
FFTTFHALY-TTE---EVHYEDI---
>OGH91077.1|Candidatus_Magasanikbacteria-root-root-root-root-Candidatus_Magasanikbacteria_bacterium_RIFOXYC2_FULL_39_8 OGH91077.1 3-phosphoshikimate 1-carboxyvinyltransferase [Candidatus Magasanikbacteria bacterium RIFOXYC2_FULL_39_8]
------------------------------------------------------------
------------------------------------------------------------
------------------------------------------------------------
------------------------------------------------------------
------------------------------------------------------------
------------------------------------------------------------
------------------------------------------------------------
------------------------------------------------------------
-----------------------------------------M------------KLIINK
T-ERLDGSIIPPSSKSQTIRALILATLAKGRSILINPLESDDTRGAIDVCRGLG---AKI
T--------------S--------E-NNS-------LIVESNGVPL-----NVISK-KLY
-AQNSGITTRFIMPVLG-L-RANFD--EEIILDCGEQMK--QRPLKSLIDALQTLGMN-I
TS---QSG----HCPLKI-SGQ-LQGGKVEA-DG-TTSQYVSALLLSACYAKND---MEI
HVK-NLNERPYVDITLAWLGEQG-----------------------INYSHE--------
-----QI----ENEDVYRVKAEQEYHAF--T-KQISVDFSSLSYPLAAACMV-PG-----
EVVLKGIDINEQQGDKRLIYILQDMGADIEI---REN-------------ELV-IHG---
--------------------------------GKP-LQ--GKI--IDANDIPDMVPTLAV
LGTYAEGKTEIVNVPQARIKETDRIHSMATELQKMGAKIEEREDGLIVE--KS-------
------YLYG-SVLHGYQDHRTIMSLSLAGMIAEG---------DTIIDTAEEISKTFPD
YVEVMQQLG-AKI---ERKPN-----
>ODS36303.1|Candidatus_Altiarchaeota-root-Candidatus_Altiarchaeales-root-root-Candidatus_Altiarchaeales_archaeon_WOR_SM1_86-2 ODS36303.1 3-phosphoshikimate 1-carboxyvinyltransferase [Candidatus Altiarchaeales archaeon WOR_SM1_86-2]
------------------------------------------------------------
------------------------------------------------------------
------------------------------------------------------------
------------------------------------------------------------
------------------------------------------------------------
------------------------------------------------------------
------------------------------------------------------------
------------------------------------------------------------
-----------------------------------------M------------KLTAKN
T-RSLSGTVNAPPSKSYTHRAVIIGSLAGGESKIIDPLLSADTLASINSCRAIG---AGI
E--------------V--------R-DNR-------LDIRGVGGEP-----TIPGD-VID
-VENSGTTIRIMTAVSA-L-CGG-----RVTLTGDESIQ--KRPMEPLLDALEQLGVE-T
TS---KNG----KPPVSV-SGP-IKGGKCRI-RGDISSQFISGLLIACPLAGND---TGI
ELTTELKSKPYVGMTIDTLEKFG-----------------------AEID----------
-----------FSGNRFKVNGSQTYTPG--E-YVVEGDHSSAAFILGAAALT-DS-----
EVTVKNLFGDSKQGDKKIVKILEGMGCELEV---GGD-------------YVS-VHG---
--------------------------------SSR-LE--GVE--VDLSDSPDLVPIVSV
LGALADGKTTIVGVEHVRYKECDRLSAMASELTKMGANVDEFKDSLSIS--GV-------
-----RKLKG-ANVGGWNDHRIVMALAVAGLRAEG---------ETKISDAETVKISFPD
FVEVMQKLG-ARVF----------QG
>WP_076350245.1|Planctomycetes-Planctomycetia-Isosphaerales-Isosphaeraceae-Paludisphaera-Paludisphaera_borealis WP_076350245.1 3-phosphoshikimate 1-carboxyvinyltransferase [Paludisphaera borealis]APW63946.1 3-phosphoshikimate 1-carboxyvinyltransferase [P
------------------------------------------------------------
------------------------------------------------------------
------------------------------------------------------------
------------------------------------------------------------
------------------------------------------------------------
------------------------------------------------------------
------------------------------------------------------------
------------------------------------------------------------
-----------------------------------------MPAYP-----AELVVETWT
G-APPEASVRVPGSKSLTNRALIVAALAHGPSRLTGALDSDDTRVMVDALKALG---IAV
E--------------H--------D-RDA-----ALITIEGCNGRF-----PVDKA-DLF
-VGNSGTTLRFLTAALA-V-GKG-----SYRIDGVPRMR--QRPVSDLLQALNGLGSN-A
KSEL-GTG----CPPVVM-EADGLDGGWAFV-RGDVSSQFLSGLLMALPYSREE---TVV
EVEGTLVSQPYIAMTLDVMRAFG-----------------------VDPS----------
------N----RKNRRFVVHPA-LYQGR--E-YRIEPDASAASYFFALAAIT-GG-----
SITVEGLDEATVQGDLDFVDVLEHMGCTVRR---EAG-------------KTT-VIG---
---------------------------------GP-LR--AVD--VDMNAISDTVMTLAV
VALFADGITRIRNVGHIRHKETDRINALAVELRKLGAVVDEHPDGLVIQ--PPSP-----
-----SEWKA-ASIATYDDHRMAMSFALAGLKIPG----------VTILDPGCVAKTYPG
FWDDLAAVR-TKA-------------
>KIA77253.1|Chlamydiae-Chlamydiia-Parachlamydiales-Parachlamydiaceae-Parachlamydia-Parachlamydia_acanthamoebae KIA77253.1 3-phosphoshikimate 1-carboxyvinyltransferase [Parachlamydia acanthamoebae]
------------------------------------------------------------
--------------MVYISKKESKSPHFQ-------------------------------
------------------------------------------------------------
------------------------------------------------------------
---------KMLGLI---------------------------------------------
------------------------------------------------------------
------------------------------------------------------------
------------------------------------------------------------
------------------------SLTEENGCKGFRW-SNKM-----------GKYLIKP
--ATLTGEIGIPPSKSHTLRAILFATLAKGKSVVHHYLASPDTYAMIEACRHLG---AKI
E--------------V--------F-PTC-------IEIRGTGGKI-----AYAEN-VID
-AGNSGIVLRFCTAIGA-L-GSL-----PIVITGDHSIRH-QRPMQPLLEGLSQLGVS-Q
SSMR-GDG----FAPVII-QGP-IKSGKTVI-NG-EDSQPVSALLIAAAFAEGS---IEI
VVK-NPGETPWINLTLNWLDRLG-----------------------IPYE----------
------N----HNFTHYRLFGNACYEGF--D-YTVPGDFSSAAFPIAAALVT-DS-----
ELVVRNIDMHDVQGDKELLSVFQRMGAKLHF---DETQ-----------NILL-VKR---
--------------------------------GGK-LS--GIS--VDINNFIDSITILSV
LACFADGETHIRNAAIARRKECNRITSIATELRKMGADVSELEDGLIVR--KS-------
------ILNG-AQLHSYQDHRMVMSLTVAALGARG---------ETLLTSTECVSKTFPT
FVRDFNRLG-ANI---QECT------
>OGN56616.1|Chlamydiae-root-root-root-root-Chlamydiae_bacterium_RIFCSPHIGHO2_01_FULL_44_39 OGN56616.1 3-phosphoshikimate 1-carboxyvinyltransferase [Chlamydiae bacterium RIFCSPHIGHO2_01_FULL_44_39]OGN59113.1 3-phosphoshikimate 1-carboxyvinyltransferase [C
------------------------------------------------------------
------------------------------------------------------------
------------------------------------------------------------
------------------------------------------------------------
------------------------------------------------------------
------------------------------------------------------------
------------------------------------------------------------
------------------------------------------------------------
-----------------------------------------M-----------VSVKVLP
--GKLQGTIQIPPSKSHTLRSILFAFLAKGKSRIENPLPSPDTMAMIDATRHLG---AKI
D--------------M--------E-EGA-------LIIDGVSGRP-----HPAED-VIQ
-CGNSGQVLRFVGAISA-L-SES-----YTVLTGDPSIRH-NRPVLPLIDGLTQLGAF-A
TSTR-LDG----YAPLLI-KGP-IRGGKAKI-AG-FDSQPISGLLMLGAFHA-----LEL
EVT-NPGEQPWVALTLDWFKRLN-----------------------IPYE----------
------N----HHFERYKMKGGAKIDGF--H-YRVPGDLSSAAFSLAAAVLS-GS-----
ELILENIDLQDVQGDKKIIPTLESMGALFEM---DGT-------------RLH-VKK---
--------------------------------SAH-LK--GIT--IDVNDFIDALPILAV
IGCFAEGTTEIVNAKIARNKESDRIACIAKELKKMGANIEEKPDGLLIR--KS-------
------RLQGVGDLEAHHDHRLAMALIVAAMNAEG---------ESVIHGVRCIAKSYPS
FFEDFVNIG-AKI---S---------
>WP_002654549.1|Planctomycetes-Planctomycetia-Pirellulales-Pirellulaceae-Blastopirellula-Blastopirellula_marina WP_002654549.1 3-phosphoshikimate 1-carboxyvinyltransferase [Blastopirellula marina]EAQ77334.1 3-phosphoshikimate 1-carboxyvinyltransferase [B
------------------------------------------------------------
------------------------------------------------------------
------------------------------------------------------------
------------------------------------------------------------
------------------------------------------------------------
------------------------------------------------------------
------------------------------------------------------------
------------------------------------------------------------
-----------------------------------------M----------TSRIEIAP
S-PPILGSILPPGSKSLTNRALVIAALAQGKSSLTGALESEDTHVMIDSLRRLG---IDV
Q--------------H--------D-RRA-----KVIDVTGCDGVI-----PSSDA-DLF
-VANSGTTIRFLTAMVA-A-GKG-----RYRLDGVQRMR--ERPIRDLLETLSALGVT-C
RSEA-ENG----CPPVVV-ETSGLVGGVAQI-AGDISSQYLSGLLMAAPYAAQG---VSL
EVVGELVSKPYVHMTTAVMRDFG-----------------------VNVD----------
------A----GDLTKLVIPHG-KYVGR--Q-YAIEPDASAASYFWAAAAIT-GG-----
SVTVEGLSRDALQGDVAFCECLEQMGCQVEY---GPN-------------SIK-VVG---
---------------------------------SR-MR--GIC--VDMNAISDTVQTLAA
VALFADGPTTVTGVAHNRHKETDRIGDLACELRKLGAVVEELEDGLTIV--PS-------
------RLQP-AEIETYNDHRMAMSLALVGLRQPG----------VVILNPACTGKTYPN
YFEDLSRLAGVEF---Q---------
>PKN33973.1|Proteobacteria-Deltaproteobacteria-root-root-root-Deltaproteobacteria_bacterium_HGW-Deltaproteobacteria-19 PKN33973.1 3-phosphoshikimate 1-carboxyvinyltransferase [Deltaproteobacteria bacterium HGW-Deltaproteobacteria-19]
------------------------------------------------------------
------------------------------------------------------------
------------------------------------------------------------
------------------------------------------------------------
------------------------------------------------------------
------------------------------------------------------------
------------------------------------------------------------
------------------------------------------------------------
------------------------------------------------------MKRIEP
A-RRLQAAVVVPGSKSYTQRALIMAALAGGRSVLRNALDAEDSVRLVQALRSLG---AGI
R--------------W--------E-GED-------LVVTGTGGTI-----TPPGS-ALF
-LGNNGTAMRLLTSVVA-L-GNG-----TFTLTGDRRLR--ERPVGPLREALVALGVD-I
ATEG-DRG----CPPVTV-RGRGLPGGQVVL-KDLDSSQYVSSLLISAPYASAD---VTV
VLEGHVPSLPYVDVTVETMQQFG-----------------------VEVR----------
------R----ENARTFVVPHGQRYVGG--T-YRVEGDVSSASYFFLAAAVT-GG-----
TVRVERINPRTRQGDIGILDILEELGCTVRR---GEG-------------EVE-VTG---
---------------------------------GA-LA--NGDRVFDLGNMPDMVPTLAV
LAALRPGRTAITGVAHLRVKESDRLAALAAELRKTGISAEERPDGLVIE--GG-------
------RPRG-AEIETYDDHRIAMSFAVLGLAVPG----------IAIRNGRCVAKSFPR
FWELLEGLS-T---------------
>RQD86749.1|Euryarchaeota-Methanomicrobia-Methanosarcinales-Methanosarcinaceae-Methanosalsum-Methanosalsum_natronophilum RQD86749.1 3-phosphoshikimate 1-carboxyvinyltransferase [Methanosalsum natronophilum]
------------------------------------------------------------
------------------------------------------------------------
------------------------------------------------------------
------------------------------------------------------------
------------------------------------------------------------
------------------------------------------------------------
------------------------------------------------------------
------------------------------------------------------------
-----------------------------------------M------------EVHIEK
--SNIQGEVYAPSSKSYTHRALTIGLLSN-NTTIYRPLLSNDTKSTIYACKMFG---ADI
K--------------I--------D-DHK-------IVIKGVNGAP-----KIPDD-VIN
-IGNSGTTLRFMTSISS-L-TDG-----ITVLTGDESIR--ARPNDPLLKALSTLGVQ-A
FSTR-NNG----CAPLVI-KSG-FKGGHVEI-DGSISSQFISSLLLTCPLQTED---VTI
NVNGKLKSKPYVDITLQLIEKSG-----------------------VHII----------
------N----DNYSRFCIKAGQIYNLN--E-YTVPGDFSSASYILAAAAIL-GN-----
GVTVRNL-YPSSQGDMYILDILKKMGADVQW---NKSK-----------GDVA-VRP---
---------------------------------SN-LK--GIT--IDVSSTPDLVPTIAV
LAAVADGKTIITNAEHVRYKETDRLHAMNIELSKMGINVVEKKDELIIM--GG-------
------KLKS-ASLDGWHDHRIVMALTIAGLVA-G---------NTTITKAESVSISYPN
FFDDLRDLG-ALI---QNIY------
>PIT87558.1|Candidatus_Magasanikbacteria-root-root-root-root-Candidatus_Magasanikbacteria_bacterium_CG10_big_fil_rev_8_21_14_0_10_40_10 PIT87558.1 3-phosphoshikimate 1-carboxyvinyltransferase [Candidatus Magasanikbacteria bacterium CG10_big_fil_rev_8_21_1
------------------------------------------------------------
------------------------------------------------------------
------------------------------------------------------------
------------------------------------------------------------
------------------------------------------------------------
------------------------------------------------------------
------------------------------------------------------------
------------------------------------------------------------
-----------------------------------------M------------LIIAKK
T-NKLDGQAVLPGSKSQTIRGLLLACLADGQSVLRNALDCSDTNTAINVFGELG---AKI
S--------------K--------N-GHD-------LEIESFGLPL-----LAKTN-RLR
-TDNSGITTRFVMPLLG-L-RQNCA--QEIILDCAEQMR--QRPTKPLLEALNNLGMR-V
ASLN-NDG----ACPISA-TNE-LRGGSSII-DG-LTSQYLSALLFSLPCAIND---SVL
MVE-NLHERPYVEMTLAWLDEQR-----------------------IKYEHK--------
-----RE----NKKDIFTIYGRQKYIAF--D-KNIPADFSSASYLIAGGVLR-FG-----
QVELIGLNMNDQQGDKRLVKILRDMGADITV---EGM-------------KMT-IKG---
--------------------------------GRE-LK--GAV--IDCNDIPDMVPTLAV
IGAHAQGRTELVNVRQARIKETDRIKSMYEELSRMGARVEEKDDGLIIY--QS-------
------DLRG-APVHGHNDHRTIMALAVAGLVAEG---------ETIIDTAESINKTFPK
FVETMNQIG-ADI---KMINS-----
>ODS41848.1|Candidatus_Altiarchaeota-root-Candidatus_Altiarchaeales-root-root-Candidatus_Altiarchaeales_archaeon_IMC4 ODS41848.1 hypothetical protein MSIBF_00330 [Candidatus Altiarchaeales archaeon IMC4]
------------------------------------------------------------
------------------------------------------------------------
------------------------------------------------------------
------------------------------------------------------------
------------------------------------------------------------
------------------------------------------------------------
------------------------------------------------------------
------------------------------------------------------------
-----------------------------------------M------------RYIIEK
--SKVSGTVNAPPSKSLTHRAIFCASLAEGKSTILNYLDCDDTQATIDACRSLG---AKI
K--------------D--------K-NGV-------LEITGTNG-------AITDL-TIN
-CRESGTTIRFLIPMVS-V-FGQ-----DIELTGSKRLL--ERPMGPIISAMAKLGVR-C
KQEG---------DKITV-SGK-LSGGKTSI-VGNVSSQFISGLLVACPLAEED---TTI
EVTTELESKPYVEMTIGVLRDFGTRNLQSKFVSRTLKLQKEFQGTTIKIDV---------
------S----DDFRTFCISGGQKYKPA--E-YAVEGDFSSAAFLLAAGAIA--G-----
DVDVKNLNPHSVQGDRKIVDVLKRMGADITE---TPD-------------SVR-AKK---
---------------------------------SD-LS--GAE--IDVRDIPDLVPIIAT
LGCFAEGETRIKNAGRLRGKESDRLSAISSELKKMGANIVEKEDELIIE--GG-------
------GLQS-ARINPYNDHRIAMACAVAALSSGG-----------IIEGAECVAKSYPD
FFGDLKRIG-AKV---VLE-------
>WP_056705821.1|Actinobacteria-Actinobacteria-Streptomycetales-Streptomycetaceae-Streptomyces-Streptomyces_sp._Root1295 WP_056705821.1 MULTISPECIES: 3-phosphoshikimate 1-carboxyvinyltransferase [unclassified Streptomyces]KQX31284.1 3-phosphoshikimate 1-c
------------------------------------------------------------
------------------------------------------------------------
------------------------------------------------------------
------------------------------------------------------------
------------------------------------------------------------
------------------------------------------------------------
------------------------------------------------------------
------------------------------------------------------------
-----------------------------------------MTGLPKNPILDLAEYEVTP
V-KSVDATVPVLGSKSYTNRHLAMAGLSSEPTTLHNALLSQDTLLLAGALRTFGHVTVDV
D--------------E--------A-TNN-------ITVTPNGKTM-----TAPSD-EID
-MGNAGTPIRLLITMAG-L-AHG-----TTVLTGSERMQ--ERPMGHLLDALAPLGVP-A
LAQR-SNG----SPPITV-EGPSLAGGTTQM-HGTVSSQFTSSLLISAPYARED---VEV
SLVSELLSKPYVDMTIAAMAARG-----------------------VQVE----------
------R----QDYSSFTVRAGQRYTGG--D-VTVEPDASGMSYFLAAAAIL-AG-----
RVTIPGISGDSVQGDVDLVRALVSMGCKADV---TGD-------------SIT-FEG---
--------------------------------CDN-LT--GIE--IDMVNMPDVVPTLAI
VAAYAQGTTHITGIGNLRFKECDRIDAVAAELTKMGVTVRTTKDTMTIE--GG-------
------RPHG-AVIDTYDDHRIAMAFAICGLRTPG----------MIIRDPGCVTKSFPT
FWDRLAELG-QDA------------S
>WP_124197620.1|Euryarchaeota-Halobacteria-Natrialbales-Natrialbaceae-Natrarchaeobius-Natrarchaeobius_chitinivorans WP_124197620.1 3-phosphoshikimate 1-carboxyvinyltransferase [Natrarchaeobius chitinivorans]RQG89662.1 3-phosphoshikimate 1-carboxyvinyltra
------------------------------------------------------------
------------------------------------------------------------
------------------------------------------------------------
------------------------------------------------------------
------------------------------------------------------------
------------------------------------------------------------
------------------------------------------------------------
------------------------------------------------------------
-----------------------------------------M------------DVRVYP
--TGVDGTVRAPPSKSYTHRAILAAGYAGG-GVVRSPLVSADTKATARATRLFG---GDV
A--------------R----------EDE-------ITVDAPAEWP-----TTPAD-VID
-CANSGTTMRLTIATAA-L-ADG-----TTVLTGDESLR--SRPQGPLLDALEDLGSESA
ESSR-GNG----QAPVVV-SGP-VEGGSVSL-PDDIPSQYISALLMAGPKMADG---VEI
ELDSPPKEVPYINLTIELLDSFG-----------------------VQVA----------
-----------DTDGGYAVSPDQSYERE--DPYVVPGDFSSISYPLAAGAVA-G------
EVTVSGA-QPSAQGDSEIVSIVKDMGADVSW---DEEN-----------GRIS-VSS---
---------------------------------QP-LS--GIE--VDVTDIPDLLPTIAV
LGAVADGTTTMTNCAHVRQKETDRVEAMTEALTKMGASVSETEDTMTVH--GGE------
-----TELTG-ATVEGRSDHRLIMALSIAGLVADG---------PTTIRGAEHVDVSYPQ
FFDHLSELG-VEV---DRL-------
>RJS73150.1|Euryarchaeota-Methanomicrobia-Methanosarcinales-root-Candidatus_Syntrophoarchaeum-Candidatus_Syntrophoarchaeum_sp._WYZ-LMO15 RJS73150.1 3-phosphoshikimate 1-carboxyvinyltransferase [Candidatus Syntrophoarchaeum sp. WYZ-LMO15]
------------------------------------------------------------
------------------------------------------------------------
------------------------------------------------------------
------------------------------------------------------------
------------------------------------------------------------
------------------------------------------------------------
------------------------------------------------------------
------------------------------------------------------------
-----------------------------------------M------------DLIVKP
--SSLSGEIRVPGSKSHTIRALVIASLADGRSRIEAPLVSDDTCSCVHGCTALG---ARI
E--------------L--------Q-DDC-------FVVDGFGGEP-----EPTRD-LID
-IGNSGTSLRFLTSVAA-L-GKS-----PVSFDGDESIR--KRPMQSLLDALSDLGAE-T
RSLR-GDG----YCPIRV-KGP-IKGGRTSV-DG-ITSQYISSLLIATPLAPED---TTI
EVR-NLRELPYVRMTLSWLTREG-----------------------IIYS----------
------E----EGMQIFRIKGSQRYVPF--N-ARIPGDFSSATFPLCAAAIT-GS-----
DLTIKGLDINDTQGDRGVIEILRSMGAEITV---LAD-------------GVR-VKG---
---------------------------------GE-LE--GIE--IDLSDMPDALPALAV
VGAVAKGRTIIKNAYQARIKESDRIAVMREELSKMGADVKECEDGLIIE--GG-------
------RLKG-TRVDGHRDHRVVMALSIAGLIAEG---------ETIISGAEFVGITFPD
YVELMREVG-ARM---EVKKG-----
>OGV95458.1|Nitrospinae-root-root-root-root-Nitrospinae_bacterium_RIFCSPHIGHO2_02_39_11 OGV95458.1 3-phosphoshikimate 1-carboxyvinyltransferase [Nitrospinae bacterium RIFCSPHIGHO2_02_39_11]
------------------------------------------------------------
------------------------------------------------------------
------------------------------------------------------------
------------------------------------------------------------
------------------------------------------------------------
------------------------------------------------------------
------------------------------------------------------------
------------------------------------------------------------
------------------------------------------------------------
------------------------------------------------------------
------------------------------------------------------------
--------------------------------------------MQSLIDALNNLGAD-I
KSID-ENG----SLPISV-KGK-LKGGKTEV-SG-VTSQFISSLLINCPLSDGN---SDI
HIK-KLNEKPYVDMTMWWLDKQG-----------------------IVYE----------
------Q----ENLERFFIKGNQSYKAF--K-ETIPADFSSASFFLCAGAIT-NS-----
EITFTGLDMNDTQGDKKIIYILKDMGADINI---TED-------------GIK-VRG---
---------------------------------SN-LK--GME--IDMNDTPDALPIMSV
VGCSAEGETILRNVPQARVKETDRIAVMREELSKMGADIKELSDGLVIK--KS-------
------KLKG-AKVSGHGDHRVVMSLAVAGLVAKG---------ITEIDTAEAMNITFPE
FADLMKNSG-AKV---HTI-------
>WP_041284173.1|Proteobacteria-Deltaproteobacteria-Syntrophobacterales-Syntrophaceae-Desulfobacca-Desulfobacca_acetoxidans WP_041284173.1 3-phosphoshikimate 1-carboxyvinyltransferase [Desulfobacca acetoxidans]
------------------------------------------------------------
------------------------------------------------------------
------------------------------------------------------------
------------------------------------------------------------
------------------------------------------------------------
------------------------------------------------------------
------------------------------------------------------------
------------------------------------------------------------
------------------------------------------------------------
----MEAVITLPGSKSFSHRALIAAGLARGSSSLRNLLRADDTLMTARALEQLG---VRI
T--------------W--------Q-EKE-------CLLEGAGGRL-----KVPTE-PIY
-LGDSGTSMRFLTAVAA-L-GNG-----RYVLTGSPRLC--QRPIQDLLDALTLLGVV-A
HCEN-HNG----CPPVII-QARGLAGGESRV-SGGISSQFLSALLLISPFAARD---VEI
EVVGELVSRPYVDITLSVMEAFG-----------------------IAYY----------
------R----RGYQNFCVPAGQRYQAR--D-YEVEGDASSASYFLGAAALT-GG-----
RITLTNLNPQSCQGDIGFLEVLQQMGCQVEP---TGS-------------GVV-LRG---
---------------------------------RQ-LQ--AIR--INMAHMPDLVPTLAV
LAAYAQGETVITGVPHLRHKESDRLQAVATELAKMGITVNQTKDGLIIQ--GG-------
------KPRG-VVIETYNDHRIAMSFALAGLKTPG----------VMIANPDCVAKSFPD
FWDYFAKLG-TNS---ALSASKEN-S
>WP_154419284.1|Lentisphaerae-Lentisphaeria-Victivallales-Victivallaceae-root-Victivallaceae_bacterium_BBE-744-WT-12 WP_154419284.1 3-phosphoshikimate 1-carboxyvinyltransferase [Victivallaceae bacterium BBE-744-WT-12]MST98165.1 3-phosphoshikimate 1-carbo
------------------------------------------------------------
------------------------------------------------------------
------------------------------------------------------------
------------------------------------------------------------
------------------------------------------------------------
------------------------------------------------------------
------------------------------------------------------------
------------------------------------------------------------
-----------------------------------------M------------KLLVRP
--SRLRGEIAVTGSKSHTIRGIAAALAANGTSVLVAPLESADTRSTLEAARLLG---AKV
R--------------E--------H-DDV-------WEITGTGGVF-----TDPGR-TLD
-LGNSGTGMRMLTGLCA-K-QSF-----PIRFDGDESLR--TRLMAGLFDALAPLGCR-I
ES---ADG----KCPFTV-EGP-LSGGATRV-DG-TTSQFLTSLLFLLPTLAED---STV
DLD-FLNEKPYIGITLAWLDSFG-----------------------IRYEK---------
------S----DDMLHWRIPGGQSIPAF--R-KVIPADFSTAAFPLLAAALA-GD-----
GVVIRNLDFTDAQGDKKVFSYFEQMGAKIGH---GAEL------------TVG-PTG---
---------------------------------GR-LR--GCS--IDMNETPDALPAMAV
AAALAEGETRLLNVPQARVKETDRIAVMASELGKMGADIEELPDGMIIR--GG-------
------RLHG-AEVSSFADHRIAMALAVAGLAADG---------ETVIDGAEAASVTYPD
FIRDFQNIG-ADF---TVIQ------
>PYN85150.1|Candidatus_Rokubacteria-root-root-root-root-Candidatus_Rokubacteria_bacterium PYN85150.1 3-phosphoshikimate 1-carboxyvinyltransferase [Candidatus Rokubacteria bacterium]
------------------------------------------------------------
------------------------------------------------------------
------------------------------------------------------------
------------------------------------------------------------
------------------------------------------------------------
------------------------------------------------------------
------------------------------------------------------------
------------------------------------------------------------
-----------------------------------------M------------ALAIEP
ITRPFDAVIELPGSKSYSNRALLVAALARGRSEITRALFSDDTRYMHRALEALG---VRV
E--------------A--------D-ERA-----ESFAVDGVDGRF-----PASHA-ELE
-IGNAGTAARFLTAAVA-L-GRG-----TFVIDGSSAMR--KRPIQPLLDGLKALGVD-A
ESRE-GTG----CPPVVV-RARGIAGGRARV-RGDVSSQFLSALLMAAPYAARD---VEI
EIEGDLVSAPYVTMTLSTMAEFG-----------------------VRAE----------
------R----DGDRRFRVAAGQHYAAR--R-YAVEPDASGASYFFAAAAVT-GS-----
HVVVPRLGARSAQGDLGLLDVLARMGCEVTI---EAD-------------AIA-VQG---
--------------------------------PAR-LR--AVD--ADFTRMGDVATTLMA
IAPFADGPVTVGGIAQTHYEESDRPVAAATELRRMGLSVESTWDSVTVH--PG-------
------TPRP-CEVQTHDDHRIAMSFAVTGLRAPG----------IAIANPECVSKTFPE
FFEALRGLT-KPR-------------
>WP_146663847.1|Planctomycetes-Phycisphaerae-Sedimentisphaerales-Anaerohalosphaeraceae-Anaerohalosphaera-Anaerohalosphaera_lusitana WP_146663847.1 3-phosphoshikimate 1-carboxyvinyltransferase [Anaerohalosphaera lusitana]AQT70245.1 3-phosphoshikimate 1-ca
------------------------------------------------------------
------------------------------------------------------------
------------------------------------------------------------
------------------------------------------------------------
------------------------------------------------------------
------------------------------------------------------------
------------------------------------------------------------
------------------------------------------------------------
-----------------------------------------M------------NLICNK
--SRIKGRVPVPASKSHTIRAVAVASLAHGRSIIQKPLVSSDTLSSVECYRKLG---AEI
D--------------T-------SS-NDA-------WIVDGTEGRI-----PVSSA-RID
-VGNSGTTLRLAISSAA-L-ADEG----TFYFTGDKQIR--SRPIQPLLGALNDLGAR-A
ESVN-GDG----KAPLEV-TGT-LRGGKTHI-EC-PTSQYLSSLLMAAPLAGGE---TEI
EVG-LLNEPDYVRMTLDWLDRQG-----------------------INYE----------
------N----DNMKRFHITGGQRYSAF--E-GRVAADFSSATFLLCAGAIL-DA-----
DILLTGLDFSDSQPDKAVVDYLRKMGADITV---GPE-------------GVA-VRN---
---------------------------------SR-LR--GVE--IDMNGTPDALPAMAV
TAAFAEGETRLVNVPQARNKETDRIDCMARELAKMGASVEQLPDGLIIR--GG-------
------GVRA-AQVDGHHDHRIVMALAMAGMAVEG---------ETVITTAEAMNVTFPD
FVTLMDRLG-ANL---RLEG------
>WP_043726649.1|Actinobacteria-Actinobacteria-Pseudonocardiales-Pseudonocardiaceae-Kutzneria-Kutzneria_sp._744 WP_043726649.1 3-phosphoshikimate 1-carboxyvinyltransferase [Kutzneria sp. 744]EWM19017.1 3-phosphoshikimate 1-carboxyvinyltransferase [Kutzner
------------------------------------------------------------
------------------------------------------------------------
------------------------------------------------------------
------------------------------------------------------------
------------------------------------------------------------
------------------------------------------------------------
------------------------------------------------------------
------------------------------------------------------------
-----------------------------------------MSAALLDARLEADELTIRT
L-ADFSGVVRVLGSKSYSNRYLAIASLSGEPTTIDGALVSDDTVYLARAIEQFGHARVTI
D--------------A--------P-NAR-------FEVIPTGQPM-----RAPED-EIY
-VGAAGTPIRFLISMAG-H-AKG-----ISTITGTKRMQ--ERPMGSLLDALPALGVD-A
VSVR-GNG----CPPIQV-KGGDFRGGATRI-SGAVSSQFTSSLLINAIRAQQD---VEV
TIIDDLISKPYVNMTIAALAEMG-----------------------VRVE----------
------R----DGFTRFVVPAGQKVRGG--Q-VTVEPDASGMSYFLAVAAVL-GG-----
QVTIPGIGSGSHQGDVGLVDALVKMGCTADV---TEN-------------SIT-ITG---
---------------------------------GE-LH--GID--IDMESMPDVVPTLAV
VAAFAKGTTHISNIASLRIKECDRIAAVTAELRKMGITVEEHPDALTIT--GG-------
------TPHG-AVIDTYDDHRIAMCFAIAGLRTDG----------VVIKDPGCVAKSFPT
FWQTLDTLF-SDG---KSTR------
>KXA91180.1|Euryarchaeota-root-root-root-root-candidate_division_MSBL1_archaeon_SCGC-AAA259A05 KXA91180.1 hypothetical protein AKJ57_02235 [candidate division MSBL1 archaeon SCGC-AAA259A05]
------------------------------------------------------------
------------------------------------------------------------
------------------------------------------------------------
------------------------------------------------------------
------------------------------------------------------------
------------------------------------------------------------
------------------------------------------------------------
------------------------------------------------------------
-----------------------------------------M-----------TRLVVEP
--SKLKGRVEAQPSKSYTHRLLSIGLLADGDSRISNPLLSLDTKATLDAVKNLG---GKV
E--------------E--------I-EDG-------WRLTGTSGNI-----EPLGR-EIN
-VRNSGTTLRFMCAISA-L-SPD-----RIRLTGDESIL--KRPMGPLIGSLSDLGAD-A
ECRG-EKS----RPPVVV-GGG-LTGGETRI-RGTISSQFISALLIASPYSEVG---VDL
EVEEGLKSKPYVRMTLKTLKLAD-----------------------GNIRS---------
------K----SSLMSFSIPGKQIFKPF--D-FLVPGDFSSAAFVLSAGALS-GE-----
EVEVINLDPNDVQGDKRILDLLRDFGSEVKV---RGK-------------RVK-VSG---
---------------------------------GN-LH--GID--VDCSDTPDLVPILSV
LAAVAEGKTRLHNVTHLRFKEVDRLKALATELGKLGVRVKELEDGIKIW--GK-------
-----DHLKG-GELDSYGDHRMAMALAVAGLVAEG---------GVRVRRAECIDVSYPK
FVEDMRSLG-AKM---KVKE------
>PKL24431.1|Spirochaetes-root-root-root-root-Spirochaetae_bacterium_HGW-Spirochaetae-3 PKL24431.1 3-phosphoshikimate 1-carboxyvinyltransferase [Spirochaetae bacterium HGW-Spirochaetae-3]
------------------------------------------------------------
------------------------------------------------------------
------------------------------------------------------------
------------------------------------------------------------
------------------------------------------------------------
------------------------------------------------------------
------------------------------------------------------------
------------------------------------------------------------
-----------------------------------------M------------HAISKK
--ASLKGEVLVPGSKSHTIRAVLLAAMSDGKSVIKNPLTSDDCLSALRAARSLG---AEI
A--------------E--------A-PGS-------WVVTGRGKDL-----HVPED-FID
-TRNSGTTTMFVAAIAS-L-LDG-----YTFITGDEQIR--RRPIRPLLDALNQLGAD-A
HTTRTGVE----APPVLV-KGK-MIGGKAYL-SG-FSSQYISSILLAAPLAGGD---TEI
FVD-KPLEKPYLQMTLDWMRRYG-----------------------VTPEEV--------
------S----PDYKYFRIKGNQSYTAT--D-SIIPSDWSGVAFPLIAAVTT-PS-----
SVVITGVDFNDCQGDKIVVDHLIAMGADIVK---DEAH-----------HRMT-VVG---
--------------------------------GKA-LRG-GTT--IDLNDIPDSLPALSV
AACFARGKTTFTNLAHVRVKETDRVAVMEEELKKLGADIEIGPDYMIVN--GG-------
-----SPLVG-AEVDSHDDHRVAMAMVVAGLFASG---------TTRVGNVECASVSFPD
FFEVMNAIG-SNV---VVGD------
>OQX22080.1|Candidatus_Altiarchaeota-root-Candidatus_Altiarchaeales-root-root-Candidatus_Altiarchaeales_archaeon_A3 OQX22080.1 3-phosphoshikimate 1-carboxyvinyltransferase [Candidatus Altiarchaeales archaeon A3]
------------------------------------------------------------
------------------------------------------------------------
------------------------------------------------------------
------------------------------------------------------------
------------------------------------------------------------
------------------------------------------------------------
------------------------------------------------------------
------------------------------------------------------------
-----------------------------------------M------------KYCIIS
--TALKGTINAPPSKSYTHRAIICASLANGKSGITNYLESNDITETISALRMLG---TNI
K--------------E--------F-NQT-------LEIDGNENLN------VKNDVIID
CIKESGSTLRFLIPVAS-M-VKTDK---TITFIRKGRLK--ERPVEPLLEALKKLGVE-C
EIDK-DKN------VIAN-PGK-IKGGKTEI-SGNISSQFITGLLFACPRFEKN---SEI
TITTEIESKPYLEITLDVLKDFG-----------------------IEVDV---------
------S----EDMRKFRISGNQHYKRK--DKFRVEGDYSSAAFLLAAGAI--NG-----
NIEMKNLNINSKQGDREILNILKRMEAKIDI---KEC-------------RIH-VET---
---------------------------------SE-LK--GIE--IDVKNIPDSVPVLAV
LGCYAKGETKIYNAERLQLKESDRLSAIATELRKMGANIEELKNGLIIK--ES-------
------KLRG-AIIDSHNDHRIAMACAIAGLSAEG---------ETTIDNSECVNKSYPN
FFDDLKRLA-TNK---ENIMKVHD--
>PKP59996.1|Candidatus_Altiarchaeota-root-Candidatus_Altiarchaeales-root-root-Candidatus_Altiarchaeales_archaeon_HGW-Altiarchaeales-1 PKP59996.1 3-phosphoshikimate 1-carboxyvinyltransferase [Candidatus Altiarchaeales archaeon HGW-Altiarchaeales-1]
------------------------------------------------------------
------------------------------------------------------------
------------------------------------------------------------
------------------------------------------------------------
------------------------------------------------------------
------------------------------------------------------------
------------------------------------------------------------
------------------------------------------------------------
-----------------------------------------M------------RYEITK
--TTLKGTTDAPPSKSYTHRAIICASLANGRSKITNYLESNDTNETILTLKKFG---IAM
E--------------K--------S-DNE-------LNIWGNENLN---DVNEGEKIIID
TIKESGSTLRFLIPVAC-I-SKIKK---PIIFVRKGRLK--DRPVEPLMDALSKLGVR-Y
EIRK-DRA--DDSELITI-YQG-ITGGKTEI-PGNISSQFITGLLFACSRAEND---TEI
NLTTEIESKSYVKVTLDVLNDFG-----------------------ITIDV---------
------S----EDMRKFKISGNLSYKNR--E-YIVEGDYSSAAFLLAAGAI--NG-----
DIIVKNLNTNSKQGDREILNILGSMNAKIEI---KEN-------------IIH-VEK---
---------------------------------SN-LK--GIE--IDAKNIPDLVPICAV
LGCFADGETKIFNAERLRLKESDRLKAITQELRKMNADIEETKDGLIIR--KS-------
------DLKG-AEINPHNDHRIAMSCAIAGLSAEG---------KTTINDAECVNKSYPS
FFEDIGRCF-HTT-------------
>TSA54501.1|Planctomycetes-Planctomycetia-Planctomycetales-Planctomycetaceae-root-Planctomycetaceae_bacterium TSA54501.1 3-phosphoshikimate 1-carboxyvinyltransferase [Planctomycetaceae bacterium]
------------------------------------------------------------
------------------------------------------------------------
------------------------------------------------------------
------------------------------------------------------------
------------------------------------------------------------
------------------------------------------------------------
------------------------------------------------------------
------------------------------------------------------------
-----------------------------------------M------------KLIVRK
--SRLKGTVAIPGSKSHTIRAVAIASLAGGQSLIHAPLDSSDTQAAVACYRALG---AVI
D--------------P--------S-NPKL------WKVTGTNGKV-----TPPKE-IID
-VGNSGTTLRIAMGSAA-L-APSG---QTTTFTGDEQIQ--TRPVEPLIDSLNDLGAK-C
ASLK-NNG----KVPVEI-AGK-LAGGKTAI-AA-YTSQYLSSLLLCVPLASED---TRI
DVT-MLNEPGYVQMTLDWLDKQQ-----------------------IEYE----------
------N----QQMRQFRIRGNQSYRAF--E-DSVAADFSSATFFLCAAALI-AD-----
EVTLLGLDFSDSQPDKAVVDYLKAMGADIRI---EPD-------------SVT-VKA---
---------------------------------SP-LK--GTE--IDMNKTPDALPAMAV
TAAFAEGTTRLLNVAQARSKETDRIKCMAEELKKMDVDVEELPDGLIIR--GG-------
------KPSP-AELHGWADHRIVMALSLAGLKIDG---------ECSIDTAEAINVTFPG
YVELMRSVG-ANI---ELTGV-----
>WP_028315505.1|Proteobacteria-Deltaproteobacteria-Desulfobacterales-Desulfobacteraceae-Desulfatibacillum-Desulfatibacillum_aliphaticivorans WP_028315505.1 3-phosphoshikimate 1-carboxyvinyltransferase [Desulfatibacillum aliphaticivorans]
------------------------------------------------------------
------------------------------------------------------------
------------------------------------------------------------
------------------------------------------------------------
------------------------------------------------------------
------------------------------------------------------------
------------------------------------------------------------
------------------------------------------------------------
-----------------------------------------M----------ESQITIRP
M-GKTELTAMVPGSKSYTHRMLICAALADGLSQVKNGLVSEDTLLTMNALNKMG---VSV
R--------------R--------E-GGG-------FWVNGSGGSL-----DRYED-PIH
-LGNSGTTLRLMCAVAA-M-GVG-----TYTLTGTERMQ--QRPILDLAQALEQLGVP-V
ET---TNG----CPPIKI-QGTAVKGGKVSI-NCGVSSQYLSALLLIAPYTQDG---MEI
TVTEGPVSKPYIDMTVSVMKAMG-----------------------VEIK----------
------R----DGHTWFSVPGQSQYQAG--E-YMVEADASGASYFWGAAAIT-GA-----
TIRVAGTHSASCQGDSRFAYILKSMGCRLDE---TNE-------------GLA-VAG---
---------------------------------RD-LK--GIT--VDMGNMPDVAPTLAV
VAAFAKGETRIENVGHLKAKESDRITAVITELKKMGVQASCTDDSMTII--GG-------
------KPQG-AVIDTYDDHRIAMSFAVAGLLTPG----------VIIKNPSCVDKSFPN
FWEEWEKLY-----------------
>WP_048123266.1|Euryarchaeota-Methanomicrobia-Methanosarcinales-Methanosarcinaceae-Methanosarcina-Methanosarcina_vacuolata WP_048123266.1 3-phosphoshikimate 1-carboxyvinyltransferase [Methanosarcina vacuolata]AKB45680.1 5-Enolpyruvylshikimate-3-phosphate
------------------------------------------------------------
------------------------------------------------------------
------------------------------------------------------------
------------------------------------------------------------
------------------------------------------------------------
------------------------------------------------------------
------------------------------------------------------------
------------------------------------------------------------
-----------------------------------------M------------RVSIDK
--SSIKGEVFAPPSKSYTHRAVTLAALSK-ESTVGRPLISADTLATVRASEMFG---ASV
E--------------R--------E-EDR-------LIIHGINGKP-----NVPDD-VID
-AANSGTTLRFMTAVAA-L-TDG-----ITVLTGDASLR--TRPNGPLLEVLNQLGVK-A
CSTR-GNE----RAPLVV-KGG-LKGQDASI-DGSISSQFISALLITCPLAENS---TTL
YITGKLKSRPYVDVTLEMLELAG-----------------------IKVHVD--------
------D----SNGTRFIIPGKQKYDFK--D-YTVPGDFSSASYLLAAAAMTSES-----
EVTVKNL-FPSKQGDKVIIEILRQMGADITW---DKEA-----------GNVT-VRG---
--------------------------------GRQ-LK--AIT--FDAGATPDLVPTVAV
LAAVAEGTSRIVNAEHVRYKETDRLRALATELPKLGVDLKEERDSLTIT--GG-------
------KLRG-ASVHGWDDHRIVMALSIAGIVA-G---------NTTVDTTESVSISYPD
FFKDMRSLG-AKM---EKVSEELS--
>WP_013607034.1|Spirochaetes-Spirochaetia-Spirochaetales-Spirochaetaceae-Sphaerochaeta-Sphaerochaeta_globosa WP_013607034.1 3-phosphoshikimate 1-carboxyvinyltransferase [Sphaerochaeta globosa]ADY13184.1 3-phosphoshikimate 1-carboxyvinyltransferase [Sphae
------------------------------------------------------------
------------------------------------------------------------
------------------------------------------------------------
------------------------------------------------------------
------------------------------------------------------------
------------------------------------------------------------
------------------------------------------------------------
------------------------------------------------------------
-----------------------------------------M------------NVQVKP
--GPLKGKIQVPGSKSHTIRSVLLATLAQGQTCIENPLASGDGLSALRAARAFG---AIV
D--------------Q--------S-QQR-------WVVQGRGGNL-----LVPQD-VVD
-TKNSGTTTCLFTSVAA-L-VDG-----YTVITGDEQIR--RRPILGLVEALNTLGAT-A
FLTRPKQG----CPPVVV-KGL-LQGGEVSI-EG-KNSQYVSSLLLSAPLAKRT---TVI
HVH-NALEKPYVQLTLDWMKRLG-----------------------VEVE----------
------N---PEQYTRFTIEGGQRYHGG--N-FLIPADWSAVAFPLVAAAIT-NS-----
DLVLTGLDFSDSQGDKRIVEILTSFRANIQR---QGE------------GELR-IMG---
--------------------------------NAP-LQG-GLT--IDLSDIPDALPALAV
LATQAEGQTVFINLEHVRQKETDRVEEMTLKLNALGCNLRMENDCLVVE--GP-------
-----TRIQS-GIVSSSDDHRIAMALVVAGLAAQG---------EIVVTDAQCADVSFPG
FFSKLAECG-ADL---SIQEE-----
>WP_004736439.1|Proteobacteria-Gammaproteobacteria-Vibrionales-Vibrionaceae-Vibrio-Vibrio_splendidus WP_004736439.1 3-phosphoshikimate 1-carboxyvinyltransferase [Vibrio splendidus]EAP93912.1 3-phosphoshikimate 1-carboxyvinyltransferase [Vibrio splendidus
------------------------------------------------------------
------------------------------------------------------------
------------------------------------------------------------
------------------------------------------------------------
------------------------------------------------------------
------------------------------------------------------------
------------------------------------------------------------
------------------------------------------------------------
-----------------------------------------M-----------ESLTLQP
I-QKVSGEVNLPGSKSVSNRALLLAALSTGTTRLTNLLDSDDIRHMLNALTQLG---VDY
Q--------------L--------S-ADK-----TVCEVTGVGGAF-----SSDKALELF
-LGNAGTAMRPLAAALC-L-GRG-----EYVLTGEPRMK--ERPIGHLVTALQEAGAD-V
EYLE-NEN----YPPLKI-TGTGLKSGTVSI-DGSISSQFLTAFLMAAPLAEGE---VTI
KIEGELVSKPYIDITLHIMKQFG-----------------------VDVI----------
------N----NDYQEFVIPTGQSYSAP-GD-FLVEGDASSASYFLAAAAIK-GG-----
EIKVTGIGKNSIQGDIQFADALEKMGAEIEW---GDD-------------YVI-SRC---
---------------------------------GE-LK--GID--MDYNHIPDAAMTIAT
TALFAKGTTAIRNVYNWRVKETDRLAAMATELRKVGAEVEEGEDYIIVN--PV-------
-----AQLSH-AAIDTYDDHRMAMCFSLVALSDTP----------VTINDPGCTSKTFPD
YFDKLKMLS-Q---------------
>WP_100909138.1|Euryarchaeota-Methanobacteria-Methanobacteriales-Methanobacteriaceae-Methanobacterium-Methanobacterium_subterraneum WP_100909138.1 3-phosphoshikimate 1-carboxyvinyltransferase [Methanobacterium subterraneum]AUB59981.1 3-phosphoshikimate 1
------------------------------------------------------------
------------------------------------------------------------
------------------------------------------------------------
------------------------------------------------------------
------------------------------------------------------------
------------------------------------------------------------
------------------------------------------------------------
------------------------------------------------------------
-----------------------------------------M------------ELKVEQ
A-SEIKGVVKAPPSKSYTHRALMVACLAEGESRLQDPLYSADTMATLEACQALG---CEV
E--------------V--------G-DDH-------CIVQGTGGDL-----ETPGD-VLD
-LKNSGTTLRFLTTMTG-L-TPG-----CTVLTGDDSLR--GRPMQDLLDSLSMLGVK-A
YSTR-NNG----LPPMVI-TSG-FPGGRSEI-KGDVSSQYISSILLSAPYAQNP---VDL
QVIGDFKSRPYVEMTLDIMDKFG-----------------------VYCQ----------
------Q----RPGNQFHLE-KQTYQAR--D-YTIEGDYSSASYLLGAAALL-EG-----
EITVQNLFKGSKQGDKIIVDILENMGANLIV---KED-------------QVT-VKGTLE
PDKSIKSRNDKSSRSGIDDSTKSSNVTGDLLFTSN-LQ--GIE--VNLENSPDLLPTVAA
LAAVSQGTSHIMGVEHARYKETDRVHTMALELSKLGVQLKEEPDGLIIR--GG-------
-------AHG-GEVESHSDHRLVMALTLVGLLT-G---------DMRIKNAASHQVSFPN
FPQVMMGLG-CPV---EII-------
>RJP49603.1|Chloroflexi-Anaerolineae-Anaerolineales-Anaerolineaceae-root-Anaerolineaceae_bacterium RJP49603.1 3-phosphoshikimate 1-carboxyvinyltransferase [Anaerolineaceae bacterium]
------------------------------------------------------------
------------------------------------------------------------
------------------------------------------------------------
------------------------------------------------------------
------------------------------------------------------------
------------------------------------------------------------
------------------------------------------------------------
------------------------------------------------------------
-----------------------------------------M--------------QINP
ISHPLNAVVRVPGSKSLTNRALLIASLAQGTTQITNALFSDDSIYFARALQTLG---FDV
Q--------------L--------D-EAN-----HTMTVTGLGGKI-----PSRKA-ELF
-IGNAGTAARFLSAFLT-L-GNG-----EYVLDGEPRMR--ERPIGDLIHALNQLGVE-M
ES---KNN----CPPVEI-FAKGLYGGKTKI-AGNISSQFLSALLMVAPYAQAP---IEI
ELTTDLNSKPYVDMTLAIMRDFG-----------------------VKIK----------
------R----KDYSSFTVHPASYSPLS--T-FQIEPDASAAAYFFAAPAVC-GG-----
RVRVQDISSKSVQGDLAFLYVLNQMGCEIKE---GRN-------------FIE-VTG---
--------------------------------PKT-LS--GVD--MDMRDIPDTAQTLAV
IAPFAASPTRIRGIASARVKETDRISATCTELKRLGVQVEEHEDGMTIH--PC-------
-----SNIQP-ASIQTYNDHRMAMAFSLVGLRIPG----------VTIENPACVSKTFPN
YFEALESLR-----------------
>WP_096892639.1|Planctomycetes-Candidatus_Brocadiae-Candidatus_Brocadiales-Candidatus_Brocadiaceae-Candidatus_Scalindua-Candidatus_Scalindua_japonica WP_096892639.1 3-phosphoshikimate 1-carboxyvinyltransferase [Candiadtus Scalindua japonica]GAX59370.1 3-
------------------------------------------------------------
------------------------------------------------------------
------------------------------------------------------------
------------------------------------------------------------
------------------------------------------------------------
------------------------------------------------------------
------------------------------------------------------------
------------------------------------------------------------
-----------------------------------------M-------------IEIKP
V-DKINATVRVPGSKSYTNRALITALLANGESVVKNALLSEDTRVMISCLGELG---IQI
E--------------V--------I-AEE-----NRLIVKGCGGKI-----PVERA-GLF
-ARNAGTVVRFMTAALT-L-GNG-----QYEIDGIERMR--QRPIQQLIDALNKLGAN-V
VSRD-GNG----CPPVLI-NAAGLRGGTVEI-PGNISSQYISAILLAAPYADSD---VRI
VVIDELASKNYVDMTIDVMNRFG-----------------------VVVE----------
------R----DSYKEFIIKSGGGYKGC--E-FMVEPDASGASYFFAAAAIT-GG-----
KVRVEGLGDRSLQGDTKFVDILSKMGCSMKK---SRD-------------WLE-VEG---
---------------------------------GE-LS--GID--IDMNDTPDVVQTLAP
VAVFAKGKTRIRNVRNLRFKETDRITAIVNELKKAGVETREFEDGIEIV--PS-------
------PPHS-AEISTYNDHRMAMSFALLGLRTKG----------IKIKNPECVEKTFPD
FFERLQKLY----------------H
>WP_073374212.1|Proteobacteria-Deltaproteobacteria-Desulfobacterales-Desulfobulbaceae-Desulfofustis-Desulfofustis_glycolicus WP_073374212.1 3-phosphoshikimate 1-carboxyvinyltransferase [Desulfofustis glycolicus]SHH62932.1 3-phosphoshikimate 1-carboxyviny
------------------------------------------------------------
------------------------------------------------------------
------------------------------------------------------------
------------------------------------------------------------
------------------------------------------------------------
------------------------------------------------------------
------------------------------------------------------------
------------------------------------------------------------
-----------------------------------------M-------------IEIQT
A-SGLDATITVPGSKSITQRALIAASLADGRSILRGPLTSEDTEYSSRALRALG---VHL
E--------------T--------G-EDT-------WYVDGTGGTI-----GVPSE-HLY
-LGNNGTATRFLTSVAA-L-GVG-----EVIIDGDERMQ--QRPIAPLIEALRGWGVD-I
ESIR-GTG----CPPLRI-RAAGLSGGKTIL-PEGKSSQYLSSLLLVAPLARQP---AEL
EVHGEILSKPYVAMTLEVMAEFG-----------------------VGVEV---------
------A----ADFSAFRVEPA-RYRAR--E-YRIEGDASGASYFWAAAAVA-GG-----
RVTVANVPVPSLQGDTMFVPLLARMGCSVQQ---SDF-------------GIT-VES---
--------------------------------DGR-LE--GIT--VDMSAMPDVVPTLAV
VAAFAEGETEISNIAHLRIKESDRLHGVCVELGKIGVHVDEYPDRMVIHGRGG-------
-----KDLHG-AAIDTYNDHRMAMSLAVAGLRVPG----------IRITGEQCVAKSFPD
FWQRFAELS-----------------
>WP_136602414.1|Euryarchaeota-Halobacteria-Haloferacales-Halorubraceae-Salinigranum-Salinigranum_halophilum WP_136602414.1 3-phosphoshikimate 1-carboxyvinyltransferase [Salinigranum halophilum]
------------------------------------------------------------
------------------------------------------------------------
------------------------------------------------------------
------------------------------------------------------------
------------------------------------------------------------
------------------------------------------------------------
------------------------------------------------------------
------------------------------------------------------------
-----------------------------------------M------------DVSIRP
--SSVAGDARAPPSKSYTHRAILAAGYSE-TATVEDALVSADTRATMRAVDAFG---GTV
D--------------R--------N-GST-------VDVEGFDGRP-----AVPDD-VID
-CANSGTTMRLVTGCAA-L-GDG-----LTVLTGDDSLR--SRPHGPLLDAIAQLDGR-A
ESTR-GNG----QAPLVV-GGH-VSGGRVSI-PGDVSSQFITALLMAGAVTESG---VDV
DLETELKSAPYVDITVEVLADFG-----------------------VEVE----------
-----------RTDAGFSVPGRQSYEAEGGT-YRVPGDFSSMSYLLAAGAVA-GDDG---
-VTVHGA-RPSAQGDSAIVSVLERMGADIDW---NRDG-----------GTID-VSR---
---------------------------------TP-LS--GVE--VDVGDTPDLLPTIAT
LGAVADGDTRIVNCEHVRYKETDRVSAMAEELTKMGASVTEEDDVLTVH--GSD------
-----TDLVG-ADVDGRHDHRIVMSLAVAGLVAEG---------TTTITGGEHVDVSFPG
FFDVLDGLG-ATV---GRE-------
>PIP71573.1|Nitrospinae-root-root-root-root-Nitrospinae_bacterium_CG22_combo_CG10-13_8_21_14_all_47_10 PIP71573.1 3-phosphoshikimate 1-carboxyvinyltransferase [Nitrospinae bacterium CG22_combo_CG10-13_8_21_14_all_47_10]
------------------------------------------------------------
------------------------------------------------------------
------------------------------------------------------------
------------------------------------------------------------
------------------------------------------------------------
------------------------------------------------------------
------------------------------------------------------------
------------------------------------------------------------
-----------------------------------------M-------------IEIKP
V-ENLQASVTVPGSKSYTNRALLIAGLTDGDCRLEKPLVSDDTKYMIRALKAFG---IPV
Q--------------E--------E-SEA-------FIVSGKGGKL-----SVPDE-DIF
-IGNAGTTMRFLTTFSA-L-APG-----KIRLDGDERMR--ERPLADLLDCLAQMGVQ-A
ISAN-GNG----CPPIDI-SGGEVPGGEIKL-AGDKSSQYLTSILLSAPYFKND---TCV
HILGDLTSKSYADITLDIMKTFG-----------------------IHVE----------
------N----ERYQRFKIKAGDRYKAQ--T-YRVESDWSSASYFLAAAAVT-GG-----
EVTLTDINPDSAQGDAQFASVLEKMGCRVEK---KAT-------------ALH-IKG---
---------------------------------NP-LR--GIT--INMNSMPDAVQTLAV
TALFAKGETVIQGIGNLRIKETDRIFALATELTRLGAGVEAGEDCLIVR--PG-------
------NYTG-AEIETYNDHRMAMSFAVAGLKIPG----------VRIKNPGCVDKSFPD
FFQRFKNL------------------
>KIC72147.1|Chlamydiae-Chlamydiia-Parachlamydiales-Parachlamydiaceae-Candidatus_Protochlamydia-Candidatus_Protochlamydia_amoebophila KIC72147.1 3-phosphoshikimate 1-carboxyvinyltransferase [Candidatus Protochlamydia amoebophila]
MILIALNLMAQKPSFHS---CQLCVSLIDLTCDAFIYQIQQLPSQVDLIEIRLDKLLKID
FAELDRLKEIAHRPLIWTLRKKSQGGNFLGNIQKQFLIFKELAKRQPDFVDIEADIPLEW
LQELQKISPQTQWIISWHEVKETP-HLKTCLDQLYALP-GNYYKLACYTHSIIDSLKLLE
MAQQENKHSRRLCTIGLGMKGQCTRILAPVTGQPFTFASLKEGLESAPGQISFQTLFQTY
RFKKLSQQTEIFGLIGHPIDKSLSHLTHNAVLDHLNQNAVYIKFDVEETELELFFQHIQR
FSVRGFSVTMPHKERVKKILALNMDDESHL-ACNTLLFSSSIINGTNTDGIGALKALKVE
DLKDKKLILLGAGGTSQAIAYEAKKRGAEVTILNRTVLRAKDVAEKIQVKWGGFEQLKDA
KKNECDILIQTTSVGMSPHVDALVVSADWIPQQITALDVISHPFETLFLQKARLKGCEIH
HGIELFIHQAAFQFGFWFNKQFDQKLIEQTIREALPM-PFNQ-----------KKVAVQK
--SALAGEISLPPSKSHSIRAILLGAMTQGISRVKNLLDSPDVEHAKLAAIALG---AKI
E--------------Q--------V-QDE-------YLISGVAGQP-----KTPSG-VID
-VGNSGQVLRFAGAFAA-L-NHG-----YTVITGDHSICS-NRPAQPLLDGLKCLGAF-A
KSTR-ENG----YAPLII-KGP-IYEGTAEL-EG-QDSQPVSALLMASAFIHGT---TEI
FVK-YPGEKPWIDLTLHWLNRLG-----------------------VSYI----------
------N----QNYEYFKIEGIQQRPHF--E-VNIPGDLSAAAFPVAAAILT-QS-----
KITLYNVDMSDVQGDKQVIHVLQEMGADIQI---DQAS-----------HTLT-VLP---
--------------------------------GAL-LK--GTT--IDVNSFIDAVPILAV
LACFAKGETHLINAAIARQKESNRLSCITIELKKMGAQIMETDDGLLIR--NS-------
------NLRG-AIVESYDDHRLAMALIVAGLASEG---------ITEVKGIDCIKKSFPN
FIQDLKKLG-ARF---T---------
>WP_013702232.1|Spirochaetes-Spirochaetia-Spirochaetales-Spirochaetaceae-Treponema-Treponema_succinifaciens WP_013702232.1 3-phosphoshikimate 1-carboxyvinyltransferase [Treponema succinifaciens]AEB14979.1 3-phosphoshikimate 1-carboxyvinyltransferase [Tre
------------------------------------------------------------
------------------------------------------------------------
------------------------------------------------------------
------------------------------------------------------------
------------------------------------------------------------
------------------------------------------------------------
------------------------------------------------------------
------------------------------------------------------------
-----------------------------------------M------------KIIAKK
--TSLNGHIQVPGSKSHTIRALLLASLAEGTSYIRNPLPSADCLSASRAVPLMG---AKI
E--------------L--------E-KDSV-KIGQTWTVQGAGSKI-----HLPSN-IVD
-VGNSGSLLYFMSPIAA-T-FEG-----WSVFTGDESIR--KRPVSHVVDALRQLGAQ-A
FTAEEKSG----TCPMLI-KGP-INASNTVK-TGGELSQYVSGMMMAACRLNGT---LKI
ELS-NPKETPYLYMTQKWLESCG-----------------------VKVRM---------
------S----EDFKHIEVDGPVKIKAF--D-KAIPSDWEAVAFPLIAALIT-DS-----
ELVINNVDLSGTQGDEAIVEVLKSLGADIEL---DKQI-----------CSLK-VHG---
-------------------GTKASNGTG--RLSTELLKNKELH--VNLSGFPDAVCALAA
VSCFVEGTVFIEDIGVCRRKETDRIKVLKSELEKLGAQVEEGEDFLVIK--GHSPVLADG
KPNPEFVLHG-AEVESYFDHRVAMSLACLGLGLKEGQ-------EIKVKDAECCSVSFPE
FFEAMNKIG-AGF---TKA-------
>WP_036936726.1|Firmicutes-Clostridia-Clostridiales-Hungateiclostridiaceae-Pseudobacteroides-Pseudobacteroides_cellulosolvens WP_036936726.1 3-phosphoshikimate 1-carboxyvinyltransferase [Pseudobacteroides cellulosolvens]KNY28561.1 3-phosphoshikimate 1-ca
------------------------------------------------------------
------------------------------------------------------------
------------------------------------------------------------
------------------------------------------------------------
------------------------------------------------------------
------------------------------------------------------------
------------------------------------------------------------
------------------------------------------------------------
-----------------------------------------M------------YLIAEK
--SKVTGKIKIPGSKSHTIRALFLASLTKGTSHIYDPLISDDANSAVKVCKAFG---ANI
S--------------F--------K-DNK-------YEIDGFGINP-----MTPDD-IVD
-VGNSGTTMRFAVSTAS-L-GSG-----FTVLTGDYQIR--RRPLGPLIESLNALGAD-I
LSTR-NNG----LAPVVV-KGI-LKGGNTSI-DA-VTSQYLSSLLIHTPLLQSD---SQI
NIT-RLNEAPYVEMTLWWLDKQG-----------------------IKYE----------
------N----NDFKSIYIYGNQSYKPF--N-LSIPGDFSSATFFAVQAAIS-GE-----
EIVMENLDMSDPQGDKMVFSILKEMGATVDI---NCN-------------SIR-VKG---
---------------------------------NR-LK--GME--IDMNSIPDALPAMSV
LGCFADGETRLVNVPQARLKETDRISVMCMELKKLGADIEELPDGLIIR--QS-------
------KLKG-GNVEGHDDHRIVMSLAIAGLNIDG---------KVVINGAEAYNVTFPE
FGDLIKSCG-GKI---HLTDSI----
>WP_077539967.1|Planctomycetes-Phycisphaerae-Sedimentisphaerales-Sedimentisphaeraceae-Sedimentisphaera-Sedimentisphaera_cyanobacteriorum WP_077539967.1 3-phosphoshikimate 1-carboxyvinyltransferase [Sedimentisphaera cyanobacteriorum]AQQ09368.1 3-phosphosh
------------------------------------------------------------
------------------------------------------------------------
------------------------------------------------------------
------------------------------------------------------------
------------------------------------------------------------
------------------------------------------------------------
------------------------------------------------------------
------------------------------------------------------------
-----------------------------------------M------------IIKASG
--SRLSGSVKIPGSKSHTIRAAAIAGFAKGESLIRSPLLSSDTLSALKAFEAMG---VKI
E--------------R-------GS-HDV-------WKISGVAGSP-----SVPNG-EID
-VGNSGTTLRLAIGLAA-L-TKGS---RPVRFTGDRQIC--SRPVQPLLDSLSDLGAE-A
VSVN-SDG----FPPVEI-KGT-LKGGRTSI-EC-RTSQYLSSLFLCCPLAERR---SEI
EVP-LLYEPDYVGITLDWLDKQN-----------------------IKYSC---------
------E----EDFSNVRIEGGQSYKNF--D-ETVPADFSSASFFLCAAALC-GE-----
DVVIEGLDYSDSQPDKAVADYLRQMGADIEI---FED-------------GTTAVKA---
---------------------------------SS-LK--GID--IDMNRTPDALPIMAV
TAALSEGTTRLYNVAQARNKETDRIKCMAEVLGKIGADIAELPDGLIIK--GG-------
-----SKLFS-GEVSGYYDHRIIMSMAVAAIAGGI---------ELSISAAEAVDVTFPT
FPELMSSIG-GRL---ERIEDD----
>RMF48077.1|Chloroflexi-Anaerolineae-root-root-root-Anaerolineae_bacterium RMF48077.1 3-phosphoshikimate 1-carboxyvinyltransferase [Anaerolineae bacterium]
------------------------------------------------------------
------------------------------------------------------------
------------------------------------------------------------
------------------------------------------------------------
------------------------------------------------------------
------------------------------------------------------------
------------------------------------------------------------
------------------------------------------------------------
-----------------------------------------M-THPRP------------
----------LPGSKSITNRALLLAALADGVTTLEGALFSDDTRYMAEALRTLG---FEV
Q--------------T--------D-SVT-----RRITVHGLGGRI-----PAPQA-DLF
-IGNAGTAARFLTAMLC-L-GHG-----EYRIDGVPRMR--QRPIGDLVQALNRIGGQ-V
SA---PTG----CPPVEI-HARGLRGGTVSL-PGNVSSQFVSALLMAAPYAAAP---LTV
EVTGRLNSRPYVDLTIGMMADFG-----------------------VTVA----------
------P----VRASVFRVEPGMYRAQG--I-YPIEPDASAASYFFAIPAIT-GQ-----
SVEVPGIHRNSRQGDIAFLDILERMGCQVTE---TAR-------------GIR-VTA---
--------------------------------GEH-LM--GVD--VDMRHIPDTAPTLAV
IAPFASSPTTIRGIASARVKESDRISAVCTELIRLGVRVEEYPDGMKIY--PA-------
-----EEIFP-ATVRTYDDHRIAMAFALIGLRVPG----------IVIENPGCVAKTFPE
YFEVLRETV-EGD---DGP-------
>WP_116224585.1|Chloroflexi-Anaerolineae-Anaerolineales-Anaerolineaceae-Pelolinea-Pelolinea_submarina WP_116224585.1 3-phosphoshikimate 1-carboxyvinyltransferase [Pelolinea submarina]REG11453.1 3-phosphoshikimate 1-carboxyvinyltransferase [Pelolinea subm
------------------------------------------------------------
------------------------------------------------------------
------------------------------------------------------------
------------------------------------------------------------
------------------------------------------------------------
------------------------------------------------------------
------------------------------------------------------------
------------------------------------------------------------
-----------------------------------------MQSEPVT--QAVSSLPIVP
IAHPLNASLRVPGSKSITNRALLLAALAEGITRLHNALFSDDSLYLVSALQGLG---FNV
E--------------I--------N-PKE-----AIMTVNGLGGRI-----PAGHA-DLY
-IGNAGTTARFLTAFLT-L-GQG-----DYVLDGEARMR--ERPIGDLVAALEQLGAQ-V
SATP-NQG-ML-CPPVSI-HANGLPGGRAAI-AGDISSQFLSALLMVAPYAREG---VAL
EITTDLNSQPYVGMTLGLMAEFG-----------------------VVVE----------
------H----EDFHRFSIIPTQYSPRE--A-FWIEPDASAAATFFAAPALC-GG-----
SVCVEGLGRFSAQGDIRFLEVLAQMGCGIQE---GTQ-------------GIT-VSAP--
------------------------------PSGQA-LQ--GVD--VDMSTMPDTAQTLAV
VAPFASSPTHIRGIASARYKECDRISATVTELRRLGVQVDEHQDGMTIY--PA-------
-----QTIQP-AAIQTYNDHRMAMAFSLLGLRAPG----------VQIENPGCVSKTFPE
FFQVLELLR-----------------
>WP_075093100.1|Planctomycetes-Planctomycetia-Planctomycetales-Planctomycetaceae-Planctomyces-Planctomyces_sp._SH-PL14 WP_075093100.1 3-phosphoshikimate 1-carboxyvinyltransferase [Planctomyces sp. SH-PL14]AMV18512.1 3-phosphoshikimate 1-carboxyvinyltrans
------------------------------------------------------------
------------------------------------------------------------
------------------------------------------------------------
------------------------------------------------------------
------------------------------------------------------------
------------------------------------------------------------
------------------------------------------------------------
------------------------------------------------------------
-----------------------------------------M----------SESLEILP
VSKPVTGRIRPPGSKSLTNRALILAALAEGPSHLSGVLDSRDTQVMVESLRRLG---IAV
E--------------Q--------D-LTA-----RTIDVAGCGGRI-----PAAGA-DLY
-LENSGTSIRFLTALCS-L-GEG-----RFRLDGNARMR--ERPIAPLVEALRGAGVE-A
RCEL-GGD----CPPVVI-EAHGLKGGDVRV-SGNLSSQYLSALLMSAPGARSD---VRL
TVEGELVSRPYVDMTIRNMEQFG-----------------------AEVT----------
------E----PTENVFVIRS-RPYSGC--R-YDIEPDASAASYFFGLAAVT-GG-----
TITVEGLSKEALQGDVAFVEALARMGCQVEY---GTS-------------EIT-VRG---
---------------------------------GK-LK--GVD--IDMNAISDTAQTLAC
VAVFADGPTRIRNVAHMRLKETDRVVAVVIELRRLGLTVEEFPDGLEIH--PG-------
------PIQP-ATVHTYDDHRMAMSFSLIGTRVPG----------VRIADPGCTAKTYPD
YFVDLERLC-RGA---R---------
>RLG38662.1|Euryarchaeota-Methanomicrobia-Methanosarcinales-root-root-Methanosarcinales_archaeon RLG38662.1 3-phosphoshikimate 1-carboxyvinyltransferase [Methanosarcinales archaeon]
------------------------------------------------------------
------------------------------------------------------------
------------------------------------------------------------
------------------------------------------------------------
------------------------------------------------------------
------------------------------------------------------------
------------------------------------------------------------
------------------------------------------------------------
-----------------------------------------M------------KAVIRS
--SEVKGEVFAPPSKSYTHRAIAVAAFSE-RCEILFPLLSGDTRATINAAAAFG---AAL
E--------------L--------KGSDK-------LVVRGT--QP-----KTPDD-VVN
-AENSGTTLRIFTAVAA-L-CDG-----ITVLTGDASLR--RRPNLPLLKSLNELGAK-A
LSTK-GDG----TAPLIV-KGR-LKGGCTEI-DASISSQFVSALLIAAPLAENP---VKI
IVS-RLSSEPYVNITLDILKRAG-----------------------VAVRRK--------
-----KH----ERKEIFEVE-PQSYDLR--R-FTVPGDFSSAAFILAAAVVS-SAKGSVG
EVYVKNL-FPSAQGDVKILDILKKMGADVQW---DEEK-----------GVVC-IKG---
--------------------------------VGR-LR--GVR--VDARDIPDLVPTVAV
LGTVAEGITEITNAAHLRHKETDRLKATAEELSKLGAKIKEKEDGLVIE--GST------
----HAALHG-TVVDSRGDHRIAMALAIAGLAADG---------VTVIEGAECVSISYPS
FFEELKKLG-VEL---ELLG------
>WP_005008243.1|Nitrospinae-Nitrospinia-Nitrospinales-Nitrospinaceae-Nitrospina-Nitrospina_gracilis WP_005008243.1 3-phosphoshikimate 1-carboxyvinyltransferase [Nitrospina gracilis]CCQ90576.1 3-phosphoshikimate 1-carboxyvinyltransferase [Nitrospina graci
------------------------------------------------------------
------------------------------------------------------------
------------------------------------------------------------
------------------------------------------------------------
------------------------------------------------------------
------------------------------------------------------------
------------------------------------------------------------
------------------------------------------------------------
-----------------------------------------M-------------IEIKP
I-KAARGTVEAPSSKSYTNRAFLLAALAEGTVRLERPLFSDDTRYMRRALEQFG---VTC
H--------------E--------E-KEA-------VTVNGTSGAL-----RTPKD-EIF
-VGNAGTTMRFLTTFST-L-APG-----QTRLTGDERMQ--ERPIEDLLQALRQMGIR-A
ESVR-NNQ----CPPLLI-EGGSPRGGTLSL-PGDKSSQYLTSILICAPYFQND---TLI
EIEGELTSKPYVDITLDIMKTFG-----------------------VNVR----------
------N----ESYRRFHIAAGQHYQAQ--T-YRVEGDASSASYFFAAAAVT-GG-----
AVTVTHLNPKSVQGDIQFPRVLERMGCEVEI---GDE-------------KIT-VTG---
---------------------------------KP-LR--GIT--INMNNMPDVVQTLAV
VALFAEGKTTVTGIANLRIKETDRIQALETELTQLGAQVEAGDDFLSIE--PG-------
------ELKP-AAIETYNDHRMAMSFAVAGLRIPG----------IRIKNPKCVDKSFPD
FFERFQNFY----------------D
>PIZ94384.1|Candidatus_Magasanikbacteria-root-root-root-root-Candidatus_Magasanikbacteria_bacterium_CG_4_10_14_0_2_um_filter_37_12 PIZ94384.1 3-phosphoshikimate 1-carboxyvinyltransferase [Candidatus Magasanikbacteria bacterium CG_4_10_14_0_2_um_filter_37_
------------------------------------------------------------
------------------------------------------------------------
------------------------------------------------------------
------------------------------------------------------------
------------------------------------------------------------
------------------------------------------------------------
------------------------------------------------------------
------------------------------------------------------------
-----------------------------------------M------------KLVVQT
T-RELHGNIIPPSSKSETIRAFVLTMLAGGRSVLHNVLESDDTHSAIEVCRGLG---AII
T--------------R--------E-EDT-------YIVESTGVPL-----DNAQK-NIN
-SGNSGITTRFILPALG-L-RKNVD--EKIILDCAEQMR--QRPVESIVKALNGLGMR-I
ESVN-NDA----RLPLRV-SGK-LIGGSVEV-DG-TTSQYLSALLLSAPYAEKD---IEI
TVS-NLQERPYVDMTLALLSEQG-----------------------IVYEHK--------
-----RE----DDVDTYIITLGQKYQPF--E-KVIPIDFSSASYPITASCII-PG-----
HVTIEGVDLDSTQGDRRLIAILQEMGAVITI---GNN-------------KLI-IHG---
--------------------------------GKP-LH--GTR--IDANDIPDMLPTLAI
IGAYAEGETIIENVAHARIKETDRIKSMTEGLKKMGADVEELLDGMIVK--KS-------
------MLHG-AEVHGYDDHRTIMALGLAGMLATG---------ETVIDTAEGINKTFPN
YVELMQSLG-AGI---NVTS------
>WP_044882452.1|Chlamydiae-Chlamydiia-Parachlamydiales-Parachlamydiaceae-Neochlamydia-Neochlamydia_sp._EPS4 WP_044882452.1 3-phosphoshikimate 1-carboxyvinyltransferase [Neochlamydia sp. EPS4]
------------------------------------------------------------
------------------------------------------------------------
------------------------------------------------------------
------------------------------------------------------------
------------------------------------------------------------
------------------------------------------------------------
------------------------------------------------------------
------------------------------------------------------------
-----------------------------------------M-----------KTLIVRP
--SSLSGEIQIPSSKSQTQRAILLGALGKNVSLVYHYLNSPDCLAMMEACRYLG---AKI
T--------------A--------Q-GDH-------LHIEGIGGEI-----WGAEN-VIN
-AHNSGIVLRFISAIAA-L-GSH-----PIVITGDESIRH-QRPMHVLLKTLEQLGVQ-A
ISTR-GDG----FAPVII-KGP-LRPGRVVIEDG-SDSQNISSLLMAAIFLKGT---LEI
EVH-QTGERPWIDLTLDWLKRLK-----------------------VPYE----------
------N----HGYKNFKVQGIGSYDGF--E-YAVPGDWSSAAFPIAAAIVS-RS-----
EVVLNNLSMHDLQGDKAIVKIFKQMGAGIEI---DEQA-----------HSIH-VYP---
--------------------------------RAS-LK--GIT--VDINDCIDALPILAV
VACYAEGQTSIINAAVARQKECDRIACIATELNKMGALIQESHSGLCIT--GN-------
------PLKG-ASVFSHKDHRMAMALAVAGMGAKG---------KTAIYHSNCIKKTYPT
FVQDFKRLG-AHI---EEV-------
>WP_102485080.1|Proteobacteria-Gammaproteobacteria-Vibrionales-Vibrionaceae-Vibrio-Vibrio_breoganii WP_102485080.1 3-phosphoshikimate 1-carboxyvinyltransferase [Vibrio breoganii]PMK29081.1 3-phosphoshikimate 1-carboxyvinyltransferase [Vibrio breoganii]P
------------------------------------------------------------
------------------------------------------------------------
------------------------------------------------------------
------------------------------------------------------------
------------------------------------------------------------
------------------------------------------------------------
------------------------------------------------------------
------------------------------------------------------------
-----------------------------------------M-----------ESLTLQP
I-SKVSGQVNLPGSKSVSNRALLLAALANGTTRLTNLLDSDDIRHMLNALEQLG---VKY
S--------------L--------S-QDK-----TVCEVEGLGGVF-----NAPEALELF
-LGNAGTAMRPLAAALC-A-SQG-----EFVLTGEPRMK--ERPIGHLVDALREAGAE-V
TYLE-NDG----FPPLKI-QGTGLTSGEVSI-DGSISSQFLTAFLMTAPLADGD---ITI
NIEGDLVSKPYIDITLHIMQQFG-----------------------VSVE----------
------N----YDYQKFIVRSGQSYVAP-GD-FLVEGDASSASYFLAAAAVG-GG-----
EIKVTGIGKDSIQGDIQFADALQAMGAEIEW---GSD-------------YII-ARK---
---------------------------------GE-LK--AVD--MDFNHIPDAAMTIAT
AALFAEGTTAIRNVYNWRVKETDRLAAMATELRKVGATVEEGEDYIIIT--PP-------
-----QQLIH-AAIDTYDDHRMAMCFSLVALSDTP----------VTINDPKCTSKTFPD
YFDKLQGLV-VS--------------
>OGG20831.1|Candidatus_Gottesmanbacteria-root-root-root-root-Candidatus_Gottesmanbacteria_bacterium_RIFCSPHIGHO2_02_FULL_40_13 OGG20831.1 3-phosphoshikimate 1-carboxyvinyltransferase [Candidatus Gottesmanbacteria bacterium RIFCSPHIGHO2_02_FULL_40_13]
------------------------------------------------------------
------------------------------------------------------------
------------------------------------------------------------
------------------------------------------------------------
------------------------------------------------------------
------------------------------------------------------------
------------------------------------------------------------
------------------------------------------------------------
-----------------------------------------M------------FLKVTK
S-KNLQGEITIPKSKTHSYRALIMASLAGGISVIRSPKRSNDWDEAVKAMKMYG---AEI
E--------------E-------KP-YNV-------FQVKGVAGKL-----QTPGD-IIN
-VGNSGTMLFFIAGVAA-A-GRG-----WTVITGDESIRKLRTVSKNLFQPFKELGVE-I
ISSK-NDG----MAPLLI-KGK-VNGGTAHM-DG-TGCQPVFSVLIASVLSKKP---VDI
YVK-NSGETAYIDLLLRWFKKTG-----------------------LQFT----------
------N----DKYLHYHFPGNNPPEKF--D-ATIPLEWSAPPYPLLAAVITQNS-----
KVTVKGMDHSDPYGDKFVIDTLHKMGADITN---NDS-------------TLT-ART---
---------------------------------SK-LN--GIE--IDMNLMPDQVPTIAV
AACFASGKTIIKNALTARWKECDRISAICKELHKMGAKVIERKDGIIIDQDGS-------
-----WKMKG-AKLNGYKDHRMVLSLAVAGLNSER---------ETIISDAEMLEKSFET
FIPEMIKAG-ADM---VIQS------
>OIQ06350.1|Candidatus_Altiarchaeota-root-Candidatus_Altiarchaeales-root-Candidatus_Altiarchaeum-Candidatus_Altiarchaeum_sp._CG2_30_32_3053 OIQ06350.1 3-phosphoshikimate 1-carboxyvinyltransferase [Candidatus Altiarchaeum sp. CG2_30_32_3053]PIN67076.1 3-p
------------------------------------------------------------
------------------------------------------------------------
------------------------------------------------------------
------------------------------------------------------------
------------------------------------------------------------
------------------------------------------------------------
------------------------------------------------------------
------------------------------------------------------------
-----------------------------------------M------------KKKLMN
--TFLKGTIDCPPSKSYTHRAIICASLANGTSRITNYLKCNDTAETISALRMLD---IDI
K--------------E--------S-DRT-------LEINGNENLNTEINTEISDNITID
CIKESGSTFRFFIPLAS-L-SKAK----KVTFVREGRLK--ARPVEPLLDALNNLGVK-C
SIEK-DKK-HKNKDCVVI-YPG-IKGGKTSI-SGNISSQFISGLLFACPRAKKD---TEI
NVTTDIESKPYIELTLDVLKDFG-----------------------IEVDV---------
------S----EDMKKFKIHGNQHYKAR--EKFMVEGDYSSAAFLLAAGAI--NG-----
DVEVKNLNVHSQQGDKEILNILKQMCAEIEI---KENK-----------GVVH-VLK---
---------------------------------SN-LK--GIE--IDAQNIPDLVPVCAV
LGCYAEGETKIFNAGRLRLKESDRLLAITTGLKKMNADIAESEDGLLIH--KS-------
------DLKG-AEIDPHNDHRIAMSCAVAGLNAKG---------ETIINDAECVNKSYPS
FFEDIERLKFKNLK-SEKPEK-----
>OLS19763.1|Candidatus_Heimdallarchaeota-root-root-root-root-Candidatus_Heimdallarchaeota_archaeon_LC_3 OLS19763.1 3-phosphoshikimate 1-carboxyvinyltransferase [Candidatus Heimdallarchaeota archaeon LC_3]
------------------------------------------------------------
------------------------------------------------------------
------------------------------------------------------------
------------------------------------------------------------
------------------------------------------------------------
------------------------------------------------------------
------------------------------------------------------------
------------------------------------------------------------
-----------------------------------------M------------ILEINN
--STIKGSISPPTSKSHSIRAIILGSIANGKTIIKNPLLSQDGLAPIRGCELLG---ASF
D--------------L--------K-DNK-----KTLVVSGTSGEL-----KTPNE-VID
-VKNSGTSLYILSAICS-L-LKE-----SVVIKGDESIN--NRPINQLTDALNNLGGF-C
YPT--NST----TPPVTI-RGP-ITGGVTKI-SG-ITSQYTTSLLIATPMAEKD---STI
KPI-NLQEKPYVKMTLEYLDMTG-----------------------IEYTH---------
------S----NDFSNFKIRGKQTYKSF--T-KKIPCDFSSAAFIIGAGVIS-GE-----
NITINGLDFSDSQADKSFVEILNKMSADIKI---VNS-------------QLI-VNK---
---------------------------------SE-LQ--GLE--IDLSQSPDLLPILSV
VATQAEGTTIIKNIEHARIKETDRIKTMCFELKKLGANIRERNDGLVIK--KS-------
------DLQG-GKVFGHGDHRIAMALAIAGLTAKN---------TTFVNGIESVGVTYPN
FIKDFKSLN-ASM---SEISNN----
>WP_120087453.1|Actinobacteria-Actinobacteria-Pseudonocardiales-Pseudonocardiaceae-root-Pseudonocardiaceae_bacterium_YIM_PH_21723 WP_120087453.1 3-phosphoshikimate 1-carboxyvinyltransferase [Pseudonocardiaceae bacterium YIM PH 21723]RJQ77698.1 3-phosphos
------------------------------------------------------------
------------------------------------------------------------
------------------------------------------------------------
------------------------------------------------------------
------------------------------------------------------------
------------------------------------------------------------
------------------------------------------------------------
------------------------------------------------------------
-----------------------------------------M--------NSTDQLTVQP
L-STVDATVSVLGSKSYTNRYIGLASLAGTTTRIENALLSDDTRYFCAGIEKFGHVRVSI
D--------------E--------Q-ANA-------ITVEPTGEPM-----TAPAE-EIY
-VGGAGTPIRFLISLAG-L-ASG-----DTVLTGNARMQ--ERPMDDLLAALGPLGVS-A
VSVK-SNG----SPPISV-AGGSYRGGRTTI-SGGISSQFTSSLLISALRAEQD---TEI
TVSDDMVSKPYINMTVAALAERG-----------------------IKIE----------
------R----DGHSWFKVPAGAAIAGG--T-AVVEPDASGLSYFLAAAAIT-GG-----
RITIPGIDLSSHQGDVGLAKVLESMGCQAEA---GPD-------------GIT-LRG---
---------------------------------GE-LR--GVD--VDMENMPDVVPTLAI
VAAFAEGSTHITGIGNLRLKECDRISAVATELGKMGIRVEEFADAMTVH--GG-------
------SPQG-AVIDTYDDHRIAMCFAIAGLRAEG----------TVINDPGCVSKSFPT
FWNTLDSLR-----------------
