# Supplementary material for: Comparative genomic analysis reveals metabolic flexibility of Woesearchaeota
Source: Nat Commun. 2021 Sep 6;12:5281. doi: 10.1038/s41467-021-25565-9 (PMC8421398; doi:10.1038/s41467-021-25565-9)
Supplement: Supplementary file 11 — Source Data [file 41467_2021_25565_MOESM11_ESM.zip › Source data/Supplementary_Fig_34.fasta]

>FT2_141_00890
-----------------------------------------------M------------
--------------------------------------------------------ILVI
NN--------------RSHFIY-ELQ-----------QRL---TEL-GAKFIVMDKQDT-
---L-----KPK-QL-------------------KKFKGIILSGGPM---ALNK------
--------KQYLEDI---NLDLQILL----DAKVPILGVCLGHQLIGDTFGAKTIPM-KK
---------------------FHNEKQKIEI-V-N-K---D-DIFADFKE-KK----IAV
QEAHHNCL--NKLPPDFILLAKS-------T-VT-----KIEAMK--H-LSRP---IYGV
QFHPEVSG------------------------------------DV--------------
--GKKIL-KNFL-KICKE------------------------------------------
------------------------------------------------------------
------------------------------------------------------------
------------------------------------------------------------
------------------------------------------------------------
------------------------------------------------------------
------------------------------------------------------------
------------------------------------------------------------
------------I-----------------------------------------------
-
>YT1_182_00365
-----------------------------------------------M------------
-------------------------------------------------------RVLFI
DN--------------FDSFTY-NLV-----------DEF---EKR-GCEVQVYRNNTDM
KIIS-----KVV-KE-------------------FKPKLIVISPGPS---TPK-------
-------------NA---GNSIAIISEY--AEKIPIFGVCLGMQCIVEAFDGKVDRC-VE
---------------------ILHGKPSKIQ-H-D-N---E-TIFKDLE--NP----FQA
GRYHSLGA--LEVPYCLEISART-------TDKN-----IIMGVR--H-KEFC---VEGV
QFHPESIL-T----------------------------------PI--------------
--GGIII-ENLM-RMVSK-K----------------------------------------
------------------------------------------------------------
------------------------------------------------------------
------------------------------------------------------------
------------------------------------------------------------
------------------------------------------------------------
------------------------------------------------------------
------------------------------------------------------------
------------------------------------------------------------
-
>YT1_767_00563
-----------------------------------------------M------------
--------------------------------------------------------ILII
DN--------------YDSFTY-NIV-----------QRI---GEL-GYYSSVFRND---
EIGV-----KDI-GK-------------------LKPSHIIISPGPC---TPK-------
-------------EA---GNSNEIIRGF--SGKIPILGICLGHQCIAHSFGGRIIRN--E
---------------------PVHGKEERIL-H-D-G---K-TIYRGLK--QG----FKA
GRYHSLIVDKKSLPNRLEASAWN-------K-EG-----IIMGIR--H-KRLK---VEGI
QFHPESIM-T----------------------------------EK--------------
--GYEVL-RNFL-R----------------------------------------------
------------------------------------------------------------
------------------------------------------------------------
------------------------------------------------------------
------------------------------------------------------------
------------------------------------------------------------
------------------------------------------------------------
------------------------------------------------------------
------------------------------------------------------------
-
>YT1_767_01392
-----------------------------------------------M------------
-------------------------------------------------------NVLFI
DN--------------FDSFTY-NLV-----------DEF---EKR-GCDVLVYRNNIDM
KIID-----QAV-AR-------------------FKPNLIVISPGPG---NPK-------
-------------KA---GICKDIIAQY--HEKIPIFGVCLGHQCIIEYFGGRIDKA-VE
---------------------TIHGKPSKIN-H-D-N---S-GVFKGIE--NP----FQA
GRYHSLVG--YDIPYCFEISART-------IGRE-----LVMAVR--H-KEFP---LIGI
QFHPESIL-T----------------------------------PA--------------
--GGKII-ENII-SRFQ-------------------------------------------
------------------------------------------------------------
------------------------------------------------------------
------------------------------------------------------------
------------------------------------------------------------
------------------------------------------------------------
------------------------------------------------------------
------------------------------------------------------------
------------------------------------------------------------
-
>Yap2000.bin4.8_00136
-----------------------------------------------M------------
-------------------------------------------------------KALFI
DN--------------FDSFTY-NLV-----------DEF---EKR-GCEVLVYRNNTDM
KTIA-----KVV-KE-------------------FKPKLIVISPGPS---TPK-------
-------------NA---GNSIAIISEY--AEKIPIFGVCLGMQCIVEAFDGKVDRC-SE
---------------------ILHGKPSKIQ-H-D-N---E-TIFRDLE--NP----FQG
GRYHSLAA--MDVPYCLEISART-------MDKN-----IIMGVR--H-KEYF---VEGV
QFHPESIL-T----------------------------------PI--------------
--GGIII-ENII-RMVGK-K----------------------------------------
------------------------------------------------------------
------------------------------------------------------------
------------------------------------------------------------
------------------------------------------------------------
------------------------------------------------------------
------------------------------------------------------------
------------------------------------------------------------
------------------------------------------------------------
-
>MP5_5_87_00208
-----------------------------------------------M------------
-------------------------------------------------------KVLFI
DN--------------FDSFTY-NLV-----------DEF---EKR-GCEVLVYRNNIDM
KIID-----QAV-KR-------------------FKPGLIVISPGPG---TPR-------
-------------QA---GISKEIISNY--HEKIPIFGVCLGHQCIIDYFGGRVDKA-VE
---------------------TIHGKPSKIN-H-D-N---T-GIFKGLE--NP----FQA
GRYHSLVG--YDVPYCLEISART-------VRRE-----LVMAVR--H-KEFP---VIGI
QFHPESIL-T----------------------------------PA--------------
--GGKII-ENLL-SIVK-------------------------------------------
------------------------------------------------------------
------------------------------------------------------------
------------------------------------------------------------
------------------------------------------------------------
------------------------------------------------------------
------------------------------------------------------------
------------------------------------------------------------
------------------------------------------------------------
-
>SM23-78_00656
-----------------------------------------------M------------
-----------------------------------------------------KPLIGIL
PDLVK-KG--------HDESHI--VN-------SNYVKAI---SKA-GAIPILLSY----
--------SDIDKNL---F---------------QMIAGFLLVGGGIYDKGANP-KKFVN
KP---LSFTN-PKRY---AFEKKLIMQI-VKARKPVFGICRGAQMLIDVFGGEIINDITK
I----QKINHQK------------AFHSINL-L-K-G---S-FLRKLARC-DK----IKV
NSNHHKGI--CSVPTYFQVSAKS-------I-DG-----FVEAFE--N-KKGS--PVIGV
QFHPETLL------------------------------------HKPF------------
--FFKLF-KYFI-QKCKS-K--QSKPYNN-------------------------------
------------------------------------------------------------
------------------------------------------------------------
------------------------------------------------------------
------------------------------------------------------------
-------------------P----------------------------------------
------------------------------------------------------------
------------------------------------------------------------
---------------QV-------------------------------------------
-
>CG11_big_fil_rev_8_21_14_0_20_43_8_01417
-----------------------------------------------M------------
-----------------------------------------------------KPIIGIT
CKYDWGLG---QRCSDEHKLVYHAIN-------KWYVDAV---AKA-GGVPVLLPTIRD-
--------KKMIKEL---A---------------ELVDGLLFSGGGY---DILI-GKGRS
TIGTSFYRPN-PDRM---HFSMDLMKYA-LKKDMPIFGICLGHQTINEALGGSLDIDITH
-----SEVKHNQ-----REF-YTKATHPIEI-T-K-P---S-FMYNVFRK-KN----VIV
NSHHCQAI--KKLGKGLIATSHS-------S-DG-----CIESIE--S-TKHS--FVHGV
QFHPESLV-D----------------------------------DYAG------------
--FSSLF-KELV-RAAKR-K----------------------------------------
------------------------------------------------------------
------------------------------------------------------------
------------------------------------------------------------
------------------------------------------------------------
------------------------------------------------------------
------------------------------------------------------------
------------------------------------------------------------
------------------------------------------------------------
-
>CG10_big_fil_rev_8_21_14_0_10_37_12_01426
-----------------------------------------------M------------
------------------------------------------------------ERIAIV
NC------------DLDDSEIT-------GGG-----RIL---RNL-IPNSELIDYCKG-
---------ETV-----DV---------------SKYASFVITGSHA---SFD-------
-----------STDD-WMANVRKTISEI-KLSEKPCLAVCLGMQLVAECFGGRAQRA-CS
---------------------FEVGFETVEL-D-V-S---C-PLFSDMT--LL----SKV
FQWHSDSV--VQVPIGAAIIARN-------S-------AGIQGFQ--F-KN-----FYCV
QFHPEVSP-SVAEYTAKRDNR--------------------P-VEELLKGT-----KSDY
KDHLKII-ENFI-KLVRK------------------------------------------
------------------------------------------------------------
------------------------------------------------------------
------------------------------------------------------------
------------------------------------------------------------
-----------Y------------------------------------------------
------------------------------------------------------------
------------------------------------------------------------
------------------------------------------------------------
-
>UBA9638_01271
-----------------------------------------------MSTKKMVPAVKAK
AA---AGKAPQKKPGKEKKGQKKKEASQKPRPAQAPVKEEDALQQPSKAQEASGTKVLFI
DN--------------FDSFTY-NLV-----------DEF---EKR-GCEVLVYRNSIDM
QRAA-----RII-ER-------------------FQPHLIVISPGPS---GPR-------
-------------DA---GVCIDLIRAY--YDKIPMFGVCLGHQCMIEAFGGIVDKA-GE
---------------------IYHGKPSRIK-H-D-N---E-GIFKGLP--NP----FQA
GRYHSLTG--IDIPYCFEISARS-------EGSD-----LVMAIR--H-KEHK---LYGV
QFHPESIL-T----------------------------------PI--------------
--GHEII-ESVL-ALVKR-K----------------------------------------
------------------------------------------------------------
------------------------------------------------------------
------------------------------------------------------------
------------------------------------------------------------
------------------------------------------------------------
------------------------------------------------------------
------------------------------------------------------------
------------------------------------------------------------
-
>WP_005900778.1|Fusobacteria-Fusobacteriia-Fusobacteriales-Fusobacteriaceae-Fusobacterium-Fusobacterium_nucleatum WP_005900778.1 gamma-glutamyl-gamma-aminobutyrate hydrolase family protein [Fusobacterium nucleatum]ALM93272.1 glutamine amidotransferase [F
---------------------------------------------MER------------
-----------------------------------------------------KPIIGIS
SSVIA-DE---SGSFAGYKRAY--VN-------KDYVDAV---VRA-GGVPLIIPFTTD-
--------KEVIVSQ---A---------------QIIDGLILSGGH----DVSP-YNYGQ
EPNPKLGETF-PERD---TYDMTLLEES-KKRNIPIIGICRGFQLINVAAGGTLYQDLSL
IP-G-NVLKHFQ-----GSK-PTLKTHMIKI-E-E-N---S-VISSIFGK--E----TMV
NSFHHQAL--DKVADDFRVVARA-------S-DG-----VVEAIE--H-KTYK--FLVAV
QWHPEMLA-V----------------------------------ECEK------------
--ARELF-VRFI-EEAKN-R----------------------------------------
------------------------------------------------------------
------------------------------------------------------------
------------------------------------------------------------
------------------------------------------------------------
------------------------------------------------------------
------------------------------------------------------------
------------------------------------------------------------
------------------------------------------------------------
-
>TML39950.1|Actinobacteria-Actinobacteria-root-root-root-Actinobacteria_bacterium TML39950.1 aminodeoxychorismate/anthranilate synthase component II [Actinobacteria bacterium]TML51624.1 aminodeoxychorismate/anthranilate synthase component II [Actinobacte
-----------------------------------------------M------------
--------------------------------------------------------ILLI
DN--------------YDSFTY-NLA-----------HLF---GAL-GCEVKVVRND---
AIDA-----DMA-AD-------------------LVPSHVVISPGPG---RPG-------
-------------EA---GATVEIVRQL--APRVPTLGVCLGHQAIVEAFGGEIGSA-KR
---------------------LVHGKASPVR-H-D-G---R-GIFAGLP--EE----FEA
GRYHSLAA--TSVPDELEVSATC-------S-ED-----EVMAVR--H-RELR---VDGV
QFHPESVL-T----------------------------------PV--------------
--GPTLA-KNFL-EAHE-------------------------------------------
------------------------------------------------------------
------------------------------------------------------------
------------------------------------------------------------
------------------------------------------------------------
------------------------------------------------------------
------------------------------------------------------------
------------------------------------------------------------
------------------------------------------------------------
-
>REJ35137.1|Firmicutes-root-root-root-root-Firmicutes_bacterium REJ35137.1 hypothetical protein DIU83_02160 [Firmicutes bacterium]
-----------------------------------------------M------------
---------------------------------------------KETGTNGAAPVIGIT
MAFDDGTHE--ESLRPGVAIHQ--VS-------AAYAWAV---EHA-GAAPVLLPLTAS-
--------EEVARAY---V---------------RMVDGIMFSGGGG---AVRR-RHLDR
AVLPDLRALA-PRRY---RFEAMLLRLA-LEEDVPVLGICRGHQMIVRVLGGTIYSRIDR
HV-P-EALNHYAG----QPPLGRAVVHSIAV-E-P-G---T-MLHDILGK-RT----VGV
NSLHRQAA--KRVPAPVIVSARA-------P-DG-----VIEAVE--S-TAHR--FVVGI
QSHPELIA-S----------------------------------TVPA------------
--WRRLF-EAFV-AAARE-R--RRAAGERVP-----------------------------
----GRDAE---------------------------------------------------
------------------------------------------------------------
------------------AGELRSGAQERA------------------------------
--------------------------L-RSGT----------------------------
------------------------------------------------------------
------------------------------------------------------------
------------------------------------------------------------
------------------------------------------------------------
-
>WP_111928220.1|Firmicutes-Clostridia-Clostridiales-Clostridiaceae-Clostridium-Clostridium_tertium WP_111928220.1 gamma-glutamyl-gamma-aminobutyrate hydrolase family protein [Clostridium tertium]
----------------------------------------------MK------------
-----------------------------------------------------KPIIGVT
ALFDD-----------EKNSIW--ML-------PSYLDAI---TDA-GGIPVILPIIDN-
--------EEDIKIL---V---------------NKFDGFLLAGGQ----DINP-EIYNE
NKSTHCGDVN-IARD---TMEKALLNEI-LNVDKAILAICRGFQLLNSYLGGSLYQDIKM
DRNNNKDSVHRQ-----EKP-YNKPTHKVMI-K-K-H---S-LLFDIMKK-EE----IMV
NSMHHQAI--KKVSPKVSDAAIS-------E-DG-----VIESIY--M-KDRR--FVLGI
QWHPEHLY-K----------------------------------DYPE------------
--QFNIF-KEFI-SRCY-------------------------------------------
------------------------------------------------------------
------------------------------------------------------------
------------------------------------------------------------
------------------------------------------------------------
------------------------------------------------------------
------------------------------------------------------------
------------------------------------------------------------
------------------------------------------------------------
-
>WP_075589822.1|Bacteroidetes-Bacteroidia-Marinilabiliales-Marinilabiliaceae-Labilibacter-Labilibacter_marinus WP_075589822.1 hypothetical protein [Labilibacter marinus]
-----------------------------------------------M------------
--------------------------------------------------------LLVI
DN--------------QSAFIK-KFK----------RQYL---SEE-NFDYVFFDHNQP-
-ITL--------SAK-------------------TKIKGIILSGGKG---NPYE------
-------------PL---NLTTNFVAML--NFNVPVLGFCLGHEIIAVAHRGRIKKL-PE
---------------------YHGKKEIITI-T-KPE---D-PIFEGLNK-TE----VSL
VKRHSFYV--SELPDTFICIGTS-------D-TC-----TTEIIK--H-VKKP---IYGF
QSHPEVSG------------------------------------ED--------------
--GMLMV-KNFL-KICGI------------------------------------------
------------------------------------------------------------
------------------------------------------------------------
------------------------------------------------------------
----------------------------------I-------------------------
------------------------------------------------------------
------------------------------------------------------------
------------------------------------------------------------
------------------------------------------------------------
-
>TET90956.1|Euryarchaeota-Thermoplasmata-Methanomassiliicoccales-root-root-Methanomassiliicoccales_archaeon TET90956.1 GMP synthase subunit A [Methanomassiliicoccales archaeon]
-----------------------------------------------M------------
-------------------------------------------------------KIFVV
DN--------------GGQWTH-REW-----------RVL---KYL-GMNTRIIPNTTP-
---L-----KDL-----------------------EVDGLVLSGGAP---RVG-------
--------VD-SEKM---GRNGEYLD----EASFPILGICAGHQYMAQHFGGRAEPS-GI
---------------------PEFGKTQVFV-D-E-E---D-ELFLNLP--SS----FQA
WLSHNDEV--SELPRDFLSLAHS-------N-NC-----KHQAMK--H-LKRP---IYGV
QFHPEVEH-T----------------------------------EH--------------
--GYEIF-KNFL-KVCEE-M--R-------------------------------------
------------------------------------------------------------
------------------------------------------------------------
------------------------------------------------------------
------------------------------------------------------------
------------------------------------------------------------
------------------------------------------------------------
------------------------------------------------------------
------------------------------------------------------------
-
>WP_062387811.1|Euryarchaeota-Thermococci-Thermococcales-Thermococcaceae-Thermococcus-Thermococcus_peptonophilus WP_062387811.1 GMP synthase subunit A [Thermococcus peptonophilus]AMQ18212.1 GMP synthase [Thermococcus peptonophilus]
-----------------------------------------------M------------
--------------------------------------------------------IVIM
DN--------------GGQYVH-RIW-----------RTL---RYL-GVEAKIIPNTTP-
---L-----EEI-KT-------------------MKPKGIIFSGGPD-------------
-----------ISRT---GNCSAILEHY-DEFNVPILGICLGHQLIAKHFGGKVGRG-EK
---------------------AEYSLVEIEI-L-D-E---D-DLFKGLP--RK----LRV
WESHMDEV--KELPPGFKLLAKS-------E-TC-----PVEAMK--H-ERLP---IYGV
QFHPEVAH-T----------------------------------EH--------------
--GAEVY-RNFA-ELCGE------------------------------------------
------------------------------------------------------------
------------------------------------------------------------
---------------------------------------------------L--------
------------------------------------------------------------
------------------------------------------------------------
------------------------------------------------------------
------------------------------------------------------------
------------------------------------------------------------
-
>WP_050049201.1|Euryarchaeota-Halobacteria-Halobacteriales-Halobacteriaceae-Halanaeroarchaeum-Halanaeroarchaeum_sulfurireducens WP_050049201.1 glutamine amidotransferase [Halanaeroarchaeum sulfurireducens]AKH98547.1 GMP synthase (glutamine-hydrolysing) [
-----------------------------------------------M------------
----------------------------------------------------NRPRLALL
NC------------ADDPEPPRRNFR-----------------REL-SADLVEFTVAGG-
----------EFPDD-------------------PDVDGVVVTGSPA---SVY-------
-----------WDEP-WIGKTALWVREA-IEDGLPTLGVCFGHQLVAMALGGEVVDM-GE
---------------------YELGYRQIHH-D-G-----D-PLFDGID--DP----FLA
FETHSDIV--AELPPGATSIAEN-------D--Y-----GVQAFR--T-ER-----AAGV
QFHPEYDR-ATAERVTKRKE---LPQERI---------------ESILKDI-TDATVARA
APAALVF-ENFI-EEFVG-SD---------------------------------------
------------------------------------------------------------
------------------------------------------------------------
------------------------------------------------TA----------
------------------------------------------------------------
------------------------------------------------------------
------------------------------------------------------------
------------------------------------------------------------
------------------------------------------------------------
-
>OGP30503.1|Proteobacteria-Deltaproteobacteria-root-root-root-Deltaproteobacteria_bacterium_GWA2_57_13 OGP30503.1 anthranilate/aminodeoxychorismate synthase component II [Deltaproteobacteria bacterium GWA2_57_13]OGQ85118.1 anthranilate/aminodeoxychorisma
-----------------------------------------------M------------
--------------------------------------------------------ILLI
DN--------------YDSFTY-NLF-----------HYL---GEL-GAKVEVFLND---
KVTL-----EEI-EK-------------------LKPEKIVISPGPC---TPK-------
-------------EA---GISCDVIRRF--GGKTPILGVCLGHQCIGAAFGGEIVRA-PT
---------------------IMHGKLSDVF-H-D-S---Q-TIYRGLK--NP----FSG
MRYHSLVIDPAKLPAELCVSART-------S-DN-----IIMGVR--H-RNYA---IEGV
QFHPESIL-T----------------------------------EE--------------
--GKRLL-KNFL-SYY--------------------------------------------
------------------------------------------------------------
------------------------------------------------------------
------------------------------------------------------------
------------------------------------------------------------
------------------------------------------------------------
------------------------------------------------------------
------------------------------------------------------------
------------------------------------------------------------
-
>OGF87413.1|Candidatus_Giovannonibacteria-root-root-root-root-Candidatus_Giovannonibacteria_bacterium_RIFCSPLOWO2_02_FULL_45_28 OGF87413.1 hypothetical protein A3I36_02235 [Candidatus Giovannonibacteria bacterium RIFCSPLOWO2_02_FULL_45_28]
-----------------------------------------------M------------
----------------------------------------------------TEKKIALI
DV--------------LDDPPF-NIT-------EIFRDAC---EKA-GIAREVIVEVDG-
---L-KDLRSTIQRE-------------------EQSAGFVISGSRH---NLSD------
-----------GVTE-WMSELSSVIRRY--HGRCPILGVCFGHQIIAHVFGGQVERNPVK
---------------------KEVGSRDIIL-T-N-AARHD-ALFKDID--ET----MRV
QMTHGDSV--TSMPSGAVLLAYN-------D-YA-----PIQAFR--L-GE-----TWGI
QFHPELTP-QIFEKLLGGRIQ-SLRTDGK--------------HEEARHYQGILERVVDC
PEGREVL-VRFI-KYCLE-RE---------------------------------------
------------------------------------------------------------
---------------------------------------------------------G--
------------------------------------------------------------
------------------------------------------------------------
------------------------------------------------------------
------------------------------------------------------------
------------------------------------------------------------
------------------------------------------------------------
-
>XP_027932587.1|Streptophyta-Magnoliopsida-Fabales-Fabaceae-Vigna-Vigna_unguiculata XP_027932587.1 gamma-glutamyl peptidase 3-like [Vigna unguiculata]
-----------------------------------------------M------------
-------------------------------------------------GEVGEKRYAVL
MC--------------GEDSEY-LLK-MHGGCYGMFGRVL---AEE-GERWDLYKVVQG-
----------EFPANH-HL---------------SLYDGFVITGSCY---DAH-------
-----------ANDS-WILELLELVNRL-HSMHKKILGICFGHQIIGRALGGKVGRSTKG
---------------------WDIGVKSINI-S-S-SLPFS---FSSLNLPSH----LSI
HKCHRDEI--LELPPKAHLIASS-------E-MT-----GIEMFS--Y-GDH----IFCI
QGHPEFTH-DILFHFIDRIITRNLVQEAF--------------ALDAKDK---AALLKPD
KDILKTLCVNFL-------K----------------------------------------
------------------------------------------------------------
------------------------------------------------------------
------------------------GRL---------------------------------
------------------------------------------------------------
------------------------------------------------------------
------------------------------------------------------------
------------------------------------------------------------
------------------------------------------------------------
-
>WP_146661725.1|Planctomycetes-Phycisphaerae-Sedimentisphaerales-Anaerohalosphaeraceae-Anaerohalosphaera-Anaerohalosphaera_lusitana WP_146661725.1 aminodeoxychorismate/anthranilate synthase component II [Anaerohalosphaera lusitana]AQT68583.1 Para-aminobe
-----------------------------------------------M------------
--------------------------------------------------SDKKCKVLFI
DN--------------FDSFTY-NLV-----------DEF---GKR-DCELLIYRADTPM
EVLK-----RVA-DE-------------------FGPDLLVISPGPG---NPD-------
-------------TA---GVTLEAIEHF--KDSVPIFGVCLGLQSIVQHFGGKIGHA-PC
---------------------VMHGKSSRIT-H-A-G---E-GVFEGIE--NP----LHA
GRYHSLSA--IDVPDCLKVTAEF---------DG-----IPMGIQ--H-RELP---IHAV
QFHPESIL-T----------------------------------PT--------------
--GGKII-ENVM-KIAAE-G--SELASAN-------------------------------
------------------------------------------------------------
------------------------------------------------------------
------------------------------------------------------------
------------------------------------------------------------
------------------------------------------------------------
------------------------------------------------------------
------------------------------------------------------------
------------------------------------------------------------
-
>WP_048094229.1|Euryarchaeota-Archaeoglobi-Archaeoglobales-Archaeoglobaceae-Geoglobus-Geoglobus_ahangari WP_048094229.1 GMP synthase subunit A [Geoglobus ahangari]AKG92505.1 GMP synthase {glutamine-hydrolyzing}, N-terminal domain or A subunit [Geoglobus 
-----------------------------------------------M------------
-------------------------------------------------------KVYIV
YN--------------LGQYNH-LIH-----------RTL---RDL-GVESRLIDNTTP-
---P-----EEI-----------------------DADGLVIGGGPS-------------
-----------IEKS---GRSVEYVK----ELDIPILGICLGHHIIAKAYGGEVGRG-SV
---------------------GGYAEVEVTV-L-D-E---D-EIFRGFP--EK----IRV
WASHMDEV--KQMPENFELLATS-------D-VC-----RVEAMR--H-REKP---IFGV
QWHPEVYH-S----------------------------------QY--------------
--GEEVY-RNFI-EICRR------------------------------------------
------------------------------------------------------------
------------------------------------------------------------
------------------------------------------------------------
------------------------------------------------------------
------------------------------------------------------------
------------------------------------------------------------
------------------------------------------------------------
------------------------------------------------------------
-
>WP_057951951.1|Bacteroidetes-Bacteroidia-Marinilabiliales-Salinivirgaceae-Salinivirga-Salinivirga_cyanobacteriivorans WP_057951951.1 glutamine amidotransferase [Salinivirga cyanobacteriivorans]ALO14403.1 GMP synthase (glutamine-hydrolyzing) [Salinivirga
-----------------------------------------------M------------
------------------------------------------------------KKLLIV
KT----------------GSTYDSIRKNHGDFEDMII------AAS-GITKEKFDVFDAR
DESL------TFPLP-------------------DKYAGIIITGSHD---MLT-------
-----------YNDD-WMQDLKDWINTI-TDTNTPTLGICFGHQAMAEAFGGVVDYRDWG
---------------------PEVGYVKVKF-D-A-EAYND-ELFSILY--DK----CSV
YQYHSQSV--IELPRGATLLATN-------S-ID-----PVQAIR--Y-NSH----MWSC
QFHPEFNH-EIVAHYINQNAL-HLTTEGL-----------DP-YELLM-------RLEPD
QTGEKLL-KQFI-KICGL------------------------------------------
------------------------------------------------------------
------------------------------------------------------------
------------------------------------------------------------
------------------------------------------------------------
------------------------------------------------------------
------------------------------------------------------------
------------------------------------------------------------
------------------------------------------------------------
-
>WP_044330134.1|Proteobacteria-Gammaproteobacteria-Pasteurellales-Pasteurellaceae-Haemophilus-Haemophilus_influenzae WP_044330134.1 aminodeoxychorismate/anthranilate synthase component II [Haemophilus influenzae]AJO87319.1 Anthranilate synthase component
-----------------------------------------------M------------
------------------------------------------------------ANILFL
DN--------------FDSFTY-NLV-----------DQF---RVL-GHNVTIYRNDCDL
EKLI-----KTA-LN-------------------TPDTILALSPGPG---TPS-------
-------------EA---GILLPLIERL--KNQVPIIGICLGHQALIQAFGGNVVHA-GE
---------------------VLHGKVSRIC-H-D-N---E-AMFKDLA--NP----MPV
ARYHSLMG--QNLPQEFIVNAEY---------NG-----IIMAIR--H-RDLP---ICAF
QFHPESIL-T----------------------------------VQ--------------
--GSQLL-QQSI-EWLLN-R----------------------------------------
------------------------------------------------------------
------------------------------------------------------------
------------------------------------------------------------
------------------------------------------------------------
------------------------------------------------------------
------------------------------------------------------------
------------------------------------------------------------
------------------------------------------------------------
-
>KAE8898112.1|root-Oomycota-Peronosporales-Peronosporaceae-Phytophthora-Phytophthora_fragariae KAE8898112.1 hypothetical protein PF003_g18077 [Phytophthora fragariae]KAE8941790.1 hypothetical protein PF009_g8420 [Phytophthora fragariae]KAE9017830.1 hypo
-----------------------------------------------M------------
-----------------------------------------------------TTRVLLI
DN--------------YDSFTY-NIF-----------QYM---AQL-GAHVEVRRND---
QITL-----DEI-RE-------------------MRPDRIMISPGPG---YPK-------
-------------DA---GVSCDVIREF--AGQIPIAGVCLGHQCMFEVFGGTVDHA-GE
---------------------IVHGKASVMV-H-D-G---K-GLFKGMA--PE----FKA
IRYHSLVGLLETLPDVLEVTATV-------KGTD-----MIMGVR--H-KQHK---VEGW
QFHPESIL-T----------------------------------ED--------------
--GLKLI-QNFL-DM---------------------------------------------
------------------------------------------------------------
------------------------------------------------------------
------------------------------------------------------------
------------------------------------------------------------
------------------------------------------------------------
------------------------------------------------------------
------------------------------------------------------------
------------------------------------------------------------
-
>TKJ48130.1|Candidatus_Aerophobetes-root-root-root-root-Candidatus_Aerophobetes_bacterium_Ae_b3a TKJ48130.1 anthranilate/aminodeoxychorismate synthase component II [Candidatus Aerophobetes bacterium Ae_b3a]
-----------------------------------------------M------------
--------------------------------------------------------ILVI
DN--------------YDSFVY-NLV-----------QYL---EEL-GKKTEVYRND---
RISL-----RII-EE-------------------KKPEGIVISPGPG---QPK-------
-------------NA---GISEQVVEHF--ASQIPILGVCLGHQCIGEVFGAKIVRA-KI
---------------------LMHGKTSLIY-H-Y-G---K-DIYQGTE--NP----FLA
TRYHSLIIKNGTLPDCLIRTAWT-------K-KE-----EIMGIR--H-KEYP---VFGM
QFHPESIL-T----------------------------------EA--------------
--GKKLL-KNFL-KLEES-I--HLKMWE--------------------------------
------------------------------------------------------------
------------------------------------------------------------
------------------------------------------------------------
--------------------------------LPC-------------------------
------------------------------------------------------------
------------------------------------------------------------
------------------------------------------------------------
------------------------------------------------------------
-
>TDA35040.1|Euryarchaeota-Hadesarchaea-root-root-root-Hadesarchaea_archaeon TDA35040.1 anthranilate/aminodeoxychorismate synthase component II [Hadesarchaea archaeon]
-----------------------------------------------M------------
-------------------------------------------------------RVLVI
DN--------------IDSFVY-NLV-----------QYL---GEL-GAEPVVLTN----
RSSL-----KEV-EE-------------------TKPDAIVISPGPK---TPS-------
-------------EA---GISVEVVRRF--SGKIPILGVCLGHQVIAYAFGGRIGKA-KR
---------------------IVHGKTSRIR-H-D-G---S-RLFKGVP--NP----FEA
TRYHSLVVEREDLPEELLVCCET-------E-DA---YREIMGIR--H-RELP---IFGL
QFHPESIL-T----------------------------------PE--------------
--GKKIL-QNFL-EEAG-------------------------------------------
------------------------------------------------------------
------------------------------------------------------------
------------------------------------------------------------
------------------------------------------------------------
------------------------------------------------------------
------------------------------------------------------------
------------------------------------------------------------
------------------------------------------------------------
-
>WP_093291574.1|Firmicutes-Bacilli-Bacillales-Thermoactinomycetaceae-Thermoactinomyces-Thermoactinomyces_sp._DSM_45892 WP_093291574.1 gamma-glutamyl-gamma-aminobutyrate hydrolase family protein [Thermoactinomyces sp. DSM 45892]SDY70432.1 putative glutami
-----------------------------------------------M------------
-----------------------------------------------------SAMIGIT
TFIEL------------DEFTK--IR-------RAYANAV---ATA-GGIPVLLSPIVS-
--------EKLAEEL---A---------------DRLDGLLLSGGG----DINP-VHYYE
EPHPTLDLVC-DIRD---QYEFQLAKAF-MNRNKPIFAICRGAQVLNVVLGGTLIQDVPS
QI-T-SDLPHSQ-----KAD-RHVATHTIQI-N-P-Q---S-KLAEILDE-CQ----IDV
NSFHHQSV--KDLPGTCIATAYA-------P-DG-----IVEAFE--Y-QGDP--FALAV
QWHPEAMT------------------------------------DDEH------------
--SLKLF-RYFV-EKCTC-S----------------------------------------
------------------------------------------------------------
------------------------------------------------------------
------------------------------------------------------------
------------------------------------------------------------
------------------------------------------------------------
------------------------------------------------------------
------------------------------------------------------------
------------------------------------------------------------
-
>WP_104685020.1|Proteobacteria-Epsilonproteobacteria-Campylobacterales-Helicobacteraceae-Helicobacter-Helicobacter_bizzozeronii WP_104685020.1 glutamine-hydrolyzing GMP synthase [Helicobacter bizzozeronii]
-----------------------------------------------M------------
-----------------------------------------------------DIELIIL
DF--------------GSQYTQ-LIA-----------RRL---REN-GIYVEIYPYHHN-
---L-----QDL-LA-------------------KKPKGFILSGGPA---SVY-------
-----------DPNA---YRCDPELF----ESNLPILGICYGLQLIVDSFGGEVVGA-QH
---------------------QEFGKAHLEI-L-E-Q---H-ALFAGIE--SP----SVV
WMSHGDRV--EVLPPNFQVLAKS-------T-NA-----PFCAIA--H-TKKP---IFGL
QFHPEVIH-S----------------------------------VQ--------------
--GTQIL-KNFALLICQS-T--PTWDMRHFASQEI-AKIRAKVG----------KERILC
AVSGGVDSSVVASLCC-------------------------QALPKQTEVVFVDHGLLRL
GEKEQVIKMFQ-GLQ--------IPLHVVDASALFLQRLAGVIDPEKKRQII-----GNT
FIEVFENKAKELEQVG-KIKFLAQGTLYP---------------------DVIESVSVKG
P-SAVIKSHHNVGGLPEKMDFELL--------EPLRE--------------LFKDEVRAL
GAQLGLPK-----SMLKRHP-FPGPGLAIRILGEVNT------------------PSLEL
LRQADRIF---IDALHAEGLYDQVWQAFCVLLNVRSVGVMGDKRTYDNTIA--LRAVQAS
DGMSAHFAP-----------LPFEF------------------LEQVANAITNQVKGINR
VVYDITSKPPGTIEWE--------------------------------------------
-
>WP_044893085.1|Firmicutes-Bacilli-Bacillales-Bacillaceae-Bacillus-Bacillus_alveayuensis WP_044893085.1 gamma-glutamyl-gamma-aminobutyrate hydrolase family protein [Bacillus alveayuensis]
-----------------------------------------------M------------
-----------------------------------------------------RPWIGLT
VHADRGNE---QDIYPGHPLLY--VE-------RYYIEVL---EKY-GMNPMLIPVLKD-
--------KSYLHEY---V---------------ERLDGVIFTGGGYL-TLSTP-----S
ARLSSLRETG-EERY---SFEMVFLQKV-IEANLPVFGICRGMQMINELFGGSLKNLEGV
-----NAERHHQEM--KGII-GTKAVHTIQL-E-E-D---C-RAFQWLQQ-KN----VDV
NSFHRQVI--DQVGEGLVVSAWS-------D-DG-----YPEWIE--G-AGDQ--WIVGT
QFHPEQLV-K----------------------------------NDER------------
--WGRLF-IAFR-EAAKE-RR---------------------------------------
------------------------------------------------------------
------------------------------------------------------------
------------------------------------------------------------
------------------------------------------------------------
------------------------------------------------------------
------------------------------------------------------------
------------------------------------------------------------
------------------------------------------------------------
-
>TML67394.1|Actinobacteria-Actinobacteria-root-root-root-Actinobacteria_bacterium TML67394.1 aminodeoxychorismate/anthranilate synthase component II [Actinobacteria bacterium]
------------------------------------------------------------
----------------------------------------------------------MI
DN--------------YDSFTY-NLV-----------HLF---EEL-GAEVVVRRND---
AITA-----DEA-AE-------------------LAPDRLVVSPGPG---RPV-------
-------------DA---GVSVKVIQRL--GPTVPTLGVCLGHQAIVEAFGGEVGQA-HT
---------------------LLHGKSSRIS-H-D-G---R-GVFTGLE--ED----IEA
GRYHSLAA--VKVPDELEVTART-------A-DG-----EVMGVR--H-RTHP---VEGV
QFHPESVL-T----------------------------------PL--------------
--GPAMA-KNFL-EGKR-------------------------------------------
------------------------------------------------------------
------------------------------------------------------------
------------------------------------------------------------
------------------------------------------------------------
------------------------------------------------------------
------------------------------------------------------------
------------------------------------------------------------
------------------------------------------------------------
-
>WP_011417725.1|Proteobacteria-Deltaproteobacteria-Syntrophobacterales-Syntrophaceae-Syntrophus-Syntrophus_aciditrophicus WP_011417725.1 aminodeoxychorismate/anthranilate synthase component II [Syntrophus aciditrophicus]ABC77703.1 anthranilate synthase c
-----------------------------------------------M------------
--------------------------------------------------------ILMI
DN--------------YDSFTF-NLV-----------QYL---KQM-GEDVRVYRND---
EISL-----DEI-EA-------------------MKPAAIFLSPGPC---SPR-------
-------------EA---GITVDVIRAF--YRKIPLMGVCLGHQSIGYAFGAEVVRA-DR
---------------------LMHGKTSQVD-H-D-G---K-TIFKGLP--KP----FTA
GRYHSLIIKRDSLPDCFEVTAET-------E-DG-----EIMGIR--H-RNFP---VEGI
QFHPESIL-T----------------------------------PN--------------
--GKRIL-RNFL-NMLAA-D--NEESGQSEEFRAA-------------------------
------------------------------------------------------------
------------------------------------------------------------
------------------------------------------------------------
--------------------------------TACA------------------------
------------------------------------------------------------
------------------------------------------------------------
------------------------------------------------------------
------------------------------------------------------------
-
>WP_118319266.1|Firmicutes-Erysipelotrichia-Erysipelotrichales-Erysipelotrichaceae-Holdemanella-Holdemanella_biformis WP_118319266.1 gamma-glutamyl-gamma-aminobutyrate hydrolase family protein [Holdemanella biformis]RGS48347.1 gamma-glutamyl-gamma-aminob
----------------------------------------------MH------------
-----------------------------------------------------RPIIGLT
CNELD-KE--------NLPKQF--IN-------EAYINSV---IRA-GGCPIILPITND-
--------YDTIQAQ---V---------------NLLDGLIVTGGI----DVNP-MIYNE
NPEPLQGNSS-LDRD---YYEMRVLKYA-NEKQIPIFGICRGIQMLNVYFKGSLYQDLSY
CK-R-SVIKHAQ-----QEK-RENPSHKIHI-E-K-D---S-FLYPSLSD--E----AYV
NSFHHQAI--KDLAPHFKVVAKA-------P-DG-----IIEAIE--H-ESLP---IYAV
QFHPEALS-H----------------------------------KYGE------------
--MQDIF-NVFI-KKCEV-K----------------------------------------
------------------------------------------------------------
------------------------------------------------------------
------------------------------------------------------------
------------------------------------------------------------
------------------------------------------------------------
------------------------------------------------------------
------------------------------------------------------------
------------------------------------------------------------
-
>WP_088204026.1|Proteobacteria-Alphaproteobacteria-Rhizobiales-Rhizobiaceae-Sinorhizobium-Sinorhizobium_meliloti WP_088204026.1 gamma-glutamyl-gamma-aminobutyrate hydrolase family protein [Sinorhizobium meliloti]ASP69530.1 peptidase C26 [Sinorhizobium me
-----------------------------------------------M------------
---------------------------------------------IG------LPRVGIT
PDINE--------MVAPETEYV--LR-------INYVDAV---SKA-GGLPLILPYGDH-
-----------TEEY---L---------------AAIDGLLITGGMF---DIDP-VLYGQ
TARKSY-VIK-PVRT---AFERDLIQGA-LTRHIPILGICNGMQLLAVCLDGQLVQDIPT
EI-D-GALEHKP-----AQS-ATVAQHEVEF-S-G-A---S-RHLRIQNG-QT----LRV
NSVHHQAV--LP-SERYETLARA-------P-DG-----VVEALE--A-KEGG--FAVGV
QWHPEYGV-A----------------------------------EIDT------------
----LVF-EDFL-AKAREYS--QRKKCSNDFNA---------------------------
------------------------------------------------------------
------------------------------------------------------------
------------------------------------------------------------
------------------------------------------------------------
------------------------------------------------------------
------------------------------------------------------------
------------------------------------------------------------
------------------------------------------------------------
-
>WP_146935038.1|Firmicutes-Bacilli-Bacillales-Bacillaceae-Cerasibacillus-Cerasibacillus_quisquiliarum WP_146935038.1 gamma-glutamyl-gamma-aminobutyrate hydrolase family protein [Cerasibacillus quisquiliarum]GEN30102.1 gamma-glutamyl-gamma-aminobutyrate h
-----------------------------------------------M------------
-----------------------------------------------------KPIIGIT
PSFDL-----------DKKNYF--LS-------VDNISAI---KRT-GGISIILSYTSS-
---------EKIEIL---A---------------NKIDGLYLTGGG----DIAP-TLYNQ
EPHPKLGDVS-PFRD---VFEILMTKKV-LQLNKPILGVCRGCQILNVACGGSMYQDIYS
QFEG-QLLQHEQ-----KAP-VWHGTHFVRI-K-E-G---S-LLYKLIGT-TK----IRV
NSRHHQAI--HNIGKHLKVCARA-------S-DD-----VTESIE--G-VDSQ--FVLGL
QWHPENMLTN----------------------------------DDKI------------
--AYKIY-EGFI-NACLN------------------------------------------
------------------------------------------------------------
------------------------------------------------------------
------------------------------------------------------------
------------------------------------------------------------
------------------------------------------------------------
------------------------------------------------------------
------------------------------------------------------------
------------------------------------------------------------
-
>WP_006648484.1|Euryarchaeota-Halobacteria-Natrialbales-Natrialbaceae-Haloterrigena-Haloterrigena_thermotolerans WP_006648484.1 type 1 glutamine amidotransferase [Haloterrigena thermotolerans]ELZ15863.1 glutamine amidotransferase class-I [Haloterrigena t
-----------------------------------------------M------------
----------------------------------------------------SKPRIAVL
NA------------AHRDENTTRNFR-----------------REL-DASLAEFDATDG-
----------TVPDD-------------------FDYDGAVVTGSRS---SVY-------
-----------WDDD-WMRPVKEWVGEA-IDRGIPFLGVCWGHQLLADVLGGTVEDM-GV
---------------------YEVGYSEIEH-T-G-D---S-RLFDGID--ET----FLS
FTSHSDAV--TTLPPGADPLAEN-------D--Y-----SNHGFR--T-GR-----VFGV
QFHPEYDA-KTARELVHRKD---LSDERR---------------ESILAEI-TDENYQRA
SEAKLVF-DNFL-EFVRE-VR---------------------------------------
------------------------------------------------------------
------------------------------------------------------------
--------------------ADGVDSGTDNRTAT-----------RAGRSD---------
------------------------------------------------------------
------------------------------------------------------------
------------------------------------------------------------
------------------------------------------------------------
------------------------------------------------------------
-
>WP_058486038.1|Firmicutes-Clostridia-Clostridiales-Defluviitaleaceae-Defluviitalea-Defluviitalea_phaphyphila WP_058486038.1 aminodeoxychorismate/anthranilate synthase component II [Defluviitalea phaphyphila]
-----------------------------------------------M------------
--------------------------------------------------------VLLI
DN--------------YDSFTY-NLY-----------QYI---GRY-EKNIKVVRND---
EISI-----EEI-ED-------------------INPDYIVLSPGPK---TPK-------
-------------EA---GICVDVVKRF--YKKIPILGICLGHQCIGAAFKAKIVHA-KK
---------------------LFHGKSSIIM-H-K-G---T-RIFKGIK--NP----MKA
ARYHSLAVDINTIPDCFEVAATT-------E-DK-----EVMAIF--H-KEYP---LFGL
QFHPESIY-T----------------------------------PD--------------
--GMKII-ENFL-RKEDE------------------------------------------
------------------------------------------------------------
------------------------------------------------------------
------------------------------------------------------------
------------------------------------------------------------
------------------------------------------------------------
-------------------------------------------------LC---------
------------------------------------------------------------
------------------------------------------------------------
-
>WP_075859134.1|Firmicutes-Clostridia-Thermoanaerobacterales-Thermoanaerobacteraceae-Carboxydothermus-Carboxydothermus_pertinax WP_075859134.1 aminodeoxychorismate/anthranilate synthase component II [Carboxydothermus pertinax]GAV22658.1 glutamine amidotr
-----------------------------------------------M------------
--------------------------------------------------------ILLI
DN--------------YDSFTY-NLV-----------QYL---GEL-GRQVEVRRND---
SLTL-----SEI-RE-------------------MNPTHIIISPGPC---TPN-------
-------------EA---GISLEVVGLF--AGKKPILGVCLGHQVIGQAFGGEVVRG-KI
---------------------PVHGKTSLIY-H-D-G---Q-GVYKGLP--SP----FRA
TRYHSLVVKKDSLPKELLITATT-------E-DG-----TIMGIR--H-RYWP---VEGV
QFHPESIM-T----------------------------------EY--------------
--GKELL-RNFL-AY---------------------------------------------
------------------------------------------------------------
------------------------------------------------------------
------------------------------------------------------------
------------------------------------------------------------
------------------------------------------------------------
------------------------------------------------------------
------------------------------------------------------------
------------------------------------------------------------
-
>WP_007739849.1|Euryarchaeota-Halobacteria-Halobacteriales-Halococcaceae-Halococcus-Halococcus_thailandensis WP_007739849.1 hypothetical protein [Halococcus thailandensis]EMA53787.1 glutamine amidotransferase class-I [Halococcus thailandensis JCM 13552]
-----------------------------------------------M------------
----------------------------------------------------QRPRIALL
NA------------SQEPS-TVRNFR-----------------REL-DADLVEFAVRE--
----------ELPET-------------------FAFDAAVVTGSRA---SVY-------
-----------WDEP-WIDALVEWVDEA-TDRELPLLGVCFGHQVLAEALGGTVEDM-GE
---------------------YEIGYREVE----G-D---G-LLFD-----DT----VMA
FTTHSDVV--TELPPGAERTAEN-------D--Y-----GIHGFR--A-GN-----AFGV
QFHPEYDM-ATARTVTRGKE---LPDERI---------------ERVLDGI-TEENYAAA
CEAKSLF-ENFT-DYVRG-VD---------------------------------------
------------------------------------------------------------
------------------------------------------------------------
----------------R-P-ESRVA-----------------------------------
------------------------------------------------------------
------------------------------------------------------------
------------------------------------------------------------
------------------------------------------------------------
------------------------------------------------------------
-
>WP_103028911.1|Bacteroidetes-root-Bacteroidetes_Order_II._Incertae_sedis-Rhodothermaceae-Salinibacter-Salinibacter_altiplanensis WP_103028911.1 GMP synthase [Salinibacter altiplanensis]
-----------------------------------------------M------------
-------------------------------------------------------HLALI
DA------------SLGTPHAQRNFD-----------------REV-DASLTVYNANEG-
----------EMPPP---IG--APAPDHTDSEAARSFDGAIISGSQS---SVYD------
-----------SHRP-WIQELSRWVEGA-ISDGLPILGVCWGHQLLAQILGGTVRG--GS
---------------------YELGYVEVQQ-E-K-D---D-PIWNGLP--AP----FTA
FATHSDHV--VKMPSDAHLLASN-------E--T-----GVQALR--Y-EQ-----VYGV
QFHPEYDL-ETAEAMIRSKD---LSERTV---------------QCALDTC-TDANVAAT
GATTRIF-DNFL-RHVAA-TA---------------------------------------
------------------------------------------------------------
------------------------------------------------------------
--------------------STAPSSAPNA------------------------------
------------------------------------------------------------
------------------------------------------------------------
------------------------------------------------------------
------------------------------------------------------------
------------------------------------------------------------
-
>WP_006492612.1|Thermotogae-Thermotogae-Kosmotogales-Kosmotogaceae-Mesotoga-Mesotoga_prima WP_006492612.1 MULTISPECIES: glutamine amidotransferase [Mesotoga]AFK06615.1 GMP synthase family protein [Mesotoga prima MesG1.Ag.4.2]RLL92140.1 glutamine amidotr
-----------------------------------------------MKEKTVIQKVGAA
IMFLLAICFPASFV---------------------------------SASENCGPVALFL
ND------------PAYETKLS-PIE-----------RSL---AEQ-GIEYRIYNIFND-
----------ELPQDE------------------NLYSAVIIAGGDS---MRNY------
--------IDWNNRI---YQGGEIIL----RGEVPILGICLGHQIISRVFGSVLYYS---
---------------------EERRWHEITF-V-K-Q---D-EIFDGFE--DG----LLV
WENHSYAV--ASLPEEFEILAKG-------N-VT-----PLQMMK--H-KDKP---IYGV
QFHPETQG-RFLS------------------------------NPP--------------
--GWKLI-MNFA-KIAGV-TM---------------------------------------
------------------------------------------------------------
------------------------------------------------------------
-------------------------------------------------SD---------
------------------------------------------------------------
-------------------PPLPKDGRKV-------------------------------
------------------------------------------------------------
--------------------FPY-------------------------------------
------------------------------------------------------------
-
>TET85258.1|Candidatus_Aerophobetes-root-root-root-root-Candidatus_Aerophobetes_bacterium TET85258.1 aminodeoxychorismate/anthranilate synthase component II [Candidatus Aerophobetes bacterium]
-----------------------------------------------M------------
--------------------------------------------------------ILVI
DN--------------YDSFVY-NLV-----------QYL---EEL-GKKTEVYRND---
KISL-----RII-EE-------------------KKPEGIVISPGPG---QPK-------
-------------NA---GISEQVVEHF--ASQIPILGVCLGHQCIGEVFGAKIVRA-KI
---------------------LMHGKTSLIY-H-Y-G---K-DIYQGTE--NP----FLA
TRYHSLIIKNGTLPDCLIRTAWT-------K-KE-----EIMGIR--H-KEYP---VFGM
QFHPESIL-T----------------------------------EV--------------
--GKKLL-KNFL-KLEES-I--HLKMWE--------------------------------
------------------------------------------------------------
------------------------------------------------------------
------------------------------------------------------------
--------------------------------LPC-------------------------
------------------------------------------------------------
------------------------------------------------------------
------------------------------------------------------------
------------------------------------------------------------
-
>OHE57120.1|Nitrospirae-Nitrospira-Nitrospirales-Nitrospiraceae-Thermodesulfovibrio-Thermodesulfovibrio_sp._RBG_19FT_COMBO_42_12 OHE57120.1 hypothetical protein A2Z47_08470 [Thermodesulfovibrio sp. RBG_19FT_COMBO_42_12]
-----------------------------------------------M---K--------
-----------------------------------------------------NPLIGIT
TDA-------------EGEYLK--VK-------HRYPDAI---ARA-GGIPFLIPPTGS-
-----------TAFY---A---------------ERIKGLLIPGGN----DLDP-FYYNE
PMMSNVRPVS-RKRS---DFEFSLLNEV-VSLRKPVFGICYGMQLVNVAFGGTLYQDIES
QV-S-VEINHKK------------DYHIIVI-T-E-N---R-FLEK-----GR----FSV
NSTHHQAI--KKLGTGLSAFAYS-------T-DN-----LIEAFF--R-EDYP--FLIGV
QWHPERLK------------------------------------DKEL------------
--SLRLF-ELFV-EASGDTK----------------------------------------
------------------------------------------------------------
------------------------------------------------------------
------------------------------------------------------------
------------------------------------------------------------
------------------------------------------------------------
------------------------------------------------------------
------------------------------------------------------------
------------------------------------------------------------
-
>ODS39537.1|Candidatus_Altiarchaeota-root-Candidatus_Altiarchaeales-root-root-Candidatus_Altiarchaeales_archaeon_WOR_SM1_86-2 ODS39537.1 GMP synthase [Candidatus Altiarchaeales archaeon WOR_SM1_86-2]
-----------------------------------------------M------------
--------------------------------------------------------ILII
NN--------------RGQYVH-RIW-----------RSM---RYL-GAEADMVPGPTP-
---V-----HEI-LG-------------------KEPDGIILSGGPY---SVH-------
--------MG-ASEI---GNCYEILS----RVEVPILGICLGHQIIAKFFGGEVERG-ER
---------------------AEYAQVSIRI-E-K-E---D-DLFRGMG--NE----LLV
WESHKDEV--TRMPEDFERLAYS-------E-IC-----EFEAIK--H-KEKP---IYGV
QFHPEVYH-T----------------------------------QH--------------
--GSDIL-RNFL-EVCEG-D--A-------------------------------------
------------------------------------------------------------
------------------------------------------------------------
------------------------------------------------------------
------------------------------------------------------------
------------------------------------------------------------
------------------------------------------------------------
------------------------------------------------------------
------------------------------------------------------------
-
>WP_090570863.1|Firmicutes-Bacilli-Bacillales-Planococcaceae-Paenisporosarcina-Paenisporosarcina_quisquiliarum WP_090570863.1 aminodeoxychorismate/anthranilate synthase component II [Paenisporosarcina quisquiliarum]SEN96136.1 para-aminobenzoate synthetas
-----------------------------------------------M------------
--------------------------------------------------------ILMI
DN--------------YDSFTY-NLV-----------QYI---GEL-GIEVKVARND---
ELTI-----DVI-QA-------------------INPQVIVVSPGPC---TPN-------
-------------EA---GISLEVISHF--AGKIPILGVCLGHQAIGQAFGGKVIRA-DR
---------------------LMHGKVSPVF-H-N-S---E-GVNADMP--NP----FRA
TRYHSLLVERESLPGCLEITAWT-------E-EG-----EIMGLR--H-KKYA---VEGV
QYHPESIM-T----------------------------------EE--------------
--GKKII-RNFV-ETYSL-T--AKESR---------------------------------
------------------------------------------------------------
------------------------------------------------------------
------------------------------------------------------------
------------------------------------------------------------
------------------------------------------------------------
------------------------------------------------------------
------------------------------------------------------------
------------------------------------------------------------
-
>RKY58651.1|Candidatus_Latescibacteria-root-root-root-root-Candidatus_Latescibacteria_bacterium RKY58651.1 anthranilate/aminodeoxychorismate synthase component II [Candidatus Latescibacteria bacterium]RKY64899.1 anthranilate/aminodeoxychorismate synthase
-----------------------------------------------M------------
--------------------------------------------------------VLVV
DN--------------YDSFTY-NLV-----------QYL---GEL-GAEPKVVRND---
QVSV-----EEV-AR-------------------MSPERIVLSPGPC---TPK-------
-------------EA---GICVELIRRL--SEKVPILGVCLGHQCIGDAFGGKVVRA-PA
---------------------PVHGKVSQVF-H-D-G---K-TLFEGLS--LP----FLA
VRYHSLVVEKESLPPCLEISAWT-------E-DG-----LIMGLR--H-RDLP---VEGV
QFHPESIM-T----------------------------------EG--------------
--GKMLL-RNFL-EL---------------------------------------------
------------------------------------------------------------
------------------------------------------------------------
------------------------------------------------------------
------------------------------------------------------------
------------------------------------------------------------
------------------------------------------------------------
------------------------------------------------------------
------------------------------------------------------------
-
>WP_066138336.1|Firmicutes-Bacilli-Bacillales-Bacillaceae-Bacillus-Bacillus_lentus WP_066138336.1 gamma-glutamyl-gamma-aminobutyrate hydrolase family protein [Bacillus lentus]SQI58221.1 glutamine amidotransferase [Bacillus lentus]
--------------------------------------------MKNT------------
-----------------------------------------------------KPIIGLT
CNLEM-VR--------NNVSFT--LY-------LSYPEAI---KKA-GGIPIVLPLGNE-
---------ELAETW---V---------------SMCDGILLTGGN----DVHP-KHYGD
VPQSELGLTT-PKLD---ESDMLIIKHA-RKQNKTIFGICRGSHLINVALGGTMLQDIET
NV-Q-NSLNHLD-----KGD-RTKLKHMITI-E-K-E---S-ILYDLVQK-EE----LEV
NSFHHQAL--GDLGKDLRCVATA-------P-DG-----VKEAFE--S-EDGK---IMGT
QFHPEELG-K----------------------------------FNNK------------
--MHELL-VLFI-EKCKG-E----------------------------------------
------------------------------------------------------------
------------------------------------------------------------
------------------------------------------------------------
------------------------------------------------------------
------------------------------------------------------------
------------------------------------------------------------
------------------------------------------------------------
------------------------------------------------------------
-
>WP_088552596.1|Firmicutes-Clostridia-Thermoanaerobacterales-Thermoanaerobacteraceae-Calderihabitans-Calderihabitans_maritimus WP_088552596.1 aminodeoxychorismate/anthranilate synthase component II [Calderihabitans maritimus]GAW90993.1 glutamine amidotra
-----------------------------------------------M------------
--------------------------------------------------------LLVI
DN--------------YDSFTY-NLV-----------QYL---GEF-GKEVVTYRND---
QLTL-----EAI-ED-------------------LNPSGIVISPGPG---RPE-------
-------------QA---GISLAVIRHF--GRNLPILGVCLGHQCIGQVYGGKVTAA-RE
---------------------LRHGKTSTIY-H-D-G---R-GIFTGIP--NP----FTA
TRYHSLVVSREGLPECLEITAQT-------E-DG-----EIMGIR--H-KEFP---VEGV
QFHPESIM-T----------------------------------ER--------------
--GKELL-ANFL-RLVE-------------------------------------------
------------------------------------------------------------
------------------------------------------------------------
------------------------------------------------------------
------------------------------------------------------------
------------------------------------------------------------
------------------------------------------------------------
------------------------------------------------------------
------------------------------------------------------------
-
>REJ79188.1|Acidobacteria-root-root-root-root-Acidobacteria_bacterium REJ79188.1 aminodeoxychorismate/anthranilate synthase component II [Acidobacteria bacterium]REK03920.1 aminodeoxychorismate/anthranilate synthase component II [Acidobacteria bacterium]
-----------------------------------------------M------------
--------------------------------------------------------LLVI
DN--------------YDSFTY-NLV-----------QYL---GEL-GAEMKVFRND---
EISV-----DEIGDG-------------------LVPKQILISPGPG---IPE-------
-------------NA---GISMSVVERF--AGEIPILGVCLGHQAIGKVFGGNVVRA-PE
---------------------PVHGKPSTVK-H-D-D---K-GVFKGIP--QG----FEA
GRYHSLVVDRLTFPVDLEVSAET-------E-EG-----IIMGLR--H-REFP---VEGV
QFHPESIL-T----------------------------------PE--------------
--GKRIL-NNFL-EQTTP-S--PA------------------------------------
------------------------------------------------------------
------------------------------------------------------------
------------------------------------------------------------
------------------------------------------------------------
------------------------------------------------------------
------------------------------------------------------------
------------------------------------------------------------
------------------------------------------------------------
-
>WP_011026691.1|Firmicutes-Clostridia-Thermoanaerobacterales-Thermoanaerobacteraceae-Caldanaerobacter-Caldanaerobacter_subterraneus WP_011026691.1 gamma-glutamyl-gamma-aminobutyrate hydrolase family protein [Caldanaerobacter subterraneus]AAM25818.1 predi
----------------------------------------------MN------------
-----------------------------------------------------KPIIGIV
GNISY-ET---EGVMIGEERIY--VM-------RPYVESV---LKA-GGVPVVLPIVLD-
--------KDTLKKQ---V---------------EKVDGILITGGQ----DVNP-LLYNE
EPIEKQGGIT-PDRD---WYDIEVIKYA-YSLKKPILGICRGIQVMNVALGGTLYQDISQ
IP-T-AYIKHSQ-----RAK-PDLPTHTVEI-K-E-G---S-RLYNILGK--T----IAV
NSFHHQAV--KEVAEGFKIVAQS-------K-DG-----VIEAIE--LEKEDY--FVVGV
QWHPELMAYK----------------------------------GNEK------------
--MLEIF-KQLV-KACLK-N--E-------------------------------------
------------------------------------------------------------
------------------------------------------------------------
------------------------------------------------------------
------------------------------------------------------------
------------------------------------------------------------
------------------------------------------------------------
------------------------------------------------------------
------------------------------------------------------------
-
>WP_128909635.1|Euryarchaeota-Halobacteria-Haloferacales-Halorubraceae-Halorubrum-Halorubrum_sp._BOL3-1 WP_128909635.1 type 1 glutamine amidotransferase [Halorubrum sp. BOL3-1]QAU14174.1 type 1 glutamine amidotransferase [Halorubrum sp. BOL3-1]
-----------------------------------------------M------------
-----------------------------------------------------SPGLAVI
DA------------SIGDTPAESNLR-----------------RDL-DANLNVYKLSNG-
----------EFPPS--------------VSAADWQFDGVIISGSQM---SVY-------
-----------DDRD-WIHEATEWVRRV-HRSDVPVLGICWGHQFLAQALGGRVVDM-GE
---------------------YELGYKQISR-M-G-D---D-PLLEGLP--KQ----FTS
FETHSDRV--VELPVGAATLARN-------D--Y-----GVQAFR--V-GA-----TYGV
QFHPEYDR-DTAVWVTEGKD---LPDERI---------------RSVVNGI-TDEAVVAA
EASKQIF-DNFG-RLAET-HQ---------------------------------------
------------------------------------------------------------
------------------------------------------------------------
------------------------------------------------------------
---------------------------------PVRRA----------------------
------------------------------------------------------------
------------------------------------------------------------
------------------------------------------------------------
------------------------------------------------------------
-
>OQY05971.1|Planctomycetes-Planctomycetia-Planctomycetales-root-root-Planctomycetales_bacterium_4572_13 OQY05971.1 hypothetical protein B6I25_04900 [Planctomycetales bacterium 4572_13]
-----------------------------------------------M------------
-----------------------------------------------------KTKVLFI
DN--------------FDSFTY-NLV-----------DEF---AKR-DCPTKVYRADTPL
DTLK-----EVF-ND-------------------FEPDLLILSPGPG---NPN-------
-------------TA---GVTLEALDYF--KDKLPIFGVCLGHQSIVQYFGGRIDHA-PA
---------------------VMHGKSSRIS-H-K-G---V-GLFKGLE--NP----MHA
GRYHSLCA--CDLPDCLEETAEF---------EG-----IAMGIQ--H-KELA---VYGV
QFHPESIL-T----------------------------------PA--------------
--GGKVI-ENML-RIADK------------------------------------------
------------------------------------------------------------
------------------------------------------------------------
------------------------------------------------------------
------------------------------------------------------------
------------------------------------------------------------
------------------------------------------------------------
------------------------------------------------------------
------------------------------------------------------------
-
>XP_008606272.1|root-Oomycota-Saprolegniales-Saprolegniaceae-Saprolegnia-Saprolegnia_diclina XP_008606272.1 hypothetical protein SDRG_02461 [Saprolegnia diclina VS20]EQC40573.1 hypothetical protein SDRG_02461 [Saprolegnia diclina VS20]
-----------------------------------------------M------------
------------------------------------------------------TRVLLI
DN--------------YDSFTY-NLF-----------QYM---AEL-GADVTVIRND---
HTTAALLLAEYT-RA-------------------PTFDRILISPGPG---FPK-------
-------------DA---GISCDVIRTF--QGIVPIAGVCLGLQCMFEVYGGTVGHA-GE
---------------------IIHGKQSDME-N-D-G---K-GLFKNVP--SP----FKA
IRYHSLVGLPSTLPDELEVTATI-------AGKD-----MIMGVR--H-KKYA---VEGV
QFHPESIL-T----------------------------------PD--------------
--GKTMI-QNFL-TMV--------------------------------------------
------------------------------------------------------------
------------------------------------------------------------
------------------------------------------------------------
------------------------------------------------------------
------------------------------------------------------------
------------------------------------------------------------
------------------------------------------------------------
------------------------------------------------------------
-
>WP_153978454.1|Firmicutes-Bacilli-Bacillales-Paenibacillaceae-Paenibacillus-Paenibacillus_xylanilyticus WP_153978454.1 amidotransferase [Paenibacillus xylanilyticus]
----------------------------------------------MK------------
-----------------------------------------------------KPMIGVL
PLYDS-----------NKKSYW--ML-------PDYMNAI---ESA-GGIPVMLPLTTN-
--------LEIIATL---A---------------NEFDGFLFTGGH----DINP-ELYQE
NAEDTCGELC-MERD---MMESLLFQKV-IELDKPAFGICRGLQLFNVILGGSLYQDIPT
QLQVSNTINHKQ-----SPP-YTNLVHDVHI-E-K-G---N-LLHDIIQT-DT----IKV
NSYHHQGI--KMLSHKLQAAAVA-------E-DG-----IVESVV--M-PNQK--FVLAV
QWHPEYSY-T----------------------------------VDTY------------
--SQKLF-SAFV-RSCTF-V--GYDIDM--------------------------------
------------------------------------------------------------
------------------------------------------------------------
------------------------------------------------------------
------------------------------------------------------DEITA-
------------------------------------------------------------
------------------------------------------------------------
------------------------------------------------------------
------------------------------------------------------------
-
>WP_011175478.1|Chlamydiae-Chlamydiia-Parachlamydiales-Parachlamydiaceae-Candidatus_Protochlamydia-Candidatus_Protochlamydia_amoebophila WP_011175478.1 gamma-glutamyl-gamma-aminobutyrate hydrolase family protein [Candidatus Protochlamydia amoebophila]CAF
MLKRFNA---KRNKLYKTNLSVK-----------------IMRKSATK------------
-----------------------------------------------------KPIIGIS
TSLLM-ID---NGCFRGRERII--VG-------QDYVRSI---LFA-GGTPIVLPILSD-
--------QEQIEQQ---M---------------ELIDGLLLSGGC----DVHP-HFYKE
EPHPLLQDLC-PQRD---LHEIQLVQLA-HQSRKPILGICRGAQLLNVAFGGTLYQDVSL
HS-N-QVYQHIQ-----QAQ-VHVAAHEIKI-L-E-H---S-ILKKTMEV-SH----TTI
NSFHHQSV--KKVAPGFRINAVA-------G-DG-----IIEGIE--K-EDSS--FIIGV
QWHPELMA-D----------------------------------KQEE------------
--TRKLF-EGLV-KASQ-------------------------------------------
------------------------------------------------------------
------------------------------------------------------------
------------------------------------------------------------
------------------------------------------------------------
------------------------------------------------------------
------------------------------------------------------------
------------------------------------------------------------
------------------------------------------------------------
-
>WP_011024463.1|Euryarchaeota-Methanomicrobia-Methanosarcinales-Methanosarcinaceae-Methanosarcina-Methanosarcina_acetivorans WP_011024463.1 GMP synthase subunit A [Methanosarcina acetivorans]Q8THC7.1 RecName: Full=GMP synthase [glutamine-hydrolyzing] sub
-----------------------------------------------M------------
----------------------------------------------------RELKILVV
NN--------------YGQFCH-LIH-----------RAV---RDL-DMDTKIIPNVTP-
---I-----EDI-LA-------------------EEPDGLILSGGPE-------------
-----------MERA---GLCFDYVR----EIDIPILGICLGHQAIALAYGGHVHSG-KK
---------------------GGYAEIEIEV-I-E-E---D-DILRGLG--PK----ITV
WASHADEV--AILPEGFIHLARS-------D-IC-----EIEAMR--H-PTKP---IYGV
QWHPEVSH-T----------------------------------KK--------------
--GDELL-TNFF-EVCDR-Y----------------------------------------
------------------------------------------------------------
------------------------------------------------------------
------------------------------------------------------------
------------------------------------------------------------
------------------------------------------------------------
------------------------------------------------------------
------------------------------------------------------------
------------------------------------------------------------
-
>WP_057952800.1|Bacteroidetes-Bacteroidia-Marinilabiliales-Salinivirgaceae-Salinivirga-Salinivirga_cyanobacteriivorans WP_057952800.1 hypothetical protein [Salinivirga cyanobacteriivorans]ALO15334.1 GMP synthase (glutamine-hydrolyzing) [Salinivirga cyano
-----------------------------------------------M------------
--------------------------------------------------------LLII
DN--------------QSAFIK-KYK----------RQYL---AEQ-DFDYVFFDHNQP-
-ITL--------SSK-------------------TKIKGIILSGGKG---NPFE------
-------------PL---NLTSNFVAMM--NFNVPILGFCLGHEIIAVAHRGRIKKM-PE
---------------------YHGKKEMVTI-T-KPE---D-PIFTGLEK-TE----ILL
VKRHSFFV--AELPDSFESLASS-------D-TC-----DTEIIK--H-KSKP---IYGF
QSHPEVSG------------------------------------PE--------------
--GIVMV-NNFL-RMCKI------------------------------------------
------------------------------------------------------------
------------------------------------------------------------
------------------------------------------------------------
----------------------------------IA------------------------
------------------------------------------------------------
------------------------------------------------------------
------------------------------------------------------------
------------------------------------------------------------
-
>WP_101508330.1|Firmicutes-Clostridia-Clostridiales-Peptostreptococcaceae-Paeniclostridium-Paeniclostridium_sordellii WP_101508330.1 gamma-glutamyl-gamma-aminobutyrate hydrolase family protein [Paeniclostridium sordellii]AUN13619.1 gamma-glutamyl-gamma-a
-----------------------------------------------M------------
-----------------------------------------------------KPLIGVL
GRLAT-ID---SGAFNGLERVN--LT-------NAYVNAI---EKA-GGVPIVIPANTN-
--------KENIKAQ---V---------------SAMDGIIISGGD----DVNP-NIYKE
EPFKELGYVN-PTLD---EFDIEVINVA-LELDKPIFGICRGLQMLNVALGGSLYQDLKY
IK-G-SHIKHNQ-----ETK-TYLGTHSIDI-K-E-N---S-ILKDIIKG--K----VLV
NSYHHQSI--KTLGNNLRVIAYS-------S-DG-----VIEAVQ--K-EDKK--FVVAV
QWHPELMV-D----------------------------------SCEY------------
--MLNLF-KAFV-DACN-------------------------------------------
------------------------------------------------------------
------------------------------------------------------------
------------------------------------------------------------
------------------------------------------------------------
------------------------------------------------------------
------------------------------------------------------------
------------------------------------------------------------
------------------------------------------------------------
-
>WP_005960458.1|Fusobacteria-Fusobacteriia-Fusobacteriales-Fusobacteriaceae-Fusobacterium-Fusobacterium_necrophorum WP_005960458.1 gamma-glutamyl-gamma-aminobutyrate hydrolase family protein [Fusobacterium necrophorum]AYV95500.1 gamma-glutamyl-gamma-amin
-----------------------------------------------M------------
-----------------------------------------------------KALIGIT
GSIITCGG---DDIFSAYERAY--VN-------DDYISAV---EKA-GGIPIILPIVEE-
--------EENIKEM---V---------------SRVDAVLLSGGY----DIDP-SYWGE
EIGRKYQRIY-PRRD---RYEMLVIRYA-KEMQKPVLGICRGHQMINVAFGGSLYQDISE
IP-G-AYIQHVQ-----QAN-YYEATHGIIV-E-E-D---S-FLAKSMGQ--K----GRV
NSYHHLAI--KDLGESLRIVGKA-------P-DG-----VIEAIE--WITEEQ--FFVGV
QFHPEMMH-R----------------------------------HHVF------------
--ALNLF-QDFI-QEVKR-R--KK------------------------------------
------------------------------------------------------------
------------------------------------------------------------
------------------------------------------------------------
------------------------------------------------------------
------------------------------------------------------------
------------------------------------------------------------
------------------------------------------------------------
------------------------------------------------------------
-
>OQW65812.1|Nitrospirae-Nitrospira-Nitrospirales-Nitrospiraceae-Nitrospira-Nitrospira_sp._ST-bin4 OQW65812.1 anthranilate/aminodeoxychorismate synthase component II [Nitrospira sp. ST-bin4]
-----------------------------------------------M------------
--------------------------------------------------------LLII
DN--------------YDSFTY-NLV-----------QYL---GEL-GEDVRVYRND---
KITL-----GQI-ED-------------------LHPSRIVISPGPC---TPK-------
-------------EA---GISVDTIRGF--GGKIPILGVCLGHQSLAVAYGGEVIRA-PR
---------------------LMHGKTSPIT-H-D-G---K-TIYRSLP--SP----FEA
TRYHSLIVNRANLPGCFEISAET-------A-EG-----EIMGLR--H-KTLG---VEGV
QFHPESIL-T----------------------------------TV--------------
--GKDLL-GNFL-KL---------------------------------------------
------------------------------------------------------------
------------------------------------------------------------
------------------------------------------------------------
------------------------------------------------------------
------------------------------------------------------------
------------------------------------------------------------
------------------------------------------------------------
------------------------------------------------------------
-
>WP_021430860.1|Firmicutes-Clostridia-Clostridiales-Peptostreptococcaceae-Paraclostridium-Paraclostridium_bifermentans WP_021430860.1 gamma-glutamyl-gamma-aminobutyrate hydrolase family protein [Paraclostridium bifermentans]EQK39839.1 SNO glutamine amido
-----------------------------------------------M------------
-----------------------------------------------------KPLIGIL
ANLAT-ID---SGAFTGIERVH--LP-------NSYIHAV---EKA-GGVPVVIPVNGD-
--------KENIKIQ---I---------------EAVDGIIISGGD----DVNP-TLYKE
EPVRELGYIY-QDID---EFDIEAINVA-LEKDKPILGICRGLQILNVALGGSLYQDLKY
IR-S-SHIKHNQ-----QTK-PYLGTHYIDI-K-E-E---S-ILKEIIDE--K----VLV
NSYHHQSV--KTLGNNLKVIAYS-------N-DG-----VIEAVQ--K-IGKK--FVLGV
QWHPELMV-D----------------------------------HSEH------------
--MLNIF-KRFI-KECKE-D----------------------------------------
------------------------------------------------------------
------------------------------------------------------------
------------------------------------------------------------
------------------------------------------------------------
------------------------------------------------------------
------------------------------------------------------------
------------------------------------------------------------
------------------------------------------------------------
-
>PLX23711.1|Bacteroidetes-Bacteroidia-Marinilabiliales-Salinivirgaceae-root-Salinivirgaceae_bacterium PLX23711.1 hypothetical protein C0599_03960 [Salinivirgaceae bacterium]
-----------------------------------------------M------------
--------------------------------------------------------LLII
DN--------------QSAFIK-KFK----------RQYL---AEQ-DFDYVFFDHNQP-
-ITL--------SSK-------------------TKIKGIILSGGKG---NPYE------
-------------PL---NLTSNYVAMM--NFNVPILGFCLGHEIIAVGYRGRIKKL-SE
---------------------YHGKKEIVTI-T-KPD---D-PIFKGLEK-TE----VSL
VKRHSFFV--AELPPNFESIAVS-------D-TC-----DTEIIK--H-KTKP---IYGF
QAHPEVSG------------------------------------PD--------------
--GILLV-ENFL-KMCKI------------------------------------------
------------------------------------------------------------
------------------------------------------------------------
------------------------------------------------------------
----------------------------------IEE-----------------------
------------------------------------------------------------
------------------------------------------------------------
------------------------------------------------------------
------------------------------------------------------------
-
>OGP61202.1|Proteobacteria-Deltaproteobacteria-root-root-root-Deltaproteobacteria_bacterium_RBG_13_61_14 OGP61202.1 hypothetical protein A2V67_09940 [Deltaproteobacteria bacterium RBG_13_61_14]
-----------------------------------------------M------------
---------------------------------------------RTRRTKSDRTLIGIT
PDFDPAEKI--PVRAPGEGTLY--LK-------DRYVRAF---TDL-GAVPVILPLLAK-
--------PGLIEGM---L---------------ERLDGVVISGGGF---DIHP-RHYGE
EPIAPLHSIK-ENRT---DFEFELLRRA-LRRDLPVLGICGGMQAINVAFAGSLYQDLAR
QR-P-ESLPHQQ-----EAP-KTQPSHSVTV-T-A-G---T-LLARVLGR-KSRERVLQV
NSTHHQAV--KELGRGLLVNARS-------E-DG-----LVEAMA--S-VKHG--FVLGV
QWHPEVMV-P----------------------------------EYPE------------
--QVRLF-RAFV-AAALI------------------------------------------
------------------------------------------------------------
------------------------------------------------------------
------------------------------------------------------------
------------------------------------------------------------
------------------------------------------------------------
------------------------------------------------------------
------------------------------------------------------------
------------------------------------------------------------
-
>WP_006556459.1|Firmicutes-Negativicutes-Veillonellales-Veillonellaceae-Veillonella-Veillonella_seminalis WP_006556459.1 gamma-glutamyl-gamma-aminobutyrate hydrolase [Veillonella seminalis]EKU78014.1 hypothetical protein HMPREF9282_01572 [Veillonella sem
-----------------------------------------------M------------
-----------------------------------------------------KPRIAIT
ADTFM-DV---TNSTNLRRAPY--VS-------RDLVEVL---SVL-GCIPFILPDVPN-
---------AIGEDY---F---------------ELYDGLIIHGGP----DVDP-HLFGE
EPHREIGMVN-YKRD---VFERELIQAA-VKVRKPVLGICKGAQIINVALGGNLYQDIET
QCEN-SYIKHSQ-----EAP-GGYPTHSITL-A-K-D---S-FLHAVLGL-NT----L-V
NSRHHQAI--RDVAPTLRATATS-------L-DG-----IVEGIE--N-SDAS---VVGV
QWHPENMW-R----------------------------------EHED------------
--MYALF-EAFV-SKVKE-R--M-------------------------------------
------------------------------------------------------------
------------------------------------------------------------
------------------------------------------------------------
------------------------------------------------------------
------------------------------------------------------------
------------------------------------------------------------
------------------------------------------------------------
------------------------------------------------------------
-
>WP_011344490.1|Firmicutes-Clostridia-Thermoanaerobacterales-Thermoanaerobacteraceae-Carboxydothermus-Carboxydothermus_hydrogenoformans WP_011344490.1 aminodeoxychorismate/anthranilate synthase component II [Carboxydothermus hydrogenoformans]ABB16132.1 p
-----------------------------------------------M------------
--------------------------------------------------------ILLI
DN--------------YDSFTY-NLV-----------QYL---GEL-GHRVVVRRND---
RITL-----SEI-RE-------------------MKPTHIIISPGPC---TPN-------
-------------EA---GISLDVVRFF--AGKIPILGVCLGHQVIGQAFGGKVIQD-KI
---------------------PVHGKTSLIY-H-D-G---Q-GIYKGLP--NP----FRA
TRYHSLVVEKEGLPQELIITATT-------A-EG-----TIMGIR--H-RTWA---IEGV
QFHPESIM-T----------------------------------EY--------------
--GKELL-LNFL-EYQA-------------------------------------------
------------------------------------------------------------
------------------------------------------------------------
------------------------------------------------------------
------------------------------------------------------------
------------------------------------------------------------
------------------------------------------------------------
------------------------------------------------------------
------------------------------------------------------------
-
>KUK45322.1|Euryarchaeota-Methanomicrobia-Methanosarcinales-Methanotrichaceae-Methanothrix-Methanosaeta_harundinacea KUK45322.1 GMP synthase subunit A [Methanosaeta harundinacea]KUK96949.1 GMP synthase subunit A [Methanosaeta harundinacea]
-----------------------------------------------M------------
-------------------------------------------------------LVLVV
NN--------------YGQFNH-LIH-----------RSV---RDL--IPARMISNKTP-
---S-----EEI-----------------------EADGLILGGGPT-------------
-----------LERA---GNCSEYLT----KLEMPILGICLGLQVMAETFGGKVEKG-AV
---------------------GGYAEVDVEV-L-E-E---D-DILKGLP--PR----IKT
WASHADQV--VRLPPEFRVLARS-------E-VC-----EIEAMR--H-ETRP---LYGV
QWHPEVVH-T----------------------------------EG--------------
--GIQLL-ENFL-EVCRE-R--S-------------------------------------
------------------------------------------------------------
------------------------------------------------------------
------------------------------------------------------------
------------------------------------------------------------
------------------------------------------------------------
------------------------------------------------------------
------------------------------------------------------------
------------------------------------------------------------
-
>WP_129499357.1|Candidatus_Marinimicrobia-root-root-root-root-Candidatus_Marinimicrobia_bacterium WP_129499357.1 glutamine amidotransferase [Candidatus Marinimicrobia bacterium]
-----------------------------------------------M------------
------------------------------------------------------SRPLII
EV-------------LLAGHAPDSIRHAHGD----FDAWFAASNSG-HIRFQSTDLSAG-
---------EALPDQ-------------------EASDGWIISGAAA---AVY-------
--------DD---IT-WLVEVETGIAAA-AVSGHPILGVCFGHQLLAQALGGRVTRNPAG
---------------------WELGEVRAEL-T-D-EGQAD-PLMNGMP--AT----FRA
YASHQDAV--VSLPPEAVLLAEN-------S--A-----GVQAIK--V-GEK----SYGV
QFHPEFSL-DVARAYTRYRRD-QVRQ-----------EIAWP--EDG------------G
NGSSRTL-RNFI-SQIVE------------------------------------------
------------------------------------------------------------
------------------------------------------------------------
------------------------GAK-D---------------------DT--------
------------------------------------T-----------------------
------------------------------------------------------------
------------------------------------------------------------
------------------------------------------------------------
----------------V-----------------------------------------V-
-
>WP_021169101.1|Firmicutes-Negativicutes-Selenomonadales-Sporomusaceae-Sporomusa-root WP_021169101.1 MULTISPECIES: gamma-glutamyl-gamma-aminobutyrate hydrolase family protein [Sporomusa]EQB26287.1 glutamine amidotransferase type 1 [Sporomusa ovata DSM 26
----------------------------------------------MA------------
-----------------------------------------------------KPLIGIT
TSQFL-TQ---GGIMAGTKRQF--VS-------DAYIQAI---LSA-GGVPVLLPIIAE-
--------QEAIAEQ---I---------------AAVDGLLLSGGG----DIQP-QIFGE
EPRRELGTVL-PERD---THELELVKSA-LASDKPVMGICRGCQLLNVALGGSIDQHLA-
---E-ATLQHDQ-----QSP-GDYAGHTVIL-E-Q-N---S-RLAGLWGD--T----VMT
NSFHHQAI--KEAAPGLRITARA-------K-DG-----VIEAVE--H-EAAP--FAVGV
QWHPELMI-Y----------------------------------KNLA------------
--MLALF-IAFV-NTAKR-K----------------------------------------
------------------------------------------------------------
------------------------------------------------------------
------------------------------------------------------------
------------------------------------------------------------
------------------------------------------------------------
------------------------------------------------------------
------------------------------------------------------------
------------------------------------------------------------
-
>WP_078994868.1|Firmicutes-Bacilli-Bacillales-Bacillaceae-Bacillus-Bacillus_thuringiensis WP_078994868.1 aminodeoxychorismate/anthranilate synthase component II [Bacillus thuringiensis]OPD42006.1 aminodeoxychorismate/anthranilate synthase component II [B
-----------------------------------------------M------------
--------------------------------------------------------ILMI
DN--------------YDSFTF-NLV-----------QFL---GEL-GQELVVKRND---
EVTI-----SDI-EN-------------------MKPDFLMISPGPC---SPN-------
-------------EA---GISMEVIKYF--AGKIPIFGVCLGHQSIAQVFGGEVVRA-ER
---------------------LMHGKTSLMH-H-D-G---K-TIFSDIP--NP----FTA
TRYHSLIVKKETLPDCLEVTSWT-------E-EG-----EIMALR--H-KTLP---IEGV
QFHPESIM-T----------------------------------SH--------------
--GKELL-QNFI-RKYSP-S--GT------------------------------------
------------------------------------------------------------
------------------------------------------------------------
------------------------------------------------------------
---------------------------------LC-------------------------
------------------------------------------------------------
------------------------------------------------------------
------------------------------------------------------------
------------------------------------------------------------
-
>TET36845.1|Planctomycetes-root-root-root-root-Planctomycetes_bacterium TET36845.1 aminodeoxychorismate/anthranilate synthase component II [Planctomycetes bacterium]
-----------------------------------------------M------------
--------------------------------------------------------ILLI
DN--------------YDSFTY-NVA-----------HAL---GEL-NQEIKVFRND---
RITV-----EEA-KK-------------------LAPEYLVISPGPG---RPE-------
-------------NA---GNSNQLIEEF--HADIPILGVCLGHQCIAQIFGGKIVNA-DR
---------------------LIHGKTSRIY-H-D-S---K-TIYRGLR--NP----IEG
GRYHSLIVDENSLPQCLEVAAYT-------T-EG-----EIMGIR--H-KELR---IEGV
QFHPESIL-T----------------------------------EV--------------
--GETIF-RNFL-NGGTV-K----------------------------------------
------------------------------------------------------------
------------------------------------------------------------
------------------------------------------------------------
------------------------------------------------------------
------------------------------------------------------------
------------------------------------------------------------
------------------------------------------------------------
------------------------------------------------------------
-
>OQX80255.1|Candidatus_Omnitrophica-root-root-root-root-Candidatus_Omnitrophica_bacterium_4484_70.1 OQX80255.1 anthranilate/aminodeoxychorismate synthase component II [Candidatus Omnitrophica bacterium 4484_70.1]
-----------------------------------------------M------------
--------------------------------------------------------VLVI
DN--------------YDSFTY-NLV-----------QYL---EEL-GAKTCVYRND---
KIKI-----EEV-NR-------------------LKVERIVISPGPG---RPQ-------
-------------DA---GVSCEIINKF--YKKLPILGVCLGHQCIGYVFGGKIVRA-PT
---------------------IMHGKTSLIH-H-D-N---K-SIFKGIK--NP----FVA
TRYHSLVIDPRRLPSNLIVNAYI-------K-NG-----IIMGVR--E-KRYP---LFGV
QFHPESIL-T----------------------------------KE--------------
--GKSIL-KNFL-KI---------------------------------------------
------------------------------------------------------------
------------------------------------------------------------
------------------------------------------------------------
------------------------------------------------------------
------------------------------------------------------------
------------------------------------------------------------
------------------------------------------------------------
------------------------------------------------------------
-
>WP_134118757.1|Firmicutes-Clostridia-Halanaerobiales-Halobacteroidaceae-Orenia-Orenia_marismortui WP_134118757.1 gamma-glutamyl-gamma-aminobutyrate hydrolase family protein [Orenia marismortui]TDX46461.1 putative glutamine amidotransferase [Orenia maris
-----------------------------------------------M------------
----------------------------------------------------DKPVIGIT
TFCAK-EP--------RKVYTK--VS-------YNYINSV---SLA-GGIPVLIPLLNK-
--------TEDIERY---I---------------ELIDGLLLSGGE----DVCP-REYGE
NPIKEVTMIN-PDRD---EWELKLYKKA-YKSNMPILGICRGLQLINIAEGGSLYQDIYQ
QV-N-DVLGHLSS----DTE-IYHLYHSIEI-E-E-K---S-KLFDIFSS-NR----IDV
NSYHHQAV--KDLAPGFKVTARS-------E-EG-----IIEAIE--D-KEKN--FVIGI
QWHPEDLT-M----------------------------------QHSE------------
--FIKLF-KALV-DKARIVY----------------------------------------
------------------------------------------------------------
------------------------------------------------------------
------------------------------------------------------------
------------------------------------------------------------
------------------------------------------------------------
------------------------------------------------------------
------------------------------------------------------------
------------------------------------------------------------
-
>PIV62551.1|Candidatus_Roizmanbacteria-root-root-root-root-Candidatus_Roizmanbacteria_bacterium_CG01_land_8_20_14_3_00_33_9 PIV62551.1 glutamine-hydrolyzing GMP synthase [Candidatus Roizmanbacteria bacterium CG01_land_8_20_14_3_00_33_9]
-----------------------------------------------M------------
------------------------------------------------------NSIILV
DF--------------GSQTCH-LIG-----------RRL---KDL-GIEVIIVDPEDV-
---L-----SAI-KK-------------------YQPKGIILSGGPS---SVY-------
-----------EKNA---PTINKKIF----SLNIPILGICYGWQLTAYLLGGKVESG-KK
----------------------EYGPANLKI-S-D-F---D-SLFYGFP--KK----TSV
WESHGDTV--TKIPNNFITIAST-------E-SV-----SFAAVK--H-NTRN---IFGI
QFHPESSH-T----------------------------------EK--------------
--GGLLF-NNFITRICKI-P--LVPKKINVEEI-I-QQIKEKVG----------ERIVIG
AFSGGTDSAVAGALVT-------------------------KAIGKKFIPIYIESGLMRQ
GTIKRIKRVFPKLLG--------MKVKIIMAKKNFLETLKRVVDPEQKRKAI-----GKL
YIQLFEKELINTPQ----AHFLMQGTTYA---------------------DFIHSKGTKH
--AAYIKSHHNVGGLPKDIKLELL--------EPLKY--------------FYTDQVREI
GLQIGLPK-----DVVFQQP-FPGPGHAVRILGEVTA------------------QRLEK
QVLADAVL---VDEMKKSKWYEKVFQCWTILTNSKSTAVKGDTRFFGDVVA--IRIVNSK
DRMSASWVD-----------LPYDV------------------LQRISTRIVNEVPGISR
VVYDITTKPPATMEWE--------------------------------------------
-
>TAK77839.1|Chloroflexi-Dehalococcoidia-root-root-root-Dehalococcoidia_bacterium TAK77839.1 aminodeoxychorismate/anthranilate synthase component II [Dehalococcoidia bacterium]
-----------------------------------------------M------------
--------------------------------------------------------LLLI
DN--------------YDSFTY-NLY-----------QYL---AEL-GEQVEVHRND---
QITV-----EDC-LQ-------------------MQPEHVVISPGPC---SPK-------
-------------EA---GISVDLIHAF--AGKAPLLGVCLGHQCIGEAFGGVVTSA-GE
---------------------IMHGKTSMIS-H-D-G---K-GVFEGLP--NP----FEA
IRYHSLAIALDTVPDVLEVSARS-------E-SG-----VIMGVR--H-RTLP---IEGV
QFHPESIM-T----------------------------------RH--------------
--GHDLL-RNFL-KMGRE-V--RA------------------------------------
------------------------------------------------------------
------------------------------------------------------------
------------------------------------------------------------
------------------------------------------------------------
------------------------------------------------------------
------------------------------------------------------------
------------------------------------------------------------
------------------------------------------------------------
-
>WP_106801348.1|Firmicutes-Clostridia-Clostridiales-Peptococcaceae-Desulfosporosinus-Candidatus_Desulfosporosinus_infrequens WP_106801348.1 gamma-glutamyl-gamma-aminobutyrate hydrolase family protein [Candidatus Desulfosporosinus infrequens]SPF53733.1 Gl
---------------------------------------------MSE------------
-----------------------------------------------------KPVIGIT
AAHCS-----------EELQTF--PR-------HYYVESI---KKA-GGIPFILPPVRT-
--------QEECDDV---L---------------SVLDGLLLTGGG----DISP-VYLRE
EPLRGIGKCS-PERD---WGEILLTKQS-LQQNIPILGICRGVQVLAVAAGGGIYQDIPS
QH-P-TAMEHSQ-----TAP-RQYAWHDVDI-A-E-K---S-ALFRLLGE-KK----VGV
NSLHHQAV--SKIPLGFIQNAHA-------A-DG-----VIEGIE--K-TNTA--FCLGV
QWHPESME------------------------------------SDIH------------
--SNALF-RGFV-EACRE------------------------------------------
------------------------------------------------------------
------------------------------------------------------------
------------------------------------------------------------
------------------------------------------------------------
------------------------------------------------------------
------------------------------------------------------------
------------------------------------------------------------
------------------------------------------------------------
-
>WP_015733756.1|Euryarchaeota-Methanococci-Methanococcales-Methanocaldococcaceae-Methanocaldococcus-Methanocaldococcus_vulcanius WP_015733756.1 aminodeoxychorismate/anthranilate synthase component II [Methanocaldococcus vulcanius]ACX73538.1 glutamine ami
-----------------------------------------------M------------
-------------------------------------------------------KVLVI
DN--------------IDSFVW-NLV-----------QYV---GTL-GYKVKLVDN----
KITL-----EEV-KK-------------------IDPDRIIISPGPK---TPK-------
-------------EA---GNCIKIIQEI----DIPILGVCLGHQCIVEAFGGEVGRA-ER
---------------------VMHGKASLIE-H-D-G---K-GIFKDLP--NQ----FYG
GRYHSLIA--KEVPKELKITAKSL------D-DN-----YIMGVR--H-KKLP---IEGV
QFHPESIL-T----------------------------------ESNNLKF--------P
HLGLKLI-KNFV-ENE--------------------------------------------
------------------------------------------------------------
------------------------------------------------------------
------------------------------------------------------------
------------------------------------------------------------
------------------------------------------------------------
-------Y----------------------------------------------------
------------------------------------------------------------
------------------------------------------------------------
-
>WP_015392624.1|Firmicutes-Clostridia-Clostridiales-Clostridiaceae-Clostridium-Clostridium_saccharoperbutylacetonicum WP_015392624.1 gamma-glutamyl-gamma-aminobutyrate hydrolase family protein [Clostridium saccharoperbutylacetonicum]AGF56305.1 putative g
-----------------------------------------------M------------
-----------------------------------------------------KPIIGIT
TMHEI-EI--------EKSFTL--AS-------NNYLRAV---EAA-GGVPLFLPITEE-
--------LEDIKSY---L---------------NIIDGIVFTGGE----DISP-LKYGE
NPLQIEFIIN-NSRD---NFEFNLFLEA-YNMDMPILGICRGAQLINVALGGSLYQDINL
QF-S-NCHGHMQS----EMQ-VYDFFHEVIV-D-K-D---S-KLFDIFKS-RE----LEV
NSFHKQAI--KALGDNLKVTATA-------K-DG-----IIEGIE--G-ISRK--FLVGV
QWHPEDLS-L----------------------------------KHKD------------
--FVNLF-KALI-DNV--------------------------------------------
------------------------------------------------------------
------------------------------------------------------------
------------------------------------------------------------
------------------------------------------------------------
------------------------------------------------------------
------------------------------------------------------------
------------------------------------------------------------
------------------------------------------------------------
-
>WP_135665140.1|Euryarchaeota-Halobacteria-Halobacteriales-Haloarculaceae-Halorhabdus-Halorhabdus_rudnickae WP_135665140.1 type 1 glutamine amidotransferase [Halorhabdus rudnickae]
-----------------------------------------------M------------
----------------------------------------------------SAPSLTLI
DA------------SIGSTPALRNVR-----------------RET-SLSVIHWKVSEE-
----------EMPPV--------------PDSGEWTDDGVVISGSQT---AVY-------
-----------DDEP-WIERTEAWVRQA-VAADVPVLGICWGHQLLAQALGGRVEPM-DR
---------------------YELGYATIDP-V-A-D---D-LLFDGIE--DT----FVA
FESHSDAV--IELPDNARLLAEN-------E--R-----AIQAFR--V-QN-----ARGV
QFHPEYDI-ETARWVVQNKED-ELAAERF---------------EQLLDSI-TAETHTET
ASARRVF-ENFE-SLVRQ-RG---------------------------------------
------------------------------------------------------------
------------------------------------------------------------
------------------------------------------------------------
------------------------------------------------------------
------------------------------------------------------------
------------------------------------------------------------
------------------------------------------------------------
------------------------------------------------------------
-
>WP_092347604.1|Candidatus_Kryptonia-root-root-root-Candidatus_Chrysopegis-Candidatus_Chrysopegis_kryptomonas WP_092347604.1 aminodeoxychorismate/anthranilate synthase component II [Candidatus Chrysopegis kryptomonas]CUS97829.1 anthranilate synthase, com
-----------------------------------------------M------------
--------------------------------------------------------ILVI
DN--------------YDSFTY-NLV-----------QYL---GEF-GVEMEIARND---
KITI-----DEI-KE-------------------IKPDAIVISPGPC---TPY-------
-------------EA---GVSIDVIKHF--YRSIPILGVCLGHQAIGVAFGGKVLKA-PV
---------------------VMHGKISEIY-H-N-G---R-AIFSGLP--NP----FKA
TRYHSLIIERESLPDSLEITAWT-------K-EG-----LIMGIR--H-KEFP---VFGV
QFHPESIM-T----------------------------------EF--------------
--GKEIL-KNFI-YRKFE------------------------------------------
------------------------------------------------------------
------------------------------------------------------------
------------------------------------------------------------
------------------------------------------------------------
------------------------------------------------------------
------------------------------------------------------------
------------------------------------------------------------
------------------------------------------------------------
-
>WP_092926674.1|Firmicutes-Clostridia-Clostridiales-Peptostreptococcaceae-Romboutsia-Romboutsia_hominis WP_092926674.1 gamma-glutamyl-gamma-aminobutyrate hydrolase family protein [Romboutsia sp. MT17]CEI72382.1 Protein NtpR [Romboutsia hominis]
--------------------------------------------MTNK------------
-----------------------------------------------------KPIVGIS
GSLII-DE---GGMFPGYERAY--VN-------NDYVQSV---AMC-GGVPYIVPMVYN-
--------DEIIREQ---V---------------KNIDALILSGGH----DVNP-LNWGE
EPHQKLGGIL-PKRD---AYDFKLLKYA-LEMKKPILGICRGEQVINVCEGGSLYQDLSL
ID-G-CYIKHNQ-----GHL-SNVATHTAII-R-E-G---T-KLHNILGE-SE----IHV
NSFHHLAV--NELANGYIVCAES-------K-DG-----VIEAIE--K-EGEE--FVLGI
QWHPEMMT-K----------------------------------DYPI------------
--MQKLF-KALI-TEATK------------------------------------------
------------------------------------------------------------
------------------------------------------------------------
------------------------------------------------------------
------------------------------------------------------------
------------------------------------------------------------
------------------------------------------------------------
------------------------------------------------------------
------------------------------------------------------------
-
>WP_128806474.1|Actinobacteria-Actinobacteria-Streptomycetales-Streptomycetaceae-Streptomyces-Streptomyces_sp._Termitarium-T10T-6 WP_128806474.1 aminodeoxychorismate synthase component I, partial [Streptomyces sp. Termitarium-T10T-6]SCD69489.1 para-amino
-----------------------------------------------M------------
------------------------------------------------------TRILLV
DN--------------HDSFTY-NIW-----------MYL---SEVPGVECVVVKNDDP-
-LSP-----EDL----------------------ETFDGVVISPGPG---SPDV------
-----------PGDV---GISRMVVT----SVDKPILGVCLGHQLIGSVYGAKVGPA-PR
---------------------IMHGRTSRVH-H-N-G---D-RLFCGMD--EV----FTA
VRYHSLAL--SGVEAPLEVIAED-------E-DG-----VAMAIR--H-SDRP---VWGV
QFHPESIL-S----------------------------------DD--------------
--GRVLL-RNFV-EIVRG-D--ERSQDDAPGAGAA-------------------------
----------------------------------------------------IDCAWVRL
DGEVDARALFDAFCG--------------SSAETFWLDSSDT---DQARFSVL---GGFP
GATTMTVSYRVAEGR--TTVTGHDGTVRHVD------------------ADIFTFL----
---------KDQQRVVRVAGEDLLPF----EFRPGFIG-------------YFGYELRAV
TEGMT----------VSRHSRLPDARFLLTDRYVVVD-----------------------
---------------------HRDGQVYLLFASGPGLGTRAEGQAWAESAA--RTVEDVR
QAEPRDNGA-----------LPAA----RSGHVSFRDGKAAY----LSKILKCQDYLTSG
ESYELCLTNTARIAGEFDDSATYDRLRSASPVPYGAFL----------------------
-
>RQD70058.1|Firmicutes-Clostridia-Halanaerobiales-Halanaerobiaceae-Halanaerobium-Halanaerobium_sp._MSAO_Bac5 RQD70058.1 gamma-glutamyl-gamma-aminobutyrate hydrolase family protein [Halanaerobium sp. MSAO_Bac5]
----------------------------------------------MS------------
-----------------------------------------------------KVIIGIT
SFCGE-EK--------DKKFNK--VR-------CSYVNAV---YKA-GGVPVVIPPFNN-
--------LKLSAQY---I---------------DLIDALILSGGN----DITP-AIYGE
SKLPQVKDNN-INRD---KWEIDLFKKA-YQSNLPILGICRGMQLINVALGGSLYQDIDF
QL-N-CDLPHLPLDLQRKKN-LEYEKHKVDI-L-K-N---T-QLDKILCS-EK----IHV
NSHHHQAI--KNLADDLTISAKS-------E-CG-----ITEAVE--A-KNHA--FLIGV
QWHPEDLI-E----------------------------------RISC------------
--FNNLF-SALV-DSAAE-K----------------------------------------
------------------------------------------------------------
------------------------------------------------------------
------------------------------------------------------------
------------------------------------------------------------
------------------------------------------------------------
------------------------------------------------------------
------------------------------------------------------------
------------------------------------------------------------
-
>RMF30747.1|Chloroflexi-root-root-root-root-Chloroflexi_bacterium RMF30747.1 gamma-glutamyl-gamma-aminobutyrate hydrolase family protein [Chloroflexi bacterium]
----------------------------------------------MT------------
-----------------------------------------------------APLIGIT
TAHRQ------RRHPPPVTLAA--IP-------ATYVQAV---AQA-GGVPILIPLGIG-
--------EEGLKAL---V---------------DRLDGLLLPGGE----DVEP-GLYGE
PPHPRLDKVD-PERD---RLEITVTRLA-LDARLPILALCRGHQVLNVALGGSLYQDIPS
QW-P-EAIVHRAP----NRR-EPGASHLITV-D-A-G---S-RLAQIIGP-GP----MVV
NSFHHQAI--KELAPGLVATAWA-------P-DG-----LIEAVE--M-PDHP--FCLGV
QWHPEEMV-Q----------------------------------DHPP------------
--MRALF-RAFV-AACQN-D--DRRPTREGTE----------------------------
-DRGLRTAD---------------------------------------------------
------------------------------------------------------------
-----------------------LGPPA--------------------------------
----------------------------QTTTRPLTADR---------------------
------------------------------------------------------------
------------------------------------------------------------
------------------------------------------------------------
------------------------------------------------------------
-
>WP_041413496.1|Proteobacteria-Gammaproteobacteria-Alteromonadales-Shewanellaceae-Shewanella-Shewanella_frigidimarina WP_041413496.1 aminodeoxychorismate/anthranilate synthase component II [Shewanella frigidimarina]RPA30654.1 aminodeoxychorismate/anthran
-----------------------------------------------M------------
-------------------------------------------------------KLYLL
DN--------------FDSFTY-NLV-----------DQF---RSL-GCEVVIYRNDVSA
DYVA----EKLI-NE-------------------TGKTALVLSPGPG---APH-------
-------------EA---GCMMELIGKV--AGKVPMLGICLGHQAMVEYYGGKVERA-PF
---------------------VVHGKASPTF-H-N-G---Q-GVFANLP--SP----LPV
ARYHSLVA--TKVPDCLDVIATT---------DD-----MPMAVL--H-PQHQ---AMGF
QFHPESIL-T----------------------------------TL--------------
--GSQLL-TQTL-AYLTQ-D--HAFTGGK-------------------------------
------------------------------------------------------------
------------------------------------------------------------
------------------------------------------------------------
------------------------------------------------------------
------------------------------------------------------------
------------------------------------------------------------
------------------------------------------------------------
------------------------------------------------------------
-
>WP_138533464.1|Bacteroidetes-Bacteroidia-Marinilabiliales-Marinilabiliaceae-Labilibacter-Labilibacter_sediminis WP_138533464.1 GMP synthase [Labilibacter sp. CG51]TLX71144.1 GMP synthase [Labilibacter sp. CG51]
-----------------------------------------------M------------
--------------------------------------------------------LLVI
DN--------------QSAFIK-KFK----------RQFL---SEQ-DFDYVFFDHNQP-
-ITL--------SAK-------------------TEIKGIILSGGKG---NPYE------
-------------PL---NLTSNFVALM--NFDVPVLGFCLGHEIIAVNYRGRIKKL-AE
---------------------YNGKKETITV-I-KPE---D-PIFKGLNK-TE----ISL
LKRHAFYV--AELPAEFENLATS-------E-TC-----TYEIIK--H-KEKP---IYGF
QSHPEVSG------------------------------------AD--------------
--GMLMV-KNFL-KICNI------------------------------------------
------------------------------------------------------------
------------------------------------------------------------
------------------------------------------------------------
----------------------------------I-------------------------
------------------------------------------------------------
------------------------------------------------------------
------------------------------------------------------------
------------------------------------------------------------
-
>WP_091440747.1|Actinobacteria-Actinobacteria-Geodermatophilales-Geodermatophilaceae-Geodermatophilus-Geodermatophilus_poikilotrophus WP_091440747.1 type 1 glutamine amidotransferase [Geodermatophilus poikilotrophus]SET05886.1 GMP synthase-Glutamine amid
-----------------------------------------------M------------
------------------------------------------------------ARLLVV
VP--------------SETDPPARLG-----------EWL---RAA-GLELDERRLGAG-
---------DELPAT---L---------------EGSDGLLVLGGPQ---SAMDDE----
-----------QTSP-ELVGVRRLLAEA-LRDDVPTLAVCLGAQLLAEVGGGRVRKGVDG
---------------------PEVGATLVAK-R-D-AADSD-PLFRPLP--MT----PDV
IQFHHDEI--AELPRGATLLAAN-------P-AY-----AHQAFR--V-GEH----VYGL
QFHIETTP-EIVAEWAERDVVGVAASPFD--------------RETICARA--AAVHPDL
EEVWAPFADRFA-DLVRS-R----------------------------------------
------------------------------------------------------------
------------------------------------------------------------
-------------------ARAGAGAA---------------------------------
------------------------------------------------------------
------------------------------------------------------------
------------------------------------------------------------
------------------------------------------------------------
------------------------------------------------------------
-
>WP_028462076.1|Proteobacteria-Betaproteobacteria-Nitrosomonadales-Nitrosomonadaceae-Nitrosomonas-Nitrosomonas_cryotolerans WP_028462076.1 aminodeoxychorismate/anthranilate synthase component II [Nitrosomonas cryotolerans]SFP93646.1 anthranilate synthase
-----------------------------------------------M------------
--------------------------------------------------------LLMI
DN--------------YDSFTY-NLV-----------QYF---CEL-GEEVMVFRND---
EITL-----NKI-SQ-------------------LKPKHIVISPGPC---TPD-------
-------------EA---GLSLAIVEHY--SGKIPVLGVCLGHQSIGQAFGGKIIHA-KQ
---------------------LMHGKTSKIF-H-H-N---T-GVFRDLP--NP----FIA
TRYHSLVIERSTLPDCFEITSWT-------E-DD-----EIMGIR--H-KSLV---VEGV
QFHPESIL-S----------------------------------QH--------------
--GYKML-GNFL-AQ---------------------------------------------
------------------------------------------------------------
------------------------------------------------------------
------------------------------------------------------------
------------------------------------------------------------
------------------------------------------------------------
------------------------------------------------------------
------------------------------------------------------------
------------------------------------------------------------
-
>OGI38464.1|Proteobacteria-Candidatus_Muproteobacteria-root-root-root-Candidatus_Muproteobacteria_bacterium_RBG_16_64_10 OGI38464.1 anthranilate/aminodeoxychorismate synthase component II [Candidatus Muproteobacteria bacterium RBG_16_64_10]
-----------------------------------------------M------------
--------------------------------------------------------LLMI
DN--------------YDSFTY-NLV-----------QYL---GEL-GEDVRVYRND---
QITV-----AEI-EK-------------------LKPDHIVISPGPC---TPN-------
-------------EA---WGSVETIRKL--AGKVPILGVCLGHQSIGQAFGGKIVRA-RQ
---------------------LMHGKTSMIH-H-K-G---Q-GVFAGLP--SP----FEA
TRYHSLVIERETLPDVLEITAWT-------E-DG-----EIMGVR--H-KTLP---VEGV
QFHPESIL-T----------------------------------QH--------------
--GHAML-ANFL-KQHRG-G----------------------------------------
------------------------------------------------------------
------------------------------------------------------------
------------------------------------------------------------
------------------------------------------------------------
------------------------------------------------------------
------------------------------------------------------------
------------------------------------------------------------
------------------------------------------------------------
-
>OLB01272.1|Verrucomicrobia-root-root-root-root-Verrucomicrobia_bacterium_13_1_20CM_3_54_17 OLB01272.1 anthranilate/aminodeoxychorismate synthase component II [Verrucomicrobia bacterium 13_2_20CM_54_12]OLD90560.1 anthranilate/aminodeoxychorismate synthas
-----------------------------------------------M------------
--------------------------------------------------------LLLI
DN--------------YDSFTY-NLA-----------QYF---GEL-GCELVIKRND---
EISP-----DEI-AV-------------------LAPKHICISPGPC---TPR-------
-------------EA---GISKDIVLRF--GSKIPMLGVCLGHQCIAEAYGGKIVRA-ST
---------------------LMHGKSSTIR-H-D-G---S-GLFTDLP--AP----FEA
GRYHSLAVERSSFPRCLEIIAES-------D-DG-----EIMALR--H-REFP---VYGV
QFHPESVL-T----------------------------------RD--------------
--GKKIL-GRFL-LHRPN-P----------------------------------------
------------------------------------------------------------
------------------------------------------------------------
------------------------------------------------------------
------------------------------------------------------------
------------------------------------------------------------
------------------------------------------------------------
------------------------------------------------------------
------------------------------------------------------------
-
>WP_066353900.1|Firmicutes-Clostridia-Thermosediminibacterales-Thermosediminibacteraceae-Fervidicola-Fervidicola_ferrireducens WP_066353900.1 gamma-glutamyl-gamma-aminobutyrate hydrolase family protein [Fervidicola ferrireducens]KXG76041.1 putative gluta
-----------------------------------------------M------------
-----------------------------------------------------RPLIAIT
CSF-------------ADEKIF--LN-------RGYYEAV---EKA-GGIPVGVAPLRD-
--------KDVLSNL---L---------------DRVDGLLLSGGP----DVDP-RHFGE
NPRPGLGEVN-PLRD---EAEIFLCREA-VKRRKPVLGICRGVQLINIALGGTVYQDIGS
EM-E-KPLKHRQ-----EAP-RWYASHDVNV-S-K-D---S-LLYRILES-DL----VPV
NSFHHQAV--KDVAEILKPVAFS-------Q-DG-----VVEAVE--G-ASGEF-FLLGV
QWHPEEMW-R----------------------------------EYPL------------
--QLKLF-EALV-DAARM-K----------------------------------------
------------------------------------------------------------
------------------------------------------------------------
------------------------------------------------------------
------------------------------------------------------------
------------------------------------------------------------
------------------------------------------------------------
------------------------------------------------------------
------------------------------------------------------------
-
>OGB87499.1|root-root-root-root-root-candidate_division_WOR-1_bacterium_RIFCSPHIGHO2_02_FULL_45_12 OGB87499.1 anthranilate/aminodeoxychorismate synthase component II [candidate division WOR-1 bacterium RIFCSPHIGHO2_02_FULL_45_12]OGC04619.1 anthranilate/a
-----------------------------------------------M------------
--------------------------------------------------------ILMI
DN--------------YDSFTY-NLV-----------QYL---GEL-GEDLQVFRND---
KISI-----KEI-EK-------------------LKPKSIVISPGPG---EPK-------
-------------DA---GISKEVIKHF--AGKIPILGVCLGEQSIAEVFGGKVIRA-AR
---------------------LMHGKTSEIK-H-D-G---K-TIFRNLP--NP----FTA
TRYHSLIVEKESLPDCFEISATT-------D-QD-----EIMGIR--H-KKFI---LEGV
QFHPESIL-T----------------------------------SA--------------
--GKQLL-ANFL-SL---------------------------------------------
------------------------------------------------------------
------------------------------------------------------------
------------------------------------------------------------
------------------------------------------------------------
------------------------------------------------------------
------------------------------------------------------------
------------------------------------------------------------
------------------------------------------------------------
-
>PIU10257.1|Candidatus_Micrarchaeota-root-root-root-root-Candidatus_Micrarchaeota_archaeon_CG08_land_8_20_14_0_20_49_17 PIU10257.1 GMP synthase [Candidatus Micrarchaeota archaeon CG08_land_8_20_14_0_20_49_17]
-----------------------------------------------M------------
--------------------------------------------------------ILIV
DL--------------GSQYTH-LIW-----------RSL---RDL-GKESKIVNAETP-
---Q-----SEL----------------------LKSDMLIVSGGPG---SVEK------
--------DA-YTKY---SECSNAIKQIYESKEVPLLGICLGHQLIAHVLGGKVVKG-RK
---------------------AEYGFSRLVV-D-D-K---D-LLFDGMP--KE----FKI
WVSHFDEI--KKLPKDFVKLAHS-------E-TC-----AVEAIR--H-KKKN---IFGL
QFHPEVWH-T----------------------------------EN--------------
--GEKIL-ANLL-TLLR-------------------------------------------
------------------------------------------------------------
------------------------------------------------------------
------------------------------------------------------------
------------------------------------------------------------
------------------------------------------------------------
------------------------------------------------------------
------------------------------------------------------------
------------------------------------------------------------
-
>WP_090508057.1|Euryarchaeota-Halobacteria-Natrialbales-Natrialbaceae-Natronorubrum-Natronorubrum_sediminis WP_090508057.1 hypothetical protein [Natronorubrum sediminis]SEH17641.1 GMP synthase (glutamine-hydrolysing) [Natronorubrum sediminis]
-----------------------------------------------M------------
----------------------------------------------------TQLRIAVL
NA------------AQQDENTTRNFR-----------------REL-DASIAEFDISSG-
----------EVPAN-------------------FEFDAAVVTGSRT---SVY-------
-----------WDEA-WMQATKEWVADA-IDRDIPFLGVCWGHQLLADVLGGTVEDM-GA
---------------------YEVGYSEIDRLK-S-D---S-RLFDGIS--ED----FLA
FTSHSDEV--SELPPGGTPLAEN-------H--Y-----SNHGFR--K-DR-----VFGV
QFHPEYDT-KTARELVHRKD---LSDERR---------------QSVLEEI-TEENYQQA
CEAKLVF-ENFL-EFARE-MN---------------------------------------
------------------------------------------------------------
------------------------------------------------------------
--------------------EGSVSAEASSDASA-----------SLGCSD---------
------------------------------------------------------------
------------------------------------------------------------
------------------------------------------------------------
------------------------------------------------------------
------------------------------------------------------------
-
>RKY46016.1|Candidatus_Omnitrophica-root-root-root-root-Candidatus_Omnitrophica_bacterium RKY46016.1 aminodeoxychorismate/anthranilate synthase component II [Candidatus Omnitrophica bacterium]
-----------------------------------------------M------------
--------------------------------------------------------VLVI
DN--------------YDSFTY-NLV-----------QYL---EEL-GEEVLVYRND---
KITL-----EKI-KK-------------------LKPDRIVISPGPG---TPL-------
-------------SA---GISCELIKSF--YQHFPILGVCLGHQCIGYVFGAKIVRA-PK
---------------------IMHGKVSLIY-H-E-G---K-KLFKGVK--NP----FLA
TRYHSLIINRKTLPSNLVVNAST-------E-DG-----IIMGVR--D-RRFP---LWGV
QFHPESIL-T----------------------------------EE--------------
--GKKIL-KNFL-SL---------------------------------------------
------------------------------------------------------------
------------------------------------------------------------
------------------------------------------------------------
------------------------------------------------------------
------------------------------------------------------------
------------------------------------------------------------
------------------------------------------------------------
------------------------------------------------------------
-
>PSP48380.1|Euryarchaeota-Halobacteria-Halobacteriales-root-root-Halobacteriales_archaeon_QH_3_68_24 PSP48380.1 hypothetical protein BRC67_12645, partial [Halobacteriales archaeon QH_3_68_24]
-----------------------------------------------M------------
----------------------------------------------------NRPRLALL
IG------------AHDPEATRRNFR-----------------REL-DADLVEYHLPDG-
----------DIPEQ-------------------FDVDGAVITGSRS---SVY-------
-----------HDDP-WIDATRPWVAEA-VERDLPLMGVCWGHQLLADVLGGTVEDM-GE
---------------------YEIGYRTVEH-A-G-----S-PLFEGVD--EA----FTV
FTTHSDRV--VELPPGAEPIAAN-------D--Y-----GNHGFR--K-GH-----VFGV
QFHPEYDA-ETAESVTKGKDD-QLSAERI---------------AGVLDGI-TPENYRAA
CEAKGVF-ENFV-GYVRE-H----------------------------------------
------------------------------------------------------------
------------------------------------------------------------
------------------------------------------------------------
------------------------------------------------------------
------------------------------------------------------------
------------------------------------------------------------
------------------------------------------------------------
------------------------------------------------------------
-
>WP_140018295.1|Proteobacteria-Betaproteobacteria-Nitrosomonadales-Methylophilaceae-Candidatus_Methylopumilus-Candidatus_Methylopumilus_planktonicus WP_140018295.1 aminodeoxychorismate/anthranilate synthase component II [Candidatus Methylopumilus plankton
-----------------------------------------------M------------
--------------------------------------------------------LLMI
DN--------------YDSFTY-NLV-----------QYL---AEL-KQEVEVYRND---
EITI-----DEI-KK-------------------KNPQYIVLSPGPC---TPK-------
-------------EA---GVSLEVVNTF--KGEIPILGVCLGHQTIGQAFGGKIIHA-KT
---------------------LMHGKTSKIH-H-T-D---Q-GVFKDLK--NP----FTA
TRYHSLVIERATLPHCLEVTAWT-------D-DE-----EIMGVR--H-KTLP---IEGV
QFHPESVL-T----------------------------------EH--------------
--GHDLL-NNFL-KAYG-------------------------------------------
------------------------------------------------------------
------------------------------------------------------------
------------------------------------------------------------
------------------------------------------------------------
------------------------------------------------------------
------------------------------------------------------------
------------------------------------------------------------
------------------------------------------------------------
-
>WP_100026473.1|Fusobacteria-Fusobacteriia-Fusobacteriales-Fusobacteriaceae-Fusobacterium-Fusobacterium_pseudoperiodonticum WP_100026473.1 gamma-glutamyl-gamma-aminobutyrate hydrolase family protein [Fusobacterium pseudoperiodonticum]ATV70417.1 gamma-glu
----------------------------------------------MK------------
-----------------------------------------------------KPIIGIS
ASMIFEEK---DELFLGDKYSC--VA-------HSYVDAI---YKS-GGIPVVLPILKD-
--------VSAIREQ---V---------------KLLDGIVLSGGR----DVDP-HFYGE
EPLEKLEAIF-PERD---VHETALIKAA-TDLKKPIFAICRGMQILNVVYGGTLYQDISY
AP-G-EHIKHYQ-----IGT-PYQATHSIKI-D-K-S---S-TLFRMADKLEV----ERV
NSFHHQAL--KKLADGLKVVATA-------P-DG-----IIEAVE--G-TNEDGMFILGV
QFHPEMMY-D----------------------------------KSTF------------
--ARSMF-KRFI-TICLE-S--RPTDVIL-------------------------------
-KDGLHHEE---------------------------------------------------
------------------------------------------------------------
------------------------------------------------------------
----------------------------EYKTKEIA------------------DRIKEL
EE----------------------------------------------------------
---------------------EEKKEFF-----------KGD------------------
------------------------------------------------------------
----------------L-------------------------------------------
-
>WP_002810188.1|Proteobacteria-Gammaproteobacteria-Chromatiales-Chromatiaceae-Nitrosococcus-Nitrosococcus_oceani WP_002810188.1 aminodeoxychorismate/anthranilate synthase component II [Nitrosococcus oceani]ABA58948.1 anthranilate synthase, component II [
-----------------------------------------------M------------
--------------------------------------------------------LLML
DN--------------YDSFTY-NLV-----------QYL---GEL-GEEVCVFRND---
QVST-----AEI-ER-------------------LRPKRLVISPGPC---TPN-------
-------------EA---GISLEIIRHF--AGKIPLLGVCLGHQCIGQAFGGRIVHA-KA
---------------------IMHGKTSKVH-H-N-H---K-GVFQGLD--DP----FEA
ARYHSLVIDQASLPPCLEVTAWT-------K-TDTGELDEIMGIY--H-KELA---IEGV
QFHPESIL-T----------------------------------QQ--------------
--GHNLL-LNFL-KRT--------------------------------------------
------------------------------------------------------------
------------------------------------------------------------
------------------------------------------------------------
------------------------------------------------------------
------------------------------------------------------------
------------------------------------------------------------
------------------------------------------------------------
------------------------------------------------------------
-
>WP_083035208.1|Firmicutes-Bacilli-Bacillales-Planococcaceae-Sporosarcina-Sporosarcina_ureae WP_083035208.1 gamma-glutamyl-gamma-aminobutyrate hydrolase family protein [Sporosarcina ureae]ARF18230.1 gamma-glutamyl-gamma-aminobutyrate hydrolase [Sporosarc
-----------------------------------------------M------------
-----------------------------------------------------KPVIGVT
SDID------------QNGDTF--VQ-------TRFIRAV---RQA-GGVPVILPVGL--
---------DAIEEV---C---------------DRLDGVLLIGGE----DIDP-YLYGE
EPHRQLGKVL-PERD---ESELALIKRM-ADQDKPVFGICRGYQLINVAFGGTIYQDMYA
QLSE-DLLQHHQ-----LTD-LDFAFHSIVI-V-S-D---S-KLAEWAGT-SE----VRV
NSLHHQAV--KEVQAPLVVTAVA-------K-DG-----VIEALE--S-TAHR--FVVGV
QWHPEAMVKR----------------------------------EDRL------------
--SLTLF-EKFV-EAASE-K--R-------------------------------------
------------------------------------------------------------
------------------------------------------------------------
------------------------------------------------------------
------------------------------------------------------------
------------------------------------------------------------
------------------------------------------------------------
------------------------------------------------------------
------------------------------------------------------------
-
>WP_026443131.1|Acidobacteria-Acidobacteriia-Acidobacteriales-Acidobacteriaceae-Acidobacterium-Acidobacterium_ailaaui WP_026443131.1 aminodeoxychorismate/anthranilate synthase component II [Acidobacterium ailaaui]
-----------------------------------------------M------------
--------------------------------------------------------VFVL
DN--------------YDSFTY-NLV-----------QYM---GEL-GADMVVRRND---
ELTP-----AEV-EA-------------------LRPERIVVSPGPC---TPQ-------
-------------EA---GISIELIRYF--AGKLPILGVCLGHQAIGAAFGGKVVRA-AQ
---------------------LMHGKTSEVR-H-D-G---K-TIFKDLS--NP----LTC
TRYHSLIVSEKGLPSDLEVSART-------A-DG-----TIMGLR--H-RKYP---VEGV
QFHPESVL-T----------------------------------QD--------------
--GKHLI-RNFL-EL---------------------------------------------
------------------------------------------------------------
------------------------------------------------------------
------------------------------------------------------------
------------------------------------------------------------
------------------------------------------------------------
------------------------------------------------------------
------------------------------------------------------------
------------------------------------------------------------
-
>WP_011879190.1|Firmicutes-Clostridia-Clostridiales-Peptococcaceae-Desulfotomaculum-Desulfotomaculum_reducens WP_011879190.1 gamma-glutamyl-gamma-aminobutyrate hydrolase family protein [Desulfotomaculum reducens]ABO51397.1 peptidase C26 [Desulfotomaculum
-----------------------------------------------M------------
-----------------------------------------------------IPIIGIT
SSYDD-----------KTGRTF--LS-------RDYIQAV---TAA-GGLPLVLPCILP-
--------ESSVPFL---L---------------ELVDGLILSGGV----DVDP-LIFGE
EPHPQMGEIC-PERD---KFEFTLTKQA-LGQDLPILAICRGVQMLNIVAGGSILQDIGA
TV-Q-CPVKHSQ-----EAP-RWYGTHTINI-L-P-E---S-RLAKIWGK--K----MVV
NSYHHQAV--GTVGKGFIVSAWS-------V-DG-----VVEGME--S-TTHS--FVLGV
QCHPECMW-E----------------------------------KDTV------------
--IFQLF-REFV-QAAKK------------------------------------------
------------------------------------------------------------
------------------------------------------------------------
------------------------------------------------------------
------------------------------------------------------------
------------------------------------------------------------
------------------------------------------------------------
------------------------------------------------------------
------------------------------------------------------------
-
>WP_013129646.1|Crenarchaeota-Thermoprotei-Desulfurococcales-Desulfurococcaceae-Thermosphaera-Thermosphaera_aggregans WP_013129646.1 glutamine-hydrolyzing GMP synthase [Thermosphaera aggregans]ADG91053.1 GMP synthase (glutamine-hydrolyzing) [Thermosphaer
-----------------------------------------------MSGE---------
-----NLLIP-------------------------------------------GGTILVV
DY--------------GGQYAH-LIA-----------RRL---REL-GVLAVITPYTRV-
---------GDA-DL-------------------SKYSAIVLSGSHR---SVLE------
--------TD-PDVL---ESARRILS----NSGIPVLGVCFGHQLIAKTLGGVVEKG---
C--------------------GEYGRVVVKL-V-E-R---D-ELFNGWE--GE----EYV
WMSHGDCV--SKPPPGSRVLAVS-------E-NG-----VTAALKIEL-KGRV---VYTV
QFHPEVSH-T----------------------------------VK--------------
--GLALL-DNFA-RLAGV-E--RKWVRNTYYALVE-AELEKYRG---------VEGPVIA
AVSGGVDSTVAAAVAR-------------------------KVLGDRVIPVLVDHGLFRE
GEVEEVVEKLS-ATG--------LKPLVLDERERFLSRLEGVVDCEERRRII-----GEE
FAKVFD-QVMEAEG----ARLFVQGTTYP---------------------DIVESGGTVV
--ADRIKSHHNVAGLPSWFREKYLVA------EPLKH--------------LYKDEVREV
ARMLGVPG-----YFVERHP-FPGPGLAVRVIGVFTR------------------EKLEV
CRRASAIV---EQVLRRHGLLDKVWQAFAVVGDDKWVGVKGDARRVGYVVI--VRIVESS
DAMTADYFK-----------PPYSV------------------LDEVSREITRSIEDVTM
VAYAVTTKPPSTIE---------------------------------------------P
C
>MBE51770.1|Actinobacteria-Acidimicrobiia-Acidimicrobiales-Acidimicrobiaceae-root-Acidimicrobiaceae_bacterium_TMED130 MBE51770.1 anthranilate/aminodeoxychorismate synthase component II [Acidimicrobiaceae bacterium]OUV78746.1 anthranilate/aminodeoxychoris
-----------------------------------------------M------------
-----------------------------------------------------TSRVLII
DN--------------YDSFVY-ILA-----------QYL---GEL-GLNPIVFRND---
KLTT-----DGV-SD-------------------LDPDTILISPGPG---TPD-------
-------------DS---GISMELIEEF--KEKIPIFGVCLGLQCIGEFFGGNVIRA-PA
---------------------VMHGKTSLIK-H-D-G---K-GVFKSLP--NP----FEA
TRYHSLIVDRDTLPDDLEVTAET-------D-DG-----LIMGLR--H-KTFP---VEGV
QFHPESIL-T----------------------------------NV--------------
--GYSLL-ENFF-SRN--------------------------------------------
------------------------------------------------------------
------------------------------------------------------------
------------------------------------------------------------
------------------------------------------------------------
------------------------------------------------------------
------------------------------------------------------------
------------------------------------------------------------
------------------------------------------------------------
-
>WP_121451260.1|Firmicutes-Clostridia-Clostridiales-Peptococcaceae-Desulfofundulus-Desulfofundulus_salinum WP_121451260.1 aminodeoxychorismate/anthranilate synthase component II [Desulfofundulus salinum]RKO66841.1 aminodeoxychorismate/anthranilate syntha
-----------------------------------------------MFAA-PV------
--------RPEQ----------------------------------FRLPAGEEVRLLMI
DN--------------YDSFTY-NLV-----------QYF---GEL-GIPVEVRRND---
QITL-----DKI-RA-------------------LSPTHVVISPGPG---NPD-------
-------------GA---GISLALVRNL--AGKVPILGVCLGHQTIGQAFGGRVVQA-HQ
---------------------LMHGKTSAIY-H-D-G---R-TIFHGLP--SP----FTA
TRYHSLVVDEHHLPGCLEVSAWT-------V-EG-----EIMGLR--H-REFT---VEGV
QFHPESIL-T----------------------------------EY--------------
--GRDLL-ANFL-RCRGG-RW-AA------------------------------------
------------------------------------------------------------
------------------------------------------------------------
------------------------------------------------------------
------------------------------------------------------------
------------------------------------------------------------
------------------------------------------------------------
------------------------------------------------------------
------------------------------------------------------------
-
>WP_064563871.1|Firmicutes-Bacilli-Bacillales-Bacillaceae-Bacillus-Bacillus_sp._MKU004 WP_064563871.1 aminodeoxychorismate/anthranilate synthase component II [Bacillus sp. MKU004]OAT83864.1 anthranilate synthase component 2 [Bacillus sp. MKU004]
-----------------------------------------------M------------
--------------------------------------------------------ILLI
DN--------------YDSFTY-NLY-----------QYL---LEL-GEDVLIKRND---
EITL-----EGI-QE-------------------LKPEGIILSPGPG---TPL-------
-------------DA---GICIEIIQNL--HASAPILGVCLGHQAIAAAFGAKVVIA-ER
---------------------IMHGKTSLIR-H-D-G---D-GVFQYLS--QP----LTV
MRYHSLVVEKESLPQQFQVTASSM------D-DN-----QIMAIK--H-RRYP---LFGV
QFHPESIG-T----------------------------------DT--------------
--GKKIL-SNFL-EEMRK-G--NNRERVSAKAI---------------------------
------------------------------------------------------------
------------------------------------------------------------
------------------------------------------------------------
------------------------------------------------------------
------------------------------------------------------------
------------------------------------------------------------
------------------------------------------------------------
------------------------------------------------------------
-
>EMR74055.1|Euryarchaeota-Thermoplasmata-Thermoplasmatales-root-root-Thermoplasmatales_archaeon_SCGC_AB-539-N05 EMR74055.1 GMP synthase, glutamine-hydrolyzing, N-terminal domain or A subunit [Thermoplasmatales archaeon SCGC AB-539-N05]
-----------------------------------------------M------------
----------------------------------------------------ILVRIYVV
DN--------------GGQWTH-REW-----------RTL---RDL-DVDTKIVPNTAS-
---F-----NDI-IK-------------------DDVDGLILSGGAP---RMGL------
-----------QKEL---GNCREYLE----KAEFPILGICAGHQFMAKFFGGNTKPS-KI
---------------------PEFGKIELTL-IKE-G---N-ALFKGVT--KK----SIV
WESHNDEV--TVLPKDFEILGKS-------E-NC-----EIQAMN--H-KEKP---FYGL
QFHPEVEH-T----------------------------------EY--------------
--GKQIF-KNFV-WICKE-R--KK------------------------------------
------------------------------------------------------------
------------------------------------------------------------
------------------------------------------------------------
------------------------------------------------------------
------------------------------------------------------------
------------------------------------------------------------
------------------------------------------------------------
------------------------------------------------------------
-
>WP_130890539.1|Fusobacteria-Fusobacteriia-Fusobacteriales-Fusobacteriaceae-Fusobacterium-Fusobacterium_ulcerans WP_130890539.1 gamma-glutamyl-gamma-aminobutyrate hydrolase family protein [Fusobacterium ulcerans]
-----------------------------------------------M------------
-----------------------------------------------------KPIIGIT
TFREM-RE--------KGEYNS--IN-------YGYAEAV---LAA-GGLPLFIPIVSE-
---------GIAKEY---LE-------------DYRLDGIIFSGGA----DVAP-RFYGE
DPGLQIPGID-TKRD---IMEFELLEEA-VKRKIPVLGICRGHQLINVAFDGTLYQDIDT
QV-Q-SAMGHHPT----HIN-RDELFHSVNI-K-K-E---S-VLHDIFGD-EK----IYV
NSFHHQAV--KKLGKGLKATAFS-------C-EG-----IVEAFETVD-MNER--FVLGI
QWHPENLV-N----------------------------------RYNE------------
--FLGIF-KLLV-DRAKE-K----------------------------------------
------------------------------------------------------------
------------------------------------------------------------
------------------------------------------------------------
------------------------------------------------------------
------------------------------------------------------------
------------------------------------------------------------
------------------------------------------------------------
------------------------------------------------------------
-
>WP_039140990.1|Proteobacteria-Gammaproteobacteria-Pasteurellales-Pasteurellaceae-Gallibacterium-Gallibacterium_anatis WP_039140990.1 aminodeoxychorismate/anthranilate synthase component II [Gallibacterium anatis]KGQ51767.1 anthranilate synthase subunit 
-----------------------------------------------M------------
------------------------------------------------------ANILFL
DN--------------FDSFTY-NLV-----------DQF---RVL-GHNVTVYRNDCEL
DTLI-----KAA-TA-------------------QPDTILALSPGPG---NPQ-------
-------------QA---GNMLPLINAL--KHQCPIIGICLGHQAIIKAFGGEIVHA-GE
---------------------VMHGKVSKIT-H-D-N---Q-AMFAGLP--NP----LSV
ARYHSLMG--SNLPSELIVNAEY---------HH-----IVMAVR--H-QSLP---ICGF
QFHPESIL-T----------------------------------VQ--------------
--GGQLL-KQTI-DWLLA-H----------------------------------------
------------------------------------------------------------
------------------------------------------------------------
------------------------------------------------------------
------------------------------------------------------------
------------------------------------------------------------
------------------------------------------------------------
------------------------------------------------------------
------------------------------------------------------------
-
>WP_062282175.1|Firmicutes-Clostridia-Thermoanaerobacterales-Thermoanaerobacteraceae-Moorella-Moorella_mulderi WP_062282175.1 gamma-glutamyl-gamma-aminobutyrate hydrolase family protein [Moorella mulderi]KYH33178.1 putative glutamine amidotransferasec [M
-----------------------------------------------M------------
-----------------------------------------------------LPIIGIT
VAFETILE---NSPVPGADLYY--TN-------REYARAV---ELA-GAVPVMLPAVKD-
--------ETVLRGL---L---------------DRLDALVVTGGV----RPLPKDMLAE
PVLPGLKEQN-PARY---ASDYRLIAEA-LRRDMPLLGICRGHQMINEVTGGNLCLRLPE
PH------PHCQ-----TSP-PAAPAHAVEI-E-P-D---T-LVHRIVGQ-RH----LPV
NSLHLQAV--EKVGPGMIVAARA-------E-DG-----VVEAIE--S-KNHS--FVLGL
QFHPEKMT------------------------------------DESI------------
--YLNFF-KALA-NQAKA-Y--RSNALR--------------------------------
------------------------------------------------------------
------------------------------------------------------------
------------------------------------------------------------
------------------------------------------------------------
------------------------------------------------------------
------------------------------------------------------------
------------------------------------------------------------
------------------------------------------------------------
-
>WP_013683631.1|Euryarchaeota-Archaeoglobi-Archaeoglobales-Archaeoglobaceae-Archaeoglobus-Archaeoglobus_veneficus WP_013683631.1 GMP synthase subunit A [Archaeoglobus veneficus]AEA46967.1 GMP synthase (glutamine-hydrolyzing) subunit A [Archaeoglobus vene
-----------------------------------------------M------------
------------------------------------------------------VKIYVV
YN--------------YGQYNH-LIH-----------RTL---RDL-GVESKLIENTTP-
---V-----EQI----------------------KDADGIVLGGGPS-------------
-----------LERT---GNCELYVK----ELDVPILGICLGHQLLAKVFGGEVGKG-QV
---------------------GGYAEVNVRI-V-E-E---D-EIFEGLP--KE----LKA
WASHADEV--KKMPEDFKHLAES-------D-VC-----KIEAMR--H-KEKP---IYGV
QWHPEVYH-T----------------------------------ER--------------
--GVDFY-RNFI-KICKR------------------------------------------
------------------------------------------------------------
------------------------------------------------------------
------------------------------------------------------------
------------------------------------------------------------
------------------------------------------------------------
------------------------------------------------------------
------------------------------------------------------------
------------------------------------------------------------
-
>OIN86330.1|Candidatus_Aenigmarchaeota-root-root-root-root-Candidatus_Aenigmarchaeota_archaeon_CG1_02_38_14 OIN86330.1 hypothetical protein AUJ50_03875 [Candidatus Aenigmarchaeota archaeon CG1_02_38_14]PIV68053.1 hypothetical protein COS07_05460 [Candida
-----------------------------------------------M------------
--------------------------------------------------------ICII
DC--------------GTSWLE-EIK-----------KNV---SEL-KKPYKVIKFDEI-
---------EDC-KF-------------------KSFSGIIISGAPT---LLTQ------
--------VD-LKKY---MSLFRFIK----TVSIPILGICLGHQIIGLLYGSEVHVG-KM
----------------------VNKKEKIEI-V-K-Q---D-DLFLGIK--NN----SLF
QEEHSEFI---TLPEEFQLLAKS-------K-TC-----DNEAMK--H-KKRK---IYGV
QFHPEVSG------------------------------------SN--------------
--GKMVL-DNFL-KIRSN-N----------------------------------------
------------------------------------------------------------
------------------------------------------------------------
------------------------------------------------------------
------------------------------------------------------------
------------------------------------------------------------
------------------------------------------------------------
------------------------------------------------------------
------------------------------------------------------------
-
>CRY09758.1|Proteobacteria-Gammaproteobacteria-Enterobacterales-Yersiniaceae-Yersinia-Yersinia_enterocolitica CRY09758.1 anthranilate synthase component II [Yersinia enterocolitica]CRY34533.1 anthranilate synthase component II [Yersinia enterocolitica]C
M------------------------------------------ENNLM------------
------------------------------------------------------ADILLL
DN--------------IDSFTY-NLV-----------DQL---RSS-GHRVVIYRNQIAA
DTII-----ERL-QQ-------------------LEQPVLMLSPGPG---TPA-------
-------------QA---GCMPELLQRL--RGQLPIIGICLGHQAIVEAYGGHVGQA-GE
---------------------ILHGKASAIE-H-D-G---Q-GMFAGMP--NP----LPV
ARYHSLVG--SNIPTELTVNARF---------GE-----MVMAVR--H-DAHR---ICGY
QFHPESIL-T----------------------------------TQ--------------
--GARLL-EQTL-AWALS------------------------------------------
------------------------------------------------------------
------------------------------------------------------------
------------------------------------------------------------
------------------------------------------------------------
------------------------------------------------------------
------------------------------------------------------------
---------------------PSRV-----------------------------------
------------------------------------------------------------
-
>WP_099985677.1|Fusobacteria-Fusobacteriia-Fusobacteriales-Fusobacteriaceae-Fusobacterium-Fusobacterium_pseudoperiodonticum WP_099985677.1 gamma-glutamyl-gamma-aminobutyrate hydrolase family protein [Fusobacterium pseudoperiodonticum]ATV57366.1 gamma-glu
---------------------------------------------MSK------------
-----------------------------------------------------KPIIGIS
SSVIV-DE---AGSFAGYKRAY--VN-------KDYVDAV---VRA-GGVPLIIPFTTD-
--------KEVIISQ---V---------------QVIDALILSGGH----DVSP-YNYGQ
EPNPKLGETF-PERD---TYDMLLLEES-KKRNIPILGICRGSQIINVAAGGTLYQDLSL
IP-G-NVLKHNQ-----VSK-PTLKTHKIQI-E-E-N---S-VISSIFGQ--E----TMV
NSFHHQAI--DKLGTDLKVVARA-------S-DG-----VVEAIE--H-KTYK--FLVAV
QWHPEMLA-V----------------------------------ECDE------------
--ARKLF-NRLI-EEAKK------------------------------------------
------------------------------------------------------------
------------------------------------------------------------
------------------------------------------------------------
------------------------------------------------------------
------------------------------------------------------------
------------------------------------------------------------
------------------------------------------------------------
------------------------------------------------------------
-
>WP_071695591.1|Proteobacteria-Gammaproteobacteria-Oceanospirillales-Halomonadaceae-Halomonas-Halomonas_sp._QHL1 WP_071695591.1 glutamine amidotransferase [Halomonas sp. QHL1]OJA07003.1 GMP synthase [Halomonas sp. QHL1]
-----------------------------------------------M------------
------------------------------------------------------ACVLIV
K----------------TGDAFPEVVDQHGDFETLFLKQLSTALPA-HLELQVWDATRQ-
---------PIAPDL-------------------DALAGIVITGSHS---MVS-------
-----------EAEP-WSEALKPWLQEA-LANDTPMLGVCYGHQLMAAAFGGVSDYHPAG
---------------------RESGTRTVRL-T-Q-AGQQD-PLFSQLP--AS----FAA
HLTHTQSV--MQAPLGCTVLAHN-------S-HD-----AHQALR--Y-GPR----QWSV
QFHPEFTA-PVMRAYLERQRA-ALRDQGE-----------EP--DTLL------ANITDC
LDASSLL-RRFL-AFV--------------------------------------------
------------------------------------------------------------
------------------------------------------------------------
------------------------------------------------------------
------------------------------------------------------------
------------------------------------------------------------
------------------------------------------------------------
------------------------------------------------------------
------------------------------------------------------------
-
>WP_099324353.1|Planctomycetes-Candidatus_Brocadiae-Candidatus_Brocadiales-Candidatus_Brocadiaceae-Candidatus_Kuenenia-Candidatus_Kuenenia_stuttgartiensis WP_099324353.1 aminodeoxychorismate/anthranilate synthase component II [Candidatus Kuenenia stuttgar
-----------------------------------------------M------------
--------------------------------------------------------VIIV
DN--------------YDSFTY-NLV-----------QQI---GAF-GEKMEVFRND---
KISL-----DKI-EK-------------------ETPSHIIISPGPC---TPK-------
-------------EA---GISNDIIRYF--SGKIPILGVCLGHQCIAYTYGADIIRA-RR
---------------------LMHGKTSMII-H-D-G---K-TIYKGLS--NP----FMA
TRYHSLIVKEDSLPDCFEITARA-------D-ND-----EIMGIR--H-KVHL---LEGV
QFHPESFL-T----------------------------------EE--------------
--GPKLL-KNFL-ML---------------------------------------------
------------------------------------------------------------
------------------------------------------------------------
------------------------------------------------------------
------------------------------------------------------------
------------------------------------------------------------
------------------------------------------------------------
------------------------------------------------------------
------------------------------------------------------------
-
>WP_035685976.1|Proteobacteria-Gammaproteobacteria-Pasteurellales-Pasteurellaceae-Avibacterium-Avibacterium_paragallinarum WP_035685976.1 aminodeoxychorismate/anthranilate synthase component II [Avibacterium paragallinarum]AZI14460.1 aminodeoxychorismate
-----------------------------------------------M------------
------------------------------------------------------ANIVFL
DN--------------FDSFTY-NLV-----------DQF---RTL-GHQVQIYRNDCDI
ELV------EKM-AL-------------------QPNSILALSPGPG---NPQ-------
-------------EA---GILLPLIQRL--KGKVPMIGICLGHQALIEAFGGDVVHS-GE
---------------------VLHGKVSNIQ-H-D-E---Q-AMFNGLS--NP----MPV
ARYHSLIG--ENLPDEFVVNAEY---------NG-----IIMAIR--H-KTLP---ICGF
QFHPESIL-T----------------------------------VQ--------------
--GGKLL-ENSV-NWLLH-R----------------------------------------
------------------------------------------------------------
------------------------------------------------------------
--------------------------------------------------D---------
------------------------------------------------------------
------------------------------------------------------------
------------------------------------------------------------
------------------------------------------------------------
------------------------------------------------------------
-
>PIT84787.1|Candidatus_Micrarchaeota-root-root-root-root-Candidatus_Micrarchaeota_archaeon_CG10_big_fil_rev_8_21_14_0_10_45_29 PIT84787.1 GMP synthase [Candidatus Micrarchaeota archaeon CG10_big_fil_rev_8_21_14_0_10_45_29]
-----------------------------------------------M------------
--------------------------------------------------------ICII
DC--------------GTSWLE-EIK-----------TSV---GKA-GFRLKVVKMEEC-
---------AGR-GF-------------------CEFSGIIISGSPI---LLTD------
--------AG-SQKY---LDNLEFVK----KAKIPVLGICFGHQVIGMLYGAKAHIG-EM
----------------------IDKNEQVRV-L-E-E---N-GLFAGIA--KE----AVF
REEHREFI---DLPQGFELLAKS-------Q-TC-----ANEAMR--H-KTKK---LYGT
QFHPEASG------------------------------------ES--------------
--GKKVL-KNFL-NMCGE-K----------------------------------------
------------------------------------------------------------
------------------------------------------------------------
------------------------------------------------------------
------------------------------------------------------------
------------------------------------------------------------
------------------------------------------------------------
------------------------------------------------------------
------------------------------------------------------------
-
>WP_141268285.1|Proteobacteria-Gammaproteobacteria-Vibrionales-Vibrionaceae-Vibrio-Vibrio_comitans WP_141268285.1 aminodeoxychorismate/anthranilate synthase component II [Vibrio comitans]GEA58864.1 anthranilate synthase component 2 [Vibrio comitans NBRC 
-----------------------------------------------M------------
------------------------------------------------------ANILFI
DN--------------FDSFTY-NLV-----------DQF---RTL-GHDVTVYRNNIDV
DVLG-----NAL-NE-------------------LENPVIVLSPGPG---APS-------
-------------EA---GNMPAIIDRF--KGKVPMIGICLGHQAIVEAYGGTVAGA-GE
---------------------IIHGKVSMMQ-H-D-N---H-ATYQGLP--SP----FAI
ARYHSLVA--TKVTDDLTITAQV---------DD-----LVMSVV--H-EQDK---VCGF
QFHPESIM-T----------------------------------TY--------------
--GATLL-ANSI-EWALG-S--IELSKEQ-------------------------------
------------------------------------------------------------
------------------------------------------------------------
------------------------------------------------------------
------------------------------------------------------------
------------------------------------------------------------
------------------------------------------------------------
------------------------------------------------------------
------------------------------------------------------------
-
>WP_072331909.1|Firmicutes-Bacilli-Bacillales-Thermoactinomycetaceae-Thermoactinomyces-Thermoactinomyces_sp._DSM_45891 WP_072331909.1 gamma-glutamyl-gamma-aminobutyrate hydrolase family protein [Thermoactinomyces sp. DSM 45891]SFX28377.1 putative glutami
-----------------------------------------------M------------
-----------------------------------------------------SAMIGIT
TFIEL------------DEFTK--IR-------RAYANSV---ATA-GGIPVLLSPIVN-
--------ETLAEEL---A---------------DRLDGLLLSGGG----DINP-IHYHE
EPHPTLDLVC-DTRD---QYEFQLAKAF-MNRRKPILAICRGAQVLNVVLGGTLIQDVPS
QV-T-TDLPHSQ-----EAD-RHVATHKIQI-D-P-Q---S-KLAEILDE-CQ----IDV
NSFHHQSV--KDLPGTCQATAYA-------P-DG-----VVEAFE--Y-QGDQ--FALAV
QWHPEAMT------------------------------------HDEH------------
--SLKLF-RYFV-DKCSC-S----------------------------------------
------------------------------------------------------------
------------------------------------------------------------
------------------------------------------------------------
------------------------------------------------------------
------------------------------------------------------------
------------------------------------------------------------
------------------------------------------------------------
------------------------------------------------------------
-
>WP_068592283.1|Firmicutes-Bacilli-Bacillales-Paenibacillaceae-Paenibacillus-Paenibacillus_macquariensis WP_068592283.1 aminodeoxychorismate/anthranilate synthase component II [Paenibacillus macquariensis]OAB26133.1 anthranilate synthase component 2 [Pae
-----------------------------------------------M------------
--------------------------------------------------------ILVL
DN--------------YDSFTY-NLV-----------QYL---GEL-GQEVKVYRND---
EIDI-----DGI-KK-------------------LAPDHILISPGPC---TPN-------
-------------EA---GISLEVIQEF--KGIIPIFGVCLGHQAIGQAFGGKVIRA-ER
---------------------LMHGKTSPMH-H-Q-G---T-SVFEGLP--SP----FTA
TRYHSLLVERESLPDCLEITAET-------E-EG-----EIMGLR--H-KEYP---IEGV
QFHPESII-T----------------------------------DH--------------
--GHHML-RNFL-QQSQV-K--KA------------------------------------
------------------------------------------------------------
------------------------------------------------------------
------------------------------------------------------------
------------------------------------------------------------
------------------------------------------------------------
------------------------------------------------------------
------------------------------------------------------------
------------------------------------------------------------
-
>WP_151758149.1|Chloroflexi-Ktedonobacteria-Ktedonobacterales-Dictyobacteraceae-Dictyobacter-Dictyobacter_vulcani WP_151758149.1 gamma-glutamyl-gamma-aminobutyrate hydrolase family protein [Dictyobacter vulcani]GER90400.1 gamma-glutamyl-gamma-aminobutyra
-----------------------------------------------M------------
-----------------------------------------------------RPLIGVP
CRTGV------RGENAEKPVYY--SN-------KSYIHAV---ESA-GGVPVIIPILND-
--------HEILRSL---L---------------GRLDGLLLSGGI----DVHP-NMYKE
EAAVDLGETD-PELD---KLELYLARWA-WQEDMPTLGICRGMQLMNISLGGNLYQDLDT
GYEG-DLLKHANW----HLP-RNEIIHSVTI-A-P-D---S-RMRQILGV-DK----ILV
NSLHHQAI--KQPGKGVVTSGLA-------E-DG-----IVELIE--I-PERS--FMLGT
QCHPEELY-A----------------------------------DNPV------------
--WSRLF-RSFV-DASAN-K--TQQQPAIRPSAM--------------------------
------------------------------------------------------------
------------------------------------------------------------
------------------------------------------------------------
---------------------------------PVSA-----------------------
------------------------------------------------------------
------------------------------------------------------------
------------------------------------------------------------
------------------------------------------------------------
-
>WP_074706024.1|Proteobacteria-Betaproteobacteria-Nitrosomonadales-Nitrosomonadaceae-Nitrosospira-Nitrosospira_multiformis WP_074706024.1 aminodeoxychorismate/anthranilate synthase component II [Nitrosospira multiformis]SET09464.1 anthranilate synthase, 
-----------------------------------------------M------------
--------------------------------------------------------LLMI
DN--------------YDSFTY-NLV-----------QYF---GEL-GEEVKVFRND---
EITP-----QEV-AQ-------------------LKPERIVISPGPC---TPS-------
-------------KA---GISIPLIERY--NEQIPLLGVCLGHQSIGQAFGGKIIHS-AR
---------------------PMHGKTSLIF-H-D-G---A-GVFRGLP--NP----FTA
IRYHSLVIERETLPDCLEITAWT-------G-DG-----EIMGVR--H-KTLP---IEGV
QFHPESIL-T----------------------------------EH--------------
--GHTLL-GNFL-NQ---------------------------------------------
------------------------------------------------------------
------------------------------------------------------------
------------------------------------------------------------
------------------------------------------------------------
------------------------------------------------------------
------------------------------------------------------------
------------------------------------------------------------
------------------------------------------------------------
-
>WP_132689878.1|Actinobacteria-Rubrobacteria-Rubrobacterales-Rubrobacteraceae-Rubrobacter-Rubrobacter_taiwanensis WP_132689878.1 aminodeoxychorismate/anthranilate synthase component II [Rubrobacter taiwanensis]TCJ18294.1 aminodeoxychorismate/anthranilate
-----------------------------------------------M------------
-------------------------------------------------------RVLVL
DN--------------YDSFTY-NLV-----------QYL---GEL-GAGVLVRRND---
EVTP-----EEV-LA-------------------LAPDRIVISPGPC---TPN-------
-------------EA---GVSLEVIRQL--SGSLPILGVCLGHQAIGQAFGGRVVRG-EP
----------------------VHGKTARIL-H-D-G---E-GVYRGLQ--QG----FVA
TRYHSLVIEPESVPGCLKVTSRT-------E-DG-----VIMGVR--H-RELP---VEGV
QFHPESVL-T----------------------------------AG--------------
--GHDVL-KNFL-EL---------------------------------------------
------------------------------------------------------------
------------------------------------------------------------
------------------------------------------------------------
------------------------------------------------------------
------------------------------------------------------------
------------------------------------------------------------
------------------------------------------------------------
------------------------------------------------------------
-
>WP_093329516.1|Proteobacteria-Gammaproteobacteria-Alteromonadales-Colwelliaceae-Thalassotalea-Thalassotalea_agarivorans WP_093329516.1 aminodeoxychorismate/anthranilate synthase component II [Thalassotalea agarivorans]SET46499.1 anthranilate synthase, c
-----------------------------------------------M------------
----------------------------------------------------ENVKIFML
DN--------------LDSFTY-NLV-----------DEF---KAL-GYDIVVYRNTLSA
DFIY-----QQMQQS-------------------DKQPVLVLSPGPG---APH-------
-------------NA---GCLLALIKLA--AGKIPMFGICLGHQAIVEAFGGKVDRA-PE
---------------------IVHGKASNVS-H-S-A---T-GVFEGIA--NP----LPV
ARYHSLVA--TKVPSCLNVIAKY---------QS-----LCMAVT--H-QSHA---IIGY
QFHPESIL-T----------------------------------TY--------------
--GSNLI-EQTL-THLLA-L-----TKENENV----------------------------
------------------------------------------------------------
------------------------------------------------------------
------------------------------------------------------------
------------------------------------------------------------
------------------------------------------------------------
------------------------------------------------------------
------------------------------------------------------------
------------------------------------------------------------
-
>WP_144718560.1|Proteobacteria-Epsilonproteobacteria-Campylobacterales-Campylobacteraceae-Campylobacter-Campylobacter_coli WP_144718560.1 anthranilate phosphoribosyltransferase [Campylobacter coli]
-----------------------------------------------M------------
--------------------------------------------------------ILLI
DN--------------YDSFVF-NIK-----------SML---ENVYEGEILVVRND---
KITL-----DEI-KA-------------------LNPNYIILSPGPK---HPK-------
-------------DS---GVCLEIFKS---QLNIPTLGICLGHQALGFSFKAEITKL-QN
---------------------PMHAKNSLIKIY-N-K---D-TIFKDFE--DE----VSV
MRYHSLEV--KNLPDDFEILALS-------D-DN-----VIMAMK--H-KTLP---YFGV
QFHPESYF-S----------------------------------EY--------------
--GIKIF-ANFL-NQEKA-V--QDKKHTLGFYLQ---KMSENHYLES------EDFSEIC
KIIMSRDYEPLQAAALL--------VLI-----------SEKSLNQKSLSSFVREILRYS
KTFSDESDMID-ICGTG---GDNFKSINVSTASAFILAALGV---KVAKH-------GNR
AISSSS------------------GST-----------------------DVLDALD---
-----VKIPDNLEYALNDLQNKNLAFLHAPYFHPLV------------------GELREL
RAKL-------------------GIRTVFNVLGPLLH------------------PNLKL
KYQMMGNY---HAPVH-----KLLAEVLKSLGRKRALVVRGNDGMDEISICDETKIFEVR
EGEIYEYGV-----------TPEQFGFKRAFHSEIMGGNAYENAKDLKDILSGKMQGA--
-KFDIVVLNSM-----F---ALYTANKVSTPLKAKDIILEAIYSGKVMEYFRSLNDKA--
-
>WP_012819665.1|Euryarchaeota-Methanococci-Methanococcales-Methanocaldococcaceae-Methanocaldococcus-Methanocaldococcus_vulcanius WP_012819665.1 GMP synthase subunit A [Methanocaldococcus vulcanius]ACX72121.1 GMP synthase, small subunit [Methanocaldococcu
-----------------------------------------------M------------
--------------------------------------------------------IVIL
DN--------------GGQYVH-RIH-----------RSL---KYL-GVPSKIIPNTTP-
---L-----TEI-ESN------------------EDIKGIILSGGPN-------------
-----------IEKA---KQCIDIAL----NAKLPILGICLGHQIIALAYGGEIGRA-EA
---------------------EEYALTEIYV-D-E-E---D-DLFKNVP--KK----FKA
WASHKDEV--KKIPKNFKILAHS-------D-IC-----KVEAMK--H-MSKS---IYGV
QFHPEVAH-T----------------------------------EY--------------
--GSEIL-KNFC-KVCGY-E----------------------------------------
------------------------------------------------------------
------------------------------------------------------------
----F-------------------------------------------------------
------------------------------------------------------------
------------------------------------------------------------
------------------------------------------------------------
------------------------------------------------------------
------------------------------------------------------------
-
>WP_127065724.1|Firmicutes-Clostridia-Clostridiales-Lachnospiraceae-Cellulosilyticum-Cellulosilyticum_sp._WCF-2 WP_127065724.1 aminodeoxychorismate/anthranilate synthase component II [Cellulosilyticum sp. WCF-2]QEH68129.1 aminodeoxychorismate/anthranilat
-----------------------------------------------M------------
--------------------------------------------------------ILMI
DN--------------YDSFTY-NLY-----------QLI---GSM-NEDIKVFRND---
EITL-----SEI-EK-------------------LKPSHLVISPGPK---YPK-------
-------------DA---GISLEAIKYF--SGKVPILGVCLGHQAIGEAFGGKVMRA-KE
---------------------ILHGKTSYIE-V-D-Q---SCKLFSELP--EE----LLV
GRYHSLIVERKSLPKELVVVAED-------K-EG-----AIMALK--H-ESHP---TFGL
QFHPESIL-T----------------------------------PE--------------
--GKKII-KNFL-EV---------------------------------------------
------------------------------------------------------------
------------------------------------------------------------
------------------------------------------------------------
------------------------------------------------------------
------------------------------------------------------------
------------------------------------------------------------
------------------------------------------------------------
------------------------------------------------------------
-
>TMI31878.1|Candidatus_Bathyarchaeota-root-root-root-root-Candidatus_Bathyarchaeota_archaeon TMI31878.1 hypothetical protein E6H29_03980 [Candidatus Bathyarchaeota archaeon]
-----------------------------------------------M------------
-------------------------------------------------------KIVMV
NN--------------YREREK-TLQ--------AL-QNL---TRCTGQPLETVDHGVPE
F-------ERKV-LE-------------------LSPDLVILTGSSA---LLTR------
--------SGTREEF---QQEADFVK----KAPVPILGICFGHQLIGTAFGSGLSDL-GQ
---------------------MIQRFDQVSV-V-H-R---H-PLFDGLP--PK----ITV
AESHRQVL--NKVPLGFQRLAES-------T-TT-----TVEAIR--H-ETKP---IYGV
QFHPERAN-DL--------------------------------HPD--------------
--GRIFL-QNLL-KITRT-RA---------------------------------------
------------------------------------------------------------
------------------------------------------------------------
------------------------------------------------------------
------------------------------------------------------------
------------------------------------------------------------
------------------------------------------------------------
------------------------------------------------------------
------------------------------------------------------------
-
>PKP42393.1|Bacteroidetes-root-root-root-root-Bacteroidetes_bacterium_HGW-Bacteroidetes-10 PKP42393.1 hypothetical protein CVT93_04310 [Bacteroidetes bacterium HGW-Bacteroidetes-10]
MDASWSAGRIRRTCTYALIVKIINTMKKIVLFFLISFVALSLFAQGGK------------
-----------------------------------------------------KPVIGIS
STWG------------EGSSAQ--AP-------ITYVNSV---IRA-GGVPVVLPVTED-
--------PELLTAM---L---------------ERVDAVIMTGGE----DIDPLKWFGE
EPHPALGEVA-PKRD---AFDIALIRMA-VGKGLPLLGICRGHQLLNVAFGGSLYQDIPS
QMKG-YFVKHSQ-----KAP-GWYGTHSIII-D-K-G---S-LLNKQIGL-DS----VAV
NTFHHQAV--KDVAPGFRVTARS-------K-DG-----VVEAME--K-IGST--KVYGV
QFHPEVFTSN----------------------------------GYDT------------
--FLGIF-RSLV-NEASI-Y--GASRKKE-------------------------------
------------------------------------------------------------
------------------------------------------------------------
------------------------------------------------------------
------------------------------------------------------------
------------------------------------------------------------
------------------------------------------------------------
------------------------------------------------------------
------------------------------------------------------------
-
>WP_127160321.1|Firmicutes-Negativicutes-Veillonellales-Veillonellaceae-Veillonella-Veillonella_sp._VA137 WP_127160321.1 gamma-glutamyl-gamma-aminobutyrate hydrolase family protein [Veillonella sp. VA137]
----------------------------------------------MK------------
-----------------------------------------------------QPLIGIS
GSHMI-DQ---GGPFPGYKRSY--VN-------DDYVQSV---LEA-GGIPVIIPFQED-
--------EATLKAL---V---------------ERLDGLILSGGH----DIAP-QFYGE
EPERGLGAIW-PERD---IFDMRLLAFA-KECKLPIMGICRGHQIINVAHKGSLYQDLPA
F----ATIKHSQ-----NQT-AGLPTHSMVI-E-K-D---S-KLFGILDS-ET----VMV
NSHHHQIV--KEVGEGLRVVGRA-------K-DT-----VVEAME--G-TDYP--YLRTY
QFHPEMMR------------------------------------HTEL------------
--NAAIF-KDFV-EAAKK-EA---------------------------------------
------------------------------------------------------------
------------------------------------------------------------
------------------------------------------------------------
------------------------------------------------------------
------------------------------------------------------------
------------------------------------------------------------
------------------------------------------------------------
------------------------------------------------------------
-
>WP_058984440.1|Euryarchaeota-Halobacteria-Halobacteriales-Halobacteriaceae-Halobacterium-Halobacterium_sp._CBA1132 WP_058984440.1 glutamine amidotransferase [Halobacterium sp. CBA1132]
-----------------------------------------------M------------
----------------------------------------------------SRPRVALL
NA------------AHDPTDTARNFR-----------------REL-DADLVEFHAADG-
----------DLPDSHDFDGVSGSTATGGSSNEYFEFDGVVVTGSRS---SVY-------
-----------WDED-WIRALVDYVADC-HDAGVPVLGVCFGHQVVARALGGDVESM-GE
---------------------YEIGYRSVER-V-G-D---D-PLFDGVD--ET----FTV
FTTHSDAV--VELPPDAQLLAEN-------D--Y-----GVHAFR--L-GE-----SVGV
QFHPEYDT-ETAADVTTRKDD--LADERK---------------QEVLDGI-TPANYAAA
CEAKRLF-ENFT-QSLVQ-PK---------------------------------------
------------------------------------------------------------
------------------------------------------------------------
------------------------------------------------AAD---------
------------------------------------------------------------
------------------------------------------------------------
------------------------------------------------------------
------------------------------------------------------------
------------------------------------------------------------
-
>WP_121002536.1|Actinobacteria-Actinobacteria-Pseudonocardiales-Pseudonocardiaceae-Saccharothrix-Saccharothrix_australiensis WP_121002536.1 type 1 glutamine amidotransferase [Saccharothrix australiensis]RKT52755.1 GMP synthase-like glutamine amidotransfe
-----------------------------------------------M------------
------------------------------------------------------TRLLVL
QL--------------DDDDPLARLG-----------DWL---AGA-GAVLDIAKPHER-
----------PLPAT---L---------------DGYRGVVCLGGAM---GASDD-----
-----------VDHP-WLADVRRLLAHA-VAARVPTLAVCLGAQLLAAATGGQVRRGAHG
---------------------PEVGVLLVAK-R-D-VAAED-PLFAELP--WT----PDV
LQFHRDEI--ALLPPAAELLASS-------P-KY-----PNQAFR--V-GEN----AYGV
QFHIETTP-EVVATWARNDPEAAACARPGG---------LDP--EQLE------SGHDDI
REAWQPFAERFV-RLAAG------------------------------------------
------------------------------------------------------------
------------------------------------------------------------
-------------------DLAERGAAGRRN-----------------------------
------------------------------------------------------------
------------------------------------------------------------
------------------------------------------------------------
--------------------LPLV------------------------------------
------------------------------------------------------------
-
>WP_010876348.1|Euryarchaeota-Methanobacteria-Methanobacteriales-Methanobacteriaceae-Methanothermobacter-Methanothermobacter_thermautotrophicus WP_010876348.1 GMP synthase subunit A [Methanothermobacter thermautotrophicus]O26805.1 RecName: Full=GMP synth
-----------------------------------------------M------------
------------------------------------------------------FMILII
NN--------------HGQYNH-RIH-----------RTL---RYL-QIPSELVPNTTP-
---L-----DEI-IS-------------------RDPEGLILGGGPS-------------
-----------LERS---GNCVEYIQ----KLEIPILGICLGHQLIAKAYGGEVATA-EA
---------------------ESYAQIELEI-L-D-E---D-DIFRGLG--PR----MSV
WASHKDEV--KKLPDEFDVLATS-------S-IC-----EVEAMK--H-HDKP---VYGI
QFHPEVHH-T----------------------------------RE--------------
--GHRVF-ENFY-DVCRS------------------------------------------
------------------------------------------------------------
------------------------------------------------------------
------------------------------------------------------------
------------------------------------------------------------
------------------------------------------------------------
------------------------------------------------------------
------------------------------------------------------------
------------------------------------------------------------
-
>WP_013468300.1|Euryarchaeota-Thermococci-Thermococcales-Thermococcaceae-Thermococcus-Thermococcus_barophilus WP_013468300.1 GMP synthase subunit A [Thermococcus barophilus]ADT85004.1 GMP synthase (glutamine-hydrolyzing) [Thermococcus barophilus MP]
-----------------------------------------------M------------
--------------------------------------------------------IIIM
DN--------------HGQYVH-RIW-----------RTL---RYL-DVEAKIIPNTTP-
---L-----EEI-RA-------------------MKPKGIIFSGGPS-------------
-----------LERT---GNCEAILKNY-EDFNVPILGICLGHQLIAKYFGGKVGRG-EK
---------------------AEYSLVEVEI-L-E-E---N-DIFKGLP--RR----LKV
WESHMDEV--KELPKDFELLARS-------E-FC-----EVEAMK--H-KKLP---VYGV
QFHPEVAH-T----------------------------------EK--------------
--GSEIY-RNFA-ELCGE------------------------------------------
------------------------------------------------------------
------------------------------------------------------------
---------------------------------------------------L--------
------------------------------------------------------------
------------------------------------------------------------
------------------------------------------------------------
------------------------------------------------------------
------------------------------------------------------------
-
>WP_055745129.1|Firmicutes-Bacilli-Bacillales-Paenibacillaceae-Brevibacillus-Brevibacillus_choshinensis WP_055745129.1 gamma-glutamyl-gamma-aminobutyrate hydrolase family protein [Brevibacillus choshinensis]KQL46055.1 glutamine amidotransferase [Brevibac
-----------------------------------------------M------------
-----------------------------------------------------KPIIGVT
TFLSE-----------SSKYSS--VS-------KNYTDSI---YAA-GGLPVNIPIVAN-
--------ETNYEDY---I---------------DMVDGILFTGGN----DIAP-YFYGE
NPVKELHSMS-SIRD---EYELSLFKNA-YEKNVPIFGICRGIQLINVALEGSLYQDIYS
QV-P-GTLGHYPE----HTA-SDEFYHSVQI-K-K-D---T-QLYEIFGT-ER----IFT
NSFHHQSV--KALGKNLVATAYS-------E-DG-----IVEAVE--S-TEDR--FLLGV
QWHPECMT-K----------------------------------RHPM------------
--FLKLF-HQFV-QASLA-Y--KQREVSV-------------------------------
------------------------------------------------------------
------------------------------------------------------------
------------------------------------------------------------
------------------------------------------------------------
------------------------------------------------------------
------------------------------------------------------------
------------------------------------------------------------
------------------------------------------------------------
-
>WP_120197069.1|Firmicutes-Clostridia-Clostridiales-Lachnospiraceae-Lacrimispora-Lacrimispora_algidixylanolytica WP_120197069.1 gamma-glutamyl-gamma-aminobutyrate hydrolase family protein [[Clostridium] algidixylanolyticum]RKD31402.1 hypothetical protein
----------------------------------------------MR------------
-----------------------------------------------------KPIIGIA
ANILI-ME---GGTLPGIYRAY--VN-------NDYVESI---EMG-GGIPVLLPVLTN-
--------QEDGARF---L---------------ELVDGLVLSGGY----DVAP-DLYGE
QPTPVQGFTM-RQVD---TQYLQLIKEA-DKLQKPVLGICKGAQMMNVAFGGTLYQDLES
QL-S-GAFQHVQ-----KAP-RGEATHMVDT-E-D-G---S-FIQSVTGK--R----GWV
NSFHHQAI--KDVADGFDVTARA-------D-DG-----VVECIE--R-QKGS--FMCGV
QWHPEMMAKY----------------------------------KNER------------
--MIHLF-QQFI-SKCMN------------------------------------------
------------------------------------------------------------
------------------------------------------------------------
------------------------------------------------------------
------------------------------------------------------------
------------------------------------------------------------
------------------------------------------------------------
------------------------------------------------------------
------------------------------------------------------------
-
>WP_027356522.1|Firmicutes-Clostridia-Clostridiales-Peptococcaceae-Desulfofundulus-Desulfofundulus_thermocisternus WP_027356522.1 aminodeoxychorismate/anthranilate synthase component II [Desulfofundulus thermocisternus]
-----------------------------------------------M------------
--------------------------------------------------------IIMI
DN--------------YDSFVY-NLV-----------QYL---QEL-GQEVLVFRND---
QVTL-----EKM-ED-------------------LSPSHIIISPGPC---TPD-------
-------------EA---GISLAAIKHF--AGRIPILGVCLGHQAIGQAFGGRVVRA-GR
---------------------PMHGKTSLVY-H-D-G---S-GIYRGLP--NP----FSA
ARYHSLLVERETLPDCLAITART-------A-QG-----EIMGLR--H-RDYP---VEGV
QFHPESIL-T----------------------------------PV--------------
--GKNLL-KNFI-NLSKS-R----------------------------------------
------------------------------------------------------------
------------------------------------------------------------
------------------------------------------------------------
------------------------------------------------------------
------------------------------------------------------------
------------------------------------------------------------
------------------------------------------------------------
------------------------------------------------------------
-
>RJS92295.1|Candidatus_Bathyarchaeota-root-root-root-root-Candidatus_Bathyarchaeota_archaeon RJS92295.1 aminodeoxychorismate/anthranilate synthase component II [Candidatus Bathyarchaeota archaeon]
-----------------------------------------------M------------
-------------------------------------------------------KVLVI
DN--------------YDSFVY-NLV-----------QYV---GEL-EANPIVYRND---
EISL-----KRA-MR-------------------LQPDRIIISPGPG---TPQ-------
-------------DPRYFGVCSEILQIM--SPKIPTLGVCLGHQGIISTFGGRIIRA-KR
---------------------LMHGKTSMIK-H-D-G---K-GIFKGVG--NP----FEA
TRYHSLVGDKRTLPSCLEITAESV------D-DG-----EIMGIR--H-VEYP---IEGV
QFHPESIL-T----------------------------------ED--------------
--GKRII-KNFL-EG---------------------------------------------
------------------------------------------------------------
------------------------------------------------------------
------------------------------------------------------------
------------------------------------------------------------
------------------------------------------------------------
------------------------------------------------------------
------------------------------------------------------------
------------------------------------------------------------
-
>PYO63050.1|Gemmatimonadetes-root-root-root-root-Gemmatimonadetes_bacterium PYO63050.1 aminodeoxychorismate/anthranilate synthase component II [Gemmatimonadetes bacterium]
-----------------------------------------------M------------
--------------------------------------------------------LFVL
DN--------------YDSFTY-NLV-----------QLF---GEL-GAEPLVYRND---
ALTV-----EQV-LA-------------------FKPTAAVLSPGPC---TPG-------
-------------EA---GILVPLVKAL--AGKVPVLGVCLGHQAIGEAFGARVVRA-DR
---------------------LMHGKTCEVI-H-E-E---D-ELFEGIP--SP----VTG
MRYHSLVVEPASLPKDLVITAWSADRP---K-DA-----EIMAMK--H-RRHP---IYGV
QFHPESIG-T----------------------------------DH--------------
--GKQLL-ENFL-RIAHA-T--V-------------------------------------
------------------------------------------------------------
------------------------------------------------------------
------------------------------------------------------------
------------------------------------------------------------
------------------------------------------------------------
------------------------------------------------------------
------------------------------------------------------------
------------------------------------------------------------
-
>TKB81932.1|Nitrospirae-Nitrospira-Nitrospirales-Nitrospiraceae-Nitrospira-Nitrospira_sp. TKB81932.1 aminodeoxychorismate/anthranilate synthase component II [Nitrospira sp.]
-----------------------------------------------M------------
--------------------------------------------------------LLMI
DN--------------YDSFTY-NLV-----------QYF---GEL-GEDVRVYRND---
AIAV-----DDI-VA-------------------LAPQRIVVSPGPC---TPK-------
-------------EA---GVSVETIRRF--AGRLPLLGVCLGHQSLAVAFGGQVVRA-GR
---------------------LMHGKTSMIR-H-D-G---K-TLFRNLP--NP----FEA
TRYHSLLVDRNSLPECLEVTAET-------D-EG-----EIMGLR--H-KTLG---VEGV
QFHPESIL-T----------------------------------AA--------------
--GKDLL-RNFL-KL---------------------------------------------
------------------------------------------------------------
------------------------------------------------------------
------------------------------------------------------------
------------------------------------------------------------
------------------------------------------------------------
------------------------------------------------------------
------------------------------------------------------------
------------------------------------------------------------
-
>OLA95584.1|Verrucomicrobia-root-root-root-root-Verrucomicrobia_bacterium_13_2_20CM_55_10 OLA95584.1 anthranilate/aminodeoxychorismate synthase component II [Verrucomicrobia bacterium 13_2_20CM_55_10]PYI43545.1 anthranilate/aminodeoxychorismate synthase 
-----------------------------------------------M------------
--------------------------------------------------------VLLI
DN--------------YDSFTY-NLA-----------QYF---GEL-GCDVLVKRND---
EISI-----GEI-AA-------------------LGPQHICISPGPC---TPR-------
-------------EA---GISKGVVLTF--GQQIPILGVCLGHQCIAEAYGGKVVRA-GR
---------------------LMHGKSCMIT-H-D-G---S-ALFSDLS--DP----FEA
GRYHSLVVERISFPACLEITAES-------D-DG-----EIMALR--H-REFP---VHGV
QFHPESVL-T----------------------------------RD--------------
--GRKIL-ASFL-SH---------------------------------------------
------------------------------------------------------------
------------------------------------------------------------
------------------------------------------------------------
------------------------------------------------------------
------------------------------------------------------------
------------------------------------------------------------
------------------------------------------------------------
------------------------------------------------------------
-
>OGI50484.1|Proteobacteria-Candidatus_Muproteobacteria-root-root-root-Candidatus_Muproteobacteria_bacterium_RIFCSPHIGHO2_02_FULL_65_16 OGI50484.1 anthranilate/aminodeoxychorismate synthase component II [Candidatus Muproteobacteria bacterium RIFCSPHIGHO2_0
-----------------------------------------------M------------
--------------------------------------------------------LLMI
DN--------------YDSFTY-NLV-----------QYL---GEL-GADVRVYRND---
QITV-----PEI-ER-------------------LAPDHIVISPGPC---TPH-------
-------------EA---GVSVDAIKIL--GGKIPILGVCLGHQSIGAAYGGKIVRA-KQ
---------------------LMHGKTSMIH-H-A-G---K-GVFQGLP--SP----FEA
TRYHSLVIERESLPDCLEITAWT-------E-DG-----EIMGVR--H-KTLV---VEGV
QFHPESIL-T----------------------------------QH--------------
--GHELL-SNFL-KM---------------------------------------------
------------------------------------------------------------
------------------------------------------------------------
------------------------------------------------------------
------------------------------------------------------------
------------------------------------------------------------
------------------------------------------------------------
------------------------------------------------------------
------------------------------------------------------------
-
>OGX12723.1|Candidatus_Omnitrophica-root-root-root-root-Omnitrophica_WOR_2_bacterium_GWA2_63_20 OGX12723.1 anthranilate/aminodeoxychorismate synthase component II [Omnitrophica WOR_2 bacterium GWA2_63_20]OGX33174.1 anthranilate/aminodeoxychorismate synth
-----------------------------------------------M------------
--------------------------------------------------------ILMI
DN--------------YDSFTY-NLV-----------QYL---GEL-GEELVVFRND---
QITM-----TRV-TH-------------------LKPTSIVISPGPG---SPK-------
-------------DA---GVSNELIRSY--AGEIPILGVCLGHQCIGEVFGGQVVRA-GR
---------------------LMHGKTSPIH-H-D-N---T-GIFRHLP--NP----FEA
TRYHSLLVRREGLPSVLRVTAWT-------K-EG-----EIMGLQ--H-SRFP---VYGV
QFHPESIL-T----------------------------------KV--------------
--GKDLL-RNFL-QLAKQ-F--RRRR----------------------------------
------------------------------------------------------------
------------------------------------------------------------
------------------------------------------------------------
------------------------------------------------------------
------------------------------------------------------------
------------------------------------------------------------
------------------------------------------------------------
------------------------------------------------------------
-
>WP_156782563.1|Firmicutes-Clostridia-Clostridiales-Clostridiaceae-Geosporobacter-Geosporobacter_ferrireducens WP_156782563.1 aminodeoxychorismate/anthranilate synthase component II [Geosporobacter ferrireducens]MTI54994.1 aminodeoxychorismate/anthranila
------------------------------------------------------------
----------------------------------------------------------MI
DN--------------YDSFTY-NLK-----------QYL---SCL-QEEVLVYRNN---
HIDL-----EEI-KK-------------------INPNMIVLSPGPC---TPN-------
-------------EA---GICIDVVKSF--KGKIPILGICLGHQTIGQVFGGKIVKA-LE
---------------------PVHGKVHPIS-H-N-N---Q-GVFKGLK--NP----LKV
TRYHSLVIERESLPVCFEITAET-------G-EG-----EIMGIR--H-KEYM---IEGV
QFHPEAIL-T----------------------------------EM--------------
--GMELL-DNFL-QQVKD-Q--EKQVKR--------------------------------
------------------------------------------------------------
------------------------------------------------------------
------------------------------------------------------------
------------------------------------------------------------
------------------------------------------------------------
------------------------------------------------------------
------------------------------------------------------------
------------------------------------------------------------
-
>WP_064428835.1|Proteobacteria-Alphaproteobacteria-Rickettsiales-Rickettsiaceae-Rickettsia-Rickettsia_sp._Tenjiku01 WP_064428835.1 gamma-glutamyl-gamma-aminobutyrate hydrolase family protein [Rickettsia sp. Tenjiku01]
-----------------------------------------------M--YK--------
-----------------------------------------------------KPIIGVT
PDLAQNCE---KYTYAAFPWYA--LR-------RNYTDAI---IAA-GGVPLLLPYQSD-
----------TINQL---M---------------ELVDGVVMPGGDE---DIHP-KFYES
EYAEDIVVSN-EERD---NFEILILKKA-LERDIPVLGICRGMQLLNVIFKGTLIKHIPD
YI-E-TVINHTQ-----PSP-KNIVSHAINI-E-A-N---T-KLAKIANNQLH----TMV
NSTHHQAA--KQLGNDLIVSATA-------E-DG-----IIEAIE--S-TKHK--FVIGV
QWHPEYLN------------------------------------DNGV------------
--DLELF-KEFV-KVSK-------------------------------------------
------------------------------------------------------------
------------------------------------------------------------
------------------------------------------------------------
------------------------------------------------------------
------------------------------------------------------------
------------------------------------------------------------
------------------------------------------------------------
------------------------------------------------------------
-
>WP_109134726.1|Nitrospirae-Nitrospira-Nitrospirales-Nitrospiraceae-Candidatus_Sulfobium-Candidatus_Sulfobium_mesophilum WP_109134726.1 aminodeoxychorismate/anthranilate synthase component II [Candidatus Sulfobium mesophilum]SPQ00683.1 aminodeoxychorisma
-----------------------------------------------M------------
--------------------------------------------------------LLMI
DN--------------YDSFTY-NLV-----------QYL---GEL-GEDIRVFRNN---
RITI-----KEI-ED-------------------MSPQKIVISPGPC---TPK-------
-------------EA---GISVETIRHF--AGRLPILGVCLGHQSIGAAFGGEIIRA-PR
---------------------LMHGKTSLIH-H-D-G---K-KLFDDLP--NP----FEA
TRYHSLLIRRESMPDCLEITAWT-------E-QG-----EIMGVR--H-KDFV---IEGV
QFHPESIL-T----------------------------------LA--------------
--GKDLL-KNFL-KMK--------------------------------------------
------------------------------------------------------------
------------------------------------------------------------
------------------------------------------------------------
------------------------------------------------------------
------------------------------------------------------------
------------------------------------------------------------
------------------------------------------------------------
------------------------------------------------------------
-
>WP_147560179.1|Spirochaetes-Spirochaetia-Brachyspirales-Brachyspiraceae-Brachyspira-Brachyspira_aalborgi WP_147560179.1 type 1 glutamine amidotransferase [Brachyspira aalborgi]TXJ60507.1 gamma-glutamyl-gamma-aminobutyrate hydrolase family protein [Brach
------------------------------------------------------------
-----------------------------------------------------MNIIGIS
GNILE-EN--------SIAKAF--VN-------RTYIDSV---VRA-NGIPFIMPICED-
--------ENIIKKM---I---------------EKVDGIIMTGGV----DIHP-FRFNE
EPNPKIGAIS-KERD---DFDFLIMKYA-FEMKKPIFGICRGIQLINVFFGGTLVQDINS
QK-N-TNVLHSQ-----TAA-IDVATHKIKI-K-K-D---S-IIYNIFGK--T----AEV
NSFHHQAI--DKLSKDFKITSTA-------N-DG-----IIESIE--YKKKDA--FIFGV
QWHPECMT-A----------------------------------KDIK------------
--MQNIF-SMFV-DICK-------------------------------------------
------------------------------------------------------------
------------------------------------------------------------
------------------------------------------------------------
------------------------------------------------------------
------------------------------------------------------------
------------------------------------------------------------
------------------------------------------------------------
------------------------------------------------------------
-
>WP_150458674.1|Firmicutes-Bacilli-Bacillales-Paenibacillaceae-Paenibacillus-Paenibacillus_spiritus WP_150458674.1 aminodeoxychorismate/anthranilate synthase component II [Paenibacillus spiritus]KAA9003619.1 aminodeoxychorismate/anthranilate synthase com
-----------------------------------------------M------------
--------------------------------------------------------ILVI
DN--------------YDSFTY-NLV-----------QYL---GEL-NQEVKVFRND---
EITL-----EEI-ER-------------------LAPDHILISPGPC---TPT-------
-------------EA---GISLDLIRHF--KGRIPIFGVCLGHQAIGQAFGGKVIRA-PR
---------------------LMHGKTSPIL-H-R-G---E-SVFEGME--SP----FTA
TRYHSLIVERESLPDCLEITAET-------A-EG-----EIMGLR--H-KEYP---IEGV
QFHPESIV-T----------------------------------DH--------------
--GHTML-RNFL-KRTAG-E--PA------------------------------------
------------------------------------------------------------
------------------------------------------------------------
------------------------------------------------------------
------------------------------------------------------------
------------------------------------------------------------
------------------------------------------------------------
------------------------------------------------------------
------------------------------------------------------------
-
>WP_073157316.1|Firmicutes-Clostridia-Halanaerobiales-Halanaerobiaceae-Halanaerobium-Halanaerobium_congolense WP_073157316.1 gamma-glutamyl-gamma-aminobutyrate hydrolase family protein [Halanaerobium congolense]KXS49247.1 putative glutamine amidotransfer
-----------------------------------------------M------------
-----------------------------------------------------YPKILIT
SFKVPTEKMGEQYSLGGVDFSL--VT-------QDYSESL---SMA-GAIPLIMPYLESR
-----IDDKKYIREV---L---------------DEVDGVILPGGS----DIDP-SLYNS
YPEKNLGDIS-PERD---RWELKILEMA-VEMKKPILGICRGFQLINIYYGGSLKVDVCG
NNDE-SKIPHMAL----MVP-KYYKTHQLEI-K-E-N---T-RLAKVLAG-NE----VAV
NSYHHQAV--DKVGEGLTVSAVA-------P-DG-----FVEAVE--D-KNYP--YLLGV
QWHPEMMA-A----------------------------------KDPI------------
--QLKLF-KDFV-DFVDR-S--RN------------------------------------
------------------------------------------------------------
------------------------------------------------------------
------------------------------------------------------------
------------------------------------------------------------
------------------------------------------------------------
------------------------------------------------------------
------------------------------------------------------------
------------------------------------------------------------
-
>WP_092688103.1|Euryarchaeota-Halobacteria-Halobacteriales-Haloarculaceae-Halorientalis-Halorientalis_regularis WP_092688103.1 GMP synthase [Halorientalis regularis]SDE92563.1 GMP synthase (glutamine-hydrolysing) [Halorientalis regularis]
-----------------------------------------------M------------
----------------------------------------------------TRPRIALL
NA------------AHDGADTRRNFR-----------------REL-DADLVEFHCPEG-
----------EVPES-------------------FRYDGFVVTGSRA---SVY-------
-----------WERE-WIGQLKAWVGDA-IEAGLPALGVCYGHQLLADVMGGRVEAM-DE
---------------------YEIGYRTVEQ-D-G-Q---N-RLLDGVD--ED----FTV
FTTHSDRV--VEAPPGATVFARN-------D--Y-----GIHGFR--K-DQ-----VFAV
QFHPEYDM-ETAASVTEGKDD-QLSQARI---------------QQVLDGI-HADNYDAA
CEAKRLF-DNFT-AFVRD-VR---------------------------------------
------------------------------------------------------------
------------------------------------------------------------
--------------------TDRTGGDPGTS-----------------AADD--------
------------------------------------------------------------
------------------------------------------------------------
------------------------------------------------------------
------------------------------------------------------------
------------------------------------------------------------
-
>WP_126521277.1|Proteobacteria-Gammaproteobacteria-Alteromonadales-Shewanellaceae-Shewanella-Shewanella_canadensis WP_126521277.1 aminodeoxychorismate/anthranilate synthase component II [Shewanella canadensis]RTR37837.1 aminodeoxychorismate/anthranilate 
-----------------------------------------------M------------
-------------------------------------------------------KLYLL
DN--------------FDSFTY-NLV-----------DQF---RSL-GFEVVIYRNDVDA
DFIA----GKIL-SE-------------------ADNAALVLSPGPG---APH-------
-------------EA---GCLMELIAKV--AGKVPMLGICLGHQAMIEHFGGKVERA-PQ
---------------------VVHGKASPTY-H-R-N---E-GVFQGLP--SP----LPV
ARYHSLVA--THVPDCLDVIATT---------ED-----MPMAIS--H-RQYK---AVGF
QFHPESIL-T----------------------------------TL--------------
--GSQLL-IQTL-NYLTS-T--EVKEGADA------------------------------
------------------------------------------------------------
------------------------------------------------------------
------------------------------------------------------------
------------------------------------------------------------
------------------------------------------------------------
------------------------------------------------------------
------------------------------------------------------------
------------------------------------------------------------
-
>OYT52557.1|Candidatus_Bathyarchaeota-root-root-root-root-Candidatus_Bathyarchaeota_archaeon_ex4484_135 OYT52557.1 hypothetical protein B6U66_01475 [Candidatus Bathyarchaeota archaeon ex4484_135]
-----------------------------------------------M------------
-----AIPAPRRG----------RHARQ----GQACCGPGDG-----RVGGHVAVAILLV
NN--------------YIHKAEEKIR--------RYKEVL---EALSGTEVIVERFHKI-
--------RPGYKPE-------------------KPIEAVVLSGSEA---YLSR------
-------P---EDRA-FFEGEIEFVR----RIKVPLLGICFGHQLIGLAFGAEVIQG-PE
---------------------RAEPKEVVV----EVP---D-HIFASWEPGDK----LFV
AERHRDEL--AQLPPGFVRLATS-------G-QC-----RIEAMA--H-LRRP---IFGV
QFHPERRP-EAWM-------------------------------EEWD------------
--GLKVL-ANFI-QLSRI-T--SS------------------------------------
------------------------------------------------------------
------------------------------------------------------------
------------------------------------------------------------
------------------------------------------------------------
------------------------------------------------------------
------------------------------------------------------------
------------------------------------------------------------
------------------------------------------------------------
-
>KPK47837.1|Chloroflexi-Dehalococcoidia-root-root-root-Dehalococcoidia_bacterium_SM23_28_2 KPK47837.1 anthranilate synthase [Dehalococcoidia bacterium SM23_28_2]
-----------------------------------------------M------------
--------------------------------------------------------LLLI
DN--------------YDSFTY-NLY-----------QYL---CEL-GAEVEVVRND---
KATV-----ADI-EG-------------------MRPERIVISPGPC---TPK-------
-------------EA---GISVEVVRHF--AGKLPILGVCLGHQCVGEAFGGVVAGA-GE
---------------------IVHGKMSVIH-H-D-G---K-GVLAGLP--NP----LEG
IRYHSLAVQREGLPDCLEVTAWT-------E-RG-----VIMGVR--H-KEQA---VEGV
QFHPESIM-T----------------------------------AV--------------
--GKDVL-RNFL-NL---------------------------------------------
------------------------------------------------------------
------------------------------------------------------------
------------------------------------------------------------
------------------------------------------------------------
------------------------------------------------------------
------------------------------------------------------------
------------------------------------------------------------
------------------------------------------------------------
-
>RFC50493.1|Verrucomicrobia-root-root-root-root-Verrucomicrobia_bacterium RFC50493.1 anthranilate synthase component 2 [Verrucomicrobia bacterium]
-----------------------------------------------M------------
--------------------------------------------------------LLVI
DN--------------YDSFTY-NLV-----------QYF---GEL-GASLLVKRND---
EISL-----DEI-ER-------------------LNPERICISPGPC---TPR-------
-------------EA---GISNDVLRRF--APSRPIFGVCLGHQCMGDVFGGEVIRA-PR
---------------------LMHGKTSMIH-H-D-G---K-GVFKGLS--NP----FEA
TRYHSLIVREESLPACLEITART-------P-EQ-----EIMGLR--H-REFP---THGV
QFHPESIL-T----------------------------------TE--------------
--GKQLL-KNFL-EL---------------------------------------------
------------------------------------------------------------
------------------------------------------------------------
------------------------------------------------------------
------------------------------------------------------------
------------------------------------------------------------
------------------------------------------------------------
------------------------------------------------------------
------------------------------------------------------------
-
>WP_048092452.1|Euryarchaeota-Archaeoglobi-Archaeoglobales-Archaeoglobaceae-Geoglobus-Geoglobus_acetivorans WP_048092452.1 GMP synthase subunit A [Geoglobus acetivorans]AIY90590.1 GMP synthase [glutamine-hydrolyzing], amidotransferase subunit [Geoglobus 
-----------------------------------------------M------------
-----------------------------------------------------AVKIYVV
YN--------------LGQYNH-LIY-----------RML---RDL-EVETKLIENSTP-
---P-----EEI-----------------------DADGLVIGGGPS-------------
-----------MEKS---GRSADYVR----ELDIPILGICLGHQIIANVFGGRVDRG-DV
---------------------GGYAENEVSI-I-E-E---D-ELFIGFP--EK----IRV
WESHMDEV--KVLPENFELLATS-------S-IC-----EIEAMK--H-KRRP---VYGV
QWHPEVYH-S----------------------------------EY--------------
--GEELY-SNFI-EICKR------------------------------------------
------------------------------------------------------------
------------------------------------------------------------
------------------------------------------------------------
------------------------------------------------------------
------------------------------------------------------------
------------------------------------------------------------
------------------------------------------------------------
------------------------------------------------------------
-
>OIP92004.1|Proteobacteria-Deltaproteobacteria-Syntrophobacterales-Syntrophaceae-root-Syntrophaceae_bacterium_CG2_30_58_14 OIP92004.1 anthranilate/aminodeoxychorismate synthase component II [Syntrophaceae bacterium CG2_30_58_14]PIV04197.1 anthranilate/am
-----------------------------------------------M------------
--------------------------------------------------------ILMI
DN--------------YDSFTY-NLV-----------QYL---GQL-GREVAVHRND---
AITL-----DEI-EA-------------------MNPEAIFLSPGPC---SPE-------
-------------QA---GITVDVVRRF--HRSIPIMGVCLGHQAIGKAFGGRVIRA-DR
---------------------IMHGKISPII-N-D-G---R-TIFKGLP--SP----FPA
GRYHSLLVERESLPDCLEVSAET-------Q-EG-----EIMGLR--H-RTLP---VEGI
QFHPESIL-T----------------------------------PS--------------
--GKRII-RNFL-QLIDR-K--ERCDA---------------------------------
------------------------------------------------------------
------------------------------------------------------------
------------------------------------------------------------
------------------------------------------------------------
------------------------------------------------------------
------------------------------------------------------------
------------------------------------------------------------
------------------------------------------------------------
-
>WP_098957583.1|Actinobacteria-Actinobacteria-Pseudonocardiales-Pseudonocardiaceae-Pseudonocardia-Pseudonocardia_sp._N23 WP_098957583.1 type 1 glutamine amidotransferase [Pseudonocardia sp. N23]GAY09147.1 glutamine amidotransferase class-I [Pseudonocardi
-----------------------------------------------MSD----------
-----SAAAPDS--------------------------------------RAAEDTILVV
QH--------------QDDAGPGNLG-----------EWL---TDN-GLPWELVDASTD-
----------TLPAP-------------------ARFRALVVLGSRE---AAYD------
-----------DTIP-WLAAEKDFVRET-MALGTPVFGICFGAQLLAILFGGNVQKA-ST
---------------------IERGWIPISP-SVDPA---DDDYAELVD--ST------W
FEWHGDEI---TAPGSATIVSRG-------S--------CVQAFR--R-DGH-----LGV
QFHPEVTE-TQLVQWMDSDRRLKLLAEAGGERADLLADTATQLPEAIAA-----------
--AHRLYSRFFL------------------------------------------------
------------------------------------------------------------
------------------------------------------------------------
------------------------GA----------------------------------
------------------------------------------------------------
------------------------------------------------------------
------------------------------------------------------------
------------------------------------------------------------
------------------------------------------------------------
-
>WP_104696966.1|Proteobacteria-Epsilonproteobacteria-Campylobacterales-Helicobacteraceae-Helicobacter-root WP_104696966.1 MULTISPECIES: glutamine-hydrolyzing GMP synthase [unclassified Helicobacter]
-----------------------------------------------M------------
----------------------------------------------------SKVEILVL
DF--------------GSQYTQ-LIA-----------RRL---RES-GVYTEIVPYFES-
---L-----ESI-KS-------------------KQPKGIILSGGPA---SVY-------
-----------EEGA---YKPDCGVF----DLGIPVLGICYGMQYIADFFGGSVVKA-EH
---------------------QEFGKAKLEL-L-N-K---G-EIFEDIK--QE----SIV
WMSHADKV--DQIPSGFIELAKS-------G-NT-----HYCAIA--N-LEKR---IYAL
QFHPEVVH-S----------------------------------EC--------------
--GGEML-RNFAVKICKA-S--TEWNMHHFAELEI-AKLREIAK----------EGKVLC
AVSGGVDSSVVATLLY-------------------------RAIGDRVIPVFVDHGLLRA
GEREAVEAMFRENLG--------VPLITVDASEIFLGKLKDVRDPEVKRKII-----GET
FIEVFEAEAKKHNTSG-EIKFLAQGTLYP---------------------DVIESVSIKG
P-SKTIKSHHNVGGLPDWMKFELI--------EPLRE--------------LFKDEVRAL
GQELGMPE-----SMLMRHP-FPGPGLAIRIMGEVNK------------------QDLEL
LRKADKIF---LEELHRSGYYDKVWQAFCVLLNVKSVGVMGDNRTYDNTIC--VRAVEAL
DGMTATFAH-----------LPHEL------------------LESISNRIINEVEGINR
VVYDITSKPPGTIEWE--------------------------------------------
-
>OHB52540.1|Planctomycetes-root-root-root-root-Planctomycetes_bacterium_GWF2_42_9 OHB52540.1 hypothetical protein A2Y12_08955 [Planctomycetes bacterium GWF2_42_9]
-----------------------------------------------M------------
-----------------------------------------------------NPKVLFI
DN--------------FDSFTY-NLV-----------DDF---CKR-DCVPKVYRADTPL
EKLK-----KIE-SE-------------------FAPDLLVISPGPG---NPS-------
-------------SA---GVTLEAIDYF--KDRLPIFGVCLGHQALVQYFGGTVGHA-PK
---------------------VMHGKSSRVT-H-N-E---K-GIFEGVE--NP----LQA
GRYHSLCA--TKMPDCLKVTAEY---------EN-----IVMGLK--H-KDKP---IFGV
QFHPESIL-T----------------------------------PA--------------
--GGKII-QNLL-NISLK-A--RRIA----------------------------------
----------------------------L-------------------------------
------------------------------------------------------------
------------------------------------------------------------
------------------------------------------------------------
------------------------------------------------------------
------------------------------------------------------------
------------------------------------------------------------
------------------------------------------------------------
-
>WP_037321268.1|Actinobacteria-Actinobacteria-Pseudonocardiales-Pseudonocardiaceae-Amycolatopsis-Amycolatopsis_orientalis WP_037321268.1 type 1 glutamine amidotransferase [Amycolatopsis orientalis]
-----------------------------------------------M------------
----------------------------------------------------TAPKLLVI
QP--------------DESDPIGPFG-----------DWL---TEG-GAELDIRLLPGQ-
----------DLPVA---L---------------DEYAGVVCLGGGM---GANDD-----
-----------ATHP-WLADVRKLLSKA-VGARIPTLAICLGSQLLAAALGGAVAEGDQG
---------------------PEVGPGLVSK-K-D-AAWTD-PLFADLP--LM----QDV
LQFHNDAI--TRLPAGAELLASS-------P-RY-----PNQAFR--F-DRC----AYGV
QFHIETTP-EIVLDWARQSPEMAELTRPDA---------LTP--ENLA------KVHADI
TETWRPFAHRFV-RLVSG------------------------------------------
------------------------------------------------------------
------------------------------------------------------------
-------------------DLAPAAERQRT------------------------------
------------------------------------------------------------
------------------------------------------------------------
------------------------------------------------------------
--------------------LPMA------------------------------------
------------------------------------------------------------
-
>KAA3646755.1|Chloroflexi-root-root-root-root-Chloroflexi_bacterium KAA3646755.1 aminodeoxychorismate/anthranilate synthase component II [Chloroflexi bacterium]
-----------------------------------------------M------------
--------------------------------------------------------IVVI
DN--------------YDSFTY-NLV-----------QYL---GEL-GVEVQVYRND---
AISV-----EEV-EA-------------------LQPDSIVISPGPG---DPS-------
-------------DA---GISKELITTL--GPRIPLLGVCLGHQCIGEAFGGLVVRA-GR
---------------------LMHGKTSRVY-H-Y-E---D-ALFDGVP--SP----FEA
TRYHSLIVEEGDLPEGLAISAFT-------K-EG-----EIMGLR--H-KEYP---IYGV
QFHPESIL-T----------------------------------TY--------------
--GKQIL-SNFL-AIKAP-V--REAVA---------------------------------
------------------------------------------------------------
------------------------------------------------------------
------------------------------------------------------------
------------------------------------------------------------
------------------------------------------------------------
------------------------------------------------------------
------------------------------------------------------------
------------------------------------------------------------
-
>WP_104408837.1|Firmicutes-Clostridia-Clostridiales-Clostridiaceae-Clostridium-Clostridium_algidicarnis WP_104408837.1 gamma-glutamyl-gamma-aminobutyrate hydrolase family protein [Clostridium algidicarnis]PPK49434.1 putative glutamine amidotransferase [C
---------------------------------------------MKR------------
-----------------------------------------------------KARIGIS
GSIIV-DE---GGMFPGYERAY--VN-------DDYIKSV---IKA-GGIPVIIPLIKD-
--------EKDIKEQ---L---------------DMVDGIIISGGH----DVNP-LLYGE
EPSQKLGGIL-PKRD---DFDINLIRLA-MKAKKPILGICRGHQLLNVVNGGSLYQDLSF
IE-G-CYIKHNQ-----ASL-SNIPTHTIKI-K-E-G---T-KLREILGE--E----TMC
NSFHHLAI--KEVAKGFIASAVS-------K-DG-----IVEAIE--H-EGEE--FVMGV
QWHPEMMS-A----------------------------------ENKN------------
--MLSIF-IKLV-EACLN-K--I-------------------------------------
------------------------------------------------------------
------------------------------------------------------------
------------------------------------------------------------
------------------------------------------------------------
------------------------------------------------------------
------------------------------------------------------------
------------------------------------------------------------
------------------------------------------------------------
-
>WP_091734937.1|Firmicutes-Bacilli-Bacillales-Thermoactinomycetaceae-Marininema-Marininema_mesophilum WP_091734937.1 gamma-glutamyl-gamma-aminobutyrate hydrolase family protein [Marininema mesophilum]SDW08570.1 putative glutamine amidotransferase [Marini
-----------------------------------------------M------------
-----------------------------------------------------RPWIGLT
VSQ-------------ENGMCS--CR-------RDYSEAI---LGG-GGLPLMLPPTND-
--------ESIIRQL---V---------------TQLDGLLLTGGK----DIDP-SLFGE
EPLPGLGVIE-PERD---QMEILLSQEM-IRKKKPILAICRGCQLLSVTLGGSMYQDLPS
QR-E-NLLQHAQ-----RAP-RNHPSHGIDI-L-E-G---S-LLHRITGQ-RK----IRV
NSFHHQAV--RQVSLDCQVCATS-------S-DG-----VIEAYE--G-KKSP--FLLAL
QWHPEGMV-K----------------------------------EDPI------------
--SEVIF-AAFI-QACLK-HE---------------------------------------
------------------------------------------------------------
------------------------------------------------------------
------------------------------------------------------------
------------------------------------------------------------
------------------------------------------------------------
------------------------------------------------------------
------------------------------------------------------------
------------------------------------------------------------
-
>PYP13558.1|Gemmatimonadetes-root-root-root-root-Gemmatimonadetes_bacterium PYP13558.1 anthranilate/aminodeoxychorismate synthase component II [Gemmatimonadetes bacterium]
-----------------------------------------------M------------
--------------------------------------------------------LFVL
DN--------------YDSFTY-NLV-----------QYL---GEL-GEQPVVYRND---
ALSV-----DDV-LA-------------------LKPTAAVLSPGPK---TPG-------
-------------QA---GILVPLVRAL--AGQVPVLGVCLGHQAIGEAFGGKIVRA-QR
---------------------LMHGKTCPIV-H-G-D---D-ELFDGIP--SP----FTA
MRYHSLVVQPSSLPPDLIVTAMSADRQGAGD-AS-----EIMAMK--H-RDHP---TYGV
QFHPESIG-T----------------------------------EH--------------
--GKRIL-ENFL-RVVKS-T--GALV----------------------------------
------------------------------------------------------------
------------------------------------------------------------
------------------------------------------------------------
------------------------------------------------------------
------------------------------------------------------------
------------------------------------------------------------
------------------------------------------------------------
------------------------------------------------------------
-
>WP_066379827.1|Euryarchaeota-Halobacteria-Halobacteriales-Halobacteriaceae-Halalkalicoccus-Halalkalicoccus_paucihalophilus WP_066379827.1 type 1 glutamine amidotransferase [Halalkalicoccus paucihalophilus]KYH26915.1 GMP synthase [glutamine-hydrolyzing] 
-----------------------------------------------M------------
----------------------------------------------------SPPRIAVL
DA------------SHGDRNTKRNFR-----------------REL-DASLTEFDVTAG-
----------QLPDT-------------------FAFDGAIVTGSRS---SVY-------
-----------WDEP-WIDPTKEWVDEA-IDHEVPFLGVCYGHQLLADVLGGTVEGM-GV
---------------------YEIGYNEITR-T-G-E---S-RILDGIG--ED----FLA
FTTHSDAV--VDLPPGAEALAEN-------E--Y-----SNHGFR--K-GQ-----VFGV
QFHPEYDM-DTAAQLTRRKD---LTEERR---------------EEVLAGI-TEENYAAA
CEAKRVF-DNFV-EFVAD-RT---------------------------------------
------------------------------------------------------------
------------------------------------------------------------
--------------------EQPIAAD---------------------------------
------------------------------------------------------------
------------------------------------------------------------
------------------------------------------------------------
------------------------------------------------------------
------------------------------------------------------------
-
>WP_072562261.1|Euryarchaeota-Methanomicrobia-Methanosarcinales-Methanosarcinaceae-Methanohalophilus-Methanohalophilus_halophilus WP_072562261.1 GMP synthase subunit A [Methanohalophilus halophilus]APH39847.1 GMP synthase [Methanohalophilus halophilus]R
-----------------------------------------------M------------
----------------------------------------------------EELRILVI
NN--------------HGQFCH-LIH-----------RTV---RDL-DMDTSIVPNTTP-
---I-----EEI-LA-------------------EKPDGLIFSGGPS-------------
-----------LERG---GLCEEYAK----ELDIPILGICLGHQLIAHAYGGSTGAG-SH
---------------------GGYAAVDVEV-V-E-E---D-DILKGLG--PR----IST
WASHGDEV--TELPPGFLKLAHS-------D-IC-----GIEAMK--H-PDKP---LYGV
QWHPEVAH-T----------------------------------DK--------------
--GEELF-MNFF-DVCAN-Y--NK------------------------------------
------------------------------------------------------------
------------------------------------------------------------
------------------------------------------------------------
------------------------------------------------------------
------------------------------------------------------------
------------------------------------------------------------
------------------------------------------------------------
------------------------------------------------------------
-
>WP_028391315.1|Firmicutes-Bacilli-Bacillales-Bacillaceae-Bacillus-Bacillus_cihuensis WP_028391315.1 aminodeoxychorismate/anthranilate synthase component II [Bacillus cihuensis]
-----------------------------------------------M------------
--------------------------------------------------------ILLI
DN--------------YDSFTY-NLY-----------QYT---LQA-GKEVTVRRNN---
EISL-----DEI-RE-------------------MNPESIILSPGPG---NPK-------
-------------GA---GICLEVVAKF--HQSTPILGICLGHQVIADAFGGRVEKA-EQ
---------------------PMHGKTSMIT-H-D-G---K-GVFNGIQ--DS----FLV
TRYHSLVVNESTLPECIEVSART-------K-DN-----VVMGLR--H-TKYQ---IEGL
QFHPESIL-T----------------------------------EH--------------
--GHTLI-GNFL-NKQ--------------------------------------------
------------------------------------------------------------
------------------------------------------------------------
------------------------------------------------------------
------------------------------------------------------------
------------------------------------------------------------
------------------------------------------------------------
------------------------------------------------------------
------------------------------------------------------------
-
>WP_019176712.1|Euryarchaeota-Thermoplasmata-Methanomassiliicoccales-Methanomassiliicoccaceae-Methanomassiliicoccus-Methanomassiliicoccus_luminyensis WP_019176712.1 aminodeoxychorismate/anthranilate synthase component II [Methanomassiliicoccus luminyensis
-----------------------------------------------M------------
-------------------------------------------------------KVVLI
DN--------------YDSFVY-NLK-----------DAL---EEL-GAKCAVFRND---
AVDV-----EGV-KA-------------------LDPGAIVISPGPG---MPSV------
-----------PRDF---GICGEVLQTL--SHDIPTLGVCLGHQGIAHFYGGHVVRA-PS
---------------------LVHGKASLVH-H-N-G---E-GPFSGLP--DP----FVA
GRYHSFMVA-PELPSCLEVTART-------E-DG-----IIMGLR--H-KEYP---IVGV
QFHPESVL-T----------------------------------PL--------------
--GKKLL-MNFL-REAEA------------------------------------------
------------------------------------------------------------
------------------------------------------------------------
------------------------------------------------------------
------------------------------------------------------------
------------------------------------------------------------
------------------------------------------------------------
------------------------------------------------------------
------------------------------------------------------------
-
>WP_024467097.1|Spirochaetes-Spirochaetia-Spirochaetales-Spirochaetaceae-Treponema-Treponema_pedis WP_024467097.1 gamma-glutamyl-gamma-aminobutyrate hydrolase family protein [Treponema pedis]
----------------------------------------------MK------------
-----------------------------------------------------KPFIGIT
GSCLYEKT---QDLFIGYERMY--TN-------TDYVNAV---IAA-GGVPVILPIIEN-
--------KEDIKIQ---A---------------ENMDGIIIMGGY----DVSP-VFFNE
EPLSCLGEVL-PKRD---IYEIELIKTV-KEIQKPIFGICRGLQILNVAFGGSLYQDISS
VKRE-IQIQHNQ-----KAR-PDIRTHSIQT-K-E-K---S-LMRKLFGK--T----DTV
NSYHHMAI--KDVAKDFTATAWA-------P-DG-----IIEAME--Y-SGNG--YIIGV
QFHPEMLA-R----------------------------------THKP------------
--SLDLF-KEFI-KKCG-------------------------------------------
------------------------------------------------------------
------------------------------------------------------------
------------------------------------------------------------
------------------------------------------------------------
------------------------------------------------------------
------------------------------------------------------------
------------------------------------------------------------
------------------------------------------------------------
-
>WP_019152558.1|Firmicutes-Bacilli-Bacillales-Bacillaceae-Bacillus-Bacillus_massiliosenegalensis WP_019152558.1 aminodeoxychorismate/anthranilate synthase component II [Bacillus massiliosenegalensis]
-----------------------------------------------M------------
--------------------------------------------------------ILVI
DN--------------YDSFTY-NLV-----------QYI---REC-GSEVAVIRND---
EVTL-----EEV-VN-------------------LSPTHIVISPGPG---NPG-------
-------------TS---GICLDVVKEL--HKDIPIFGVCLGHQIIAQAFGGSITKA-TQ
---------------------PMHGKVSVIR-H-D-Q---K-GVFRGIE--TP----LAV
TRYHSLIVE-SPLPNNFDITAET-------E-DG-----EIMALR--H-KHFP---LEGV
QFHPEAIL-T----------------------------------EA--------------
--GLEMI-RNFI-KPRNM-N--DE------------------------------------
------------------------------------------------------------
------------------------------------------------------------
------------------------------------------------------------
------------------------------------------------------------
------------------------------------------------------------
------------------------------------------------------------
------------------------------------------------------------
------------------------------------------------------------
-
>TVR18981.1|Chloroflexi-Anaerolineae-Anaerolineales-Anaerolineaceae-root-Anaerolineaceae_bacterium TVR18981.1 gamma-glutamyl-gamma-aminobutyrate hydrolase family protein [Anaerolineaceae bacterium]
----------------------------------------------MY------------
-----------------------------------------------------RPLIGLT
CSVHY-DE---RN----WKFDR--AY-------DANVIAI---EQA-GGLPVLVPSTLQ-
--------GDTLRAI---Y---------------ERLDGVLLPGGG----DVDP-EIYHA
QQHAKTILVD-RQRD---ETEMQMTRWA-VAENLPVFGICRGHQVFNVALGGTLVQDIPS
SI-T-TDLRHDIVD---NEP-RSLRLHHVDI-A-P-Q---S-KLADVLGA-TR----VVV
NSLHHQSI--EKTADGLLVTAYA-------P-DG-----VIEAVE--V-PEHP--FALTV
QWHPEDMI-E----------------------------------DDEA------------
--MRRLF-RAFV-EAAAN------------------------------------------
-----RHA----------------------------------------------------
------------------------------------------------------------
------------------------------------------------------------
------------------------------------------------------------
------------------------------------------------------------
------------------------------------------------------------
------------------------------------------------------------
------------------------------------------------------------
-
>SPD76325.1|Proteobacteria-Deltaproteobacteria-Desulfobacterales-Desulfobacteraceae-Desulfobacterium-uncultured_Desulfobacterium_sp. SPD76325.1 aminodeoxychorismate synthase, subunit II [uncultured Desulfobacterium sp.]
-----------------------------------------------M------------
--------------------------------------------------------IVLI
DN--------------YDSFTY-NLV-----------QMI---EKM-GYEVAVFRND---
KIDL-----KGI-ER-------------------LNPSEMIISPGPC---TPN-------
-------------EA---GVSVAAIRHF--AARIPVMGVCLGHQSIGAAFGGKVVRA-ER
---------------------IMHGKSSMIH-H-D-G---K-TIFEGLP--NP----FEA
IRYHSLLVERGTLPDSLEISAWT-------E-EG-----EIMGLR--H-KKYN---VEGV
QFHPESIL-T----------------------------------KE--------------
--GPKLV-GRFL-SNATK-G--DIKV----------------------------------
------------------------------------------------------------
------------------------------------------------------------
------------------------------------------------------------
------------------------------------------------------------
------------------------------------------------------------
------------------------------------------------------------
------------------------------------------------------------
------------------------------------------------------------
-
>ODS41345.1|Candidatus_Altiarchaeota-root-Candidatus_Altiarchaeales-root-root-Candidatus_Altiarchaeales_archaeon_WOR_SM1_SCG ODS41345.1 GMP synthase [Candidatus Altiarchaeales archaeon WOR_SM1_SCG]
-----------------------------------------------M------------
--------------------------------------------------------ILII
NN--------------HGQYVH-RIW-----------RCM---NYL-DAESEIIPNTTD-
---I-----PEI-KA-------------------KNPSGIILSGGPY---SVY-------
--------ED-REKI---KNCNEILKFC-LNSDTPVLGICLGHQVIVQFFGGKVERG-SA
---------------------AEYAQMEIAI-V-K-E---N-DLFKNLE--KN----LIA
WTSHKDEV--TELPVDFECLASS-------G-IC-----KFEAVK--H-KKKK---IYGV
QFHPEVNH-T----------------------------------PR--------------
--GEEIL-KNFL-GVCE-------------------------------------------
------------------------------------------------------------
------------------------------------------------------------
------------------------------------------------------------
------------------------------------------------------------
------------------------------------------------------------
------------------------------------------------------------
------------------------------------------------------------
------------------------------------------------------------
-
>WP_015833109.1|Proteobacteria-Betaproteobacteria-Nitrosomonadales-Methylophilaceae-Methylotenera-Methylotenera_mobilis WP_015833109.1 aminodeoxychorismate/anthranilate synthase component II [Methylotenera mobilis]ACT49074.1 glutamine amidotransferase of
-----------------------------------------------M------------
--------------------------------------------------------LLMI
DN--------------YDSFTY-NLV-----------QYL---GEL-GQEVLVYRND---
EIDL-----AKV-AE-------------------LKPDHIVVSPGPC---TPN-------
-------------EA---GISVPLIKEF--AGKIPLLGVCLGHQSIGQAFGGNIIHA-KQ
---------------------LMHGKTSLIH-H-K-N---I-GVFKDLP--NP----YTA
TRYHSLVIEKETLPDCLEITAWT-------D-DG-----EIMGVR--H-KTLA---VEGV
QFHPESIL-T----------------------------------EH--------------
--GHALL-NNFL-KA---------------------------------------------
------------------------------------------------------------
------------------------------------------------------------
------------------------------------------------------------
------------------------------------------------------------
------------------------------------------------------------
------------------------------------------------------------
------------------------------------------------------------
------------------------------------------------------------
-
>WP_137274797.1|Euryarchaeota-Halobacteria-Halobacteriales-Haloarculaceae-Natronomonas-Natronomonas_salsuginis WP_137274797.1 aminodeoxychorismate/anthranilate synthase component II [Natronomonas sp. F20-122]TKR27534.1 aminodeoxychorismate/anthranilate s
-----------------------------------------------M------------
------------------------------------------------------TTVLFI
DN--------------FDSFTY-NIV-----------EYV---SQHDGTTVEVLRN----
TVEL-----EAV-RA-------------------VDPDAIVISPGPG---HPKN------
-----------DRDV---GVTMDVLRQV--SPDVPTLGICLGLEAAVYEYGGTVDRA-PE
---------------------PIHGKAFPVD-H-D-E---S-GVFRGLE--QG----FQG
GRYHSLVA--LDVPDCFEITATT-------DHDG---TALVMGIR--H-REYP---IECV
QFHPESVL-T----------------------------------AA--------------
--GHDII-ENFL-RSV--------------------------------------------
------------------------------------------------------------
------------------------------------------------------------
------------------------------------------------------------
------------------------------------------------------------
------------------------------------------------------------
------------------------------------------------------------
------------------------------------------------------------
------------------------------------------------------------
-
>KPJ69464.1|Proteobacteria-Deltaproteobacteria-Syntrophobacterales-Syntrophobacteraceae-Syntrophobacter-Syntrophobacter_sp._DG_60 KPJ69464.1 anthranilate synthase [Syntrophobacter sp. DG_60]
-----------------------------------------------M------------
--------------------------------------------------------LVMI
DN--------------YDSFTY-NLV-----------QYF---QIL-GIGVSVYRND---
EIAP-----SQI-EN-------------------LKPKYLVISPGPC---TPK-------
-------------EA---GISVKVIQEL--AGKMPILGVCLGHQSVGAAFGGKVVGS-KK
---------------------IMHGKTSMIY-H-D-N---K-TIYKGIE--NP----FIA
TRYHSLIIERESLPDCLEISAWT-------E-EG-----EIMGIR--H-KEYS---IEGV
QFHPESIL-T----------------------------------KL--------------
--GLEIL-ENFL-KLGND------------------------------------------
------------------------------------------------------------
------------------------------------------------------------
------------------------------------------------------------
------------------------------------------------------------
------------------------------------------------------------
------------------------------------------------------------
------------------------------------------------------------
------------------------------------------------------------
-
>WP_047539966.1|Proteobacteria-Betaproteobacteria-Nitrosomonadales-Methylophilaceae-Methylotenera-Methylotenera_versatilis WP_047539966.1 aminodeoxychorismate/anthranilate synthase component II [Methylotenera versatilis]
-----------------------------------------------M------------
--------------------------------------------------------LLMI
DN--------------YDSFTY-NLV-----------QYL---GEL-GQDVQVYRND---
EIDL-----AKV-AE-------------------LKPEKIVISPGPC---TPN-------
-------------EA---GISVPLINAF--AGKIPLLGVCLGHQSIGQAFGGKIVHA-KQ
---------------------LMHGKTSLVH-H-H-N---I-GVFKDLP--NP----FTA
TRYHSLVIERETLPDCLEITAWT-------E-DG-----EIMGVR--H-KTLP---IEGV
QFHPESIL-T----------------------------------EH--------------
--GHDLL-NNFL-KAY--------------------------------------------
------------------------------------------------------------
------------------------------------------------------------
------------------------------------------------------------
------------------------------------------------------------
------------------------------------------------------------
------------------------------------------------------------
------------------------------------------------------------
------------------------------------------------------------
-
>WP_095921660.1|Proteobacteria-Gammaproteobacteria-Enterobacterales-Yersiniaceae-Rahnella-Rahnella_victoriana WP_095921660.1 anthranilate synthase component II [Rahnella victoriana]PBI78763.1 anthranilate synthase component II [Rahnella victoriana]TBX35
-----------------------------------------------M------------
------------------------------------------------------ADILLI
DN--------------VDSFTY-NLV-----------DQL---RSS-GHNVVIYRNQIPA
DVII-----EKL-SQ-------------------LEKPVLVLSPGPG---TPS-------
-------------EA---GCMPELLKRL--RGQLPIIGICLGHQAIVETYGGFVGQA-GE
---------------------ILHGKASSVT-H-D-N---Q-AMFAGMN--NP----LPV
ARYHSLVG--SQIPDGLTVNARF---------GD-----MVMAVR--H-EEDR---VCGF
QFHPESIL-T----------------------------------SQ--------------
--GARLL-EQTL-AWALA------------------------------------------
------------------------------------------------------------
------------------------------------------------------------
------------------------------------------------------------
------------------------------------------------------------
------------------------------------------------------------
------------------------------------------------------------
------------------------------------------------------------
------------------------------------------------------------
-
>WP_089201707.1|Firmicutes-Bacilli-Bacillales-Paenibacillaceae-Paenibacillus-Paenibacillus_xerothermodurans WP_089201707.1 aminodeoxychorismate/anthranilate synthase component II [Paenibacillus xerothermodurans]PZE19231.1 aminodeoxychorismate/anthranilat
-----------------------------------------------M------------
--------------------------------------------------------ILVI
DN--------------YDSFTY-NLV-----------QYL---GEL-GEREEVRRND---
EIDI-----AGI-EA-------------------LQPDHILISPGPC---TPN-------
-------------EA---GISLSVIEHF--KGKIPILGVCLGHQAIGQVFGGDVVRA-ER
---------------------LMHGKTSPIM-H-D-G---R-TLFQGLP--SP----FTA
TRYHSLIVKRETLPDCLEISAET-------A-EG-----EIMALR--H-REYP---VEGV
QFHPESII-T----------------------------------DH--------------
--GLQIL-RNFL-RETAV-K--SA------------------------------------
------------------------------------------------------------
------------------------------------------------------------
------------------------------------------------------------
------------------------------------------------------------
------------------------------------------------------------
------------------------------------------------------------
------------------------------------------------------------
------------------------------------------------------------
-
>WP_054493290.1|Chloroflexi-Ardenticatenia-Ardenticatenales-Ardenticatenaceae-Ardenticatena-Ardenticatena_maritima WP_054493290.1 aminodeoxychorismate/anthranilate synthase component II [Ardenticatena maritima]KPL89508.1 anthranilate synthase component I
-----------------------------------------------M------------
--------------------------------------------------------ILVI
DN--------------YDSFTY-NLV-----------QYL---AEL-GADVVVRRND---
EITL-----DDI-RA-------------------MAPTHIVISPGPG---DPY-------
-------------DG---GVSMDVIRTF--HQTTPILGVCLGHQCIVAAFGGKVDRA-ER
---------------------LMHGKTSQIY-H-D-R---R-GIFAGIP--SP----FQA
TRYHSLVA-YEPLPECLEVTAFT-------A-RG-----EVMAVQ--H-KTYP---TIGV
QFHPESIL-T----------------------------------EY--------------
--GHDLL-RNFI-TRYRP-L--ESAANAGATRKPS-------------------------
------------------------------------------------------------
------------------------------------------------------------
-------------------------------------------------NE---------
------------------------------------------------------------
------------------------------------------------------------
------------------------------------------------------------
------------------------------------------------------------
------------------------------------------------------------
-
>WP_144704853.1|Firmicutes-Bacilli-Bacillales-Bacillaceae-Fictibacillus-Fictibacillus_phosphorivorans WP_144704853.1 aminodeoxychorismate/anthranilate synthase component II [Fictibacillus phosphorivorans]
-----------------------------------------------M------------
--------------------------------------------------------ILMI
DN--------------YDSFTY-NLV-----------QYL---GEM-GEELVVKRND---
EITI-----QEI-EQ-------------------LNPDFLMISPGPC---SPN-------
-------------EA---GISLEAISHF--AGKIPIFGVCLGHQSIAQVFGGDVVRA-ER
---------------------LMHGKVSPVL-H-D-G---K-TVYNGLP--QE----FPA
TRYHSLIVKRETLPECFEISSWT-------D-EG-----EIMGIR--H-KELP---IEGV
QYHPESIL-T----------------------------------ED--------------
--GKKLL-RNFI-DFYKG-K--EV------------------------------------
------------------------------------------------------------
------------------------------------------------------------
------------------------------------------------------------
---------------------------------TCTSI----------------------
------------------------------------------------------------
------------------------------------------------------------
------------------------------------------------------------
------------------------------------------------------------
-
>TDJ44408.1|Proteobacteria-Gammaproteobacteria-root-root-root-Gammaproteobacteria_bacterium TDJ44408.1 aminodeoxychorismate/anthranilate synthase component II [Gammaproteobacteria bacterium]
-----------------------------------------------M------------
-------------------------------------------------------SVLLI
DN--------------YDSFTY-NLV-----------QSF---LVL-GAEVAVHRND---
QITV-----AEA-LL-------------------LEPTQLVISPGPG---RPE-------
-------------DA---GVSLEMIAAF--EQRIPILGVCLGHQSLVQHFGGRIVAA-AR
---------------------LMHGKTSMIQ-H-D-G---K-VLYAGLS--QP----CEV
GRYHSLAVQRDNIPATLEVTART-------E-GG-----EIMGVR--H-QELP---IEGV
QFHPESIL-T----------------------------------PE--------------
--GDQLL-SNFL-QLKPK-R----------------------------------------
------------------------------------------------------------
------------------------------------------------------------
------------------------------------------------------------
------------------------------------------------------------
------------------------------------------------------------
------------------------------------------------------------
------------------------------------------------------------
------------------------------------------------------------
-
>WP_077620178.1|Firmicutes-Bacilli-Bacillales-Bacillaceae-Bacillus-Bacillus_sinesaloumensis WP_077620178.1 aminodeoxychorismate/anthranilate synthase component II [Bacillus sinesaloumensis]
-----------------------------------------------M------------
--------------------------------------------------------IVMI
DN--------------YDSFTF-NLV-----------QYV---GEL-GEEIIVKRND---
EITI-----QNI-EE-------------------LNPDLIMISPGPC---TPN-------
-------------EA---GISLETISHF--AGRIPIFGVCLGHQSIAQAFGGDVIKA-EK
---------------------LMHGKTSEIV-H-D-G---K-TIFSGLN--QP----FTA
TRYHSLIVKKETLPDCFEISAET-------D-EG-----EIMAIR--H-KEYP---IEGV
QFHPESIM-T----------------------------------TA--------------
--GKQLI-LNVI-QQYIG-N--EK------------------------------------
------------------------------------------------------------
------------------------------------------------------------
------------------------------------------------------------
--------------------------------VSCTSI----------------------
------------------------------------------------------------
------------------------------------------------------------
------------------------------------------------------------
------------------------------------------------------------
-
>OHB75022.1|Planctomycetes-root-root-root-root-Planctomycetes_bacterium_RBG_16_55_9 OHB75022.1 hypothetical protein A2Z25_03885 [Planctomycetes bacterium RBG_16_55_9]
-----------------------------------------------M------------
--------------------------------------------------EDRKRKVLFI
DN--------------FDSFTY-NLV-----------DDF---CKR-DCQAKVYRADTEI
EELA-----RVA-GE-------------------FEPDLLVISPGPG---TPD-------
-------------TA---GVSLAAVDHF--KDKLPILGVCLGHQVIVQYFGGKVGHA-PE
---------------------PMHGKPSRIT-H-N-G---K-DIFAGVE--NP----LQA
GRYHSLCA--LELPDCLEKTAEF---------EG-----VVMGVR--H-KEFP---IFGV
QFHPESIL-T----------------------------------PA--------------
--GGKII-ENAL-SIAEK-I--RI------------------------------------
------------------------------------------------------------
------------------------------------------------------------
------------------------------------------------------------
------------------------------------------------------------
------------------------------------------------------------
------------------------------------------------------------
------------------------------------------------------------
------------------------------------------------------------
-
>KPJ51825.1|Chloroflexi-Dehalococcoidia-root-root-root-Dehalococcoidia_bacterium_DG_18 KPJ51825.1 anthranilate synthase [Dehalococcoidia bacterium DG_18]
-----------------------------------------------M------------
--------------------------------------------------------ILII
DN--------------YDSFVY-NLA-----------QYI---GEL-GWEPVVYRND---
QISL-----EEI-EA-------------------LAPSHILISPGPG---TPL-------
-------------DA---GISNDVVRHF--AGKIPILGVCLGHQCIGYVYGGLIVRA-VP
----------------------THGKTSPIY-H-D-G---K-TIYQGLP--SP----FEA
GRYHSLAIKPGTLHHYIQVSAHT-------D-SG-----EIMGVR--H-RKFV---VEGV
QFHPESIL-T----------------------------------EV--------------
--GHDVL-KRFL-NFSYP-LWGEK---V--------------------------------
------------------------------------------------------------
------------------------------------------------------------
------------------------------------------------------------
------------------------------------------------------------
------------------------------------------------------------
------------------------------------------------------------
------------------------------------------------------------
------------------------------------------------------------
-
>WP_068555905.1|Firmicutes-Clostridia-Clostridiales-Clostridiaceae-Thermotalea-Thermotalea_metallivorans WP_068555905.1 aminodeoxychorismate/anthranilate synthase component II [Thermotalea metallivorans]KXG76356.1 Aminodeoxychorismate synthase component 
-----------------------------------------------M------------
--------------------------------------------------------ILMI
DN--------------YDSFTY-NLV-----------QYL---ECL-QERVLVYRNN---
QITL-----EEI-EQ-------------------INPQMIVISPGPC---TPN-------
-------------EA---GISMDVVKYF--QGKIPILGICLGHQTIGQVFGGRIIKA-LE
---------------------PVHGKVHPIR-H-T-H---Q-GVFRGLK--NP----LHV
TRYHSLVIDRDSLPDCLEITAET-------H-EG-----EIMGIR--H-KKYL---VEGV
QFHPEAIL-T----------------------------------EM--------------
--GMELL-HNFL-EEAKK-N--RTSR----------------------------------
------------------------------------------------------------
------------------------------------------------------------
------------------------------------------------------------
------------------------------------------------------------
------------------------------------------------------------
------------------------------------------------------------
------------------------------------------------------------
------------------------------------------------------------
-
>WP_070874753.1|Firmicutes-Bacilli-Bacillales-Bacillaceae-Bacillus-Bacillus_sp._HMSC76G11 WP_070874753.1 gamma-glutamyl-gamma-aminobutyrate hydrolase family protein [Bacillus sp. HMSC76G11]OHR65709.1 glutamine amidotransferase [Bacillus sp. HMSC76G11]
--------------------------------------------MDQS------------
-----------------------------------------------------RPVIGIS
SSVVD-HG--------DIPSVH--VH-------QKYISSV---IQA-GGIPVVIPLIDD-
---------EMAKVI---V---------------SKCDGFILSGGE----DVDP-HSYGE
DPDPKLRKTN-GVRD---EMETAVVKYA-KESKKPVFGICRGIAMLNAALGGTVTQDIES
TY-E-NPIKHYQ-----TAD-RPNPTHEIMV-E-K-G---S-KLQDIFGT-DT----VRV
NSMHHQAV--GKLADGLVATAKA-------S-DG-----IVEGLE--G-TDNEW-YVLAV
QWHPEEMA-A----------------------------------QDEA------------
--MHNLF-KAFV-DKCK-------------------------------------------
------------------------------------------------------------
------------------------------------------------------------
------------------------------------------------------------
------------------------------------------------------------
------------------------------------------------------------
------------------------------------------------------------
------------------------------------------------------------
------------------------------------------------------------
-
>OLD56832.1|Acidobacteria-root-root-root-root-Acidobacteria_bacterium_13_1_40CM_2_56_5 OLD56832.1 anthranilate/aminodeoxychorismate synthase component II [Acidobacteria bacterium 13_1_40CM_2_56_5]PYS26156.1 anthranilate/aminodeoxychorismate synthase comp
-----------------------------------------------M------------
--------------------------------------------------------IVVI
DN--------------YDSFTY-NLV-----------QYL---GEL-GEELRVFRNN---
KVTL-----EEL-ER-------------------LKPSRIVISPGPG---IPQ-------
-------------DA---GISEKVVQVF--HKSTPILGVCLGHQAIGEVFGGKILRA-PT
---------------------LMHGKISQIF-H-D-S---K-TLFSGLP--QG----FPA
TRYHSLVVSE--IPTCLEISAET-------K-EG-----VVMGLR--H-RNFP---TEGI
QFHPESIM-T----------------------------------IV--------------
--GKNLL-KNFL-KS---------------------------------------------
------------------------------------------------------------
------------------------------------------------------------
------------------------------------------------------------
------------------------------------------------------------
------------------------------------------------------------
------------------------------------------------------------
------------------------------------------------------------
------------------------------------------------------------
-
>WP_104618433.1|Spirochaetes-Spirochaetia-Brachyspirales-Brachyspiraceae-Brachyspira-Brachyspira_murdochii WP_104618433.1 gamma-glutamyl-gamma-aminobutyrate hydrolase family protein [Brachyspira murdochii]PPS22127.1 glutamine amidotransferase [Brachyspir
-----------------------------------------------M------------
-----------------------------------------------------KPIIGIS
GSILSNDN---DGVFSGYERAY--VN-------DDYVLSV---SKA-GGVPYIVPMIDN-
--------DEDIKEQ---V---------------LHVDGVLLSGGY----DVDP-IYWGE
EIHSKLGRIF-PRRD---NHELKIVKYA-LEMKKPILGICRGCQIINVAFGGSLYQDLSL
ID-N-CYIKHSQ-----SAK-PYEATHSMTT-K-E-G---S-IIREIVGE--S----VRV
NSFHHLAI--KDLGKGLIATGYS-------K-DG-----IVESIE--YMEDGN--FVFGV
QFHPEMMH-A----------------------------------HYDF------------
--ALDIF-KKLV-SKCKK------------------------------------------
------------------------------------------------------------
------------------------------------------------------------
------------------------------------------------------------
------------------------------------------------------------
------------------------------------------------------------
------------------------------------------------------------
------------------------------------------------------------
------------------------------------------------------------
-
>PIP19954.1|Candidatus_Omnitrophica-root-root-root-root-Candidatus_Omnitrophica_bacterium_CG08_land_8_20_14_0_20_41_16 PIP19954.1 anthranilate/aminodeoxychorismate synthase component II [Candidatus Omnitrophica bacterium CG23_combo_of_CG06-09_8_20_14_all_
-----------------------------------------------M------------
--------------------------------------------------------ILMI
DN--------------YDSFTY-NLV-----------QYL---GEL-GQKVEVFRND---
KITI-----QDI-MR-------------------LKPKRIVISPGPG---RPE-------
-------------DA---GISCELIKEF--SGKIPILGVCLGHQAIGYVYGGKIVRA-RK
---------------------LMHGKTSLIY-H-N-K---K-EIFRNIP--NP----FLA
TRYHSLLVERESLPFCFEITAQT-------K-EK-----EIMGLR--H-KNYP---LWGV
QFHPESVL-T----------------------------------RS--------------
--GKDIL-NNFL-TV---------------------------------------------
------------------------------------------------------------
------------------------------------------------------------
------------------------------------------------------------
------------------------------------------------------------
------------------------------------------------------------
------------------------------------------------------------
------------------------------------------------------------
------------------------------------------------------------
-
>OMG49653.1|Firmicutes-Bacilli-Bacillales-Paenibacillaceae-Paenibacillus-Paenibacillus_macerans OMG49653.1 amidotransferase [Paenibacillus macerans]
----------------------------------------------MK------------
-----------------------------------------------------KPLIGVL
PLYDE-----------EKDSYW--ML-------PGYMKGV---EEA-GGIPFMLPLTTD-
--------PETIAGI---A---------------ETFDGFLFTGGH----DVNP-EIYGE
KVEPVCGARC-EERD---VMEKLLFNRA-IEQDKPAFGICRGLQLFNALLGGTLYQDLPT
QRASAVRIGHKQ-----TPP-YTIPVHDVHI-E-K-G---N-VLYEIVQT-ES----LKV
NSYHHQGI--KKLSGQLMAAAVA-------E-DG-----LIEAVV--M-PDKS--FVLAV
QWHPEFNY-N----------------------------------IDDS------------
--SFRLF-KAFV-QACRP-E--Q-------------------------------------
------------------------------------------------------------
------------------------------------------------------------
------------------------------------------------------------
------------------------------------------------------------
------------------------------------------------------------
------------------------------------------------------------
------------------------------------------------------------
------------------------------------------------------------
-
>OUM98364.1|Firmicutes-root-root-root-root-Firmicutes_bacterium_ZCTH02-B6 OUM98364.1 hypothetical protein BAA04_05955 [Firmicutes bacterium ZCTH02-B6]
-----------------------------------------------M------------
-------------------------------------------------SRDRAPVIGIT
PAFDDGTEI--DSVRPHSAVHF--LD-------AAYGRAV---ERA-GAAPVILPVTDS-
--------PASMERY---L---------------DMIDGLLLSGGGG---YIRR-RHRER
RVLPDLKTLS-PRRY---RFEAALLRMA-LERDLPVLGICRGHQMIARVGGGRVYAQISA
RV-P-GAGEHHVG----GLPASRRCVHDIYV-E-P-G---T-LLHSILGI-TA----VGV
NSLHRQAV--ASVKPPFVISARA-------G-DG-----VVEALE--S-RAHR--FVVGV
QFHPELLL-D----------------------------------SVPV------------
--WQRLF-DAFV-AACRA-TDGRRPRIVA-------------------------------
------------------------------------------------------------
------------------------------------------------------------
------------------------------------------------------------
------------------------------------------------------------
------------------------------------------------------------
------------------------------------------------------------
------------------------------------------------------------
------------------------------------------------------------
-
>KCW56932.1|Streptophyta-Magnoliopsida-Myrtales-Myrtaceae-Eucalyptus-Eucalyptus_grandis KCW56932.1 hypothetical protein EUGRSUZ_I02609 [Eucalyptus grandis]
-----------------------------------------------M------------
--------PPVHG---------REREREEDGSSVSLCFSLRGG-RLELGRGMEVKRFAVL
LC--------------AEDSEY-MKR-QYGGYFGLFKGML---AEE-GEAWDVYRVAAG-
----------ELPGEA-DI---------------GLYDGFVITGSCS---NAH-------
-----------GDDA-WIWQLINLLKKL-DSMKKKILGICFGHQVLGRALGGKVGRA-KS
---------------------WDIGLTNIQL-S-P-S---S-KHFSSLELPAQ----LSV
IECHQDEL--MELPAKAEVIARS-------D-KT-----DIEMFR--Y-GDH----IMGI
QGHPEYNR-DILLHLIDRLLLRGLITESY--------------ADELKVN---MGACEPD
REAWKRLCISFL-------K----------------------------------------
------------------------------------------------------------
------------------------------------------------------------
------------------------GGFL--------------------------------
------------------------------------------------------------
------------------------------------------------------------
------------------------------------------------------------
------------------------------------------------------------
------------------------------------------------------------
-
>RKU11642.1|Candidatus_Poribacteria-root-root-root-root-Candidatus_Poribacteria_bacterium RKU11642.1 anthranilate/aminodeoxychorismate synthase component II [Candidatus Poribacteria bacterium]
-----------------------------------------------M------------
--------------------------------------------------------VLMI
DN--------------YDSFTY-NLV-----------QYF---GEL-GAELEVHRSR---
KIGI-----EEL-DT-------------------LEPERIVISPGPC---TPR-------
-------------EA---GISNDVIKHF--AGKVPILGVCLGHQCIGDVFGGEVVRA-DR
---------------------LMHGKTSMIL-H-N-N---A-ELFEGLD--NP----FEA
TRYHSLIVKKETLPDCLEITAWT-------D-QD-----EIMGLR--H-KTLS---IWGV
QFHPESIL-T----------------------------------AA--------------
--GKDLL-GNFL-AL---------------------------------------------
------------------------------------------------------------
------------------------------------------------------------
------------------------------------------------------------
------------------------------------------------------------
------------------------------------------------------------
------------------------------------------------------------
------------------------------------------------------------
------------------------------------------------------------
-
>WP_078116482.1|Firmicutes-Clostridia-Clostridiales-Clostridiaceae-Clostridium-Clostridium_beijerinckii WP_078116482.1 gamma-glutamyl-gamma-aminobutyrate hydrolase family protein [Clostridium beijerinckii]OOP72089.1 gamma-glutamyl-gamma-aminobutyrate hyd
----------------------------------------------MN------------
-----------------------------------------------------KPIIGIN
SNRVI-KH---ETQYSHSVVES--LG-------NDYVESV---IKA-GGIPIILPILSD-
--------EESIRRQ---V---------------ELLDGIVLSGGI----DINP-LLYNE
EPSSKLGYIY-PDKD---EFDLTLVKIA-YKLNKPILAICRGHQILNVAFGGTLYQDLSD
MS-G-CYIKHQQ-----QTK-DGAASHTLEI-I-E-G---S-ILYDILGN--T----ALI
NSFHHQAI--KDLALGFKVTAYS-------K-DK-----VIEAIE--S-CEKN--FVVGV
QFHPEIMT-AY---------------------------------NDKN------------
--MLKLF-EAFI-NASSK-N--NSL-----------------------------------
------------------------------------------------------------
------------------------------------------------------------
------------------------------------------------------------
------------------------------------------------------DHKK--
------------------------------------------------------------
------------------------------------------------------------
------------------------------------------------------------
------------------------------------------------------------
-
>KKO20360.1|Planctomycetes-Candidatus_Brocadiae-Candidatus_Brocadiales-Candidatus_Brocadiaceae-Candidatus_Brocadia-Candidatus_Brocadia_fulgida KKO20360.1 glutamine amidotransferase [Candidatus Brocadia fulgida]RIK00672.1 anthranilate/aminodeoxychorismate
-----------------------------------------------M------------
--------------------------------------------------------VLII
DN--------------YDSFTY-NLV-----------QQI---GAF-GVKMEVFRND---
KISL-----DEI-AR-------------------RHPDHIIISPGPC---TPK-------
-------------EA---GISNDIIKQF--TGKIPILGVCLGHQCIAHTYGADVVRA-RR
---------------------LMHGKTSLIK-H-D-S---K-TIYRGLS--NP----FEA
TRYHSLIVKEGSLPDCLEVTARA-------D-DD-----EIMGIR--H-KECS---LEGV
QFHPESFL-T----------------------------------AE--------------
--GPKLL-KNFL-SL---------------------------------------------
------------------------------------------------------------
------------------------------------------------------------
------------------------------------------------------------
------------------------------------------------------------
------------------------------------------------------------
------------------------------------------------------------
------------------------------------------------------------
------------------------------------------------------------
-
>WP_075604035.1|Bacteroidetes-Bacteroidia-Marinilabiliales-Marinilabiliaceae-Saccharicrinis-Saccharicrinis_aurantiacus WP_075604035.1 hypothetical protein [Labilibacter aurantiacus]
-----------------------------------------------M------------
--------------------------------------------------------LLII
DN--------------QSAFIK-KFK----------RQFL---SEQ-DFDYVFFDHNQP-
-ITL--------SAK-------------------TKIKGVILSGGKG---NPYE------
-------------PL---NLTSNFVALM--NFNVPILGFCLGHEIIAVSYRGRIKKL-AE
---------------------YHGKKEIITI-T-KPE---D-PIFEGLNK-NE----VSL
VKRHSFHV--SELPSSFESIGNS-------E-TC-----TNEIIK--H-KTKP---IYGF
QAHPEVSG------------------------------------AD--------------
--GMLMV-NNFL-KICNI------------------------------------------
------------------------------------------------------------
------------------------------------------------------------
------------------------------------------------------------
----------------------------------I-------------------------
------------------------------------------------------------
------------------------------------------------------------
------------------------------------------------------------
------------------------------------------------------------
-
>RLF45757.1|Euryarchaeota-Thermoplasmata-root-root-root-Thermoplasmata_archaeon RLF45757.1 GMP synthase subunit A [Thermoplasmata archaeon]RLF49583.1 GMP synthase subunit A [Thermoplasmata archaeon]RLF62247.1 GMP synthase subunit A [Thermoplasmata archa
-----------------------------------------------M------------
-------------------------------------------------------KVYVV
DN--------------GGQWTH-REW-----------RTL---RYL-GAEAEIIPNVTP-
---L-----KKI----------------------SDADGIVLSGGAP---RMGL------
-----------SGDL---GNCGEYLE----KARCPVLGICAGHQFMARYFGGKCEPA-KI
---------------------PEFGRVEISV-S-N-R---D-DIFKNLP--KK----MVV
WESHNDEV--TVLPENFELLASS-------E-NC-----KVQAMK--H-KSKP---LYGL
QFHPEVEH-T----------------------------------EY--------------
--GAQIF-QNFL-EECK-------------------------------------------
------------------------------------------------------------
------------------------------------------------------------
------------------------------------------------------------
------------------------------------------------------------
------------------------------------------------------------
------------------------------------------------------------
------------------------------------------------------------
------------------------------------------------------------
-
>WP_007502181.1|Firmicutes-Bacilli-Bacillales-Bacillaceae-Caldalkalibacillus-Caldalkalibacillus_thermarum WP_007502181.1 aminodeoxychorismate/anthranilate synthase component II [Caldalkalibacillus thermarum]EGL84238.1 glutamine amidotransferase of anthra
-----------------------------------------------M------------
--------------------------------------------------------IVMI
DN--------------YDSFTY-NLV-----------QYL---GEL-GEELQVYRND---
AIDI-----QGI-ER-------------------LNPDYIMISPGPC---TPN-------
-------------EA---GISLDVIRHF--AGKIPIFGVCLGHQSIAQVFGGKVIRA-ER
---------------------VMHGKTSLIY-H-D-G---K-TVFHQVP--SP----FEA
TRYHSLIVDKESLPSELEVSAWT-------E-EG-----EIMAIR--H-KHLP---IEGV
QFHPESIM-T----------------------------------QH--------------
--GKKLL-QNFI-ENYAP-R--KT------------------------------------
------------------------------------------------------------
------------------------------------------------------------
------------------------------------------------------------
------------------------------------------------------------
------------------------------------------------------------
------------------------------------------------------------
------------------------------------------------------------
------------------------------------------------------------
-
>WP_010698542.1|Spirochaetes-Spirochaetia-Spirochaetales-Spirochaetaceae-Treponema-Treponema_denticola WP_010698542.1 gamma-glutamyl-gamma-aminobutyrate hydrolase family protein [Treponema denticola]EMB23998.1 hypothetical protein HMPREF9724_01152 [Trepo
----------------------------------------------MK------------
-----------------------------------------------------KTLIGIT
GSCLYETS---QSLFAGYERMY--TN-------ADYVNSV---LAA-GGVPLMLPIIDD-
--------EEAIQRQ---L---------------ENLSGIIIMGGH----DVEP-HFFNE
EPLSCLGEIL-PKRD---VYELRLIKAA-KALKKPILGICRGMQILNVAFGGSLYQDLSL
IKRD-IQIQHVQ-----KAR-PQERTHSIKT-E-A-A---S-IMQKVFGK--E----DMV
NSYHHMAV--KDLAKDFKITAYA-------P-DG-----VVEAIE--Y-TGEG--FMMGV
QFHPEMMA-A----------------------------------VHKP------------
--SLDLF-KEFI-NRC--------------------------------------------
------------------------------------------------------------
------------------------------------------------------------
------------------------------------------------------------
------------------------------------------------------------
------------------------------------------------------------
------------------------------------------------------------
------------------------------------------------------------
------------------------------------------------------------
-
>OGW27010.1|Nitrospirae-root-root-root-root-Nitrospirae_bacterium_GWC2_57_13 OGW27010.1 anthranilate/aminodeoxychorismate synthase component II [Nitrospirae bacterium GWC2_57_13]HAS53256.1 anthranilate/aminodeoxychorismate synthase component II [Nitrospi
-----------------------------------------------M------------
--------------------------------------------------------LLMI
DN--------------YDSFTY-NLV-----------QYF---GEL-GQEMKVFRNN---
KIAI-----SEI-EA-------------------MKPERIVVSPGPC---TPK-------
-------------EA---GISIEVIKHF--AGKVPVLGVCLGHQSIGEAFGGDVIRA-PY
---------------------LMHGKTSMIH-H-D-N---R-TLFAGLP--NP----FEA
TRYHSLIIKRETLPDALEISAWT-------E-DG-----MIMGVR--H-KQFK---VEGV
QFHPESIL-T----------------------------------GA--------------
--GKDLL-RNFL-KL---------------------------------------------
------------------------------------------------------------
------------------------------------------------------------
------------------------------------------------------------
------------------------------------------------------------
------------------------------------------------------------
------------------------------------------------------------
------------------------------------------------------------
------------------------------------------------------------
-
>WP_036801814.1|Firmicutes-Bacilli-Bacillales-Planococcaceae-Planomicrobium-Planomicrobium_glaciei WP_036801814.1 gamma-glutamyl-gamma-aminobutyrate hydrolase family protein [Planomicrobium glaciei]ETP70791.1 gamma-glutamyl-gamma-aminobutyrate hydrolase 
-----------------------------------------------M------------
-----------------------------------------------------KPIIGVT
SSKEL-----------GKAKYH--IQ-------QADTDAL---LQA-GGLPIMLPHLLQ-
--------DSDIDQI---A---------------ERIDGLFAAGGY----DVDP-TLFGE
EPHPNLGTII-PSRD---AFELALIQKV-LELGKPILGVCRGAQILNVAVGGDMYQDISS
QKEG-ALLQHQQ-----QSP-VEHGSHFVHV-A-E-G---S-LLHRLTGT-EK----LRV
NSRHHQAN--RNVPEPFVISGTA-------S-DG-----VVEAIE--S-KEHH--FVLGL
QWHPENMAIA----------------------------------ADEA------------
--SKNIF-KGFI-EACTE-E--GDE-----------------------------------
------------------------------------------------------------
------------------------------------------------------------
------------------------------------------------------------
------------------------------------------------------------
------------------------------------------------------------
------------------------------------------------------------
------------------------------------------------------------
------------------------------------------------------------
-
>VEU21840.1|Ascomycota-Saccharomycetes-Saccharomycetales-Pichiaceae-Brettanomyces-Brettanomyces_naardenensis VEU21840.1 DEKNAAC102815 [Brettanomyces naardenensis]
-----------------------------------------------MVSASPI------
--------SP------------------------------------------LHRKVVMI
DN--------------YDSFTW-NLY-----------QYL---CEE-GADVDVFRND---
QITV-----AEI-ES-------------------LNPEIIFISPGPG---HPRT------
-------------DA---GISRDVIDHF--KGKLPIFGVCMGQQCIYEVFGGNVEYA-GE
---------------------IVHGKTSVIT-H-D-G---K-GVFKDVP--QG----IAV
TRYHSLAGSPSSLPDCLEVTAKT-------D-HG-----VIMGVR--H-KKYA---IEGV
QFHPESIL-T----------------------------------EE--------------
--GHLMV-RNVL-KMTGG-Y--WDESKNKSSSSS-----SKASILQKIYKQRRLDYSETV
K-IPGKTFADLQSYYEL-------------------------GLAPENLVNFYDRL--YE
NVGKGKPAIL-----------SEIKRASPSKGDIDINANAAQ---QAERY-------ALA
GVSAISV-LTEPH--------WFKGSL-----------------------E---------
----------DLIVARKAVEKV------TPENRPCILR-----------KEFVFSEYQIL
EARL------------------AGADTVLLIVKMLSS------------------EELKR
LF----NY---SRSLD----MEPLVEVNTAEEMKRALELGA-------------RVIGVN
NRNLNDFSVDLSTTTVMKQLVPKE-----------------------RDVILLALSG---
-----ISSSKD-----I---AEYKTQGVYGFLIGEALMR---KGDKVGEFIKLLSEE---
-
>WP_010871100.1|Euryarchaeota-Methanococci-Methanococcales-Methanocaldococcaceae-Methanocaldococcus-Methanocaldococcus_jannaschii WP_010871100.1 GMP synthase subunit A [Methanocaldococcus jannaschii]Q58970.1 RecName: Full=GMP synthase [glutamine-hydrolyz
-----------------------------------------------M------------
--------------------------------------------------------IVIL
DN--------------GGQYVH-RIH-----------RSL---KYI-GVSSKIVPNTTP-
---L-----EEI-ESN------------------KEVKGIILSGGPD-------------
-----------IEKA---KNCIDIAL----NAKLPILGICLGHQLIALAYGGEVGRA-EA
---------------------EEYALTKVYV-D-K-E---N-DLFKNVP--RE----FNA
WASHKDEV--KKVPEGFEILAHS-------D-IC-----QVEAMK--H-KTKP---IYGV
QFHPEVAH-T----------------------------------EY--------------
--GNEIL-KNFC-KVCGY-K----------------------------------------
------------------------------------------------------------
------------------------------------------------------------
----FE------------------------------------------------------
------------------------------------------------------------
------------------------------------------------------------
------------------------------------------------------------
------------------------------------------------------------
------------------------------------------------------------
-
>WP_041504442.1|Bacteroidetes-Bacteroidia-Bacteroidales-Porphyromonadaceae-Sanguibacteroides-Sanguibacteroides_justesenii WP_041504442.1 gamma-glutamyl-gamma-aminobutyrate hydrolase family protein [Sanguibacteroides justesenii]KIO43106.1 glutamine amidot
----------MNTPIYPANLKIL-------------NDAIDNRISNND------------
-----------------------------------------------------RPLIGIS
SNF-------------KEDNSC--ID-------NTYVHSI---LQA-GGIPLLIPMHTD-
--------IDSLKDI---V---------------SRLDGLILTGGG----DINP-LYASE
EPIPALQEMD-AARD---QYDFTLVKLA-ADRRIPVFGICRGHQIINIALGGTNYQDIYS
QCPG-KLLKHSQ-----SLN-REYGSHSVNI-E-E-G---S-VLADIFRQ-KS----IIV
NSFHHQAI--KEVAPGFKVTATS-------P-DG-----IIEAME--G-MPEY--PIFSV
QWHPEKMAPL----------------------------------PNEQ------------
--MLGLF-RHFM-KEADL-F--KRAKAVHKRSFIIDSHCDTPMKFTDD------------
FDLGKRTSFTKIDLPKMQEGMVDAVFMVAYLKQEDRSETASRAATQKAIDILYK------
--IAEQVERNADRIGLAYTSDDLIQLKNAGKKAIFLGIENGYAIGKEIRNLTLFKQMGIS
YITLCH------NGSN-DICDSAKGEEEHNGLSEFGKEVVREMNRLGIMIDISHAS----
-----EKTVYDV--------------L-ETSKVPVIASHSSAKALCDHPRNLTDDQIKAI
AAKGGVVQVCLYNWFIGKQP-NPNISDAIDHINHIVRLVGIDHVGIGTDFDGDDTEKLKG
CKASNELISLTVELLRQGYTPEELDKLW------------GDN---------LLRVLNQA
QQYQ--------------------------------------------------------
---------------E--------------------------------------------
-
>WP_041976587.1|Acidobacteria-Blastocatellia-Blastocatellales-Pyrinomonadaceae-Pyrinomonas-Pyrinomonas_methylaliphatogenes WP_041976587.1 aminodeoxychorismate/anthranilate synthase component II [Pyrinomonas methylaliphatogenes]CDM65719.1 glutamine amidot
-----------------------------------------------M------------
--------------------------------------------------------LLVI
DN--------------YDSFTY-NLV-----------QYL---GEL-GAHLHVRRND---
EIAL-----DEI-EE-------------------LAPERIVISPGPG---TPD-------
-------------TA---GITLEVIRRF--GGRVPILGVCLGHQAIGQVFGGRVVRA-PE
---------------------PLHGKTSEIF-H-D-G---R-TIFQDLP--YG----FQA
GRYHSLIVERETLPDCLEISATT-------S-DG-----LIMGLR--H-REMK---IEGV
QFHPESVL-T----------------------------------TE--------------
--GKRLL-ANFL-KL---------------------------------------------
------------------------------------------------------------
------------------------------------------------------------
------------------------------------------------------------
------------------------------------------------------------
------------------------------------------------------------
------------------------------------------------------------
------------------------------------------------------------
------------------------------------------------------------
-
>PKL53485.1|Euryarchaeota-Methanomicrobia-Methanosarcinales-Candidatus_Methanoperedenaceae-root-Candidatus_Methanoperedenaceae_archaeon_HGW-Methanoperedenaceae-1 PKL53485.1 GMP synthase [Candidatus Methanoperedenaceae archaeon HGW-Methanoperedenaceae-1]
-----------------------------------------------M------------
------------------------------------------------------VKILVI
NN--------------YGQFCH-LIH-----------RAV---RDL-DQDVELVKNTSS-
---I-----EEI-LS-------------------RKPDGLILSGGPA-------------
-----------IERA---GNCGLYVK----ELDMPILGICLGHQVMAKEYGGEIRTG-AS
---------------------GGYAAVEIEI-I-E-E---N-DILKGLG--PS----TKV
WASHADEV--SKLPPGFERLARS-------R-IC-----EVEAMK--H-RSKP---LYGI
QWHPEVSH-T----------------------------------ER--------------
--GNDVF-KNFF-GICRN-F----------------------------------------
------------------------------------------------------------
------------------------------------------------------------
------------------------------------------------------------
------------------------------------------------------------
------------------------------------------------------------
------------------------------------------------------------
------------------------------------------------------------
------------------------------------------------------------
-
>WP_060203302.1|Firmicutes-Bacilli-Bacillales-Planococcaceae-Sporosarcina-Sporosarcina_koreensis WP_060203302.1 gamma-glutamyl-gamma-aminobutyrate hydrolase family protein [Sporosarcina koreensis]
-----------------------------------------------M------------
-----------------------------------------------------KPIIGIT
SNI-------------DSTVHT--LQ-------NTYIQAV---IAS-GGVPLLIPTGVE-
---------NDAQQI---T---------------TLVDGLIVSGGG----DLNP-QLFNE
EPLPQLGNVT-PERD---GIELELVRHM-LTLDKPILGICRGHQVLNVAFGGTLYQDINS
QSTN-PLLQHDQ-----KAK-REHQSHAVHI-E-K-G---T-LLASITAS-EK----IMV
NSFHHQAL--KDVPSPLIVSGKA-------S-DG-----IIESVE--S-PEHH--FVVGV
QWHPEALMEK----------------------------------DDQV------------
--SMRLF-SAYM-KACLE-R----------------------------------------
------------------------------------------------------------
------------------------------------------------------------
-----------------------MGAVEYH------------------------------
------------------------------------------------------------
------------------------------------------------------------
------------------------------------------------------------
------------------------------------------------------------
------------------------------------------------------------
-
>WP_117285849.1|Firmicutes-Bacilli-Lactobacillales-Lactobacillaceae-Lactobacillus-Lactobacillus_johnsonii WP_117285849.1 gamma-glutamyl-gamma-aminobutyrate hydrolase family protein [Lactobacillus johnsonii]AXQ20134.1 gamma-glutamyl-gamma-aminobutyrate hy
-----------------------------------------------M------------
-----------------------------------------------------KPIIGIS
GSIII-DD---GGIFPGYRRSY--VN-------DDYIDSV---IQN-GGIPYIIPFNED-
--------EEVVKEQ---L---------------LNVQGLILSGGH----DVDP-HNYGE
EPKQKLGDIW-PERD---KFDMRLLKLA-EENGIPVLGICRGAQIINVYHGGTLYQDLSY
RK-E-KTLKHSQ-----GQT-PTLLTHTVKT-V-A-G---T-KIAELLGK-KE----MQT
NSFHHQLI--KDVADDFKVSARC-------V-DG-----VVEAIE--N-KDAS---VIAV
QWHPEMLH-R----------------------------------VVPY------------
--QNNLF-KYII-DNAKK-N--RKKLLI--------------------------------
------------------------------------------------------------
------------------------------------------------------------
------------------------------------------------------------
------------------------------------------------------DERK--
------------------------------------------------------------
------------------------------------------------------------
------------------------------------------------------------
------------------------------------------------------------
-
>WP_040953071.1|Firmicutes-Bacilli-Bacillales-Paenibacillaceae-Gorillibacterium-Gorillibacterium_massiliense WP_040953071.1 aminodeoxychorismate/anthranilate synthase component II [Gorillibacterium massiliense]
-----------------------------------------------M------------
--------------------------------------------------------ILVI
DN--------------YDSFTY-NLV-----------QYL---GEL-GAEVIVRRND---
EVDL-----AGI-EA-------------------LRPDHLLISPGPC---TPN-------
-------------EA---GISLAAIGHF--VGKLPILGVCLGHQAIGQIFGGDVVRA-DR
---------------------LMHGKTSPIH-H-D-G---K-TLFTGLD--NP----FTA
TRYHSLIVKKETLPADLEISAWT-------E-EG-----EIMGLR--H-KTYQ---VEGV
QFHPESII-T----------------------------------ES--------------
--GKTIL-RNFL-ALKEK-A--QV------------------------------------
------------------------------------------------------------
------------------------------------------------------------
------------------------------------------------------------
------------------------------------------------------------
------------------------------------------------------------
------------------------------------------------------------
------------------------------------------------------------
------------------------------------------------------------
-
>OJX37135.1|Bacteroidetes-Flavobacteriia-root-root-root-Flavobacteriia_bacterium_40-80 OJX37135.1 hypothetical protein BGO87_15355 [Flavobacteriia bacterium 40-80]
-----------------------------------------------M------------
--------------------------------------------------------ILVV
DF--------------GSAKAP-FIS-----------EFI---DEY--MDVTFVKFSEL-
---------ETI-NP-------------------DDYLGIVFSGAPI---LLSE------
--------TD-PAPY---LEKTVWLK----QYKKPFLGICFGHQILGLTFGATVSRQ-KE
----------------------DRDWQTIEI-L-Q-E---D-PLFDKFP--RE----FEM
MEDHCETV---SIPPNFIHLGVS-------D-AC-----INEVMK--H-KEKP---LYGV
QFHPEVSG------------------------------------NL--------------
--GSLLF-NNFV-NICER------------------------------------------
------------------------------------------------------------
------------------------------------------------------------
------------------------------------------------------------
----------------------------------------------------FEQE----
------------------------------------------------------------
------------------------------------------------------------
------------------------------------------------------------
------------------------------------------------------------
-
>WP_048513786.1|Firmicutes-Negativicutes-Veillonellales-Veillonellaceae-Megasphaera-Megasphaera_cerevisiae WP_048513786.1 gamma-glutamyl-gamma-aminobutyrate hydrolase family protein [Megasphaera cerevisiae]KMO86933.1 glutamine amidotransferase [Megasphae
----------------------------------------------MK------------
-----------------------------------------------------RPLIGIS
GSQMI-DD---HGGFAGYHRAY--VN-------NDYIRSV---TEA-GGIPVILPFQDD-
--------DEAVSQS---M---------------EYVDGLILSGGH----DVYP-LQYGE
EPMQGNGTVW-PERD---HFDFLLLKIA-EKRKIPIMAICRGHQVVNVYHGGTLYQDLTY
DA-H-CYIKHSQ-----NQD-PATPTHTVFI-E-A-N---S-RLAHIVGS-AE----MVT
NSHHHQTV--KTVGKGLHVAART-------K-DG-----TIEALE--G-TEYP--YLITY
QFHPEMMS-V----------------------------------NNDT------------
--AKKLF-CDFV-NATEK-R--GM------------------------------------
------------------------------------------------------------
------------------------------------------------------------
------------------------------------------------------------
------------------------------------------------------------
------------------------------------------------------------
------------------------------------------------------------
------------------------------------------------------------
------------------------------------------------------------
-
>RCL72820.1|Bacteroidetes-Flavobacteriia-Flavobacteriales-root-root-Flavobacteriales_bacterium RCL72820.1 hypothetical protein DBW72_05845 [Flavobacteriales bacterium]
-----------------------------------------------M------------
--------------------------------------------------------IYIL
DC--------------GSSKTK-FIH-----------QMV---DEY--MECKTIPFFDF-
---------KNT-HL-------------------TDAIGVIISGAPI---LITE------
--------EN-MGPY---LEAIEWIK----EVSIPLLGICFGHQLIGLQFGSLANKM-KE
----------------------DRDFQEIEV-F-E-E---S-RLFSRLP--RV----IEM
QEDHCEFI---TVPQHFKLLASS-------D-CC-----FNEAME--H-KDKP---IFSV
QFHPEVSG------------------------------------NY--------------
--GNILM-ENFL-KVC--------------------------------------------
------------------------------------------------------------
------------------------------------------------------------
------------------------------------------------------------
--------------------------------------------------------V---
------------------------------------------------------------
------------------------------------------------------------
------------------------------------------------------------
------------------------------------------------------------
-
>OGP55441.1|Proteobacteria-Deltaproteobacteria-root-root-root-Deltaproteobacteria_bacterium_GWD2_55_8 OGP55441.1 anthranilate/aminodeoxychorismate synthase component II [Deltaproteobacteria bacterium GWD2_55_8]OGQ50898.1 anthranilate/aminodeoxychorismate
-----------------------------------------------M------------
--------------------------------------------------------ILLI
DN--------------YDSFTY-NLF-----------HYL---GEI-GAEVQVYRND---
KITL-----EKI-AE-------------------LKPEKIVISPGPC---TPK-------
-------------EA---GISCDVIRRF--GDKTPILGVCLGHQCIGAAFGGEIVRA-PT
---------------------IMHGKLSDIL-H-D-S---Q-TIFRSLK--NP----FPA
MRYHSLVIDPGRLPPELSISAHT-------A-EN-----VIMGVR--H-RSYP---IEGV
QFHPESIL-T----------------------------------EE--------------
--GKKLL-KNFL-DYY--------------------------------------------
------------------------------------------------------------
------------------------------------------------------------
------------------------------------------------------------
------------------------------------------------------------
------------------------------------------------------------
------------------------------------------------------------
------------------------------------------------------------
------------------------------------------------------------
-
>OGC11450.1|root-root-root-root-root-candidate_division_WOR-1_bacterium_RIFOXYA12_FULL_52_29 OGC11450.1 anthranilate/aminodeoxychorismate synthase component II [candidate division WOR-1 bacterium RIFOXYA2_FULL_51_19]OGC17524.1 anthranilate/aminodeoxychor
-----------------------------------------------M------------
--------------------------------------------------------ILVV
DN--------------YDSFTY-NLV-----------QYL---GEM-GEKLAVYRND---
EITI-----PEI-KK-------------------LHPDRILISPGPK---SPK-------
-------------EA---GISREVIRTF--AGQIPILGVCLGHQAIGEVFGGKVVRS-GR
---------------------IMHGKTSEIF-H-D-G---K-TIFNGLP--SP----FSA
TRYHSLIVEKKSLPDCLEVSAWT-------K-EG-----EIMGLR--H-KEFV---VEGV
QFHPESIL-T----------------------------------EH--------------
--GHKLL-ANFC-KLLNN------------------------------------------
------------------------------------------------------------
------------------------------------------------------------
------------------------------------------------------------
------------------------------------------------------------
------------------------------------------------------------
------------------------------------------------------------
------------------------------------------------------------
------------------------------------------------------------
-
>TRZ52703.1|Chloroflexi-Dehalococcoidia-root-root-root-Dehalococcoidia_bacterium TRZ52703.1 aminodeoxychorismate/anthranilate synthase component II [Dehalococcoidia bacterium]
-----------------------------------------------M------------
--------------------------------------------------------ILVI
DN--------------YDSFAY-NLV-----------QYL---GEL-GGEPVVYRND---
CITL-----EQI-EA-------------------LAPSHIVISPGPC---TPL-------
-------------EA---GISNDVVRYF--RGKIPILGVCLGHQCIGYVYGGTIKRA-AV
---------------------PVHGKQSLVF-H-D-G---E-TIFKGLP--SP----LLG
GRYHSLIIDAGTIPASLEVSART-------E-DG-----IIMGVR--N-REHV---VEGT
QVHPESIL-T----------------------------------DS--------------
--GHDIL-TNFL-NLPKP-S--LKVRK---------------------------------
------------------------------------------------------------
------------------------------------------------------------
------------------------------------------------------------
------------------------------------------------------------
------------------------------------------------------------
------------------------------------------------------------
------------------------------------------------------------
------------------------------------------------------------
-
>WP_110379280.1|Crenarchaeota-Thermoprotei-Sulfolobales-Sulfolobaceae-Acidianus-Acidianus_sulfidivorans WP_110379280.1 GMP synthase subunit A [Acidianus sulfidivorans]AWR96390.1 GMP synthase [Acidianus sulfidivorans JP7]
-----------------------------------------------M------------
-------------------------------------------------------KIGLV
YY--------------GGQYNH-LIL-----------KNL---KYL-GADVEVVDTKND-
---L-----EYM----------------------KKFDCVVFSGGPY---SVK-------
--------DE-INKM---GNSPLYVK----ELQIPKLGICLGHQLLAYVLGGKVGKA-EN
---------------------PEFGLARIKI-V-E-H---D-TILQGLK--TE----FNA
WESHNDEV--KEVPPGFVVLASS-------K-NT-----KIEAMA--N-KDQS---IYGV
QFHPEVKH-T----------------------------------EN--------------
--GIEIF-KNFL-TICKK------------------------------------------
------------------------------------------------------------
------------------------------------------------------------
------------------------------------------------------------
------------------------------------------------------------
------------------------------------------------------------
------------------------------------------------------------
------------------------------------------------------------
------------------------------------------------------------
-
>XP_001647506.1|Ascomycota-Saccharomycetes-Saccharomycetales-Saccharomycetaceae-Vanderwaltozyma-Vanderwaltozyma_polyspora XP_001647506.1 hypothetical protein Kpol_1018p188 [Vanderwaltozyma polyspora DSM 70294]EDO19648.1 hypothetical protein Kpol_1018p188
-----------------------------------------------M------------
----------------------------------------------------VNKKVILI
DN--------------YDSFTW-NIY-----------EYL---CQE-GARVDVYRND---
KITV-----EEV-AN-------------------LEPDLLLISPGPG---HPKT------
-------------DS---GISRDCIKYF--AGKIPVIGVCMGQQCMFEVFGGEVAFA-GE
---------------------IVHGKTSPIY-H-D-N---K-GFFRNVP--QG----VTV
TRYHSLAGTQQSLPECLEVTART-------D-KN-----IIMGIR--H-KKYT---IEGV
QFHPESIL-T----------------------------------EE--------------
--GHLMI-KNIL-NITGG-T--WEENDRNLSLTKT-ISNSGNSILDKIYNQRMKDIEALS
A-TPGFTEKDLEANFKL-------------------------GLAP-SVINFYDKL----
SSVTKSASVI-----------AEIKRASPSKGDIFIDAIASE---QALKY-------ANA
GASAISV-LTEPH--------WFKGSL-----------------------E---------
----------DLRNARKVLDKEYMS---HPLARPCLLR-----------KEFIFSKYQII
EARL------------------AGADTVLLIVKMLTD------------------ERLSE
LY----NYA--TKEMN----IEPLVEVNSKEELDRALRIGA-------------KVIGVN
NRDLHSFNVDLSTTSSLVDSIP-------------------------KGTILLALSG---
-----ICTGAD-----G---DRYKKEGVNGFLVGEALM----KSKNVEELIQQLTE----
-
>REJ35881.1|Firmicutes-root-root-root-root-Firmicutes_bacterium REJ35881.1 hypothetical protein DIU82_06495, partial [Firmicutes bacterium]
-----------------------------------------------M------------
-------------------------------------------------QVVSAPVIGIT
PAFDDGTDV--DSVRPNSAVHF--VD-------AAYGQAL---ERA-GAVAVVLPVTES-
--------PASIERY---V---------------DVVDGLVLSGGGG---YLRR-RHRER
PILPDLKTLS-PRRY---RFEAALLRRA-LERDLPVLGICRGHQMIARVSGGKIYSQISG
RV-P-GAQEHYLG----EGH-GRRPVHDIYI-E-P-G---T-LLHAILGT-TT----AGT
NSLHRQAV--ARVAPPFVVSARA-------G-DG-----VVEAIE--S-RGHR--FVVGV
QFHPELLL-D----------------------------------SVPV------------
--WVRLF-DAFV-AACRE-TRPRRAELASVPAGGGGAR----------------------
-GTGGRRAR---------------------------------------------------
------------------------------------------------------------
------------------GGLPGAGAA---------------------------------
----------------------------RTPTRPA-------------------------
-------------------P----------------------------------------
------------------------------------------------------------
------------------------------------------------------------
---------------NLSL-----------------------------------------
-
>WP_093537345.1|Firmicutes-Bacilli-Bacillales-Bacillaceae-Psychrobacillus-Psychrobacillus_psychrotolerans WP_093537345.1 gamma-glutamyl-gamma-aminobutyrate hydrolase family protein [Psychrobacillus psychrotolerans]
-----------------------------------------------M------------
-----------------------------------------------------KAVIGVS
SNI-------------KEDLLS--VP-------MSNVRAI---TQF-GGVPIVLPNLVG-
---------DGITEI---A---------------NTINGLLLTGGG----DIDP-TLFGE
EPLPGLGNIV-PERD---LFEMALVQKM-LELNKPVLGICRGAQIMSIAMGGDMYQDIYS
QKDG-PLLQHEQ-----QAP-NWHGSHFVEV-T-V-G---S-LLRKIVGM-EK----FKV
NSYHHQAL--RNMPAGFIVSGVA-------S-DG-----VIEAFE--S-TKHL--FVMGI
QWHPESLLTK----------------------------------GDAS------------
--SCAIF-QAFM-NACMK------------------------------------------
------------------------------------------------------------
------------------------------------------------------------
------------------------------------------------------------
------------------------------------------------------------
------------------------------------------------------------
------------------------------------------------------------
------------------------------------------------------------
------------------------------------------------------------
-
>WP_071124300.1|Fusobacteria-Fusobacteriia-Fusobacteriales-Leptotrichiaceae-Leptotrichia-Leptotrichia_massiliensis WP_071124300.1 gamma-glutamyl-gamma-aminobutyrate hydrolase family protein [Leptotrichia massiliensis]
----------------------------------------------MK------------
-----------------------------------------------------KPIIGIS
SNILG-LE---KGLFAGYKRAY--VD-------VSYINAV---INA-GGVPHLLPLNEH-
--------EDVIEEF---V---------------KNVDGIILTGGN----DVFP-LLYGE
EPKEKLGEIF-PERD---KFDSLLIRYA-ITYKKPIFGICRGMQIANVECGGSLYQDLSY
NE-N-VSIKHFQ-----KAR-AHTPTHSITV-A-S-N---C-FLSDIYPE-GI----GFI
NSYHHQTI--NKLAQGFVVTAKS-------A-DG-----VIEAIE--NISDEI--FIVGV
QWHPEMMA-I----------------------------------NDET------------
--AQKLF-KKFV-NEVSS-R--KKD-----------------------------------
------------------------------------------------------------
------------------------------------------------------------
------------------------------------------------------------
------------------------------------------------------------
------------------------------------------------------------
------------------------------------------------------------
------------------------------------------------------------
------------------------------------------------------------
-
>WP_141604374.1|Firmicutes-Bacilli-Bacillales-Bacillaceae-Terrilactibacillus-Terrilactibacillus_laevilacticus WP_141604374.1 gamma-glutamyl-gamma-aminobutyrate hydrolase family protein [Terrilactibacillus laevilacticus]
---------------------------------------------MNH------------
-----------------------------------------------------SPIVGIT
SFYLR-NK---SQL--GQEGVY--VN-------TNYHEAV---LAS-GGIPIVIPTGS--
--------PENAAIY---I---------------KQCDGIIFSGGE----DIDP-KFYHE
DPSLHIGSFN-TERD---EFEFQLFREA-LKKDIPVFGICRGMQVINVALGGSLIQDIPS
QC-Q-NPIRHAQ-----TIK-RGKPFHSITI-D-E-N---S-HLYDLFQT-TH----LEV
NSHHHQAI--KDCGKELRPIARA-------S-DG-----TIEAIE--H-KQNP--NVMAV
QWHPEAMFYE----------------------------------KSDQ------------
--AIKLF-NYFI-SKCQH-P--SMHL----------------------------------
------------------------------------------------------------
------------------------------------------------------------
------------------------------------------------------------
------------------------------------------------------------
------------------------------------------------------------
------------------------------------------------------------
------------------------------------------------------------
------------------------------------------------------------
-
>WP_096453693.1|Proteobacteria-Alphaproteobacteria-Rhizobiales-Phyllobacteriaceae-Mesorhizobium-Mesorhizobium_loti WP_096453693.1 gamma-glutamyl-gamma-aminobutyrate hydrolase family protein [Mesorhizobium loti]BAV50188.1 PUTATIVE AMIDOTRANSFERASE PROTEIN
-----------------------------------------------M------------
-----------------------------------------------------RPLVGIV
SNFEV-----------DKKGYF--CL-------ENYVRAI---EQS-GALPIILPYVSE-
---------GDVGQL---L---------------DTLSGIVLTGGG----DFPT-EFYGA
DPHPTVQRMI-PKRD---RFEFALARAA-FERPVPVLGICRGMQILNVVAGGTIYPHTQD
AL-P-EVGDHRD-----GTP-LEQTVHGINI-E-P-N---T-YLSRLVES-PN--LSFRV
NSSHHQAI--DRLAPGFVVSARA-------D-DG-----IVEAIE--A-PDRP--FVIGV
QWHPEAMF-E----------------------------------SEPA------------
--CRSLI-QNFA-KACGV-K----------------------------------------
------------------------------------------------------------
------------------------------------------------------------
------------------------------------------------------------
------------------------------------------------------------
------------------------------------------------------------
------------------------------------------------------------
------------------------------------------------------------
------------------------------------------------------------
-
>WP_054721799.1|Bacteroidetes-Bacteroidia-Marinilabiliales-Marinifilaceae-Marinifilum-Marinifilum_fragile WP_054721799.1 hypothetical protein [Marinifilum fragile]
-----------------------------------------------M------------
--------------------------------------------------------LLVI
DN--------------QSAFIK-KFK----------RQFL---AEQ-DFDYVFFDHNQP-
-ITL--------SAK-------------------SEIKGIILSGGRG---NPYE------
-------------PL---NLTSNFIALM--NFDVPVLGFCLGHEIIAVSYRGRIKKL-PE
---------------------YHSKKEIVTI-Q-KFD---D-PIFKGLQS-NK----LEL
VKKHSFYI--SELPESFECLGYS-------D-TC-----PYEIIR--H-KEKA---IYGF
QSHPEVSG------------------------------------NH--------------
--GIVMI-KNFL-KMCNI------------------------------------------
------------------------------------------------------------
------------------------------------------------------------
------------------------------------------------------------
----------------------------------L-------------------------
------------------------------------------------------------
------------------------------------------------------------
------------------------------------------------------------
------------------------------------------------------------
-
>WP_068947770.1|Proteobacteria-Betaproteobacteria-Burkholderiales-Burkholderiaceae-Polynucleobacter-Polynucleobacter_wuianus WP_068947770.1 aminodeoxychorismate/anthranilate synthase component II [Polynucleobacter wuianus]ANI98762.1 anthranilate synthase
-----------------------------------------------M------------
--------------------------------------------------------LLMI
DN--------------YDSFTY-NLV-----------QYF---AEL-GEEVKVFRND---
EIAV-----GEI-AK-------------------LHPARICISPGPC---SPA-------
-------------EA---GISVETIKQY--AGKIPILGVCLGHQAIGEAFGGKVIRA-QK
---------------------VMHGKTDSIH-H-T-G---V-GVFKNIP--DP----FKV
TRYHSLAIEKNSLPACLEVTATS-------S-DG-----EIMGVR--H-KEFA---VEGV
QFHPESIL-S----------------------------------EH--------------
--GHALL-KNFL-QNQ--------------------------------------------
------------------------------------------------------------
------------------------------------------------------------
------------------------------------------------------------
------------------------------------------------------------
------------------------------------------------------------
------------------------------------------------------------
------------------------------------------------------------
------------------------------------------------------------
-
>WP_013279230.1|Firmicutes-Clostridia-Halanaerobiales-Halobacteroidaceae-Acetohalobium-Acetohalobium_arabaticum WP_013279230.1 aminodeoxychorismate/anthranilate synthase component II [Acetohalobium arabaticum]ADL13789.1 glutamine amidotransferase of anth
-----------------------------------------------M------------
--------------------------------------------------------ILMI
DN--------------YDSFTY-NLV-----------QYC---GQL-GVDIEVHRND---
KITI-----EEI-EE-------------------LDPDKIIISPGPC---TPL-------
-------------EA---GISNDVIRHF--KDRLPILGICLGHQCIGHVFGGNIIRA-EN
---------------------LMHGKTSEIY-H-N-E---D-GVFAKIE--SP----FTA
TRYHSLIIERETIPDCFEITAHT-------E-AG-----EIMGIR--H-KEYD---IVGL
QFHPESIL-T----------------------------------KA--------------
--GHDLL-ANFL-EVPKL-D--SSVIDYAG------------------------------
------------------------------------------------------------
------------------------------------------------------------
------------------------------------------------------------
------------------------------------------------------------
------------------------------------------------------------
------------------------------------------------------------
------------------------------------------------------------
------------------------------------------------------------
-
>WP_143304175.1|Bacteroidetes-Bacteroidia-Marinilabiliales-Marinilabiliaceae-Carboxylicivirga-Carboxylicivirga_sp._M1479 WP_143304175.1 GMP synthase [Carboxylicivirga sp. M1479]TRX62500.1 GMP synthase [Carboxylicivirga sp. M1479]
-----------------------------------------------M------------
--------------------------------------------------------LLVI
DN--------------QSAFIK-KFK----------RQFL---SEQ-DFDYVFFDHNQP-
-ITL--------SAK-------------------TEIKGIILSGGKG---NPYE------
-------------PL---NLTSNFVALM--NFEVPVLGFCLGHEIIAVSYRGRIKKL-AQ
---------------------YHGKKEVISI-T-KSS---D-PIFDGLNK-KE----VSL
VKRHAYYV--AELPAAFESLATS-------D-TC-----FTEVIK--H-KEKP---IYGF
QSHPEVSG------------------------------------DD--------------
--GMMMV-KNFL-KICKI------------------------------------------
------------------------------------------------------------
------------------------------------------------------------
------------------------------------------------------------
----------------------------------I-------------------------
------------------------------------------------------------
------------------------------------------------------------
------------------------------------------------------------
------------------------------------------------------------
-
>WP_076929682.1|Bacteroidetes-Bacteroidia-Bacteroidales-Dysgonomonadaceae-Proteiniphilum-Proteiniphilum_saccharofermentans WP_076929682.1 gamma-glutamyl-gamma-aminobutyrate hydrolase family protein [Proteiniphilum saccharofermentans]SCD20018.1 Gamma-glut
M---------KRRSLLSIVL----------IFTLIS-------AYAQK------------
-----------------------------------------------------KPIIGVS
SVA-------------TESSAS--AP-------LTYINSI---KRA-GGVPLVIPMTSD-
--------KEELTRV---L---------------EVIDGLVMTGGE----DIDPLKWFNE
EPVRAMGGIA-PKRD---EFDITLIRMA-VEKGLPVLGICRGEQAMNVAFGGTLYQDIPS
QVEG-TFVKHSQ-----NAP-SSYGTHTIDI-D-K-N---S-KLYKILGR-ES----VVV
NSFHHQAV--KDIAKGFKISARA-------K-DG-----VVEAIE--K-EGDQ--FVVGV
QFHPEGFVSK----------------------------------GDDT------------
--FLPLF-RALT-EASK-------------------------------------------
------------------------------------------------------------
------------------------------------------------------------
------------------------------------------------------------
------------------------------------------------------------
------------------------------------------------------------
------------------------------------------------------------
------------------------------------------------------------
------------------------------------------------------------
-
>OHB89105.1|Planctomycetes-root-root-root-root-Planctomycetes_bacterium_RIFCSPHIGHO2_02_FULL_52_58 OHB89105.1 anthranilate/aminodeoxychorismate synthase component II [Planctomycetes bacterium RIFCSPHIGHO2_02_FULL_52_58]OHB94574.1 anthranilate/aminodeoxyc
-----------------------------------------------M------------
--------------------------------------------------------VLVI
DN--------------YDSFTY-NLV-----------QCI---GEL-GREVEVARND---
KITL-----REI-ED-------------------KTPGHIIISPGPC---TPR-------
-------------ES---GISNEVIKHF--MGKIPILGVCLGHQCIAYVLGGEIVRA-GR
---------------------LMHGKTSMIH-H-D-G---K-TIFRGLA--NP----FEA
TRYHSLIVRPESLPSCLEVTAWA-------E-RD-----EIMGLR--H-KEYL---LEGV
QFHPESFL-T----------------------------------EE--------------
--GPKLI-KNFL-ELKEK-T----------------------------------------
------------------------------------------------------------
------------------------------------------------------------
------------------------------------------------------------
------------------------------------------------------------
------------------------------------------------------------
------------------------------------------------------------
------------------------------------------------------------
------------------------------------------------------------
-
>WP_052564796.1|Planctomycetes-Candidatus_Brocadiae-Candidatus_Brocadiales-Candidatus_Brocadiaceae-Candidatus_Brocadia-Candidatus_Brocadia_sinica WP_052564796.1 aminodeoxychorismate/anthranilate synthase component II [Candidatus Brocadia sinica]KAA024401
-----------------------------------------------M------------
--------------------------------------------------------IIII
DN--------------YDSFTY-NLV-----------QQI---GAF-GARMEVFRND---
KVSL-----GEI-EE-------------------KKPDHIIISPGPC---TPK-------
-------------EA---GISNDIIKQF--SGKIPILGVCLGHQCIAYTYGAEVIRA-RR
---------------------LMHGKTSMIK-H-D-C---K-TIYRGLS--NP----FEA
TRYHSLIVKEDTLPDCLEVTARA-------D-DD-----EIMGIR--H-KEYP---LEGV
QFHPESFL-T----------------------------------AE--------------
--GPKLL-KNFL-SL---------------------------------------------
------------------------------------------------------------
------------------------------------------------------------
------------------------------------------------------------
------------------------------------------------------------
------------------------------------------------------------
------------------------------------------------------------
------------------------------------------------------------
------------------------------------------------------------
-
>WP_012148803.1|Proteobacteria-Alphaproteobacteria-Rickettsiales-Rickettsiaceae-Rickettsia-Rickettsia_canadensis WP_012148803.1 gamma-glutamyl-gamma-aminobutyrate hydrolase family protein [Rickettsia canadensis]ABV73608.1 hypothetical protein A1E_03365 [
-----------------------------------------------M--HK--------
-----------------------------------------------------KQIIGVT
PDLVQNCE---KYTYAAFPWYA--LR-------KNYTDAI---IAA-GGVPLLLPYQSE-
----------TIDQL---I---------------NLVDGVLIPGGDE---DIHP-KFYEL
EYADDVVISN-EERD---NFEILVLKKA-LERDIPVLGICRGMQLLNVIFKGTLIKHIPD
YI-E-TIINHTQ-----PPP-KNIVSHAINI-E-A-N---T-QLARIANNNLR----TMV
NSTHHQAV--KQLGNDLIISAKA-------E-DG-----IIEAIE--S-TKHK--FVIGV
QWHPEYFN------------------------------------DNRV------------
--DLELF-KELV-KASKCYQ----------------------------------------
------------------------------------------------------------
------------------------------------------------------------
------------------------------------------------------------
------------------------------------------------------------
------------------------------------------------------------
------------------------------------------------------------
------------------------------------------------------------
------------------------------------------------------------
-
>PIP68065.1|Candidatus_Omnitrophica-root-root-root-root-Candidatus_Omnitrophica_bacterium_CG22_combo_CG10-13_8_21_14_all_43_16 PIP68065.1 anthranilate/aminodeoxychorismate synthase component II [Candidatus Omnitrophica bacterium CG22_combo_CG10-13_8_21_14
-----------------------------------------------M------------
--------------------------------------------------------ILMI
DN--------------YDSFTY-NLV-----------QYL---SEL-GEKLVVYRND---
KISI-----EEI-KK-------------------MNPAHIVISPGPG---RPS-------
-------------EA---GISEEVIKEF--GPKIPLLGVCLGHQGIGEVFGGKVIRA-DK
---------------------LMHGKTSRIY-H-N-N---S-PIFKGLS--NP----FEA
TRYHSLIVERKSLPGVFQITAWT-------K-DN-----EIMGIA--H-KNFP---IWGV
QFHPESIL-T----------------------------------KE--------------
--GKQLL-KNFI-NL---------------------------------------------
------------------------------------------------------------
------------------------------------------------------------
------------------------------------------------------------
------------------------------------------------------------
------------------------------------------------------------
------------------------------------------------------------
------------------------------------------------------------
------------------------------------------------------------
-
>WP_011110666.1|Proteobacteria-Betaproteobacteria-Nitrosomonadales-Nitrosomonadaceae-Nitrosomonas-Nitrosomonas_europaea WP_011110666.1 aminodeoxychorismate/anthranilate synthase component II [Nitrosomonas europaea]CAD83925.1 trpG; panthranilate synthase 
-----------------------------------------------M------------
--------------------------------------------------------LLMI
DN--------------YDSFTY-NLV-----------QYL---GEL-GEEVMVVRND---
EITL-----EAV-QQ-------------------LNPASVVISPGPC---TPD-------
-------------EA---GISVELINRF--SGKIPILGVCLGHQSIGQAFGGRIVRA-GK
---------------------VMHGKTSLVF-H-D-G---K-GVFQGMP--DP----FVA
TRYHSLVIERSSIPDCLEISAWT-------E-DG-----EIMGVR--H-RALP---VEGV
QFHPESVL-S----------------------------------EH--------------
--GHLLL-DNFL-HGNSV-Q--KHSS----------------------------------
------------------------------------------------------------
------------------------------------------------------------
------------------------------------------------------------
---------------------------------MCEA-----------------------
------------------------------------------------------------
------------------------------------------------------------
------------------------------------------------------------
------------------------------------------------------------
-
>MAV06214.1|Proteobacteria-Alphaproteobacteria-Pelagibacterales-Pelagibacteraceae-root-Pelagibacteraceae_bacterium_TMED170 MAV06214.1 glutamine-hydrolyzing GMP synthase [Candidatus Pelagibacter sp.]RPG11028.1 glutamine-hydrolyzing GMP synthase [Pelagibac
-----------------------------------------------MSI----------
--------------------------------------------------QNRKEKIIII
DF--------------GSQVTK-LIA-----------RRI---REL-GVFSEVLTSKEL-
---Y-----KIK-DF-------------------SCIKGIILSGGPS---TVT-------
-----------KSKY---LSIPKEIF----SKKIPILGICYGLQLIAKLFGGSIKSSKKK
---------------------REFGRAILQK-K-K-N---S-LLTKNFFNNKS----KSV
WMSHQDAV--TILPQGFKLIAST-------K-ES-----KLTIIE--N-FQKK---IYGV
QFHPEVTH-T----------------------------------ES--------------
--GREIF-KNFIFSICKI-K--KKWQVISEKMRLI-KEIREKVK----------NDKVIC
ALSGGVDSSVVALLIN-------------------------KAIKKNLICIMVDTGLMRK
NEFKYTYSIFKKKYK--------LNIKLIDASKLYLKKLKNISEPEKKRKII-----GKL
FIKIFERESKKYKG----IKYLAQGTLYP---------------------DIIESRSVTG
SQTSKIKSHHNVGGLPKKMKLKLL--------EPLKE--------------FFKDEVRVL
GKSLGLKD-----NIRNKHP-FPGPGLAIRILGKITP------------------HKIKI
LQEADNIF---INELNNHNLYHKIWQAYAGLLPMKTVGVMGDSRTYEYTCL--LRAVVSE
DGMTADFFN-----------FPKDF------------------LDNISNKIVNRVPGINR
VVYDITSKPPSTIELE--------------------------------------------
-
>OPX90480.1|Firmicutes-Clostridia-Clostridiales-Peptococcaceae-Pelotomaculum-Pelotomaculum_sp._PtaB.Bin104 OPX90480.1 Aminodeoxychorismate synthase component 2 [Pelotomaculum sp. PtaB.Bin104]
-----------------------------------------------M------------
--------------------------------------------------------ILVI
DN--------------YDSFTY-NLV-----------QYF---GEL-GHVVQVYRND---
QITC-----AEI-EN-------------------LKPSHIIISPGPC---SPN-------
-------------EA---GISLAVIEHF--AGLIPILGVCLGHQSIAQAFGGKIVRA-ER
---------------------LMHGKTSSIH-HYS-G---G-SVFNELP--SP----FTA
TRYHSLIIERGSLPDCLELTAWT-------E-EG-----EIMGIR--H-RKYA---VEGV
QFHPESIL-T----------------------------------EH--------------
--GHKML-QNFL-TLN--------------------------------------------
------------------------------------------------------------
------------------------------------------------------------
------------------------------------------------------------
------------------------------------------------------------
------------------------------------------------------------
------------------------------------------------------------
------------------------------------------------------------
------------------------------------------------------------
-
>WP_066449656.1|Firmicutes-Erysipelotrichia-Erysipelotrichales-Erysipelotrichaceae-Candidatus_Stoquefichus-Candidatus_Stoquefichus_sp._KLE1796 WP_066449656.1 gamma-glutamyl-gamma-aminobutyrate hydrolase family protein [Longibaculum muris]KXU44626.1 pepti
-----------------------------------------------M------------
-----------------------------------------------------KAIIGIT
CSEKY-EE--------GRCIQF--VN-------QEYIEAI---EKA-GGIPLLLPISES-
--------KEVVEEQ---L---------------ERIDGLLIPGGY----DVNP-LFYHE
SCQFELDISD-SKRD---YYEIQLLKLC-SQKNIPILGICRGLQIINVAFGGTLYQDNQM
AS-E-YVFQHQQ-----KER-REFPTHSIRI-N-K-D---S-FLAPIFND--K----TFV
NSMHHQSI--KKLAEDFRVVARS-------E-DS-----IIEAIQ--H-NFLK---IYGV
QFHPECMI------------------------------------RDEK------------
--MQKIF-DIFV-YQCNY-KK---------------------------------------
------------------------------------------------------------
------------------------------------------------------------
------------------------------------------------------------
------------------------------------------------------------
------------------------------------------------------------
------------------------------------------------------------
------------------------------------------------------------
------------------------------------------------------------
-
>WP_094516682.1|Euryarchaeota-Methanobacteria-Methanobacteriales-Methanobacteriaceae-Methanobrevibacter-Methanobrevibacter_smithii WP_094516682.1 GMP synthase subunit A [Methanobrevibacter smithii]
-----------------------------------------------M------------
-------------------------------------------------------TILVI
NN--------------KGQYNH-RIQ-----------RSL---QYL-KIPTELVPNTLS-
---I-----EEI-EA-------------------KNPIGLILGGGPS-------------
-----------IEGA---GNSEEYIK----HFDIPILGICLGHQLIAKTYGGQIDTS-NT
---------------------ESYAKVEINI-V-N-D---E-NLFAGLA--PK----MEV
WSSHKDEV--KTIPDDFEILANS-------N-LC-----DVESFK--H-TKKD---VYGI
QFHPEVHH-T----------------------------------PK--------------
--GSTIF-ENFY-EICKK-RC-NN------------------------------------
-----------------D------------------------------------------
------------------------------------------------------------
------------------------------------------------------------
------------------------------------------------------------
------------------------------------------------------------
------------------------------------------------------------
------------------------------------------------------------
------------------------------------------------------------
-
>TDI17996.1|Acidobacteria-root-root-root-root-Acidobacteria_bacterium TDI17996.1 aminodeoxychorismate/anthranilate synthase component II [Acidobacteria bacterium]
-----------------------------------------------M------------
-------------------------------------------------------TVLVI
DN--------------YDSFTY-NLV-----------QYL---GEL-GCDIQVHRND---
AVSL-----VEI-SS-------------------MKPDCIVISPGPG---LPS-------
-------------NA---GISVSLVREF--AGRTPILGVCLGHQAIGEAFGARVVRA-PQ
---------------------LMHGKTSMIH-H-D-Q---D-SVLSNLP--NP----FEA
TRYHSLIVRREDLPDCLLVNAWT-------E-DD-----LIMGLR--H-REYD---LFGV
QFHPESVM-T----------------------------------RE--------------
--GMKIL-ENFL-QLTTA-N--RQQTTDNRQSNLE-------------------------
------------------------------------------------------------
------------------------------------------------------------
-------------------------------------------------HE---------
------------------------------------------------------------
------------------------------------------------------------
------------------------------------------------------------
------------------------------------------------------------
------------------------------------------------------------
-
>WP_161260272.1|Firmicutes-Clostridia-Clostridiales-Heliobacteriaceae-Heliobacterium-Heliobacterium_gestii WP_161260272.1 aminodeoxychorismate/anthranilate synthase component II [Heliobacterium gestii]MZP41699.1 anthranilate/aminodeoxychorismate synthase
-----------------------------------------------M------------
--------------------------------------------------------IVVI
DN--------------YDSFTY-NLV-----------QYL---GEM-TGEIRVFRND---
AIAP-----EEV-AG-------------------LEPSHIVISPGPC---TPN-------
-------------EA---GISMAVIRQC--AGRIPILGVCLGHQSIGQVFGGRVIRA-PR
---------------------LMHGKTSPIC-H-D-G---R-TIFADLP--NP----FTA
TRYHSLIVEEESLPDCLEITARS-------D-QG-----EIMGLR--H-REFA---LEGV
QFHPESIL-T----------------------------------EA--------------
--GKGLL-RNFL-SLRA-------------------------------------------
------------------------------------------------------------
------------------------------------------------------------
------------------------------------------------------------
------------------------------------------------------------
------------------------------------------------------------
------------------------------------------------------------
------------------------------------------------------------
------------------------------------------------------------
-
>WP_117721065.1|Bacteroidetes-Bacteroidia-Bacteroidales-Odoribacteraceae-Butyricimonas-Butyricimonas_virosa WP_117721065.1 gamma-glutamyl-gamma-aminobutyrate hydrolase family protein [Butyricimonas virosa]RGL91304.1 gamma-glutamyl-gamma-aminobutyrate hyd
----------MNNIVYPAKLDTL-------------YRAIDYRQSQHD------------
-----------------------------------------------------LPLIGIS
ANF-------------ENGNSC--IE-------HSYVISI---LQA-GAIPVLLPVHND-
--------IETLRKT---I---------------ETLDGLMLTGGG----DINP-LYGNE
EPLPPLGSID-AARD---QFDFTLVKLA-ADRQIPIFGICRGHQIINMAFGGTNYQDIYS
QHEQ-QLLKHSQ-----SIS-REFGSHTVNI-V-N-N---T-VLHSVLGT-DS----LIV
NSYHHQAV--KDVAPGFRVSATS-------P-DG-----IVEAME--G-MPGH--RIFSV
QWHPEKMAVR----------------------------------PDEQ------------
--MMKLF-HYFV-DEAAL-F--RKAKEIHRKSLIIDSHCDTPMKFTEG------------
FNFGERHEEVKVDLPKMQEGQEDAVFMVAYLHQDARDDESLQAATQKAVDILYQ------
--ISEQVKLNEKQVGVAYNVDDLIYLKNAGKKAIFLAIENGYAIGKDLGNLSMFKDMGIT
YITLCH------NGSN-DICDSAKGEPEHNGLSPFGRKVVKEMNRLGIIIDISHTS----
-----VKTVQDV--------------L-ELSTAPIIASHSSSRALCDHPRNLTDDQIKAI
AAKGGVVQVCLYNWFLNKQP-NPTILDAVAHINHIVQLVGIDHVGIGTDFDGDDTEKLIG
CRAANEVINLTVELLRQGYTAEELHKLW------------GDN---------LLRVLNTV
QN----------------------------------------------------------
------------------------------------------------------------
-
>RPI15505.1|Proteobacteria-Gammaproteobacteria-Xanthomonadales-root-root-Xanthomonadales_bacterium RPI15505.1 aminodeoxychorismate/anthranilate synthase component II [Xanthomonadales bacterium]
-----------------------------------------------MTSA---------
------------------------------------------------------PRLLLV
DN--------------YDSFTY-NLV-----------QAF---LVL-GADVLVHRND---
AITV-----EEA-LA-------------------LAPTHLCISPGPG---TPR-------
-------------DA---GTSMDMIRAF--AGSVPVLGVCLGHQSIVEVYGGEVVRA-GR
---------------------LMHGKVSPVN-H-D-G---Q-GVFAGLP--QP----FDA
GRYHSLIARPESLPGVLEVTART-------A-EG-----EIMGVR--H-RELA---VEGV
QFHPESVL-T----------------------------------PD--------------
--GPRLL-ENFL-RCAGG-R--RAG-----------------------------------
------------------------------------------------------------
------------------------------------------------------------
------------------------------------------------------------
------------------------------------------------------------
------------------------------------------------------------
------------------------------------------------------------
------------------------------------------------------------
------------------------------------------------------------
-
>WP_122505531.1|Candidatus_Marinimicrobia-root-root-root-root-Candidatus_Marinimicrobia_bacterium_PRS2 WP_122505531.1 type 1 glutamine amidotransferase [Candidatus Marinimicrobia bacterium PRS2]RMZ48717.1 type 1 glutamine amidotransferase [Candidatus Mar
-----------------------------------------------M------------
------------------------------------------------------KEVLII
DCGPS-------LS---------DVSNHHGVAPEWIMESL---KNK-ECNFTWVKSYVG-
---------DKI-QS-------------------NNADAWIITGSPR---SVY-------
-----------DAAD-WMVDIEEEMKNI-QFSQLPVLGICFGHQLIAKCFGGEVELNPKG
---------------------WELGAYPVQF-T-A-AGKKS-QLFLGFK--DN----AIV
YESHQDSV--TVLPKNAIELARN-------N-------KGNQAFI--I-HDN----FYGV
QFHPEFSW-EVIKMYVSVRSSTGVKVD----------DTSVP--ESTQ------------
--GELVL-FNFI------------------------------------------------
------------------------------------------------------------
------------------------------------------------------------
--------------------------------------------------DLI-------
------------------------------------------------------------
------------------------------------------------------------
------------------------------------------------------------
------------------------------------------------------------
------------------------------------------------------------
-
>OGW90366.1|Candidatus_Omnitrophica-root-root-root-root-Omnitrophica_bacterium_RIFCSPLOWO2_01_FULL_50_24 OGW90366.1 anthranilate/aminodeoxychorismate synthase component II [Omnitrophica bacterium RIFCSPLOWO2_01_FULL_50_24]
-----------------------------------------------M------------
--------------------------------------------------------ILMI
DN--------------YDSFTY-NLV-----------QYL---SEL-GERVVVYRND---
QISV-----QGI-KR-------------------LNPKRIVISPGPG---TPL-------
-------------DA---GISNQLIEEL--SGRIPILGVCLGHQCIGHVFGGKIVRA-KR
---------------------IMHGKVSEIY-H-N-G---R-TIFKGLP--VP----FTA
TRYHSLLIENKSFPEVLEITART-------K-AK-----EIMGIR--H-RKHP---TFGV
QFHPESIM-T----------------------------------PV--------------
--GKKLL-RNFI-RL---------------------------------------------
------------------------------------------------------------
------------------------------------------------------------
------------------------------------------------------------
------------------------------------------------------------
------------------------------------------------------------
------------------------------------------------------------
------------------------------------------------------------
------------------------------------------------------------
-
>WP_155282566.1|Fusobacteria-Fusobacteriia-Fusobacteriales-Leptotrichiaceae-Leptotrichia-Leptotrichia_trevisanii WP_155282566.1 gamma-glutamyl-gamma-aminobutyrate hydrolase family protein [Leptotrichia trevisanii]BBM44786.1 peptidase C26 [Leptotrichia tr
-----------------------------------------------M------------
-------------------------------------------------NNKRKPIIGIT
TSLEL------NPNRLNDHKTI--VS-------VDYSKAV---INA-GGIPFILPITEN-
--------MEVIREQ---I---------------QHLDGLLLSGGG----DPDP-NLYGE
NCLQEIGSIT-PERD---EFELAILDEF-MKTGKPVFGVCRGLQIANIYFGGSLYQDVKY
TG---TTVNHMQ-----KWL-PDLPTHDINI-E-K-D---N-ILFEIFG--EK----TRT
NSFHHQMI--KDLGNGLTAIAKA-------N-DG-----IVEAFQ--N-KNHK--FFYAV
QWHPEMMAVR----------------------------------GNEK------------
--MQEIF-DKFI-ESCGK------------------------------------------
------------------------------------------------------------
------------------------------------------------------------
------------------------------------------------------------
------------------------------------------------------------
------------------------------------------------------------
------------------------------------------------------------
------------------------------------------------------------
------------------------------------------------------------
-
>WP_120482856.1|Firmicutes-Bacilli-Bacillales-Listeriaceae-Brochothrix-Brochothrix_thermosphacta WP_120482856.1 gamma-glutamyl-gamma-aminobutyrate hydrolase family protein [Brochothrix thermosphacta]SPN75802.1 putative gamma-glutamyl-gamma-aminobutyrate 
-----------------------------------------------M------------
-----------------------------------------------------TTVIGIS
GSVLL-DP---IYSPVIIKRSY--VN-------EQYVEAI---AQE-GAVPFIIPVTDP-
---------SYIPAF---I---------------ARIDGLLLSGGY----DVNP-YEYGE
ETLSRAGESY-PERD---FFEKALLLEA-VAQGKPVLGVCRGAQVINVTYGGSLYQDVSY
AS-H-AKLQHLQ-----ATD-GAFPVHDVKL-T-K-D---S-CFSKIFDK-EV----IGV
NSFHHQLI--KELAPGFKATGKT-------S-DG-----VIEALE--K-EGDL--FVAGV
QWHPEQMY-H----------------------------------QNDD------------
--MKRLF-RAFI-EYSTL------------------------------------------
------------------------------------------------------------
------------------------------------------------------------
------------------------------------------------------------
------------------------------------------------------------
------------------------------------------------------------
------------------------------------------------------------
------------------------------------------------------------
------------------------------------------------------------
-
>WP_053966963.1|Euryarchaeota-Halobacteria-Halobacteriales-Haloarculaceae-Haloarcula-Haloarcula_rubripromontorii WP_053966963.1 type 1 glutamine amidotransferase [Haloarcula rubripromontorii]KOX95212.1 glutamine amidotransferase [Haloarcula rubripromonto
-----------------------------------------------M------------
-----------------------------------------------------RPRIALL
NA------------AHDGDDNRRNFR-----------------REL-DADLVEYDVTER-
----------ELPDT-------------------FAFDGCLVTGSRA---SVY-------
-----------WDEP-WIRDLESWVTDA-VDRDIAFLGVCFGHQLLAHALGGTVEPM-DE
---------------------YEIGYRTVDH-D-G-E---N-ELLAGVD--ES----FTV
FTTHSDRV--AEVPPGATTFAEN-------D--Y-----GIHGFR--K-EN-----VFSV
QFHPEYDP-ETAETVTKGKDD-QLADERI---------------EAVLDGV-TEANYRAA
CEAKQLF-DNFT-EFAVR-QA---------------------------------------
------------------------------------------------------------
------------------------------------------------------------
--------------------GDVTGATT--------------------AADD--------
------------------------------------------------------------
------------------------------------------------------------
------------------------------------------------------------
------------------------------------------------------------
------------------------------------------------------------
-
>WP_008324628.1|Euryarchaeota-Halobacteria-Haloferacales-Haloferacaceae-Haloferax-Haloferax_elongans WP_008324628.1 type 1 glutamine amidotransferase [Haloferax elongans]ELZ84625.1 glutamine amidotransferase (GMP synthase subunit A) [Haloferax elongans A
------------------------------------------------------------
------------------------------------------------------------
-----------------------------------------------MADSSETAIETG-
----RFDPRNQLPDP-------------------DRFDVVIVTGSYA---RIG-------
-----------DDSD-WIEGLQCYIRKR-VAARQPTAGVCFGHQLVASALGGCVEAL-PE
---------------------GEAGYRQVEL-T-E-NGRKH-PLFEGVP--DQ----FET
FLWHLDHV--TSVPDGATVLARR-------D-E------TIQSFA--L-QDAP---VVGI
QFHPEVTP-RVAHELAAQAD---ASTPS----GDAIVETIPN--EPA----------EPV
RVSQQFY-RNLV-AAPRL-G--D-------------------------------------
------------------------------------------------------------
------------------------------------------------------------
--------IQ--------------------------------------------------
------------------------------------------------------------
------------------------------------------------------------
------------------------------------------------------------
------------------------------------------------------------
------------------------------------------------------------
-
>OPY83429.1|Proteobacteria-Deltaproteobacteria-Syntrophobacterales-Syntrophaceae-Smithella-Smithella_sp._PtaU1.Bin162 OPY83429.1 Aminodeoxychorismate/anthranilate synthase component 2 [Smithella sp. PtaU1.Bin162]
-----------------------------------------------M------------
--------------------------------------------------------ILLI
DN--------------YDSFTF-NIV-----------QYL---GQM-GESVRVFRND---
KITL-----PEI-ER-------------------LKPQAIFLSPGPR---SPR-------
-------------EA---GITVEVVRSF--YRTIPIMGICLGHQSIGYAFGGAISRA-GR
---------------------IMHGKTSMII-N-D-G---K-TIFAGLP--NP----FSA
GRYHSLIVERESLPGCLEISAET-------A-EK-----EIMGLR--H-RQYP---VEGI
QFHPESVL-T----------------------------------PQ--------------
--GKRII-KNFL-KYTGR-K--EH------------------------------------
------------------------------------------------------------
------------------------------------------------------------
------------------------------------------------------------
------------------------------------------------------------
------------------------------------------------------------
------------------------------------------------------------
------------------------------------------------------------
------------------------------------------------------------
-
>WP_114298616.1|Firmicutes-Clostridia-Clostridiales-Hungateiclostridiaceae-Anaerobacterium-Anaerobacterium_chartisolvens WP_114298616.1 gamma-glutamyl-gamma-aminobutyrate hydrolase family protein [Anaerobacterium chartisolvens]RCX13195.1 putative glutami
--------------------------------------------MTKL------------
-----------------------------------------------------KPLIGIT
AGYDC-----------GKNMLY--LK-------EGYFEAI---NNA-GGVPLVIPPVQE-
--------NDILDRL---V---------------ENCDGILFSGGT----DIDA-LYYKE
DNYPFNGEIS-PYRD---FSEVYMARMA-VLLGKPVLGICRGIQLINAAMGGTLYQDIYC
QIKDKPLLKHSQ-----EAP-KWYATHEVFI-E-K-G---S-IVCKCMEG-TT----ARV
NSFHHQAV--KDVAPGLEATSAA-------S-DG-----IIESIE--G-SGKG--FIVGV
QWHPELMW-Q----------------------------------KEGM------------
--FLNLF-RELV-RACGR-V--QVK-----------------------------------
------------------------------------------------------------
------------------------------------------------------------
------------------------------------------------------------
------------------------------------------------------------
------------------------------------------------------------
------------------------------------------------------------
------------------------------------------------------------
------------------------------------------------------------
-
>WP_018506894.1|Proteobacteria-Betaproteobacteria-Nitrosomonadales-Thiobacillaceae-Thiobacillus-Thiobacillus_thioparus WP_018506894.1 aminodeoxychorismate/anthranilate synthase component II [Thiobacillus thioparus]
-----------------------------------------------M------------
--------------------------------------------------------LLMI
DN--------------YDSFTY-NLV-----------QYF---GEL-GEDVKVIRND---
EIDL-----AGI-AA-------------------LKPDHIVVSPGPC---TPN-------
-------------EA---GVSVPLIKEF--AGKVPILGVCLGHQSIGQAFGGRIVRA-KE
---------------------LMHGKTSMIH-H-L-D---V-GVFKGLP--NP----FRA
TRYHSLVIERESLPDCLDITAWT-------D-DG-----EIMGVR--H-KTLA---VEGV
QFHPESIL-T----------------------------------EH--------------
--GHTML-ANFL-KGAR-------------------------------------------
------------------------------------------------------------
------------------------------------------------------------
------------------------------------------------------------
------------------------------------------------------------
------------------------------------------------------------
------------------------------------------------------------
------------------------------------------------------------
------------------------------------------------------------
-
>OQW66083.1|Nitrospirae-Nitrospira-Nitrospirales-Nitrospiraceae-Nitrospira-Nitrospira_sp._ST-bin5 OQW66083.1 gamma-glutamyl-gamma-aminobutyrate hydrolase [Nitrospira sp. ST-bin5]
-----------------------------------------------M------------
-----------------------------------------------------KPVIGVT
PDFNAGDR---KEWGGREPTYF--LR-------ARYVRAI---EEL-GGIPLILPLVAD-
--------AAGRRRL---L---------------ERLDGLLLTGSGP---DLPP-RLYGE
RQRYKFPLVS-ERRA---NFELDLVHLA-QKRDLPVLGICGGMQTINVACGGSLFQDLTS
QM-P-NVLQHRQ-----PTK-AIHLAHSVDI-T-A-G---S-LLRKIVTK-AT----LRV
NSSHHQSV--KSVAPSLIASAIA-------P-DG-----VIEAVE--S-PRHR--FFLGI
QWHPEFLF-E----------------------------------RHIA------------
--HRRLF-QALL-RAASR-T--HA------------------------------------
------------------------------------------------------------
------------------------------------------------------------
------------------------------------------------------------
------------------------------------------------------------
------------------------------------------------------------
------------------------------------------------------------
------------------------------------------------------------
------------------------------------------------------------
-
>WP_045288979.1|Proteobacteria-Gammaproteobacteria-Enterobacterales-Enterobacteriaceae-Pluralibacter-Pluralibacter_gergoviae WP_045288979.1 bifunctional anthranilate synthase glutamate amidotransferase component TrpG/anthranilate phosphoribosyltransferase
-----------------------------------------------M------------
------------------------------------------------------ADILLL
DN--------------IDSFTY-NLV-----------DQL---RAS-GHNVVIYRNHVPA
QTLI-----ERL-ET-------------------MDNPVLMLSPGPG---APS-------
-------------EA---GCMPELLTRL--RGRLPIIGICLGHQAIVEAYGGYVGQA-GE
---------------------ILHGKASSIE-H-D-N---Q-AMFAGLP--NP----LPV
ARYHSLVG--SNIPAGLTVNASF---------DG-----MVMAVR--H-DADR---VVGF
QFHPESIL-T----------------------------------SS--------------
--GARLL-EQTL-EWALQ-K--LEPANTLQPILE---RLYQAQTLTR------QESHQLF
SAVVRGEVKPEQLAAAL--------VSM-----------KVRGEQPEEIAGAASALLENA
APFPRPEYMFADIVGTG---GDGSNSINISTASAFVAAACGL---KVAKH-------GNR
SVSSKS------------------GSS-----------------------DLLAAFG---
-----INLDMNAERSREALDELGVCFLFAPKYHTGFRHAM--------P----------V
RQQL-------------------KTRTLFNVLGPLIN------------------PAHPP
LA-LIGVY---SPELV-----LPIAETLRVLGYQRAAVVHS-GGMDEVSLHAPTVVAELK
NGEIHNYQL----TGDDFGLTPYRQ-------EQLAGGTPEENRDILTRLLQGKGESA--
-HEAAVAANVAML---M---RLHGHEDLKA--NARKVL-DVLRSGAAYDRVTALAARG--
-
>WP_069471100.1|Proteobacteria-Gammaproteobacteria-Thiotrichales-Thiotrichaceae-Candidatus_Marithrix-Candidatus_Marithrix_sp._Canyon_246 WP_069471100.1 aminodeoxychorismate/anthranilate synthase component II [Candidatus Marithrix sp. Canyon 246]
-----------------------------------------------M------------
--------------------------------------------------------LLMI
DN--------------YDSFTY-NLV-----------QYF---GEL-GAEVQVFRND---
KINI-----EQI-EQ-------------------LAPTHIVISPGPC---TPD-------
-------------QA---GISIAVIKHF--AGKIPLLGVCLGHQSIGQAFGGKIVQA-QQ
---------------------IMHGKTSAIY-H-N-N---T-SVFKNLP--DP----FEA
TRYHSLVIEPTSLPDCLEITAST-------K-TQ-----EIMGIQ--H-KTLA---IMGV
QFHPESIL-T----------------------------------KQ--------------
--GHALL-ENFL-KQ---------------------------------------------
------------------------------------------------------------
------------------------------------------------------------
------------------------------------------------------------
------------------------------------------------------------
------------------------------------------------------------
------------------------------------------------------------
------------------------------------------------------------
------------------------------------------------------------
-
>OGC06701.1|root-root-root-root-root-candidate_division_WOR-1_bacterium_RIFOXYA12_FULL_36_13 OGC06701.1 anthranilate/aminodeoxychorismate synthase component II [candidate division WOR-1 bacterium RIFOXYA2_FULL_36_21]OGC15705.1 anthranilate/aminodeoxychor
-----------------------------------------------M------------
--------------------------------------------------------ILMI
DN--------------YDSFTY-NLV-----------QYL---MEL-GADIQTFRND---
KITI-----EEI-EK-------------------LNPEKIVISPGPK---TPK-------
-------------EA---GVSVDAIKYF--AGKIPILGVCLGLQSIGYAFGGNIVQA-KN
---------------------LMHGKTSQIY-H-D-G---K-TIFKGLK--NP----FTA
TRYHSLVVEKASLPDILEISAYTK------E-DD-----EIMGLR--H-KELK---IEGV
QFHPESIL-T----------------------------------NY--------------
--GKDLL-KNFI-NL---------------------------------------------
------------------------------------------------------------
------------------------------------------------------------
------------------------------------------------------------
------------------------------------------------------------
------------------------------------------------------------
------------------------------------------------------------
------------------------------------------------------------
------------------------------------------------------------
-
>WP_063998708.1|Proteobacteria-Epsilonproteobacteria-Campylobacterales-Campylobacteraceae-Campylobacter-Campylobacter_hyointestinalis WP_063998708.1 anthranilate phosphoribosyltransferase [Campylobacter hyointestinalis]ANE34863.1 anthranilate phosphoribo
-----------------------------------------------M------------
--------------------------------------------------------ILMI
DN--------------YDSFVY-NIY-----------QYI---LETTDEEIKLVRND---
ELNI-----EQI-KE-------------------LCPSKIILSPGPK---HPS-------
-------------DS---GVCLDILKA---DLDIPILGVCLGHQAIGLVFGASIKRL-EL
---------------------PLHGKNSMIKVV-K-S---N-KIFDELP--SE----FSV
MRYHSLYV--DNVPECLEISAVS-------D-DG-----VIMGLK--H-KSKP---IYGI
QFHPESYF-T----------------------------------EY--------------
--GKKII-ANFV-KLNKP-Q--NTEKKEMSFAPFM-TKLQKNFPLDS------KDYEIIC
KALYDKNYDIVQLAGLL--------VLI-----------SEKSLYPDSLVALVKNILKYS
ITYSDSSPMFD-IVGTG---GDKLKTINISTTVAFILASMGV---KVAKH-------GNR
AITSKS------------------GSS-----------------------DVLSALG---
-----VPLESDIAVLRNLTQNQGLAFFHAPFFHKIT------------------AEVKEA
RSRL-------------------GIGTVFNILGPLLN------------------PNLSL
SNQVVGNY---LEEVN-----ELIAATLLNLGRKHALVVHGMDSMDEITLCDETLIHEVK
DGKILEYKV-----------TPEQFGFKRAFHSDIIGGDANYNAEILKSTLKGELSGA--
-KFDIVLLNAM-----F---ALYAADGANSPLEAKEIILNAIKSGKVWEFYKNYVESFE-
-
>KON32988.1|Candidatus_Bathyarchaeota-root-root-root-root-miscellaneous_Crenarchaeota_group-6_archaeon_AD8-1 KON32988.1 anthranilate synthase [miscellaneous Crenarchaeota group-6 archaeon AD8-1]
-----------------------------------------------M------------
-------------------------------------------------------KVLVI
DN--------------YDSFVY-NLV-----------QYF---GEL-GAEVKIYRNN---
KITL-----NQI-KK-------------------INPKRIVISPGPG---TPE-------
-------------KKVFFGICSEILQKI--SRKIPTLGVCLGHQGIIHSFGGKISPA-KK
---------------------LMHGKTSTIR-H-D-G---K-TIFKGVK--NP----ITG
TRYHSLIGDKQFIPDCLEVSATSI------E-DG-----EVMAVR--H-IKYP---IEGV
QFHPESIL-C----------------------------------QD--------------
--GKLII-KNFF-EGNY-------------------------------------------
------------------------------------------------------------
------------------------------------------------------------
------------------------------------------------------------
------------------------------------------------------------
------------------------------------------------------------
------------------------------------------------------------
------------------------------------------------------------
------------------------------------------------------------
-
>WP_012501650.1|Chlorobi-Chlorobia-Chlorobiales-Chlorobiaceae-Chlorobaculum-Chlorobaculum_parvum WP_012501650.1 aminodeoxychorismate/anthranilate synthase component II [Chlorobaculum parvum]ACF10817.1 glutamine amidotransferase of anthranilate synthase [
-----------------------------------------------M------------
--------------------------------------------------------ILVI
DN--------------YDSFTY-NLV-----------QYI---GEL-GAEVVVYRND---
ELTV-----EQA-LA-------------------LKPEKIVISPGPG---TPA-------
-------------DA---GISIPLINAV--KGKIPLFGVCLGHQAIGEALGGKVVRA-GQ
---------------------IMHGKTSEVY-H-N-N---K-GVFRGLP--NP----FIA
TRYHSLVVERESLPAELEITAWT-------E-DE-----VIMGLQ--S-SELG---LHGV
QFHPESIM-T----------------------------------SV--------------
--GHDLI-KNFL-DI---------------------------------------------
------------------------------------------------------------
------------------------------------------------------------
------------------------------------------------------------
------------------------------------------------------------
------------------------------------------------------------
------------------------------------------------------------
------------------------------------------------------------
------------------------------------------------------------
-
>WP_070818725.1|Actinobacteria-Actinobacteria-Corynebacteriales-Corynebacteriaceae-Corynebacterium-Corynebacterium_sp._HMSC036D02 WP_070818725.1 type 1 glutamine amidotransferase [Corynebacterium sp. HMSC036D02]OHO63975.1 hypothetical protein HMPREF2743_
-----------------------------------------------M------------
--------------------------------------------------------ITVI
QP------------D--------PIV---GL--DRFENWL-------DDEYEIVPPTPS-
------------------LE--------------DCGDRIIVLGGRM---NAID------
-------------GD-WLEDLRQLLIEA-VSQGVPVLGICLGHQILATAFGGDVSLN-SG
---------------------VEDGPFKIEL-T-E-EGLSD-PMFSEIK--GE----FLA
AESHYDSV--TKIPEGAVLLASS-------E-N------AIQAFR--I-GS-----AVGV
QFHPEASP-KTMAFWATLSDQS---------------------EEEMLTKM-SAVDDRIV
AVGQSIA-KNFR------------------------------------------------
------------------------------------------------------------
------------------------------------------------------------
--------------------------------------------------DL--------
------------------------------------------------------------
------------------------------------------------------------
------------------------------------------------------------
------------------------------------------------------------
------------------------------------------------------------
-
>WP_119070837.1|Actinobacteria-Rubrobacteria-Rubrobacterales-Rubrobacteraceae-Rubrobacter-Rubrobacter_indicoceani WP_119070837.1 aminodeoxychorismate/anthranilate synthase component II [Rubrobacter indicoceani]
-----------------------------------------------M------------
-------------------------------------------------------RVLVI
DN--------------YDSFTY-NLV-----------QYL---GEL-GAEVVVRRND---
ELTP-----DEV-LE-------------------LAPERIVISPGPC---TPN-------
-------------EA---GISVDLIEAA--AGKVPLLGVCLGHQSIGQAFGAEVVRG-EP
----------------------VHGKTAKIS-H-D-G---E-GVYRGLD--QG----FTA
TRYHSLVIAPESLPDCLVVTSRS-------Q-DG-----VIMGVR--H-RDFA---VEGV
QFHPESIM-T----------------------------------KN--------------
--GRELL-ANFL-YPDGD----AE------------------------------------
------------------------------------------------------------
------------------------------------------------------------
------------------------------------------------------------
------------------------------------------------------------
------------------------------------------------------------
------------------------------------------------------------
------------------------------------------------------------
------------------------------------------------------------
-
>WP_041075835.1|Thermotogae-Thermotogae-Thermotogales-Thermotogaceae-Thermotoga-Thermotoga_caldifontis WP_041075835.1 gamma-glutamyl-gamma-aminobutyrate hydrolase family protein [Thermotoga caldifontis]
-----------------------------------------------M------------
-----------------------------------------------------RPIVGIT
CSM-------------DEESIR--LN-------TSYFRAI---EEA-GGLPILVPTLQT-
--------PESLSQL---S---------------ELLDGILFSGGV----DIDP-KHYNE
EPLPSLGQIT-PDRD---ELEISLCRIF-YEKNKPIFGICRGVQLINVALGGTLYQDIKT
QL-G-NVLKHQQ-----DAP-AHAPTHRVFI-E-K-D---S-ILFSIVRT-EI----LPV
NSFHHQAV--KDVAPVLRITARA-------S-DG-----VIEAVE--S-NDDR--FVLGV
QWHPERMF-N----------------------------------RYRE------------
--HFELF-RRFV-EECAK-R--GKR-----------------------------------
------------------------------------------------------------
------------------------------------------------------------
-------------G----------------------------------------------
------------------------------------------------------------
------------------------------------------------------------
------------------------------------------------------------
------------------------------------------------------------
------------------------------------------------------------
-
>KKM10174.1|Firmicutes-Clostridia-Clostridiales-root-root-Clostridiales_bacterium_PH28_bin88 KKM10174.1 hypothetical protein SY88_14775 [Clostridiales bacterium PH28_bin88]
-----------------------------------------------M------------
-----------------------------------------------------RPLIGVT
CAADNENN---RSLLLQNPIFF--LN-------QSYISAL---SRA-GAVPLIIPILDL-
---------SEISGY---V---------------ELLDGLLITGGG----NVLPPEVLRE
PKLPDLQSQQ-PRRY---VFEQGLIRAA-LDRDMPVLGICRGHQMINEVSGGSLYLRISM
EL-P-SVINHQQG----EIP-GHIPTHKIKL-L-P-G---T-KLQRLLGV-DK----IAT
NSFHLQAV--KEVGDGFVVSAQS-------E-DG-----VVEAIE--S-TMHR--FVMGL
QFHPELHH------------------------------------DQPV------------
--LANIF-NALV-DEAQN-Y--RQIKCGMVSNL---------------------------
------------------------------------------------------------
------------------------------------------------------------
------------------------------------------------------------
------------------------------------------------------------
------------------------------------------------------------
------------------------------------------------------------
------------------------------------------------------------
------------------------------------------------------------
-
>WP_060668759.1|Firmicutes-Bacilli-Bacillales-Bacillaceae-Oceanobacillus-Oceanobacillus_caeni WP_060668759.1 gamma-glutamyl-gamma-aminobutyrate hydrolase family protein [Oceanobacillus caeni]KPH73576.1 gamma-glutamyl-gamma-aminobutyrate hydrolase [Oceano
-----------------------------------------------M------------
-----------------------------------------------------KPFIGVT
CSMEV-----------DRSYYM--TK-------NDNIKAI---IKA-GGIPVILPFLSQ-
--------NTDIEQI---A---------------KQIDGLYATGGY----DIDP-TLFGE
EPHQKLGTII-PERD---FFEIELTKKM-LTMDKPVLGICRGSQIINLAAGGDMYQDIYA
QIND-HVLQHTQ-----NSP-RDHGSHFVNV-R-K-T---S-LLHQITNK-EK----IKV
NSFHHQAN--RSVPKEFQISGVA-------N-DG-----VIEAIE--S-KHHS--FVLGV
QWHPESM-------------------------------------TDEV------------
--SMNIY-KNFI-SACNR-L----------------------------------------
------------------------------------------------------------
------------------------------------------------------------
------------------------------------------------------------
------------------------------------------------------------
------------------------------------------------------------
------------------------------------------------------------
------------------------------------------------------------
------------------------------------------------------------
-
