# Supplementary material for: Comparative genomic analysis reveals metabolic flexibility of Woesearchaeota
Source: Nat Commun. 2021 Sep 6;12:5281. doi: 10.1038/s41467-021-25565-9 (PMC8421398; doi:10.1038/s41467-021-25565-9)
Supplement: Supplementary file 11 — Source Data [file 41467_2021_25565_MOESM11_ESM.zip › Source data/Supplementary_Fig_35.fasta]

>YT1_182_01006
--------------MEISE--IFTKKNIEILRLLEKESLHIRDIAERLKCSPAKVHNTIQ
IFKKNDLIIEQKEKNRIVIKLNKKSDLLKNIEALI--NLEKSEEQKEETMGLFENISPLD
F-RYYGRKEKIKEALKPYLSEEGFIRYLAKVEAALTNTLAK---------MGVCSKEIAK
EVE-----SATK----QVT-----AQEVYVEED-------R-IKHNIRALANSIRKRV-S
D-------------KAKPYVHFTTTSHDIICSGDAARLKDCANNAIIPKLIQFEKTLIDL
AKREKNTIQIGRTHGQHAEPITFGFAIAQYVSRIGSSIIRIKKAANNL-RGKIAGAVGAY
NASSLFI-K----DAVKFEREALAE-LG--------IKPSP--MSTQVVEGEYMADFMHS
MIAAFGVIANLADDMRHLQRSEIAEVAEAFG-KKQVG-SSTMPHKR-NPINFENVKSMWK
EFMPRMDTVYMDQ-ICEHQRDLTNSASSRFV-TEILAGLYVSVARLNR-------VMGNL
VVDKKSLQKNFDQNKDM----IAAEPAYILLAA-HNHP-----DAHEIVRELTL-KSQQQ
KKKFTDLF------FKDKGLKKYI-SKFTKA---------QIEIL----KDPEN-YTGLC
AKKVEIACDKWK-----KELKI---------------------
>YT1_767_01070
--------------MEISK--IFTKKNIEILNLLEKESLHIRDIANRLKVSPAKVHGTIQ
LFKRHNIVNEIRDKNRKIIKLNKSNRLLRNIEAMM--GAEKREEDEEETMPIFENISPLD
F-RYYGRKKKVRERLKPYLSEEGAVRYLAKVEAALTRALAR---------RGICSKKVSD
EVE-----RASK----QVT-----AQEVYIEED-------R-IKHNIRALANSIRKRV-S
D-------------SAKPYVHFTTTSHDIICTADAARLKDFSNDVLLPSLANLEKTLIHI
ALREKNTLQIGRTHGQHAEPITFGFAVAQYVSRIGTRIKAIQKSANNL-RGKIAGAVGAY
NASSLFF-D----DPEGFEQDVLKE-MK--------LKPSP--ISTQVVEAEYMADLLHS
VTSCFGVLANLADDMRHLQRSEIAEVAEAFE-KKQVG-SSTMPHKR-NPINFENVKSMWK
EFMPRMNTAYMDQ-ICEHQRDLTNSATSRFV-PEILAALYLSIIRMNR-------VMSKL
VVDKKSLDRNFSMNKEM----ITAEPAYILLAA-HNHP-----DAHEHVKQITL-RSQET
GKPFRELF------FKDESLKQYI-SKFSKK---------QIGIL----NNPEN-YTGIS
SKKVDRICGFWK-----KELDI---------------------
>YT3_932_00880
------------------------------------------------------------
------------------------------------------------------------
------------------------------------------------------------
------------------------------------------------------------
------------------------------------------------------------
--------------MQNTSPVPFGATLAGYAARFANRVERCDEYFNDL-RGKISGIVGTG
ASIEMVI-GKE--KALEFEEAVLKK-LD--------LKPDY--TATQIVQKERLADVGHG
LVTLMHVLGDFANDMRLLYSSAINEVTSRDNAERLGG-SSADALKN-NPINYENICGKVV
VVESGMRVLYDMI-HSDLQRDLRGSVQARYQPQAMMVETYESFSRFNNR------ALTQL
SVNEDTMARNLQPVKD-----NPSEAMVAILRG-AQWVHSKYGVGHDFVKEMGK-KAQKQ
GIRLLDAA------LEDDEFRNLY-DILPKD---------KQDIL---NGKLEK-YVGAA
KEKAGLNIAYAYTI------------------------ARLGG
>Yap2000.bin4.8_00458
--------------MEISK--IFTKKNIEILRLLEKESLHIRDIADRLKCSPAKVHNTIQ
IFKKNDLIIEQKEKNRIVIRLNKKSDLLKNIESLI--NLEKKEESKEEVIGLFENISPLD
F-RYYGRKERIKEKLKPFLSEEGFIRYLAKVEAALTTTLAN---------MGVCSKEIAK
EVE-----RATK----QVT-----AQEVYVEED-------N-IKHNIRALANCIRRRV-S
D-------------KAKPYVHFTTTSHDIICSGDAARLKDCANEVLIPKLIEFEKTLIEL
AKREKNTIQIGRTHGQHAEPITFGFAIAQYVSRIGTAIIRIKKAANNL-RGKIAGAVGAY
NASSLFI-K----DPIKFEQEVLAE-LG--------IKPSP--MSTQVVEGEYMADFVHS
IISVFGVIANLADDMRHLQRSEIGEVAEAFG-KKQVG-SSTMPHKR-NPINFENVKSMWK
EFMPRMDTVYMDQ-ICEHQRDLTNSASSRFV-PEILAGLYVSVARLNK-------IMGNL
VVDKASLKKNFDMNKDM----IAAEPAYILLAA-HNHP-----DAHEVVRKLTL-KSQMK
RKKFTDLF------FKEDELKPYI-KKFTKA---------QIEIL----KDPEK-YTGIC
AKKVDIACEHWK-----KELKI---------------------
>Yap30.bin3.42_00269
------------------------------------------------------------
-----------------------------------------------------MMISPVE
T-RYKVE------ELERFLSQESFIFAMLEYERVYLTTLMEF----------IGKKEKIG
EVN-----KRFK----SMEQDSGFLKQVRDGEK-------K-TKHDVRALVNVIQSYL-P
D-------------DLKSYVHLGITSYDVVDSVKALMYKKAFTEVIIPDMVTLERRLIEL
AEEHADTIQIGRTHGQHAVPITFGFAVANYVSRFGNSIERLIQTVSEL-NGKCSGAVGAY
NALSLLV-G----DPVRLEKKVLMK-LG--------LYAEE--ISNQIVQPERFTRLVSE
CVVAFGVLNDFANDMRQLQRTEISEVCEAVE-SEQVG-SSTMPHKR-NPISWENVCSLYR
VALGYALTSFLNQ-ESEHQRDLRNSASQRFY-SEFFMLFDYAIRRMIY-------GIKRL
QVSTERMKSNANLSSS-----FIAEPLYVLLAK-KGDA-----EAHKKVQEAAR------
----------------AGKLDALI-SHLPEE---------ERKFIIGIKEDSSH-YIGLS
TELTKKVCTRWR-----EKLNTSPICFYAKKSF----------
>MP5_5_87_01052
--------------MELTK--LFTKKNIEILELLEKESLHIRDIADKLGISPAKVHGTIQ
LFKKHNIVNEIKDKNKKIIKLNKNNRLLKNIESLM---EREEKADEEEMVHLFDNISPLD
F-RYYGRNEKAKEKLKPYLSEEGAVRYLAKVEGALTRTLAK---------KGVCSRKTAD
EVE-----RASK----QVT-----AQEVYLEED-------R-IKHNIRALANSIRKRV-S
D-------------SAKPYVHFTTTSHDIICTADAARFKDFSNDVLVPALINLERTLIYM
ALREKNTLQIGRTHGQHAEPITFGFAIAQYVSRLGTRIKSIQKTSNNL-RGKIAGAVGAY
NASSLFF-N----DPEDFEKEVLAE-LK--------LKPSP--ISTQVVEAEYMADLMHS
IASCFGVLANLADDMRHLQRSEIAEIAEAFE-KKQVG-SSTMPHKR-NPINFENVKSMWK
EFMPRMNTVYMDQ-ICEHQRDLTNSASSRFV-PEILAGLYLSITRMNR-------VMSRL
VVDKANLKKNFNINREM----ITAEPAYILLAA-HNHP-----DAHEYVKNLTL-KSQET
GKPFRELL------FRDEKLKEYI-SGFTEK---------QIGIL----KNPER-YVGIA
SKKVEKICGFWK-----KELRI---------------------
>CG1_02_57_44_00217
-------------MARDGT-------------DALDLFRELRP-----------------
------------EEQ-------------------------------DNLVDGLGCTSPND
G-KYRKE----RHQLDAYLTPRAEWLGMARVQDALLATRVA---------YGQAPAAALQ
EFR-----AATA----DFS-----PENMHLLEG-------R-MRHDVLASLAEMGRHL-S
D-------------ETAVLLHPGTTSYDVIDTLRAVLFRDAWSEAVRPVVGGVIHTLCDR
AVHDADVLRVGRTHLQGTSPVTFGWHFAQYAARLADRFMRCDDAYANL-RGKVRGIVGTG
ASIEQVV-GVG--GALGFERDVLAQ-LG--------LLPHR--GSSQIVPRENLADAAHA
IATLGMVLGDFANDIRLLYATGIAEVTTSTD-AALLGLSSADATKN-NPVNYENVIGKAT
MLKHLMGIVYELI-PSDLERDLTNSVMGRYEPQGMMVMVHEMHARMGER------CLPGL
TIVRDNAEANLQRVRD-----NPGEAMTAILRGVEGWRSSTYGPGHDFVNKVAI-QAQKD
GSRLLDVA------MTDPDFAHAYHSQMTET---------QRAIL---GGQLEL-YVGAV
PDIIASNVSYAR-----DLAARSFVPAVSVK------------
>ARS102_00084
---------------MITE--IFTKKNIEILRLLSKESLHIRDIAQNLDISPAKVHATIQ
LFKKNNLIKEHNEKNRIIISLNKESSMLKEIQDLL--NTGIKETRFEPKLNIFDTISPLD
F-RYYARNEGIFQKLQPYLSENAMIKYMAKVESALTKVLAK---------KNICSQKIAD
EIE-----KASK----KIT-----AEEVYIEED-------K-LKHNIRALVNCIREKV-S
D-------------EAKPFVHFTTTSHDIISTADALRYKEFTENVLVPELINFENTLISL
SLREKNTLQVGRTHGQHAVPITFGFSIAQYVSRFGNTIKKIKKSGNNL-RGKIAGAVGSY
NASSLFF-D----NPEEFEKLVLEE-IN--------LKASP--ISTQIPEAEFITDYVNA
VIESFGVLANLSDDMRNLQRSEISEVAEVFA-AKQVG-SSTMPQKR-NPINFENVKSLWK
EFMPRIQTVYLDQ-ISEHQRDLTNSATSRFI-PEILAALYISVKRLNR-------TMKNL
TVDKVNLKKNFDMNKGL----IVAEPLYILLAA-TGHP-----DAHEAVRQLTL-KAQSE
KKPLTEII------KKEKSLQDYL-KKFSKK---------QMKII----TNPEK-YTGIS
AKKTEKVCREWK-----SEF-----------------------
>J091_01098
------------------------------------------------------------
-----------------------------------------------MKADIFDMVSPLD
Y-RYYGRNSDAFGKLKDYLSENAMIKYMAKVEAALTTTLSE---------MGLCSKKIAR
EVE-----QAAG----KVT-----AEEVYKEED-------R-IKHNVRALANSIRKRV-S
K-------------EAKPYVHFTSTSHDIICSAEAARFKDAMEKVIVPACVELEKTLIEI
ALREKRTLQIGRTHGQHAEPITFGFTMAEYVDRFGNRILAMKKAASEL-RGKLSGAVGAY
NASSLFF-K----NPYEFEKKVLSK-LG--------IKPAM--HSTQVAEPEFMADLLHS
VVSAFGVLANLADDMRHLQRSEIAEVGEAFG-KQQVG-SSTMPHKR-NPINFENVKSMFK
AFMPKMITAYLDQ-ISEHQRDLTNSASQRFN-AELLVAFYVSVRRLKK-------VLDNL
VVDRRNLQKNFDMSSSL----IVAEPLYILLAA-HGHP-----DAHEHVRRLAQ-SAREQ
NKPLEELI------AKDASLKKYL-AKMTAA---------QRKVL----TDPQL-YIGRA
VQTTERVCRHWK-----KTLRI---------------------
>J072_00924
-------------MKRVQG---FWERNPPTYDGLVEKLLDLRDKVARL-----------E
SLKTVQQKLRKWEDEKR---IAEKQPELRADEEPPQISSQLTEIIVEALELPYTNVCPLD
Y-RYYDP------ELSPVLSEWNFVKSCGIIHRALMLGLAR---------FGRADETHVK
EVE-----EAVE----RML-----VHRVYDLER-------NVTHHDQNAVIRELSELV-S
A-------------DTARRLHPGTTSYDIIEPAKAMIFREAINDYFVPKMKELLTLLVDK
AEEYSDRIQVGRTHGQWTSPTSFGFYIVTQARRLATQIDKLSEAIDNL-EGKIAGIVGTR
ASIARILGGNE--EAIEFERYVLEDIIG--------IRQCE--ASSQVTGKESLADLTNT
IVNVATILGKLGNDLRHLQRSEIAEVGEHYAADTQVG-SSADPNKQ-NPITAEQTAGLVP
LIIGGQTAVYSLN-DTDHQRDLRNSVIYRFEPTHMILMAYQQVKNMIK-------IFSKL
SVHESNMDRHLKESGIY----SIAECLNAVLKA-YGFM-----NSHEYVRNLSV-KAKKE
GVPLLDVA------LADENINLLWKHKFTPE---------DRANL----RDIQR-YTGTA
IEETRRIAEELR-----ERYLGGAK------------------
>UBA12027_00004
--------------MDLPG--IFTKTNLEILALLGKEKLHIREIAERLGCSPAKVHGCIA
TFREHGLTTERWEKNRKIIILNEKSGLLQAINQLMKAGKGEREGGPTDTLTLFDAISPLD
Y-RYYGRNEKAFEELRPYLSEAGFIRYACKAEAALTNTLAR---------LRVCSKGIAR
EVE-----AASK----QVT-----PEEVYLEED-------R-IKHNIRALANAIRSRV-S
G-------------KARPYVHFTTTSHDIICTADAARFKDFSHKVLVPKLIGLERTLIGL
SLREKHTLQIGRTHGQHAEPITFGFAIAQYVSRLGTSITSLEKSASNL-RGKVAGAVGAY
NASSLFF-S----RPEEFERLVLAE-MG--------LKPSP--ISTQVVEAEYMTRFVND
AIAAFGVLANLSDDMRHLQRSEIAEVGEHFE-AKQVG-SSTMPQKR-NPINFENVKSMWK
EFMPRMVTVYSDQ-ISEHQRDLTNSASSRFV-PEILAALYLSADRLDR-------IMARL
AVDTKSMKRNFGMSREF----VIAEPLYILLAA-HGHP-----DAHEYVREKTL-ESQRT
GIPVRELV------GKDKAIRPYL-RRLTAH---------QREIL----NNPEL-YTGIA
AKKTESVCSHWK-----RTFRRR--------------------
>UBA9638_00390
MKKFIKSERFLGLMADISE--IFTKKNLQIITLLGKGGLHLRDIALQVKCSPAKVHDSIK
LFHRYDLIRIKTQKNRKIITLNRNSALLADIQSIMVSGEAKPLRQKEERLPLYQALSPLD
F-RYYGRDPNVLSALAPYLSEEGFVRYLCKVEAALAATLSR---------KKICPKAIAD
EIV-----AASK----QVT-----AQEVYAEED-------R-IKHNVRALANAIRNKV-S
D-------------KAKPYVHFTATSHDIICTADAARYKEFTNDVLLPALVAFEKTLIDL
ALSEKDTVQIGRTHGQHAEPITFGFAIAQYISRLGCRIVAIKDAGNSL-RGKMAGAVGAY
NASSLVF-R----NPALFEKEVLEM-LS--------LMPSP--ISTQIVGAEYMADYVHA
CVSCFGVLANLADDMRHLQRSEIGEVGELFD-AQQVG-SSTMPQKR-NPINFENVKSMWK
AFMPRMTTVYLDQ-ISEHQRDLTNSASSRFI-PELLAALYLSIERMQR-------TMSKL
QVDKAGLERNFSQSKGM----IIAEPAYILLAL-HKHP-----DAHEAIRTLTI-ESKSS
GKSVFSLM------KADKELKHYV-AKFTPS---------QVALL----EDPAK-YTGIA
ARKTEDVCNFWK-----KALRIR--------------------
>UBA9989_01734
-------------MAK------------------VDQVSEMRRKLI--------------
------------EDEGM--------------------SPEDAETKIQLARQRLRTISPND
G-KYADM----SEPLIPFFSPEAEWVMCVRIQRELLATRVG---------YGQAEQRHLN
EID-----QAIR----VVD-----PLNISLLES-------NVTRHDQKAVLEELGRYV-S
P-------------ETKALLHPGTTSYDILDTARSILARDAWQQVMRPQAIKVISSLTDI
AEETSHALRAGRTHLRVTSPIPIGYYLSTFAVRLTDVVVHADQAFSEL-RGKISGIVGTG
DSIDVVI-GEG--RGNDFELDVLAK-FD--------LLPDY--ASTQIVSKGYIMRAANE
VLMIMGILADFAEDMRILYSDGIQEVQSRGSSERLGG-SSADPGKD-NPINWENIAGKYA
VVKAGYMVVVDLL-VSNLERDLRGSVQARYEPQGMMAETFESLQRFHK-------ELGKL
AFSTDFIAANLQRVRD-----NPTEAMTSIARA-HGWVHPELGVGYDAVNRYIV-DAKRR
GVPLLQSA------QGDPEFVAFF-QSIPER---------HQRIL---QGELEI-YAQPG
IQRAKRNITYVRMVIGG--------------------------
>GW2011_AR15_00013
------------------------------------------------------------
------------------------------------------------MKNNLTAISPVD
G-RYQKK----LKELSEYFSEYALIKKRVFVELKYLRELGKGDYL---------------
DIH-----KKFS----LNE-----AQKVKEIEK-------K-TNHDIKAVEYYIKERV-P
E-------------KVREFVHYGLASEDVNNLAYSLLVKEFLEKEYYGKAESLLKKLKEL
SMKSRDVAMLGRTHGQPASPTTLGKEFFVFYSRLEKQYEKLKQV--KL-AGKLNGATGNY
NALAFSE-PER--DWVSFSEKFIPG-LG--------LEPNL--ITTQVEPRDALVELFQN
VKRINNILLDMNRDLWAY--ISYGYFTLEKK-DSETG-SSTMPHKI-NPIDFENSEGNIK
VANALLTAF-EELQISRMQRDLSDSTVMRNI-GVAFSHSILAYISALK-------GLEKL
RPDKAAIKADLEKHPE-----ILAEAVQTVLRK-HGKK-----DAYEKLKELSRGK-NIS
MEKLRDFIKK---------------LDIEKK---------DKDRL--LKLEPED-YTGLA
DKLVK--------------------------------------
>WP_043766508.1|Proteobacteria-Gammaproteobacteria-Nevskiales-Algiphilaceae-Algiphilus-Algiphilus_aromaticivorans WP_043766508.1 adenylosuccinate lyase [Algiphilus aromaticivorans]
------------------------------------------------------------
-----------------------------------------------MQLTSLTALSPID
G-RYADK----TWELREICSEYGLIRFRVLVEIRWLEALAASPEIPEVVPLSESAQERLE
QIA-----ANFD----VDE-----AQRVKQIEQ-------T-TNHDVKAVEYYLKERI-G
QHEE--------LSKVKEFIHFACTSEDINNLAYALMLRECRERVLLPALEKMTAKLAEL
ARMYAEQPMLSRTHGQPASPTTLGKELAVFVHRLARQRQQLADV--QI-MGKINGATGNW
NAHIAAY-PEV--DWPAFSATFIDG-LG--------LSQTP--ATTQIEPHDFIAEYFDA
LARANTVLIDFCRDLWGY--ISLGYFRQRMV-DGEVG-SSTMPHKV-NPIDFENAEGNLG
IANAILNHLASKLPISRWQRDLTDSTTLRNL-GVGIAHGVLAYESIAK-------GAGKL
EADAWRLGRDLNDNWE-----VLGEAVQTVMRR-YGLP-----EPYEQLKRLTRGR-RIE
RDALRDFIRE---------------LDIPEA---------DRERL--LALTPDT-YLGNA
ADQARDI------------------------------------
>OPX33418.1|Proteobacteria-Deltaproteobacteria-Desulfobacterales-Desulfobacteraceae-root-Desulfobacteraceae_bacterium_4484_190.1 OPX33418.1 adenylosuccinate lyase [Desulfobacteraceae bacterium 4484_190.1]
-------------MIS--------------------------------------------
------------------------------------------------------------
--RYTRP------EMGRIWENENRFAKWLKVEIAACEAMAD---------EGIVPQGALE
IIK-----SKA-----SFQ-----VDRILEIEE-------V-TKHDVIAFLTNVAENV-G
P--------------DSRYIHLGLTSSDILDTSFALLLKEAI-EMIIRDVGDFMEVIKKK
ALEHKYTLMIGRSHGVHAEPITLGLKLACWYSEMGRNLKRLHNACDVISYGKMSGAVGTF
ANVS----P-------LIEAKALKQ-LG--------LKPAD--ISTQIIQRDRHAEYFTS
LAILAGTLEKIAVEIRHLQRTEVLEVEEPFA-KGQKG-SSAMPHKK-NPIGCENISGLAR
LVRSNSLASMENM-PLWHERDISHSSVERVIAPDSTILIDYMLKRMAG-------ILEGL
VIHKDRMRENLNMTKGL----INSQHVLVKLAE-KGLERQ---YAYVMVQRNAM-RVWES
GEDFMETV------MQDEEIA----KYLTKE---------EISSV----FDLDY-HLTHV
DDIFDRVFVSA--------------------------------
>OGJ42078.1|Candidatus_Peregrinibacteria-root-root-root-root-Candidatus_Peregrinibacteria_bacterium_RIFCSPLOWO2_01_FULL_48_20 OGJ42078.1 adenylosuccinate lyase [Candidatus Peregrinibacteria bacterium RIFCSPLOWO2_01_FULL_48_20]OGJ44608.1 adenylosuccinate 
------------------------------------------------------------
------------------------------------------------MN---KALSPLD
G-RYVEK----VGELARFFSESALIRSRIAVEVEWLIFLTNTLKLKGTERLNPAEAEALR
KLY-----TDFR----DEF-----ADEVKEIEK-------T-TNHDVKAVEYFLQKAL-E
V-LK--------RGDLISFVHFGCTSEDINNLAYAQMLKGGVQTVLMVNLEKVLAYLKEM
AETYRKIPMMSRTHGQAASPTTVGKEFKNVGARLFRQYEQLSKA--QY-LGKLNGATGNF
NAHAVAY-PEV--DWIAASRQFVEG-LG--------LEWQR--YTTQIEPHDYMAEIFDN
LRRTNTILIDFCRDIWTY--ISLGYFTQRVV-KGEVG-SSTMPHKV-NPIDFENAEGNLG
LANALFTHFSEKLPVSRMQRDLTDSTVLRNI-GTALGYSLLAYKSLQK-------GLSKL
EVNEKKLQEDLDENWE-----LLGEAIQTVMRR-YGIQ-----NAYEQLKELTRGS-KMT
QEKIAEFVET---------------LDIPGD---------AKKRL--LKLSPAE-YIGLA
SQL----------------------------------------
>TMD61327.1|Chloroflexi-root-root-root-root-Chloroflexi_bacterium TMD61327.1 adenylosuccinate lyase [Chloroflexi bacterium]
-------------MRWCGR------------------------------CSNRSACPSTR
CVRRSSPRSTSGHQD----------------------DQTMPEADGGTIRDRFDAISPLD
Y-RFYGGDPEMYAALHAFLSEDAAVSSRARAEAALAKALAA---------EGLCREEDAM
AIA-----DACA----RVS-----AQEVAVEEE-------R-TRHDVRALVNVIRSRT-A
Q-------------VSRRFVHLGATSYDIVDSANARRYRDAVEQAVLPALARLAARCIVI
AEAEADTPQIGRTHGRFAEPITFGFAMSAYVSRLGARIDLLANAARSL-PGKLSGAVGAY
NALGLLV-A----DPRALERRYLDI-LG--------LPARS--QSSQIVEPEPWSDLAHA
CISAMGVMANLADDMRHLQRSEIAEIAEAFG-ETQVG-SSTMPHKR-NPVSFENVKSIWK
AFAPRIVTTYLDQ-ISEHQRDLTNSASQRFL-GETIAATAYCAVRLER-------SLAGV
RVDRERMKANLTAARSQ----VVAEPLYVLLAK-HGHD-----DAHEIVRRLTI-ESERS
GKPLLDVA------LQSEELRTLL-SELPPE---------ERAAL----DRPEE-YRGLA
ASVARETASSWR-----DRLRRYLVE-----------------
>ADB87773.1|Crenarchaeota-Thermoprotei-Sulfolobales-Sulfolobaceae-Sulfolobus-Sulfolobus_islandicus ADB87773.1 hypothetical protein LD85_2120 [Sulfolobus islandicus L.D.8.5]AGJ63195.1 Adenylosuccinate lyase [Sulfolobus islandicus LAL14/1]
------------------------------------------------------------
---------------------------------------------------MEDGICPLE
W-RYGSN------EMRKLFSRGEILKRRIQVEIALLKALSK---------YGLVKEEDIQ
KVE-----KASL----TIR-----PEEVDELES-------K-IGHDVMAMVVLMAERS-G
D--------------SGRYVHFGATSYDIVDTAYALIFRDAI-RLVKRKIMEILEIMISL
AIKYKDLVMVGRTHGQHALPITLGFKIANYIYEFSRSLERLNEVEKRIVKGKIAGAVGTM
AAWG----N----IGLEIEENIMKL-LE--------LRPHE--ISTQVAPRDAFAELTSD
LAILASQCDRFALEVRELMRPEINEISEGV--EGRVG-SSTMPQKE-NPVTSEKIGGLAK
VLRSLVVASLENI-PLWHERDLTNSSSERIVISHEFLIIDEILDSMTN-------LLRNL
RVNFENIEKNLNLTKGQ----IMAESLMINLTL-KGMKRH---EAHQYVNKLTS-KVRQT
GKTLLEVC------LEDNLIL----SYFSKQ---------ELENV----FNPKN-YLGSY
DKLIERAIGYAK-----AIIKGSEI------------------
>WP_118091211.1|Firmicutes-Negativicutes-Veillonellales-Veillonellaceae-Veillonella-Veillonella_parvula WP_118091211.1 adenylosuccinate lyase [Veillonella parvula]RGX04328.1 adenylosuccinate lyase [Veillonella parvula]
-------------MIP--------------------------------------------
------------------------------------------------------------
--RYTRE------EMGHIWSERNEFDTMLLVETLASEAQAE---------LGVIPKEAAK
TIR-----EKG-----NFD-----VERIHEIEK-------E-TNHDIISFVTAVGEYV-G
P-------------EAAKYIHLGLTSTDVKDTALGYMMKQAC-DILIDDLKRLHEVLRRR
AAEFKYTPMIGRTHGIHGEPTTFGLKLALWMAEVGRDIERMEHARKSVAVGKLSGAVGTY
SNID----P-------FVEQYVCEK-LG--------LEPVK--IATQVVQRDRHAELLST
IAVVGGTLDKIALEIRHLQRTEVREAEEYFS-PKQKG-SSAMPHKR-NPITCERICGMAR
LLRGYAQSAYEDQ-ALWHERDISHSSVERVILPDATIALNYMLHLTIR-------TIDKL
LVYPETMLKNLNLTGGL----VFSQTILTHLVD-KGAVRD---EAYRWVQKHAM-ERWLE
GKDFATGL------KADENIK----KYMTDE---------EIDAC----FDPYK-LLRHV
DTIMARFGL----------------------------------
>TFG59553.1|Proteobacteria-Deltaproteobacteria-root-root-root-Deltaproteobacteria_bacterium TFG59553.1 adenylosuccinate lyase [Deltaproteobacteria bacterium]
-------------MIE--------------------------------------------
------------------------------------------------------------
--RYTRP------EMARIWEAGNRFRIWLDIEILAMEAMVR---------QGFIPADALA
RVR-----KNA-----KFD-----IKRIDEIEK-------R-VKHDVIAFLTSVAEHI-G
E--------------DSRFLHVGMTSSDVLDTSFAVQMRQAL-TLLLRDARKVFDVLKRR
AFEHKDTVMIGRSHGIHAEPVTFGLKMALWADEMRRNISRLKRAREVISVGKLSGAVGTF
ASID----P-------SVEEYVCRK-LS--------LRPAP--VSTQIVQRDRHAEVFAT
IAVVGSSLEKFATEIRHLQRTEVREVEENFS-KGQKG-SSAMPHKR-NPVLSENLCGLAR
LLRGYALTALENV-PLWHERDISHSSAERVIAPDATIVLDFALVRFHD-------IMDKL
VVYPERMKKNIAGTHGL----MFSQRVMLALAS-RGLSRE---RAYEIVQKSAM-EAWRK
EKDLAGLL------WKDREVR----SRMSRE---------EFREL----FDGKQ-YLRYI
DDIFDRVF-----------------------------------
>WP_034422088.1|Firmicutes-Clostridia-Clostridiales-Peptococcaceae-Thermoanaerosceptrum-Thermoanaerosceptrum_fracticalcis WP_034422088.1 adenylosuccinate lyase [Thermoanaerosceptrum fracticalcis]
-------------MID--------------------------------------------
------------------------------------------------------------
--RYTLP------EMGKIWTVENRLSTMLEVEILACEAMAE---------LGMIPREAAQ
NIR-----AKA-----AFD-----VKRIEEIEE-------I-TKHDVIAFLTNVAEYV-G
E--------------DAKYIHMGMTSSDILDTALSVQMKQAG-ELILQKMKGLGEVLKEK
AALYKDAIMMGRTHGVHAEPVTFGLKMALWYTENQRNMERLEQAIKMVSVGKISGAVGTF
ANIP----P-------QIEEYVCRK-LG--------LEPAL--VSTQIIQRDRHAHYMAI
LAVIASSLDKFATELRHLQRTEVLEVEEPFA-KGQKG-SSAMPHKK-NPVLGERISGLAR
VIRGNALAAYENV-ALWHERDISHSSVERVILPDSTILVHYMLDKMTG-------IIKNL
KVNTDNMRQNIEKTLGL----IFSQRVMLALVE-KGIARD---TAYQMTQRNAM-RAWDE
KKDFKTLV------LEDGDIM----THLTPE---------EVENL----FDYTY-HTKHV
DYILKRAGIL---------------------------------
>WP_013037060.1|Euryarchaeota-Methanomicrobia-Methanosarcinales-Methanosarcinaceae-Methanohalophilus-Methanohalophilus_mahii WP_013037060.1 adenylosuccinate lyase [Methanohalophilus mahii]ADE36117.1 Adenylosuccinate lyase [Methanohalophilus mahii DSM 521
------------------------------------------------------------
-----------------------------------------------------MAIHPIE
Y-RYGTE------EMKHVWSEENRLKCVMKAEAALAKAEAY---------VGLIPEDAAN
IIE-----QSI----ENVE-----LKRVKEIED-------E-IHHDMMAVVLAISEKC-E
E-------------DASKWVHFGATSNDMLDTATGLQIKDAI-GVMEPKIRQLLEVLLRQ
AEQHKETVCAGRTHGQIGVPTTYGLRFAIWAAEIGRHIERLEQLKPRVEVGQMTGAVGTQ
AAFG----E----KGIEIQKKAMEY-LG--------ITGVD--VSNQIIQRDRHAEFVMW
MANVVTTLDKIGVELRTLQRSELAEVEESFG-KKQVG-SSTMPHKR-NPIKSEQICGLAR
IVRSMIEPELMNN-TLWDERDLTNSSCERIVFPETCVLTDHILKLGIR-------VTDNL
RFYPENIKRNLELLKGL----NMGEAVMIELAK-RGVGRQ---EAHEIVRTAAM-QAHES
GKHLRETL------LANKEVS----GYLNEE---------DVEKL----VDPYR-YTGTA
VRQVEITVDKLR-----KQY----------------------L
>WP_111571040.1|Firmicutes-Clostridia-Halanaerobiales-Halanaerobiaceae-Halanaerobium-Halanaerobium_saccharolyticum WP_111571040.1 adenylosuccinate lyase [Halanaerobium saccharolyticum]RAK11807.1 adenylosuccinate lyase [Halanaerobium saccharolyticum]TDW0
------------------------------------------------------------
----------------------------------------------MQNRDIFANISPLD
H-RYSRRKKD-FDEIGKYLSENATITFQAEVELALVKVLAR---------RGMAPEQTPA
EVK-----KAIE----ELT-----TEEVYEEEA-------K-TKHNIRALVNCIQKKV-S
K-------------ECRPYIHFTATSYDIVDTANSLRYQKAAAELIIPKLKELHKSWAEI
ALREKDRVQIGRTHGQHAVPVTFGFTIAEYVARLGERIEEVEAKADKL-VGKFAGAVGAY
NASGIFF-E----DPEEFEKEVLAE-LG--------LKPGE--HSTQIVQAEPMTDFIHS
LVSTFGVLAAFADDMRQLQRSEIAEIGEHFG-KDQVG-SSTMPHKR-NPINYENVKSLWK
AFMPQMTTVYMDQ-LSEHQRDLTNSASSRFI-PELITALLSAAARLTR-------VSSKM
AVDQENIKKNFEQNKKM----IVAEPLYIILAA-AGHP-----DAHEAVRKLTL-KAQET
DLSLKELV------AQSRELQGYW-ENFAER---------QKELI----LKPEK-YTGIA
AEKTEKIVKNWQ-----QKFDYDLKTEVL--------------
>WP_028845397.1|Nitrospirae-Nitrospira-Nitrospirales-Nitrospiraceae-Thermodesulfovibrio-Thermodesulfovibrio_thiophilus WP_028845397.1 adenylosuccinate lyase [Thermodesulfovibrio thiophilus]
-------------MIT--------------------------------------------
------------------------------------------------------------
--RYTRK------EMGQIWSMENKFRKWLEVEIAVCEAWAE---------LGKIPTDALR
QIK-----QKA-----SFD-----IQRIDEIEK-------T-VKHDVIAFLTSVAESV-G
P--------------VSRYIHMGLTSSDVVDTALALQIKEAS-DLILKDLIKLKEIFKKK
AFQYKDTVCMGRSHGVHAEPTSFGLRFALWYEETSRNIERIQSAIDRISIGKISGAVGTF
SNIP----P-------EIEDIALRK-LN--------LKPEP--VATQVVQRDRHAEFLSV
LALIAALVEKVALEIRHLQRTEVFEAEEPFT-EGQKG-SSAMPHKR-NPVGCENLCGLAR
LVRSNAFASFENI-ALWHDRDISHSSVERVIIPDNCILVDYMLTRLYG-------IIKDL
RVYPERMLRNINLSYGL----YNSQRVLLALVD-KGLTRE---EAYKIVQSNAM-QSWKE
GRSFMDLL------LKDKVVK----KYLGED---------EIKDI----FDLNY-YTRNI
EYIYKRVFE----------------------------------
>WP_154716634.1|Proteobacteria-Betaproteobacteria-Nitrosomonadales-Sterolibacteriaceae-Sterolibacterium-Sterolibacterium_denitrificans WP_154716634.1 adenylosuccinate lyase [Sterolibacterium denitrificans]SMB26235.1 adenylosuccinate lyase [Sterolibacteri
------------------------------------------------------------
------------------------------------------------MLTTLTALSPLD
G-RYAQK----LEALREYFSEYGLIKRRVQVEVKWLKALAGAPQLDEIQPFKAATIAELD
EVV-----SNFS----VAD-----GEAIKAIEA-------R-TNHDVKAMEYWLKERL-A
GNAE--------VMAAAEFIHFGCTSEDINNLSHALMLQEARSAVLLPTLQALVLRFREL
AHAHAALPLLSRTHGQPATPSTLGKEMANICARLERATQRIAAV--SL-TAKFNGAVGNY
NAHLAAY-PEF--DWESFNRGFIES-FA--------LEFNP--YTIQIEPHDAMAELFDA
IARANTILIDADRDIWQY--ISLGYFKQKPK-AGEIG-SSTMPHKV-NPIDFENSEGNLG
LANAVLRHLAEKLPISRLQRDLTDSTVLRNM-GVAFGYSVLAYDSTLR-------GLGKL
EADAQRMSDDLDACWE-----VLAEPVQTVMRR-FAVE-----NPYEKLKDLTRGK-GIT
REGLHEFIRT---------------LDIPET---------EKTRL--LAMTPAS-YLGKA
VELAKRI------------------------------------
>SDM02435.1|Firmicutes-Clostridia-Halanaerobiales-Halanaerobiaceae-Halarsenatibacter-Halarsenatibacter_silvermanii SDM02435.1 adenylosuccinate lyase [Halarsenatibacter silvermanii]
------------------------------------------------------------
-------------------------------------MSEKNLSEENKKIGRFDNINPLD
H-RYAAK--EGISELRDYLSESAKVDYQLRVETALVKKLAE---------FDFCDDDVYR
QVK-----DAAE----EVT-----AAEVYEEEK-------K-TKHNIRALANCLQRRV-S
E-------------KARPFIHFTATSSDIIDTANSLRYKEAIEEEILPALKDLQKKLMAI
ARREKDTLQIGRTHGQHAVPITFGFALSEYVSRLGGRIQTIQRARDEL-KGQLSGAVGAY
NAIDLFL-D----EPEEFEKEVLSE-LG--------LEPAS--HSTQIVEPEFTLDLVHG
LVSAMGVMANLSDDMRHLQRSEISEVGEYFE-EGQVG-SSTMPHKM-NPINYENIKSMWK
EFSARMVTRYNDQ-ISEHQRDLSNSASSRFI-PEILAAFHISINRLQK-------VMEKF
SVFAESMRENYDLNSDL----VAAEPLYILLAY-HGHP-----DAHEAVRVLSM-EAREK
GVDLQDLV------VKSDKLADYW-QNFTAD---------QQQII----RDPES-YIGRS
VEKTEAVVSGWE-----EKLDL---------------------
>OGP80931.1|Proteobacteria-Deltaproteobacteria-root-root-root-Deltaproteobacteria_bacterium_RBG_16_64_85 OGP80931.1 adenylosuccinate lyase [Deltaproteobacteria bacterium RBG_16_64_85]
-------------MIE--------------------------------------------
------------------------------------------------------------
--RYTRP------EMAKIWEPENRFRIWLDIELLAMEAMVK---------KGWIPAAALA
RVR-----KRA-----RFD-----VSRIHEIEK-------R-VKHDVIAFLTSVAEHI-G
D--------------DSRFLHVGMTSSDVLDTSLGVQMRQAL-TRLVREAEKVYEVLRKR
AFEHKDTVMIGRTHGIHAEPVTFGLKMALWADEMRRNVARLKRARDVISVGKLSGAVGTF
ANID----P-------FVEEYVCRK-LG--------LAPAP--ASTQVVQRDRHAEVFAT
LAIVGSSLDKFATEIRHLQRTEVLEVEEFFS-EGQKG-SSAMPHKR-NPVLSENLSGLSR
LLRGYSVTAMENI-ALWHERDISHSSAERVIAPDATIVLDFALNRFRG-------MMEKL
LVYPDRMKRNLESTRGL----IYSQRVLLALAA-KGLSRE---RAYEVVQKSAM-EAWRG
QKELASLL------WKDREVR----ALLRRE---------EFDEL----FDIRY-YLKSV
DAIFDRVFGRKG-----STA-----------------------
>OGL31064.1|Candidatus_Saccharibacteria-root-root-root-root-Candidatus_Saccharibacteria_bacterium_RIFCSPHIGHO2_12_FULL_41_12 OGL31064.1 hypothetical protein A3F37_04300 [Candidatus Saccharibacteria bacterium RIFCSPHIGHO2_12_FULL_41_12]
------------------------------------------------------------
-------------------------------------------------MNDYNSIDPLD
G-RYFDP------DISKYLSEKTRIQYQAKIEAVLAQTLSD---------FGVCSKDIAQ
EIT-----DATK----KID-----IENVIKEEL-------I-TKHDIKAIVNTIKTEV-S
D-------------QAKPYVHFGATSYDIVSSASALQFKVATQELVLPRLNSLIQTLVDL
ADKYKDQPQIGRTHGQHAVPITFGFALGEYISRLRQSGEAVHELSQSL-CGKFSGAVGAY
NALSIFI-D----DPIKFEKDILAK-IG--------LSPSE--SSTQIVPAEGMIRLLDE
MTITSGIMANLSHDMRNLQRTEINEVREKFE-EGQTG-SSTMAHKR-NPWNFENVIGMSK
QVTGQLLNANLNI-SSEHQRDLTDSASARFY-PIIPACVALMAKRLDT-------IMSKI
EVDETAMQKNLEMSSGA----IAAEPLYLLFEK-YGHT-----QAHEKAKKLAH-SALDL
EQDLVDVI------SLDEEAKNYW-DKFSDF---------EKSII----SKPEQNYFGIS
SKKTQIIIKNYM-----KSDFKKLYGKT---------------
>RLG90680.1|Candidatus_Bathyarchaeota-root-root-root-root-Candidatus_Bathyarchaeota_archaeon RLG90680.1 adenylosuccinate lyase, partial [Candidatus Bathyarchaeota archaeon]
------------------------------------------------------------
-----------------------------------------------------MPILPID
SGRYGTP------EMRRIFEEEYRLQKLLDVEAALVWSLGE---------VGLFPREKVG
KVL-----EKAST--KYVE-----LERVKEIEK-------A-IRHDVMAVVEALAEVC-G
E--------------EGALIHFGATSNDILDTATALQFKEAL-QIVELKLWRLEEILMGL
AEKHKKTIMVGRTHGQHALPITLGLKFAVWMREISRYIQRLRECRKRVLVGKLTGAVGTQ
AGFG----E----AGLKIQKLVMER-LG--------LQPVE--VSTQIVQRDRYAELVCL
FAMLASTLDKFATEVRLLQRTEVAEVSEPFDVKRQVG-SSTMPHKM-NPIICERICGLAK
VLRGFVVPALENI-PSWHERDLTNSSAERIVLPSVFILIDYMLNLINN-------VLANL
KINEEKMLENLYLTRGR----IMAEAVTLTLTK-KGLPRQ---QAYKKVRELAL-ESLTK
NRDFKDVL------EEDETIR----KFLDKK---------ELEEV----LNPAN-YLGTA
-------------------------------------------
>PIZ95338.1|Candidatus_Magasanikbacteria-root-root-root-root-Candidatus_Magasanikbacteria_bacterium_CG_4_10_14_0_2_um_filter_37_12 PIZ95338.1 adenylosuccinate lyase [Candidatus Magasanikbacteria bacterium CG_4_10_14_0_2_um_filter_37_12]
------------------------------------------------------------
-------------------------------------------------MNQLYSISPID
G-RYYDK----LSELSSYFSEMALIRYRLVIEVEYLIDLSLLPETKEIPAISSETQEALR
IIY-----RNFS----EQD-----ARKIKEIEQ-------T-TNHDLKAVEYFLKKKL-Q
E-LN--------LSQYTEFIHFALTSEDANNLAYSLMWYDAFSEIYRPLILDVYKQLKQL
AEENKNIPMLSLTHGQSATPSTVGKEFAVFAHRLNRQIEQIKNQ--KF-LGKFGGATGTW
AAHQIAY-PEV--DWILFSKKFISK-FG--------LDPNL--ITIQIEPHDSLAESYHN
IIRINNILIDFCRDIWSY--VSRGILDQKRK-EGEVG-SSTMPHKI-NPIQFENAEGNLG
IANAYLDHLANKLPISRMQRDLTDSTVLRNQ-GVPLAHSVLAYKNILN-------GLSRL
TVNREKLEKELNDHPE-----VLAEAIQTIMRK-VGIE-----KPYEKLKKLTQGE-EMT
LEKIREFVSN---------------LDLPED---------ENNKL--RNLTPET-YTGLA
GKLTSLI------------------------------------
>RLF74110.1|Euryarchaeota-Thermoplasmata-root-root-root-Thermoplasmata_archaeon RLF74110.1 adenylosuccinate lyase [Thermoplasmata archaeon]
-------------MKD--------------------------------------------
---------------------------------------------------LFEPVCPLD
F-RYGRD------KMKRILSHPARVRNILKVEAALLEELAE---------EGLVPPEAAQ
EVR-----EKATL--EHVS-----LKRVEEIEG-------E-IRHDLMAVVKALTEVCRG
D--------------AGRYIHLGVTSYDIIDTAIALQLKDAL-DVIEEDLKGLIVELARK
AKEHRETPMIGRTHGQHAVPITLGLKLSVWTAEFLRHLKRLEEAKARVLVGKMSGATGTG
AALKALGVE----DTVEFERRLLEK-LG--------LGREE--GSTQIVQRDRFNELISL
MANISTTVEKVATEIRTLQRTEIGELYEVFDVKSQVG-SSTMAHKR-NPITLENITGLAR
MVRANLTPTFESS-IQWNERDLANSSAERFTIPHTLILTDDILVKLKG-------AIGSL
GVDRERMLKNLYLTKGA----VMAEALMIELVK-KGYGRQ---EAHEVVRRIAM-RAQER
DQHMLDAA------LKDGVVG----KLFGRE---------ELAEI----LDPLH-YIGDS
ARRCDEVLGLVE-----KSLGVRI-------------------
>WP_069312293.1|Proteobacteria-Gammaproteobacteria-Thiotrichales-Piscirickettsiaceae-Piscirickettsia-Piscirickettsia_litoralis WP_069312293.1 adenylosuccinate lyase [Piscirickettsia litoralis]ODN42496.1 adenylosuccinate lyase [Piscirickettsia litoralis]
------------------------------------------------------------
-----------------------------------------------MQLSTLTAISPVD
G-RYASK----VEPLRHIFSEYGLIYYRTVVEVRWLEALANQPEITEIKPLSATATTLLN
RII-----EDFD----ISA-----ADKVKEIES-------T-TNHDVKAVEYYIKDRL-K
ADKE--------TEHLVEWTHFACTSEDINNLSYALMLKAACEQSIFPHMEEVINKIKGL
AKEFQRIPLLSRTHGQPASPSTMGKELANSAYRLSRQLDQAKSV--KL-LGKINGAVGNY
NAHLAAY-PNF--DWANFAKSFIAS-LG--------LEQNP--YTTQIEPHDYIAELFHA
VSRFNTVLVDFDRDVWGY--IALNYFKQKTV-AGEVG-SSTMPHKV-NPIDFENSEGNLG
IANALLEHFAHKLPISRWQRDLTDSTVLRNI-GVGFAHSLISYQATLK-------GLSKL
EINEETLLADLSSNVE-----VLGEAVQTVMRR-YGIA-----NPYEQLKELTRGR-RIT
LEDMHQFINQ---------------LDLPET---------VKTEL--KKLTPAN-YIGSA
IQQTSLLG-----------------------------------
>PYL23130.1|Verrucomicrobia-root-root-root-root-Verrucomicrobia_bacterium PYL23130.1 adenylosuccinate lyase [Verrucomicrobia bacterium]
-------------MID--------------------------------------------
------------------------------------------------------------
--RYSRP------EMSKIWSDQRKFEIWLEIEVLACEAMAE---------LCQIPKKDAA
EIR-----KRA-----RFS-----IPKILEIEK-------Q-TNHDVIAFLENVAESV-G
P--------------ASRWIHQGLTSSDILDTTLAAQLNESC-QILLDDLETLRSVIADQ
ARRYKMTPMIGRSHGVHAEPITFGLKLALMYDEFGRAVERLTETRERIRVGKISGAVGTH
AHID----P-------KIERAVCER-LG--------LKPAK--LSTQIVQRDRHAEFMTT
LAVIASSIDRWATEFRHLQRTEVLEVEEFFG-EGQKG-SSAMPHKR-NPITNERLSGLAR
VIRGNAVVALENV-ALWHERDISHSSAERLILPDSCILLDYMLAKLCD-------VVEKL
QVYPDRMTENLALTKGL----YFSQSILLALTR-AGTERK---NAYEAVQRAAM-KTWKG
DGTFAENA------KGEPEIA----ARLSPE---------EIDRL----CSLDI-HFKHL
DATFKALGLE---------------------------------
>OGJ00793.1|Candidatus_Nomurabacteria-root-root-root-root-Candidatus_Nomurabacteria_bacterium_RIFCSPLOWO2_12_FULL_44_11 OGJ00793.1 adenylosuccinate lyase [Candidatus Nomurabacteria bacterium RIFCSPLOWO2_12_FULL_44_11]
------------------------------------------------------------
------------------------------------------------MIN--DAISPLD
G-RYFEK----TRALEPYFSELALMKYRTMVECEYLIALSALGK-TALRKFSPSETKTIR
EIY-----EKFD----DAS-----YKKIKVLEE-------T-TNHDVKAVEYFIKDAL-A
K-TA--------LKDCVEWVHFAITSEDTNNIAYALILSASLEKVIVPEIKIILGEINGL
AKKHKDLPMLARTHGQSASPTTFGKEMKVFASRIEKQLEYLVAV--KI-RAKLNGATGNY
NAHFVAY-PRI--DWLAFSKNFIHD-LC--------LEPNL--ISTQIECHDNYVAIFDT
LRRINTILIDFSQDMWRY--ISDGWIIQKPK-AGETG-SSTMPHKI-NPIDFENSEGNLG
LANALFEFFARKLPVSRLQRDLSDSTVERTF-GAAFGHSYLAYVMLLK-------GLRKI
EINETKIKQDLMAHPE-----VIAEAIQTVLRR-EGVE-----MPYEKLKELTRGK-AVT
MDDLSRFIDS---------------LKVTDK---------VKAEL--KAITPLN-YTGLA
SKLAS--------------------------------------
>WP_013736631.1|Crenarchaeota-Thermoprotei-Sulfolobales-Sulfolobaceae-Metallosphaera-Metallosphaera_cuprina WP_013736631.1 adenylosuccinate lyase [Metallosphaera cuprina]AEB94129.1 adenylosuccinate lyase [Metallosphaera cuprina Ar-4]
------------------------------------------------------------
----------------------------------------------------MDVICPID
W-RYGSK------EMREIFSREGIMNYRIKVELALLNALKT---------LGYLSEQDLE
KVK-----NVSA----LIT-----PEEVDKLEE-------K-LGHDVMALVVSMAEKA-G
D--------------AGKLIHFGATSYDIVDTAYALMFKDAL-NIIKRKLINSLEKLKEF
SIKYENQLMVGRTHGQHAVPTTLGFKFANYLYELTRSLERLLEAENRVVLGKISGAVGTM
AAWG----K----DGLKIEELVMKE-LG--------LKPHA--ISTQVAPRDGFAELISD
LAIMGSSMDRFSIEVRELMRPEIGEVAEGV--GNRVG-SSTMPHKE-NPVTAEKIGGLAK
VLRGLVLSEMENI-PLWHERDLTNSSSERFIISHAFLIIDEMIDSFNE-------LLSNL
RINPESMHRNLELSKGL----NMAESLMINLTL-KGLPRH---KAHEIVSRISR-EARRS
GKSLFETA------INDETVM----SILTVD---------EIRRA----LDPLR-YLGEY
RELIHRSIKAYE-----HALKRANEIKTVTD------------
>WP_008859512.1|Firmicutes-Negativicutes-Veillonellales-Veillonellaceae-Dialister-Dialister_succinatiphilus WP_008859512.1 adenylosuccinate lyase [Dialister succinatiphilus]EHO63030.1 adenylosuccinate lyase [Dialister succinatiphilus YIT 11850]
-------------MIP--------------------------------------------
------------------------------------------------------------
--RYTRP------VMEKIWNERNEWQTMLNVEIAACEANAE---------LGRIPKEAVE
VIK-----AKA-----DFD-----VDRIHEIDR-------E-INHDIIAFLTNVGEHV-G
D--------------EAKYIHMGLTSTDVKDTGLNVQLKQAS-EVLIDDLEKLAEVLKRR
AVEFKHTPTIGRTHGVHAEPTTFGLKLLLWYSETLRNIDRMKRAADEMAVGKLSGAVGTY
ADID----P-------FVEEYVCKK-LG--------LKPEI--VATQVVQRDHHAEYVAT
LGVIAGVLSQMALEVRHLQRTEVREAEEYFS-PKQKG-SSAMPHKR-NPVKSERICGMAR
LIQGYSLPAFEDI-PLWHERDISHSSVERVILPDATIALDYILDQTTS-------LIDKL
LVYPEKMMADLNLTGGL----IYSPRVLLALVA-KGAYRD---TAYRWVQRNAM-KRWLQ
GEDFYENL------CKDEDVR----KYLTPE---------EIKAC----FDYKP-MLKHV
DEIFARFGL----------------------------------
>WP_161459730.1|Proteobacteria-Gammaproteobacteria-Vibrionales-Vibrionaceae-Photobacterium-Photobacterium_halotolerans WP_161459730.1 adenylosuccinate lyase [Photobacterium halotolerans]NAX48635.1 adenylosuccinate lyase [Photobacterium halotolerans]
------------------------------------------------------------
-----------------------------------------------MELSALTAVSPVD
G-RYGSK----TSALRSIFSEFGLLKYRTIVEIRWLQKLAATDAIAEVPAFSAEANAFLD
RIA-----AEFS----EED-----ALRIKTIER-------T-TNHDVKAVEYFLKEKV-A
DNPE--------LHAVNEFIHFACTSEDINNLSHALMLKEAREQVMLPEVRNVIDAIKAL
AAEYREVPLLSRTHGQPASPSTMGKEMANVAYRMERQYRQIEQV--EL-LGKINGAVGNY
NAHLSAY-PDI--DWHQYSEEFVTS-LG--------LDWNP--YTTQIEPHDYIAELFDA
FARFNTILIDFDRDVWGY--IALGHFKQKTI-AGEIG-SSTMPHKV-NPIDFENSEGNLG
LANAIFAHLAQKLPISRWQRDLTDSTVLRNL-GVGCGYAIIAYTSTLK-------GISKL
EVNQAALEAELDKNWE-----VLAEPVQTVMRR-YGIE-----KPYEKLKELTRGK-RVD
GEGMRQFIDG---------------LDLPEH---------EKTRL--KAMTPAN-YIGDA
IKLTDQL------------------------------------
>OPX38418.1|Proteobacteria-Deltaproteobacteria-Desulfobacterales-Desulfobacteraceae-root-Desulfobacteraceae_bacterium_4484_190.2 OPX38418.1 adenylosuccinate lyase [Desulfobacteraceae bacterium 4484_190.2]
-------------MIS--------------------------------------------
------------------------------------------------------------
--RYTRP------EMGRIWESENLYAKWLEVEIAACEAMAQ---------EGLIPGEALE
NIK-----EKA-----AFS-----VGRILEIEE-------E-TKHDVIAFLTNVAEHV-G
P--------------DSRYIHLGLTSSDILDTSFALLLKQAM-DIIVQDLHELMDVIRTR
AMEHKYTVMIGRSHGIHAEPITFGLKLSVWYSEMKRNLKRLVEAHDAISYGKLSGAVGTF
ANTS----P-------KIEALVCKK-LG--------LRPEE--ISTQIIQRDRHAQYFSS
LAILAGTLEKIAVEIRHLQRTEVLEVEEPFA-KGQKG-SSAMPHKK-NPIGCENISGLAH
LVRSNSLAAMENM-PLWHERDISHSSVERVIAPDSTILIDYMLHRLTG-------ILRGL
VVHADRMAENLKTTKGL----IFSQQLLLRLAV-KGLERQ---TAYAMVQRNAM-KVWET
GQEFKKLI------MKDQEIG----EYLSKT---------EIDEV----FDLDY-HMKHV
DDIYERVF-----------------------------------
>KQM09776.1|Euryarchaeota-Thermoplasmata-Methanomassiliicoccales-root-root-Methanomassiliicoccales_archaeon_RumEn_M2 KQM09776.1 adenylosuccinate lyase [Methanomassiliicoccales archaeon RumEn M2]
------------------------------------------------------------
----------------------------------------------------MSNICPLD
Y-RYGRE------EMRAVFGETSRLQYQMDVEAALARAHAS---------LGTIPEADAE
EIT-----RIANL--DVVS-----IDRVKEIEK-------E-TRHDVMAMVKALTEKCRG
D--------------AGRFVHYGATSNDIVDTATALQIKEAL-RIIEEGIDGLTLTLAKL
AKRERDTLEIGRTHAQFAIPITFGFKIAGYAQEMLRHRERMQQLKPRVCVGKMSGAVGTG
AALG----K----KFFKVQEAVMKD-LG--------LSYEP--AATQVVGRDRYTELICL
LGNIATSLERYGTEIRNLQRSEIAEAAEPFDQEKQVG-SSTMAHKR-NPMMSENVCGLAR
IVRSVITPTFESQ-VLWHERDLSNSSAERFALPHAFVLLDEMLSKMDW-------VFSGL
TVDSDRMLRNIESSQGL----VMAEALMMRMTE-KGMGRQ---DAHELIREASM-TAMGD
GRQLRDVV------VEVMASRNL--KFMTEA---------EIRDA----MDPSK-YTGGA
GEIVDRTVSDVE-----KALKRKV-------------------
>OGJ10513.1|Candidatus_Nomurabacteria-root-root-root-root-Candidatus_Nomurabacteria_bacterium_RIFOXYC2_FULL_36_19 OGJ10513.1 adenylosuccinate lyase [Candidatus Nomurabacteria bacterium RIFOXYC2_FULL_36_19]
------------------------------------------------------------
------------------------------------------------MNN--HAINPLD
G-RYFDK----TRTLAPFFSEQALMKYRVMMEVEYLIALSALHK-TALRKFTLNEEKIIR
NLY-----ENFN----DAS-----YKEIKEEEA-------V-TNHDVKAVEYFIKEKL-S
K-TS--------LKDCIEWVHFGLTSEDTNNISYALILSDSLEKEIIPIISKIISELNTF
AKKYKDLPMLARTHGQSASPTTFGKEFKVFEERLKSQLSQLKNQ--KI-SAKINGATGNY
NALNIAY-PKI--DWTNFSKNFINS-FNKIRTS--KLAPNL--ITTQIEPHDSYIELFDT
LKRINYIMIDFNQDIWRY--ISDGWVDQKTK-EGEIG-SSTMPHKI-NPIDFENSEGNLG
LANALFEFYARKLPISRLQRDLSDSTVQRSF-GTAFGHSYLAYISLLK-------GLSKI
TVNEIKIKEDLMAHPE-----VITEAIQTILRR-EGIK-----MPYEKLKTLARGK-VLT
LKDIHEFINT---------------LEVSEK---------IKKEL--LKITPEN-YIGLA
VKLASK-------------------------------------
>WP_022933329.1|Spirochaetes-Spirochaetia-Spirochaetales-Spirochaetaceae-Treponema-Treponema_bryantii WP_022933329.1 adenylosuccinate lyase [Treponema bryantii]
------------------------------------------------------------
----------------------------------------------METRNIFENLSCID
H-RYSLSEADAFAGLSKYISEEASIRSCAKCEAALVKAHLK--------LRGKLTDEIAK
TLD-----DVAA----NID-----PQEVYTEEE-------K-TKHNIRALVNVMKTKV-D
S-------------EIGPLIHLGATSVDILDTALSCRMRDVTQNVVLPELKKLENYLCDI
AERECATPQVGRTHGQHAVPITFGWSIAEFVSRLGKSILRIEELSNQL-VGKLAGPVGSY
NGPSMIV-K----DPEELERTYTEF-LG--------LTPSE--YSNQLVEPEYVLRLLLE
MNVAFGIIANLADDLRNLQRSEIGEVFEYFA-ATQVG-SSTMPQKR-NPWNSEHVKSLWK
AMCPRVITFYMDQ-ISEHQRDLTNSASQRFI-ADYVSGFTMAVARMNS-------VVKGL
QADKEGMARNLENAGGKVRGGVLAEPAYILLGE-AGYN-----DGHEIIRKITL-EAEQS
GKTFFEVL------KTHEKEYADI-TAQLEKLGVEN----PANFF----EHPSN-YCGLA
AVKSKRLAQKYR-----ELMK----------------------
>WP_119816727.1|Candidatus_Bathyarchaeota-root-root-root-root-Candidatus_Bathyarchaeota_archaeon WP_119816727.1 adenylosuccinate lyase [Candidatus Bathyarchaeota archaeon]
------------------------------------------------------------
-----------------------------------------------------MPITPID
TGRYGTP------EMLKVFEEENRVQKLLDVEAALALAHAQ---------VGNIPKADAE
KIA-----SMAST--KYVK-----VERVKAIER-------E-IKHDIASLVRALSEVC-G
S--------------SGAYVHLGATSYDIVDTANALQLNDAA-EIIGKKLAALKSTLQKQ
AAQHKDTVMIGRTHGQHALPITLGFKFAVWGYEVNRHIQRLNECKKRALAGKVSGAVGTQ
AGLG----E----HAEVIQELVMKR-LG--------LSAAE--ISTQIVQRDRYAELVCL
YGMVASSLENFATEIRELQRPEIGEVFESFEAKKQVG-SSTMPHKQ-NPETCERVCGLAR
IVRSLSTPALENM-VTWHERDLTQSSAERFILPESSILLDYILSLMCN-------IVANL
RVDSERMLINLGLTQGR----AMSESVMMALTK-KGVNRQ---EAHELLRKLTI-QSAVE
KREFKQVL------LQDKFVS----SKLSET---------EIEAA----LNPQN-YLGTA
IKQAEQFAKGA--------------------------------
>WP_125992195.1|Firmicutes-Clostridia-Halanaerobiales-Halanaerobiaceae-Halocella-Halocella_sp._SP3-1 WP_125992195.1 adenylosuccinate lyase [Halocella sp. SP3-1]AZO96747.1 adenylosuccinate lyase [Halocella sp. SP3-1]
------------------------------------------------------------
----------------------------------------------MIRRNIFENISPLD
H-RYSLREEE-YQDYKKYLSEKARIAYQLQVEVALVKVLAK---------RGICPAEVAG
ELL-----EVVK----DIT-----VEEVYQEEK-------K-TRHDIRALVNCIQKRV-S
D-------------QGKPYVHFTTTSFDIVDTANSLRLKETSRELIIPTLIKLEKILMDL
ADREKETVQIGRTHGQHAVPVTFGFTIAEYVSRLGNRIEEIGKKSQLL-RGKIAGAVGAY
NASHLFF-A----EPDEFEAEVLAE-LG--------LKAGS--HSTQIVEPEYVTDFVHS
IVSCFGVLANLSDDMRHLQRSEIAEIGEYFD-KDQVG-SSTMPHKR-NPINYENVKSLWK
EFMPRMITLYQDQ-ISEHQRDLTNSASGRFI-PEIVVGFLSAANRLIR-------VFSKL
AVDYDNIKKNFALNKEM----IVAEPLYILLAS-YGHP-----DAHEAVRRLTL-EAQES
GKTLRELI------PEKDELKAYL-KRFTAR---------QREIL----VNPEE-YTGIA
ATKTEAVIKKWQ-----ERLKI---------------------
>OGL35164.1|Candidatus_Saccharibacteria-root-root-root-root-Candidatus_Saccharibacteria_bacterium_RIFCSPHIGHO2_12_FULL_47_16b OGL35164.1 adenylosuccinate lyase [Candidatus Saccharibacteria bacterium RIFCSPHIGHO2_12_FULL_47_16b]OGL38465.1 adenylosuccinate
------------------------------------------------------------
----------------------------------------------MSDKPFHDGIDPLD
S-RYYEP------KIAKYLSERATIAYKAYCEAALAHTLAD---------FKICSTADAA
KIE-----AAAA----KVT-----AEEVAEEEK-------T-TKHDVKALVNVIKKYA-G
R-------------DAGRYVHFGATSYDIVSTATSLQFKTAANELIVPRAKQLLKTLVEL
TERYADTPQIGRTHGQHALPITFGFALSEYLDRLGASLAGVEELANAL-KGKFSGATGSY
NAISVFV-D----DPFEFEKAFCAK-LG--------LEVSK--SSTQIVPPDNLVRLLDE
LAIMAAIMANLATDMRHLQRTEIAEIREKFK-AGQTG-SSTMAHKR-NPISFENVASLHK
QVLAQQVNANQNM-VSEHQRDLTDSASSRFY-TVPVATVAVMLERLNS-------AMEKI
EVDEKNMQLNLEMSGGA----IAAEPLYLLLAK-YGHT-----SAHEKSKDLAH-KALDS
SKPLIEVI------AADAEAKSYW-NKFTES---------EKQII----TKPQKYYLGLA
SQKAKLIAVNWH-----KQIN----------------------
>WP_026609376.1|Proteobacteria-Gammaproteobacteria-Methylococcales-Methylococcaceae-Methylocaldum-Methylocaldum_szegediense WP_026609376.1 adenylosuccinate lyase [Methylocaldum szegediense]
------------------------------------------------------------
-------------------------------------------------MTSLTCLSPID
G-RYADK----SDALRPILSEYGLIRFRVLVEVRWLKALAEEPAIGEVPALSASAKDRLE
AIV-----NGFS----LED-----AGRVKEIER-------T-TNHDVKAVEYFLKEKI-A
DHAE--------LARVSEFIHFACTSEDINNLAYALMLKEARDSVLLPEMRRLVGAIKEK
AVAYAGQPMLSRTHGQSATPTTMGKEFANVSARLERQLKQLESI--EL-LGKINGAVGNY
NAHRVAY-PEV--DWPTFCRNFVTS-LG--------LTFNP--YTTQIEPHDYLAEFFHA
LSRFNTVLIDFDRDIWGY--VSLGYFRQKTV-EGEVG-SSTMPHKV-NPIDFENSEGNLG
VANAVFGHLAEKLPVSRWQRDLTDSTVLRNI-GVGIAHTLIAVQATLK-------GLGKL
EIDAAALEADLAANLE-----VLAEPIQTVMRR-YGID-----KPYEKLKDLTRGK-RVE
PEALSEFILG---------------LDIPQD---------AKRRL--LALTPRD-YTGYA
EILAKNA------------------------------------
>WP_094580507.1|Euryarchaeota-Halobacteria-Haloferacales-Halorubraceae-Halorubrum-Halorubrum_ezzemoulense WP_094580507.1 adenylosuccinate lyase [Halorubrum ezzemoulense]OYR58328.1 adenylosuccinate lyase [Halorubrum ezzemoulense]
-------------MTDDSE-----------------------------------------
-------------------------------------PTADDAIAGLSRADPLAAVSPLD
G-RYADR----TAPLSPYASEAALMRARTRVEVEYLLGLGALDATP--IAFDEATAAALR
EVY-----GAFD----AED-----ARLVKALETEGAAGYDA-TNHDVKAVEYFLRVRL-A
DIAEGPDAPLDDAESLYPWIHFGLTSEDVNNLAQRLLLKPAVSEVIVPAVREVRDALVEL
AHEYRDAPMLARTHGQPATPTTFGKEMAVYAARLGRALGRVVVANEDL-SGKLAGASGTY
AAHRAAY-PEV--DWRAFSASFVRD-LD--------LEHTA--LATQVNPCDDLAALFDA
LRGVNNVLLDLDLDAWLY--VSDRYLGQEAV-EGETG-SSTMPHKV-NPIDFENSEGNLS
VANSDLTFLADYVTSSRLQRDLSDSTVKRNV-GAALAHCLIGYSKAAD-------GLATV
VPNETVMREELDATPE-----VIGEAVQTILRR-EGDT-----EAYERVKALSRGR-SVT
LDDFRELFAD---------------LDVDDE---------VRAEL--AALTPAG-YTGLA
DELVDGVGDAGG---------------------------STNE
>OYT51045.1|Candidatus_Bathyarchaeota-root-root-root-root-Candidatus_Bathyarchaeota_archaeon_ex4484_135 OYT51045.1 adenylosuccinate lyase [Candidatus Bathyarchaeota archaeon ex4484_135]
------------------------------------------------------------
-----------------------------------------------------MPVLPID
TGRYGTP------EMVRIFEEENRLRKMLLVEAALAKAHAE---------VGNIPAEDAE
RIW-----QVATS--GAVK-----LERVKEIEA-------E-TRHETMAVVRALAEAC-G
P--------------SGRYVHLGATSSDILDTALALQLKEAL-DVLEDRLARLLAVLAEL
AEEHEETVMVGRTHGQHALPITLGFKFAVWAAEVMRHLERLAQCRERVLVGKMSGAVGTM
AGFG----P----RALEIQKRVMSI-LG--------LKPAE--ISTQIVQRDRLAELICL
LAMMASTLDKMATEVRELQRTEIGELAEPFNERAQVG-SSTMPHKR-NPITCERICGLAK
VVRGLVIPALENI-PTWHERDLTQSSAERFIVPEALILVDYMVHLMIR-------VLSGL
EVRPDRMAENLALTKGL----IMSEALMLELTR-RGMARD---DAYRLVRSLCL-KAIKE
NRPFKEVA------MESEAVK----ALMEPE---------ELEAI----LRPEC-YLGTA
IQQVEKIVEMAR-----NFLAKMSSKGPE--------------
>WP_008218389.1|Proteobacteria-Gammaproteobacteria-Chromatiales-Chromatiaceae-Rheinheimera-Rheinheimera_nanhaiensis WP_008218389.1 adenylosuccinate lyase [Rheinheimera nanhaiensis]GAB57516.1 adenylosuccinate lyase [Rheinheimera nanhaiensis E407-8]
------------------------------------------------------------
-----------------------------------------------MQLNALTAISPVD
G-RYGSK----TTELRNYFSEFGLIKYRVMVEVRWLQQLAATAGIAEVPALSAGANQLLN
DIV-----DNFS----LAD-----AERVKEIER-------T-TNHDVKAVEYLLKEKV-A
ANSE--------LAAISEFIHFACTSEDINNLSHGLMLTEARRDVLLPQCDALLEAIKHL
AQELKQVPMMARTHGQPASPTTMGKEMANVYMRLKRQRDQIAAV--EI-LGKLNGAVGNY
NAHLSAY-PEL--NWHQLSEQFVTS-LG--------LSWNA--FTTQIEPHDYIAELFDA
VARFNTILLDFDRDVWGY--IALGHFKQRTI-AGEIG-SSTMPHKV-NPIDFENSEGNLG
IANALFNHLSAKLPVSRWQRDLTDSTVLRNL-GMGFGYTLIAYQATLK-------GISKL
EVNAANLLAELDANWE-----LLAEPVQTVMRK-YGIE-----QPYEKLKELTRGK-RIT
KADLHLFIDK---------------LELPEP---------VKQQL--KQLTPAN-YIGAA
VEITSTLG-----------------------------------
>PIR74150.1|Candidatus_Magasanikbacteria-root-root-root-root-Candidatus_Magasanikbacteria_bacterium_CG10_big_fil_rev_8_21_14_0_10_47_10 PIR74150.1 adenylosuccinate lyase [Candidatus Magasanikbacteria bacterium CG10_big_fil_rev_8_21_14_0_10_47_10]
------------------------------------------------------------
-------------------------------------------------MNPLSSISPID
G-RYRGE----VQELAAFFSEMALMKYRLMIEVEYLIALSHERGVPEVALFNPEQTACLR
AAY-----QQFM----LND-----AERVKKIEA-------V-TNHDVKAIEYFLQMKV-K
G-TD--------LEKCTSFIHFALTSEDVNNLAYSLMVRDALHTVYLPSLRAVIRSIEEK
ALAYRELPMLALTHGQSATPTTLGKEFSVFVSRLSRQLEPLSAH--QL-QGKFGGATGTW
AAHVVSY-PNV--DWIGFSKKFISN-LG--------LSPNL--ITIQIEDHDSLAEVCHT
MSRINTILIDFCRDMWSY--ISRGIIAQKPK-EGEVG-SSTMPHKI-NPIQFENAEGNLG
IANAYFSHLAAKLPISRMQRDLTDSTVLRNQ-GVPLAHSLLACKNICK-------GLERV
APNDIKLREELDTHPE-----VLAEAVQTVLRK-HGQG-----DAYEQLKAATRGK-DMT
LEDLREFISH---------------LDISQS---------DKKRL--MELKPTE-YIGLA
EEITKKNV-----------------------------------
>TXI17815.1|Proteobacteria-Betaproteobacteria-Nitrosomonadales-Nitrosomonadaceae-Nitrosomonas-Nitrosomonas_sp. TXI17815.1 adenylosuccinate lyase [Nitrosomonas sp.]
------------------------------------------------------------
-----------------------------------------------MKFSAITALSPLD
G-RYSSK----TKSLQNYFSEFALIQHRVCVEIAWLNALSDEPEIEEVSSFTAKTKAQLD
ELV-----ANFS----VAD-----AEAVKAIEG-------T-INHDVKAVEYWLKQVF-S
NNAE--------ITQVAEFIHFACTSEDINNLAYNLMLKSSLEQVMLPALDAVINRLAEL
AQQLADLPMLSRTHGQPASPTTLGKELANAVYRLYQGKKRLLTV--VL-LGKINGAVGNY
NAHLSAY-PNL--DWEKFAQRFVER-LG--------LQFNP--YTTQIEPHDAIAELFDA
YARINTILLDLNRDIWGY--ISLGYFKQKTK-DDEVG-SSTMPHKV-NPIDFENSEGNLG
IANALLRHFSEKLPVSRWQRDLTDSTVLRNM-GVALGHTLLAYDSCAK-------GLNKL
EANPAQLSNDLDNAWE-----VLAEPIQTVMRR-YKIA-----NPYEQLKALTRGKNGIT
KEALQRFIAD---------------LGIPEN---------EKKRL--LAMNPQN-YIGKA
NILARGVNQRSN-----HFYE----------------------
>PYJ55478.1|Verrucomicrobia-root-root-root-root-Verrucomicrobia_bacterium PYJ55478.1 adenylosuccinate lyase, partial [Verrucomicrobia bacterium]
-------------MID--------------------------------------------
------------------------------------------------------------
--RYSRP------EMTKIWSDERKFQIWLEIEVLACEAMAE---------LCQIPKEDAA
EIR-----KRA-----RFS-----IPEILEIEK-------R-TNHDVIAFLENVAESV-G
P--------------AARWIHQGLTSSDILDTTLAVQLNESC-QILLDDLQTLRTAIAGQ
ACRFKMTPMIGRSHGVHAEPITFGLKLALMYDEFGRAIERLTQTRERIRVGKISGAVGTH
AHID----P-------KIERAVCEK-LE--------LKPAT--LSTQIVQRDRHAEFIAT
LAVIASSVDRWATEFRHLQRTEVLEVEEFFG-EGQKG-SSAMPHKR-NPITSERLSGLAR
VIRGNAVVALENV-ALWHERDISHSSAERIILPDSCILLDYMLAKLRD-------IVEKL
QVYPERMAQNLGLTKGL----YFSQSLL--------------------------------
------------------------------------------------------------
-------------------------------------------
>PIZ76179.1|Candidatus_Peregrinibacteria-root-root-root-root-Candidatus_Peregrinibacteria_bacterium_CG_4_10_14_0_2_um_filter_38_24 PIZ76179.1 adenylosuccinate lyase [Candidatus Peregrinibacteria bacterium CG_4_10_14_0_2_um_filter_38_24]PJC38922.1 adenylo
------------------------------------------------------------
------------------------------------------------MEHSLLAVSPLD
G-RYSDK----VSYLSQYFAEAALMRYRVLVEIEWFIFIFNDLDLAKV-KLDSKKIRMLR
EIY-----EDFD----IDS-----AKKIKEIER-------T-TNHDVKAVEYFIKGKF-E
G-TD--------LEKYSEFVHFACTSEDINNLSYSCSMRDFLERDFLVTARDLAKEIYAL
GSANRAVAMLARTHGQTATPTTLGKEMINFVARLEKELEVLSNF-TAL-PAKINGAVGNY
NAHVVAY-KNV--DWQDAGKKFVES-LG--------LSFNA--YTTQIEPHDGFAFVFDS
VKRLNTILLDFDRDMWTY--ISLGYFGQRTI-AGEVG-SSTMPHKV-NPIDFENSEGNLG
LANALLSHMSEKLPISRMQRDLTDSTVLRNI-GSAFAYSILAYKSTIK-------GIAKC
EIKKDVIKDDLKDRWE-----VLAEPIQVVMRK-NLVK-----NSYEQLKELTRGKGGIS
KTIVQSFIKK---------------LKIKAE---------DKKTL--LDLTPEK-YVGLA
TKLVDEYELKSS-----EGLGGCGDGGCGSCGGGCG-------
>KHD07022.1|Proteobacteria-Gammaproteobacteria-Thiotrichales-Thiotrichaceae-Thiomargarita-Candidatus_Thiomargarita_nelsonii KHD07022.1 adenylosuccinate lyase [Candidatus Thiomargarita nelsonii]
------------------------------------------------------------
-----------------------------------------------MKLSAITAISPID
G-RYASK----TQLLRPIFSEFGLIRYRVLVEIRWLQFLSAHPDIVEV-----DAQPLLN
ALA-----DNFS----VED-----AQRVKEIER-------T-TNHDVKAVEYFIREKF-A
SHPE--------LMAINEFIHFACTSEDINNLAYALMLTEARSEIIAPKMRAVITALSTL
AKQYADMPMLSRTHGQPASPTTLGKEIANVVYRLQRQYEQVTKV--AL-MGKFNGAVGNY
NAHLAAY-PNL--DWANMAQQFVTQ-LG--------LDWNP--YTTQIEPHDYMAELFDA
IARFNTVLIDYCRDTWSY--ISLGYFKQKTI-EGEIG-SSTMPHKV-NPIDFENAEGNLG
IANALFQHLAAKLPISRWQRDLTDSTVLRNL-GVGMAHSLIAYESCLK-------GIGKL
EVNRSKIEADLSQSWE-----VLAEPIQTVMRR-YGVP-----QAYEKLKDLTRGR-GIN
QERLQAFIGD---------------LPIPED---------EKTRL--FELMPAT-YTGNA
EIQANSLR-----------------------------------
>TME87462.1|Chloroflexi-root-root-root-root-Chloroflexi_bacterium TME87462.1 adenylosuccinate lyase [Chloroflexi bacterium]
------------------------------------------------------------
----------------------------------------------MTIQNRFDTISPLD
S-RFYGGDATLYKALHPYLSAAAAIRYQARVEGALAHAMAD---------AGICDRSVAD
AIA-----RAAD----RIT-----PQEVAEEET-------K-TRHDVRALVNIIRAQV-P
E-------------EAKRFVHLGATSSDIVDTANALRYRECVERVVVPALGVLVARCISI
AEAEADTPQIGRTHGRHAEPITFGFAMAEYVSRLGDRVEMLRSVARRL-PGKLSGAVGAY
AAAGLLT-A----DPRALERRFLAS-LG--------LHPRS--SSTQIVEPEGWTDLAHA
CVTALGVMANLADDMRQLQRTEIGEVAESFA-AEQVG-SSTMPHKR-NPVSFENVKSIWK
AMAPRVLTTYLDQ-ISEHQRDLTNSASQRFL-GEIVAATAYAAGRLAS-------SLEGI
RVDRDRLKANLAMSRGA----IVAEPLYVLLAK-YGHP-----DAHEAVRRLTL-EAERT
SRSVLEVV------AQDTELREYL-TRLSPE---------ERRIL----ERPED-YRGLA
ADVARDVAATWR-----ERLKGVLPE-----------------
>WP_087354426.1|Proteobacteria-Deltaproteobacteria-Desulfovibrionales-Desulfovibrionaceae-Desulfovibrio-Desulfovibrio_sp._An276 WP_087354426.1 adenylosuccinate lyase [Desulfovibrio sp. An276]OUO50863.1 adenylosuccinate lyase [Desulfovibrio sp. An276]
-------------MIE--------------------------------------------
------------------------------------------------------------
--RYTRP------EMGSIWTLENRYKSWLDVEIAVCKAWAE---------KGRIPEEALQ
NII-----DKA-----EID-----ADRILAIEE-------I-TRHDIIAFLTALEEKI-G
P--------------DARFIHLGCTSSDIVDTAGSLLLVQAG-KIILKDIDAVLETIKGM
AMKYKGVLCMGRSHGVHAEPISFGLKMTGFYAEFARHKKRLEDAIEDIRVGKISGAVGTY
TIVT----P-------EVEEIALTH-LG--------LKVDP--HSTQIVQRDRYSHFFTT
LAILGGGIERLCVELRHLQRTEVLEAEEGFA-KGQKG-SSAMPHKK-NPISAENLCGLSR
LLRSNAMAALENQ-ALWHERDISHSSVERVIMPDSTILADYALNRLNR-------LLANL
TVHPENMERNMNASFGL----YFSQRVLTALID-SGHPRQ---ESYVAVQKLAM-QSWET
HTPFPTLV------RQDEQMQ----AVLGSD---------KMDEL----FDPKF-YLRYE
DTVYKRVYGD---------------------------------
>PYL96984.1|Verrucomicrobia-root-root-root-root-Verrucomicrobia_bacterium PYL96984.1 adenylosuccinate lyase [Verrucomicrobia bacterium]
-------------MID--------------------------------------------
------------------------------------------------------------
--RYSRP------QMRDVWADQCKFQIWLEIELLACEAMAE---------LGQIPKQDAA
EIR-----KRA-----RFS-----IPEILEIEK-------R-TNHDVIAFLENVATSV-G
P--------------AARWIHQGLTSSDILDTTLSVQLTEST-KILAGDLKQLRSVIAAQ
ARRYKMTPMIGRSHGVHAEPITFGLKLALMFDEFGRAEERLAQTLERIRVGKISGAVGTH
AHVD----P-------KVERAVCEK-LG--------LKPAT--LSTQIVQRDRHAEFMTA
LAVIASSIDRWATEFRHLQRTEVLEVEEYFG-EGQKG-SSAMPHKR-NPITSERLSGLAR
VIRGNSVVALENV-ALWHERDISHSSAERIILPDSCILLDFMLFELRN-------LVERL
QVYPERMRQNLDVTKGL----YNSQSILLALTR-AGLERK---IAYEAVQRAAM-KTWKG
EGTFTKNV------KAEPEIV----AKLSAE---------EIDRL----SSLDL-HFQHV
DETFKALGLE---------------------------------
>WP_050003650.1|Euryarchaeota-Thermococci-Thermococcales-Thermococcaceae-Thermococcus-Thermococcus_eurythermalis WP_050003650.1 adenylosuccinate lyase [Thermococcus eurythermalis]AIU70684.1 adenylosuccinate lyase [Thermococcus eurythermalis]
------------------------------------------------------------
-----------------------------------------------------MAVHPID
Y-RYGSK------EMRSIWDERNKLQKLLDVEAALARAHAK---------LGNIPEESAR
VIS-----ERANT--EWVK-----PERVKEIEA-------E-IHHDIMAVVKALSEVC-G
E--------------HGKYVHLGATSNDIIDTANALLIKESL-ELIERYLKELRDVLLKL
AEEHKYTVCIGRTHGQHAVPTTYGMKFAIWLDEVQRHIDRLEELKKRILVGKMRGAVGTA
ASFG----E----KALEIERLVMED-LG--------LKPAL--ITNQLVPRDLYAELMMF
LALVASTLDKIGLEIRNLQRTEILEVSEPFG-KRQVG-SSTMPHKR-NPIRTEKVCGLAR
VIYSNVIPALLNN-PLWHERDLTNSSVERVILPETFVLLDEMLRVTIS-------VLKGL
EFFPENIERNLYLTKNL----IMAEPLMLKLTE-KGMGRQ---EAHELVRQLAM-RAFKE
GRDFLDVV------KESEEIM----KYLSDE---------DLAS-----LRPEN-YIGVA
PQIVDNVIASVR-----SKIEKEGQ------------------
>WP_140005085.1|Proteobacteria-Betaproteobacteria-Nitrosomonadales-Methylophilaceae-Candidatus_Methylopumilus-Candidatus_Methylopumilus_planktonicus WP_140005085.1 adenylosuccinate lyase [Candidatus Methylopumilus planktonicus]QDD01410.1 adenylosuccinate
------------------------------------------------------------
-----------------------------------------------MQLSTLNALSPLD
G-RYAKK----VDNLRQYFSEFALIKFRVEVEIKWLISLSDEKAIKEVTVLSKSTRESLQ
KTI-----QSFS----EVD-----AAEIKKIEE-------T-TNHDVKAVEYWLKNKF-K
DNQE--------IKSISEFIHFACTSEDINNLSHALMIKHAKETVLTPSVENIIKKLKDL
AHDLSDHAMLARTHGQAASPTTMGKEMANVAYRLQRQMDQFKAQ--EI-LGKINGAVGNF
NAHITTY-PTF--NWQAFSKTFVES-FG--------LTFNP--YTTQIEPHDYMAELFQN
MIRMNTILIDLNRDIWGY--ISLGYFKQKLK-ENEVG-SSTMPHKV-NPIDFENSEGNLG
IANALLAHFSEKLPISRWQRDLTDSTVIRNI-GLGFGYTILAIDSCLK-------GLNKL
EINAKKLSDDLDHAWE-----VLAEPIQTVMRR-YGIE-----NPYEKLKELTRGKDHIT
KEVIQTFIQQ---------------LEIPQE---------AKDGL--LRLTPAS-YVGDA
SQLAKKI------------------------------------
>KKR17733.1|Candidatus_Levybacteria-root-root-root-root-Candidatus_Levybacteria_bacterium_GW2011_GWA1_39_32 KKR17733.1 Adenylosuccinate lyase [Candidatus Levybacteria bacterium GW2011_GWA1_39_32]KKR51517.1 Adenylosuccinate lyase [Candidatus Levybacteria 
------------------------------------------------------------
-------------------------------------------------MSMLLAISPID
G-RYKEK----TTELSEFVSEYALIKARLGVEIKYLFALSKLG----IVDLSSSEKSKLL
KVL-----EEFD----LKE-----AEKIKKIED-------Q-THHDVKAVEIYLRSVL-S
S-------------KSSEMIHFGLTSEDINNLSYRIMLRSASDETIVPPLEDLTNKLLEL
AKSYKGVPMLARTHGQPAVPTTLGKEMAVFASRLRRERNKLKDF--EF-SGKLNGAVGNY
NALYFAY-PKI--NWIKFSQKLVES-LD--------FRFNP--LTTQVNPPEDIIEYFQT
IQRINGILLDLNQDFWRY--ISDGWFVLESR-TGQVG-SSTMPQKI-NPIDFENSEGNLE
IANGLIEVLERKLPLSRLQRDLSGSTIIRNL-GVILAHSLISYNGTHD-------GLSKI
TPNLLKIKDDLNSDWS-----ILTEALQTVLRK-EGKK-----DAYLSIMKSVKGK-KLS
REDWLGLINE---------------LSVKES---------VKDEL--RKVTPET-YLGLT
KELL---------------------------------------
>WP_139871213.1|Proteobacteria-Betaproteobacteria-Nitrosomonadales-Methylophilaceae-Candidatus_Methylopumilus-Candidatus_Methylopumilus_universalis WP_139871213.1 adenylosuccinate lyase [Candidatus Methylopumilus universalis]QDC96140.1 adenylosuccinate l
------------------------------------------------------------
-----------------------------------------------MQLSTLNALSPLD
G-RYAKK----VDNLRQYFSEFALIKFRVEVEIKWLISLSDEKAIKEVTNLGASTRELLQ
KTI-----QSFS----ETD-----AAEIKKIEE-------T-TNHDVKAVEYWLKNKF-K
DNQE--------IKSISEFIHFACTSEDVNNLSHALMIKHAKETVLTPSYENIIKKLKDL
AHDLSGHAMLARTHGQAASPTTMGKEMANVAYRLQRQIDQIKAQ--EI-LGKMNGAVGNF
NAHITTY-PEF--NWQAFSKTFVES-FG--------LTFNP--YTTQIEPHDYMAELFQN
ITRMNTILIDLNRDIWGY--ISLGYFKQKLK-ENEVG-SSTMPHKV-NPIDFENSEGNLG
IANALLVHFSEKLPISRWQRDLTDSTVIRNI-GLGFGYSMLAIDSCLK-------GLNKL
EINAKKLSDDLDHAWE-----VLAEPIQTVMRR-YGIE-----NPYEKLKELTRGKDHIT
KEVIQAFIQQ---------------LEIPKE---------AKDGL--LQLTPAT-YIGDA
VQLAKKI------------------------------------
>OGW72986.1|Nitrospirae-root-root-root-root-Nitrospirae_bacterium_RIFCSPHIGHO2_02_FULL_40_19 OGW72986.1 adenylosuccinate lyase, partial [Nitrospirae bacterium RIFCSPHIGHO2_02_FULL_40_19]
------------------------------------------------------------
------------------------------------------------------------
------------------------------------------------------------
------------------------------------------------------------
--------------------------SDILDTGLALQLIDAA-NIILDDLKRLKDVLKDK
AYQYKDTVMIGRSHGIHAEPITFGLKLALWYEDIKRNITRMERATDTISCGKLSGAVGTF
ANID----P-------FVEEYVCNK-LG--------IRPDP--VSTQIIQRDRHAEFMSA
LALIASTVEKHAVEIRHLQRTEVLEAEEPFT-SSQKG-SSAMPHKR-NPVGCENITGLSR
LIRSNCVAAMENI-ALWHERDISHSSVERVIMPDSTILADYILNRFIN-------IMENL
VVYPDNMIKNLNLTGGL----IYSQRVLLELVN-KGLDRD---RAYRLVQRNAM-ESWKS
GEEFQKLL------MKDSEVK----KILSEK---------DIRTC----FDLGY-HLKQI
DYIFKRVFEI---------------------------------
>WP_129216755.1|Candidatus_Marinimicrobia-root-root-root-root-Candidatus_Marinimicrobia_bacterium WP_129216755.1 adenylosuccinate lyase [Candidatus Marinimicrobia bacterium]
------------------------------------------------------------
------------------------------------------------MADRLNAISPLD
G-RYSSS----VKDLSAYFSESALMRYRVTVEVEYLIALGREKGIKELQSFTNIEQTKLR
NIY-----KNFN----AAA-----AQKIKEIEL-------T-TNHDVKAVEYFLQSKL-K
K-------------TLYPWIHFALTSEDVNNLAYSLMWRDGLKQVYLPAVQNVNRELKKL
ARRYKNSSMLALTHGQPATPTTFGKELAVFYHRLDRQIDQMRVH--KL-LGKFGGATGTW
SAQKVAY-PKV--NWIRFASWFIKS-LG--------LEPNL--VTTQIEPHDSLAESYHQ
IVRVNSILTDLCRDMWSY--ISRGVLGQKKV-AGEVG-SSTMPHKI-NPIQFENAEGNMG
VANSLLNHLAAKLPISRMQRDLTDSTTMRNQ-GVALGHSTLALKNILN-------GLGRI
SVNRSHLSAELDKHWE-----VLAEAVQTILRK-AGKQ-----DAYEGMKSLTQGQ-QVD
ADSIKQFVSQ---------------LTIDEN---------DKQTL--LKLTPAD-YTGLA
PKLVEMI------------------------------------
>KKP36882.1|Candidatus_Peregrinibacteria-root-root-root-root-Candidatus_Peregrinibacteria_bacterium_GW2011_GWF2_33_10 KKP36882.1 adenylosuccinate lyase, adenylosuccinate lyase [Candidatus Peregrinibacteria bacterium GW2011_GWF2_33_10]OGJ43950.1 adenylosu
------------------------------------------------------------
--------------------------------------------------MSITSLSPLD
G-RYESK----VSELSNYFSEAGLIYYRVYVEIEWLIFICNDLKLKNTRKFSASEIKFLR
KIY-----DDMN----EEE-----ALKVKVIEK-------I-TNHDVKAIEYYIKEKM-F
A-PK--------WKDLLEFVHFGCTSEDINNLSYALMVNDGLYECLMESMEDILADILDK
VEVYKKIPMLARTHGQPASPTTMGKEFFNVYKRLERQVENLVAV--EI-LGKINGAVGNY
NAHHIAY-PEI--DWIEASEKFITN-LG--------LMPNL--YTTQIEPHDFLAEIFDC
MKRINTILIDFDRDIWTY--VSLGYFKQKLK-EGEVG-SSTMPHKV-NPIDFENSEGNLG
MANSLLSHFSEKLPISRMQRDLTDSTVQRNI-GSAFGYCLLAYDSLLK-------GLGKL
EINEKALEKDLNDNWE-----VLAEAVQTVMRK-NNIE-----KPYEKLKELTRGK-RLT
EKDYKEFVKK---------------LKLPKG---------DSERL--MNLTPST-YIGLA
EKLMDV-------------------------------------
>WP_004581950.1|Proteobacteria-Gammaproteobacteria-Alteromonadales-Alteromonadaceae-Marinobacter-Marinobacter_nanhaiticus WP_004581950.1 adenylosuccinate lyase [Marinobacter nanhaiticus]ENO13729.1 adenylosuccinate lyase [Marinobacter nanhaiticus D15-8W]
------------------------------------------------------------
-----------------------------------------------MELTSLTAISPVD
G-RYGEK----VRVFREIFSEYGLIRNRVTVEIRWLQQLAAHPGITEVPELSDEANTVLD
KLV-----AEFS----LND-----AERIKSIER-------T-TNHDVKAVEYFIKEKI-A
DTPE--------LHAITEFVHFACTSEDINNLSHGLMLREGLDLGLAPGMQKIIDRLAEL
AREHAEQPMLSRTHGQTASPTTVGKEFANVVHRLRRQLEQVKRV--EI-LGKINGAVGNY
NAHLSAY-PGV--DWAANAAAFVTS-LG--------LTWNP--YTTQIEPHDYIAELYDA
VARFNTILIDLDRDIWGY--ISLGYFKQKTV-AGEVG-SSTMPHKV-NPIDFENSEGNLG
IANALLSHLSAKLPISRWQRDLTDSTVLRNL-GVGFAHSLIAYEATLK-------GLGKL
EVNPTRLDADLDQAWE-----VLAEPIQTVMRR-YNIE-----KPYEKLKELTRGK-AMT
PELIQDFVRN---------------LDIPQA---------AKDEL--LTLTPAN-YIGNA
IHQAKAV------------------------------------
>OLC51356.1|Chloroflexi-root-root-root-root-Chloroflexi_bacterium_13_1_40CM_4_69_19 OLC51356.1 adenylosuccinate lyase, partial [Chloroflexi bacterium 13_1_40CM_4_69_19]
------------------------------------------------------------
----------------------------------------------MTITNRFDAVSPLD
S-RFYGGDQGLYKALHPYLSASAATKYQARVEGALALALSD---------VGVCDKAIAN
AIA-----SAAD----SIT-----AQEVAEEET-------R-TRHDVRALVNVIRAQV-P
D-------------EAKRFVHLGATSSDIVDTANALRYRECIDRVLVPTIAALIARCISI
AEAEADTTQIGRTHGRHAEPVTFGFAVAEYVARLGDRLEQLRLAARRL-PGKLSGAVGAY
NALGLLS-T----DPRALERRFLSS-LG--------LHAAP--VSTQIVPPEGWTDLAHA
CISALGVMANLADDMRQLQRSEIGEVAESFA-TDQVG-SSTMPHKR-NPVSFENVKSIWK
VIAPRMLTTYMDQ-ISEHQRDLTNSASQRFL-GEILAATTYAAGRLAS-------SLDGM
RVDRERLKANLASSRGA----IAAEPL---------------------------------
------------------------------------------------------------
-------------------------------------------
>PIZ63415.1|Candidatus_Saccharibacteria-root-root-root-root-Candidatus_Saccharibacteria_bacterium_CG_4_10_14_0_2_um_filter_52_9 PIZ63415.1 adenylosuccinate lyase [Candidatus Saccharibacteria bacterium CG_4_10_14_0_2_um_filter_52_9]
-------------MKPINL--------------------------------PA-------
----------------------------------------------VSAQPNYSSIDPLD
G-RYYDL------EIAKYLSEESRIAYQAYVEAALAHALAN---------FGVCTPTIAT
EIE-----TATA----KVT-----AAAVAEQEK-------T-TKHDVKALVNCIKAEL-S
E-------------SAQPYVHFGATSYDIVATAMSLQLRTAVNELVVPRLMELEKTLLKL
TKEYAETVQIGRTHGQHAVPVTFGFAMAEYVSRLGSSINSLKVLSGKL-KGKFSGAVGAY
NALSLFV-D----DPIKFEKTVLGY-LQ--------LEPAD--YSTQIIPAESYVRLMAE
LSITAGIMANLAHDMRHLQRSEIAEVREAFE-PGQTG-SSTMAHKR-NPWNFENVISMSK
QVTAQLVNASQNI-SSEHQRDLTDSASARFY-GVAVASVASMAARLDK-------VMAKL
EVDEQNMQRNLHMSGGA----IAAEPLYLLLEK-YGHI-----TAHEVSKALAH-KALEN
GKTLYEIA------SNDKGIADYF-KQFTPV---------EKQIL----EEPERYYTGLA
AKKALAVHSHWQ-----KILDEN--------------------
>WP_013254956.1|Spirochaetes-Spirochaetia-Spirochaetales-Spirochaetaceae-Sediminispirochaeta-Sediminispirochaeta_smaragdinae WP_013254956.1 adenylosuccinate lyase [Sediminispirochaeta smaragdinae]ADK81493.1 fumarate lyase [Sediminispirochaeta smaragdinae
------------------------------------------------------------
----------------------------------------------MEQRSIFASLSPLD
H-RYYLANRELFEKLGGFLSEEANVAFCLEAEIALLTVHAR--------RLYGQDAKTLV
DAE-----ALRQ----KVT-----AELVYEEEE-------R-THHNIRALVNVMKRFV-P
E-------------KINPYVHLGATSVDILDTAMSLRVGGAVREVVLPLLWELEERLAVL
AEKEAKTPQVGRTHGQHAVPVTFGFAMAEYAARLGKSLLEMEKRCGDL-RGKLAGAVGAY
NATSLLV-D----DPQGLEREYLQE-LG--------LEPAE--YATQMVEPEYMLRLLLE
INTAFGIIANLADDLRHLQRSEIDEVREFFS-STQVG-SSTMPQKR-NPWNSEHVKSLWK
AFAPRVVTFFMDQ-ISEHQRDLSNSASSRFV-ADYIAGFSAAVERMNR-------IVESL
YVDRQQMRKNLDMGGDM----VLAEAAYVLLAL-EGDS-----DAHEAIRKATL-LCEKE
KISLKEAL------ARNEKLWDLL-DQGLRDSLGLD----ADTFF----SDSAR-YRGKA
AEKAITIGRKYK-----ELAEERRRK-----------------
>WP_140908833.1|Proteobacteria-Gammaproteobacteria-Xanthomonadales-Xanthomonadaceae-Luteimonas-Luteimonas_lumbrici WP_140908833.1 adenylosuccinate lyase [Luteimonas sp. 1.1416]
------------------------------------------------------------
----------------------------------------------MTENAALLALSPLD
G-RYADK----VDALRPVFSEHGLVHARVRVELEWLLALAAEPGIVELAPFDEATAARLR
ALA-----EGFS----TAD-----SARVKEIER-------T-TNHDVKAVEYFIKERL-Q
DDAA--------LAPALEFVHFACTSEDINNLSYALMLREARDAVMLPELDGVIATLRAM
AHEHAALPMLSRTHGQTASPTTVGKEIANVVARLQRQREVLAGL--PM-PGKINGAVGNY
NAHVVAY-PEV--DWPAFSRRFVEG-LG--------LSWQP--YTTQIEPHDGIAELCDA
MKRVDTILVDLCRDVWGY--ISLGYFRQAVK-AGEVG-SSTMPHKV-NPIDFENAEGNFG
IANALFEHFAAKLPISRWQRDLTDSTVLRAL-GTAFGHALVGLASLRK-------GLGKL
SANPERLAADLDAAWE-----VLAEAVQTVMRR-HGLP-----NPYEQLKALTRGQ-GIT
AASMRAFVEG---------------LDLPAD---------ARQRL--LALSPAD-YTGLA
ARLAREA------------------------------------
>WP_105460671.1|Euryarchaeota-Methanomicrobia-Methanosarcinales-Methanosarcinaceae-Methanohalophilus-Methanohalophilus_euhalobius WP_105460671.1 adenylosuccinate lyase [Methanohalophilus euhalobius]PQV42432.1 adenylosuccinate lyase [Methanohalophilus euh
------------------------------------------------------------
-----------------------------------------------------MAIHPIE
Y-RYGTE------EMKHVWSEENRLVCIMKAEAALAKAEAD---------VGLIPEDAAK
IIE-----QSI----ENVE-----LKRVKEIED-------E-IHHDMMAVVLAISEKC-E
E-------------DASKWVHFGATSNDMLDTATGLQMKDAI-EVMEPKIRQLLEVLLRQ
AEKHKETVCAGRTHGQIGVPTTYGLRFAIWASEIGRHIERLEQLKPRVEVGQMTGAVGTQ
AAFG----E----KGIEIQKKAMEY-LG--------ITGVD--VSNQIIQRDRHAEFVMW
MANVVTTLDKIGVELRTLQRSELAEVEESFG-KKQVG-SSTMPHKR-NPIKSEQICGLAR
IVRSMIEPELMNN-TLWDERDLTNSSCERVVFPETCVLTDHILKLGIH-------VTDNL
HFYPENIKRNLELLKGL----NMGEAVMIELAK-RGVGRQ---EAHEIVRTAAM-QAHES
GKHLRETL------LANKDVS----GYLNGE---------DVEKL----VDPYR-YTGTA
VKQVEITVEKLR-----KQY----------------------L
>KTD61632.1|Proteobacteria-Gammaproteobacteria-Legionellales-Legionellaceae-Legionella-Legionella_spiritensis KTD61632.1 adenylosuccinate lyase [Legionella spiritensis]SNV39286.1 adenylosuccinate lyase [Legionella spiritensis]
-------------MAIIVC---FISHPAPH------------------------------
-------------------LILYALYEIG---------------EFPMTLSSLTAISPID
G-RYLKK----TVTLSPYFSEYALIFYRLMVEIRWLESLAANENIEEVPPLDNGARSYLD
EII-----NQFD----EQE-----AQKVKDFEK-------K-TNHDVKAIEYYLKEKL-E
KDEY--------LRPYAGFIHFACTSEDINNLAYALMMKSAIAQIIQPTLAEIIGGIMLL
GKQHGDIPMLARTHGQPATPTTIGKELVNFVARLKRPQQQLAEV--LI-PAKCNGAVGNY
NAHSIAY-PEV--DWRKHSAGFVNS-LG--------LSFSA--YTTQIEPHDGIAEVCHI
MVRINNILLDYTRDVWTY--ISLNYFTQKTV-AEEVG-SSTMPHKV-NPIDFENAEGNLG
LANALFDHFANKLTQSRLQRDLSDSTVLRNL-GVAFAYSLIAYQAIAK-------GNDKL
KINKQALQEDLETNWE-----VLAEAIQTVMRR-YQIP-----NAYEQLKTLTRGQ-GID
SDSLKKFIHS---------------LDIPEK---------AKKSL--MDLTPGK-YTGLA
AQLVKAFS-----------------------------------
>WP_148685182.1|Thaumarchaeota-Nitrososphaeria-Nitrososphaerales-Nitrososphaeraceae-Candidatus_Nitrosocosmicus-Candidatus_Nitrosocosmicus_hydrocola WP_148685182.1 adenylosuccinate lyase [Candidatus Nitrosocosmicus exaquare]
------------------------------------------------------------
-----------------------------------------------------MPILPID
SGRYGTK------EMKAIFEEEAKLHYELIFEAEVAKAQAK---------INMIPTTAAD
DIK-----NVVLS--DKIT-----VQRVKELES-------V-SDHDIAAIVEAISELC-L
E-------------SSKPWIHYGLTSNDVVDSSTSMQMRDVF-RIIETKLQQLIKELLAK
AKEYQELPAVGRTHGQHASITAFGLKFAIWANELLDDLTRINEGKKRFLLCKTLGVVGTG
SLMR----E----KALEVQKIVAKE-LD--------LFPTE--AATQVIQRERYAEMMFI
ITLVASTLDKIAIEIRNLQRSEIDEVQESFK-KGQMG-SSAVPVKR-NPIKSERISSLAR
IIRSNLNVSLENI-TLWHERDLSNSANERFIIPMASILIDDMIGTMVK-------IISGL
RINTDKILKNIELTNGQ----IFAEFVLQGLIL-KGLPRF---KAYRSIQSIAF-SAAEN
RKHFYDAL------IDETEIT----NNISKE---------ELKVI----FNPQT-QLSAS
KNIINNIEDKAI-----KMNVY---------------------
>PCJ49854.1|Candidatus_Marinimicrobia-root-root-root-root-Candidatus_Marinimicrobia_bacterium PCJ49854.1 adenylosuccinate lyase [Candidatus Marinimicrobia bacterium]
------------------------------------------------------------
-------------------------------------------------MNTLSNISPLD
G-RYANS----IAELSKYFSESALMGYRLKVEIEYLIALSNEKSINBLPPFSKDEQXRLR
KIY-----QNFN----LVG-----AEKVKEIEA-------T-TNHDVKAIEYYIQGKV-K
K-------------XLHPWIHFALTSEDVNNLSYSLMWQDGLKQVYQSSLQLVNKELKKL
ARKYKEASMLALTHGQPATPTTFGKELAVFYSRLDRQIGQIKSH--IL-LGKFSGATGTW
SAHVAAY-PNV--NWRRFASKFIKS-LG--------LKPNL--ITTQIESHDSLAESFHQ
VVRINSILTDLCRDMWSY--ISRGILVQKKV-AGEVG-SSTMPHKI-NPIQFENAEGNMG
IANGLLNHLATKLPISRIQRDLTDSTTLRNQ-GVALGHSYLALQNILK-------GLSRI
TINKVQMSAELNNHWE-----VLGEAIQTILRK-SGKQ-----DAYEQLKSLTQGQ-SIN
AESMAEFVSG---------------LKISDE---------DKQTL--LELTPEL-YTGLS
SKLVDLI------------------------------------
>TVR68629.1|Spirochaetes-Spirochaetia-Spirochaetales-Spirochaetaceae-root-Spirochaetaceae_bacterium TVR68629.1 adenylosuccinate lyase [Spirochaetaceae bacterium]
------------------------------------------------------------
----------------------------------------------MHAGNRFRNLSPLD
H-RYYLANEELFERLADFLSEEASVGQCVLVESVLLDHLVRH-------LLPGTKEPVLQ
EIR-----TLPD----RVD-----VSEVYREEE-------T-THHNIRAVVNVIQRHL-P
E-------------SVRHLVHLGATSVDILDTAAAIRYRDVTRQVVVPLLRSLEEALIGL
ADREAETVSIGRTHGQHAVPITVGFALAEYVSRLGNSITRIESAAGDL-RGKLAGAVGAY
NATAVLH-P----DPEAFERAVLAD-LG--------LTPGE--HATQIVSPEYLLRLLLE
MNIAFGVIANLADDLRHLQRSEIGEFSEYFS-AGQVG-SSTMPHKR-NPWNAEHVKSLWK
AFSPRAMTWFMDQ-ISEHQRDLSNSASGRFV-VEFIAGFVAAAERMRS-------IVERL
RVDHEGIERNLREGSRR----IVAEPLYILLAA-GGAA-----DAHEQVRRITL-TAERE
NRPVLDLA------REDRELWRQV-EETCRRLTGKD----PALVF----ADPSR-YIGKA
VEKTREICAHHR-----KTL-----------------------
>WP_050059148.1|Acidobacteria-Acidobacteriia-Acidobacteriales-Acidobacteriaceae-Silvibacterium-Silvibacterium_bohemicum WP_050059148.1 adenylosuccinate lyase [Silvibacterium bohemicum]
-------------MIA--------------------------------------------
------------------------------------------------------------
--RYTRP------QMGHIWSDENKFSKWLEVETAASETLAE---------DGIVPVEAAK
AIR-----ERGSAIPAAAL-----AARALEIEA-------E-VRHDVIAFTTAVAEHV-G
P--------------ESRWLHYGLTSTDVVDTAQALQLKDAS-ALIRQDLVDLAEVLKRR
AIEFKHTPIIGRTHGVHAEPTTFGLKLLNWYAEIRRNVARFDAAAEQIRIGKLSGAVGTF
GHLK----P-------EHEERICVR-LG--------LEPAF--VATQVIQRDRHAHYIST
LAIITATLDKIATEIRHLQRTEVREAEEYFS-PKQKG-SSAMPHKR-NPITCEQISGLAR
VVRANAQTAYENV-ALWHERDISHSSAERVIFPDSTILTDYLLAKTTN-------LIDKL
LVYPERMKKNLESTGGL----IFSGQLLLDLAE-AGMLRE---DAYRLVQTHAM-NAWQN
DLVFRDLV------AGDPAIT----GRLSKE---------KLERT----FDLGR-QLKNV
DAIFARVLTSEEE------------------------------
>WP_006869279.1|Proteobacteria-Gammaproteobacteria-Legionellales-Legionellaceae-Legionella-Legionella_drancourtii WP_006869279.1 adenylosuccinate lyase [Legionella drancourtii]EHL32698.1 hypothetical protein LDG_5292 [Legionella drancourtii LLAP12]
------------------------------------------------------------
-----------------------------------------------MTLTPLNAISPID
G-RYMKK----TRALSPYFSEFALIYYRLMVEIRWFESLAANDNITEVPKLTQKTKEFLN
NII-----ANFD----EAE-----AQKIKDFER-------Q-TNHDVKAVEYYLKDKF-Q
HNAS--------LNAATAFIHFACTSEDINNLAYALMVKQAIAQVIQPTLAEIMGGITLL
GKQHGDVAMLARTHGQPATPTTMGKELVNFVARLKRPQQQLAEV--LI-PGKFNGAVGNY
NAHIIAY-PEV--DWRKHCSNFVTS-LG--------LSFNA--YTTQIEPHDGLAEVSQI
MVRINNILLDYTQDIWSY--ISLGYFKQKTV-AEEVG-SSTMPHKV-NPIDFENAEGNLG
LANALLIHFANKLTQSRLQRDLSDSTVLRNI-GMAFSYSLIAYLSVAK-------GNDKL
QINKRALQDDLKANWE-----VLAEAIQTMMRR-YNVP-----NAYEQLKELTRGQ-GID
GDSLQKFIQT---------------LSIPAE---------AKEQL--AKLTPEN-YTGLA
TQLVKAFS-----------------------------------
>WP_009181800.1|Proteobacteria-Deltaproteobacteria-Desulfovibrionales-Desulfovibrionaceae-Desulfovibrio-Desulfovibrio_carbinoliphilus WP_009181800.1 adenylosuccinate lyase [Desulfovibrio carbinoliphilus]EHJ48425.1 adenylosuccinate lyase [Desulfovibrio ca
-------------MID--------------------------------------------
------------------------------------------------------------
--RYTRK------AMGELWSLENKFRAWLEVELAVCEAWTE---------LGRIPAEDMA
VIR-----EQA-----GFN-----VARILEIEE-------V-TRHDVIAFLTAVEEQV-G
P--------------SARYIHLGCTSSDIVDTANGLLLGRAG-DLILAGIDHLLTVIKDL
AMRFKGQLMMGRTHGIHAEPLSFGMKMASFYAEFSRHRARVARALSDVKVGKISGAVGGY
AHLD----P-------RVESIALAR-LG--------LAVDP--ISTQIVQRDRHAAFFTS
LALLAGGVERMATELRHLQRTEVLEAEEGFA-KGQKG-SSAMPHKK-NPISAENICGLSR
LVRTNALASMENM-PLWHERDISHSSVERVIMPDSTILADYIVARLAG-------ILANL
QVNPDNMARNMMASYGL----FYSQRVLLALID-AGMERQ---KAYETVQAVAM-ACWAG
KRSFPDAV------RADPAIT----EKLGSE---------VLSAI----FDPSY-YLEHE
DLIFSRVFGQAA-----DGAA----------------------
>WP_048196528.1|Thaumarchaeota-root-root-root-Candidatus_Nitrosotenuis-Candidatus_Nitrosotenuis_uzonensis WP_048196528.1 adenylosuccinate lyase [Candidatus Nitrosotenuis uzonensis]CDI06152.1 Adenylosuccinate lyase [Candidatus Nitrosotenuis uzonensis]
------------------------------------------------------------
-----------------------------------------------------MAILPID
GGRYGTK------EMLTIFDDQKKIDYQLMIEGAVAISQSE---------IGMIPKSAGQ
NIF-----SVSRS--GKIT-----AKRVKRLEA-------K-SDHDTAALVEALSEKC-S
A-------------PARPWVHYGLTSNDLVDTSTSMQIKDTL-SIIQPKIAKLAVILAQK
AMEYKDIPAVGRTHGQHASIIAFGLKFANWAAEMAKHIERIEEMKKRVLICKTLGVVGTG
SLMG----A----RAVEVQRRVARR-LG--------LYPAE--VTTQVIPRERYAEYIFQ
LALTGSTLEKISIEIRNLQRTEIGEVSEHFK-EGQMG-SSAVPVKR-NPIKSERISSLSK
MLRSQMSTAFENI-PLWHERDLSNSANERFTIPMCSILLDEMLQTMIR-------IIEKL
KVNTEKIQSNLYVTRGQ----IFAEFVLEALIR-KGVPRF---EAYRDVQRVAF-EAHDN
GIDYIDAV------KADPSIS----SKLTES---------EIERI----FLPQS-HLGAS
PQIILNVNTMVR-----KVCKKFI-------------------
>WP_010654152.1|Proteobacteria-Gammaproteobacteria-Legionellales-Legionellaceae-Fluoribacter-Fluoribacter_dumoffii WP_010654152.1 adenylosuccinate lyase [Fluoribacter dumoffii]KTC88627.1 adenylosuccinate lyase [Fluoribacter dumoffii NY 23]STO21885.1 Ade
------------------------------------------------------------
-----------------------------------------------MTLTALNAISPID
G-RYFNK----TRALSPYFSEFALIYYRLMVEIRWLESLAANTAISEVPPLDQKAKDFLS
ELI-----ANFD----EAE-----AIKIKEFEK-------Q-TNHDVKAIEYYLKDKF-Q
QNSS--------LKAITAFIHFACTSEDINNLAYALMVKQAIAQVIQPTLAEIMGGITLL
GKQHADVSMLSRTHGQPATPTTMGKELVNFVARLKRPQQQLCEV--LI-PGKFNGAVGNY
NAHVVAY-PEV--DWRKHCSNFVTS-LG--------LSFNA--YTTQIEPHDGLAEVSQI
MVRINNILLDYTQDIWSY--ISLGYFKQKTV-AEEVG-SSTMPHKV-NPIDFENAEGNLG
MANALFIHFANKLTQSRLQRDLSDSTVLRNI-GMGFSYSLIAYLSLAK-------GNDKL
QINKRALQEDLKSNWE-----VLAEAVQTMMRR-YNVP-----NAYEQLKSLTRGH-GID
EKSLKNFIEE---------------LSIPDE---------AKEQL--LKLTPEN-YTGLA
TQLVKAFL-----------------------------------
>WP_011177617.1|Euryarchaeota-Thermoplasmata-Thermoplasmatales-Picrophilaceae-Picrophilus-Picrophilus_torridus WP_011177617.1 adenylosuccinate lyase [Picrophilus torridus]AAT43401.1 adenylosuccinate lyase [Picrophilus torridus DSM 9790]
------------------------------------------------------------
-----------------------------------------------------MIISPID
Y-RYGRD------NVKYIFSEENRMRLMLRVEAALAQAEYE---------YNIISRDAFL
DIK-----NAVDS--NSVR-----IERVHEIES-------R-IHHDTMALVEALTEQC-S
A--------------GKNFVHFGVTSNDIIDTATAMQIKSAV-KIIKDDIKNLMKTLIKL
IDENKDSVMVGRTHGQHASPITFGLKLSVYLDEMSRHLKRLTEAGDRIVAGKISGPVGTG
ASLG----K----DSIEIQNRVCEI-LG--------IKSEI--ASSQIVCRDRYIEYLSI
INNIATSLEKFATEIRNLQRPEINEVSEYFDERSQVG-SSSMPSKR-NPIVSENISSLCR
FIRSLIIPEYEAA-VIWHERDLANSALERFTIPYASVLIDYVLYNMND-------VFSHL
YINKEEMLRKAR-SDEF----IMSESIVRALTL-SGMPRQ---EAHEFVRKASM-EAYKN
NKSLKSSL------ISAG-VL----KYIDEK---------TLEAA----MDPVK-FTGQA
VSICNNVINNAE-----RVMKDADE------------------
>PIV51666.1|Candidatus_Falkowbacteria-root-root-root-root-Candidatus_Falkowbacteria_bacterium_CG02_land_8_20_14_3_00_36_14 PIV51666.1 hypothetical protein COS18_02310 [Candidatus Falkowbacteria bacterium CG02_land_8_20_14_3_00_36_14]
-------------MEG--------------------------------------------
---------MKMENQKC--MLGYAISLLP-----------------DIPTKFRNLQMPGD
G-RYQPE------ELKLYLGYDMWTRWLVIVEYFWMLTLAE---------IGEMPEKDAK
FLTKELLAKLLM----NIN-----TTKQDIIEK-------K-TKHDILALLVLMRRYL-P
K-------------ELHRWLHFCATSYDIINTAYALQLKTVFFHVFAPKLKYLDAIWRKT
IYESVRVLQAGRTHLQTALPITFGFWGSNLHNRFIGSSRKAFDLANEI-QGKFTGAVGTS
ASQRVLL------KSKEGEKVLMEM-LG--------LPAAE--ISTQITPPEGMARFYGE
LVLLSGILTNLGEDVRILQSSQFGEIT-----SASST-LSTMSHKKANPISAENVAGMHV
IIIAEYMKVLMTL-VSDLQRDLRWSCVMRSF-SAVAVYTYQQILTAEK-------TLKTI
KVNRTMCCENFNKQANV----VTAELLHLSLQR-EGLK-----DAHRFVNKTIVPLAEEQ
SFNLIDAMEAYLSNHRNKKISKIW-NKIGSD---------IKHYL----LHPNE-YTGDA
VEISQREAKNIL-------------------------------
>WP_090666118.1|Proteobacteria-Betaproteobacteria-Nitrosomonadales-Nitrosomonadaceae-Nitrosomonas-Nitrosomonas_nitrosa WP_090666118.1 adenylosuccinate lyase [Nitrosomonas nitrosa]PTM69336.1 adenylosuccinate lyase [Nitrosomonas nitrosa]PTQ89264.1 adenylo
------------------------------------------------------------
-----------------------------------------------MSFSPIYALSPLD
G-RYYSK----VADLRPYFSEFALIRYRVQVEIEWLKSLSDEPLITEVPAFSPATITQLD
LLA-----KNFS----ISD-----AEAIKAIEK-------H-TNHDVKAVEYWLKTSL-A
KNTE--------VSRVSEFIHFACTSEDINNLSHGLMLKDSRDRVILPMLKRIIGNLMGL
AHRSMDVSMLSRTHGQPATPTTMGKEIANVVYRLQRGYEQIANV--AI-LGKINGAVGNY
NAHTVAY-PML--DWEKFACIFVEK-LG--------LVFNP--YTTQIEPHDTIAELFDA
VARVNNVLLDMDRDIWGY--ISLGYFRQKTK-EGEIG-SSTMPHKV-NPIDFENSEGNLG
IANALLRHLSDKLPISRWQRDLTDSTVLRNM-GVALGHTLLAYDSCIK-------GLNKL
EINHVKLQQDLQDAWE-----VLAEPIQTVMRR-YGVA-----NPYEQLKALTRGKTNIT
QETLHCFIQS---------------LDIPEA---------EKNRL--LKLTPEN-YTGLA
ARLAENIGN----------------------------------
>OGI74448.1|Candidatus_Nomurabacteria-root-root-root-root-Candidatus_Nomurabacteria_bacterium_RIFCSPHIGHO2_01_FULL_41_71 OGI74448.1 adenylosuccinate lyase [Candidatus Nomurabacteria bacterium RIFCSPHIGHO2_01_FULL_41_71]OGI77587.1 adenylosuccinate lyase [
------------------------------------------------------------
------------------------------------------------MVN--NSISPLD
G-RYFKK----TRALTPYFSEQALMKYRVVMEGEYLIFLSLSGK-TKLKKFKNTEIKKIR
SFY------KLS----PKD-----YERIKKLEE-------T-INHDVKAVEYFLKEKY-S
K-TS--------LKNRVGWIHFALTSEDTNNIAYALMLRDALEHVMIPGVKEIIGSLNQL
AKKYKNLPMLARTHGQSASPTTFGKEMFVFSTRLEKRLEGLKNI--KI-GTKLNGATGNY
NAHVAAY-KNT--DWVKFSKKFINS-FNKQKPGVLKLEPNL--TTTQIECHDSYIAIFDT
LRRINTILLDFNQDMWRY--ISDGWVEQMPK-KREVG-SSTMPHKI-NPIDFENSEGNLG
LANALFEFFARKLPISRLQRDLSDSTVERSF-GTAFGYTYLAHTSLLK-------GLSKI
RIDKEKIGEDLQNHPE-----VITEAIQTILRR-EGMM-----MPYEKLKELSRGK-KVT
LAEIHEFIDT---------------LKVSGK---------IKEEL--KKITPEN-YIGLA
SKLAGLK------------------------------------
>RLF17270.1|Crenarchaeota-Thermoprotei-root-root-root-Thermoprotei_archaeon RLF17270.1 adenylosuccinate lyase [Thermoprotei archaeon]RLF20320.1 adenylosuccinate lyase [Thermoprotei archaeon]
------------------------------------------------------------
-----------------------------------------------------MSICPLE
Y-RYGSQ------EMKEIFSRKNILSKMALVEKALLYGLER---------AGLVPRGISK
DME-----RAIQ----EVD-----PRRIDELER-------K-IGHDIMALTIELARLS-G
K--------------AGAYIHLGATSYDIVDTTWALLIRDAL-SIVKRKLKHLIEILIEY
SEKYKDTIMVGRTHGQHALPITLGFKFANYVYEFTRSYQRLKELEKRVVRGKIAGAVGTM
AAWR----D----KGLIVEKETLSQ-LN--------LKPHL--ISTQIAPRDGFAELICT
LAILGSQIDRLGIEIRELMRPEILEIAEGV--EKRVG-SSTMPHKL-NPVTCERICALAK
VLRGLVITALENI-PLWHERDLTNSASERIIIPHAFLIIDEMLDCMNR-------VLRNL
RVFPERMERNLHLTKGF----NMLESVMVEMVK-KGVPRH---RAHEILRKVHR-MALGS
GKSAVEAL------LESEEIR----KIFTEK---------ELKGL----LNPRN-YLGSY
GKLIRRTIEEAR-----RIIEK---------------------
>WP_127017608.1|Firmicutes-Clostridia-Halanaerobiales-root-Anoxybacter-Anoxybacter_fermentans WP_127017608.1 adenylosuccinate lyase [Anoxybacter fermentans]AZR74252.1 adenylosuccinate lyase [Anoxybacter fermentans]
-------------MIE--------------------------------------------
------------------------------------------------------------
--RYTLP------EMARIWSEENVFQKWLEIEIVTAEVMAD---------LGQIPKEAAK
KIR-----ANA-----KFS-----IERIHEIEK-------R-TRHDMLAFLEAVNENL-G
D--------------ESKYLHMGLTSSDVKDTATSLLLKEAG-EQIIEELKQLRDAIAEK
ALEHKDTLMVGRTHGVHGEPITFGLKLAVWFEEIKRQIKRMEDAVAEIAVGQLSGAVGTY
ANID----P-------KVEEMVCER-LD--------LKPAP--ISTQIIQRDRHAFFLSV
LANIASSLDKFATEIRNLQRTDLLEVEEAFK-KGQKG-SSAMPHKK-NPIVSERISGLSR
VVRANAMVGFENM-PLWHERDLTHSSAERVILPDSTILVHYMVKKFTA-------VIKEL
KVNKDRMLENLGRTLGL----VFSQKVMLALVE-KGLLRE---EAYSYVQSNAL-KAWEE
RVEFKQLL------LEDERVM----NYLTPE---------ELDEI----FKYED-YLVHV
DTIFRRLGLLS--------------------------------
>OGH94647.1|Candidatus_Magasanikbacteria-root-root-root-root-Candidatus_Magasanikbacteria_bacterium_RIFOXYD2_FULL_41_14 OGH94647.1 adenylosuccinate lyase [Candidatus Magasanikbacteria bacterium RIFOXYD2_FULL_41_14]
------------------------------------------------------------
-------------------------------------------------MDDLNALSPLD
G-RYHNK----VADLSKYFSESALIKYRVKIEIEYFIALSIELKIKQLPEFSLKTKKVLR
QIY-----ENFS----LED-----ARCVKETEK-------T-TNHDVKAVEYFIKEKI-K
K-LK--------LKLNSEFVHFALTSEDINNLAFSLMWQEGLKMAYLPKLKQVVSILNNF
SKKYRSTPLLALTHGQSATPTTLGKEIAVFVNRLYRQEKQLSSH--KL-LGKLNGATGTY
SAQIISY-PQV--NWPNFSKKFVNG-LG--------LDLNS--LTTQVENHDSLAESYHN
LERVNNILLDFTRDVWLY--VMRGVLGQIKK-EGEVG-SSTMPHKI-NPINFENAEGNLG
LANAYLTHLASKLPVSRLQRDLSDSTVLRNQ-GIPLGHSLLALENILN-------GLSRL
TINENKINEELENNWE-----ILAEAVQIIMRR-EGVD-----KPYEKLKELTRGQ-KII
KTDLHKFINK---------------LDISKE---------AKKDL--LKLTPQK-YIGLA
NKLF---------------------------------------
>WP_114490580.1|Bacteroidetes-Flavobacteriia-Flavobacteriales-Flavobacteriaceae-Ulvibacter-Candidatus_Ulvibacter_alkanivorans WP_114490580.1 adenylosuccinate lyase [Candidatus Ulvibacter alkanivorans]
------------------------------------------------------------
-----------------------------------------------MASQALRAISPID
G-RYAGK----TKALIPFFSEEALIRYRVQVEIEYFIALAELP-LPQLKDFDTSLFPKLR
NLY-----TDFS----TQD-----AMRVKDTEK-------V-TNHDVKAVEYFIKDAF-D
S-LG--------IEQYKEFIHFGLTSQDINNTAIPLSLKEAINDVYLPEFFEVKNKLSAL
ATEWSEVSMLARTHGQPASPTRLGKEIEVYVKRLDEQLDLLNNI--KS-AAKFGGATGNY
NAHKVAY-PNV--DWKSFGTHFVQEILG--------LHHSF--PTTQIEHYDHMAALFDC
LKRINTIITDLDRDIWTY--VSMDYFKQKIK-KGEVG-SSAMPHKV-NPIDFENSEGNLG
IANALFEHLSAKLPISRLQRDLTDSTVLRNI-GVPIGHTLIAFQSTLK-------GLNKL
LLNEAKFKEDLENNWA-----VVAEAIQTILRR-EGYA-----NPYEALKGLTRTNETIN
QQSIATFIDT---------------LEVSEA---------VKEEM--RVITPSN-YTGI-
-------------------------------------------
>WP_092009020.1|Proteobacteria-Gammaproteobacteria-Alteromonadales-Alteromonadaceae-Marinobacter-Marinobacter_daqiaonensis WP_092009020.1 adenylosuccinate lyase [Marinobacter daqiaonensis]SFR48539.1 adenylosuccinate lyase [Marinobacter daqiaonensis]
------------------------------------------------------------
-----------------------------------------------MELTSLTAISPVD
G-RYGNK----VEVFREIFSEYGLIRNRVKVEVRWLQQLAAHPDIPEVPALSAAGRDALD
QVV-----EHFS----LGD-----AEDIKAIER-------T-TNHDVKAVEYFIKDKI-A
PIPE--------LQAITEFVHFACTSEDINNLSHALMLREGMDDGLLPAMDRVVARLEQL
AHEHADQPMLSRTHGQTASPTTVGKELANVVHRLRRQLDQIRKV--EL-LGKINGAVGNY
NAHLSAY-PDV--DWAANARDFVEG-LG--------LSWNP--YTTQIEPHDYIAELFDA
IARFNTILIDLDRDIWGY--ISLGYFKQKTV-AGEIG-SSTMPHKV-NPIDFENSEGNLG
IANAIMAHLGSKLPLSRWQRDLTDSTVLRNL-GTGFAHSLIAYEATLK-------GLGKL
EVNPARLAADLDNAWE-----VLAEPIQTVMRR-YNIE-----KPYEKLKELTRGK-DMS
PELIRNFVQS---------------LDIPQQ---------ARDEL--MALTPAS-YTGNA
SVQAGAI------------------------------------
>WP_048163887.1|Euryarchaeota-Thermoplasmata-Thermoplasmatales-root-root-Thermoplasmatales_archaeon_BRNA1 WP_048163887.1 adenylosuccinate lyase [Thermoplasmatales archaeon BRNA1]
------------------------------------------------------------
---------------------------------------------------MSDYVCPLD
Y-RYGRP------EMKSIFSESSRIRYQMQVEAALAQAHAQ---------LGEISQADAD
EIS-----RVAGS--DEVT-----VERIKEIEK-------L-TNHDLMAMVKAMTEKCKG
D--------------AGKYVHLGATSNDIVDTATALQIRDAL-DIVAADVDELLFTLAKL
AKRERDTLEIGRTHAQFAIPITYGFKIAGYIAELLRFRERIIEITPRAIAGKMAGAVGTG
AALG----K----NFQKLQIAVMQE-LD--------ITYEP--AATQVVGRDRYTELVCM
LATLGTSLERYATEVRNLQRSEISEVSEYFDAAHQVG-SSTMAQKR-NPINSENVCGLAR
VLRGFVMPTFESQ-VLWHERDLSNSSCERFTLPHVFSLIDYMLYKMNK-------VFSGL
EVHRDKMLRNIESAHGL----IMAEPVMMALVG-KGIGRQ---DAHEIVREASM-VAEDR
ECQLLETL------WERDDVK----KLISRE---------ELEKV----MDPAN-YTGGS
KEIVDRMVAAVE-----NALEKKVE------------------
>TET53367.1|Proteobacteria-Deltaproteobacteria-Desulfobacterales-Desulfobacteraceae-root-Desulfobacteraceae_bacterium TET53367.1 adenylosuccinate lyase [Desulfobacteraceae bacterium]
-------------MIE--------------------------------------------
------------------------------------------------------------
--RYTRP------EMGAIWEPHNRFAKWLEVEVLVCEAMAQ---------EGMIPQKSLD
TIK-----EKA-----DFS-----IDRIQEIEE-------E-VKHDMIAFLTNVEEYV-G
P--------------DARFVHLGLTSSDILDTALALQLKEAM-LMIIDDVHNLLAVLKER
AFEHKNTVMIGRSHGIHAEPITFGLKLAVWYSEMKRNLNRLEQALDVIGYGKISGAVGTF
ANIP----P-------QIEKYVCDH-LG--------LKPAA--ISTQIIQRDRYAQYFTA
LAILAGSMEKIAVEIRHLQRTEVGEVEEAFA-AGQKG-SSAMPHKK-NPIGSENISGLAR
LVRSYALAAMENM-PLWHERDISHSSVERVIAPDSTILIDYMLNRLTR-------MLKNL
VVYSKTMAENLETLKGL----IFSQQVLLALIA-EGCARQ---HAYSLVQRVSL-QAWHG
EESFKELL------GGDPDIQ----KYLDKI---------EIEEI----FSLNY-HLRHV
EEIFARVF-----------------------------------
>PKM89334.1|Candidatus_Falkowbacteria-root-root-root-root-Candidatus_Falkowbacteria_bacterium_HGW-Falkowbacteria-2 PKM89334.1 hypothetical protein CVU83_00265 [Candidatus Falkowbacteria bacterium HGW-Falkowbacteria-2]
-------------MLKLANHNPFIFKPKPI------------------------------
----------------------------------------------EVMTQNKNFALPGN
P-RYQPK------SLVDYFGYDNLYTFVGQVEFVALKHIIT-----ALIDLDLADKSLLK
KIN----IKAFS----SLT-----TTEVDEYER-------KVTKHDIRAFVQLLRPKL-D
P-------------EVSRYLHILLTSYDVIDTAAALRFKESYEHVIRPAVETLLLELCAM
MRENASVLQIGRTHGQHAVPITVGFWLSTIANRIMNNLMDLDNASRRL-VGKIAGPVGAY
NAYVALGLDKK-YPPRIFESMILAD-LG--------LIAPP--VSTQIVPPEPLANFLFA
AVKLSASLAQFANDCRHLMRTEIAEIREEYV-QGQVG-SSTMAHKR-NPIVFETIVGAWL
KNKAEFSKVMDTM-ISEHQRDLTGSSLMRDF-PTIIINLQTQLDNLLRKNADGETFLSRV
KIDREALNTNFEQSADV----IMAEPIYIALQL-FGYEG----DAHKFVNEVLLPQAKDR
QTDLADMLMLI--SYDDPKLKKVV-EAMPSE---------AYESL----FHPEK-YTGKS
EETALRIATDIE-----EQINTQEYRAQ---------------
>WP_002679354.1|Bacteroidetes-Flavobacteriia-Flavobacteriales-Flavobacteriaceae-Capnocytophaga-Capnocytophaga_sputigena WP_002679354.1 adenylosuccinate lyase [Capnocytophaga sputigena]ATA84781.1 adenylosuccinate lyase [Capnocytophaga sputigena]EEB65809.
------------------------------------------------------------
---------------------------------------------------MLKAISPID
G-RYADK----TTSLVPFFSEMALIRYRVQVEVEYFIALCELP-LPQLAAFPKEKYTDLR
KLY-----QNFT----EEE-----ALKVKEIEQ-------T-TNHDVKAVEYFIKEAF-D
Y-LQ--------LQPYKEFIHFGLTSQDINNTAIPLSIKEAVQQVYLPALEQLLSKLRSL
VAQWEDVPLLARTHGQPASPTRLGKEFEVFVVRMEQQLQTLIAV--PY-AAKFGGATGNY
NAHKVAY-PNI--DWKAFGTRFVEEILV--------LHHSF--PTTQIEHYDHLAALFDA
LKRINTILIDLNRDIWTY--ISMDYFKQQIK-AGEVG-SSAMPHKV-NPIDFENSEGNLG
IANALLEHLSAKLPISRLQRDLTDSTVLRNV-GVPFGHILIALQSTLK-------GLNKL
LLNEDKIRQDLQDHWA-----VVAEAIQTILRR-EGYP-----NPYEALKALTRTNTAIT
AETISSFIDT---------------LEVSED---------VKAEL--KVITPEN-YTGV-
-------------------------------------------
>WP_027339640.1|Firmicutes-Clostridia-Halanaerobiales-Halobacteroidaceae-Halonatronum-Halonatronum_saccharophilum WP_027339640.1 adenylosuccinate lyase [Halonatronum saccharophilum]
------------------------------------------------------------
----------------------------------------------MISRNIFDNISPLD
H-RYSLREEE-FNQYSKYLSEGAKVKYQAQVELALVKALAK---------GGICSQAVVE
EVE-----EAVS----ALT-----PEEVYQEES-------K-TRHNIRALVNCIQKRV-S
K-------------EAKPYIHFTTTSFDIVDTANALRYKVATEELILPKLKKLEEILMEI
ALREKDTVQVGRTHGQHAVPITFGFAVAEYVSRLGNKIKDVKESGTDL-RGKIAGAVGAY
NASHLFF-E----DPEAFEADVLAE-LD--------LKAST--HSTQIVEPEYLTDFVHN
LISCFGIIASFSDDMRHLQRSEIGEVGEYFA-KDQVG-SSTMPHKR-NPINYENVKSMWK
AFMPRMITLYQDQ-LSEHQRDLTNSASSRFI-PELIVGLLSSVNRLIR-------VCQKL
VVDYDNMEKNFDTNKEM----IVAEPLYILLAS-YGHP-----DAHEAVRILTL-EAEKS
DKNLRDLI------KESKDLKPYW-EKFDPR---------QREIL----VNPDK-YIGIA
SKKTEKVVEYWK-----SELGI---------------------
>WP_089655395.1|Firmicutes-Clostridia-Halanaerobiales-Halanaerobiaceae-Halanaerobium-Halanaerobium_congolense WP_089655395.1 hypothetical protein [Halanaerobium congolense]ODS50697.1 adenylosuccinate lyase [Halanaerobium sp. 4-GBenrich]PUU91327.1 adenyl
------------------------------------------------------------
----------------------------------------------MQTRDIFANISPLD
H-RYSRRKKN-FDQIGKYLSENATIEFQAEVELALVKVLAR---------KGMAPEQAPA
EVE-----KAIN----ELT-----TEEIYAEEA-------K-TKHNIRALVNCIQKKV-S
K-------------DIRPYIHFTATSYDIVDTANSLRYQKAAQELILPKLKELHKSWAEI
ALREKDRVQIGRTHGQHAVPVTFGFTIAEYVARLGERIEEIEAKADKL-VGKFSGAVGAY
NASSIFF-E----DPEEFEKEVLAE-LG--------LKPGE--HSTQIVQAEPITDFIHA
LVSTFSVLAAFADDMRHLQRSEIAEIGEHFG-KDQVG-SSTMPHKR-NPINYENVKSLWK
AFMPQMTTVYMDQ-LSEHQRDLTNSASSRFI-PELITALLSAAARLTR-------VSSKM
AVDQENIKKNFEQNKKM----IVAEPLYILLAA-AGHP-----DAHEAVRKLTL-MAQET
DFSLRELV------EQSQELQGYW-DKFTRR---------QKELI----LKPEK-YTGIA
AEKTEKIVKNWQ-----HKFDYDLKTEVL--------------
>RKU23613.1|Candidatus_Poribacteria-root-root-root-root-Candidatus_Poribacteria_bacterium RKU23613.1 adenylosuccinate lyase [Candidatus Poribacteria bacterium]
------------------------------------------------------------
--------------------------------------------MEKIPMELYEAVSPLD
F-RYYGSDPDFMKRLLPYVSEAGYVTYQAKVEAALVRTLAN---------YGVCSSTIAD
EVE-----QAVD----LVT-----AEEVYEEQS-------R-IRHNIRSLVNVIRRKI-S
P-------------EARPYVHLFATSADILDTATALRFKALTENVIIPDLVALAQQLIAL
ARAHAETVQIGRTHGQHAEPTTFGYALALYISRLGTRIEKIHEAGQNL-RGQFSGAVGAF
NGLMLIH-E----HPEQIEADFLAL-LG--------LKPSDTHTSTQCVEPEFISDLAYQ
ITAAYTVLANFADDMRHLYRTEIAEVGRKYN-PQLVG-SSTMPHKV-NPEAYENIKSLWK
AFVPRMQTVFMDS-ILEHQRDLTNSASSRFL-TELFTAFDYAIYRLRR-------ALEEM
DVKSDNMRRNLALSAED----TIAEPIYLLMAY-YGFP-----DAYDHTRKLIG-QVHQT
GKSLTTLL------WEDETFRPFL-DKLTES---------QREAL----RDPTN-YIGAS
VRRTHATCDEWE-----KRISKMVVSHQFASQ-----------
>WP_083661423.1|Actinobacteria-Actinobacteria-Pseudonocardiales-Pseudonocardiaceae-Actinophytocola-Actinophytocola_xanthii WP_083661423.1 hypothetical protein [Actinophytocola xanthii]
-------------MSDVD------------------------------------------
----------------------------------------------GYPRFDFDDVSPLD
Y-RYYKGIRGVYDRARPYASESAHIRYQLKVEVALARALAK---------AGLCTAEVAD
EIA-----AACH----EVT-----PEEVYLEEL-------R-TKHHVRALVNCVGRRV-S
E-------------PARPWVHLLLTSSDVTDTAAALRLRDLTIEVLLPDLLDLARLLIDW
ARATAELPQVGRTHGQFAVPVTFGFTVAGYVHRLGNRIEAVERAAHCL-KGKASGAVGAY
NAHTLLG-DRTTFSPEELEQAVLGE-LG--------IAPAA--HATQIVPPEYAGDLAWA
VTSCFSVLANIADDVRHLMRSEIGELGTAPD-ATEVG-SSTMPHKT-NPFRFEMVKSLWK
SFAPRLVTTLLDQ-VSEHQRDLTNGASARFA-VELFVAFSCATTVLTR-------ALAAV
RVNPARMRRHLDAAGEQ----VTTEALYVLLAL-SGHA-----DAYDLVHAAVR-RAQSS
GEALSGVL------RADDRLASSL-GGLS-------------DVL----VHPES-YTGLA
AERTEYVCGLWE-----RRLLGSDGMAARLARGNRPRAAEVTP
>WP_026443194.1|Acidobacteria-Acidobacteriia-Acidobacteriales-Acidobacteriaceae-Acidobacterium-Acidobacterium_ailaaui WP_026443194.1 adenylosuccinate lyase [Acidobacterium ailaaui]
-------------MIA--------------------------------------------
------------------------------------------------------------
--RYTRP------QMGRIWNEENKYRAWLAVEVAASETLAE---------DGIVPQEAAR
AIR-----ERG-----KFS-----VERIQQIEA-------E-VRHDVIAFTTAVAENV-G
P--------------ESRWLHYGLTSNDVVDTALALLVKEAS-ALIRQDLLALMEVLKKR
AIEFKHTPTIGRTHGIHAEPTTFGLKLLNWYAEMRRNLERFDAAAEQMRIGKLSGAVGTF
GHLS----P-------KHEERICEK-LG--------LKPDP--IATQVVQRDRHAQYISA
LAIITATLDKIAVEIRHLQRTEVREAEEYFS-EKQKG-SSAMPHKR-NPITSEQISGLAR
VVRANAQAAYENV-ALWHERDISHSSVERIIFPDSTILTDYLLVKTAS-------LVENL
LVFPQRMLKNLQSTGGL----IFSGQLLLDLAE-AGMLRE---DAYRLVQKHAM-RAWKE
DLVFRDLV------KNDPEIT----AKLSPE---------KLEHT----FALER-QLKNV
DAIFDRVLLNA--------------------------------
>AIE90694.1|Thaumarchaeota-root-root-root-root-uncultured_marine_thaumarchaeote_AD1000_05_B01 AIE90694.1 adenylosuccinate lyase (purB) [uncultured marine thaumarchaeote AD1000_05_B01]
------------------------------------------------------------
------------------------------------------------------------
--------------MLEIFKEQKKIDYQLEIEAAAVLSQNE---------IGLIPDSIAR
DIA-----RASKS--GKIT-----AKRIKQLEA-------K-SDHDTAALVEALAEKC-Q
K-------------VSRPWIHYGLTSNDLVDTSNSMQMKDAI-KIIQPKVSKLSLLLSKN
AVKYKSVPAVGRTHGQHASIISFGLKFANWAAEMSTHLERLDEIKKRVLICKTMGVVGTG
SLMG----K----NAIRVQERVAKK-LG--------LYPAK--VTTQIIPRERYAEYIFQ
LSLLGATLEKIAVEIRNLQRTEIAEVSEHFK-KGQMG-SSAVPTKR-NPIKSERISSLSK
LLRSQISISFENI-PLWHERDLSNSANERFTIPMTSILLDEMIETMTK-------IIENL
QVNTKRVQENLHITKGQ----IFAEFVLEALIK-KGVPRF---EAYRDVQRVAF-DAHKK
GIDYLDAI------KNDKLIS----SNLSDK---------EIESI----FVPEK-HLGAS
LAIIDNVFSHVR-----ANAKKFS-------------------
>WP_072352524.1|Bacteroidetes-Flavobacteriia-Flavobacteriales-Flavobacteriaceae-root-Flavobacteriaceae_bacterium_A100 WP_072352524.1 adenylosuccinate lyase [Flavobacteriaceae bacterium A100]
------------------------------------------------------------
-----------------------------------------------MTLNTLNAISPID
G-RYRSK----VDSLGDYFSEKALIKYRVQVEVEYFISLCEAS-LPQLKGFDKGLYGALR
TIY-----MHFS----DED-----AQKIKDIER-------V-TNHDVKAVEYFIKEKF-D
D-LK--------IEEYKEFIHFGLTSQDINNTAIPLSLKDALEASYFPQLAELIKKLEDL
SNEWKDVPMLARTHGQPASPTRLGKEFYVFVERLNQQLKLLKKI--PH-AAKFGGATGNY
NAHKVAY-PTN--DWKAFGTKFVEGSLG--------LHHSF--PTTQIEHYDHIAALFDG
LKRINNILIDLDRDIWTY--ISTDYFKQKIK-KGEIG-SSAMPHKV-NPIDFENSEGNLG
IANALFEHLSAKLPISRLQRDLTDSTVLRNI-GVPLAHTLIAFSATLK-------GLNKL
LINKDKFAEDLENNWA-----VAAEAIQTILRR-EGYP-----NPYEALKGLTRTNEKIN
QKSIANFIET---------------LEVSDA---------IKSEL--KEITPSN-YTGI-
-------------------------------------------
>RKY66759.1|Candidatus_Latescibacteria-root-root-root-root-Candidatus_Latescibacteria_bacterium RKY66759.1 adenylosuccinate lyase [Candidatus Latescibacteria bacterium]
------------------------------------------------------------
-------------------------------------------------MELYDMVSPLD
Y-RYYGDDRKFFERLRPYVSEGANIRYMLKVEAALVRELAE---------RGVCPEKAAE
EVE-----RACS----EIT-----PREVYEEER-------R-IQHNIRALVNCIRRRI-S
P-------------ESRPYVHLFATSCDIMDTATALRFKELTGDVLIPDLIGLEELLIGM
ARETADVPQIGRTHGQHAEPITFGFALALYVDRLGGRIEKLDEARRNL-RGKFSGAVGAY
NALSLLE-GI---DPSEFESSLLGR-LG--------LKPSG--ISSQIVEPEYLVDLVCS
AVSCFSVLANLADDMRHLMRTEIAEVRDRKG-EERVG-SSTMPHKV-NPKDFENVKSMWK
AFMPRIVTVLMDQ-ISEHQRDLTNSASGRFV-TEIFTALDYAVHRTVK-------ALRNI
EVDKERVRENLEMSKGF----IVAEPLYILLAL-EGYP-----DAYDRTKKLVA-EARRS
GRPLPEIV------WEDEEIRPFL-EGLPEE---------KKEVL----RDPSL-YTGDA
TRRTLETCEYWE-----GRCKVLKEKLGGKTCA---------P
>TML77739.1|Actinobacteria-Actinobacteria-root-root-root-Actinobacteria_bacterium TML77739.1 adenylosuccinate lyase [Actinobacteria bacterium]
-------------MIA--------------------------------------------
------------------------------------------------------------
--RYSRP------AMARIWSDEGKLAAWLEVELAATAAWAE---------LGVVPGAAAA
RIA-----QAT-----PPA-----AERVAELEA-------T-LQHDTAAFVDAVAEQL-G
E--------------EGRWFHYGLTSSDVVDTALSLQVREAG-TLILGGLDRAFAAVSAR
AHEHRETLQIGRTHGVHAEPTTFGLKLVGWAFELARGRERIARALEGIRVGKLSGAVGTY
AATD----P-------ELERLACER-LG--------LEPAP--TSTQIIQRDRHAELLTA
LAVVASSLDAFALEVRHLARTEVGEVQEPFG-RGQKG-SSAMPHKR-NPVVAERICGLAR
VVRACSLIGLENV-ALWHERDISHSSAERVAIPDAFLALDYMLDRFAW-------LVEGL
IVRPERMRRNLEASHFL----FFSQRVLNALVE-SGLARD---DAYRLVQRAAM-RAWEE
ELDFRELC------RTDEEMA----SRV------------DLGSA----FDLGA-YTRHV
DTVFARLEALKE-----EPLHA---------------------
>WP_010477670.1|Euryarchaeota-Thermococci-Thermococcales-Thermococcaceae-Thermococcus-Thermococcus_zilligii WP_010477670.1 adenylosuccinate lyase [Thermococcus zilligii]
------------------------------------------------------------
-----------------------------------------------------MAVHPID
Y-RYGSE------EMRRIWDEENKLQRLLDVEAALARAHAR---------LGNIPEESAR
VIS-----ERAST--EWVR-----PERVREIEA-------E-IHHDIMAVVKALSEVC-G
E--------------HGKYVHLGATSNDIIDTANALLIKESL-EIVEKDLKKLRSVLKKL
AKEHKHTVCIGRTHGQHAVPTTYGMKFAIWLDEVQRHIDRLNELKERVLVGKMSGAVGTM
ASFG----E----KGLEIQRLVMED-LG--------LRPAR--ISNQIIQRDVYAELMAF
LALVASTLDKIALEIRNLQRTEILEVSEPFG-EKQVG-SSTMPHKR-NPVRSEKVSGLAR
VLYSNVIPALLNN-PLWHERDLTNSSVERVILPESFVLLDEMLKTTIK-------VLSGL
EFFPENIERNLYMTNNL----IMAEPLMLKLTE-KGMGRQ---EAHELVRGLAM-KAFRE
GRDLLEVV------KESEEAR----EFLSDE---------DIAS-----LKPEN-YIGLA
PQIVESVIAFIE-----EKEHEEDSQ---------------FL
>WP_048875384.1|Proteobacteria-Gammaproteobacteria-Legionellales-Coxiellaceae-Coxiella-Candidatus_Coxiella_mudrowiae WP_048875384.1 adenylosuccinate lyase [Candidatus Coxiella mudrowiae]AKQ33751.1 Adenylosuccinate lyase [Candidatus Coxiella mudrowiae]
------------------------------------------------------------
-----------------------------------------------MKLTPLTALSPLD
G-RYHKK----LNNLRPILSEHGLIRYRILIELQWLLFLSRERFLTEIPKLTTPDYKKLE
AIS-----KNFD----LQA-----AETIKEIEK-------T-TNHDVKAVEYYLQQEL-K
KEKR--------FMDLIQFIHFGCTSEDINNLSYSLMINEAREKVLVPIFKKIGLRLQAM
TSDYANLPLLSRTHGQPATPTTLGKELANIVARVHSQYQHFSNL--KL-LAKINGAVGNF
NAHQAAY-PNF--DWPGFAKRFVES-LG--------LEANE--YTTQIEPHDRLSELLQS
LIRLNNILIDCCRDIWGY--ISLGYFYQKAV-KNEVG-SSTMPHKV-NPIDFENAEGNLG
LANALADHMANKLPISRWQRDLTDSTVLRNL-GSVFGYSLVAYESLFK-------GLTKI
SANKNRIKKDLNSHWE-----VLAEALQTVMRR-YSVS-----DAYEQLKELTRGK-SIN
ENQLKDFVEK---------------LPIPQE---------AKEYL--KSLTPNN-YTGFA
ASLAKKIRNFKW-----N-------------------------
>KAA0006429.1|Euryarchaeota-Thermoplasmata-root-root-root-Thermoplasmata_archaeon KAA0006429.1 adenylosuccinate lyase [Thermoplasmata archaeon]
------------------------------------------------------------
---------------------------------------------------MKERVCPLD
F-RYGRD------EMKSIFGERQRLDYLLKVEAALAKAHAR---------VGNIPEESAE
EIE-----RKAST--RFVS-----PERVKEIER-------Q-TKHDIISVVRALAEVCEG
E--------------AKKYIHLGATSYDIVDTANALQFRDAL-DIIEKDLEELMLTLVKL
AERYKNTIMPGRTHGQHTIPITFGLKMAVYAMEINRHLERIRESRKRIIVGKMSGAVGTG
AAFG----E----HAKEIREEVKRE-LG--------IDMEI--ASTQIVGRDRYIELATL
MANIATSLEKFATEIRNLQRSEIGEVAEAFDVKKQVG-SSTMPHKM-NPITCEQICGLAR
VVRALSQVAFDNA-IQWHERDLCNSSGERIWIPHCFILLDWILYQMNE-------VFSNL
RVFPEKMRENLEKSRGI----PMAESVMMLLVK-KGMARE---NAHEIVRRCAM-KAHTQ
NITLKDSL------LEEDEVR----NLVTDE---------ELEEA----LKPEN-YLGRA
EEIVDEVVNILS-----RRYK----------------------
>CUU35589.1|Armatimonadetes-root-root-root-root-Armatimonadetes_bacterium_DC CUU35589.1 adenylosuccinate lyase [Armatimonadetes bacterium DC]
-------------MIE--------------------------------------------
------------------------------------------------------------
--RYTTP------EMRHLWSEENKYQTWMEVEIAVCEGLAH---------YGYIPAEAVE
TIR-----ARA-----RFD-----PQRITELER-------E-TRHDVMAFVRNLAENI-G
E--------------AGRWVHYGITSYDVVDTALALRLKRAI-DLILTECDALMSEIKRL
ALEHLQTPMIGRTHGIHAEPITFGFKLMGWYAEMARHRERLLRAQAEIAVGKVSGAVGIH
ANVD----P-------RVEEYVCAR-LG--------LTPDP--ASTQIVARDRHATLMAH
LAVLAGSLEKFATEIRNLQRTEILEVQEAFA-TGQTG-SSAMPHKR-NPWNCETISGLAR
IVRGNTLAMLETI-CTWHERDLTNSSVERIALPDTCTLIHWMTRKFTE-------ILRGL
VVLPHNMQRNLDLLKGL----PFSEHVMLALVQ-KGLSRE---HAYKLVQRNAS-RVWDE
GVDFLEAL------RHDPEVS----ALLSEQ---------ELRQC----FDLQH-HLRYL
EETVRRVFGETN-----RK------------------------
>WP_010254655.1|Spirochaetes-Spirochaetia-Spirochaetales-Spirochaetaceae-Treponema-Treponema_primitia WP_010254655.1 adenylosuccinate lyase [Treponema primitia]
------------------------------------------------------------
----------------------------------------------MEARNIFQNISPID
H-RYSISEKDLFDSLSAWISEEASIASCVKAEIALVIAHLS--------VRGSLTPALKA
SLE-----AAGA----KID-----PAEVYAEEE-------K-TKHNIRALVNVLKTKV-P
P-------------ETAPLVHLGATSVDILDTALSYRMTGVTREVALPLLKKLELLLCDF
TEREAETPQVGRTHGQHAVPITLGFAFAEYVSRLGKSILEIQRLSGQL-KGKLAGAVGAY
NATSMIV-R----DPEELERLYLAG-LG--------LEASE--HATQLVEPEYLLRLLLE
YNVAFGIIANLADDLRNLQRSEIGELREGFS-ADQVG-SSTMPQKR-NPWNSEHVKSLWK
AFMPRVTTFFMDQ-ISEHQRDLSNSASQRFI-ADYAAGFCLAVSRMAS-------VIQGL
GADRERLLRNLRGETGI-PGGVLAEPAYILLAE-TGVS-----DAHEVIRKITL-TAEKE
NISFAAAL------TKEGDVLSRI-GGKMAELGLVASASDALSFF----EKPER-YCGLA
VKKAKTLAAKYR-----QLMIN---------------------
>WP_151149105.1|Proteobacteria-Deltaproteobacteria-Desulfovibrionales-Desulfovibrionaceae-Desulfovibrio-Desulfovibrio_senegalensis WP_151149105.1 adenylosuccinate lyase [Desulfovibrio senegalensis]KAB1442915.1 adenylosuccinate lyase [Desulfovibrio senega
-------------MIE--------------------------------------------
------------------------------------------------------------
--RYSRP------EMAALWTLENKFRVWLEVEMAVCEAWCE---------MGRISEEAMA
EIR-----EKA-----DFD-----VDRILEIEK-------T-TKHDVIAFLTAVEEKV-G
P--------------RSRYIHLGCTSSDIVDTANGVLLTRAG-NLVAQALDKLLDALYDL
AHEHKGLLCMGRTHGIHAEPTTYGLKFAGFYAEFLRHRERFEAAREAVRVGKISGAVGTY
AHLS----P-------ELEENACTR-LG--------LKPDV--HSTQIVQRDRYAQFFTT
LALMAGGIERLGVELRHLQRTEVLEVEEGFS-KGQKG-SSAMPHKK-NPISAENLCGLSR
LVRSNAVASMENQ-ALWHERDISHSSVERVIMPDSTMLMDYILQRMAG-------VLSRL
VVKKDNIDRNMAASFGL----FYSQRVLGKLID-SGLRRQ---TAYEMVQRVAM-HCWES
KVHFEGQI------RKDAEIN----THLSSK---------DLDDA----FDPNY-YKQYE
DAIFERVFVAGA-------------------------------
>OGF27168.1|Candidatus_Falkowbacteria-root-root-root-root-Candidatus_Falkowbacteria_bacterium_RIFOXYA2_FULL_47_9 OGF27168.1 hypothetical protein A2242_04335, partial [Candidatus Falkowbacteria bacterium RIFOXYA2_FULL_47_9]
-------------MTQ--------------------------------------------
-------RHLTLSQAQK--QLAAAVSFLT---------------ETAAKQGERTLFMPGD
G-RYQPD------ELRPFLGYDQMAGWLIIVEWFWMVTLAQ---------LGEMPAADAK
LLTPWRLYDLLK----NIT-----TTNIDEKER-------E-TKHDILALLILMRERL-P
K-------------RLHCWLHFCATSHDIVETAYALQLKELFTRVFYPKAQRIDALWRAH
ISTSAQTLQAGRTHLQTALPITVGAWLAVLHNRFALTAKQALTLSRTV-PGKFSGAVGTK
ASQVALL------KSRQGEATLMKL-LG--------LPAAG--LSTQIAPPEARARFYFE
LVLLSGALANLGEDVRILQSSQFGELV-----SASSS-SSAMPHKTANPITAEKIAGMHV
SVQAEFFKIMGTL-VSDLGRDLRWSNVMRSF-SAVTVYAFEQLRLTE-------------
------------------------------------------------------------
------------------------------------------------------------
-------------------------------------------
>WP_020715010.1|Acidobacteria-Acidobacteriia-Acidobacteriales-Acidobacteriaceae-root-Acidobacteriaceae_bacterium_KBS_89 WP_020715010.1 adenylosuccinate lyase [Acidobacteriaceae bacterium KBS 89]
-------------MIH--------------------------------------------
------------------------------------------------------------
--RYTRP------EMGRIWSDANKYQCWLTVEVAASQALAK---------FGLVPQSAAD
TIR-----ERG-----AFT-----VDRINEIEA-------E-VRHDVIAFTTTVAEHI-N
S------------PEDSRWLHYGLTSTDVVDTAQSLQLKEAS-AIIRAGIVALSDTLKKR
AIEFKHTPIIGRTHGIHAEPSTFGLKLLLWYSEMQRNLTRFDAAAEDLRVGKLSGAVGTF
GHLK----P-------EHEEAICAE-LG--------LRPVE--VATQVVQRDRHAAYAST
LAVLASTLDKIATEIRHLQRTEVREAEEFFS-EKQKG-SSAMPHKR-NPITSEQISGLAR
VVRANAQVAFENI-ALWHERDISHSSAERVILPDSTILIDYLLAKTAN-------LIEKL
LVYPARMLKNLESTGGL----IFSGQLLLDLAE-SGMSRE---DAYRLVQTHAM-NSWKN
DLIFREEI------AKVPEIT----ARLSPQ---------KLARA----FDYTR-QLANV
DAIFARVLPKS--------------------------------
>TMF15675.1|Chloroflexi-root-root-root-root-Chloroflexi_bacterium TMF15675.1 adenylosuccinate lyase [Chloroflexi bacterium]
-------------MIP--------------------------------------------
------------------------------------------------------------
--RYAHP------EMSEIFSPEQRYELWLRIELTVCEGWAD---------LGEIPQSVLE
RLR-----Q-A-----RVD-----PEHIARLEE-------R-VGHDVVAFLDSLADSI-G
A-------------EDARYLHRGLTSSDVLDTALALQLVQAA-DILLKDVDRLSSVIRRR
AIEERDTLMAGRTHGIHAEPVSFGFVLAGWLDELDRDRQRLVTTREDIRVGKLSGAVGTH
ATVE----P-------RVEESSLKK-LG--------LRVAP--VTTQVIARDRHAAYLTT
LAVLAGGLEKFATDIRHLQRSEVSEVREPFG-AEQKG-SSAMPHKR-NPVLSERICGLAR
VVRGYAQTSLENQ-ALWHERDISHSSAERIIFPDACTLLDYMLQLMSE-------ILEGL
TIDRERMRANLYRSGGV----VFSQRVLLALVQ-KGMSRQ---DAYRVVQRAAL-SALDG
GQDFKAVV------GQTPEVR----ERLTAE---------ELAEL----FDPAF-YLRHL
DVTFERLGLEKA-----PAEART--------------------
>OFX17150.1|Armatimonadetes-root-root-root-root-Armatimonadetes_bacterium_RBG_16_58_9 OFX17150.1 adenylosuccinate lyase [Armatimonadetes bacterium RBG_16_58_9]
-------------MID--------------------------------------------
------------------------------------------------------------
--RYSLP------EMKAIWSEQNKFQSWLDVEIAVCEAQEH---------FGNIPAGTSE
KVK-----SSA-----KFT-----IERIEEIEC-------E-THHDLVAFVKAVTENL-G
E--------------EGRYVHYGVTSYDIEDTAMALRMRAAC-DVIIEDLEKLAEMIARL
AREHKMTPMIGRTHGVHAEPITFGFKMAVWYSQFQRDIDRMRSSREVISVGKISGAVGIF
GNID----L-------RIEEFVCER-LG--------LVPAP--VSTQIIQRDRHAAVLLR
LAIAASTCEGLATEMRNLQRTEILEVQEMFL-PGQRG-SSAMPHKR-NPWRFETICGLAR
VVRSNAIPAMENI-TSWHERDLTNSAAERIIIPDSFLATDFMLQSLAK-------LLDRL
EVNESNMRRNLEMMGQL----VFSEHVMLALIQ-KGTNRE---EAYKICQRNAA-KCWDE
DISFRQAL------EKDEDVT----SRLSGG---------EFDEC----FDLEH-HLRNV
EAVFKRLGLV---------------------------------
>KJS20805.1|Firmicutes-Clostridia-Clostridiales-Clostridiaceae-root-Clostridiaceae_bacterium_BRH_c20a KJS20805.1 adenylosuccinate lyase [Clostridiaceae bacterium BRH_c20a]
-------------MIE--------------------------------------------
------------------------------------------------------------
--RYTLP------EMKRIWSVENRLKVMLEVEVLACEGMAE---------IGQIPSEAAK
VIR-----EKA-----DFN-----VERINEIEA-------V-TRHDVIAFLTNVAEYV-G
E--------------EAKYIHMGMTSSDILDTALSVQMKEAG-EVILAKLKKLAEVIKIK
ALRYKYTLMMGRTHGVHAEPVTFGLKMAMWYTETLRNITRIENAIENISVGKISGAVGTF
ANID----P-------RIEEFVCTK-LY--------LKPAE--VSTQIIQRDRHAEYLST
LAVAASSLDKFATEIRNLQRTEVFEVMEEFA-KGQKG-SSAMPHKR-NPMTSERVAGLAR
VIRGNVIPALENV-ALWHERDLTQSSVERIIIPDSTTLLDYILTLFIK-------VVDDL
QVNEDVMMANIEKTLGL----IFSQRVMLAVVS-KGAARD---TVYQWVQKSAL-RAWDE
KISFKELV------KQDENLS----QYLSKE---------EIDEL----FDYSY-HTKHV
DYIFARAGL----------------------------------
>KYK33189.1|Euryarchaeota-Thermoplasmata-Thermoplasmatales-root-root-Thermoplasmatales_archaeon_SG8-52-3 KYK33189.1 adenylosuccinate lyase [Thermoplasmatales archaeon SG8-52-3]
------------------------------------------------------------
---------------------------------------------------MDDPICPLD
Y-RYGRK------ELTEIFGEKRRLEYLLEVEAALARAHAK---------VGNIPKNAAE
EIT-----KKASV--KYVK-----VERVKKIEA-------E-TKHDIMAVTRALAEVCSG
D--------------AGKYIHLGATSYDIVDTANALQIAEST-EYIRKGLKDLRNTLLNL
AKKYKKTVMVGRTHGQHTIPITFGLKMAGYAMEIERHMERLFESKSRLLIGKLSGAVGTG
AALG----K----NAFKLQEEMLKE-LK--------LGIED--VATQIVCRDRYNELLGV
LCNISTSIEKYATEVRNLQRDEIGEVAEAFEAKKQVG-SSTMPHKK-NPITCEQICGLAR
IIRGFIIPTYENS-IQWHERDLCNSSSERFIIPHSIILTDWILFQMNI-------VFTNL
KVFPDRMKKNLDISKGL----PMAESLMTTLIE-KGLGRG---DAHELMRKISL-KAASE
NKSLKEIF------IEENKKI----KILTEK---------EIDYS----LKPEN-YLGAT
EKIIDRVIKRLE-----R-------------------------
>PSQ39558.1|Euryarchaeota-Halobacteria-Halobacteriales-root-root-Halobacteriales_archaeon_SW_5_70_135 PSQ39558.1 adenylosuccinate lyase [Halobacteriales archaeon SW_5_70_135]
------------------------------------------------------------
------------------------------------------------MPDPLHAVSPLD
G-RYADR----LDPLREYASEAALVAARVRVEVEYLLALADHEAVA--LSLSPAERDDLR
AVV-----AEFD----DED-----ARLVKRIETEGYDDYAA-TNHDVKAVEYFLRERT-T
V--------------PEEWIHFGLTSEDVNNLAYRLLVRGAVREVLVPELRAVRDELADL
AREHRGTPMLARTHGQPATPTTFGKETAVYAARLGRAVGRTEAAVDDL-TGKVGGATGTL
AAHHAAY-PET--DWRAFAREFVAG-FD--------LRYAG--LTTQVNPCDDLAALFDA
VDGANAVLTDLDRDAWLY--VSEGYLRQRAS-EGETG-SSTMPHKV-NPIDFENGEGNLA
VAAARLDVLADRLPTSRLQRDLSDSTVKRTI-GVALGHAYLGYRKTRA-------GLEGV
APDAEAMREDLRAHPE-----VLTEAVQTVLRR-EGHA-----DAYERVKTLTRGR-TVD
LAGLRAAIRD---------------LAVDEA---------VREEL--LALAPES-YTGLA
DETVDDLDDTTD-------------------------------
>WP_040847557.1|Spirochaetes-Spirochaetia-Spirochaetales-Spirochaetaceae-Treponema-Treponema_lecithinolyticum WP_040847557.1 adenylosuccinate lyase [Treponema lecithinolyticum]
------------------------------------------------------------
----------------------------------------------METRNIFFNISPLD
H-RYSLSEEQLFNTLSSYVSEQAAIMSCARAEIALVKAHLA--------VRSVLDKKTER
MLD-----EAVQ----NID-----CSRVYEEEK-------K-TKHSMRALVNVLKTML-P
E-------------NIASFVHLGATSVDVLDTALAMRMRDCMQGAVLPVLRSLENELCTI
AERDSDVPQIGRTHGQHAVPITFGFAVAEYVSRLGKSIGEIERLSCDL-RGKLSGPVGAY
NGTSLLV-K----DPEELEKRYLAY-VG--------LKPSE--YSTQLVEPEYLLRLLLE
CNVAFGIIANLADDLRNLQRSEIGEVFEYFA-GSQVG-SSTMPHKR-NPWNSEHVKSLWK
AFAPRVMTFFMDQ-ISEHQRDLTNSASQRFV-ADYVAGFALAAERMKT-------IVAAL
RADTDTMLRNLNTAGGKVKGGILAEPAYLLLAE-SGEL-----NAHEIIRLITL-EAEKT
GADFFEVL------QKHADVFQRI-KSQLEKLGTTD----VSSFF----EHPER-YCGIA
AQKARCLAQKYRFY--GTTMQNS--------------------
