# Supplementary material for: Comparative genomic analysis reveals metabolic flexibility of Woesearchaeota
Source: Nat Commun. 2021 Sep 6;12:5281. doi: 10.1038/s41467-021-25565-9 (PMC8421398; doi:10.1038/s41467-021-25565-9)
Supplement: Supplementary file 11 — Source Data [file 41467_2021_25565_MOESM11_ESM.zip › Source data/Supplementary_Fig_36.fasta]

>YT1_182_01116
M-----------------------------------------------------------
------------------------------------------------------------
------------------------------------------------------------
------------------------------------------------------------
------------------------------------------------------------
------------------------------------------------------------
------------------------------------------------------------
----EGKIIIGDKMVD-------------AEQI-KEQRK-FTL----KETS------F--
-----PGLGERRKGKVRDIYKA-ED-------------------KIF--LISTDRQSAFD
RILA------EIPFKGQVLTQTSKFWFD--NTKDIIPNHII---------------DVPD
PNVVVCKKLKVFPVEMVIRGYITGVTSTAAWTAY-SKG-----ERKFCGNVLPEGLKKNQ
KFEKPIITPTTK--SEE-------------------------HDEKISGEEVVKR----G
LM-------TQEQWDFVADKALKLFERGTEIASKNGLILVDTKYEFGYDE-Q----GNIF
LIDEIHTPDSSRYWLKDSYEE--------------------RFAKDE-EPENIDKEFLRL
WFKKN---------------------------------------------CDPYKD--ET
LPE---------APEELVVELSKRYIKLYEMITGNDFKA---------EP-----GDVSE
R-IGQNLKNA-----------------GYL------------------------------
------------------------------------------------------------
------------------------------------------------------------
------------------------------------------------------------
------------------------------------------------------------
------------------------------------------------------------
------------------------------------------------------------
------------------------------------------------------------
--------------
>YT1_767_00785
------------------------------------------------------------
------------------------------------------------------------
------------------------------------------------------------
------------------------------------------------------------
------------------------------------------------------------
------------------------------------------------------------
------------------------------------------------------------
-------------MIS-------------DSEI-KEQIN-FTL----KETD------F--
-----PDLGKKYTGKVRDVYAG-NE-------------------KIF--LISTDRQSAFD
RILA------RIPFKGQVLTQTSAFWFE--NTKDIIQNHVI---------------SVPD
PNVVVCKKLNVFPVEIVVRGYITGVTSTSAWTAY-SKG-----ERNFCGNTLPEGLKKNQ
KFERPIITPTTK--SEE-------------------------HDEKISPEEIIKR----P
LM-------SKDQWDLIAEKALKLFERGTEIAAKNGLMLVDTKYEFGYDE-K----GEIY
LIDEIHTPDSSRFWIKETYLK--------------------RFEEGK-EPENIDKEFLRL
WFKEH---------------------------------------------CNPYKD--ES
LPE---------APEELVVELSKRYIRLFEMITGDVFKA---------EV-----GDVRQ
R-IEKNLKEE-----------------GYL------------------------------
------------------------------------------------------------
------------------------------------------------------------
------------------------------------------------------------
------------------------------------------------------------
------------------------------------------------------------
------------------------------------------------------------
------------------------------------------------------------
--------------
>YT3_932_01149
MPI--------------------------------D------------------------
------------------------------------------------------------
------------------------------------------------------------
------------------------------------------------------------
------------------------------------------------------------
------------------------------------------------------------
------------------------------------------------------------
-----------------------------EKLITPEVME-NTL----AREV------F--
--PEVRVQKEPKTGKVRTVYDVGGE-------------------TLI--MMASDNLSTHD
VVHR-----RQVYAKGENLNAISAYYFE--ATKDIIPNHFV---------------KSIA
PNTWLTLKAKPILVEMVFRQYLTG----SGWRGY-SKAGGQEKGTTFCGVPLRAGYRKNE
KLDELIFTPTGK--GQVKDFLSVPEMQKLVDKAEDKEKALNADDPKLTIDIIRNNYQAFG
LR-------KAEDIDYLVEKSFALYNFIHGDLQSKGYLLADTKWEFGYLP-D----GTIV
LIDECVTPDSSRFWNKEKYAF--------------------NPKKNEFTIVQDDKQYFRD
IVEAL----------------------------------------------GLHTP--DK
KKE---LAEHW-MSDEEMRGGVVKYCNIREAITGTQTEI---------TT-----KPRKK
E-ILAALGDA-----------------GYLK-----------------------------
------------------------------------------------------------
------------------------------------------------------------
------------------------------------------------------------
------------------------------------------------------------
------------------------------------------------------------
------------------------------------------------------------
------------------------------------------------------------
--------------
>Yap150.bin7.227_00568
MS----------------------------------------------------------
------------------------------------------------------------
------------------------------------------------------------
------------------------------------------------------------
------------------------------------------------------------
------------------------------------------------------------
------------------------------------------------------------
-----------KEQEY-------------KKII-KENLN-NTL----DFGF------L--
-----PELGKHKSGKVREIHFT-SDKI---------------GSNII--MVASDRVSAFD
HVLG-----RSIPFKGKVLNLLNQWAME--NTKDIVPNASV---------------DSPH
PSVIVQKLYKNIMIECVVRGYVWG----SLAGAY-EKG-----RRNFCGLEMPNGLLRYQ
ELDSPLFTPTTK--SE--------------------------HDEPMTFEDVEQQ-----
-L-------GRELAAKVRDVSLKLFKRGAELAQKAGLIFIDTKYEFGLDE-Q----GSLF
LIDESNTPDSSRYCSIEEYKKFDLIRQEMVTSQFKNVSELLKHKPEL-KIKEMSKQFIRD
VLTEK----------------------------------------------GFSYGGTGK
IPK---------LTDEDVVEVSYRYINLYEMLTGKTFEF---------PS-----AHPKV
E-LLSKLQQS-----------------GLIMGGLA-------------------------
----------------------------------------------VIMAGSDSDMPHIE
KIQAALADFNVKSQVRICS-AHKQPGL--------------------------CESIVKK
YNTSLEPVVFIAVAGGTDAL----------------------------------------
-------------------------------------SGVASFHSVF----PVIS-----
---------CPPKAEE------------------------YHSGIKNPPGSSNSLILR--
--------------------------------------------------PVNA------
-----------ARHAAQILSF--YNENIRKIILDKNNAKIKKL---------EIADKNTG
G-------------
>Yap2000.bin4.8_01506
------------------------------------------------------------
------------------------------------------------------------
------------------------------------------------------------
------------------------------------------------------------
------------------------------------------------------------
------------------------------------------------------------
------------------------------------------------------------
-------------MMT-------------DEQI-KEQRK-FTL----KETN------F--
-----PGLGERRKGKVRDVYKA-ED-------------------KLF--LISTDRQSAFD
RILA------EIPFKGQVLTQTSKFWFE--QTKDIIPNHII---------------DVPD
PNVVVCKKLKVFPVEMVVRGYITGVTSTAAWTAY-SKG-----ERIFCGNVLPEGLKKNQ
KFEKPIITPTTK--SEE-------------------------HDEKISGEEVVKR----G
LM-------TQEQWDFISDKALKLFERGTEIAAKNGLILVDTKYEFGYDD-E----GNIF
LIDEIHTPDSSRYWIKDTYEE--------------------RFAKDE-EPENIDKEFLRL
WFKKH---------------------------------------------CDPYKD--ET
LPE---------APEELVVELSKRYIKLYEMITGNEFKA---------EV-----GDVSG
R-IEDNLKSK-----------------GYL------------------------------
------------------------------------------------------------
------------------------------------------------------------
------------------------------------------------------------
------------------------------------------------------------
------------------------------------------------------------
------------------------------------------------------------
------------------------------------------------------------
--------------
>Yap200.bin9.104_00426
M-----------------------------------------------------------
------------------------------------------------------------
------------------------------------------------------------
------------------------------------------------------------
------------------------------------------------------------
------------------------------------------------------------
------------------------------------------------------------
------------ENNY-------------KEVI-RQNLS-NTL----FSGF------I--
-----PELGMHKPGKVRDVHFT-SAEL---------------GKPIV--MVASDRISCFD
NVLS-----RQIPFKGRVLNLFTRWAFS--QTEDIVPNAMV---------------KSPY
ENVVIQKKMDKIPFEFVVRGYVWG----SMAADY-ENG-----KREFCGHKLSDSLLRYQ
KLDEPLFTPATK--AEDGD-----------------------HDINVSFEYMADK-----
-L-------GADLAAKLRDAAVKLFKRGSDLARAKGFIFIDTKYEFGLDE-N----KNIH
LIDEANTPDSSRYCEMEEYGKFNKIKIEMSSGKYNNVTELLKAKPEL-KINELSKQFVRD
VLVEK----------------------------------------------GFSYGSSGK
VPE---------LADEDVIEVAFRYINLYEKLTGNRFTF---------PS-----GNVKE
D-LLFNLKKE-----------------GYIKGGIA-------------------------
----------------------------------------------VIIAGSDSDMEHIN
KIKEELEKYSIASRVHICS-AHKQPGK--------------------------CENLVVK
YNDSVEPIVFITIAGGTDAL----------------------------------------
-------------------------------------SGVVSYHSVH----PVVS-----
---------CPPDKNE------------------------YSSCVTNPPGSSNSLILR--
--------------------------------------------------PANV------
-----------ARHVASILGH--NNPDLQKKIADKNAEKIKKL---------EEADKSLN
--------------
>MP5_5_87_00791
------------------------------------------------------------
------------------------------------------------------------
------------------------------------------------------------
------------------------------------------------------------
------------------------------------------------------------
------------------------------------------------------------
------------------------------------------------------------
-------------MLS-------------DDKI-KEQVG-FTL----KETG------F--
-----EGLGKRYKGKVRDVYIG-QD-------------------KIF--LIATDRQSAFD
RILA------RIPFKGQVLTQTSAFWFE--QTKDIIPNHVI---------------DVPD
PNVVVCKKLKVFPVEVVVRGYITGVTSTSAWTAY-SKG-----EREFCGNVLPDGMKKNQ
RFELPIITPTTK--SDE-------------------------HDEKISGEEIVNR----G
LM-------AKEQWDVVSEKALRLFERGTGIAEKNGLILVDTKYEFGYDE-Q----GNIF
LIDEIHTPDSSRFWLRETYGE--------------------RFAKGE-EPENIDKEFLRL
WFKEH---------------------------------------------CDPYRD--ET
LPE---------APEELVVELSRRYIRLFEMITGREFKA---------DV-----GDVKG
R-IENNLREK-----------------GYL------------------------------
------------------------------------------------------------
------------------------------------------------------------
------------------------------------------------------------
------------------------------------------------------------
------------------------------------------------------------
------------------------------------------------------------
------------------------------------------------------------
--------------
>ARS1199_00566
------------------------------------------------------------
------------------------------------------------------------
------------------------------------------------------------
------------------------------------------------------------
------------------------------------------------------------
------------------------------------------------------------
------------------------------------------------------------
-------------MIS-------------DEII-KNNIN-NTV----KETD------F--
-----SGLGEKYKGKVRDNYTD-KENG-----------------KRV--IVVTDRISAFD
VVLG------TIPFKGQVLNQLAAFWFN--ETKDVAPSHFI---------------ENPD
PNVMIVKLCKTFPVEVIVRNYITG----SLWREY-EKG-----EDNY-GLGLPSGMKKDQ
KFDQLIITPSTK--ADEG------------------------HDLPMKREDVLK------
LI-------PEEKYAKMEETALKLFARGSEIAAKRGLILVDTKYEFGESS-D----GEIL
VIDEIHTPDSSRYWIKESYDE--------------------LFGKKQ-SQKMLDKEYIRQ
WLINE---------------------------------------------KGYMGN--GP
APQ---------LSEEVIVTAAKKYIELYELITGEKFEV---------VE-----GNVDS
R-IRKNLLNK-----------------GLKVEENG-------------------------
------------------------------------------------------------
------------------------------------------------------------
------------------------------------------------------------
------------------------------------------------------------
------------------------------------------------------------
------------------------------------------------------------
------------------------------------------------------------
--------------
>ARS102_00074
------------------------------------------------------------
------------------------------------------------------------
------------------------------------------------------------
------------------------------------------------------------
------------------------------------------------------------
------------------------------------------------------------
------------------------------------------------------------
-------------MLS-------------DDIL-KEQLK-NTL----DKTN------L--
------NIGKKYEGKVRDSYVI-DN-------------------KRL--IITTDRISAFD
RVLC------TLPFKGQVLNQTAAFWFE--KTKDIVKNHVI---------------DIPD
PNVLVAKECELIPVEMVIRGYLTGVTTTSAWYNY-EKG-----IRNFCGNILPEGMEKNQ
KFEKPIITPSTK--AEKGA-----------------------HDESISGEEIVKR----G
LV-------DENIYKKMESVALALYNFGNQYVAKNNLILVDTKYEFGL-L-D----GELI
LIDEIHTPDSSRFWVKDTYDE--------------------LFSNNK-EPQKLDKEYVRQ
WLADK----------------------------------------------GFIGE--GK
IPS---------IPDEVKIEAAKRYITAYEMITGKDFEA---------KN-----EDILA
R-IENNLKKI--------------------------------------------------
------------------------------------------------------------
------------------------------------------------------------
------------------------------------------------------------
------------------------------------------------------------
------------------------------------------------------------
------------------------------------------------------------
------------------------------------------------------------
--------------
>J091_01100
------------------------------------------------------------
------------------------------------------------------------
------------------------------------------------------------
------------------------------------------------------------
------------------------------------------------------------
------------------------------------------------------------
------------------------------------------------------------
-------------MSEE-----------IEMMI-KEQLD-NTI----KETN------F--
-----ESLGKLERGKVRDNYFD-DG-------------------RII--MITTDRISAFD
HVVG------TVPFKGQVLTQIAAFWFN--MTKDIVRNHLT---------------DVPD
PNVMVVRKCEPLPVEVVVRAYLTG----SAWRDY-KAG------KDISGIKLPAGLKKDQ
KFDKPIITPSTK--AERGE-----------------------HDMPISREEIIER----G
LV-------DEETWNKIEEIALKLFARGTEHAAKQGLILVDTKYEFGL-L-D----GEIV
LMDEIHTPDSSRYWYSDTYQE--------------------LFEKGE-EQRSLDKEHVRE
WLRQH----------------------------------------------GFSGD--GS
PPP---------LDAGIRIEAARRYIKVYEQITGRKFEF---------LK-----VPILD
R-IRKHLKDA-----------------GYLKEEE--------------------------
------------------------------------------------------------
------------------------------------------------------------
------------------------------------------------------------
------------------------------------------------------------
------------------------------------------------------------
------------------------------------------------------------
------------------------------------------------------------
--------------
>B3_Woes_00348
------------------------------------------------------------
------------------------------------------------------------
------------------------------------------------------------
------------------------------------------------------------
------------------------------------------------------------
------------------------------------------------------------
------------------------------------------------------------
-----------------------------------MSVENLAI---VKTND------L--
---PIRHQGDVHDGKVRSAYWF-SQEDSQRVAEQTGFS-GSNPELGA--LVISDRISAYE
FTWETESGLKGIPGKGASLNAISKHWFERFEQEGLAGNHIV---------------ATPH
PLVWIVQRAEPVMVEAIARQYITG----SMWRGY-EKG-----DREICGISVPEGLKKDQ
RLDQLLITPSTK--GLLRGIPGVPE----------------VDDVNVTRQQILDNYTAFG
FK-------SQADVELYERLLTEGFSLIDRELDAVGKVFVDTKFEFGYVL--VDGQQQLI
YIDEIGTPDSSRYWDKELYQ------------------------RGQ-TVEE-SKEMFRE
ALQASVPDR-----------------------------------------DVLVNK--SR
MDERTQLAESYRVPDSVFMETSALYKGLAEKITGEPVPE-----I----------GDARA
E-IVDALKP------------------YGVIEMAA-------------------------
------------------------------------------------------------
------------------------------------------------------------
------------------------------------------------------------
------------------------------------------------------------
------------------------------------------------------------
------------------------------------------------------------
------------------------------------------------------------
--------------
>UBA12027_00039
MNTLRER-----------------------------------------------------
------LGMKEIRGM---------------------------------------------
-----------------------------DAGT---------------------------
------------------------------------------------------------
------------------------------------------------------------
---L---------------------------------------W----------------
------------------------------------------------------------
-------------VLSIE-------GNARKES--ARKMAEELL----ANVH------YQR
---------YXYEGKVRDNYTV-GD-------------------RRI--IVTTDRISAFD
RVLC------SLPFKGQVLNQTAAFWFG--KTAHIIDNHLI---------------SVPD
PNVIVAKECQLIPVEMVVRGYLTGVTTTSAWYHY-ERG-----VRDFCGNRLPEGMKKNQ
GFEKPIITPSTK--AEKGS-----------------------HDESVSREDILGR----G
LV-------DEKLYSQMEEAALALYHFGNEHVAKNNLILVDTKYEFGL-L-R----GKLV
LIDEAHTPDSSRFWIRDTYEQ--------------------KFAKGE-EPDKLDKEFVRQ
YLAKL----------------------------------------------GFVGE--GX
RTR---------------------------------------------------------
------------------------------------------------------------
------------------------------------------------------------
------------------------------------------------------------
------------------------------------------------------------
------------------------------------------------------------
------------------------------------------------------------
------------------------------------------------------------
------------------------------------------------------------
--------------
>UBA9638_00855
------------------------------------------------------------
------------------------------------------------------------
------------------------------------------------------------
------------------------------------------------------------
------------------------------------------------------------
------------------------------------------------------------
------------------------------------------------------------
-------------MIT-------------KGSI-RQNLG-NTL----LKTD------F--
------PFGKRYQGKVRDSYIA-SG-------------------KRV--IIATDRISAFD
KVLT------TLPFKGQLLTQLSAFWFG--KTMNAVPNALL---------------DTPD
PSVVVHKECRVHPIEMVVRGYLAG----SAWRDY-AAG------KAISGIALPPGIRKYQ
KLAGPIITPSTK--AASG------------------------HDLSISREEILSM----N
II-------TKPVYEQMEQYALALFAIGSDWCSRQGLILVDTKYEFGD-D-N----GKLL
VVDEIHTPDSSRFWYKDTYQK--------------------LFDKGE-EQRPLDKEYLRA
WLISK----------------------------------------------GFMGD--GP
VPV---------IPDEVKIEAVLRYNKAYEQITGGKLGV---------SE-----EPVLQ
R-IERNLRKN-----------------GYI------------------------------
------------------------------------------------------------
------------------------------------------------------------
------------------------------------------------------------
------------------------------------------------------------
------------------------------------------------------------
------------------------------------------------------------
------------------------------------------------------------
--------------
>UBA9989_01733
------------------------------------------------------------
------------------------------------------------------------
------------------------------------------------------------
------------------------------------------------------------
------------------------------------------------------------
------------------------------------------------------------
------------------------------------------------------------
-----------------------------------MSLEHLAL---GTTND------F--
---PIRTDDPVHIGKVRSVYWF-TAKDSSRIIQAHQYNLDPNSPLGA--MIISDRISAFD
VNWKGEDGLQGVPGKGAVLNGTSYQWFQEFDAEGLAGNHVV---------------AVPH
PLVWIVQRAQPVMVEAIARQYITG----SMWRAYDERG-----EREFCGIHLPNGLVKNQ
RLDELLITPTTK--GIMRGIPGILE----------------EDDTNITLDQISANYHAFG
LK-------NELDVAEFVELLREGFEIISKKLESIGRIFVDTKFEFGYIP-AGNGQNAMI
YIDEVGTPDSSRIWLVVDYTA----------------------NPGS-PIDE-SKEGFRQ
YLIRNAGEALMTPHSGLTEVRGQVASFYNVDVAGLVGRGKRFKDTFDLGNDLMTNK--KT
FALREAMAGVYRVPVDQMMQVSATYRGFAEAL-GVQTPR-----I----------VDPHQ
E-VLDALAP------------------YGVLR----------------------------
------------------------------------------------------------
------------------------------------------------------------
------------------------------------------------------------
------------------------------------------------------------
------------------------------------------------------------
------------------------------------------------------------
------------------------------------------------------------
--------------
>WP_141610021.1|Chloroflexi-Caldilineae-Caldilineales-Caldilineaceae-Litorilinea-Litorilinea_aerophila WP_141610021.1 phosphoribosylaminoimidazolesuccinocarboxamide synthase [Litorilinea aerophila]TQE95798.1 phosphoribosylaminoimidazolesuccinocarboxamide
MA----------------------------------------------------------
------FPEKSQPAG---------------------------------------------
------------------------------------------------------------
------------------------------------------------------------
------------------------------------------------------------
------------------------------------------------------------
------------------------------------------------------------
-------------IVT-------------EEFL-AHHLD-HAL----AQVE------I--
-----PGLDAPERGKVRDIFRH-DD-------------------RLI--LVTTDRLSAFD
RILG------LVPFKGQVLNQLSAFWFE--QTADLISNHLL---------------AVPD
PNVSVVRRCEPLPVEVVVRGYITGVTQTALWYRY-SQG-----ERTIYGIDFPEGLRKND
PLPEPIITPTTK--ARDGG-----------------------HDERITSAEVVER----G
LV-------DEESWSQICQAAVAIFRRGQEIARRGGLILVDTKYEFGRTP-D----GQIV
LIDEVHTPDSSRFWLAESYAD--------------------RHAAGQ-EPENFDKEFIRL
YYAER----------------------------------------------GYRGD--GE
PFP---------MPPELAVQAARRYIQVYEMLTGTRFMP---------GE-----LPAPA
R-IVRNVQA-------------------WLAASTG-------------------------
------------------------------------------------------------
------------------------------------------------------------
------------------------------------------------------------
------------------------------------------------------------
------------------------------------------------------------
------------------------------------------------------------
------------------------------------------------------------
--------------
>WP_138537431.1|Bacteroidetes-Flavobacteriia-Flavobacteriales-Flavobacteriaceae-Polaribacter-Polaribacter_aestuariivivens WP_138537431.1 phosphoribosylaminoimidazolesuccinocarboxamide synthase [Polaribacter sp. DBTF-3]TMM28613.1 phosphoribosylaminoimidaz
------------------------------------------------------------
------------------------------------------------------------
------------------------------------------------------------
------------------------------------------------------------
------------------------------------------------------------
------------------------------------------------------------
------------------------------------------------------------
-------------------------------------M--NTI----NETN------F--
---QFPNQKSVYKGKVREVYNINDE-------------------LLV--MIATDRLSAFD
VILP-----RQIPFKGQILNQIATKMMN--DTADVVPNWLI---------------ANPD
ENVAVGHLCEPFKVEMVIRGYLSG----HAAREY-KLG-----KRVLCGVQMAEGLKEND
KFPTPIITPSTK--ADNGA-----------------------HDEDISREDILAK----Q
IV-------SEEDYVILEDYTRKLFQRGTEIAKKRGLILVDTKYEFGKTK-D----GKIV
LIDEIHTPDSSRYFYADGYQE--------------------RQSKGE-AQKQLSKEFVRQ
WLIEN----------------------------------------------GFQGKENQQ
IPE---------MSDAKITEISNRYIELYEQITGETFVK-----A---ST-----ENVLN
R-IEKNVNS-------------------FLSK----------------------------
------------------------------------------------------------
------------------------------------------------------------
------------------------------------------------------------
------------------------------------------------------------
------------------------------------------------------------
------------------------------------------------------------
------------------------------------------------------------
--------------
>OGE13536.1|Candidatus_Curtissbacteria-root-root-root-root-Candidatus_Curtissbacteria_bacterium_RIFCSPLOWO2_12_FULL_38_9 OGE13536.1 phosphoribosylaminoimidazolesuccinocarboxamide synthase [Candidatus Curtissbacteria bacterium RIFCSPLOWO2_12_FULL_38_9]
------------------------------------------------------------
------------------------------------------------------------
------------------------------------------------------------
------------------------------------------------------------
------------------------------------------------------------
------------------------------------------------------------
------------------------------------------------------------
-------------------------------------MP-TAV----KTVK------V--
-----KGLGKRESGKVRDWYTK-DS-------------------FRI--LIATDRVSAFD
KVVG------LIPFRGVVLNKLSEFWFE--NTRDIVPNHMI---------------GVVD
PNVVLVSEAKALPIEIVVRGYITGATSTSLWTMY-EKG-----NRKIYGIKFPDGLKKHQ
KLKKPVITPTTRE-TGPDG-----------------------HDEPITKAEILKQ----K
LV-------SPKIYNQIEKVALALFDRGTKVAAKAGLILADTKYEFGIDK-K----GKLI
LIDEIHTPDSSRFWIKETYGK--------------------NWKKGK-GPENFDKEFMRL
WFIEQ----------------------------------------------GYSGR--GK
IPK---------MPDDLIIKISQRYMDVYEKITGEKFEI-----D---TS-----KPQLE
R-IFDSVSKLV-------------------------------------------------
------------------------------------------------------------
------------------------------------------------------------
------------------------------------------------------------
------------------------------------------------------------
------------------------------------------------------------
------------------------------------------------------------
------------------------------------------------------------
--------------
>WP_029851543.1|Proteobacteria-Gammaproteobacteria-Vibrionales-Vibrionaceae-Vibrio-Vibrio_parahaemolyticus WP_029851543.1 phosphoribosylaminoimidazolesuccinocarboxamide synthase [Vibrio parahaemolyticus]
------------------------------------------------------------
------------------------------------------------------------
------------------------------------------------------------
------------------------------------------------------------
------------------------------------------------------------
------------------------------------------------------------
------------------------------------------------------------
-----------------------------------MSLANQVL---AVNDD------L--
---PIRTHKPVHSGKVRSVYWL-TEKDSARLIKEKGYDVAPDAPLAI--MVISDRISAFD
CIWHGEGGLKGVPGKGAALNAISNHWFKLFKDNGLADSHIL---------------DIPH
PFVWIVQKAKPVKIEAICRKYITG----SMWRAY-ANG-----EREFCGIQLPEGLEKDK
ALPNLLMTPSTK--GILKGIPGVPE----------------ADDVNITRQNIVDNYEAFN
FS-------SAEDIAQYEKLLKEGFNVISQALEEIDQIFVDTKFEFGYVH-DAAGNEKLI
YMDEVGTPDSSRIWDAKEYR------------------------AGN-IVEN-SKEGFRQ
FLLNHFPDP-----------------------------------------DILLNK--ER
MPEREALARDNDLPVESLMDISRTYIGIAEKITGKPITL-----S----------ENPKA
E-IIEILSKE-----------------YGLID----------------------------
------------------------------------------------------------
------------------------------------------------------------
------------------------------------------------------------
------------------------------------------------------------
------------------------------------------------------------
------------------------------------------------------------
------------------------------------------------------------
--------------
>WP_057952158.1|Bacteroidetes-Bacteroidia-Marinilabiliales-Salinivirgaceae-Salinivirga-Salinivirga_cyanobacteriivorans WP_057952158.1 phosphoribosylaminoimidazolesuccinocarboxamide synthase [Salinivirga cyanobacteriivorans]
------------------------------------------------------------
------------------------------------------------------------
------------------------------------------------------------
------------------------------------------------------------
------------------------------------------------------------
------------------------------------------------------------
------------------------------------------------------------
-------------------------------------MM-EAL----TKSN------F--
---NFPQQKDVYHGKVRDVYNIGDE-------------------YLA--MVVSDRISAFD
VVLP-----QGIPYKGQVLNQIAAEFLD--ATKDIVPNWKV---------------STPD
PNVTIGHYCEPFKVEMVVRGYLTG----HAWREY-KSG-----KRELCGNPLPEGMKEHQ
KFEKPIITPTTK--EDVG------------------------HDEDISKEEILKQ----G
LV-------SKEDYELLEEYTLKLFERGTQMAADKGLILVDTKYEFGK-K-D----GKIY
LIDEIHTPDSSRYFYADGYQE--------------------RFDKGE-KQRQLSKEFVRE
WLIEN----------------------------------------------GFQGQEGQQ
VPH---------MDAERIKQISDRYIELYEKITGRSFEK-----A---DI-----KNIDQ
R-IQENTEK-------------------ALKEIL--------------------------
------------------------------------------------------------
------------------------------------------------------------
------------------------------------------------------------
------------------------------------------------------------
------------------------------------------------------------
------------------------------------------------------------
------------------------------------------------------------
--------------
>RMG40736.1|Candidatus_Dadabacteria-root-root-root-root-Candidatus_Dadabacteria_bacterium RMG40736.1 phosphoribosylaminoimidazolesuccinocarboxamide synthase [Candidatus Dadabacteria bacterium]
------------------------------------------------------------
------------------------------------------------------------
------------------------------------------------------------
------------------------------------------------------------
------------------------------------------------------------
------------------------------------------------------------
------------------------------------------------------------
-------------MDL-------------EKLI-QAEIS-QVL----SSTD------F--
-----KWLGEKYEGKVRDSYIQ-GD-------------------TRI--LVTTDRLSCFD
VVVT------TVPFKGQVLNKIAVNWFE--KTRDIVPNHLL---------------DVPD
PNVMVVKNVEILPVEVIIRSYLTG----SAWRDY-QAG------KTISGIKLPEGLRNSE
KLPELIVTPSTK--AEKGE-----------------------HDMPISEEDLLAK----G
LV-------ERKLWQEIKAVALELFKKGQNEAQKNGLILVDTKYEFGL-I-D----GKLV
LADEIHTLDSSRYWVAASYRE--------------------RFEAGE-APEMLDKEPIRQ
WLLSK----------------------------------------------GYKGE--GE
IPE---------ITDQYRMEIARHYIDSYRLITGEEFKP---------VP-----GPALE
R-IERALKP-------------------YAVAA---------------------------
------------------------------------------------------------
------------------------------------------------------------
------------------------------------------------------------
------------------------------------------------------------
------------------------------------------------------------
------------------------------------------------------------
------------------------------------------------------------
--------------
>WP_023937636.1|Bacteroidetes-Bacteroidia-Bacteroidales-Porphyromonadaceae-Porphyromonas-Porphyromonas_crevioricanis WP_023937636.1 phosphoribosylaminoimidazolesuccinocarboxamide synthase [Porphyromonas crevioricanis]KGN93882.1 phosphoribosylaminoimidazo
------------------------------------------------------------
------------------------------------------------------------
------------------------------------------------------------
------------------------------------------------------------
------------------------------------------------------------
------------------------------------------------------------
------------------------------------------------------------
-------------------------------------MN-QTL----VKSD------F--
---RFEGQTDVYHGKVRDVYFFGKD-------------------YIA--MLATDRISAFD
VILP-----AGIPFKGQVLNQIAAYFLD--ATSDIVPNWKI---------------STPD
PMVTIGHRCEPFKVEMVIRGYITG----SAWRAY-KQG-----ERCICGIELPEGLKENQ
RFDKPIITPTTK--ADEG------------------------HDENISREEIIAQ----G
LV-------SEEDYAQIERYTYALFERGQRMAAERGLILVDTKYEFGK-K-D----GRIY
LIDEIHTPDSSRYFYADGYEE--------------------RFEKGE-AQKQLSKEFVRQ
WLIEN----------------------------------------------GFEGKAGQK
IPE---------MTPEYCRSVSDRYIELYEKVTGKTFER-----C---PS-----ENITE
R-IHSNIVE-------------------ALKNL---------------------------
------------------------------------------------------------
------------------------------------------------------------
------------------------------------------------------------
------------------------------------------------------------
------------------------------------------------------------
------------------------------------------------------------
------------------------------------------------------------
--------------
>TVR85649.1|Bacteroidetes-Saprospiria-Saprospirales-root-root-Saprospirales_bacterium TVR85649.1 phosphoribosylaminoimidazolesuccinocarboxamide synthase [Saprospirales bacterium]
------------------------------------------------------------
------------------------------------------------------------
------------------------------------------------------------
------------------------------------------------------------
------------------------------------------------------------
------------------------------------------------------------
------------------------------------------------------------
--------------------------------M-DSSFP-AAL----KQTD------F--
---KLPGLVKFYRGKVRDMYFF-EN-------------------KIA--AVATDRISAFD
HILP-----SPIPSKGRVLNQMAAWFLD--SCSDIVPIWLE---------------DVPD
PNVSAGKKCRPVKIEMVVRGYLAG----HAWRLY-KDG-----HRSICDVGMPEGMVQSE
RFPEPIVTPSTK--ADEG------------------------HDEDISREAILSS----E
LV-------DEETYLKMEEITFKLFQRGQSMAEKRGLVLVDTKYEFGLDQ-N----GMLT
LIDEVHTPDSSRYFIAEEYEH--------------------RLKKGL-PQKHLSKEFVRE
WLMEN----------------------------------------------GFQGKQGDA
MPD---------MSDKVIAEIRNKYIDLYERMTGRRFKE-----T---PS-----VDIEK
R-VEANLLS-------------------WCRKGNP-------------------------
------------------------------------------------------------
------------------------------------------------------------
------------------------------------------------------------
------------------------------------------------------------
------------------------------------------------------------
------------------------------------------------------------
------------------------------------------------------------
--------------
>KUK55736.1|Candidatus_Marinimicrobia-root-root-root-root-Marinimicrobia_bacterium_46_47 KUK55736.1 Phosphoribosylaminoimidazole-succinocarboxamides ynthase [Marinimicrobia bacterium 46_47]KUK91047.1 phosphoribosylaminoimidazole succinocarboxamide syntha
------------------------------------------------------------
------------------------------------------------------------
------------------------------------------------------------
------------------------------------------------------------
------------------------------------------------------------
------------------------------------------------------------
------------------------------------------------------------
--------------------------------------M-DCL----TRFE------S--
-----PQLKKLHSGKVRESFRADAH-------------------HRL--ILATDRISSFD
QVLK-----TPVPSKGAVLNSLAAWWFE--KTRDMCPNHFV---------------KTVD
PAISLVREAEPIRLEIIVRAYLTG----SAWRKY-QKG-----ERTVSGVPVPDGLTKNA
PFTKPIVTPTTK--EA--------------------------SDRPISAEEIVKE----G
WT-------PRELYEKMHALSLSLFEKGSAMLQERGIILVDTKYEFGL-I-D----GELV
LIDEIHTPDSSRFWLKEAYDK-----------------------NPE-SVEQLDKEFVRN
YLMEH------------------------------------------------KKG--GE
YPE--------TLPEDIVAETSRRYLELYERITGAALNY---------PP-----VDPTD
R-VLKNLRDA-----------------GFLKEGCV-------------------------
----------------------------------------------VIVMGSPSDIPHAE
KMAERIKQYDIAVKMRVVS-AHKNGEK--------------------------IPVILQD
VIQCHEPVSIIAVAGRSNGL----------------------------------------
-------------------------------------GGALSANLPV----PVIN-----
---------CPPFSDKT------------------DFLVNINSSLMMPSDTPALTVVD--
--------------------------------------------------PKNA------
-----------ADAAVLCL----NTPSVKHRFRDKIQQVKENL---------DQSNAKLQ
E---------QQDV
>WP_094380943.1|Bacteroidetes-Bacteroidia-Bacteroidales-Prevotellaceae-Prevotella-Prevotella_sp._P5-92 WP_094380943.1 phosphoribosylaminoimidazolesuccinocarboxamide synthase [Prevotella sp. P5-92]OYP57288.1 phosphoribosylaminoimidazolesuccinocarboxamide 
------------------------------------------------------------
------------------------------------------------------------
------------------------------------------------------------
------------------------------------------------------------
------------------------------------------------------------
------------------------------------------------------------
------------------------------------------------------------
-------------------------------------M--KTL----TKTE------F--
---NFEGQKSVYHGKVRDVYNINDD-------------------VMV--MVATDRISAFD
VILP-----KGIPFKGQVLNQIAAKFLD--ATSDICPNWKL---------------ATPD
PMVTVGLKCEGFRVEMIIRGYLTG----SAWRDY-QKG-----CREICGVALPEGMRENE
RFPEPIITPTTK--ADEG------------------------HDLNISKEEIIAQ----G
LV-------SAEDYAVMEDYTRRLFARGQEIAAKRGLILVDTKYEFGK-R-D----GKVY
LIDEIHTPDSSRYFYAEGYEE--------------------RFEKGE-AQRQLSKEFVRQ
WLIEH----------------------------------------------NFMNEPGQQ
MPE---------ITDEYAESVSERYIELYEHITGEKFNK-----A---EVE----GDIAS
R-IEKNVSE-------------------YLKK----------------------------
------------------------------------------------------------
------------------------------------------------------------
------------------------------------------------------------
------------------------------------------------------------
------------------------------------------------------------
------------------------------------------------------------
------------------------------------------------------------
--------------
>WP_106592953.1|Proteobacteria-Gammaproteobacteria-Oceanospirillales-Oceanospirillaceae-Marinobacterium-Marinobacterium_halophilum WP_106592953.1 phosphoribosylaminoimidazolesuccinocarboxamide synthase [Marinobacterium halophilum]PSL11738.1 phosphoribosy
------------------------------------------------------------
------------------------------------------------------------
------------------------------------------------------------
------------------------------------------------------------
------------------------------------------------------------
------------------------------------------------------------
------------------------------------------------------------
-----------------------------------MSLAQSVL---AVNND------L--
---PIRTDRPVHSGKVRSVYWL-TEADSRRLIEEKGYNVAPDAPLAI--MVISDRISAFD
CIWHGEGGLNGVPGKGAALNAISNHWFGLFREQGLADSHIV---------------DIPH
PFVWIVQKARPVMIEAICRQYITG----SMWRAY-SKG-----EREFCGITLPEGLQKDQ
KLPELLITPSTK--GILRGIPGVPE----------------ADDVNITRANISDNFEAFG
FR-------SADDIAQYEKLLKEGFGVISDALAKLDQVFVDTKFEFGYVT-DAAGNEKLI
YMDEVGTPDSSRIWDGAAYR------------------------DGN-VVEN-SKEGFRQ
LLLNHFPDP-----------------------------------------DILLNK--ER
MPEREALARDNALPTEVLMDVSRTYLGIAEKVVGHSIEL-----S----------ENPKA
E-IIEILRSQ-----------------YGLID----------------------------
------------------------------------------------------------
------------------------------------------------------------
------------------------------------------------------------
------------------------------------------------------------
------------------------------------------------------------
------------------------------------------------------------
------------------------------------------------------------
--------------
>WP_072517745.1|Bacteroidetes-Bacteroidia-Bacteroidales-Porphyromonadaceae-root-Porphyromonadaceae_bacterium_FC4 WP_072517745.1 phosphoribosylaminoimidazolesuccinocarboxamide synthase [Porphyromonadaceae bacterium FC4]
------------------------------------------------------------
------------------------------------------------------------
------------------------------------------------------------
------------------------------------------------------------
------------------------------------------------------------
------------------------------------------------------------
------------------------------------------------------------
-------------------------------------MA-QAL----TKTN------L--
---SLPGQKSVYHGKVRDVYTLEDD-------------------RLV--MVVTDRISAFD
VILP-----EGIPYKGEILNKIAATNLD--ATKDIVPNWKI---------------ATPD
PMVTVGHKCEPLKIEMIIRGYITG----SAWRAY-QAG-----ERDLCGVKLPEGLVENQ
KFDHPIITPTTK--ADSG------------------------HDENITPEEIVRQ----G
LV-------SAEHYKQLEEITYKLFERGTEIAKKRGLILVDTKYEFGI-K-D----GEIM
LIDEIHTPDSSRYFYADSYEE--------------------LFEKRM-PQRQLSKEFVRK
WLIDH----------------------------------------------GFQGEKGQA
VPE---------MTPEYCASVTERYIELYEHITGETFVK-----H---PT-----DDLEG
R-IERNLTA-------------------WLNEQ---------------------------
------------------------------------------------------------
------------------------------------------------------------
------------------------------------------------------------
------------------------------------------------------------
------------------------------------------------------------
------------------------------------------------------------
------------------------------------------------------------
--------------
>WP_010030542.1|Proteobacteria-Gammaproteobacteria-Thiotrichales-Francisellaceae-Francisella-Francisella_tularensis WP_010030542.1 phosphoribosylamine--glycine ligase [Francisella tularensis]ABI82385.1 phosphoribosylaminoimidazolesuccinocarboxamide synth
------------------------------------------------------------
------------------------------------------------------------
------------------------------------------------------------
------------------------------------------------------------
------------------------------------------------------------
------------------------------------------------------------
------------------------------------------------------------
-------------MFD-------------KQII-ANNIK-NVL----KSTN------L--
------DIKNKYIGKVRDMYFT-DD-------------------KSI--LISTDRQSAFD
RSLG------FIPFKGQILAQSSVWWFK--ETAHIVKNHFI---------------DSPD
PNVVIARKAKVLPIEFVVRGYITGSTSTSLWTHY-KNG-----SRDYCGNILPEGLKKNQ
KLPQNILTPTTK--EQD-------------------------HDRPISAEDIVKE----G
WL-------TQQQWDFASQKALELFEFGQKKALEHGLFLADTKYEFGIDEQT----GEII
LIDEIHTPDSSRFWLKDSYAT--------------------RFENGE-EPENIDKEFFRL
WFAKN---------------------------------------------CDPYND--EV
LPQ---------APQELVVELSQKYITLFEMITGQKFEVP----R---DL-----ENINQ
R-IVKNVTD-------------------YLNMEKPVNILLVGSGSREHAIAEAVKRSSIA
NKLFCISTAINPAIDKITQGYQIADICNCDEVLEYAK----SQSIDIAIIGPEAPLEA--
GLADALKTAAIGVVGPTKKLAQLETSKGFTRDLIRDYDIGANPFFRKFNSMDGVEETIKK
YQNQF-VIKADGLCGGKGVLVWGDHLHSLDEAIRHCQSLVDAGKEFVIEEKLVGQEFSLI
SFTDGKNFIHMPAVQDHKRAHEGDKG---------PNTGGMGTYSDANHSLPFLSAADIE
RAKQINEKVVRALADKFCEPYQGILYGGFMATKDDTKVIEYNARFGDPEAMNLLTLLETD
FVEIAQAITQGKLDTVKAKFKNQASVCKYLVPLGYPNQSVKNFEIDISQCPDNVELFLGA
VDYKDGKLIGTGSRAIAVLGLGDTIAEAEQKAENAVKNIYGKLFHRPDIGTKELINKRIK
HMNLLRGDKYQELK
>WP_012843834.1|Bacteroidetes-root-Bacteroidetes_Order_II._Incertae_sedis-Rhodothermaceae-Rhodothermus-Rhodothermus_marinus WP_012843834.1 phosphoribosylaminoimidazolesuccinocarboxamide synthase [Rhodothermus marinus]ACY48223.1 Phosphoribosylaminoimidazo
------------------------------------------------------------
------------------------------------------------------------
------------------------------------------------------------
------------------------------------------------------------
------------------------------------------------------------
------------------------------------------------------------
------------------------------------------------------------
-------------MVS-------------ESLI-RAQLD-WTI----RETN------L--
-----RELGTPYRGKVRDVYTV-DG-------------------HLV--IVTTDRISAFD
HILR-----QTIPFKGQVLNQLAAYFFR--HTADLVPNHVE---------------AVPD
PNVTVARRCRPIPIEFVVRGYLAG----HAWRVY-RSG-----RRELCGKKLPEGLVQNA
RLPEPILTPATK--AKEG------------------------HDEDISREEIIAR----G
LL-------DAETFDRIEVMTLALYRRGAEMAARRGLILVDTKYEFGIDD-E----GMIR
LIDEVHTPDSSRYFYADEYEE--------------------RLRKGL-PQRQLSKEFVRE
WLMEH----------------------------------------------GFMGQPGQQ
LPD---------LPDDVRVEIARRYIEVYEQLTGEPFQP-----D---TH-----PDPEQ
R-IRENLAAL-----------------PLLQAQLS-R-----------------------
------------------------------------------------------------
------------------------------------------------------------
------------------------------------------------------------
------------------------------------------------------------
------------------------------------------------------------
------------------------------------------------------------
------------------------------------------------------------
--------------
>OGK59103.1|Candidatus_Roizmanbacteria-root-root-root-root-Candidatus_Roizmanbacteria_bacterium_RIFCSPLOWO2_12_FULL_37_7b OGK59103.1 phosphoribosylaminoimidazolesuccinocarboxamide synthase [Candidatus Roizmanbacteria bacterium RIFCSPLOWO2_12_FULL_37_7b]
------------------------------------------------------------
------------------------------------------------------------
------------------------------------------------------------
------------------------------------------------------------
------------------------------------------------------------
------------------------------------------------------------
------------------------------------------------------------
-------------MDT-------------KGKI-KNAIP-HTL----KTVD------I--
-----KDLGKKIQGKVRDIYLR-DD-------------------QRI--LITTDRQSAFD
VILG------HIPYKVAVLNLLSQFWFE--KTRDIVDNHMI---------------SVPD
PNVMITKNCQPIPVEMVVRGFMTGVTKTSIWYSY-EKG-----ERNIYGIEFPEGMIKNQ
ILSKPIITPTTH--AQVGQ-----------------------HDERLTREDIVNG----G
LV-------QKELYEQMEKASLNLFDFGTKWCRDHGLILVDTKYEFGL-Y-D----GKLT
LIDEIHTPDSSRFWVEDTYKE--------------------RMKKGQ-EPDNFDKEFLRL
WYAKR----------------------------------------------GYTGE--GQ
PPK---------MATDLIIKLAQRYIDVYEKISNKKFDL---------FD-----YPIDK
R-IQNSLRL-------------------YFQ-----------------------------
------------------------------------------------------------
------------------------------------------------------------
------------------------------------------------------------
------------------------------------------------------------
------------------------------------------------------------
------------------------------------------------------------
------------------------------------------------------------
--------------
>WP_116035704.1|Balneolaeota-Balneolia-Balneolales-Balneolaceae-Rhodohalobacter-Rhodohalobacter_sp._SW132 WP_116035704.1 phosphoribosylaminoimidazolesuccinocarboxamide synthase [Rhodohalobacter sp. SW132]REL33608.1 phosphoribosylaminoimidazolesuccinocarb
------------------------------------------------------------
------------------------------------------------------------
------------------------------------------------------------
------------------------------------------------------------
------------------------------------------------------------
------------------------------------------------------------
------------------------------------------------------------
-------------MTN-------------RTDR-EFPLE-NCI----YDTR------C--
-----PGLPEPYRGKVRDVYPLNDK-------------------TLG--IVVTDRISAFD
HIMG-----EAIPFKGQILNLLSKFQFE--AVADIIPTHMI---------------EVPH
NNVTIARRCDPIPIEVVVRGYLTG----HAWREY-KSG-----KRMLCGASMPTGMKEHQ
AFPKPILTPATK--AEEG------------------------HDEDISPAEILEK----G
IV-------EENLWQQIEQKAFELFERGSEIADRQGLILVDTKYEFGL-W-N----GELT
LIDEVHTSDSSRYFYKNGYKR--------------------RLENDE-QQKQLSKEFLRE
WLMEK----------------------------------------------GFSGKEGQQ
VPT---------LPDSFRWSVYNRYKELFEVLTGNIFEP-----E---EI-----TEFNE
T-LEKILKR-------------------YQ------------------------------
------------------------------------------------------------
------------------------------------------------------------
------------------------------------------------------------
------------------------------------------------------------
------------------------------------------------------------
------------------------------------------------------------
------------------------------------------------------------
--------------
>WP_066627300.1|Bacteroidetes-Bacteroidia-Marinilabiliales-Marinilabiliaceae-Labilibacter-Labilibacter_marinus WP_066627300.1 phosphoribosylaminoimidazolesuccinocarboxamide synthase [Labilibacter marinus]
------------------------------------------------------------
------------------------------------------------------------
------------------------------------------------------------
------------------------------------------------------------
------------------------------------------------------------
------------------------------------------------------------
------------------------------------------------------------
-------------------------------------MS-EAI----VQND------F--
---NFPNQKGHYVGKVRDVYNINDE-------------------HLV--MVVSDRISAFD
VVLP-----KGIPYKGQVLNQIAEKFLD--ATSDIVPNWKA---------------ATPD
PNVTVGHYCETFPVEMIVRGYLTG----SSWRLY-KEG-----GRDICGVPLVEGLKEHQ
AFPEPLLTPTTK--AEQGE-----------------------HDENISREEIIKQ----G
LV-------SEEDYVELERISLELFKRGSEIANEKGLILVDTKYEFGK-K-D----GKIY
LIDEIHTPDSSRYFYADGYQE--------------------RFDKGE-NQKQLSKEFVRE
WLMEN----------------------------------------------GFQGKEGQE
VPE---------MTDEFVNKVSERYIELYESITGDKFIK-----A---DV-----NNVID
R-IDKNVND-------------------YLAKL---------------------------
------------------------------------------------------------
------------------------------------------------------------
------------------------------------------------------------
------------------------------------------------------------
------------------------------------------------------------
------------------------------------------------------------
------------------------------------------------------------
--------------
>WP_039606371.1|Proteobacteria-Gammaproteobacteria-Pseudomonadales-Pseudomonadaceae-Pseudomonas-Pseudomonas_flexibilis WP_039606371.1 phosphoribosylaminoimidazolesuccinocarboxamide synthase [Pseudomonas flexibilis]KHO65986.1 phosphoribosylaminoimidazole-
------------------------------------------------------------
------------------------------------------------------------
------------------------------------------------------------
------------------------------------------------------------
------------------------------------------------------------
------------------------------------------------------------
------------------------------------------------------------
-------------------------------------MS--------TPTA------L--
------SLKKLYSGKVRDLYEI-DDK------------------RML--MVASDRLSAFD
VILE-----EPIPEKGKILTAISNFWFD--KLKGLVPNHFTGDKVEDVVPAAEL--PLVE
GRAVVAKRLKPVPVEAIVRGYLVG----SGWKEY-QKS------GTVCGIPLPAGLKEAA
KLPQPIFTPSTK--AAVGD-----------------------HDENISFARCEE------
II-------GAELAAKVRDTAIALYSAAVDYAATRGIIIADTKFEFGLDE-D----GTLT
LMDEALTPDSSRFWPADSYA------------------------EGS-NPPSFDKQFVRD
WLEST----------------------------------------------GWNKQ--PP
APK---------VPAEVCQKTADKYREALTRLTGDA------------------------
------------------------------------------------------------
------------------------------------------------------------
------------------------------------------------------------
------------------------------------------------------------
------------------------------------------------------------
------------------------------------------------------------
------------------------------------------------------------
------------------------------------------------------------
--------------
>QDZ19327.1|Chlorophyta-Chloropicophyceae-Chloropicales-Chloropicaceae-Chloropicon-Chloropicon_primus QDZ19327.1 phosphoribosylaminoimidazole-succinocarboxamide synthase [Chloropicon primus]
------------------------------------------------------------
--------MERRSAS---------------------------------------------
-----------------------------AKG----------------------------
---------AKGKAAPCGSWGPRGR-----------------------------------
---------------------------PAAGR-----------SMAERRFPTP-------
------------------------------------------------------------
----------------------------------------------VLRA----------
VAGDESS--FVKSEET-------------ERSI-RDMLG-NCL----SDTD------L--
------SFGIKRAGKVRDLYEL-ED-------------------KVV--SITTDRQSGFD
RHLA------SVPFKGQVVNQTSVWWLN--QTREMVENALL---------------SAPH
PNVAVMKKCKVFPVEFVVRGYLTGSTGTSIWTNY-SKG-----SRSYCGNDLPDGLVKND
KLEKNIVTPTTK--SEV-------------------------GDVPITPEEIVAQ----G
LM-------TQEEWDKASAKALALFNFGQEVALRNGLLLVDTKYEFGMDD-Q----GKIL
LIDEIHTPDSSRYWIAETYER--------------------RHAQGK-EPENIDKEFLRL
WFKDH---------------------------------------------CDPYND--PE
LPE---------APESLIMELSRRYISLFETITGETFVPG----S---PG-----AYSAD
A-IEGAIEG-------------------SI------------------------------
------------------------------------------------------------
------------------------------------------------------------
------------------------------------------------------------
------------------------------------------------------------
------------------------------------------------------------
------------------------------------------------------------
------------------------------------------------------------
--------------
>WP_103238208.1|Firmicutes-Clostridia-Clostridiales-Lachnospiraceae-Acetatifactor-Acetatifactor_muris WP_103238208.1 phosphoribosylaminoimidazolesuccinocarboxamide synthase [Acetatifactor muris]SOY28113.1 Phosphoribosylaminoimidazole-succinocarboxamide s
------------------------------------------------------------
------------------------------------------------------------
------------------------------------------------------------
------------------------------------------------------------
------------------------------------------------------------
------------------------------------------------------------
------------------------------------------------------------
---------------------------------------------------------M--
---SIQELKPIKAGKVREIYDN-GD-------------------SLI--MVATDRISCFD
VILG-----NKVEKKGTVLTQMSRFWFD--MTKDILPNHMLSVDVKDMPAFFQT--KEFE
GKSMLCRKLNILPVECIVRGYITG----SGWASY-QKD------GTVCGIRLQSGLREAD
KLPEPVYTPSTK--AEIGD-----------------------HDENISFEQSVD------
YLEKRFPGKGREYAEKIRDCSLALYKKCADYALKRGIIIADTKFEFGLDE-D----GNIV
LADEMLTPDSSRFWPADSYE------------------------PGH-GQPSFDKQFARD
WLKAN----------------------------------------------PDSN-----
-WV---------LPEEVVQKTIEKYLQAYEMLTGNAL-----------------------
------------------------------------------------------------
------------------------------------------------------------
------------------------------------------------------------
------------------------------------------------------------
------------------------------------------------------------
------------------------------------------------------------
------------------------------------------------------------
------------------------------------------------------------
--------------
>WP_100914117.1|Proteobacteria-Gammaproteobacteria-Alteromonadales-Pseudoalteromonadaceae-Pseudoalteromonas-Pseudoalteromonas_spongiae WP_100914117.1 phosphoribosylaminoimidazolesuccinocarboxamide synthase [Pseudoalteromonas spongiae]
------------------------------------------------------------
------------------------------------------------------------
------------------------------------------------------------
------------------------------------------------------------
------------------------------------------------------------
------------------------------------------------------------
------------------------------------------------------------
-----------------------------------MS-SYKVL---DVNDD------L--
---PIRTKGKVHSGKVRSVYWL-TEQDSVRLIEEKGYNIPKDTPLAL--MVISDRISAFD
CIWQGENGLNGVPGKGIALNSVASHWFKLFDEAGLAGNHIV---------------DIPH
PYVWIVRKAETVRVEAIARQYITG----SMWRDY-AKG-----VRNFCGIDLPEGLEAHQ
KLDNVLITPSTK--GIITGVAEVPE----------------VDDVNITRENIENNLAAFN
FK-------SVSDIDLYEKLLTEGFKLISEQLAELDQIFVDTKFEFGYVE-EVDGSHKLI
YIDEVGTPDSSRIWDGPAYR------------------------DGK-IVEN-SKEGFRQ
LLINNVPDS-----------------------------------------DVLLNK--DR
MDEREELAKGYKLPVDVMMQVSDTYVGIASKIVGKQLEI-----P----------SDPRQ
E-VIDILDKE-----------------YGLID----------------------------
------------------------------------------------------------
------------------------------------------------------------
------------------------------------------------------------
------------------------------------------------------------
------------------------------------------------------------
------------------------------------------------------------
------------------------------------------------------------
--------------
>WP_040368084.1|Balneolaeota-Balneolia-Balneolales-Balneolaceae-Balneola-Balneola_vulgaris WP_040368084.1 phosphoribosylaminoimidazolesuccinocarboxamide synthase [Balneola vulgaris]
M-----------------------------------------------------------
------------------------------------------------------------
------------------------------------------------------------
------------------------------------------------------------
------------------------------------------------------------
------------------------------------------------------------
------------------------------------------------------------
-----------------------------STLL-KEALN-HCI----TDTN------V--
-----SNIPEPYKGKVREVYTLNDD-------------------TLG--IVVTDRISAFD
YIMR-----QAIPFKGQILNQMAAFSFE--KVKDIVPTHIK---------------EVPH
PNVTISKKCAPIPIEVVIRGYLTG----HAWRTY-KSG-----LRTLCGVTLPEGMVEHQ
KFEQPILTPATK--ATEG------------------------HDEDISEEEILSR----G
IV-------EEKLWNSIKETAFKLFERGTEVAAKQGLILVDTKYEFGL-Y-N----GELT
LIDEVHTTDSSRYFYLDGYEA--------------------RQAKGE-NQKQLSKEFLRE
WLMEN----------------------------------------------EFQGLDGQT
LPD---------LPDSFRIEVYERYAELFGLLTGKAFEP-----K---LD-----KNINQ
S-LEDLFEP-------------------YLK-----------------------------
------------------------------------------------------------
------------------------------------------------------------
------------------------------------------------------------
------------------------------------------------------------
------------------------------------------------------------
------------------------------------------------------------
------------------------------------------------------------
--------------
>WP_110044232.1|Firmicutes-Bacilli-Bacillales-Paenibacillaceae-Paenibacillus-Paenibacillus_cellulosilyticus WP_110044232.1 phosphoribosylaminoimidazolesuccinocarboxamide synthase [Paenibacillus cellulosilyticus]PWW02744.1 phosphoribosylaminoimidazole-suc
------------------------------------------------------------
------------------------------------------------------------
------------------------------------------------------------
------------------------------------------------------------
------------------------------------------------------------
------------------------------------------------------------
------------------------------------------------------------
-------------MIT-------------KETI-QKNLM-NCL----DDTS------F--
-----LNVPGFRRDKVRDTYDL-GD-------------------SLI--LITTDRQSAFD
RILA------NIPFKGQVLNQLSAFWFE--NTSDIISNHVI---------------KIPD
PNVTIGKKCKVFPVEFVMRAYLTGSTDTSAWVQY-SQG-----IRDLSGHILPDGMKRNQ
KFEQPILTPAMK--SSV-------------------------HDESISAAQIVND----G
II-------DKDTWEYLQKIAFSLFARGTEIAARNGLILVDTKYEFGIDD-K----GEIL
LIDEIHTPDSSRYWMKDTYES--------------------RLAEGK-EPENIDKEFLRL
WFREH---------------------------------------------CDPYKD--KI
LPA---------APDDLVIELSHRYIRLFEMITGKQFSV-----D---GT-----HAVKD
R-LKKNLNA-------------------YLI-----------------------------
------------------------------------------------------------
------------------------------------------------------------
------------------------------------------------------------
------------------------------------------------------------
------------------------------------------------------------
------------------------------------------------------------
------------------------------------------------------------
--------------
>KKS46663.1|Candidatus_Gottesmanbacteria-root-root-root-root-Candidatus_Gottesmanbacteria_bacterium_GW2011_GWA2_42_18 KKS46663.1 Phosphoribosylaminoimidazole-succinocarboxamide synthase [Candidatus Gottesmanbacteria bacterium GW2011_GWA2_42_18]KKS76100.1
------------------------------------------------------------
------------------------------------------------------------
------------------------------------------------------------
------------------------------------------------------------
------------------------------------------------------------
------------------------------------------------------------
------------------------------------------------------------
-------------MLT-------------EQTI-RKTLK-FVL----KKVD------L--
-----PSLKSKEQGKVRDIYRV-GQ-------------------RRI--LITTDRISAFD
RVLG------YIPFKGQVLNELSAFWFD--KTRDIVTNHAL---------------AFPD
SNVTVAIEAQAYPVEMVVRGYLSGVTSTSIWKAY-ENG-----ERIIYGIKFPDGMKKNQ
KLPHPIITPTTK--AEHGQ-----------------------HDRKLTEKEILAK----K
II-------KAKDWKQMKQAALALFERGSKICSRAGIILVDTKYEFAD-Y-K----GKLM
LIDEIHTPDSSRFWKKETYLK--------------------RLKEGQ-EPENFDKEFLRL
WYAHK----------------------------------------------GYIGD--GE
PPK---------MTEDLIVKTARRYIAIFEMITGKKFIA---------RK-----YPVLE
E-INKNMEK-------------------YFRLPYK-------------------------
------------------------------------------------------------
------------------------------------------------------------
------------------------------------------------------------
------------------------------------------------------------
------------------------------------------------------------
------------------------------------------------------------
------------------------------------------------------------
--------------
>RPJ06940.1|Spirochaetes-Spirochaetia-Spirochaetales-Spirochaetaceae-root-Spirochaetaceae_bacterium RPJ06940.1 phosphoribosylaminoimidazolesuccinocarboxamide synthase [Spirochaetaceae bacterium]
MD----------------------------------------------------------
------------------------------------------------------------
------------------------------------------------------------
------------------------------------------------------------
------------------------------------------------------------
------------------------------------------------------------
------------------------------------------------------------
-----------------------------SHNL-TQFLN-TTL----ETLA------L--
---PKEAGYSLYEGKVRDVVDM-GD-------------------LMI--IATSDRISAFD
RVLS------TIPCKGQVLNELSLFWFD--KTRDIVKNHIV---------------EKLS
ARSVCAKRCHVLPIEVVVRGYLTG----SAWRDY-SQG------RPVSGIVLPPDMKASQ
KFEIPILTPSTK--ESKGK-----------------------HDMPIASNQVVKQ----G
IV-------KKELWEQVERTALELFTRGTEIAAQNGLILVDTKYEFGI-R-D----NELH
LVDEIHTPDSSRYWYADTYSD--------------------LFAKGE-KQRELDKEYLRQ
WLIGK----------------------------------------------GFMGD--GV
APE---------IPDDIRLEVAIRYITAYETITGRTFQP---------SE-----ADADD
E-MRIVLQAIV----------------KYHK-----------------------------
------------------------------------------------------------
------------------------------------------------------------
------------------------------------------------------------
------------------------------------------------------------
------------------------------------------------------------
------------------------------------------------------------
------------------------------------------------------------
--------------
>WP_055466585.1|Proteobacteria-Gammaproteobacteria-Vibrionales-Vibrionaceae-Vibrio-Vibrio_furnissii WP_055466585.1 phosphoribosylaminoimidazolesuccinocarboxamide synthase [Vibrio furnissii]KQH84828.1 phosphoribosylaminoimidazole-succinocarboxamide syntha
------------------------------------------------------------
------------------------------------------------------------
------------------------------------------------------------
------------------------------------------------------------
------------------------------------------------------------
------------------------------------------------------------
------------------------------------------------------------
-----------------------------------MSLADQVL---AVNDD------L--
---PIRTNQPVHSGKVRSVYWL-TEDDSRRLIKEKGYNVAEDAPLAI--MVISDRISAFD
CIWHAEGGVNGVPGKGAALNAISNHWFKLFQENGLADSHIL---------------DIPH
PFVWIVQKAKPIKIEAICRQYITG----SMWRAY-SKG-----EREFCGIELPEGLEKDK
ALPELLMTPSTK--GILKGIPGVPE----------------ADDVNITRQNIEDNFAAFN
FS-------KASDIALYEKLLKEGFGVISDALKAIGQIFVDTKFEFGYVT-DANGVEKLI
YMDEVGTPDSSRIWDAQEYQ------------------------AGK-IVEN-SKEGFRQ
FLLNYFPDP-----------------------------------------DILLNK--ER
MPEREALARDNALPLESLMDISRTYLGIAEKIVGHPIEL-----S----------TNPKQ
E-IIDVLAKE-----------------YGLID----------------------------
------------------------------------------------------------
------------------------------------------------------------
------------------------------------------------------------
------------------------------------------------------------
------------------------------------------------------------
------------------------------------------------------------
------------------------------------------------------------
--------------
>WP_108821476.1|Bacteroidetes-Bacteroidia-Bacteroidales-Dysgonomonadaceae-Dysgonomonas-Dysgonomonas_sp._Marseille-P4361 WP_108821476.1 phosphoribosylaminoimidazolesuccinocarboxamide synthase [Dysgonomonas sp. Marseille-P4361]
------------------------------------------------------------
------------------------------------------------------------
------------------------------------------------------------
------------------------------------------------------------
------------------------------------------------------------
------------------------------------------------------------
------------------------------------------------------------
-------------------------------------MK-DTL----VRTD------F--
---NFKGQTNVYHGKVRDVYSIGQD-------------------LLV--MIATDRISAFD
VVLP-----QGIPYKGQVLNQIAAKFLD--ATSDIIPNWKL---------------ATPD
PMVTVGVRCETYRVEMVIRGYLTG----SAWREY-KAG-----ARTLCGVPLPEGMKENE
KFPTPIITPTTK--EDEG------------------------HDENISKEEIIAQ----G
LV-------SKEEYEQLEQYTYALFQRGTEMAAQKGLILVDTKYEFGK-N-N----GKIY
LIDEIHTPDSSRYFYADTYQE--------------------LFEKGE-EQRQLSKEFVRK
WLMEN----------------------------------------------GFQGKEGQQ
VPE---------MTEEYCNSVSDRYIELYEKIVGEKFVK-----A---DI-----SNVPQ
R-IENNINE-------------------YLNKIG--------------------------
------------------------------------------------------------
------------------------------------------------------------
------------------------------------------------------------
------------------------------------------------------------
------------------------------------------------------------
------------------------------------------------------------
------------------------------------------------------------
--------------
>GBF90993.1|Chlorophyta-Chlorophyceae-Sphaeropleales-Selenastraceae-Raphidocelis-Raphidocelis_subcapitata GBF90993.1 hypothetical protein Rsub_03848 [Raphidocelis subcapitata]
MQIGRAQ-------AQAARQTGSAGARA--------------------------------
------APLMARSGA---------------------------------------------
------------------------------------------------------------
---------------------PVGR-----------------------------------
----------------------------------------------RRSVACG-------
------------------------------------------------------------
----------------------------------------------AASA----------
PAPVESI--KGIRPDT-------------EKAI-AAAVD-NCL----TATH------L--
------PLPGRRQGKVRDTYDL-GD-------------------RVV--IVTTDRQSAFD
RLLA------SIPFKGQVLNQTAAWWFG--QTRGIVPNALL---------------STPD
PNVSVMKKCAVFPVEFVVRGFMTGSTDTSLWTHY-NNG-----ARSYCGNDFPDGMRKNQ
RLDKNVITPTTK--AED-------------------------HDEPITPSEIISR----G
LM-------SAADWEAASRAALALFEFGQQEAAKRGLLLVDTKYEFGKDA-D----GNIM
LIDEIHTPDSSRYWLADSYGA--------------------RHAAGQ-EPENIDKEFLRL
WFRER---------------------------------------------CDPYKD--EV
LPE---------APRELVVELSRRYVHLYERITGCDFVPP----P---EG-----EPVAA
R-IERALAGL---GL---------------------------------------------
------------------------------------------------------------
------------------------------------------------------------
------------------------------------------------------------
------------------------------------------------------------
------------------------------------------------------------
------------------------------------------------------GLGLG-
------------------------------------------------------------
------------LK
>WP_125240043.1|Bacteroidetes-Bacteroidia-Bacteroidales-Bacteroidaceae-Bacteroides-Bacteroides_heparinolyticus WP_125240043.1 phosphoribosylaminoimidazolesuccinocarboxamide synthase [Bacteroides heparinolyticus]RRD87779.1 phosphoribosylaminoimidazolesucc
------------------------------------------------------------
------------------------------------------------------------
------------------------------------------------------------
------------------------------------------------------------
------------------------------------------------------------
------------------------------------------------------------
------------------------------------------------------------
-------------------------------------M--KAL----TKTD------F--
---NFPGQKSVYHGKVRDVYNINGE-------------------KLV--MVATDRISAFD
VVLP-----KGIPFKGQMLNQIAAKFLD--ATTDICPNWKM---------------ATPD
PMVTVGVMCEGFPIEMIVRGYLCG----SAWRAY-KSG-----VREICGVKLPEGMKENQ
KFPEPIITPTTK--AEIGE-----------------------HDADISKEEILAK----G
LA-------TPEEYAILEKYTLALFKRGTEIAAARGLILVDTKYEFGK-H-N----GKIY
LMDEIHTPDSSRYFYSEGYEE--------------------RFIKGE-AQKQLSKEFVRE
WLMDN----------------------------------------------GFQGKAGQQ
VPE---------MTDEIVASISERYIELYEHITGEKFVK-----E---DT-----GNIAE
R-IEKNVTE-------------------YLR-----------------------------
------------------------------------------------------------
------------------------------------------------------------
------------------------------------------------------------
------------------------------------------------------------
------------------------------------------------------------
------------------------------------------------------------
------------------------------------------------------------
--------------
>GAY05535.1|root-Oomycota-Pythiales-Pythiaceae-Pythium-Pythium_insidiosum GAY05535.1 phosphoribosylaminoimidazolesuccinocarboxamide synthase [Pythium insidiosum]
M-----------------------------------------------------------
------------------------------------------------------------
------------------------------------------------------------
------------------------------------------------------------
------------------------------------------------------------
------------------------------------------------------------
------------------------------------------------------------
SSSPSSSPIDDAQQRT-------------RDYVARINPR-DVL----TATS------LDA
IAAE-LPAFRQIVGKVRDVYVF-DD-------------------AVL--LVSTDRQSAFD
RALA------SIPXKGRVLTLTSVWWFR--ATQHIVPNHLL---------------STPH
PSAMLCKKCTVFPVEFVVRGYLTGSTSTSMWTNY-AKG-----VRDFCGHRLDDGWTQHQ
KLPRNMVTPTTK--DDV-------------------------HDELISGEEVVRS----G
RM-------TQAQWDYCSAKALELFAFGQQEAAKRGLILVDTKYEFGVDA-N----GEIL
LIDEIHTPDSSRYWLAHSYXE--------------------RLAKGE-SPENIDKEFLRL
WFKEH---------------------------------------------CDPYKD--AV
LPE---------APVELVLELSRRYILLYELITGDRFAFP----DGA-DT-----RSVAQ
Q-LQDSVRE-------------------ALRK----------------------------
------------------------------------------------------------
------------------------------------------------------------
------------------------------------------------------------
------------------------------------------------------------
------------------------------------------------------------
------------------------------------------------------------
------------------------------------------------------------
--------------
>OGI71658.1|Candidatus_Nomurabacteria-root-root-root-root-Candidatus_Nomurabacteria_bacterium_RIFCSPHIGHO2_02_FULL_35_13 OGI71658.1 phosphoribosylaminoimidazolesuccinocarboxamide synthase [Candidatus Nomurabacteria bacterium RIFCSPHIGHO2_02_FULL_35_13]
------------------------------------------------------------
------------------------------------------------------------
------------------------------------------------------------
------------------------------------------------------------
------------------------------------------------------------
------------------------------------------------------------
------------------------------------------------------------
--------------MN-------------IEKI-KEHIN-DVL----VETN------F--
-----TNLGEKKVGKVRDIYIK-PD-------------------HIT--LISTDRHSSFD
RNIA------FIPFKGEVLNQISLFWFN--QTKDIIENHVL---------------NTPD
PNVVVARKCKPLSIECVMRGYITGVTGTSLWTHY-KEG-----KRDFGNFVLPEGMKKNQ
KLAEPVFNPTTK--SDE-------------------------HDRPITLAEIVSE----G
LL-------TKEMVTEVERVAKALFKRGQEVAFSRGLILVDTKYELGIDE-N----GKLM
LIDEIHTPDSSRYWKAGTYEE--------------------RFNKGE-EPEYFDKEFLRI
WFKEH---------------------------------------------CDPYKD--KE
LPK---------APLELIAELSRRYIEIYEMIIGKSFEH-----D---FS-----FTTKE
R-VTKNLSSI--------------------------------------------------
------------------------------------------------------------
------------------------------------------------------------
------------------------------------------------------------
------------------------------------------------------------
------------------------------------------------------------
------------------------------------------------------------
------------------------------------------------------------
--------------
>WP_082115908.1|Bacteroidetes-Cytophagia-Cytophagales-Hymenobacteraceae-Hymenobacter-Hymenobacter_terrenus WP_082115908.1 hypothetical protein [Hymenobacter terrenus]
------------------------------------------------------------
------------------------------------------------------------
------------------------------------------------------------
------------------------------------------------------------
------------------------------------------------------------
------------------------------------------------------------
------------------------------------------------------------
--------------------------------------M-NTL----TQFA------S--
-----PQLPLLHRGKVRDSLRAPSG-------------------DRL--IIVTDRLSAFD
SVLE-----TAIPHKGAVLNGLANFWFD--KTQDIIPNHVI---------------KLVD
ANAMLVKEAEPIKVEMVVRQYLTG----SMWRGY-QAG-----QRTFSGVTVPDGLTKNQ
PFPQAIVTPTTK--EE--------------------------SDREITPNNLVSE----G
WV-------TKELYDQMAVKAQMLFAVGAQLLADKGIILVDTKYEFGL-L-D----GKLI
LIDEIHTPDSSRFWSAEDYAQ-----------------------NPE-TAEQMDKEYVRQ
WLIAN------------------------------------------------KKD--GQ
YPR--------ALTPEVAQEASRRYLDIYQRITGQALSTVETEAA---DAPHTGRQDARA
R-LLANLVQS-----------------GLVKDAWV-------------------------
----------------------------------------------NIVMSSPADKEHCE
KIRQHFEGYGVFTQLRVTS-AYKNGEG--------------------------IADMAEI
WNNSIEPGVIIAVAGLSNGL----------------------------------------
-------------------------------------GGALAANVNV----PVIS-----
---------CPPWKDYA------------------ELAMNLNSSVIMPSGTPNLTVVQ--
--------------------------------------------------PDNA------
-----------AQAALRAL----NIARLRERLSQDIKATTAKL---------RAADEELR
A------------L
>WP_103026470.1|Bacteroidetes-root-Bacteroidetes_Order_II._Incertae_sedis-Rhodothermaceae-Salinibacter-Salinibacter_altiplanensis WP_103026470.1 phosphoribosylaminoimidazolesuccinocarboxamide synthase [Salinibacter altiplanensis]
------------------------------------------------------------
------------------------------------------------------------
------------------------------------------------------------
------------------------------------------------------------
------------------------------------------------------------
------------------------------------------------------------
------------------------------------------------------------
--------------MD-------------PHVI-EDQLD-HTI----ERTH------F--
-----DDLGRPYHGKVRDSYRQ-GD-------------------RRI--LVTTDRISAFD
HVLP-----QTIPFKGQILNQTAAYFFE--ATEDLVPNHVL---------------SVPD
PNVTVAKECTPIPIEFVVRGYLAG----HAWREY-DRG-----ARTLCGQELPEGLRESE
QLPEPILTPTTK--AEEG------------------------HDQDITREEALSG----T
DL-------DAATYDQLAEWARALYQKGHEMASEQGLLLVDTKYEFGRTP-E----GNLM
LIDEVHTPDSSRYYYASGYED--------------------RLAQGE-PQRQLSKEFVRE
WLMDQ----------------------------------------------GFQGRAGDE
MPA---------LPRAFRAKVTRRYVELFEKVTGQTFEP-----D---TH-----SNPKE
R-IRTALDD-------------------HATQESH-------------------------
------------------------------------------------------------
------------------------------------------------------------
------------------------------------------------------------
------------------------------------------------------------
------------------------------------------------------------
------------------------------------------------------------
------------------------------------------------------------
--------------
>WP_138478363.1|Proteobacteria-Gammaproteobacteria-Alteromonadales-Pseudoalteromonadaceae-Pseudoalteromonas-Pseudoalteromonas_phenolica WP_138478363.1 phosphoribosylaminoimidazolesuccinocarboxamide synthase [Pseudoalteromonas phenolica]TLX48715.1 phospho
------------------------------------------------------------
------------------------------------------------------------
------------------------------------------------------------
------------------------------------------------------------
------------------------------------------------------------
------------------------------------------------------------
------------------------------------------------------------
-----------------------------------MS-SYKVL---EVNDD------L--
---PIRTKGAVHSGKVRSVYWL-TDEDSARLIEEKGYDVPKGTELAI--MVISDRISAFD
CIWQGENGLNGVPGKGIALNSVASHWFKLFDQAGLAGNHIV---------------DIPH
PYVWIVRKASTVRVEAIARQYITG----SMWRDY-SKG-----VRNFCGIELPEGLEANQ
KLDEVLITPSTK--GIITDVPEVPP----------------VDDVNITRKNITDNLAAFN
FK-------SEADVAQYEKLLTEGFALISKELAELDQIFVDTKFEFGYVE-QTDGTEQLI
YIDEVGTPDSSRIWDGPAFR------------------------DGK-VIEN-SKEGFRQ
LLINNVPDS-----------------------------------------DVLLNK--DR
MPEREQLAQDYKLPVDVMMSVSDTYVGIASKIVGKELTI-----P----------ADPRA
E-VIAILDSE-----------------YGLID----------------------------
------------------------------------------------------------
------------------------------------------------------------
------------------------------------------------------------
------------------------------------------------------------
------------------------------------------------------------
------------------------------------------------------------
------------------------------------------------------------
--------------
>WP_159132003.1|Proteobacteria-Gammaproteobacteria-Cellvibrionales-Spongiibacteraceae-root-BD1-7_clade_bacterium WP_159132003.1 phosphoribosylaminoimidazolesuccinocarboxamide synthase [BD1-7 clade bacterium]CAA0099374.1 Phosphoribosylaminoimidazole-succi
------------------------------------------------------------
------------------------------------------------------------
------------------------------------------------------------
------------------------------------------------------------
------------------------------------------------------------
------------------------------------------------------------
------------------------------------------------------------
-----------------------------------MSLADKVL---AVNND------L--
---PIRTDSPVHSGKVRSVYWL-TEADSRRLIADRGYDVAEDAPLAI--MVISDRISAFD
CIWQGEEGLNGVPGKGAALNAISNHWFRSFREQGLADSHIL---------------EIPH
PFVWIVQKARPVMIEAIGRQYITG----SMWRSY-AKG-----ERDFCGIQIPDGLEKDQ
KLPELLITPSTK--GILTGIPGVPE----------------ADDVNITRQNIDDNLDAFG
FR-------NADDVDLYEKLLKEGFDLIGDALADLDQIFVDTKFEFGYVT-DKSGNEKLI
YMDEVGTPDSSRIWDGESYR------------------------NGK-VVEN-SKEGFRQ
LLLNHFPDP-----------------------------------------DILLNK--ER
MDERAALARDNALPVDVLMQVSKTYLDIAEKITGQALEL-----S----------ANPKA
E-IVAILDKE-----------------FGLID----------------------------
------------------------------------------------------------
------------------------------------------------------------
------------------------------------------------------------
------------------------------------------------------------
------------------------------------------------------------
------------------------------------------------------------
------------------------------------------------------------
--------------
>TMA23387.1|Proteobacteria-Deltaproteobacteria-root-root-root-Deltaproteobacteria_bacterium TMA23387.1 phosphoribosylaminoimidazolesuccinocarboxamide synthase [Deltaproteobacteria bacterium]TMB29211.1 phosphoribosylaminoimidazolesuccinocarboxamide syntha
------------------------------------------------------------
------------------------------------------------------------
------------------------------------------------------------
------------------------------------------------------------
------------------------------------------------------------
------------------------------------------------------------
------------------------------------------------------------
-------------MTR-------------DDIL-RAQIP-HTL----READ------F--
-----PALGELYRGKVRDNFSK-GG-------------------RIV--MVTTDRLSAFD
RVLT------TIPFKGEVLNRITAFWFE--KTKDVAPNHLQ---------------DVPD
PSVLVVRKLRPLSLEMVVRGYLTG----SLWRDF-QAG----RGAKAYGIELPAGMKKDQ
QFENPILTPSTK--EEVGK-----------------------HDLPISPGELVAR----G
SV-------TQRQWDEIAQYALALFAKGQSWAKTRGLILVDTKYEFGVDE-S----GKIF
LIDEIHTPDSSRYWIADGSEQ--------------------RFAKGE-DQKMLDKEFFRQ
WLIRE---------------------------------------------RGYQGD--GP
LPA---------IPDAVRAELAGKYVELAEKLTGEEPRL---------EV-----GDTRA
R-IERALRAK-----------------KYL------------------------------
------------------------------------------------------------
------------------------------------------------------------
------------------------------------------------------------
------------------------------------------------------------
------------------------------------------------------------
------------------------------------------------------------
------------------------------------------------------------
--------------
>WP_006976801.1|Proteobacteria-Deltaproteobacteria-Myxococcales-Nannocystaceae-Plesiocystis-Plesiocystis_pacifica WP_006976801.1 phosphoribosylaminoimidazolesuccinocarboxamide synthase [Plesiocystis pacifica]EDM74033.1 phosphoribosylaminoimidazole-succin
------------------------------------------------------------
------------------------------------------------------------
------------------------------------------------------------
------------------------------------------------------------
------------------------------------------------------------
------------------------------------------------------------
------------------------------------------------------------
------------MPVS-------------RDVI-KQALA-DNLILDAIPEA------F--
-----DVLGTRYSGKVRENFTR-GD-------------------ERV--IIVSDRVSAFD
HVLG------TIPFKGQVLNGLARHWFA--QTADQFPNHLR---------------SVPD
AQVTVASECEPIKVEMVVRGYLTGSSSTSIWRAY-ESG-----SRSFCGHTLPEGLARHQ
KLPTNLVTPATK--AAKGE-----------------------HDQNASKAELVEM----G
LI-------TAELFDELEQRCLALFARGQELAAERGLILVDTKYELGRRP-D----GEIV
LIDEIHTPDSSRYWYIDGYDA--------------------SMAAGE-DPRSLDKEYVRR
WLVEQ----------------------------------------------GFRGE--GT
PPA---------LSDEVRIEAAARYIETFEQVTGTDFVP---------DL-----RPPLE
R-LRAALL----------------------------------------------------
------------------------------------------------------------
------------------------------------------------------------
------------------------------------------------------------
------------------------------------------------------------
------------------------------------------------------------
------------------------------------------------------------
------------------------------------------------------------
--------------
>WP_107038755.1|Bacteroidetes-Flavobacteriia-Flavobacteriales-Crocinitomicaceae-Brumimicrobium-Brumimicrobium_mesophilum WP_107038755.1 phosphoribosylaminoimidazolesuccinocarboxamide synthase [Brumimicrobium mesophilum]
------------------------------------------------------------
------------------------------------------------------------
------------------------------------------------------------
------------------------------------------------------------
------------------------------------------------------------
------------------------------------------------------------
------------------------------------------------------------
-------------------------------------M--KSL----TKTD------F--
---NFPEQREVYKGKVRDVYFIGED-------------------HLV--MIASDRISAFD
HILP-----VGIPYKGQVLNQVATHFLK--ATEDILPNWLM---------------DVPD
PNVAVGYRCDPIRIEMVIRGYLTG----HAWREY-SAG-----RRILCGVEMPEGMKEND
KFPQPIITPSTK--AVEG------------------------HDEDITRDEILSK----G
YA-------TEEVYSQLEKYTHLLYERGTEMAADRGLILVDTKYEFGM-K-D----GSIM
LMDEIHTPDSSRYFYAEGYEE--------------------RQRNNE-QQRQLSKEFVRQ
WLIEN----------------------------------------------DFQGLEGQK
MPE---------IPKDFIALITERYIELFEKITGSGFVK-----A---NT-----TNINE
R-IMKNTVD-------------------SLNDKKIIK-----------------------
------------------------------------------------------------
------------------------------------------------------------
------------------------------------------------------------
------------------------------------------------------------
------------------------------------------------------------
------------------------------------------------------------
------------------------------------------------------------
--------------
>WP_137007746.1|Proteobacteria-Gammaproteobacteria-Vibrionales-Vibrionaceae-Vibrio-Vibrio_kanaloae WP_137007746.1 phosphoribosylaminoimidazolesuccinocarboxamide synthase [Vibrio kanaloae]TKF07021.1 phosphoribosylaminoimidazolesuccinocarboxamide synthase 
------------------------------------------------------------
------------------------------------------------------------
------------------------------------------------------------
------------------------------------------------------------
------------------------------------------------------------
------------------------------------------------------------
------------------------------------------------------------
-----------------------------------MSLADQVL---AVNDD------L--
---PIRTDKPVHSGKVRSVYWL-TEEDSQRLIKEKGYDVAPDAPLAI--MVISDRISAFD
CIWRGEGNLKGVPGKGAALNAISNHWFKLFKDNGLADSHIL---------------DIPH
PFVWIVQKARPVMIEAICRQYITG----SMWRAY-ANG-----EREFCGIEMPEGLEKDK
KLPELLITPSTK--GILKGIPGVPE----------------ADDMNITRNNIEDNFAAFN
FT-------QASDIAHYEKLLKEGFNVISQALAKVDQTFVDTKFEFGYVN-DAQGKEKLI
YMDEVGTPDSSRIWDTQEYN------------------------NGN-IVEN-SKEGFRQ
FLLNYFPDA-----------------------------------------DILLNK--ER
MPEREALARDNELPLDSLMSLSRTYLDIAAKITGAEIVL-----S----------ENPKQ
E-IIDVLRAD-----------------YGLID----------------------------
------------------------------------------------------------
------------------------------------------------------------
------------------------------------------------------------
------------------------------------------------------------
------------------------------------------------------------
------------------------------------------------------------
------------------------------------------------------------
--------------
>WP_108775308.1|Firmicutes-Erysipelotrichia-Erysipelotrichales-Erysipelotrichaceae-Lactimicrobium-Lactimicrobium_massiliense WP_108775308.1 phosphoribosylaminoimidazolesuccinocarboxamide synthase [Lactimicrobium massiliense]
------------------------------------------------------------
------------------------------------------------------------
------------------------------------------------------------
------------------------------------------------------------
------------------------------------------------------------
------------------------------------------------------------
------------------------------------------------------------
---------------------------------------------------------M--
-----EEYSPVKEGKVREIYDI-GD-------------------KLV--MVATDRISAFD
VILK-----NKVTKKGTVLTQMSRFWFD--YTKDIVKNHMVSTDVNDMPEFFRQ--PQFD
GNSMLCEKLTMLPIECIVRGYITG----SGWASY-QKN------GTVCGIKLRDGLKECE
KLDEPIYTPSTK--AEIGD-----------------------HDENISFEQSID------
VLEKKFPGHGAEYATKIRDYTIALYRKCADYALTRGIIIADTKFEFGLDK-D----GNVV
LGDEMLTPDSSRFWPLDGYA------------------------PGR-SQPSFDKQFVRD
WLKAH----------------------------------------------PDSD-----
-YN---------LPQDVIDKTIAKYKEAYHLLTGLEIK----------------------
------------------------------------------------------------
------------------------------------------------------------
------------------------------------------------------------
------------------------------------------------------------
------------------------------------------------------------
------------------------------------------------------------
------------------------------------------------------------
------------------------------------------------------------
--------------
>PTB97145.1|Bacteroidetes-Cytophagia-Cytophagales-Marivirgaceae-Marivirga-Marivirga_lumbricoides PTB97145.1 phosphoribosylaminoimidazolesuccinocarboxamide synthase [Marivirga lumbricoides]
------------------------------------------------------------
------------------------------------------------------------
------------------------------------------------------------
------------------------------------------------------------
------------------------------------------------------------
------------------------------------------------------------
------------------------------------------------------------
-------------------------------------M--NAI----QETN------F--
---QVPNQISFYRGKVRDVYTT-PS-------------------KII--MVATDRLSAFD
VVLP-----RAIPFKGQVLNQIAAKFLK--ATKDIVPNWLL---------------ETPD
PNVSIGLKCEAFPVEMVIRGYLAG----HAWREY-KAG-----RRTICGIPLPEGLKEND
KLPKPIITPTTK--AHEG------------------------HDEDISREEILRQ----Q
LV-------SEEDYVMLENYTFELFNKGTEIALENGLILVDTKYEFGK-A-N----GKIY
LIDEIHTPDSSRYFYADTYAE--------------------NQEKGL-KQKQLSKEFVRE
WLIEN----------------------------------------------GFQGKEGQQ
IPE---------MTDEKVNEISQRYIELYEKVTGETFQP-----R---LY-----QDVIS
G-IEQNILR-------------------VVK-----------------------------
------------------------------------------------------------
------------------------------------------------------------
------------------------------------------------------------
------------------------------------------------------------
------------------------------------------------------------
------------------------------------------------------------
------------------------------------------------------------
--------------
>OIO67105.1|Candidatus_Marinimicrobia-root-root-root-root-Candidatus_Marinimicrobia_bacterium_CG1_02_48_14 OIO67105.1 phosphoribosylaminoimidazolesuccinocarboxamide synthase [Candidatus Marinimicrobia bacterium CG1_02_48_14]HCW75319.1 phosphoribosylamino
M-----------------------------------------------------------
------------------------------------------------------------
------------------------------------------------------------
------------------------------------------------------------
------------------------------------------------------------
------------------------------------------------------------
------------------------------------------------------------
-------------PIY-------------KSLI-QDQLS-HCL----EKTD------L--
------GMGERIQGKVRDSYIL-PD-------------------KMV--FVTTDRQSAFD
RVLA------SIPFKGQVLNQTSAWWFD--RTRHIIPNHVL---------------SIPD
PNVTVGKRCEVFPVEFVMRGYITGSTSTSLWTVY-KNG-----DRNYCGNALPEGLVKNQ
KLEKNLITPTTK--DAV-------------------------HDRPISPEEIVSE----G
WM-------SREDWDYASLKAEELFEYGQKIAQKHGLILVDTKYEMGKDE-N----GVIT
LIDEIHTPDSSRYWIAESYDE--------------------RFAAGE-EPQNIDKEFLRL
WFKDH---------------------------------------------CDPYND--AV
LPP---------APDELVVELSRRYIQLYEMITGESFQFP----N---PA-----IPIEE
R-IRHNLTGLSS------------------------------------------------
------------------------------------------------------------
------------------------------------------------------------
------------------------------------------------------------
------------------------------------------------------------
------------------------------------------------------------
------------------------------------------------------------
------------------------------------------------------------
--------------
>RKY49302.1|Candidatus_Marinimicrobia-root-root-root-root-Candidatus_Marinimicrobia_bacterium RKY49302.1 phosphoribosylaminoimidazolesuccinocarboxamide synthase [Candidatus Marinimicrobia bacterium]
------------------------------------------------------------
------------------------------------------------------------
------------------------------------------------------------
------------------------------------------------------------
------------------------------------------------------------
------------------------------------------------------------
------------------------------------------------------------
--------------------------------------M-DCL----PRFD------S--
-----PQLKKLHSGKVRESFRADAG-------------------HRL--ILATDRISSFD
RVLK-----TPVPAKGAVLNSLAAWWFD--KTRDICPNHFV---------------RIVD
PAISLVREAKPIRLEMIIRAYLTG----SAWRKY-QKG-----ERTLSGVSLPDGLTQNA
PFPKPIVTPTTK--EA--------------------------SDRPISAEEIVKE----G
WT-------SREIYEKMCSVSLCLFEKGSAMLLERGIILVDTKYEFGL-I-E----GELV
LIDEIHTPDSSRFWLKEAYES-----------------------NPE-SVEQLDKEFVRN
YLMEH------------------------------------------------KQG--GE
YPE--------TLPEEIVAETSRRYLELYERITGAPLNY---------PD-----ADPAD
R-VLKNLKDA-----------------GFLKEGCV-------------------------
----------------------------------------------LIVMGSPSDIPYAE
KMAKRIKNYDITVKMRVVS-AHKNGEK--------------------------IPVIMED
VIQCHEPVSIIAVAGRSNGL----------------------------------------
-------------------------------------GGALSANLPV----PVIN-----
---------CPPFSDKT------------------DFLVNINSSLMMPSDTPALTVVD--
--------------------------------------------------PKNA------
-----------ADAAVLCL----NIPSLKSRFRKKIQKVKDKL---------DQANAQLQ
E---------QQDV
>WP_136337201.1|Bacteroidetes-Flavobacteriia-Flavobacteriales-Flavobacteriaceae-Robertkochia-Robertkochia_marina WP_136337201.1 phosphoribosylaminoimidazolesuccinocarboxamide synthase [Robertkochia marina]THD65507.1 phosphoribosylaminoimidazolesuccinocar
------------------------------------------------------------
------------------------------------------------------------
------------------------------------------------------------
------------------------------------------------------------
------------------------------------------------------------
------------------------------------------------------------
------------------------------------------------------------
-------------------------------------MS-NTI----TATN------F--
---NFPGQTGVYRGKVREVYSLDND-------------------LLV--MVATDRLSAFD
VIMP-----KGIPYKGQILNQIATKMMK--ATEDLVPNWLI---------------ATPD
PNVAVGKKCEPFKVEMVIRGYMSG----HAAREY-KAG-----KRELCGVPLPEEMKEND
KFPEPIITPATK--AEKGD-----------------------HDEDISRENILKK----G
IV-------SEEDYVVLEKYTRALFQRGTEIAAERGLILVDTKYEFGKTA-D----GEIV
LIDEIHTPDSSRYFYADGYKE--------------------RQEKGE-PQKQLSKEFVRQ
WLISN----------------------------------------------GFQGLEGQQ
IPE---------MTDDYVTSVSERYIELYENITGDTFQK-----A---SL-----ENIED
R-IRENVEG-------------------FLTNYKDS------------------------
------------------------------------------------------------
------------------------------------------------------------
------------------------------------------------------------
------------------------------------------------------------
------------------------------------------------------------
------------------------------------------------------------
------------------------------------------------------------
--------------
>GAQ88070.1|Streptophyta-Klebsormidiophyceae-Klebsormidiales-Klebsormidiaceae-Klebsormidium-Klebsormidium_nitens GAQ88070.1 phosphoribosylaminoimidazole-succinocarboxamide synthase [Klebsormidium nitens]
------------------------------------------------------------
------------------------------------------------------------
------------------------------------------------------------
------------------------------------------------------------
------------------------------------------------------------
------------------------------------------------------------
----------------------------------------------MQSE----------
RSLPDL---SLRQPEV-------------EKAI-QAALS-NCL----DKTW------L--
-EKEIPVLQSKKEGKVRDTYDA-GD-------------------RLV--IVTTDRQSAFD
RILA------AVPFKGQVLNQTSVWWFE--QTRDLVPNAFL---------------SSPD
PNVTVFQKCKVFPVEFVVRGFITGTTSTSLWTVY-NKG-----IRNYCGNELDEGMVKNQ
RLPENILTPTTK--AED-------------------------HDAPVSPQEIVEQ----G
LM-------SKEDYGFVAERALALFAYGQKVAAERGLLLVDTKYEFGKAA-D----GSIL
LIDEVHTPDSSRYWLASSYEE--------------------RHASGQ-EPENIDKEFLRL
WFRDN---------------------------------------------CDPYND--EV
LPE---------APKELVAELSRRYILLYETITGQSIQLP----N---LQ-----DRIHD
R-IVRNVRS-------------------SLGTQ---------------------------
------------------------------------------------------------
------------------------------------------------------------
------------------------------------------------------------
------------------------------------------------------------
------------------------------------------------------------
------------------------------------------------------------
------------------------------------------------------------
--------------
>WP_018361480.1|Bacteroidetes-Bacteroidia-Bacteroidales-Prevotellaceae-Prevotella-Prevotella_nanceiensis WP_018361480.1 phosphoribosylaminoimidazolesuccinocarboxamide synthase [Prevotella nanceiensis]
------------------------------------------------------------
------------------------------------------------------------
------------------------------------------------------------
------------------------------------------------------------
------------------------------------------------------------
------------------------------------------------------------
------------------------------------------------------------
-------------------------------------M--KAL----TSTN------F--
---NFDGQKSVYHGKVRDVYNINDD-------------------LIV--MVATDRISAFD
VVLP-----KGIPFKGQVLNQIAAQFLD--STTDICPNWKL---------------ATPD
PMVTVGLKCEGFKVEMIIRSILTG----SAWRDY-KNG-----VREICGIQLPDGMKENE
RFPEPIITPTTK--ADEG------------------------HDLNISKEEIIAQ----G
LV-------SAEDYAIMEDYTRKIFARGQEIAAKHGLILVDTKYEFGK-R-D----GKVY
LIDEIHTPDSSRYFYAEGYEE--------------------KLAKGE-PQRQLSKEFVRQ
WLISH----------------------------------------------NFMNEPGQV
MPE---------MTDEYINSVSERYIELYEHITGNKFVKP----T---DS-----EDINK
R-IQDNINN-------------------YLATRK--------------------------
------------------------------------------------------------
------------------------------------------------------------
------------------------------------------------------------
------------------------------------------------------------
------------------------------------------------------------
------------------------------------------------------------
------------------------------------------------------------
--------------
>WP_127541353.1|Firmicutes-Bacilli-Bacillales-Paenibacillaceae-Paenibacillus-Paenibacillus_illinoisensis WP_127541353.1 phosphoribosylaminoimidazolesuccinocarboxamide synthase [Paenibacillus illinoisensis]
------------------------------------------------------------
------------------------------------------------------------
------------------------------------------------------------
------------------------------------------------------------
------------------------------------------------------------
------------------------------------------------------------
------------------------------------------------------------
-------------MIS-------------KETI-RKNLM-NCL----DDTS------F--
-----LNVPGFRKDKVRDTYDL-GD-------------------SLV--LITTDRQSAFD
RILA------NIPFKGQVLNQISAFWFE--NTSDIIRNHVI---------------EIPD
PNVTVGKKCKVIPVEFVVRAYLTGSTDTSSWVQY-SQG-----IRDMCGNILPDGMKRNQ
KFEKPILTPSKK--SAL-------------------------HDESVSATQIVDE----G
LI-------NKETWEYLQKIAFSLFARGTEIAARNGLILVDTKYEFGIDD-K----GEIL
LIDEIHTPDSSRYWIKETFES--------------------RLAADK-EPENVDKEFLRL
WFKEH---------------------------------------------CNPYKD--EI
LPS---------APDDLVIELSHRYIRLFEMITGKEFTV-----D---GT-----HSVKE
R-LLKNLNA-------------------YLI-----------------------------
------------------------------------------------------------
------------------------------------------------------------
------------------------------------------------------------
------------------------------------------------------------
------------------------------------------------------------
------------------------------------------------------------
------------------------------------------------------------
--------------
>PKL22313.1|Spirochaetes-root-root-root-root-Spirochaetae_bacterium_HGW-Spirochaetae-4 PKL22313.1 phosphoribosylaminoimidazolesuccinocarboxamide synthase [Spirochaetae bacterium HGW-Spirochaetae-4]
M-----------------------------------------------------------
------------------------------------------------------------
------------------------------------------------------------
------------------------------------------------------------
------------------------------------------------------------
------------------------------------------------------------
------------------------------------------------------------
---------HDAYKEY-------------RERI-ASQLA-HTM----QETN------L--
------PLEDKKVGKVRDSYRW-DDG------------------HLL--LVTTDRQSAFD
RVLA------AIPFKGAVLNLTSAWWFG--KTGHIVKNHLV---------------SVPH
PNASLVLSCDVFPIEMVVRGYITGTTDTSLWTHY-EKG-----VRTYCGNDLPEGLRKNQ
KLEQPLLTPTTK--EAV-------------------------HDRPISPAEIVSE----G
WM-------TEADWKIVSQKALELFEFGQEQAAKNGLILVDTKYEFGRDS-D----GTIR
IIDELHTPDSSRYWIADTYAE--------------------RLSRGE-EPENIDKEFLRL
WFRKV---------------------------------------------CDPYHD--EV
LPK---------APEELVVELSLRYIRLYEMITGQQFPFD----EITDRE-----KSSAE
E-LVRIVDRL-------RL-----------------------QGSREE------------
------------------------------------------------------------
------------------------------------------------------------
------------------------------------------------------------
------------------------------------------------------------
------------------------------------------------------------
------------------------------------------------------------
------------------------------------------------------------
--------------
>WP_017098747.1|Proteobacteria-Gammaproteobacteria-Vibrionales-Vibrionaceae-Vibrio-Vibrio_tasmaniensis WP_017098747.1 phosphoribosylaminoimidazolesuccinocarboxamide synthase [Vibrio tasmaniensis]OEF69385.1 phosphoribosylaminoimidazolesuccinocarboxamide s
------------------------------------------------------------
------------------------------------------------------------
------------------------------------------------------------
------------------------------------------------------------
------------------------------------------------------------
------------------------------------------------------------
------------------------------------------------------------
-----------------------------------MSLADQVL---AVNDD------L--
---PIRTDKPVHSGKVRSVYWL-TEEDSQRLIKEKGYDVAPDAPLAI--MVISDRISAFD
CIWRGEGNLKGVPGKGAALNAISNHWFKLFKDNGLADSHIL---------------DIPH
PFVWIVQKARPVMIEAICRQYITG----SMWRAY-ANG-----EREFCGIEMPEGLEKDK
KLPELLITPSTK--GILKGIPGVPE----------------ADDVNITRNNIEDNFAAFN
FT-------QASDIAHYEKLLKEGFNVISQALAKVDQTFVDTKFEFGYVN-DAQGKEKLI
YMDEVGTPDSSRIWDTQEYN------------------------NGN-IVEN-SKEGFRQ
FLLNYFPDP-----------------------------------------DILLNK--ER
MPEREALARDNELPLDSLMSLSRTYLDIAAKITGAEIVL-----S----------ENPKQ
E-IIDVLRAD-----------------YGLVD----------------------------
------------------------------------------------------------
------------------------------------------------------------
------------------------------------------------------------
------------------------------------------------------------
------------------------------------------------------------
------------------------------------------------------------
------------------------------------------------------------
--------------
>WP_095197522.1|Proteobacteria-Gammaproteobacteria-Legionellales-Legionellaceae-Legionella-Legionella_waltersii WP_095197522.1 phosphoribosylaminoimidazolesuccinocarboxamide synthase [Legionella waltersii]KTD75158.1 phosphoribosylimidazole-succinocarboxa
M-----------------------------------------------------------
-------PMLAMNIN---------------------------------------------
------------------------------------------------------------
------------------------------------------------------------
------------------------------------------------------------
------------------------------------------------------------
------------------------------------------------------------
-------------EPN-------------YDAI-AAQLS-FCL----SETN------L--
------PFGKKYQGKVRDTYDI-GD-------------------KLI--LVTTDRLSAFD
RMLA------SVPYKGQVLNLTSAWWFE--KTKSIVPNHLI---------------AVPD
PNVVIAKKCNVFPIEFVVRGYISGSTNTSLWTQY-QNG-----VRNYCGIEFPEGLLKNQ
KLQTPVITPTTK--EKD-------------------------HDRPITPTELVSE----G
WM-------SQKDWDEASSYALQLYEYGAKIAQEHGLILVDTKYEFGRND-H----GNVL
LIDEIHTPDSSRYWLAETYQE--------------------RMNAGK-EPENIDKEFLRL
WFVQH---------------------------------------------SDPYQD--EI
LPK---------APDELIVTLAARYIQLYEKITGASFAYE----L---SP-----EPAQD
R-ILRHLQT-------------------WLS-----------------------------
------------------------------------------------------------
------------------------------------------------------------
------------------------------------------------------------
------------------------------------------------------------
------------------------------------------------------------
------------------------------------------------------------
------------------------------------------------------------
--------------
>OGG48745.1|Candidatus_Kaiserbacteria-root-root-root-root-Candidatus_Kaiserbacteria_bacterium_RIFCSPHIGHO2_01_FULL_54_36b OGG48745.1 phosphoribosylaminoimidazolesuccinocarboxamide synthase [Candidatus Kaiserbacteria bacterium RIFCSPHIGHO2_01_FULL_54_36b]
------------------------------------------------------------
------------------------------------------------------------
------------------------------------------------------------
------------------------------------------------------------
------------------------------------------------------------
------------------------------------------------------------
------------------------------------------------------------
--------------------------------------M-ETL----RETN------F--
-----DFLGKKKVGKVRDIYEQ-PD-------------------RLI--LITTDRHSSFD
RIIA------HIPWKGQVLNQISAWWFE--ATKDIVPNHVL---------------AVPD
PNVTVGKKMKMVPVEAVMRGYLTGVTDTSIWTRY-SKG-----ERIFGDLTLPDGLKKNT
KLPQPVFDPTTK--EDT-------------------------HDRAITTAQMVEE----G
LI-------TKELFEKVRQTATKLFLRGQEIAAKKGLILVDTKYEFGTDE-S----GQLV
LIDEIHTPDSSRYWQTEGYEE--------------------RMEKGE-EPKSFDKEFLRL
WFKEN---------------------------------------------CDPYKD--ST
LPD---------APSELVEELSRRYIQMYEQVTGEKFVP---------GE-----IPVIP
R-MERNLKQ-------------------YAA-----------------------------
------------------------------------------------------------
------------------------------------------------------------
------------------------------------------------------------
------------------------------------------------------------
------------------------------------------------------------
------------------------------------------------------------
------------------------------------------------------------
--------------
>GAP12953.1|Chloroflexi-Anaerolineae-Anaerolineales-Anaerolineaceae-Longilinea-Longilinea_arvoryzae GAP12953.1 phosphoribosylaminoimidazolesuccinocarboxamide (SAICAR) synthase [Longilinea arvoryzae]
------------------------------------------------------------
------------------------------------------------------------
------------------------------------------------------------
------------------------------------------------------------
------------------------------------------------------------
------------------------------------------------------------
------------------------------------------------------------
-------------MIP-------------EEKI-LELLD-QSF----ASSA------L--
------ALPGKSEGKVRDGYVL-SDR------------------RRL--LVTTDRLSAFD
RILA------AVPYKGQVLNQLSAWWFE--QTRDIVANHVL---------------GVPD
PNALLAREAQPFPVEVVVRGYITGVTHTALWYRY-SIG-----EREIYGYRFPDGLRKNQ
ELAEPIITPTTK--GGPTG-----------------------HDERLTCREVSEQ----G
WL-------DEATWNEVQSAALALFQRGQEVAHRAGLILVDTKYEFGRAP-D----GRVM
LIDEVHTPDSSRFWKADTYAA--------------------RFAAGQ-EPENYDKEFIRI
AYADQ----------------------------------------------GYLGD--GP
VPA---------MPPSLWTAASQRYISIYERLTGQTFVP---------GE-----YPVAP
R-LQANLQKA-----------------GIL------------------------------
------------------------------------------------------------
------------------------------------------------------------
------------------------------------------------------------
------------------------------------------------------------
------------------------------------------------------------
------------------------------------------------------------
------------------------------------------------------------
--------------
>WP_081719631.1|Spirochaetes-Spirochaetia-Spirochaetales-Spirochaetaceae-Salinispira-Salinispira_pacifica WP_081719631.1 phosphoribosylaminoimidazolesuccinocarboxamide synthase [Salinispira pacifica]
MN----------------------------------------------------------
------WTINVNRDQ---------------------------------------------
------------------------------------------------------------
------------------------------------------------------------
------------------------------------------------------------
---L---------------------------------------W----------------
------------------------------------------------------------
------------QLQDRVFPGFAASGERRVHGIQAPELP-SHV---QPEID---------
-----AGKISFYQGKVRDSLIF-PR-------------------RIL--MITSDRVSAFD
RILD------LVPLKGEVLNRISSWWFR--QTEDIIPNHII---------------SRPG
GRSLEVRPAEVLPVEVVVRGFLTG----SAWRDY-LKG------DAVSGISLPGGMKENQ
EFDEPLITPSTK--AEIGD-----------------------HDEPVSREEIIRR----G
LV-------EESLWNEVEAAAQKLYARGRELAAARGLILVDTKYEFGL-V-D----GKLI
LVDEIHTPDSSRYWFSESYAS--------------------DFQAGR-AQKKLDKEYLRR
WLMDQ----------------------------------------------GFQGQ--GT
PPE---------IPAAVKLELAWKYISAYQQICGEEFEP---------DF-----SDIQA
E--YENIRSLM-------------------------------------------------
------------------------------------------------------------
------------------------------------------------------------
------------------------------------------------------------
------------------------------------------------------------
------------------------------------------------------------
------------------------------------------------------------
------------------------------------------------------------
--------------
>WP_004332559.1|Bacteroidetes-Bacteroidia-Bacteroidales-Porphyromonadaceae-Porphyromonas-Porphyromonas_endodontalis WP_004332559.1 phosphoribosylaminoimidazolesuccinocarboxamide synthase [Porphyromonas endodontalis]EEN83455.1 phosphoribosylaminoimidazole
------------------------------------------------------------
------------------------------------------------------------
------------------------------------------------------------
------------------------------------------------------------
------------------------------------------------------------
------------------------------------------------------------
------------------------------------------------------------
-------------------------------------MKIETL----LRTD------Y--
---NLPGQQSVYHGKVRDVYFLEGD-------------------LVA--MIATDRISAFD
VILP-----AGIPYKGQVLNQIAAKQLD--ATADIVPNWKI---------------ATPD
PMVTIGHKCEPFKVEMVIRGYITG----SAWRAY-QEG-----ARSICGIPLAEGLRENQ
RFEHPIITPTTK--ADEG------------------------HDENISREEIISS----G
LV-------SEEDYTLLEQYTQDLFARGSKIAEEMGLILVDTKYEFGK-K-D----GKIY
LIDEIHTPDSSRYFYAEGFEE--------------------RFAKGE-PQRQLSKEFVRK
WLTEQ----------------------------------------------GFMGKEGQK
VPE---------MTDEYCLSVAERYIELYEHVTGEKFVH-----A---EQ-----DHLAQ
R-IEKNITD-------------------FLKKK---------------------------
------------------------------------------------------------
------------------------------------------------------------
------------------------------------------------------------
------------------------------------------------------------
------------------------------------------------------------
------------------------------------------------------------
------------------------------------------------------------
--------------
>WP_022834953.1|Bacteroidetes-root-Bacteroidetes_Order_II._Incertae_sedis-Rhodothermaceae-Salisaeta-Salisaeta_longa WP_022834953.1 phosphoribosylaminoimidazolesuccinocarboxamide synthase [Salisaeta longa]
------------------------------------------------------------
------------------------------------------------------------
------------------------------------------------------------
------------------------------------------------------------
------------------------------------------------------------
------------------------------------------------------------
------------------------------------------------------------
--------------MD-------------TALI-RQQLD-RTI----RSTR------L--
-----DALGERYEGKVRDTYRR-DD-------------------ELV--LVTTDRISAFD
HVLR-----QTIPFKGQVLNQIAAHFFA--ATEDLVPNHVR---------------SVPD
PNVTVATACTPIPIEFVVRGYLAG----HAWRVY-RDG-----GRTLCGQSLPDGLQEAS
KLPEPVLTPATK--AAEG------------------------HDEDISREAAIAR----G
LI-------DAETFDQLESYALALFASGSAMAEAQGLLLVDTKYEFGRTP-D----GTLV
VIDEVHTPDSSRYYYADTYDE--------------------RLAADA-PQRQLSKEFVRE
WLMNH----------------------------------------------GFQGKAGQT
LPD---------LPDDFRVTVAERYIELYEALTGQAFTP-----D---TH-----PDPEA
R-IRAALTQQ-----------------A--------------------------------
------------------------------------------------------------
------------------------------------------------------------
------------------------------------------------------------
------------------------------------------------------------
------------------------------------------------------------
------------------------------------------------------------
------------------------------------------------------------
--------------
>WP_129216753.1|Candidatus_Marinimicrobia-root-root-root-root-Candidatus_Marinimicrobia_bacterium WP_129216753.1 phosphoribosylaminoimidazolesuccinocarboxamide synthase [Candidatus Marinimicrobia bacterium]
M-----------------------------------------------------------
---------TAIKFS---------------------------------------------
------------------------------------------------------------
------------------------------------------------------------
------------------------------------------------------------
------------------------------------------------------------
------------------------------------------------------------
-------------EGY-------------ADRI-RAELK-NTL----TETN------L--
------PTGAKRKGKVRDQYDF-ND-------------------KIA--LITTDRQSAFD
RVLA------AIPFKGQVLNQTSAWWFD--QTQEIIPNHVI---------------SVPD
PNVTLAKKCDVLPIEFVVRGYITGSTSTALWTVY-NNG-----DREYCGNALPEGLVKNQ
KLDSNMLTPTTK--EEH-------------------------HDRPIAPNEIVNE----G
WL-------TQEDWDFCSQKALELFAFGQEKAAEHGMILVDTKYEMGRDS-G----GNIV
LIDEIHTPDSSRYWITETYDE--------------------KMAAGE-EPQNVDKEFLRL
WFMDN---------------------------------------------CDPYND--ET
LPE---------APEELVVELSSRYIYLYEIITGGTFIF-----P---EG-----KPVQE
R-INENLKD-------------------HL------------------------------
------------------------------------------------------------
------------------------------------------------------------
------------------------------------------------------------
------------------------------------------------------------
------------------------------------------------------------
------------------------------------------------------------
------------------------------------------------------------
--------------
>WP_136932625.1|Proteobacteria-Deltaproteobacteria-Myxococcales-Polyangiaceae-Polyangium-Polyangium_fumosum WP_136932625.1 phosphoribosylaminoimidazolesuccinocarboxamide synthase [Polyangium fumosum]TKD01675.1 phosphoribosylaminoimidazolesuccinocarboxami
------------------------------------------------------------
------------------------------------------------------------
------------------------------------------------------------
------------------------------------------------------------
------------------------------------------------------------
------------------------------------------------------------
------------------------------------------------------------
-------------MVS-------------ADTL-REALR-TTL----DHTD------F--
-----GALGAKYEGKVRDNYTT-GDG------------------RRF--LVATDRISAFD
RVLG------TLPLKGQVLNLLAAHWFE--ATKHIAPNHVI---------------SVPD
PNVVEAVECTPLPVEMVVRAYVTGVTSTSIWTHY-ARG-----ERVFCGHRLPDGLRKND
RLPAPILTPSTK--APKGG-----------------------HDVSASREEILAE----G
VI-------SARDFDEAAEMVMALFAFGQKRCEERGLILVDTKYELGKTK-D----GRIV
VIDEIHTPDSSRFWFARTYDE--------------------RRARGE-EPESFDKEYVRR
WLAGT----------------------------------------------GFTGD--GP
IPT---------IPDDVRVEAARRYIEAFEAITGQVFVP---------NL-----EDPHA
R-IRRNLALP-----------------L--------------------------------
------------------------------------------------------------
------------------------------------------------------------
------------------------------------------------------------
------------------------------------------------------------
------------------------------------------------------------
------------------------------------------------------------
------------------------------------------------------------
--------------
>WP_009346807.1|Bacteroidetes-Bacteroidia-Bacteroidales-Prevotellaceae-Alloprevotella-Alloprevotella_rava WP_009346807.1 phosphoribosylaminoimidazolesuccinocarboxamide synthase [Alloprevotella rava]EHG24195.1 phosphoribosylaminoimidazole-succinocarboxami
------------------------------------------------------------
------------------------------------------------------------
------------------------------------------------------------
------------------------------------------------------------
------------------------------------------------------------
------------------------------------------------------------
------------------------------------------------------------
-------------------------------------M--SAL----TKTD------F--
---NFPGQKGVYHGKVRDVYNINDE-------------------QLV--MIATDRISAFD
VVLP-----KGIPFKGQVLNQIAAKFLD--ATKDICPNWKL---------------ATPD
PMVTAGVLCKGFPVEMIVRGYLCG----SAWRTY-KSG-----VREICGVRLPDGMKENQ
KFPEPIITPTTK--AEIGE-----------------------HDADISKEEILAR----G
LA-------TPEEYAILEKYTMALFKRGSEIAAKRGLILVDTKYEFGL-H-D----GEIY
LMDEIHTPDSSRYFYSEGYEE--------------------RFEAGQ-PQKQLSKEFVRE
WLMEN----------------------------------------------GFQGKEGQQ
VPE---------MTDEIVRSISERYIELYEHITGEKFEG-----D---ES-----EGLAE
R-IEQNVAA-------------------YLK-----------------------------
------------------------------------------------------------
------------------------------------------------------------
------------------------------------------------------------
------------------------------------------------------------
------------------------------------------------------------
------------------------------------------------------------
------------------------------------------------------------
--------------
>WP_020877555.1|Proteobacteria-Deltaproteobacteria-Desulfobacterales-Desulfobacteraceae-Desulfococcus-Desulfococcus_multivorans WP_020877555.1 phosphoribosylaminoimidazolesuccinocarboxamide synthase [Desulfococcus multivorans]AOY58951.1 PurC: phosphoribo
------------------------------------------------------------
------------------------------------------------------------
------------------------------------------------------------
------------------------------------------------------------
------------------------------------------------------------
------------------------------------------------------------
------------------------------------------------------------
-------------------------------------MK-HTV----IETH------F--
-----PGLKLLARGKVRDIYDL-GE-------------------TLL--MVATDRISAYD
VVLP-----NPVPAKGRLLTQISLFWFE--VMEPIVANHVITGDVERFPAVCAPYKDILK
DRSMVVKKARPIPIECVVRGYLSG----SGWKSY-QES------GTVCGIRLPPGLKESE
KLPEPIFTPSTK--ADVGE-----------------------HDVNIDFDETVKR-----
-I-------GRETAETLKTLSLSIYRKGLSLAEEKGIIIADTKFEFGI-V-D----GDII
LIDEILTPDSSRFWPKAAYV------------------------PGG-SQKSYDKQYVRD
YLTSI----------------------------------------------AWNRQ--PP
GPV---------LPDDVIRGTQEKYMEAFVALTGKSYDL---------------------
------------------------------------------------------------
------------------------------------------------------------
------------------------------------------------------------
------------------------------------------------------------
------------------------------------------------------------
------------------------------------------------------------
------------------------------------------------------------
------------------------------------------------------------
--------------
>WP_088760719.1|Bacteroidetes-Sphingobacteriia-Sphingobacteriales-root-root-root WP_088760719.1 MULTISPECIES: phosphoribosylaminoimidazolesuccinocarboxamide synthase [unclassified Sphingobacteriales (miscellaneous)]OWY25695.1 phosphoribosylaminoimidazole
------------------------------------------------------------
------------------------------------------------------------
------------------------------------------------------------
------------------------------------------------------------
------------------------------------------------------------
------------------------------------------------------------
------------------------------------------------------------
-------------------------------------MS-HTL----FHFT------T--
-----PQLLRLHSGKVRDSYRINPQ-------------------TRL--IAVTDRLSAFD
FVLQ-----TPIPNKGAVLNSISSWWFS--QTQSIIPNHFI---------------EQPD
PNIAIVKEAEPIRVEMVVRGYLSG----SVWRGY-QQG-----ERTFSGVTLPEGLTKHA
RFEQPIVTPTTK--EK--------------------------NDRPISADELVRE----G
FT-------THAQYRQMHAKALELYNFGAQLLLQRGIIMVDTKYEFGL-L-N----GELI
LIDEIHTPDSSRFWSLAEYNE-----------------------NPE-NARQIDKEYIRQ
WLLAN------------------------------------------------KQD--GA
YPT--------ALPHDIAEEASRRYVEIYETVTGMRFNV-----P---QY-----LHPKA
R-ICANLSEK-----------------GYIKDSCI-------------------------
----------------------------------------------AIITDSKQALPFCR
KAQEIAERYDVFADVRLI----KNDND--------------------------INQFLDE
YNESVEPVSALFIEENYSEI----------------------------------------
-------------------------------------MEELSSYSNL----PFIT-----
--------------------------------------------------TPLEDIVQ--
--------------------------------------------------TENLYL----
----------DIQDALRCL----NSYRIREAMIE--------------------------
----------GEEF
>WP_016401050.1|Proteobacteria-Gammaproteobacteria-Alteromonadales-Alteromonadaceae-Agarivorans-Agarivorans_albus WP_016401050.1 phosphoribosylaminoimidazolesuccinocarboxamide synthase [Agarivorans albus]GAD01282.1 phosphoribosylaminoimidazole-succinocar
------------------------------------------------------------
------------------------------------------------------------
------------------------------------------------------------
------------------------------------------------------------
------------------------------------------------------------
------------------------------------------------------------
------------------------------------------------------------
-----------------------------------MSLADKVL---AVNND------L--
---PIRTDAPVHSGKVRSVYWL-TEADSKRLIKEKAYDVAADTPLAI--MVISDRISAFD
CIWHGEEGLKGVPGKGAALNAISNHWFKLFKEQGLADSHIL---------------DIPH
PFVWIVQKARPVMIEAICRQYITG----SMWRAY-EKG-----ERNFCGIDLPEGLQRDQ
KLPEILITPSTK--GILKGIPGVPE----------------ADDVNVTRKNIEDNFAAFN
FK-------SANDIDVYENLLKQGFGVISQALSDIDQVFVDTKFEFGYVT-DAQGQDKLI
YMDEVGTPDSSRIWDGPSYR------------------------EGK-VVEN-SKEDFRQ
TLLSYFPDP-----------------------------------------DILLNK--NR
MPEREALARENNLPVKVLMKISETYTGIAEKITGAPITI-----G----------DNPKQ
E-VIDILRKD-----------------YDLIVD---------------------------
------------------------------------------------------------
------------------------------------------------------------
------------------------------------------------------------
------------------------------------------------------------
------------------------------------------------------------
------------------------------------------------------------
------------------------------------------------------------
--------------
>WP_026627444.1|Bacteroidetes-Bacteroidia-Bacteroidales-Dysgonomonadaceae-Dysgonomonas-Dysgonomonas_capnocytophagoides WP_026627444.1 phosphoribosylaminoimidazolesuccinocarboxamide synthase [Dysgonomonas capnocytophagoides]TFD98919.1 phosphoribosylaminoi
------------------------------------------------------------
------------------------------------------------------------
------------------------------------------------------------
------------------------------------------------------------
------------------------------------------------------------
------------------------------------------------------------
------------------------------------------------------------
-------------------------------------MK-NTL----VRTD------Y--
---KFEGQSHVYHGKVRDVYSIGKD-------------------ELV--MIATDRISAFD
VVLP-----QGIPYKGQVLNQIAAKFLD--ATSDIVPNWKQ---------------ATPD
PMVTVGLRCEPFKVEMVIRGYLTG----SAWREY-KAG-----ARTLCGVALPEGMKENQ
KFPTPIITPTTK--ADEG------------------------HDENIAKEEIIAQ----G
LV-------SKEDYEQLEKYTYALFQRGTEMAAQKGLILVDTKYEFGK-N-N----GEIY
LIDEIHTPDSSRYFYADTYQS--------------------LFEKGE-EQRQLSKEFVRK
WLMDN----------------------------------------------GFQGKDGQA
VPE---------MTEEYCNSVSDRYIELYEKIVGEPFVK-----A---DI-----SDVES
R-IEKNVSA-------------------YLKK----------------------------
------------------------------------------------------------
------------------------------------------------------------
------------------------------------------------------------
------------------------------------------------------------
------------------------------------------------------------
------------------------------------------------------------
------------------------------------------------------------
--------------
>RME58047.1|Candidatus_Dadabacteria-root-root-root-root-Candidatus_Dadabacteria_bacterium RME58047.1 phosphoribosylaminoimidazolesuccinocarboxamide synthase [Candidatus Dadabacteria bacterium]
------------------------------------------------------------
------------------------------------------------------------
------------------------------------------------------------
------------------------------------------------------------
------------------------------------------------------------
------------------------------------------------------------
------------------------------------------------------------
-------------MAA------------LEEVV-REQLK-KCL----SSTN------L--
------ALGEKIVGKVRDNYID-KD-------------------KQVRYVITTDRISCFD
VVVG------TIPFKGKVLTDLAVYWLE--KTKDIAENHLI---------------DMPC
DCVMICKECEVLPVEVVIRGYLAG----SAWRDY-KAG------RDISGIKLPEGLKEWQ
KLSSPILTPSTK--ASKGE-----------------------HDMPISEKEIIER----K
IV-------DKKIWEEVREKAFALFSFGQEEAEKRGLILVDTKYEFGI-Y-K----GKVL
LVDEVHTLDSSRYWIASTYQE--------------------RLNRGE-PPEMLDKEQVRR
WLREQ----------------------------------------------GFSGE--GE
PPI---------LPDEFRVQTALSYINSYELITGKVFEG---------KV-----KDFNE
E-IAKVLSRDF--AL---------------------------------------------
------------------------------------------------------------
------------------------------------------------------------
------------------------------------------------------------
------------------------------------------------------------
------------------------------------------------------------
------------------------------------------------------------
------------------------------------------------------------
--------------
>WP_143304132.1|Bacteroidetes-Bacteroidia-Marinilabiliales-Marinilabiliaceae-Carboxylicivirga-Carboxylicivirga_sp._M1479 WP_143304132.1 phosphoribosylaminoimidazolesuccinocarboxamide synthase [Carboxylicivirga sp. M1479]TRX62978.1 phosphoribosylaminoimid
------------------------------------------------------------
------------------------------------------------------------
------------------------------------------------------------
------------------------------------------------------------
------------------------------------------------------------
------------------------------------------------------------
------------------------------------------------------------
-------------------------------------MS-KAI----VKTD------Y--
---NFPGQKSVYKGKVRDVYNINDD-------------------YLV--MVVSDRISAFD
VVLP-----KGIPYKGQVLNQIAAKFLD--ATADIVPNWKI---------------ATPD
PTVTVGHMCETYPVEMIVRGYLTG----SSWRLY-KDG-----GRDICGVALPDGLKEHQ
AFPEPILTPTTK--AEQGE-----------------------HDENITREEILKQ----G
LV-------SEEEYVELERISLELFKRGSEIANEMGLILVDTKYEFGR-K-D----GKIY
LIDEIHTPDSSRYFYADGYQE--------------------RFDKGE-NQKQLSKEFVRE
WLMEN----------------------------------------------NFQGRDGEA
VPE---------MSDEYVTEVSERYIELYESITGNKFEK-----A---DV-----SEVIG
R-VEKNVTD-------------------YLNSL---------------------------
------------------------------------------------------------
------------------------------------------------------------
------------------------------------------------------------
------------------------------------------------------------
------------------------------------------------------------
------------------------------------------------------------
------------------------------------------------------------
--------------
>WP_123033938.1|Proteobacteria-Gammaproteobacteria-Cellvibrionales-Halieaceae-Haliea-Haliea_alexandrii WP_123033938.1 phosphoribosylaminoimidazolesuccinocarboxamide synthase [Haliea alexandrii]
------------------------------------------------------------
------------------------------------------------------------
------------------------------------------------------------
------------------------------------------------------------
------------------------------------------------------------
------------------------------------------------------------
------------------------------------------------------------
-----------------------------------MSLAHTVL---AVNND------L--
---PLRVGAPVHSGKVRSVYWL-TASDSERLIRERDYPVAAGTPLAV--MVISDRISAFE
CLWEAEEGLAGVPGKGAALNAISNHWFQRFREHGLAPSHIL---------------ETPH
PLVWIVQKARPVMIEAIARQYITG----SMWRAY-SKG-----ERVFCGLRLPEGLTRDQ
QLPDLLITPSTK--GILRGIPGVPE----------------QDDVNITRTDLVDNFSAFG
FR-------SAADVGHYESLLRAGFEVISRELASLDEVFVDTKFEFGYVT-NADGEQQMI
YMDEVGTPDSSRIWDAPAWR------------------------DGR-VVEN-SKEGFRQ
LLLSHFPDP-----------------------------------------DILLNK--DR
MPERLALARDTLLPASVLQQVAATYTGLAEKITGRPLPR-----S----------DDPRR
E-ILDILGAE-----------------FGLLA----------------------------
------------------------------------------------------------
------------------------------------------------------------
------------------------------------------------------------
------------------------------------------------------------
------------------------------------------------------------
------------------------------------------------------------
------------------------------------------------------------
--------------
>KKR87709.1|Candidatus_Curtissbacteria-root-root-root-root-Candidatus_Curtissbacteria_bacterium_GW2011_GWA1_41_11 KKR87709.1 Phosphoribosylaminoimidazole-succinocarboxamide synthase [Candidatus Curtissbacteria bacterium GW2011_GWA1_41_11]
------------------------------------------------------------
------------------------------------------------------------
------------------------------------------------------------
------------------------------------------------------------
------------------------------------------------------------
------------------------------------------------------------
------------------------------------------------------------
-------------MID-------------RKTI-EKNIA-SAV----KTVK------V--
-----KGLGKKESGKVRDWYSK-DS-------------------FRI--LISTDRVSAFD
KVVG------LIPFRGAVLNMLSQFWFE--NTRDIVSNHMI---------------GVVD
PNVMLVSEAKALPIEIVVRGYITGSTSTSLWTMY-ERG-----MRKIYGIKFPDGLKKHQ
KLKKPVITPTTRE-TGPGG-----------------------HDEPITKQEILKQ----K
LV-------PSKIYSQIEKVALALYERGTKIAAKAGFILADTKYEFGLDK-K----GKLI
LIDEIHTPDSSRFWVKETYRG--------------------NLKQGK-DPENFDKEFMRL
WFIEQ----------------------------------------------GYSGK--GK
VPM---------MPDDLIVKISQKYMEVYEKITGEKFEV-----E---TS-----KPQLA
R-IIDSTAKLA-------------------------------------------------
------------------------------------------------------------
------------------------------------------------------------
------------------------------------------------------------
------------------------------------------------------------
------------------------------------------------------------
------------------------------------------------------------
------------------------------------------------------------
--------------
>WP_068824007.1|Bacteroidetes-Flavobacteriia-Flavobacteriales-Flavobacteriaceae-Wenyingzhuangia-Wenyingzhuangia_fucanilytica WP_068824007.1 phosphoribosylaminoimidazolesuccinocarboxamide synthase [Wenyingzhuangia fucanilytica]ANW94902.1 phosphoribosylami
------------------------------------------------------------
------------------------------------------------------------
------------------------------------------------------------
------------------------------------------------------------
------------------------------------------------------------
------------------------------------------------------------
------------------------------------------------------------
-------------------------------------MS-NTI----NDTN------F--
---NFPGQTAIYKGKVREVYTV-NE-------------------KLV--MIASDRLSAFD
VIMP-----KQIPYKGQILNQIAAKMLE--ATKDICPNWVL---------------GTPD
PNVTVGYACEPFKVEMVVRGYCTG----HAWRTY-ASG-----ERVLCGITMPEGLKEND
KFPNPIITPTTK--ADLGD-----------------------HDEDISREEILAK----G
IV-------SQEDYEQLEAYTLALFKKGTELAADRGLILVDTKYEFGKTA-D----GKIV
VIDEIHTPDSSRYFYAEGYQE--------------------RQNKGE-AQKQLSKEFVRQ
WLIEN----------------------------------------------GFQGKEGQQ
IPE---------LTDEKIEEISNRYIELYEQITGETFVK-----A---DI-----SNVLD
R-INKNVTE-------------------FLTK----------------------------
------------------------------------------------------------
------------------------------------------------------------
------------------------------------------------------------
------------------------------------------------------------
------------------------------------------------------------
------------------------------------------------------------
------------------------------------------------------------
--------------
>RCL73621.1|Bacteroidetes-Flavobacteriia-Flavobacteriales-root-root-Flavobacteriales_bacterium RCL73621.1 phosphoribosylaminoimidazolesuccinocarboxamide synthase [Flavobacteriales bacterium]
------------------------------------------------------------
------------------------------------------------------------
------------------------------------------------------------
------------------------------------------------------------
------------------------------------------------------------
------------------------------------------------------------
------------------------------------------------------------
-------------------------------------M--NAL----TKSN------F--
---NFSGQESVYHGKVRDVHHLGDK-------------------LLV--MVASDRISAFD
HILP-----KGIPFKGQVLNQVATMFLD--ATSDIVPNWLI---------------ATPD
PNVAIGHACDPIRVEMVIRGYLAG----HSAREY-KKG-----KRVLCGVDLPEGMKEND
KFPEPIITPATK--AEEG------------------------HDEDISREEILSQ----G
IV-------KEGIYIQLENITRKLFERGTQMAAERGLILVDTKYEFGL-L-D----GKVV
LIDEIHTPDSSRYFYADGYEE--------------------RQAKGL-AQRQLSKEFVRQ
WLIEN----------------------------------------------GFQGLEGQE
MPN---------MPDSFVNTISERYIELYEKITGNEFIE-----S---DT-----SNIQK
R-IEDNVGQ-------------------YLAQKN--------------------------
------------------------------------------------------------
------------------------------------------------------------
------------------------------------------------------------
------------------------------------------------------------
------------------------------------------------------------
------------------------------------------------------------
------------------------------------------------------------
--------------
>WP_080055998.1|Bacteroidetes-Cytophagia-Cytophagales-Cytophagaceae-Spirosoma-Spirosoma_aerolatum WP_080055998.1 phosphoribosylaminoimidazolesuccinocarboxamide synthase [Spirosoma aerolatum]
------------------------------------------------------------
------------------------------------------------------------
------------------------------------------------------------
------------------------------------------------------------
------------------------------------------------------------
------------------------------------------------------------
------------------------------------------------------------
-------------------------------------M--NAI----QETN------F--
---HFPGQTGFYRGKVRDVYSF-PN-------------------KLV--MIASDRISAFD
VVLP-----RPIPFKGQVLNQTAAYFLE--ATVDIVPNWLL---------------DVPD
PNVSIGLKCEPYAVEMVVRGYLAG----HAWRQY-RDG-----HRTLCGVALPEGLREND
RLPTPIITPSTK--AHEG------------------------HDEDISREEILSR----G
IV-------PESEYVQLEQYALALFTRGTEMAAQQGLILVDTKYEFGN-L-D----GKVY
LIDEVHTPDSSRYFYADVYEQ--------------------NQQAGQ-PQKQLSKEFVRE
WLISN----------------------------------------------GFQGKTGQT
VPA---------MSDEWISQITKRYIELFETVTGQRFQP-----D---ET-----SDPLA
R-IETNILR-------------------SI------------------------------
------------------------------------------------------------
------------------------------------------------------------
------------------------------------------------------------
------------------------------------------------------------
------------------------------------------------------------
------------------------------------------------------------
------------------------------------------------------------
--------------
>OHD15485.1|Spirochaetes-root-root-root-root-Spirochaetes_bacterium_GWB1_27_13 OHD15485.1 phosphoribosylaminoimidazolesuccinocarboxamide synthase [Spirochaetes bacterium GWB1_27_13]OHD21005.1 phosphoribosylaminoimidazolesuccinocarboxamide synthase [Spiro
MS----------------------------------------------------------
------------------------------------------------------------
------------------------------------------------------------
------------------------------------------------------------
------------------------------------------------------------
------------------------------------------------------------
------------------------------------------------------------
-------------VDN-------------KKIV-EDQLN-FVI----SNTD------F--
------KIGNKYQGKVRDVYDL-GD-------------------KLI--IVTTDRISAFD
RVLT------TIPFKGEILNNLSLFWFE--NTKDILPNHII---------------KKIH
PNAVLVKKCEIIPIEIIIRGYLTG----GGWREY-SST------GMISGIKLPVGLKKDC
KFEKPILTPTTK--AKEG------------------------HDMPISIKEIIDQ----K
II-------SKDLMEKIEDYSIKIFERGQEIAKKNNLILVDTKYEFGLLP-D----GSLI
IADEMHTSDSSRFWYFDTYQK--------------------LFEEGK-EQKMLDKEYLRQ
WLLSK----------------------------------------------DFKGD--GD
IPQ---------IPVEVIYGVFERYLMAYEAITGSKYDL---------KN-----KDSLS
S-LKEAIDNL--------------------------------------------------
------------------------------------------------------------
------------------------------------------------------------
------------------------------------------------------------
------------------------------------------------------------
------------------------------------------------------------
------------------------------------------------------------
------------------------------------------------------------
--------------
>KKQ37789.1|Candidatus_Roizmanbacteria-root-root-root-root-Candidatus_Roizmanbacteria_bacterium_GW2011_GWA2_37_7 KKQ37789.1 Phosphoribosylaminoimidazole-succinocarboxamide synthase [Candidatus Roizmanbacteria bacterium GW2011_GWA2_37_7]
------------------------------------------------------------
------------------------------------------------------------
------------------------------------------------------------
------------------------------------------------------------
------------------------------------------------------------
------------------------------------------------------------
------------------------------------------------------------
-------------MIQ-------------SKTI-LNALP-QVL----KTVN------I--
-----PGLGKKHHGKVRDFYIL-KD-------------------KRV--IITTDRQSSFN
YNIG------YVPYKGAVLNQLAAFWFT--KSKKIVDNHVI---------------DIPH
PNVLIAKNCVPIPVEMVVRGYLTGVTVTSPWGNY-QKG-----ERMIYGITFPDGLTKNQ
KLPRPIITPTGHPDPESGS----------------------HNDERLTRDEIIKR----K
IV-------SKNLYSKMEKISLQLFDLGSKWCEKRGLILVDTKYEFGL-Y-K----GKLV
LYDEVHTPDSSRFWLAHSYQS--------------------RFNKGL-EPENFDKEFLRL
YYFNK---------------------------------------------LGYKGT--GK
PPT---------IPQELAVDLAKRYIAVYEKITGKKFKA---------YK-----YPIEK
Q-IIKSVKRIA-------------------------------------------------
------------------------------------------------------------
------------------------------------------------------------
------------------------------------------------------------
------------------------------------------------------------
------------------------------------------------------------
------------------------------------------------------------
------------------------------------------------------------
----------QKSK
>RLI12184.1|Candidatus_Bathyarchaeota-root-root-root-root-Candidatus_Bathyarchaeota_archaeon RLI12184.1 phosphoribosylaminoimidazolesuccinocarboxamide synthase [Candidatus Bathyarchaeota archaeon]
------------------------------------------------------------
------------------------------------------------------------
------------------------------------------------------------
------------------------------------------------------------
------------------------------------------------------------
------------------------------------------------------------
------------------------------------------------------------
--------------------------------M-RIDVN-DVI----LQTN------L--
------SYPLVKRGKVRDIYEV-DG-------------------DLL--IVSTDRISAFD
VVLP-----NGIPYKGEALNLLSAYWFN--ETRHIFPNHLL---------------EIVD
SRSVLVRKTDPIKIEFVVRGYLYG----SAWEKY-SGG------KDVCGIKLPAGLRKAE
KLPEPILTPTTK--AEVG------------------------HDVEMTRNEVVE------
MI-------GKDLAEAIEEASLKIYESAAEKADARGIIIADTKFEFGI-S-D----GEVV
LIDELLTPDSSRFWPKDKYE------------------------VGK-NQPSFDKQYVRD
YLLSI----------------------------------------------KWNKK--PP
APS---------LPEHIIVGTSRRYIEAYEKLTGRVFES---------EI-----RKYRK
------------------------------------------------------------
------------------------------------------------------------
------------------------------------------------------------
------------------------------------------------------------
------------------------------------------------------------
------------------------------------------------------------
------------------------------------------------------------
------------------------------------------------------------
--------------
>WP_118772953.1|Firmicutes-Clostridia-Clostridiales-Lachnospiraceae-Roseburia-Roseburia_intestinalis WP_118772953.1 phosphoribosylaminoimidazolesuccinocarboxamide synthase [Roseburia intestinalis]RHG24635.1 phosphoribosylaminoimidazolesuccinocarboxamide 
------------------------------------------------------------
------------------------------------------------------------
------------------------------------------------------------
------------------------------------------------------------
------------------------------------------------------------
------------------------------------------------------------
------------------------------------------------------------
-----------------------------------------MV----LITPEKRTKRM--
---SSKVFQPIKEGKVREVYDN-GD-------------------SLI--IVATDRISAFD
HILK-----NKVTKKGAILTQMSKFWFD--LTKDIVPNHMISVDVKDMPEFFQE--ERFD
GNSMMCKKLEMLPIECIVRGYITG----SGWESY-KEN------GTVCGIKLPEGLKESD
KLPEPIFTPSTK--AEIGL-----------------------HDENISFERCRE------
ILEKEYPGKGASYAEQIKDYTIALYKKCAEYALTKGIIIADTKFEFGLDE-N----GNVV
LGDEMLTPDSSRFWPLEGYK------------------------PGQ-GQPSFDKQFVRD
WLKAN----------------------------------------------PDSD-----
-YL---------LPDDVIEKTVNKYKEAYELLTGKKFA----------------------
------------------------------------------------------------
------------------------------------------------------------
------------------------------------------------------------
------------------------------------------------------------
------------------------------------------------------------
------------------------------------------------------------
------------------------------------------------------------
------------------------------------------------------------
--------------
>WP_073168029.1|Bacteroidetes-Bacteroidia-Marinilabiliales-Prolixibacteraceae-Tangfeifania-Tangfeifania_diversioriginum WP_073168029.1 phosphoribosylaminoimidazolesuccinocarboxamide synthase [Tangfeifania diversioriginum]SHJ00179.1 phosphoribosylaminoimi
------------------------------------------------------------
------------------------------------------------------------
------------------------------------------------------------
------------------------------------------------------------
------------------------------------------------------------
------------------------------------------------------------
------------------------------------------------------------
-------------------------------------MS-KAL----TKTD------Y--
---HFPHQKSVYHGKVRDVYNVDDD-------------------ILV--MVATDRISAFD
VVLP-----KGIPFKGQVLNQIAEKFLD--ATADIVPNWKI---------------DSPD
PNVTVGHMCQPYKVEMVIRGYLTG----HAWREY-RDG-----KRSICGVPLPEGMVENQ
KFDQPIITPTTK--ADEG------------------------HDEDISREEIIAQ----G
LV-------DKAEYEMLEDYTRKLFERGTKMAAEKGLILVDTKYEFGK-N-D----DKIY
LIDEIHTPDSSRYFYADGYVE--------------------RLGKGE-PQKQLSKEFVRQ
WLIEN----------------------------------------------GFQGKEGQQ
IPE---------MTDEFINSVSDRYIELYEKITGDNFMK-----S---DT-----SKISK
R-IEIAVTE-------------------FLMGQV--------------------------
------------------------------------------------------------
------------------------------------------------------------
------------------------------------------------------------
------------------------------------------------------------
------------------------------------------------------------
------------------------------------------------------------
------------------------------------------------------------
--------------
>OGG52919.1|Candidatus_Kaiserbacteria-root-root-root-root-Candidatus_Kaiserbacteria_bacterium_RIFCSPHIGHO2_01_FULL_53_29 OGG52919.1 phosphoribosylaminoimidazolesuccinocarboxamide synthase [Candidatus Kaiserbacteria bacterium RIFCSPHIGHO2_01_FULL_53_29]OG
------------------------------------------------------------
------------------------------------------------------------
------------------------------------------------------------
------------------------------------------------------------
------------------------------------------------------------
------------------------------------------------------------
------------------------------------------------------------
-------------------------------------MT-QVL----KETN------F--
-----DFLGKKKVGKVRDIYDA-GD-------------------KLI--LVTTDRHSSFD
RIIA------HIPWKGQVLNQVSAWWFE--QTKDIVPNHVL---------------AIPD
PNVTVGKKMKMVPVEAVVRGYLTGVTDTAIWTRY-SGG-----MREFGDLKLPDGLKKNT
KLPQPIFDPTTK--EDT-------------------------HDRAISTEQMVQE----G
LI-------TAELLAQVKDTAMKLFLRGQVLAAKSGLILVDTKYEFGTDM-E----GNLV
LIDEIHTPDSSRYWQIEGYEE--------------------SLINGG-EPKSFDKEFLRL
WFKEH---------------------------------------------CDPYKD--AL
LPE---------APTELVEELSRRYIQMYEQITGQKFIP---------GE-----SPVIP
R-IERNLKN-------------------YAA-----------------------------
------------------------------------------------------------
------------------------------------------------------------
------------------------------------------------------------
------------------------------------------------------------
------------------------------------------------------------
------------------------------------------------------------
------------------------------------------------------------
--------------
>WP_110976479.1|Bacteroidetes-Cytophagia-Cytophagales-Hymenobacteraceae-Hymenobacter-Hymenobacter_sediminis WP_110976479.1 phosphoribosylaminoimidazolesuccinocarboxamide synthase [Hymenobacter sp. ELS1360]RPD49681.1 phosphoribosylaminoimidazolesuccinocar
------------------------------------------------------------
------------------------------------------------------------
------------------------------------------------------------
------------------------------------------------------------
------------------------------------------------------------
------------------------------------------------------------
------------------------------------------------------------
--------------------------------------M-NTL----NHFD------T--
-----PQLELLHRGKVRDSYRAPSG-------------------ERL--IVVTDRLSAFD
SVLE-----TPVAHKGAVLNGLAAFWFE--KTQHIIPNHVI---------------SLLD
PNVTLAKEAEPIRVEMVVRNYLTG----SMWRGY-QSG-----QRTFSGVTVPDGLTKHQ
KFPEPIVTPTTK--EE--------------------------SDREITPENLVSE----G
WV-------SAELYEKMRVKSLELFNFASQWMAERGIILVDTKYEFGL-L-D----GELI
LIDEIHTPDSSRFWSAEDYAK-----------------------NPE-GVEQIDKEYVRQ
WLIAN------------------------------------------------KQD--GQ
YPR--------ALTPEVSAEATRRYLDIYERITGAPLPA-----A---NDTATG-GDVQA
R-LIGNLVQA-----------------GIMQKA---------------------------
------------------------------------------------------------
------------------------------------------------------------
------------------------------------------------------------
------------------------------------------------------------
------------------------------------------------------------
------------------------------------------------------------
------------------------------------------------------------
--------------
>WP_110681682.1|Proteobacteria-Gammaproteobacteria-Pseudomonadales-Pseudomonadaceae-Pseudomonas-Pseudomonas_alcaligenes WP_110681682.1 phosphoribosylaminoimidazolesuccinocarboxamide synthase [Pseudomonas alcaligenes]PYC27384.1 phosphoribosylaminoimidazol
------------------------------------------------------------
------------------------------------------------------------
------------------------------------------------------------
------------------------------------------------------------
------------------------------------------------------------
------------------------------------------------------------
------------------------------------------------------------
-------------------------------------MT--------TPST------L--
------SLKKIYSGKVRDLYEI-DAK------------------RML--MVASDRLSAFD
VILE-----EPIPEKGKILTAISNFWFD--KLKDLVPNHFTGDQVEDVVPAAEL--PLVA
GRAVVAKRLKPVPVEAIVRGYIVG----SGWKEY-QKS------GTVCGIQLPAGLKEAA
KLPQPIFTPSTK--AAVGD-----------------------HDENISFAQCEA------
II-------GAELAAKVRDTAIALYSAAVEYAATRGIIIADTKFEFGLDE-D----GTLT
LMDEALTPDSSRFWPADSYA------------------------EGS-NPPSFDKQFVRD
WLEST----------------------------------------------GWNKQ--PP
APA---------VPADVAQKTADKYREALTRLTQ--------------------------
------------------------------------------------------------
------------------------------------------------------------
------------------------------------------------------------
------------------------------------------------------------
------------------------------------------------------------
------------------------------------------------------------
------------------------------------------------------------
------------------------------------------------------------
--------------
>SBV99887.1|Bacteroidetes-Bacteroidia-Bacteroidales-Dysgonomonadaceae-Dysgonomonas-uncultured_Dysgonomonas_sp. SBV99887.1 Phosphoribosylaminoimidazole-succinocarboxamide synthase [uncultured Dysgonomonas sp.]
------------------------------------------------------------
------------------------------------------------------------
------------------------------------------------------------
------------------------------------------------------------
------------------------------------------------------------
------------------------------------------------------------
------------------------------------------------------------
-------------------------------------MK-NTL----VRTD------F--
---NFPGQTNVYHGKVRDVYSIGDD-------------------LLV--MIATDRISAFD
VVLP-----QGIPYKGQVLNQIAAKFLD--ATADIVPNWKL---------------DTPD
PMVTVGLRCEQYKVEMVIRGYLTG----SAWREY-KAG-----ARTLCGVPLPEGMKENE
KFPTPIITPTTK--EDVG------------------------HDENISKEEIIAQ----G
LV-------SKEEYEQLEKYTYALFQRGTEMAAQKNLILVDTKYEFGK-K-D----GKIY
LIDEIHTPDSSRYFYADTYQE--------------------LFDKGE-EQRQLSKEFVRK
WLMDN----------------------------------------------GFQGKDGQK
VPE---------MTEEYCNSVSERYIELYEKIVGEKFVK-----A---EA-----ADVAV
R-LEKNINE-------------------YLKQRG--------------------------
------------------------------------------------------------
------------------------------------------------------------
------------------------------------------------------------
------------------------------------------------------------
------------------------------------------------------------
------------------------------------------------------------
------------------------------------------------------------
--------------
>WP_125778638.1|Proteobacteria-Gammaproteobacteria-Alteromonadales-Pseudoalteromonadaceae-Pseudoalteromonas-Pseudoalteromonas_rubra WP_125778638.1 phosphoribosylaminoimidazolesuccinocarboxamide synthase [Pseudoalteromonas rubra]
------------------------------------------------------------
------------------------------------------------------------
------------------------------------------------------------
------------------------------------------------------------
------------------------------------------------------------
------------------------------------------------------------
------------------------------------------------------------
-----------------------------------MS-SYKVL---DVNDD------L--
---PIRTKGAVHSGKVRSVYWL-TDQDSARLIEEKGYDVPTGTELAI--MVISDRISAFD
CIWQGENGLNGVPGKGIALNSVAAHWFKLFDEAGLAGNHIV---------------DIPH
PYVWIVRKASTVRVEAIARQYITG----SMWRDY-SKG-----VREFCGINLPEGLSAHQ
KLDEVLITPSTK--GIIRGLPDVPE----------------VDDVNITRRNITDNLDAFN
FK-------SEADVALYEKLLSEGFALISKELAQLDQIFVDTKFEFGYVE-DKDGTERLI
YIDEVGTPDSSRIWDGPAYR------------------------DGK-IVEN-SKEGFRQ
LLINNVPDS-----------------------------------------DVLLNK--DR
MSEREQLAASYKLPEQVMMSVSDTYVGIASKIVGKQLTI-----P----------QSPRD
E-VIAVLDKE-----------------YGLIDA---------------------------
------------------------------------------------------------
------------------------------------------------------------
------------------------------------------------------------
------------------------------------------------------------
------------------------------------------------------------
------------------------------------------------------------
------------------------------------------------------------
--------------
>WP_049722048.1|Proteobacteria-Gammaproteobacteria-Cellvibrionales-Cellvibrionaceae-Gilvimarinus-Gilvimarinus_polysaccharolyticus WP_049722048.1 phosphoribosylaminoimidazolesuccinocarboxamide synthase [Gilvimarinus polysaccharolyticus]
------------------------------------------------------------
------------------------------------------------------------
------------------------------------------------------------
------------------------------------------------------------
------------------------------------------------------------
------------------------------------------------------------
------------------------------------------------------------
-----------------------------------MSLADRVL---AVNND------L--
---PIRTEQPVHSGKVRSVYWL-TEADSRRLIAEKGYNVAADAPLAI--MVISDRISAFD
CIWHGEGGMNGVPGKGAALNAISNHWFRLFREQGLADSHIL---------------DIPH
PFIWIVQKARPVMIEAICRQYITG----SMWRDY-AKG-----GREFCGIEIPDGLQKDQ
KLPELLITPSTK--GILKGIPGVPE----------------ADDVNITRADIEANFEAFN
FK-------SKDDIEYYERLLKEGFDVISDALAALDQIFVDTKFEFGYVT-DAAGNDKLI
YMDEVGTPDSSRIWDGPSYR------------------------DGK-VVEK-SKEEFRQ
LLLNYFPDP-----------------------------------------DILLNK--DR
MDERNALAKDNALPASVLMQVSETYRSIAEKITGEAIVL-----S----------DNPKQ
E-IIDILRRD-----------------YGLVD----------------------------
------------------------------------------------------------
------------------------------------------------------------
------------------------------------------------------------
------------------------------------------------------------
------------------------------------------------------------
------------------------------------------------------------
------------------------------------------------------------
--------------
>KKU78339.1|Candidatus_Peregrinibacteria-root-root-root-root-Candidatus_Peregrinibacteria_bacterium_GW2011_GWA2_47_7 KKU78339.1 Phosphoribosylaminoimidazole-succinocarboxamide synthase, partial [Candidatus Peregrinibacteria bacterium GW2011_GWA2_47_7]
------------------------------------------------------------
------------------------------------------------------------
------------------------------------------------------------
------------------------------------------------------------
------------------------------------------------------------
------------------------------------------------------------
------------------------------------------------------------
-----------------------------------------IL----KGTN------F--
-----TNLGERYEGKVRDNYTQ-GN-------------------RRI--LITSDRLSAFD
RVIA------LIPFKGEVLNAITKFWFE--NTKDICPNYIE---------------SYPD
PNVIVGKECKPIMLEMIVRGYITGSTTTSAWYNY-EKG-----VRNFCGNVLPEGLKKNQ
RLPFPIITPTTK--AAHGE-----------------------HDANVSGEEAIAM----G
LV-------TKEEWEQLSNYTLGLYARGVEVAARQGVILVGTKYEFGRDP-E----GKIV
LIDEIHTPDSSRFWIAATYEE--------------------KMAIGQ-EPDNINKEFLRL
WMANQ----------------------------------------------GYRGE--GE
MPA---------IPKEVIVETALKYMQAFEMITGEAFKA---------EP-----GAVLP
R-IENNLKPH-----------------AL-------------------------------
------------------------------------------------------------
------------------------------------------------------------
------------------------------------------------------------
------------------------------------------------------------
------------------------------------------------------------
------------------------------------------------------------
------------------------------------------------------------
--------------
>WP_020888555.1|Bacteroidetes-Cytophagia-Cytophagales-Cyclobacteriaceae-Cyclobacterium-Cyclobacterium_qasimii WP_020888555.1 phosphoribosylaminoimidazolesuccinocarboxamide synthase [Cyclobacterium qasimii]EPR68688.1 Phosphoribosylaminoimidazole-succinoca
------------------------------------------------------------
------------------------------------------------------------
------------------------------------------------------------
------------------------------------------------------------
------------------------------------------------------------
------------------------------------------------------------
------------------------------------------------------------
-------------------------------------MN-QGI----KSTQ------F--
---EFPGQVDFYKGKVRDVYIF-DK-------------------IIA--VVATDRISAFD
VVLP-----KPIPFKGQVLNQIASYFLA--STADIVPNWVT---------------STPD
PNVTIGKKCIPFKVEMVIRGYLAG----HAWREY-RDG-----KRSICGVSLPDGLKEND
ALPTPIITPTTK--ADQG------------------------HDEDISREDILSE----G
IV-------SEKDYLQLEQYTRALFQSGSEMARSKGLILVDTKYEFGK-F-G----DQIL
LIDEIHTPDSSRYFYLEGYEK--------------------RQQEGA-VQKQLSKEFVRQ
WLIEN----------------------------------------------GFQGKEGQT
IPE---------MTPEIIESISKRYIELFEHITGHEFQP-----A---KS-----QDASE
R-IKEVILA-------------------NI------------------------------
------------------------------------------------------------
------------------------------------------------------------
------------------------------------------------------------
------------------------------------------------------------
------------------------------------------------------------
------------------------------------------------------------
------------------------------------------------------------
--------------
>WP_019605950.1|Proteobacteria-Gammaproteobacteria-Cellvibrionales-Cellvibrionaceae-Teredinibacter-Teredinibacter_turnerae WP_019605950.1 phosphoribosylaminoimidazolesuccinocarboxamide synthase [Teredinibacter turnerae]
------------------------------------------------------------
------------------------------------------------------------
------------------------------------------------------------
------------------------------------------------------------
------------------------------------------------------------
------------------------------------------------------------
------------------------------------------------------------
-----------------------------------MSLAERVL---SVNND------L--
---PIRTNQPVHSGKVRSVYWL-SDEDSQRLIREKGYNVASDAPLAI--MVISDRISAFD
CIWHGEGGMNGVPGKGAALNAISNHWFRLFREKGLANSHIL---------------DIPH
PFVWIVQKARPVMIEAICRQYITG----SMWRSY-TKG-----EREFCGIEIPDGLEKDQ
KLPELLITPSTK--GVLKGIPGVPE----------------ADDVNITRQNIEDNYAAFN
FA-------DKRDIDTYEKLLKEGFDVITDELAKLDQIFVDTKFEFGYVT-DAEGQEELI
YMDEVGTPDSSRIWDGPNYR------------------------DGK-VIEN-SKEVFRQ
QLLNYFPDP-----------------------------------------DILLNK--DR
MDERSALARDNALPEALLMEVSKTYTDIAEKITGEKIVL-----S----------ENPKA
E-IIAILKEQ-----------------YGLIDG---------------------------
------------------------------------------------------------
------------------------------------------------------------
------------------------------------------------------------
------------------------------------------------------------
------------------------------------------------------------
------------------------------------------------------------
------------------------------------------------------------
--------------
>RMH41865.1|Proteobacteria-Deltaproteobacteria-root-root-root-Deltaproteobacteria_bacterium RMH41865.1 phosphoribosylaminoimidazolesuccinocarboxamide synthase [Deltaproteobacteria bacterium]
------------------------------------------------------------
------------------------------------------------------------
------------------------------------------------------------
------------------------------------------------------------
------------------------------------------------------------
------------------------------------------------------------
------------------------------------------------------------
-------------MTVAR----------FDDLL-HRALA-HPL----ERTA------F--
-----FDLGRKYEGKVRDCYIP-GDG------------------RRI--LIATDRVSAFD
VILG------TIPFKGQVLNQMAAYWFD--ETRDLAPNHVL---------------SVPD
PNVTIARECEPLRAEFVMRAYLTGTTETSIWRAY-ERG-----DRVFCGHRLPDGLRQHE
RLPEPILTPSTK--ADKGG-----------------------HDRSVSRDELIAM----G
AI-------APDEFDRAAEIAHALFAFGQRRAAERGLILVDTKYELGKTP-D----GDIV
VIDEIHTPDSSRYWYADDYDQ--------------------RMAAGQ-APRSIDKEYVRC
WLVDT---------------------------------------------YGYRGD--GP
PPP---------IPDDVRVEAARRYIEIYEVITGRPFEP---------DS-----DEPVG
R-IARNLGLP-----------------AAAGRGGHA------------------------
------------------------------------------------------------
------------------------------------------------------------
------------------------------------------------------------
------------------------------------------------------------
------------------------------------------------------------
------------------------------------------------------------
------------------------------------------------------------
--------------
>WP_039122876.1|Proteobacteria-Gammaproteobacteria-Thiotrichales-Francisellaceae-Allofrancisella-Allofrancisella_guangzhouensis WP_039122876.1 phosphoribosylaminoimidazolesuccinocarboxamide synthase [Allofrancisella guangzhouensis]AJC48164.1 phosphoribos
------------------------------------------------------------
------------------------------------------------------------
------------------------------------------------------------
------------------------------------------------------------
------------------------------------------------------------
------------------------------------------------------------
------------------------------------------------------------
-------------MID-------------KQII-TNNIE-NVL----KSTN------I--
------DIKDKYIGKVRDMYFT-DD-------------------KSI--LISTDRQSAFD
RSLG------FIPFKGQILAQSSVWWFK--KTAHIVKNHFI---------------ASPD
PNVIVARKAKVLPIEFVVRGYITGSTSTSLWTHY-KNG-----SRDYCGNILPEGLSKNQ
KLPCNILTPTTK--EQD-------------------------HDRPISAQDIIKE----G
WL-------TQQQWDFASQKALELFEFGQKKAQEHGLILADTKYEFGIDQLT----DEII
LIDEVHTPDSSRFWLKDSYQE--------------------RFEKGL-EPENIDKEFFRL
WFVKN---------------------------------------------CDPYND--KV
LPQ---------APEELVVELSQRYITLFEMITGQTFVFP----S---DK-----EDINK
R-IEKNVKN-------------------YLNMERSMNILLIGSGSREHAIAKAVKRSSIE
NKLFCISNATNPGIVKLSEGYKLADICDCDVIVDYAK----LQDISLVIIGPEAPLEV--
GLADQLKANGINVVGPTKEHAQLETSKGFTRELIEEYEIGANPFFKKFNSMDGVEETLKK
YHKQF-VIKADGLCGGKGVLVWGDHLHTMKEAIKHCQLLVNDGKEFVIEEKLYGEEFSLI
SFTDGENFIHMPVVQDHKRAHEGDRG---------PNTGGMGTYSDVDHSLPFLSETDVQ
RAKEINEKVVHALADKFGSAYQGIVYGGFMATINDTKVIEYNARFGDPEAMNLLTLLEGD
FVEIAKAITTGNLQDVKASFKKQATVCKYLVPLGYPNHSVKNFEIDISQCPSDVELFFGA
VDERDGKLIGTGSRAIAVLGLGDSITEAEQKAENGVKKIYGKLFHRPDIGTKGLINKRIN
HMNILRGNKYKEIS
>RLG93840.1|Candidatus_Bathyarchaeota-root-root-root-root-Candidatus_Bathyarchaeota_archaeon RLG93840.1 phosphoribosylaminoimidazolesuccinocarboxamide synthase [Candidatus Bathyarchaeota archaeon]
------------------------------------------------------------
------------------------------------------------------------
------------------------------------------------------------
------------------------------------------------------------
------------------------------------------------------------
------------------------------------------------------------
------------------------------------------------------------
--------------------------------M-RIDPN-NVL----LESS------L--
------PYALLKRGKVRDIYES-DG-------------------KLL--IVSTDRISAFD
VVLP-----NGIPYKGETLNLLSAFWFN--ETKHIFPNHLI---------------EVID
SRTSLVKRAKPIKMEFIVRGYLYG----SAWESY-KRN------GEICGIKLPSGLNLAE
KLPEPILTPTTK--AEAG------------------------HDIAITMEEVIR------
NI-------GEDAAEEIEEASLKIYEEASRRAESRGIIIADTKFEFGI-I-N----GDVI
LIDELLTPDSSRFWPKDEYE------------------------VGR-SQRSFDKQYVRD
YLLSI----------------------------------------------KWNKR--PP
APS---------LPENVIIETSRKYIEAYERLTGRRFEE---------DL-----RKYRR
------------------------------------------------------------
------------------------------------------------------------
------------------------------------------------------------
------------------------------------------------------------
------------------------------------------------------------
------------------------------------------------------------
------------------------------------------------------------
------------------------------------------------------------
--------------
>WP_138531633.1|Bacteroidetes-Bacteroidia-Marinilabiliales-Marinilabiliaceae-Labilibacter-Labilibacter_sediminis WP_138531633.1 phosphoribosylaminoimidazolesuccinocarboxamide synthase [Labilibacter sp. CG51]TLX74605.1 phosphoribosylaminoimidazolesuccinoc
------------------------------------------------------------
------------------------------------------------------------
------------------------------------------------------------
------------------------------------------------------------
------------------------------------------------------------
------------------------------------------------------------
------------------------------------------------------------
-------------------------------------MS-KAI----VQND------Y--
---QFPNQKGHYVGKVRDVYNINDE-------------------HLV--MVVSDRISAFD
VVLP-----KGIPFKGQVLNQIAEKFLD--ATSDIVPNWKI---------------ATPD
PTVTVGHYCEPFAVEMIVRGYLTG----SSWRLY-KEG-----GRDICGVPLVEGLKEHQ
AFPEPLLTPTTK--AEQGE-----------------------HDENISRDEIIKQ----G
LV-------SEEDYVELERISLELFKRGSEIAKEKGLILVDTKYEFGK-K-D----GKIY
LIDEIHTPDSSRYFYADGYQE--------------------RFDKGE-NQKQLSKEFVRE
WLMEN----------------------------------------------DFQGKEGQE
VPE---------MTDKFVNEVSERYIELYESITGEKFVK-----G---DV-----SSVTE
R-IEKNVND-------------------YLASL---------------------------
------------------------------------------------------------
------------------------------------------------------------
------------------------------------------------------------
------------------------------------------------------------
------------------------------------------------------------
------------------------------------------------------------
------------------------------------------------------------
--------------
>WP_035735102.1|Proteobacteria-Gammaproteobacteria-Thiotrichales-Francisellaceae-Francisella-Francisella_philomiragia WP_035735102.1 phosphoribosylaminoimidazolesuccinocarboxamide synthase [Francisella philomiragia]KFJ43492.1 phosphoribosylamine--glycine
------------------------------------------------------------
------------------------------------------------------------
------------------------------------------------------------
------------------------------------------------------------
------------------------------------------------------------
------------------------------------------------------------
------------------------------------------------------------
-------------MID-------------KQII-INNIQ-NVL----KSTD------L--
------NIKDKYIGKVRDMYFT-DD-------------------KSI--LISTDRQSAFD
RSLG------FIPFKGQILAQSSVWWFK--ETAHIVKNHFI---------------ASPD
ANVVIARKAKVLPIEFVVRGYITGSTSTSLWTHY-KNG-----SRDYCGNILPEGLKKNQ
KLPQNILTPTTK--EQD-------------------------HDRPISAEDIVKE----G
WL-------TQEQWDFASQKALELFEFGQQKALEHGLILADTKYEFGVDEKT----GEII
LIDEIHTPDSSRFWLKDSYVE--------------------RFENGE-EPENIDKEFFRL
WFAKN---------------------------------------------CDPYND--DV
LPQ---------APQELVVELSQKYITLFEMITGQKFEVP----V---DI-----KNISQ
R-IAKNVAN-------------------YLNAESQVNILLVGSGSREHAIAEAVKRSAVK
NNLFCISTAVNPGIDRIAQGYKVGDICNCEEVLEYAK----AENIGIAIIGPEAPLEV--
GLADTLKANGIGVVGPTKKLAQLETSKGFTRDLIRDYDIGANPFFRKFSTMDGVEETLKE
YRNQF-VIKADGLMGGKGVLVWGDHLHTMSDALKHCQSLIDAGKEFVIEEKLVGQEFSLI
SFTDGEHFIHMPAVQDHKRAHEDDKG---------PNTGGMGTYSDANHSLPFLSDSDIA
RAKEINEKVAKALADKFGEPYQGILYGGFMATKDDTKVIEYNARFGDPEAMNLLTLLETD
FVEIVQAITNGTLDKVKAEFKNQASVCKYLVPLGYPNQSVKNFEIDISKCPDNVEIFLGA
VDFRDGKLIGTGSRAIAVLGLGDTIAEAEQKAENAVKNIYGKLFHRPDIGTKELINKRIK
HMNLLRGNKYQEL-
>PZR12723.1|Proteobacteria-Deltaproteobacteria-Myxococcales-Archangiaceae-Archangium-Archangium_gephyra PZR12723.1 phosphoribosylaminoimidazolesuccinocarboxamide synthase [Archangium gephyra]
------------------------------------------------------------
------------------------------------------------------------
------------------------------------------------------------
------------------------------------------------------------
------------------------------------------------------------
------------------------------------------------------------
------------------------------------------------------------
--------------MA-------------DARL-AAQLP-HTL----KDTD------F--
-----PALGHKYRGKVRDTYAK-GD-------------------HLV--LVTTDRLSAFD
HILT------TLPFKGDLLNTLAHFWFK--KTEHVVKNHVI---------------DMPD
PCVIVGRKAETFKVEFVVRAHLTG----SLWRDY-EAG------RDPYALALPPGMKKDQ
AFDRPMITPSTK--APIGE-----------------------HDEPMSEAAVVER----G
LM-------SQRDWERSKEAALGIFAEGQKQAAAQGLILVDTKYEFGL-V-G----SELV
VVDEMHTPDSSRFWVAEGSKE--------------------RFERGQ-AQQMLDKENLRQ
WLITE---------------------------------------------RGFSGQ--GT
PPP---------IPDDVRVMLADKYLTAFERITGTKFDL---------QV-----GDVTA
R-LQKNLKNA-----------------KLL------------------------------
------------------------------------------------------------
------------------------------------------------------------
------------------------------------------------------------
------------------------------------------------------------
------------------------------------------------------------
------------------------------------------------------------
------------------------------------------------------------
--------------
>TVR29240.1|Spirochaetes-Spirochaetia-Spirochaetales-Spirochaetaceae-root-Spirochaetaceae_bacterium TVR29240.1 phosphoribosylaminoimidazolesuccinocarboxamide synthase [Spirochaetaceae bacterium]
------------------------------------------------------------
------------------------------------------------------------
------------------------------------------------------------
------------------------------------------------------------
------------------------------------------------------------
------------------------------------------------------------
------------------------------------------------------------
-------------MSR-------------EAGSPSGQF--PGF----ADCQ------V--
-----PGGVRLYSGKVRDIFEV-GD-------------------DLL--IVTSDRISAFD
RILG------LVPNKGEVLTQFSAWWFD--RVRDITAHHMI---------------ARPT
ARSMHVRRCRVLPVEVVVRGYLTG----SAWRDY-QAG------RVVSGIALPQGMRWNQ
QFDQPLVTPSTK--ADHGV-----------------------HDRPISTDEVVDL----G
LI-------EEPLWRQVQQTALALFERGRAICAAQGLILVDTKYEFGL-Y-N----GRLT
LVDEIHTPDSSRFWFAEHYRE--------------------HFESGR-PQRKLDKEYLRQ
WLMDR----------------------------------------------GFQGD--GE
PPD---------IPTEVLAEVGRRYASAYEIITGAKFVA---------SG-----DNVEA
A-RRKVLLYL-----------------TELQRAHTEGH----------------------
------------------------------------------------------------
---------------------------D--------------------------------
------------------------------------------------------------
------------------------------------------------------------
-------------ADQ--------------------------------------------
------------------------------------------------------------
------------------------------------------------------------
---------GEEDH
>PLW96214.1|Bacteroidetes-Bacteroidia-Marinilabiliales-root-root-Marinilabiliales_bacterium PLW96214.1 phosphoribosylaminoimidazolesuccinocarboxamide synthase [Marinilabiliales bacterium]
------------------------------------------------------------
------------------------------------------------------------
------------------------------------------------------------
------------------------------------------------------------
------------------------------------------------------------
------------------------------------------------------------
------------------------------------------------------------
-------------------------------------MN-EAI----IRTD------F--
---EFPGQKDVYHGKVRDVYNIKDE-------------------LLV--MVASDRISAFD
IVLP-----RAIPYKGQVLNQIASKFLD--ATSDIVPNWKV---------------ASPD
PMVTIGKYCNPFPVEMIIRGYLTG----SSWRTY-KSG-----ARAICGVPVPDGLKEHQ
RFPEPIVTPTTK--AVEG------------------------HDEDISEEEIIKQ----G
LV-------SAEDYAKLKNYTIRLFKRGSEIAAEKGLILVDTKYEFGK-V-G----NQIY
LIDEIHTPDSSRYFYADKYEE--------------------RFAKGE-PQKQLSKEFVRE
WLMEN----------------------------------------------GFQGKDGQQ
VPE---------MTDEFVSSVSERYIELYEQVTGEKFNR-----V---PT-----KGVLD
R-IENNIND-------------------FLRNR---------------------------
------------------------------------------------------------
------------------------------------------------------------
------------------------------------------------------------
------------------------------------------------------------
------------------------------------------------------------
------------------------------------------------------------
------------------------------------------------------------
--------------
>OGG27119.1|Candidatus_Gottesmanbacteria-root-root-root-root-Candidatus_Gottesmanbacteria_bacterium_RIFCSPLOWO2_01_FULL_39_12b OGG27119.1 phosphoribosylaminoimidazolesuccinocarboxamide synthase [Candidatus Gottesmanbacteria bacterium RIFCSPLOWO2_01_FULL_3
------------------------------------------------------------
------------------------------------------------------------
------------------------------------------------------------
------------------------------------------------------------
------------------------------------------------------------
------------------------------------------------------------
------------------------------------------------------------
------------------------------------------------------------
-------MGPKHQGKVRDYYLH-KG-------------------RRI--LITTDRISAFD
RVLG------FIPYKGQVLNQLSSFWFS--KTADIVDNHLI---------------SIPH
PNVAIVKDAKPYPVEMVVRGYITGVTTTSIWYSY-EKG-----ERVIYGIKFPQGLRKNQ
KLKTPIITPTTK--AEHGL-----------------------HDERLTHEEILKK----K
LI-------SPTVLKQMEKAALALYERGNKICNKRGLILVDTKYEFGE-Y-K----GKLV
LIDEIHTPDSSRYWKAENYRQ--------------------RFEKGM-EPENFDKEFFRI
WYTTH----------------------------------------------GYRGD--GK
PPE---------MPVDLQIKTAVRYIKIYEMITGKKFKP---------GK-----YPLEE
G-IRKALKK---------------------------------------------------
------------------------------------------------------------
------------------------------------------------------------
------------------------------------------------------------
------------------------------------------------------------
------------------------------------------------------------
------------------------------------------------------------
------------------------------------------------------------
--------------
>WP_129510881.1|Candidatus_Marinimicrobia-root-root-root-root-Candidatus_Marinimicrobia_bacterium WP_129510881.1 phosphoribosylaminoimidazolesuccinocarboxamide synthase [Candidatus Marinimicrobia bacterium]
M-----------------------------------------------------------
---------IAIEST---------------------------------------------
------------------------------------------------------------
------------------------------------------------------------
------------------------------------------------------------
------------------------------------------------------------
------------------------------------------------------------
-------------KHY-------------TGHI-RSWLN-NTL----TETA------L--
------PVGTKRVGKVRDQYDL-GD-------------------TVA--LITTDRQSAFD
RVLA------SIPFKGQVLNQTSAWWFE--QTKNIIQNHVI---------------DVPD
PNVTLAKKCDVFPIEFVVRGYITGSTSTALWTVY-NSG-----EREYCGNILPKGLLKNQ
KLDANMLTPTTK--DET-------------------------HDRPISPAEIVAE----G
WM-------SQTDWEYCSTKALELFSFGQKKAAENGMILVDTKYEMGQDA-D----HNII
LIDEIHTPDSSRYWISDTYEE--------------------RMASKK-EPQNVDKEFLRL
WFVEN---------------------------------------------CDPYND--ET
LPE---------APEELVVELSSRYIYLYETITGEPFSFL----A---SS-----QPVLD
R-INANLKD-------------------VL------------------------------
------------------------------------------------------------
------------------------------------------------------------
------------------------------------------------------------
------------------------------------------------------------
------------------------------------------------------------
------------------------------------------------------------
------------------------------------------------------------
--------------
>KKR08008.1|Candidatus_Peregrinibacteria-root-root-root-root-Candidatus_Peregrinibacteria_bacterium_GW2011_GWE2_39_6 KKR08008.1 phosphoribosylaminoimidazolesuccinocarboxamide synthase, phosphoribosylaminoimidazole-succinocarboxamide synthase [Candidatus P
------------------------------------------------------------
------------------------------------------------------------
------------------------------------------------------------
------------------------------------------------------------
------------------------------------------------------------
------------------------------------------------------------
------------------------------------------------------------
-------------MLT-------------DDQI-IAQLP-YCL----KGTD------F--
-----AGLGEKYHGKVRDNYTK-GK-------------------QRI--LIASDRLSAFD
RIIC------TIPFKGQVLNQMAEFWFT--QTKDICPNHVL---------------DFPD
PNIVVAKQCHPLAVEMVVRDYMTGTTSTSIWHHY-QQG-----VRNFCGNDLPDGMKRDQ
KLDHSILTPSTK--AEKGD-----------------------HDESVTPELLLER----G
II-------TKKEWDYLADVSLRLFKRGQEIAAKQGIILVDTKYEFGKDE-N----GDIV
IIDEIHTPDSSRFWLSDTYQS--------------------RFEAGD-AQDNLNKEFLRL
WLSDH----------------------------------------------GYKGD--GD
VPV---------IPDEIRAETAKRYIDAYEKITGQVFQA---------EPC----QDIES
R-IRTNLSS-------------------YFK-----------------------------
------------------------------------------------------------
------------------------------------------------------------
------------------------------------------------------------
------------------------------------------------------------
----------------Y-------------------------------------------
------------------------------------------------------------
------------------------------------------------------------
--------------
>WP_081212316.1|Bacteroidetes-Flavobacteriia-Flavobacteriales-Flavobacteriaceae-Salegentibacter-Salegentibacter_sediminis WP_081212316.1 phosphoribosylaminoimidazolesuccinocarboxamide synthase [Salegentibacter sediminis]
------------------------------------------------------------
------------------------------------------------------------
------------------------------------------------------------
------------------------------------------------------------
------------------------------------------------------------
------------------------------------------------------------
------------------------------------------------------------
-------------------------------------MK-NTI----TKTN------F--
---NFPGQKAVYKGKVRDVYSLQHN-------------------KLI--IVATDRLSAFD
VVMP-----KGIPYKGQILNQIATKMMK--ATEDLVPNWLE---------------ATPD
PNVAIGENCEPFKIEMVIRGYMAG----HAAREY-KAG-----KRELCGVALPEGMKEND
KFPEPIITPATK--AEQGD-----------------------HDEDISKEEILKR----R
IV-------SAEDYAILEDYTRKLFKRGTEIAAERGLILVDTKYEFGKTA-E----GKIV
LIDEIHTPDSSRYFYAETYEE--------------------LQKKGQ-PQKQLSKEFVRQ
WLIEQ----------------------------------------------GFQGKEGQQ
LPE---------MSDAYITTVSERYIELYENITGEKFVK-----S---DI-----SDIEA
R-IEKNVLE-------------------YLK-----------------------------
------------------------------------------------------------
------------------------------------------------------------
------------------------------------------------------------
------------------------------------------------------------
------------------------------------------------------------
------------------------------------------------------------
------------------------------------------------------------
--------------
>PIE51100.1|Candidatus_Fermentibacteria-root-root-root-root-Candidatus_Fermentibacteria_bacterium PIE51100.1 phosphoribosylaminoimidazolesuccinocarboxamide synthase [Candidatus Fermentibacteria bacterium]PIE53365.1 phosphoribosylaminoimidazolesuccinocarb
M-----------------------------------------------------------
------------------------------------------------------------
------------------------------------------------------------
------------------------------------------------------------
------------------------------------------------------------
------------------------------------------------------------
------------------------------------------------------------
-------------KNR-------------ESVI-KDNLN-NCL----TETA-----HL--
------GIGNCKRGKVRDIYDL-GD-------------------RLL--LVTTDRQSAFD
RVLA------SVPFKGQVLNRVSAWWFG--QTSHIVPNHVI---------------SIPH
PNATLGKKMKVFPIEFVMRGYLTGSSSTSAWTLY-NRG-----ERNICGNILPDGMIKNT
RFDEPIITPTTK--SQE-------------------------HDESITPEEIVSG----G
FM-------TQEDWEKASRIAKELFKFGVETAAKRGLILVDTKYEMGKDE-N----GNIV
LIDEIHTPDSSRYWLAESFEE--------------------RLAQGL-EPKNIDKEFLRL
WFRDH---------------------------------------------CDPYKD--EV
LPE---------APAELVAELSSRYITLFEMITGEEFEP---------AQ-----GNPAA
D-LVKAVKSL--------------------------------------------------
------------------------------------------------------------
------------------------------------------------------------
------------------------------------------------------------
------------------------------------------------------------
------------------------------------------------------------
------------------------------------------------------------
------------------------------------------------------------
--------------
>WP_102447703.1|Proteobacteria-Gammaproteobacteria-Vibrionales-Vibrionaceae-Vibrio-Vibrio_splendidus WP_102447703.1 phosphoribosylaminoimidazolesuccinocarboxamide synthase [Vibrio splendidus]PMO45502.1 phosphoribosylaminoimidazolesuccinocarboxamide synth
------------------------------------------------------------
------------------------------------------------------------
------------------------------------------------------------
------------------------------------------------------------
------------------------------------------------------------
------------------------------------------------------------
------------------------------------------------------------
-----------------------------------MSLADQVL---AVNDD------L--
---PIRTDKPVHSGKVRSVYWL-TEEDSQRLIKEKGYDVAPDAPLAI--MVISDRISAFD
CIWRGEGNLKGVPGKGAALNAISNHWFKLFKDNGLADSHIL---------------DIPH
PFVWIVQKARPVMIEAICRQYITG----SMWRAY-ANG-----EREFCGIEMPEGLEKDK
KLPDLLITPSTK--GILKGIPGVPE----------------ADDVNISRNNIEDNFAAFN
FT-------QASDIAHYEKLLKEGFNVISQALANVDQTFVDTKFEFGYVN-DAQGKEKLI
YMDEVGTPDSSRIWDTQEYN------------------------KGN-IVEN-SKEGFRQ
FLLNYFPDA-----------------------------------------DILLNK--ER
MPEREALARDNELPLDSLMSLSRTYLDIAAKITGAEIVL-----S----------ENPKQ
E-IIDVLRAD-----------------YGLVD----------------------------
------------------------------------------------------------
------------------------------------------------------------
------------------------------------------------------------
------------------------------------------------------------
------------------------------------------------------------
------------------------------------------------------------
------------------------------------------------------------
--------------
>WP_100775300.1|Bacteroidetes-Flavobacteriia-Flavobacteriales-Flavobacteriaceae-Psychroflexus-Psychroflexus_sp._S27 WP_100775300.1 phosphoribosylaminoimidazolesuccinocarboxamide synthase [Psychroflexus sp. S27]PJX24682.1 phosphoribosylaminoimidazolesucci
------------------------------------------------------------
------------------------------------------------------------
------------------------------------------------------------
------------------------------------------------------------
------------------------------------------------------------
------------------------------------------------------------
------------------------------------------------------------
-------------------------------------MK-STL----LETN------L--
---QFENQIDFYKGKVREVYSLKDD-------------------QIV--IVSTDRLSAFD
VVLP-----KGIPYKGQILNQIAKEMLD--ATSDDVPNWLT---------------STPD
PNVAIGQKCEAFKVEMVVRAYLAG----HAWREY-KAG-----KRQVCGVTLPDGLKEND
RLPHPIITPTTK--ADQGD-----------------------HDTDISKEEILKQ----N
IV-------SAEDYEILENYSLKLFKRGTEIAKDRGLILVDTKYEFGKNK-D----GEIL
VIDEIHTPDSSRYFYLNTYEE--------------------YQKSGH-KQKQLSKEFVRE
WLIEN----------------------------------------------GFQGLEGQE
IPD---------LPEEYIESVSQRYIELYEKITGKEFIK-----A---SV-----ENIQE
R-IKANLKN-------------------FNLV----------------------------
------------------------------------------------------------
------------------------------------------------------------
------------------------------------------------------------
------------------------------------------------------------
------------------------------------------------------------
------------------------------------------------------------
------------------------------------------------------------
--------------
>WP_116881718.1|Bacteroidetes-Flavobacteriia-Flavobacteriales-Crocinitomicaceae-Brumimicrobium-Brumimicrobium_aurantiacum WP_116881718.1 phosphoribosylaminoimidazolesuccinocarboxamide synthase [Brumimicrobium aurantiacum]RFC53326.1 phosphoribosylaminoimi
------------------------------------------------------------
------------------------------------------------------------
------------------------------------------------------------
------------------------------------------------------------
------------------------------------------------------------
------------------------------------------------------------
------------------------------------------------------------
-------------------------------------MM-KSL----TKTD------F--
---NFPGQKDVYKGKVRDVYFIEDD-------------------YLL--MVASDRISAFD
HILP-----AGIPFKGQVLNQVATHFLK--ATEDIVPNWLL---------------EVPD
PNVAYGYKCDPIRIEMVIRGYLTG----HAWREY-KSG-----KRTLCGVEMPDGMNEND
QFPEPIITPSTK--AVEG------------------------HDEDISREEILKQ----G
IV-------SEEIYVQLEKYTRQLFQRGTEMAADQGLILVDTKYEFGM-K-D----GEIM
LMDEIHTPDSSRYFYAEGYEE--------------------RQKEKK-QQRQLSKEFVRQ
WLIEN----------------------------------------------DFQGLEGQK
MPE---------IPEDFIQLVTERYIELFEKITGTQFQK-----A---DI-----EDIEN
R-IQKNTES-------------------IFSK----------------------------
------------------------------------------------------------
------------------------------------------------------------
------------------------------------------------------------
------------------------------------------------------------
------------------------------------------------------------
------------------------------------------------------------
------------------------------------------------------------
--------------
>PIQ77040.1|Candidatus_Peregrinibacteria-root-root-root-root-Candidatus_Peregrinibacteria_bacterium_CG11_big_fil_rev_8_21_14_0_20_46_8 PIQ77040.1 phosphoribosylaminoimidazolesuccinocarboxamide synthase [Candidatus Peregrinibacteria bacterium CG11_big_fil_
------------------------------------------------------------
------------------------------------------------------------
------------------------------------------------------------
------------------------------------------------------------
------------------------------------------------------------
------------------------------------------------------------
------------------------------------------------------------
-------------MLP-------------NDVI-AAQLP-HTL----DTTD------F--
-----PTLGIKYEGKVRENYTK-DN-------------------RRI--LIVSDRLSAFD
RIIT------TIPFKGQVLNQITKFWFE--QTHDIMGNHVI---------------EFPD
PNVVVAKECKPLMVEMVVRGYITGVTTTSAWYNY-EKG-----VRNFCGNVLPEGLKKNQ
KFEKPIITPSTK--AAKGE-----------------------HDESVSAEEILQR----G
IV-------TQEQWDFISDAALKLYQRGVEICAKQGIILVDTKYEMGIDS-E----GNIV
LIDEIHTPDSSRFWFANEYEK--------------------RFSAGE-EQKKIDKEYLRE
WLAEQ----------------------------------------------GFRGD--GP
VPS---------IPDEVRVETARRYIEAYELITGQIFEA---------EP-----GDVHE
R-LKQNLQK-------------------YL------------------------------
------------------------------------------------------------
------------------------------------------------------------
------------------------------------------------------------
------------------------------------------------------------
------------------------------------------------------------
------------------------------------------------------------
------------------------------------------------------------
--------------
>CZH97127.1|Proteobacteria-Gammaproteobacteria-Legionellales-Legionellaceae-Legionella-Legionella_pneumophila CZH97127.1 Phosphoribosylaminoimidazole-succinocarboxamide synthase [Legionella pneumophila]
M-----------------------------------------------------------
------------NTN---------------------------------------------
------------------------------------------------------------
------------------------------------------------------------
------------------------------------------------------------
------------------------------------------------------------
------------------------------------------------------------
-------------VPS-------------QEAL-LAALP-FCL----TETS------L--
------PFGKKYKGKVRDTYDL-GE-------------------QLI--LVTTDRQSAFD
RCLA------AVPYKGQVLNLTSVWWFK--NTQSIVPNHLI---------------AVPD
PNVAIAKKCKIFPVEFVVRGYISGSTSTSLWTQY-QKG-----VREYCGITFPDGLRKNQ
KLESPVITPTTK--ETM-------------------------HDRPISPHEIVAE----G
WM-------TQEDWDETSSYALRLFQHGMEVAQQHGLILVDTKYEFGRDA-E----GRIV
LVDEIHTPDSSRYWLFNSYQE--------------------RFDAGK-EPENIDKEFLRL
WFVDH---------------------------------------------CDPYKD--EV
LPQ---------APQELIVTLASRYIQLYEMITGESFVYD----S---NP-----GPVND
R-ILHNIQR-------------------WLG-----------------------------
------------------------------------------------------------
------------------------------------------------------------
------------------------------------------------------------
------------------------------------------------------------
------------------------------------------------------------
------------------------------------------------------------
------------------------------------------------------------
--------------
>WP_039429461.1|Proteobacteria-Gammaproteobacteria-Vibrionales-Vibrionaceae-Vibrio-Vibrio_navarrensis WP_039429461.1 phosphoribosylaminoimidazolesuccinocarboxamide synthase [Vibrio navarrensis]KGK08585.1 phosphoribosylaminoimidazole-succinocarboxamide sy
------------------------------------------------------------
------------------------------------------------------------
------------------------------------------------------------
------------------------------------------------------------
------------------------------------------------------------
------------------------------------------------------------
------------------------------------------------------------
-----------------------------------MSLADQVL---AVNDD------L--
---PIRTDKPVHSGKVRSVYWL-TEQDSARLIKEKGYNVAPDAPLAI--MVISDRISAFD
CIWHGEYGLNGVPGKGAALNAISNHWFRLFKDNGLADSHIL---------------DIPH
PFVWIVQKAKPVRIEAICRKYITG----SMWRAY-EKG-----EREFCGIQLPEGLGKDK
PLDELLMTPSTK--GILKGIPGVPE----------------ADDVNITRQNIADNFAAFN
FS-------SADDIATYEKLLKEGFAVISDALAQVGQIFVDTKFEFGYVQ-DAQGNEKLI
YMDEVGTPDSSRIWDSEAYK------------------------AGK-IVEN-SKEGFRQ
FLLNYFPDP-----------------------------------------DILLNK--DR
MPEREALARDNTLPEEALLAVSRTYIGIAEKITGQSITL-----S----------ENPKQ
E-IIDILARD-----------------YDLID----------------------------
------------------------------------------------------------
------------------------------------------------------------
------------------------------------------------------------
------------------------------------------------------------
------------------------------------------------------------
------------------------------------------------------------
------------------------------------------------------------
--------------
>WP_129573641.1|Proteobacteria-Deltaproteobacteria-Myxococcales-Polyangiaceae-Sorangium-Sorangium_cellulosum WP_129573641.1 phosphoribosylaminoimidazolesuccinocarboxamide synthase [Sorangium cellulosum]AUX29482.1 phosphoribosylaminoimidazole-succinocarbo
------------------------------------------------------------
------------------------------------------------------------
------------------------------------------------------------
------------------------------------------------------------
------------------------------------------------------------
------------------------------------------------------------
------------------------------------------------------------
-------------MVT-------------EDDL-RTALG-RVL----ERTS------L--
-----AGPFARYEGKVRDCYTT-PDG------------------RRL--LVVTDRISAFD
RVLG------TLPLKGQVLNRLSSFWFE--RTRGVAPNHMI---------------SQPD
PNVLEAIECTPLPVEMVVRAYVTGVTSTSIWTHY-ARG-----ERVFCGHRLPDGLRKNE
RLPRPILTPSTK--APKGG-----------------------HDLSASREEILAL----G
TI-------APRDFDAAAEMALALFEHGARFCADQGLILVDTKYEFGKDR-S----GNIV
VIDEIHTPDSSRFWFASSYDE--------------------RFAAGQ-DPESFDKEYVRR
WLAAR----------------------------------------------GFQGD--GP
IPP---------IPDEVRIEASRRYIEAFERITGAAFVP---------DL-----EDPAV
R-IPRNLGV---------------------------------------------------
------------------------------------------------------------
------------------------------------------------------------
------------------------------------------------------------
------------------------------------------------------------
------------------------------------------------------------
------------------------------------------------------------
------------------------------------------------------------
--------------
>WP_088572158.1|Chloroflexi-Thermoflexia-Thermoflexales-Thermoflexaceae-Thermoflexus-Thermoflexus_hugenholtzii WP_088572158.1 phosphoribosylaminoimidazolesuccinocarboxamide synthase [Thermoflexus hugenholtzii]
------------------------------------------------------------
------------------------------------------------------------
------------------------------------------------------------
------------------------------------------------------------
------------------------------------------------------------
------------------------------------------------------------
------------------------------------------------------------
-------------------------------------MA-QAV----SAVE------L--
-----PELGTRRAGKVRDIYEV-GD-------------------RLI--LIATDRISAFD
RVLG------VIPFKGQVLNQLSAWWFE--RTRDLIPNHLL---------------AVPD
PNVMVVRRAQPLPVEVVVRGYITGVTRTSLWTLY-AQG-----ERRPYGIPLPEGLRKND
PLPHPILTPTTK--APSGA-----------------------HDEVLTRDEILRR----G
LV-------PADLWERIEAIALTLFARGQEVARQAGLILVDTKYEFGL-I-D----GELV
LIDELHTPDSSRYWLAESYR------------------------PGQ-EPESMDKEFVRA
WFAAR----------------------------------------------GYRGD--GE
PPQ---------MPAELIREAAARYIAVYERLTGEPFRP---------GE-----QPAVE
R-IRGNVRA-------------------FLN-----------------------------
------------------------------------------------------------
------------------------------------------------------------
------------------------------------------------------------
------------------------------------------------------------
------------------------IFG---------------------------------
------------------------------------------------------------
------------------------------------------------------------
--------------
>OMP01331.1|Streptophyta-Magnoliopsida-Malvales-Malvaceae-Corchorus-Corchorus_olitorius OMP01331.1 SAICAR synthetase [Corchorus olitorius]
MA----Q-----CLRPALNPPKT-------------------------------------
-------PLDYTRTQ---------------------------------------------
-----------------------------NQNLFF-------------------------
------------PSISSFEAKPKSRKY---------------------------------
-----------------PKI--------------------------SFSVMSSQNQ----
------------------------------------------------------------
--------------------------------------------TQSQQQ----------
NQSLDALLNSGRKEEV-------------FATI-KGAVH-NCL----SETN------L--
-HLTVPGLKSKTRGKVRDIYDS-GD-------------------YLV--LVTTDRQSAFD
RILA------SIPFKGQVLNETSLWWFN--RTKHITPNAVV---------------SVPD
KNVTIAKKCSVFPVEFVVRGFVTGSTDTSLWTVY-NNG-----IRNYCGNVLPDGLVKNQ
KLTANILTPTTK--AED-------------------------HDVPVTPDEIIER----G
LM-------TQAEFDEAREKALSLFDYGQHVALEHGLILVDTKYEFGKGS-D----GSIL
LIDEVHTPDSSRYWIANSYEE--------------------RFQKGL-EPENIDKEFLRL
WFKNN---------------------------------------------CNPYED--EV
LPD---------APEELVCELAWRYIFLYETITNSSFEIP----L---TE-----EPIHD
R-ISRNVLS-------------------ALSSLQ--------------------------
------------------------------------------------------------
------------------------------------------------------------
------------------------------------------------------------
------------------------------------------------------------
------------------------------------------------------------
------------------------------------------------------------
------------------------------------------------------------
--------------
>QCE00672.1|Streptophyta-Magnoliopsida-Fabales-Fabaceae-Vigna-Vigna_unguiculata QCE00672.1 phosphoribosylaminoimidazole-succinocarboxamide synthase [Vigna unguiculata]
MGDFTV----------ALNPPKTFGAEI--------------------------------
-----LSPINRTSAA---------------------------------------------
-----------------------------ARG----------------------------
-------------RVTKIAFKPHGF-----------------------------------
-------------------------------------------RAIRASVMP--------
------------------------------------------------------------
--------------------------------------------REGQQQ----------
PSLGDSLVNSPHRNDV-------------VDVIRRSGLS-NCL----SETN------L--
-HNTVPGLVSKTRGKVRDIYDA-GD-------------------YLV--LVTTDRQSAFD
RILA------SIPFKGQVLNETSLWWFE--RTKQIVPNAVV---------------SAPD
KNVTIAKKCSVFPVEFVARGFVTGSTDTSLWTVY-NKG-----SRNYCGNVLPDGMVKNQ
KLSENILTPTTK--AAD-------------------------HDVPVTPDEIIER----G
LM-------TRSDYEAVSEKALSLFEYGQQVASEHGLILVDTKYEFGKAN-D----GSIM
LIDEVHTPDSSRYWIANSYLE--------------------RFQNGL-EPENIDKEFLRL
WFKSH---------------------------------------------CNPYED--EV
LPD---------APEDLVCELSWRYIFLYETITNSKFEMP----L----------TEVFH
I-IARAVPALSVSALEQKPTILKNRVSPYMQEEVE-------NGYECH------------
-----------------------------------------------LFLQDSSPASN--
KLST----------------SKHHQKRVFGVNMFAE-----PPLF-----------VLES
FKDTT-IILLLGMATKSLLFI----------------AFAQNGSNGQDREKL--EETKLT
GFA--------------QKSPGGDDGAARRCIRSNPDSGFC-------HELP--------
--------------------------GG--------------------------------
-------------------------------------------EVEP---PGDV------
------------------------------------------------------------
--------------
>OGK38801.1|Candidatus_Roizmanbacteria-root-root-root-root-Candidatus_Roizmanbacteria_bacterium_RIFCSPHIGHO2_12_FULL_41_11 OGK38801.1 phosphoribosylaminoimidazolesuccinocarboxamide synthase [Candidatus Roizmanbacteria bacterium RIFCSPHIGHO2_12_FULL_41_11]
------------------------------------------------------------
------------------------------------------------------------
------------------------------------------------------------
------------------------------------------------------------
------------------------------------------------------------
------------------------------------------------------------
------------------------------------------------------------
-----------------------------------------ML----KTVD------I--
-----TSLGKKRQGKVRDFYVL-KD-------------------KRV--IITTDRQSAFD
VILG------NIPYKGAVLNLLAAFWFK--KTEKIVSNHML---------------SVPH
PNVLLAKNLTGIPIEMVVRGYMSGVTKTSIWYSY-QQG-----ERVIYGIKFPDGMKKND
KLPTPVITPTTHG-GGKGG-----------------------HDERLTREQIMVK----K
LI-------PKKIYLQMEKVALELFKFGSKLCAKRGLILVDTKYEFGLDE-K----GNLT
LMDEIHTPDSSRFWKADTYQE--------------------RVSKGQ-EPENFDKEFLRL
WYAKR----------------------------------------------GYRGD--GK
PPP---------MAKQLIVDLAQRYIGVYEKITGKKFQA---------YK-----YPIEK
R-IIESVKHVT-------------------------------------------------
------------------------------------------------------------
------------------------------------------------------------
------------------------------------------------------------
------------------------------------------------------------
------------------------------------------------------------
------------------------------------------------------------
------------------------------------------------------------
--------------
>WP_058502023.1|Proteobacteria-Gammaproteobacteria-Legionellales-Legionellaceae-Legionella-Legionella_israelensis WP_058502023.1 phosphoribosylaminoimidazolesuccinocarboxamide synthase [Legionella israelensis]SCY06252.1 phosphoribosylaminoimidazole-succi
M-----------------------------------------------------------
-------PMTAI-ST---------------------------------------------
------------------------------------------------------------
------------------------------------------------------------
------------------------------------------------------------
------------------------------------------------------------
------------------------------------------------------------
-------------IPY-------------KQAI-DEALP-HCL----TETA------F--
------NFGHRYQGKVRDTYDI-DD-------------------RLI--LITTDRQSAFD
RLLA------AIPYKGQVLNLTSAWWFE--QTQHLVPNHLL---------------AVPD
PNVSIVKKCSVFPIEFVVRGYITGTTNTSLWTQY-KNG-----ARQYCGHHFGDGLRKNQ
QLLEPVITPTTK--EKE-------------------------HDRPISPKEILAE----G
LM-------REQDWQQASQAALTLFHYGTKIAAEHGLILVDTKYEFGKDE-N----GNII
LVDELHTPDSSRYWLAENYQE--------------------RFMAGL-EPENIDKEFLRL
WFVAH---------------------------------------------CDPYHD--KN
LPE---------APKELIITLSERYIQLYEMITGKNFLFS----K---SN-----DSPIE
R-IEHHIKD-------------------FCTGSFS-------------------------
------------------------------------------------------------
------------------------------------------------------------
------------------------------------------------------------
------------------------------------------------------------
------------------------------------------------------------
------------------------------------------------------------
------------------------------------------------------------
--------------
>WP_078786244.1|Firmicutes-Clostridia-Clostridiales-Eubacteriaceae-Eubacterium-Eubacterium_ruminantium WP_078786244.1 phosphoribosylaminoimidazolesuccinocarboxamide synthase [Eubacterium ruminantium]
------------------------------------------------------------
------------------------------------------------------------
------------------------------------------------------------
------------------------------------------------------------
------------------------------------------------------------
------------------------------------------------------------
------------------------------------------------------------
------------------------------------------------------------
-------MKPFKEGKVREIYDN-GD-------------------SLI--MVATDRISCFD
VILK-----NIIHKKGTVLTQMSKFWFD--MTEDILPNHMISTDVKEMPEFFQK--PEFD
GNSMMVKKLTMLPVECIVRGYITG----SGWASY-QKN------GTVCGIKLPEGLIESD
KLPEPIYTPSTK--AEIGD-----------------------HDENISFEQSID------
VLEKEFPGKGKEYAEKLRDYTIALYKKCADYALTKGIIIADTKFEFGLDE-N----GNIV
LGDEMLTPDSSRFWPADGYE------------------------AGH-GQPSFDKQFARD
WLKSD----------------------------------------------ENKEE--PE
NWF---------LPQEIVDKTIDKYLQAYKMLTGKDL-----------------------
------------------------------------------------------------
------------------------------------------------------------
------------------------------------------------------------
------------------------------------------------------------
------------------------------------------------------------
------------------------------------------------------------
------------------------------------------------------------
------------------------------------------------------------
--------------
>KKT00976.1|Candidatus_Nomurabacteria-root-root-root-root-Candidatus_Nomurabacteria_bacterium_GW2011_GWA2_43_15 KKT00976.1 Phosphoribosylaminoimidazole-succinocarboxamide synthase [Candidatus Nomurabacteria bacterium GW2011_GWA2_43_15]KKT20101.1 Phosphor
------------------------------------------------------------
------------------------------------------------------------
------------------------------------------------------------
------------------------------------------------------------
------------------------------------------------------------
------------------------------------------------------------
------------------------------------------------------------
--------------MD-------------IETI-KKHID-DVL----IETD------F--
-----PELGEKKRGKVRDVYDQ-KD-------------------KLV--LIATDRYSAFD
RNLA------LIPFKGEILTQITKFWFD--QTKDIVQNHFL---------------ASPD
PNVIVAKKCTVLPVEMVVRGYITGVTGTSTWTLY-QKG-----QRDFGDFVLPDGMKKNQ
KFDKPVITPTTK--FEA-------------------------HDRPLSGKIILEE----K
IL-------PPEIWKKACEITLKLFARGQEIALQRGLILVDTKYEFGLDE-N----GNIM
LIDEIHTPDSSRYWQANSYRE--------------------RIGQGL-EPENFDKEFLRL
WFREN---------------------------------------------CDPYND--EK
LPE---------APKDMVAELSRRYIQIYEQITGKSFEH-----D---FS-----LPIMQ
R-ITNNLLKK--------------------------------------------------
------------------------------------------------------------
------------------------------------------------------------
------------------------------------------------------------
------------------------------------------------------------
------------------------------------------------------------
------------------------------------------------------------
------------------------------------------------------------
--------------
>WP_090154600.1|Firmicutes-Clostridia-Clostridiales-Lachnospiraceae-Pseudobutyrivibrio-root WP_090154600.1 MULTISPECIES: phosphoribosylaminoimidazolesuccinocarboxamide synthase [Pseudobutyrivibrio]PHU34694.1 phosphoribosylaminoimidazolesuccinocarboxamide
------------------------------------------------------------
------------------------------------------------------------
------------------------------------------------------------
------------------------------------------------------------
------------------------------------------------------------
------------------------------------------------------------
------------------------------------------------------------
------------------------------------------------------------
-------MKPIKEGKVREVYDN-GD-------------------SII--MVATDRISAFD
VILK-----NKIVNKGAVLTQMSKFWFD--LTKDIVPNHMLSTDVNDMPEFFRN--DEYK
GKSMMCKKLTMLPIECIVRGYITG----SGWASY-KEN------GTVCGISLPAGLKESD
KLPEPIYTPSTK--AEIGD-----------------------HDENISFERSIE------
VLEKEFPGHGLEYAEALRDKTIALYKKCADYALTKGIIIADTKFEFGLDE-E----GNVV
LADEMLTPDSSRFWPLEGYE------------------------AGH-GQPSFDKQFVRD
WLKAN----------------------------------------------PDSD-----
-YL---------LPQDVIDKTIAKYLEAYKLLTGKELAI---------------------
------------------------------------------------------------
------------------------------------------------------------
------------------------------------------------------------
------------------------------------------------------------
------------------------------------------------------------
------------------------------------------------------------
------------------------------------------------------------
------------------------------------------------------------
--------------
>WP_146648144.1|Proteobacteria-Deltaproteobacteria-Myxococcales-Labilitrichaceae-Labilithrix-Labilithrix_luteola WP_146648144.1 phosphoribosylaminoimidazolesuccinocarboxamide synthase [Labilithrix luteola]
------------------------------------------------------------
------------------------------------------------------------
------------------------------------------------------------
------------------------------------------------------------
------------------------------------------------------------
------------------------------------------------------------
------------------------------------------------------------
-------------MVD-------------DELL-KAQLG-QTL----ERTS------F--
-----EGLGTKYEGKVRDNYSR-GD-------------------RRF--IVVTDRISAFD
RILG------TIPFKGQVLNQLAAWWFE--KTKDVAKSHYI---------------GTPD
PNVLECVECKPLPVEMVVRAYITGSTSTSMWTHY-QEG-----KRTFCGHALPEGLVKNQ
KLERAILTPATK--APLGE-----------------------HDISASREEILAR----G
EI-------TADDFDRAAEMVMKLFAVGQKLCAERGLILVDTKYELGKTA-S----GEIV
LIDEIHTPDSSRYWMANTYDE--------------------RFTAGL-DPEPLDKDFVRR
YYTAL----------------------------------------------GYRGD--GE
PAP---------LPPEVRVGAAKRYIEAYERVTGETFQP---------NV-----DDPLP
R-IAKNLGLS--------------------------------------------------
------------------------------------------------------------
------------------------------------------------------------
------------------------------------------------------------
------------------------------------------------------------
------------------------------------------------------------
------------------------------------------------------------
------------------------------------------------------------
--------------
>WP_145854766.1|Bacteroidetes-Sphingobacteriia-Sphingobacteriales-Sphingobacteriaceae-Pedobacter-Pedobacter_suwonensis WP_145854766.1 phosphoribosylaminoimidazolesuccinocarboxamide synthase [Pedobacter suwonensis]
------------------------------------------------------------
------------------------------------------------------------
------------------------------------------------------------
------------------------------------------------------------
------------------------------------------------------------
------------------------------------------------------------
------------------------------------------------------------
-------------------------------------M--KAL----KETH------F--
---NFPNQSNFYKGKVRDVYTIADQ-------------------FMV--MVVSDRISAFD
VVLP-----EAIPFKGQVLNQIAAKFLA--ATQDIVPNWVL---------------SVPD
PMVTIGRICEPFKVEMVIRGYLAG----HAWREY-SAG-----KRSVCGVSLPDGLKEND
KLPQPIITPTTK--AAVG------------------------HDEDISKEDILAK----G
IV-------SVADYEQLEQYTYALYQRGTEIAAKSGLILVDTKYEFGK-A-D----GVIY
LIDEIHTPDSSRYFYAEGYQE--------------------RQDRNE-PQKQLSKEFVRK
WLIEN----------------------------------------------GFQGKDGQV
VPE---------MTNEIVNSISERYIELYEKIVGEHFIK-----A---DA-----DAISN
R-IEANVLK-------------------ALETL---------------------------
------------------------------------------------------------
------------------------------------------------------------
------------------------------------------------------------
------------------------------------------------------------
------------------------------------------------------------
------------------------------------------------------------
------------------------------------------------------------
--------------
>TET55878.1|Candidatus_Bathyarchaeota-root-root-root-root-Candidatus_Bathyarchaeota_archaeon TET55878.1 phosphoribosylaminoimidazolesuccinocarboxamide synthase [Candidatus Bathyarchaeota archaeon]
------------------------------------------------------------
------------------------------------------------------------
------------------------------------------------------------
------------------------------------------------------------
------------------------------------------------------------
------------------------------------------------------------
------------------------------------------------------------
-------------------------------------MNDDII----LTTD------L--
------PLASFRKGKVRDLYDL-GE-------------------KLL--IVSTDRISAFD
VVLP-----NGIPFKGEALNRLSVFWFN--ETKDVVPNHIL---------------EVVD
PRTVLVKKTNPIKFEFIVRGYLYG----SAWRNY-KLG------KLICGVHLPRSLKKAE
KLPEPVLTPTTK--AEIGH-----------------------HDVEVTIEEMAKK-----
-I-------GEDLAEEIKNVCLKIYKRASTKGETNGIIVADTKMEFGL-H-E----GELM
LIDELLTPDSSRFWPLEKYQ------------------------AGR-DQESFDKQDVRD
YLEAT----------------------------------------------GWDKK--PP
PPE---------LPRHVVLETSKKYIEAYERLTGRVF-----------------------
------------------------------------------------------------
------------------------------------------------------------
------------------------------------------------------------
------------------------------------------------------------
------------------------------------------------------------
------------------------------------------------------------
------------------------------------------------------------
------------------------------------------------------------
--------------
>WP_058467321.1|Proteobacteria-Gammaproteobacteria-Legionellales-Legionellaceae-Fluoribacter-Fluoribacter_gormanii WP_058467321.1 phosphoribosylaminoimidazolesuccinocarboxamide synthase [Fluoribacter gormanii]KTD04731.1 phosphoribosylamidoimidazole-succi
M-----------------------------------------------------------
-------LMNATATT---------------------------------------------
------------------------------------------------------------
------------------------------------------------------------
------------------------------------------------------------
------------------------------------------------------------
------------------------------------------------------------
-------------THY-------------DNEI-REALA-FCL----DQTN------L--
------PVGKKYQGKVRDSYDL-GD-------------------TIM--LVTTDRLTAFD
RHLA------LIPYKGAVLNLTSAWWFE--QTKNLVPNHII---------------AVPD
PNVVIAKKCTVFPIEFVVRGYISGTTSTSLWTQY-QNG-----VREYCGITFPEGLRKNQ
KLEQPVLTPTTK--EKI-------------------------HDRPISPAEIIAD----G
WM-------SEEDWLEASALALKLYQRGTEIAKENGLILVDTKYEFGRDA-D----GKII
VVDEIHTPDSSRYWLADSYQA--------------------RIAEGL-EPENIDKEFLRL
WFAKN---------------------------------------------SDPYHD--EQ
LPQ---------APQELIEELSSRYIQLYERITGKKFSFV----E---HK-----EPVEQ
R-IMRHVAN-------------------YLR-----------------------------
------------------------------------------------------------
------------------------------------------------------------
------------------------------------------------------------
------------------------------------------------------------
------------------------------------------------------------
------------------------------------------------------------
------------------------------------------------------------
--------------
>WP_136457963.1|Bacteroidetes-Saprospiria-Saprospirales-Lewinellaceae-Lewinella-Lewinella_litorea WP_136457963.1 phosphoribosylaminoimidazolesuccinocarboxamide synthase [Lewinella litorea]THH40572.1 phosphoribosylaminoimidazolesuccinocarboxamide synthase
------------------------------------------------------------
------------------------------------------------------------
------------------------------------------------------------
------------------------------------------------------------
------------------------------------------------------------
------------------------------------------------------------
------------------------------------------------------------
-------------------------------------MA-DAL----RETH------F--
---TFDPPAELYRGKVRDVYRR-DG-------------------QLL--MVASDRISSFD
HVLP-----RAIPHKGQILNQIAAHFLE--ATRDICPNWLE---------------SNPD
PNVAIGKACDPIPIEMVIRGYLVG----HGWREY-SAG-----KRELCGVPLPEGMREAD
QFPEPIITPATK--AEEG------------------------HDEDISREAILQR----G
IV-------DERTYRKLEDYTLRLFARGTAMAAERGLILVDTKYEFGI-R-D----GQVY
LIDEIHTPDSSRYFYAEGYAD--------------------RQARGE-HQKQLSKEFVRE
WLMEH----------------------------------------------DFRGLEGQS
MPE---------MPDAFVESVTQRYTELYERITGKSFAP-----A---DT-----TDIES
R-IRRNLAA-------------------TAWRVRD-------------------------
------------------------------------------------------------
------------------------------------------------------------
------------------------------------------------------------
------------------------------------------------------------
------------------------------------------------------------
------------------------------------------------------------
------------------------------------------------------------
--------------
>OGG21013.1|Candidatus_Gottesmanbacteria-root-root-root-root-Candidatus_Gottesmanbacteria_bacterium_RIFCSPHIGHO2_02_FULL_40_13 OGG21013.1 phosphoribosylaminoimidazolesuccinocarboxamide synthase [Candidatus Gottesmanbacteria bacterium RIFCSPHIGHO2_02_FULL_
------------------------------------------------------------
------------------------------------------------------------
------------------------------------------------------------
------------------------------------------------------------
------------------------------------------------------------
------------------------------------------------------------
------------------------------------------------------------
-----------------------------------------MF----KTID------L--
-----PSQGPKQQGKVRDIYNL-QG-------------------KRI--LITTDRISAFD
RVLG------YIPYKGQVLNQLSAFWFE--KTSDIVANHLI---------------SVPH
PNVSLVHEAKPYPVEMVVRGYISGVTNTSIWGSY-EKG-----ERMIYGIKFPEGLHKNQ
KLPYPVVTPTTK--AEHGG-----------------------HDQPLTEKEILDK----K
LL-------SKKVWEDMKEASIKLYLKGTEICRRRGLILVDTKYEFGE-Y-K----GKMM
LIDEIHTPDSSRYWKKENYQK--------------------RFEKGL-EPENFDKEFFRI
WYVKR----------------------------------------------GYKGD--GK
PPK---------MNTDLQLKTAMRYIKIYEMITGKTFKG---------LE-----YPLEE
L-ITESLSKIY-------------------------------------------------
------------------------------------------------------------
------------------------------------------------------------
------------------------------------------------------------
------------------------------------------------------------
------------------------------------------------------------
------------------------------------------------------------
------------------------------------------------------------
--------------
>WP_112327199.1|Bacteroidetes-root-Bacteroidetes_Order_II._Incertae_sedis-Rhodothermaceae-root-Rhodothermaceae_bacterium WP_112327199.1 phosphoribosylaminoimidazolesuccinocarboxamide synthase [Rhodothermaceae bacterium]
------------------------------------------------------------
------------------------------------------------------------
------------------------------------------------------------
------------------------------------------------------------
------------------------------------------------------------
------------------------------------------------------------
------------------------------------------------------------
--------------MD-------------EALL-RAQLD-RTL----ETTD------F--
-----PELGPRYGGKVRDTYRH-GD-------------------HLI--LITTDRISAFD
HILR-----QTIPFKGQVLNQLAAYFFE--QTEDVMPNHVV---------------AVPD
PNVTIATACTPVPIEFVVRGYLAG----HAWRVY-RSG-----RRTLCGQPLPDGLRESS
RLPSPILTPATK--AAEG------------------------HDEDISREEILQR----G
LL-------DAETFDRLAERALRLFERGTALATSRGLLLVDTKYEFGRRP-D----GEYV
LIDEVHTPDSSRYYYADTYEE--------------------RLRAGK-PQRQLSKEFVRE
WLMEQ----------------------------------------------GFMGQEGQV
LPD---------LPDDFRIEVARRYIELYEAVTGQAFVP-----D---TH-----PDPKR
R-IREAVTT-------------------WYAAAGTERS----------------------
------------------------------------------------------------
------------------------------------------------------------
------------------------------------------------------------
------------------------------------------------------------
------------------------------------------------------------
------------------------------------------------------------
------------------------------------------------------------
--------------
>OGI93032.1|Candidatus_Nomurabacteria-root-root-root-root-Candidatus_Nomurabacteria_bacterium_RIFCSPLOWO2_01_FULL_41_18 OGI93032.1 phosphoribosylaminoimidazolesuccinocarboxamide synthase [Candidatus Nomurabacteria bacterium RIFCSPLOWO2_01_FULL_41_18]
------------------------------------------------------------
------------------------------------------------------------
------------------------------------------------------------
------------------------------------------------------------
------------------------------------------------------------
------------------------------------------------------------
------------------------------------------------------------
-------------------------------------MS-NIL----EKTD------F--
-----KNLGAKYTGKVRDVYSQ-DD-------------------KVI--LISTDRYSAFD
RNLA------LIPSKGQVLTGVSRFWFE--HTKDIVQNHVI---------------DFPD
PNVVVGKKCKVIPIEMVVRGYITGITGTSLWTLY-KKG-----ERNFGDFILPDGMHKNQ
KLDQVVLTPTTK--SED-------------------------HDRPLSSKDIIYN----G
YM-------TKDLWEKVADISLRLFKRGQEIALKHGLILVDTKYEFGLTP-D----GEVM
LVDEIHTPDSSRYWQAKTYED--------------------RIKKGL-EPENFDKEFLRL
WFKEN---------------------------------------------CDPYKD--EV
LPA---------APADLVQELSERYIQIYEQITGLPFKV---------ET-----GDIGK
R-IEGNLKE-------------------YMI-----------------------------
------------------------------------------------------------
------------------------------------------------------------
------------------------------------------------------------
------------------------------------------------------------
------------------------------------------------------------
------------------------------------------------------------
------------------------------------------------------------
--------------
>WP_094279170.1|Proteobacteria-Gammaproteobacteria-Aeromonadales-Aeromonadaceae-Oceanimonas-Oceanimonas_baumannii WP_094279170.1 phosphoribosylaminoimidazolesuccinocarboxamide synthase [Oceanimonas baumannii]OYD22899.1 phosphoribosylaminoimidazolesuccino
------------------------------------------------------------
------------------------------------------------------------
------------------------------------------------------------
------------------------------------------------------------
------------------------------------------------------------
------------------------------------------------------------
------------------------------------------------------------
-----------------------------------MSLADKVL---AVNND------L--
---PIRTRQPVHSGKVRSVYWL-TEEDSRRLIREKGYKVASDAPLAI--MVISDRISAFD
CIWHGEEGLNGVPGKGAALNAISNHWFRLFQEQGLADSHIL---------------DIPH
PFVWIVQKATPVKIEAICRQYITG----SMWRSY-EKG-----EREFCGIRLPEGLNKDQ
KLPELLMTPSTK--GILRGIPGVPE----------------ADDVNITRGNIEDNFAAFN
FK-------SRDDIALYERLLKEGFDVISNELAKIDQVFVDTKFEFGYVT-DDQGNEKLI
YMDEVGTPDSSRIWDGPAYR------------------------EGR-IVEN-SKEDFRQ
LLLRHFPDP-----------------------------------------DILLNK--ER
MPEREALARDNALPVEVLMKISSTYVGIAEKITGQKLVL-----S----------DNPKA
D-IIAILRDD-----------------YGLVD----------------------------
------------------------------------------------------------
------------------------------------------------------------
------------------------------------------------------------
------------------------------------------------------------
------------------------------------------------------------
------------------------------------------------------------
------------------------------------------------------------
--------------
>OGH94645.1|Candidatus_Magasanikbacteria-root-root-root-root-Candidatus_Magasanikbacteria_bacterium_RIFOXYD2_FULL_41_14 OGH94645.1 phosphoribosylaminoimidazolesuccinocarboxamide synthase [Candidatus Magasanikbacteria bacterium RIFOXYD2_FULL_41_14]
------------------------------------------------------------
------------------------------------------------------------
------------------------------------------------------------
------------------------------------------------------------
------------------------------------------------------------
------------------------------------------------------------
------------------------------------------------------------
-------------MDY-------------TFQI-KQGLN-NCL----TETN------L--
------SVGKKKVGKVRDSYEL-SD-------------------KII--LITTDRQSAFD
RVLA------SIPFKGQVLNLTSAWWFE--QTKQIVPNHVI---------------SVPH
PNVTIGKKCQVFPVEFVVRGYITGTTDTSAWMNY-KNG-----MREYCGNTLSEGLKKNQ
KFDEPIVTPTTK--SDT-------------------------HDRLISPAEIVSE----N
LV-------SQADWDYVSGKALELFNFGQKTAAEHGLILVDTKYEFGKDE-N----GQIT
LIDEIHTPDSSRYWLAKTYEE--------------------RFLSDK-EPENIDKEFLRI
WFKEH---------------------------------------------CDPYAD--KE
LPP---------APEELVVELSRRYIQLYEMITGENFKF-----D---SN-----TTIEE
A-LKSIL-----------------------------------------------------
------------------------------------------------------------
------------------------------------------------------------
------------------------------------------------------------
------------------------------------------------------------
------------------------------------------------------------
------------------------------------------------------------
------------------------------------------------------------
--------------
>WP_074927833.1|Proteobacteria-Gammaproteobacteria-Vibrionales-Vibrionaceae-Enterovibrio-Enterovibrio_norvegicus WP_074927833.1 phosphoribosylaminoimidazolesuccinocarboxamide synthase [Enterovibrio norvegicus]SFP87137.1 phosphoribosylaminoimidazole-succi
------------------------------------------------------------
------------------------------------------------------------
------------------------------------------------------------
------------------------------------------------------------
------------------------------------------------------------
------------------------------------------------------------
------------------------------------------------------------
-----------------------------------MSLADQVL---AVNDD------L--
---PIRTHQPVHSGKVRSVYWL-TEADSQRLIQEKGYDVAPDAPLAI--MVISDRISAFD
CIWHAEGGLKGVPGKGAALNAISNHWFKLFKENGLADSHIL---------------DIPH
PFVWIVQKAKPVKIEAICRKYITG----SMWRSY-AKG-----EREFCGIAMPEGLEKDK
ALPELLITPSTK--GILKGIPGVPE----------------ADDVNITRQNIEDNFAAFN
FS-------SADDIALYETYLKEGFGVISNALDAVGQTFVDTKFEFGYVS-DASGQEKLI
YMDEVGTPDSSRIWDSAEYD------------------------AGN-IVEN-SKEGFRQ
FLLGHFPDP-----------------------------------------DILLNK--ER
MPEREALARDNALPVEALMDISRTYIGIAEKIIGKPIHL-----S----------ENPKQ
E-IIDILREE-----------------YGLID----------------------------
------------------------------------------------------------
------------------------------------------------------------
------------------------------------------------------------
------------------------------------------------------------
------------------------------------------------------------
------------------------------------------------------------
------------------------------------------------------------
--------------
>WP_103904921.1|Bacteroidetes-Sphingobacteriia-Sphingobacteriales-Sphingobacteriaceae-Sphingobacterium-Sphingobacterium_lactis WP_103904921.1 phosphoribosylaminoimidazolesuccinocarboxamide synthase [Sphingobacterium lactis]SEF49892.1 phosphoribosylaminoi
------------------------------------------------------------
------------------------------------------------------------
------------------------------------------------------------
------------------------------------------------------------
------------------------------------------------------------
------------------------------------------------------------
------------------------------------------------------------
-------------------------------------M--NTI----KETN------F--
---NFEGQTAFYRGKVRDVYTIGSD-------------------YLV--MVASDRISAFD
VVLP-----KAIPYKGQVLNQIASKFLA--ATADIVPNWVA---------------SVPD
PNVTIGKACEPFKVEMVIRGYVSG----HLWRTY-RDG-----GRELCGVKLPEGLKENA
KLPEPIITPSTK--ADVG------------------------HDEDISRADIIAR----G
IV-------TEEDYAQLEKYAHALFARGTEIAAERGLILVDTKYEFGK-K-D----GKIY
LIDEIHTPDSSRYFYAEGYEE--------------------RLAKDE-PQKQLSKEFVRQ
WLIEN----------------------------------------------GFQGKDGQK
VPE---------MTEEIVKSISERYIELFEHITGESFQY-----P---EE-----GDVLK
R-VEANVTR-------------------ELQNLK--------------------------
------------------------------------------------------------
------------------------------------------------------------
------------------------------------------------------------
------------------------------------------------------------
------------------------------------------------------------
------------------------------------------------------------
------------------------------------------------------------
--------------
>KKP37207.1|Candidatus_Peregrinibacteria-root-root-root-root-Candidatus_Peregrinibacteria_bacterium_GW2011_GWF2_33_10 KKP37207.1 phosphoribosylaminoimidazolesuccinocarboxamide synthase, phosphoribosylaminoimidazole-succinocarboxamide synthase, partial [Ca
------------------------------------------------------------
------------------------------------------------------------
------------------------------------------------------------
------------------------------------------------------------
------------------------------------------------------------
------------------------------------------------------------
------------------------------------------------------------
-------------MLS-------------LAQL-KSQLP-CVL----KNTD------F--
-----PSLGEKYEGKIRDNYTQ-GD-------------------RRI--LIVTDKVSAFD
RVLG------YIPFKGQVLNQMARFWFD--QTKNICGNHAL---------------SFPD
PNVVVGKQCKALPVEMVVRGYLTGTTSTSAWYNY-SKG-----VRDFCDNKLPDGMKKDQ
KFVHPIITPSTK--ALHGN-----------------------HDESVAPQVLLDR----K
LV-------TKEQLDYLMKVAMELYLKGVEICAKQGIILVDTKYEFGLDN-N----DEII
LIDEIHTPDSSRFWKSATYQQ--------------------NFEAGL-NQDNINKEYLRI
WLADR----------------------------------------------GYMGD--GP
VPN---------IPEEVIIETA--------------------------------------
------------------------------------------------------------
------------------------------------------------------------
------------------------------------------------------------
------------------------------------------------------------
------------------------------------------------------------
------------------------------------------------------------
------------------------------------------------------------
------------------------------------------------------------
--------------
>WP_038029799.1|Bacteroidetes-Cytophagia-Cytophagales-Thermonemataceae-Thermonema-Thermonema_rossianum WP_038029799.1 phosphoribosylaminoimidazolesuccinocarboxamide synthase [Thermonema rossianum]
------------------------------------------------------------
------------------------------------------------------------
------------------------------------------------------------
------------------------------------------------------------
------------------------------------------------------------
------------------------------------------------------------
------------------------------------------------------------
-------------------------------------ML-AAI----QYTD------F--
---DFPGLKNKQRGKVRDLYFL-KD-------------------RLI--MVATDRISAFD
VILP-----RAIPYKGQILNQIALHFLE--HTTDIVPNWVM---------------ASPD
PNVTIGKICKPIPVEIVVRAYLAG----HAWRQY-KAG-----HRTLCGVALPDGLKEND
RLPTPIITPTTK--AQSG------------------------HDEDISKEEIIQR----G
IV-------SAELYEQIEQTALRLFERGTQMAKERNLILVDTKYEFGL-Y-E----NELH
LIDEVHTPDSSRYFYLDTYEE--------------------LQKAGK-PQKQLSKEFVRQ
WLIEN----------------------------------------------GFQGKEGQE
VPP---------MTDEVVERIMQRYMELYSTMTGKTIHIDA--SL---TT-----EEVLK
R-IEHNIKA-------------------YLEKERLLA-----------------------
------------------------------------------------------------
------------------------------------------------------------
------------------------------------------------------------
------------------------------------------------------------
------------------------------------------------------------
------------------------------------------------------------
------------------------------------------------------------
--------------
>OGH58845.1|Candidatus_Magasanikbacteria-root-root-root-root-Candidatus_Magasanikbacteria_bacterium_RIFCSPHIGHO2_01_FULL_33_34 OGH58845.1 hypothetical protein A2725_03790 [Candidatus Magasanikbacteria bacterium RIFCSPHIGHO2_01_FULL_33_34]OGH65093.1 hypot
MKIAIIQFPGNNCESESIRAVRNAQMNAEEFLWNQDYQKLKNYDGYFIVGGFSYEDRSRA
GIIASLDPIMKIITDESKKGKPVLGVCNGAQILVESGLVPGLKNNEVGMALDSNKQIQNE
RIVGVGFYNNWVNIKLDIPSKRSAFSRHMAQGDFIRL-PIAHGEGRFVIPERLLEEMKLN
HMTIFRYCDNEGKTESQFPTNPNGTVYNLAAVINKNGNIMAMMPHPERTPMGQPIFTSMR
EYIEKEKSINLTPLTYTPNQYKLNKYKPKENSK-----EIITKLIITDNVVSTVQNTLRQ
T-GINANIERYTHWEINFDDNINKDEIYKQITETGELYNSNKEYVIENFNAIGTKQICLL
VNNNDDIIGEYKKETLDHRLNIKGIKNINKGTLWKISVENDSIDTQLQQILKTHIL---F
NQYSQNCYIYNKHMDY-------------TDKI-KNQLN-KCI----TQTT------F--
------NAGKKRIGKVRDSYEF-DD-------------------KMI--LITTDRQSAFD
KVLA------AIPFKGQVLNQTSAWWFK--KTAHIIPNHVL---------------QIPK
PNVTIAKKCTVFPVEFVVRGYITGTTDTSAWINY-EKG-----VRNFCGNLLPDGLVKNQ
KFFTPIVTPTTK--DDN-------------------------HDSSITPKEIVEK----G
LM-------TQAEWDYVSKKSLELFAFGQKISAEHGLILVDTKYEFGKDK-D----GNIL
LIDEIHTPDSSRYWIAESYAE--------------------RFAKGQ-EPENIDKEFLRI
WFKNN---------------------------------------------CDPYND--AE
LPK---------APEELVIELSKRYIKLYEMITGEKFQF-----P---ED-----KLVEN
TAIKTEVKNE------EKPI----EKLQYLQPTGT-------------------------
-----------------------------------------TKIKAVLILGSTKDEDHAQ
KITQALSEQSITYVQHVAS-AHKEATKLL--------------------------ELLEK
YQDE--KVVYITIAGRSNAL----------------------------------------
-------------------------------------SGFMAGNSNK----PVIA-----
---------CPPFKDKM------------------DMLVNIHSTLQMPSHVPVMTILE--
--------------------------------------------------PGNVALAI--
--------------------------------------------------------KRII
D-----------LA
>WP_077261598.1|Proteobacteria-Gammaproteobacteria-Vibrionales-Vibrionaceae-Vibrio-Vibrio_campbellii WP_077261598.1 phosphoribosylaminoimidazolesuccinocarboxamide synthase [Vibrio campbellii]AQM67206.1 Phosphoribosylaminoimidazole-succinocarboxamide synt
------------------------------------------------------------
------------------------------------------------------------
------------------------------------------------------------
------------------------------------------------------------
------------------------------------------------------------
------------------------------------------------------------
------------------------------------------------------------
-----------------------------------MSLANQVL---AVNDD------L--
---PIRTHKPVHSGKVRSVYWL-TEEDSARLIKEKGYDVAPDAPLAI--MVISDRISAFD
CIWHGEGGLKGVPGKGAALNAISNHWFKLFKDNGLADSHIL---------------DIPH
PFVWIVQKTKPVKIEAICRKYITG----SMWRAY-ANG-----EREFCGIELPEGLEKDK
ALPELLMTPSTK--GILKGIPGVPE----------------ADDVNITRQNIVDNFKAFN
FS-------NAEDIAEYEKLLKEGFNVISNALEAIDQTFVDTKFEFGYVH-DAAGNEKLI
YMDEVGTPDSSRIWDTKEYQ------------------------AGN-IVEN-SKEGFRQ
FLLNHFPDP-----------------------------------------DILLNK--ER
MPEREALARDNELPVESLMDISRTYIGIAEKITGQPIKL-----S----------NDPKA
E-IIEILSKE-----------------YGLID----------------------------
------------------------------------------------------------
------------------------------------------------------------
------------------------------------------------------------
------------------------------------------------------------
------------------------------------------------------------
------------------------------------------------------------
------------------------------------------------------------
--------------
>PIZ95334.1|Candidatus_Magasanikbacteria-root-root-root-root-Candidatus_Magasanikbacteria_bacterium_CG_4_10_14_0_2_um_filter_37_12 PIZ95334.1 phosphoribosylaminoimidazolesuccinocarboxamide synthase [Candidatus Magasanikbacteria bacterium CG_4_10_14_0_2_um
------------------------------------------------------------
------------------------------------------------------------
------------------------------------------------------------
------------------------------------------------------------
------------------------------------------------------------
------------------------------------------------------------
------------------------------------------------------------
-------------MNY-------------KQTI-TENVN-NCL----SETN------L--
------KIGEKKIGKVRDRYEL-ED-------------------KVI--LITTDRQSAFE
RVLT------TIPFKGQVLNLTSAWWFK--RTAHIIPNHLI---------------EIPD
PNVIISKKCTVFPIEFIVRGYITGATNTSAWLNY-NKG-----VRNFCGNILPDGLQKNQ
KLERIIITPTTK--SDE-------------------------HDRNISAEEIINE----G
LM-------TKEDWNYVSGKALELFSFGQAEAQKNGLILVDTKYEFGRNK-D----GKII
LIDEIHTPDSSRYWIANSYIE--------------------RFQNGL-EPENIDKEFLRL
WFKDN---------------------------------------------CDPYND--PV
LPP---------APEELIVELSARYIKLYEMITGLKFEF-----P---AE-----KNISE
R-INRNCEK-------------------YLERNNKPENT---EVHYKHEPLPTMRATNQE
GRPWEASPQYNNTIHRLAKQ-------NNENITTIDKPKSTNNVMAVLILGSEKDENHAK
KITEELNKFGIQYVQHIAS-AHKDAKKGL--------------------------ELIEK
YQNQ--PVIYITIAGRSNAL----------------------------------------
-------------------------------------SGFMAGNSDK----PVIA-----
---------CPPFADKL------------------DMMVNINSTLQMPNNVPVMTILE--
--------------------------------------------------PSNVALAI--
--------------------------------------------------------KRIQ
H-----------LA
>WP_149289678.1|Proteobacteria-Gammaproteobacteria-Thiotrichales-Francisellaceae-Francisella-Francisella_orientalis WP_149289678.1 phosphoribosylaminoimidazolesuccinocarboxamide synthase [Francisella noatunensis]QEN24569.1 Phosphoribosylaminoimidazole-su
------------------------------------------------------------
------------------------------------------------------------
------------------------------------------------------------
------------------------------------------------------------
------------------------------------------------------------
------------------------------------------------------------
------------------------------------------------------------
-------------MID-------------KQII-INNIQ-NVL----KSTD------L--
------GIKDKYTGKVRDMYFT-DD-------------------KSI--LISTDRQSAFD
RSLG------FIPFKGQILAQSSVWWFK--ETAHIVKNHFI---------------ASPD
ANVVVARKAKVLPIEFVVRGYITGSTSTSLWTHY-KNG-----SRNYCGNILPEGLKKNQ
KLPQNILTPTTK--EQD-------------------------HDRPISADDIVKE----S
WL-------TQEQWDYASQKALELFEFGQQKALEHGLILADTKYEFGVDEKT----GEII
LIDEIHTPDSSRFWLKDSYIE--------------------RFENGE-EPENIDKEFFRL
WFAKN---------------------------------------------CDPYND--DI
LPQ---------SPQKLVVELSQKYITLFEMITGQKFEVP----E---DI-----ENINH
R-IAKNVTD-------------------YLNTESQVNILLIGSGSREHAIAEAVKRSAIK
NQLFCISTAVNPGIDRIAQGYKVGNICDCEAVLEYAK----SESIDIAIIGPEAPLEV--
GLADTLKANGIGVVGPTKKLAQLETSKGFTRDLIRDYDIGANPFFRKFSTMDGVEETLKE
YRNQF-VIKADGLMGGKGVLVWRDHLHTMSDALKHCQSLIDAGKEFVIEEKLVGQEFSLI
SFTDGEHFINMPAVQDHKRAHEDDKG---------PNTGWYGTYSDANHSLPFLSDSDIT
RAKEINEKVAKALSDKFCEPYQGILYGGFMATKDDTKVIEYNARFGDPEAMNLLTLLETD
FVEIVQAITKGTLDKIKAEFKNKASVCKYLVPLGYPNQSVKNFEIDISKCPDNVEIFLGS
VDFRDGKLIGTGSRAVAVLGLGNTIAEAEQKAENAVKNIYGKLFHRPDIGTKELINKRIK
HMNLLRGNKYQEL-
>WP_120354383.1|Proteobacteria-Gammaproteobacteria-Alteromonadales-Alteromonadaceae-Alginatibacterium-Alginatibacterium_sediminis WP_120354383.1 phosphoribosylaminoimidazolesuccinocarboxamide synthase [Alginatibacterium sediminis]RKF20379.1 phosphoribosy
------------------------------------------------------------
------------------------------------------------------------
------------------------------------------------------------
------------------------------------------------------------
------------------------------------------------------------
------------------------------------------------------------
------------------------------------------------------------
-----------------------------------MSLADKVL---AVNDD------L--
---PIRTDGAVHSGKVRSVYWL-NAEDSKRLIQERGYDVAADAPLAI--MVISDRISAFD
CIWQGEGGMRGVPGKGAALNAISNHWFECFKQQGLADSHIL---------------DIPH
PLVWIVQKAKPVMIEAICRQYITG----SMWRSY-SKG-----ERNFCGIELSEGLQKDQ
KLPELLMTPSTK--GILEGIPGVPA----------------VDDVNISRDDIANNFAAFN
FR-------STEDIAVYERLLTEGFNVIHNELAKIDQVFVDTKFEFGYVE-DAKGQEKLI
YMDEVGTPDSSRIWDGEQYR------------------------NGK-VVEN-SKESFRQ
LLLNHFPDP-----------------------------------------DILLNK--DR
MQERQALAADNLLPESVLMEVSRVYTGIAEKITGRKIEI-----S----------DTPRQ
D-VIDILDKE-----------------YGLIVK---------------------------
------------------------------------------------------------
------------------------------------------------------------
------------------------------------------------------------
------------------------------------------------------------
------------------------------------------------------------
------------------------------------------------------------
------------------------------------------------------------
--------------
>WP_140789258.1|Proteobacteria-Deltaproteobacteria-Myxococcales-Myxococcaceae-Myxococcus-Myxococcus_xanthus WP_140789258.1 phosphoribosylaminoimidazolesuccinocarboxamide synthase [Myxococcus xanthus]QDE67281.1 phosphoribosylaminoimidazolesuccinocarboxami
------------------------------------------------------------
------------------------------------------------------------
------------------------------------------------------------
------------------------------------------------------------
------------------------------------------------------------
------------------------------------------------------------
------------------------------------------------------------
--------------MN-------------TSAL-HAQLP-LTL----QQTD------L--
-----PALGQHYRGKVRETYRQ-DD-------------------RLI--LVTTDRLSAFD
HILT------TIPFKGEVLNRLAAFWFE--RTKHIVPNHVL---------------DVPD
ANVTVARACQPFAVEVVVRGYLTG----SLWRDY-QKG-----AHTTYGLPFPDGLRKDE
AFPAPIITPSTK--AEYGL-----------------------HDEPISEKEILAR----G
LA-------TPRDWARISEAALGLFAEGQKWARSRGLILVDTKYEFGK-V-G----DTLY
VIDEMHTPDSSRYWVADEYEA--------------------RFAKGE-DQRMLDKENIRQ
WLIRE---------------------------------------------RNFSGQ--GT
PPP---------IPDDVRVDLAAKYVAAYEHITGTTLTL---------EP-----GDVKA
R-IERNLREK-----------------GYLK-----------------------------
------------------------------------------------------------
------------------------------------------------------------
------------------------------------------------------------
------------------------------------------------------------
------------------------------------------------------------
------------------------------------------------------------
------------------------------------------------------------
--------------
>OHD30931.1|Spirochaetes-root-root-root-root-Spirochaetes_bacterium_GWC2_52_13 OHD30931.1 phosphoribosylaminoimidazolesuccinocarboxamide synthase [Spirochaetes bacterium GWC2_52_13]HCG63767.1 phosphoribosylaminoimidazolesuccinocarboxamide synthase [Sphae
M-----------------------------------------------------------
------------------------------------------------------------
------------------------------------------------------------
------------------------------------------------------------
------------------------------------------------------------
------------------------------------------------------------
------------------------------------------------------------
---------HDAYKEY-------------RDRI-ASQLA-HTM----QETN------L--
------PLEDKKVGKVRDSYRW-DDG------------------HLL--LVTTDRQSAFD
RVLA------AIPFKGAVLNLTSAWWFG--KTGHIVKNHLV---------------SVPH
PNASLVLSCNVFPIEMVVRGYITGTTDTSLWTHY-EKG-----ARTYCGNELPEGLRKNQ
KLERPLLTPTTK--EAV-------------------------HDRPISPAEIVSE----G
WM-------TEDDWKIVSQKALELFEFGQKQAAKNGLILVDTKYEFGRDS-D----GTIR
IIDELHTPDSSRYWIADTYAE--------------------RLSRGE-EPENIDKEFLRL
WFRKV---------------------------------------------CDPYHD--EV
LPK---------APEELVVELSLRYIRLYEMITGQQFPFD----EITDRE-----KSSAE
E-LVRTVDRL-------RP-----------------------QGSREA------------
------------------------------------------------------------
------------------------------------------------------------
------------------------------------------------------------
------------------------------------------------------------
------------------------------------------------------------
------------------------------------------------------------
------------------------------------------------------------
--------------
>WP_073058996.1|Balneolaeota-Balneolia-Balneolales-Balneolaceae-Aliifodinibius-Aliifodinibius_roseus WP_073058996.1 phosphoribosylaminoimidazolesuccinocarboxamide synthase [Aliifodinibius roseus]SHE42081.1 phosphoribosylaminoimidazole-succinocarboxamide 
------------------------------------------------------------
------------------------------------------------------------
------------------------------------------------------------
------------------------------------------------------------
------------------------------------------------------------
------------------------------------------------------------
------------------------------------------------------------
-------------MDN-------------SSIT-PQVLD-NCI----TKTD------V--
-----PGTAPPYRGKVRDVYSLGDD-------------------KLG--IVASDRISAFD
HIMK-----QAIPYKGQILNALAAFSFS--KVEDLVATHII---------------DVPH
PNVTIAKKCAPIPIEVVIRACLTG----HAARVY-KSG-----RRTLCGVELPDGMRENQ
QFEEPILTPATK--AEEG------------------------HDEDISEQEILER----N
IV-------DSDLWKEIRVKAFRVFERGQKIARSQGLILVDTKYEFGL-Y-D----GEVT
LIDEVHTADSSRYFYADEYEE--------------------RLREGK-PQKQLSKEFLRE
WLMEQ----------------------------------------------GFQGKEGQT
LPD---------LPDSFRKKVFERYAELFKKLTGNAFDP-----TPV-QV-----DELNE
K-LRSIFSD-------------------YR------------------------------
------------------------------------------------------------
------------------------------------------------------------
------------------------------------------------------------
------------------------------------------------------------
------------------------------------------------------------
------------------------------------------------------------
------------------------------------------------------------
--------------
>RLN31680.1|root-Oomycota-Peronosporales-Peronosporaceae-Phytophthora-Phytophthora_kernoviae RLN31680.1 hypothetical protein BBI17_007116 [Phytophthora kernoviae]RLN76942.1 hypothetical protein BBO99_00007149 [Phytophthora kernoviae]
MEVRVDT-----------------------------------------------------
------MPINQSSKK---------------------------------------------
-----------------------------RKGLFSGASPIAPRPAA--------------
-------CGSITASRTTAPTSPTASASSA-----DNVNLSAAL-------------TALK
VSLKRDLESYAPP---TPAV------SPAHGRGPTKRARFDFGAMEETETEPEETQKLQA
TAPLKP------------------------------------------VNAL------LA
VSN---------------RI--------------KFELERRRRDRERAQPLNTTLLSTPF
TGTIMNPVVVEAEART-------------QSYLPQINDA-STS----IITS------LDA
IIKE-LPSFRQIKGKVRDVYVF-ED-------------------RVL--LVSTDRQSAFD
RALA------SVPFKGRVLTLTSVWWFE--QTKHIVANHLL---------------GVPH
PSAMLCKKCTVFPVEFVVRGYITGSTSTSMWTNY-KNG-----SRDFCGHKLQDGYVQHQ
KLPQNLVTPTTK--DDE-------------------------HDELISGLEIVSQ----G
RM-------TQEQWDYCEKKTLELFAFGQEQAAKRGLILVDTKYEFGIDDAT----GEIM
LIDEIHTPDSSRFWLAASYEE--------------------RMAAGQ-SPENIDKEFLRL
WFKDH---------------------------------------------CDPYKD--EV
LPE---------APKELVSELSRRYILLYELITGSKFEFP----S---AD--------EQ
G-LAEGVCKT------------------LLSK----------------------------
------------------------------------------------------------
------------------------------------------------------------
------------------------------------------------------------
------------------------------------------------------------
------------------------------------------------------------
------------------------------------------------------------
------------------------------------------------------------
--------------
>WP_147686631.1|Proteobacteria-Betaproteobacteria-Neisseriales-Chromobacteriaceae-Vogesella-Vogesella_perlucida WP_147686631.1 phosphoribosylaminoimidazolesuccinocarboxamide synthase [Vogesella perlucida]
------------------------------------------------------------
------------------------------------------------------------
------------------------------------------------------------
------------------------------------------------------------
------------------------------------------------------------
------------------------------------------------------------
------------------------------------------------------------
-------------------------------------MT-----------------QL--
-----TSLKKIYSGKVRDLYEI-DDQ------------------RML--MVASDRLSAFD
VILD-----DPIPGKGQILTAISNFWFD--TLKDVVPNHLTGDQVEDVVAAAEL--PLVA
GRAVVAKRLKPVMIEAVVRGYLAG----SGWKEY-QKS------GTVCGIALPAGLQESS
KLPEPIFTPSTK--AAVGD-----------------------HDENITFAQCEA------
IV-------GAELAAKVRDTAILLYQTAAAFAAKRGIIICDTKFEFGLDA-D----GTLV
LMDEALTPDSSRFWPADSYA------------------------EGT-TPPSFDKQFVRD
WLEAS----------------------------------------------GWNKA--PP
APA---------VPLDVREKTAAKYREALERLTAQ-------------------------
------------------------------------------------------------
------------------------------------------------------------
------------------------------------------------------------
------------------------------------------------------------
------------------------------------------------------------
------------------------------------------------------------
------------------------------------------------------------
------------------------------------------------------------
--------------
>WP_012632564.1|Proteobacteria-Deltaproteobacteria-Myxococcales-Anaeromyxobacteraceae-Anaeromyxobacter-Anaeromyxobacter_dehalogenans WP_012632564.1 phosphoribosylaminoimidazolesuccinocarboxamide synthase [Anaeromyxobacter dehalogenans]ACL64584.1 Phosphor
------------------------------------------------------------
------------------------------------------------------------
------------------------------------------------------------
------------------------------------------------------------
------------------------------------------------------------
------------------------------------------------------------
------------------------------------------------------------
-------------MIP-------------DDKL-RAQLP-HTL----QQLD------L--
-----PGLGELYRGKVRDNYSR-GD-------------------RIV--MVTTDRISAFD
HVLG------TIPFKGEVLSRLTAFWFD--KVKDIAPTHIV---------------EVPD
PSVMVVKRAKALPIEIVIRGYVTG----SLWRDY-QAG------KADYGISWPAGLRKDQ
RFDQPIITPSTK--AEYGK-----------------------HDEPIGEAEILKQ----G
LV-------TPDVWKEATAVARRLFQRGQEWARTRGLILVDTKYEMGI-A-D----GKLV
VIDEIHTPDSSRYWVADGYEE--------------------RFARGE-DQEMLDKENIRQ
WLIKE---------------------------------------------HGFSGH--GT
PPP---------LTDDVRVMLARKYVEVFEKLTGETFAS---------EV-----GSVAA
R-IERNLRAT-----------------GHLA-----------------------------
------------------------------------------------------------
------------------------------------------------------------
------------------------------------------------------------
------------------------------------------------------------
------------------------------------------------------------
------------------------------------------------------------
------------------------------------------------------------
--------------
>PLX77304.1|Proteobacteria-Deltaproteobacteria-Desulfuromonadales-Desulfuromonadaceae-Desulfuromonas-Desulfuromonas_sp. PLX77304.1 phosphoribosylaminoimidazolesuccinocarboxamide synthase [Desulfuromonas sp.]
------------------------------------------------------------
------------------------------------------------------------
------------------------------------------------------------
------------------------------------------------------------
------------------------------------------------------------
------------------------------------------------------------
------------------------------------------------------------
-------------------------------------MA-NVI----KESN------L--
-----PDLNLVNRGKVREIYDL-GE-------------------HLL--MVTSDRISAFD
VIMD-----QGIPHKGQVLNTFSKFWFE--KMLDIIPNHIVSTDVDDFPAETHKYREQLE
GRSMLVKKAEPLPVECIVRGYISG----SGWKEY-KKM------GTICGIPLPAGLKESE
ILPETIFTPSTK--AELGD-----------------------HDENISFEETVK------
LI-------GQEMAEKVRDISIAIYERARKFADEKGIIIADTKFEFGL-M-D----GELI
WIDEALSPDSSRFWPKDQYQ------------------------PGG-PQMSFDKQFLRD
YLETL----------------------------------------------DWGKV--AP
PPP---------LPDEIVQKTSEKYREALLRLTGIKIED---------------------
------------------------------------------------------------
------------------------------------------------------------
------------------------------------------------------------
------------------------------------------------------------
------------------------------------------------------------
------------------------------------------------------------
------------------------------------------------------------
------------------------------------------------------------
--------------
>XP_008893322.1|root-Oomycota-Peronosporales-Peronosporaceae-Phytophthora-Phytophthora_nicotianae XP_008893322.1 phosphoribosylaminoimidazolesuccinocarboxamide synthase [Phytophthora parasitica INRA-310]ETK85087.1 phosphoribosylaminoimidazolesuccinocarbo
M-----------------------------------------------------------
------------------------------------------------------------
------------------------------------------------------------
------------------------------------------------------------
------------------------------------------------------------
------------------------------------------------------------
------------------------------------------------------------
-----SVIVAEAEKRT-------------QAYLSKIENG-QTL----TATS------LAA
LSKE-LPAFKQITGKVRDVYVF-ED-------------------RVL--LVSTDRQSAFD
RALA------SVPFKSRVLTLTSVWWFN--QTKHIVANHLL---------------GVPH
PSAMLCKKCTVFPVEFVVRGYITGSTSTSMWTNY-KNG-----SRDFCGHKLKDGYKQHQ
KLPQNLVTPTTK--DDE-------------------------HDELISGVEIVRS----G
RM-------TQEQWDYCEKKTLELFAFGQEQAAKRGLILVDTKYEFGFDEAT----GEIL
LIDEIHTPDSSRYWLADSYEQ--------------------RMAEGK-SPENIDKEFLRL
WFKER---------------------------------------------CDPYND--AV
LPE---------APKELVSELSRRYIMLYELITGLEFEFP----A---AD-----TKPED
E-LVEGVRKA------------------LLS-----------------------------
------------------------------------------------------------
------------------------------------------------------------
------------------------------------------------------------
------------------------------------------------------------
------------------------------------------------------------
------------------------------------------------------------
------------------------------------------------------------
--------------
>OGG58351.1|Candidatus_Kaiserbacteria-root-root-root-root-Candidatus_Kaiserbacteria_bacterium_RIFCSPHIGHO2_01_FULL_55_17 OGG58351.1 phosphoribosylaminoimidazolesuccinocarboxamide synthase [Candidatus Kaiserbacteria bacterium RIFCSPHIGHO2_01_FULL_55_17]
------------------------------------------------------------
------------------------------------------------------------
------------------------------------------------------------
------------------------------------------------------------
------------------------------------------------------------
------------------------------------------------------------
------------------------------------------------------------
--------------------------------------M-EML----RETN------F--
-----TFLGKKKAGKVRDIYEQ-PD-------------------RLI--LISTDRHSSFD
RIIA------HIPHKGQVLNQVSAWWFK--ETRNIVPNQML---------------AVPD
PNVTVAKKYKTIPIEAVVRGYLTGVTDTAIWTRY-SKG-----ERKFGGVMLPDGMKKNQ
KLPSPIFDPTTK--EEK-------------------------HDRTLTPEEMIAE----G
FI-------TKELFERVRKTALALFEKGQEIAAKRGLILVDTKYEFGTDD-PPAGGGNLV
LIDEIHTPDSSRYWQMGSYDE--------------------HFAKGE-EPEYFDKEFLRL
WFKEH---------------------------------------------CDPYKD--KE
LPP---------APQELVEEMSRRYIQMYEQITGKKFIA---------GE-----EPIIP
R-IEKNLKH-------------------YAA-----------------------------
------------------------------------------------------------
------------------------------------------------------------
------------------------------------------------------------
------------------------------------------------------------
------------------------------------------------------------
------------------------------------------------------------
------------------------------------------------------------
--------------
