# Supplementary material for: Comparative genomic analysis reveals metabolic flexibility of Woesearchaeota
Source: Nat Commun. 2021 Sep 6;12:5281. doi: 10.1038/s41467-021-25565-9 (PMC8421398; doi:10.1038/s41467-021-25565-9)
Supplement: Supplementary file 11 — Source Data [file 41467_2021_25565_MOESM11_ESM.zip › Source data/Supplementary_Fig_37.fasta]

>YT1_182_01117
------------------------------------------------------------
------------------------------------------------------------
------------------------------------------------------------
------------------------------------------------------------
------------------------------------------------------------
------------------------------------------------------------
------------------------------------------------------------
------------------------------------------------------------
------------------------------------------------------------
-----------MPNVFVIFGSKSDEKV------YSRVIDVLKQNK--------VEHELRI
CSAHRTPEEIGNILATEH---------SVVIAGAGLAAALPGAVAAKTI-RPVIGVPCQ-
VN-YLGLDSLLSIAQMPPG-IPVLAVGVN----------QAEIAAQNALLM---LESYEI
VNI----------IADEKTKAVEKAEAM-LNQFGVKYKESLKP----EPNAVNLEFVYFD
EP----VEKKNELCIYCPLL--LEEDDKAEAAINLLKHSNHG--LWVGLNRGDNAALAAI
EIMNVKGQ-YTQKLEDFRGKWKVK------------------------------------
------------------------------------------------------------
------------------------------------------------------------
------------------------------------------------------------
------------------------------------------------------------
----------------------------------------
>YT1_767_00784
------------------------------------------------------------
------------------------------------------------------------
------------------------------------------------------------
------------------------------------------------------------
------------------------------------------------------------
------------------------------------------------------------
------------------------------------------------------------
------------------------------------------------------------
------------------------------------------------------------
-----------MPKVLVVFGSKSDEDT------YDKIVKGLKKND--------IEAELRI
SSAHRTPEELHEIIKA---------DCDLIIAGAGLSAALPGVIASKTL-KPVIGVPCT-
GS-YQGLDALLSIMQMPSG-IPVLSTGIG----------GTGEAVRNAVQI---LKKNVS
INV----------IGESSSQAFKKAEEI-FSAFDIRFTKGESV----EDGSVNIEFISLE
EP----VVEKDALVIYCPTA--LEEDDRAEAALNILKHSQHG--LWVGLNNGKNAALAAI
EILNFNSR-YSLKLEEYREKLKEKV-----------------------------------
-----------------------------------------------------------K
ESDK--------------------------------------------------------
----------------------------------------------ELKSVPK-------
-------------------EK--------------------------TM-----------
----------------------------------------
>Yap2000.bin4.8_01505
------------------------------------------------------------
------------------------------------------------------------
------------------------------------------------------------
------------------------------------------------------------
------------------------------------------------------------
------------------------------------------------------------
------------------------------------------------------------
------------------------------------------------------------
------------------------------------------------------------
-----------MPKVLVIFGSKSDEKV------YSRVINVLKENK--------IEHELRI
CSAHRTPAEIDNILAVEH---------ALVIAGAGLAAALPGAVAAKTI-RPVIGVPCQ-
VN-YLGLDSLLSIVQMPPG-VPVLAVGVD----------KAEIAANNAMLM---LREYEG
VNI----------IADEKTKAVEKAITM-LDAFGVNYKESTEV----DSGRINLEFVYFD
EP----LEQKNELCIYCPML--LEEDDKAEAAINLLDHSTHG--LWVGLNRGDNAALAAI
EILNLNGK-YTQKLEEARKQWKVKK-----------------------------------
------------------------------------------------------------
------------------------------------------------------------
------------------------------------------------------------
------------------------------------------------------------
----------------------------------------
>MP5_5_87_00790
------------------------------------------------------------
------------------------------------------------------------
------------------------------------------------------------
------------------------------------------------------------
------------------------------------------------------------
------------------------------------------------------------
------------------------------------------------------------
------------------------------------------------------------
------------------------------------------------------------
-----------MPEVLVVFGSGSDEPF------YKEIVKGLQKEG--------IDAGLRI
SSAHRTPEELDRIIKT---------GSRMIIAGAGLSAALPGVIASKTI-KPVIGVPCP-
GS-YQGLDALLSVMQMPSG-IPVLSVGIG----------QTGMAVRNAAKI---LRNYTS
VNL----------VSDAPNEAVGKAEKV-FAEFDIPVKRSESI----EDDAVNIEFVCLD
EP----IPEKEALVIYCPVM--PGDDDKAEAALNILNHSSHG--LWVGLNNGKNAALAAI
EILNFNDS-YTLKLNQYREKMKEKV-----------------------------------
-----------------------------------------------------------K
ESDR--------------------------------------------------------
----------------------------------------------KIQDAL--------
------------------------------------------------------------
----------------------------------------
>ARS1199_00565
------------------------------------------------------------
------------------------------------------------------------
------------------------------------------------------------
------------------------------------------------------------
------------------------------------------------------------
------------------------------------------------------------
------------------------------------------------------------
------------------------------------------------------------
------------------------------------------------------------
------------MTVLVMFGSKSDEET------YSKIVEELKKEA--------IEYELRI
ASAHKTPELVEEIIKG---------DYDLIISGAGLAAHLPGVIAAKKM-VPVLGVPCK-
GA-YDGLDAFLSIVQMPPG-IPVLCVNED-------------STAKEAKKI---LEKSDK
VAV----------VGE--GKAAEKAMKT-LEEFGIAFEMGD-----IAADATNLVFTEVG
KE----VEEKEELIIYCPVG-----ESKAEDAVKAMNAAKHG--LWVGVNRGENAAIAAA
EIL-------GKNIEDYRKKIAEKV-----------------------------------
-----------------------------------------------------------I
KADE--------------------------------------------------------
----------------------------------------------EVKK----------
------------------------------------------------------------
----------------------------------------
>J091_01101
------------------------------------------------------------
------------------------------------------------------------
------------------------------------------------------------
------------------------------------------------------------
------------------------------------------------------------
------------------------------------------------------------
------------------------------------------------------------
------------------------------------------------------------
------------------------------------------------------------
------------------------------------------------------MHEVRI
ASAHRTPELVRKLVAK---------KWDFIIAGAGVAAALPGVVAAETI-RPVFGLPVD-
SS-LDGLDAFLSILQMPPG-IPVLTLPPG-----------AAAASWLESNIKFLLSLNSL
DGVNFVIPRKSAIASKDLSKRVDKAIEL-LYSLNVPIMISDAP----DRNSVNIAFTDAS
LK----EKHQDALTIYVPVSK-TGRKPSPKDAVDLLKKARRDTLLMTGFYRVDNAALAAV
ELLNANGK-YDEGILRQRKEGAKKV-----------------------------------
-----------------------------------------------------------A
ASDR--------------------------------------------------------
----------------------------------------------EIRKK---------
-----YSSG---------------------------------------------------
----------------------------------------
>UBA9638_00854
------------------------------------------------------------
------------------------------------------------------------
------------------------------------------------------------
------------------------------------------------------------
------------------------------------------------------------
------------------------------------------------------------
------------------------------------------------------------
------------------------------------------------------------
------------------------------------------------------------
-----------MGKALIIFGSASDKRV------YSVIEAGLKKAG--------VATEMQV
CSVHRNGSQVSEIVDASD--------ADIIIAGAGLSAALPGVIASRSL-KPVIGVPVG-
AA-YQGLDALLSISQMPKG-YPVLCVGVD----------SAAMATANAVKI---LKSYRA
VAL----------IGDQNNEQLAAARKV-IELFGIDHRFAYSP----VPDAVNLAFVCFD
EP----LEKRDELIVYCPLL--LQEDNAADAALSLLKHSDHG--LWVGLNSGVNAALAAI
EIINEQDM-LTEQLVLYREQLKAGG-----------------------------------
-----------------------------------------------------------K
R-----------------------------------------------------------
------------------------------------------------------------
------------------------------------------------------------
----------------------------------------
>WP_114726907.1|Proteobacteria-Alphaproteobacteria-Rhodospirillales-Acetobacteraceae-Gluconacetobacter-Gluconacetobacter_liquefaciens WP_114726907.1 5-(carboxyamino)imidazole ribonucleotide mutase [Gluconacetobacter liquefaciens]RDI38776.1 5-(carboxyamin
------------------------------------------------------------
------------------------------------------------------------
------------------------------------------------------------
------------------------------------------------------------
------------------------------------------------------------
------------------------------------------------------------
------------------------------------------------------------
------------------------------------------------------------
------------------------------------------------------------
----------------MIMGSQSDWET------MRHAVAVLEALD--------VAHEVRI
VSAHRTPDRLAEYARTAA-----ARGLSVIIAGAGGAAHLPGMCAAWTI-LPVLGVPVE-
SHALKGMDSLLSIVQMPGG-VPVGTLAIGK--------AGAINAALMAASI---LALNDN
TGL---------------------------------------------------------
------------------------------------------------------------
----------SSRLSAWRQAQTDAV-----------------------------------
-----------------------------------------------------------A
NSPSR-------------------------------------------------------
------------------------------------------------------------
------------------------------------------------------------
----------------------------------------
>WP_021825814.1|Bacteroidetes-Bacteroidia-Bacteroidales-Prevotellaceae-Prevotella-Prevotella_salivae WP_021825814.1 5-(carboxyamino)imidazole ribonucleotide mutase [Prevotella salivae]ERJ99547.1 phosphoribosylaminoimidazole carboxylase, catalytic subunit
------------------------------------------------------------
------------------------------------------------------------
------------------------------------------------------------
------------------------------------------------------------
------------------------------------------------------------
------------------------------------------------------------
------------------------------------------------------------
------------------------------------------------------------
------------------------------------------------------------
----------MTPIISIIMGSTSDLPV------MEKACKWLNDNE--------IPFEVNA
LSAHRTPEAVETFARNAK-----QRGIKVIIAAAGMAAALPGVIAASTP-LPVIGVPIK-
GM-LDGLDAMLSIIQMPPG-IPVATVGVN----------AAQNAAILATEM---IALSD-
ESI---------------------------------------------------------
------------------------------------------------------------
----------AAKVDAWKAGLGKKI-----------------------------------
-----------------------------------------------------------E
KANE--------------------------------------------------------
----------------------------------------------DLKEVK--------
-----YEYKCN-------------------------------------------------
----------------------------------------
>WP_008802675.1|Fusobacteria-Fusobacteriia-Fusobacteriales-Fusobacteriaceae-Fusobacterium-Fusobacterium_nucleatum WP_008802675.1 5-(carboxyamino)imidazole ribonucleotide mutase [Fusobacterium nucleatum]EEO39787.1 phosphoribosylaminoimidazole carboxylase,
------------------------------------------------------------
------------------------------------------------------------
------------------------------------------------------------
------------------------------------------------------------
------------------------------------------------------------
------------------------------------------------------------
------------------------------------------------------------
------------------------------------------------------------
------------------------------------------------------------
------------MKVGIIFGSKSDVDV------MKGAADCLKKFG--------IEYSTHV
LSAHRVPELLEETLEKFE-----KEDYGVIIAGAGLAAHLPGVIASKTI-LPVIGIPIK-
AA-VEGLDALFSIVQMPKS-IPVATVGIN----------NSYNAGILAVEI---LAVGN-
KEL---------------------------------------------------------
------------------------------------------------------------
----------RDKLLEFRKEMKEDF-----------------------------------
-----------------------------------------------------------K
KNIH--------------------------------------------------------
------------------------------------------------VEL---------
------------------------------------------------------------
----------------------------------------
>PKK83270.1|candidate_division_Zixibacteria-root-root-root-root-candidate_division_Zixibacteria_bacterium_HGW-Zixibacteria-1 PKK83270.1 5-(carboxyamino)imidazole ribonucleotide mutase [candidate division Zixibacteria bacterium HGW-Zixibacteria-1]
------------------------------------------------------------
------------------------------------------------------------
------------------------------------------------------------
------------------------------------------------------------
------------------------------------------------------------
------------------------------------------------------------
------------------------------------------------------------
------------------------------------------------------------
------------------------------------------------------------
-----------MPKVLILIGSKSDMVY------AEECQKMLDGYG--------IENSLEI
SSAHREPDKTDDLAKNAA-----ANGFEVVICMAGMAAALPGVVAARTR-LPVIGVPLP-
AS-LDGLDALLAIAQMPSG-VPVATMGIGK--------AGAKNAAVLAARI---LAVKY-
PEI---------------------------------------------------------
------------------------------------------------------------
----------NGKL----------------------------------------------
------------------------------------------------------------
------------------------------------------------------------
------------------------------------------------------------
------------------------------------------------------------
----------------------------------------
>WP_012861555.1|Fusobacteria-Fusobacteriia-Fusobacteriales-Leptotrichiaceae-Sebaldella-Sebaldella_termitidis WP_012861555.1 5-(carboxyamino)imidazole ribonucleotide mutase [Sebaldella termitidis]ACZ08961.1 phosphoribosylaminoimidazole carboxylase, cataly
------------------------------------------------------------
------------------------------------------------------------
------------------------------------------------------------
------------------------------------------------------------
------------------------------------------------------------
------------------------------------------------------------
------------------------------------------------------------
------------------------------------------------------------
------------------------------------------------------------
------------MKAAIIFGSKSDTEK------MRGAASCLKEFG--------VEFEAHI
LSAHRVPEKLEEVLKRLE-----AEGTEVIIAGAGLAAHLPGVIASKTI-LPVVGVPLE-
AA-LDGLDSLFSIVQMPKG-IPVATVGIN----------NSYNAGMTAIQI---MALKY-
PEL---------------------------------------------------------
------------------------------------------------------------
----------KEKLILYRKSMKEKF-----------------------------------
-----------------------------------------------------------I
EENN--------------------------------------------------------
----------------------------------------------NVVDL---------
------------------------------------------------------------
----------------------------------------
>WP_146996436.1|Fusobacteria-Fusobacteriia-Fusobacteriales-Leptotrichiaceae-Leptotrichia-Leptotrichia_trevisanii WP_146996436.1 5-(carboxyamino)imidazole ribonucleotide mutase [Leptotrichia trevisanii]BBM52087.1 phosphoribosylaminoimidazole carboxylaseca
------------------------------------------------------------
------------------------------------------------------------
------------------------------------------------------------
------------------------------------------------------------
------------------------------------------------------------
------------------------------------------------------------
------------------------------------------------------------
------------------------------------------------------------
------------------------------------------------------------
------------MKVAIFFGSQSDTEK------MRGAANCLKEFG--------IGYEAYV
LSAHRVPEKLEEVLADVE-----KRGVEVIIAGAGLAAHLPGVIASKTI-LPVVGVPLN-
GA-IGGLDALYSIVQMPKS-IPVATVGID----------NSYNAGMLAVQI---LAVKY-
PEI---------------------------------------------------------
------------------------------------------------------------
----------KEELINFRKEMKAKF-----------------------------------
-----------------------------------------------------------I
ADNE--------------------------------------------------------
----------------------------------------------KKVEL---------
------------------------------------------------------------
----------------------------------------
>WP_036883652.1|Bacteroidetes-Bacteroidia-Bacteroidales-Prevotellaceae-Prevotella-Prevotella_marshii WP_036883652.1 5-(carboxyamino)imidazole ribonucleotide mutase [Prevotella marshii]
------------------------------------------------------------
------------------------------------------------------------
------------------------------------------------------------
------------------------------------------------------------
--------------------------------------------------M---------
------------------------------------------------------------
------------------------------------------------------------
------------------------------------------------------------
------------------------------------------------------------
---------EATPLVSIIMGSTSDLPV------MEKAMAFLDELH--------IPFEVNA
LSAHRTPDAVELFAKSAK-----HRGVKVIIAGAGMAAALPGVIAASTT-LPVIGVPIK-
GM-LDGLDALLSIVQMPPG-IPVATVSVN----------GAMNAAILATEM---IALGD-
EAV---------------------------------------------------------
------------------------------------------------------------
----------AERLTTYKASLGSKI-----------------------------------
-----------------------------------------------------------E
KANK--------------------------------------------------------
----------------------------------------------ELADIT--------
-----YKYKTN-------------------------------------------------
----------------------------------------
>WP_060496052.1|Fusobacteria-Fusobacteriia-Fusobacteriales-Fusobacteriaceae-Fusobacterium-Fusobacterium_nucleatum WP_060496052.1 5-(carboxyamino)imidazole ribonucleotide mutase [Fusobacterium nucleatum]ALM93780.1 N5-carboxyaminoimidazole ribonucleotide m
------------------------------------------------------------
------------------------------------------------------------
------------------------------------------------------------
------------------------------------------------------------
------------------------------------------------------------
------------------------------------------------------------
------------------------------------------------------------
------------------------------------------------------------
------------------------------------------------------------
------------MKVGIIFGSKSDVDV------MKGAAECLKKFG--------IEYSAHV
LSAHRVPELLEETLEKFE-----KEGYGVIIAGAGLAAHLPGVIASKTV-LPVIGVPIK-
AA-VEGLDALFSIVQMPKS-IPVATVAIN----------NSYNAGMLAVEI---LAVGN-
KEL---------------------------------------------------------
------------------------------------------------------------
----------RAKLLEFRKEMKEDF-----------------------------------
-----------------------------------------------------------K
KNIH--------------------------------------------------------
------------------------------------------------VEL---------
------------------------------------------------------------
----------------------------------------
>PYO87837.1|Gemmatimonadetes-root-root-root-root-Gemmatimonadetes_bacterium PYO87837.1 5-(carboxyamino)imidazole ribonucleotide mutase [Gemmatimonadetes bacterium]
------------------------------------------------------------
------------------------------------------------------------
------------------------------------------------------------
------------------------------------------------------------
------------------------------------------------------------
------------------------------------------------------------
------------------------------------------------------------
------------------------------------------------------------
------------------------------------------------------------
-----------MPDVLILVGSESDKPR------IEPAFEILTKAG--------FSYEFFA
SSAHRQPEQTGDLVKNAR-----KKGFKVVIAGAGLSAALPGFAASLTD-LPVIGVPFAV
GP-LNGLDALLATVQVPPG-VPVATVGID----------NAKNAAHLAIRI---LKG---
------------------------------------------------------------
------------------------------------------------------------
------------------------------------------------------------
------------------------------------------------------------
------------------------------------------------------------
------------------------------------------------------------
------------------------------------------------------------
----------------------------------------
>WP_116300703.1|Proteobacteria-Gammaproteobacteria-Chromatiales-Ectothiorhodospiraceae-Alkalilimnicola-Alkalilimnicola_ehrlichii WP_116300703.1 5-(carboxyamino)imidazole ribonucleotide mutase [Alkalilimnicola ehrlichii]RFA31386.1 5-(carboxyamino)imidazol
------------------------------------------------------------
------------------------------------------------------------
------------------------------------------------------------
------------------------------------------------------------
--------------------------------------------------M---------
------------------------------------------------------------
------------------------------------------------------------
------------------------------------------------------------
------------------------------------------------------------
--------AEQSPVVGVIMGSKSDWDT------MRHAAEVLEEFG--------VPHECQI
VSAHRTPDRMQAYAASAA-----ERKLEVIIAGAGGAAHLPGMVAAQTT-VPVLGVPVQ-
SKALNGLDSLLSIVQMPGG-IPVGTLAIGA--------AGARNAALLAIAI---LANQR-
PEL---------------------------------------------------------
------------------------------------------------------------
----------RQRLEAFRLAQSNRV-----------------------------------
-----------------------------------------------------------K
EDTLP-------------------------------------------------------
------------------------------------------------------------
------------------------------------------------------------
----------------------------------------
>RKX18072.1|candidate_division_Zixibacteria-root-root-root-root-candidate_division_Zixibacteria_bacterium RKX18072.1 5-(carboxyamino)imidazole ribonucleotide mutase [candidate division Zixibacteria bacterium]
------------------------------------------------------------
------------------------------------------------------------
------------------------------------------------------------
------------------------------------------------------------
------------------------------------------------------------
------------------------------------------------------------
------------------------------------------------------------
------------------------------------------------------------
------------------------------------------------------------
-----------MPKTLIIIGSKSDSEY------ADICADQLQKLG--------IESDIEI
SSAHRHPKRTEELTKNAE-----NNGFDLIIAMAGLSAALPGVSAAHSN-LPVIGVPLP-
AA-LNGMDSLLSIAQMPPG-IPVATVAIGK--------PGAKNAAILAGRI---LSLKY-
TEI---------------------------------------------------------
------------------------------------------------------------
----------KKNIEKHRNSL---------------------------------------
------------------------------------------------------------
------------------------------------------------------------
------------------------------------------------------------
------------------------------------------------------------
----------------------------------------
>RME30884.1|candidate_division_Zixibacteria-root-root-root-root-candidate_division_Zixibacteria_bacterium RME30884.1 5-(carboxyamino)imidazole ribonucleotide mutase [candidate division Zixibacteria bacterium]
------------------------------------------------------------
------------------------------------------------------------
------------------------------------------------------------
------------------------------------------------------------
------------------------------------------------------------
------------------------------------------------------------
------------------------------------------------------------
------------------------------------------------------------
------------------------------------------------------------
-----------MAKVLIIIGSKSDTEY------ADTCQKQLETFG--------IESTIEV
SSAHRHPDKTAKLAAEAA-----ASGYKAVIAMAGLAAALPGVVAAHTL-LPVIGVPLP-
AA-LDGIDSLLSIAQMPPG-IPVATMGIGS--------PGARNAAIMAARI---LALDD-
PAI---------------------------------------------------------
------------------------------------------------------------
----------AQALHRHRQQL---------------------------------------
------------------------------------------------------------
------------------------------------------------------------
------------------------------------------------------------
------------------------------------------------------------
----------------------------------------
>PUU94408.1|Firmicutes-Clostridia-Halanaerobiales-Halanaerobiaceae-Halanaerobium-Halanaerobium_sp. PUU94408.1 N5-carboxyaminoimidazole ribonucleotide mutase [Halanaerobium sp.]
------------------------------------------------------------
------------------------------------------------------------
------------------------------------------------------------
------------------------------------------------------------
------------------------------------------------------------
------------------------------------------------------------
------------------------------------------------------------
------------------------------------------------------------
------------------------------------------------------------
----------MKPRVGVIMGSDSDLPV------MKEAAEILDQFE--------VEYELTV
VSAHRTPERLYNYAETAE-----EKGLDVIIAGAGGAAHLPGMVAAVTT-VPVIGVPVKT
SK-LSGLDSLYSIVQMPPG-VPVATVAIN----------GAKNAALLAVQI---LARSD-
EEL---------------------------------------------------------
------------------------------------------------------------
----------NQKQKEYRKEMKTKV-----------------------------------
-----------------------------------------------------------L
KTAD--------------------------------------------------------
----------------------------------------------KLEEQG--------
-----YEEYLERS------EKFAD------------------------------------
----------------------------------------
>WP_101929885.1|Actinobacteria-Actinobacteria-Actinomycetales-Actinomycetaceae-Varibaculum-Varibaculum_cambriense WP_101929885.1 5-(carboxyamino)imidazole ribonucleotide mutase [Varibaculum cambriense]PLA51909.1 5-(carboxyamino)imidazole ribonucleotide m
------------------------------------------------------------
------------------------------------------------------------
------------------------------------------------------------
------------------------------------------------------------
------------------------------------------------------------
------------------------------------------------------------
------------------------------------------------------------
------------------------------------------------------------
------------------------------------------------------------
------------MDVAIIFGSASDKEK------MAGAAKCLDEFG--------LEYQAYI
ASAHRVPELLEKILKDAV-----DSGAKAIIAGAGLAAHLPGVIASKVT-IPVIGVPLD-
AA-LGGQDALYSIVQMPKG-IPVSTVGIN----------NSYNAAMTAVQI---IGTSN-
EKV---------------------------------------------------------
------------------------------------------------------------
----------AAQLKEYRANMKQKF-----------------------------------
-----------------------------------------------------------T
ADP---------------------------------------------------------
------------------------------------------------VSF---------
------------------------------------------------------------
----------------------------------------
>ADG14049.1|Euryarchaeota-Methanococci-Methanococcales-Methanocaldococcaceae-Methanocaldococcus-Methanocaldococcus_infernus ADG14049.1 phosphoribosylaminoimidazole carboxylase, catalytic subunit [Methanocaldococcus infernus ME]
------------------------------------------------------------
------------------------------------------------------------
------------------------------------------------------------
------------------------------------------------------------
------------------------------------------------------------
------------------------------------------------------------
------------------------------------------------------------
------------------------------------------------------------
------------------------------------------------------------
-----------MAKVGIIMGSDSDLPI------LKDAAKTLEELG--------IDYIMTI
ASAHRTPERVVKCIKEFE-----EKEVEVIIAGAGGAAHLPGVVASLTI-LPVIGVPIK-
ST-LQGLDSLLSIVQMPSG-IPVATVAIN----------NAKNAALLAAEI---LGIKY-
DDV---------------------------------------------------------
------------------------------------------------------------
----------REKLIEYRKKMKESV-----------------------------------
-----------------------------------------------------------E
KKGE--------------------------------------------------------
----------------------------------------------LLEKLG--------
-----YEEYLEKY------KK---------------------------------------
----------------------------------------
>OLB49695.1|Gemmatimonadetes-root-root-root-root-Gemmatimonadetes_bacterium_13_1_20CM_69_28 OLB49695.1 hypothetical protein AUI13_16050 [Gemmatimonadetes bacterium 13_2_20CM_2_69_23]OLD58222.1 hypothetical protein AUF60_10710 [Gemmatimonadetes bacterium 
------------------------------------------------------------
------------------------------------------------------------
------------------------------------------------------------
------------------------------------------------------------
------------------------------------------------------------
------------------------------------------------------------
------------------------------------------------------------
------------------------------------------------------------
------------------------------------------------------------
-----------MPDVLILVGSDSDKPR------IEPAFEVLSKAG--------VSYEFHV
SSAHRQPEQTAKLVSGAR-----GQGFRVIIAGAGLSAALPGFAASLTD-LPVIGVPFAV
GP-LNGLDALLATAQVPGG-VPVATVGID----------NVKNAALLAIRI---LKV---
------------------------------------------------------------
------------------------------------------------------------
------------------------------------------------------------
------------------------------------------------------------
------------------------------------------------------------
------------------------------------------------------------
------------------------------------------------------------
----------------------------------------
>WP_088400975.1|Bacteroidetes-Bacteroidia-Bacteroidales-Prevotellaceae-Prevotella-Prevotella_nigrescens WP_088400975.1 5-(carboxyamino)imidazole ribonucleotide mutase [Prevotella nigrescens]OWP31187.1 5-(carboxyamino)imidazole ribonucleotide mutase [Prev
------------------------------------------------------------
------------------------------------------------------------
------------------------------------------------------------
------------------------------------------------------------
------------------------------------------------------------
------------------------------------------------------------
------------------------------------------------------------
------------------------------------------------------------
------------------------------------------------------------
----------MKPLVSIIMGSTSDLPI------MEKACKWLEQYE--------IPFEVNA
LSAHRTPAAVEKFAKEAK-----ERGIKVIIAGAGMAAALPGVIAASTS-LPVIGVPIK-
GM-LDGLDAMLSIIQMPPG-IPVATVGVN----------GAQNAAVLAAEM---MALGD-
EEI---------------------------------------------------------
------------------------------------------------------------
----------AKKVEQWKATLGHKI-----------------------------------
-----------------------------------------------------------E
KANK--------------------------------------------------------
----------------------------------------------ELAEIKD-------
-----YKYKC--------------------------------------------------
----------------------------------------
>KPK77285.1|candidate_division_Zixibacteria-root-root-root-root-candidate_division_Zixibacteria_bacterium_SM23_73 KPK77285.1 hypothetical protein AMJ89_02705 [candidate division Zixibacteria bacterium SM23_73]
------------------------------------------------------------
------------------------------------------------------------
------------------------------------------------------------
------------------------------------------------------------
--------------------------------------------------M---------
------------------------------------------------------------
------------------------------------------------------------
------------------------------------------------------------
------------------------------------------------------------
----------LSSKILVVMGSKSDQPL------MSKGIEILKKFK--------IPYQMEI
CSAHRNPEKTKDLAKSAE-----KKGIKVIIAGAGMAAHLPGVLASHTT-LPVIGIPLN-
ASTLSGLDSLFSIVQMPPG-VPVATVSIGE--------AGAKNAAILAVQI---LALSD-
DKL---------------------------------------------------------
------------------------------------------------------------
----------KMRLEKFKQDLAEK------------------------------------
------------------------------------------------------------
------------------------------------------------------------
------------------------------------------------------------
------------------------------------------------------------
----------------------------------------
>WP_045540664.1|Firmicutes-Clostridia-Clostridiales-Clostridiaceae-Clostridium-Clostridium_botulinum WP_045540664.1 5-(carboxyamino)imidazole ribonucleotide mutase [Clostridium botulinum]KEI76859.1 N5-carboxyaminoimidazole ribonucleotide mutase [Clostrid
------------------------------------------------------------
------------------------------------------------------------
------------------------------------------------------------
------------------------------------------------------------
------------------------------------------------------------
------------------------------------------------------------
------------------------------------------------------------
------------------------------------------------------------
------------------------------------------------------------
------------MKVAIIFGSKSDTDK------MKGAAKALKEFS--------IEYKAYI
LSAHRVPEKLMEIIEDLE-----KEGYECIIAGAGLAAHLPGVIASHTV-LPVIGVPIE-
AA-VGGMDSLLSIVQMPKS-IPVATVGIN----------NSYNAGMLAVQI---LSLKY-
EKL---------------------------------------------------------
------------------------------------------------------------
----------KEKLIEYRKDMKEKF-----------------------------------
-----------------------------------------------------------I
NDNK--------------------------------------------------------
----------------------------------------------EGVEL---------
------------------------------------------------------------
----------------------------------------
>WP_111711112.1|Fusobacteria-Fusobacteriia-Fusobacteriales-Fusobacteriaceae-Fusobacterium-Fusobacterium_ulcerans WP_111711112.1 5-(carboxyamino)imidazole ribonucleotide mutase [Fusobacterium ulcerans]RGY67021.1 5-(carboxyamino)imidazole ribonucleotide mu
------------------------------------------------------------
------------------------------------------------------------
------------------------------------------------------------
------------------------------------------------------------
------------------------------------------------------------
------------------------------------------------------------
------------------------------------------------------------
------------------------------------------------------------
------------------------------------------------------------
------------MKVAIIFGSKSDTDK------MKGAANCLKEFG--------IEYSAHV
LSAHRVPEKLEETLEKLE-----KDGYEVIIAGAGLAAHLPGVIASKTV-LPVIGVPIE-
AA-FNGMDALLSIVQMPKS-IPVATVGVN----------NSYNAGMLAVQM---LSLKC-
PEL---------------------------------------------------------
------------------------------------------------------------
----------KEKLVKFRKDMKAKF-----------------------------------
-----------------------------------------------------------I
ADNE--------------------------------------------------------
----------------------------------------------TGVEL---------
------------------------------------------------------------
----------------------------------------
>RUM40333.1|Proteobacteria-Deltaproteobacteria-Desulfobacterales-Desulfobulbaceae-Desulfobulbus-Desulfobulbus_sp. RUM40333.1 5-(carboxyamino)imidazole ribonucleotide mutase, partial [Desulfobulbus sp.]
------------------------------------------------------------
------------------------------------------------------------
------------------------------------------------------------
------------------------IM----------------------------------
---------------------------------------RVMNE-----VMIPTVRGMAA
EGR-------------------PIKGMLY-----------AGMMISDDRIDVL-------
---EFNCRF-GDPECQPLLMR-LNTDLVEICEKAIDGK-LHTIEL-----------DIDP
RP--------TVCVVMASQGYPGPYETR-KPITGLV--------NVSKMKDVMV------
-FHAGTTIKNRRTVTNGGRVLGVTAMDSTVAKAIEKAYKAVDKIKWKGCYFRRDIGH-RA
LCR---EKGNCGPAVGIVMGSDSDLPV------MEAAADLLKSLG--------IKYEMTI
SSAHRTPDLASEYARTAS-----DRGLKIIIAGAGMAAHLAGVLAAHTT-LPVIGVPID-
ASSLNGLDALLSTVQMPPG-IPVGTMGIGK--------AGAKNAAVLAARI---LAITS-
KDI---------------------------------------------------------
------------------------------------------------------------
----------TTALVKYSRDMAKEV-----------------------------------
-----------------------------------------------------------T
QKNE--------------------------------------------------------
----------------------------------------------ALHS----------
------------------------------------------------------------
----------------------------------------
>WP_089867707.1|Firmicutes-Clostridia-Clostridiales-Clostridiaceae-Clostridium-Clostridium_cochlearium WP_089867707.1 5-(carboxyamino)imidazole ribonucleotide mutase [Clostridium cochlearium]SDL39291.1 5-(carboxyamino)imidazole ribonucleotide mutase [Clo
------------------------------------------------------------
------------------------------------------------------------
------------------------------------------------------------
------------------------------------------------------------
------------------------------------------------------------
------------------------------------------------------------
------------------------------------------------------------
------------------------------------------------------------
------------------------------------------------------------
------------MKVAIIFGSKSDKEV------MSGAAKALKEFD--------IEYKAYI
LSAHRVPEKLEETLKKLE-----QDNYECIIAGAGLAAHLPGVIASKTI-IPVIGVPIN-
AS-LNGMDALLSIVQMPKS-IPVATVGIN----------NGYNAGMLAVQI---LSLKY-
EDL---------------------------------------------------------
------------------------------------------------------------
----------KIKMLNYRTNMKKKF-----------------------------------
-----------------------------------------------------------I
DENE--------------------------------------------------------
----------------------------------------------EGIIL---------
------------------------------------------------------------
----------------------------------------
>WP_036879443.1|Bacteroidetes-Bacteroidia-Bacteroidales-Prevotellaceae-Prevotella-Prevotella_oryzae WP_036879443.1 5-(carboxyamino)imidazole ribonucleotide mutase [Prevotella oryzae]
------------------------------------------------------------
------------------------------------------------------------
------------------------------------------------------------
------------------------------------------------------------
------------------------------------------------------------
------------------------------------------------------------
------------------------------------------------------------
------------------------------------------------------------
------------------------------------------------------------
----------MKPLVSIIMGSTSDLPV------MEKALKFLDEMQ--------IPFEVNA
LSAHRTPDAVEDFAKGAK-----ERGIQVIIAGAGMAAALPGVIAASTT-LPVIGVPIK-
GM-LDGLDAMLSIIQMPPG-IPVATVGVN----------GAQNAAILAVEI---MALSN-
KEI---------------------------------------------------------
------------------------------------------------------------
----------AKKIAAHKAGLGAKI-----------------------------------
-----------------------------------------------------------E
KANK--------------------------------------------------------
----------------------------------------------DLAEIK--------
-----YQYKTN-------------------------------------------------
----------------------------------------
>WP_013748407.1|Euryarchaeota-Thermococci-Thermococcales-Thermococcaceae-Pyrococcus-Pyrococcus_sp._NA2 WP_013748407.1 5-(carboxyamino)imidazole ribonucleotide mutase [Pyrococcus sp. NA2]AEC51853.1 phosphoribosylaminoimidazole carboxylase catalytic subuni
------------------------------------------------------------
------------------------------------------------------------
------------------------------------------------------------
------------------------------------------------------------
------------------------------------------------------------
------------------------------------------------------------
------------------------------------------------------------
------------------------------------------------------------
------------------------------------------------------------
----------MAGRVAIIMGSDSDLPI------MKDAAKILEEFG--------IEYEMTI
ISAHRTPERLHEYVKSIK-----DKGIEVIIAGAGGAAHLPGVIASLTT-IPVIGVPIK-
SK-LNGLDSLLSIVQMPPG-IPVATVGID----------NAKNAALLAIAI---LGIKY-
PEI---------------------------------------------------------
------------------------------------------------------------
----------AKKLEEYRKTMKKSV-----------------------------------
-----------------------------------------------------------E
EKAK--------------------------------------------------------
----------------------------------------------RLEELG--------
-----WKKYLEG------------------------------------------------
----------------------------------------
>WP_075860346.1|Firmicutes-Clostridia-Thermoanaerobacterales-Thermoanaerobacteraceae-Carboxydothermus-Carboxydothermus_pertinax WP_075860346.1 5-(carboxyamino)imidazole ribonucleotide mutase [Carboxydothermus pertinax]GAV23951.1 5-(carboxyamino)imidazole
------------------------------------------------------------
------------------------------------------------------------
------------------------------------------------------------
------------------------------------------------------------
------------------------------------------------------------
------------------------------------------------------------
------------------------------------------------------------
------------------------------------------------------------
------------------------------------------------------------
-----------MYKVGIIMGSDSDWEV------VKKAVEVLKEFG--------VEYEVKV
ASAHRTPDKALNFARSAL-----EKGFGVIIAAAGMAAHLPGVLAAVTT-LPVIGIPIK-
AS-LEGIDSLLAIAQMPPG-VPVATVGIN----------AAKNAGLLAVQI---LSLSD-
ESL---------------------------------------------------------
------------------------------------------------------------
----------AQKLYAYKEKLALEV-----------------------------------
-----------------------------------------------------------E
EKEQ--------------------------------------------------------
----------------------------------------------KLLAKL--------
-----S------------------------------------------------------
----------------------------------------
>WP_040554608.1|Bacteroidetes-Bacteroidia-Bacteroidales-Prevotellaceae-Prevotella-Prevotella_multiformis WP_040554608.1 5-(carboxyamino)imidazole ribonucleotide mutase [Prevotella multiformis]
------------------------------------------------------------
------------------------------------------------------------
------------------------------------------------------------
------------------------------------------------------------
------------------------------------------------------------
------------------------------------------------------------
------------------------------------------------------------
------------------------------------------------------------
------------------------------------------------------------
----------MKPLVSIIMGSTSDLPV------MEKACKWLEQQG--------IPFEVNA
LSAHRTPDAVETFAKEAK-----GRGIKVIIAGAGMAAALPGVIAASTP-LPVIGVPIK-
GM-LDGLDAMLSIIQMPPG-IPVATVGVN----------GAQNAAILAAEM---MALGD-
EAI---------------------------------------------------------
------------------------------------------------------------
----------ARKVDAWKASLGEKI-----------------------------------
-----------------------------------------------------------E
KANR--------------------------------------------------------
----------------------------------------------ELGELKE-------
-----YRFRC--------------------------------------------------
----------------------------------------
>WP_011343991.1|Firmicutes-Clostridia-Thermoanaerobacterales-Thermoanaerobacteraceae-Carboxydothermus-Carboxydothermus_hydrogenoformans WP_011343991.1 5-(carboxyamino)imidazole ribonucleotide mutase [Carboxydothermus hydrogenoformans]ABB14964.1 phosphori
------------------------------------------------------------
------------------------------------------------------------
------------------------------------------------------------
------------------------------------------------------------
------------------------------------------------------------
------------------------------------------------------------
------------------------------------------------------------
------------------------------------------------------------
------------------------------------------------------------
-----------MHKVAVVMGSDSDWEI------VKKAVEVLKEFG--------VEYEVKV
ASAHRTPDKALNFARTAR-----EKGFGVIIAAAGMAAHLPGVLAAVTT-LPVIGLPIK-
AS-IEGIDSLLSIAQMPPG-VPVATVGIN----------AAKNAGLLAVQI---LSLND-
KNL---------------------------------------------------------
------------------------------------------------------------
----------AGKLQAYKEKLAREV-----------------------------------
-----------------------------------------------------------E
EKEQ--------------------------------------------------------
----------------------------------------------KLLEKL--------
-----F------------------------------------------------------
----------------------------------------
>XP_021751122.1|Streptophyta-Magnoliopsida-Caryophyllales-Chenopodiaceae-Chenopodium-Chenopodium_quinoa XP_021751122.1 phosphoribosylaminoimidazole carboxylase, chloroplastic-like isoform X3 [Chenopodium quinoa]
MLGLMCENGVFLPGTKAAAPPALSPGRGWASTSSVTFKLDNSKKLPLVSCKAS-------
---IDAPNSSIQSENRALVVQGVSEKIVGVLGGGQLGRMLCQAASEMAIKV-------AI
LDPSE----------NCPASSFSHYHMVGSFDDSTTVEEFAKRCGVLTM-------EIEH
VDVATLDKLEQQGVDCQPKASTIRIIQDK-------------YLQK-----LHFS--RHG
IPLPEFME------------------------IDNDESARSAGKLFGYPLMIKSKR-LAY
DGRGNAVAKCEEDLTSAVSALGGYERGLYVEKWAPFIKELAVIVARGRDNSVLCYPVVET
IHKENICHIVKAPAAVPWKVRKLATDVAHKAVSSLEGAGVFAVELFLTEAGEILLNEVAP
RPHNSGHHTIESC-------YTSQYEQHLRAVIGLPLGDPSMKTPAAIMYNILGEDEGEP
GFRIAHELMTRALALPGASV-------HWYDKSAMKRQRKMGHITIVGSSMGIVEGHLKS
LLKEDNPDDAVSARVGIIMGSDSDLPV------MKDASRILNMFG--------VAHEVRI
VSAHRTPDMMFSYATSAW-----ERGIQVIIAGAGGAAHLPGMVAALTP-VPVIGVPVRG
SS-LDGMDSLLSIVQMPRG-VPVATVAIN----------NATNAGLLAVRM---LGVAD-
SDL---------------------------------------------------------
------------------------------------------------------------
----------TSRMAQYLEDAKNDV-----------------------------------
-----------------------------------------------------------L
VKAE--------------------------------------------------------
----------------------------------------------RLHKDG--------
-----WEAYLSK------------------------------------------------
----------------------------------------
>WP_075866399.1|Firmicutes-Clostridia-Thermoanaerobacterales-Thermoanaerobacteraceae-Carboxydothermus-Carboxydothermus_islandicus WP_075866399.1 5-(carboxyamino)imidazole ribonucleotide mutase [Carboxydothermus islandicus]GAV26233.1 5-(carboxyamino)imida
------------------------------------------------------------
------------------------------------------------------------
------------------------------------------------------------
------------------------------------------------------------
------------------------------------------------------------
------------------------------------------------------------
------------------------------------------------------------
------------------------------------------------------------
------------------------------------------------------------
-----------MHKVAVVMGSDSDWEV------VKKAVEVLKEFG--------VEYEVKV
ASAHRTPDKALNFARTAR-----EKGFGVIIAAAGMAAHLPGVLAAVTT-LPVIGLPIK-
AS-IEGIDSLLSIAQMPPG-VPVATVGIN----------AAKNAGLLAVQI---LSLND-
QDL---------------------------------------------------------
------------------------------------------------------------
----------AGKLQAYKEKLAREV-----------------------------------
-----------------------------------------------------------E
EKEQ--------------------------------------------------------
----------------------------------------------KLLEKM--------
-----E------------------------------------------------------
----------------------------------------
>WP_005959576.1|Fusobacteria-Fusobacteriia-Fusobacteriales-Fusobacteriaceae-Fusobacterium-Fusobacterium_necrophorum WP_005959576.1 5-(carboxyamino)imidazole ribonucleotide mutase [Fusobacterium necrophorum]AYV93083.1 5-(carboxyamino)imidazole ribonucleot
------------------------------------------------------------
------------------------------------------------------------
------------------------------------------------------------
------------------------------------------------------------
------------------------------------------------------------
------------------------------------------------------------
------------------------------------------------------------
------------------------------------------------------------
------------------------------------------------------------
------------MKVAIIFGSKSDIDV------MKGAANCLREFG--------IEYEAHV
LSAHRVPELLEETLGHLE-----KTDCKVIIAGAGLAAHLPGVIASKTT-LPVIGVPIR-
AA-LEGVDALYSIVQMPKS-IPVACVGIN----------NSYNAGMLAVQM---LAIEN-
TDL---------------------------------------------------------
------------------------------------------------------------
----------AEKLREFRNKMKEQF-----------------------------------
-----------------------------------------------------------A
EENK--------------------------------------------------------
----------------------------------------------K-VEL---------
------------------------------------------------------------
----------------------------------------
>KPL04504.1|candidate_division_Zixibacteria-root-root-root-root-candidate_division_Zixibacteria_bacterium_SM1_73 KPL04504.1 hypothetical protein AMJ73_04190 [candidate division Zixibacteria bacterium SM1_73]
------------------------------------------------------------
------------------------------------------------------------
------------------------------------------------------------
------------------------------------------------------------
--------------------------------------------------M---------
------------------------------------------------------------
------------------------------------------------------------
------------------------------------------------------------
------------------------------------------------------------
----------SNSKILVIMGSKSDQPV------MSKSMEILKKFK--------IPYQMEV
CSAHRNPEKTKNLATSAE-----KRGIKVIIAGAGMAAHLPGVVASHTT-LPVIGVPLV-
GKYLNGLDALLSMAQMPAG-VPVATVAIGE--------AGAKNAAILAIQI---LALSD-
EKL---------------------------------------------------------
------------------------------------------------------------
----------KKRLERFKEELAKK------------------------------------
------------------------------------------------------------
------------------------------------------------------------
------------------------------------------------------------
------------------------------------------------------------
----------------------------------------
>WP_006803653.1|Fusobacteria-Fusobacteriia-Fusobacteriales-Leptotrichiaceae-Leptotrichia-Leptotrichia_hofstadii WP_006803653.1 5-(carboxyamino)imidazole ribonucleotide mutase [Leptotrichia hofstadii]EEX75718.1 phosphoribosylaminoimidazole carboxylase, ca
------------------------------------------------------------
------------------------------------------------------------
------------------------------------------------------------
------------------------------------------------------------
------------------------------------------------------------
------------------------------------------------------------
------------------------------------------------------------
------------------------------------------------------------
------------------------------------------------------------
------------MKVAIFFGSQSDTEK------MRGAANCLKEFG--------IGYEAYV
LSAHRVPEKLEEVLADVE-----KRGAEVIIAGAGLAAHLPGVIASKTI-LPVVGVPLN-
GA-IGGLDALYSIVQMPKS-IPVATVGID----------NSYNAGMLAVQI---LAVKY-
SEI---------------------------------------------------------
------------------------------------------------------------
----------KERLVNFRKEMKAKF-----------------------------------
-----------------------------------------------------------I
ADNE--------------------------------------------------------
----------------------------------------------KKIEL---------
------------------------------------------------------------
----------------------------------------
>RKX28719.1|candidate_division_Zixibacteria-root-root-root-root-candidate_division_Zixibacteria_bacterium RKX28719.1 5-(carboxyamino)imidazole ribonucleotide mutase [candidate division Zixibacteria bacterium]
------------------------------------------------------------
------------------------------------------------------------
------------------------------------------------------------
------------------------------------------------------------
------------------------------------------------------------
------------------------------------------------------------
------------------------------------------------------------
------------------------------------------------------------
------------------------------------------------------------
-----------MPKVLILIGSKSDMQY------AEECQKLLDTYG--------IENTLEV
SSAHREPDKTDKLARGAA-----ESGYEVVICMAGMAAALPGVVAARTK-LPVIGVPLP-
AS-LDGIDSLLAIAQMPSG-VPVATMGIGK--------AGAKNAAVLAARI---LGVKY-
PEI---------------------------------------------------------
------------------------------------------------------------
----------NKRL----------------------------------------------
------------------------------------------------------------
------------------------------------------------------------
------------------------------------------------------------
------------------------------------------------------------
----------------------------------------
>PYO43725.1|Gemmatimonadetes-root-root-root-root-Gemmatimonadetes_bacterium PYO43725.1 5-(carboxyamino)imidazole ribonucleotide mutase [Gemmatimonadetes bacterium]PYO79295.1 5-(carboxyamino)imidazole ribonucleotide mutase [Gemmatimonadetes bacterium]TLY
------------------------------------------------------------
------------------------------------------------------------
------------------------------------------------------------
------------------------------------------------------------
------------------------------------------------------------
------------------------------------------------------------
------------------------------------------------------------
------------------------------------------------------------
------------------------------------------------------------
-----------MADVLVLVGSESDKPR------IEPAFEILSKAG--------VSYEFHV
SSAHRQPEQTTDLVKTAR-----KKGFKVVIAGAGLSAALPGFAASLTD-LPVIGVPFAV
GP-LNGLDALLATAQLPGG-VPVACVGID----------NAKNAAHLAVRI---LKA---
------------------------------------------------------------
------------------------------------------------------------
------------------------------------------------------------
------------------------------------------------------------
------------------------------------------------------------
------------------------------------------------------------
------------------------------------------------------------
----------------------------------------
>WP_022744582.1|Firmicutes-Clostridia-Clostridiales-Clostridiaceae-Clostridium-Clostridium_saccharobutylicum WP_022744582.1 5-(carboxyamino)imidazole ribonucleotide mutase [Clostridium saccharobutylicum]AGX42300.1 N5-carboxyaminoimidazole ribonucleotide 
------------------------------------------------------------
------------------------------------------------------------
------------------------------------------------------------
------------------------------------------------------------
------------------------------------------------------------
------------------------------------------------------------
------------------------------------------------------------
------------------------------------------------------------
------------------------------------------------------------
------------MEVAIFFGSKSDTEV------MKGAANALKEFG--------VTYKAFV
LSAHRVPEKLEETLKEVE-----EAGCQVIIAGAGLAAHLPGVIASKTI-LPVIGVPVK-
AA-LEGVDALYSIVQMPKS-IPVATVGIN----------NSYNAGMLAVQM---LSVNN-
KEL---------------------------------------------------------
------------------------------------------------------------
----------KNKLKEFRINMKKKF-----------------------------------
-----------------------------------------------------------I
EDNA--------------------------------------------------------
----------------------------------------------EGVEL---------
------------------------------------------------------------
----------------------------------------
>WP_035791046.1|Firmicutes-Clostridia-Clostridiales-Clostridiaceae-Clostridium-Clostridium_botulinum WP_035791046.1 5-(carboxyamino)imidazole ribonucleotide mutase [Clostridium botulinum]AIY81416.1 N5-carboxyaminoimidazole ribonucleotide mutase [Clostrid
------------------------------------------------------------
------------------------------------------------------------
------------------------------------------------------------
------------------------------------------------------------
------------------------------------------------------------
------------------------------------------------------------
------------------------------------------------------------
------------------------------------------------------------
------------------------------------------------------------
------------MKVAIFFGSKSDTEI------MKGAANALKEFN--------VDYKAYI
LSAHRVPERLEETIKMVE-----SKGCEVIIAGAGLAAHLPGVIASKTI-LPVIGVPIN-
AA-LDGLDSLLSIVQMPKS-IPVATVGIN----------NSYNAGMLALEM---IALKD-
DEL---------------------------------------------------------
------------------------------------------------------------
----------RERLIEFRENMKKNF-----------------------------------
-----------------------------------------------------------I
DENG--------------------------------------------------------
----------------------------------------------EGVEL---------
------------------------------------------------------------
----------------------------------------
>PIE57623.1|Proteobacteria-Deltaproteobacteria-Desulfobacterales-Desulfobulbaceae-Desulfobulbus-Desulfobulbus_propionicus PIE57623.1 5-(carboxyamino)imidazole ribonucleotide mutase [Desulfobulbus propionicus]
MKILIIGSG----------------GREHA----LAWKLKQSERVQEIFCAPGNAGMWRL
AHCVDIAASDIHALAAFAEDKGIDLTVVGPEDPLTLG--IVDVFEEKGLRIFGPSREAAI
LEGSKAFTKNFLRKYGIPTASYK------VFSKPSSAKKFIEKIGAPCVVKADGLAAGKG
VIVAQTKKEAKKAVDL--------IMKDKAFGLAGEQLVVEAFLDGEEASFLAFTDGKTV
LPLPSSQDHKAAHEGDTGPNTGGMGAYSPAPVVDDVMTERVMNE-----IMLPAVQGMAE
EGR-------------------PYKGMLY-----------AGLMIKGRDISVL-------
---EFNCRF-GDPECQPLLMR-MQTDLVDVIEHCIEGT-LDQVHL-----------EIDP
RP--------AVCVVMAAEGYPGHYEKG-KAITGLP--------KAAKRKDVVV------
-FHAGTRPRGRTTVTNGGRVLGVTAIGKDIDEAVKRAYQTVSVISWDGCFYRRDIGH-RA
LQR---PAAPGKTQVAIVMGSDSDLPV------MQSAADMLNSLG--------ITNELRI
ASAHRTPHQVAEFAAQAR-----EQGTQVIIAGAGMSAHLAGVIAAHTT-LPVIGVPLD-
ASSINGLDALLSTVQMPPG-VPVATMGIGK--------AGAQNAAILAARI---LSLSS-
ATI---------------------------------------------------------
------------------------------------------------------------
----------RGKLDKFVQDMETHI-----------------------------------
-----------------------------------------------------------L
EKNS--------------------------------------------------------
----------------------------------------------ALQSSK--------
------------------------------------------------------------
----------------------------------------
>WP_034430939.1|Proteobacteria-Gammaproteobacteria-root-Candidatus_Competibacteraceae-Candidatus_Contendobacter-Candidatus_Contendobacter_odensis WP_034430939.1 5-(carboxyamino)imidazole ribonucleotide mutase [Candidatus Contendobacter odensis]CDH43869.1
------------------------------------------------------------
------------------------------------------------------------
------------------------------------------------------------
------------------------------------------------------------
------------------------------------------------------------
------------------------------------------------------------
------------------------------------------------------------
------------------------------------------------------------
------------------------------------------------------------
----------MNPLVGLIMGSTSDWST------LEHAATTLDALG--------VPHEVRV
VSAHRTPDLLFEYAAGAE-----AQGLEVIIAGAGGAAHLPGMVAAKTV-LPVLGVPVQ-
SQALNGLDSLLSMVQMPGG-IPVGTLAIGK--------AGAINAALLAAAM---LGNKY-
PAI---------------------------------------------------------
------------------------------------------------------------
----------REAVREFRARQTATV-----------------------------------
-----------------------------------------------------------L
NQPDP-------------------------------------------------------
----------------------------------------------RLI-----------
------------------------------------------------------------
----------------------------------------
>WP_152147101.1|Proteobacteria-Gammaproteobacteria-Chromatiales-Ectothiorhodospiraceae-Alkalilimnicola-Alkalilimnicola_sp._S0819 WP_152147101.1 5-(carboxyamino)imidazole ribonucleotide mutase [Alkalilimnicola sp. S0819]KAB7622975.1 5-(carboxyamino)imidaz
------------------------------------------------------------
------------------------------------------------------------
------------------------------------------------------------
------------------------------------------------------------
--------------------------------------------------M---------
------------------------------------------------------------
------------------------------------------------------------
------------------------------------------------------------
------------------------------------------------------------
--------SEQQPLVGVIMGSKSDWDT------MRAAREVLEEFG--------VAHECRV
VSAHRTPQLMNQYAAEAV-----DRGLKVIIAGAGGAAHLPGMVAAQTT-LPVLGVPVQ-
SKALKGLDSLLSIVQMPGG-VPVATLAIGQ--------AGARNAGLLAVSI---LANED-
PAL---------------------------------------------------------
------------------------------------------------------------
----------REKLDAFRRAQAEKV-----------------------------------
-----------------------------------------------------------M
GDSLE-------------------------------------------------------
------------------------------------------------------------
------------------------------------------------------------
----------------------------------------
>WP_126537769.1|Proteobacteria-Gammaproteobacteria-Xanthomonadales-Rhodanobacteraceae-Aerosticca-Aerosticca_soli WP_126537769.1 5-(carboxyamino)imidazole ribonucleotide mutase [Rhodanobacteraceae bacterium Dysh456]BBD80075.1 phosphoribosylaminoimidazole 
------------------------------------------------------------
------------------------------------------------------------
------------------------------------------------------------
------------------------------------------------------------
-------------------------------------------------MT---------
------------------------------------------------------------
------------------------------------------------------------
------------------------------------------------------------
------------------------------------------------------------
--------AAANARVGVVMGSRSDWET------MQHAAATLEELS--------VPHEVRV
VSAHRTPDLLFDYAEAAV-----ARGIEVIVAGAGGAAHLPGMLAAKTR-LPVFGVPIQ-
SKALNGMDSLLSIVQMPAG-IPVGTLAIGR--------AGAVNAALLAAAV---LALHD-
PAL---------------------------------------------------------
------------------------------------------------------------
----------AVALDAFRARQCEAV-----------------------------------
-----------------------------------------------------------L
AHPDP-------------------------------------------------------
----------------------------------------------RA------------
------------------------------------------------------------
----------------------------------------
