# Supplementary material for: Comparative genomic analysis reveals metabolic flexibility of Woesearchaeota
Source: Nat Commun. 2021 Sep 6;12:5281. doi: 10.1038/s41467-021-25565-9 (PMC8421398; doi:10.1038/s41467-021-25565-9)
Supplement: Supplementary file 11 — Source Data [file 41467_2021_25565_MOESM11_ESM.zip › Source data/Supplementary_Fig_38.fasta]

>YT1_182_00685
----------------------MV----------------TKYKIATLASHSALQILKGA
KDEGFQTIAVCVKGREKPYQQF-KVADEIITIDKYDDFM--NIQDELIKKNAIIIPHASF
ISYMGHEKI-EQLKVPYYGNKKILKFESDRSLERHWLKDAGLSLPKIFEKPEDIDRPVIV
KFHGAGGGSGYFLAKNPRDFKR-KIKLHPKK---------VYTIQEYILGVSMYAHYFHS
SLTNGAEIMGFDKRYESNVDSLGRISARDQMALPREDVDPSYLIVGNMPVVIRESYLPRI
IEMGENVIKESKKF-APPGLFGPFCLETVITPEGEIKVFEISARIVAGTNPYVNGSPYTW
LRY-NEPMSTGRRIAREIKLAIQQNKLKEILY----------------------------
>YT1_767_00712
----------------------MV--------------VNKHYKIATLGSHSALQILKGA
KQEGFSTICICIEGRDKPYRQF-TVADKIITIKNYNELK--GLQDQLIAENAILIPHASF
ITYMGFEAI-EKLRVPYFGNKNILKWESDRSLERKWLKQAGLNLPKIFRKPEDINKPVIV
KFHGADGGKGYFLAKNYRDFQK-KIKLHPDK---------GYVIQEYILGVHMYAHYFHS
PLTGETELMGFDKRYESNVDSLGRISARDQMALPKEQVDPSYVIVGNMPVVVRESFLHRY
IEKGENVVKVSKGI-APPGLFGPFCLETIMTPEEDIITFEISARIVAGTNPYVNGSPYTW
LKY-DEPMSTGRRIAREIKTAIEQDKLGKVLC----------------------------
>Yap2000.bin4.8_00905
----------------------MA----------------LKYKIATLASHSALQILKGA
KDEGFKTIAVCIRGREKPYQQF-KVADEIITIDKYDDFM--GIQDKLIKKNAIIIPHASF
ITYMGHEKI-EQLKVPYYGNKKILKFESDRTLERRWLKNAGLVLPKIFKKPEDIDRPVIV
KFHGAGGGRGYFLAKNFKDFKR-KIKRHPGK---------RFVIQEYILGVHMYAHYFHS
SLTDGAEVMGFDKRYESNVDSLGRISARDQMALPREDVDPSYVIVGNMPVVIRESFLPKI
IKMGEDVIKESKKF-APPGLFGPFCLETVITPEEEIKVFEISARIVAGTNPYINGSPYTW
LKY-NVPMSTGRRIAREIKLAIQQKKIDKILG----------------------------
>MP5_5_87_01473
----------------------MV--------------VEKSYKIATLGSHSALQILKGA
QQEGFSTICVCIKGREKLYKQF-NVADKIITIEKYDEFE--SIQDQLIKENAILIPHASF
ITYMGFERI-EKLRIPYFGNKKILKWESDRSLERKWLSQAGVKLPKIFKKPEDIDKPVIV
KFHGADGGRGYFLAKNYKDFKR-KIKLHPGK---------ECVIQEYILGVHMYAHYFHS
PLTNETELMGFDKRYESNVDSLGRISARDQMALPKEQVDPSYVIVGNMPLVVRESFLPRY
IEKGERVVKISKKI-AQPGLFGPFCLETIMTPDEDIITFEISARIVAGTNPYINGSPYTW
LKY-DEPLSTGRRIAREIKMAIKQDKLNQVLG----------------------------
>ARS1199_00568
----------------------ME------------GKVKMSYKIATLGSHSALQILKGA
KDEGFETIAICEKGREKPYKSF-RVADEIITLNNFSELT--KIESKLREKNAILIPHGTY
TGVMSQEAI-ERLKVAYFGNRKILKWEYDRTLQRDWLKKAGLTLPKIFKKPEDIDRPVII
KFFGARGGKGFFLAKTTEEFYR-KLKAKEAK---------KYIIQEYVIGAPIYIHYFYS
PITDELEIMSFDKRYESNVDSIGRIAAKDQLDM---GLDTSYNITGNVPIVVRESLLPEI
FEMGESVVKASKKL-EKQGMVGPFSLETVITPDLKFYVFEISARIVAGTNFFINSSPYAD
LRY-NGQMSTGRRIAREIKIAIEKNKLGEVLI----------------------------
>ARS102_00299
----------------------MA--------------QAKKYKIATIGSHSALQILKGA
KDEGFSTIAVCKKGMEKPYKMF-NVADEIITVKSYKDFS--KIENKLIKQNAIVVPHASF
VTYMGFEEV-EKLKVQYYGNKKILKWESDRTLERQWLRNAGLKLPKIFKKPKDIDRPVIV
KFHGALGGKGYFLAKNEKDFNK-KIKPYKGK---------KYVIQEYILGVPLFIHYFHS
SLTNETEIMGFDKRYESNVDSLGRISAKDQMALP--NVDPSYVIVGNIPIVVRESFLPRL
IKMGESVVKESKKL-AYPGLFGPFCLETVLTPEEDIVVFEISARIVAGTNPYVEGSPYTA
LRY-KDPMSTGRRIAREIKNAIKANNLKKVLG----------------------------
>CG08_land_8_20_14_0_20_47_9_00977
----------------------MT-----------GFSTSTARVIATMGSHSALQILDGA
KREGFKTLVVATESAAGVYRHF-GVADSIIIVKSNGDFF--SVENELVRKNAIIIPHASF
VAYVNSEEL-EGSPIMYFGNRRILAFERDRSLQRKWLADAGLRLPRIFKTPDDIDRPVIV
KFYGAAGGKGYFLAKSPEEFYE-KIRGYSHR---------SLTIQEYIIGVPVYIHYFYS
PLTKELEIMSLDRRYESNVDSIGRIAAKDQIDI---NLNTSYNITGNTPLVLRESLLPRV
FEMGEAVIDAAKRL-SPKGIFGPFCLETVVTPELEFYVFEISARIVAGTNLYINGSPYTD
IRY-GMPMSTGRRIALEIKRAIEQGRLDEVLG----------------------------
>J091_00744
----------------------MV----------------RGYKIATLGSHTALQILKGA
KDEGFKTIAICKEGTEEPYKSF-GVADEIILVKSFKEVP--KLEKELIKRKAVLIPHGSF
IAHMGIDEV-MNLKVPYFGNKKILEWESDRAMERKWLKAAGLKLPKIFKKASEIDRSVIV
KFHGALGGKGYFIANSPRDFRR-KIKGHEKD---------TYQIQEYIIGVPMYIHYFYS
PITDELEILGFDKRYESNVDSLGRISARDQFAL--ESIDPSYVVVGNVPVVLRESLLPEA
FRMGRNVVEESKKI-APPGLFGPFCLETVVTPNQEFYVFEISARIVAGTNPYIQGSPYSQ
LKY-KEPMSTGRRIAREIKTAIQKKKTNLIFH----------------------------
>UBA12027_00173
----------------------MA------------RPQLSDYRIATLGSHSALQILKGA
KDEGFSTIVICKKGQEKPYRMF-NVADEIISIGSFKDFP--RIEQALIKKNAIIVPHASF
VTYMGFQEV-EKFKVNYYGNKRILRWESDRNAERNWLKAAGLSLPRIYRKPSEIDRPVIV
KFHGAGGGKGYFLARDEEDFKK-KIKPYNLR---------NYVIQEYIIGVPLYVHYFHS
SLTGELEIMGFDKRYESNVDGIGRISARDQMVL--NNVDPSYVIVGNTPIVIRESFLPRL
IEMGENIVKRSKKI-APPGLFGPFCLETVLTPDEDIKVFEISARIVAGTNPYTHGSPYTW
LRY-NEPMSTGRRIAREIRTAIEQDRLKEVLA----------------------------
>UBA9638_01254
---------------------------------------MATHTIAALGSHSALQILKGA
KDEGFATIAICKNGTEKPYESF-GVADKIISVESFKDIL--DIQDLLLAENTILIPHASL
IAYVGTDRL-KDLRVPYYGNKAILEWESDREMERKWLKSAKLKLPRIFNTPKEIDRPVIV
KFHGAKGGKGYFLAKDEHDFSA-KIKLHADK--------TKYVIQEYILGVHMYVHYFYS
SLTGELEILGFDKRYESNVDSIGRISARDQMALPEEKVDPSYVIVGNIPVVVRESFLPEM
FAMGERVVAESKHI-APPGLFGPFCLETVMTPQSEIVVFEISARIVAGTNPYVNGSPYTW
LKY-NEPMSTGRRIAREIKLAIEQDRLDEVLG----------------------------
>OGD85530.1|Candidatus_Curtissbacteria-root-root-root-root-Candidatus_Curtissbacteria_bacterium_RIFCSPHIGHO2_01_FULL_41_13 OGD85530.1 hypothetical protein A2696_00730, partial [Candidatus Curtissbacteria bacterium RIFCSPHIGHO2_01_FULL_41_13]
MRSSIFF----AFFAKFLYNFSMAASKTRLSARFVARRARQAYKIATLGSHSALQILKGA
RDEGFGTICVATSDRVSLYKRF-KFIDNIYEIPKFSHFP--KIENKLIADSAIIIPHGSF
VAYLGIEKN-KKMKVAYFGNKKVLDWEADRLKQREWMQKAHVPVPRRFSKHSKINRPVIV
KSYGASGGHGYFFAKNQKEFEV-RIKNFRAR---------DFIIQEYVIGVPLYIHYFYS
PLSKTLEILSIDKRYETNVDSLGRIPSQNQQGL---GIEPSFVVVGNSPLALRESLLVEA
FAMGERVVATSKDL-FAGGIWGPFCLETIITPQQKFSVIEISCRIVAGTNLFINGSPYAS
L-----------------------------------------------------------
>TRO47804.1|Candidatus_Bathyarchaeota-root-root-root-root-Candidatus_Bathyarchaeota_archaeon TRO47804.1 formate--phosphoribosylaminoimidazolecarboxamide ligase [Candidatus Bathyarchaeota archaeon]
----------------------MT--VNKNRNNLIQSYQKNDLCIGTLGSHSALNIFKGA
KEEGFKTVCVCKKENAIIYRKF-PLVDNLIIVEDFSELLNDSLQEKLQSLNVILIPHGSF
TAYLSTEDLVNNLFVPMFGNRELLHWEANRNKQAEWLSKAGLLLPKTFKKPDEIDRLVIA
KLPGAKGGKGYFLANSPSSFRK-KFNEMVFRGLLKLEDLDKVHLQEYALGVNVYPHYFSS
ILKHDVELLGVDKRYESAVDSIGKIPASEQLEI---EINPTYTIVGNIPLTLRESLLPQL
IRMGENVHKKAVDL-APPGIIGPFCLETVITDDLKIYTFEISARIVAGTNIGIGNSPYAY
LRY-GENMYMGRRIALEIKEAQNKDELNTILA----------------------------
>WP_062387803.1|Euryarchaeota-Thermococci-Thermococcales-Thermococcaceae-Thermococcus-Thermococcus_peptonophilus WP_062387803.1 formate--phosphoribosylaminoimidazolecarboxamide ligase [Thermococcus peptonophilus]AMQ18208.1 5-formaminoimidazole-4-carboxam
------------------------------------------MRVATYASHSALQILKGA
KDEGFETVAFGPSRVKPLYTKYFPVADHFIEGA--------YPEEELLELEAVVIPTGSF
VAHIGVELV-EKMRVPYYGNKAVLRWESDRSLERQWLEKAGLRLPRIYEDPDEIDGPVIV
KPFGARGGRGYFLASSPEDFWK-KAERLGVR---KKEDLSKVQIQEYVIGVPVYPHYFYS
KLNGKLELMSVDRRYESNADAIGRIPAREQAEL---GITTDYTVIGNIPVVLRESLLMDI
LETGERVVKAAEEL-M-GGLWGPFCLEGVFTPDMEFVVFEISARIVAGTNPFVHGSPYTW
LKY-DFPVSTGRRIAMELKQGLEEDRLEKILT----------------------------
>OGG26835.1|Candidatus_Gottesmanbacteria-root-root-root-root-Candidatus_Gottesmanbacteria_bacterium_RIFCSPLOWO2_01_FULL_39_12b OGG26835.1 hypothetical protein A2960_01565 [Candidatus Gottesmanbacteria bacterium RIFCSPLOWO2_01_FULL_39_12b]
---------------------------------------MSNYTIATLASHSALQILKGA
KDEGFETLAIATKDKVSFYKRF-DFIDKVMGVSSYKDLY--DLTALLKKQNVIIIPHGSF
VAYLGEDYD-KKLNLPHYGNKEVLKWEGNRLKQMFWLEEAGLQIPKIFKDSSQIDQLVII
KLFGAKGGSGYFLAKDKKDFER-KIKRFSGE---------KYIIQQYMVGTPVYLQYFYS
KLENKIELMGIDRRYETNVDGLSRIPARFSKDI---DIEPSFTVIGNFPIVIRESLLPTV
YAMGDQLVKISKKLIPPYGLFGPFCLETILTKNQKFYCIEISCRIVAGTNLYVKGSPYTD
LIY-NQPMSTGRRIALEIKEAIKQKRLNEILG----------------------------
>WP_007044140.1|Euryarchaeota-Methanococci-Methanococcales-Methanocaldococcaceae-Methanotorris-Methanotorris_formicicus WP_007044140.1 formate--phosphoribosylaminoimidazolecarboxamide ligase [Methanotorris formicicus]EHP87577.1 IMP biosynthesis enzyme Pu
----------------------MI--SREEMLEIFEGYNKDEITIATLGSHTSLHILKGA
KLEGFSTAVITVKGRDIPYKRF-KVADKYIYIDNFADISKEEIQEKLREMNAIIVPHGSF
IAYCGLDNVENNFRVPMFGNRKILRWEAERDLEGKLLRESGLRLPKKYNNPDEIDGPVMV
KFPGARGGKGYFVCSSKEEFDA-KVKQLKERSILADEDVEKAHIEEYVVGTNFCIHYFYS
PLKDEVELMGMDRRYECNIDGLVRIPAKDQLEM---DINASYVITGNIPVVIRESLLPQV
FEMGDKLVNKAKEI-VPPGMLGPFCLQSLCNENLELVVFEMSARIDGGTNSFMNGSAYSF
LYH-GEPLSMGQRIAREIRMALELDMVDKIIS----------------------------
>OGD89675.1|Candidatus_Curtissbacteria-root-root-root-root-Candidatus_Curtissbacteria_bacterium_RIFCSPHIGHO2_02_FULL_42_15 OGD89675.1 5-formaminoimidazole-4-carboxamide-1-(beta)-D-ribofuranosyl 5'-monophosphate synthetase [Candidatus Curtissbacteria bacte
----------------------MA--------------GLNAVKIATLGSHSALQILKGA
HDEGFKTICVVTPDRIPLYSRF-NFIDKIIKISSFSDFP--KIENTLISQKAVVIPHGSF
VAYLGLEAN-KKMKVSYFGNKKVLDWESDRLKQRIWMEKAGVPVPKRFKKASEIDRPVIV
KSYGAAGGHGYFFAKNKKEFQA-RFKNFHAK---------EYIIQEYVIGVPLYIHYFYS
PISKKLEILSIDKRYETNVDSLGRIPSQNQQGL---GIEPSFVVVGNSPLTLRESLLAEA
FEMGERVVKTSQAL-MPGGIWGPFCLETIITPEQKFSIIEISCRIVAGTNLFVDGSPYAA
FYF-DKPVSTGRRIAMEIKEAIKRKQLKKILN----------------------------
>KKR58519.1|Candidatus_Curtissbacteria-root-root-root-root-Candidatus_Curtissbacteria_bacterium_GW2011_GWA1_40_47 KKR58519.1 5-formaminoimidazole-4-carboxamide-1-(beta)-D-ribofuranosyl 5'-monophosphate synthetase [Candidatus Curtissbacteria bacterium GW20
----------------------MA--------------GRKAYKIATLGSHSALQILKGA
RDEGFSTIVVVTPDRLDLYKRF-KFINRIIEIPSLSDFP--KVENQLIWENAIIIPHGSF
VAYLGIDEN-KNMKVPYYGNKEILDWESDRMKQREWLQKAKVPVPRRFTKASEIDVPVMI
KSYGASGGHGYFFAKNKQEFTS-KFKKFKAR---------PYIIQEYVIGVPLYIHYFYS
PLTGQLEILSIDKRYETNVDSLGRIPSQNQQGL---GIEPSFVVVGNSPLVLRESLLGEA
FEMGERVVVTSKLL-MKGGIWGPFCLETIITPEQKFSVMEISCRIVAGTNLFVTGSAYSA
LYY-NKEVSTGRRIAMEIKEAIKKNQLEKILD----------------------------
>OGE19282.1|Candidatus_Daviesbacteria-root-root-root-root-Candidatus_Daviesbacteria_bacterium_RIFCSPHIGHO2_01_FULL_41_23 OGE19282.1 5-formaminoimidazole-4-carboxamide-1-(beta)-D-ribofuranosyl 5'-monophosphate synthetase [Candidatus Daviesbacteria bacteriu
----------------------M---------------GITNYTIVTLGSHSALQILKGA
KDEGFKTLVVATPDRIPLYKSYGNFIDEVIEIKSWGDFP--KLEKELLKRNAIIIPHGSF
VAYLGLDQN-KNMKALYFGNKAVLDWEENRKMQRIWMEESKVKVPHRFKRGDKIDRAVIV
KSYGASGGKGYFTARNQKELDE-KLKNYNEE---------RFIVQEYVIGVPLYFSFFYS
PLTKRVEIMSIDKRYETNVDSLGRIPAKNQRGL---NIEPSFEVVANIPLAVRESMLAEA
VSMAERVVETSRKLISPKGLFGPFCLETIITSSEEIYVIEISARIVAGTNCFINGSPYTY
LLY-DEPMSTGRRIAREIKNAVKSNKLKEVLD----------------------------
>KKR25689.1|Candidatus_Peregrinibacteria-root-root-root-root-Candidatus_Peregrinibacteria_bacterium_GW2011_GWE2_39_6 KKR25689.1 phosphoribosylaminoimidazolecarboxamide formyltransferase, 5-formaminoimidazole-4-carboxamide-1-(beta)-D-ribofuranosyl 5'-monop
----------------------MX------------------------------------
-XXXXXXXXXVTPNARKIYEYY-GVANEFIEVDDYRNFL--QIEDELIRRNAIVIPHGSF
VSYLGHEQM-KKLNVMHYGTKGILEWESDRNKERIWLEKSGLKLPAIFKNPEAINRPVII
KFHGAGGGFGYFIAKSPEEFYE-RIKKYPKE--------ENYVIQEYIVGVPIYVHYFYS
RLKNELEIMSFDKRYESNADSIGRIAARDQLAA---DIQTSYTIAGNIPMVVRESLLPSL
YELGENVVRTSKEL-VGDGLFGPFCLEGIMDTNLNFFVFEISARIVAGTNPYINGSPYTW
LRY-NEPMSTGRRLAREIKEAIQSGAMDKILG----------------------------
>RLI20159.1|Candidatus_Bathyarchaeota-root-root-root-root-Candidatus_Bathyarchaeota_archaeon RLI20159.1 5-formaminoimidazole-4-carboxamide-1-(beta)-D-ribofuranosyl 5'-monophosphate synthetase [Candidatus Bathyarchaeota archaeon]
----------------------MI--TREEIAEILRKYDLGKLAIGTLGSHSALNIFKGA
KEEGFKTVSVCKKSDAIIYKKF-PLADEIIFVENFSELLKDKIQEKLRELNTVLIPHGSF
TAYLSTEEITDRLYVPMLGNRQLLHWEADRERQKKWLSKAGLKLPRTFKKPEEIDTLVIA
KLPGAKGGKGYFLANSREAFQK-KVNEMIKRGLLGKGDVARIHLQEYILGVNVYPHYFSS
IIGNDVEFLGVDRRYESAVDTIGRIPAEEQLEI---GINPTYTIVGNIPITLRESLLPEL
IRMGDNVVKASKEI-APPGIIGPFCLETVITDSLEIYTFEISARIVAGTNVGIGTSPYAY
LRY-GEKMYMGRRIALEIKNAVKEKRVNEIVT----------------------------
>OGE37958.1|Candidatus_Daviesbacteria-root-root-root-root-Candidatus_Daviesbacteria_bacterium_RIFCSPHIGHO2_02_FULL_39_8 OGE37958.1 5-formaminoimidazole-4-carboxamide-1-(beta)-D-ribofuranosyl 5'-monophosphate synthetase [Candidatus Daviesbacteria bacterium
----------------------M---------------GFRNYTIATFGSHSALQILKGA
KDEGFKTLLVCTPDRTTLYRYYDKFIDEIIQIEEWTEFP--GLEKQLLKRNCIIIPHGSF
VAYLGLDQN-KQMKVPYFGNKLVLDWEENRKMQRLWMEEAQVKVPHRFRRGDKIDRPVIV
KSYGAAGGKGYFVARNQKELDE-KLKTFEEA---------RFIVQEYVIGVPVYFHFFYS
PLTEKIEVMSVDKRYETNVDSLGRIPAKNQKGL---DIEPSFEVVANIPMAVRESLLADA
MSMADRVINVSQKLMPPKGLFGPFCLETIVTSKEEIFVIEISARIVAGTNCFIDGSPYSY
LLY-DEPMSTGRRIAREIKNAVKQNKLKEVLD----------------------------
>OIQ05115.1|Candidatus_Altiarchaeota-root-Candidatus_Altiarchaeales-root-Candidatus_Altiarchaeum-Candidatus_Altiarchaeum_sp._CG2_30_32_3053 OIQ05115.1 hypothetical protein AUK59_05090 [Candidatus Altiarchaeum sp. CG2_30_32_3053]
----------------------MMP------------------VIATIGSHSSLQILKGA
KEEGFKTAVITKKPMVKIYDSF-KVADEILIVDNYKDMLGEKFKNKF--NNFIFIPHGSF
VEYIGYENM-LKSDLKFFGNSKSLEWESDRRKMFKWLNDSKIKVPKIFNSPDKIDRPCII
KFYGAKGGKGYFFVSDENEFYE-KMKKIKDT--------EDYIIQEYVVGTRFYPHYFYS
KLDNELEFFGIDIRYESNADGIGRIPPKFSD-----KINPTYVVVGNTPVVIRESLLPRI
FEMGENLVNASNRF-F-GGLWGPFCIETILTDDMKFYAIEVSARIVAGTNLYIDGSQYTK
LRY-DEPMSTGRRIAREIKKGIETGRVEELLQ----------------------------
>TDA26889.1|Euryarchaeota-Archaeoglobi-root-root-root-Archaeoglobi_archaeon TDA26889.1 formate--phosphoribosylaminoimidazolecarboxamide ligase [Archaeoglobi archaeon]
--------------------------MRERILKILRGYDLNNVKIATLGSHSALNILRGA
KDEGFETICICKNAEKDVYRNF-GVADRLLEVESFGELLSKEIQEFLRNENAILIPHGSF
NAYIGKF---DSLEVPIFGNRKLMEYETSREKQREWLRRANVRVPKLFSSPDEIDRLCIV
KYQGAKGGRGYFLASSPEDFRR-KAESMVKKGLVTREEIKGAEIQEYVIGASVYFSFFYS
PVNQRMELIALDRRYE-HVDGIGRIPAEEQLKL---QLEPTYTIIGNFPLVLRESLLSQA
FQVADRIFEVSKEI-AYPGMVGPFCIETIFTDKAELVVFEISARIVAGTNAGIPNSPYSY
ILF-GENMYMGRRIAREIRIAIEKGMIEXLIY----------------------------
>WP_004589733.1|Euryarchaeota-Methanococci-Methanococcales-Methanocaldococcaceae-Methanocaldococcus-Methanocaldococcus_villosus WP_004589733.1 formate--phosphoribosylaminoimidazolecarboxamide ligase [Methanocaldococcus villosus]ENN96827.1 5-formaminoimid
----------------------MI--KKDEIIEIFNEYNKDEITIATLGSHTALHILKGS
KLEGFSTVCITVKGRDIPYKRF-RVADKFIYVNDFSEIKDEEVQEKLREMNSIIIPHGSF
IAYCGLDNIEKNFYVPMFGNRMILRWEAERDLERKLLEEAGIRVPKKFEDPNDIDRCVIV
KFPGARGGKGYFIASSKDEFYK-KANELIDKGILTDEDLKKAHIEEYIIGTNFCFHYFYS
PLKNEVELLGIDKRYESNIDGLIRIPAKDQLES---NINPSYVITGNIPVVIRESLLPKV
FDMGDKLVEASKSI-VPPGIIGPFCLQSLCTDSLEIVVFEMSARIDGGSNSFMNGSPYSF
LYN-GEPLSMGQRIAREIKLALSLNMIEKIIS----------------------------
>OGD86377.1|Candidatus_Curtissbacteria-root-root-root-root-Candidatus_Curtissbacteria_bacterium_RIFCSPHIGHO2_01_FULL_41_11 OGD86377.1 5-formaminoimidazole-4-carboxamide-1-(beta)-D-ribofuranosyl 5'-monophosphate synthetase [Candidatus Curtissbacteria bacte
----------------------MV--------------GRKPYKIATLGSHSALQILKGA
KDEGFETIVVATPNRVSLYRRF-NFIDKIIEIPTFSDFA--KIEKKLIEEKAILIPHGSF
VAYLGLKEH-KKMNVHYFGNKAVLDWESDRLKQREWLEKANVPVPRKFAKANEIDRPVLV
KSYGASGGEGYFFAKNKQEYKQ-KIKNFKPK---------KFIIQEYVIGVSAYIHYFYS
PLTKKLEVLSIDRRYESNVDSLGRIPSHNQQGL---GIEPSFVVVGNSPLVLRESLLADA
FEMGERTITASKKL-MTGGLWGPFCLEAIITPNQEFFVIEISCRIVAGTNLFINGSPYAS
LYY-QKDVSTGRRIAMEIKKAIKEKSTEKILN----------------------------
>OGK15684.1|Candidatus_Roizmanbacteria-root-root-root-root-Candidatus_Roizmanbacteria_bacterium_RIFCSPHIGHO2_01_FULL_38_41 OGK15684.1 hypothetical protein A2862_02930 [Candidatus Roizmanbacteria bacterium RIFCSPHIGHO2_01_FULL_38_41]OGK24728.1 hypothetica
--------------------------------------MSTKYTIGTLGSHSALQILKGA
KDEEFKTLVVTLPNRVNFYERF-SFIDSVDTISTFTDFP--SIEKKLIKENVILIPHGSF
VAYLGMERN-KKMKTFYFGNKQVLDWEEDREKQHQWLTKAHIDTPPQYKNIKDAIFPVIV
KSFGAAGGSGYFLAKNQRDFGE-KIKLFKSK---------RYIIQKYITGVTLYIHYFYS
PIDKKLEIMSMDRRYETNADGLGRIPAWIQHEV---EIQPSYVVVGNSSLILRESMLPQA
FEMGEKIIDASKSLIDKRGIFGPFCLETIITPDMKFYAVEISARIVAGTNLFTHGSAYSW
LNY-NEPMSTGRRIAREIKYAIKQNRLNEILD----------------------------
>OGG13040.1|Candidatus_Gottesmanbacteria-root-root-root-root-Candidatus_Gottesmanbacteria_bacterium_RIFCSPHIGHO2_01_FULL_39_10 OGG13040.1 hypothetical protein A2773_00325 [Candidatus Gottesmanbacteria bacterium RIFCSPHIGHO2_01_FULL_39_10]
----------------------------------------MKYTIATLASHSCLQILKGA
KDEGFATLAISTPKRVSFYKRF-SFIDQVLEIPSFTDLY--KIEDKLKKQNIIIIPHGSF
VAYLGADYD-KKLTLPHFGNKKVLIWEGDRLKQRLWLEKAGLRLPKLYKKPEDINKIVIV
KLHGAKGGSGYFVAKNKADFDK-KIGSLKAK---------EYIIQEYIVGVPVYLQFFYS
KLTDTVELLGVDRRYESNVDAVGRLPHFYQEDL---EIEPSYTVAGNFPIVIRESLLPKA
YQMAESVVRLSQKLIPTVGLYGPFCLETIITTDLEFYCIEISCRIVAGTNVFRQGSVYSD
YHFPNESMTTGRRVAREIKEAIELGRLKEILN----------------------------
>RLG98387.1|Candidatus_Bathyarchaeota-root-root-root-root-Candidatus_Bathyarchaeota_archaeon RLG98387.1 5-formaminoimidazole-4-carboxamide-1-(beta)-D-ribofuranosyl 5'-monophosphate synthetase [Candidatus Bathyarchaeota archaeon]
----------------------MI--EKEEIDAIIQGYQKDRIAVGTLGSHSALNIFKGA
REEGLKTVCICRKKDEIVYRRF-PLADDIILVDDFSRLLDEDLQERLRRLNVILVPHGSF
NAYLSMEDMLNKLYVPMFGNRRLLSWEVDRERQRIWLQRAGLKLPKIFEDPNEIDRLVIV
KFPGARGGKGYFLANSPDSFKE-KIESMIRKGHLRREDASRVYIQEYVVGVNIYFQYFRS
ILQDEVELLGMDKRYESTVDSIGRIPASEQLEI---DLNPTYTIVGNIPVTLRESLLPEV
LRMGDNVVKVSEEI-APPGIIGPFCLETIITDRLEVFTFEISARIVAGSNVGIGTSPYAY
LKY-GEEMYMGRRIAREIKRGIERGELEKIVY----------------------------
>RLI86530.1|Euryarchaeota-Archaeoglobi-Archaeoglobales-root-root-Archaeoglobales_archaeon RLI86530.1 formate--phosphoribosylaminoimidazolecarboxamide ligase [Archaeoglobales archaeon]
----------------------M---DRSRILEVIKQYDKDSITIATLGSHSALNILRGA
KDEGFRTVCLCREKERIIYESF-GVADEILDLKDYPDLLKKSMQDELIEKNAIIIPHGSF
NAYIGKL---DELIVPVFGNRMLMAWEVDREKQRKWLINAGLTLPKTFDKPEDIDRLVIV
KYPGARGGMGYFLASSPEEFYE-KAKQMVEKGLIDASEIENAHIQEYIVGANVYFSFFYS
PVFGRVELIAADRRYEASVDGLGRIPADQQLRA---GLMPTYTVIGNFPVVLRESLLAQA
IKAARNVVEVSKQI-AYPGMVGPFCLEAVFDENAKMIVFEISARIVAGSSVGIPASPYSY
VLF-GEPMYMGRRIAREIRLAAEKNMLDEVIY----------------------------
>WP_055280894.1|Euryarchaeota-Thermococci-Thermococcales-Thermococcaceae-Thermococcus-Thermococcus_sp._EP1 WP_055280894.1 formate--phosphoribosylaminoimidazolecarboxamide ligase [Thermococcus sp. EP1]KPU63817.1 5-formaminoimidazole-4-carboxamide-1-(beta)
----------------------------------------MKFSIATYASHSALQILHGA
KQEGFKTLAFGKERVRPLYTKYFPVADEFIPHE--------YPEEELLKKKAIIIPTGSF
VAYLGIEKV-ENMKALYYGNKKVLRWESDRKLERKWLLEAKIRVPEVIEDPDDIDRPVIV
KPHGAKGGRGYFIAKTPEEFWE-KASNLGVK---DKEDLKEVQIQEYVIGVPVYPHFFYS
KLNGELELMSVDKRYESNADAIGRINAEQQLKI---GIEPSYTVIGNIPIVLRESLLMGI
IEAGENVIRASEKL-M-GGLWGPFCLEGVITEDMEFVVFEISARIVAGTNPFINGSPYTW
IKY-NEPMSTGRRIAREIKQAIEEERLEEILT----------------------------
>KKP38277.1|Candidatus_Peregrinibacteria-root-root-root-root-Candidatus_Peregrinibacteria_bacterium_GW2011_GWF2_33_10 KKP38277.1 phosphoribosylaminoimidazolecarboxamide formyltransferase, 5-formaminoimidazole-4-carboxamide-1-(beta)-D-ribofuranosyl 5'-mono
----------------------MK-------LVSKHSKNIKDYSICTIGSHSALQILKGA
KDEGFKTICICFRDKTKPYESF-KVADKIIEIDTIEEFF--KVERDLMKKNVIVIPHGSF
VSYLGHEKV-KKIRMMHYGAKEILEYESDRNKERTWLEGAGLRMPKVFDTPENIDRPVIV
KFHGAKGGLGYFVAKSPDEFYE-KMKKFPEH-----EEDKDYAIQEYILGVPIYIHYFYS
KLNNELEIMSCDKRYESNADSIGRIAAKDQLTA---DINASYTIIGNIPIVIRESLLPDL
FKMGEDVVKESKKY-VKGGLFGPFCLETIIKKDLRIFCFEISARIVAGTNPYTNGSPYTW
LRY-NESMSTGRRIARDIKEAIEKGKLEKVLG----------------------------
>PIQ76752.1|Candidatus_Peregrinibacteria-root-root-root-root-Candidatus_Peregrinibacteria_bacterium_CG_4_9_14_3_um_filter_49_12 PIQ76752.1 5-formaminoimidazole-4-carboxamide-1-(beta)-D-ribofuranosyl 5'-monophosphate synthetase [Candidatus Peregrinibacteri
----------------------MT----KNQPILPASTNPSDFVIATIGSHSALQILKGA
KDEGLKSLAICKKGSERAYESY-GVADEIIFVDEWSDWN-EQLEEELIKRNAIVIPHGSF
IAYMGHDRV-SKMQVMYYGTKEILKWESDRTLERQWLEKAGLQLPRVFENPADIDKPVIV
KFHGAGGGFGYFIAKTPEQFQEVKDRKYPKE--------NDFAIQEYIVGVPIYAHFFQS
PITGELEIMSFDKRYESNADSIGRIRAEDQLAA---NIHTSYTIVGNIPVVIRESMLQEF
FEMGENVVKVSREL-CGKGLFGPFCLECIVTRKLEIFCFEISARIVAGTNPYIEGSPYTA
LKY-DVPMSTGRRIARDIKQAIEQGRLEEILG----------------------------
>VVA44422.1|Candidatus_Roizmanbacteria-root-root-root-root-Candidatus_Roizmanbacteria_bacterium VVA44422.1 5-formaminoimidazole-4-carboxamide-1-(beta)-D-ribofuranosyl 5'-monophosphate synthetase [Candidatus Roizmanbacteria bacterium]
----------------------MK--------------NNNQYTIATLGSHSALQILKGA
KDEGFKTLVIALNKQISFYKRY-PFIDEIVGVNAFSEFP--KIEKKLIDKNVVVIPHGSF
VAYLGVEGN-KKMSLPYFGNKKVLDFEFDRVKQGEWLKQSGINTPKEFKNIEDVGFPVII
KSFGAAGGKGYFLVNNKQDLTE-KIKLFKDK---------QFIIQQYIIGVPLYIHYFYS
PLTKTLEILSMDRRYETNVDALGRIP------F---NVDPSYVVVANSPLVLRESMLPEA
YEMGEKVIKKSQELISPQGLFGPFCLETMITPDQKFHVIEISARIVAGTNLFIEGSPYSD
LLY-NEPMSTGRRIAREIKNAIKENKLNLVLD----------------------------
>PZR64292.1|Candidatus_Eremiobacteraeota-root-Candidatus_Eremiobacterales-root-Candidatus_Eremiobacter-Candidatus_Eremiobacter_sp._RRmetagenome_bin22 PZR64292.1 5-formaminoimidazole-4-carboxamide-1-(beta)-D-ribofuranosyl 5'-monophosphate synthetase [Candi
----------------------MS---PKARRHKPTSNLPQLFTIATLGSHSALQILKGA
KDEGFHTLAVVTPLNEQLYSSF-AFVDETIVIPRYSDFP--KLDAELNRRRVILVPHGSF
VAYLSMREH-KAMRTPYFGNKAVLDWEADRLQQRKWLTRAGLKMPRQFTKASEIDRPVIV
KLYGAHGGKGYLFVKNPDDFTA-RASHLVEQ---------RYIMQEYVLGVPVYIHYFYS
PLTGKLEIMSMDRRYESNVDSLGRIPLADQEGW---DIQPSYVVIGNQPISLRESLLAEA
FNMGEAVVRTSREICPDRGLFGAFCLETIVTPESEFFLMEISARIVAGTNLFIDGSPYSY
LNY-DEPMSTGRRIAREIKNALLSNSLELVLDQSSRLSFDDGAAINGQPVAVPGPGVPAN
>OGD93730.1|Candidatus_Curtissbacteria-root-root-root-root-Candidatus_Curtissbacteria_bacterium_RIFCSPHIGHO2_01_FULL_41_44 OGD93730.1 5-formaminoimidazole-4-carboxamide-1-(beta)-D-ribofuranosyl 5'-monophosphate synthetase [Candidatus Curtissbacteria bacte
----------------------MA--------------AQSRYKIATLGSHSALQILKGA
KDEGFSTLCVATSDRVSLYKRF-NFIDKIIEISSFADFP--KIENLLIKEKAIIIPHGSF
VAYLGLEEN-KKMRVPYFGNKEVLDWESDRLKQREWLEKANVPVPRRFANASEIDAPVLV
KSYGAAGGHGYFFAKNKKEFSS-KIKKFKSK---------NYIIQEYVIGVSAYIHYFYS
TLTNQLEILSIDRRYETNVDSLGRIPSHNQQGL---GIEPSFVVVGNSPLVLRESLLADA
FKMAERTIETSKKL-MKDGLFGPFCLEAIITPQQEFFVIEISCRIVAGTNLFINSSPYAS
LYY-DKEVSTGRRIAMEIKEAIKRDQLKKILN----------------------------
>KKS50629.1|Candidatus_Gottesmanbacteria-root-root-root-root-Candidatus_Gottesmanbacteria_bacterium_GW2011_GWA1_42_26 KKS50629.1 5-formaminoimidazole-4-carboxamide-1-(beta)-D-ribofuranosyl 5'-monophosphate synthetase [Candidatus Gottesmanbacteria bacteriu
------------------------------------------------------------
---------MTLEDRENLYSRF-SFIDEIVKIKKYSDFF--KIEPQLKKRNCILIPHGSF
VAYLGDEGN-KKISTFYYGNKQVLDWEGDRNAQYKWLKLANITLPRQFTPQEKINYPIIV
KSYGAAGGIGYFYAKNKTDFQK-KLKSFVPK---------KYIIQEYVIGVTIYFHYFYS
PLNNQLELMSIDKRYETNVDSLGRIPHVNQQGL---VIDPSFVVVGNSPLVVSESLLPQV
YAMGERVVSESKKLMGPKGLYGPFCLETVITPNKKIYAIEISCRIVAGTNLFVSGSPYSW
LMY-NEPMSTGRRIAREIKIAIQKKQLEKIVD----------------------------
>OIO54221.1|Candidatus_Peregrinibacteria-root-root-root-root-Candidatus_Peregrinibacteria_bacterium_CG1_02_54_53 OIO54221.1 5-formaminoimidazole-4-carboxamide-1-(beta)-D-ribofuranosyl 5'-monophosphate synthetase [Candidatus Peregrinibacteria bacterium CG1
----------------------MT----KSKPILSASTNPKDYCIATMGSHSALQILKGA
RDEGVRNLVICKKGTERPYKSY-GVADEMLLVDDWSEWN-ESLEEELIRRNAILIPHGSF
VAYLGPERV-MKTQAMYYGTKEILKWESDRSLERQWLEKAGIQMPRLFKKPEDIDRPVIV
KFHGAQGGFGYFIAKTSEQFYEVKNRKYPDQ--------NEYALQEYIVGVPLYVHYFYS
SITKELEIMSFDKRYESNADSIGRIRAEDQLAA---NIFTSYTIVGNIPVVVRESMLPKF
FEMGENVVAESRHLKVGNGLFGPFCLECIVTRKLQIFVFEISARIVAGTNPFVEGSPYTA
LRY-SEPMSTGRRIARDIKQAIEQGRLDEILG----------------------------
>WP_056934727.1|Euryarchaeota-Thermococci-Thermococcales-Thermococcaceae-Thermococcus-Thermococcus_barophilus WP_056934727.1 formate--phosphoribosylaminoimidazolecarboxamide ligase [Thermococcus barophilus]ALM76318.1 5-formaminoimidazole-4-carboxamide-1-
----------------------------------------MEWKIATYASHSALQILKGA
KDEGFKTVAFGREKVKPLYTKYFPVADEYLIGD--------CPEEELLERNAIVIPHGSF
VAHLGIEKV-ESMEVPYYGNKAVLRWESDRELERKWLEKAKLKIPRVYNDPDNIDKPVIV
KFHGAKGGKGYFLAKNPEDFWT-KAEKAGIK---NKEQLKEVQIQEYIIGVPVYPHYFYS
KLNDGLELMSIDRRYETNVDGIGRILARDQLGL---SLENSYVVVGNIPIVLRESLLMEV
IEMGERVVKAAEKL-M-GGLWGPFCLETILTDELEFVVFEISARIVAGTNPFINGSPYTW
LKY-KKPMSTGRRIAIEIKQAIEENRLDEILT----------------------------
>PKL36595.1|Candidatus_Peregrinibacteria-root-root-root-root-Candidatus_Peregrinibacteria_bacterium_HGW-Peregrinibacteria-1 PKL36595.1 5-formaminoimidazole-4-carboxamide-1-(beta)-D-ribofuranosyl 5'-monophosphate synthetase [Candidatus Peregrinibacteria ba
----------------------MN-----------NSRNIKDFTIATLGSHTALQILKGA
RDEGFKTICICERGKTEPYESF-NVADEIITLEKYSDFF--QIEQQLIDKNTILIPHGSF
VAYIGPENI-MKIKAMHYGTKEILNWESDRNKEREWLLGAGIKMPKVFSQPEDIDRTVIV
KFHGADGGMGYFLANSPAEFHR-KHQNYLAK-----NKSKAYMIQEYIVGVPVYSHYFYS
PIDDTLEIMSFDKRYESNADSVGRVAAKDQVDV---DIETSYTVTGNVPIVLRESLLPQI
FKMGHNVIEKSREL-TSGGLFGPFCLEGVIDPQLNYYIFEISARIVAGTNPYINGSPYTW
LKY-NEPMSTGRRIARDIKKAIETGQLSKVLG----------------------------
>RLG00876.1|Euryarchaeota-Thermococci-root-root-root-Thermococci_archaeon RLG00876.1 5-formaminoimidazole-4-carboxamide-1-(beta)-D-ribofuranosyl 5'-monophosphate synthetase [Thermococci archaeon]
----------------------------------------MKYTIATIGSHSALNILNGA
KEEGFKTLLLCEKER-RFYERF-NVADKIIYLENLKDMGNKDIQEKLLEKNVIMIPHGSY
ISYLTLDFLENEFGVPIFGNKYLFRWESDRNLEREWLENSGIKIPKIFED-ENIDREVIV
KFHGAKGGKGYFFAENRKDIIE-KVGKK-----------ENYQIQEYIKGVAMYFHFFYS
PLEKDNVLMSIDRRYESNVDFLGRMPRGF-------EIEPSYVVVGNFPIVIRESLLEKV
FDIGDKVVEQSKKI-HDKGLIGPYCLETIVTDEPEIITFEISARIVAGTNPFIPYTPYSY
IKY-GKKMSMGRRIAVEIKNAIKEERLEDVIT----------------------------
>ODS40472.1|Candidatus_Altiarchaeota-root-Candidatus_Altiarchaeales-root-root-Candidatus_Altiarchaeales_archaeon_WOR_SM1_SCG ODS40472.1 5-formaminoimidazole-4-carboxamide-1-(beta)-D-ribofuranosyl 5'-monophosphate synthetase [Candidatus Altiarchaeales arch
----------------------MI--SHETITGILKNYDKENITIGTIGSHSALQILKGA
RDEGFKTLAICKNNRKFVYERF-HSADEIIGVSDYREILDDDFQNKLINKNLILVPHGSL
VEYVGAKNIEEKFRVPLSGNRATLEWESDRNKEKKWFKEAGIKMPKEFKSPEEIDRLVIV
KFPGARGGRGYFLVDHKVGFFK-KIRSRGME-------DEDYTIQEYITGTRFYPHYFYS
PITGEVELMSMDIRYESNVDGLARTPHWAFKHY---APEPSYTVTGNFPVVIRESLLHKV
LEMGDNVVFASKKL-FPPGMTGPFCIEAICTDDLKFIAFEVSARIVAGTNLYIEGSPYSQ
ILY-NEPMSTGRRIAREIKIAIEKDMLNDVIY----------------------------
>WP_015790884.1|Euryarchaeota-Methanococci-Methanococcales-Methanocaldococcaceae-Methanocaldococcus-Methanocaldococcus_fervens WP_015790884.1 formate--phosphoribosylaminoimidazolecarboxamide ligase [Methanocaldococcus fervens]ACV24144.1 IMP biosynthesis 
----------------------MI--KKEEILEIFDKYNKDEITIATLGSHTSLHILKGA
KLEGFSTVCITMKGRDVPYKRF-KVADKFIYVDNFSDIKNEEIQEKLRELNAIVVPHGSF
IAYCGLDNVENNFLVPMFGNRAILRWESERSLEGKLLREAGVRVPKKYESPEDIDGTVIV
KFPGARGGRGYFIASSTEEFYK-KAEELKNRGILSDEDIANAHIEEYVVGTNFCIHYFYS
PLKDEVELLGMDKRYESNIDGLVRIPAKDQLEM---DINPSYVITGNIPVVIRESLLPQV
FDIGDKLVAKAKEL-VPPGMIGPFCLQTLCNENLELVVFEMSARVDGGTNSFMNGSPYSF
LYN-AEPLSMGQRIAREIKMALQLDMIDKVIS----------------------------
>OGJ57797.1|Candidatus_Peregrinibacteria-Candidatus_Peribacteria-root-root-root-Candidatus_Peribacteria_bacterium_RIFCSPHIGHO2_01_FULL_51_9 OGJ57797.1 5-formaminoimidazole-4-carboxamide-1-(beta)-D-ribofuranosyl 5'-monophosphate synthetase [Candidatus Peri
----------------------MG-----HRVSSPTEKKPSDFVIATLGSHSALQILKGA
RDEGMRNLVICKKGSDRPYRSF-GVADEILIIDDWSDWN-ETLEEELRQRNAILIPHGSF
VAYLGPQRV-QQIRVMHYGTKGILRWESDRRLERQWLEQSGLLLPQVFASPEAIDRSVIV
KFHGAGGGFGYFVANSPEQFYEVKNRKYPED--------SDYVIQEYVVGVPLYIHYFYS
PLTGELEIMSMDKRYESNADSIGRIRAADQLAA---NIYTSYTIVGNIPVVVRESLLPQF
FEMGDRVVAESQKLGLGKGLYGPFSLETIVTRKLKVYVFEISARIVAGTNPYIEGSPYTA
LKY-DEPMSTGRRIARDIKQAIESGRLEEVLG----------------------------
>ODS39390.1|Candidatus_Altiarchaeota-root-Candidatus_Altiarchaeales-root-root-Candidatus_Altiarchaeales_archaeon_WOR_SM1_79 ODS39390.1 5-formaminoimidazole-4-carboxamide-1-(beta)-D-ribofuranosyl 5'-monophosphate synthetase [Candidatus Altiarchaeales archa
----------------------MI--NHLKIIEILNRFDKENIKIGSIGSHTALQILKGA
KDEGFETLVICKQASAGVYERF-RVADDVVLVEDFSEILGKDLQDKLIKENVILIPHGSF
VEYVGARNIEEKLGVPLFGNRKTLEWESDRKREKEWFNEADVRMPLEFKSPREIDRLSMV
KFPGAKGGKGYFLAKNEKEFYQ-KYKKE----------DGEYTIQEYITGTRFYPHYFYS
PISEQVELLGMDIRYESNIDGLARIPPQVLDDC---PIEPSYTVTGNLPVVARESLLPEI
LKMGDRMVESSKKL-FPP----PFCIETICTENLKFFAFEISARIVAGTNLFVRGSPYSQ
LLY-DEPMSTGRRTAREIKIAIEKDMLDRVVY----------------------------
>KKS46656.1|Candidatus_Gottesmanbacteria-root-root-root-root-Candidatus_Gottesmanbacteria_bacterium_GW2011_GWA2_42_18 KKS46656.1 5-formaminoimidazole-4-carboxamide-1-(beta)-D-ribofuranosyl 5'-monophosphate synthetase [Candidatus Gottesmanbacteria bacteriu
---------------------------------------MKNFSIATLASHTSLQILKGA
KDEGFRTLAFCINKNEQFYRNF-QFIDKLVTLGNYRELI--GLEKKLANSFVIMIPHGSF
VAYLGKDFN-RQTKFKYFGNKKVLEIEGNRLLQKKMLDSAGLKLPLTFLSPNNVDRPVIV
KTFGARGGSGYFLAKDKAVLKR-QLKEKQLE-------PGKYLIQEYIIGIPVYIQYFYS
ALSRKLEITGVDRRYESDVDGLGRLPAEFQLDL---KPEPDYTVIGNFPIVLRESLLPQI
YEMGQQIVNSSKIMAAPKGLFGPFCLETIITRDSTIYTIEISCRIVAGTNLYIKGSPYMD
LLY-DIPMSVGRRIAREIKQAIKQRKLAVILT----------------------------
>WP_013643927.1|Euryarchaeota-Methanobacteria-Methanobacteriales-Methanobacteriaceae-Methanobacterium-Methanobacterium_lacus WP_013643927.1 formate--phosphoribosylaminoimidazolecarboxamide ligase [Methanobacterium lacus]ADZ08576.1 5-formaminoimidazole-4-
----------------------MVKVNRNEILEILKGYDKEDITIATLGSHTSLHILKGA
KEEGFRTAVVCEKGREVPYKRF-KVADEYIIVDKFSDIVNEDVQEKLRAMNSIVVPHGSF
VAYAGLDRIENDFKVPMFGNRDILRWEAERDLERELMIESDIRIPLKFEDPSKIDRTVMV
KFPGARGGRGYFVASTPEEFHQ-KIDSMLERNWIGEEDVENAHIEEYVSGCNYCVHYFYS
PLNNEVEVLGMDSRYESNIDGLTRIPAKDQLDV---SLDPSYVITGNHPVVMRESLLPQV
FEIGDNLVEGAKKL-VSPGMSGPFCLQTLCTDDLEIIVFEMSARIDGGSNTFMDSSAYSY
LLF-GEFMSMGRRIAREIKEGAKQDKLDILIT----------------------------
>OYT26426.1|Candidatus_Altiarchaeota-root-Candidatus_Altiarchaeales-root-root-Candidatus_Altiarchaeales_archaeon_ex4484_96 OYT26426.1 5-formaminoimidazole-4-carboxamide-1-(beta)-D-ribofuranosyl 5'-monophosphate synthetase [Candidatus Altiarchaeales archae
----------------------MI--SQEQINETLNGYDFDNILVCTLGSHTALQITKGA
RDENLRNLLLCTKKAARFYRRW-PVVDEIITLEHYANILDERLQDELIAKNAIIIPHGSF
VEYVGAKNINEKLRVPMLGNRLVLEWESNRRKEKKWFKTAGLGIPGEFKSPQDIDRLVIV
KFPGAKGGEGYFLAKDEEEFYK-KLDEINLP----DEIKKQYTIQEYVIGTRFYPHFFYS
PLDDELELLGMDIRYESNIDGLARLPNVIQKEV---NVEPLYVVTGNLPVILRESLLPDL
MKMGRSLVESSKRL-FKPGLIGPFCVEMICTPELKFICFEISARIVAGTNLFIHGSTYSK
ILY-DEPMSCGRRICREIKTAGERNKLDKVIY----------------------------
>PJC36886.1|Candidatus_Peregrinibacteria-root-root-root-root-Candidatus_Peregrinibacteria_bacterium_CG_4_9_14_0_2_um_filter_53_11 PJC36886.1 5-formaminoimidazole-4-carboxamide-1-(beta)-D-ribofuranosyl 5'-monophosphate synthetase [Candidatus Peregrinibacte
--------------------------------------------MATIGSHSALQILKGA
KDEGFKTICICDKASRKPYESY-RVADEILEVESFGDFF--TIEQELIKRNAVVIPHGSF
ISHLGPERV-QDLQCFHYGSKGILIWESDRKKERQWLLSAGLNLPKIFERPEDIDCPVIV
KFHGARGGLGYFIANSTGEFYE-NMKRYPAE--------KDYVIQEYIVGVPMYCHFFYS
RLTKELEIMSFDKRYESNADSIGRIAARDQLSV---HINTSYTIVGNIPVVIRESLLPQL
FEMGERVVEASRDL-VDAGLFGPFCLEMIVDKNLNFYVFEISARIVAGTNLYPNGSPYTD
LRY-DVPMSTGRRIARDIKEGIESNQFEKVLG----------------------------
>AAB85690.1|Euryarchaeota-Methanobacteria-Methanobacteriales-Methanobacteriaceae-Methanothermobacter-Methanothermobacter_thermautotrophicus AAB85690.1 conserved protein [Methanothermobacter thermautotrophicus str. Delta H]
MKLNHLYINPRGFF--------MSKVNRDEILDILEGYSREDITVATLGSHTSLHILNGA
KQEGFKTAVVCEKGREVPYQRF-RVADEFIMVDKFSDIVNDDVQDELRSMNSIIVPHGSF
VAYAGLDHIENDFYVPMFGNRDILRWESERDLERKLMEEAGIRIPFKYTDPEEIDRTVMV
KFPGARGGRGYFVASSTEEFNE-KIDSMLERGWITEDDVKDAHIEEYIAGTNFCIHYFYS
IMNDEVELMGMDSRFESNIDGLVRIPARDQLDI---NLDPSYVITGNHPVAMRESLLPQA
FDMGDRMVEAASKI-VPPGMNGPFCLQTMCTDNLEIVTFEMSARTDGGTNTFMHGSTYSY
LLH-GEGMSMGRRVAREIRVAAEQDRLPEIIT----------------------------
>OGK19221.1|Candidatus_Roizmanbacteria-root-root-root-root-Candidatus_Roizmanbacteria_bacterium_RIFCSPHIGHO2_01_FULL_39_8 OGK19221.1 hypothetical protein A2866_03760 [Candidatus Roizmanbacteria bacterium RIFCSPHIGHO2_01_FULL_39_8]
--------------------------------------MKKQYTIATLGSHSALTILKGA
KDEDFKTLLITTPDRTDFYRRF-PFIDEVSQIPSFSQFH--EVEKKLKKKNVIIIPHGSF
VAYLSLEGN-KKMHLPYFGNKNVLDWEFDRSKQHTWMTESGINKAPIYKNADEAEYPVII
KSYGAAGGKGYIFASDKNKLKK-KLKTLLGK---------PYIIQKYIVGVPLYIHYFYS
PISNKIEILGVDRRYETNTDALGRIPYQHQRNM---DIDLSYVVVANSALTLRESMLMEA
FAMGERIVEASQKIIDKKGLFGPFCLEAVITSDQKFHVIEISARIVAGTFLFQNGSPYSW
LLY-DEPMSMGRRIAREIKIAIKKNKLALITD----------------------------
>OGE27113.1|Candidatus_Daviesbacteria-root-root-root-root-Candidatus_Daviesbacteria_bacterium_RIFCSPHIGHO2_01_FULL_38_8b OGE27113.1 5-formaminoimidazole-4-carboxamide-1-(beta)-D-ribofuranosyl 5'-monophosphate synthetase [Candidatus Daviesbacteria bacteriu
----------------------M---------------GNKIYTIVTLGSHSALQILKGA
KDEGFKTVVVATPDRISLYRSYSNFIDKILEINSWEEFP--KLEKDLLKKNCIIIPHGSF
VAYLGMDEN-KKMKVPYFGNKLVLDWEENRKMQREWMEKSGIKVPHRFRKGDKIDRQVIV
KSYGAAGGKGYFTARNQKEFDD-KLKNYSEE---------RFIVQEYVIGVPVYFHFFYS
PLTKKVEVMSIDKRYETNVDSLGRIPAQNQKGL---NIEPTFEVVANIPMAVRESMLTEA
VLMAERVIETSQTLIPPKGLFGPFCLETIITSSEEIYIIEISARIVAGTNCFINGSPYTY
LNY-DEPMSTGRRIAREIKNAIKQNRLKEVLD----------------------------
>WP_042701918.1|Euryarchaeota-Methanobacteria-Methanobacteriales-Methanobacteriaceae-Methanobrevibacter-Methanobrevibacter_arboriphilus WP_042701918.1 formate--phosphoribosylaminoimidazolecarboxamide ligase [Methanobrevibacter arboriphilus]
----------------------MGKIEKQKILDILDKYDKENITIATLGSHTSLHILNGA
KEEGFKTAIVCEKGRDIPYRRF-DVADEYIIVDKFKDIVNEDVQQKLRDMNSIVVPHGSF
VAYAGLNRVEDDFNVPMFGNRDILRWEAERDLERQLLVENDIRIPYKYNSPDDIDRTVMV
KFPGARGGRGYFVASSPEEFDK-KIENMKSRNWLDEEDVENAHIEEYVTGCNYCIHYFYS
ALKDEVELMGIDSRYESSIDGLVRMPAKDQLDV---NLDPSYVITGNHPVVMRESLLPQV
FEIGDKLVKSASKL-VSPGMNGPFCMQTLVNDDLEVIVFEISARTDGGTNTFMNGSSYSY
LTY-GEPMSMGRRVAREIKTAIKEGGIEKIIT----------------------------
>WP_116577372.1|Candidatus_Bathyarchaeota-root-root-root-root-Candidatus_Bathyarchaeota_archaeon WP_116577372.1 formate--phosphoribosylaminoimidazolecarboxamide ligase [Candidatus Bathyarchaeota archaeon]PVX26415.1 5-formaminoimidazole-4-carboxamide-1-(b
----------------------MI--SKNEIDVVLSDYDPNKITVGTLGSHSALNIFKGA
KEEGFDTVCVCKKKSEIVYRRF-PVADQIMIVEDFGELLDEKVQNKLKQKNTILVPHGSF
NAYIGTRNIVDKLRVPLFGNRELLHWETNRETQRDWLKKAGLTLPKTFENPDDIDGLVIA
KSPGAMGGKGYFIADSAKSFHK-KAKDMLKRGHITKENLENIHLQEYVVGVNVYPLYFYS
PLTNEVELLGMDRRYESTVDSIGKIPASEQLEA---NVNPTYTVVGNFPIVARESLLPEI
IRMGENVVKVSKDI-APPGIIGPFCLEMVITDDLKIYTFEISARIVAGSNVGIGTSPYAY
LKY-GEGMYMGRRIAREIKNAVNNNELEKIVY----------------------------
>PZR58996.1|Candidatus_Eremiobacteraeota-root-root-root-root-Candidatus_Eremiobacteraeota_bacterium PZR58996.1 5-formaminoimidazole-4-carboxamide-1-(beta)-D-ribofuranosyl 5'-monophosphate synthetase [Candidatus Eremiobacteraeota bacterium]
----------------------ML--APKVEQLFGNREQAEYYTIVTLGSHSALQILKGA
KDEGFRTLAVANRQTERLYRSY-GFVDEVLAIERYEDFP--RHMQSLEHRKAVIVPHGSF
VAYLSLEDH-KKMTIPYFGNKAVLDWEASRELQRQWLSAAGLNLPRQFKTGAEIDRPVIV
KLYGANGGKGYMFVRDAHDFEE-RAGLLARR---------NYIIQEYIIGVPLYIHYFYS
PLTGRLEIMSMDRRYETNVDSLGRIPAAAQEGL---DLEPSYVVVGNQSLSLRESMLAEA
YRMGEDVVRVSKDICGPKGLFGAFCIETIITPDTQFYVMEISARIVAGTNLFINGSPYSY
LNY-DEPMSTGRRIARELKNALLSNSLRLVLDDSGVL-----------------------
