# Supplementary material for: Comparative genomic analysis reveals metabolic flexibility of Woesearchaeota
Source: Nat Commun. 2021 Sep 6;12:5281. doi: 10.1038/s41467-021-25565-9 (PMC8421398; doi:10.1038/s41467-021-25565-9)
Supplement: Supplementary file 11 — Source Data [file 41467_2021_25565_MOESM11_ESM.zip › Source data/Supplementary_Fig_39.fasta]

>YT1_182_00816 Pyrophosphate--fructose 6-phosphate 1-phosphotransferase
M--------------------------ITGKKNKQIAILTGGGDAPGLNAVIRGIVVKAE
SL-GYDVLGILNGWKGLID-GQHKGNLDLDQVENIHMLGGTILHTSRTNPY-KVED-GPK
KVKDNMKKLKCDYLIAIGGEDTLGVANKLA-K-EGV-KVVGVPKTIDNDLSETDYTFGFN
TAISRATEAIQNLHTTAASHHRIVIVEVMGRHAGWMTLEAGMAGGASAILIPEEEFAVDD
LVKIIKNRAK-KGK-HYAIIAVSEGAKL-------KG-----------EEEAYK-NAKED
LFGHKILG----GIGERLAKILEEKTGKECRHVVLGHLQRAGEPTVFDRVLGTRLGVKAA
EMIDKGEFGKMASLKGTEIVAVPLSKAVGKLKTV-PKKRYDEAKI-FFDLEE--
>YT1_767_00643 Pyrophosphate--fructose 6-phosphate 1-phosphotransferase
M-------------------------AITGDKKKQIAVLTGGGDAPGLNAVIRGITFKAK
KL-GYDVLGILDGWKGLVDCTDC-GILDLDQIEDIHMLGGTILHTSRTNPY-NVEG-GPE
KVKENLKKLKCDFIIAIGGEDTLGVANKLS-R-EGI-NVVGVPKTIDNDVGETDYCFGFN
TAITRATEAIENLHTTARSHHRTVVIEVMGRHAGWMTLEAGIGGGASVILLPEEPFDIDE
VCSILLNRKK-KGK-NYSIIAVSEGATP-------KK-----------GQMEIQ-VKDKD
SFGHVRLG----GIGEKLSREIEKKTGIECRHVVLGHLQRAGTPTVFDRVLGTRLGVKAA
DMIDKKEFGKMAALKGTDIVAVPLEDALGKLKTV-PKERYEEAKL-FFEGD---
>Yap2000.bin4.8_00917 Pyrophosphate--fructose 6-phosphate 1-phosphotransferase
M--------------------------ITGKKRKQIAVLTGGGDAPGLNAVIRGIVVKAR
SL-GYDVLGIVNGWKGLVE-GRHKGSLDLDQVENIHMLGGTILHTSRTNPY-KVDN-GVK
KVKANLKKLNCDYLIAIGGEDTLGVANKLA-K-EGV-KVVGVPKTIDNDLNATDYTFGFN
TAITRATEAIQNLHTTAASHHRIMIVEVMGRHAGWMTLESGMAGGASAILLPEEKFDIKD
LVKIIKNRAK-KGK-HYAIIAVSEGAKL-------KG-----------EEELYK-AAKVD
QFGHKILG----GIGERLAKILEEKTGKECRHVVLGHLQRAGEPTVFDRVLGTRLGVKAA
EMIDKKQFGKMASLRGTEIAAVPLSKAVGKLRTV-PKKRYDEAKL-FFELEG-K
>MP5_5_87_00660 Pyrophosphate--fructose 6-phosphate 1-phosphotransferase
------------------------------------------------------------
------------------------------------MLGGTILHTSRTNPY-KVAG-GPK
KVRDNLKKLECDFLIAIGGEDTLGVANKLS-K-EGI-KVVGVPKTIDNDVGETDYCFGFN
TAITRATEAIENLHTTAASHHRTLVIEVMGRHAGWMTLEAGIAGGASVILLPEEPFDIEE
VCSILLNRKQ-KGK-HYAIIAVSEGAVP-------KK-----------GQMELQ-AKEKD
AFCYVRLG----GIGERLAREIEKKTGIECRHVVLGHLQRAGTPTVFDRVLGTRLGVKAA
DMIDKGEFGRMAALKGTDIIAVPLEKALGKLKTV-PKERYDEAKI-FFESD---
>OGX01798.1|Candidatus_Omnitrophica-root-root-root-root-Omnitrophica_WOR_2_bacterium_GWA2_44_7 OGX01798.1 pyrophosphate--fructose-6-phosphate 1-phosphotransferase [Omnitrophica WOR_2 bacterium GWA2_44_7]OGX15027.1 pyrophosphate--fructose-6-phosphate 1-ph
-------------------------------MASKIGILTGGGDCPGLNAVIRAVVRKAI
NE-GYEVVGIKNGWKGLIE-KDT-MALTLDSISGILPKGGTILGTSRTNPY-KKEG-AVQ
KVVTHYKSLGLDALVAVGGEDTLGVATKLV-A-EKI-NVVGVPKTIDNDLSATDYTFGFD
TAINIATECIDRLHTTAESHHRIIVAEVMGRHAGWIALE-GIAGGADVILIPEIPIDIDE
VCGLIKKRHS-RGK-TFSIVVVAEGAQF-------KK-----------SSHVLQ-EQKLD
EFGHVRLG----GIGELLAREIEKQTGYETRVSVLGHIQRGGSPSAFDRVLGTRFGVKAV
ELVLQKKFGRMVALSGGTIIDVPLEAATGKLKTV-DTEYYELAKV-FFG-----
>WP_133908343.1|Actinobacteria-Actinobacteria-Pseudonocardiales-Pseudonocardiaceae-Actinophytocola-Actinophytocola_oryzae WP_133908343.1 6-phosphofructokinase [Actinophytocola oryzae]TDV40397.1 6-phosphofructokinase 1 [Actinophytocola oryzae]
---------------------------------MRVGLLTGGGDCPGLNAVIRAVVRKGI
EAHGWETVGFRNGWLGPIE-GLT-KPIGLDDVEDILTRGGTILGSSRTNPY-KVEG-GVD
RIRENLAELGVDALIAIGGEDTLGVAKRLT-D-DGI-GVVGVPKTIDNDLGATDYTFGFD
TAVHIATEAIDRLRTTAESHHRALVVEVMGRHAGWIALHSGLAGGANVILVPERHFSVDQ
VVDWVKRRFE-RE--YAPIIVVAEGALP-------EG-----------GEEKLL-TGEKD
SFGHVRLG----GIGTWLAEEIAQRTGKESRAVVLGHVQRGGTPTAYDRVLATRFGLHAV
DAVQDGDFGVMVALRGTDIVRVKLAEATAELKTV-PLERYQEAEV-FFG-----
>WP_041887447.1|Actinobacteria-Actinobacteria-root-root-root-actinobacterium_acIB-AMD-6 WP_041887447.1 6-phosphofructokinase [Candidatus Nanopelagicus hibericus]ASY13458.1 6-phosphofructokinase 1 [Candidatus Nanopelagicus hibericus]KGA05605.1 6-phosphof
---------------------------------MRIGVLTGGGDCPGLNAVIRAAVRKGV
KEYGYEFLGFRDGWRGPLE-GLT-MKLDVPATRGILPKGGTILGSSRTNPF-KIDN-GVE
KIKENLAKMKVDALIAIGGEDTLGVATKLD-S-LGV-KVVGVPKTIDNDLNNTDYTFGFD
TAVNIAVEAIDRLHTTAESHHRALIVEVMGRHAGWIALHSGLAGGASCILIPEVKFSLDQ
VCKWVESRFE-QS--YSPIIVIAEGAIP-------QD-----------GDLVTK-DKTLD
SFGHVKLS----GIGEWLAKQIEEKTGNEARTSVLGHIQRGGTPTAFDRVLATRFGLHAI
TAVHDGDWGKMVALHGTKIARVPLASATTKLKTV-DPELYKEAEI-FFG-----
>WP_110564192.1|Actinobacteria-Actinobacteria-Micromonosporales-Micromonosporaceae-Micromonospora-Micromonospora_arborensis WP_110564192.1 6-phosphofructokinase [Micromonospora arborensis]PYC70592.1 6-phosphofructokinase [Micromonospora arborensis]
---------------------------------MRIGVLTGGGDCPGLNAVIRAVVRKGV
ATYGHEFVGFRDGWKGPLE-GLS-RPLGIADVRGILPRGGTILGSSRTNPF-KIEN-GVE
RIKDNLAAQGVDALIAIGGEDTLGVATKLY-E-LGV-HVVGVPKTIDNDLGATDYTFGFD
TAVNIAMEAIDRLHTTAESHHRTLVVEVMGRHAGWIALHAGLAGGANVILLPERQFDVDQ
VAGYVEKRFQ-HQ--YAPIVVVAEGAQP-------LD-----------GQMVLA-NQELD
SFGHVRLG----GIGQWLAEQLEAKTGKEARTVVLGHIQRGGTPTAFDRVLATRLGLQAI
DAVNDGDWGKMVAMQSTDIVRVPLAEATRELKTV-PLERYAEAEV-FFGS----
>VVB60260.1|root-root-root-root-root-uncultured_archaeon VVB60260.1 Pyrophosphate--fructose 6-phosphate 1-phosphotransferase [uncultured archaeon]
--------------------------------MKKIGILTGGGDCPGLNAVIRAVVKKSA
KN-NWEVIGILDGWKGLIE-GNI-MPLTDVNISGILPRGGTILGTSRTNPF-KEKG-NVD
AVIKNMKKFKLDALIVIGGEDTLGVALKLH-K-MGV-PVIGVPKTIDNDISGTDYTFGFD
TAVSIVTEAIDRLHTTAESHHRIMVLEVMGRHAGWIATISGIAGGADEILIPERSFSIDA
VCKNLKARHK-KGK-KFSIVVVSEGARP-------KDA----------NQFVIQ-SQEKD
EFGHVRLG----GIGQRLAKEIQNRLGIETRFVVLGHVQRGGSPTAYDRVLATRYGIAAV
EMVKDKHFGKMVALRGYKIVPVDLNESVTKLKTV-DMNIYNVATT-FFAKPHNE
>WP_025272050.1|Actinobacteria-Actinobacteria-Glycomycetales-Glycomycetaceae-Haloglycomyces-Haloglycomyces_albus WP_025272050.1 6-phosphofructokinase [Haloglycomyces albus]
---------------------------------MRIGVLTGGGDCPGLNAVIRGAVRKGT
KDYGHEFIGFRYGWKGPIE-GIT-QPLNWDIVENLYDQGGTILRSSRTNPY-KVEG-GVD
AIRKNMAELGVDALIAIGGEDTLGVAKKLT-D-DGI-NCVGVPKTIDNDLGETDYTFGFD
TAVNIATEAIDRLWTTADSHERCIVVEIMGRHAGWMTLHAGMAGGANAVLIPEVEFDVKQ
VIEQVQSRFD-QG--KASIVAVSEGAVS-------KG-----------GDMQLK-DGETD
AFGHVKLG----GVGDWVADQITKGTGRETRAVVLGHTQRGGPPTAFDRVLATRLGIQAA
AAATEGDFGKMMALQGTDIVRVPLEAATAELKTV-PVERYEELGV-FFGS----
>WP_151016608.1|Actinobacteria-Actinobacteria-Streptosporangiales-Thermomonosporaceae-Actinomadura-Actinomadura_sp._WMMB_499 WP_151016608.1 ATP-dependent 6-phosphofructokinase [Actinomadura sp. WMMB499]QFG25825.1 6-phosphofructokinase [Actinomadura sp. W
---------------------------------MRVGVLTGGGDCPGLNAVIRAVVRKGV
QVFGYEFVGFRAGWRGPLE-GDT-VALDVQAVRGILPRGGTILGSSRTNPI-KVEG-GVE
RIKDNLAGLGVDALIAIGGEDTLGVARELH-S-RGV-HVVGVPKTIDNDLNATDYTFGFD
TAVNIGVEAVDRLHTTAESHHRALICEVMGRHAGWIALHVGMAAGANVILIPERPFDIDK
VVEYVESRFK-TR--YAPIIVVSEGAHP-------VD-----------GQMQLQ-TGERD
AFGHVRLG----GIGQRLADEIEKRTGKEARATVLGHIQRGGTPSAFDRVLATRLGLQAI
DAVRDGDYGKMVALQGTDIVRVGLDEATKELKTV-PVERYEEAEV-FFG-----
>SCE88811.1|Actinobacteria-Actinobacteria-Micromonosporales-Micromonosporaceae-Micromonospora-Micromonospora_tulbaghiae SCE88811.1 pyrophosphate-dependent phosphofructokinase [Micromonospora tulbaghiae]
M-------------------------LQEDEQIMRIGVLTGGGDCPGLNAVIRAVVRKGV
ATYGHEFVGFRDGWKGPLE-GLT-KPLGIAEVRGILPRGGTILGSSRTNPF-KIEN-GVE
RIKDNLAGQGVDALIAIGGEDTLGVATKLH-E-LGV-NVIGVPKTIDNDLGATDYTFGFD
TAVNIAMEAIDRLHTTAESHHRTLVVEVMGRH-GWIALHAGLAGGANVILLPERQFDVEQ
VAGYVEKRFQ-HQ--YAPIVVVAEGAQP-------LD-----------GQMVLH-NQELD
AFGHVRLG----GIGQWLAEQLEAKTGKEARTVVLGHIQRGGTPTAFDRVLATRLGLH-I
DAAHEGDWGKMVAMQSTDIVRVPLADATRELKTV-PLERYAEAEV-FFGS----
>WP_090930583.1|Actinobacteria-Actinobacteria-Streptosporangiales-Streptosporangiaceae-Nonomuraea-Nonomuraea_jiangxiensis WP_090930583.1 6-phosphofructokinase [Nonomuraea jiangxiensis]SDI02056.1 6-phosphofructokinase 1 [Nonomuraea jiangxiensis]
---------------------------------MRIGVLTGGGDCPGLNAVIRAVVRKGV
SVYGHEFVGFRDGWRGPLE-GET-MPLDIQAVRGILPRGGTILGSSRTNPI-KIEG-GVD
RIKENLATTGVHALIAIGGEDTLGVAKQLY-D-RGV-NVVGVPKTIDNDLSGTDYTFGFD
TAVNIAMEAIDRLHTTAESHHRALICEVMGRHAGWIALHAGMAGGANVILIPEKPFDIDR
VCEYVESRFR-TR--YSPIIVVAEGAHP-------IE-----------GQMALQ-AGELD
AFGHVRLG----GIGEVLAREIEKRTGKEARTTVLGHIQRGGTPTAYDRVLATRFGLQAI
DAAHEGDYGKMVALRGTDIVRVGLDEATAELKTV-PVSRYSEAEV-FFG-----
>RLG93372.1|Candidatus_Bathyarchaeota-root-root-root-root-Candidatus_Bathyarchaeota_archaeon RLG93372.1 6-phosphofructokinase [Candidatus Bathyarchaeota archaeon]
---------------------------------MKVGVLSGGGDAPGINAVIRAVVRKGI
VHYGFEMVGIRDGWRGLLE-NQT-FPLTLESISGILPKGGSILGTSRTNPF-KRKN-GPQ
KIFRNVERLGLDAVVVIGGDDTLTVAYKLY-E-KGL-SCVGVPKTIDNDLWGTDYTFGFN
TAVSIATEALDRLHSTAEAHHRVIIVEVMGRHAGWIALEAGIAGGADAILIPEIPFDIDE
VCKYIKARRE-RGI-TFSIIVVAEGAKP-------KG-----------GKEIVY-SKKVD
EFGHIKLG----GVGYYVAKEIEKRTGIETRVVVLGHLQRGGSPSAFDRVLATRYGVAAI
DLVKKKKFGRMVALKGNKIVSVPLREVVSRRKTA-DLKLYELASV-FFG-----
>WP_062266678.1|Euryarchaeota-Methanomicrobia-Methanomicrobiales-Methanomicrobiaceae-Methanoculleus-Methanoculleus_sp._MAB1 WP_062266678.1 6-phosphofructokinase [Methanoculleus sp. MAB1]
--------------------------------MTTIGVLTGGGDCPGLNAVIRAVVRTGA
KY-GFDTIGIRDGWHGLIA-GDV-EPLTDYSVTGILPKGGTILGTSRTNPF-KDEA-DVQ
RLRDNIRRFGIDALVAIGGEDTLGVANKLS-A-MGI-PVVGVPKTIDNDVAATDYTFGFD
TAVSIVTEAIDRLHTTAESHHRIMVVEVMGRHAGWIATMAGIAGGADQILIPEVPFDLDE
VAGHLQARYE-KGK-KFSIVVVAEGAQP-------KGM----------EGAITQ-SARTD
EFGHVTLG----GIGTFLRDELEKRLGMETRVTVLGHVQRGGSPTAHDRVLATRFGVAAV
ELIREKDFGKMVALRGNDIVAVPLEEAVANLKTV-DMDLYKIASI-FYGG----
>OLD57028.1|Acidobacteria-root-root-root-root-Acidobacteria_bacterium_13_1_40CM_2_56_5 OLD57028.1 6-phosphofructokinase [Acidobacteria bacterium 13_1_40CM_2_56_5]PYS30783.1 6-phosphofructokinase [Acidobacteria bacterium]
--------------------------------MEKIGILTGGGDCPGLNAVIRAVVRRSL
AL-GNDVLGIKNGWAGLVQ-GFV-EPLTYFSVSGILPRGGTILGTSRTNPF-KQVE-QVQ
KLKSNWQKFGLNSLVAVGGEDTLGVAHKLFKQ-EGY-PIVGVPKTIDNDLAGTDYTFGFD
TAVQIVTEAIDRLHTTAESHKRVMVVEVMGRHAGWIATHSGMAGGADCILVPEKKFNVDD
VCALIRKRID-RGR-EFAIVVVAEGATP-------DET----------HQVLTK-GGHVD
EFGHAQLG----GIGDWLGKQIEHKTGIETRVTVLGHVQRGGTPTAYDRVLATRFGIKAV
ELIREKQFGYMASLRGTEIVAVPIEEALNQ-KLL-DPKVFDDASV-FFG-----
>RLI17641.1|Candidatus_Bathyarchaeota-root-root-root-root-Candidatus_Bathyarchaeota_archaeon RLI17641.1 6-phosphofructokinase [Candidatus Bathyarchaeota archaeon]
---------------------------------MKIGVLSGGGDAPGINAVIRAVVRKGI
QNYGYEIVGIKDGWRGILE-ADF-SRLDLKSVSGILHRGGSILGTSRTNPF-KREK-GPE
KIIENAKKAGIEAVVVIGGDDTLRVAYKMG-E-YGL-KCVGVPKTIDNDLWGTDYTFGFH
TAVAIATEALDRLHTTAEAHHRVMILEVMGRYTGWIALEAGIAGGADAILIPEKPFDIEE
VCEFIKRRQE-RGR-NFSIIVVAEGAKP-------KG-----------GKEIVY-SESVD
EFGHIRFG----GVGYFLGKEIEKCLGIETRVVVLGHLQRGGSPTAFDRVLATRYGIAAI
DLVHQGKFGYMVALQGNKIVSVPLKEVVGKRKNV-DLELYEIASV-FFG-----
>PIU41284.1|Candidatus_Omnitrophica-root-root-root-root-Candidatus_Omnitrophica_bacterium_CG07_land_8_20_14_0_80_42_15 PIU41284.1 6-phosphofructokinase [Candidatus Omnitrophica bacterium CG07_land_8_20_14_0_80_42_15]
-------------------------------MAKRIGILTGGGDCPGLNPVIRAVVRKGI
LD-GYEILGIKNGWKGLIE-NDV-IPLDMQAVSGILPKGGTILGTSRTNPY-KKEG-DVK
KAIDNYNKNALSALIAIGGEDTLGVARKLI-K-DGL-KIVGVPKTIDNDLSGTDYTFGFD
TAVNIATEAIDRLHTTAESHHRIIVAEVMGRHAGWIAVH-GIAGGADIILIPELPIDINE
VCGIIKKRHS-RGK-TFSIVVVAEGAKL-------KE-----------GDMVTQ-DRKTD
-FGHVRLG----GIGEILSEEIEKRTGYETRVTVFGHIQRGGTPSAFDRVLGTRFGVRAV
GLVNEGKFGFMVSLKGNEIVSIPIEEAVKELKTV-DMKLYEIAKI-FFG-----
>RJP21719.1|Candidatus_Abyssubacteria-root-root-root-root-Candidatus_Abyssubacteria_bacterium_SURF_5 RJP21719.1 6-phosphofructokinase [Candidatus Abyssubacteria bacterium SURF_5]
M------------------------------EIERIGVLTGGGDAPGLNAVIRAIVIAAD
QH-GIEVIGIKRGWAGLLDGGEA-ELLTVDQVDDIHRTGGTVLRTSRTNPV-KHPN-GME
QIRRNLEKYHIDALIAIGGDDTLGVANKLH-L-EGI-KVVGVPKTIDNDLCGTDYTFGFD
TAINIATEAMDRLHTTAKSHDRVLIVEIMGRYAGWLAMNAGMAGGAHIILLPEEKFDPDE
VADIVKKRRE-SGR-NYTIIAVSEGAVP-------ADA----------REFITQ-DDKVD
EFGHVKLG----GIAKRLAKVIEKKTGQETRSVELGHVQRGGAPSAFDRVLGARLGLKAV
NLLLEGKFGQMPALQGTTIINIPLEQAIGKLKLV-DKSFIDEMKI-FRGR----
>WP_068922596.1|Actinobacteria-Actinobacteria-Streptosporangiales-Streptosporangiaceae-Planobispora-Planobispora_rosea WP_068922596.1 6-phosphofructokinase [Planobispora rosea]
---------------------------------MRIGVLTGGGDCPGLNAVIRAVVRKGV
GVYGHEFVGFRDGWRGPLE-GET-MPLDIQAVRGILPRGGTILGSSRTNPM-KIEG-GVE
KIKDNLATAGVDALIAIGGEDTLGVAKQLF-D-RGV-SVVGVPKTIDNDLNATDYTFGFD
TAVNIAMEAIDRLHTTAESHHRALICEVMGRHAGWIALHAGMAAGANVILIPEKPFDIDR
VCAYVESRFK-TR--YAPIIVVAEGAHP-------VE-----------GQMALQ-DGELD
AFGHVKLG----GIGEILAKEIEKRTGKEARTTVLGHIQRGGTPTAFDRVLATRFGLRAI
DAAHEGEFGTMVALQGTEIVTVGLDEATKELKTV-PVSRYAEAEV-FFG-----
>OGC76600.1|candidate_division_Zixibacteria-root-root-root-root-candidate_division_Zixibacteria_bacterium_RBG_16_50_21 OGC76600.1 pyrophosphate--fructose-6-phosphate 1-phosphotransferase [candidate division Zixibacteria bacterium RBG_16_50_21]
---------------------------------MKIGILTGGGDCPGLNAVIRAVVRKGI
TAYGDEVFGILEGWKGLLK-GQT-ERLDLNKVSGILHRGGTIIKTSRTNPY-KEEN-GEK
VIIQQLQKLGLDAIIAVGGEDTLGVASRLH-Q-AGV-KVVGVPKTIDNDVSGTDYSFGFD
TAVNIAMEAIDRLHSTAESHNRVIVVEVMGRHAGWIAVHSGIAAGADVILIPEKPVDLDQ
VCQVIKKRHD-RGR-DFSLVVVAEGAKITSEQ--DKD-----------GRIVVQ-RRELD
QFGHVRLG----GIGQVLAEEIEKRTGYEARYVILGYIQRGGSPTAFDRVLGTRFGIAAI
DLVHRGEFGKVVCLRGNSILSMPIADAIGKPKLV-DQELFNVAQA-FFG-----
>WP_067073670.1|Euryarchaeota-Methanomicrobia-Methanomicrobiales-Methanomicrobiaceae-Methanoculleus-Methanoculleus_horonobensis WP_067073670.1 6-phosphofructokinase [Methanoculleus horonobensis]
--------------------------------MTTVGILTGGGDCPGLNAVIRAVVRTGA
KH-GFDAIGIRDGWHGLVA-GNV-EPLTDYSVTGILPKGGTILGTSRTNPF-KNEA-DVQ
RLRDNIRKFGIDAIVAIGGEDTLGVANKLS-K-IGI-PVVGVPKTIDNDVGATDYTFGFD
TAVSIVTEAIDRLHTTAESHHRVMVVEVMGRHAGWIATVAGIAGGADEILIPEIPFDLDE
VTHHLRVRYE-RGK-KFSIVVVAEGAQP-------KGM----------AEAIAQ-SARTD
EFGHVTLG----GVGNFLRDELEKRLDMEVRVTVLGHIQRGGSPTAHDRVLATRFGVAAA
DLIKEKDFGKMVALRGNDIVAVPLEEAVANLKTV-DMDLYKIASI-FYGG----
>RKX19511.1|candidate_division_Zixibacteria-root-root-root-root-candidate_division_Zixibacteria_bacterium RKX19511.1 6-phosphofructokinase [candidate division Zixibacteria bacterium]
---------------------------------MRIGILTGGGDCPGLNAVIRAIVRRAK
KSYNYEIIGILEGWLGLLN-EKY-VKLDREKVAGIVYRGGTVIKTSRTNPL-NIDG-GLE
KIINNMDSAGINALIAVGGEDTLGVAKELH-A-KGV-KVVGVPKTIDNDIYGTDYTFGFD
TAVNIAMEAIDRVHTTAESHNRVMVVEVMGRHSGWIAIESGLAGGADVILIPEKPFDVNS
VCEIIKKRHG-EGK-DFSIVVVAEGAKFKVKA--DED-----------GTFILQ-DTKKD
AFGHVRLG----GIGNVLAKEIEKRTGFESRVVILGYIQRGGSPTAFDRVLSTRFGVGAV
ELIEKGDFGKMVALKGNNIISIPLEEALSKIKTV-PEKFYKVAEV-FFG-----
>WP_092349935.1|Candidatus_Kryptonia-root-root-root-Candidatus_Chrysopegis-Candidatus_Chrysopegis_kryptomonas WP_092349935.1 6-phosphofructokinase [Candidatus Chrysopegis kryptomonas]CUT02180.1 6-phosphofructokinase 1 [Candidatus Chrysopegis kryptomonas]
---------------------------------MRIGILTGGGDCPGLNAAIRSVVRKAL
AS-GHETIGIRYGWKGLMT-LDT-FTLDLNNISGILPRGGTILGTSRTNPY-KHPD-GEK
AILENLEKAKIDALVAIGGEDTLSVAYKLH-K-AGV-NIVGIPKTIDNDVRGTDYSIGFD
TAVNIATEAIDRIHTTAESHNRVAVVEVMGRHTGWIALYSGLAGGADVILIPEKPFDIDQ
VCKIIEKRHA-RGK-NFSIVVVAEGAKFKVEEHVDKD-----------GTLIVQ-DLRVD
EFGHVRLG----GIGNLVADQIEKRTGMEARATILGHIQRGGSPTAFDRILATRFGVKAV
ELINEGRFGVMTALQGNEIVDVELYEVVGGLKTV-NPELFEIAEV-FFG-----
>OIO80858.1|Candidatus_Omnitrophica-root-root-root-root-Candidatus_Omnitrophica_bacterium_CG1_02_43_210 OIO80858.1 6-phosphofructokinase [Candidatus Omnitrophica bacterium CG1_02_43_210]PIV11637.1 6-phosphofructokinase [Candidatus Omnitrophica bacterium 
---------------------------------MKIGILTGGGDCPGLNPVIRAVVRKAI
VD-KHEITGIKDGWRGMIE-NNS-MPLNLDNTSGILHIGGTILGTSRTNPY-KKEG-GVE
KVKQTFKALKLGALIAVGGEDTLGVASRLV-K-EGL-NVVGVPKTIDNDLDQTEYTFGFD
TAVNIAMEAIDRLHTTACSHHRVLVVEIMGRHAGWIALHAGIAGGADSILLPEKPIDLNK
VCDVIKARRE-RGK-LFSIIAVAEGAQF-------QE-----------SDLVLQ-KKELD
AFGHVLLG----GIGATLAKKIEEKTKFETRYVVLGHTQRGGSPTAFDRVLGTRFGVKAV
ELVNEKKFGYMVCLQANKIVGVPIEKAVAKLKIVEDREWFDLIKV-ICV-----
>GBL17995.1|Actinobacteria-Actinobacteria-root-root-root-Actinobacteria_bacterium GBL17995.1 pyrophosphate--fructose 6-phosphate 1-phosphotransferase [Actinobacteria bacterium]
---------------------------------MRIGVLTGGGDCPGLNAVIRAVVRKGV
KAYGYEFIGFRDGWRGPLE-GLT-IKLDVPATRGILPRGGTILGSSRTNPF-KIDG-GVE
KIKDNLAKAGVDALIAIGGEDTLGVATKLD-S-LGV-KVIGVPKTIDNDLNNTDYTFGFD
TAVNIAVEAIDRLHTTAESHHRALIVEVMGRHAGWIALHSGLAGGASCILIPEVKFSVDQ
VCKWVESRFE-QS--YSPIIVIAEGAIP-------RD-----------GDMVTK-DKSLD
SFGHAKLS----GIGEWLANQIETKTGKEARTSVLGHIQRGGTPTAFDRVLATRFGLHAI
TAVHDGDWGKMVALHGTKIERVPLASATSKLKTV-DPELYKEAEI-FFG-----
>TSA48267.1|Actinobacteria-Actinobacteria-Actinomycetales-root-root-Actinomycetales_bacterium TSA48267.1 ATP-dependent 6-phosphofructokinase [Actinomycetales bacterium]
---------------------------------MRIGVLTGGGDCPGLNAVIRAVVRKGV
KEYGHEFVGFRDGWKGPLE-GLT-MPLTIETTRGILPRGGTILGSSRTNPF-KIEG-GVE
KIKENLAKAGIDALIAIGGEDTLGVATKLD-S-LGV-KVVGVPKTIDNDLDNTDYTFGFD
TAVNIAVEAIDRLHTTAESHHRALIVEVMGRHAGWIALHAGLAGGAACILIPEQKFSVEK
VCEWVESRFK-SH--YAPIIVIAEGAIP-------HD-----------GDMAVK-DQSLD
SFGHVKLA----GIGDWLAEQIEAKTGKEARTSVLGHIQRGGSPTAFDRVLATRFGLHAI
TAAHEGDWGKMVALHGTDIVRVPLASATEKLKLV-PLERYKEAEI-FFG-----
>WP_033341236.1|Actinobacteria-Actinobacteria-Micromonosporales-Micromonosporaceae-Catenuloplanes-Catenuloplanes_japonicus WP_033341236.1 6-phosphofructokinase [Catenuloplanes japonicus]
---------------------------------MRIGVLTGGGDCPGLNAVIRGVVRKGI
TVYGHEFVGFRDGWKGPLE-GLT-KPLGIQEVRGILPRGGTILGSSRTNLF-KIEN-GVE
RVKQNLADLGVDALIAIGGEDTLGVATKLA-D-LGV-NVVGVPKTIDNDLNGTDYTFGFD
TAVNIAMEAIDRLHTTAESHHRTLIVEVMGRHAGWIALHAGLAGGANVILLPERNFDVDQ
VATYVEKRFQ-HE--YAPIVVVAEGAQP-------LE-----------GQMVTQ-NQQLD
SFGHVRLG----GIGQWLAEQLEAKTGKEARTVVLGHIQRGGTPTAFDRVLSTRFGLQAI
DAVHEGDFGKMVALRGTDIVRIPLIEGTGELKTV-PIERYTEAEV-FFGS----
>OLD67955.1|Acidobacteria-root-root-root-root-Acidobacteria_bacterium_13_1_40CM_2_56_11 OLD67955.1 6-phosphofructokinase [Acidobacteria bacterium 13_1_40CM_2_56_11]
--------------------------------MEKIGILTGGGDCPGLNAVIRAVVRRAH
AL-TYDLLGIKNGWAGLIH-GYT-EPLTDFSVTGILPRGGTILGTSRTNPF-RNMD-YIQ
KLKSNWQKFGLNYLVAVGGEDTLGVAHKLFRE-EGY-PIVGVPKTIDNDLAGTDYTFGFD
TAVQIVTEAIDRLHTTAESHKRVMVVEVMGRHTGWIATYSGMAGGADCILVPERKFNVDE
VCALIRKRID-RGR-EFAIVVVAEGAAP-------DET----------HHMLTK-TGHID
EFGHAQLG----GIGDWLGALIEQKTGIETRVTVLGHVQRGGTPTAYDRVLATRFGLKAV
ELIQQKQFGYMASLRGTEIVAVPIEEALNP-KLL-DPKVFDDAAV-FFG-----
>WP_121161781.1|Actinobacteria-Actinobacteria-Micromonosporales-Micromonosporaceae-Micromonospora-Micromonospora_pisi WP_121161781.1 6-phosphofructokinase [Micromonospora pisi]
---------------------------------MRIGVLTGGGDCPGLNAVIRAVVRKGV
ATYGHEFVGFRDGWRGPLE-GLT-KPLGIDEVRGILPRGGTILGSSRTNPF-KIEN-GVE
RIKDNLAEQGVDALVAIGGEDTLGVATKLT-E-LGV-HVVGVPKTIDNDLGATDYTFGFD
TAVNIAMEAIDRLHTTAESHHRTLVVEVMGRHAGWIALHAGLAGGANVILLPERQFDVEQ
VATYVEKRFQ-KQ--YAPIVVVAEGAQP-------LD-----------GQMVLH-NQELD
SFGHVRLG----GIGQWLAGEIETKTGKEARTVVLGHIQRGGTPTAFDRVLATRLGLHAI
DAVNDGDWGKMVAMQGTDIVRVPLADATRELKTV-PLERYEEAEV-FFGS----
>WP_075973069.1|Actinobacteria-Actinobacteria-Pseudonocardiales-Pseudonocardiaceae-Actinokineospora-Actinokineospora_bangkokensis WP_075973069.1 6-phosphofructokinase [Actinokineospora bangkokensis]OLR95165.1 6-phosphofructokinase [Actinokineospora bangk
---------------------------------MRVGVLTGGGDCPGLNAVIRAVVRKGV
EVRGWEVVGFRDGWQGPLE-GRS-RPLGLDDVEDILTRGGTILGSSRTNPY-QVDG-GVE
RIRAVLAEQGVDALIAIGGEDTLGVAKRLT-D-EGV-PVVGVPKTIDNDLGATDYTFGFD
TAVHIATEAIDRLRTTAESHHRALVVEVMGRHAGWIALHSGLAGGANVILVPERHFSVDK
VVEWVTRRFE-RE--YAPIIVVAEGALP-------EG-----------GEEVLL-TGDKD
AFGHVRLG----GVGTWLAEEIAERTGKESRAVVLGHTQRGGVPTAYDRVLATRFGLHAV
DAVADGDFGVMVALRGTDITRVKLAEATAELKTV-PAERYAEAEV-FFG-----
>RLE10646.1|Candidatus_Aerophobetes-root-root-root-root-Candidatus_Aerophobetes_bacterium RLE10646.1 6-phosphofructokinase [Candidatus Aerophobetes bacterium]
---------------------------------MRIGILTGGGDCPGLNAVIRGIVVQGK
KE-GYEIIGFKDGWLGVLE-NRW-DELTEDDVEDIAREGGTILGTSRTNPF-KEER-GLE
RIKQTLKEASVDVLIAIGGDDTLGVANKLY-Q-EGI-KTIGVPKTIDNDLSATDYTFGFD
TAVNIAMEAIDRLHTTAKSHHRVLVVEIMGRHTGWIALQAGVGGGAHIVLIPEAPFDIEE
VCQTIVNRKK-KGK-SYTIVAVAEGAKA-------ARGSKF------LTREVVK-EEKTD
AFGNIYLG----GVARVLEKEIAERTGMETRSVILGHLQRGGRPSAFDRFLATRFGIKAI
EMVKEGKFGQMASLRGTDIVSVPLQEAVGKRKSV-PVKLYEETAKLLWGK----
>PNX54134.1|Euryarchaeota-Thermoplasmata-root-root-root-Thermoplasmata_archaeon_M9B2D PNX54134.1 6-phosphofructokinase [Thermoplasmata archaeon M9B2D]
--------------------------------MKKIGILTGGGDCPGLNAVIRAVVKKSL
KN-TWEVIGIIDGWKGLIE-GTV-MQLTDQDVSGILPKGGTILGTSRTNPF-KEPK-NVD
KLLANVKKFKLDALIAIGGEDTLGVALKLH-K-IGV-PVVGVPKTIDNDISGTDYTFGFD
TAVSIVTDAIDRLHTTAESHHRIMVLEVMGRHAGWIATISGIAGGADEILIPEIPFHIDD
VCKNLKARHE-KGK-KFSIVVVSEGAKP-------CNT----------DHFETL-SEEKD
EFGHVRLG----GIGQRLAKEIEKRLGVETRFTVLGHVQRGGSPTAYDRVLATRYGVAAV
EMVK-AQFGKMVALRGYKIVPVDLNESVTTLRTV-DMEIYEIATT-FFAHPHRR
>KAF0153299.1|Ignavibacteriae-Ignavibacteria-root-root-root-Ignavibacteria_bacterium KAF0153299.1 phosphofructokinase [Ignavibacteria bacterium]KAF0161936.1 phosphofructokinase [Ignavibacteria bacterium]
---------------------------------MKIGVLTGGGDAPGLNAVIRAVVRKCL
AN-GHEMIGIREGWRGILE-NKY-ETLDRNSVSGILHRGGTILATSRTNVY-KTED-GEA
KVIKNMKDNGIDALVAIGGEDTLGVASKLA-K-AGV-KIVGVPKTIDNDLSATDFTFGFD
TAVNVATEAIDRLHTTAESHNRVIVVEVMGRHAGWIAAYAGIAGGADIILVPEIPYDINE
VCDTLHKRHE-GGK-SFSIVVASEGAVAKKK---EGE-----------VGMILQ-DQKLD
SFGHVRLG----GIGNFLAEQIEKITGYETRSTVLGHIQRGGTPTAFDRVLGTRLGFCAA
ELVEENKWGYMAALKGTSVVGVQLAEATGELKTI-DLQLMDVANT-FFG-----
>WP_128693820.1|Euryarchaeota-Methanomicrobia-Methanomicrobiales-Methanomicrobiaceae-Methanoculleus-Methanoculleus_taiwanensis WP_128693820.1 6-phosphofructokinase [Methanoculleus taiwanensis]RXE56089.1 pyrophosphate--fructose-6-phosphate 1-phosphotransf
--------------------------------MATIGVLTGGGDCPGLNAVIRAVVRTGI
KY-GYDTLGIRDGWAGLVE-GNV-EPLTDYSVTGILPKGGTILGTSRTNPF-KKDA-DLQ
RLKDNIRKFGIDAIVAIGGEDTLGVASKLS-G-MGI-PVVGVPKTIDNDVSGTDYTFGFD
TAVAIVTEAIDRLHTTAESHHRIMVVEVMGRHAGWIATMSGIAGGADEILIPEVPFDLDE
VCKHLRARYE-SGK-LFSIVVVAEGAKP-------SGG----------EGVITQ-SEKTD
-FGHARLG----GVGNYLREELEERLGMETRVTVLGHVQRGGSPTAHDRVLATRFGVKAV
ELIREKNYGKMAALCGDAIVAVPIEEAVATLKTV-DMDLYDLSKI-FFGG----
>PYV28212.1|Acidobacteria-root-root-root-root-Acidobacteria_bacterium PYV28212.1 6-phosphofructokinase [Acidobacteria bacterium]
M---------------------------ANDSRGTIGILTGGGDCPGLNAVIRAVVRRAE
ML-GYQVVGIKNGWLGLVK-GLM-EPLSLL-VSGILPRGGTILGTSRTNPL-KSEP-DKK
EVLGNLKK--MDYLIAVGGEDTLGVARALA-S-EGV-KVVGVPKTIDNDIEGTDQTFGFD
TAVSIVTEAIDRLHSTAESHQRVMVVEVMGRHTGWIATVGGLAGGADCILIPEQPMTIEQ
ICEILEKRHA-RGR-VFSIVVVAEGFKL-------SGA----------DQLVTK-DQQVD
QFGHARLG----GIGEVIGRQIEKKTGYETRVTVLGHVQRGGSPTAFDRVLGTRYGVAAV
DLIDQGKFGTMVSLKGNQITNVSLSQAMGKLKVV-APELIRTAAI-FYG-----
>SCG62943.1|Actinobacteria-Actinobacteria-Micromonosporales-Micromonosporaceae-Micromonospora-Micromonospora_inositola SCG62943.1 pyrophosphate-dependent phosphofructokinase [Micromonospora inositola]
M-------------------------LQEDEQIMRIGVLTGGGDCPGLNAVIRAVVRKGV
ATYGHEFVGFQDGWKGPLE-GLS-RPLGIAEVRGILPRGGTILGSSRTNPF-KIEN-GVE
RIRENLAAQGVDALIAIGGEDTLGVATKLH-E-LGV-NVVGVPKTIDNDLGATDYTFGFD
TAVNIAMEAIDRLHTTAESHHRTLVVEVMGRH-GWIALHAGLAGGANVILLPERQFDVEQ
VAGYVEKRFQ-HQ--YAPIVVVAEGAQP-------LD-----------GQMVLH-NQELD
SFGHVRLG----GIGQWLAEQLEAKTGKEARTVVLGHIQRGGTPTAFDRVLATRLGLQ-I
DAVHEGDWGKMVAMQSTDIVRVPLAEATRELKTV-PLERYAEAEV-FFGS----
>TMQ52670.1|Candidatus_Eisenbacteria-root-root-root-root-Candidatus_Eisenbacteria_bacterium TMQ52670.1 6-phosphofructokinase [Candidatus Eisenbacteria bacterium]TMQ63991.1 6-phosphofructokinase [Candidatus Eisenbacteria bacterium]
---------------------------------MRLGVLTGGGDCPGLNAVIRAVVHRSI
KGYGWSVVGFRHGWRGLLQ-SEI-EELDLKAVSGILPRGGTILGTSRTNPY-QDPG-GEA
RIRDELKLRAVDVLIVIGGEDTLGVAVKLH-E-AGV-RLVGIPKTIDNDVNGTDYTFGFD
TALSIATEAIDRLHTTAESHDRVIVVEVMGRHAGWIALEAGVAGGADMILIPEYPVSVEE
VCGVVQRRHE-HGK-NFSIIVVAEGARL-------QDTEG--------GPVEVQ-SERRD
AFGHVRLG----GIGATLADRIEERTGFESRYSVLGHIQRGGSPTAFDRFLGTRFGVKAV
DLVQREGFGRMVAIRGMKIVDVPIVEGVGSLKTV-DREFYELAKV-FFS-----
>OGD29254.1|Candidatus_Aminicenantes-root-root-root-root-Candidatus_Aminicenantes_bacterium_RBG_13_63_10 OGD29254.1 pyrophosphate--fructose-6-phosphate 1-phosphotransferase [Candidatus Aminicenantes bacterium RBG_13_63_10]
M----------------------ENSPTAPPLPRRVGILTGGGDCPGLNAVIRAVVRKGI
LFHKFDILGIKNGWLGLME-GLV-IPLDLNSISGILPRGGTILGTSRTNPF-KVEG-GLG
KINAQMSKYEIDALVAIGGEDTLGVACKLQ-E-KGI-NCVGVPKTIDNDLSGTDYTFGFD
TAVSTVTDALDKLHSTAEAHHRVMVVEVMGRHTGWIAVEGGLAGGADYILIPEVPFDIDE
ICSGITKRHY-RGK-EFSIVVVAEGAAP-------KK-----------DQLILQ-TEEKD
AFGHVRLG----GIGYVLSKEIEKRTGFETRATVLGHIQRGGSPTAFDRILATRYGVAAI
DLVKEGKFGYMVSLQGNKIIPVPLADAVAKIKTV-DMELYELAKV-FFG-----
>GBL25479.1|Actinobacteria-Actinobacteria-Candidatus_Nanopelagicales-Candidatus_Nanopelagicaceae-Candidatus_Planktophila-Candidatus_Planktophila_sp. GBL25479.1 pyrophosphate--fructose 6-phosphate 1-phosphotransferase [Candidatus Planktophila sp.]
---------------------------------MRIGVLTGGGDCPGLNAVIRAVVRKGV
KEYGYEFIGFKDGWRGPLE-GLT-MKLDIPATRGILPRGGTILGSSRTNPF-KIEN-GVE
KIKENLAKMNVDALIAIGGEDTLGVATKLD-S-LGV-KVIGVPKTIDNDLNNTDYTFGFD
TAVNIAVEAIDRLHTTAESHHRALIVEVMGRHAGWIALHSGLAGGASCILIPEVKFSLDQ
VCKWVESRFE-QS--YSPIIVIAEGAIP-------QD-----------GDLITK-DKTLD
SFGHVKLS----GIGEWLANQIEEKTGKEARTSVLGHIQRGGTPTAFDRVLATRFGLHAI
TAVHDGDWGKMVALHGTKIERVPLASATEKLKTV-DPALYKEAEI-FFG-----
>WP_117360874.1|Actinobacteria-Actinobacteria-Streptosporangiales-Thermomonosporaceae-Actinomadura-Actinomadura_sp._NEAU-G17 WP_117360874.1 6-phosphofructokinase [Actinomadura sp. NEAU-G17]RFU37522.1 ATP-dependent 6-phosphofructokinase [Actinomadura sp. 
---------------------------------MRVGVLTGGGDCPGLNAVIRAVVRKGV
KEFGYEFVGFRAGWRGPLE-GDT-MALDIEAVRGILPRGGTILGSSRTNPI-KVEG-GIE
RIKDNLAGLGVDALIAIGGEDTLGVASRLY-E-HGV-NVVGVPKTIDNDLNATDYTFGFD
TAVNIATEAIDRLHTTAESHHRALICEVMGRHAGWIALHAGMAAGANVILIPEKPFDIDE
VVAWVESRFK-TR--YAPIIVVSEGAHP-------KE-----------GQMELQ-TGEKD
AFGHVRLG----GIGQTLADEIERRTGKEARATVLGHIQRGGTPTAFDRVLATRFGLQAI
DAVREGDFGTMVALRGTDIVRVGLDEATAELKTV-PLERYTEAEV-FFG-----
>OGD25275.1|Candidatus_Aminicenantes-root-root-root-root-Candidatus_Aminicenantes_bacterium_RBG_19FT_COMBO_65_30 OGD25275.1 hypothetical protein A2V57_02445 [Candidatus Aminicenantes bacterium RBG_19FT_COMBO_65_30]
---------------------------------MRVGILTGGGDCPGLNAVIRAVTRKGI
VTYNYDILGIKNGWLGLIE-GKI-LPLDLNSISGILPRGGTILGTTRTNPF-RVED-GVG
KIFSQVEKFELDAVIAVGGEDTLGVAHKLH-E-KGL-RCVGVPKTIDNDIAGTDYTFGFD
TAISIVAEALDRLHTTAEAHHRVMVVEVMGRHAGWIAVEGGIAGGADIILIPEFPFDMDD
ICLQIQKRRE-RGK-LFSIVVVAEGAKP-------QD-----------ASLIIQ-SGEKD
AFGHVRLG----GIGNIIAREIEMRTAIDTRVTVLGHIQRGGSPTAFDRVLATRFGVAAI
ELVREEKFGFMVGLRGNRVVPVPFEEALAEPKTV-DAELYEIAKV-FFG-----
>WP_014856895.1|Ignavibacteriae-Ignavibacteria-Ignavibacteriales-Melioribacteraceae-Melioribacter-Melioribacter_roseus WP_014856895.1 6-phosphofructokinase [Melioribacter roseus]AFN75463.1 phosphofructokinase [Melioribacter roseus P3M-2]
---------------------------------MKIGILTGGGDCPGLNAVIRAVVRKSL
QN-GHDVIGIREGWRGILE-NNF-MTLDLDAISGILPRGGTILGTSRTNVY-KVEN-GEE
KVKQNMKDAGIDCLVAIGGEDTLGVASKLY-K-GGV-KVVGVPKTIDNDLNATDYTFGFD
TAVNIATEAIDRLHTTAEAHNRVMVVEVMGRHAGWIAVHAGIAGGADVILIPEKPFDLDE
VCDVITKRHA-RGK-NFSIVVVSEGAKLKTENNVDKD-----------GSFVLS-SMEVD
AFGHVKLG----GIGNVIAEEIEKRTGFETRATVLGYIQRGGSPTAFDRVLGTRLGVFA-
DLVDKGEFGYMAALKGKDIVAVKLEEAVGELKTV-DLELYKVAET-FFG-----
>TMA10127.1|Proteobacteria-Deltaproteobacteria-root-root-root-Deltaproteobacteria_bacterium TMA10127.1 ATP-dependent 6-phosphofructokinase [Deltaproteobacteria bacterium]TMB10317.1 ATP-dependent 6-phosphofructokinase [Deltaproteobacteria bacterium]
---------------------------------MKIAVLTGGGDCPGLNAVIRAVVRRGE
QH-GLEVMGVREGWRGLMD-PPIHFRLTREATSGILPLGGTILGTSRTNPF-KKPG-GAE
MVVRNLSALNVGAVVAIGGEDTLGVATKLH-Q-MGV-NVVGVPKTIDNDLSGTDLTFGFN
TAVQIATEAIDRLHSTAESHNRVIVCEVMGRHAGWIATHSGIAGGADVILIPEKPIDIDR
VCEHIMRRHRSRGV-NFSIVVVAEGAKL-------GG------------GESKL-SEKLD
EFGHVRLG----GIGQQIAELIEKRTGYETRSTVLGHIQRGGTPTAFDRVLGTRFGVHAA
DMVAKQEWGKMAALRGTQIASVPLAEATAKPKTV-DDAFFAVAEV-FFG-----
>WP_144121518.1|Actinobacteria-Actinobacteria-Micromonosporales-Micromonosporaceae-Catellatospora-Catellatospora_sichuanensis WP_144121518.1 ATP-dependent 6-phosphofructokinase [Catellatospora sp. H14505]
---------------------------------MRIGVLTGGGDCPGLNAVIRAVVRKGV
GTYGHEFVGFRDGWKGPLE-GIT-RPLGIPEVRGILPRGGTILGSSRTNPF-KIEG-GVE
RIKQNLADMGVDALVAIGGEDTLGVATKLT-E-LGV-NVVGVPKTIDNDLGATDFTFGFD
TAVNIAMEAIDRLHTTAESHHRTVVVEVMGRHAGWIALHAGLAGGANVILLPEQKFDLDK
VVEHVETRFK-TN--YSPIIVISEGAMP-------TD-----------GDMITI-NGELD
AFGHVRLG----GIGNWLADQLEKRTGKEARAVVLGHTQRGGTPTAFDRVLATRFGLHAI
DAVHEGDFGKMVALRSTDIVRVPLADATRELKTV-PLHRYTEAEA-FFG-----
>WP_075460343.1|Candidatus_Kryptonia-root-root-root-Candidatus_Kryptonium-Candidatus_Kryptonium_thompsoni WP_075460343.1 6-phosphofructokinase [Candidatus Kryptonium thompsoni]CUS95196.1 6-phosphofructokinase 1 [Candidatus Kryptonium thompsoni]
---------------------------------MRIGILTGGGDCPGLNAAIRAVVRKAL
AS-GHEIVGIRNGWKGLMS-LDT-FPLDLNNISGILPRGGTILGTSRTNPY-KHPD-GEK
KILENLENEKIDVIVAIGGEDTLSVAYKLH-K-AGV-NVVGIPKTIDNDVRGTDYSIGFD
TAVNIAMEAIDRVHTTAESHNRVAVVEVMGRHTGWIALYSGLAGGADVILIPEKPFDIDQ
VCKIIEKRHA-RGK-NFSIVVVAEGAKFKVEEQVDKD-----------GTLIVQ-DLRVD
EFGHVRLG----GIGNLVADQIEKRTGMEARATILGHIQRGGSPTAFDRILATRFGVKAV
ELINERKFGVMTALQGSDIVEVELYEVVGGLKTV-NPELFEIAEV-FFG-----
>PIQ87677.1|Candidatus_Omnitrophica-root-root-root-root-Candidatus_Omnitrophica_bacterium_CG11_big_fil_rev_8_21_14_0_20_43_6 PIQ87677.1 6-phosphofructokinase [Candidatus Omnitrophica bacterium CG11_big_fil_rev_8_21_14_0_20_43_6]
---------------------------------MRIGILTGGGDCPGLNPVIRAVVRKAL
LA-GHEVVGIKNGWKGLVE-NDT-MPLNINTVSGILPKGGTILGTSRTNPY-KKEG-DLQ
KVRDNFKKMGLDALVAVGGEDTLGVASKLT-K-DGLPNIVGVPKTNDNDLSATDYTFGFD
TALNVAMECIDRLHTTAESHHRIIVAEVMGRHAGWIAVEAGIAGGADVILIPEIPIDLDE
VCKIIKQRHE-RGK-TFSIVVVAEGAQF-------KD-----------GTMVTQ-EQKLD
AFGHVRLG----GIGENLGGLIEKRTGFETRVSVLGHIQRGGSPTAFDRVLGTRFGVKAV
ELIISKKFGQMVALAGNKIIDVPLAEAVKALKTV-DDDLYNIAKV-FFG-----
>OPX24059.1|Candidatus_Latescibacteria-root-root-root-root-Candidatus_Latescibacteria_bacterium_4484_107 OPX24059.1 6-phosphofructokinase [Candidatus Latescibacteria bacterium 4484_107]
--------------------------------MEKIGILTGGGDAPGLNAVIRAVTVKAI
RE-GYEMVGFKLGWKGLLE-KDY-RVLTLADVEDIHRLGGTILGSSRTNVG-KVEN-GFE
IVKQNLAEMDIHALIAVGGDDTLGVAKQLY-D-AGG-NVVGVPKTIDNDISATDYTFGFD
TAINRVMEALDRLHTTTKSHERVMVVEIMGRDAGWITLHGGMAGGAHVILIPEIPFDIDE
VCEAVNKRYE-EGK-NYAIVAVAEGAKN-------DQL----------AERMKE-YEVLD
DFGHVQKSKQKVGIAQVLSEMIEERTGKDTRHLVLGHLQRAGNPSAFDRVFSTRLGVKAM
EMVMARQFGMMAAMHAGEIVPVHLEEALGEANTV-SSDRYDVAKL-FFG-----
>PYV26737.1|Acidobacteria-root-root-root-root-Acidobacteria_bacterium PYV26737.1 6-phosphofructokinase [Acidobacteria bacterium]
M---------------------------STDSRGTIGILTGGGDCPGLNAVIRAVVRRAD
ML-GYRVIGIKNGWLGLVK-DMT-EPLSLLSVSGILPRGGTILGTSRTNPL-KSDA-DKK
QVVENLKK--IDYLIAVGGEDTLGVARALA-S-EGI-KVVGVPKTIDNDIEGTDQTFGFD
TAVAIVTEAVDRLHSTAESHQRVMVVEVMGRHTGWIATVGGLAGGADCILIPEHPLTIEE
ICEILEKRHA-RGR-LFSIVVVAEGFKL-------AGA----------SQLVTK-DREVD
QFGHVRLG----GVGEVIGKEIEKRTGYETRVTVLGHVQRGGSPTAFDRVLGTRYGVAAV
DLIERGKFGEMVSLKGNQITHVPLSQSMRNLKTV-DPELIRTAEI-FYG-----
>WP_063275084.1|Actinobacteria-Actinobacteria-Pseudonocardiales-Pseudonocardiaceae-Amycolatopsis-Amycolatopsis_keratiniphila WP_063275084.1 6-phosphofructokinase [Amycolatopsis keratiniphila]KZF32542.1 6-phosphofructokinase [Amycolatopsis keratiniphila s
---------------------------------MRVGVLTGGGDCPGLNAVIRGVVRKGI
EVHGWDIVGFRNGWNGPLT-GDS-RPLGLNDVEDILTRGGTILRSSRTNPY-KVDG-GVD
KIKAVLAEQQVDALIAIGGEDTLGVAKRLT-D-DGV-GVVGVPKTIDNDLGATDYTFGFD
TAVSIATEAIDRLHTTAESHHRALVVEVMGRHAGWIALHSGLAGGASVILVPERHFSVDQ
VVSWVERRFE-KE--YAPIIVVAEGALP-------EG-----------GEEKLL-TGEKD
AFGHVRLG----GIGTWLADEIAARTGKESRAVVLGHVQRGGTPTAYDRVLATRFGLNAV
DAVADGDFGVMVALRGTDIVRVKLAEATAELKTV-PVERYEEAEV-FFG-----
>WP_091029411.1|Actinobacteria-Actinobacteria-Glycomycetales-Glycomycetaceae-Glycomyces-Glycomyces_harbinensis WP_091029411.1 6-phosphofructokinase [Glycomyces harbinensis]SDD19467.1 6-phosphofructokinase 1 [Glycomyces harbinensis]
---------------------------------MRIGVLTGGGDCPGLNAVIRAAVRKGS
KEYGHEFVGFRYGWRGPIE-GIT-QPLDWDSVENILDQGGTILHSSRTNPY-KIEG-GVE
AIKKNMAALGVDALIAIGGEDTLGVATKLT-A-DGV-NCVGVPKTIDNDLSGTDYTFGFD
TAVNIATEAIDRLWTTADSHDRCIVVEIMGRHAGWMTLHAGIAGGANVTLIPEVAFDIEK
VANFVKERKD-AG--KATIVAVSEGAHA-------QE-----------G-MVLK-DGEVD
AFGHVKLG----GVGDWVAAQIKERAEIETRAIILGHLQRGGTPTAFDRVLATRLGLEAA
KAVNEGDFGKMMAIQGTDVVRIPIHEGTDELKTV-PVERYADAEV-FFGV----
>WP_114396241.1|Actinobacteria-Actinobacteria-Streptosporangiales-Nocardiopsaceae-Marinitenerispora-Marinitenerispora_sediminis WP_114396241.1 6-phosphofructokinase [Marinitenerispora sediminis]RCV55287.1 6-phosphofructokinase [Marinitenerispora sedimini
---------------------------------MRVGVLTGGGDCPGLNAVIRAVVRKGI
KDYGYEFVGFRDGWRGPLE-GDT-MPLDRAAVSGILPRGGTILGSSRTNPI-KIEG-GVE
RIKDNLAGLGLDALVAIGGEDTLGVARQLS-D-ADV-HVVGVPKTIDNDLNATDYTFGFD
TAVNIATEAIDRLHTTAESHHRALIVEVMGRHAGWIALHSGMAAGANVILIPERPFDIDE
VVAHVESRFK-TR--YAPIIVVAEGAHP-------KA-----------GQMELA-TGERD
AFGHVRLG----GIGQRLAEEIESRTGKEARSVVLGHVQRGGTPSAFDRVLATRLGVHAI
DAVHDKDFGKMVALQGTDIVRVELSAATDKLKTV-PVERYQEAEV-FFG-----
>WP_042189498.1|Actinobacteria-Actinobacteria-Pseudonocardiales-Pseudonocardiaceae-Kibdelosporangium-Kibdelosporangium_sp._MJ126-NF4 WP_042189498.1 6-phosphofructokinase [Kibdelosporangium sp. MJ126-NF4]CEL18723.1 6-phosphofructokinase [Kibdelosporangium
---------------------------------MRIGVLTGGGDCPGLNAVIRAVTRKGI
EAHGWEIVGFRNGWQGPLE-GKS-KPIGLDQVEDILTRGGTILGSSRTNPY-KIDG-GVE
KIRAVLADQGIDALIAIGGEDTLGVAKRLT-D-DGI-GVVGVPKTIDNDLGATDYTFGFD
TAVHIATESIDRLRTTAESHHRALVCEVMGRHAGWIALHSGLAGGANVILVPERPFSVDK
VVEWVERRFE-RE--YAPIIVVAEGAVP-------EG-----------GDEVLT-SGEKD
AFGHVRLG----GVGTWLAEEIAQRTGKESRAVVLGHTQRGGTPTAYDRVLATRFGLHAV
DAVAAGDFGVMVALRGTDIVRVKLSEATAELKTV-PLERYQEAEV-FFG-----
>WP_045748159.1|Actinobacteria-Actinobacteria-Micromonosporales-Micromonosporaceae-Actinoplanes-Actinoplanes_rectilineatus WP_045748159.1 6-phosphofructokinase [Actinoplanes rectilineatus]
---------------------------------MRIGVLTGGGDCPGLNAVIRAVVRKGV
TAYGHEFVGFRDGWKGPLE-GLT-KPLGIAEVRGILPRGGTILGSSRTNPF-KIDG-GVE
KIKANLAEQGVDALVAIGGEDTLGVATKLH-D-LGV-NVVGVPKTIDNDLNGTDYTFGFD
TAVNIAMEAIDRLHTTAESHHRTLVVEVMGRHAGWIALHAGLAGGANVILLPERKFDVDQ
VATYVTKRFQ-VE--YAPIVVVAEGAQP-------LD-----------GQMVLH-NQELD
NFGHVRLG----GIGQWLAEQIEEKTGKEARTVVLGHIQRGGTPTAFDRVLSTRFGLQAI
DAVHEGDFGKMVALRGTDIVRIPLIEGTGELKTV-PLERYEEAEV-FFGN----
>WP_047134057.1|Candidatus_Kryptonia-root-root-root-Candidatus_Kryptonium-Candidatus_Kryptonium_thompsoni WP_047134057.1 6-phosphofructokinase [Candidatus Kryptonium thompsoni]CUS78811.1 6-phosphofructokinase 1 [Candidatus Kryptonium thompsoni]CUS93795.
---------------------------------MRIGILTGGGDCPGLNAAIRAVVRKAL
AS-GHEIVGIRNGWKGLMS-LDT-FPLDLNNISGILPRGGTILGTSRTNPY-KHPD-GEK
KILENLENGKIDVIVAIGGEDTLSVAYKLH-K-AGV-NVVGIPKTIDNDVRGTDYSIGFD
TAVNIAMEAIDRVHTTAESHNRVAVVEVMGRHTGWIALYSGLAGGADVILIPEKPFDIDQ
VCKIIEKRHA-RGK-NFSIVVVAEGAKFKVEEQVDKD-----------GTLIVQ-DLRVD
EFGHVRLG----GIGNLVADQIEKRTGMEARATILGHIQRGGSPTAFDRILATRFGVKAV
ELINERKFGVMTALQGSDIVEVELYEVVGGLKTV-NPELFEIAEV-FFG-----
>WP_014910132.1|Actinobacteria-Actinobacteria-Streptosporangiales-Nocardiopsaceae-Nocardiopsis-Nocardiopsis_alba WP_014910132.1 6-phosphofructokinase [Nocardiopsis alba]AFR07671.1 6-phosphofructokinase 1 [Nocardiopsis alba ATCC BAA-2165]MYR31225.1 ATP-d
---------------------------------MRVGVLTGGGDCPGLNAVIRAVVRKGI
KDYGYEFIGFRDGWRGPLE-GDT-MPLDVSAVRGILPRGGTILGSSRTNLM-KIEG-GVE
RVKDNMAGLGVDALVAIGGEDTLGVARQLH-D-RGV-NVVGVPKTIDNDLNATDYTFGFD
TAVNIAVEAIDRLHTTAESHHRALVVEVMGRHAGWIALHSGMAAGANVILIPERPFDIDE
VVAHVESRFR-TQ--YAPIIVVAEGAHP-------KE-----------GQMELQ-TGEKD
SFGHVRLG----GIGQNLADEIERRTGKESRSVVLGHVQRGGTPSAFDRVLATRLGVHAI
EAVHD-KFGRMVGLQGTDIVRVDLAEATDTLKTV-PAERYQEAEV-FFG-----
>TAM79473.1|Acidobacteria-root-root-root-root-Acidobacteria_bacterium TAM79473.1 ATP-dependent 6-phosphofructokinase [Acidobacteria bacterium]
M---------------------------ATDGHGRIGILTGGGDCPGLNAVIRAVVRRAL
ML-GYEVQGIKNGWLGLVK-GTI-EPLDLMKVSGILPRGGTILGTSRTNPL-KKEE-DKK
ALQANMEAFGLDYLIAIGGEDTLGVARQLA-A-EGM-KVVGVPKTIDNDVEGTDQTFGFD
TAVSIVTEAIDRLHTTAESHQRVMVVEVMGRHTGWIAVTGGLAGGADCILIPEQPMSIDE
ICAIIQKRHA-RGR-LFSIVVVAEGFKL-------EGV----------EEVVTK-NQKLD
QFGHVHLG----GVGEVIANEIEKRTGYETRVTVLGHVQRGGSPTAFDRVLGTRYGVKAV
DLIHEGKYGTMVCLKGNKIEDIPLKDAMTKLKFV-DKELIGTAEI-FYG-----
>WP_132269101.1|Actinobacteria-Actinobacteria-Micromonosporales-Micromonosporaceae-Micromonospora-Micromonospora_sp._KC721 WP_132269101.1 6-phosphofructokinase [Micromonospora sp. KC721]TDB72165.1 ATP-dependent 6-phosphofructokinase [Micromonospora sp. K
---------------------------------MRIGVLTGGGDCPGLNAVIRAVVRKGV
ASYGHEFVGFQDGWKGPLE-GLS-KPLGIAEVRGILPRGGTILGSSRTNPF-KIEN-GVE
RIKENLAAQGVDALIAIGGEDTLGVATKLH-E-LDV-KVIGVPKTIDNDLGATDYTFGFD
TAVNIAMEAIDRLHTTAESHHRTLVVEVMGRHAGWIALHAGLAGGANVILLPERQFDVEQ
VAGYVEKRFQ-HQ--YAPIVVVAEGAQP-------LD-----------GQMVLH-NQELD
AFGHVRLG----GIGQWLAEQLEAKTGKEARTVVLGHIQRGGTPTAFDRVLATRLGLQAI
DAAHEGDWGKMVAMQSTDIVRVPLADATRELKTV-PLERYVEAEV-FFGS----
>KYK20930.1|Euryarchaeota-Thermoplasmata-Thermoplasmatales-root-root-Thermoplasmatales_archaeon_SM1-50 KYK20930.1 pyrophosphate--fructose-6-phosphate 1-phosphotransferase [Thermoplasmatales archaeon SM1-50]
--------------------------------MKKIGVLTGGGDCPGLNAVIRAVVKKSL
KN-KWEIIGIIDGWKGLIE-GTV-KQLSDQDVSGILPKGGTILGTSRTNPF-KEQK-NVD
KLLANIKKFKLDALIAIGGEDTLGVALQLH-K-MGV-PVVGVPKTIDNDISGTDYTFGFD
TAVSIVTNAIDRLHTTAESHHRIMVLEVMGRHAGWIATISGIAGGADEILIPEIPFHIDD
VCKNLQARHK-SEK-KFSIVVVSEGAKP-------CDS----------DQFEIL-CEEKD
DFGHVRLG----GIGQRLAKQIEKRLGVETRFTVLGHVQRGGSPTAYDRVLATRYGVAAV
ELVKRGEFGNMVALRGYKILPVHLDESVTKLRTV-DMDIYEIATT-FFAHPHHR
>PYS19304.1|Acidobacteria-root-root-root-root-Acidobacteria_bacterium PYS19304.1 6-phosphofructokinase [Acidobacteria bacterium]
--------------------------------MEKIGILTGGGDCPGLNAVIRAVVRRAH
AL-TYDVLGIKNGWAGLIH-GYT-EPLTDFSVTGILPRGGTILGTSRTNPF-RNMD-YIQ
KLKSNWQKFGLNYLVAVGGEDTLGVAHKLFRE-EGY-PIVGVPKTIDNDLAGTDYTFGFD
TAVQIVTEAIDRLHTTAESHKRVMVVEVMGRHTGWIATYSGMAGGADCILVPERKFNVDE
VCALIRKRID-RGR-EFAIVVVAEGAAP-------DET----------HPMLTK-TGHID
EFGHAQLG----GIGDWLGALIEQKTGIETRVTVLGHVQRGGTPTAYDRVLATRFGLKAV
ELIQQKQFGYMASLRGTEIVAVPIEEALNP-KLL-DPKVFDDAAV-FFG-----
>WP_107261528.1|Actinobacteria-Actinobacteria-Micromonosporales-Micromonosporaceae-Plantactinospora-Plantactinospora_sp._BB1 WP_107261528.1 MULTISPECIES: 6-phosphofructokinase [unclassified Plantactinospora]AVT33750.1 6-phosphofructokinase [Plantactinosp
---------------------------------MRIGVLTGGGDCPGLNAVIRAVVRKGV
ASYDHEFVGFRDGWRGPLE-GLT-KPLGIAEVRGILPRGGTILGSSRTNPF-KIEG-GVE
QIKTNLAQQGVDALVAIGGEDTLGVATKLH-E-LGV-QVVGVPKTIDNDLGATDYTFGFD
TAVNIAMEAIDRLHTTAESHHRTLVVEVMGRHAGWIALHAGLAGGANVILLPERQFDVDQ
VATYVEKRFQ-KQ--YAPIVVVAEGAQP-------LD-----------GQMVLH-NQELD
AFGHVRLG----GIGQWLAGQLEAKTGKEARTVVLGHIQRGGTPTAFDRVLATRLGLQAI
DAVHEGDWGKMVAMQGTDIVRVPLAEATRELKTV-PLDRYTEAEV-FFGS----
>WP_089292364.1|Actinobacteria-Actinobacteria-Micromonosporales-Micromonosporaceae-Actinoplanes-Actinoplanes_regularis WP_089292364.1 6-phosphofructokinase [Actinoplanes regularis]SNR46426.1 pyrophosphate-dependent phosphofructokinase [Actinoplanes regul
---------------------------------MRIGVLTGGGDCPGLNAVIRAVVRKGV
TAYGHEFVGFRDGWKGPLE-GLT-KPLGIAEVRGILPRGGTILGSSRTNPF-KIEN-GVE
RIKANLVEQGVDALVAIGGEDTLGVATKLH-D-LGV-NVVGVPKTIDNDLNATDFTFGFD
TAVNIAMEAIDRLHTTAESHHRTLVVEVMGRHAGWIALHAGLAGGANVILLPERRFDVEQ
VATYVTKRFQ-VE--YAPIVVVAEGAQP-------LD-----------GQMVLH-NQELD
SFGHVRLG----GIGQWLAEQLEQKTGKEARTVVLGHIQRGGTPTAFDRVLSTRFGLQAI
DAVHEGDFGKMMALRGTDIVRVPLIEGTGELKTV-PLERYEEAEV-FFGN----
>TRZ55536.1|Actinobacteria-Actinobacteria-Streptomycetales-Streptomycetaceae-root-Streptomycetaceae_bacterium TRZ55536.1 ATP-dependent 6-phosphofructokinase [Streptomycetaceae bacterium]
---------------------------------MRIGVLTGGGDCPGLNAVIRAVVRKGV
KEYGHEFVGFRDGWKGPLE-GLT-MPLTLETTRGILPRGGTILGSSRTNPF-KIEG-GVE
KIKENLAKAGIDALIAIGGEDTLGVATKLD-S-LGV-KVVGVPKTIDNDLNNTDYTFGFD
TAVNIAVEAIDRLHTTAESHHRALIVEVMGRHAGWIALHAGLAGGAACILIPEQKFSVDK
VCEWVESRFK-SH--YAPIIVIAEGAIP-------QD-----------GDMAVK-DQSLD
SFGHVKLA----GIGDWLAEQIEAKTGKEARTSVLGHIQRGGSPTAFDRVLATRFGLHAI
TAAHEGDWGKMVALHGTDIVRVPLVSATEKLKLV-PLERYQEAEI-FFG-----
>KRO35719.1|Actinobacteria-Actinobacteria-root-root-root-Actinobacteria_bacterium_BACL15_MAG-120619-bin91 KRO35719.1 6-phosphofructokinase [Actinobacteria bacterium BACL15 MAG-120619-bin91]
---------------------------------MRIGVLTGGGDCPGLNAVIRAVVRKGV
KEYGHEFVGFRDGWKGPLE-GLT-MPLNIETTRGILPRGGTILGSSRTNPF-KIEG-GVE
KIKENLEKAGIDALIAIGGEDTLGVATKLD-A-LGV-KVIGVPKTIDNDLNNTDYTFGFD
TSVNIAVEAIDRLHTTAESHHRALIVEVMGRHAGWIALHSGLAGGATCILIPEQKFSVDK
VCEWVESRFK-SH--YAPIIVIAEGAIP-------QD-----------GDMVVK-DQTLD
SFGHVKLS----GIGDWLAKQIEEKTGKEARTSVLGHIQRGGTPTAFDRVLATRFGLHAI
TAAHEGDWGKMVALHGTNIARVPLATATEKLKTV-PLELYKESEI-FFG-----
>WP_136529904.1|Actinobacteria-Actinobacteria-Glycomycetales-Glycomycetaceae-Glycomyces-Glycomyces_paridis WP_136529904.1 6-phosphofructokinase [Glycomyces paridis]THV28293.1 ATP-dependent 6-phosphofructokinase [Glycomyces paridis]
---------------------------------MRIGVLTGGGDCPGLNAVIRAAVRKGT
KEYGHEFVGFRYGWKGPIE-GIT-QPLDWDSVENILDQGGTILHSSRTNPY-KIEG-GVE
AIKKNMADLGVDALIAIGGEDTLGVATKLT-A-DGV-NCVGVPKTIDNDLSGTDYTFGFD
TAVNIATEAIDRLWTTADSHDRCIVVEIMGRHAGWMTLHAGIAGGANVTLIPEVAFDIEK
VAAFVKERKE-AG--KATIVAVSEGAHA-------QE-----------G-MVLK-DGEVD
AFGHVKLG----GVGDWVAAQIKERADIETRAIILGHLQRGGTPTAFDRVLATRLGLEAA
DAVEEGDFGKMMALQGTNVVRIPIHEGTDVLKTV-PVERYADAEV-FFGV----
>EJX36189.1|Actinobacteria-Actinobacteria-root-root-root-actinobacterium_SCGC_AAA027-L06 EJX36189.1 6-phosphofructokinase [actinobacterium SCGC AAA027-L06]
---------------------------------MRIGVLTGGGDCPGLNAVIRAVVRKGV
KEYGYEFIGFKDGWRGPLE-GLT-MKLDIQATRGILPKGGTILGSSRTNPF-KIEN-GVE
RIKENLAKMNIDALIAIGGEDTLGVATKLD-S-LGV-KVIGVPKTIDNDLNNTDYTFGFD
TAVNIAVEAIDRLHTTAESHHRALIVEVMGRHAGWIALHSGLAGGASCILIPEVKFSLDQ
VCKWVESRFE-QS--YAPIIVIAEGAIP-------QD-----------GDLITK-DQTLD
SFGHVKLS----GIGEWLAKQIEEKTGKEARTSVLGHIQRGGTPTAFDRVLATRFGLHAI
TAVHDQDWGKMVALHGTKIERVPLASATEKLKTV-DPALYKEAEI-FFG-----
>WP_134717492.1|Actinobacteria-Actinobacteria-Propionibacteriales-Nocardioidaceae-Nocardioides-Nocardioides_guangzhouensis WP_134717492.1 6-phosphofructokinase [Nocardioides sp. 130]RYP85694.1 ATP-dependent 6-phosphofructokinase [Nocardioides sp. 130]
---------------------------------MRVGVLTGGGDCPGLNAVIRAVVRKGV
KTHGFEFVGYRDGWKGPLE-GIT-MELGIEQCRGILPRGGTILGSSRTNPF-KIDG-GVE
RIQENLAKDGVDALVAIGGEDTLGVATKLA-D-LGV-DVVGVPKTIDNDLSGTDFTFGFD
TAVNIATEAIDRLHTTAESHHRVLVVEVMGRHAGWIALHSGLAGGANIVLIPEQPFDIEE
VCSLVESRFE-SR--YSPILVVSEGAIP-------KEG----------GDMTLV-SQELD
AFGHVRLG----GIGDRIAKEIEDRTGKEARAVVLGHIQRGGTPTAFDRWLATRFGLAAI
DAVATKNFGTMMALRGTKIEQVPLIEGTGELKLV-SPEEYAEAQV-FFG-----
>TMB29852.1|Proteobacteria-Deltaproteobacteria-root-root-root-Deltaproteobacteria_bacterium TMB29852.1 ATP-dependent 6-phosphofructokinase [Deltaproteobacteria bacterium]
---------------------------------MKIAVLTGGGDCPGLNAVIRAVVRRGE
QH-GLEVMGVREGWRGLMD-PPLHFRLTRDATSGILHLGGTILGTSRTNPF-KKPG-GAE
MVVRNLSALNVGAIVAIGGEDTLGVATKLH-Q-MGV-NVVGVPKTIDNDLSGTDLTFGFE
TAVQIATDAIDRLHSTAESHNRVIVCEVMGRHAGWIATHSGMAGGADVILIPEKPIDIDR
VCEHIMRRHRTRGV-NFSIVVVAEGAKL-------GG------------GESKA-SERLD
EFGHIRLG----GIGQQIAELIEKRTGYETRSTVLGHIQRGGTPTAFDRVLGTRFGVHAA
DMVAKQEWGKMAALRGTQIASVPLAEATAKLKTV-DDAFFAVAEV-FFG-----
>RLI21839.1|Candidatus_Bathyarchaeota-root-root-root-root-Candidatus_Bathyarchaeota_archaeon RLI21839.1 6-phosphofructokinase [Candidatus Bathyarchaeota archaeon]
---------------------------------MKVGVLSGGGDAPGINAVIRAVVKKGI
QYYGYEMVGIRDGWRGLLE-GSF-SPLDLKAVSGILPKGGSILGTSRTNPF-KREG-GAE
KILENAEKAGIDAVVVIGGEDTLGVAHKMS-E-LGL-KCVGVPKTIDNDLVGTDYTFGFH
TAVAIATEALDRLHTTAEAHHRVIILEVMGRYTGWIALEAGIAGGADAILIPEKPFDMDE
VCEYIRRRQK-RGR-NFSIIVVAEGAKP-------KG-----------GAEILY-SETVD
EFGHVRFG----GVGYYIGKEIEKCMGIETRVVVLGHLQRGGSPTAFDRVLATRYGIAAI
DLVHEGRFVYMVALQGNKIVSVPLKEIVGKRKTV-NLELYDIAKV-FFG-----
>PIQ89959.1|Candidatus_Omnitrophica-root-root-root-root-Candidatus_Omnitrophica_bacterium_CG11_big_fil_rev_8_21_14_0_20_42_13 PIQ89959.1 6-phosphofructokinase [Candidatus Omnitrophica bacterium CG11_big_fil_rev_8_21_14_0_20_42_13]
-------------------------------MAKTIGILTGGGDCPGLNPVIRAVVRQGI
NL-GYEITGIKNGWKGLIE-NNT-EKLNLASVSGILPKGGTILGTSRTNPY-KNEE-DLK
KAKENFKKLNLYCLVAIGGEDTLGVAAKLV-K-EGF-NVVGVPKTIDNDLSATDFTFGFD
TAINIATECIDRLHTTAESHHRIMVVEVMGRHAGWIAAYSGIAGGADIILVPEVPIDVEQ
TVSLIKKRHS-RGK-TFSIVVVAEGAKF-------KK-----------GDEVLQ-EEKLD
-FGHVRLG----GIGEALAKYIEDKTGYETRVTVLGHIQRGGTPTAFDRVLGTRFGIKAV
DLIEKGSFGMMASLQGNKIVSVPLENAVEKLKTL-DMELYDIAKV-FFG-----
>PYS02877.1|Acidobacteria-root-root-root-root-Acidobacteria_bacterium PYS02877.1 6-phosphofructokinase [Acidobacteria bacterium]
--------------------------------MEKVGILTGGGDCPGLNAVIRAVVRRAH
GL-GYDVLGVKNGWAGLIH-GYT-EPLTDFSVTGILPRGGTILGTSRTNPF-RDMD-HIQ
KLKSNWQKFGLNYLVAVGGEDTLGVAHKLFRQ-EGY-PVVGVPKTIDNDLAGTDYTFGFD
TAVQIVTEAIDRLHTTAESHKRVMVVEVMGRHAGWIATHSGMAGGADCILVPERKFNMDE
VCALIRKRID-RGR-EFAIVVVAEGAAP-------AET----------HHIHTK-TGHID
EFGHAQLG----GIGDWLGAQIEQKTGIETRVTVLGHVQRGGTPTAYDRVLATRFGLKAV
ELIQQKQFGFMAALRGTEIVAVPIEEALTQ-KLL-DPRVFDDAAV-FFG-----
>WP_072150507.1|Candidatus_Kryptonia-root-root-root-Candidatus_Kryptobacter-Candidatus_Kryptobacter_tengchongensis WP_072150507.1 6-phosphofructokinase [Candidatus Kryptobacter tengchongensis]CUS81596.1 6-phosphofructokinase 1 [Candidatus Kryptobacter te
---------------------------------MKIGILTGGGDCPGLNAAIRSVVRKAL
AS-GHQVVGIKNGWKGLMS-LDI-IPLDLNNISGILPRGGTILGTSRTNPY-KHSD-GEK
KILENLEKEKIDALVAIGGEDTLSVAYKLY-K-AGV-NVVGIPKTIDNDVRGTDYSIGFD
TAVNIAMEAIDRVHTTAESHNRVAVVEVMGRHTGWIALYSGLAGGADVILIPEKPFDIDQ
VCKIIEKRHA-RGK-NFSIVVVAEGAKFKVEEQVDKD-----------GTLIVQ-DLRVD
EFGHVRLG----GIGNLVADQIEKRTGMEARATILGHIQRGGSPTAFDRILATRFGVKAI
ELINEGRFGVMTALQGNEITEVELYEVVGGLKTV-NPELFEIAEV-FFG-----
>WP_128699555.1|Candidatus_Omnitrophica-root-root-root-Candidatus_Vampirococcus-Candidatus_Vampirococcus_archaeovorus WP_128699555.1 6-phosphofructokinase [Vampirococcus sp. LiM]QAT16913.1 6-phosphofructokinase [Vampirococcus sp. LiM]
---------------------------------MRIGVLTGGGDCPGLNPVIRAIVRKAY
ND-KHEVIGFKNGWKGIIE-GDT-VPLDLNAVSGILPKGGTILGTSRTNPY-KKDK-GVE
NVKESFKKFKLDALVAIGGEDTLGVANKLV-K-EGL-NVVGVPKTIDNDLNATDYTFGFD
TAVNIAMECIDRLHTTAESHHRIMVAEVMGRHAGWIATHAGIAGGADVVLIPEIPIDLDK
TCEILKKRHQ-RGR-TFSIVVVAEGARL-------KE-----------SD-VTK-DQSLD
EFGHVKLG----GIGDYLGKEIEKRTGFETRVSVLGHIQRGGSPTAFDRVLGTRFGIKAV
ELVENKQFGQMVSLAGTKIIGVPLERGVEKLKTV-DMELYDIAKE-FFG-----
>WP_014868143.1|Euryarchaeota-Methanomicrobia-Methanomicrobiales-Methanomicrobiaceae-Methanoculleus-Methanoculleus_bourgensis WP_014868143.1 6-phosphofructokinase [Methanoculleus bourgensis]CCJ37170.1 6-phosphofructokinase [Methanoculleus bourgensis MS2]
--------------------------------MTTIGVLTGGGDCPGLNAVIRAVVRTGA
KY-GFDTIGIRDGWHGLIA-GDV-EPLTDYSVTGILPKGGTILGTSRTNPF-KDEA-DVQ
RLRDNIKRFGIDALVAIGGEDTLGVANKLS-T-MGI-PVVGVPKTIDNDVAATDYTFGFD
TAVSIVTEAIDRLHTTAESHHRIMVVEVMGRHAGWIATMAGIAGGADQILIPEVPFDLDE
VAGHLQARYE-KGK-KFSIVVVAEGAQP-------KGM----------EGAITQ-SARTD
EFGHVTLG----GIGTFLRDELEKRLGMETRVTVLGHVQRGGSPTAHDRVLATRFGVAAV
ELIREKDFGKMVALRGNDIVAVPLEEAVANLKTV-DMDLYKIASI-FYGG----
>OGX12994.1|Candidatus_Omnitrophica-root-root-root-root-Omnitrophica_WOR_2_bacterium_GWA2_63_20 OGX12994.1 pyrophosphate--fructose-6-phosphate 1-phosphotransferase [Omnitrophica WOR_2 bacterium GWA2_63_20]OGX18945.1 pyrophosphate--fructose-6-phosphate 1-
M-----------------------------GTVRTIGVLTGGGDCPGLNPVIRAVVRRAM
AN-GVVVIGIKNGWQGLVK-GET-VALDLQSVSGILPKGGTILGTSRTNPF-KRPE-DAQ
AVLDHYRALKLDALIAIGGEDTLGVAVKLI-A-QGL-KIVGIPKTIDNDLSRTDFTFGFD
TAVNVAMEAIDRLHSTAESHHRIMVAEVMGRHAGWIATYAGIAGGADVILVPEEPVDLDA
VCEVIRKRHH-RGK-EFSIIVVAEGAKF-------RD-----------GTMIAK-EDKTD
AFGHVRLG----GIGQALADLIEQRTGFETRVTVLGHIQRGGSPTAFDRVLGTRFGAKAV
DLVLAGQTGMMVSLQGQQIVAKPLDETAVMMKTI-DPELYDLAKS-FFG-----
>WP_067704615.1|Actinobacteria-Actinobacteria-Micromonosporales-Micromonosporaceae-Actinoplanes-Actinoplanes_awajinensis WP_067704615.1 6-phosphofructokinase [Actinoplanes awajinensis]KUL24952.1 6-phosphofructokinase [Actinoplanes awajinensis subsp. myco
---------------------------------MRIGVLTGGGDCPGLNAVIRAVVRKGV
TAYGHEFVGFRDGWKGPLE-GLT-KPLGIAEVRGILPRGGTILGSSRTNPF-KIEG-GVE
RIKANLAEQGVDALVAIGGEDTLGVATKLN-D-LGV-NVVGVPKTIDNDLNATDFTFGFD
TAVNIAMEAIDRLHTTAESHHRTLVVEVMGRHAGWIALHAGLAGGANVILLPERKFDVDQ
VATYVTKRFQ-VE--YAPIVVVAEGAQP-------LD-----------GQMVTH-NQELD
SFGHVRLG----GIGQWLAQQLEEKTGKEARTVVLGHIQRGGTPTAFDRVLSTRFGLQAI
DAVHEGDFGKMMALRGTDIVRVPLIDGTGELKTV-PLERYQEAEV-FFGN----
>WP_115848739.1|Actinobacteria-Actinobacteria-Propionibacteriales-Nocardioidaceae-Thermasporomyces-Thermasporomyces_composti WP_115848739.1 6-phosphofructokinase [Thermasporomyces composti]REF34850.1 6-phosphofructokinase 1 [Thermasporomyces composti]
---------------------------------MRVGVLTGGGDCPGLNAVIRAVVRKGV
SEYGYEFVGFRDGWRGPLE-NIT-CELGIPQVRGILPRGGTILGSSRTNPF-KIEN-GVE
RIKENLAANGVDALVAIGGEDTLGVATKLS-E-LDV-KVVGVPKTIDNDLGATDFTFGFD
TAVNIATEAIDRLHTTAESHHRIMVVEVMGRHAGWIALHAGLAGGANVILIPERPFDMDK
VVEYVESRFR-TN--YSPIVVVAEGAVP-------KE-----------GTHSLQ-SDERD
AFGHVRLG----GIGDMVAKELEKRTGKEARAVVLGHVQRGGTPTAFDRWLATRFGLHAI
EAVHDGDFGMMVALRGTDIVRVPLTDATKELKLV-TPELYAEAEV-FFG-----
>WP_120090642.1|Actinobacteria-Actinobacteria-Pseudonocardiales-Pseudonocardiaceae-root-Pseudonocardiaceae_bacterium_YIM_PH_21723 WP_120090642.1 6-phosphofructokinase [Pseudonocardiaceae bacterium YIM PH 21723]RJQ69622.1 ATP-dependent 6-phosphofructokina
---------------------------------MRIGVLTGGGDCPGLNAVIRAVVRKGV
EVHGHEFVGFRNGWQGPIE-GKT-KPLGLEQVEDILTRGGTILGSSRTNPY-KIDG-GVD
KIKAVLADQGVDALIAIGGEDTLGVARRLT-E-DGV-GVVGVPKTIDNDLGATDYTFGFD
TAVHIATEAIDRLHTTAESHHRALVVEVMGRHAGWIALHSGMAGGANVILVPERPFSVDK
VVAWVQRRFE-KE--YAPIIVVAEGAMP-------EG-----------GAEVLK-TGEKD
EFGHVRLG----GIGTWLAEEIAERTGKESRAVVLGHVQRGGTPTAYDRVLATRFGLHAV
DAVHEGDFGVMVALRGTEIVRVKLAEATDELKTV-PIERYSEAEV-LFG-----
>PIQ09461.1|Ignavibacteriae-Ignavibacteria-Ignavibacteriales-root-root-Ignavibacteriales_bacterium_CG18_big_fil_WC_8_21_14_2_50_31_20 PIQ09461.1 6-phosphofructokinase [Ignavibacteriales bacterium CG18_big_fil_WC_8_21_14_2_50_31_20]
---------------------------------MKIGVLTGGGDCPGLNAVIRGVVRKSL
LL-GYEVVGIKNGWRGLLD-KNY-YTLDHAAISGILHRGGTILGSSRTNLYEKGKN-YYQ
QAIDNYKEIGLDALIAIGGEDTLGVASKLY-K-DGL-NVVGVPKTIDNDLSGTDYTFGFD
TAVNIATDAIDRLHTTAESHNRVIVVEVMGRHAGWIALYSGLAGGADITLIPEKPFKIKD
VCDVIRTRHA-RGK-LFSIVVVSEGAKINTEDEHDKD-----------GSFVLQ-NLKKD
SFGHVALG----GIGNIVAEEIEKETGYETRAVVLGHIQRGGTPTAADRVLGSRFGIKT-
ELVEAKDFGKMVALNGAKIVSVSLEEAVGTLKTV-DDETYNEAQT-LFG-----
>WP_138756636.1|Actinobacteria-Actinobacteria-Geodermatophilales-Geodermatophilaceae-Modestobacter-Modestobacter_altitudinis WP_138756636.1 ATP-dependent 6-phosphofructokinase [Modestobacter sp. 1G4]
---------------------------------MRIGILTGGGDCPGLNAVIRAVVRAGI
SEYGDEVVGFRDGWRGVLD-GDV-VTLDVAATRGLLPRGGTVLGTSRTNPY-AVDG-GPE
RILACLDRLGIDALIPVGGEDTLGVANRLA-A-AGV-RCVGVPKTIDNDLDATDYTFGFD
TAVGVASEAIDRLHTTGDSHHRALVVEVMGRHAGWIALHAGMSGGATVVLVPERPFDVDA
VVKHCQHRFD-SG--FSPIVVVSEGAVP-------AD-----------GHLTTA-TGQKD
AFGHERLG----GIGEALARVIEERTGRESRAVVLGHVQRGGTPTPFDRVLATRFGLAAV
RAVHEGS-GVMVALRGTDIVQVPLAEAIAQLKLV-PLERYAEAEV-FFG-----
>TET11738.1|Candidatus_Aerophobetes-root-root-root-root-Candidatus_Aerophobetes_bacterium TET11738.1 6-phosphofructokinase [Candidatus Aerophobetes bacterium]
---------------------------------MRIGVLTGGGDCPGLNAVIRGVVLQGE
KE-GYEIIGFKDGWLGVLE-NRW-ERLTKESVEDIQREGGTILHTSRTNPF-KETE-GLT
RIKETIKKRGINALVAIGGDDTLGVANKLH-E-EGI-KAVGVPKTIDNDLSATDYTFGFD
TAINIAVEAIDRLHTTARSHHRVIVVEIMGRHAGWMTLEAGIGGGAHVILIPEVPFHIEE
VCQILTKRKE-EGK-TYSIVAVAEGAKA-------AKGSKF------LSREVVK-EGGTD
AFGNIYLK----GIAGVLEKEIAKRTGIETRSVILGHLQRGGRPSAFDRFLATRFGIKAI
ELVKEEKFGQMASLKGTEIISVPLREAVGKRKLV-PQKLYEETVV---GI----
>WP_023359873.1|Actinobacteria-Actinobacteria-Micromonosporales-Micromonosporaceae-Actinoplanes-Actinoplanes_friuliensis WP_023359873.1 6-phosphofructokinase [Actinoplanes friuliensis]AGZ40214.1 6-phosphofructokinase [Actinoplanes friuliensis DSM 7358]
---------------------------------MRIGVLTGGGDCPGLNAVIRAVVRKGV
ATYGHEFVGFRDGWKGPLE-GLT-KPLGIAEVRGILPRGGTILGSSRTNPF-KIEG-GVE
RIKANLAEQGVDALVAIGGEDTLGVATKLN-D-LGV-NVVGVPKTIDNDLNATDYTFGFD
TAVNIAMEAIDRLHTTAESHHRTLVVEVMGRHAGWIALHAGLAGGANVILLPERNFDVEQ
VATYVTKRFQ-VE--YAPIVVVAEGAQP-------LE-----------GQMSLQ-NQELD
AFGHVRLG----GIGQWLAQQLEDKTGKEARTVVLGHIQRGGTPTAFDRVLATRFGLQAI
DAVHEGDFGKMMALRGTDIVRVPLADGTGELKTV-PISRYDEAEV-FFGS----
>KPK97271.1|Candidatus_Omnitrophica-root-root-root-root-Omnitrophica_WOR_2_bacterium_SM23_72 KPK97271.1 hypothetical protein AMJ95_09880 [Omnitrophica WOR_2 bacterium SM23_72]
--------------------------------MEKIGILTGGGDCPGLNSVIRAVVRKGI
HE-AYEVIGIKNGWKGLME-GET-LTLNLSSVSGILPKGGTILGTSRTNPY-KKEG-GVQ
RVLANYKKLGLSALIVVGGEDTLGVASKLA-K-EGLKNIIGIPKTIDNDLSATDYTFGFD
TAINTAMECIDKLHTTAESHHRIMVIEVMGRHAGWIAIE-GMAGGADIILIPELPIDLEE
VCALIKKRHD-RGK-TFSIVVVAEGAKF-------KA-----------GTVVLQ-EEKLD
EFGHVRLG----GIGEILGKEIEKKTGFETRVTVLGHIQRGGSPTAFDRVLGTRFGVRAV
ELIKMKQFGRMVALAGNKIIDVALEEAVQKLKTV-DMELYEIAKV-FFG-----
>WP_072915754.1|Actinobacteria-Actinobacteria-Geodermatophilales-Geodermatophilaceae-Geodermatophilus-Geodermatophilus_obscurus WP_072915754.1 6-phosphofructokinase [Geodermatophilus obscurus]SHN67314.1 6-phosphofructokinase 1 [Geodermatophilus obscurus]
---------------------------------MRIGILTGGGDCPGLNAVIRAIVRKSV
QS-GDEVVGFRDGWRGVLE-GDT-VPMDLAAVRGILPRGGTVLGTSRTNPY-ALQG-GGD
RVLATLERLGVDALIPIGGEDTLGVATKLA-E-AGV-RVVGVPKTIDNDLDATDYTFGFD
TALGVATEAIDRLHTTGDSHHRTLVVEVMGRHAGWIALHAGMAGGATVVLIPEQPFDVDA
VVEHCQHRFD-SG--YSPIVVVSEGAKP-------KD-----------GDLVLT-TGEKD
AFGHVRLG----GIGTALASLIEERTGRESRAVVLGHIQRGGTPSPFDRVLATRFGLAAH
DAVHAGETGVMVALRGTDIVRVPLTEATAHLKLV-PVERYAEVEV-FFG-----
>TMQ58946.1|Candidatus_Eisenbacteria-root-root-root-root-Candidatus_Eisenbacteria_bacterium TMQ58946.1 6-phosphofructokinase [Candidatus Eisenbacteria bacterium]
---------------------------------MRLGVLTGGGDCPGLNAVIRAVVHRSI
KGYGWSVVGFRHGWRGLLQ-SEV-EELDLKTVSGILPRGGTILGTSRTNPY-QEPG-GEA
RIREELKSRAIDVLVVIGGEDTLGVAVKLH-Q-AGV-RLVGIPKTIDNDVNGTDYTFGFD
TALSIATEAIDRLHTTAESHDRVIVVEVMGRHAGWIALEAGVAGGADMILVPEYPVAIDE
VCDVVRRRHE-RGK-NFSIIVVAEGARL-------RDVAG--------GPVQVQ-SERRD
AFGHVRLG----GIGATLADRIEERTGFESRYSVLGHIQRGGSPTAFDRFLGTRFGVQAV
DLVRREGFGRMVAIRGMKIVDVPISEGVGSLKTV-DREFYELASV-FFS-----
>WP_135097679.1|Actinobacteria-Actinobacteria-Geodermatophilales-Geodermatophilaceae-Blastococcus-Blastococcus_sp._AZ43 WP_135097679.1 6-phosphofructokinase [Blastococcus sp. AZ43]TFV65200.1 ATP-dependent 6-phosphofructokinase [Blastococcus sp. AZ43]
---------------------------------MRIGILTGGGDCPGLNAVIRAVVRKGI
GEHGDEIVGFRDGWRGVLE-GDS-VPMDLAAVRGILPRGGTVLGTSRTNPY-AVDG-GPE
RVMATLERLGIDALVPIGGEDTLGVATRLA-E-AGV-RVVGVPKTIDNDLDATDYTFGFD
TAVGVAMEAIDRLHTTGDSHHRTLVVEVMGRHAGWIALHAGMAGGANVILIPENPFDVDA
VVEHCRHRFA-SG--YSPIVVVSEGAKP-------KD-----------GGLILS-TGEKD
AFGHVRLG----GIGAALAALIEERTGRESRAVVLGHIQRGGTPSPFDRVLATRFGLAAV
DAVHDGQSGIMVALRGTDIVRVPLSAATAQLKLV-PAERYAEAEV-FFG-----
>WP_026929334.1|Actinobacteria-Actinobacteria-Glycomycetales-Glycomycetaceae-Glycomyces-Glycomyces_tenuis WP_026929334.1 6-phosphofructokinase [Glycomyces tenuis]
---------------------------------MRIGVLTGGGDCPGLNAVIRAAVRKGT
KEYGHEFVGFRYGWKGPIE-GIT-QPLDWDTVEGILDQGGTILHSSRTNPY-KIEG-GVE
AIKKNMAALGIDALIAIGGEDTLGVATKLT-A-DGV-NCVGVPKTIDNDLSGTDYTFGFD
TAVNIATEAIDRLWTTAESHDRCIVVEIMGRHAGWMTLHAGIAGGANVVLIPEVAFDIEK
VANFVKERMD-AG--KSTIVAVSEGAHA-------ET-----------G-MVLK-DGEVD
AFGHVKLG----GVGDWVAEQIKERTGSETRAIILGHLQRGGTPTAFDRVLATRLGIEAA
DAVEEGDFGKMMALQGTDVVRIPIHEGTDVLKTV-PVERYQDAEV-FFGA----
>PIP20650.1|Candidatus_Omnitrophica-root-root-root-root-Candidatus_Omnitrophica_bacterium_CG23_combo_of_CG06-09_8_20_14_all_40_11 PIP20650.1 6-phosphofructokinase [Candidatus Omnitrophica bacterium CG23_combo_of_CG06-09_8_20_14_all_40_11]
--------------------------------MAKIGVLTGGGDCPGLNPVIRAVVRKGL
NE-GYEIIGIKNGWKGLIE-NDV-LTLNLGSVSGILPKGGTILGTSRTNPY-KKEC-DLQ
KLKDNYKKFGLDALIAVGGEDTLGVASKLI-K-DGITNIVGVPKTIDNDLSCTDYSFGFD
TALNTAMECIDKLHTTAESHHRIMVVEVMGRHAGWIAIE-GIAGGADVILIPEIPIDIGE
TCNLLKKRHT-RGK-LFSIVVVAEGTKF-------KE-----------GTVIVQ-EEKLD
EFGHVRLG----GIGETLRQEIEKRMGYETRVTVLGHIQRGGSPTAFDRILGTRFGVKAV
ELVK-KKFNRMVALAGNKIIDVSIDEAVRVLKTV-DMDLYEIAKV-FFG-----
>PJA97629.1|Ignavibacteriae-Ignavibacteria-Ignavibacteriales-root-root-Ignavibacteriales_bacterium_CG_4_9_14_3_um_filter_34_10 PJA97629.1 6-phosphofructokinase [Ignavibacteriales bacterium CG_4_9_14_3_um_filter_34_10]
---------------------------------MKIGVLTGGGDCPGLNAVIRAVVRKSL
EY-GHQVYGIKRGWKGLIE-KNY-EELTLDSISGILHKGGTILGSSRTNVY-KIEN-GEN
IAKENFKAMELDALVAIGGEDTLGIASKLF-K-AGL-NVVGVPKTIDNDLNATDYTFGFD
SAVNVATEAIDRLHTTAESHERVMVVEVMGRHAGWIALHAGLAGGADYILIPEVPFDIND
IVDAVKKRHA-RGK-KFSIICVAEGAKVKTEEETDKD-----------GSFVLA-SLKKD
SFGHVMLG----GIAEIIAEEIEKRTGFETRSTVLGHIQRGGSPTAFDRVLGTRFGIFA-
ELVNSKDFGKMAALKGSQIVGVSLDEATGKLKTV-NPEFYELAKT-FFN-----
>KHO55799.1|root-root-root-root-root-archaeon_GW2011_AR21 KHO55799.1 6-phosphofructokinase, partial [archaeon GW2011_AR21]
MYSNAELANNRFEGKILAKKLQETENSISESGKQVIGVLTGGGDAPGLNAVIRALTVKAM
SL-GYNVLGFRKGWNGLLGEGEP-WPLDLDNVEGIHTLGGTILGTSRTNPY-KVEN-GIE
QVKQNLEKFNVHCLVAVGGEDTLGVAMKLQ-N-EGV-KVVGVPKTIDNDVNATDYTFGFD
TAVNIAAKAIGDLHTTAKSHERVMVVEVMGRHAGWITLHAGIAGGAHYIALPEEPYDIEE
ICKIVKQRDK-QGK-HYSIIAVSEGAVS-------KQT----------SAVQTQ-GKALD
AFGHVRLG----GVAETLAAEIEKLTGKESRHVVLGHLQRAGQPSAFDIVLGTRFGIHAA
EMVSKKEFGKMAALQGTEIVSVGMQEALGKLK----------------------
>WP_091931358.1|Actinobacteria-Actinobacteria-Geodermatophilales-Geodermatophilaceae-Blastococcus-Blastococcus_sp._DSM_46786 WP_091931358.1 6-phosphofructokinase [Blastococcus sp. DSM 46786]SEL49388.1 6-phosphofructokinase 1 [Blastococcus sp. DSM 46786]
---------------------------------MRIGILTGGGDCPGLNAVIRAVVRKGV
GHDGDEVVGFRDGWRGLLD-GDA-VPLDLAAVRGILPRGGTVLGTSRTNPY-ALDD-GPE
RVLSCLDRFGIDALVPIGGEDTLGVATRLA-E-RGV-RVVGVPKTIDNDLDATDYTFGFD
TAVGVATEAIDRLHTTGDSHHRTLVVEVMGRHAGWIALHAGMAGGANVILIPEHPFDVDA
VVAHVQHRFD-TG--FSPIVVVSEGAQA-------AD-----------GALTVS-AGQAD
AFGHVRLG----GIGPALAALLEERTGRESRAVVLGHLQRGGTPSPFDRVLATRFGLAAL
EAVHDGEAGVMVALRGTDIVRVPLATATARLKLV-PAERYAEAEV-FFG-----
>TKJ40550.1|Candidatus_Aerophobetes-root-root-root-root-Candidatus_Aerophobetes_bacterium_Ae_b3b TKJ40550.1 6-phosphofructokinase [Candidatus Aerophobetes bacterium Ae_b3b]
---------------------------------MRIGILTGGGDCPGLNATIRGIVTQGI
KE-GYEIIGFLDGWLGVLE-NRW-ERLTEEKVEDIHREGGTILHTSRTNPF-KEER-GLE
RIKDTLRKTEVDVLVAIGGDDTLGVAGKLY-E-EGF-KTIGVPKTIDNDLSSTDYTFGFD
TAVNIAVEAMDRVHTTAKSHRRVLVVEIMGRHAGWMTLEAGIGGGAHIILIPEVPFDIEE
VCQTLIKRKD-EGK-SYSVVAVAEGAKA-------AKGSKF------LSREVVK-DEKTD
AFGNILLG----GIARVLEKEIAKRTGLETRSVTLGHLQRGGRPSAFDRFLATRFGIKAI
GLVKERKFGQMAAVRGTEIISVPLKEAAGKTKYV-PVEFYQETGGLFWGK----
>RLF26585.1|Euryarchaeota-Thermoplasmata-root-root-root-Thermoplasmata_archaeon RLF26585.1 6-phosphofructokinase [Thermoplasmata archaeon]
--------------------------------MKKIAVLTGGGDCPGLNAAIRAVVKKAL
QY-NWIVYGIKNGWKGLIE-GQI-EPLTDYSVSGILPKGGTILGTSRTNPF-KSEE-DLQ
KLLDNIKKFGIDAIVAIGGEDTLGVAFKLH-NVMGV-PVVGIPKTIDNDLSGTDYTIGFD
TAVSIVTDAIDRLHTTAESHHRVMVLEVMGRHAGWIATI-GIAGGADAILIPEKPFDIDE
VVGFLEQRKK-KGK-TFSIIVVAEGAVP-------KDT----------KMLSVQ-DKEKD
EFGHVRLG----GIGNRLAKELEKRLGLETRVTVLGHVQRGGAPTAYDRVLATRCGIAAV
EMIKQGDFGKMAALQGNKIVPIDLGQAVSKLKTV-DMDLYNIAEV-FFGG----
>WP_131098110.1|Actinobacteria-Actinobacteria-Streptosporangiales-Nocardiopsaceae-Streptomonospora-Streptomonospora_sp._M2 WP_131098110.1 6-phosphofructokinase [Streptomonospora sp. M2]QBI53812.1 6-phosphofructokinase 1 [Streptomonospora sp. M2]
---------------------------------MRVGVLTGGGDCPGLNAVIRAVVRKGI
KDYGYEFVGFRDGWRGPLE-GDT-MPLDRAAVSGILPRGGTILGSSRTNLM-KIEG-GVE
KVKQNMAELNIDALVAIGGEDTLGVATQLH-D-QGV-KVVGVPKTIDNDLNATDYTFGFD
TAVNIATEAIDRLHTTAESHHRALVVEVMGRHAGWIALHSGMAAGANVILIPERPFDIHE
VVAHVESRFQ-TN--YAPILVVAEGAHP-------KD-----------GQMELS-TGEKD
SFGHVRLG----GIGQRLSEEIESRTGKEARSVVLGHVQRGGTPSAFDRVLATRLGVNAI
EAVHDQEYGRMVGLQGTEIVRVDLSAATDKLKTV-PSERFEEAEV-FFG-----
>OLE74144.1|Acidobacteria-root-root-root-root-Acidobacteria_bacterium_13_1_20CM_2_57_8 OLE74144.1 6-phosphofructokinase [Acidobacteria bacterium 13_1_20CM_2_57_8]
--------------------------------MEKIGILTGGGDCPGLNAVIRAVVRRSL
AL-GNDVLGIKNGWAGLVQ-GFV-EPLTYFSVSGILPRGGTILGTSRTNPF-KEVE-QIQ
KLKSNWQKFGLNCLVAVGGEDTLGVAHKLFKQ-EGY-PIVGVPKTIDNDLAGTDYTFGFD
TAVQIVTEAIDRLHTTAESHKRVMVVEVMGRNAGWIATYSGMAGGADCILVPEKKFNVDD
VCALIRKRID-RGR-EFAIVVVAEGATP-------DET----------HQVLTK-GGHVD
EFGHAQLG----GIGDWLGKQIEHKTGIETRVTVLGHVQRGGTPTAYDRVLATRFGIKAV
ELIREKQFGYMASLRGTEIVAVPIEEALNQ-KLL-DPKVFDDASV-FFG-----
>WP_142044124.1|Actinobacteria-Actinobacteria-Glycomycetales-Glycomycetaceae-Stackebrandtia-Stackebrandtia_endophytica WP_142044124.1 ATP-dependent 6-phosphofructokinase [Stackebrandtia endophytica]TQL79085.1 pyrophosphate-dependent phosphofructokinase [
---------------------------------MRIGVLTGGGDCPGLNAVIRAVVRKGV
AEYGHEFIGFRDGWRGPLE-AKT-MPLGIPEVRGILPRGGTILRSSRTNPF-KVDG-GVE
KVRANLSELEVDALIAIGGEDTLGVAKKLT-D-LDI-PVVGVPKTIDNDLGATDYTFGFD
TAVNIASEAIDRLHTTAESHHRCVVVEVMGRHAGWIALHSGLAGGANAILVPERRFSVAE
VVGFVESRFR-TD--FSPIIVVAEGAQP-------IE-----------GEMVTQ-NAELD
AFGHVRLG----GVGQWLSDQIEKETGKESRAVVLGHVQRGGTPTAFDRVLATRFGLHAI
DAVHEGDFGKMVALRGTDIVRVKLEEATAELKTV-PQERLDEAKI-FFG-----
>KPK76550.1|candidate_division_Zixibacteria-root-root-root-root-candidate_division_Zixibacteria_bacterium_SM23_73 KPK76550.1 hypothetical protein AMJ89_03950 [candidate division Zixibacteria bacterium SM23_73]
-------------------------------MSERIGILTGGGDCPGLNAVIRAVVRKSI
VKYNYQVIGILNGWRGLLEYGLT-EELNLDKV-GILHRGGTILKTSRTNPF-KVKD-GVK
KIVEKMKGLGLRALIAVGGEDTLGVAAKLH-D-EGV-KIVGVPKTIDNDIYGTDYTFGFD
TALNIAVDAIDRIHTTAESHNRVMVVEVMGRHTGWIAIEAGIAGGADFILIPERPVDLDK
VCESICKRHQ-RGR-DFSVVVVAEGAKLKLDEKKKEE-----------EIQFIQ-DQKLD
AFGHVRLG----GIGKTLASEIEKRTGFETRFVILGHIQRGGTPTAFDRMLGTRFGVAAV
DLVHEGEFGKMVSLQGNKIVPMDLKEITAKTKRV-DDELYEIAEV-FFG-----
>RLI29518.1|Candidatus_Bathyarchaeota-root-root-root-root-Candidatus_Bathyarchaeota_archaeon RLI29518.1 6-phosphofructokinase [Candidatus Bathyarchaeota archaeon]
---------------------------------MKVGVLSGGGDAPGINAVIRAVVRKGI
VHYGFEMVGIRDGWRGLLE-NQT-FPLTLESISGILPKGGSILGTSRTNPF-KRKN-GAQ
RIFRNVERLGLDAVVVIGGDDTLTVAYKLY-E-KGL-SCVGVPKTIDNDLWGTDYTFGFN
TAVSIATEALDRLHSTAEAHHRVIIVEVMGRHAGWIALEAGIAGGADAILIPEIPFDIDE
VCKYIKARRE-RGI-TFSIIVVAEGAKP-------KG-----------GKEIVY-SKKVD
EFGHIKLG----GVGYYVAKEIEKRTGIETRVVVLGHLQRGGSPSAFDRVLATRYGVAAI
DLVKKKKFGRMVALKGNKIVSVPLREVVSRRKTA-DLKLYELASV-FFG-----
>KPK42795.1|Candidatus_Omnitrophica-root-root-root-root-Omnitrophica_WOR_2_bacterium_SM23_29 KPK42795.1 hypothetical protein AMJ78_01350 [Omnitrophica WOR_2 bacterium SM23_29]
--------------------------------MKKLGILTGGGDCPGLNPVIRAVVRKGL
AE-GYEVLGIKFGWKGLIE-DDV-IPLDFNSVSGILPKGGTILGTSRTNPY-KKEG-DLK
RVKDNYNRHQLQALIAVGGEDTLGVANRLA-K-EGL-NIIGVPKTIDNDLSETDYTFGFD
SALNIAMDCIDRLHTTAESHNRIMVVEVMGRHSGWIAVYAGLAGGADVILIPEVPIDVGQ
VCSLINKRHE-RGK-NFSIVVIAEGSKF-------KE-----------GQEVIM-TEKLD
EFGHIRLG----GIGQVLGELIEKKTGYETRVTVLGHIQRGGSPTAFDRVLGTRFGVKAV
ELVNEGKFGQMVSLQGNNIISVPIEKAIGKLKTV-NMELYEIAKV-FFG-----
>KPL00623.1|candidate_division_Zixibacteria-root-root-root-root-candidate_division_Zixibacteria_bacterium_SM23_73_3 KPL00623.1 hypothetical protein AMJ91_04005 [candidate division Zixibacteria bacterium SM23_73_3]
-------------------------------MGKKIGILTGGGDCPGLNAVIRAVVRKSI
IIYDYQVVGILKGWRGLMEYGLT-EELNLDKISGIIHRGGTIIKTSRTNPF-KEKD-GVK
RIIEKKKALGLSAIIAVGGEDTLGVAAKLF-E-EGV-EIVGVPKTIDNDIWGTDYTFGFD
TAVNIAMDAIDRVHTTAESHNRVMVVEVMGRHTGWIAIEAGVAGGADFILIPEKSMDLDK
ICDAICKRHQ-RGR-DFSVVVVAEGAKVAIQEK-KEE-----------EVFVVQ-DDKED
AFGHVRLG----GIGKLLASEIEKRTGFETRFVILGHIQRGGSPTAFDRMLGTRFGVAAV
DLVHKGEFGKMVSLRGNKIVAIDLKEATSKTKRI-DDQLYEIAEV-FFG-----
>WP_075742420.1|Actinobacteria-Actinobacteria-Pseudonocardiales-Pseudonocardiaceae-Actinoalloteichus-root WP_075742420.1 MULTISPECIES: 6-phosphofructokinase [Actinoalloteichus]APU16977.1 phosphofructokinase [Actinoalloteichus fjordicus]APU23057.1 phosph
---------------------------------MRIGVLTGGGDCPGLNAVIRAVVRKGV
EVYGHEFVGFRNGWRGPIE-GLT-KPLGLDQVEDILTRGGTILGSSRTNPY-KVEG-GVD
AIRATLADQGVDALVAIGGEDTLGVAKRLT-D-DGI-GVVGVPKTIDNDLNATDYTFGFD
TAVHIATEAIDRLRTTAESHHRALVVEVMGRHAGWIALHSGLAGGANVILTPEREFDIDQ
VVGWVERRFE-RE--YAPIIVVAEGAVP-------KG-----------GEAVLS-HGEKD
AFGHVRLG----GVGNWLAEEIATRTGKESRAVVLGHVQRGGTPTAYDRVLATRFGLHAI
DAVHDSDFGVMVALRGTDIVRVKLAEATAELKTV-PASRYAEAEV-FFG-----
>WP_142708049.1|Actinobacteria-Actinobacteria-Cryptosporangiales-Cryptosporangiaceae-Cryptosporangium-Cryptosporangium_phraense WP_142708049.1 ATP-dependent 6-phosphofructokinase [Cryptosporangium sp. A-T 5661]TQS41545.1 ATP-dependent 6-phosphofructokina
---------------------------------MHIGVLTGGGDCPGLNAVIRAIVRKGV
SVYGHEFSGFRDGWRGPVE-GDA-RPLGIAQVRGILPRGGTILGSSRTNPY-KVEN-GVD
RIRENLEKLGVEALIAIGGEDTLGVAKKLT-D-EGI-PVIGVPKTIDNDLGATDYTFGFD
TAVTVAVEAIDRLHTTAESHHRALVVEVMGRHAGWIALHSGLAGGANVILVPEMPFDLDD
VIKHVESRFA-TQ--YAPILVVAEGATP-------KE-----------GAEVLK-SGDLD
AFGHVRLG----GIGQWLAERIEERTGKESRAVVLGHVQRGGSPTPFDRVLATRFGLHAI
DAAHERDWGRMVALQGTDIVRVPIEEATRELKTV-PLSRYAEAEV-FFG-----
>PKL56551.1|Euryarchaeota-Methanomicrobia-Methanomicrobiales-root-root-Methanomicrobiales_archaeon_HGW-Methanomicrobiales-6 PKL56551.1 6-phosphofructokinase [Methanomicrobiales archaeon HGW-Methanomicrobiales-6]
--------------------------------MTTVGILTGGGDCPGLNAVIRAVVRTGA
KH-GFDTIGIRDGWHGLVA-GNV-EPLTDYSVTGILPKGGTILGTSRTNPF-KNEA-DVQ
RLRDNIRKFGIDAIVAIGGEDTLGVASKLS-K-IGI-PVVGVPKTIDNDVGATDYTFGFD
TAVATVTEAIDRLHTTAESHHRVMVVEVMGRHAGWIATVAGIAGGADEILIPEIPFDLDE
VTHHLRARYE-RGK-KFSIVVVAEGAQP-------KGM----------AEAIAQ-SARTD
EFGHVTLG----GVGNYLRDELEKRLDMEVRVTVLGHIQRGGSPTAHDRVLATRFGVAAA
DLIKEKDFGKMVALRGDDIVAVPLEEAVANLKTV-DMDLYKIASI-FYGG----
>KYK30754.1|Euryarchaeota-Thermoplasmata-Thermoplasmatales-root-root-Thermoplasmatales_archaeon_SG8-52-3 KYK30754.1 pyrophosphate--fructose-6-phosphate 1-phosphotransferase [Thermoplasmatales archaeon SG8-52-3]
--------------------------------MKKIGVLTGGGDCPGLNAVIRAVVRKSI
QY-NWDIIGIKNGWKGLIN-GEI-ELLTDYSVSGILPKGGTIIGTSRTNPF-NKQE-DVQ
KLNENIKKFGIDAIVAIGGDDTLSVANKLH-H-MGI-SIVGIPKTIDNDLSGTDYTFGFD
TAVSIVTEAIDRLHTTAESHHRVIVVEVMGRHAGWIATMAGIAGGADEILIPEVPFDINE
VCKHLKDRYD-RGK-KFSIIAIAEGAHPKIENSSNSNNSDSTNQNVGETGLVIQ-TKEKD
EFGHVRLG----GIGHALAQEIEKRMGVETRVTILGHVQRGGTPTAHDRVLATRFGVAAV
ESIKNQNFGIMVALQGDKIVPVPLEEATSKSKTV-DMELYEIARL-FFG-----
>KAA0009077.1|Euryarchaeota-Thermoplasmata-root-root-root-Thermoplasmata_archaeon KAA0009077.1 6-phosphofructokinase [Thermoplasmata archaeon]
--------------------------------MKKIAVLTGGGDCPGLNAAIRAVVKKAL
QY-DWVVYGIKNGWKGLIE-GDI-EPLTGYSVSGILPKGGTILGTSRTNPF-KDKE-NLQ
KLLDNIKKFGIDAIVAIGGEDTLGVASKLY-NEEGV-PVVGIPKTIDNDLSGTDYTIGFD
TAISIVTDAIDRLHTTAESHHRVMVLEVMGRHAGWIATI-GIAGGADAILIPEKPFDIEE
VVNYLEQRRK-KGK-TFSIIVVAEGAMP-------KDT----------KMLSIQ-DTEKD
EFGHVRLG----GIGNRLAKELEKRLGLETRVTVLGHVQRGGTPTAYDRVLATRCGIAAI
ELIKNGEFGKMTALHGDKIVPIKLEEAVAKLKTV-DMELYKIAEV-FFGG----
>PYS05332.1|Acidobacteria-root-root-root-root-Acidobacteria_bacterium PYS05332.1 6-phosphofructokinase [Acidobacteria bacterium]
--------------------------------MEKIGILTGGGDCPGLNAVIRAVVRRSH
AL-GYGILGIRNGWAGLIH-GDV-VPLTEFSIVGILPRGGTILGTSRTNPF-KHVE-HVQ
KLKSNWQKYGLDYLVVVGGEDTLGVAHRLCKQ-EGY-PIVGVPKTIDNDLAGTDYTFGFD
TAVQIVTEAIDRLHTTAESHKRVMVVEVMGRHSGWIATHSGMAGGADCILVPERKFSLDE
VCALIRKRID-RGR-EFAIVVVAEGAAP-------DEN----------HQPITK-GGHVD
EFGHVQLG----GVGDWLGRQIEQKTGIETRVTVLGHVQRGGTPTAYDRVLATRFGLRAI
ELIRERRFGYMASLRGTEIVGVPIEEALGQ-KLL-DPKVFDDASV-FFG-----
>OGD23508.1|Candidatus_Aminicenantes-root-root-root-root-Candidatus_Aminicenantes_bacterium_RBG_13_64_14 OGD23508.1 pyrophosphate--fructose-6-phosphate 1-phosphotransferase [Candidatus Aminicenantes bacterium RBG_13_64_14]
---------------------------------MRVGILTGGGDCPGLNAVIRAVTRKGI
VQYNFDILGIKNGWLGLIE-GKI-FPLDLSFISGILPRGGTILGTSRTNPF-KVED-GVG
KIFSQIEKFELDAVVAVGGEDTLGVANKLH-E-KGL-RCVGIPKTIDNDLSGTDYTFGFD
TAVSIVTEALDRLHTTAEAHHRVMVVEVMGRHAGWIAIEGGLAGGADIILIPEFPFDMDE
ICAQIRKRRE-RGK-LFSIVVVAEGAKP-------KD-----------ASLIVQ-STEHD
AFGHVRLG----GIGNIIAREIEKLTGIETRVTVLGYVQRGGSPTAFDRILATRFGVAAI
DLVKEEKFGYMVGLRGNRIVPVPLQEALAEPKTV-DAELYSIAKV-FSG-----
>WP_075432740.1|Candidatus_Kryptonia-root-root-root-Candidatus_Kryptonium-Candidatus_Kryptonium_thompsoni WP_075432740.1 6-phosphofructokinase [Candidatus Kryptonium thompsoni]CUS91113.1 6-phosphofructokinase 1 [Candidatus Kryptonium thompsoni]CUS94231.
---------------------------------MRIGILTGGGDCPGLNAAIRAVVRKAL
AS-GHEIVGIRNGWKGLMS-LDT-FPLDLNNISGILPRGGTILGTSRTNPY-KHPD-GEK
KILENLENEKIDVIVAIGGEDTLSVAYKLH-K-AGV-NVVGIPKTIDNDVRGTDYSIGFD
TAVNIAMEAIDRVHTTAESHNRVAVVEVMGRHTGWIALYSGLAGGADVILIPEKPFDIDQ
VCKIIEKRHA-RGK-NFSIVVVAEGAKFKVEEHVDKD-----------GTLIVQ-DLRVD
EFGHVRLG----GIGNLVADQIEKRTGMEARATILGHIQRGGSPTAFDRILATRFGVKAV
ELINERKFGVMTALQGSEIVEVDLYEVVGGLKTV-NPELFEIAEV-FFG-----
>KAF0141103.1|Ignavibacteriae-Ignavibacteria-root-root-root-Ignavibacteria_bacterium KAF0141103.1 phosphofructokinase [Ignavibacteria bacterium]KAF0217319.1 hypothetical protein FD178_652 [Ignavibacteria bacterium]
---------------------------------MKIGVLTGGGDAPGLNAVIRAVVRKCI
AN-GHELVGIREGWRGILE-NKY-DPLDRNSVSGILHRGGTILGTSRTNVY-KVEG-GEA
QVIKNMADNGIDAIVAIGGEDTLGVASKLA-K-AGV-HIVGVPKTIDNDLSATDFTFGFD
TAVNVATEAIDRLHTTAESHNRVIVVEVMGRHAGWIAAYSGIAGGADIILVPEIPYDIDE
VCSIIRKRHE-GGK-SFSIIVASEGAVAKKV---AGD-----------SEMILQ-DQKLD
SFGHVRLG----GIGNHLAEEIEKRTGFETRSTVLGHIQRGGTPTAYDRVLGTRLGFCAA
ELVETEKWGYMAALKGTSIDAVKLEEATRELKTI-DLQLMEVAKT-FFG-----
>WP_156050520.1|candidate_division_Zixibacteria-root-root-root-root-candidate_division_Zixibacteria_bacterium WP_156050520.1 ATP-dependent 6-phosphofructokinase [candidate division Zixibacteria bacterium]SYZ73953.1 Pyrophosphate--fructose 6-phosphate 1-p
---------------------------------MRVGILTGGGDCPGLNAVIRAVVRKGL
DVYHYEILGIYEGWKGLIKEGLI-RPLALSDVSGILHRGGTILRSSRTNPF-KVEN-GVE
TIRANLKKYNIEALIAVGGEDTLGVAARLA-A-DGF-NVIGVPKTIDNDVVGTDRTFGFD
TAVNIATEAIDRVHTTAEAHNRVMIVEVMGRHAGWIAIESGIAGGADIILIPEKTTYVNN
ACELIKRRHA-RGK-DFSIVVVAEGAKIQMSPDS-KR-----------EEMVIQ-DKKLD
AFGHVRLG----GVGYKLADLIEKETGYEARVVVLGYIQRGGSPTAFDRVLATRFGVH-I
DFVSRGEYGNMVALHGSKIEPVPLSNVINKIKTI-DQELIDTAEV-FFG-----
>WP_109901813.1|Actinobacteria-Actinobacteria-Micromonosporales-Micromonosporaceae-Micromonospora-Micromonospora_sp._S4605 WP_109901813.1 6-phosphofructokinase [Micromonospora sp. S4605]PWU51690.1 6-phosphofructokinase [Micromonospora sp. S4605]
---------------------------------MRIGVLTGGGDCPGLNAVIRAVVRKGV
ASYGHEFVGFRDGWKGPLE-GLS-RPLGIAEVRGILPRGGTILGSSRTNPF-KIEN-GVE
RIKDNLAAQGVDALIAIGGEDTLGVATKLH-E-LGV-NVVGVPKTIDNDLGATDYTFGFD
TAVNIAMEAIDRLHTTAESHHRTLVVEVMGRHAGWIALHAGLAGGANVILLPERQFDVDQ
VAGYVEKRFQ-HQ--YAPIVVVAEGAQP-------LA-----------GQMVLQ-NQELD
SFGHVRLG----GIGQWLAEQLEAKTGKEARTVVLGHIQRGGTPTAFDRVLATRLGLHAI
DAAHEGDWGKMVAMQSTDIVRVPLAEATRELKTV-PLERYAEAEV-FFGS----
>WP_086780788.1|Actinobacteria-Actinobacteria-Pseudonocardiales-Pseudonocardiaceae-Crossiella-Crossiella_equi WP_086780788.1 6-phosphofructokinase [Crossiella equi]
---------------------------------MRIGVLTGGGDCPGLNAVIRAVVRKGV
EVYGHEFVGFRNGWKGPIE-GQT-KPLGLDQVEDILTRGGTILGSSRTNPY-KVEG-GVE
AIRKNLAELGVDALVAIGGEDTLGVAKKLT-D-DGI-GVVGVPKTIDNDLGATDYTFGFD
TAVHIATEAIDRLRTTAESHHRALVVEVMGRHAGWIALHSGLAGGANVILVPEKKFSVDK
VVEWVQRRFE-RE--YAPIIVVAEGAMP-------ED-----------GGEVLL-TGEKD
AFGHVRLG----GIGTWLADEIASRTGKESRAVVLGHTQRGGTPTAYDRVLATRFGLHAI
DAVHERDFGVMTALKGTDIVRVKLAEATAELKTV-PMDRYAEAEV-FFG-----
>WP_134668539.1|Actinobacteria-Actinobacteria-Pseudonocardiales-Pseudonocardiaceae-Amycolatopsis-root WP_134668539.1 MULTISPECIES: 6-phosphofructokinase [unclassified Amycolatopsis]
---------------------------------MRVGVLTGGGDCPGLNAVIRAVVRKGV
EVHGWEFVGFRNGWQGPLT-GDS-RPLGLADVEDILTRGGTILRSSRTNPY-KVDG-GVD
QIRKVLADQEVDALIAIGGEDTLGVAKRLT-D-DGI-GVVGVPKTIDNDLGATDYTFGFD
TAVSIATEAIDRLHTTAESHHRALVIEVMGRHAGWIALHSGLAGGASVILVPERQFSVDQ
VVQWVEQRFE-KE--YAPIIVVAEGALP-------EG-----------GEEKLL-TGEKD
AFGHVRLG----GIGNWLADEISERTGKESRAVVLGHVQRGGTPTAYDRVLATRFGLHAV
DAVADGDFGVMVALKGTEIVRVKLSEATAELKTV-PLERYQEAEV-FFG-----
>WP_113782176.1|Actinobacteria-Actinobacteria-Geodermatophilales-Geodermatophilaceae-Geodermatophilus-Geodermatophilus_sp._TF02-6 WP_113782176.1 6-phosphofructokinase [Geodermatophilus sp. TF02-6]RBY77107.1 6-phosphofructokinase [Geodermatophilus sp. TF0
---------------------------------MRIGILTGGGDCPGLNAVIRAIVRKSL
AQHGDEVVGFRDGWRGVLD-ADT-VTMDLRAVRGILPRGGTVLGTSRTNPY-ALEG-GAD
RVLANLERLGIEALIPIGGEDTLGVATKLA-E-AGL-QVVGVPKTIDNDLDATDYTFGFD
TALGVATEAIDRLHTTGDSHHRTLVVEVMGRHAGWIALEAGMAGGATVVLIPEQPFDVDA
VVAHCQHRFE-SG--YSPIVVVSEGASP-------KG-----------GELMLA-TGEMD
AFGHVRLG----GIGTALASLIEQRTGREARAVVLGHIQRGGTPTPFDRVLATRFGLTAV
DAVHDGESGVMVALRGTDIVRVPLSQATAQLKLV-PPERYAEVEV-FFG-----
>RJS77820.1|Candidatus_Bathyarchaeota-root-root-root-root-Candidatus_Bathyarchaeota_archaeon RJS77820.1 6-phosphofructokinase [Candidatus Bathyarchaeota archaeon]RJS80746.1 6-phosphofructokinase [Candidatus Bathyarchaeota archaeon]
---------------------------------MKIGVLSGGGDAPGINAVIRAVVRKGI
QNYGYEIVGIKDGWRGILE-ADF-SRLDLKSVSGILHRGGSILGTSRTNPF-KREK-GPE
KIIENAKKAGIEAVVVIGGDDTLRVAYKMG-E-YGL-KCVGVPKTIDNDLWGTDYTFGFH
TAVAIATEALDRLHTTAEAHHRVMILEVMGRYTGWIALEAGIAGGADAILIPEKPFDIEE
VCEFIKRRQE-RGR-NFSIIVVAEGAKP-------KG-----------GKEIVY-SESVD
EFGHIRFG----GVGYFLGKEIEKCLGIETRVVVLGHLQRGGSPTAFDRVLATRYGIAAI
DLVHRRKFGRMVALQGNKIVSVPLKDVVGKRKNV-DLELYEIASV-FFG-----
>WP_103935609.1|Actinobacteria-Actinobacteria-Streptosporangiales-Thermomonosporaceae-Actinomadura-Actinomadura_echinospora WP_103935609.1 6-phosphofructokinase [Actinomadura echinospora]SEF47235.1 6-phosphofructokinase 1 [Actinomadura echinospora]
---------------------------------MRVGVLTGGGDCPGLNAVIRAVVRKGI
QVYGYEFVGFRAGWRGPLE-GDT-IALDVQAVRGILPRGGTILGSSRTNPI-KVEG-GIE
RIKDNLAGLGVDALIAIGGEDTLGVAKQLH-G-AGV-NVVGVPKTIDNDLNATDYTFGFD
TAVNIAMEAIDRLHTTAESHHRALICEVMGRHAGWIALHAGMAAGANVILIPEKPFDIEK
VVEYVESRFK-TR--YAPIIVVAEGAHP-------LE-----------GQMAVQ-TGELD
AFGHVRLG----GIGQRLADEIEKRTGKEARCTVLGHIQRGGTPTAFDRVLATRFGLQAI
DAVHDGEYGKMVALSGTDIVRVDLSAATDRLKTV-PVERYEEAEI-FFG-----
>TRZ55348.1|Actinobacteria-Actinobacteria-Streptomycetales-Streptomycetaceae-root-Streptomycetaceae_bacterium TRZ55348.1 ATP-dependent 6-phosphofructokinase [Streptomycetaceae bacterium]
---------------------------------MRIGVLTGGGDCPGLNAVIRAVVRKGV
REYGHEFVGFRDGWKGPLE-GLT-MPLTIETTRGILPRGGTILGSSRTNPF-KIEG-GVE
KIKENLAKAGIDALIAIGGEDTLGVATKLD-S-LGV-KVVGVPKTIDNDLDNTDYTFGFD
TAVNIAVEAIDRLHTTAESHHRALIVEVMGRHAGWIALHAGLAGGAACILIPEQKFSVDK
VCEWVESRFK-SH--YSPIIVIAEGAIP-------QD-----------GDMAVK-DQSLD
SFGHVKLA----GIGDWLAQQIEAKTGKEARTSVLGHIQRGGTPTAFDRVLATRFGLQAI
TAAHEGDLGKMVALHGTDIVRVPLASATEKLKLV-PIERYKEAEI-FFG-----
>PMB74396.1|Candidatus_Bathyarchaeota-root-root-root-root-Candidatus_Bathyarchaeota_archaeon PMB74396.1 6-phosphofructokinase [Candidatus Bathyarchaeota archaeon]
---------------------------------MKVGILSGGGDAPGINAVIRAVVRKGI
QHYGYEVVGIRDGWRGLME-GEF-LKLDLQSVSGILPRGGSILGTSRTNPF-KHDN-GPQ
KILKNMEKERIEAVIVIGGDDTLTVAHKMG-E-LGL-KCVGVPKTIDNDLYGTDYTFGFN
TAVSVATEALDRLHTTAEAHRRVMILEVMGRYTGWIALEAGIAGGADVILIPEKPFDVDE
VCEYIKQRHE-RGR-NFSIVVVAEGAKP-------KG-----------GKEIIY-SESID
EFGHIRFG----GVGYYLGKEIEKRLGIETRVVVLGHIQRGGSPTAFDRILATRFGIAAI
DLVHEGKFGRMVAIKGNRIVSVPLKDVVGKRKTV-DLELYEIAKV-FFG-----
>RKY39591.1|Candidatus_Omnitrophica-root-root-root-root-Candidatus_Omnitrophica_bacterium RKY39591.1 6-phosphofructokinase [Candidatus Omnitrophica bacterium]
---------------------------------MKVGVLTGGGDCPGLNAVIRAITRRGL
QE-GYQILGFKDGWLGVIK-NNF-VSLDLSSVSGILPRGGTILGTSRTNPY-KNPE-DVK
AIKENLGR--IDALIAIGGEDTLGVACKLV-KEENL-KIVGVPKTIDNDLSATDYTFGFD
TAINIVMEAIDRLHTTAESHHRVMVIEVMGRHSGWIAIEGGI-GGADVILIPEIPIDIEE
VVRLVKRRNE-RGR-NFSIVVVAEGAKF-------KES----------DEFILQ-EEKRD
AFGHVHLG----GIGNVLAKEIEKRTGFETRTVVLGHLQRGGSPSAFDRVLGTRLGIKAI
ELVKEGRFGQMAALQGNRIVSVPLEDAVGSLKMV-DTQLYEVAKV-FFG-----
>RJP67656.1|Ignavibacteriae-Ignavibacteria-Ignavibacteriales-root-root-Ignavibacteriales_bacterium RJP67656.1 6-phosphofructokinase [Ignavibacteriales bacterium]
---------------------------------MRIGILTGGGDCPGLNPVIRAVVRKAI
QN-GHEVVGFTEGWRGLLE-KKY-ITLDLEAVSGILHRGGTILKTSRTNVY-KIPD-GET
KIIANLKECGIDALVAIGGEDTLGVANKLA-K-AGV-QVVGVPKTIDNDLNSTDYTFGFD
TAVNIAMDAIDRLHTTAESHNRVMVVEVMGRHAGWIALHAGIAGGADVILIPEKPFKITE
VCNLLKKRHS-RGK-SFSIVVVSEGAKWDTDDK-DDD-----------GSFVLQ-TMEKD
SFGHVRLG----GIGNLLANEIEKRTGFETRTTVLGHIQRGGSPTAYDRMLGTRFGVFAA
ELVEEKKWGMMAALKGTDIVAAPLADAVGELKTV-DEELYKVAET-FFG-----
>WP_073886537.1|Actinobacteria-Actinobacteria-Pseudonocardiales-Pseudonocardiaceae-Saccharothrix-Saccharothrix_sp._CB00851 WP_073886537.1 6-phosphofructokinase [Saccharothrix sp. CB00851]OKI37942.1 6-phosphofructokinase [Saccharothrix sp. CB00851]
---------------------------------MRIGVLTGGGDCPGLNAVIRGVVRKGI
ETHGWEIVGFRNGWQGPIE-NLT-KPIGLGDVEDILTRGGTILGSSRTNPY-KVEG-GVD
RIRETLAANKVDALIAIGGEDTLGVAKRLT-D-DGI-GVVGVPKTIDNDLGATDYTFGFD
TAVHIATEAIDRLRTTAESHHRALVVEVMGRHAGWIALHSGLAGGANVILVPERKFSVDK
VVEWVERRFE-RQ--FAPIIVVAEGAIP-------EG-----------GAEVLH-SGEKD
AFGHVRLG----GVGTWLAEEIAERTGKESRAVVLGHVQRGGIPTAYDRVLATRFGLHAV
DAVAEGDFGVMVALRGTDIVRVKLAEATAELKTV-PLERYQEAEV-FFG-----
>OGD14028.1|Candidatus_Aminicenantes-root-root-root-root-Candidatus_Aminicenantes_bacterium_RBG_16_63_14 OGD14028.1 hypothetical protein A2V76_00130 [Candidatus Aminicenantes bacterium RBG_16_63_14]
---------------------------------MRVGILTGGGDCPGLNAVIRAVTRKGI
VTYNYDILGIKNGWLGLIE-GKI-LPLDLNSISGILPRGGTILGTTRTNPF-RVED-GVG
KIFSQVEKFELDAVIAVGGEDTLGVAHKLH-E-KGL-RCVGVPKTIDNDIAGTDYTFGFD
TAISIVAEALDRLHTTAEAHHRVMVVEVMGRHAGWIAVEGGIAGGADIILIPEFPFDMDD
ICLQIQKRRE-RGK-LFSIVVVAEGAKP-------RD-----------ASLIIQ-SGEKD
AFGHVRLG----GIGNIIAREIEMRTAIDTRVTVLGHIQRGGSPTAFDRVLATRFGVAAI
ELVKEEKFGFMVGLRGNRVVPVPFEEALAEPKTV-DAELYEIAKV-FFG-----
>TKJ47737.1|Candidatus_Aerophobetes-root-root-root-root-Candidatus_Aerophobetes_bacterium_Ae_b3a TKJ47737.1 6-phosphofructokinase [Candidatus Aerophobetes bacterium Ae_b3a]
---------------------------------MRIGVLTGGGDCPGLNAVIRAIVIQGE
RE-GYQIVGFTEGWLGVLE-NRS-RKLSRKDVEDIQSEGGTILYTSRTNPY-KESN-GSI
RVKDTLKKEGIDALIAIGGDDTLGVANRLY-Q-EGV-KTVGVPKTIDNDLSATDYTFGFD
TAINIAIEGMDRLSTTARSHHRAVIVEIMGRQAGWITLQAGVGAGASIILIPEVPFYIEE
ICETLIKRKK-EGN-NYTIIAVAEGAKA-------AEGSKF------LSQEVVK-GEKID
AFGHILLG----GIATLLEKEIAKRTGIETRSVILGHLQRGGRPSAFDRFLATRFGLKAI
ELVKKEKFGQMTSLRGTEIISVPLQEAVGETKRV-PQKLYEEVVKPLWGE----
>PKL61281.1|Euryarchaeota-Methanomicrobia-Methanomicrobiales-root-root-Methanomicrobiales_archaeon_HGW-Methanomicrobiales-2 PKL61281.1 6-phosphofructokinase [Methanomicrobiales archaeon HGW-Methanomicrobiales-2]
--------------------------------MTTVGVLTGGGDCPGLNAVIRAVVRTGA
KH-GFDTIGIRDGWHGLVA-GNV-EPLTDYSVTGILPKGGTILGTSRTNPF-KNEA-DVQ
RLRDNIRKFGIDAIVAIGGEDTLGVANKLS-K-MGI-PVIGVPKTIDNDVGATDYTFGFD
TAVATVTEAIDRLHTTAESHHRVMVVEVMGRHAGWIATVAGIAGGADEILIPEIPFDLDE
VTHHLRARYE-KGK-KFSIVVVAEGAQP-------KGM----------AEAIAQ-SARTD
EFGHVTLG----GVGNYLRAELEKRLDMEVRVTVLGHIQRGGSPTAHDRVLATRFGVAAA
DLIKEKDFGKMVALRGDDIVAVPLEEAVANLKTV-DMDLYKMASI-FYGG----
>RZU59983.1|Actinobacteria-Actinobacteria-Micromonosporales-Micromonosporaceae-Micromonospora-Micromonospora_sp._CNZ295 RZU59983.1 pyrophosphate-dependent phosphofructokinase [Micromonospora sp. CNZ295]
M-------------------------LQEDEQIMRIGVLTGGGDCPGLNAVIRAVVRKGV
TNYDHEFVGYRNGWKGPLE-GLS-RPLGIAEVRGILPRGGTILGSSRTNPF-KIEN-GVE
RIKENLAAQGVDALIAIGGEDTLGVATKLH-E-LGV-NVVGVPKTIDNDLGATDYTFGFD
TAVNIAMEAIDRLHTTAESHHRTLVVEVMGRH-GWIALHAGLAGGANVILLPERQFDVEQ
VAGYVEKRFQ-HQ--YAPIVVVAEGAHP-------LE-----------GQMVLH-NQELD
AFGHVRLG----GIGQWLAEQLEARTGKEARTVVLGHIQRGGTPSAFDRVLATRLGLH-I
DAAHEGDWGKMVALQSTDIIRVPLAEATRELKTV-PLERYAEAEV-FFGS----
>WP_025355547.1|Actinobacteria-Actinobacteria-Pseudonocardiales-Pseudonocardiaceae-Kutzneria-Kutzneria_albida WP_025355547.1 6-phosphofructokinase [Kutzneria albida]AHH95364.1 Pyrophosphate--fructose 6-phosphate 1-phosphotransferase [Kutzneria albida DSM
---------------------------------MRIGVLTGGGDCPGLNAVIRAVVRKGI
EVHGWEVVGFRNGWKGPME-GLT-KQLGLDEVEEILARGGTILGSSRTNPY-KVDG-GVG
QIKKVLAEHGVDALVAIGGEDTLGVAKRLT-D-DGV-PVVGVPKTIDNDLGNTDYTFGFD
TAVHIATEAIDRLRTTAESHHRALVVEVMGRHAGWIALHSGLAGGANVILVPERQFSVDK
VVEWTQRRFE-RQ--YAPIIVVAEGAMP-------EG-----------GAEVLT-SGEKD
AFGHVRLG----GVGTWLAEEIAQRTGKESRAVVLGHVQRGGTPTAYDRVLATRFGLHAV
DAVAEGDFGVMVALHGTDIVRVKLSEATAELKTV-PLHRYEEAEV-FFG-----
>WP_112267132.1|Actinobacteria-Actinobacteria-Pseudonocardiales-Pseudonocardiaceae-Prauserella-Prauserella_coralliicola WP_112267132.1 6-phosphofructokinase [Prauserella endophytica]PXY33059.1 6-phosphofructokinase [Prauserella coralliicola]TKG69529.1 A
---------------------------------MRVGVLTGGGDCPGLNAVIRAVVLKGI
DVHGWEFVGFRNGWRGPLT-GEG-RPLGRDDVEGILTRGGTILGSSRTNPY-KEEN-GTE
RIKAVLAEQGVDALVAIGGEDTLGVAKRLT-D-EGV-NVVGVPKTIDNDLGATDYTFGFD
TAVHIATEAIDRLHTTAESHHRALVVEVMGRHAGWIALHSGLAGGASVILMPERPFSVDQ
VVRWVERRFE-RE--YAPIIVVAEGALP-------EG-----------GAEVLQ-SGEKD
AFGHVRLG----GVGTWLAEEIAERTGKESRAVVLGHVQRGGTPTAYDRVLATRFGLHAV
DAVADGDFGVMVALRGTDIVRVKLAEATAELKTV-PPERYAEAEV-FFG-----
>PNX49352.1|Euryarchaeota-Thermoplasmata-root-root-root-Thermoplasmata_archaeon_M11B2D PNX49352.1 6-phosphofructokinase [Thermoplasmata archaeon M11B2D]
--------------------------------MKKIGLLTGGGDCPGLNAVIRAVVKKSL
KN-TWEVIGIIDGWKGLIE-GTV-MQLTDQDVSGILPKGGTILGTSRTNPF-KEPK-NVD
KLLANVKKFKLDALIAIGGEDTLGVALKLH-K-IGV-PVVGVPKTIDNDISGTDYTFGFD
TAVSIVTDAIDRLHTTAESHHRIMVLEVMGRHAGWIATISGIAGGADEILIPEIPFHIDD
VCKNLKARHE-KGK-KFSIVVVSEGAKP-------CNT----------DHFETL-SEEKD
EFGHVRLG----GIGQRLAKEIEKRLGVETRFTVLGHVQRGGSPTAYDRVLATRYGVAAV
EMVK-AQFGKMVALRGYKIVPVDLNESVTTLRTV-DMEIYEIATT-FFAHPHRR
>WP_131954457.1|Actinobacteria-Actinobacteria-Streptosporangiales-Thermomonosporaceae-Actinomadura-Actinomadura_sp._GC306 WP_131954457.1 6-phosphofructokinase [Actinomadura sp. GC306]TDC62743.1 ATP-dependent 6-phosphofructokinase [Actinomadura sp. GC306]
---------------------------------MRVGVLTGGGDCPGLNAVIRAVVRKGV
QVFGYEFVGFRAGWRGPLE-GDT-VALDVQAVRGILPRGGTILGSSRTNPI-KVDG-GVE
RIKDNLAGLGVDALIAIGGEDTLGVARELY-A-NGV-NVVGVPKTIDNDLNATDYTFGFD
TAVNIGMEAVDRLHTTAESHHRALICEVMGRHAGWIALHVGMAAGANVILIPERPFDIDK
VVGYVESRFK-TR--YAPIIVVAEGAHP-------AE-----------GQMQLQ-TGEKD
AFGHVRLG----GIGQALADEIEKRTGKEARAAVLGHIQRGGTPTAFDRVLATRFGLQAI
DAVHDGDYGKMVALQGTDIVRVGLDEATKELKTV-PLERYAEAEV-FFG-----
>WP_011844208.1|Euryarchaeota-Methanomicrobia-Methanomicrobiales-Methanomicrobiaceae-Methanoculleus-Methanoculleus_marisnigri WP_011844208.1 6-phosphofructokinase [Methanoculleus marisnigri]ABN57297.1 pyrophosphate-dependent phosphofructokinase [Methanoc
--------------------------------MTTVGILTGGGDCPGLNAVIRAVVRTGA
KH-GFDAIGIRDGWLGLVA-GNV-EPLTDYSVTGILPKGGTILGTSRTNPF-KNEA-DVQ
RLRDNIRKFGIDAIVAIGGEDTLGVANKLS-K-MGI-PVVGVPKTIDNDVGATDYTFGFD
TAVATVTEAIDRLHTTAESHHRVMVVEVMGRHAGWIATVAGIAGGADEILIPEIPFDLDE
VTHHLRARYE-RGK-KFSIVVVAEGAQP-------KGM----------AEAIAQ-SARTD
EFGHVTLG----GVGNYLRDELEKRLDMEVRVTVLGHIQRGGSPTAHDRVLATRFGVAAA
DLIKEKDFGKMVALRGDDIVAVPLEEAVANLKTV-DMDLYKIASI-FYGG----
>WP_066954578.1|Euryarchaeota-Methanomicrobia-Methanomicrobiales-Methanomicrobiaceae-Methanoculleus-Methanoculleus_thermophilus WP_066954578.1 6-phosphofructokinase [Methanoculleus thermophilus]SDK25988.1 pyrophosphate-dependent phosphofructokinase [Meth
--------------------------------MTTVGVLTGGGDCPGLNAVIRAVVRTGA
KY-GFDTLGIRDGWLGLIV-GDV-EPLTDYSVTGILPKGGTILGTSRTNPF-KSEA-DVQ
RLRDNIRKFGIDAIVAIGGEDTLGVANKLS-Q-MGI-PVVGVPKTIDNDVGGTDYTFGFD
TAVATVTEAIDRLHTTAESHHRIMVVEVMGRHAGWIATMAGIAGGADEILIPEIPFDLDE
VTHHLRARYE-RGK-KFSIVVVAEGAQP-------KEM----------EGAITR-SGRTD
EFGHVTLG----GVGNYLRDELEKRLDMEVRVTVLGHVQRGGSPTAHDRVLATRFGVAAA
NLIKEKDFGKMVALRGDDIVAVPIEEAVANLKTV-DMDLYKIASI-FYGG----
>PIE51201.1|Candidatus_Fermentibacteria-root-root-root-root-Candidatus_Fermentibacteria_bacterium PIE51201.1 6-phosphofructokinase [Candidatus Fermentibacteria bacterium]
---------------------------------MRFGILTGGGDAPGLNAVIRGVVVRAE
SE-GHNVIGFLRGWKGAIE-NTF-ITLNRDAVRDMHTVGGTMLFSSRTNPR-KVEN-GFE
KIKETLASNNVDVLIAVGGEDTLGVANILA-D-MGV-AVVGVPKTIDNDLSATDYTFGFD
SAVNYVMEALDKLKTTARSHERVMVVEIMGRHAGWMALHGGMAGGAHVILTPEKEFDIDQ
VCELLKKRYA-EGR-RYALVAVAEGAID-------PKL----------ARHIYH-SAEKD
SFGHVQLG-TGIGIGEVLKNEIEDRTGLETRQVVLGHVQRGGPPSAFDRVLGTRLGVKAV
E-IESGENGKMASLRGTEVVAADLSEAVGTLKTV-PQKDIETAEL-FFG-----
>OGW75744.1|Candidatus_Omnitrophica-root-root-root-root-Omnitrophica_bacterium_RBG_13_46_9 OGW75744.1 pyrophosphate--fructose-6-phosphate 1-phosphotransferase [Omnitrophica bacterium RBG_13_46_9]
M------------------------------NVRRIGVLTGGGDCPGLNPAIRAIVKKAI
KE-NLSAVGIRNGWKGLIE-NET-FELDSRSVSGILPKGGTILGTSRTNPY-KDRG-NVE
KVKKNFASLKLDALIAIGGEDTLGVASKLC-N-EGL-NIVGVPKTIDNDLSCTDFTLGFD
TAVNIATEAIDRLHTTAESHHRIMVVEIMGRHAGWIAIYAGIAGGADFILIPEVSITLDE
VCTTIKKRHE-TGK-DFSIIVVAEGAKL-------KD-----------QDLVLQ-TENKD
AFDHVVLG----GIGNLISREIEQRLGYETRVTVLGHVQRGGTPSAFDRVLATRLGVKAV
ELVLKGEFGKMVAFKGKDIVNVPLQDAAGAIKTV-DQDLYEIAKT-FFG-----
>TMB05355.1|Proteobacteria-Deltaproteobacteria-root-root-root-Deltaproteobacteria_bacterium TMB05355.1 ATP-dependent 6-phosphofructokinase [Deltaproteobacteria bacterium]
---------------------------------MKIAVLTGGGDCPGLNAVIRAVVRRGE
QH-GLEVMGIREGWRGLLD-PPLHDRLTREATSGILHLGGTILGTSRTNPF-KKPANGPE
MVLKNLKALNVGAVVAIGGEDTLGVATKFS-S-MGI-NMVGVPKTIDNDLSGTDLTFGFD
TAVGIATEAIDRLHSTAEAHKRVIVCEVMGRHAGWIATH-GMAGGADVILIPERPIDIEK
VCEHIRNRHRTQGK-NFSIVVVAEGAKF-------AQ------------KESTV-NEKLD
EFGHVRLG----GIGQQIADMIEQRTGYETRVTVLGHIQRGGTPTAFDRVLATRFGVHAA
DMVARGEFGKMAALRGTQIVSVALQEATAQLKTV-DPTLYAVAEV-FFG-----
>WP_086678765.1|Actinobacteria-Actinobacteria-Pseudonocardiales-Pseudonocardiaceae-Amycolatopsis-Amycolatopsis_pretoriensis WP_086678765.1 6-phosphofructokinase [Amycolatopsis pretoriensis]SEF34216.1 6-phosphofructokinase 1 [Amycolatopsis pretoriensis]
---------------------------------MRVGVLTGGGDCPGLNAVIRGVVRKGI
EVHGWDFVGFRNGWNGPLT-GDS-RPLGLNDVEDILTRGGTILRSSRTNPY-KVDG-GVD
KIKQVLADQGVDALIAIGGEDTLGVAKRLT-D-DGI-GVVGVPKTIDNDLGATDYTFGFD
TAVSIATEAIDRLHTTAESHHRALVVEVMGRHAGWIALHSGLAGGASVILVPEKHFNVDQ
VVSYVESRFE-KE--YAPIIVVAEGALP-------EG-----------GEEKLL-TGEKD
AFGHVRLG----GIGTWLADEIAHRTGKESRAVVLGHVQRGGTPTAYDRVLATRFGLHAV
DAVADGDFGVMVALKGTDIVRVKLSEATAELKTV-PEERYQEAEV-FFG-----
>WP_155355795.1|Actinobacteria-Actinobacteria-Streptosporangiales-Streptosporangiaceae-Acrocarpospora-Acrocarpospora_macrocephala WP_155355795.1 ATP-dependent 6-phosphofructokinase [Acrocarpospora macrocephala]GES10355.1 pyrophosphate--fructose 6-phospha
---------------------------------MRIGVLTGGGDCPGLNAVIRAVVRKGA
GVYGHEFVGFRDGWRGPLE-GDT-MTLDVQAVRGILPRGGTILGSSRTNPI-KIEG-GVE
RIKENLETHGVDALIAIGGEDTLGVAKQLF-D-RGV-KVVGVPKTIDNDLNATDYTFGFD
TAVNIAMEAIDRLHTTAESHHRALICEVMGRHAGWIALHAGMAAGANVILIPEKPFDIDK
VCEYVESRFK-TR--YSPIIVVAEGAHP-------IE-----------GQMAVQ-TGDLD
AFGHVRLG----GVGERLAQEIERRTGKEARTTVLGHIQRGGTPTAYDRVLATRFGLAAI
TAVHDGDYGKMVGLQGTEIVRVGLDAATAELKTV-PPHRYEEAEV-FFG-----
>WP_034277796.1|Actinobacteria-Actinobacteria-Pseudonocardiales-Pseudonocardiaceae-Haloechinothrix-Haloechinothrix_halophila WP_034277796.1 6-phosphofructokinase [Amycolatopsis halophila]
---------------------------------MRVGLLTGGGDCPGLNAVIRAVVRKGI
EVHDWDLVGFRSGWQGPMT-GDS-RPLGLDDVEDILDRGGTILGSSRTNPY-KEDG-GAE
AIKKTLAEESVDALVAIGGEDTLGVANRLG-E-DGV-NVVGVPKTIDNDLDATDYTFGFD
TAVHIATEAIDRLRTTAESHHRALVVEVMGRHAGWIALHSGLAGGANVILVPEREFDVEQ
VVEWVERRFE-RM--YAPIIVVAEGAVP-------VG-----------GAEVLH-SGERD
AFGHVRLG----GVGQWLAEEIADRTGKESRAVVLGHTQRGGTPTAYDRVLATRFGLQAV
DAVAEGDFGAMVALRGTDIVRVKLADATAKLKTV-PEDRYTEAQV-FFG-----
>WP_095680806.1|Actinobacteria-Actinobacteria-Candidatus_Nanopelagicales-Candidatus_Nanopelagicaceae-Candidatus_Nanopelagicus-Candidatus_Nanopelagicus_limnes WP_095680806.1 6-phosphofructokinase [Candidatus Nanopelagicus limnes]ASY09496.1 6-phosphofructo
---------------------------------MRIGVLTGGGDCPGLNAVIRAVVRKGV
KEYGYEFIGFKDGWRGPLE-GLT-MKLDVPATRGILPKGGTILGSSRTNPF-KIEN-GVE
KIKENLAKMNVDALIAIGGEDTLGVATKLD-S-LGV-KVIGVPKTIDNDLNNTDYTFGFD
TAVNIAVEAIDRLHTTAESHHRALIVEVMGRHAGWIALHSGLAGGASCILIPEVKFSLDQ
VCKWVESRFE-QS--YSPIIVIAEGAIP-------QD-----------GDLITK-DKTLD
SFGHVKLS----GIGEWLANQIEEKTGKEARTSVLGHIQRGGTPTAFDRVLATRFGLHAI
TAVHDGDWGKMVALHGTKIERVPLASATEKLKTV-DPDLYKEAEI-FFG-----
>OGC89953.1|candidate_division_Zixibacteria-root-root-root-root-candidate_division_Zixibacteria_bacterium_RBG_16_53_22 OGC89953.1 hypothetical protein A2W25_12330 [candidate division Zixibacteria bacterium RBG_16_53_22]
-------------------------------MSERVGVLTGGGDCPGLNAVIRAIVRKSL
GNYGYEILGLLKGWRGMLE-MEY-EVLDREKVSGTLHRGGTIIRTSRTNPR-NMPD-GLD
RIIDNAARLKLRALIAIGGEDTLGVANQLY-Q-RGL-NVVGVPKTIDNDLEGTDYTFGFD
TAVNIAMEAIDRVHTTAESHDRVMVVEVMGRHTGWIALEAGIAGGADVILIPERPFDIEK
VCELLTHRHN-RGR-DFSIVVVAEGARFKADQ--KGE-----------GTLILQ-DMEKD
AFGHVRLG----GIGSILAKEIETRTGFESRVVILGHIQRGGSPTAFDRVLATRFGL-GI
DLVYKGEYGKMVALRGNKIVSVPISEAVQKLKTV-SDELYKDAEV-FFG-----
>PYR85826.1|Acidobacteria-root-root-root-root-Acidobacteria_bacterium PYR85826.1 6-phosphofructokinase [Acidobacteria bacterium]
--------------------------------MEKIGILTGGGDCPGLNAVIRAVVRRAH
AL-TYDVLGIKNGWAGLIH-GYT-EPLTDFSVTGILPRGGTILGTSRTNPF-RNMD-YIQ
KLKSNWQKFGLNYLVAVGGEDTLGVAHKLFRE-EGY-PIVGVPKTIDNDLAGTDYTFGFD
TAVQIVTEAIDRLHTTAESHKRVMVVEVMGRHSGWIATYSGMAGGADCILVPERKFNVDE
VCALIRKRID-RGR-EFAIVVVAEGAAP-------DET----------HHMLTK-TGHID
EFGHAQLG----GIGDWLGALIEQKTGIETRVTVLGHVQRGGSPTAYDRVLATRFGLKAV
ELIQQKQFGYMASLRGTEIVAVPIEEALNP-KLL-DPKVFDDAAV-FFG-----
>PKL83169.1|Ignavibacteriae-root-root-root-root-Ignavibacteriae_bacterium_HGW-Ignavibacteriae-3 PKL83169.1 6-phosphofructokinase [Ignavibacteriae bacterium HGW-Ignavibacteriae-3]
---------------------------------MKVGVLTGGGDAPGLNAVIRAVVRKCA
QN-GDELVGIREGWRGLLE-NKF-ESLDRNSVSGILHRGGTILATSRTNVY-KEKD-GEA
LVIKNMKEKGIDAIVAIGGEDTLGVASKLF-K-AGV-NIVGVPKTIDNDLSATDFTFGFD
TAVNVATEAIDRLHTTAEAHNRVIVVEVMGRHAGWIAIYSGIAGGADIILVPEEKYDLDE
VCSLLQKRHQ-AGK-NFSIVVASEGAIEKK-----KN-----------GGLVLH-DQQLD
SFGHVHLG----GIGNYLAEEIEKRTGYETRSTVLGHIQRGGTPTAFDRVLGTRLGVYAA
ELVHNKKWGYMAALKGTDIVAVKLEEATGELKTV-NKNLIDVAAT-FFG-----
>TMA85976.1|Proteobacteria-Deltaproteobacteria-root-root-root-Deltaproteobacteria_bacterium TMA85976.1 ATP-dependent 6-phosphofructokinase [Deltaproteobacteria bacterium]
---------------------------------MKIAVLTGGGDCPGLNAVIRAVVRRGE
QH-GLEVMGVREGWRGLMD-PPLHFRLTRDATTGILHLGGTILGTSRTNPF-KKPG-GAE
MVVRNLSALNVGAIVAIGGEDTLGVATKLH-Q-MGV-NVVGVPKTIDNDLSGTDLTFGFE
TAVQIATDAIDRLHSTAESHNRVIVCEVMGRHAGWIATHSGMAGGADVILIPEKPIDIDR
VCEHIMRRHRTRGV-NFSIVVVAEGAKL-------GG------------GESKA-SERLD
EFGHIRLG----GIGQQIAELIEKRTGYETRSTVLGHIQRGGTPTAFDRVLGTRFGVHAA
DMVAKQEWGKMAALRGTQIASVPLAEATAKLKTV-DDAFFAVAEV-FFG-----
>KUO41118.1|Euryarchaeota-Hadesarchaea-root-root-root-Hadesarchaea_archaeon_DG-33-1 KUO41118.1 hypothetical protein AVW06_04730 [Hadesarchaea archaeon DG-33-1]
---------------------------------MKVAILTGGGDAPGTNAVIRAVVRKGI
DRYGFEIVGIRDGWRGLMD-GEV-VPLSLNSISGIIQRGGTILGTTRTNPF-KREG-DVQ
KILDNVKKLGIDALVVIGGDDTLGVAQKLY-E-MGL-PCVGVPKTIDNDLASTDYTFGFN
TAVSIATEALDRLHTTAESHHRVMVVEVMGRHAGWIALEAGLAGGAEYILIPEKPFDIEE
VCECIRKRQA-RGK-KFSIIVAAEGAKP-------AG-----------GERVVH-SSEVD
EFDHVRLG----GVGYLLGKEIEKRMGIETRVVTLGHLQRGGSPTAFDRILATRFGIAAI
DLVKDGKFGQMVALRGNGVVSVPLKDATGKLKTA-DPRLYEIASV-FFG-----
>DAC72310.1|Euryarchaeota-Thermoplasmata-root-root-root-Thermoplasmata_archaeon DAC72310.1 TPA: 6-phosphofructokinase, partial [Thermoplasmata archaeon]
--------------------------------MKKIGILTGGGDCPGLNAVIRAVVRKSS
KN-NWEVIGILDGWKGIIE-GNT-MPLTDQHVSGILPKGGTILGTSRTNPF-KEEK-NVD
KLLANMKKLKLDALIAIGGEDTLGVALKLH-K-MGV-PVVGVPKTIDNDISGTDYTFGFD
TAVSIVTEAIDRLHTTAESHHRIMVLEVMGRHAGWIATVSGIAGGADEILIPEIPFDIEA
VCKNLKARHD-SGK-KFSIVVASEGAKP-------SDK----------DHFETL-SEEKD
EFGHVRLG----GIGQRLAKEIEKRLDVETRFTVLGHVQRGGSPTAYDRVLATRYGVAAV
ELVKSGHFGKMVALRGYKIVPVDLNESVTKLRTV-DMDIYNIATT-FFAKPH--
>WP_091021950.1|Actinobacteria-Actinobacteria-Propionibacteriales-Nocardioidaceae-Nocardioides-Nocardioides_szechwanensis WP_091021950.1 6-phosphofructokinase [Nocardioides szechwanensis]GEP32963.1 pyrophosphate--fructose 6-phosphate 1-phosphotransferase
---------------------------------MRVGVLTGGGDCPGLNAVIRAVVRKGV
RTHGFEFVGYRDGWKGPLE-GLT-MELGIQECRGILPRGGTILGSSRTNPF-KIDG-GVE
KIKENLAADGVDALVAIGGEDTLGVATKLA-D-LGV-HVVGVPKTIDNDLSGTDFTFGFD
TAVNIATEAIDRLHTTAESHHRVLVVEVMGRHAGWIALHAGIAGGASAVLIPEQPFDIEA
LCQQVEDRFK-TR--YAPIIVVSEGAVP-------AEG----------GDMTVA-SGEKD
AFGHVRLG----GIGDRIANEIEQRTGKEARAVVLGHIQRGGTPTAFDRWLATRFGLQAA
DAVADGDWGTMMALRGTKIIRVPLSEGTAELKVV-SPEEYAEAQV-FFG-----
>RKY73652.1|Candidatus_Latescibacteria-root-root-root-root-Candidatus_Latescibacteria_bacterium RKY73652.1 6-phosphofructokinase [Candidatus Latescibacteria bacterium]
--------------------------------MKRIGILTGGGDAPGLNAVIRAVTVKGI
KD-GYEVIGFRYGWAGPMK-KDY-IPLTLADVEDIHRQGGTILGSSRTNPA-KMEN-GLQ
IVKDNLEQLDLYALIASGGEDTLGVANKLS-K-IGA-KVVGVPKTIDNDISATDYTFGFD
TAINRVMEALDRLHTTARSHQRVIVVEIMGRHSGWMTLYGGMAGGAHLILVPEVEFTLQQ
VYDFVNKRYS-EGK-TYALIALAEGAKC-------PE-----------LVREVE-KEAPR
DFGHILATKVKRPIAQVLAEKIEEATGKETRHAVLGHLQRGGDPSAFDRVLATRLGFKAM
EMVEQGEFGKMAALRGEEIVSVSLEKAVGKLKVV-DRSRYELAQV-FFG-----
>TET47800.1|Candidatus_Aerophobetes-root-root-root-root-Candidatus_Aerophobetes_bacterium TET47800.1 ATP-dependent 6-phosphofructokinase [Candidatus Aerophobetes bacterium]
---------------------------------MRIGILTSGGDCPGLNATIRSVVVQGE
KE-GYEIIGFIDGWAGVLE-NRW-RKLTEGEVEDIHRQGGTILFTCRTNPY-KETK-GLE
RVKDTLKKNRIDALVAIGGDDTLGVAHRLC-S-EGI-KIVGIPKTIDNDLSATDYTLGFD
TAINIAVEAMDRLHSTARSHHRVMVVEIMGRHTGWMTLEAGIGGGAHIILIPEVPFDLDE
VCRTLRERKN-LGK-GYSIVAVAEGAKV-------ARGSKL------LTQEVAK-EVKTD
AFGNILLG----GVGEVLAKEIASRTGLETRSVILGHLQRGGSPSAFDRFLATRFGIKAV
ELIKEGKFSQMVSLKGTDIISVPLKDAVERTKYV-PIDWYNRLVGPFWGR----
>OLC34891.1|Acidobacteria-root-root-root-root-Acidobacteria_bacterium_13_1_20CM_2_55_15 OLC34891.1 6-phosphofructokinase [Acidobacteria bacterium 13_1_40CM_56_16]OLD18414.1 6-phosphofructokinase [Acidobacteria bacterium 13_1_40CM_3_56_11]OLE87618.1 6-ph
--------------------------------MEKIGILTGGGDCPGLNAVIRAVVRRAH
AL-TYDLLGIKNGWAGLIH-GYT-EPLTDFSVTGILPRGGTILGTSRTNPF-RNMD-YIQ
KLKSNWQKFGLNYLVAVGGEDTLGVAHKLFRE-EGY-PIVGVPKTIDNDLAGTDYTFGFD
TAVQIVTEAIDRLHTTAESHKRVMVVEVMGRHTGWIATYSGMAGGADCILVPERKFNVDE
VCALIRKRID-RGR-EFAIVVVAEGAAP-------DET----------HPMLTK-TGHID
EFGHAQLG----GIGDWLGALIEQKTGIETRVTVLGHVQRGGTPTAYDRVLATRFGLKAV
ELIQQKQFGYMASLRGTEIVAVPIEEALNP-KLL-DPKVFDDAAV-FFG-----
>PYR68824.1|Acidobacteria-root-root-root-root-Acidobacteria_bacterium PYR68824.1 6-phosphofructokinase [Acidobacteria bacterium]
--------------------------------MEKIGILTGGGDCPGLNAVIRAVVRRAH
AL-TYDVLGIKNGWAGLIH-GYT-EPLTDFSVTGILPRGGTILGTSRTNPF-RNMD-YIQ
KLKSNWQKFGLNYLVAVGGEDTLGVAHKLFRE-EGY-PIVGVPKTIDNDLAGTDYTFGFD
TAVQIVTEAIDRLHTTAESHKRVMVVEVMGRHTGWIATYSGMAGGADCILVPERKFNVDE
VCALIRKRID-RGR-EFAIVVVAEGAAP-------DET----------HHMLTK-TGHID
EFGHAQLG----GIGDWLGALIEQKTGIETRVTVLGHVQRGGSPTAYDRVLATRFGLKAV
ELIQQKQFGYMASLRGTEIVAVPIEEALNP-KLL-DPKVFDDAAV-FFG-----
>ACU35346.1|Actinobacteria-Actinobacteria-Pseudonocardiales-Pseudonocardiaceae-Actinosynnema-Actinosynnema_mirum ACU35346.1 phosphofructokinase [Actinosynnema mirum DSM 43827]
M----------------------------GDEQMRIGVLTGGGDCPGLNAVIRGVVRKGV
ETHGWDVLGFRNGWQGPIE-GLT-KPIGLADVEDILTRGGTILGSSRTNPY-KVEG-GVE
AIRKTLKEHGVDALIAIGGEDTLGVAKRLT-D-DGI-GVVGVPKTIDNDLGATDYTFGFD
TAVHIATEAIDRLRTTAESHHRALVVEVMGRHAGWIALHSGLAGGANVILVPEREFDVDQ
VVTWVERRFE-KQ--YAPIIVVAEGAIP-------QG-----------GAEVLH-SGEKD
AFGHVRLG----GVGTWLAEEIAQRTGKESRAVVLGHVQRGGIPTAYDRVLATRFGLHAV
D-VADGDFGVMVALKGTDIVRVKLSEATAELKTV-PLERYQEAEV-FFG-----
>WP_149729173.1|Actinobacteria-Actinobacteria-Propionibacteriales-Nocardioidaceae-Nocardioides-Nocardioides_sp._BN130099 WP_149729173.1 ATP-dependent 6-phosphofructokinase [Nocardioides sp. BN130099]KAA1417953.1 6-phosphofructokinase [Nocardioides sp. BN
---------------------------------MRVGVLTGGGDCPGLNAVIRAVVRKGV
KEHGFEFVGFRDGWRGPLE-GVT-MPLGIEECRGILPRGGTILGSSRTNPF-KLDD-GVQ
RIKDNLAATGVDALIAIGGEDTLGVATKLA-D-LGV-NVVGVPKTIDNDLSGTDFTFGFD
TAVNIATEAIDRLHTTAESHHRVLVVEVMGRHAGWIALHSGIAGGASIVLIPEQPFDIDE
VCSLVQRRFG-SK--YAPILVVSEGAVP-------RDG----------TGMTLQ-SGEVD
AFGHVRLG----GIGDRLAKEIEDRTGAEARAVVLGHVQRGGTPTAFDRWLATRFGLQAI
GAVADGDFGVMVALRGKDIVRVPLAEGTGELKVV-SPEEYAEAQV-FFG-----
>WP_116074963.1|Actinobacteria-Actinobacteria-Micromonosporales-Micromonosporaceae-Asanoa-Asanoa_ferruginea WP_116074963.1 6-phosphofructokinase [Asanoa ferruginea]REG02170.1 pyrophosphate-dependent phosphofructokinase [Asanoa ferruginea]
---------------------------------MRIGVLTGGGDCPGLNAVIRAVVRKGV
STYGHDFVGFRDGWRGPLE-GLT-MPLGIPEVRGILPRGGTILGSSRTNPF-KIEN-GVE
QIKNNLQAMNVDALVAIGGEDTLGVATKLG-E-LGV-HVVGVPKTIDNDLNATDYTFGFD
TAVNIAMEAIDRLHTTAESHHRTLVVEVMGRHAGWIALHAGLAGGANVILLPERNFDVEQ
VAGYVEKRFQ-HQ--YAPIVVVAEGAQP-------LD-----------GQMVLH-NQELD
SFGHVRLG----GIGQWLAEQLEAKTGKEARTVVLGHIQRGGTPTAFDRVLATRLGLHAI
DAVHDGDWGKMVALQGTDVVRVPLIEATKELKTV-PLERYTEAEV-FFGS----
>PYV17746.1|Acidobacteria-root-root-root-root-Acidobacteria_bacterium PYV17746.1 6-phosphofructokinase [Acidobacteria bacterium]
M---------------------------AKRTKGTIAVLTGGGDCPGLNSVIRAIVRRAL
ML-GYQVLGIKNGWLGLVE-GAV-EPLSLMSVSGILPRGGTILGTSRTNPL-KSES-DMK
KLRANLKRLKVDYVIAVGGEDTLGVARSLA-V-QGV-HVVGVPKTIDNDVEGTDQTFGFD
TAVSIVTEAIDRLHSTAESHQRVMVVEVMGRHTGWIATVGGLAGGADCILIPERPTTIEE
ISQVLQKRHA-RGR-VFSIVVVAEGFKL-------SGD----------GHLVTK-DQKLD
QFGHVHLG----GIGEVIGREIEKRTGFETRVTVLGHIQRGGSPTAFDRVLGTRYGVKAV
DLIEEKKFGSLVSLRGNRITSVPLGKAMRRLKFV-DPELVRTAEI-FYG-----
>CVK34183.1|Euryarchaeota-Methanomicrobia-Methanomicrobiales-Methanomicrobiaceae-Methanoculleus-Methanoculleus_bourgensis CVK34183.1 6-phosphofructokinase 1 [Methanoculleus sp. MAB1]SAI88282.1 6-phosphofructokinase [Methanoculleus bourgensis]
M-------------------------EEVGDGMTTIGVLTGGGDCPGLNAVIRAVVRTGA
KY-GFDTIGIRDGWHGLIA-GDV-EPLTDYSVTGILPKGGTILGTSRTNPF-KDEA-DVQ
RLRDNIRRFGIDALVAIGGEDTLGVANKLS---MGI-PVVGVPKTIDNDVAATDYTFGFD
TAVSIVTEAIDRLHTTAESHHRIMVVEVMGRHAGWIATMAGIAGGADQILIPEVPFDLDE
VAGHLQARYE-KGK-KFSIVVVAEGAQP-------KGM----------EGAITQ-SARTD
EFGHVTLG----GIGTFLRDELEKRLGMETRVTVLGHVQRGGSPTAHDRVLATRFGV-AV
ELIREKDFGKMVALRGNDIVAVPLEEAVANLKTV-DMDLYKIASI-FYGG----
>KUK61022.1|Euryarchaeota-Methanomicrobia-Methanomicrobiales-Methanomicrobiaceae-Methanoculleus-Methanoculleus_marisnigri KUK61022.1 Pyrophosphate-dependent phosphofructokinase [Methanoculleus marisnigri]KUK99724.1 Pyrophosphate-dependent phosphofructoki
--------------------------------MTTVGVLTGGGDCPGLNAVIRAVVRTGA
KH-GFDTIGIRDGWHGLVA-GNV-EPLTDYSVTGILPKGGTILGTSRTNPF-KSEA-DVQ
RLRDNIRKFGIDAIVAIGGEDTLGVANKLA-K-MGI-PVVGVPKTIDNDVGATDYTFGFD
TAVATVTEAIDRLHTTAESHHRIMVVEVMGRHAGWIATMAGIAGGADEILIPEIPFDLDE
VTHHLRARYE-KGK-KFSIVVVAEGAQP-------KGM----------AEAIAQ-SARTD
EFGHVMLG----GVGTLLRAELEKRLDMEVRVTVLGHVQRGGSPTAHDRVLATRFGVAAA
DLIKEKDFGKMVALRGDDIVAVPLEEAVANLKTV-DMDLYKMASI-FYGG----
>RJP66249.1|Candidatus_Abyssubacteria-root-root-root-root-Candidatus_Abyssubacteria_bacterium_SURF_17 RJP66249.1 ATP-dependent 6-phosphofructokinase [Candidatus Abyssubacteria bacterium SURF_17]
M------------------------------KVERIGVLTGGGDAPGLNAVIRAIVVTAH
KH-GMEVMGIMRGWAGLLEGGEV-KLLTLPNVDDIHRTGGTVIGTSRTNPA-KHPD-GMG
QIKRNLEKYHIDALIAIGGDDTLGIAQKLH-N-AGI-NVVGVPKTIDNDLSATDYTFGFD
TSINISTEAIDRLHTTAKSHDRVLVVEIMGRYAGWLTLTAGMAGGAHIILLPEEKFDMNE
VVNTIKERQK-AGY-NYTIVAVAEGAVP-------ADV----------GDFITK-DDKVD
EFGHVKLG----GIGKRLAKVIEKKTGQETREMVLGHLQRGGAPSAFDRMLGTRLGVKAV
KLIVEEKFGEMASLRGTQMTSVPIKDAIGKLKLV-DKELIEEMKL-FMGR----
>WP_123222178.1|Actinobacteria-Actinobacteria-Propionibacteriales-Nocardioidaceae-Marmoricola-Marmoricola_pocheonensis WP_123222178.1 6-phosphofructokinase [Marmoricola pocheonensis]RNM15924.1 ATP-dependent 6-phosphofructokinase [Marmoricola pocheonensis
---------------------------------MRVGVLTGGGDCPGLNAVIRAVVRRGV
QEFGYEFVGFRDGWKGPLE-GLT-MPLGIPEVRGILPRGGTILGSSRTNPF-KLEG-GVE
QIKTNLAEAGVDALIAIGGEDTLGVATKLH-D-LGV-NVVGVPKTIDNDLSGTDFTFGFD
TAVNIAMEAIDRLHTTAESHHRVLVVEVMGRHAGWIALHSGIAGGANVVLIPERPFDIEQ
VCKHVMQRFE-SK--YAVIMVVSEGAIP-------VEG----------GDMTLV-SGEKD
AFGHVRLG----GIGERLATEIEARTGKEARAVVLGHIQRGGTPTAFDRWLATRFGLHAI
AAVRDGDFGTMMALRGTDIVRVPLIEGTGELKLV-QPEQYAEAEV-FFG-----
>OGD46827.1|Candidatus_Bathyarchaeota-root-root-root-root-Candidatus_Bathyarchaeota_archaeon_RBG_13_46_16b OGD46827.1 hypothetical protein A3K79_02870 [Candidatus Bathyarchaeota archaeon RBG_13_46_16b]
---------------------------------MRVGILSGGGDAPGLNAVIRAVVRKGI
NNYGYEIVGIKDGWHGLLE-NEF-MPLDLESTSGILPRGGSILGTSRTNPF-KQEK-EPE
KILKNARTAGLDAVVAVGGDDTLSVAFRLG-D-LGL-KCVGVPKTIDNDLCGTDYTFGFN
TAVSIATEAIDRLHTTAETHHRVMIVEVMGRYTGWIALEAGLAGGADAILIPEKPFDIEE
ICNHIKLRQQ-RGR-NFSIVVVAEGAKP-------KS-----------GKETVC-SQDVD
QFGNTRLG----GVGYYLEKEIEKCMGVETRGVVLGHLQRGGSPTAFDRILATRFGIGAI
DLVHEKKFGYMVAIQGNKIVSVPLKDVIGKRKTV-DLELYDVAKV-FFG-----
>TMA33964.1|Proteobacteria-Deltaproteobacteria-root-root-root-Deltaproteobacteria_bacterium TMA33964.1 6-phosphofructokinase [Deltaproteobacteria bacterium]
---------------------------------MKIAVLTGGGDCPGLNAVIRAVVRRGE
QL-GLEVMGVREGWRGLMD-PPLHDRLTREAASGILHLGGTILGTSRTNPF-KKPG-GAE
MVIKNLKALNVGAVVAIGGEDTLGVATKLS-T-MNV-NVVGVPKTIDNDLSGTDLTFGFD
TAVQIATEAIDRLHSTAESHNRVIVCEVMGRNAGWIATHSGIAGGADVILIPEKPIDIDV
VCEHIQRRHRSRGV-KFSIVVVAEGAKL-------GS------------SEARV-AEKLD
EFGHIRLG----GIGQQISELIEKKTGFETRSTVLGHIQRGGSPTAFDRVLATRFGVHAA
DMVSRGEWGKMAALRGNQIVSVPLAEATAKLKTV-PPEFFAVAEV-FFG-----
>KRO50991.1|Actinobacteria-Actinobacteria-root-root-root-Actinobacteria_bacterium_BACL4_MAG-121001-bin59 KRO50991.1 6-phosphofructokinase [Actinobacteria bacterium BACL4 MAG-121001-bin59]
---------------------------------MRIGVLTGGGDCPGLNAVIRAVVRKGE
KEYGYEFVGFKDGWRGPLE-GLT-MKLDIAATRGILPRGGTILGSSRTNPF-KIEG-GVE
KIKENLAKMGVDALIAIGGEDTLGVATKLD-S-LGV-KVIGVPKTIDNDLNNTDYTFGFD
TSVNIAVEAIDRLHTTAESHHRALIVEVMGRHAGWIALHAGIAGGASCILIPEVKFSVDQ
VCKWVESRFE-QS--YAPIIVIAEGAIP-------QD-----------GDMITK-DQTLD
AFGHVKLS----GIGEWLASQIEAKTGKEARTSVLGHIQRGGSPTAFDRVLATRFGLDAI
TAVHDGDWGKMVALHGTNIERVPLASATAKLKTV-DPARYKEAEI-FFG-----
>TRZ71809.1|Actinobacteria-Actinobacteria-Streptomycetales-Streptomycetaceae-root-Streptomycetaceae_bacterium TRZ71809.1 ATP-dependent 6-phosphofructokinase [Streptomycetaceae bacterium]
---------------------------------MRIGVLTGGGDCPGLNAVIRAVVRKGV
KEYGHEFVGFRDGWKGPLE-GLT-MPLTLETTRGILPRGGTILGSSRTNPF-KIEG-GVE
KIKENLAKAGIDALIAIGGEDTLGVATKLD-S-LGV-KVIGVPKTIDNDLNNTDYTFGFD
TAVNIAVEAIDRLHTTAESHHRALIVEVMGRHAGWIALHAGLAGGAACILIPEQKFSLDK
VCEWVESRFK-SH--YAPIIVIAEGAIP-------QD-----------GDMAVK-DKSLD
AFGHVKLA----GIGDWLAGEIEAKTGKEARTSVLGHIQRGGSPTAFDRVLATRFGIQAI
TAAHEGDWGTMVALHGTDIVRVPLASATEKLKLV-PLERYKEAEI-FFG-----
>WP_089324049.1|Actinobacteria-Actinobacteria-Streptosporangiales-Thermomonosporaceae-Actinomadura-Actinomadura_meyerae WP_089324049.1 6-phosphofructokinase [Actinomadura meyerae]SNS17426.1 6-phosphofructokinase 1 [Actinomadura meyerae]
---------------------------------MRVGVLTGGGDCPGLNAVIRAVVRKGV
QVFGYEFVGFRAGWRGPLE-GDT-VALDVQAVRGILPRGGTILGSSRTNPI-KVEG-GIE
RIKDNLAGLGVDALIAIGGEDTLGVARELY-A-NGV-NVVGVPKTIDNDLNATDYTFGFD
TAVNIGMEAVDRLHTTAESHHRALICEVMGRHAGWIALHVGMAAGANVILIPERPFDIEK
VCQYVESRFK-TR--YAPIIVVSEGAHP-------VD-----------GQMQLQ-TGERD
AFGHVRLG----GIGQALADEIEKRTGKEARATVLGHIQRGGTPTAFDRVLATRFGLQAI
DAVKDGDFGKMVALQGTSIVRVGLDEATKELKTV-PLERYAEAEV-FFG-----
>RKY58849.1|Candidatus_Latescibacteria-root-root-root-root-Candidatus_Latescibacteria_bacterium RKY58849.1 6-phosphofructokinase [Candidatus Latescibacteria bacterium]RKY74809.1 6-phosphofructokinase [Candidatus Latescibacteria bacterium]
--------------------------------MKRIGVLTGGGDAPGLNAVIRGVTVKGA
QL-GYQILGFRLGWKGMLE-KDY-EELTLEKVEDIHRQGGTILGSSRTNVA-KVPN-GFE
IVKRNLEELDIYALIAVGGDDTLGVAKRLH-E-EGG-RVVGVPKTIDNDVGATDYTFGYD
TAINRVMEALDRLHTTAKAHRRVIVVEIMGRDAGWMALEGGMAGGAHMILIPEVPFKIDD
VCEVVNGRYG-PGKPNYAIIAVAEGAKN-------PEV----------DEKLKEFGAPVD
DFGHVLRTKMKVSLAQALAEMIEERTGKETRHVVLGHLQRGGDPSAFDRVFATRLGLK-V
EMVEAGQFGMMAALRGTEIVAVPLEEALRESKTV-PEHRYEEARV-FFG-----
>WP_010695268.1|Actinobacteria-Actinobacteria-Pseudonocardiales-Pseudonocardiaceae-Saccharopolyspora-Saccharopolyspora_spinosa WP_010695268.1 6-phosphofructokinase [Saccharopolyspora spinosa]
---------------------------------MRVGVLTGGGDCPGLNAVLRAVTRKGI
SVHQHEILGFRNGWRGPVE-GLT-TPLTLDKVEEVLNRGGTILGSSRTNPY-KVDE-GIA
KLKATLEANRVDALIAIGGEDTLGVAEQLT-H-DGV-PVVGVPKTIDNDLDATDYTFGFD
TAVHIATDAIDRLRTTAESHHRALVVEVMGRHAGWIALHSGLAGGANVILVPEQPFSVEK
VCTWVEQRFE-RQ--YAPIIVVAEGAVP-------EG-----------GKELLL-TGEKD
AFGHVRLG----GVGTWLAEEIAARTGKESRAVVLGHVQRGGTPTAYDRVLATRFGLHAI
DAITEGDYGKMVALRGTDIVRVPLSDATASLKTV-PLERYAEAEV-LFG-----
>TMA29169.1|Proteobacteria-Deltaproteobacteria-root-root-root-Deltaproteobacteria_bacterium TMA29169.1 ATP-dependent 6-phosphofructokinase [Deltaproteobacteria bacterium]
---------------------------------MKIAVLTGGGDCPGLNAVIRAVVRRGE
QL-GLEVMGIREGWRGLLD-PPQHDRLTREATSGILHLGGTILGTSRTNPF-KKEG-GAE
QVVKNIKSLNLGAIVAIGGEDTLGVATKLH-G-MGM-SIVGVPKTIDNDLYGTDLTFGFD
TAVQIATEAIDRLHSTAESHNRVIVCEVMGRHAGWIATYSGIAGGADVILIPERPIDIDR
VCEHITRRHKFRDV-NFSIVVVAEGAKL-------GG-----------GGETKV-SEKLD
EFGHVRLG----GIGQQIAELIEKQTGFETRSTVLGHIQRGGTPTAFDRVLATRFGVHAA
DMVSRKEWGKMASLRGNQIVSVPLAEATAKLKTV-DDAFFAVAEV-FFG-----
>OGU64829.1|Ignavibacteriae-Ignavibacteria-root-root-root-Ignavibacteria_bacterium_GWC2_38_9 OGU64829.1 pyrophosphate--fructose-6-phosphate 1-phosphotransferase [Ignavibacteria bacterium GWC2_38_9]OGV09375.1 pyrophosphate--fructose-6-phosphate 1-phosphot
---------------------------------MKIGVLTGGGDAPGLNAVIRAVVRKCI
AN-GHELVGIREGWRGILE-NKY-DPLDRNSVSGILHRGGTILGTSRTNVY-KVEG-GEA
QVIKNMADNGIDAIVAIGGEDTLGVASKLA-K-AGV-HIVGVPKTIDNDLSATDFTFGFD
TAVNVATEAIDRLHTTAESHNRVIVVEVMGRHAGWIAAYSGIAGGADIILVPEIPYDIDE
VCSIIRKRHE-GGK-SFSIIVASEGAVAKKV---AGD-----------SEMILQ-DQKLD
SFGHVRLG----GIGNHLAEEIEKRTGFETRSTVLGHIQRGGTPTAYDRVLGTRLGFCAA
ELVETNKWGYMAALKGTSIDAVKLEEATRELKTI-DLQLMEVAKT-FFG-----
>RLE14155.1|Candidatus_Aerophobetes-root-root-root-root-Candidatus_Aerophobetes_bacterium RLE14155.1 6-phosphofructokinase [Candidatus Aerophobetes bacterium]
---------------------------------MRVGVLTGGGDCPGLNAVIRAIVINGK
RE-GWDILGFNDGWAGVLN-NKW-EELNEEKVEGIHREGGTILHTSRTNPF-KEEN-GVE
KIKDTLNKNKIDCLIAIGGDDTLGVANRLYKE-EGI-KTIGVPKTIDNDLSATDYTFGFD
TAVNIAVEAMDRLHTTAKSHHRVIVVEIMGRHTGWIALEAGVGGGAHIILIPEVPFDIDK
VCEILKKRYE-EGK-TYSIVAVAEGAKA-------AKGSKF------LTREVVK-EEKTD
AFGNIILG----GIARVLEKEIEKRTGFETRSVTLGHIQRGGRPSAFDRFLATRFGVKAV
QMVKEGKYGETAALRGTKIVSVPLEEAVGKRKEV-PPELYEETVTPFLGK----
>PKL88466.1|Ignavibacteriae-root-root-root-root-Ignavibacteriae_bacterium_HGW-Ignavibacteriae-2 PKL88466.1 6-phosphofructokinase [Ignavibacteriae bacterium HGW-Ignavibacteriae-2]
---------------------------------MKIGVLTGGGDCPGLNAVIRAVVRKSI
AS-GHQVYGIKKGWRGLMD-KDF-VELTIDSVSGILHRGGTILGSSRTNVY-KEKD-GEA
RAIQNLKDMGLDALVAIGGEDTLGVAAKLF-K-SGL-KVVGVPKTIDNDLNATDYTFGFD
TAVNVATEAIDRIHTTAESHNRVMVVEVMGRHAGWIAIHSGMAGGADIILIPEKPFDIEE
VCDLLKQRHG-RGK-SFSIVCVAEGATP-------KE-----------GSLVLQ-SLEKD
SFGHVMLG----GIGNIIAEEIEKRTGYETRATVLGHIQRGGSPTAYDRVLATRFGVKAA
ELVHDGNFGKMAALKGEKIIAVNLDDAVGVLKTV-DDEFYEVAQT-FFG-----
>RJS68603.1|Candidatus_Bathyarchaeota-root-root-root-root-Candidatus_Bathyarchaeota_archaeon RJS68603.1 ATP-dependent 6-phosphofructokinase [Candidatus Bathyarchaeota archaeon]
---------------------------------MKVGVLSGGGDAPGINAVIRAVVKKGI
QYYGYEMVGIRDGWRGLLE-GSF-SSLDLKAVSGILPKGGSILGTSRTNPF-KREG-GAE
KILENAEKAGIDAVVVIGGEDTLGVAHKMS-E-LGL-KCVGVPKTIDNDLVGTDYTFGFH
TAVAIATEALDRLHTTAEAHHRVIILEVMGRYTGWIALEAGIAGGADAILIPEKPFDMDE
VCEYIRRRQK-RGR-NFSIIVVAEGAKP-------KG-----------GAEILY-SETVD
EFGHVRFG----GVGYYIGKEIEKCMGIETRVVVLGHLQRGGSPTAFDRVLATRYGIAAI
DLVHEGKFGYMVALQGNKIVSVPLKEIVGKRKTV-NLELYDIAKV-FFG-----
