# Supplementary material for: Comparative genomic analysis reveals metabolic flexibility of Woesearchaeota
Source: Nat Commun. 2021 Sep 6;12:5281. doi: 10.1038/s41467-021-25565-9 (PMC8421398; doi:10.1038/s41467-021-25565-9)
Supplement: Supplementary file 11 — Source Data [file 41467_2021_25565_MOESM11_ESM.zip › Source data/Supplementary_Fig_4.fasta]

>AY454689
------------------------------------------------------------
------------------------------------------------------------
------------------------------------------------------------
------------------------------------------------------------
------------------------------------------------------------
------------------------------------------------------------
------------------------------------------------------------
------------------------------------------------------------
------------------CGCGGAUUGGGCCUAAAGCGUCCGUAGCCGGCCUCGUAAAUC
CUUUGUGAAAUUGUCUGGCUCAACCAUACAACGUGCAAGGGACACUGCGAGGCUCGAGAC
CGGGAGGAGUCAGAAGUAUUCCAGGGGGAGCGGUAAAAUGUUAUAAUCCCUGGAGGACUA
CCGU-GGCGAAGGCGUCUGACCAGAACGGAUCUGACGGUGAGGGACGAAAGCCAGGGGAG
CGAACCGGAUUAGAUACCCGAGUAGUCCUGGCCGUAAACGCUGUGAGCUAGGUGUUGCGC
CAGCGAU-UGCUGGCGCAGUGUCGAAAGGAAGCUGUUAAGCUCACCGCCUGGGAAGUACG
GUCGCAAGACUGAAACUUUAAGGAAUUGGCGGGGGAGCACCACAAGUGGUGCGGCGUGCG
GUUUAAUCUAACUCAACGCAGAGAACCUUACUAGGGGCGACGGCAGGAUGAAGGCCAGCU
UGAAGAGUUUGCCUGACAAGCCGAGAGGUGGUGCAUGGCCGCCGUCAGCUCGUGCUGUGA
AGUGUCCAGCUAAGCCUGGCAACGAGCGAGACCUGUAUUCGCAAUUGCUAACAGCCACUG
UG-GGA---CUGAGCACUUUGCGAAGACUGCCUUGGA-AACAAGGAGGAAGGUGCAGGCU
ACGGUAGGUCUGUAUGCCCCGAAUCCCCUAGGCUACACGCGCGCAACAAUGGUUGGGACA
AUGGGAUGCCACUCCGAAAGGAGAAGCUAAACCUCUAAACCCAAUCCAAGUCCAGAUCGA
GGCUUGCAACUCAGCCUCGUGACGACGGAAUCCCUAGUAAUCAGAAGUCAUC-AUCUUCU
GGUGAAUAUGUCCCUGCUCCUUGCACGAAUCGCC-GAAUCACUAGU--------------
------------------------------------------------------------
-------------------------
>EU329776
------------------------------------------------------------
------------------------------------------------------------
------------------------------------------------------------
------------------------------------------------------------
------------------------------------------------------------
------------------------------------------------------------
------------------------------------------------------------
---------------------------------------CAGCAGCCGCGGUAAUACCAG
CGCCACCAGUGGGAAUCACAUUUAUUGGGCCUAGAGCGUCCGUAGUCGGUUUGAAAAAUC
UCUUGUGAAAUCGUUGUGCUUAACAUAACG-CGUGCGAGAGACACUCUCAAACUUGAGAC
CGGGAGGAGUUAGAGGUAUUCUUGGGGGAGCGGUAAAAUGUUAUAAUCCCAAGAGGACCG
CCGU-GGCGAAGGCGUCUAACUAGAACGGAUCUGACGAUCAGGGACGAAAGCCAGGGGAG
CAAUCCGGAUUAGAUACCCGAGUAGUCCUGGCUGUAAACUCUGCGAGCAAGGUGUUGCAC
AUUCUCCGUGAAUGUGCAGUGUCGAAGCGAAGGCGUUAAGCUCGCCGCCUGGGAAGUACG
GUCGCAAGACUGAAACUUAAAGGAAUUGGCGGGGGAGCACUACAAGGGGUGCGGCGUGCG
GUUUAAUCUAAUUCAACACAGAGAAUCUCACCAGAAGCGACGGCAGGAUGAAAGUCAGUC
UGAAGGGCUUACUUGACGAGCCGAGAGGUAGUGCAUGGCCGCCGUCAGCUCGUGCCGUAA
GGUGUCCUGUUAAGUCAGGCAACGAGCGAGACCUGUACCUACAAUUGCUAGCGACUCAUU
C--UGAGGAUUGAGCACAUUGUAGGGACUGCCUGUGA-AAACAGGAGGANGGUGCAGGCA
ACGG-AGGUCUGUAUGCUCCGAAUCUUCUGGGCUACACGCGCGCAACAAUGGUAGAGACA
AUGGGCUGC-ACUCUGAAAAGAGAAGCUAAUCCUCNAAACUCUAUC-UAGUUCAGAUUGA
GG-UUGUA-CUCA-----------------------------------------------
------------------------------------------------------------
------------------------------------------------------------
-------------------------
>JN825302
------------------------------------------------------------
------------------------------------------------------------
---------ACCUUGGGAA-CUGAGGAUAACACCGGAUAGGGAACGGAUGCUGGAAUGCA
CCAGUCCCCAAA-AGCAAUG---CUGAAGGAUGAGUCGGCGGCCGAUUAGGUUGUUGGCG
GUGUAGCGGACCACCAAGCCAAAGAUCGGUAGGGGCCUUGAAAGAGGGAGCCCCGAGAAG
GGCACUGAGACACUGGCCCUAGCCCCACGGGGUGCAGCAGGCGCGAAAACUCCACAAUGC
GCGAAAGCGUGAUGGGGGAAUCCCGAGUGCUCAAGUUUU-ACUUGGGCUUUUGCCAAGUG
UAAAUAGCUUGGCGAAUAAGUGGUGGGCAAGACUGGUGCCAGCCGCCGCGGUAACACCAG
CGCCACAAGUGGGGAUCACAUUUAUUUGGCCUAAAGCGUUCGUAGCCGGCUCGUUAAAUC
CUUUGUGAAAUCGUUUCGUUCAAUCAAACGACGUGCGGGGGAGACUGGCGAGCUCGGGAC
UGGGAGGAGUCAGGAGUAUGCAGGGGGGAGCAGUAAAAUGCUAUAAUCCCCUGGAGACUA
CCGGUGGCGAAGGCGCCUGACCAGAACAGAUCCGACGGUGAGGAACGAAAGCUAGGGGAG
CAAUCCGGAUUAGAUACCCGAGUAGUCCUAGCCGUAAACGCUGUGAGCAAGGUGUUGCGC
AAUCCUCGGGAUUGCGCAGUGUCGAAACGAAGGUAUUAAGCUCACCGCCUGGGAAGUACG
GUCGCAAGACUGAAACUUAAAGGAAUUGGCGGGGGAGCACUACAAGGGGUGCGGCGUGCG
GUUUAAUUUAAUUCAACACAGAGAAUCUCACCAGAAGCGACGGCAGAAUGAAGGACGGUC
UGAUGGCCCUCCC-AACGAGCCGAGAGGUGGUGCAUGGCCGCCGUCAGCUCGUGUCGUAA
GAUGUCCUGUUAAGUCAGGCAACGAGCGAGACCUAUACCUUCAAUUGCGACCAGGCCCGA
GA-GGGUGACUGAGCACAUUGAAGGGACUGCCUUGGA-AACGAGGAGGAAGGUGUAGGCU
ACGGUAGGUCUGUAUGCCCCGAAUCUUUUGGGCUACACGCGCGCAACAAUGGUAGGGACA
AUGGGACGCAACGCCGAAAGGCGGAGCUAACCUC-UAAACCCUAUCCCAGUUCAGAUCGA
GGGCUGCAACUCGCCCUCGUGACGUUGGAAUCCCUAGUAAUCAGAGGUCAAC-AUCCUCU
GGUGAAUACGUCCCUGCUCCUUGCACACACCGCCCGUCAAACCACUCGAGCAGGGUUGAG
AUGAGGCUGCGUUUU---------------------------------------------
-------------------------
>AB019756
----------------------CUGCGGCUCUCUGAUUUGUACUUAGACAUGCAAGUU-U
UUUUAGUUUUCGAAUUGAAAGGCGAACUGCUCAGUAACACGUAGCUAACCUACCCUUAGG
UUAAGGAUACCCUCGGGAAACUGAGGUUAAUACUUAAUAUUGGAUAUACACUGGAAGGAU
UUAUCCAUGAAACUC----GUG-CCUAAGGAUGGGGCUGCGGCGGAUUAGGUUGUUGGCG
GGGUAAUGGCCCACCAAGCCGAUGAUCCGUAAGGGCUCUUAGCGGAGAGGCCCUGAGAGG
AAAUCUGAGACACUAUUUCCAGCCCUACGGGGUGCAGCAGUUAAGAAUAAUCUACAAUGC
GCGAAAGCGUGAUAGUUUGAGUCAGAGUGCGUUCCAAUU-UGGAAUGCUUUUGCCAAAUG
UAAAAAGUUUGGCGAAUAAGGACUGGGUAAGACGAGUGCCAGCCGCCGCGGUAAUACUCG
CGGUCCAAGUCGCAGCCAUUUUUAUUGGGUCUAAAACAUCCGUAGCUUGCUUAGCAAGUU
CCUUGUGAAAUUCUAUAUCUCAAGUAUGGAGCGAGCAGGGAGUACUACUAAGCUAGAGAC
UGGAAGACGUAACGAGUACGUUCUAAGUAGCGGUAAAAUGUGUUAAUCUAGGACGGACUA
ACAAUAGCGAAGGCACGUUACGAGGACAGUUCUGACAGUAAGGGAUGAAGGCUAGGGGCG
CAAAACGGAUUAGAUACCCGUGUAGUCCUAGCAGUAAACACUGCACACUAAACAUCAGUA
UCUCCUCGAGAGGUAUUGGUGCUGAAGGGAAGCCGAAGAGUGUGCUACCUGGGAAGUAUA
GUCGCAAGGCCGAAACUUAAAGGAAUUGGCGGGGAGACACUACAACGAGUGACGCGUGCG
GUUCAAUUAGAUUAUACACCGUGAACCUCACCAGGAGCGACAGCAGAAUGAAGGUCAGUC
UGAAGGGCUUACCUGACACGCUGAGAUGAGCUGCAUGGCCGACGUCAGCCUGUGCCGUGA
GGUGACCUGUUAAAUCAGGUAACAGGCAAGACCCUCACUCAUAUUUACCA--------AG
U------------GUACAAUAUGAGGAUUGCCGUGG-UAACGCGGAUGAAAGUGAGGGCU
ACGUUAGGUGAGUACAGCCAGAAUCCCCUGGGCGACACGCGCGCGUCAAUGGUGGAUACA
ACGGGAUGCGACUCCGAAAGGAGAAGCCAAUCUCUUAAAGUCCAUCUUAGUUCAGAUCGA
GGUUUGUAACUCAGCCUCGUGACGCUGGAAUUCGUAGUAAUCGUUUGUCAAC-AACGAAC
GGUGAAUAUGUCACUGUCUCUUGCACACACUGCCCGUCAAAUCAACCGAGUUUGGUUAUG
GUGAAACUC----UUUG----GAGGAGAACCUUGAUCAGAUGAGGUAGGU----------
-------------------------
>EU731352
------------------------------------------------------------
----------------UGUCGGCAGAUCGCUCAGUAACACGUCGUUAAUCUGUCCUUAGG
UCAAGGAUAAGCUUGGGAAACUGAGUCUAACACUUGAUAUGAAAUUAUUACUGGAAUGUA
UUUUUUCUGAAA--UUCGAG---CCUAAGGGUGAGACGGCGGUGGAUUAGGUAGUUGGUG
AGGCAAUGGCUCACCAAGCCAAAGAUCUAUAGGGGCCUUGAGAGAGGGAGCCCCGAGAAG
GACACUGAGAUAUUGGUCCUGGCCCUACGGGGUGCAGCAGGCGCGGAACCUUUACAAUGC
ACGAAAGUGUGAUAAGGGGAUUCAAAGUGCUUAUGCUUU-GCAUAGGCUUUUGCCAAAAU
UAAGGCUUCUGGCGAAUAAGUAGUGGGAAAGACUGGUGCCAGCCGCCGCGGUAACACCAG
CGCUACAAGUUGCAAUCAUAUUUAUUGGGCCUAAAGCGUUCGUAGCCGGUUUAAUAAGUC
AUUUGCGAAAUUAAUGGGCUUAACUCAUUAGCGAGCAGAUGAUCCCGUUAAACUUGAGAC
CGGGAGGUGCUAGAUGUAUUUAAGGGGGAGCGGUAAAAUGCUAUAAUCCUUUGAAGACAA
CCUGUGGCGAAGGCGUCUAGCAAGAACGGUUCUGACGGUGAGGGACGAAAGCCAGGGGAG
UGAACCGGAUUAGAUACCCGAGUAAUCCUGGCAGUAAACGCUGCGAACUAGGUGUUGCAU
AUUCCAUGAGAAUAUGCAGUGUCGAAGCGAAGGUGAUAAGUUCGCCGCCUGGGAAGUACG
GUCGCAAGGCUGAAACUUAAAGGAAUUGGCGGGGGAGCACUACAAGGGGUGCGACGUGCG
GUUUAAUCUAACUCAACACAGAAAAUUUCACCAGGGGCGACGGCAGAAUGAAGGUCUUUU
UGAAUGGAAUACCUGACGAGCCGAGAGGUAGUGCAUGGCCGUCGUCAGCUCGUACCGUAA
GGUGUCCUGUUAAGUCAGGCAACGAGCGAGACCUAUAUUUACAAUUGCUAACUGCUUUU-
-A-GGA---CAGAGUACUUUGUAAAAACUGCCUUCGA-AAGAAGGAGGAAGGUGUAGGCA
ACGAUAGGUCUGUAUGCUCCGAAUCCCCUGGGCUACACGUGCGUAACAAUGAUAAAGACA
AUGGGAUGCAACUCCGAAAGGAGAAGCUAAACCUCUAAACUCUAUCCUAGUUCAGAUUGA
GGAUUGUAAUUCAUCCUCGUGACGUUGGAAUCC---------------------------
------------------------------------------------------------
------------------------------------------------------------
-------------------------
>FJ355426
------------------------------------------------------------
------------------------------------------------------------
------------------------------------------------------------
------------------------------------------------------------
------------------------------------------------------------
------------------------------------------------------------
------------------------------------------------------------
------------------------------------------------------UCCCAG
CAGUCCGAGUAGCAGCCACAAUUAUUUGGCCUAAAACAUUCGUAGCUCGCCAGGAAAGUU
UCCUGUCAAAUCCUCCUGCUUAACAGGAGGGCGUGCAAGAAAUACUUUCUGGCUUGGGAC
CAGAAGAUGUGAGAAGAACAGCUAAGGUAGUGGUAAAAUACGUUAAUCUUAGCUGGACUA
ACAACAGCGAAGGCAUUUCACAAGUAUGGAUCCGACGGUGAGGAAUGAAAGCUAGGGGCG
CGAAACGGAUUAGAUACCCGUGUAGUCCUAGCUGUAAACACUGCUUACUUGACAUUGUCU
UCUCCUCGAGAGAAGGCAGUGCCGUAGGGAAGCCGUAGAGUAAGCUACCUGGGGAGUAUA
GCCGCAAGGCCGAAACUUAAAGGAAUUGGCGGGGGAGCACUACAAGGGGUGACGCGUGCG
GUUCAAUUAGAUUCUACACCGUGAACCUUACCAGGAGCGACAGCAGAAUGAAGGUCAGUC
UGAAGGGCUUACCUGACACGCUGAGAGGAGUUGCAUGGCCAUCGUCAGCCUGUGCCGUGA
GGUGACCAGUUAAAUCUGGUAACAGGCGAGACCUACAUUUGUAUUUGCUA-C------GU
UA--------AGAGCACAAUACAGAGACUGCUUGCG-UAAGCAAGAGGAAGGUGUAGGCU
ACGAUAGGUGAGUACGGCCCGAAUCCCCUGGGUUACACGCGCGCGGCAAUGGCAGAAACA
GUGAGAUGCAACUCCGAAAGGAGAAGCCAAUCCCAUAAAUUCUGUCUUAGUCUAGAUUGA
AGUCUGAAACCCGACUUCAUGACACUGGAAUCCCUAGUAAUCGUUCUUUAGC-AGAGAAC
GGUGAAUAUGUCCCCGCUCCU---------------------------------------
------------------------------------------------------------
-------------------------
>DQ082949
------------------------------------------------------------
------------------------------------------------------------
------------------------------------------------------------
------------------------------------------------------------
------------------------------------------------------------
----------------UCCAGGCCCUACGGGGUGCAGCAGCAGUGAAUCUUUUACAAUGC
GCGAAAGCGUGAUAGAGCGAGCCAAAGUGCUUAACUUUU-UGUUAAGCUUUUAUCAGGUG
UAAACAUACUGAUGAAUAAGGACUGGGAAAGACCGGUGCCAGCCGCCGCGGUAAUACCGG
CAGUUCUAGUUGCAACCAACAUUAUUGGGUCUAAAACAUCCGUAGCUUGUUUCGUAAGUU
UCUCGUGAAAUUUCAUAUCUCAAGUAUGAAGCGUGCGAGAAAUACUGCGAGGCUAGAGAU
CGGUAGGUGUAAGAAGUACGCGAGAGGUAGUGGUAAAAUACGUUAAUCUUUCGUGGACUC
ACAAUAGCGAAGGCAUCUUACAAGGACGAAUCUGACAGUGAGGGAUGAAGGCCAGGGGCG
CAAAACGGAUUAGAUACCCGUGUAGUCCUGGCAGUAAACACUGUUCACUAAACAUUGGGG
CCUCUUCGGGAGGUUUCAGUGCUGAAGCGAAGGCGUAGAGUGAACUACCUGGGAAGUAUA
GUCGCAAGAUCGAAACUUAAAGGAAUUGGCGGGGAGACACUACAACGAGUGACGCGUGCG
GUUCAAUUAGAUUUUACACCGUGAACCUCACCAGGAGCGACAGCAGAAUGAAGGUCAGUC
UAAAGGGCUUACCUGACGCGCUGAGCGGAGAUGCAUGGCCGACGUCAGCCUGUGUUGUGA
AAUGACCUGUCAAAUCAGGUAACAGGCGAGACCCGUGUGUAUAAUUACU---------AC
CG-GAA-G---GAGAACAUUAUACAGACUGCCUUGG-UAACAAGGAGGAAGGUGCGGGCU
ACGUUAGGUGAGUACGUCCCUAAUCCCCUGGGCUACACGCGCGCGGCAAUGGUAGAUUCA
AUGAGAUGCGACUCCGAAAGGAGAAGCUAAUCCCCUAAUGUCUAUCUCAGUUCAGAUUGA
GGCUUGCAACCCAGCCUCAUGACGUUGGAAUUCGUAGUAAUCGGAUGUUAGC-AGCGUCC
GGUGAAUAUGUCCCUGUCUCUUGCACACACCGCCCGUC----------------------
------------------------------------------------------------
-------------------------
>KJ566490
------------------------------------------------------------
------------------------------------------------------------
------------------------------------------------------------
------------------------------------------------------------
------------------------------------------------------------
------------------------------------------------------------
---------UGAUA--GGGAUCCUAAGUGCUCUGCUUAU-AGCAGGGCUUUUGCCAAAUG
UAAAUAGUUUGGAGAAUAAGUGGUGGGCAAGACUGGUGCCAGCCGCCGCGGUAACACCAG
CUCCACGAGUGGUAGCCAUUUUUAUUGGGCCUAAAGCGUCCGUAGCCGGUUUGGCAGGUU
CUUUGUGAAACUGUUAGGCUUAACCUAACAACGCGCAGAGGAUACCUCCGAACUUGGAAC
CGGGAGGGGUUAGAGGUAUUCUAGGGGGAGCGGUAAAAUGUUAUAAUCCCUAGAGGACCA
CCUGUGGCGAAGGCGUCUAACCAGAACGGAUUCGACGGUGAGGGACGAAAGCUAGGGGAG
CAAUCCGGAUUAGAUACCCGAGUAGUCCUAGCUGUAAACGCUGCGAGCUAGGUGUUGCAC
AUCCUUAGUGAAUGUGCAGUGUCGGAGCGAAGGUGUUAAGCUCGCCGCCUGGGAAGUAUG
GUCGCAAGACUGAAACUUAAAGGAAUUGGCGGGGGAGCACUACAAGGGGUGCGGCGUGCG
GUUUAAUCUAAUUCAACGCAGAGCAUCUCACCAGAGGCGACGGCAGGAUGAUGGUCAGUC
UAAAGGGCUUACCAGACGAGCCGAGAGGUAGUGCAUGGCCGCCGUCAGCUCGUGCCGUAA
GGUGUCCUGUUAAGUCAGGCAACGAGCGAGACCUGUAUCUACAAUUGCUAACGAGUCUCA
A--AGAUGAUUGAGCACAUUGUGGGGACUGCCUUGGA-AACAAGGAGGAAGGCGCAGGCU
ACGGUAGGUCUGUAUGCUCCGAAUCUUCUGGGCUACACGCGCGCAACAAUGGUAGGAACA
AUGGGAUACAACUCCGAAAGGAGAAGUUAACCCUCUAAAUCCUAUCUUAGUUCAGAUUGA
GGGCUGUAACUCGCCCUCAUGACGUUGGAAUCCCUAGUAAUCGGGUGUUAUC-AUCACCC
GGUGAAUAUGUCCCUG--------------------------------------------
------------------------------------------------------------
-------------------------
>LC139747
------------------------------------------------------------
------------------------------------------------------------
------------------------------------------------------------
------------------------------------------------------------
------------------------------------------------------------
------------------------------------------------------------
------------------------------------------------------------
-----------------------------------GUGUCAGCCGCCGCGGUAAUACUAG
CGGUCCGAGUCGCAGCCAUUUUUAUUGGGUCUAAAACAUCCGUAGCUUGCUUGAUAAGUU
UCUUGUGAAAUCCUAUUUCUUAAAAAUAGGGCGUGCAAGAAGUACUGUGGAGCUAGAGAC
UGGAAGACGUGAGAAGUACGCUUAAAGUAGUGGUAAAAUACGUUAAUCUUAAGCGGACUC
ACAAGAGCGAAGGCAUCUCACGAGGACAGUUCUGACAGUAAGGGAUGAAGGCUAGGGGCG
CAAAACGGAUUAGAUACCCGUGUAGUCCUAGCAGUAAACACUGCACACUAAACAUUAGUA
CCUCCUCGAGAGGUAUUGGUGCUGAAGGGAAGCCGAAGAGUGUGCUACCUGGGAAGUAUA
GUCGCAAGGCCGAAACUUAAAGGAAUUGGCGGGGAGACACUACAACGGGUGACGCGUGCG
GUUCAAUCAGAUUAUACACCGUGAACCUCACCAGGAGCGACAGCAGAAUGAAGGUCAGUC
UGAAGGGCUUACCUGACACGCUGAGAGGAGUUGCAUGGCCGACGUCAGCCUGUGCCGUGA
GGUGACCUGUUAAAUCAGGUAACAGGCAAGACCCACAUCUCUAUUUACCU-C--------
-----------GUGUACAAUAGAGAGAUUGCCUUGG-UAACAAGGAUGAAAGUUUGGGCU
ACGUUAGGUG-GUACAGCCCGAAUCCCCUGGGCUACACGCGCGCGUCAAUGGCAGAUACA
AUGAGAUGCAAUUCCGAAAGGAAGAGCUAAUCCCCUAAAGUCUGUCUCAGUCCAGAUUGA
GGUUUGUAACUCAGCCUCAUGACGCUGGAAUCCGUAGUAAUCGGAUUUUAUC-AGAGUCC
GGUGAAUACGUCACUGUCUCUUGCACACACCGCCCGUC----------------------
------------------------------------------------------------
-------------------------
>FJ810528
--------------------AGCUGCUGCUAUUGGGAUUCGGGUUAACCAUGCAAGUUCA
GGUGUC--GCAA---AUACCGGCGUCAUGCUCAGUAACACGUCAUCAAUCUGCCCUAUGG
UCCGGGAUAGCUUCGGGAAACUGAAGGUAAACCCGGAUAAAGGUGAUGCACUGCAAUGUG
CUCUCCUUCAAA-AGCAAUG---CCAUAGGAUGAGAUGGCGGCCGAUUAGGCUGUUGGCG
GUGUAACGGACCACCAAACCUAUGAUCGGUAGGGGCCCUGAAAGGGGUCGCCCCGAGAAG
AGAACUGAGAUACUGUCUCUAGCCCCACGGGGUGCAGCAGGUGCGAAAUCUCUACAAUGC
ACGCAAGUGUGAUAGGGGAAUCCCAAGUGCUUAUCUU-U-GCAUAGGCUUUUGCUAAGAG
UAAAUAUCUUGGCGAAUAAGUGGUGGGUAAGACGGGUGCCAGCCGCCGCGGUAACACCCG
CGCCACGAGUAGGAGCCGCUAUUAUUUGGCCUAAAGCGUCCGUAGCUGGUAUAGCAAAUC
CUUUGUGAAAUUGUUGCGCUUAACGUAACAACGUGCAAGGGACACUACUACACUAGGGAC
UGGGAAGGGUGAGAGGUAUUCCGGGGGGAGCGGUAAAAUGUUAUAAUCCUCGGAAGACCA
CCUGUGGCGAAGGCGUCUCACUAGAACAGACCCGACAGUCAGGGACGAAAGCUAGGGGAG
CGAUCCGGAUUAGAUACCCGAGUAGUCCUAGCUGUAAACGUUGCGAGCUAGGUGUUGCGU
UUUCUUUAUGAAUGCGCAGUGUCNAAGCGAAAGCGAUAAGCUCGCCGCCUGGGAAGUACG
GUCGCAAAACUGAAACUUAAAGGAAUUGGCGGGGGAGCACUACAAGGGGUGCGGCGUGCG
GUUUAAUCUAAUUCCACACAGAGAAUCUCACCAAGGGCGACGGCAGGAUGAAAGUCAAGC
UAAAGACUUUACUUGACGAGCCGAGAGGUAGUGCAUGGCCAGCGUCAGCUCGUGCCGCAA
GGUGUCCUGUUAAGUCAGGCAACGAGCGAGACCUGCAUCAAUAGUUGCUAACGAGUUCUC
GC-GAACGAUCGAGGUUACUAUUGAGACUGCCUGUGA-AAACAGGAGGAAGGUGCAGGCU
ACGGUAGGUCAGUAUGCUCCGAAUCCUUUGGGCUACACGCGCGCAACAUUGGUAAGGACA
AUGGGAUGCAACUCCGAAAGGAGAAGCUAAUCCUCUAAACCUUAUCUCAGUCCAGAUUGA
AGAUUGUAACUCAUCUUCAUGACGUUGGAAUCCCUAGUAAUCGGACGUCAUC-AGCGUCC
GGUGAAUAUGUCCCUGCUCCUUGCACACACCGCCCGUCAAACCAACCGAGCAGGGUUUUG
AUGAGGCCUCUUU----GGUGGGGUCGAAUCUAAGCUCAGUGAGGUGGGUU---------
-------------------------
>EU731306
---UGGUUGAUCCUGCGGGAGAUUGCUGCUCUUGGAAUUCGACUAAGCCAUGCAAGUCGA
GGGAGUC-UUCG-GACGACCGGCGGAACGCUGAGUAACACGUCAGUAAUCUACCCUGUGG
UUCGGGAUAGUCUCGGGAAACUGAGUUUAAUACCGAAUAGGACCUGGUGCCUGGAAUGGC
CCGGGUUUGAAA-GAUUA--C-GCCAUAGGAUGAGCUGGCGGCUGAUUAAGUAGAUGGCG
GGGUAACGGCCCACCAUGCCGACGAUCAGUAGGGGCCAUGAGAGUGGAAGCCCCCAGAAG
GACACUGAGAUACUGGUCCUAGCCCUACGGGGUGCAGCAGGCGCGAAACCUUUACAAUGC
ACGCAAGUGUGAUAAGGGGAUUCCAAGUGCCCAUGCAUU-GCAUGGGCUUUUUGAAAGAG
UAAAUAUCUUUCAGAAUAAGUGGUGGGAAAGACUGGUGCCAGCAGCCGCGGUAACCCCAG
CGCCACCAGUGGCAAUCAUAUUUAUUGGGUCUAAAGCGUUCGUAGUUGGUCUGAUCAAUC
UCUUGUGAAAUCGUGGAGCUUAACUCUACGGCGGGCAGGAGAUAUUGUCAGGCUAGGGAC
CGGGAGGAGUCAGAAGUAUUCCUAAGGGAACGGUAAAAUGUUAUAAUCUUAGGAAGACUA
CCUGUGGCAAAGGCGCCUGACUAGAACGGAUCCGACGAUGAGGAACGAAGGCCAGGGGAG
CGAACCGGAUUAGAUACCCGAGUAGUCCUGGCAGUAAACGCUGUGAGCUAGGUGUUGUAU
AUCCUAUGAGGAUGUGCAGUAUCGAAGCGAAGGUGAUAAGCUCACCACCUGGGAAGUACG
GUCGCAAGACUGAAACUUAAAGGAAUUGGCGGGGGAGCGCUACAAGGGGUGCGGCGUGCG
GUUUAAUCUAAUUUAACGCAGAGAAUCUCACCAGAAGCGACGGCAGAAUGAUGGUCAGUC
UAAAGGGCUUACCUGACGAGCCGAGAGGUAGUGCAUGGCCGCCGUCAGCUCGUGCCGUAA
GGUGUCCUGUCAAGUCAGGUAACGAGCGAGACCUGUGCUUACAAUUGCCAGCAUAUCCUU
CG-GGAUGAAUGGGCACAUUGUAGGGACUGCCUGUGA-AAACAGGAGGAAGGUGCAGGCA
ACGGUAGGUCUGUAUGCUCCGAAUCUUCUGGGCGACACGCGCGCAACAAUGAUAAGGACA
AUGGGAUACUACUCCGAGAGGAGACGUUAAACCUCGAAACCUUAUCCCAGUACAGAUCGU
GGGUUGGAACUCACCCACGUGACGAUGGAAUCCCUAGUAAUCGGGCUUCAAC-AUAUCCC
GGUGA-UAUGUCCCCGCUCC----------------------------------------
------------------------------------------------------------
-------------------------
>EF444617
------------------------------------------------------------
------------------------------------------------------------
----------------------------------------------------------AA
AUAUUCUUCAAA--CGCAAG---GAGUAUGAUGGGACUGCGGCGGAUUAGGUUGUUGGCA
GGGUAACGGCCUACCAAGCCUACGAUCCGUACGGGCCUUGAAAGAGGUAACCCGGAGAGG
GAACUUGAGAUACUGGUCCCAGCCCUACGGGGUGCAGCAGGCGCGAAACCUUUACAAUGC
ACGAAAGUGUGAUAGGGGAACUCAAAGUGCUCAUGCAUUAGCAUGGGCUUUUGCCAAGUC
AAAACUGCUUGGCGAAUAAGUGGUGGGAAAGACUGGUGCCAGCCGCCGCGGUAACACCAG
CGCCACAAGUGGGAGUCAGUAUUAUUGGGCCUAAAGCGUCCGUAGCAGGUUAAGUAAAUU
GCUUGUGAAAUUGAAUGGCUCAACCAUUCAGAUUGCUAGUAACACUGCUUAACUAGAGAC
CGGGAGACGUUGGAGGUAUUCAGUGGGGAGCGGUAAAAUGCGAGAAUCCUCUGAGGACCA
CCUGUUGCGAAGGCGUCCAACAAUAACGGGUCUGACUGUGAGGGACGAAAGCUAGGGGAG
CGAACCGGAUUAGAUACCCGAGUAGUCCUAGCCAUAAACGCUGCGAGCUAGGUGUUGCAU
AAUCUAUGGGAUUAUGCAGUAUCGUAGAGAAGUCGUUAAGCUCGCCGCCUGGGAAGUACG
GU-GCA-GGCUGAAACUUAA-GGAAUUGGCGGGGGAGCACCACAAGGGGUGCGGCGUGCG
GUUUAAU-GAAUUCAACGCCGGAAAUCUCACCAGAGGCGACGGCAGGAUGAAAGACAGUC
UAAAGGGCUUUCUUGACGAGCCGAGAGGUAGUGCAUGGCCGCCGUCAGCUCGUAUCGUGA
GAUGUCCUGUUAAGUCAGGUAACGAGCAAGACCUAUACCCAUAAUUGCCAGCGGAUA-UU
AU-AUAUGACCGGGCACAUUAUGGGGACUGCCUUGGA-AACAAGGAGGAAGGUGUAGGCA
ACGGUAGGUCUGUAUGCUCCGAAUCUUCUGGGUUACACGUGCGCAACAAUGGAUAGGACA
AUGGGAUGCAACUCCGAAAGGAGAAGCUAAACCUCGAAACCUAUUCUUAGUUUAGAUCGA
GGGUUGUAACUCACCCUCGUGAACCUGGAAUCCCUAGUAAUCGGUUUUCAU-UAUAACCA
GUUGAAUAUGUCCCUGUUCUUUGCACACACCGCCCGUCAAACCAACCGUGCAUAGUUUAA
GUGAGCCUUUAUU-UU-AUUAAGGUCAAACUCA---------------------------
-------------------------
>AB119582
------------------------------------------------------------
------------------------------------------------------------
------------------------------------------------------------
------------------------------------------------------------
------------------------------------------------------------
------------------------------------------------------------
------------------------------------------------------------
----------------------------------------AGCAGCCGCGGUAAUACCAG
CGGUCCAAGUGGGACUCAAUUUUACUGGGUCUAAAACAUCCGUAGCCGGCUUUGCAAGUU
UCUUGUUAAAUUAUUGCUCUUAAGGUAAUAGC-UGCAAGAAAUACUGUGAGGCUAGAGAC
UGGGAGACGUAGCGAGUACAGCAGAGGUAAUAGUAAAAUAUGUUAAUCUUUGUUGGACUA
ACAAUGGCGAAGGCACACUACGAGAACAGAUCUGACGGUCAGGGAUGAAGGCCAGGGGCG
CAAAACGGAUUAGAUACCCGUGUAGUCCUGGCUGUAAACGCUGCCUACCAAACAUCGUGA
UCUCCUCGAGAGAUGGCGGUGCUGAAACGAAGGUG-UAAGUAGGCUACCUGGGAAGUAUA
GCCGCAAGGCCGAAACUUAAAGGAAUUGGCGGGGAAGCACUACAACGAGUGACGCGUGCG
GUUCAAUUAGAUUCUACCCCGUGAACCUCACCAGGAGCGACAGCAGAAUGAAGGUCAGUC
UGAAGGGCUUACCUGACACGCUGAGAGGAGUUGCAUGGCCGACGUCAGCCUGUGUCGUGA
GAUGAUCUGUUAAAUCAGGUAACAGGCGAGACCUGCAUGCAUAGUUGCUC--------UU
CGGUAAG--AAAGCUACUCUAUGCAGACUGCUCCCG-CAAGGGAGAGGAAGGUGCAGGCA
ACGUUAGGUGAGUACGGCCCGAAUCCCCUGGGCGACACGCGCGCGGCAAUGGUAGUAACA
AUGAGUUGCAAUGCCGAAAGGCAAAGCUAAUCCCCUAAAUACUACCCUAGUUCAGAUUGA
GGCUUGCAACCCAGCCUCAUGACGCUGGAAUUCGUAGUAAUCGGUUUUUAGC-AGAGACC
GGUGAAUAAGUCCCUGCUUCU---------------------------------------
------------------------------------------------------------
-------------------------
>KJ566492
------------------------------------------------------------
------------------------------------------------------------
------------------------------------------------------------
------------------------------------------------------------
------------------------------------------------------------
------------------------------------------------------------
-------UGUGAU-AGGGGACUCUAAGUGCUUUGCUUUU-GC-AAGGCUUUUUUCAAGAG
CAAAUAUCUUGAAGAAUAAGUGGUGGGCAAUACCUGUGCCAGCCGCCGCGGUAAUCCAGG
AACCACAAGUGGCAGCCACGUUUAUUGGGCCUAAAGCGUCCGUAGCAGGUUUAGUAAAUU
UUCUGUGAAAUCAUUAAGCUUAACUUAAUGGCACGCAGAAAAGACUGCUAGACUUGAGAU
UGGGAGGAGUCAGAGGUAUUUUGGGGGGAGCGGUAAAAUGCUAUAAUCCUCAAAAGACCA
CCUGUGGCGAAGGCGUCUGACUAGAACAAAUCUGACUGUGAGGGACGAAAGCUAGGGGAG
CAAUCCGGAUUAGAUACCCGAGUAGUCCUAGCUGUAAACGCUGCGAGCUAGGUGUUGCAU
AAUCUUCGUGAUUAUGCAGUGUCGAAGCGAAGGUGAUAAGCUCGCCGCCUGGGGAGUACG
GCCGCAAGACUGAAACUUAAAGGAGUUGGCGGGGGAGCACUACAAGGGGUGCGGCGUGCG
GUUUAAUCUAAUUCAACGCAGAGAAACUCACCAGGAGCGACGGCAGGAUGAAGGUCAGGU
UAAAGGCCUUACCUGACGAGCCGAGAGGUAGUGCAUGGCCGUCGUCAGCUCGUGCCGUGA
GGUGUCCUGUUAGGUCAGGCAACGAGCGAGACCUGCACUCAUAAUUGCUAACAGCUCUUA
UA-GAG-GACUGAGCACAUUAUGAGGACUGCCUUUGA-AAAAAGGAGGAAGGUGCAGGCU
ACGGUAGGUCUGUAUGCUCCGAAUCUUCUGGGCUACACGCGCGCAACAAUGGUACGGACA
AUGGGAUGCAACUCCGAAAGGAGAAGCUAAUCUUCGAAACCGUAUCUCGGUCCAGAUUGA
GGAUUGUAACUCAUCCUCAUGACGUUGGAAUCCCUAGUAAUCAGG---------------
------------------------------------------------------------
------------------------------------------------------------
-------------------------
>CEUC01139520
------------------------------------------------------------
------------------------------------------------------------
------------------------------------------------------------
------------------------------------------------------------
------------------------------------------------------------
------------------------------------------------------------
ACGAAAGUGUGAUAAGGGAAUCCUUAGUGCUAAUGUUUU-GCAUUGGCUUUUUUCUAGAG
UAAAUAUCUAGGAGAAUAAGUGGUGGGUAAGACUGGUGCCAGCCGCCGCGGUAAUACCAG
CGCCACAAGUGGGAAUCGUGAUUAUUGGGCCUAAAGCGUCCGUAGCUGGUCUUAUAAAUC
UCUUGUGAAAUCGUAAAGCUUAACUUUACGGCGAGCAGGAGACACUAUUUGACUUGGAAC
CGGGAGGAGUUAGAGGAAUUCUGGGGGGAGCGGUAAAAUGCUAUAAUCCCCGGAAGACCA
CCUGUCGCGAAGGCGUCUAACUAGAACGGAUUCGACAGUGAGGGACGAAAGCCAGGGGAG
CGAACCGGAUUAGAUACCCGAGUAGUCCUGGCCGUAAACGCUGCGAGCUAGGUGUUGCAU
AUUCUUCGGGAAUAUGCAGUAUCGAAGUGAAGAUGUUAAGCUCGCCGCCUGGGAAGUAUA
GUCGCAAGGCCGAAACUUAAAGGAAUUGGCGGGGGAGCACUACAAGGGGUGCGGCGUGCG
GUUUAAUCUAAUUCAACGCAGAAAAUCUCACCAGGAACGACGGCAGAAUGAAAGUCAGGC
UGAAGACCUUACUUGACGAGCCGAGAGGUGGUGCAUGGCCGCCGUCAGCUCGUGCCGCAA
GGUGUCCUCUUAAGUGAGGUAACGAGCGAGACCUGUGCCUACAAUUACCAUCGACUCCUU
U-UGGAGGAUCGAGUACAUUGUGGGAACUGCCUUGGA-AACAAGGAGGAAGGUGCAGGCU
ACGGUAGGUCUGUAUGCCCCGAAUUCCCUGGGCUACACGCGCGCAACAAUGGUAGGGACA
AUGGGAUACAACUCCGAAAGGAGAAGUUAAUCCUCUAAACCCUAUCUUAGUUCAGAUCGA
GGGCUGUAACUCGCCCUCGUGACGAUGGAAUCCCUAGUAAUCGGACGUCAA-CAUCGUCC
GGUGAAUAUGUCCCUGUUCCUUGCACACACCGCCCGUCAAAUCACCCGAGCAGGGUUUGG
GUGAGGCUUACUUUUU-GAGUAUUCCGAACCUAAGCUCAGUGAGGUGGGUUAAGUCGUCA
CAAGGUAACCGUAgggaacguggua
>DQ082945
------------------------------------------------------------
------------------------------------------------------------
------------------------------------------------------------
------------------------------------------------------------
------------------------------------------------------------
----------------UCCAGGCCCUACGGGGUGCAGCAGGCGCGAAACCUCCUCAAUGU
ACGACAGUGUGAAGGGGGAAUCCUACGUGCUUAUCUCA--GCAUAGGCUUUUGCAUAGAG
UAAACAUCUAUGCGAAUAAAGGGUGGGAAAGACCGGUGCCAGCAGCCGCGGUAACACCGG
CGCCCUGAGUGGCAAUCAGAAUUAUUGGGCCUAAAGCGUUCGUAGCCGGAUUUGUAAGUU
UCUUGUGAAAUUAUUCAGCUUAACUGGAUAAAUGGCAGGAAAUACUGCUUAUCUAGGGAC
CGGGAGGAGUUAGAAGUAUUCUAUGGGGAGCGGUAAAAUGUGAUAAUCCAUGGAAGACUA
CCUGUGGUGAAGACGUCUAACUAGAACGGAUCCGACGGUGAGGAACGAAGGCUAGGGGAG
CAAACCGGAUUAGAUACCCGAGUAGUCCUAGCAGUAAACGCUGUAUGCAAGAUGUUGCGC
AUCCUU-GUGGUUGCGCAGUAUCGAAGGGAAGCCGUUAAGCAUACCGCCUGGGAAGUACG
GUCGCAAGACUGAAACUUAAAGGAAUUGGCGGGGGAGCACCACAAGGGGUGCGGCGUGCG
GUUUAAUCUAACUUAACGCAGAAAAUCUCACCAGGGGCGACAGCACGAUGAAAGUCAGUC
UAAAGGGCUUACUGGAGAAGCUGAGAGGUAGUGCAUGGCCGUCGUCAGCUCGUGCCGUAA
GGUGUCCUGUUAAGUCAGGCAACGAGCGAGACCUAUAUCCACAAUUGCCAGCGGACUCUU
CG-GAGUGACCGGGAACAUUGUGGGGACUGCCCGUGA-AAACGGGAGGAAGGUGUAGGCU
ACGGUAGGUCUGUAUGCUCCGAAUCUCCUGGGCUACACGCGCGCAACAAUGGUAUGGACA
AUGGGACACUACCCCGAGAGGGGACGUUAAUCCUCGAAACCAUGCCCAAGUACAGAUUGU
GGGUUGUAACUCACCCACAUGACGCUGGAAUCCCUAGUAAUCAGAAUUCAU-UAUAUUCU
GGGGAAUAUGUCCCUGCUCCUUGCACUCACCGCCCGUC----------------------
------------------------------------------------------------
-------------------------
>HQ330693
------------------------------------------------------------
------------------------------------------------------------
---------------------------------CGGAUAGAAACUCGU-UCUGGAAAGAA
UUGUUUCUCAAA-GG--CAAC-GCUUAAGGAUGAGUCAGCGGCCGAUUAGAUAGUUGGUG
GGGUAAAGGCCCACCAAGUCCGCGAUCGGUAGGGGCCCUGAGAGGGGUAGCCCCGAGAAG
GGAACUGAGACACGGUCCCUAGCCCUACGGGGUGCAGCAGGCGCGAAAACUUUGCAAUGC
ACGAAAGUGUGACAAGGGAACCCCGAGUGCUCAGCCAU---GCUGGGCUUUUGCCAAGAU
UAAAACCCUUGGCGAAUAAGUGGUGGGUAAGACGGGUGCCAGCCGCCGCGGUAACACCCG
CGCCACAAGUGGCAAUCAGUGUUAUUGGGCCUAAAGCGUCCGUAGCAGGUUUUGUAAAUC
UUUUGUGAAAUUGUUGCGCUCAACGUAACAACGUGCAAGAGACACUGCAGAACUUGGGAC
CGGGAGGAGUCAGAGGUAUUUCUUGGGGAGCGGUAAAAUGCUAUAAUCCAAGAAGGACCA
CCUAUGGCGAAGGCAUCUGACUAGAACGGAUCCGACUGUGAGGGACGAAAGCUGGGGGAG
CGAACCGGAUUAGAUACCCGAGUAGUCCUAGCUGUAAACGCUGCGAGCUAGGUGUUGCGC
AAUCUUAGAGAUUGCGCAGUAUCGGAGCGAAGGUGUUAAGCUCGCCGCCUGGGAAUUACG
GUCGCAAGGCUGAAACUUAAAGGAAUUGGCGGGGGAGCACUACAAGGGGUGCGGCGUGCG
GUUUAAUUUAACUCUACUCAGAGAAUCUCACCAGGAGCGACGGCACUGUGAAAGUCAGAU
UAAAGGUUUUACUUGAGGAGCCGAGAGGUGG-----------------------------
------------------------------------------------------------
------------------------------------------------------------
------------------------------------------------------------
------------------------------------------------------------
------------------------------------------------------------
------------------------------------------------------------
------------------------------------------------------------
-------------------------
>AB119580
------------------------------------------------------------
------------------------------------------------------------
------------------------------------------------------------
------------------------------------------------------------
------------------------------------------------------------
------------------------------------------------------------
------------------------------------------------------------
----------------------------------------AGCAGCCGCGGUAACACCAG
CGCCACGAGUAGGGACCACUACUAUUGGGCCUAAAGCGUCCGUAGCCGGUUGAAUAAAUC
UCUUGUGAAAUUGUUGGGCUUAACCUAACAACGUGCAGGAGAAACUGUUCAGCUUGGAAC
CGGGAGAAGUCAGGAGUAUGCUGGGGGGAGCGGUAAAAUGUUAUAAUCCCCGGUAGACUA
CCAGUGGCGAAGGCGCCUGACUAGAACGGAUUCGACGGUGAGGGACGAAAGCCAGGGGAG
CGAAGCGGAUUAGAUACCCGUGUAGUCCUGGCCGUAAACGCUGCGAGCUAGGUGUUGCAU
AUUCUACAUGAAUGUGCAGUAUCGAAGCGAAGGUGAUAAGCUCGCCGCCUGGGAAGUAUG
GUCGCAAGGCUGAAACUUAAAGGAAUUGGCGGGGGAGCACUACAAGGGGUGCGGCGUGCG
GUUUAAUCUAAUUCAACGCAGAGAAUCUCACCAGAAGCGACGGCAGGAUGAAAGUCAGGC
UAAAGGUCUUACUAGACGAGCCGAGAGGUAGUGCAUGGCCGCCGUCAGCUCGUGCUGUAA
AGUGUCCUGUUAAGUCAGGCAACGAGCGAGACCUGCAUCUACAAUUGCUAACGGGUUCUU
UA-GAAUGACUGAGCACAUUGUAGAGACUGCCCUGGA-AACAGGGAGGAAGGUGCAGGCU
ACGGUAGGUCUGUAUGCUCCGAAUCUUCUGGGCUACACGCGCGCAACAAUGGUAAGGACA
AUGGGAUGCGACUCCGAAAGGAGGAGCUAAUCCUCGAAACCUUAUCCAAGUCUAGAUUGA
GGAUUGUAACUCAUCCUCAUGACAAUGGAAUCCCUAGUAAUCAGAGUUUAUC-AUACUCC
GGUGAACAUGUCCCUGCUCCU---------------------------------------
------------------------------------------------------------
-------------------------
>FJ353287
------------------------------------------------------------
------------------------------------------------------------
------------------------------------------------------------
------------------------------------------------------------
------------------------------------------------------------
------------------------------------------------------------
------------------------------------------------------------
------------------------------------------------------UCCCAG
CAGUCCAAGUCGCAGCCACAAUUAUUGGGUCUAAAACAUCCGUAGCUUGUUUUGCAAGUC
UCUUGUGAAAUCUGGCCUCUUAAGGGUCGGGCGUGCAAGAGAUACUGCAUUACUAGAGAC
CGGGAGACGUAAAGAGUACGAAUGGGGUAACGGUAAAAUGUGUUGAUCCUGUUUGGACUA
ACAAUAGCGAAGGCACUUUACGAGAACGGAUCUGACAGUGAGGGAUGAAGGCUAGGGGCG
CAAAGUGGAUUAGAUACCCAUGUAGUCCUAGCAGUAAACACUGCACACUGAACAUUAGGG
CCUCUUCGAGAGGUUCUAGUGCUGUAGGGAAGCCGGAGAGUGUGCUACCUGGGAAGUAUA
GUCGCAAGACCGAAACUUAAAGGAAUAGGCGGGGGAGUACUACAACGAGUGACGCGUGCG
GUUCAAUUAGAUUCUACACCGUGAACCUCACCAGGACCGACAGCAGAAUGAAGGUCAGUC
UGAAGGGCUUACCUGACACGCUGAGAGAAGUUGCAUGGCCGACGUCAGCCUGUGUCGUGA
GAUGACCUGUUAAAUCAGGUAACAGGCGAGACCCGUGUGUAUAUUUGC-A--------UU
U------------GAACAAUAUACAGACUGCCUGGG-UAACCAGGAGGAAGGUGCGGGCU
ACGUUAGGUG-GUAUGGCUCGGAUGCCCUGGGCUACACGCGCGCGGCAAUGCUGCACUCA
AAGGGAUGCAACUCCGAAAGGAGAAGCCAACCUCAUAAACUGCAGCCUAGUUCAGAUUGA
GGGUUGCAACUCACCCUCAUGACGCUGGAAUUCGUAGUAAUCGGAUUUUAUU-AGAGUCC
GGUGAAUAAGUCAAUGCUCCU---------------------------------------
------------------------------------------------------------
-------------------------
>AY454642
------------------------------------------------------------
------------------------------------------------------------
------------------------------------------------------------
------------------------------------------------------------
------------------------------------------------------------
--------CGCGGGAUUCCGGGGGG-ACGGGGUGCAUCACCCGCGAAACCUUUACAAUGC
ACGAAAGUGUGAUAAGGGAACCCAAAGUGCUCAUGUUUUC--AUGGGCUUUUGCCAAGAG
UAAAUAUCUUGGAGAAUAAGUAGUGGGUAAGACUGGUGCCAGCAGCCGCGGUAACACCAG
CGCUACAAGUGGUGAUCACAUUUAUUGGGCUUAAAGCGUCCGUAGCCGGACAAGUAAAUU
CUUUGUGAAAUCGGAUAGCUCAACUGUUCGACGUGCAAGGAAGACUGCUUGUCCUGGAAC
CGGGAGAAGUAUGGAGUAUUCCUAGGGGAGCGGUAAAAUGUUUUAAUCCUAGGAGGACUA
CCGGUGGCGAAGGCGCCAUACUAGAACGGAUUCGACGGUGAGGGACGAAAGCCAGGGGAG
CAAAACGGAUUAGAUACCCGAGUAGUCCUGGCAGUAAACGCUGCGAACUAGGUGUUGCAC
UUUCUUCGUGGAAGUGCAGUGUCGAAGCGAAAGUGUUAAGUUCGCCGCCUGGGAAGUACG
GUCGCAAGGCUGAAACUUAAAGGAAUUGGCGGGGGAGCACCACAAGGGGUGCGGCGUGCG
GUUUAAUCUAACUCAACGCAGAAAAUCUCACCAUAAGCGACGGCAAGAUGAAAGUCGGAU
UAAAGGUUUUACUUGAUGAGCCGAGAGGUGGUGCAUGGCCGCCGUCAGCUCGUGCCGUAA
GGUGUCCAGCUAAGCCUGGUAACGAGCGAGAUCUGUAUCCACUAUUACUAACAGGUCCUU
UA-GGAUGACUGAGUACAUUGUGGAGACUGCCCGGG-AAACUGGGAGGAAGGUGCAGGCU
ACGGUAGGUCUGUAUGCCCCGAAUCUUAUGGGCUACACGCGCGCAACAAUGGUUGGGACA
AUGGGCUACGACUCCGAAAGGAGAAGUUAAUCCUCUAAACCCAAUCUUAGUUCAGAUUGA
GGGCUGUAACUCGCCCUCAUGACGACGGAAUCCCUAGUAAUCGAAAGUCAA-CAUCUUUU
GGUGAAUAUGUCCCUGCUCCUUGCAGGAAUCGCCGAUC----------------------
---------------------------ACUA-GU--------------------------
-------------------------
>FJ352079
------------------------------------------------------------
------------------------------------------------------------
------------------------------------------------------------
------------------------------------------------------------
------------------------------------------------------------
------------------------------------------------------------
------------------------------------------------------------
------------------------------------------------------CACCCG
CGCCACAAGUGGUAAUCACGAUUAUUGGGCCUAAAGCGUCCGUAGCCGGCUUGAUAAAUC
UUUUGUGAAAUUGUUAGGCUCAACUUAACAACGUGCAGAAGACACUAUUAGGCUUGGAAC
UGGGAAGGGUCAGAAGUAUUAUUGGGGUAGCGGUAAAAUGCUAUAAUCCCUUUAAGACUA
CCGAUGGCGAAGGCAUCUGACUAGAACAGUUUCGACGGUGAGGGACGAAAGCCAGGGGAG
CAAACCGGAUUAGAUACCCGAGUAGUCCUGGCAGUAAACUCUGCGAGCUAGGUGUCACAU
AUCCUUCGUGGAUGUGUGGUGUCGAAAUGAAGAUGUUAAGCUCGCCGCCUGGGAAGUAUG
GUCGCAAGGCUGAAACUUUAAGGAAUUGGCGGGGGAGCACUACAAGGGGUGCGGCGUGCG
GUUUAAUCUAACUCUACGCAGAGAAUCUCACCAGAGGCGACGGCAGGAUGAAAGUCGGGU
UGAAGACUCUACUUGACAAGCCGAGAGGUAGUGCAUGGCCGCCGUCAGCUCGUGCCGUAA
GGUGUCCUGUUAAGUCAGGCAACGAGCGAGACCUGUACCUACAAUUGCUAGCAACUCAUU
C--UGAGGAUUGAGCACAUUGUAGGGACUGCCCGGGA-AACUGGGAGGAAGGUGCAGGCC
ACGGUAGGUCUGUAUGCUCCGAAUCUUCUGGGCUACACGCGCGCAACAAUGGUAUGGACA
AUGGGAUACAACUCCGAAAGGAGAAGUUAAACCUCUAAACCUUAUCUAAGUUCAGAUUGA
GGGCUGUAACUCGCCCUCAUGACGCUGGAAUCCCUAGUAAUCGUUCCUCAUC-AUAGAAC
GGUGAAUAUGUCCCUGCUCCU---------------------------------------
------------------------------------------------------------
-------------------------
>EU731087
------------------------------------------------------------
------------------------------------------------------------
------------------------------------------------------------
------------------------------------------------------------
------------------------------------------------------------
------------------------------------------------------------
------------------------------------------------UUNNNCUAAGUG
UAAAGAACUUGGAGAAUAAGUGGUGGGUAAGACUGGUGCCAGCCGCCGCGGUAACACCAG
CGCCACGAGUGGCAACCGCGUUUAUUGGGCCUAAAGCGUCCGUAGCCGGUCAAGUAAAUC
UUUUGUGAAAUCGUCAAGCUCAACUUGACGGCGUGCUUAAGACACUGCUUGACUCGAGAC
CGGGAGGAGUCGGAAGUAUUCUGGGGGGAGCGGUAAAAUGUGAUAAUCCCUGGAAGACUA
UCUAUGGCGAAGGCAUCCGACCAGAACGGAUCUGACGGUGAGGGACGAAGGCUAGGGGAG
CGAUCCGGAUUAGAUACCCGAGUAGUCCUAGCAGUAAACGCUGUGAGCUAGAUGUUGCGC
CUCUCAUGAGGAUGCGCAGUAUCGAAUCGAAGGAGUUAAGCUCAUCGCCUGGGAAGUACG
GUCGCAAGACUGAAACUUUAAGGAAUUGGCGGGGGAGCACCACCAGGGGUGAGGCGUGCA
GUUUAAUCUAACUCGACACAGAGAACCUUACUAGAGGCGACGGCAGGAAGAAGGUCAG-U
UGAAGGGCUUGCCUGACGAGCCGAGAG-UAGUGCAUGGCCAGCGUCAGCUCGUGCCGUAA
GGUGUCCAGUUAAGUCUGGCAACGAGCGAGACCUAUAUCUACUAUUGCUAGCGG-CAAUU
UA-UUG-GACCGAGCACUUUGUAGGGACUGCCUUGGA-AACAAGGAGGAAGGUGUAGGCA
ACGCUAGGUCUGUAUGCUCCGAAUCCUCUAGGCUACACGCGCGCAACAAUGGUACUGACA
AUGGGCUGCAACUCCGAAAGGAGAAGCUAAUCCUCGAAACGGUACCUCAGUUCGGAUUGC
GGAUUGCAACUCAUCCGCAUGACGC-----------------------------------
------------------------------------------------------------
------------------------------------------------------------
-------------------------
>JQ315349
------------------------------------------------------------
-------------------------ACGGCUCAGUAACACGUCGAUAAUCUGCCCUCAAG
AAGGGGAUAAUCUCGGGAAACUGAGUGUAAUACCCUAUAGAGAUUAA-UAUUGCAAUAUU
UUUUCUCUCAAA-GCUUCGGC-GCUUGAGGAUGAGUCGGCGGCGGAUUAGAUUGUUGGUA
AGGUAAUGGCUUACCAAGUCUUUGAUCUGUACGGGCCGUGAGAGCGGUAGCCCGGAGAAG
GACACUGAGAUACUGGUCCUAGCCCUACGGGGUGCAGCAGGCGCGGAACCUUUACAAUGU
ACGAAAGUGUGAUAAGGGGAUUCCAAGUGCUCAUGUUUA-AACAUGGCUUUUAUCAAGAG
UAAAUAUCUUGGUGAAUAAGUGGUGGGUAAGACCAGUGCCAGCAGCCGCGGUAAUACCGG
CGCCACAAGUGGCAACCAUUUUUAUUGGGCCUAAAGCAUUCGUAGCCGGUUUGAUAAAUU
UUCUGUGAAAAUGUCUAGCUCAACUAGGCAAAUUGCAGAAAAGACUGUUAAACUAGAGAC
UGGGAGGGGUUAGAAGUAUUUCUGGGGGAGCGGUAAAAUGUGAUAAUCCUAGAAAGACUA
CCGAUGGCGAAGGCAUCUAACCAGAACAGUUCUGACGGUGAGGAAUGAAAGCCAGGGGAG
CGAACCGGAUUAGAUACCCGAGUAGUCCUGGCUGUAAACGCUGCGAGCAAGAUGUUGUGU
UUCCUUCGUGGAAAUGCAGUAUCGAAGCGAAGGCAUUAAGCUCGCCGCCUGGGAAGUAUA
GUUGCAAGACCGAAACUUAAAGGAAUUGGCGGGGGAGCACUACAAGGGGUGCGGCGUGCG
GUUUAAUCUAAUUCAACGCAGAGAAUCUCACCAGCAGCGACGGCAGAAUGAAAGUCAGGU
UAAUGGCCUUACUAGACGAGCCGAGAGGAGGUGCAUGGCC--------------------
------------------------------------------------------------
------------------------------------------------------------
------------------------------------------------------------
------------------------------------------------------------
------------------------------------------------------------
------------------------------------------------------------
------------------------------------------------------------
-------------------------
>HM195149
------------------------------------------------------------
------------------------------------------------------------
------------------------------------------------------------
------------------------------------------------------------
------------------------------------------------------------
------------------------------------------------------------
------------------------------------------------------------
-------------------------------GAUUGUGCCAGCAGCCGCGGUAAUACUCG
CGGUCCAAGUCGCAGCCAUUUUUAUUGGGUCUAAAAUAUCCGUAGCUUGCUUCGUAAGUC
CUUUGUGAAAUUUUAUGCCUUAAACAUAAAGCGUGCAAGGGGUACUGCAGAGCUAGAGAC
UGGGAGACGUGAGAAGUACGUUUAAAGUAGCGGUAAAAUGUGUUAAUCUUAAACGGACUA
ACGAGAGCGAAGGCCUCUCACGAGAACAGUUCUGACAGUCAGGGAUGAAGGCUAGGGGCG
CAAAACGGAUUAGAUACCCGUGUAGUCCUAGCAGUAAACACUGCACACUAAACAUCAGUG
CCUCCUCGAGAGGCGUUGGUGCUGUAGGGAAGCCGAAGAGUGUGCUACCUGGGAAGUAUA
GUCGCAAGGCCGAAACUUAAAGGAAUUGGCGGGGAGACACUACAACGGGUGACGCGUGCG
GUUCAAUUAGAUUCUACACCGUGAACCUCACCGGGAGCGACAGCAGGAUGAAGGUCAGUC
UGAAGGGCUUACCUGACACGCUGAGAGGAGUUGCAUGGCCGACGUCAGCCUGUGCCGUGA
GGUAACCUGUUAAAUCAGGUAACAGGCAAGACCCACAUGUAUAUUUGC-A--------U-
-------------U--CAAUAUACAGAUUGCCUUGG-UAACGAGGAUGAAAGUGUGGGCU
ACGUUAGGUGAGUACAGCCUGAAUCCCCCGGGCAACACGCGCGCGUCAAUGGUGAAUACA
ACGGGAUGCAACACCGAAAGGUGAAGCCAAUCUCUUAAAGUUCAUCUCAGUCCAGAUCGA
GGUUUGUAACUCAGCCUCGUGACGCUGGAAUCCGUAGUAAUCGUUUGUUAU-CAGCGAAC
GGUGAAUACGUCACUGUCUCUUGCACACACCGCCCGUCAAAU------------------
------------------------------------------------------------
-------------------------
>EU731487
------------------------------------------------------------
--------------------GGCGAACUGCUCAGUAACACGUAGCUAACCUACCCUUAAG
UCAAGGAUACCCUCGGGAAACUGAGGCUAAACCUUGAUAUGGAACAUGCCCUGGAAAGAC
UUGUUCCUUAAA--CUCGUG---CUUAAGGAUGUGGCUGCGGUGGAUUAGGUUGUUGGCG
GGGUAAUAGCCCACCAAGCCGAAGAUCCAUAAGGGCUCUUAGCGGAGAAGCCCUGAGAGG
GAAUCUGAGACACUAUUCCCAGCCCUACGGGGUGCAGCAGUUAGGUAUAAUCUACAAUGC
ACGCAAGUGUGAUAGUUUGAGUCAGAGUGCUUUGCAAUU-UGCAAAGCUUUUGCCAAAUG
UAAAAAGUUUGGCGAAUAAGGACUGGGUAAGACGAGUGCCAGCCGCCGCGGUAAUACUCG
CGGUCCAAGUCGCAGCCAUUUUUAUUGGGUCUAAAACAUCCGUAGCUUGCUUCGUAAGUU
UCUUGUGAAAUCCUACAUCUCAAAUGUGGGGCGUGCAAGAAGUACUGCGGAGCUAGAGAC
UGGGAGGCGUAAGAAGUACGUUCGGAGUAAUGGUAAAAUAUUUUAAUCUCGAGCGGACUC
ACAAUCGCGAAGGCAUCUUACGAGAACAGUUCUGACAGUCAGGGAUGAAGGCUAGGGGCG
CAAAACGGAUUAGAUACCCGUGUAGUCCUAGCAGUAAACGCUGCACACUAAACCUUGUGA
UCUCCUCGAGAGAUUGCAGGGCUGCAGAGAAGUCGAAGAGUGUGCUACCUGGGAAGUAUA
GUCGCAAGGCUGAAACUUAAAGGAAUUGGCGGGGAGACACUACAACAGGUGACGCGUGCG
GUUCAAUUAGAUUAUACACCGUGAACCUCACCCGGAGCGACAGCAGAAUGAAGGUCAGUC
UGAAGGGCUUACCUGACACGCUGAGAGGAGUUGCAUGGCCGACGUCAGCCUGUGCUGUGA
AGUGACCUGUUAAAUCAGGUAACAGGCAAGACCCACGCGCAUAUUUACUAA---------
------------------------------------------------------------
------------------------------------------------------------
------------------------------------------------------------
------------------------------------------------------------
------------------------------------------------------------
------------------------------------------------------------
-------------------------
>JQ315351
------------------------------------------------------------
----------------------------GCUCAGUAACACGUAGUUAACCUACCCUUAAG
UCAGAAAUAAGCUCGGGAAACUGAGUCUARUAUCUGAUAGGAGAUUUACCCUGGAAAGAU
UUAUCUCUCAAA--CUUG--UG-CUUAAGGAUGGGACUGCGGCAGAUUAGGUUGUUGGCG
GGGUAAUAGCCCACCAAGCCGAUGAUCUGUAAGGGCUCUUAGCGGAGAGGCCCUGAGAGG
GAAUCUGAGACACUAUUCCCAGCCCUACGGGGUGCAGCAGUUAGGAAUAAUCUACAAUGC
GCGCAAGCGUGAUAGUUUGAGCCAGAGUGCUUUCC-AUU-UGGAAAGCUUUUGCCAAAUG
UAAAAAGUUUGGCGAAUAAGGACUGGGUAAGACUAGUGCCAGCCGCCGCGGUAAUACUAG
CGGUCCAAGUCGCAGCCAUUUUUAUUGGGUCUAAAACAUCCGUAGCUUGCUGAAUAAGUU
UCUUGUGAAAUCUUAUAUCUCAAAUAUAAGGCGGGCAAGAAAUACUAUUCAGCUAGAGAC
UGGAAGACGUAAGAAGUACGUUUGAAGUAACGGUAAAAUGUGUUAAUCUCAGACGGACUU
ACAAGAGCGAAGGCAUCUUACGAGGACAGUUCUGACAGUAAGGGAUGAAAGCCAGGGGCG
CAAAACGGAUUAGAUACCCGUGUAGUCCUGGCAGUAAACACUGCUCACUAAACAUUAGUA
CCUCUUCGGGAGGUAUUAGUGCUGAAGGGAAGCCGAAGAGUGAGCUACCUGGGAAGUAUA
GUCGCAAGGCCGAAACUUAAAGGAAUUGGCGGGGAGACACUACAACGGGUGACGCGUGCG
GUUCAAUUAGAUUCUACACCGUGAACCUCACCAGGAGCGACAGCAGAAUGAAGGUCAGUC
UGAAGGGCUUACCUGACACGCUGAGAGGUGGUGCAUGGCC--------------------
------------------------------------------------------------
------------------------------------------------------------
------------------------------------------------------------
------------------------------------------------------------
------------------------------------------------------------
------------------------------------------------------------
------------------------------------------------------------
-------------------------
>AY454640
------------------------------------------------------------
------------------------------------------------------------
------------------------------------------------------------
------------------------------------------------------------
------------------------------------------------------------
---CGCGGGAUUGGGGCACGGGGGG-ACGGUGCGCAGCAGGCGCGAAACCUUUACAAUGC
ACGCAAGUGUGAUAAGGGGAACCCUAGUGCUAUACUUAU-GGUAUGGCUUUUCUCAUGUG
UAAAUAGCAUGGGGAAUAAGUGGUGGGUAAGACGGGUGCCAGCCGCCGCGGUAACACCUG
CGCCACAAGUGGCAACCAUGAUUAUUGGGCCUAAAGCGUUCGUAGCUGGUUGAAUAAAUU
CUUUGUGAAAUUGUGUAGCUAAACUAUACGGCGUGCAGGGAAGACUGUUCGACUAGGGAC
CGGGAGAUGUUAGAGGUAUUUUUGGGGGAACGGUAAAAUGUUAUAAUCCCAAAAAGACCA
CCUGUUGCGAAGGCUUCUAACAAGAACGGAUCUGACAGUGAGGGACGAAGGCCAGGGGAG
CAAAUCGGAUUAGAUACCCGAGUAGUCCUGGCAGUAAACGUUGCGAGCUAGGUGUUGCAU
AAUCUAUGUGGUUGUGCAGUAUCGAAGCGAAGGUGAUAAGCUCGCCGCCUGGGAAGUACG
GUCGCAAGGCUGAAACUUAAAGGAAUUGGCGGGGGAGCACUACCAGGGGUGCGACGUGCG
GUUUAAUCUAACUAUACACAGAGAACCUCACCAAAGGCGACGGCAGGAUGAAAGUCAGUC
UAAUGGGCUUACUGGACGAGCCGAGAGGUAGUGCAUGGCCGCCGUCAGCUCGUGCCGUGA
GGUGUCCUCUUAAGUGAGGUAACGAGCAAGACCUGUACUCACAAUUGCUAACGAACUCGU
-----GA--UCGAGCACAUUGUGAGGACUGCCUUGGA-AACAAGGAGGAAGGUGCAGGCA
ACGGUAGGUCUGUAUGCUCCGAAUCUUUUGGGCUACACGCGCGUAACAAUGGUAGGGACA
AUGGGUCACAACUCCGAAAGGAGAAGUUAAUCCUCGAAACCCUAUCUUAGUUUAGAUUGA
GGCUUGCAACUCAGCCUCAUGACAACGGAAUCCCUAGUAAUCAGACGUCAUC-AGCGUCU
GGUGAAUAUGUCCCUGCUCCUUGCACAGUUCACCGAUCACU--AGU--------------
------------------------------------------------------------
-------------------------
>EU329817
------------------------------------------------------------
------------------------------------------------------------
------------------------------------------------------------
------------------------------------------------------------
------------------------------------------------------------
------------------------------------------------------------
------------------------------------------------------------
---------------------------------------CAGCAGCCGCGGUAAUACCGG
CAGUUCUAGUGGCAGCCAACUUUAUUGGGUCUAAAACAUCCGUAGCUUGUUCGUUAAGUU
UCCUGUGAAAUCCUAUGUCUCAAGCAUAGGGCUUGCGGGAAAUACUGGCGAGCUAGAGAU
CGGCAGGCGUAAGGAGUACAAUCGAGGUAGUGGUUAAAUACGUUAAUCUUGAUUGGACUA
ACGAUAGCGAAGGCACCUUACGAGGACGAAUCUGACAGUGAGGGAUGAAGGCCAGGGGCG
CAAAACGGAUUAGAUACCCGUGUAGUCCUGGCAGUAAACACUGCUCACUAAACAUCGGGA
CCUCUUCGGGAGGUUUCGGUGCUGAAGCGAAGGCGAAGAGUGAGCUACCUGGGAAGUAUA
GUCGCAAGGUCGAAACUUAAAGGAAUUGGCGGGGAGGCA-UACAACGAGUGACGCGUGCG
GUUCAAUUAGAUUCCACACCGUGAACCUCACUAGGAGCGACAGCAGGAUGAAGGUCAGUC
UGAAGGGCUUACCUGACACGCUGAGCGGAGAAGCAUGGCCGACGUCAGCCUGUGCUGUGA
AGUGACUUGUUAAAUCAAGUAACAGGCGAGACCCGUGUCUAUAAUUACUA-CA-----GA
AA--------UGGGUACAUUAUAGAGACCGCCUUGG-UAACAAGGAGGAAGGUGCGGGCU
ACGUUAGGUGUGUACGUCCCUAAUCCCCUAGGCUACACGCGCGCGGCAAUGGCAGAUUCA
AUGAGAUGCAACUCCGAGAGGAGAAGCUAAUCCCCUAAUGUCUGCCCCAGUUCAGAUUGA
GGGUUGCAACCCACCCUCAUGACGCCGGAAUUCGUAGUAAUCGGAUAUUAGC-ACUGUCC
GGUGAAUAAGUCCCUGCCCCUUGCACAC--------------------------------
------------------------------------------------------------
-------------------------
>FJ352078
------------------------------------------------------------
------------------------------------------------------------
------------------------------------------------------------
------------------------------------------------------------
------------------------------------------------------------
------------------------------------------------------------
------------------------------------------------------------
------------------------------------------------------AACUCG
CGGUCCAAGUCGCAGCCAUCUUUAUUGGGUCUAAAACAUCCGUAGCUUGCUUGGUAAGUU
UCCUGUGAAAUCCUAUGUCUUAAGCAUAGGGCGCGCGGGAAGUACUGUCAAGCUAGAGAC
UGGAAGACGUGAGAAGUACGUUCAAAGUAGCGGUAAAAUGUUUUAAUCUUGGACGGACUC
ACAAUAGCGAAGGCAUCUCACGAGGACAGUUCUGACAGUAAGGGAUGAAAGCUAGGGGCG
CAAAACAGAUUAGAUACCUGUGUAGUCCUAGCAGUAAACACUGCACACUAAACAUUAGUG
CCUCCUCGAGAGGCAUUAGUGCUGAAGGGAAGCCGAAGAGUGUGCUACCUGGGAAGUAUA
GUCGCAAGGCCGAAACUUAAAGGAAUUGGCGGGGAGACACUACAACGGGUGACGCGUGCG
GUUCAAUUAGAUUCUACACCGUGAACCUCACCAGGAUCGACAGCAGGAUGAAGGUCAGUC
UAAAGGGCUUACCUGACACGCUGAGAGGAAUUGCAUGGCCGACGUCAGCCUGUGCCGUGA
GGUGACCUGUUAAAUCAGGUAACAGGCAAGACCCACAUACAUAUUUACUA--------AG
U------------GUACUAUAUGUAGAUUGCCUUGG-UAACGAGGAUGAAAGUGUGGGCU
ACGUUAGGUGAGUACAGUCCGAAGACCCUGGGCAACACGCGCGCGUCAAUGGUGAAUACA
ACGGGAUGCGACUCUGAAAAGAGAAGCUAAUCUCUUAAAGUUCAUCUCAGUCCAGAUUGA
GGUUUGUAACUCAGCCUCAUGACGCUGGAAUCCGUAGUAAUCGUUUGUUAU-CAGCGAAC
GGUGAAUACGUCACUGUCUCU---------------------------------------
------------------------------------------------------------
-------------------------
>EU731077
-------------------------------------------UAAGGCAUGCAAGUCAG
GGGGGUUCUUCGGAACCACCGGCGCAAUGCACAGUAACACGUCACUAAUCUGUCCAUAGG
UCUGGAACAACCUUGAGAAAUUGAGGGUAAUACCGGAUAUGAAAAAUGUUCUGGAAUGAU
AUUUUUCUGAAA-GAUUACG---CCUAUGGGUGAGGUGGCGGCUGAUUAGGUUGUUGGUA
GGGUAACGGCCUACCAAGCCAAAGAUCAGUACGGGCCUUGGAAGAGGUAACCCGGAGAAG
GGUACUGAGAAACUGACCCUAGCCCCACGGGGUGCAGCAGCCGCGAAACCUUUACAAUGC
ACGAAAGUGUGAUAAGGGGAUCCCAAGUGCUUAUGCAAU-GCAUAGGCUUUUGCCAAAAG
UAGAUAUCUUGGCGAAUAAGUGGUGGGUAAGACCGGUGCCAGCCGCCGCGGUAACACCGG
CGCCACAAGUGGCAACCGCGUUUAUUGGGCCUAAAGCGUCCGUAGCCGGUAUGGCAAAUC
UCAUGUGAAAUCGUCGGGCUUAACCUGACGGCGUGCUUGAGACACUACCAUGCUCGAGAC
CGGGAGGGGUCAGAGGUAUUCCGUGGGGAGCGGUAAAAUGUGAUAAUCCUCGGAAGAUCA
CCUAUGGCGAAGGCAUCUGACCAGAACGGAUCUGACGGUGAGGGACGAAGGCCAGGGGAG
CGAUCCGGAUUAGAUACCCGAGUAGUCCUGGCAGUAAACGCUGUGAGCUAGAUGUUGCCC
CUCUUAAGAGGAUGGGCAGUAUCGAAAGGAAGCUGAUAAGCUCACCGCCUGGGAAGUACG
GUCGCAAGACUGAAACUUUAAGGAAUUGGCGGGGGAGCGCCACCAGGGGUGCGGCGUGCG
GUUUAAUCUAACUCAACACAGAGAACCUCACUAGAAGCGACGGCAGGAAGAAAGUCAGUC
UGAAGGGCUUACUAGACGAGCCGAGAGGUAGUGCAUGGCCGCCGUCAGCUCGUGCCGUAA
GGUGUCCAGUUAAGCCUGGCAACGAGCGAGACCUAUGCCCACUAUUGCUAACGGCUG-UU
UA--CAGGACCGAGCACUUUGUGGGGACUGCCUCGGA-AACGAGGAGGAAGGUGUAGGCA
ACGGUAGGUCUGUAUGCUCCGAAUCUUCUAGGCUACACGCGCGCAACAUUGGCAGUGACA
AUGGGCUGCAACUCCGAAAGGAGAAGCUAAUCCUUGAAACACUGCCUCAGUUCUGAUUGU
GGGUUGGAACCCACCCACAUGAAGCCGGAAUCCCUAGUAACC------------------
------------------------------------------------------------
------------------------------------------------------------
-------------------------
>AY454668
------------------------------------------------------------
------------------------------------------------------------
------------------------------------------------------------
------------------------------------------------------------
------------------------------------------------------------
-----------------------ACUAUUGAUCGCAGCAGGCGCGAAACCUUUACAAUGC
ACGAAAGUGUGAUAAGGGAAUCCAGAGUGCUCAAGUUUAC--UUGGGCUUUUGCCAAGAG
UAAAUAUCUUGGAGAAUAAGUGAUGGGAAAGACUGGUGCCAGCCGCCGCGGUAACACCAG
CGUCACGAGUGGGGAUCCUUUUUAUUUGGCCUAAAGCGUCCGUAGCUGGUUUAGUAAAUC
UCUUGUGAAAUCGUUGGGCUUAACCCAGCGGCGUGCAGGAGAGACUGCUAAGCUAGGGAC
UGGGAGGAGUAAGAGGUAUGCUGGGGGGAGCGGUAAAAUGCUAUAAUCCUCAGUAGACCA
CCAU-GGCGAAGGCAUCUUACUAGAACAGGUCCGACAGUGAGGGACGAAAGCCAGGGGAG
CAAACCGGAUUAGAUACCCGAGUAGUCCUGGCAGUAAACGCUGUGAGCUAGGUGUUGCAC
AUUCUCCGUGAAUGUGCAGUGUCGGAGCGAAGGUGUUAAGCUCACCGCCUGGGAAGUACG
GUCGCAAGACUGAAACUUAAAGGAAUUGGCGGGGGAGCACUACAAGGGGUGCGGCGUGCG
GUUUAAUCUAACUCCACACAGAGAAUCUCACCAGCAGCGACGGCAGGAUGAAGGUCAGUC
UAAAGGGCUUACCUGACGAGCCGAGAGGUAGUGCAUGGCCGCCGUCAGCUCGUGCCGUAA
GGUGUCCUGUUAAGUCAGGCAACGAGCGAGACCUGUAUCUACAAUUGCUAACGACUCAUU
U-UGAGAA-UCGAGCACAUUGUAGGGACUGCCUUGG-AAACAAGGAGGAAGGUGCAGGCA
ACGGUAGGUCUGUAUGCUCCGAAUCUGCUGGGCUACACGCGCGCAACAAUGGUAUGGACA
AUGGGCUGCAACUCCGAAAGGAGAAGCUAAACCUCGAAACCAUAUCUAAGUCCAGAUUGA
GGAUUGUAACCCAUCCUCAUGACGCUGGAAUCCCUAGUAAUCGAAUAUCAUC-AGUGUUC
GGUGAAUAUGUCCCUGCUCCUUGCACGAAUCGCC-G---AAUCCCGCG------------
------------------------------------------------------------
-------------------------
>EU731316
------------------------------------------------------------
--GGAC--GUAA--GUCACCGGCGAAUAGUUCAGUAACACGUCGUUAAUCUGCCCUUAAG
UCUGGGAUAGUCUUGGGAAACUGAGUUUAAUACCGGAUAGAUAAUUGAUAUUGGAAUAUA
CUUUUAUUCAAA-G-GUUA-CG-CUUAAGGAUGAGACGGCGGCCGAUUAGGUUGUUGGUG
GGGUAAUGGCCCACCAAGCCAACGAUCGGUAGGGGCCCUGACAGGGGUAGCCCCGAGGAG
GACACUGAGAUAAGGGUCCUGACUCUACGGAGU-UAGCAAGCGCGAAACCUUUACAAUGC
ACGAAAGUGUGAUAAGGGAACUCUAAGUGCUCAUGCAAA-GCAUGGGCUUUUUCUUAGUG
UAAAAAGCUAGGAGAAUAAGUGGUGGGCAAGACUGGUGCCAGCAGCCGCGGUAACACCAG
CGCCACUAGUGGGGACCGCUAUUAUUGGGCCUAAAGCGUCCGUAGCCGGAUUUGUAAAUC
UUUUGUGAAAUUAUGUGGCUUAACCAUAUAAAGUGCAGAAGAAACUGCAGGUCUAGAGAC
CGGGAGGAGUUAGAGGUAUUCUGGAGGGAGCGGUAAAAUGCUAUAAUCUUCGGAAGACCA
CCUGUGGCGAAGGCGUCUAACUAGAACGGGUCUGACGGUAAGGGACGAAAGCCAGGGGAG
CGAUCCGGAUUAGAUACCCGAGUAGUCCUGGCAGUAAACGCUGCGAGCCAGGUGUUGCAC
AUUCCACGAGAUUGUGCAGUGUCGUAGAGAAGUCGUUAAGCUCGCCGCCUGGGUAGUACG
GUCGCAAGACUGAAACUUAAAGGAAUUGGCGGGGGAGCACAACAAGGGGUGCGGCGUGCG
GUUUAAUCUAACUCAACGCAGAGAAUCUCACCAGAGGCGACGGCAGAAUGAAAGUCAGAU
UGAAGGUCUUACUUAACAAGCCGAGAGGUGGUGCAUGGCCGCCGUCAGCUCGUGCUGUGA
AGUGUCCUGUUAAGUCAGGCAACGAGCGAGACCUGUAUCUACAAUUGCCAGCAACAUCUU
UA-GAUGGAUUGGGCACUUUGUAGGGACUGCCUUGGA-AACAAGGAGGAAGGUGCAGGCA
ACGGUAGGUCUGUAUGCCCCGAAUCCUCUGGGCUACACGCGCGCAACAAUGGUAUGGACA
AUGGGAUGCAACUCCGAAAGGAGAAGCUAAGCCUCUAAACCAUAUCUCAGUCCAGAUUGU
GGCUUGUAACUCAGCCACAUGA--------------------------------------
------------------------------------------------------------
------------------------------------------------------------
-------------------------
>EF444650
------------------------------------------------------------
------------------------------------------------------------
------------------------------------------------------------
--------------------------UAUGAUGAGACUGCGGCGGAUUAGAUUGUUGGUA
GGGUAACGGCCUACCCAGUCUUAGAUCCGUACGGGCCUUGGAAGAGGUAACCCGGAGAGG
GACACUGAGAUACGGUCCCCAGCCCUACGGGGUGCAGCAGGCGCGAAACCUUUACAAUGC
ACGAAAGUGUGAUAGGGGGACUCAAAGUGCCUAUACAUU-GUAUAGGCUUUUGCCAACUC
AAAAUUUGUUGGCGAAUAAGUGGUGGGAAAGACUGGUGCCAGCCGCCGCGGUAACACCAG
CGCCACAAGUGGGAAUCGGUAUUAUUGGGCCUAAAGCGUCCGUAGCAGGUUUGGUAAAUU
GCUUGUGAAAUCGUAUAGCUCAACUAUACGGAUUGCUGGCAACACUGCUAAACUAGGGAC
CGGGAGAUGUCAGAGGUAUUCAAGGGGGAGCGGUAAAAUGCGAGAAUCCCUUGAGGACCA
CCUGUUGCGAAGGCGUCUGACAAGAACGGGUCUGACUGUGAGGGACUAAAGCUAGGGGAG
CGAACCGGAUUAGAUACCCGAGUAGUCCUAGCCCUAAACGCUGCGAGCUAGGUGUUGCGU
AAUCUUCGGGAUUACGCAGUAUCGUAGAGAAGUCGUUAA-CUCGCCGCCUGGGAAGUACG
GCCGCAAGACUGAAACUUAAAGGAAUUGGCGGGGGAGCACCACAAGGGGUGCGGCGUGCG
GUUUAAUCGAAUUCCACGCCGAAAAUCUCACCAGAGGCGACGGCAGGAUGAAAGACAGUC
UAAAGGGCUUUCUUGACGAGCCGAGAGGUAGUGCAUGGCCGCCGUCAGCUCGUAUCGUGA
GAUGUCCUGUUAAGUCAGGUAACGAGCAAGACCUGUACCCAUAAUUGCUAGCGGAUGUUA
CA--CAUGACCGAGCACAUUAUGGGAACUGCCUUGGA-AACAAGGAGGAAGGCGCAGGCA
ACGGUAGGUCUGUAUGCUCCGAAUCUUCUGGGCUACACGCGCGCAACAAUGGUUAGGACA
AUGGGAUGCAACUCCGAAAGGAGAAGCUAAACCUCGAAACCUGAUCUAAGUCUAGAUUGA
GGGUUGUAACUCACCCUCAUGACACCGGAAUCCCUAGUAAUCGGUCUUCAU-CAUGGACC
AGUGAAUGUGUCCCUGCUCCUUGCACACACCGCCCGUCAAACCAACCGAGCAUGGCUUGA
GUGAGCCCUGGUUUAAUGAUCAGGUCAAA-------------------------------
-------------------------
>JQ315348
------------------------------------------------------------
--------------------------CGGCUCAGUAACACGUCGUUAAUCUGCCCUUGGA
UUGGAGAUAACCUCGGGAAACUGAGGAUAAUAUCCAAUAGGAGAUUGAUUCUGGAACGAU
UUAUCUCAAAAA-GUUCACGCG-UCCAAGGAUGAGACGGCGGCGGAUUAGGUUGUUGGCG
GGGUAACGGCCCACCAAGCCAGAGAUCCGUAGGGGCCUUGAAAGAGGGAGCCCCGAGAAG
GACCCUGAGAUACUGGUCCUAGUCCUACGGGGUGCAGCAGGCGCGUAACCUUUACAAUGC
ACGAAAGUGUGAUAAGGGAAUCCCUAGUGCUUAUGG-AA-ACAUAAGCUUUUGGCAAGGG
UAGGAACCUUGUCGAAUAAGCAGUGGGUAAGACCGGUGCCAGCCGCCGCGGUAACCCCGG
CGCUGCAAGUGGCGAUCAGCAUUACUGGGCCUAAAGCGUUCGUAGCCGGUUUUGUAAAUU
CUUUGUGAAAUCGUCAGGCUUAACCUGACGGCGUGCAGAGGAGACUGCAUUACUUGAGAU
CGGGAGGCGUUAGAGGUAUUUUGGAGGGAGCGGUAAAAUGCUAUAAUCUCUAAAAGACCA
CCUGUGGCGAAGGCGUCUAACGAGAACGAUUCUGACGGUGAGGAACGAAGGCCAGGGGAG
CAAAAGGGAUUAGAUACCCCUGUAGUCCUGGCAGUAAACUCUGUGGGUUAGGUGUGGGCU
GUCCUUCGAGGACAUUCCGCAUCGUAGCGAAGGCGUUAAACCCACCGCCUGGGGAGUACG
GUCGCAAGGCUGAAACUUAAAGGAAUUGGCGGGGGAGCACCACAAGGGGUGCGGCGUGCG
GUUUAAUUGGAUUCAACGCCGAACAUCUCACCAGGAGCGACAGCAGAAUGAAGGUCAAGC
UGAAGACUUUACCAGACACGCUGAGAGGAGGUGCAUG-----------------------
------------------------------------------------------------
------------------------------------------------------------
------------------------------------------------------------
------------------------------------------------------------
------------------------------------------------------------
------------------------------------------------------------
------------------------------------------------------------
-------------------------
>DQ397399
------------------------------------------------------------
------------------------------------------------------------
------------------------------------------------------------
------------------------------------------------------------
------------------------------------------------------------
------------------------------------------------------------
------------------------------------------------------------
------------------------------------------------------------
------------------------------------------------------------
----------UCGUCCCGCUUCACGGGGCGGCGUGCAGGGUAGACUACAGGACUAGGGAC
CAGGUGAGGUGGACGGUAUUCCGUGGGGAGCGGUAAAAUGUGAUAAUCCUCGGAGGACCA
CCAAUGGCGAAGGCAGUUCACCAAAAUGGAUCCGACGGUGAGGGAUGAAAGCUAGGGGAG
CGAUCCGGAUUAGAUACCCGAGUAGUCCUAGCUGUAAACUCUGCGUGCCAGAUGUUGCGU
AAUCUCCGAGAUUGCGCAGUGUCGUAACGAAGGUGUUAAGCACGCCACCUGGGAAGUACG
GUCGCAAGGCUGAAACUUAAAGGAAUUGGCGGGGAGACACCACAACGGGUGCGGCGUGCG
GUUUAAUCGUAUUCAACACCGAGAAUCUCACCAGGGGCGACGGCACAAUGACGCUCAGUC
UGAAGGGCUUAGCUGAGGAGCCGAGAGGUGGUGCAUGGCCGCCGUCAGCUCGUGCCGUGA
GGUGUCCUGUUAAGUCAGGCAACGAGCGAGACCUGUAUCCAUCGUUGCUAACGCGUUCGC
AA-GAAUGAGCGAGCACACUAUGGAGACUGCCUUGGA-AACAAGGAGGAAGGUGCAGGCU
ACGGCAGGUCUGUAUGCCCCGAAUCUCCUGGGCUACACGCGCGCAACAAUGGCUGUGACA
AUGGGAUGCGACUCCGAAAGGAGAAGCCAAUCUUCGAAACACAGUCUCAGUAUGAAUCGA
GGGUUGCAACUCACCCUCGUGACACCGGAAUCCGUAGUAAUCAGAGGUUAU-CAUCCUCC
GGUGAAUAUGUCCCUGUCUCUUGCACACACCGCC--------------------------
------------------------------------------------------------
-------------------------
>EU329836
------------------------------------------------------------
------------------------------------------------------------
------------------------------------------------------------
------------------------------------------------------------
------------------------------------------------------------
------------------------------------------------------------
------------------------------------------------------------
---------------------------------------CAGCAGCCGCGGUANUACCAG
CGCCACGAGUGGCAGCCGCGUUUAUUNGNNCUAAAGCGUCCGUAGCCGGUUUGGUAAAUC
UUCUGUGAAAUUGUUGAGCCUAACUCAGCAACGUGCAGGAGACACUGCCAAGCUUGAGAC
CGGUAGGGGUUAGAAGUAUUCUGGGGGGAACGGUAAAAUGUAAUAAUCCCUGGAAGACUA
CCUAUAGCGAAGGCAUCUAACCAGGACGGGUCUGACGGUGAGGGACGAAAGCUAGGGGAG
CGAAAGGGAUUAGAUACCCCUGUAGUCCUAGCUGUAAACGCUGUGAGCUAGGUGUUGCAU
AUUCCUCGAGAAUAUGCAGUGUCGAAACGAAGGUGCUAAGCUCACCGCCUGGGAAGUACG
GCCGCAAGACUGAAACUUUAAGGAAUUGGCGGGGGCGCACAACAAGGGGUGCAGUGUGCG
GUUUAAUCUAACUCAACGCAGAGCACCUUACUAGAAGCGACGGCAGGAUGAAGGUCAGUC
UGAAGGGCUUACCUGACGAGCCGAGAGGUGGUGCAUGGCCGUCGUCAGCUCGUGCCGUGA
GGUGUCCUCUUAAGUGAGGCAACGAGCGAGACCUGUACCUACAAUUGCUAGC-GA-CCUU
UG-GGAU--C-GAGCACAUUGUAGGGACUGCCCGGGA-AACUGGGAGGAAGGAGCAGGCA
ACGGUAGGUCUGUAUGCCCCGAAUCUUCUAGGCUACACGCGCGCAACAAUGGUAGGGACA
AUGGGAUGCGACUCCGAAAGGAGAAGCUAAACCUCUAAACCCUAUCUCAGUCCGGAUUGA
GGCUUGCAACUCAGCCUCAUGACGACGGAAUCCCUAGUAAUCAGAGUUCAUC-AUACUCU
GGUGAAUAUGUCCCUGCCCCUUGCACAC--------------------------------
------------------------------------------------------------
-------------------------
>GU911414
------------------------------------------------------------
---------------CCACCGGCNCAAGGCUCAGUAACACGUUGAUAAUCUACCCUUAGG
UCUGGGAUACUCUCGGGAAACUGAGGUUAAACCCGGAUAGAAGAUUGAUGUUGGAAUGCA
CUUUCUUUUAAAGCA-AUG----CCUAAGGAUGAGUCAGUGGCUGAUUAGGUNGAUGGUG
AGGUAAUGGCUCACCAAGCCUGAGAUCAGUAGGGGGGAUGAGAGUCCUAGCCCCGAGAAG
GGCACUGAGGUACUGGCCCUAGCACUAGGGUGUGCAGCAGGCGCGAAAACUUUACAAUGC
GCGAAAGCGUGAUAAGGGUAUCCCAAGUGCAUUACUUAU-GUAAU-GCUUUUGCCAAGUG
UAAAUAGCUUGGAGAAUAAGUGGUGGGCAAUACCGGUGCCAGCAGCCGCGGUAACACCGG
AGCCACAAGUGGCGACCAUAUUUAUUGGGUCUAAAGCGUCUGUAGCAGGUUAUGUAAACU
UCUUGUGAAAUUGUUGCGCUCAACGUAACAGCGAGCGAGAGGGACUGCAUAGCUAGGAAC
CGGGAGGGGGCAGAGGUACUUCAUGGGGAGCGGUAAAAUGCUAUAAUCCACGAAGGACCA
CCUGUGGCGAAGGCGUCUGCCUAGAACGGGUUCGACUGUGAAGGACGAAAGCUGAGGGAG
CGAUCGGGAUUAGAUACCCCAGUAGUCUCAGCUGUAAACGCUGCGAGCUAUGUGUUGCGU
GUUCUUAGGGGACACGCAGUGCCUAAGCGAAGGUGUUAAGCUCGCCACCUGGGAAGUACG
GCCGCAAGACUGAAACUUAAAGGAAUUGGCGGGGGCUCACUACAAGGAGUGCGGCGUGCG
GUUCAAUUGGAGUCAACGCCGGGA------------------------------------
------------------------------------------------------------
------------------------------------------------------------
------------------------------------------------------------
------------------------------------------------------------
------------------------------------------------------------
------------------------------------------------------------
------------------------------------------------------------
------------------------------------------------------------
-------------------------
>AB629085
------------------------------------------------------------
------------------------------------------------------------
------------------------------------------------------------
------------------------------------------------------------
------------------------------------------------------------
------------------------------------------------------------
------------------------------------------------------------
------------------------------------------------CGGUAAUACUAG
CGGUCCAAGUCGCAGCCAUUUUUAUUGGGUCUAAAACAUCCGUAGCUUGCUUAAUAAGUU
CCUUGUGAAAUCCUGUAUCUCAAGUACAGGGCGAGCAAGGAAUACUGUUGAGCUAGAGAC
CGGAAGACGUGAGGAGUACGUUUGAAGUAUCGGUAAAAUGAGUUAAUCUCAAACGGACUA
ACAAUAGCGAAGGCACCUCACGAGGACGGUUCUGACAGUAAGGGAUGAAGGCUAGGGGCG
CAAAACGGAUUAGAUACCCGUGUAGUCCUAGCAGUAAACACUGCACACUAAACAUUAGUA
CCUCCUCGAGAGGUAUUGGUGCUGAAGGGAAGCCGAAGAGUGUGCUACCUGGGAAGUAUA
GUCGCAAGGCCGAAACUUAAAGGAAUAGGCGGGGAGAUACUACAACGGGUGACGCGUGCG
GUUCAAUUAGAUUCUACACCGUGAACCCUACCAGGACCGACAGCAGAAUGAAGGUCAGUC
UGAAGGGCUUACCUGACACGCUGAGAGGAGUAGCAUGGCCGACGUCAGCCUGUGUCGUGA
GAUGACCUGUUAAAUCAGGUAACAGGCAAGACCCUCGUGCAUAUUUGCA---------AU
------------AGUACUAUAUGCAGAUUGCCAUGG-UAACAUGGAUGAAAGUGGGGGCU
ACGUUAGGUGAGUACAGCCCGACCGCCCUGGGCAACACGCGCGCGUCAAUGGUGAAUACA
ACGGGAUGCAACACCGAAUGGUGAAGCUAAUCUCUUAAAGUUCAUCUCAGUCCAGAUUGA
GGUUUGUAACUCAGCCUCAUGACGCUGGAAUCCGUAGUAAUCGUUUGUCAA-CAACGAAC
GGUGAAUACGUCACUGUCUC----------------------------------------
------------------------------------------------------------
-------------------------
>GU127418
------------------------------------------------------------
------------------------------------------------------------
------------------------------------------------------------
------------------------------------------------------------
------------------------------------------------------------
------------------------------------------------------------
---------------CGGGAACCUUAAUGCUUAUACAAA-GUAUAGGCUUUGGCCAAGUA
GCAAUAUCUUGGAGAAUAAGUGGUGGGAAAGACUGGUGCCAGCCGCCGCGGUAACCCCAG
CGCCACGAGUGGGGAUCGCGUUUA-UGGGCCUAAAGCAUCCGUAGCUGGUUAUGUAAAUC
UCUUGUGAAAU-GUUAGGCUCAACCUAACAACGUGCAGGAGACACUGCAAAACUAGGGAC
CGGGAGGAGUCAGAGGUAUGCCAUGGGGAGCGGUAAAAUGCUAUAAUCCAUGGUAGACCA
CCGU-GGCGAAGGCGUCUGACUAGAACGGGUCCGACAGUGAGGGAUGAAAGCCAGGGGAG
CAAACCGGAUUAGAUACCCGAGUAGUCCUGGCCGUAAACUCUGCGAGCUAGGUGUCGCAU
AUUCUUCGUGAAUGUGCGGUGUCGUAGUGAAGAUGUUAAGCUCGCCGCCUGGGAAGUACG
GUCGCAAGACUGAAACUUAAAGGAAUUGGCGGGGGAGCACUACAAGGGGUGCGGCGUGCG
GUUUAAUCUGACUCUACUCAGAGCAUCUCACCAGAGGCGACGGCAGGAAGAAGGUCAGUC
UGAAGGGCUUACCUGACGAGCCGAGAGGUAGUGCAUGGCCGGCGUCAGCUCGUGCCGUAG
GGUGUCCUGUUAAGUCAGGCAACGAGCGAGACCUGUAUCCACAAUUGCUAACGAAUCAUU
U-UGAGAA-UCGAGCACAUUGUGGGGACUGCCCUUGGAAACAAGGAGGAAGGUGCAGGCA
ACGCUAGGUCUGUAUGCUCCGAAUCUUCUGGGCUACACGCGCGCAACAUUGGUGCAGACA
AUGGGAUGCGACACCGAAAGGUGAAGCUAAACCUCGAAACUGCAUCCAAGUCCAGAUUGA
GGAAAGUAACU-GCCCUCAUGACGUUG-AAU-------AA-CGGG--UCAC-AAGC----
------------------------------------------------------------
------------------------------------------------------------
-------------------------
>EU731089
-------------------------------------UUCG-CUAAGCCAUGCAAGUCUG
AUAACU---UCG--GUUAUCGGCGGAAUGCUCAGUAACACGUCGUUAACUUGCCCUUUGG
UCGUUGAUAACUUCGGGAAACUGAAGGUAAACAACGAUAGGAGAAU-UUCCUGGAAUGGU
UUUUCUCCCAAA--CUCAUG---CCAGAGGAUAGGACGGCGGUCGAUUAGGUAGAUGGUG
GUGUAAUGGACCACCAUGCCGACGAUCGGUACGGGCCUUGAGAGAGGUAGCCCGGAGAGG
GACACUGAGAGACUGGUCCCAGCCCUACGGGGUGCAGCAGGCGCGGAACCUUUACAAUGC
ACGCAAGUGUGAUAAGGGGAUCCUAAGUGCUCAUGC-AAUGCAUGGGCUUUUGCCAAGAG
UAAAUAUCUUGGCGAAUAAGUGGUGGGUAAGACCGGUGCCAGCCGCCGCGGUAACACCGG
CGCCACAAGUGGCAACCGCGUUUAUUGGGCCUAAAGCGUCCGUAGCCGGCUUGGUAAAUC
UCAUGUGAAAUCGUCAGGCUCAACCUGACGGCUUGCUUGAGACACUGCCUCGCUAGAGAC
CGGGAGGGGUCAAAGGUAUUCCGUGGGGAGCGGUAAAAUGUGAUAAUCCUCGGAAGAUCG
CCUAUGGCGAAGGCAUUUGACCAGAACGGAUCUGACGGUCAGGGACGAAGGCCAGGGGAG
CGAUCCGGAUUAGAUACCCGAGUAGUCCUGGCAGUAAACGCUGCGAGCAAGAUGUUGCCC
ACCUUAAGAGGGUGUGCAGUAUCGAAAGGAAGCUGUUAAGCUCGCCGCCUGGGAAGUACG
GUCGCAAGACUGAAACUUUAAGGAAUUGGCGGGGGAGCGCCACCAGGGGUGCGGCGUGCG
GUUUAAUCUAACUCAACACAGAGAACCUUACUAGAAGCGACGGCAGGAAGAAAGUCAGUC
UGAAGGGCUUACUCGACGAGCCGAGAGGUAGUGCAUGGCCGCCGUCAGCUCGUGCCGUAA
GGUGUCCAGUUAAGUCUGGUAACGAGCGAGACCUAUAUCUACUAUUGCUAGCGGCAA-UU
UA--UUGGACCGAGCACUUUGUAGGGACUGCCUUGGA-AACAAGGAGGAAGGUGUAGGCA
ACGCUAGGUCUGUAUGCUCCGAAUCCUCUAGGCUACACGCGCGCAACAAUGGUACUGACA
AUGGGCUGCAACUCCGAAAGGAGAAGCUAAUCCUCGAAACGGUACCUCAGUUCGGAUUGC
GGAUUGCAACUCAUCCGCAUGACGCCGGAAUCCCUAGUAAUCGGACGUCAUC-A------
------------------------------------------------------------
------------------------------------------------------------
-------------------------
>EU731491
------------------------------------------------------------
--------------------GGCGAACUGCUCAGUAACACGUAGCUAAUCUGCCCUUAGG
UCGAGGAUAUCCUCGGGAAACUGAGGCUAAAACUCGAUAAAAGACAUGCCCUGGAAAGAC
UUGUCUUUGAAAUUC----GA-GCCUAAGGAUGAGGCUGCGGUGGAUUAGGUUGUUGGCG
GGGUAAUAGCCCACCAAGCCGAUGAUCCAUAAGGGCUCUUAGCGGAGAAGCCCUGAGAGG
GAAUCUGAGACACUAUUCCCAGCCCCACGGGGUGCAGCAGUUAGGUAUAAUCUACAAUGC
GCGAAAGCGUGAUAGUUUGAGUCAGAGUGCGUUUC-UUU--GAAAUGCUUUUGUGAAAUG
UAAAAAGUUUCACGAAUAAGGACUGGGUAAGACUAGUGCCAGCCGCCGCGGUAAUACUAG
CGGUCCAAGUCGCAGCCAUUUUUAUUGGGUCUAAAACAUCCGUAGCUUGCUUGGUAAGUU
CCUUGUGAAAUCUUAUAUCUCAAAUAUAGGGCGUGCAAGGAGUACUGCUAAGCUAGAGAC
UGGGAGACGUAAAGAGUACGUUCGAGGUAGCGGUAAAAUGUGUUAAUCUCGGGCGGACUA
ACAAUAGCGAAGGCACUUUACGAGAACAGUUCUGACAGUAAGGGAUGAAGGCUAGGGGCG
CAAAACGGAUUAGAUACC-GUGUAGUCCUAGCAGUAAACACUGCUCACUAAACAUCGGGA
CCUCUUCGGGAGGUUUCGGUGCUGCAGCGAAGGCGAAGAGUGAGCUACCUGGGAAGUAUA
GUCGCANNGCUGAAACUUAAAGGAAUUGGCGGGGAGACACUACAACGAGUGACGCGUGCG
GUUCAAUUAGAUUCUACACNGUGAACCUCACCAGGAGCGACAGCAGAAUGAAGGUCAGUC
UGAAGGGCUUACCUGACACGCUGAGAGGAGCUGCAUGGCCGACGUCAGCCUGUGUCGUGA
GAUGAGCUGUUAAAUCAGUUAACAGGCAAGACCC--------------------------
------------------------------------------------------------
------------------------------------------------------------
------------------------------------------------------------
------------------------------------------------------------
------------------------------------------------------------
------------------------------------------------------------
-------------------------
>DQ910160
------------------------------------------------------------
------------------------------------------------------------
------------------------------------------------------------
------------------------------------------------------------
------------------------------------------------------------
------------------------------------------------------------
------------------------------------------------------------
------------------------------------------------------------
---------------------------GGCCUAAAGCGUUCGUAGCUGGUUUAGUAAAUC
UUUUGUGAAAUUGUUUGGCUCAACCAAACAACGUGCAGGGGACACUGCUUUACUUGAGAC
CGGGAGGAGUUAGGAGUAUUCUUGGGGAACCGGUAAAAUGGGAUAAUCCUAAGAAGACUA
CCUGUGGCGAAGGCGCCUAACUAGAACGGUUCUGACAGUGAGGAACGAAGGCUAGGGGAG
CGAACCGGAUUAGAUACCCGAGUAGUCCUAGCAGUAAACGCUGCGAGCCAGGUGUUGCAC
AUUCUUUAUGAAUGUGCAGUGUCGUAAUGAAGAUGUUAAGCUCGCCGCCUGGGAAGUAUG
GUCGCAAGACUGAAACUUAAAGGAAUUGGCGGGGGAGCACCACAAGGGGUGCGGCGUGCG
GUUUAAUCUAACUCAACGCAGAGAAUCUCACCAGAGGCGACGGCAGUAUGAAGGUCAGUC
UGAAGGGCUUACCCGACGAGCCGAGAGGUGGUGCAUGGUCGCCGUCAGCUCGUGCCGUAA
GGUGUCCUGUUAAGUCAGGUAACGAGCGAGACCUGUACCUACAAUUGCUAGCGACUAAUU
GUAGGAU---CGAGCACAAUGUAGGGACUGCCUUGGA-AACAAGGAGGAAGGUGCAGGCU
ACGGUAGGUCUGUAUGCCCCGAAUCUUCUGGGCUACACGCGCGCAACAAUGGUAAGGACA
AUGGGUCGCGACUCCGAAAGGAGAAGCUAAUCCUCUAAACCUUAUCUCAGUCCAGAUUGA
GGGCUGUAACUCGCCCUCAUAACGCCGGAAUCCCUAGUAAUCCUAUGUCAUC-AUCGUGG
GGUGAAUAUGU-------------------------------------------------
------------------------------------------------------------
-------------------------
>FJ351527
------------------------------------------------------------
------------------------------------------------------------
------------------------------------------------------------
------------------------------------------------------------
------------------------------------------------------------
------------------------------------------------------------
------------------------------------------------------------
------------------------------------------------------CACCAG
CGCCGCAAGUGGGGACCUCUUUUAUUGGGCCUAAAGCGUCCGUAGCUGGUUUGGUAAAUC
UCUUGUGAAAUCGUUAAGCUUAACUUAACGGCAUGCGGGAGACACUGCCUUACUUGAGAC
CGGGAGAAGUGAAGAGUAUUUCGGGGGAACCGGUAAAAUGGGAUAAUCCUCGAAAGACUA
CCUGUGGCGAAGGCGCUUCACUAGAACGGAUCUGACAGUGAGGGACGAAGGCUAGGGGAG
CAAACCGGAUUAGAUACCCGAGUAGUCCUAGCAGUAAACGCUGCGAGCAAGGCGUUGCGC
AUUCUUUAGGAAUGUGCAGUGUCGUAACGAAGGUGUUAAGCUCGCCGCCUGGGAAGUAUG
GUCGCAAGACUGAAACUUAAAGGAAUUGGCGGGGGAGCACCACAAGGGGUGCGGCGUGCG
GUUUAAUCUAACUCAACGCAGAGAAUCUCACCAGAGGCGACGGCAGGAUGAAGGUCAGUC
UGAAGGGCUUACCUGACGAGCCGAGAGGUGGUGCAUGGCCGCCGUCAGCUCGUGCUGUGA
GGUGUCCUGUUAAGUCAGGUAACGAGCGGGACCUGUACCUACAAUUGCCAGCGACUAAUU
UUUAGGA--UCGGGCACAAUGUAGGGACUGCCUUGGA-AACAAGGAGGAAGGUGCAGGCU
ACGGUAGGUCUGUAUGCCCCGAAUCUUCUGGGCUACACGCGCGCAACAAUGGUUGGGACA
AUGGGACGCGACUCCGAAAGGAGAAGCCAAACCUCAAAACCCAAUCUUAGUCCAGAUUGA
GGGCUGUAACUCGCCCUCAUGACGUCGGAAUCCCUAGUAAUCCCAUGUCAU-CAUCGUGG
GGUGAAUAUGUCCCUGCUCCU---------------------------------------
------------------------------------------------------------
-------------------------
>FJ351740
------------------------------------------------------------
------------------------------------------------------------
------------------------------------------------------------
------------------------------------------------------------
------------------------------------------------------------
------------------------------------------------------------
------------------------------------------------------------
------------------------------------------------------------
------------------CAUUUAUUGGGCCUAAAGCGUUCGUAUCCGGAUAGGUAACUC
UUGAGUGAAAUCGUUGCGCUUAACUAAACGACGUGCUUGAGAUACUGUUUAUCUUGCGAC
CGGUAGGAGUUAGGGGUAUUUUCGAGGGAGCGACAAAAUGCUGCAUUCUCGAGAGGACCA
CCUGUGGUGAAGGCGCCUAACUACAACGUCUUCGACGGCGACGAACGAAAGCUAGGAGAG
CACACCGGAUUAUAUACCCGAGUAGUCCUAGCCGUAAACGCUGUGUACUAGAUGUUGCAU
AUCCCACGUGGAUGUGCGGUGUCGGAGCGAAGGUGUUAAGUACACCGCCUCGGAAGUACG
GUCGCAAGGCUGAAACUUAAAGGAGUUGGCGGGAGAGCACAACAAGGGGUGCGGCGUGCG
GUUUAAUCUAACUCCACGCAGAGAAUCUCACCAGCAGCGACGGCAGAAUGAAGGUCGGAU
UAAAUGUCUUACCUAACGAGCCGAGAGGUAGUGCAUGGCCGUCGUCAGCUCGUGCCGUAA
GGUGUCCUCUUAAGUGAGGUAACGAGCGAGAACCAUACCCAUAAUUGCUAGCCGGUCCUU
UA-GGAUGACCGAGCACCUCAUGGGAACUGCUCUGGA-AACGGAGAGGAAGGCGUGGGCA
ACGGUAGGUCAGUAUGCUCCGAAUCCACUGGGCUACACGCGCGCAACAAUGGCGGGGACA
AUGGGAUGUCACACCCAAAGGAGAAUCCCAACCUCCAAACCUCGUCCUAGUCUAGAUUGA
GGAUUGUAACUCAUCCUCAUGACAACGGAAUCCCUAGUAAUCGGACUUCAUC-ACGGUCC
GGUGAAUAUGUCCCUGCUCUU---------------------------------------
------------------------------------------------------------
-------------------------
>KJ563992
------------------------------------------------------------
------------------------UACGGCUCAGUAACACGUCGAUAAUCUGCCCUUAGG
UCAGGAAUAACUUCUGGAAACUGAAGCUAAAAUCUGAUAUGGAAAUUCUACUGGAAGGUG
UUUUUCCGUAAACG-UAAGG---CCUAAGGAUGAGUCGGCGGUCGAUUAGGUUGUUGGUG
AGGUAAAGGCUCACCAAGCCUAUGAUCGAUAGGGGCCUUGAGAGAGGUAACCUCGAGAAG
GGCACUGAGAUACUGGCCCUAGCCCUACGGGGUGCAGCAGGCGCGGAACCUUUACAAUGC
ACGAAAGUGUGAUAAGGGAAUCCCAAGUGCUUGCUUUUA-GCA-AGGCUUUUGCCAAAAG
UAAAAAUCUUGGCGAAUAAGUGGUGGGUAAGACUUGUGCCAGCCGCCGCGGUAACACCAG
CGCCACAAGUGGCAACCGCUUUUAUUUGGCCUAAAGCGUCCGUAGCCGGUUCAGUAAAUU
UUCUGUGAAAUCGUUAGGCUUAACUUAACG-CGUGCAGGAAAGACUGCUGGACUAGGGAC
CGGGAGGCGUCAGAGGUAUUCCUGAGGGAGCGGUAAAAUGCUAUAAUCUCAGGAGGACCA
CCGAUGGCGAAGGCAUCUGACGAGAACGGAUCCGACGGUGAGGGACGAAAGCUAGGGGAG
CAAACCGGAUUAGAUACCCGAGUAGUCCUAGCUGUAAACUCUGCGAGCUAGGUGUUACGU
AUUCUUCGGGAAUAUGUAGUGUCGAAGCGAAGGUGUUAAGCUCGCCGCCUGGGAAUUAUG
GUCGCAAGACUGAAACUUAAAGGAAUUGGCGGA---------------------------
------------------------------------------------------------
------------------------------------------------------------
------------------------------------------------------------
------------------------------------------------------------
------------------------------------------------------------
------------------------------------------------------------
------------------------------------------------------------
------------------------------------------------------------
------------------------------------------------------------
-------------------------
>AB119631
------------------------------------------------------------
------------------------------------------------------------
------------------------------------------------------------
------------------------------------------------------------
------------------------------------------------------------
------------------------------------------------------------
------------------------------------------------------------
----------------------------------------AGCCGCCGCGGUAAUACCAG
CAGUCCAAGUGGCAGCCGCUUUUAUUGGGUCUAAAACAUCCGUAGCUCGCUUCGUAAGUC
UCGUGUGAAAUCUGGAGUCUCAAGUUUCAGGCGUGCACGAGAUACUGCGGAGCUAGAGAC
CGGGAGACGUAAGAAGUACGCUUAGGGUAGCGGUAAAAUGCGUUGAUCCUUAGUGGACUA
ACGAUAGCGAAGGCAUCUUACGAGAACGGAUCUGACAGUGAGGGAUGAAGGCUAGGGGCG
CAAAACGGAUUAGAUACCCGUGUAGUCCUAGCAGUAAACACUGCACACUAAACAUCGGUA
CCUCCUCGAGAGGUAUCGGUGCUGUAGGGAAGCCGUAGAGUGUGCUACCUGGGAAGUAUA
GUCGCAAGGCCGAAACUUAAAGGAAUAGGCGGCGGGAUACUACAACCAGUGACGCGUGCG
GUUCAAUUCGAUUCCACACCGUGAACCUCACCAGGACCGACAGCAGAAUGAAGGUCAGUC
UAAAGGGCUUACCUGACACGCUGAGAGGAGAUUCAUUGCCGACGUCAGCCUGUGUCGUGA
GAUGAUCUGUUAAAUCAGGUAACAGGCGAGACCCGUGUGCACAUUUGC-A--------UU
-------------GAACAAUGUGCAGACUGCCUUGG-CAACAAGGAGGAAGGUGCGGGCU
ACGUCAGGUCAGUAUGUCCCGAAUGCCCUGGGCUACACGCGCGCGGCAAUGCUGCAUUCA
AAGGGCUGCGACCCCGAGAGGGGAAGCUAAUCUCAUAAACUGCAGCUUAGUUCAGAUCGA
GGAUUGCAACUCAUCCUCGUGACGCUGGAAUUGGUAGUAAUUGGAUUUUAUC-AGAGUCC
AGUGAAUAAGUCAAUGUCCCG---------------------------------------
------------------------------------------------------------
-------------------------
>EU731354
-------------------------------------UUCGAAUUAGCCAUGCAAGUC-A
GGGAGUCCUUGU-GACUACCGGCAGAAUGCUCAGUAACACGUCGAUAACCUAACCUAUAG
UCGGUGAUAGUCUCGGGAAACUGAGUUUAACAACCGAUAGAUAAUUUAUUCUGUAAUGAU
UUAUUAUUGAAA--CUCGUG---CUAUAGGAUGGGUCGGCGGUGGAUUAGGCUGUUGGCG
GGGUAAUGGCCCACCAAACCAAAGAUCCAUAGGGGCCUCGAGAGAGGGAGCCCCGAGAAG
GACACUGAGAUACUGGUCCUAGCCCUACGGGGUGCAGCAGGCGCGGAACCUUUACAAUGC
ACGAAAGUGUGAUAAGGGAACCCAAAGUGCUUAUGUUUU-GCAUAAGCUUUUGCCAAAGU
UAAAUCCUUUGGCGAAUAAGUGGUGGGCAAGACUGGUGCCAGCCGCCGCGGUAACACCAG
CGCCACAAGUGGCAACUGUGAUUAUUGGGCCUAAAGCGUUCGUAGCCUGUUUAAUAAAUC
UUUUGUGAAAUUGUUUAGCUUAACUAAACAACGUGCAUAAGACACUGUUAAACUUGAGAC
CGGGAGGAGCUAGGAGUAUUCCAAGGGGAGCGGUAAAAUGCUAUAAUCCUUGGAAGACUA
CCUGUGGCGAAGGCGCCUAGCUAGAACGGGUCUGACGGUGAGGGACGAAGGCCGGGGUAG
CGAUCCGGAUUAGAUACCCGAGUAGUCCCGGCAGUAAACUCUGUGAGUUAGGUGUUGCAU
AUCUUUCGUGGAUGUGCAGUAUCGAAGCGAAGGCGUUAAACUCACCGCCUGGGAAGUACG
GUCGCAAGACUGAAACUUAAAGGAAUUGGCGGGGGAGCACCACCAGGGGUGCGGCGUGCG
GUUUAAUCUAACUUAACACAGAAAAUUUCACCAGAGGCGACGGCAAAAUGAAGGUCAGGC
UAAAUGUCUUACCUGAUGAGCCGAGAGGUAGUGCAUGGCCGUCGUCAGCUCGUGCCGUAA
GGUGUCCUGUUAAGUCAGGCAACGAGCGAGACCUGUAUUUACAAUUGCUAAC---UG-CU
UU--UAGGACAGAGCACAUUGUAGAGACUGCCCGUGA-AAACGGGAGGAAGGUGCAGGCA
ACGGUAGGUCUGUAUGCUCCGAAUCCUCUGGGCUACACGCGCGCAACAAAGGUGGGGACA
AUGGGAUGCAACUCCGAAAGGAGAAGCUAAUCCUCUAAACCCUAUCCUAGUCCAGAUUGA
GGGCUGUAACUCGCCCUCAUGACGCUGGAAUCCCUAGUAAUCG-----------------
------------------------------------------------------------
------------------------------------------------------------
-------------------------
>FJ351738
------------------------------------------------------------
------------------------------------------------------------
------------------------------------------------------------
------------------------------------------------------------
------------------------------------------------------------
------------------------------------------------------------
------------------------------------------------------------
------------------------------------------------------UACUCG
CGGUCCAAGUCGCAGCCAUAUUUAUUGAGUCUAAAACAUCCGUAGCUUGCUUAAUAAGUU
CCUUGUGAAAUUCCAUCUCUCAAGGGUGGAGCGCGCAAGAAGUACUGUUGAGCUAGAGAC
UGGAAGACGUAGAAAGUACGUUCAAAGUAGUGGUAAAAUACGUUAAUCUUGAACGGACUA
ACAAGAGCGAAGGCAUUCUACGAGGACAGUUCUGACAGUAAGGGAUGAAAGCUAGGGGCG
CAAAACGGAUUAGAUACCCGUGUAGUCCUAGCAGUAAACACUGCACACUAAACAUUAGUA
CCUCCUCGAGAGGUAUUGGUGCUGAAGGGAAGCCGAAGAGUGUGCUACCUGGGAAGUAUA
GUCGCAAGGCCGAAACUUAAAGGAAUAGGCGGGGAGAUACUACAACGGGUGACGCGUGCG
GUUCAAUUAGAUUCUACACCGUGAACCUCACCAGGACCGACAGCAGAAUGAAGGUCAGUC
UAAAGGGCUUACCUGACACGCUGAGAGGAGCUGCAUGGCCAACGUCAGCCUGUGCCGUGA
GGUGACCUGUUAAAUCAGGUAACAGGCAAGACCCCCAUGUAUAUUUGCUA---------U
--------------UACAAUAUACAGAUUGCCUUGG-UAACAAGGAUGAAAGUGGGGGCU
ACGUUAGGUGAGUACAGCCCGACUGCCCUGGGCAACACGCGCGCGUCAAUGGUGGAUACA
ACGAGAUGCAACACUGAAAGGUGAAGCUAAUCUCUUAAAGUCCAUCUCAGUCCAGAUUGA
GGUUUGUAACUCAGCCUCAUGACGCUGGAAUCCGUAGUAAUCGUUUGUCAA-CAACGAAC
GGUGAAUACGUCAAUGUCUCU---------------------------------------
------------------------------------------------------------
-------------------------
>EU731049
------------------------------------------------------------
------------------UCGGCGAAAGGCUCAGUAACACGUCGUUAACAUGCCCUUAGG
UCAGGGAUAAGCACGGGAAACUGUGUGUAAUACCUGAUAGGGAACACAUCCUGGAAUGGU
GUGUUCUUUCAA-ACUCGUG---CCUAAGGAUUGGACGGCGGCGGAUUAGGUUGUUGGCG
GUGUAACGGACCACCAAGCCGAAGAUCCGUACGGGCCAUGAGAGUGGUAGCCCGGAGAGG
GACACUGAGAUACUGGUCCCAGCCCUACGGGGUGCAGCAGGCGCGAAACCUUUACAAUGC
ACGCAAGUGUGAUAAGGGGAUCCCCAGUGCUCGUGUAUU-GCAUGGGCUUUUGCCAAGUG
UAAAUAGCUUGGCGAAUAAGUGGUGGGUAAGACUGGUGCCAGCCGCCGCGGUAACACCAG
CGCCACGAGUGGUAACCGCGAUUAUUGGGCCUAAAGCGUCCGUAGCCGGCCCUGUAAAUC
CUCUGUGAAAUUGCUCGGCUCAACCGAUCAGCGCGCAAGGGACACUGCAGGGCUCGAGAC
CGGGAGGAGUCAGAAGUAUUCCAGGGGGAGCGGUAAAAUGUUAUAAUCCCUGGAGGACUA
CCUGUGGCGAAGGCGUCUGACCAGAACGGAUCUGACGGUGAGGGACGAAAGCUAGGGGAG
CGAACCGGAUUAGAUACCCGAGUAGUCCUAGCCGUAAACGCUGUGAGCUAGGUGUUGCGC
UAACUACAUGUUAGCGCAGUGUCGAAAGGAAGCUGUUAAGCUCACCGCCUGGGAAGUACG
GUCGCAAGACUGAAACUUUAAGGAAUUGGCGGGGGAGCACCACAAGGGGUGCGGCGUGCG
GUUUAAUCUAACUCAACGCAGAGAACCUUACUAGGGGCGACGGCAGGAUGAAAGUCAGCU
UGAAGAGCUUACUUGACGAGCCGAGAGGUGGUGCAUGGCCGCCGUCAGCUCGUGCUGUGA
AGUGUCCAGCUAAGCCUGGCAACGAGCGAGACCUGUAUUCGCAAUUGCUAACAGCCA-CA
UG--UGGGACUGAGCACUUUGCGAAGACUGCCCUGGA-AACAGGGAGGAAGGUGCAGGCU
ACGGUAGGUCUGUAUGCCCCGAAUCCCCUAGGCUACACGCGCGCAACAAUGGUUGGGACA
AUGGGAUGCCACUCCGAAAGGAGAAGCUAAACCUCUAAACCCAAUCCAAGUCCAGAUUGA
GGCUUGCAACUCAGCCUCAUGACGACGGAAUCCCUAGUAAUCAGAAGUCAUC-AUCUUCU
GGUGAA------------------------------------------------------
------------------------------------------------------------
-------------------------
>DQ676281
------------------------------------------------------------
------------------------------------------------------------
-----GAUA-CUACGGGAAACUGUGGAUA-UACCUGAUAAGGAAAGAAUACUGGAAUGUU
UCUUUUCUCAAA--UUCGAG---CCUUAGGAUGGGUCGGCGGCCGAUUAGGCAGUUGGCG
GUGUAACGGACCACCAAACCAAAGAUCGGUACGGGCCCUGAGAGGGGUAGCCCGGAGAGG
GACACUGAGAUACUGGUCCCAGCCCUACGGGGUGCAGCAGGCGCGAAAACUUUACAAUGC
ACGAAAGUGUGAUAAGGGAAUCCUAAGUGCUCAGGCUUU-GCCUGGGCUUUUGCCAUAUG
UAAAUAGUAUGGCGAAUAAGUAGUGGGCAAGACUGGUGCCAGCCGCCGCGGUAACACCAG
CGCUACGAGUGGCAAUCACGUUUAUUGGGCCUAAAGCGUCCGUAGCAGGUUUUGUAAAUU
UCUUGUGAAACUGCCAGGCUUAACUUGGCAAUGUGCAGGAAACACUGCAAGAAUUGAGAC
AGGGAAGGGUCAGAAGUAUUCCUGAGGGAGCGGUAAAAUGCUAUAAUCUCAGGAGGACUA
CCGGUGGCGAAGGCGUCUGACUAGAACUGAUCUGACUGUGAGGGACGAAAGCUAGGGGAG
CAAACCGGAUUAGAUACCCGAGUAGUCCUAGCUGUAAACGCUGUGAGCUAGGUGUCGCGU
AUUCCACGGGAAUGCGCGGUGUCGUAAAGAAGUUACUAAGCUCACCGCCUGGGAAGUACG
GUCGCAAGACUGAAACUUUAAGGAAUUGGCGGGGGCGCACCACAAGGGGUGCGGCGUGCG
GUUUAAUCUAACUCAACACAGAGAACCUUACUAGGAGCGACGGCAAGAUGAAGGUCAUGC
UGAAGACAUUACUCGAUGAGCCGAGAGGUGGUGCAUGGCCGUCGCCAGCUCGUGCUAUGA
AGUGUCCAGUUAAGUCUGGCAACGAGCGAGACCUGUAUCUGCAAUUGCUAACGG--CAUC
AC-GGUGGACCGAGCACAUUGCAGGGACUGCCUUGGA-AACAAGGAGGAAGGCGCAGGCU
ACGGUAGGUCUGUAUGCCCCGAGUCUCCUAGGCUACACGCGCGCAACAAUGGUAGAGACA
AUGGGAUGCAACUCUGAAAAGAGAAGCUAAACCUCUAAACCCUAUCCAAGUUCAGAUUGA
GGGUUGCAACUCACCCUCAUGAAGUCGGAAUCCC--------------------------
------------------------------------------------------------
------------------------------------------------------------
-------------------------
>AB119623
------------------------------------------------------------
------------------------------------------------------------
------------------------------------------------------------
------------------------------------------------------------
------------------------------------------------------------
------------------------------------------------------------
------------------------------------------------------------
----------------------------------------AGCCGCCGCGGUAACACCAG
CGCCACGAGUGGUGGCCAUUAUUAUUGGGCUUAAAGCGUCCGUAGCCGGUUUAGUAAGUC
UUUUGUGAAAUCGUUCAGCUUAACUGAACGGCAUGCAGAGGAAACUACUAAACUUGGAAC
CGGGAGGGGUCGGAAGUAUUCUUGGGGGAGCGGUAAAAUGUUAUAAUCCCAAGAGGACUA
CCGGUGGCGAAGGCGUCCGACCAGAACGGAUUCGACGGUGAGGGACGAAGGCUAGGGGAG
CGAACCGGAUUAGAUACCCGAGUAGUCCUAGCAGUAAACUCUGCGAGCUAGGUGUUGCAU
AUUCUACGAGAAUAUGCAGUGUCGAAGCGAAAGCAUUAAGCUCGCCGCCUGGGGAGUAUA
GUCGCAAGACCGAAACUUAAAGGAAUUGGCGGGGGAGCACUACAAGGGGUGCGGCGUGCG
GUUUAAUCUAACUCAACGCACAGAAUCUCACCAGCAGCGACGGCAGAAUGAAAGUCAGUC
UAAAGGGCUUACUUGACGGGCCGAGAGGUGGUGCAUGGCCGUCGUCAGCUCGUGUCGUGA
GAUGUCCAGUUAAGUCUGGCAACGAGCGAGACCUGUACCCACAAUUGCUAACGACUC-UU
UA-GAG-GAUUGAGCACAAUGUGGGGACUGCCUUGGA-AACAAGGAGGAAGGUGCAGGCU
ACGGUAGGUCUGUAUGCCCCGAAUCUGCUGGGCUACACGCGCGCAACAAUGGUGAAGACA
AUGGGAUGCAACUCCGAAAGGAGAAGCUAAUCCUCGAAACUUCAUCCAAGUCCAGAUUGA
GGGUUGUAACUCACCCUCAUGACGCCGGAAUCCCUAGUAAUCAGAGUUUAGC-AUACUCC
GGUGAAUAUGUCCCUGCUCCU---------------------------------------
------------------------------------------------------------
-------------------------
>AB329839
------------------------------------------------------------
------------------------------------------------------------
------------------------------------------------------------
------------------------------------------------------------
------------------------------------------------------------
------------------------------------------------------------
------------------------------------------------------------
------------------------------------------------------CACCAG
CGCCACGAGUGGGAACCGCAUUUACUUGGCCUAAAGCGUCCGUAGCCGGUUUGAUAAAUU
UUUUGUGAAGUUGUUGGACUUAAUCUAACAACGUGCAGAAAAGACUGUCAAACUUGGAAC
UGGGAGGAGUUAGGGGAAUUCUGAGGGGAGCGGUAAAAUGCUAUAAUCCUCGGAGGACCA
CCUGUGGC------GUC-GACAC-A-CGCGUUAGUAUGUGU-UGCUACA---UAAG-GCG
CCUACUAGAACAG-UUCCCGAGUAGUCCUGGCUGUAAACUCUGCGAGCAAGGUGUUGCAC
AUUCUACGUGAAUGUACAGUGUCGAAAUGAAGAUGUUAAGCUCGCCGCCUGGGAAGUACG
GUCGCAAGACUGAAACUUAAAGGAAUUGGCGGGGGAGCACUACAAGGGGUGCGGCGUGCG
GUUUAAUCUAAUUCAACGCAGAAAAUCUCACCAGGAGCGACGGCAGGAUGAAAGUCAGGU
UAAAGGCCUUACUAGACAAGCCGAGAGGUAGUGCAUGGCCGUCGUCAGCUCGUGCGGCUA
GGUGUCCUGUUAAGUCAGGCAACGAGCAAGACCUGUACUCACAAUUGCUAACAAGUCUUU
UA-AGAUGAUUGAGCACAUUGUGGGGACUGCCUUCGA-AAGGAGGAGGAAGGUGCAGGCU
ACGAUAGGUCUGUAUGCUCCGAAUCUUCUGGGCUACACGCGCGCAACAAUGGUAGAGACA
AUGGGAUACAACUCCGAAAGGAGAAGUUAAACCUCGAAACUCUAUCUUAGUCCAGAUCGA
GGACUGUAACUCGUCCUCGUGACGAUGGAAUCCCUAGUAAUCAGAGUUCAU-CAUACUCU
GGUGAAUAUGUCCCUGCUCC----------------------------------------
------------------------------------------------------------
-------------------------
>EU731485
------------------------------------------------------------
------------------------------------------------------------
------------------------------------------------------------
------------------------------------------------------------
------------------------------------------------------------
------------------------------------------------------------
------------------------------------------------------------
------------G-AAUAAGGACUGGGUAAGACUAGUGCCAGCCGCCGCGGUAAUACUAG
CGGUCCAAGUCGCAACCAUUAUUAUUGGGUCUAAAACAUCCGUAGCUUGUUUAGUAAGUU
UCUUGUGAAAUUUUAUGUCUUAAGCAUAGGGCGAGCAAGAAGUACUGCUAAGCUAGAGAC
CGGGAGGAGUAAGGAGUAUGUUCAGAGUAACGGUAAAAUGUGUUAAUCCUGAAUAGACUA
ACAAUAGCGAAGGCACCUUACUAGAACGGUUCUGACAGUCAGGGAUGAAGGCUAGGGGCG
CAAAACGGAUUAGAUACCCGUGUAGUCCUAGCAGUGAACACUGCACACUAAACCUUGUGA
UCUCCUCGAGAGAUUGCAGGGCUGCAGGGAAGCCGAAGAGUGUGCUACCUGGGAAGUAUA
GUCGCAAGGCCGAAACUUAAAGGAAUUGGCGGGGAGACACUACAACGGGUGACGCGUGCG
GUUCAAUUAGAUUAUACACCGUGAACCUUACCAGGAGCGACAGCAGGAUGAAGGUCAGUC
UAAAGGGCUUACCUGACACGCUGAGAGGGGAUGCAUGGCCGACGUCAGCCUGUGCCGUGA
GGUGACCUGUUAAAUCAGGUAACAGGCAAGACCCUCAUCUUUAUUUACUA--------UG
U------------GUACUAUAGAGAGAUUGCCAUUG-UAAAAUGGAUGAAAGCGGGGGCU
ACGUUAGGUGAGUACAUCCCAAAUCCCCUGGGCAACACGCGCGCGUCAAUGGCAGAUACA
AUGAGAUGCGACUCUGAAAAGAGAAGCCAAUCUCUUAAAGUUUGUCUUAGUCCAGAUUGA
GG----------------------------------------------------------
------------------------------------------------------------
------------------------------------------------------------
-------------------------
>FJ755716
------------------------------------------------------------
---------------------------UGCUCAGUAACACGUCGGUAACCUGCCCUACGG
UCGGGGAUAAGCUCGGGAAACUGAGUGUGAGACCCGGUAGGGAUG-GGCACUGGAAUGUC
CCUUCCCUGAAA-CG-AAG---GCCGUAGGAUGGGCCGGCGGCGGAUUAGGCUGUUGGUG
GGGUAACGGCCCACCAAACCAAUGAUCCGUACGGGCCAUGAGAGUGGGAGCCCGGAGAGG
GACACUGAAAUACUGGUCCCAGCCCUACGGGGUGCAGCAGGCGCGAAACCUCCACACUGC
AUGAAAAUGCGAUGGGGGGAUCCUACGUGCCAUG--UUC-UACAGGGCUUUUGCCAAGAC
CAGAAGCCUUGGCGAAUAAGGGGUGGGCAAGACCGGUGCCAGCCGCCGCGGUAACACCGG
CGCCCCGAGUGGCACUCGCGAUUAUUGGGCCUAAAGCGUCCGUAGCCGGACGGGUAAAUC
CGCUGUGAAAUUGUGCCGCUUAACGGUACGGCGCGCAGCGGACACUGCCAGUCUCGGGAC
CGGGAGGGGUCAGAGGUAUGCCUGGGG-ACCGGUAAAAUGGGAUAAUCCACGGUAGACCA
CCAAUGGCGAAGGCAUCUGACCAGAACGGAUCCGACGGUGAGGGACGAAAGCCAGGGGAG
CGAACCGGAUUAGAUACCCGAGUAGUCCUGGCCGUAAACGCUGUGAGCUAGGUGU-GGCC
UAUCCAUGAGGUCGGCCG-UGUCGAA-AGAAGAUGCUAAGCUCACCGCCUGGGAAGUACG
GUCGCAAGACUGAAACUUUAAGGAAUUGGCGGGGGAGCACUACAAGGGGUGCGGCGUGCG
GUUUAAUUUAACUCAACGSAGAGAACCUCACUAGGAGCGACGGCAGGAUGAAGGACAGGC
UGAAGACUUUACCCGACGAGCCGAGAGGUAGUGCAUGGCCGCCGUCAGCUCGUGCCGUAA
GGUGUCCAGCUAAGUCUGGUAACGAGCGAGACCCA-------------------------
------------------------------------------------------------
------------------------------------------------------------
------------------------------------------------------------
------------------------------------------------------------
------------------------------------------------------------
------------------------------------------------------------
-------------------------
>EU731067
------------------------------------------------------------
------------------UCGGCAGAAUGCUCAGUAACACGUCACUAACUUUAGCUAUGG
UCAUCGAUAACUUCGGGAAACUGAGGGUAAACGAUGAUAGGAGAACCUUCCUGGAAUGGU
GUUUCUCUGAAA--CUCGUG---CCAUAGGAUAGGGUGGCGGUCGAUUAGGUAGUUGGUG
GUGUAAUGGACCACCAAGCCGACGAUCGAUACGGGCCUUGAGAGAGGUAGCCCGGAGAGG
GACACUGAGAAACUGGUCCCAGCCCUACGGGGUGCAGCAGGCGCGGAACCUUUACAAUGC
ACGCAAGUGUGAUAAGGGGAUCCUCAGUGCUCAUGUAUA-ACAUGGGCUUUUGCCAAGCG
UAAAUAGCUUGGCGAAUAAGUGGUGGGUAAGACUGGUGCCAGCCGCCGCGGUAACACCAG
CGCCACAAGUGGCAACCACGUUUAUUGGGCCUAAAGCGUCCGUAGCCGGCUUCGUAAAUC
UCUUGUGAAAUCGUCAGGCUCAACCUGACGGCGUGCUCGAGACACUGCGUCGCUUGAGAC
CGGGAGGAGUCAGAGGUAUUCCUGAGGGAGCGGUAAAAUGUGAUAAUCUCAGGAGGAUCA
CCUAUGGCGAAGGCAUCUGACCAGAACGGUUCUGACGGUGAGGGACGAAGGCUAGGGGAG
CGAUCCGGAUUAGAUACCCGAGUAGUCCUAGCAGUAAACGCUGCGAGCAAGAUGUUGCAU
UUCUCACGAGGAUAUGCAGUGUCGAAGAGAAGUCGUUAAGCUCGCCGCCUGGGAAGUACG
GUCGCAAGACUGAAACUUUAAGGAAUUGGCGGGGGAGCACCACAAGGGGUGCGGCGUGCG
GUUUAAUCUAACUCAACACAGAGAACCUUACUAGAAGCGACGGCGGGAAGAAGGUCAGCC
UGAAGGGCUUACCUGACGAGCCGAGAGGUAGUGCAUGGCCGCCGUCAGCUCGUGUCGUAA
GAUGUCCAGUUAAGUCUGGCAACGAGCGAGACCUAUACCUGCUAUUGCUAACAGCUACUC
CG-GUAGGACUGAGCACUUUGCAGGGACUGCCUUGGA-AACAAGGAGGAAGGUGUAGGCA
ACGGUAGGUCUGUAUGCUCCGAAUCUUCUAGGCUACACGCGCGCAACAAUGGUAGUGACA
AUGGGCUGCGACUCCGAAAGGAGAAGCUAAUCCUCGAAACAUUACCUCAGUUCGGAUUGC
GGGUUGUAACUCACCCGCAUGACGCCGGAAUCCCUAGUA---------------------
------------------------------------------------------------
------------------------------------------------------------
-------------------------
>AY454654
------------------------------------------------------------
------------------------------------------------------------
------------------------------------------------------------
------------------------------------------------------------
------------------------------------------------------------
-----CGCGGGAUUGGCACGGGG-GGACGGGGUGCAGCAGGCGCGAAACCUUUACAAUGC
ACGAAAGUGUGAUAAGGGAACCCUAAGUGCUUAGUUUUC-GC-UAGGCUUUUUUCAAGAA
CAAAAAUCUUGG-GAAUAAGUGGUGGGUAAGACCGGUGCCAGCAGCCGCGGUAACACCGG
CGCCACGAGUGGGGAUCAUGUUUAUUGGGCCUAAAGCGUCCGUAGCCGGUUUGAUAAAUC
UUUUGUGAAAUUGUCGUGCUUAACACAACAGCGUGCAAAAGACACUAUCAGACUUGGAAC
UGGGAGGAGUCAGAGGUAUUCUGGGGGGAGCGGUAAAAUGUUAUAAUCCUCAGAGGACCA
CCUGUGGCGAAGGCGUCUGACUAGAACAGCUUCGACGGUGAGGGACGAAAGCCAGGGGAG
CAAAACGGAUUAGAUACCCGAGUAGUCCUGGCUGUAAACGCUGCGAGCAAGGUGUUGCAU
AUCUUUCGUGGAUGUGCAGUAUCGAAACGAAGGUGUUAAGCUCGCCGCCUGGGAAGUAUA
GUCGCAAGACCGAAACUUAAAGGAAUUGGCGGGGGAGCACCACAAGGGGUGCGGCGUGCG
GUUUAAUCUAACUCAACACAGAGAAUCUCACCAGCAGCGACGGCAGAAUGAAGGUCAGAU
UGAAGGUUUUACCAGACAAGCCGAGAGGUAUUGCAUGGCCGUCGUCAGCUCGUGCCGUAA
GGUGUCCUGUUAAGUCAGGCAACGAGCGAGACCUGCAUCUACACUUGCUAACGAAUCUUU
A--AGAUGAUCGAGCACAGUGUAGGGACUGCCUUCGA-AAGGAGGAGGAAGGUGCAGGCU
ACGGUAGGUCUGUAUGGUCCGAAUCUGCUGGGCUACACGCGCGCAACAAUGGUAAAGACA
AUGGGAUGCAACUCUGAAAAGAGAAGCUAAUCCUCGAAACUUUAUCUUAGUCCAGAUUGA
GGAUUGUAACUCAUCCUCAUGACGAUGGAAUCCCUAGUAACCAGAAGUCAU-CAGCUUCU
AGUGAAUAUGUCCCUGCUCCUUGCACGAAUCGCC-GAAUCACUAGU--------------
------------------------------------------------------------
-------------------------
>EF444648
------------------------------------------------------------
------------------------------------------------------------
------------------------------------------------------------
----------AA--UUCGUG---CCGAAGGAUGGA-CGGCGGCCGAUUAGGCUGUUGGUG
G-GUUACGGCCCACCAAACCGAAGAUCGGUACGGGCCAUGGAAGUGGUAGCCCGGAGAGG
GACACUGGAAAACUGGUCCCAGCCCCACGGGGUGCAGCAGGCGCGAAAACUUUACAAUGC
ACGAAAGUGUGAUAAGGGAAUCCUCAGUGCUUACGCACA-GCGUAGGCUUUUGCCAAGUG
UAAAUAGCUCGGCGAAUAAGUGGUGGGUAAGACUGGUGCCAGCCGCCGCGGUAACCCCAG
CGCCACAAGUGGCAAUCGCGAUUAUUGGGCCUAAAGCGUUCGUAGCCGGCUAGGUAAAUC
UCUUGUGAAAUCGUGCAGCUUAACUGUACGGCGUGCAGGGGAGACUGCCUGGCUCGAGAC
CGGGAGGGGUUAGAGGUAUUUUGUGGGGAGCGGUAAAAUGCUAUAAUCCACAGAGGACCG
CCAU-GGCGAAGGCAUCUAACCAGAACGGAUCUGACGGUGAGGAACGAAAGCCAGGGGAG
CGAACCGGAUUAGAUACCCGAGUAGUCCUGGCCGUAAACGCUGUGAGCUAGGUGUUGCGC
AAUUUAUAUGAUUGCGCAGUGUCGAAACGAAGGUGUUAAGCUCACCGCCUGGGAAGUACG
GUCGCAAGGCUGAAACUUUAAGGAAUUGGCGGGGGAGCACUACAAGGGGUGCGGCGUGCG
GUUUAAUCCAACUCAACGCGGAGAACCUCACUAGAAGCGACGGCAGGAUGAAGGCCAGGC
UGAAGACCUUGCCCAACGAGCCGAGAGGUAGUGCAUGGCCGUCGUCAGCUCGUGCCGUAA
GGUGUCCUCUUAAGUGAGGCAACGAGCGAGACCUGUACUUACAGUUGCUAACGA----CC
UAUGGGA--UCGUGCACACUGUGAGGACUGCUCCGGA-AACGGAGAGGAAGGUGCAGGCU
ACGGUAGGUCUGUAUGCUCCGAAUCUUCUAGGCGACACGCGCGCAACAAUGGUAGCGACA
AUGGGCUGCAACACCGAAAGGUGAAGCUAAUCCUCGAAACGCUAUCCAAGUCCAGAUUGA
GGUUUGCAACCCAACCUCAUGACGCCGGAAUCCCUAGUAAUCGGGUGUUAGC-AUCGCCC
GGUGAAUAUGUCCCUGCUCCUUGCACACACCGCCCGUCAAACCAACCGAGCAGGGUUUAG
GUAAAGCUUGCCUUUUAGCACGUGU-GAAU------------------------------
-------------------------
>AB329829
------------------------------------------------------------
------------------------------------------------------------
------------------------------------------------------------
------------------------------------------------------------
------------------------------------------------------------
------------------------------------------------------------
------------------------------------------------------------
------------------------------------------------------CACCUG
CGCCACGAGUGGCAAUCAUGUUUAUUGGGCCUAAAGCGUUCGUAGCCGGAUGAGCAAGUC
UUGGGUGAAAUCGUUGCGCUUAACAAAACGACGUGCUUGAGAUACUACUUUUCUAGAGAC
CGGGAGGAGUUAGGGGUAUUCUUGAGGGAGCGGUAAAAUGCUAUAAUCUCAAGAGGACCA
CCUGUGGCGAAGGCGCCUAACUAGAACGGGUCUGACGGUGAGGAACGAAAGCUAGGGGAG
CAAACCGGAUUAGAU-CCCGAGUAGUCCUAGCCGUAAACGCUGUGAACUAGAUGUUGCAU
AUUCUACGUGAAUAUGCAGUGUCGAAGCGAAGGUAUUAAGUUCACCGCCUGGGAAGUACG
GUCGCAAGGCUGAAACUUAAAGGAAUUGGCGGGAGAGCACCACAAGGGGUGCGGCGUGCG
GUUUAAUCUAACUUCACGCAGAGAAUCUCACCAGCAGCGACGGCAGAAUGAAGGUCAGAU
UAAAUGUCUUACCCAACGAGCCGAGAGAUAGUGCAUGGCCGUCGUCAGCUCGUGCCGU-A
UCUAUCAC--UCAGUGAGGUAACGAGCGAGACCCAUACCCAUAAUUGCCAACAGGUUCUU
UA-GAAUGACUGGGCACAUUAUGGGGACUGCUCUGGA-AACAGAGAGGAAGGUGUGGGCU
ACGGUAGGUCUGUAUGCUUCGAAUCUGCUGGGCUACACGCGCGCAACAAUGGCGAGGACA
AUGGGAUGCCACACCGAAAGGUGAAGCUAAACCUCGAAACCUCGUCUUAGUUUAGAUUGA
UGGUUGUAACUCACUGUCAUGACAACGGAAUCCCUAGUAAUCGGACUUCAUC-AGGGUCC
GGUGAAUAUGUCCCUGCUCU----------------------------------------
------------------------------------------------------------
-------------------------
>JF262351
-UCCCGUUGAUCCUGCGGGAGAAUGCUGCUAUGAGGAUUCGAUUAAGCCAUGCAAGUCUU
----C----UCG--AAGAGAGGCGACACGCUCAGUAACACGUCGUUAAUCUGCCCUAAGG
UCAGGGAUACCCACGGGAAACUGUGGUUAAUACCUGAUAGGGAAUGGAUACUGGGAUGUU
CCAUUCCUUAAA--UUCGUG---CCUUAGGAUGAGACGGCGGCCGAUUAGGCUGUUGGCG
GUGUAAUGGACCACCAAACCUAAGAUCGGUACGGGCCAUGAGAGUGGUAGCCCGGAGAGG
GACACUGAGAUACUGGUCCCAGCCCUACGGGGUGCAGCAGGCGCGAAAACUUUCCAAUGC
ACGCAAGUGUGAGAAGGGAAUCCUCAGUGCUCAAGCAAA-GCUUGGGCUUUUGCUAUGUG
UAAAUAACAUGGCGAAUAAGUGGUGAGUAAGACUGGUGCCAGCCGCCGCGGUAACCCCAG
CGCCACAAGUGGCAUUCGCGUUUAUUGGGUCUAAAGCGUCCGUAGCAGGUUUUGUAAAUU
CCUUGUGAAAUUGCCAGGCUCAACUUGGCAGAGUGCAGGGAACACUGUAAAACUUGGGAC
CGGGAAGGGUCAGAGGUAUUCCUGAGGGAGCGGUAAAAUGCUAUAAUCCAGGAGGGACCA
CCGGUGGCGAAGGCGUCUGACUAGAACGGAUCCGACUGUGAGGGACGAAAGCCAGGGGAU
CAAAACGGAUUAGAUACCCGAGUAGUCCUGGCCGUAAACGCUGUGAGCAAGGUGUCGCGU
AUUCCACGUGAAUGCGCGGUGUCGAAAAGAAGUUACUAAGCUCACCACCUGGGAAGUACG
GUCGCAAGACUGAAACUUUAAGGAAUUGGCGGGGGCGCACCACAAGGGGUGCGGCGUGCG
GUUUAAUCUAACUCAACGCAGAACACCUUACUAGGGGCGACGGCAGGUUGAAGGUCAUGC
UGAAGACAUUACCUGACGAGCCGAGAGGUGGUGCAUGGCCGUCGCCAGCUCGUGCUAUGA
AGUGUCCAGUUAAGUCUGGCAACGAGCGAGACCUGUACCCUCUAUUGCUAACGGAACUUC
GG-UUGA--CUGAGCACAUUGAGGGGACUGCCUUGG-UAACAAGGAGGAAGGUGCAGGCU
ACGGUAGGUCUGUAUGCCCCGAAUCCCCUAGGCUACACGCGCGCAACAAUGGUAAGGACA
AUGGGAUGCGACACCGAAAGGUGAAGCUAAACCUCUAAACCUUAUCUUAGUACAGAUUGA
GGGUUGCAACCCACCCUCAUGACGUCGGAAUCCCUAGUAAUCAGGUUUCAUC-AUAGCCA
GGUGAAUAUGUCCCUGCGCCUUGCACUCACCGCCCGU-----------------------
------------------------------------------------------------
-------------------------
>HQ144088
-------------------------CUGCUAUCAGGAUUCG-UUAAGCCAUGCAAGUC-A
GGUCAG--U-A---AUGGCCGGCAACAGGCUCAGUAACACGUCGAUAAUCUGCCCUAAGG
ACGAGGAUACCCACGGAAAACUGUGGCUAAUACUUGAUAUUGAAUGGAUUCUGGAAUAGU
CAUUCGU-UAAA--CGCAAG-G-CCUUAGGAUGAGUCGGCGGCAGAUUAGGCAGUUGGCG
GUGUAACGGACCACCAAACCAAAGAUCUGUAGGGGCCCUGAGAGGGGUAGCCCCGAGAGG
GACACUGAAAUACUGGUCCCAGCUCCACGGAGUGCAGCAGGCGCGAAACCUUCACAAUGC
GCGAAAGCGUGAUGGGGGGAUCCUGAGUGCUCAUAUUUU-UGUA-AGCUUUUGCCAAGAG
UUCACAUCUUGGAGAAUAAGUGGUGGGUAAGACCGGUGCCAGCAGCCGCGGUAACCCCGG
CGCCACGAGUGGCAA-U-CUUUUAUUGGGCCUAAAGCAUUCGUAGCCGGAUUAAAAAAUC
UCUUGUGAAAUUGUCGAACUUAA-UACGGCGCGUGCAGGAGACACUUUUAGUCUAGAGAC
UGGGAGGAGUUGGGAGUAUGCCUUGGGGAGCGGUUAAAUGUGAUAAUCCAAGGUAGACUA
CCUGUGGCGAAGGCGCCCAACUAGAACAGUUCUGACGGUGAGGGAUGAAAGCUAGGGGAG
CGAUCCGGAUUAGAUACCCGAGUAGUCCUAGCUGUAAACACUGCGAGCUAGGUGUCGCAU
AUUCUACGAGAAUAUGCGGUGUCGAAAAGAAGUUGAUAAGCUCGCCGCCUGGGAAGUACG
GUCGCAAGACUGAAACUUAA----------------------------------------
------------------------------------------------------------
------------------------------------------------------------
------------------------------------------------------------
------------------------------------------------------------
------------------------------------------------------------
------------------------------------------------------------
------------------------------------------------------------
------------------------------------------------------------
------------------------------------------------------------
-------------------------
>EU731302
------------------------------------------------------------
------C-UUCGGAAGGACCGGCAGACCGCUGAGUAACACGUCAGUAACCUGCCCUAUGG
UCUGGGAUAGCCCCGGGAAACUGGGAGUAAUACCGGAUAGGAGCCGAGACCUGGAAUGGU
CCGGUUCCCAAA-GCUUCGGC-GCGAUAGGAUGGGCUGGCGGCUGAUUAGGUAGAUGGCG
GGGUAACGGCCCACCAUGCCGACGAUCAGUAGGGGCCAUGAGAGUGGGAGCCCCCAGAGG
GACACUGAGAUACUGGUCCCAGCCCUACGGGGUGCAGCAGCUACGAAACCUUUACAAUGC
ACGAAAGUGUGAUAAGGGGAUUCCAAGUGCUCAUGCACA-GCAUGGGCUUUUGCCAAGGG
UAAAGUCCUUGGCGAAUAAGUGGUGGGAAAGACCGGUGCCAGCAGCCGCGGUAACACCGG
CGCCACAAGUGGCAAUCGCAAUUACUGGGUCUAAAGCGUCCGUAGUCGGCCUGAUCAAUC
UCUUGUGAAAUCGUGGAGCCCAACUCCACGGCGUGCAGGAGAUAUUGUCAGGCUAGGGAC
CGGGAGGCGUCAGAGGUAUUCCUGAGGGAGCGGUAAAAUGUGAUAAUCUCAGGAGGACCA
CCUGUGGCGAAGGCGUCUGACGAGAACGGAUCCGACGAUGAGGGACGAAGGCCAGGGGAG
CAAACCGGAUUAGAUACCCGAGUAGUCCUGGCAGUAAACGCUGUGAGCUAGGUGUUGC-U
CAUCUGUAAGGAUGUGCAGUGUCGUAGUGAAGACGUUAAGCUCACCACCUGGGAAGUACG
GUCGCAAGACUGAAACUUAAAGGAAUUGGCGGGGGAGCACUACAAGGGGUGCGGCGUGCG
GUUUAAUCUAACUUAACGCAGAGAAUCUCACCAGGUGCGACGGCAGGAUGAUGGUCAGUC
UGAAGGGCUUACCGGACGAGCCGAGAGGUAGUGCAUGGCCGUCGUCAGCUCGUGCCGUAA
GGUGUCCUGUUAAGUCAGGUAACGAGCGAGACCUGCGUCUACAAUUGCCAGCGGGCUCUA
CG-GAGCGACUGGGCACAUUGUAGGGACUGCCGGUG-AAAGCCGGAGGAAGGUGCAGGCU
ACGGUAGGUCUGUAUGCUCCGAAUCUCCUGGGCUACACGCGCGCAACAAUGGUAAGGACA
AUGGGAUGCUACUCCGAAAGGAGACGCUAAACCUCGAAACCUUAUCCCAGUCCAGAUCGU
GGGUUGGAACUCACCCACGUGACGUUGGAAUCCCUAGUAAUC------------------
------------------------------------------------------------
------------------------------------------------------------
-------------------------
>GU127416
------------------------------------------------------------
------------------------------------------------------------
------------------------------------------------------------
------------------------------------------------------------
------------------------------------------------------------
------------------------------------------------------------
---------UGACACGGGAAUUUAAUGUGCUUACCGUUU-GCGUAGGCUUUGCA-AGGUC
UAAACAGCUUGGAGAAUAAGUGUUGGGUAAGACUGGUGCCAGCAGCCGCGGUAACCCCAG
CGCCACGAGUGGGAGUCGCUUUUAUUGGGCCUAAAGCGUU-GUAGCCCGUUU-GUAAGUC
UUU-GUGAAAUUGUUAGGCCUAACCUAACAGCGUGCAAGAGAUACUGCAUUUCUAGAGAC
CGGGAGGAGUGUGAGGUAUUCCAUGGGGAACGGUAAAAUGUAAUAAUCCAUGGGGGACCA
CCAGUGGCGAAGGCGUCACACUAGAACGGAUCUGACGGUGAGGAACGAAGGCUAGGGGAG
CAAAACGGAUUAGAUACCCGAGUAGUCCUGGCAGUAAACUCUGUGUGCUAGGUGUUGCAU
UUUCUU-GUGAACGUGCAGUAUCGAAGUGAAGACAUUAAGCACACCGCCUGGGUAGUACG
GUCGCAAGGCUGAAACUUAAAGGAAUUGGCGGGGGAGCACUACAAGGGGUGCAGCGUGCG
GUUCAAUCGAACUCUACGCCGAGAAUCUCACCAGGGGCGACUGCAGAAUGAAGAUCAAGC
CGAUGACUUUAUCUGACGAGCAGAGAGGUAGUGCAUGGCCGUCGUCAGCUCGUGCCGCAA
GGUGUCCUGUUAAGUCAGGCAACGAGCAAGAUCUGCGUCUACUAUUGCCAGCAGGAGGUA
AC-CUCGG-CUGGGCACAUUGUAGAGACUGCCUUCGA-AAGAAGGAGGAAGGUGCAGGCA
ACGAUAGGUCUGUAUGCUCCGAAUCUCCUGGGCUACACGCGCGCGACA-UGGAUAGAACA
-UGGGCUGC-ACACCGAAAGGUGAAGCUAAUCCUCGAAAUCUAUUCUUAGUCUGGAUUGA
GGAUUAAA-CUCAUCCUCAUGACAC-UGAAUCCCUA-UAAACCCGA--------------
------------------------------------------------------------
------------------------------------------------------------
-------------------------
>JQ315353
------------------------------------------------------------
-------------------------ACGGCUCAGUAACACGUCAUUAAUCUGCCCUUAGG
UCAGGCAUAACCUCGGAAACCUGAGGCUAACACCUGAUAGGAAAUUGGUCCUGGAAUGGU
CUUUUUCUGAAA-GAUU--AC-GCCUAAGGAUGAGAUGGCGGCAGAUUAGCUUGUUGGUG
GGGUAAAGGCCCACCAAGGCUGCGAUCUGUAGGGGCCUUGARAGAGGUAGCCCCGAGAAG
GGUACUGAGACACUGACCCUAGCCCUACGGGGUGCAGCAGGCGCGAAACCUUUACAAUGC
ACUAACGUGUGAUAAGGGGACUCUAAGUGCUCAUACAUU-GUAUGGGCUUYUGCAUAGGG
UAAAUACCUAUGCGAAUAAGUGGUGGGAAAGACUGGUGCCAGCCGCCGCGGUAACACCAG
CGCCACGAGUGGGAAUCGUAAUUAUUGGGCCUAAAGCGUCCGUAGCCGGCUUGUUAAAUU
UCCUGUGAAAUUAUCCAGCUUAACUGGAUAGCGUGCAGGAAAGACUGGCAAGCUAGGGAC
CGGGAGGAGCGUGAGGUAUUCCUUGGGGAGCGGUAAAAUGUUAUAAUCCUUGGAAGACCA
CCUGUGGCGAAGGCGUCACGCUAGAACGGAUCCGACGGUGAGGGACGAAAGCUAGGGUAG
CAAUCCGGAUUAGAUACCCGAGUAGUCCUAGCUGUAAACGCUGCGAGCUAGGUGUUGCAC
AUUCUUCGAGAAUGUGCAGUAUCGAAGCGAAGGUGAUAAGCUCGCCGCCUGGGGAGUACG
GUCGCAAGGCUGAAACUUAAAGGAAUUGGCGGGGGAGCACAACAAGGGGUGCGGCGUGCG
GUUUAAUUGAACUCAACGCCGGAAAUCUCACCAGCAGCGACGGCAGAAUGAAGGUCAGAU
UGAAGGUUUUACCUGACAAGCCGAGAGGAGGUGCAUGGCC--------------------
------------------------------------------------------------
------------------------------------------------------------
------------------------------------------------------------
------------------------------------------------------------
------------------------------------------------------------
------------------------------------------------------------
------------------------------------------------------------
-------------------------
>AB744716
------------------------------------------------------------
------------------------------------------CGAUAAUCUGCCUUACAG
UCUGGGAUACCCUCGGGAAACUGAGGUUAAUACCGGAUAGGGAAUUUGUGCUGGAAUGCU
AUUUUCCUUAAA-AGUAAUG---CUGUAAGAUGAGUCGGCGGCUGAUUAGGCUGUUGGUG
AGGUAAAGGCUCACCAAACCUAUGAUCAGUAGGGGGAGUGAGAGCUCUAGCCCCGAGAAG
GACACUGAGAUAAGGGUCCUAGCCCUAAGGGGUGCAGCAGGCGCGAAAACUUUACAAUGC
ACGAAAGUGUGAUAAGGGGAACCCAAGUGCUAACCUUUG---GUUGGCUUUUGCCAAGUU
UAAAUAUCUUGGCGAAUAAGGGAUGGGCAAGACCGGUGCCAGCCGCCGCGGUAACCCCGG
CGUCCCGAGUGGUAAUCAUAUUUAUUGGGUCUAAAGCAUCCGUAGCAGAUUUAGUUAGUC
CUUUGUGAAAUUGUUUGGCCUAACCAAACAGAUUGCAAGGGAUACUACUAGGUUAGAGAC
CGGUAGGGGACAGAAGUAUCCAUUGGGAAACGGUAAAAUGUGAUAAUCCUUUGGAGACUA
CCAGUGGCGAAGGCGUCUGUCCAGAACGGAUCUGACUGUGAGGGAUGAAAGCCAGGGGAG
CGAACCGGAUUAGAUACCCGAGUAGUCCUGGCCGUAAACGCUGUGAACUAGGUGUUGCAU
AUCUCACGUGGAUGUGCAGUGCCGUAGCGAAGGUGUUAAGUUCACCACCUGGGAAGUACG
GUCGCAAGGCUGAAACUUAAAGGAAUUGGCGGGGGCGCGCUCCAACCGGUGGAACGUGUG
GUUCAAUUUGAUUCUACGCGGGAAACCUCACCAGGGGCGACGGCAGAAUGAAGGUCAGAU
UAAAGGUCUUACCUAACGAGCCGAGAGAUGGUGCAUGGCCGCCGUCAGUUCGUGUCGUAA
GAUGUACUGCUAAGCCAGUUAACGAACAAGACCUACGCACACAGUUGCUACCGAGUUCUU
CG-GAAUGAUCGGGCACACUGUGUGGACUGCUCGCG-UAAGUGAGAGGAAGGUGUAGACA
ACGGUAGGUCAGUAUGCCUCGAAUCUCCUGGGCCACACACGCGUUAUAAUGGGAAGGACA
AUGGGCUGCAACUCCGAAAGGAGAAGCCAAUCCUCGAAACCUUUCCUCAGUUCAGAUUGA
GGGUUGCAAUUCACCCUCAUGAAGCCAGAAUCGGUAGUAAUCGGAUGUCAAC-AGCGUCC
GGUGAAUGCGGCAACGCGCC----------------------------------------
------------------------------------------------------------
-------------------------
>JX426865
------------------------------------------CUAAGCCAUGCGAGUCCA
GGGGUC--GCAA--GACCCCGGCAUACUGCUCAGUAACACGUUGAUAAUCUGACCUUUGG
UCUGGGAUAACCUCGGGAAACUGAGGAUAACACCGGAUGAGAGACCCGUUCUGGAAAGAA
GUGUCUCUAAAAAG-CAAUG---CCAAAGGGUGAGUCAGCGGCCGAUUAGGUAGUUGGUG
GGGUAAAGGCCCACCAAGCCGAUGAUCGGUAGGGGCCUUGAAAGAGGUUGCCCCGAGAAG
GGAACUGAGAUACUGUCCCUAGCCCCACGGGGUGCAGCAGGCGCGAAAACUCUACAAUGC
ACGAAAGUGUGAUAGGGGAACCCUGAGUGCUCA-GCUCU-GC-UGGGCUUUUGCCAAGAU
UAAAAACCUUGG-GAAUAAGUGAUGGGUAAGACUGGUGCCAGCAGCCGCGGUAACACCAG
CGUCACAAGUGGGGACCACAUUUAUUGGGCCUAAAGCGUCCGUAGCCGGUUUAGUAAAUC
UUCUGUGAAAUCAUUAGGCUCAACUUAAUGACGUGCAGAGGACACUGCUAGACUAGGAAC
CGGGAGGAGUCAGAGGUAUUCUGGGGGGCGCGGUAAAAUGCGAUAAUCCUCAGAGGACCA
CCCGUGGCGAAGGCGCCUGACUAGAACGGGUUCGACGGUGAGGGACGAAAGCCAGGGGAG
CAAACCGGAUUAGAUACCCGAGUAGUCCUGGCUGUAAACGUUGCGAGCUAGGUGUUGCAU
AUUCUUCGAGAAUAUGUGGUGUCGAAGCGAAGGCAUUAAGCUCGCCGCCUGGGAAGUAUA
GUCGCAAGACCGAAACUUAAAGGAAUUGGCGGGGGAGCACCACAAGGGGUGGAUGCUACG
GUUUAAUUGGAUACAACGCCGUGAACUUCACCAAGGGCGACGGCAGAAUGAAGGCCAGAC
UAAAGAUCUUGCCUAACAAGCCGAGAGGAGGUGCAUGGCCAG------------------
------------------------------------------------------------
------------------------------------------------------------
------------------------------------------------------------
------------------------------------------------------------
------------------------------------------------------------
------------------------------------------------------------
------------------------------------------------------------
-------------------------
>EU731360
------------------------------------------------------------
-----------G--AACACCGGCGGAAUGCUCAGUAACACGUCAAUAAUCUGACCUUAGG
UUAAGGAUAACCUCGGAAAACUGAGGCUAAUACUUAAUAUUUAAUACAAUCUGGAAUGAU
GUAUUAAUUAAAAGC-AAUG---CCUAAGGAUGAGUUGGCGGCAGAUUAGGUUGUUGGAG
AGGUAAAGGCUCACCAAGCCAAUGAUCUGUAGGGGCCGUGAGAGCGGUAGCCCCGAGAAG
GGUACUGAGGAACUGACCCUAGCCCUAAGGGGUGCAGCAGGCGCGAAACCUUUACAAUGC
ACGAAAGUGUGAUAAGGGAAUCCCGAGUGCUUAUGUAUUA-CAUAGGCUUUUGUUAAGAG
CAAAAAUCUUAGCGAAUAAGCGAUGGGUAAGACUGGUGCCAGCCGCCGCGGUAACACCAG
CGUCGCUAGUAGCAAUCGCGUUUAUUGGGCCUAAAGCGUUCGUAGCUGGAUUGGUAAAUU
UUCUGUGAACUUGUUGUGCUUAACAUAACAGCGUGCGGAAAAGACUGCUAAUCUUGGGAC
UGGGAGGAGUUAGAGGUAUUCUUUGGGAAGCGGUAACAUGCUAUAAUCCUUAGAAGACCA
CCUGUGGCAAAGGCGUCUAACUAGAACAGACCCGACAGUGAGGGACGAAAGCCAGGGGAG
CGAACCGGAUUAGAUACCCGCGUAGUCCUGGCCGUAAACUCUGUGAGCAAGGUGUUGCAU
A-UCCUUGAGGAUGUGCAGUAUCGAAGUGAAGACGUUAAGCUCACCGCCUGGGAAGUAUG
GUCGCAAGGCUGAAACUUAAAGGAAUUGGCGGGGGAGCACCACAAGGGGUGCGGCGUGCG
GUUCAAUCUAACUCAACGCAGAGAAUCUCACCAGCAGCGACGGUAGAAUGAAAGUCAGGC
UGAAGGUCUUACUUGACAAGCCGAGAGGUAGUGCAUGGCCGUCGUCAGCUCGUGCCGUGA
GGUGUCCUGUUAAGUCAGGCAACGAGCGAGACCUGCACUCAUAAUUGCUAAUGGGUUCUU
CG-GAACGACCAAGAACAUUAUGAGGACUGCCCUCGA-AAGGGGGAGGAAGGUGCAGGCA
ACGAUAGGUCUGUAUGCUCCGAAUCUGCUGGGCUACACGCGCGCAACAAUGGUUGGGACA
AUGGGAUGCAACUCUGAAAAGAGAAGCUAAACCUCUAAACCCAAUCUUAGUUCAGAUUGA
GGAUUGUAACUCAUCCUCAUGACGAUGGAAUCCCUA------------------------
------------------------------------------------------------
------------------------------------------------------------
-------------------------
>EU731141
---------------------------------------------AGCCAUGCAAGUGAA
AGAGAU--UUAG--UCUCUUCGCGAAUCGCUCAGUAACACGUCGAUAAUCUACCCUUACG
CCUGGAAUAAACUCGGGAAACUGAGUAUAAUACCAGAUAAUGCAUAUCAUCUGGAAUGAG
AUAUGCACAAAA-GUUUUAACG-UGUAAGGAUGAGUUGGCGGCUGAUUAGGUAGUUGGCG
GGGUAACGGCCCACCAAGCCUUCGAUCAGUAGGGGCCAUGAGAGUGGUAGCCCCGAGAGG
GUCACUGAGAAACUGGACCCAGCCCUACGGGGUGCAGCAGGCGCGGAACCUCUUCAAUGC
ACGACAGUGUGAAAGGGGGAUCCUACGUGCUUAUGUACA-ACAUAGGCUUUUGUAUAAUG
UAGAUAAUUAUACGAAUAAGGGGUGGGAAAGACCGGUGCCAGCAGCCGCGGUAACACCGG
CGCCCCUAGUGGCAAUCGUAAUUAUUGGGCCUAAAGCAUCCGUAGCCGGAUUAGUAAAUU
CUCUGUGAAAUUUCUCAGCUUAACUGAGAGGAGUGCAGGGAACACUGCUUUUCUUGAGAC
CGGGAGGGGUCAAAGGUAUUCUGAAGGGAGCGGUAAAAUGUGAUAAUCUUCGGAGGACCA
CCAAUGGCGAAAGCAUUUGACCAGAACGGAUUUGACGGUGAGGGAUGAAGGCCAGGGGAG
CAAAACGGAUUAGAUACCCGAGUAGUCCUGGCUGUAAACGCUGCGUGCAAGGUGUUGCGU
AUUCU-CGUGAAUGCGCAGUAUCGAAGAGAAGUCGUUAAGCACGCCGCCUGGGAAGUACG
GUCGCAAGACUGAAACUUAAAGGAAUUGGCGGGGGAGCACCACAAGGGGUGCGGCGUGCG
GUUUAAUCUAACUUAACGCAGAAAAUCUCACCAGAGGCGACAGCAAGAUGAAGAUCAGUC
UAAAGGGCUUAUCAGAUGAGCUGAGAGGUAGUGCAUGGCCGUCGUCAGCUCGUGCCGUAA
GGUGUCCUGUUAAGUCAGGCAACGAGCGAGACCUGCAUCCACAAUUGCCAGCGACAUCUU
CG-GAUGGAUCGGGAACAUUGUGGGGACUGCCUGUGA-AAACAGGAGGAAGGUGCAGGCU
ACGGUAGGUCUGUAUGCUCCGAAUCUUCUGGGCUACACGCGCGCAACAAUGGUAUGGACA
AUGGGAUACUACUCUGAAAAGAGACGUUAAUCCUCGAAACCAUGCCCAAGUACAGAUUGU
GGUUUGUAACUCAACCACAUGACGCUGGAAUCCCUAGUAAUCG-----------------
------------------------------------------------------------
------------------------------------------------------------
-------------------------
>KP308743
uACCCGUUGAUCCUGCGGGAGAUUGCGGCUAUCUGGGUUCGACUAAGCCAUGCAAGUCAA
GGGGGA--GCAA--UCCACCGGCAUAAGGCUCAGUAACACGUCGAUAAUCUGCCCUUAGG
UCUGGGAAAACCGUGGGAAACUGCGGCUAAGCCCGGAUAGAGGAAUAUGUCUGGAAUGGC
UUUUCCUUUAAA-AGCAAUG---CCUAAGGAUGAGUCGGCGGCGGAUUAGGUAGUUGGUG
AGGUAAAGGCUCACCAAGCCGAAGAUCCGUAGGGGCUCUGAGAGGAGUAGCCCCGAGAAG
GGCACUGAGAUACUGGCCCUAGCCCUACGGGGUGCAGCAGGCGCGGAAACUUUACAAUGC
ACGCAAGUGUGAUAAGGGAACCCAGAGUGCUUAGGCUUA-GCCUAGGCUUUUGCAAAGAG
CAAAUAUCUUUGCGAAUAAGUGGUGGGCAAGACUGGUGCCAGCCGCCGCGGUAACACCAG
CGCCACGAGUUGCAAUCCCAUUUAUUUGGCCUAAAGCGUCCGUAGCUCGUCAGGUAAAUC
UCUUGUGAAAUCGUUGGGCUUAACCUAACGGCGUGCAGGGGACACUGCCUGGCUAGGGAC
CGGGAGGAGUCAGAGGUAUUCAGGGGGGAACGGUAAAAUGUUAUAAUCCCCUGCAGACCA
CCUGUGGCGAAGGCGUCUGACUAGAACGGGUCCGACAGUCAGGGACGAAAGCUGGAGGAG
CAAACCGGAUUAGAUACCCGAGUAGUUCCAGCUGUAAACGCUGCGAGCUAGGUGUUGCAC
AUUCUUCGUGAUUGUGCAGUGUCGAAGCGAAGGUGUUAAGCUCGCCGCCUGGGAAGUAUG
GUCGCAAGACUGAAACUUAAAGGAAUUGGCGGGGG-------------------------
------------------------------------------------------------
------------------------------------------------------------
------------------------------------------------------------
------------------------------------------------------------
------------------------------------------------------------
------------------------------------------------------------
------------------------------------------------------------
------------------------------------------------------------
------------------------------------------------------------
-------------------------
>DQ417471
uUCCGGUUGAUCCUGCCGGAGGUUGCUGCUAUGAGGGUUCGACUAAGCCAUGCAAGUC-U
GA-------UAG-CAAUAUCGGCAGAAUGCUCAGUAACACGUCGUUGACCUUACCUAUGG
UCAUCGAUAACCUCGGGAAACUGAGGGUAAACGAUGAUAGAAGAAUUCUCCUGGAAUGGU
GUUUCUUUGAAA--CUCGUG---CCAUAGGAUGGGGCGGCGGCUGAUUAGGUAGUUGGUG
GUGUAAUGGACCACCAAGCCAAUGAUCGGUACGGGCCUUGAGAGAGGUAGCCCGGAGAGG
GACACUGAGAAACUGGUCCCAGCCCUACGGGGUGCAGCAGGCGCGGAACCUUUACAAUGC
ACGCAAGUGUGAUAAGGGAACCCUCAGUGCUCAUGUUUU-ACAUGGGCUUUUGCCAAGCG
UAAAUAGUUUGGCGAAUAAGUGGUGGGUAAGACUAGUGCCAGCCGCCGCGGUAACACCAG
CGCCACGAGUGGCAACCACGUUUAUUGGGCCUAAAGCGUCCGUAGCCGGUUUGGUAAAUC
UCUUGUGAAAUCGUCAGGCUUAACUUGACGGCGCGCUCGAGACACUGCCUUACUUGAGAC
CGGGAGGAGUCAGAGGUAUUUCUGAGGGAGCGGUAAAAUGUGAUAAUCUCAGGAGGAUCA
CCUAUGGCGAAGGCAUCUGACCAGAACGGAUCUGACGGUGAGGGACGAAGGCUAGGGGAG
CGAUCCGGAUUAGAUACCCGAGUAGUCCUAGCAGUAAACGCUGCGAGCAAGAUGUUGCAC
UUCUUAAGAGGAUGUGCAGUGUCGAAGAGAAGUCAUUAAGCUCGCCGCCUGGGAAGUACG
GUCGCAAGACUGAAACUUUAAGGAAUUGGCGGGGGAGCACCACCAGGGGUGCGGCGUGCG
GUUUAAUCUAACUCCACACAGGGAACCUUACUAGAAGCGACGGCAGGAAGAAAGUCAUGC
UGAAGACAUUACUUGACGAGCCGAGAGGUAGUGCAUGGCCGCCGUCAGCUCGUGUCGUAA
GAUGUCCAGUUAAGUCUGGCAACGAGCGAGACCCA-------------------------
------------------------------------------------------------
------------------------------------------------------------
------------------------------------------------------------
------------------------------------------------------------
------------------------------------------------------------
------------------------------------------------------------
-------------------------
>EF444656
------------------------------------------------------------
------------------------------------------------------------
------------------------------------------------------------
---------------------------------------AAGUAAUUGAUUAACUUCGCA
AAUUAUAUGACCACCAAGCCAAAGAUCGGUAGGGGUUUUGAGAGAGAUAGCCCCGAGAAG
GGCACUGAGACACUGGCCCUAGCCCCACGGGGUGCAGCAGGCGCGAAACCUUUACACUAC
ACGCAAGUGUGAUAAGGGGACUCUAAGUGCUUUGCUUUU-GCAA-GGCUUUUACUAAGAG
UAAGAAUCUUAGUGAAUAAGUGGUGGGCAAGACUGGUGCCAGCCGCCGCGGUAACACCAG
CUCCACGAGUGGCAAUCGUAUUUAUUGGGUCUAAAGCGUCCGUAGCCUGUCCUAUAAGUC
UCUUGUGAAAUCAUUAAUGUAAACUUAAUGGUGUGCUUGAGAUACUGUUGGACUAGGAAC
UGGGAGGAGUCAGAAGUAUUUCCAGGGGAGCGGUAAAAUGUUAUAAUCCUGGAAAGACUA
CCUGUGGCAAAGGCGUCUGACUAGAACAGAUUCGACGGUGAGGGACGAAAGCUAGGGGAG
CAAUCCGGAUUAGAUACCCGAGUAGUCCUAGCUGUAAACGCUGCGAGCUAGGUGUUGCAU
AUUCUUAGUGAAUAUGUAGUAUCGUAGUGAAGAUGUUAAGCUCGCCACCUGGGGAGUAAG
GUCGCAAGACUGAAACUUAAAGGAAUUGGCGGGGGAGCACUACAAGGGGUGCGGCGUGCG
GUUUAAUCUAACUCAACGCAGAGAAUCUCACCAGGGGCGACGGCAGGAUGAAGGUCAGUC
UAAAGGGCUUACCCAACGAGCCGAGAGGUAGUGCAUGGCCGUCGUCAGCUCGUGCCGUAA
GGUGUCCUGUUUUGUCAGGCAACGAGCGAGAUCUGUACCUACAAUUGCUAACGAGCAGUU
A--UGU-GAUCGAGCACAUUGUAGGGACUGCUCUCGA-AAGGGAGAGGAAGGUGCAGGCU
ACGGUAGGUCUGUAUGCUCCGAAUCCUCUGGGCUACACGCGCGCAACAAUGGUAGUGACA
AUGGGAUGCAACUCCGAGAGGAGAAGCUAAUCCUCAAAACACUAUCUUAGUCCAGAUUGU
GGGCUGUAAUUCGCCCACAUGACGUUGGAAUCCCUAGUAAUCGGAUGUCAAA-AUCGUCC
GGUGAAUAUGUCCCUGCUCCUUGCACACACCGCCCGUCAAACCACCCGAGUAGGGUCUAG
AUGAGGUCUUAUU-UUUAAUAAGUUCGAAU------------------------------
-------------------------
>DQ676247
------------------------------------------------------------
------------------------------------------------------------
--AAGUAUA-CCUCGGGAAACUGAGGCUAAAACUUGAUAGUGAAAGAAUUCUGGCAUGAA
UUUUUCAUUAAA--CGCAAG-G-CCUAAGGAUGAGUCGGCGACGGAUUAGGCAGUUGGCG
GUGUAACGGACCACCAAACCUAAGAUCCGUAGGGGCCCUGAGAGGGGUAGCCUCGAGAGG
GAUACUGAAAUACUGGUCCCAGCUCCACGGAGUGCAGCAGGCGCGAAACCUCUACAAUGC
GCGAAAGCGUGAUAGGGGGAUUCCGAGUGCUUAUACAAU-GUAUAAGCUUUUGCCAAGAG
CAAAUAUCUUGGAGAAUAAGUGGUGGGUAAGACCGGUGCCAGCAGCCGCGGUAACCCCGG
CGCCACGAGUGGCAAUCC-UGU-AUUUGGCCUAAAGCAUUCGUAGCCGGUUUGAAAAAUC
CCUUGUGAAAUCGUUGAACUCAAUACAACGGCGUGCAUGGGACACUUUCAGGCUAGAGAC
UGGGAGGAGUUGGGGGUAUUUCUAGGGGAGCGGUUAAAUGUGAUAAUCCUAGAAAGACCA
CCUGUGGCGAAGGCGCCCAACUAGAACAGUUCUGACGGUGAGGGAUGAAAGCUAGGGUAG
CGAUCCGGAUUAGAUACCCGAGUAGUCCUAGCUGUAAACUCUGUGAGCUAGGUGUUGCAU
AUUCUACGUGAAUAUGCAGUGUCGAAACGAAGGUGAUAAGCUCACCGCCUGGGAAGUACG
GUCGCAAGACUGAAACUUAAAGGAAUUGGCGGGGGAAUAC-ACCAGGAGUGCGGCGUGCG
GUCUAAUCUAACUCAACGCAGAGAACCUUACUAGAAGCGACGGCAGGAUGAAGAUCAAUC
UGAAGGGUUUAUCUGACGAGCCGAGAGGUAGUGCAUGGCCGUCGUCAGCUCGUGUCGUAA
GAUGUCCAGUUAAGUCUGGCAACGAGCAAGACCUGUAUCUAUAAUUGCUAACAGGUCCUU
CG-GGAUGACUGAGCACAUUAUAGAGACUGCCUUCG-UAAGAAGGAGGAAGGUGCAGGCA
ACGGUAGGUCUGUAUGCUCCGAAUCUUCUAGGCUACACGCGCGCAACAGUGGUAAAGACA
AUGGGAUGCAACUCCGAAAGGAGGAGCUAAUCCUCGAAACUUUACCUUAGUUUAGAUUGU
GGGUUGCAACUCACCCACAUGAAACCGGAAUUCCCUAUAAUCAGAAUUCAU-CAU-----
------------------------------------------------------------
------------------------------------------------------------
-------------------------
>KY886045
------------------------------------------------------------
--------UGCG--GCGAUCGCCUUACGGCUCAGUAACACGUCGUUAAUCUGCCCUAAGG
UCAGGGAUACCCACGGGAAACUGUGGUUAACACCUGAUAAGGAAUAUUA-UUGGAAUAUA
GUAUUCUCUAAA--UUC--GAG-CCUUAGGAUGAGACGGCGCCCGAUUAGGCUGAUGGCG
GUGUAACGGACCACCAUACCUGAGAUCGGUACGGGCCAUGAGAGUGGUAGCCCGGAGAGG
GACACUGAGAUACUGGUCCCAGCCCUACGGGGUGCAGCAGGCGCGGAACCUCUACAAUGC
ACGCAAGUGUAAUAGGGGGAUCCCAAGUGCUCAAGCACU-GCUUGGGCUUUUGCUUAGUG
UAAAUAGCUAGGCGAAUAAGUGGUGGGAAAGACUGGUGCCAGCCGCCGCGGUAACACCAG
CGCCACGAGUGGCAAUCGCGUUUAUUGGGCCUAAAGCGUCCGUAGCAGGUUUGUUAAAUU
UCUUGUGAAAUUGCCAGGCUUAACUUGGCAGUGUGCAGGGAACACUGACAGACUAGGGAC
CGGGAAGGGUCAGAGGUAUUCCUGAGGGAGCGGUAAAAUGCUAUAAUCUCAGGAGGACCA
CCGU-GGCGAAGGCGUCUGACUAGAACGGAUCCGACUGUGAGGGACGAAAGCCAGGGGAG
CAAACCGGAUUAGAUACCCGAGUAGUCCUGGCCGUAAACGCUGUGAGCUAGGUGUCGCGU
AUUCUACGGGAAUGCGCGGUGUCGAAAGGAAGCUGUUAAGCUCACCGCCUGGGAAGUACG
GUCGCA-GACUGAA-CUUUAAG--AU--GCUGGGGAGCACAGCGAUUCGUUUAAACUGCA
GACUAGUC---CUUAGUGAGGGUAAU-UC------UGAG-CUGCCGUAUCAU-GUCA--U
AGCUGUUCCUGGGUGAAAUGGUUAUCCGCCUCACAU--CCACA--CAACUACGGCCG--A
-GCAUACGGUCAAG-CUGGUGGCUAGAGUGACUAACUCC-ACAAUUA-AUGC--------
------------------------------------------------------------
------------------------------------------------------------
------------------------------------------------------------
------------------------------------------------------------
------------------------------------------------------------
------------------------------------------------------------
-------------------------
>KJ566478
------------------------------------------------------------
------------------------------------------------------------
------------------------------------------------------------
------------------------------------------------------------
------------------------------------------------------------
------------------------------------------------------------
-----------------------CGAGUGCUUACAUUAUAUGUA-AGCUUUUGCCAAGAG
UUCACAUCUUGGAGAAUAAGUGGUGGGAAAGACCGGUGCCAGCAGCCGCGGUAACCCCGG
CGCCACAAGUGGCAAUC--UUAUAUUGGGCCUAAAGCAUUCGUAGCAGGUUUAAAAAAUC
CUUUGUGAAAUCGUCGAACUCAAUACGACG-CGUGCAGGGGACACUUUUAGACUAGAGAC
UGGGAGGAGUUGGGGGUAUGCCUUGGGGAGCGGUUAAAUGUGAUAAUCCAAGGUAGACCA
CCUGUGGCGAAGGCGCCCAACUAGAACAGUUCUGACUGUGAGGGAUGAAAGCUAGGGGAG
CGAUCCGGAUUAGAUACCCGAGUAGUCCUAGCCGUAAACACUGUGAGCUAGGUGUCGCAU
AUUCUACGAGAAUAUGCGGUGUCGAAAAGAAGUUGAUAAGCUCACCGCCUGGGAAGUACG
GUCGCAAGACUGAAACUUAAAGGAAUUGGCGGGGGAAUAC-ACCAGGAGUGCGGCGUGCG
GUUUAAUCUAACUCAACGCAGAACACCUUACUAGAAGCGACGGCAGGAUGAAGAUCAGUC
UGAAGGGCUUAUCUGACGAGCCGAGAGGUAGUGCAUGGCCGCCGUCAGCUCGUGUCGUAA
GAUGUCCUGUUAAGUCAGGCAACGAGCAAGACCUGCGCCUAUAAUUGCAAACAGGCCCUU
CG-GGGUGACUGUGCACAUUAUAGGGACUGCCUUCG-UAAGAAGGAGGAAGGUGCAGGCA
AUGGUAGGUCUGUAUGCUCCGAAUCUUCUAGGCUACACGCGCGCAACAGUGGUAAAGACA
AUGGGAUGCAACUCCGUAAGGAGAAGCUAAUCCUCGAAACUUUAUCGUAGUUUAGAUUGU
GGGUUGCAACUCACCCACAUGACAACGGAAUUCCUAGUAAUCAGACUUCAUC-AUAGUCU
GGUGAAUAUGCCCCUG--------------------------------------------
------------------------------------------------------------
-------------------------
>LC140670
--------------------GGUUGCUGCUAUUGGAAUUCGAAUUAGCCAUGCAAGUUAG
GGGGCC--CUCG-GGUCACCGGCAUAAGGCUCAGUAACACGUCGAUAAUCUGCCCUUAGG
UCAAGGAUAAUUUCGGGAAACUGAAACUAAUACUUGAUAGGAGAUUGAUACUGGAAUGUU
CUUUCUCUGAAA--CUAAGG---CCUAAGGAUGAGUUGGCGGCUGAUUAGGCUGUUGGUG
AGGUAACGGCUCACCAAACCUGUGAUCAGUAGGGGAGAUGAGAGUCUUGGCCCCGAGAAG
GACACUGAGAUACUUGUCCUAGUCCUAAGGGAUGCAGCAGGCACGAAACCUUUACAAUGC
ACGAAAGUGUGAUAAGGGAAUUCCAAGUGCUCUAUUAAU-GAUAGGGCUUUUGUUAAGUG
UAAGGAGCUUGACGAAUAAGUGGUGGGCAAGACUGGUGCCAGCCGCCGCGGUAACACCAG
CGCCACGAGUGGCGACCAUGUUUAUUGGGUCUAAAGCGUCCGUAGCCGGUUAGAUAAAUU
UCUUGUGAAAUUGUUGGGCUUAACCUAACAGCGUGCGAGAAACACUGUCCAACUUGAGAC
CGGGAGGAGAUAGAGGUAUUCUAGGGGGAGCGGUAGAAUGUUAUAAUCCUUAGAGGACCA
CCGAUGGCGAAGGCAUCUAUCUAGAACGGGUCUGACGGUCAGGGACGAAAGCUAGGGGAG
CAAAACGGAUUAGAUACCCGAGUAGUCCUAGCUGUAAACGCUGUGAGCUAGAUGGUGUAU
GUUUUUCGUAAAUGUACAGAGUCCAAACGAAGGUGUUAAGCUCACCACCUGGGAAGUAUA
GUCGCAAGGCUGAAACU-------------------------------------------
------------------------------------------------------------
------------------------------------------------------------
------------------------------------------------------------
------------------------------------------------------------
------------------------------------------------------------
------------------------------------------------------------
------------------------------------------------------------
------------------------------------------------------------
------------------------------------------------------------
-------------------------
>EF444654
------------------------------------------------------------
------------------------------------------------------------
---------------------------UAAUACCUGAUAGGGAAUAUGUACUGGAAUGUU
UUAUUUCUCAAA--UUCGAG---CUUUAGGAUGAGACGGCGACCGAUUAGGCUGAUGGCG
GUGUAAUGGACCACCAUACCGAAGAUCGGUACGGGCCAUGAGAGUGGUAGCCCGGAGAGG
GACACUGAGAUACUGGUCCCAGCCAUACGGGGUGCAGCAGGCGCGAAACCUUUCCAAUGC
GCGCAAGCGUGAGAAGGGGAUCCCGAGUGCUCAAGCAAU-GCUUGGGCUUUUGCUAUGUG
UAAAUAGCAUGGCGAAUAAGUGGUGGGAAAGACUGGUGCCAGCCGCCGCGGUAACACCAG
CGCCACAAGUGGCAAUCGCGUUUAUUGGGCCUAAAGCGUCCGUAGCAGGUUUUACACAUC
UCUUGUGAAAUUGCCAGGCUUAACUUGGCAGUGUGCAGGGGGCACGGUAAGACUAGAGAC
CGGGAGGGGUCAGAGGUAUUCCUGAGGGAGCGGUAAAAUGCUAUAAUCUCAGGAGGACCA
CCGGUGGCGAAGGCGUCUGACUAGAACGGAUCUGACUGUGAGGGACGAAAGCUAGGGGAG
CAAACCGGAUUAGAUACCCGAGUAGUCCUAGCUGUAAACGCUGUGAGCUAGGUGUCGCGU
AUUCUACGGGAAUGCGCGGUGUCGAAAGGAAGCUAUUAAGCUCACCGCCUGGG-AGUACG
GUCGCAAGACUGAAACUUAAAGGAAUUGGCGGG-GCGCACCACAAGGGGUGCGGCGUGCG
GUUUAAUCUAACUCAACACAGAGAACCUUACUAGGGGCGACGGCAGAAUGAAAGUCAUGC
UGAAGACAUUACUCAACGAGCCGAGAGGUGGUGCAUGGCCGUCGUCAGCUCGUGCUAUGA
AGUGUCCAGUUAAGUCUGGCAACGAGCGAGACCUGUAUCUGCAAUUGCUACCGGC---AC
UU-GGUGGACCGAGCACAUUGCAGGGACUGCCUUGGA-AACAAGGAGGAAGGUGCAGGCU
ACGGUAGGUCUGUAUGCCCCGAAUCCCCUAGGCUACACGCGCGUAACAAUGGUAGGGACA
AUAGGAUGCAACUCCGAAAGGAGAAGCUAAACCUCUAAACCCUAUCUCAGUCCAGAUUGA
GGGUUGCAACUCACCCUCAUGACGUCGGAAUCCCUAGUAAUCAGGUUUCAU-CAAAGCCU
GGUGAAUAUGUCCCUGCGCCUUGCACACACCGCCCGUCAAACCAACCGAGCAGGGUUUAG
GUAAAACAAAGCCAUUAGUUGAAU------------------------------------
-------------------------
>EU329841
------------------------------------------------------------
------------------------------------------------------------
------------------------------------------------------------
------------------------------------------------------------
------------------------------------------------------------
------------------------------------------------------------
------------------------------------------------------------
---------------------------------------CAGCAGNCGCGGUAAUACCGG
CGGUCCAAGUGGCGACCACUUUUAUUGGGUCUAAAACAUCCGUAGCCGGUGUAAAAAGUU
UCUUGUGAAAUCGUUGCGCUCAACGUAACGACGGGCGAGAAAUACUCUUAUACUAGAGAC
CGGGAGACGUAAUGAGUAUAGUUAGGGUAACGGUAAAAUGUUCUAAUCCUGACUAGACUA
ACAAUGGCGAAGGCAUAUUACGAGAACGGUUCUGACGGUGAGGGAUGAAGGCUAGGGGCG
CAAAAGGGAUUAGAUACCCCUGUAGUCCUAGCUGUAAACGCUGCACACUAAACAUUGUGA
UCUCCUCGGGAGGUUGCAGUGCUGUAGGGAAGCCGUUAAGUGUGCUACCUGGGGAGUACA
GCCGCAAGGUCGAAACUUAAAGGAAUUGGCGGGGGAGCACUACAAGGAGUGACGCGUGCG
GUUUAAUUAGAUUCCACUCCGUGAACCUCACCAGGAGCGACAGCAGGAUGAAGGUCAGUC
UGAAGGGCUUACCUGACACGCUGAGAGAAGGUGCAUGGCCGCCGUCAGCCUGUGUCGUGA
GAUGAUCUGUUAAAUCAGGUAACAGGCAAGACCCGCGUGGGUAGUUGCUA--------UU
U-GGUAA--AAAAGCACACUACACAGACUGCUUCCG-UAAGGAAGAGGAAGGUGCGGGCA
ACGGUAGGUA-GUACGCCUCGAAUCCCCUGGGCUACACGCGCGCGGCAAUGGCUGUAGCA
AUGAGAUGCAACUCCGAAAGGAGAAGCUAAUCCCCUAAAUACAGUCUCGGUUCAGAUUGA
AUCUUGCAACCCAGAUUCAUGACGCUGGAAUUCCUAGUAAUCGGGUGUUAGC-AUCGCCC
GGUGAAUAUGUCCCUGCCCCUUGCACAC--------------------------------
------------------------------------------------------------
-------------------------
>AY454664
------------------------------------------------------------
------------------------------------------------------------
------------------------------------------------------------
------------------------------------------------------------
------------------------------------------------------------
---------CGCGGGAUUCGGGGG--ACGGGGCGCAGCAGGCGCGAAACCUUUACAAUGC
ACGAAAGUGUGAUAAGGGAACCCAAAGUGCU-UUACUAU-GUA-AGGCUUUUGCCAAGUG
UAAAUAGCUUGGAGAAUAAGUGGUGGGAAAGACUGGUGCCAGCCGCCGCGGUAACACCAG
CGCCACAAGUGGCAAUCAUUUUUAUUUGGCCUAAAGCGUCCGUAGCUGGUUAAUUAAAUC
CCUUGUGAAAUCGUUUGGCUUAACCAAACGGCGGGCAGGAGAGACUGAUUAGCUAGAGAC
CGGGAGGAGUCAGAGGUAUGCUGGGGGGAGCGGUAAAAUGCUAUAAUCCCCGGUAGACCA
CCGU-GGCGAAGGCGUCUGACUAGAACGGGUCUGACAGUGAGGGACGAAAGCCAGGGGAG
CAAACCGGAUUAGAUACCCGAGUAGUCCUGGCUGUAAACUCUGCGAGCUAGGUGUCGCGU
AUUCUCCGUGAAUACGCGGUGUCGGAGCGAAGGUGUUAAGCUCGCCGCCUGGGAAGUAUG
GUCGCAAGACUGAAACUUAAAGGAAUUGGCGGGGGAGCACAACAAGGGGUGCGGCGUGCG
GUUUAAUCUAACUCCACACAGAGAAUCUCACCAGAAGCAACGGCAGGAUGAAGAUCAGUC
UGAAGGGCUUAUCUGACGAGCCGAGAGGUAGUGCAUGGCCGCCGUCAGCUCGUGCCGUAA
GGUGUCCUGUUAAGUCAGGCAACGAGCGAGACCUGUAUCCACAAUUGCUAACGACUCAUU
UG-AGAA--UCGAGCACAUUGUGGGGACUGCCUUGGA-AACAAGGAGGAAGGUGCAGGCA
ACGGUAGGUCUGUAUGCUCCGAAUCUUCUGGGCUACACGCGCGCAACAAUGGUGCAGACA
AUGGGUUGCGACUCCGAAAGGAGAAGCUAAACCUCGAAACUGCAUCUAAGUUCAGAUUGA
GGAUUGUAACCCAUCCUCAUGACGCUGGAAUCCCUAGUAAUCGAAUAUCAUC-AGUGUUC
GGUGAAUAUGUCCCUGCUCCUUGCACAGUUCGCC-GAAUCACUAGU--------------
------------------------------------------------------------
-------------------------
>AY454645
------------------------------------------------------------
------------------------------------------------------------
------------------------------------------------------------
------------------------------------------------------------
------------------------------------------------------------
--------------------CGCGGGAUGGGGUGCAGCAGGCGCGAAACCUUUACAAUGC
ACGAAAGUGUGAUAAGGGAACCCAAAGUGCUUAUGCAUA-GCAUAGGCUUUUGCCAAGAG
UAAAUAUCUUGG-GAAUAAGUAGUGGGUAAGACUGGUGCCAGCAGCCGCGGUAACACCAG
CGCUACAAGUGGUGAUCACAUUUAUUGGGCUUAAAGCGUCCGUAGCCGGACAAGUAAAUU
CUUUGUGAAAUCGGAAGGCUCAACCUUUCGACGUGCAAGGAAGACUGCUAGUCUUGGAAC
CGGGAGAAGUAAGGAGUAUUCCUAGGGGAGCGGUAAAAUGUUAUAAUCCUAGGAGGACUA
CCGGUGGCGAAGGCGCCUUACUAGAACGGAUUCGACGGUCAGGGACGAAAGCCAGGGGAG
CAAAACGGAUUAGAUACCCGAGUAGUCCUGGCAGUAAACGCUGCGAGCUAGGUGUUGCAC
UUUCUUCGUGGAAGUGCAGUGUCGAAGCGAAAGUAUUAAGCUCGCCGCCUGGGAAGUACG
GUCGCAAGGCUGAAACUUAAAGGAAUUGGCGGGGGAGCACCACAAGGGGUGCGGCGUGCG
GUUUAAUUGAACUCAACGCCGGAAAUCUCACCAUAAGCGACGGCAGGAUGAAAGUCAGAU
UAAAGGUUUUACUUGACGAGCCGAGAGGUGGUGCAUGGCCGCCGUCAGCUCGUGCCGUAA
GGUGUCCAGCUAAGCCUGGUAACGAGCGAGAUCUGCAUCCACUAUUACUAACAGGUCCUU
UA-GGAUGACUGAGUACCUUGUGGAGACUGCCCGGGA-AACUGGGAGGAAGGUGCAGGCU
ACGGUAGGUCUGUAUGCCCCGAAUCUUAUGGGCUACACGCGCGCAACAAUGGUAGGGACA
AUGGGCUACAACUCCGAAAGGAGAAGUUAAUCCUCUAAACCCUAUCUUAGUUCAGAUUGA
GGGCUGUAACUCGCCCUCAUGACGACGGAAUCCCUAGUAAUCGAAAGUCAA-CAUCUUUC
GGUGAAUAUGUCCCUGCUCCUUGCACGAAUCGCC-GA---AUCACUAGU-----------
------------------------------------------------------------
-------------------------
>AF142859
------------------------------------------------------------
------------------------------------------------------------
------------------------------------------------------------
------------------------------------------------------------
------------------------------------------------------------
------------------------------------------------------------
------------------------------------------------------------
---------------------------------------CAGCCGCCGCGGUAAUACUCG
CGGUUCAAGUCGCAGCCAUUUUUAUUGGGUCUAAAACAUCCGUAGCUUGCUUGAUAAGUU
UCUUGUGAAAUCCCAUAUCUUAAAUAUGGAACGUGCAGGAAGUACUGUCAAGCUAGAGAC
UGGGAGACGUAAGAAGUACGAUCGAAGUAGCGGUAAAAUGUGUUAAUCUCGAUCGGACUC
ACAAUAGCGAAGGCAUCUUACGAGAACAGUUCUGACAGUAAGGGAUGAAGGCUAGGGGCG
CAAAACGGAUUAGAUACCCGUGUAGUCCUAGCUGUUAACACAGCACACUAAACAUCGGGA
CCUCUUCGUGAGGUUUCGGUGCUGAAGGGAAGCCGAAGAGUGUGCUACCUGGGAAGUAUA
GUCGCAAGGCCGAAACUUAAAGGAAUAGGCGGGGAGACACUACAACGAGUGACGCGUGCG
GUUCAAUUAGAUUAUACACCGUGAACCUCACCAGGAGCGACAGCAGGAUGAAGGUCAGUC
UGAAGGGCUUACCUGACACGCUGAGAGGAGCUGCAUGGCCGACGUCAGCCUGUGCCGUGA
GGUGACCUGUUAAAUCAGGUAACAGGCAAGACCCGCAUGUAUAUUUACCA--------AG
U------------GUACCAUAUACAGAUUGCUCUGG-UAACAGAGAUGAAAGUUCGGGCU
ACGUUAGGUGAGUACAGCCCGAAUCCCCUGGGCGACACGCGCGCGUCAAUGGUGGAUACA
ACGGGAUGCGACACCGAAAGGUGAAGCCAAUCUCUUAAAGUCCAUCUUAGUCUAGAUCGA
AGUUUGCAACUCAACUUCGUGACACUGGAAUUCGUAGUAAUCGUUUGUUAUC-AACGAAC
GGUGAAUAUGUCACUGUCUCUUGCACUAACUGCCCGUUAAAUCAACCGAGCCUAGUUAGG
CCCAAAAAC----UUCG----CCGGAAAAUCUGCGAUGGGGAAGAAAGGUUAAGUCGUAA
CAAGGUAACCGUA------------
>KJ566498
------------------------------------------------------------
------------------------------------------------------------
------------------------------------------------------------
------------------------------------------------------------
------------------------------------------------------------
------------------------------------------------------------
---------------AGGGAUCCCGAGUGCU-UACACAAUAGGUAGGCUUUUGCCAAGAU
UAAAACUCUUGGCGAAUAAGUGGUGGGCAAGACCGGUGCCAGCAGCCGCGGUAACACCGG
CGCCACAAGUGGGGAUCAUAAUUAUUGGGCCUAAAGCGUCCGUAGCCGGUUUGGUAAAUC
UCUUGUGAAAUUGUUAGGCUUAACUUAACAGCGUGCAGGAGAAACUGCCAGACUAGGGAC
UGGGAGGAGUCAGAGGUAUGUCUUGGGGAGCGGUAAAAUGUGAUAAUCCUAGACAGACCA
CCUGUGGCGAAGGCGUCUGACUAGAACAGAUCUGACGGUGAGGGACGAAAGCUAGGGGAG
CAAACCGGAUUAGAUACCCGAGUAGUCCUAGCUGUAAACUCUGCGAGCUAGGUGUUGCGU
AAACCACGUGUUUGCGCAGUACCGAAGUGAAGAUGUUAAGCUCGCCGCCUGGGAAGUACG
GUCGCAAGACUGAAACUUAAAGGAAUUGGCGGGGGAGCACUACAAGGGGUGCGGCGUGCG
GUUUAAUCUAAUUCUACACAGAGAAUCUCACCAGAGGCGACGGCAGGAUGAAGGUCAAGC
UAAUGACUUUACUUGACGAGCCGAGAGGUAGUGCAUGGCCGCCGUCAGCUCGUGCUGUGA
GGUGUCCUGUUAAGUCAGGCAACGAGCAAGAUCUGCAUCUACAAUUGCUACUGAGUCCUU
CG-GGAUAAUCAAGCACACUGUAGGGACUGCCUUGGA-AACAAGGAGGAAGGUGCAGGCA
ACGGUAGGUCUGUAUGCUCCGAAUCUUCUGGGCUACACGCGCGCAACAAUGACAAUGACA
AUGGGAUGCAACUCCGAAAGGAGAAGCUAAUCCUCUAAACAUUGCCUUAGUUCAGAUUGA
GGGUUGUAACUCACCCUCAUGACGUUGGAAUCCCUAGUAAUCGGACGUUAUC-AGCGUCC
AGUGAAUAUGUCCCUG--------------------------------------------
------------------------------------------------------------
-------------------------
>AY454666
------------------------------------------------------------
------------------------------------------------------------
------------------------------------------------------------
------------------------------------------------------------
------------------------------------------------------------
--------CGCGGGAUUGAGGGG-GGACGGGGGGCAACAGGCGCGAAACCUUUACAAUGC
ACGCAAGUGUGAUAAGGGAAUCCAAAGUGCUUA-GCUUU-GC-UAGGCUUUUGCCAAGCG
UAAAUAGUUUGGCGAAUAAGUGGUGGGAAAGACUGGUGCCAGCCGCCGCGGUAACACCAG
CGCCACGAGUGGGGAUCCUGUUUAUUUGGCCUAAAGCGUCCGUAGCUGGUUAUGUAAAUC
UCUUGUGAAAUGGUCUGGCUUAACCAGGCCGCGUGCAGGAGAGACUGCAUAGCUAGGGAC
CGGGAGGAGUUAGGGAUAUGCCGGGGGGAGCGGUAAAAUGCUAUAAUCCUCGGUGGAUCA
CCUGUGGCGAAGGCGCCUAACUAGAACGGGUCCGACAGUGAGGGACGAAAGCCAGGGGAG
CAAACCGGAUUAGAUACCCGAGUAGUCCUGGCCGUAAACGCUGCGAGCUAGGUGUUGCGU
AUUCUCCGUGAAUACGCAGUGUCGAAGCGAAGGUGUUAAGCUCGCCGCCUGGGAAGUACG
GUCGCAAGACUGAAACUUAAAGGAAUUGGCGGGGGAGCACUACAAGGGGUGCGGCGUGCG
GUUUAAUCUAACUCCACACAGAGAAUCUCACCAGAGGCGACGGCAGAAUGACAGUCAGUC
UGAAGGGCUUACUUGACGAGCCGAGAGGUAGUGCAUGGCCGCCGUCAGCUCGUGCCGUAA
GGUGUCCUGUUAAGUCAGGCAACGAGCGAGACCUGUAUCCACAAUUGCUAACGACUUGUC
CG--CAAGAAUGUGCACAUUGUGGGGACUGCCUUGGA-AACAAGGAGGAAGGCGCAGGCA
ACGGUAGGUCUGUAUGCUCCGAAUCUUCUGGGCUACACGCGCGCAACAAUGGUACGGACA
AUGGGCUGCAACUCCGAAAGGAGAAGCCAAUCCUCGAAACCGUAUCCUAGUUCAGAUUGA
GGGUUGUAACCCACCCUCAUGACGCUGGAAUCCCUAGUAAUCGAGUAUCAUC-AGUGCUC
GGUGAAUAUGUCCCUGCUCCUUGCACGAAUCGCC-G---AAUCACU--AGU---------
------------------------------------------------------------
-------------------------
>GU127497
------------------------------------------------------------
------------------------------------------------------------
------------------------------------------------------------
------------------------------------------------------------
------------------------------------------------------------
-------------------------------------------GAAAACCUUGAC--UGC
ACG-AAGUGUGACGGGAUUAGUGCGUGUG-UACUGCAUACCCUUGGGC----CUUAAG--
UAAACAUCCUGGCGAAUAAGUGGUGGGUAAGACUGGUGCCAGCAGCCGCGGUAACCCCAG
CGCCACAAGUGGCAAUCACAAUUACUGGGCCUAAAGCGUCCGUAGCCGGCUCGAUGAAUC
UCUUGUGAAAUCAUGGGGCUUAACUCCAUGGCGUGCAGGAGACACUAUCGGGCUAGGGAC
CGGGAGGAGUCGGGGGUAUUCCGGAGGGAGCGGUAAAAUGUUAUAAUCUUCGGAGGACCA
CCUGUGGCGAAGGCGUCCGACUAGAACGGAUUCGACGGUGAGGGACGAAGGCUGGGGGAG
CAAAACGGAUUAGAUACCCGAGUAGUCCCAGCUGUAAACGCUGUGAGCUAGGUGUUGCAU
AUUCUUCGUGAGUAUGCAGUGUCGUAGUGAAGACGCUAAGCUCACCGCCUGGGAAGUACG
GUCGCAAGACUGAAACUUAAAGGAAUUGGCGGGGGAGCACUACAAGGGGUGCGGCGUGCG
GUUUAAUCUAACUCAACGCAGAGAAUCUUACCAGGAGCGACGGCAGAAUGAAAGUCAGGC
UGAAGACCUUACUUGACGAGCCGAGAGGUAGUGCAUGGCCGUCGUCAGCUCGUGCCGUAA
GGUGUCCUGUUAGGUCAGGCAACGAGCGAGACCUGCGCUUACAAUUGCUAACGACCAGCU
UG-CUG-GAUCGAGCACAUUGUAAGGACUGCCCUGG-AAACCAGGAGGAGGGUGCAGGCC
ACG-UGGGUCGGUAUGCUCCGAAUCCUCUGG--CACACGCGCGCAACA-UGGUGAGGACA
CUGGGAUGCA-CUCCGAGAGGAGGAGCCAAGCCUCGAAACCUCAUCGUAGUCCAAA--GA
AAAAAAAA----------------------------------------------------
------------------------------------------------------------
------------------------------------------------------------
-------------------------
>EU329831
------------------------------------------------------------
------------------------------------------------------------
------------------------------------------------------------
------------------------------------------------------------
------------------------------------------------------------
------------------------------------------------------------
------------------------------------------------------------
------------------------------------------------------------
---------------------------------AAGCGUCCGUAGCCGGUUCAGUAAAUC
UUCUGUGAAAUCGUUGGGCUCAACCUAACGGCUGGCAGGAGACACUGCUGGACUUGAGAC
CGGAAGGAGUGCGGAGUAUGGUGUGGG-ACCGGUAAAAUGGGAUAAUCAC-GCUAGACUA
CCAAUGGCGAAGGCACCGCACCAGGACGGAUCUGACGGUGAGGGACGAAAGCUAGGGGAG
CGAACCGGAUUAGAUACCCGAGUAGUCCUAGCUGUAAACGCUGUGAGCAAGGUGUUGCGU
AUUCCUCGGGAAUACGCAGUGUCGAAUCGAAGGAGUUAAGCUCACCACCUGGGAAGUACG
GUCGCAAGGCUGAAACUUUAAGGAAUUGGCGGGGAAGCACCACAAGGGGUGCGGCGUGCG
GUUUAAUCUAACUCAACACAGAAAACCUUACUAGAAGCGACGGCAGAAUGAAGGUCAGUC
UGAAGGGCUUACCCAACAAGCCGAGAGGUGGUGCAUGGCCAUCGUCAGCUCGUGCCGUAA
GGUGUCCUCUUAAGUGAGGUAACGAGCGAGACCUGUAUCCACAAUUGCUAACAGCUUUGU
C--AAG-GACUGAGCACAUUGUGGAGACUGCCCUGGA-AACAGGGAGGAAGGUGCAGGCU
ACGGUAGGUCUGUAUGCCCCGAAUCUUCUAGGCUACACGCGCGCAACAAUGACAGAGACA
AUGGGUCGCGACCCCGAAAGGGGGAGCUAAUCCUCGAAACUCUGCCUCAGUUUAGAUUGA
GGGUUGUAACUCACCCUCAUGACAUUGGAAUCCCUAGUAAUCAGACUUCAU-CAAAGUCU
GGUGAAUAUGUCCCUGCCCCUUGCACAC--------------------------------
------------------------------------------------------------
-------------------------
>FJ350085
------------------------------------------------------------
------------------------------------------------------------
------------------------------------------------------------
------------------------------------------------------------
------------------------------------------------------------
------------------------------------------------------------
------------------------------------------------------------
------------------------------------------------------CACCUG
CGCCACGAGUGGGAACCACAUUUAUUUGGCCUAAAGCGUCCGUAGCAGGUUAUGUAAAUC
UCUUGUGAAAUCAUCAGGCUUAACUUGAUGGUGUGCAGGGGACACUGCAUAACUUGGAAC
CGGGAGGAGCUGGAAGUAUGCAAGGGGGAGCGGUAAAAUGCUAUAAUCCCUUGUAGACUA
CCUGUGGCGAAGGCGUCCAGCUAGAACGGAUUUGACUGUGAGGGACGAAAGCCAGGGGAG
CGAACCGGAUUAGAUACCCGAGUAGUCCUGGCUGUAAACUCUGCGAGCUAGGUGUCGCGU
AUCCGUU-AGGAUACGCGGUGUCGAAGAGAAGUCGUUUAGCUCGCCGCCUGGGAAGUAUG
GUCGCAAGACUGAAACUUAAAGGAAUUGGCGGGGGAGCACCACAAGGGGUGCGGCGUGCG
GUUCAAUUCAAUUCAACGCGGAAAAUCUCACCAGAGGCGACGGCAGGAUGAAAGUCAGGC
UAAAGGCUUUACUUGACGAGCCGAGAGGUAGUGCAUGGCCGCCGUCAGCUCGUGCCGUAA
C-AG--CAAUCGCGUCAAGCAACGAGCGAGACCUACAUCUACAAUUGCUAACUGGUUCUU
UC-GAAUG-ACAGGCACAUUGUAGGGACUGCCUUGGA-AACAAGGAGGAAGGUGUAGGCU
ACGGUAGGUCCGUAUGCUCCGAAUCUUCUGGGCUACACGCGCGCAACAAUGGUUGAGACA
AUGGGUCACAACUCCGAAAGGAGAAGUUAAUCCUCUAAACUCAACCCUAGUUUAGAUUGA
GGGUUGCAACCCACCCUCAUGACAAUGGAAUCCCUAGUAAUCGGUCCUCAU-UACAGACC
AGUGAAUAUGUCCCUGCUCCU---------------------------------------
------------------------------------------------------------
-------------------------
>LN828909
------------------------------------------------------------
------------------------------------------------------------
------------------------------------------------------------
------------------------------------------------------------
------------------------------------------------------------
------------------------------------------------------------
------------------------------------------------------------
------------------------------------------------------------
-----------GCAGCCACAAUUAUNGGGUCUAAAACNUUCGUAGCUUGUUUUGUAAGUU
UCUUGUGAAAUCUUGCCUCUUAAGGGCAAGGCGUGCAAGAAAUACUGCUUAACNUGAGAC
CGGAAGAAGUGAGAAGUACAGUUGAGGUAGCGGUAAAAUGUGUUAAUCUCGACUGGACUA
ACAACAGCGAAGGCAUCUCACUAGUACGGAUCUGACAGUGAGGAAUGAAGGCUAGGGGCG
CAAAAUGGAUUAGAUACCCAUGUAGUCCUAGCNGUAAACACUGCUCACUAAACAUUAGGA
UCUCCUCGAGAGAUUCUAGUGCUGCAGCGAAGGCGAAGAGUGAGCUACCUGGGAAGUAUA
GUCGCAAGACCGAAACUUAAAGGAAUUGGCGGGGGGGUACUACAACUGGUGACGCGUGCG
GUUCAAUUAGAUACUACACCGUGAAUCUUACCAGGACCGAUAGCAGAAUGAAGGUCAGUC
UGAAGGGCUUACCUGACACGCUAAGAGGGGUUGCAUGGCCGACGUCAGCCUGUGUUGUGA
AAUGACCUGUUAAAUCAGGUAACAGGCGAGACCCAUGUGUAUAGUUACUA--------CG
AA--------AGAGCACACUAUACAGACUGCCUGGG-UAACCAGGAGGAAGGUAUGGGCU
ACGUUAGGUGGGUACGGCCUGAAUGCCCUGGGAUACACGCGCGCGGCAAUGCUAGAUACA
GUGAGUUGCAACUCCGAAAGGAGAAGCUAAUCUCAUAAAGUCUAGCCUAGUUCAGAUUGA
AGUUUGUAACCCAACUUCAUGACGCUGGAAUCAGUAGUAAUCGUUCUUUAUC-AGAGAGC
GGUGAAUAGGUCCCUGCUCCUUGUACACACCGCCCGUC-----------AUCUUGCUGAA
---AAACUC----GA---------------------------------------------
-------------------------
>EU329743
------------------------------------------------------------
------------------------------------------------------------
------------------------------------------------------------
------------------------------------------------------------
------------------------------------------------------------
------------------------------------------------------------
------------------------------------------------------------
---------------------------------------CAGCAGCCGCGGUAAUACCAG
CAGUCCAAGUUGCAACCGUUUUUAUUGGGUCUAAAACAUCCGUAGCUUGCCUAGUAAGUU
CCUUGUGAAAUCUCACAUCUCAAGUGUGGGGCGCGCGGGGAAUACUGCUAGGCUAGAGAC
CGGUAGGUGUGAGGAGUACGAUCGAGGUAGUGGUUAAAUACGUUAAUCUCGGUCGGACUA
ACAAUAGCGAAGGCAUCUCACAAGGACGGAUCUGACAGUGAGGGAUGAAGGCCAGGGGCG
CAAAACGGAUUAGAUACCCGUGUAGUCCUGGCAGUAAACACUGCUCACUAAACAUCGGGC
CCUCUUCGGGAGGAUUCGGUGCUGAAGCGAAGGCGUAGAGUGAGCUACCUGGGAAGUAUA
AUCGCAAGGUCGAAACUUAAAGGAAUUGGCGGGGGGGCACUACAACGAGUGACGCGUGCG
GUUCAAUUAGAUUCUACACCGUGAACCUCACCAGGAGCGACAGCAGAAUGAAGGUCAGUC
UGAAGGGCUUACCUGACACGCUGAGCGGAGAUGCAUGGCCGACGUCAGCCUGUGCCGUGA
GGUGACCUGUUAAAUCAGGUAACAGGCGAGACCCGCGUCCAUAAUUGCU---------AC
CG----A--AGGAGAACGUUAUGGAGACUGCCUUGG-UAACAAGGAGGAAGGUGCGGGCU
ACGUUAGGUGAGUACAUCCCUAACCCCCUGGGCUACACGCGCGCGGCAAUGGUGGGCUCA
ACGAGAUGCAACUCCGAAAGGAGAAGCUAAUCCCCUAAUGCCCAUCUCAGUCCAGAUCGA
GGGUUGCAACCCACCCUCGUGACGCUGGAAUUCGUAGUAAUCGUUUGUUAGC-AGCGAAC
GGUGAAUAUGUCCCUGCCCCUUGCACAC--------------------------------
------------------------------------------------------------
-------------------------
>FN691682
uUCCGGUUGAUCCUGCCGGAGAUCGCUGCUAUUAGGAUUCGACUAAGCCAUGCAAGUCA-
-UC----UGCAAA----GA-GGCAAACUGCUCAGUAACAUGUCGUUAAUCUGCCCUUAAG
ACGGAAAUACCCUUGGGAAACUGAGGUUAAUGUCCGAUAGGAAAAAAAUUCUGGAAUGAA
UUUUUUCUUAAA-GAGCAAUCA-CUUAAGGAUGAGACGGCACUCGAUUAGGCAGAUGGCG
GUGUAAUGGACCACCAUACCUGAGAUCGAUACGGGUCUUGAAAGAGAUAGCCCGGAGAGG
GACACUGAGAUACUGGUCCCAGCCCUACGGGGUGCAGCAGGCGCGAAACCUUUCCAAUGU
GCGCAAGCGUGAGAAGGGAAUCCUAAGUGCUUAUGUUUU-ACAUAGGCUUUUGCCAAAGG
UAAAUACUUUGGAGAAUAAGUGGUGGGUAAGACUGGUGCCAGCCGCCGCGGUAACCCCAG
CGCCACAAGUGGGGAUCACGUUUAUUCGGUCUAAAGCGUCCGUAGCAGGUUCUAUAAAUU
UUUUGUAAAAUUGUUGUGCUUAACG--CAA-AUUGCAAAAAACACUGUAGAACUUGGAAU
UGGGAGGAGUAUGCAGUAUUUUUGGGGGAGCGGUAAAAUGUUAUAAUCCCAAGAAGACUA
CCUGUGCCGGAGGGGGCAUACUAGAACAAAUUCGACUGUGAGGGACGAAAGCUAGGGGAG
CAAAACGGAUUAGAUACCCGUGUAGUCCUAGCCGUAAACACUGCGAGCUAGAUAUGACAC
AAACUUAGUGUUUCUGUCGUAUCAUAACGAAGGUGC-AAGCUCGCCACCUGGGGAGUAUG
GUCGCAAGGCUGAAACUUAAAGGAAUUGGCGGGGGAGCACUACAAGGGGUGCGGCGUGCG
GUUUAAU-----------------------------------------------------
------------------------------------------------------------
------------------------------------------------------------
------------------------------------------------------------
------------------------------------------------------------
------------------------------------------------------------
------------------------------------------------------------
------------------------------------------------------------
------------------------------------------------------------
-------------------------
>DQ082982
------------------------------------------------------------
------------------------------------------------------------
------------------------------------------------------------
------------------------------------------------------------
------------------------------------------------------------
----------------UCCAGGCCCUACGGGGUGCAGCAGGCGCGAAACCUUUACAAUGC
ACGCAAGUGUGAUAAGGGGAUUCUAAGUGCUCAUGCAUA-GCAUGGGCUUUUGCCAAUCG
UAAAUAGUUUGGCGAAUAAGUGGUGGGUAAGACUGGUGCCAGCCGCCGCGGUAACACCAG
CGCCACGAGUGGCAACCACGUUUAUUGGGCCUAAAGCGUCCGUAGCCGGUUAGAUAAAUC
UCUUGUGAAAUCGUCAGGCUCAACCUGACG-CGCGCUUGAGACACUGUUUAACUCGAGAC
CGGGAGGAGUCAAAAGUAUUCCUGAGGGGGCGGUAAAAUGUGAUAAUCUCAGGAGGACUA
UCUAUGGCGAAGGCAUUUGACCAGAACGGAUCUGACGGUGAGGGACGAAGGCCAGGGGAG
CGAUCCGGAUUAGAUACCCGAGUAGUCCUGGCAGUAAACGCUGCGAGCAAGAUGUUGCGC
AUCUUCUGAGGAUGUGCAGUGUCGAAGCGAAGGCAUUAAGCUCGCCGCCUGGGAAGUACG
GUCGCAAGACUGAAACUUUAAGGAAUUGGCGGGGGAGCACCACCAGGGGUGCGGCGUGCG
GUUUAAUCUAACUCAACGCAGAGAACCUUACUAGAAGCGACGGCAGGAAGAAGGUCAGCU
UGAAGAGCUUACCAGACGAGCCGAGAGGUAGUGCAUGGCCGCCGUCAGCUCGUGCCGUAA
GGUGUCCAGUUAAGUCUGGCAACGAGCGAGACCUAUACCCUCUAUUGCUAACAGCCACAU
GU-GG--GACUGGGCACUUUGAGGGGACUGCCUUGGA-AACAAGGANGAAGGUGUANGCA
ACGGUAGGUCUGUAUGCUCCGAAUCUUCUA------------------------------
------------------------------------------------------------
------------------------------------------------------------
------------------------------------------------------------
------------------------------------------------------------
-------------------------
>AB611619
--------------------AGUCACUGCUAUUGGGAU-CGACUAAGACAUGCAAGUC-A
GAGCA---GCAA---UGCUCGGCGAACGGCUCAGUAACACGUAGUCAACCUGCCCUUAGG
UAAGGAAUAACCUCGGGAAACUGAGGAUAAUACCUUAUAGGGGAUAAGAACUGGAACGCC
UUAUCCUUUAAA-GUCUCGGC-GCCUAAGGAUGGGACUGCGGCUGAUUAGGCUGUUGGUG
GUAUAAAGGACCACCAAACCUAUGAUCAGUACGGGUCAUGAGAGUGAUAGCCCGGAGAAG
GGGACUGAGACAAGGCCCCUAGCCCUACGGGGUGCAGCAGUUAAGAAUCCUUUACAAUGC
ACGAAAGUGUGAUAAGGGGAUCCCAAGUGUUGCAGUUCU-ACUGUAACUGUGGCGGAAUG
UAAAAUAUUCUGCAAGAAAGGGGUGGGUAAUACCGGUGCCAGCAGCCGCGGUAAUCCCGG
AGCCCCGAGUGGUGGCCGUUAUUAUUGGGCCUAAAGCGCCCGUAGCCGGAUGAGUAAGUU
CUCAGUGAAAUUGUCCAGCCUAACUGAACGAAUUGCUUUGAAUACUGCUCAUCUAGGGAG
CGGGGGAGGUCAGGGGUAUGCUUGGGGGAGGGGUAAAAUCCUUUAAUCCUAAGUGGACCA
UCAGUGGCGAAGGCGCCUGACUAAAACGCAUCCGACGGUGAGGGACGAAAGCUAGGGUAG
CAAACGGGAUUAGAUACCCCGGUAGUCCUAGCCGUAAACGCUGCCCGCUGGGUGUUGCGC
AUUCCUCGUGUCUGUGCAGUGCCGCAGUGAAGACGUUAAGCGGGCCGCCUGGGGAGUACG
GUCGCAAGGCUGAAACUUAAAGGAAUUGGCGGGGGAGUACAACAAGAGGAGAAGCCUGCG
GUUU--------------------------------------------------------
------------------------------------------------------------
------------------------------------------------------------
------------------------------------------------------------
------------------------------------------------------------
------------------------------------------------------------
------------------------------------------------------------
------------------------------------------------------------
------------------------------------------------------------
-------------------------
>EU731063
------------------------------------------------------------
-----U--GUUA--UUCAUCGGCGGAAUGCUCAGUAACACGUCGGUAAUCUGCCCUAUGG
UCAUUGAUAACUUCGGGAAACUGAAGGUAAACGAUGAUAAGAGAAUUUUCCUGGAAUGGU
UUUUCUCUCAAA--CUCG--CG-CCAUAGGAUGAGCCGGCGGUCGAUUAGGUAGUUGGUG
GUGUAAUGGACCACCAAGCCCACGAUCGGUACGGGCCUUGAGAGAGGUAGCCCGGAGAGG
AACACUGAGAAACUGGUUCCAGCCCUACGGGGUGCAGCAGGCGCGAAACCUUUACAAUGC
ACGCAAGUGUGAUAAGGGGAUCCUAAGUGCUCAUGCAUU-GCAUGGGCUUUUGCUAAAAG
UAAAUAUCUUGGCGAAUAAGUGGUGGGAAAGACCGGUGCCAGCCGCCGCGGUAACACCGG
CGCCGCAAGUGGCAACCACGUUUAUUGGGCCUAAAGCGUCCGUAGCCGGUUCAGUAAAUC
UUUUGUGAAAUCGUCGGGCUCAACCCGACGGCGCGCUUGAGACACUACUGAACUCGAGAC
UGGGAGGAGUUAAAGGUAUUCCGUGGGGAGCGGUAAAAUGUGAUAAUCCUCGGAGGACCA
CCUAUGGCGAAGGCAUUUAACUAGAACAGAUCUGACGGUCAGGGACGAAGGCCAGGGGAG
CGAUCCGGAUUAGAUACCCGAGUAGUCCUGGCAGUAAACGCUGCGAGCAAGAUGUUGCGC
UUCUUAAGAGGAUGCGCAGUGCCGAAGCGAAGGCAUUAAGCUCGCCGCCUGGGAAGUACG
GUCGCAAGACUGAAACUUUAAGGAAUUGGCGGGGGAGCACCACCAGGGGUGCGGCGUGCG
GUUUAAUCUAACUCUACGCAGAGAACCUUACUAGAAGCGACGGCAGGAAGACGGUCAGCC
UAAAGAGCUUACCUGACGAGCCGAGAGGUAGUGCAUGGCCGCCGUCAGCUCGUGCCGUAA
GGUGUCCAGUUAAGUCUGGCAACGAGCGAGACCUAUACUCACUAUUGCUAACAGCUA-UU
UA--UAGGACUGAGCACUUUGUGAGAACUGCCUUGG-CAACAAGGAGGAAGGUGUAGGCA
ACGGUAGGUCUGUAUGCUCCGAAUCUUCUAGGCUACACGCGCGCAACAAUGGUAAUGACA
AUGGGAUGCAACUCCGAAAGGAGAAGCUAAUCUUCGAAACGUUACCUCAGUUCGGAUCGC
GGAUUGAAACUCAUCCGCGUGACGCCGGAAUCCCUAGUAAU-------------------
------------------------------------------------------------
------------------------------------------------------------
-------------------------
>KJ566519
------------------------------------------------------------
------------------------------------------------------------
------------------------------------------------------------
------------------------------------------------------------
------------------------------------------------------------
--------------------------------------------AACAAUUAUUC-CUAU
-CGCCAGCGUGAGA--GUUAU-UCCAGUGCUCAAGUUUU-CU-UGGGCUUUUGCCAAGUG
UAAAAAGCUUGGAAAAAAAGGGGUGGGAAAGACUGGUGCCAGCCGCCGCGGUAACACCAG
CGCCUCGAGUGGGGAUCACGAUUAUUGGGUCUAAAGCGUCCGUAGCAGGCUUUGUAAAUG
CUUUGUGAAAUCGGCAGGCUUAACCUGCCGGCGUGCAGAGUAGACUGCAAAGCUCGAGAC
CGGAAGAGGUUAGAAGUAUUCCUAGGGAACCGGUAAAAUGGGUUAAUCCUAGGAGGACUA
CCUAUGGCGAAGGCAUCUAACCAGAACGGUUCUAACUGUAAGGAACGAAAGCUAGGGAAG
CAAAACGGAUUAGAUACCCAAGUAGUCCUAGCCGUAAACGCUGUGAGCAAGGAAUUGCAC
UUCCCACGGGGACGUGCAGGGUCGAAACGAAGGUGUUAAGCUCACCACCAGGGAAGUACG
GCCGCAAGGCUGAAACUUUAAGGAAUUGGCGGGGGAGCCC-ACAAGGGGUGCGGCUUGCG
GUUCAAUCUAACUCAACGCAAAGAACCUCACUAGGCCCAACGGCAGGAUGAAGGUCAUGC
UGAAGACAUUACCUGACAAGCCAAGAGGUAGUGCAUGGCCGUCGCCAGCUCGUGCUGUGA
AGUGUCCAGUUAAGCCUGGCAACAAGCAAGACCUGUACUUUCUAUUGCUAACAACCACAU
G--UGG-G-AUAAGCUCUUUGAAAGGACUGCCCUGG-AAACGGGAAGAAAGGUGCAGGCU
ACGGUAGGUCUGUAUGCUCCGAAUGGCCUAGGCUACACGCGCGCAACAAUGAUUGGGACA
AUGGGAUGCCACUCCGAAAGGAGGAGCUAAGCCUCUAAACCCAAUCCUAGUACAAAUCGA
GGCUUGUAACUCAGCCUCGUGACGUUGGAAUCCCUAGUAAUCGGAUGUCAU-CAUCGUCC
GGUGAAUAUGUCCCCG--------------------------------------------
------------------------------------------------------------
-------------------------
>EU329788
------------------------------------------------------------
------------------------------------------------------------
------------------------------------------------------------
------------------------------------------------------------
------------------------------------------------------------
------------------------------------------------------------
------------------------------------------------------------
---------------------------------------CAGCCGCCGCGGUAAUACCAG
CGCCACGAGUGGCAACCACGUUUAUUGGGCCUAAAGCGUCCGUAGCCGGUUUGGUAAAUC
UCUUGUGAAAUCGACAGGCUUAACUUGUCGGCGUGCUUGAGACACUACCAAACUUGAGAC
CGGGAGGAGUCAGAGGUAUUUCUGAGGGAGCGGUAAAAUGUGAUAAUCUCAGAAGGAUCA
CCUAUGGCGAAGGCAUCUGACCAGAACGGAUCUGACGGUGAGGGACGAAGGCUAGGGGAG
CGAUCCGGAUUAGAUACCCGAGUAGUCCUAGCAGUAAACGCUGCGAGCAAGAUGUUGCGU
AUCUCACGAGGAUAUGCAGUGUCGAAAUGAAGAUGUUAAGCUCGCCGCCUGGGAAGUACG
GUCGCAAGACUGAAACUUUAAGGAAUUGGCGGGGGCGCACCACCAGGGGUGCGGCGUGCG
GUUUAAUCUAACUCAACACAGAGAACCUUACUAGAAGCGACGGCAGGAAGAAGGUCAGUC
UGAAGGGCUUACCUGACGAGCCGAGAGGUAGUGCAUGGCCGCCGUCAGCUCGUGCCGUAA
GGUGUCCAGUUAAGUCUGGCAACGAGCGAGACCUAUACCCUCUAUUGCUAGCGGCCA-CA
UG--UAGGACUGAGCACUUUGAGGGGACUGCCUUGGA-AACAAGGAGGAAGGUGUAGGCA
ACGGUGGGUCUGUAUGCUCCGAAUCUUCUAGGCUACACGCGCGCAACAAUGGUAAUGACA
AUGGGCUGCAACUCCGAAAGGAGAAGCUAAUCCUCCAAACAUUACCUCAGUUCGGAUCGC
GGAUUGUAACUCAUCCGCGUGACGCCGGAAUCCCUAGUAAACAGACGUCAUC-AACGUCC
GUUGAAUAUGUCCCUGCCCCUUGCACAC--------------------------------
------------------------------------------------------------
-------------------------
>AB425010
------------------------------------------------------------
------------------------------------------------------------
------------------------------------------------------------
------------------------------------------------------------
------------------------------------------------------------
------------------------------------------------------------
------------------------------------------------------------
------------------------------------------------------UACUAG
CGGUCCAAGUCGCAACCACAUUUAUUGGGUCUAAAACAUCCGUAGCUUGCUUGAUAAGUU
UCUUGUGAAAUUCUAUGUCUCAAACAUAGAGCGUGCAAGAAAUACUAUCUAGCUAGAGAU
CGGGAGACGUAAGGAGUACGUUUAAAGUAGUAGUAAAAUGCUUUAAUCUUAAGCGGACUA
ACAAUAGCGAAGGCACCUUACGAGAACGGUUCUGACAGUCAGGGAUGAAGGCUAGGGGCG
CAAAACGGAUUAGAUACCCGUGUAGUCCUAGCAGUAAACACUGCACACUAAACAUUAGUG
UCUCCUCGAGAGACAUUAGUGCUGAAGGGAAGCCGGAGAGUGUGCUACCUGGGAAGUAUA
GUCGCAAGGCUGAAACUUAAAGGAAUUGGCGGGGAGACACUACAACGGGUGACGCGUGCG
GUUCAAUUAGAUUAUACACCGUGAACCUUACCAGGAGCGACAGCAGAAUGAAGGUCAGUC
UGAAGGGCUUACCUGACACGCUGAGAGGAGUUGCAUGGCCGACGUCAGCCUGUGUCGUGA
GAUGACCUGUUAAAUCAGGUAACAGGCAAAACCCACAUGUAUAUUUGCCA--------AG
U------------GCACCAUAUACAGAUUGCCUUGGA-AACGAGGAUGAGAGUGUGGUCU
ACGUUAGGUGAGUACAGCCCGAAUCCCCUGGGCUACAGGCGCGCGUCAAUGGUGGAUACA
ACGAGUUGCGACUCUGAAAAGAGGAGCCAAUCUCU-AAAAUCCAUCUCAGUCCAGAUUGA
GGUUUGUAACUCAGCCUCAUGACGAUGGAAUCCGUAGUAAUCGUUUAUUAU-CAAUGAAC
GGUGAAUAAGUCACUGUCUCU---------------------------------------
------------------------------------------------------------
-------------------------
>AJ631246
------------------------------------------------------------
-------------------------ACGGCUCAGUAACACGUCGAUAAUCUACCAUUAGG
UUUGUGAUAACCUUGGGAAACUGAGGCUAAUAACAGG-AGGGGAUAACUCCUGGAAUGGG
UUUUCCCUGAAA-G-GCAA-C-GCCUAAGGAUGAGUCGGCGGCCGAUUAGAUUGUUGGUG
AGGUAACGGCUCACCAAGUCUUGGAUCGGUAGGGGCCUUGAAAGAGGGAGCCCCGAGAGG
GACACUGAGAUACUGGUCCCAGCCCCACGGGGUGCAGCAGGCGCGAAACCUUUACACUGC
ACGAAAGUGUGAUAAGGGGAUCCCGAGUGCUUAUGCUUA-GCAUAAGCUUUUGCUAAGAG
UAAAUAUCUUGGCGAAUAAGUGGUGGGUAAGACUGGUGCCAGCAGCCGCGGUAACCCCAG
CGCCGCAAGUAGGGACCA--UUUAUUUGGCCUAAAGCGUCCGUAGCCGGUUUAGUAAAUC
UUUUGUGAAAUCAUUGGGCUUAACUCAAUGAAUUGCAGGAGAGACUGCUAGACUUGGAAC
CGGGAGGGGUCAGAAGUAUUCUUGGGGGAGCGGUAAAAUGUUUUAAUCCCAAGAGGACUA
CCUGUGGCGAAGGCGUCUGACCAGAACGGGUUCGACGGUGAGGGACGAAGGCUAGGGGAG
CAAACCGGAUUAGAUACCCGAGUAGUCCUAGCAGUAAACGCUGUGAACUAGGUGUUGCAU
AUUCUUUAUGAAUAUGCAGUGUCGACGCGAAGGCAUUAAGUUCACCGCCUGGGAAGUACG
GUCGCAAGACUGAAACUUAAAGGAAUUGGCGGGGGAGCGCUACAAGGGGUGCGGCGUGCG
GUUUAAUUUAACUCCACACAGAGAAUCUCACCAGAGGCGACGGCAGGAUGAAGGUCAGUC
UAAUGGGCUUACCAAACAAGCCGAGAGGUGGUGCAUGGCCGCCGUCAGCUCGUGCUGUAA
GGUGUCCAGCUAAGUCUGGUAACGAGCGAGACCCCCACC---------------------
------------------------------------------------------------
------------------------------------------------------------
------------------------------------------------------------
------------------------------------------------------------
------------------------------------------------------------
------------------------------------------------------------
-------------------------
>AY454658
------------------------------------------------------------
------------------------------------------------------------
------------------------------------------------------------
------------------------------------------------------------
------------------------------------------------------------
---------------CGCGGGAUUGGACGGGGUGCAGCAGGCGCGAAAACUUUACAAUGC
AGGAAACUGUGAUAAGGGGACCCUAAGUGCUUAACUUAC-GU-UAGGCUUUUGCCAAGAG
UAAAUAUCUUGGA-AAUAAGUGGUGGGAAAGACUGGUGCCAGCCGCCGCGGUAACACCAG
CGCCACGAGUGGGAAUCAUAUUUAUUUGGCCUAAAGCGUCCGUAGCCGGUCGUGUAAAUC
CUUUGUGAAAUCAUUAAGCUCAACUUAAUGGCGUGCAGAGGACACUGCUCGACUUGGAAC
CGGGAGGAGUCAGAAGUAUGGAAUGGGGAGCGGUAAAAUGUGAUAAUCCAUUCUAGACUA
CCUGUGGCGAAGGCGUCUGACUAGAACGGAUUCGACGGUGAGGGACGAAAGCCAGGGGAG
CGAUCCGGAUUAGAUACCCGAGUAGUCCUGGCUGUAAACGCUGCGAGCUAGGUGUUGCAU
AUUCUACGUGAAUAUGCAGUGUCGAAGUGAAGACGUUAAGCUCGCCGCCUGGGAAGUACG
GUCGCAAGACUGAAACUUAAAGGAAU--GCGGGGGAGCACUACAAGGGGUGCGGCGUGCG
GUUUUAUCCCACUC-ACACAGAGAAUCUCACCGGGAGCGACGGCAGGAUGAAAGUCAGGC
UGAAGACCUUACUAGACAAGCCGAGAGGUAGUGCAUGGCCGUCGUCAGCUCGUGCCGUAA
GGUGUCCUGUUAAGUCAGGCAACGAGCAAGACCUGCACCUAUAAUUGCCAGCGAGUCUUU
UG--GGCGAUCGGGCACAUUAUAGGAACUGCCUUGG-AAACAAGGAGGAAGGUGCAGGCA
ACGGUAGGUCUGUAUGCUCCGAAUCCCCCGGGCUACACGCGCGCAACAAUGGUAAGGACA
AAGGGAUACUACUCCGAAAGGAGACGUUAAACCUCUAAACCUUAUCCAAGUUCAGAUUGA
GGGUUGUAACCCACCCUCAUGACGAUGGAAUCCCUAGUAAUCGGAUGGUAU-CAGCGUCC
GGUGAAUAUGUCCCUGCUCCUUGCACGAAUCGCC-GA-----------------------
---AUCACUAGU------------------------------------------------
-------------------------
>FJ351981
------------------------------------------------------------
------------------------------------------------------------
------------------------------------------------------------
------------------------------------------------------------
------------------------------------------------------------
------------------------------------------------------------
------------------------------------------------------------
------------------------------------------------------UCCCAG
CAGUCCGAAUUGCAGC--UUAUUAUUGGGUCUAAAACAUCCGUAGCUUGUCUGUUAAGUU
UCCUGUGAAAUCCCACCUCUCAAGGAUGGGGCGUGCAGGGAGUACUGGCAGACUAGGGAC
CGGCAGGUGUAAGAAGUACAUUCGAGGUAGUGGUAAAAUACGUUAAUCUCGAGUGGACUA
ACAAUAGCGAAGGCAUCUUACAAGGACGGAUCCGACAGUGAGGGAUGAAGGCUAGGGGCG
CAAAAUGGAUUAGAUACCCAUGUAGUCCUAGCAGUAAACCCUGCUCACUAAACAUCGGUG
CCUCUUCGGGAGGCGUCGGUGCUGAAGCGAAGGCGAAGAGCGAGCUACCUGGGAAGUAUA
GUCGCAAGAUCGAAACUUAAAGGAAUUGGCGGGGAGACACUACAACGAGUGACGCGUACG
GUUCAAUCAGAUUCUACACCGUGAACCUCACCAGGAGCGACAGCAGAAUGAAGGUCAGUC
UGAAGGGCUUACCUGACACGCUGAGCGGAAUUACAUAGUCGUCGUCAGCCUGUGUCGUGA
GAUGACCAGUUAAAUCUGGUAACAGGCGAGACCCGUGUGCAUAAUUACUA-CC-----GA
AA--------GGAGAACAUUAUGCAGACUGCCUAGG-UAACUAGGAGGAAGGCGCGGGCU
ACGAUAGGUG-GCAUGAUCCUAAUCCCCUGGGCUACACGCGCGCGGCAAUGACGGACUCA
AUGAGAUGCAACACCGAAAGGUGAAGCUAACCCCAUAAUGUCCGCCCCAGUACUGAUUGA
GGGCUGCAACCCGCCCUCAUGACGCCGGAAUUCGUAGUAAUCGUUUAUUAG-CAAUGAAC
GGUGAAUAUGUCCCUGUCUCU---------------------------------------
------------------------------------------------------------
-------------------------
>KF964415
------------------------------------------------------------
------------------------------------------------------------
------------------------------------------------------------
---------------AUUCGU-GGCUUAGGAUGGCUCGGCGGCGGAUUAGGCUGUUGGUG
GUGUCAAGGACCACCAAACUGA-GAUCUGUAGGGGCGAUGAGAGUCGGAGCCCCCAGAGG
CACACUGAGAAAAGGGUGCCAGCCCUACGGGGUGCAGCAGUCGAGAAACCUUCGCAAUGC
GCGCAAGCGUGACGAGGGAAUCCCACGUGCUAUUGCUUU-ACGUUAGCUUUUUUCGUGUG
UUAAAAGCACGGAGAAUAAGUGGUGGGCAAGACCGGUGCCAGCCGCCGCGGUAAUCCCGG
CGCCACAAGUGGCUCUCGCGUUUAUUGGGUCUAAAGCAUCCGUAGCCGGCUCGUUAAGUU
UCCUGUGAAAUCCGGCAGCUUAACUGUCGGGCGAGCAGGGAGUACUGGCGAGCUAGAGAG
CGGGAGAAGCAGACGGUAUGCCUUGGGGAGCGGUAAAAUGUUUUAAUCCAAGGUAGACCA
CCGAUGGCGAAGGCAGUCUGCUAGAACGCGUCUGACGGUGAGGGAUGAAAGCUAGGGGAG
CAAAAGGGAUUAGAUACCCCUGUAGUCCUAGCCGUAAACACUGCCUGUUGGAUGCUAGCA
CAUCUUUAAG-GUGCGCAGUGUCGUAGCGAAGGCGUUAAACAGGCCACCUGGGGAGUACG
GUCGCAAGACUGAAACUUAAAGGAAUAGGCGGGGGAACAC-ACAAAGGGUGAAGC-UGCG
GCUCAAUUGGAUUCUACGCCCGGAAACUUACUAGCAGCGACAGCAGAAUGAAAGUCCUCC
UGAAUGGGGCACUCGACGCGCUGAGAGGUAGUGCAUGGCCGUCGUAAGCUCGUGCCGUGA
GGUGUUCAGUUAAGUCUGAGAACGAGCGAGACCUGCGCAUCUAAUUGCCAUGUUUUUCGC
AAUGAAAG-ACAG-CACAAUAGAUGGACUGCUAGCG-UAGC-C-----------------
------------------------------------------------------------
------------------------------------------------------------
------------------------------------------------------------
------------------------------------------------------------
------------------------------------------------------------
-------------------------
>AY454662
------------------------------------------------------------
------------------------------------------------------------
------------------------------------------------------------
------------------------------------------------------------
------------------------------------------------------------
--------------------------UCGGGCCGCAGCAGGCGCGAAACCUUUACAAUGC
ACGAAAGUGUGAUAAGGGGAUUCCAAGUGCUUAACUUAC-GU-UAGGCUUUUGCCAAGAG
UAAAUACCUUGGCGAAUAAGUGGGGGGCAAGACUGGUGCCAGCAGCCGCGGUAACACCAG
CGCCACGAGUGGGAACCACAAUUAUUGGGCCUAAAGCGUUCGUAGCCGGUUAAUUAAAUC
UUUUGUGAAAUCGACAGGCUUAACUGUCGGAC-UGCAAAUGACACUGAUUAACUAGGGAC
CGGAAGGGGUAAGGAGUAUUCCAAGGGGAGCGGUAAAAUGUUAUAAUCCUUGGAGGACUA
CCUGUGGCGAAGGCGCCUUACCAGUACGGGUCUGACGGUGAGGAACGAAAGCUAGGGGAG
CGAUCCGGAUUAGAUACCCGAGUAGUCCUAGCAGUAAACGCUGCGAGCAAGGUGUUGCAU
AUUUUACGUGAAUAUGCAGUGUCGAAACGAAGGUGUUAAGCUCGCCGCCUGGGGAGUACG
GUCGCAAGACUGAAACUUAAAGGAAUUGGCGGGGGAGCACUACAAGGGGUGCGGCGUGCG
GUUUAAUUGAACUCUACGCCGGAAAUCUCACCAUGAGCGACGGCAGGAUGAAAGUCAGGC
UAAAGACCUUACUUAACAAGCCGAGAGGAGGUGCAUGGCCGCCGCCAGCUCGUGCCGUAA
GGUGUCCAGUUAAGUCUGGUAACGAGCAAGACCUGUACCCACAAUUGCCAGCCAGCCGAU
UUAGGAGA-UGGGGAACAAUGUGGGAACUGCUUUGGA-AACAAAGAGGAAGGUGCAGGCA
ACGGUAGGUCUGUAUGCCCCGAAUCCCAUGGGCUACACGCGCGCAACAAUGGUUGGGACA
AUGGGAUGCAACUCUGAAAAGAGAAGCUAAACCUCAAAACCCAAUCCAAGUCCAGAUCGA
GGGCUGUAACUCGCCCUCGUGACGAUGGAAUCCCUAGUAAUCGGACGUUAC-UAUCGUCU
GGUGAAUAUGUGCCUGCUCCUUGCACAAUUCGCCGA------------------------
------------------------------------------------------------
-------------------------
>EU329753
------------------------------------------------------------
------------------------------------------------------------
------------------------------------------------------------
------------------------------------------------------------
------------------------------------------------------------
------------------------------------------------------------
------------------------------------------------------------
---------------------------------------CAGCAGCCGCGGUAAUACCGG
AGGUCCAAGUUGCAGCCACAAUUAUUGGGUCUAAAACAUCCGUAGCUUGUUUAGUAAGUU
UCUUGUGAAAUCUUGUCUCUUAAGGACAAGGCGUGCAAGAAGUACUGCUAAGCUAGAGAC
UGGAAGAAGUGGAGAGUAUAUUUGAGGUAGUGGUAAAAUACAUUAAUCUUAAAUAGACUA
ACAAUAGCGAAGGCACUUCACUAGUACAGAUCUGACAGUAAGGGAUGAAGGCUAGGGUAG
CAAAACGGAUUAGAUACCCGUGUAGUCCUAGCAGUAAACACUGCUCACUAAACAUUGGGG
CCUCUUCGAGAGGUUUCAGUGCUGUAGCGAAGGCGAAGAGUGAGCUACCUGGGAAGUAUA
GUCGCAAGACCGAAACUUAAAGGAAUUGGCGGGGGGGUACUACAACAGGUGACGCAUGCG
GUUUAAUUAGAUUUUACCCCGUGAAUCUCACCAGGAUCGAUAGCAGAAUGAAGGUCAGUC
UGAAGGGCUUACCUGACACGCUAAGAGGAGCUGCAUGGCCGACGUCAGCCUGUGUUGUGA
GAUGACCUGUUAAAUCAGGUAACAGGCGAGACCCAUGUAUAUAGUUACU---------UC
UA--------UGAGUUCACUAUAUAGACUGCCUGGG-UAACCAGGAGGAAGGUGUGGGCU
ACGUUAGGUGAGUACAGCCCGAAUACCCUGGGCUACACGCGUGCGGCAAUGUUAGGUACA
AUGAGAUACAACUCCGAAAGGAGGAGCAAAUCCCAUAAAACCUAACCUAGUUCAGAUUGA
AGUUUGUAACCUAACUUCAUGACGAUGGAAUCUGUAGUAAUCGUUUGUUAUC-AGCGAAC
GGUGAAUAUGUCCCUGCCCCUUGCACAC--------------------------------
------------------------------------------------------------
-------------------------
>EF444616
------------------------------------------------------------
------------------------------------------------------------
------------------------------------------------------------
------------------------------------------------------------
------------------------------------------------------------
------------UGGUCCCAGCCCCUACGGGGUGCAGCAGGCGCGAAACCUUUACAAUGC
ACGCAAGUGUGAUAAGGGGAUUCCAAGUGCUCAAGCACU-GCUUGGGCUUUUGCCAUGUG
UAAAUAGCAUGGCGAAUAAGUGGUGGGAAAGACUGGUGCCAGCCGCCGCGGUAACACCAG
CGCCACGAGUGGCAAUCGCGUUUAUUGGGCCUAAAGCGUCCGUAGCAGGUUUUACACAUC
UCUUGUGAAAUUGCCAGGCUUAACUUGGCAGUGUGCAGGAGGCACGGUAAGACUAGAGAC
CGGGAUGGGUCGGAGGUAUUCCUGAGGGAGCGGUAAAAUGCUAUAAUCUCAGGAGGACCA
CCGGUGGCGAAGGCGUCCGACUAGAACGGAUCUGACUGUGAGGGACGAAAGCUAGGGGAG
CAAACCGGAUUAGAUACCCGAGUAGUCCUAGCUGUAAACGCUGUGAGCUAGGUGUCGCGU
AUUCUACGGGAAUGCGCGGUGUCGUAAGGAAGCUACUAAGCUCACCGCCUGGGAAGUACG
GUUGCAAG-AUGAAACUUUAAGGAAUUGGCGGGGGCGCACCACAAGGGGUGCGGCGUGCG
GUUUAAUCUAACUC-ACACAGAGAACCU-ACUAGGGGCGACGGCAGGAUGAAAGUCAGUC
UGAAGACAUUACUCAACGAGCCGAGAGGUGGUGCAUGGCCGUCGUCAGUUCGUGCUAUGA
AGUGUCCAGUUAAGUCUGGCAACGAGCGAGACCUGUAUCUGCAAUUGCUCACGGCACUA-
CG-GUG-GACCGAGCACAUUGCAGGGACUGCCUUGGA-AACAAGGAGGAAGGUGCAGGCU
ACGGUAGGUCUGUAUGCCCCGAAUCCCCUAGGCUACACGUGCGCAACAAUGGUAGGGACA
AUGGGAUGCAACUCCGAAAGGAGAAGCUAAACCUCUAAACCCUAUCCCAGUCCAGAUUGA
GGGUUGCAACUCACCCUCAUGACGUCGGAAUCCCUAGUAAUCAGGUUUCAU-CAAAGCCU
GGUGAAUAUGUCCCUGUCGCCUGCACACACCGUCCGUCAAACCAACCGAGCAGGGUUUAG
GUAAACAAAGCCUAUUAGUUGAA-------------------------------------
-------------------------
>EU731299
------------------------------------------CUAAGCCAUGCAAGUCGA
GGGAGUC-UUCG-GACGACCGGCAGACCGCUGAGUAACACGUCAGUAAUCUGCCCUAUGG
UUCGGGAUAGUCUCGGGAAACUGAGUUUAAUACCGAAUAGAGCCUGGUACCUGGAAUGGU
CCGGGUUUGAAA-GAUUACG---CCAUAGGAUGAGCUGGCGGCUGAUUAGGUAGAUGGCG
GGGUAACGGCCCACCAUGCCGACGAUCAGUAGGGGCCAUGAGAGUGGAAGCCCCCAGAAG
GACACUGAGAUACUGGUCCUAGCCCUACGGGGUGCAGCAGGCGCGAAACCUUUACAAUGC
ACGCAAGUGUGAUAAGGGGAUUCCAAGUGCUCAUGCAUA-GCAUGGGCUUUUUAGAAGAG
UAAAAAUCUUCUAGAAUAAGUGGUGGGAAAGACUGGUGCCAGCAGCCGCGGUAACCCCAG
CGCCACAAGUGGCAAUCGCAUUUAUUGGGUCUAAAGCGUUCGUAGUUGGUUUGAUCAAUC
UCUUGUGAAAUCGUGGAGCUUAACUCUACGGCGCGCAGGAGAUAUUGUCAGGCUAGGGAC
CGGGAGGAGUCAGAGGUAUUCCUGAGGGAACGGUAAAAUGUUAUAAUCUUAGGAAGACCA
CCUGUGGCAAAGGCGUCUGACUAGAACGGAUCCGACGAUGAGGAACGAAGGCCAGGGGAG
CGAACCGGAUUAGAUACCCGAGUAGUCCUGGCAGUAAACGCUGUGAGCUAGGUGUUGCAU
AUCCCACGAGGAUGUGCAGUAUCGAAGCGAAGGUGAUAAGCUCACCACCUGGGAAGUACG
GUCGCAAGACUGAAGCUUAAAGGAAUUGGCGGGGGAGCGCUACAAGGGGUGCAGCGUGCG
GUUUAAACUAACUUAACGCAGAGAAUCUCACCAGCAGCGACGGCAGAAUGAUGGUCAGUC
UAAAGGGCUUACCUGACGAGCCGAGAGGUAGUGCAUGGCCGCCGUCAGCUCGUGCCGUAA
GGUGUCCUGUCAAGUCAGGUAACGAGCGAGACCUGCGCUUACAAUUGCCAGCAUAUCCUU
CG-GGAUGAAUGGGCACAUUGUAGGGACUGCCUGUGA-AAUCAGGAGGAAGGUGCAGGCA
ACGGUAGGUCUGUAUGCUCCGAAUCUGCUGGGCGACACGCGCGCAACAAUGAUAAGGACA
AUGGGAUACUACUCCGAAAGGAGACGUUAAACCUCGAAACCUUAUCCUAGUACAGAUCGU
GGGUUGGAACUCACCCACGUGACGAUGGA-UCCCUAGUAAUCGGCCUUCAC---------
------------------------------------------------------------
------------------------------------------------------------
-------------------------
>FJ355372
------------------------------------------------------------
------------------------------------------------------------
------------------------------------------------------------
------------------------------------------------------------
------------------------------------------------------------
------------------------------------------------------------
------------------------------------------------------------
------------------------------------------------------CACCAG
CGCCACGAGUGGGAGCCAAUAUUAUUGGGCCUAAAGCGUCCGUAGCAGGUUUAGUAAAUU
ACUUGUGGAAUCGGAUAGCCUAACUAUUCGGAUUGCAGGUAAGACUGCUAAACUAGAGAC
CGGGAGACGUUGGAGGUAUUUAGAGGGGAGCGGUAAAAUGCGAGAAUCCUCUGAGGACCA
CCUGUUGCGAAGGCGUCCAACAAUAACGGGUCUGACUGUGAGGGACGAAAGCUAGGGGAG
CGAACCGGAUUAGAUACCCGAGUAGUCCUAGCCCUAAACGCUGUGAGCUAGGUGUUGCAU
AAUCUACGGGAUUAUGCAGUAUCGUAGAGAAGUCGUUAAGCUCACCGCCUGGGAAGUACG
GUCGCAAGGCUGAAACUUAAAGGAAUUGGCGGGGGAGCACCACAAGGGGUGCGGCGUGCG
GUUUAAUCGAAUUCAACGCCGAAAAUCUCACCAGAGGCGACGGCAGGAUGAAAGACAGCC
UAAAGGGCUUUCUUGACGAGCCGAGAGGUAGUGCAUGGCCGCCGUCAGCUCGUAUCGUGA
GAUGUCCUGUUAAGUCAGGUAACGAGCAAGACCCAUACCCAUAAUUGCUAUCGGCAGUUC
UA-CUG-GACCGAGCACUUUAUGGGGACUGCCUUGGA-AACAAGGAGGAAGGUGUGGGCA
ACGGUAGGUCUGUAUGCUCCGAAUCUUCUGGGCUACACGCGCGCAACAAUGGUUAGGACA
AUGGGAUGCAACUCCGAAAGGAGAAGCUAAACCUCGAAACCUAAUCUAAGUCUAGAUCGA
GGCUUGUAACUCAGCCUCGUGACACCGGAAUCCCUAGUAAUUGGUCUUCAUC-AUGGACC
AGUGAAUAUGUCCCUGCUCUU---------------------------------------
------------------------------------------------------------
-------------------------
>DQ397365
------------------------------------------------------------
------------------------------------------------------------
------------------------------------------------------------
------------------------------------------------------------
------------------------------------------------------------
------------------------------------------------------------
------------------------------------------------------------
------------------------------------------------------------
-----------------GCGAUUAUUGGGCCUAAAGCGUUCGUAGCCGGCUGAGUGAAUC
UUUUGUGAAAUUGUCAAGCUUAACUUGAUAGCGCGCAGGAGAGACUGCUCAGCUAGGNAC
CGGGAGGAGUUAGAAGUAUUCCGGGGGGAGCGGUAAAAUGUUAUAAUCCUCGGAAGACUA
CCUGUGGCGAAAGCGUCUAACCAGAACGGAUCCGACGGUCAGGAACGAAAGCCAGGGGAG
CAAAACGGAUUAGAUACCCGAGUAGUCCUGGCUGUAAACUCUGUGAGCAAGGUGUUGCAU
AUUCUACAUGAAUGUGCAGUACCGAAACGAAGGUGUUAAGCUCACCGCCUGGGAAGUACG
GUCGCAAGACUGAAACUUAAAGGAAUUGGCGGGGGAGCACUACAAGGGGUGCGGCGUGCG
GUUUAAUCUAAUUCCACACAGAGAAUCUCACCAGGAGCGACGGCAGAAUGAAAGUCAUGC
UGAAGACAUUACUUGACGAGCCGAGAGGUAGUGCAUGGCCGCCGUCAGCUCGUGCCGUAA
GGUGUCCUGUUAAGUCAGGCAACGAGCAAGACCUGUAUCCACAAUUGCUAUCGGAUCCUC
UA-GGAUGACUGGGCACUUUGUGGGGACUGCCUCGGA-AACGAGGAGGAAGGUGCAGGCA
ACGGUAGGUCUGUAUGCUCCGAAUCUCCUGGGCUACACGCGCGCAACAAUGGUAGGGACA
AUGGGAUACGACUCCGAAAGGAGAAGUUAAUCCUCGAAACCCUAUCCAAGUCCGGAUUGA
GGAUUGUAACUCAUCCUCAUGACGAUGGAAUCCCUAGUAAUGAGACGUCAUC-AGCGUCC
CGUGAAUAUGUCCCUGCUCCUUGCA-----------------------------------
------------------------------------------------------------
-------------------------
>EU731294
----------------------------------GGAUUCGAUUUAGCCAUGCAAGUC-A
GGGGUC--UUCG---ACACCGGCAGACUGCUCAGUAACACGUCGGUAAUCUACCCUUAGG
UCAGGGAUAAUCUCGGGAAACUGAGUCUAAUACCUGAUAUGAGAAAAAUACUGGAAUGUA
UUUUCUUUUAAA--CUCGUG---CCUAAGGAUGAGCCGGCGGUGGAUUAGGCUGUUGGCG
GGGUAAUGGCCCGCCAAACCAACGAUCCAUAGGGGCCUUGAAAGAGGGAGCCCCGAGAGG
GACACUGAGAUACUGGUCCCAGCCCUACGGGGUGCAGCAGGCGCGAAACCUUUACAAUGC
ACGAAAGUGUGAUAAGGGGAUCCGAAGUGCUAUACAUUA-GUAUAGGCUUUUGCCAAAGC
UAAAUCCUUUGGCGAAUAAGUGGUGGGCAAGACUGGUGCCUGCCGCCGCGGUAACACCAG
CGUCACGAGUGGCAACCAUGAUUAUUGGGCCUAAAGCGUUCGUAGCCGGUUUAGUAAAUU
UUCUGUGAAAUCGUCUCGCUUAACGAAACGACGUGCAGAAAACACUGCUAGACUUGAGAC
CGGGAGGAGCAAGGAGUAUUCUUGGGGGAGCGGUAAAAUGUUAUAAUCCCUUGAAGACCA
CCUGUGGCGAAGGCGCCUUGCUAGAACGGAUCUGACGGUGAGGGACGAAAGCCAGGGGAG
CGAUCCGGAUUAGAUACCCGAGUAGUCCUGGCCGUAAACGCUGUGAUCUAGGUGUUGCAU
AUACUUCGAGUAUGUGCAGUGUCGAAGCGAAGGCAUUAAGAUCACCGCCUGGGAAGUACG
GUCGCAAGGCUGAAACUUAAAGGAAUUGGCGGGGGAGCACUACAAGGGGUGCGGCGUGCG
GUUUAAUCUAACUCAACACAGAGAAUUUCACCAGAGGCGACGGCAGAAUGAAGGUCAGUC
UGAAGGGCUUACCUGACGAGCCGAGAGGUAGUGCAUGGCCGUCGUCAGCUCGUGCCGUGA
GGUGUCCUGUUAAGUCAGGCAACGAGCGAGGCCUGUAUCUACAAUUGCUAACAGCU---U
UA-GGA---CUGAGCACAUUGUAGGGACUGCCCGUGA-AAACGGGAGGAAGGUGCAGGCA
ACGAUAGGUCUGUAUGCUCCGAAUCCUCUGGGCUACACGCGCGCAGCAAUGGUUAGGACA
AUGGGAUGCCACUCCGAAAGGAGAAGCUAAACCUCUAAACCUAAUCUUAGUUCAGAUUGA
GGAUUGUA-CUCAUCCUCAUGACGCUGGAAU-----------------------------
------------------------------------------------------------
------------------------------------------------------------
-------------------------
>KJ566513
------------------------------------------------------------
------------------------------------------------------------
------------------------------------------------------------
------------------------------------------------------------
------------------------------------------------------------
------------------------------------------------------------
---------------GGGGAUCCCAAGUGCUCAAGCACU-GCUUGGGCUUUUGCCAUAUG
UAAAUAGUAUGGCGAAUAAGUGGUGGGCAAGACUGGUGCCAGCCGCCGCGGUAACACCAG
CGCCACGAGUGGCAAUCGCGUUUAUUGGGCCUAAAGCGUCCGUAGCAGGUUUUGUAAAUU
UCUUGUGAAACUGCCAGGCUUAACUUGGCAAUGUGCAGGAAACACUGCAAGACUAGAGAC
CGGGAAGGGUCAGAGGUAUUCCUGAGGGAGCGGUAAAAUGCUAUAAUCUCAGGAGGACCA
CCGGUGGCGAAGGCGUCUGACUAGAACGGAUCUGACUGUGAGGGACGAAAGCUAGGGGAG
CAAACCGGAUUAGAUACCCGAGUAGUCCUAGCUGUAAACGCUGUGAGCUAGGUGUCGCGC
AUUCUACGGGAAUGUGCGGUGUCGUAAGGAAGCUACUAAGCUCACCGCCUGGGAAGUACG
GUCGCAAGACUGAAACUUUAAGGAAUUGGCGGGGGCGCACCACAAGGGGUGCGGCGUGCG
GUUUAAUCUAACUCAACACAGAGAACCUUACUAGGAGCGACGGCAAGAUGAAGGUCAUGC
UGAAGACAUUGCUCGAUGAGCCGAGAGGUGGUGCAUGGCCGUCGCCAGCUCGUGCUAUGA
AGUGUCCAGUUAAGUCUGGCAACGAGCGAGACCUGUAUCUGCAAUUGCUAACGGCA---U
UA-GGUGGACCGAGCACAUUGCAGGGACUGCCUUGGA-AACAAGGAGGAAGGUGCAGGCU
ACGGUAGGUCUGUAUGCCCCGAAUCUCCUAGGCUACACGCGCGCAACAAUGGUAGAGACA
AUGGGAUGCAACUCUGAAAAGAGAAGCUAAACCUCUAAACCCUAUCCAAGUUCAGAUUGA
GGGUUGCAACUCACCCUCAUGACGUCGGAAUCCCUAGUAAUCAGGUUUCAUC-AAAGCCU
GGUGAAUAUGUCCCUG--------------------------------------------
------------------------------------------------------------
-------------------------
>KF360009
------------------------------------------------------------
-------------------------ACGGCUCAGUAACACGUCGAUAAUCUGCCCUACAG
UCAGUGAAGGCCACGCGAAAGUGUGGGUAAACACCGAUAGGCAAAGAACGCUGUAACGCG
UCAUUGCCCAAG--CUCGUG---CUGUAGGAUGAGUCGGCGGCCGAUUAGGUAGUUGGCG
GGGUAAUGGCCCACCAAGCCUUGGACCGGUACGGGCCAUGAAAGUGGUAGCCCGGAGAGG
GACACUGAGAUACUGGUCCCAGCCCUACGGGGUGCAGCAGGCGCGAAAACUCUCCAAUGU
GCGAAAGCGUGAGAGGGGAAUUCACAGUGCUACGGUUUA-GCCGUGGCUUUUGCUAUGUG
UAAAUAGCAUAGCGAAUAAGUGGUGGGCAAGACUGGUGCCAGCCGCCGCGGUAACACCAG
CGCCACGAGUGGCUAUCGCGAUUAUUGGGCCUAAAGCGUCCGUAGUCGGCUCUGUACAUC
CUCUGUGAAAUCGCAGCGCUCAACGUUGCG-CAUGCGGAGGACACGGCAGAGCUUGAGAC
CGGGAGGCGUGUAGGGUAUUCCACGGGGACCGGUAAAAUGGUAUAAUCCGUGGAGGACCA
CCGU-GGCGAAGGCGCUACACGAGAACGGAUCUGACGAUGAGGGACGAAAGCCAGGGGAG
CAAACCGGAUUAGAUACCCGAGUAGUCCUGGCCGUAAACGCUGUCAGCUAGGUGUUGCAC
CGACUU-GAGUCGUUGCAGUAUCGGAGCGAAGGUAUUAAGCUGACCGCCUGGGAAGUACG
GUCGCAAGACUGAAACUUUAAGGGAUUGGCGGGGGAGCACCACAAGGGGUGCGGCGUGCG
GUUUAAUUUAACUCAACGCAGAGCAUCUCACUAGAGGCGACGGCAGGAAGAAGAUCAGUC
UGAAGGGCUUAUCUGACGAGCCGAGAGGUAGUGCAUGGCCGCCGUCAGCUCGUGCCGUAA
GGUGUCCAGCUAAGCCUGGUAACGAGCGAGACCUGCGUCUAUACUUGCUAACGCGUGAAU
UU--CAUGAGCGAGCUCUGUAUAGAGACUGCCUUGG-UAACAAGGAGGAAGGCGCAGGCU
ACGGUAGGUCUGUAUGCUCCGAAUCUUCUAGGCUACACGCGCGCAACAAUGGACGUGACA
AUGGGCUGCAACACCGAAAGGUGAAGCCAAACCUCCAAACACGUUCCUAGUCCAGAUCGU
GGCUUGUAACUCAGCCACGUGACGUCGGAAUCCCUAGUAAUCAGGUUUUAUC-AUAGCCU
GGUGAAUAUGUCCCUGCUCCUUGCACACACCG----------------------------
------------------------------------------------------------
-------------------------
>EF444614
------------------------------------------------------------
------------------------------------------------------------
------------------------------------------------------------
------------------------------------------------------------
------------------------------------------------------------
------------------------------------------------------------
-------------------------------GGC--AUA-GCCUGGGCUUUUGCCAAGUG
UAAAUAGCUUGGGCGAUAAGUGGUGGGUAAGACCGGUGCCAGCCGCCGCGGUAACACCUG
CGCCACAAGUGGCAAUCAUAUUUAUUGGGCCUAAAGCGUUCGUAGCCGGAUAUGUAAGUC
UUAAGUGAAAUCGUUGCGCUUAACAAAACGGCGUGCUUGAGAUACUGCAUGUCUAGGGAC
CGGGAGGCGUUAGGGGUAUUCCGGAGGGAGCGGUAAAAUGCUAUAAUCUCUGGAGGACCA
CCUGUGGCGAAGGCGCCUAACGAGAACGGGUCCGACGGUGAGGAACGAAAGCUAGGGGAG
CAAACCGGAUUAGAUACCCGAGUAGUCCUAGCCGUAAACGCUGUGUACUAGAUGUUGCAU
AUUCCUCGAGAAUAUGCAGUGUCGGAGCGAAGGCAUUAAGUACACCGCCUGGGAAGUACG
GUCGCAAGGCUGAAACUUAAAGGAAUUGGCGGGAGAGCACUACAAGGGGUGCGGCGUGCG
GUUUAAUCUAACUCUACGCAGAGAAUCUCACCAGCAGCGACGGCAGAAUGAAGGUCAGAU
UAAAUGUCUUACUUGACGAGCCGAGAGGUAGUGCAUGGCCGUCGUCAGCUCGUGCCGUAA
GGUGUCCUCUUAAGUGAGGUAACGAGCGAGAUCCAUGCCCAUAAUUGCCAGCGGACGCUU
UA-GCGGGACUGGGCACAUUAUGGGGACUGCCUUGGA-AACAAGGAGGAAGGUGUGGGCA
ACGGUAGGUCUGUACGCUCCGAAUCUGCUGGGCUACACGCGCGCAACAAUGGCGAGGACA
AUGGGAUGCAACACCGAAAGGUGAAGCUAAACCUCUAAACCUCGUCCUAGUCUGGAUUGA
GGGUUGUAACUCACCCUCAUGACACCGGAAUCCCUAGUAAUCGGACUUCAU-CACGGUCC
GGUGAAUAUGUCCCUGCUCUUUGUACACACCGCCCGUCAAACCAACCGAGUUGGGUUUGG
GUGA-GAUGCAACUUUAGUUGCA-UCAAAU------------------------------
-------------------------
>AY454676
------------------------------------------------------------
------------------------------------------------------------
------------------------------------------------------------
------------------------------------------------------------
------------------------------------------------------------
-------------UGGCACGGGGGG-ACGGGGUGCAACAGGCGCGAAACCUUUACAAUGC
ACGCAAGUGCGAUAAGGGAAUCCUAAGUGCUUUGCUUUA-GCA-AGGCUUUUGCCAGGCG
UAAAACCCUUGGCGAAUAAGUGGUGGGCAAGACUGGUGCCAGCCGCCGCGGUAACACCAG
CGCCACAAGUGGGAACCGUUUUUAUUGGGUCUAAAGCGUCCGUAGCCGGUUUAGUUAGUC
UCUUGUGAAAUCAUUGGGCUGAACCUAAUGGCGUGCUUGAGAUACUGCUAGACUAGGGAC
UUGGAGGAGUCAGAAGUAUUUCUGGGGGAGCGGUAAAAUGUUAUAAUCCCAGAAAGACUA
CCUGUGGCGAAAGCGUCUGACUAGAACAGAUCCGACGGUGAGGGACGAAAGCCAGGGGAG
CAAUCCGGAUUAGAUACCCGAGUAGUCCUGGCCAUAAACGUUGCGAGCUAGGUGUUGCAU
AUUCUUCGUGAAUGUGCAGUGUCGUAAUGAAGAUGUUAAGCUCGCCACCUGGGAAGUAUG
GUCGCAAGACUGAAACUUAAAGGAAUUGGCGGGGGAGCACUACAAGGGGUGCGGCGUGCG
GUUUAAUCUAACUCAACGCAGAGAAUCUCACCAGAAGCGACGGCAGGAUGAAGGUCAGUC
UGAAGGGCUUACCCAACGAGCCGAGAGGUAGUGCAUGGCCGUCGUCAGCUCGUGCCGUAA
GGUGUCCUGUUAAGUCAGGCAACGAGCGAGACCUGUACUCACAAUUGCUAACGAGCA-GU
UA--UGUGAUCGAGCACAUUGUGGGGACUGCUCUCG-AAAGGGAGAGGAAGGUGCAGGCU
ACGGUAGGUCUGUAUGCUCCGAAUCUUCUGGGCUACACGCGCGCAACAAUGGUAGUGACA
AUAGGAUGCGACUCUGAAAAGAGAAGCUAAUCCCCGAAACACUAUCUUAGUUCAGAUUGU
GGAUUGUAAUUCAUCCACAUGACGCUGGAAUCCCUAGUAAUCGGAAUUCAA-CAUAUUCC
GGUGAAUAUGUCCCUGCUCCUUGCACGAAUCGCCG-------------------------
------------------------------------------------------------
-------------------------
>GU127440
------------------------------------------------------------
------------------------------------------------------------
------------------------------------------------------------
------------------------------------------------------------
------------------------------------------------------------
------------------------------------------------------------
-----------------------GGAGUUAAGUGCUCACAUUGUUGGGCCUUGCCAAGUG
UAAAUAGCUUGGCGAAUAAGGGGUGGGCAAGACUGGUGCCAGCCGCCGCGGUAACCCCAG
CGCCCCGAGCGGGAAUCGCGAUUAU-GGGUCUAAAGCGUUCGUAGCAGGUUCUGUGAAUC
CUUUGUGAAAUCGGCAGGCUUAACUUGUCGGCGUGCAGGGGACACUGCAGAACUCGAGAC
CGGGAGAGGUCAGAAGUAUUCCUUGGGUACCGGUAAAAUGGGUUAAUCCAAGGAGGACUA
CCAAUGGCGGAGGCAUCUGACCAGCACGGUUCUGACUGUGAGGAACGAAAGCUAGGGGAG
CAAAACGGAUUAGAUACCCGAGUAGUCCUAGCCGUAAACACUGUGAGCAAGGUAUUGCGC
ACCCCACGAGGAUGCGCAGUGUCGAAGAGAAGUCGCUAAGCUCACCACCAGGGAAGUACG
GUCGCAAGGCUGAAACUUUAAGGAAUUGGCGGGGGAGCACCACAAGGGGUGCGGCGUGCG
GUUCAAUCUAACUCAACGCAGAGAACCUCACUAGGGCCGACGGCAGAAUGAAGGUCAUGC
UGAAGACAUUACCUGACAAGCCGAGAGGUAGUGCAUGGCCGUCGUCAGCUCGUGCUGUGA
AGUGUCCAGUUAAGUCUGGCAACGAGCGAGACCUGUACCCUCUAUUGCUAACAACAUCUU
CG-GAUGGAUUGAGCACUUUGAGGGGACUGCCU-GGA-AACAGGGAGGAAGGUGCAGGCU
ACGGUAGGUCUGUAUGCCCCGAAUGCUCUAGGCUACACGCGCGCAACA-UGAUAGGGACA
AUGGG-AGCCACUCCGAGAGGAGGAGCUAAACCUCUAAACCCUAUCCUAGUUCAGAUCGA
GGCUU-AAACCCAGCCUCGUGACGCUG---------------------------------
------------------------------------------------------------
------------------------------------------------------------
-------------------------
>MG966623
------------------------------------------------------------
----C---UUCG-GAACACCGGCAAACUGCUCAGUAACACGUCGAUAAUCUGCCCUUAGG
UCAGGCAUAACCUUGGGAAACUGAGGCUAAUACCUGAUAGGAAAUU-CUACUGCAAUGUG
UUUUUCUUCAAA-G-AUUA-CG-CCUAAGGAUGAGUUGGCGGCGGAUUAGCUUGUUGGUG
GGGUAAUGGCCCACCAAGGCUAAGAUCCGUAGGGGCCUUGGAAGAGGUAGCCCCGAGAAG
GGCACUGAGAUACUGGCCCUAGCCCUACGGGGUGCAGCAGGCGCGAAACCUUUACACUAC
ACGAAAGUGUGAUAAGGGAAUCCCAAGUGCUUAUACUCU-GUAUAGGCUUUUUUCAAGAG
UAAAGAUCUUGGAGAAUAAGUGGUGGGAAAGACUGGUGCCAGCAGCCGCGGUAAUACCAG
CGCCACAAGUGGGGGCCAUGUUUAUUGGGCCUAAAGCGUUCGUAGCUGGUUCUGUUAAUC
UUUUGUGAAAUCGUUGGGCUUAACCUAACGGCGUGCAGGAGACACUGCAGAACUUGGGAC
CGGGAGGGGUUAGAAGUAUUUCUGGGGGAGCGGUAAAAUGCAGUAAUCCCAGGAGGACUA
CCUGUGGCGAAGGCGUCUAACCAGAACGGGUCCGACAGUGAGGAACGAAAGCCAGGGGAG
CAAACCGGAUUAGAUACCCGAGUAGUCCUGGCUGUAAACGCUGCGAGCAAGGUGUUGCAC
AUUCUAACAGAAUGUGCAGUGUCGAAACGAAGGUGUUAAGCUCGCCGCCUGGGAAGUACG
GUCGCAAGACUGAAACUUAAAGGAAUUGGCGGGGGCUCACUACAAGGGGUGCGGCGUGCG
GUUUAAUUGGA-------------------------------------------------
------------------------------------------------------------
------------------------------------------------------------
------------------------------------------------------------
------------------------------------------------------------
------------------------------------------------------------
------------------------------------------------------------
------------------------------------------------------------
------------------------------------------------------------
-------------------------
>EU735578
------------------------------------------------------------
------------------------------------------------------------
------------------------------------------------------------
------------------------------------------------------------
------------------------------------------------------------
------------------------------------------------------------
------------------------------------------------------------
------------------------------------------------------------
----------------------------GCUUAAAGGGGCCGUAGCCGGUCGUGAAAAUU
CUUUGUGAAAUCGUGCAGCUCAACUGUACGGCGUGCAGGGAACACUCCACGACUAGAGAC
AGGGAGGAGCUAGAAGUAUGCUAAGGGGACCGGUAAAAUGGGAUAAUCCUUAGUAGACUA
CCGAUGGCGAAGGCAUCUAGCCAGAACUGAUCUGACGGUGAGGGACGAAAGCCAGGGGAG
CGAUCCGGAUUAGAUACCCGAGUAGUCCUGGCCGUAAACGCUGCGAGCAAGGUGUUGCGU
AUCUUACAUGGAUGCGCAGUGUCGAAACGAAGGUGUUAAGCUCGCCGCCUGGGAAGUACG
GUCGCAAGGCUGAAACUUUAAGGAAUUGGCGGGGGAGCACUACAAGGGGUGCGGCGUGCU
GUUCAAUCUAAUUUAACGCAGAAAACCUCACUAGAAGCGACGGCAGGAUGAAGGUCAAGC
UGAAGACUUUACCUGACGAGCCGAGAGGUAGUGCAUGGCCGUCGUCAGCUCGUGCUGUGA
GGUGUCCAGUUAAGUCUGGCAACGAGCGAGACCUGCACCUACAGUUUCUAACGACCCUUC
GG-GGGA--UCGAGCACACUGUAGGGACUGCUC-CGGUAACGGAGAGGAAGGUGCAGGCU
ACGGUAGGUCUGUAUGCUCCGAAUCUUCUAGGCUACAAGCGCGCAACAAUGGCAGUGACA
AUGGGAUGCUACUCCGAAAGGAGGCGCUAAUCCUCGAAACACUGUCCUAGUCUAGAUUGA
GGCUUGCAACUCAGCCUCAUGACAACGGAAUCCCUAGUAAUUGGAAUUCAUC-AUAUUCC
AGUGAAUAUGUCCCUGCUCCUUGUACCCACCGCCCGU-----------------------
------------------------------------------------------------
-------------------------
>FN865574
------------------------------------------------------------
------------------------------------------------------------
------------------------------------------------------------
------------------------------------------------------------
------------------------------------------------------------
------------------------------------------------------------
------------------------------------------------------------
------------------------------------------------------UACUCG
CGGUCCAAGUCGCAGCCAUUUUUAUUGGGUCUAAAACAUCCGUAGCUUGCUUCGUAAGUU
UCUUGUGAAAUCCGGCUUCUCAAAAGUCGGGCGGGCAAGAAGUACUGCGGAGCUAGAGAC
UGGUAGACGUAAUGAGUACGUUCGGAGUAACGGUAAAAUGUGUUAAUCCCGGACGGACUA
ACAACAGCGAAGGCACGUUACGAGAACAGUUCUGACAGUAAGGGAUGAAGGCUAGGGGCG
CGAAAGGGAUUAGAUACCCCUGUAGUCCUAGCAGUAAACACUGUACACUAAACAUCGGGA
CCUCCUCGAGAGGUUUCGGUGCUGCAGCGAAGGCGAAGAGUGUACUACCUGGGAAGUAUA
GUCGCAAGGCCGAAACUUAAAGGAAUUGGCGGGGAGACACUACAACGGGUGACGCGUGCG
GUUCAAUUAGAUUCUACACCGUGAACCUCACCAGGAGCGACAGCAGAAUGAAGGUCAGUC
UAAAGGGCUUACCUGACACGCUGAGAAGAGUUGCAUGGCCGACGUCAGCCUGUGCCGUGA
GGUGACCUGUUAAAUCAGGUAACAGGCAAGACCCGCAUCUUUAUUUACUA-C--------
-----------GUGUACAAUAAAGAGAUUGCCUUGG-UAACAAGGAUGAAAGUGCGGGCU
ACGUUAGGUGAGUACAGCCUGAAUCCCCUGGGCUACACGCGCGCGUCAAUGGCGGAUACA
AUUGGAUGCAACACCGAAAGGUGAAGCUAAUCCCCUAAAGUCCGUCUCAGUCUAGAUCGA
GGUUUGCAACCCAGCCUCGUGACACUGGAAUCCGUAGUAAUCGUUCGUUAU-CAGCGAAC
GGUGAAUAUGUCACUGUCUCU---------------------------------------
------------------------------------------------------------
-------------------------
>GU257290
------------------------------------------------------------
-----------------------UUACGGCUCAGUAACACGUCGAUAAUCUG-CCUUAGG
UCGAGGAUACCCACGGAAAACUGUGGCUAAAACUCGAUACUGAAAGGAUUCUGGAACGAA
CUUUUCGUUAAA--CGCAA-GG-CCUAAGGAUGAGUCGGCGGCGGAUUAGGCAGUUGGCG
GUGUAACGGACCACCAAACNUAAGAUCCGUAGGGGCCCUGAAAGGGGUAGCCCCGAGAGG
GACACUGAAAUACUGGUCCCAGCUCCACGGAGUGCAGCAGGCGCGUAACCUCCACAAUGC
GCGAAAGCGUGAUGGGGGGAUCCCGAGUGCAUACAUUUA-AUGUAUGCUUUUGCCAAGAG
CAAAUAUCUUGGAGAAUAAGUGGUGGGUAAGACCGGUGCCAGCAGCCGCGGUAACCCCGG
CGCCACGAGUGGCAAUC--UUGUAUUUGGCCUAAAGCAUUCGUAGCCGGCUAGAAAAAUC
UUUUGUGAAAUCGUCGAACUCAAUACGACGGCAUGCAGGGGACACUUUUUAGCUAGAGAC
UGGGAGGAGUUAGGGGUAUUUCUAGGGGAGCGGUUAAAUGUGAUAAUCCUAGAAAGACCA
CCGGUGGCGAAGGCGCCUAACUAGAACAGUUCUGACGGUGAGGGAUGAAAGCUAGGGGAG
CAAUCCGGAUUAGAUACCCGAGUAGUCCUAGCUGUAAACACUGCGAGCUAGGUGUCGCAU
AUUCUACGCGAAU-----------------------------------------------
------------------------------------------------------------
------------------------------------------------------------
------------------------------------------------------------
------------------------------------------------------------
------------------------------------------------------------
------------------------------------------------------------
------------------------------------------------------------
------------------------------------------------------------
------------------------------------------------------------
------------------------------------------------------------
-------------------------
>AB119607
------------------------------------------------------------
------------------------------------------------------------
------------------------------------------------------------
------------------------------------------------------------
------------------------------------------------------------
------------------------------------------------------------
------------------------------------------------------------
----------------------------------------AGCCGCCGCGGUAACACCAG
CGCCACGAGUGGCAACCACGUUUAUUGGGCCUAAAGCGUCCGUAGCCGGUUUAGUAAAUC
UCUUGUGAAAUCGACAAGCUCAACUUGUCGGCGUGCUUGAGACACUACUAAACUCGAGAC
CGGGAGGAGUCAGAGGUAUUCCAGGGGGAGCGGUAAAAUGUGAUAAUCCUUGGAGGACCA
UCUAUGGCGAAGGCAUCUGACCAGAACGGAUCUGACGGUGAGGGGCGAAGGCUAGGGGAG
CGAUCCGGAUUAGAUACCCGAGUAGUCCUAGCAGUAAACGCUGUGAGCAAGAUGUUACGC
AUCUCUUGAGGAUGCGUAGUGUCGAAAUGAAGAUGUUAAGCUCACCGCCUGGGCAGUACG
GUCGCAAGACUGAAACUUUAAGGAAUUGGCGGGGGCGCACCACCAGGGGUGCGGCGUGCG
GUUUAAUCUAACGAUACACAGAGAACCUUACUAGAAGCGACGGCAGGAAGAAGGUCAGCC
UGAAGGGCUUACCCGACGAGCCGAGAGGUAGUGCAUGGCCGCCGUCAGCUCGUGCCGUAA
GGUGUCCAGUUAAGUCUGGCAACGAGCGAGACCUAUACCCUCUAUUGCUAACAGCUA-CA
CG--UAGGACUGAGCACUUUGAGGGGACUGCCUUGGA-AACAAGGAGGAAGGUGUAGGCA
ACGGUAGGUCUGUAUGCUCCGAAUCUUCUAGGCUACACGCGCGCAACAAUGGUAAUGACA
AUGGGCUGCGACUCCGAAAGGAGAAGCUAAUCCUUCAAACAUUACCUCAGUUCGGAUUGC
GGAUUGUAACUCAUCCGCAUGACGCCGGAAUCCCUAGUAAACAGAUUUCAUC-AAAUUCU
GUUGAAUAUGUCCCUGCGCCU---------------------------------------
------------------------------------------------------------
-------------------------
>AY454670
------------------------------------------------------------
------------------------------------------------------------
------------------------------------------------------------
------------------------------------------------------------
------------------------------------------------------------
------------------------------------------------------------
------------------------------------CGC-GGGAUUGCUUUUGCCAUGAG
UAAAAAUCAUGGCGAAUAAGUGGUGGGUAAGACUGGCGCCAGCCGCCGCGGUAACACCAG
CGCCACGAGUGGUAACCACAGUUAUUGGGCCUAAAGCGUCCGUAGCCUGUUCAAAAAAUC
UUUUGUGAAAUUGUUAAGCUUAACUUAACU-CGUGCAGAAGACACUAUUGGACUUGGAAC
UGGGAGGAGUCAGAAGAAUGUUUUGGGGAGCGGUAAAAUGCUAUAAUCCAAGAUAGGCUA
CCUGUGGCGAAGGCGUCUGACUAGAACGGAUUCGACGGUGAGGGACGAAAGCCAGGGGAG
CGAACCGGAUUAGAUACCCGAGUAGUCCUGGCAGUAAACGCUGCGAGCUAGGUGUUGCAC
AUUUUUCGAGAAUGUGCAGUGUCGUAGUGAAGACGUUUAGCUCGCCGCCUGGGGAGUAUG
GUCGCAAGACUGAAACUUAAAGGAAUUGGCGGGGGAGCACUACAAGGGGUGCGGCGUGCG
GUUUAAUCUAAUUCAAGGCAGAGCACCUCACCAGAAGCGACGGCAGGAUGAAAGUCAGGC
UAAAGACCUUACUUGACGAGCCGAGAGGUAGUGCAUGGCCGCCGUCAGCUCGUGCCGUAA
GGUGUCCUGUUAAGUCAGGCAACGAGCAAGACCUGUAUUUACAAUUGCUAACGAGUUCAU
CG--AAUGAUCGAGCACAUUGUAAGGACUGCCCUGGA-AACAGGGAGGAAGGUGCAGGCU
ACGGUAGGUCUGUAUGCUCCGAAUCUUCUGGGCUACACGCGCGCAACAAUGGUAAGGACA
AUGGGAUACAACUCCGAAAGGAGAAGUUAAUCCUCUAAACCUUAUCUUAGUACGGAUUGA
GGAUUGCAACUCAUCCUCAUGACGCUGGAAUCCCUAGUAAUCGGACUUCAUC-AUGGUCC
AGUGAAUAUGUCCCUGCUCCUUGCACGAAUCGCC-GAAUCACUAGU--------------
------------------------------------------------------------
-------------------------
>GU127434
------------------------------------------------------------
------------------------------------------------------------
------------------------------------------------------------
------------------------------------------------------------
------------------------------------------------------------
------------------------------------------------------------
------GCGUGACCGGGG--ACUUAAGUGCUUAUGCUCU-GCAUAGGCUUUUGCUAAGGG
CGAAUACCUUGGCGAAUAAGUGGUGGGUAAGACUGGUGCCAGCAGCCGCGGUAACCCCAG
CGCCACAAGUGGGGAUCGGUUUUAUUGGGUCUAAAGCAUUCGUAGCUGGUUGAAAAAGUC
UCUUGUGAAAUCGAGAAGCUUAAUUAUCGGAA-UGCAGGAGAUACUUUUCAACUCGGAAC
UGGGAGGGGUAAGAGGAAUUUUGGGGGAAGCGGUAAAAUGCAAUAAUCCCCAAAAGACCA
CCGAUGGCGAAGGCAUCUUACCAGAACAGAUUCGACAGUCAGGAAUGAAAGCUAGGGGAG
CAAACCGGAUUAGAUACCCGAGUAGUCCUAGCCGUAAACUCUGCAAGUUAGGUGUUGCAU
AUUCUUAGGGAAUAUGCAGUAUCGUAGUGAAGACGUUAAACUUGCCACCUGGGAAGUAUG
GUCGCAAGACUGAAACUUAAAGGAAUUGGCGGGGGAGCACUACAAGGGGUGCGGCGUGCG
GUUUAAUCCAACUCAACGCGGAGAAUCUCACCAGAAGCGACGGCAGUAUGAAGGACAAGC
UAAAGACUUUUCUUGACGAGCCGAGAGGUAGUGCAUGGCCGCCGUCAGCUCGUUCCGUGA
GGUGUCCUGUUAAGUCAGGUAACGAGCAAGACCUGUACCUACAAUUGCCAGCGGGUAAUU
UU--UACGACCGGGCU-AUUGUAG-GACUGC-UUGGA-AACAAGGAGGAAGGUGCAGGC-
ACGGUAGGUCUGUAUGCUCCGAAUCUUCUGG-CUACACGCGCGCCACCAUGGUAACGACC
A--GGAACCAACUCCGGAAGGAGGAGCUUAACCUC-GGACCU-GCC--A--UCA-AUUAC
G---U-UAACCAACUCACG---CGUCCGAAUCGGUC-UACCCGAUG--------------
------------------------------------------------------------
------------------------------------------------------------
-------------------------
>JF262377
-UCCCGUUGAUCCUGCGGGAGAUGGCUGCUAUGAGUAUCCG-UUAAGCCAUGCAAGUCU-
A-G------UAGCAAUAC-UGGCGAACUGCUCAGUAACACGUCGAUAAUCUGCCCUACGG
UCAAGGAUAACCUCGGGAAACUGAGGGUAAUACUUGAUAGGUGAUUCAAUCUGGAAUGGU
GUUUCACUCAAA--CACGUG---CCGUAGGAUGAGUCGGCGGCUGAUUAGGCAGUUGGUG
GGGUAACGGCCCACCAAACCUAAGAUCAGUACGGGCCUUGAGAGAGGUAGCCCGGAGAGG
GACACUGAGAUACGGGUCCCAGCCCCACGGGGUGCAGCAGGCGCGAAACCUUUACAAUGC
ACGAAAGUGUGAUAGGGGGAUACUCAGUGCUACGACUAU-GUGUAGGCUUUUGUCGAUCG
UAAAUAGAUCGGAGAAUAAGUGGUGGGUAAGACUGGUGCCAGCCGCCGCGGUAACCCCAG
CGCCACGAGUGGUCAUCGCGAUUAUUGGGCCUAAAGCGUUCGUAGCCGGUUUGGUGCAUC
UCUUGUGAAAUUGUUCGGCUUAACCGGACAGCGUGCAGGAGACACGGCCGAAUUCGAGAC
CGGGAGGCGUGUGAAGUAUGUCGUGGGGACUGGUAAAAUGGGAUAAUCCACGAUAGACUA
CCGAUGGCGAAGGCAUCACACGAGAACGGAUCUGACGGUGAGGAACGAAAGCCAGGGGAG
CGAACCGGAUUAGAUACCCGAGUAGUCCUGGCCGUAAACGCUGUGAGCUAGGUGCCGCAU
AUCUCACGAAGAUGUGCGGUGUCGUAAUGAAGAUGCUAAGCUCACCGCCUGGGAAGUACG
GUCGCAAGACUGAAACUUUAAGGAAUUGGCGGGGGCGCACUACAAGGGGUGCGGCGUGCG
GUUUAAUCCAACUCAACGCGGAGAACCUUACUAGGGGCGACGGCAGGAUGAGGGCCGCGC
UAAAGACGCUGCCAGACGAGCCGAGAGGUAGUGCAUGGCCGCCGUCAGCUCGUGCCGUAA
GGUGUCCAGUUAAGUCUGGUAACGAGCAAGACCUGCAUCCACAAUUGCUAACGAACUCUG
------UGAUCGAGCACAUUGUGGAGACUGCCCGGG-UAACCGGGAGGAAGGUGCAGGCU
ACGGUAGGUCUGUAUGCUCCGAAUCCCCUAGGCUACACGCGCGCAACAUUGGUACGGACA
AUGGGACGCAACACCGAAAGGUGAAGCAAAUCCUCAAACCCCUACCCUAGUUCAGAUCGA
GGCUUGCAACCCAGCCUCGUGACGUCGGAAUCCCUAGUAAUCAGCUGUCAUC-AUCCGCU
GGUGAAUAUGUCCCUGCGCCUUGCACUCACCGCCCGU-----------------------
------------------------------------------------------------
-------------------------
>KJ566494
------------------------------------------------------------
------------------------------------------------------------
------------------------------------------------------------
------------------------------------------------------------
------------------------------------------------------------
------------------------------------------------------------
---------UGA-GAGAGGAUCUUGAGUGUUUUUGUUAA-ACAAAAACUUUUGCGUACUU
UAAAAAGGUACGAGAAUAAGGGCUGGGCAAGAUCGGUGCCAGCAGCCGCGGUAAUCCCGA
CGGCCCAAGUGGGACUCACAAUUAUUGGGUCUAAAACAUUCGUAGCCGGCUUUUCAAGUU
CUAUGUUAAAUUGCAAGGCUUAACCUUGCAGC-UGCAUAGAAUACUGGGAGGCUAGGGAC
UGGGAGACGUAAUGAGUACAUCGAGGGGAGUAGUAAAAUAUGUUAAUCCUCGCUGGACUA
ACAAUGGCGAAGGCACGUUACGAGAACAGAUCCGACGGUGAGGAAUGAAGGCCAGGGGCG
CAAAUUGGAUUAGAUACCCAAGUAGUCCUGGCAGUAAACCCUGCAUACUAAACAUUGUGA
UCUCCUCGAGAGAUUGCAGUGCUGAAGCGAAGGCG-GAAGUAUGCUACCUGGGGAGUAUA
GUCGCAAGAUCGAAACUUAAAGGAAUUGGCGGGGGAGCACUACAACGGGUGACGCGUGCG
GUUUAAUUAGAUUCUACACCGUGAACCUUACCAGGAUCGACUGCAGAAUGAAGGUCAGUC
UGAAGGGCUUACCUGACACGCAGAGAGGGAGUGCAUGGCCGUCGUCAGCCUGUGUCGUGA
GAUGAUCUGUUAAAUCAGUUAACAGGCGAGACCCGCGUGCGUUGUUGCUA--------AC
CU-GUAU--GGAAGCACACUACGCAGACUGCUUCAG-UAAUGAAGAGGAAGGUGCGGGCU
ACGAUAGGUGAGUACGCUCCGAAUACCCUGGGCUACACGCGCGCGUCAAUGGCGAUAACA
AUGAGAUGCAAUGCCGAAAGGUAAAGCUAACCCCCUAAAUAUCGUCUUAGUCCCGAUUGA
GCCUUGAAACCCAGGCUCAUGACGUUGGAAUCCGUAGUAAUCGGACGUUAUC-AGCGUCC
GGUGAAUAAGUCCCUG--------------------------------------------
------------------------------------------------------------
-------------------------
>LC431911
uCCCGGUUGAUCCUGCGGGAGGUUGCUGCUAUGGGGAUUCG-CUAAGCCAUGCAAGUU-U
--GAUC--GCAA--GAUC--GGCAGAAUGCUCAGUAACACGUCGUUAACAUGCCCUUUGG
UCAAGGAUAAGCACGGGAAACUGUGUGUAACACUUGAUAGGGAACACAACCUGGAAUGGU
GUGUUCUUUAAA--CUCGUG---CCAAAGGAUUGGACGGCGGCAGAUUAGGUUGUUGGCG
GUGUAAUGGACCACCAAGCCAAAGAUCUGUACGGGCCUUGAGAGAGGUAGCCCGGAGAGG
GACACUGAGAUACUGGUCCCAGCCCUACGGGGUGCAGCAGGCGCGAAACCUUUACAAUGC
ACGCAAGUGUGAUAAGGGAAUCCCCAGUGCUCAUGUUAU-GCAUGGGCUUUUGCCAAGUG
UAAAUAGCUUGGCGAAUAAGUGGUGGGUAAGACUGGUGCCAGCCGCCGCGGUAACACCAG
CGCCACGAGUGGCAACCGCGUUUAUUGGGCCUAAAGCGUCCGUAGCCGGCCUCAUAAAUC
UUUUGUGAAAUUGUUUGGCUUAACCAAACAACGUGCAAGAGACACUGUGAGGCUCGAGAC
CGGGAGGAGUCAGAAGUAUUCCAGGGGGAGCGGUAAAAUGUUAUAAUCCCUGGAGGACUA
CCUGUGGCGAAG-CGUCUGACCAGAACGGAUCUGACGGUGAGGGACGAAAGCUAGGGGAG
CGAACCGGAUUAGAUACCCGAGUAGUCCUAGCCGUAAACGCUGUGAGCUAGGUGUUGCAU
CAGCGAUCUGCUGAUGCAGUGUCGAAAGGAAGCUGUUAAGCUCACCGCCUGGGAAGUACG
GUCGCAAGACUGAAACUUUAAGGAAUUGGCGGGGGAGCACCACAAGGGGUGCGGCGUGCG
GUUUAAUCUAACUCAACGCAGAGAAUCUCACUAGGGGCGACGGCAGGAUGAAGAUCAGCU
UGAAGAGCUUAUCUGACGAGCCGAGAGGUGGUGCAUGGCCGCCGUCAGCUCGUGCUGUGA
AGUGUCCUCUUAAGUGAGGCAACGAGCGAGACCUGUAUCUGCAAUUGCUAACAGCCA-CA
UG--UGGGACUGAGCACUUUGCAGAGACUGCCCUGGA-AACAGGGAGGAAGGUGCAGGCU
ACGGUAGGUCUGUAUGCCCCGAAUCCCCUAGGCUACACGCGCGCAACAAUGGUUGGGACA
AUGGGAUGCAACUCCGAAAGGAGAAGCUAAACCUCUAAACCCAAUCCAAGUCCAGAUUGA
GGCUUGCAACUCAGCCUCAUGACGACGGAAUCCCUAGUAAUCAGAAGUCAUC-AUCUUCU
GGUGAAUAUGUCCCUGCUCCUUGCACACACCGCCCGU-----------------------
------------------------------------------------------------
-------------------------
>DQ417477
uUCCGGUUGAUCCUGCCGGAGAUUGCUGCUAUCAGGAUUCGACUAAGCCAUGCAAGUUAA
GGGGGUACUUCGGUGCCACCGGCAGAAUGCUCGGUAACACGUCGAUAAUCUGCCCUUAGA
UUCAGGAUAACCUCGGAAAACUGAGGCUAAACUUGAAUAGGGAAUACAAAUUGGAAAAUA
GUAUUCUUUAAA--CUUAGG---UCUAAGGAUGAGUUGGCGGCAGAUUAGGUUGUUGGUG
AGGUAAAGGCUCACCAAGCCGAAGAUCUGUAGGAGCCUUGGAAGAGGUAGCUCCGAGAAG
GACACUGAGAUACUGGUCCUAGCCCUACGGGGUGCAGCAGGCGCGAAACCUUUACAAUGC
ACGAAAGUGUGAUAAGGGAAUCCUGAGUGCUCAUGCAAU-GCAUGGGCUUUUGCCAAGAG
UAAAUAUCUUGGCGAAUAAGUGAUGGGUAAGACUGGUGCCAGCAGCCGCGGUAACACCAG
CGUCACGAGUGGGGAUCGCGAUUAUUGGGCCUAAAGCGUCCGUAGCCGGUUUAAUAAAUU
UUUAGUGAAAUCGGCCCGCUUAACGGGUCGGCGUGCUAGAAAGACUGUUAAACUAGGAAC
CGGGAGGAGUCAGAGGUAUAUUAAGGGGAGCGGUAAAAUGCAAUAAUCCUUAGUAGACCA
CCUGUGGCGAAGGCGUCUGACCAGAACGGAUUCGACGGUGAGGGACGAAAGCUGGGGGAG
CGAACCGGAUUAGAUACCCGAGUAGUCCCAGCCGUAAACGCUGCGAGCUAGGUGUUGCAU
AUUCUACGUGGAUGUGCAGUGUCGGAGCGAAGGUGAUAAGCUCGCCGCCUGGGAAGUACG
GUCGCAAGGCUGAAACUUAAAGGAAUUGGCGGGGGAGCACCACAAGGGGUGCGGCGUGCG
GUUUAAUCUAAUUCAACGCAGAGAAUCUCACCAGAAGCGACGGCAGGAUGAAAGUCAGAU
UGAAGGUCUUACUUGACGAGCCGAGAGGUAGUGCAUGGCCGCCGUCAGCUCGUGCUGUAA
AGUGUCCUGUUAAGUCAGGCAACGAGCGAGACCCA-------------------------
------------------------------------------------------------
------------------------------------------------------------
------------------------------------------------------------
------------------------------------------------------------
------------------------------------------------------------
------------------------------------------------------------
-------------------------
>AY454656
------------------------------------------------------------
------------------------------------------------------------
------------------------------------------------------------
------------------------------------------------------------
----------------------------------------------------------CG
CGGGAUUGGGCGGGGGCACGGGGG--ACGGGGCGCAGCAGGCGCGAAACCUUUACAAUGC
ACGAAAGUGUGAUAAGGGAACUCAAAGUGCUUAUGCAUUAGCAUAGGCUUUUGCCAAAAG
UAAACUUUUUGGCGAAUAAGUGGUGGGCAAGACUGGUGCCAGCCGCCGCGGUAACACCAG
CGCCACAAGUGGCAAUCAUGUUUAUUGGGCCUAAAGCGUUCGUAGCCGGUUUAAUAAAUU
CACUGUGAAAUUGUAUUGCUUAACUUUACAACGUGCAGAGAAGACUGUUAAACUAGAGAC
CGGGAGGAGCUUGGAGUAUUCUUGGGGGAGCGGUAAAAUGUUAUAAUCCCUUGAAGACUA
CCGU-GGCGAAGGCGCCAAGCUAGAACGGUUCUGACGGUGAGGGACGAAAGCCAGGGGAG
CGAUCCGGAUUAGAUACCCGUGUAGUCCUGGCCGUAAACGCUGCGAGUUAGGUGUUGCAU
AUACUUCGAGUAUGUGCAGUAUCGAAGAGAAGUCGUUAAACUCGCCGCCUGGGAAGUACG
GUCGCAAGACUGAAACUUAAAGGAAUUGGCGGGGGAGCACCACAAGGGGUGCGGCGUGCG
GUUUAAUCUAACUCAACACAGAGAAUUUCACCAGAGGCGACGGCACUAUGAAGGUCAGUC
UGAAGGGCUUACCCAAGGAGCCGAGAGGUAGUGCAUGGCCGUCGUCAGCUCGUGCCGUAA
GGUGUCCUGUUAAGUCAGGCAACGAGCGAGACCUAUAUCCACAAUUGCUAACGAA---CU
UG-G--UGAUCGAGCACAUUGUGGAGACUGCCUUGGA-AACAAGGAGGAAGGUGUAGGCA
ACGGUAGGUCUGUAUGCUCCGAAUCCUCUGGGCUACACGCGCGCAACAAUGGUAGGGACA
AUGGGACGCAACUCCGAAAGGAGAAGCUAAACCUCUAAACCCUAUCCAAGUCCAGAUUGU
GGAUUGUAACUCAUCCACAUGACGAUGGAAUCCCUAGUAAUCGGGUAUCAUC-AGUGCCC
GGUGAAUAUGUCCUUGCUCCUUGCACUAAUCGCC-GAAUCACUAGU--------------
------------------------------------------------------------
-------------------------
>KJ563980
------------------------------------------------------------
------------------------UACGGCUCAGUAACACGUAGCUAACCUAACCUUAGG
UCAAGGAUACCCUCGGGAAACUGAGGCUAAUACUUGAUAUGGAACUGAAUCUCGAAUGAU
UCUACUCAGAAUCUCUCUGGAG-CCUAAGGACGGGGCUGCGGCUGAUUAGGUUGUUGGCG
GGGUAAAAGCCCACCAAGCCUACGAUCAGUAAGGGCCCUUAGCGGGGAAGCCCUGAGAAG
GAAUCUGAGACACUAUUCCUAGCUUUACGGAGCGCAGCAAGUAGGGAUCUUCUGCAAUGC
ACGCAAGUGUGACAGAGCGAGCCAGAGUGUUUUUC-AUU-UGAAAAACUUUUGCCAAAUG
UAAAAAUUUUGGCGAAUAAGGACUGGGCAAGACUGGUGCCAGCCGCCGCGGUAAUACCAG
CGGUCCGAGUCGCAGCCACAUCUAUUGGGUCUAAAACAUUCGUAGCUUGUUUUGUAAGUC
UCUUGUGAAAUCUUAUAUCUCAAAUAUAGGGCGGGCAAGAGAUACUGCAGAACUAGAGAC
CGGAGGAUGUAAGGAGUAUGGUUAGGGUAGUGGUUAAAUACGUUAAUCCUAAUCAGACUA
ACAAUAGCGAAGGCACCUUACAACGACGGAUCUGACAGUGAGGGAUGAAGGCUAGGGGCG
CAAAGCGGAUUAGAUACCCGUGUAGUCCUAGCAGUAAACUCUGUACACUAAACAUCAGUG
CCUCCUCGAGAGGCAUUGGUGCUGUAGGGAAGCCGAAGAGUGUACUACCUGGGAAGUAUA
GCCGCAAGGCCGAAACUUAAAGGAAUUGGCGGA---------------------------
------------------------------------------------------------
------------------------------------------------------------
------------------------------------------------------------
------------------------------------------------------------
------------------------------------------------------------
------------------------------------------------------------
------------------------------------------------------------
------------------------------------------------------------
------------------------------------------------------------
-------------------------
>EU731489
------------------------------------------------------------
--------------------GGCGAACUGCUCAGUAACACGUCGAUAACCUACCCUUAGG
UUAUGGAUAAGCUCGGGAAACUGAGUCUAAUACAUAAUAGGAGAUAUGCCCUGGAACGAC
UUAUCUCUGAAA-CCUAUGG---CCUAAGGAUGGGUCGGCGGCGGAUUAGGUUGUUGGCG
GGGUAAUGGCCCACCAAGCCGAAGAUCCGUAAGGGCUCUUAGCGGAGGGGCCCUGAGAGG
GAAUCUGAGACACUAUUCCCAGCCCUACGGGGUGCAGCAGUUAGGCAUAAUCUACAAUGC
GCGCAAGCGUGAUAGUUUGAGCCAGAGUGCUUCCCAAUC--GGGAAGCUUUUGUGGAAUG
UAAAAAGUUCCACGAAUAAGGACUGGGUAAGACGAGUGCCAGCCGCCGCGGUAAUACUCG
CGGUCCAAGUCGCAGCCAUUAUUAUUGGGUCUAAAACAUCCGUAGCUCGUCUGGUAAGUU
CCUUGUGAAAUCCGGCAUCUCAAGUGUCGGGCGUGCGGGGAGUACUGCCAGGCUAGAGAC
CGGGAGACGUAAGCAGUACGUUCUAAGUAGUGGUAAAAUACGUUAAUCUAGGACGGACUC
ACAAUAGCGAAAGCAGCUUACGAGAACGGUUCUGACAGUCAGGGAUGAAGGCUAGGGGCG
CAAAACGGAUUAGAUACCCGUGUAGUCCUAGCAGUAAACACUGCACACUAAACAUCGGGA
UCUCCUUGAGAGAUUUCGGUGCUGUAGGGAAGCCGAAGAGUGUGCUACCUGGGAAGUAUA
GUCGCAAGGCCGAAACUUAAAGGAAUUGGCGGGGAGAUACUACAAUGGGUGACGCGUGCG
GUUCAAUUAGACUCCACACCGUGAACCUCACCAGGAGCGACAGCAGAAUGAAGGUCAGUC
UGAAGGGCUUACCUGACACGCUGAGAGGAGUUGCAUGGCCGACGUCAGCCUGUGCCGUGA
GGUGACCUGUUAAAUCAGGUAACAGGCAAGACCCACGUGCCUAUUUAC------------
------------------------------------------------------------
------------------------------------------------------------
------------------------------------------------------------
------------------------------------------------------------
------------------------------------------------------------
------------------------------------------------------------
-------------------------
>AF142929
------------------------------------------------------------
------------------------------------------------------------
------------------------------------------------------------
------------------------------------------------------------
------------------------------------------------------------
------------------------------------------------------------
------------------------------------------------------------
---------------------------------------CAGCAUCCGCGGUAAUACCGG
CGCCGCGAGUGGCAAUCAUAUUUAUUGGGCCUAAAGCGUUCGUAGCCUGUUGGACAAGUC
UCUUGUGAAAUCGUUGAGCUUAACUCAACG-CGUGCAAAGGAUACUUUCAAGCUUGGGAC
UGGGAGGAGUCAGGGGUAUUCCCAGGGGAGCGGUAAAAUGCUAUAAUCCUGUGUAGACCA
CCUGUGGCGAAGGCGCCUGACUAGAACGGUUCUGACGGUGAGGAACGAAAGCUAGGGGAG
CAAUCCGGAUUAGAUACCCGAGUAGUCCUAGCUGUAAACUCUGCGAGCAAGGUGUUGCAU
A----UUUU---UAUGCAGUGUCGAAAUGAAGAUGUUAAGCUCGCCGCUUGGGAAGUAUG
GUCGCAAGGCUGAAGCUUAAAGGAAUUGGCGGGGGAGCACCACAAGGGUUGCGGCUUGCG
GUUUAAUCUAACUCAACGCCGGGAAACUCACCAGCAGCGACGGCUAACUGAAGGUCAGAC
UGAAGGUAUUGCCACACUGAUCGAGAGGUAGUGCAUGGCCGUCGUCAGCUCGUGCUGUAA
GGUGUCCUGUUAUGUCAGGCAACGAGCGAGACCUGCACCUACAGUUGCUAGCGAGUCUUU
U-UGGGCGUUUGAGCACAUUGUAGAGACUGCCUUCG-AAAGAAGGAGGAAGGUGCAGGCU
ACGGUAGGUCUGUAUGCUCCGAAUCUGUUGGGCUACACGCGCGCAACAAUGGUGGAGACA
AUGGGAUGCAACAACGAAAGUUGCAGCUAAUCCUCGAAACCUCAUCCAAGUUCAGAUUGA
GGACUGUAACUCGUCCUCAUGACGAUGGAAUCCCUAGUAAUCAGCAGUCAUC-AGCUGCU
GGUCAAUAUGUCCCUGCUCCUUGCACACACCGCCCGUCAAACCAUCCGAGCCGGGUUUGG
AUGUAGGUAGGGUUUUAUAGUCAUGCGAAUCUAAGUUCGGCGAGGAGGGUUAAGUCGUAA
CAAGGUAGCCGUA------------
>EU731148
------------------------------------------------CAUGCAAGUA-A
AUGAAU--UUAG--UCCCAUUGCGAAUCGCUCAGUAACACGUCGAUAAUCUGCCCUUACG
CCUGGAAUAAACUCGAGAAAUUGAGUAUAAUACCAGAUAAAUAUGACAUUCUGGAAUGAA
GUCAUAUACAAA-GGUUUACCG-UGUAAGGAUGAGUUGGCGGCUGAUUAGCUUGUUGGUG
AGGUAACGGCUCACCAAGGCGUCGAUCAGUAGGGGCCAUGAGAGUGGUAUCCUCGAGAGG
GUCACUGAGAAAUUGGACCCAGCCCUACGGGGUGCAGCAGGCGCGAAACCUCUUCAAUGC
ACGACAGUGUGAAAGGGGAAUCCUACGUGCUUAUGCUAA-GCAUAGGCUUUUGCAUAGAG
UAGAUAUCUACGCGAAUAAGGGGUGGGAAAGACCGGUGCCAGCAGCCGCGGUAACACCGG
CGCCUCAAGUGGCAAUCAUAAUUAUUGGGCCUAAAGCAUCCGUAGCCUGAUGUGUAGAUU
UCUUGUGAAAUCAGUCGGCUCAACCGAUUG-CGUGCAAGGAACACUACAUAUCUAGAGAA
CGGGAGAAGUGAAAGGUAUUCUGUGGGGAGCGGUAAAAUGUUAUAAUCCACGGAAGACCA
CCGACAGCGAAGGCAUUUCACUAGAACGAAUCUGACGGUGAGGGAUGAUGGCCAGGGGAG
CAAAACGGAUUAGAUACCCGAGUAGUCCUGGCUGUAAACUCUGUCUGCAAGGUGUUGCGC
AUUCUU-GUGAUUGCGCAGUACCGUAGAGAAGUCGUUAAGCAGACCGCCUGGGAAGUACG
GUCGCAAGACUGAAACUUAAAGGAAUUGGCGGGGGAGCACCACAAGGGGUGCGGCGUGCG
GUUUAAUCUAACUUAACGCAGAAAAUCUCACCAGGAGCGACAGUAAGAUGAAGAUCAGUC
UAAAGGGCUUAUCAGAUGAGCUGAGAGGUAGUGCAUGGCCGUCGUCAGCUCGUGCCGUAA
GGUGUCCUGUUAAGUCAGGCAACGAGCGAGACCUGCGUCCACAAUUGCCAGCGAACAUUU
CG-AUGUGAUCGGGAACAUUGUGGGAACUGCCCGUGA-AAACGGGAGGAAGGUGCAGGCU
ACGGUAGGUCUGUAUGCUCCGAAUCUCCUGGGCUACACGCGCGCAACAAUGGUACAGACA
AUGGGAUACUACUCCGAAAGGAGACGUUAAUCCUCGAAACUGUGCCCAAGUACAGAUUGU
GGGUUGUAACUCACCCACAUGACGCUGGAAUCCCUAGUAAU-------------------
------------------------------------------------------------
------------------------------------------------------------
-------------------------
>EU329778
------------------------------------------------------------
------------------------------------------------------------
------------------------------------------------------------
------------------------------------------------------------
------------------------------------------------------------
------------------------------------------------------------
------------------------------------------------------------
---------------------------------------CAGCAGCCGCGGUAAUACCAG
CGCCCCAAGUGGCAACCACGUUUAUUGGGCCUAAAGCGUUCGUAGCCGGUUACAUAAAUC
UUCUGUGAAAUUGUAUCGCUCAACGGUACAGCGUGCAGGAGACACUGUGUAACUAGGGAC
CGGGAGGAGUCAGAGGUAUUUCAGGGGGAGCGGUAAAAUGCUAUAAUCCCUGGAAGACCA
CCUGUGGCGAAGGCGUCUGACUAGAACGGAUCCGACGGUGAGGGACGAAAGCCAGGGGAG
CAAACCGGAUUAGAUACCCGAGUAGUCCUGGCCGUAAACUCUGCGGGCUAGGUGUCGCAG
AUUCUUCGUGAAUCUGCGGUGUCGUAGCGAAGGCGUUAAGCCCGCCGCCUGGGGAGUAUG
GUCGCAAGGCUGAAACUUAAAGGAAUUGGCGGGGGAGCACUACAAGGGGUGCGGCGUGCG
GUUUAAUCUAAUUCAACGCAGAGAAUCUCACCAGGGGCGACGGCAGGAUGAAGGUCAGUC
UAAAGGGCUUACCUGACGAGCCGAGAGGUAGUGCAUGGCCGCCGUCAGCUCGUGCCGUGA
GGUGUCCUGUUAAGUCAGGUAACGAGCGAGACCCACAUCUCUAAUUGCUAACGGCC---U
U-UGGGA--CCGAGCACCUUAGAGGGACUGCCUGGGA-AACCAGGAGGAAGGUGUGGGCA
ACGGUAGGUCUGUAUGCUCCGAAUCUCCUGGGCUACACGCGCGCAACAAUGGUUGGGACA
AUGGGACGCAACCCCGAGAGGGGAAGCCAAUCCUCUAAACCCUAUCUUAGUCCAGAUUGU
GGCUUGGAACUCAGCCACAUGACGAUGGAAUCCCUAGUAAUCGGGUCUCAU-CACAGCCC
GGUGAAUAUGUCCCUGCCCCUUGCACAC--------------------------------
------------------------------------------------------------
-------------------------
>KJ566472
------------------------------------------------------------
------------------------------------------------------------
------------------------------------------------------------
------------------------------------------------------------
------------------------------------------------------------
------------------------------------------------------------
---------------------CCUAAGUGCUUAUACUUA-GUAUAGGCUUUUUUUAAGAG
UAAAUAUCUUGAAGAAUAAGUGGUGGGCAAGACUGGUGCCAGCAGCCGCGGUAACCCCAG
CGCCACAAGUGGCAACCAUAUUUAUUUGGUCUAAAGCGUCCGUAGCAGGUUCAAUAAAUC
UUUUGUGAAAUUGUUGGGCUUAACUUAACAACGUGCAGAAGACACUGUUAAACUUGGAAC
CGGGAGAAGUUAGGAGUAUUUCAUGGGGAGUGGUAAAAUAUUAUAAUCCAUGAAAGACUA
CCUGUGGCGAAGGCGCCUAACUAGAACGGAUUUGACUGUGAGGGACGAAAGCCAGGGGAG
CAAACCGGAUUAGAUACCCGAGUAGUCCUGGCCGUAAACGCUGUGAACUAGGUGUUGCAU
AUCCUUAGAGGGUGUGCAGUGUCGGAGCGAAGGUGUUAAGUUCACCACCUGGGAAGUACG
GUCGCAAGACUGAAACUUAAAGGAAUUGGCGGGGGAGCACUACAACGGGUGCGGCGUGCG
GUUUAAUUCGAUUCAACGCGGAGAAUCUUACCAGGAUCGACGGCAGAAUGAAAGUCAGGU
UGAAGACUUUACUUGACGAGCCGAGAGGUAGUGCAUGGCCGUCGUCAGCUCGUGCUGUGA
GGUGUCCUGUUAAGUCAGGCAACGAGCAAGACCUGUGCGUAUAAUUGCUAACGAGUGAUU
UU--CAUGAUCGAGCACAUUAUGCGGACUGCCUGUG-AAAACAGGAGGAAGGUGCAGGCA
ACGAUAGGUCUGUAUGCUCCGAAUACUCUGGGAUACACGCGCGCAACAAUGGUAAGGACA
AUGGGCUACAACUCCGAAAGGAGAAGUUAAUCCUCUAAACCUUAUCUUAGUCCAGAUUGA
GGAUUGUAACUCAUCCUCAUGACGAUGGAAUCCGUAGUAAUCGGAACUCAU-CACAUUCC
AGUGAAUAUGUCCCUG--------------------------------------------
------------------------------------------------------------
-------------------------
>EU329741
------------------------------------------------------------
------------------------------------------------------------
------------------------------------------------------------
------------------------------------------------------------
------------------------------------------------------------
------------------------------------------------------------
------------------------------------------------------------
---------------------------------------CAGCCGCCGCGGUAAUACCGG
CAGUUCGAGUCGCAGCCACAUUUAUUGGGUCUAAAACAUCUGUAGCUUGUUAUGUAAGUC
UUCUGUGAAAUCCUAUAUCUCAAGUAUAGGGCGAGCAGGAGAUACUGCAUAGCUAGAGUC
CGGAAGGCGUAAGGAGAACGUAUGGGGUAUCGGUAAAAUGAGUUGAUCCUAUGCGGACUA
ACGAUAGCGAAGGCACCUUACGAGUACGGUUCUGACAGUCAGAGAUGAAGGCUAGGGUCG
CGAAAGGGAUUAGAUACCCCUGUAGUCCUAGCAGUAAACACUGCACACUAAACAUUGGUA
UCUCUUCGUGAGGCAUCAGUGCUGUAGGGAAGCCGUAGAGUGUGCUACCUGGGAAGUAUA
GUCGCAAGGCCGAAACUUAAAGGAAUUGGCGGGGGGGCACUACAACGGGUGACGCGUGCG
GUUCAAUUAGAUUCUACACCGUGAACCUCACCAGGAGCGACAGCAGAAUGAAGGUCAGUC
UGAAGGGCUUACCUGACACGCUGAGAGGAGUUGCAUGGCCGACGUCAGCCUGCGUCGUGA
GAUGACCUGUUAAAUCAGGUAACAGGCGAGACCCAUGUGUAUAGUUACUUCGA-----GA
------------AGCACAUUAUACAGACUGCCGUGG-UAACACGGAGGAAGGUAUGGGCU
ACGUUAGGUGAGUACUGCCCGAAUCCCCUGGGCUGCACGCGCGCGUCAAUGCUGCAUUCA
AAAGGAUGCAACUCUGAAAAGAGAAGCUAAUCCUC-AAUAUCCAGCUUAGUUUAGAUUGA
AGUUUGCAACCCAGCUUCAUGACACUGGAAUCCGUAGUAAUCGUUUAUUAGC-AGUGAAC
GGUGAAUAAGUCCCUGCCCCUUGCACAC--------------------------------
------------------------------------------------------------
-------------------------
>AY822003
------------------------------------------------------------
-----------------------------------------------AUCUGCCCUAAGG
UCAGGGAUAACUACGGGAAACUGUGGCUAACACCUGAUAAGGAAAAGAUACUGGAAUGUU
CUUUUUCUCAAA--CUCGAG---CCUUAGGAUGAGUUGGCGGCCGAUUAGGCAGUUGGCG
GUGUAACGGACCACCAAACCAAAGAUCGGUACGGGCCCUGAGAGGGGUAGCCCGGAGAGG
GACACUGAGAUACUGGUCCCAGCCCUACGGGGUGCAGCAGGCGCGAAAACUUUACAAUGC
ACGAAAGUGUGAUAAGGGAAUCCUAAGUGCUCAGGCAUU-GCCUGUGCUUUUGCCAUAUG
UAAAUAGUAUGGCGAAUAAGUAGUGGGUAAGACUGGUGCCAGCCGCCGCGGUAACACCAG
CGCUACGAGUGGCAAUCACGUUUAUUGGGCCUAAAGCGUCCGUAGCAGGUUUUGUAAAUU
UUUUGUGAAACUGCCAAGCUUAACUUGGCAACGUGCAGGAAACACUGCAAGACUUGAGAC
CGGGAAGGGUCGGAGGUAUUCCUGAGGGAGCGGUAAAAUGCUAUAAUCUCAGGAGGACCA
CCGGUGGCGAAGGCGUCCGACUAGAACGGAUCUGACUGUGAGGGACGAAAGCCAGGGGAG
CAAACCGGAUUAGAUACCCGAGUAGUCCUGGCUGUAAACGCUGUGAGCUAGGUGUCGCGC
AUUCUACGGGAAUGCGCGGUGUCGUAAGGAAGCUACUAAGCUCACCGCCUGGGAAGUACG
GUCGCAAGACUGAAACUUUAAGGAAUUGGCGGGGGCGCACCACAAGGGGUGCGGCGUGCG
GUUUAAUCUAACUCAACACAGAGAACCUUACUAGGGGCAACGGCAAGAUGAA-GUCAUGC
UGAAGACAUUACUCGAUGAGCCGAGAGGUGGUGCAUGGCCGUCGCCAGCUCGUGCUAUGA
AGUGUCCAGUUAAGUCUGGCAACGAGCGAGACCUGUAUCUGCAAUUGCUAACGGCGUUA-
CG--ACGGACCGAGCACAUUGCAGGGACUGCCUUGGA-AACAAGGAGGAAGGUGCAGGCU
ACGGUAGGUCUGUAUGCCCCGAAUCCCCUAGGCUACACGCGCGCAACAAUGGUAGAGACA
AUGGGAUGCAACUCUGAAAAGAGAAGCUAAACCUCUAAACCCUAUCCAAGUUCAGAUUGA
GGGUUGCAACUCACCCUCAUGACGUCGGAAUCCCUAGUAAUCAUGUUUCAU-CAAAGCAU
GGUGAAUAUGUCCCUGCGCCUUG-------------------------------------
------------------------------------------------------------
-------------------------
>DQ676253
------------------------------------------------------------
------------------------------------------------------------
--AGUGAUAGC-UUGGGAAACUGAGGGUA-UAACUGAUAGGAAAUUUGUUCUGGAAUGAU
UUAUUUCUCGAAGG-UAACG---UCUAAGGGUGAGUCGGCGGCAGAUUAGGCAGUUGGUG
GGGUAACGGCCCACCAAACCUAAGAUCUGUAGGGGCCAUGAAAGUGGUAGCCUCGAGAAG
GUCACUGAGAUACUGGACCUAGCCCUACGGGGUGCAGCAGGCGCGAAACCUUUACAAUGC
GCUAACGCGUGAUAAGGGUACUCCAAGUGCUCAUGUUUU-ACAUGGGCUUUUGCCAAGGG
CGAAUACCUUGGCGAAUAAGUGGUGGGCAAGACUGGUGCCAGCAGCCGCGGUAACCCCAG
CGCCACAAGUGGUGAUCGGUUUUAUUGGGCCUAAAGCAUCCGUAGCUGGCCAAAAAAGUC
UCUUGUGAAAUCGGGACGCUUAAGUACCGGAC-UGCAGGAGAUACUAUUUGGCUUGGAAC
UGGGAGGAGCAAGAGGAAUUUUGGGGGAAGCGGUAAAAUGCUAUAAUCCCCAAAAGACCA
CCGAUGGCGAAGGCAUCUUGCUAGAACAGAUUCGACAGUCAGGGAUGAAAGCUAGGGGAG
CAAACCGGAUUAGAUACCCGAGUAGUCCUAGCCGUAAACGCUGCGAGUUAGGUGUUGCGU
AUUCUUAGGGAAUACGCAGUAUCGUAGUGAAGACGUUAAACUCACCGCCUGGGAAGUAUG
GUCGCAAGACUGAAACUUAAAGGAAUUGGCGGGGGAGCACUACAAGGGGUGCGGCGUGCG
GUUUAAUCUAACUCCACACAGAGAAUCUCACCAGAAUCGACGGCAGGAUGAAGGACAAGC
UAAAGACUUUUCUUGACGAGCCGAGAGGUAGUGCAUGGCCGCCGUCAGCUCGUGCCGUAA
GGUGUCCUGUUAAGUCAGGUAACGAGCAAGACCUGUAUCUACAAUUGCCAGCGAGUG-AU
UUAUCACG-UCGGGCAUAUUGUAGGGACUGCCUUGG-AAACAAGGAGGAAGGUGCAGGCA
ACGGUAGGUCUGUAUGCUCCGAAUAUUCUGGGCUACACGCGCGCAACAAUGGUAAGGACA
AUAGGAUGCAACACCGAAAGGUGAAGCUAACCCUCUAAACCUUAUCCAAGUACAAAUUGA
GGUUUGUAACCCAACCUCAUGACGCUGGAAUCCCUAGUAAUCG-GUUUUAU-CAUAGCCC
GGUGAAUGUGUCCCUGCUCCUUGCACACACCGCCCGUCAAAUCAACCGAGCAGGCUUUAG
AUGAGCGUUAGCUUAU-GGCUCGUGCGA-UCUAAG-UCA---------------------
-------------------------
>EU329749
------------------------------------------------------------
------------------------------------------------------------
------------------------------------------------------------
------------------------------------------------------------
------------------------------------------------------------
------------------------------------------------------------
------------------------------------------------------------
---------------------------------------CAGCAGCCGCGGUAAUACCAG
CGCCACAAGUGGCAGUCACGAUUAUUGGGCCUAAAGCGUCCGUAGCCGGACGUGCACCUC
CUUUGUGAAAUCACACGGCUUAACCGUGUGGCGUGCAGAGGACACGACACGUCUUGGGAG
UGGGAGGAGUCAGAGGUAUUCGAAAAAAACCGGUAAAAUGGUAUAAUCCCUUGAGGACCG
CCGAUGGCGAAGGCAUCUGACCAGAACACGUCCGACGGUGAGGGACGAAAGCCAGGGGAG
CGAACCGGAUUAGAUACCCGAGUAGUCCUGGCCGUAAACGCUGCGAGCUAGGCGUUGCAC
UACCUCUGUGGUUGUGCAGUGUCGAAGCGAAGGCGAUAAGCUCGCCGCCUGGGGAGUACG
GUCGCAAGGCUGAAACUUAAAGGAAUUGGCGGGGGCGCACCACAAGGGGUGCGGCGUGCG
GUUUAAUCGAAUUCAACACCGAGAAUCUCACUAGGGGCGACGGCAGGAUGAUGGUCCGCC
UGAAGGGCGUACCGGACGAGCCGAGAGGUAGUGCAUGGCCGCCGCCAGCUCGUGUCGUAA
GAUGUCCAGCUAAGCCUGGUAACGAGCGAGACCUGUAUCACUACUUGCAAACGGCUGAUU
CU--CAGGACCGUGCACAGUAGUGAGACUGCCUUGG-UAACAAGGAGGAAGGCGCAGGCU
ACGGUAGGUCUGUAUGCUCCGAAUCUCCUAGGUUACACGCGCGCAACAAUGGUUGGGACA
AUGGGCUGCAACACCGAAAGGUGAAGCUAAUCCUCGAAACCCAAUCCAAGUCCAGAUCGA
GGUUUGUAACUCAGCCUCGUGACGUCGGAAUCCCUAGUAACCAGAUGUUAUC-AGCUUCU
GGUGAAUAUGUCCCUGCCCCUUGCACAC--------------------------------
------------------------------------------------------------
-------------------------
>KJ566470
------------------------------------------------------------
------------------------------------------------------------
------------------------------------------------------------
------------------------------------------------------------
------------------------------------------------------------
------------------------------------------------------------
---------------AGGGAUUCUGAGUGCUUACAGUUAAGCGUAGGCUUUUCAUCAGGG
CAAAUACCUGGUGGAAUAAGUGGUGGGCAAGACUGGUGCCAGCCGCCGCGGUAACCCCAG
CGCCACAAGUGGGAACCACGCUUAUUGGGUCUAAAGCAUCCGUAGCCUGUCCGGCAAAUG
CCCUGUGAAAUCGUUGCGCUCAACGUAACGACGUGCAGGGUAGACUACCAGACUAGGGAC
CAGGAGAGGUAGACGGUAUUUCUGAGGGAGCGGUAAAAUGUUAUAAUCUCAGAAGGACCA
CCGAUGGCGAAGGCAGUCUACUAGAAUGGAUCCGACGGUGAGGGAUGAAAGCUAGGGGAG
CGAUCCGGAUUAGAUACCCGAGUAGUCCUAGCCGUAAACGCUGCAUGCCAGAUGUUACAC
AAUCUUCGAGAUUGUGUAGUGUCGAAACGAAGGUGUUAAGCAUGCCACCUGGGAAGUACG
GUCGCAAGUCUGAAACUUAAAGGAAUUGGCGGGGGAGCACCACAAGGGGUGCGGCGUGCG
GUUUAAUCGAAUUCAACGCCGAAAAUCUCACCAGAGGCGACGGCAGUAUGAAGCUCAGUC
UGAAGGGCUUAGC-GACGAGCCGAGAGGUGAUGCAUGGCCGCCGUCAGCUCGUGCCGUGA
GGUGUCCUGUUAAGUCAGGCAACGAGCGAGACCUGUGUGCACUGUUGCUAACGCGCCCGU
AA-GGGUGAGCGAGCACACCGUGCAGACUGCCUUCGA-AAGAAGGAGGAAGGUGCAGGCU
ACGGCAGGUCUGUACGUCCCGAAUCUUCUGGGCUACACGCGCGCAACAAUGGUCGUGACA
AUGGGCUGCAACACCGUAAGGUGAAGCCAAUCCUCGAAACACGUCCUUAGUAUGAAUUGA
GGGCUGCAACUCGCCCUCAUGACAUCGGAAUCCCUAGUAAUCAGAGUUUAGC-AUACUCC
GGUGAAUAUGUCCCUG--------------------------------------------
------------------------------------------------------------
-------------------------
>AY454680
------------------------------------------------------------
------------------------------------------------------------
------------------------------------------------------------
------------------------------------------------------------
------------------------------------------------------------
------------------------UGACGGGGCGCAGCAGGCGCGAAACCUCUACAAUAC
ACGAAAGUGUGAUAGGGGGAUCCUAAGUGCUCAUGCUUU-GCAUGGGCUUUUGUCAAGAG
UAAAUAUCUUGGCGAAUAAGUGGUGGGUAAGACUGGUGCCAGCCGCCGCGGUAACACCAG
CGCCACAAGUGGUGACCAGCAUUAUUGGGCCUAAAGCGUCCGUAGCAGGGAGAAUAAAUC
UUCUGUGAAACUGUUCAGCUUAACUGAACAACGUGCAGGGGACACUAUUUUUCUAGAGAC
CGGGAGGGGUCAGAGGUAUUUUUGGGGGAGCGGUAAAAUGCUAUAAUCCCAAGAGGACCA
CCGAUGGCAAAGGCAUCUGACCAGAACGGAUCUGACUGUGAGGGACGAAGGCCAGGGGAG
CGAACCGGAUUAGAUACCCAAGUAGUCCUGGCAGUAAACGCUGCGAGCAAGGUGUUGCAC
AAUUUACGAGAUUGUGCAGUGUCGAAACGAAGGUGUUAAGCUCGCCGCCUGGGAAGUACG
GUCGCAAGACUGAAACUUAAAGGAAUUGGCGGGGGAGCACUACAAGGGGUGCGGCGUGCG
GUUUAAUCU-ACUCAACGCAGAGAAUCUCCCCAGGAGCGACGGCAGAAUGAAGGUCAGUC
UGAAGGGCUUACCUAACAAGCCGAGAGGUGGUGCAUGGCCGCCGUCAGCUCGUGCCGUAA
GGUGUCCAGUUAAGUCUGGCAACGAGCGAGACCUGUGCUCACAAUUGCUAACAA--CCUU
U-GGGAU--UGA-GUACAUUGUGAGGACUGCCUUGGA-AACAAGGAGGAAGGUGCAGGCA
ACGGUAGGUCUGUAUGCCCCGAAUCCUCUGGGCUACACGCGCGCAACAAUGGUAAGGACA
AUGGGAUGCAACUCCGAAAGGAGAAGCUAAACCUCUAAACCUUAUCCAAGUCUAGAUCGA
GGAUUGUAACUCAUCCUCGUGACAACGGAAUCCCUAGUAAUCGGAUCUUAUC-AUGGUCU
GGUGAAUAUGUCCCUGCUCCUUGCACGAAUCGCCGA------------------------
------------------------------------------------------------
-------------------------
>KJ566507
------------------------------------------------------------
------------------------------------------------------------
------------------------------------------------------------
------------------------------------------------------------
------------------------------------------------------------
------------------------------------------------------------
---------------AGGGACUCUAAGUGCUUAUGUUUU-ACAUAGGCUUUUGCCGAAGG
UAAAUACUUCGGAGAAUAAGUGGUGGGUAAGACUGGUGCCAGCCGCCGCGGUAACCCCAG
CGCCACAAGUGGGGAUCACGUUUAUUUGGUCUAAAGCGUUCGUAGCAGGUUUUGAAAAUC
UCUUGUGAAUUUGUUGUGCCUAACAUAACAGACGGCAGGAGACACUCCAAAACUUGGGAU
UGGGAGGCGUAUGCAGUAUUUUCGGGGGAGCGGUAAAAUGUUAUAAUCCCGAGAGGACUA
CCUGUGCCGAAGGGGGCAUACGAGAACAAAUCCGACUGUGAGGGACGAAAGCUAGGGGAG
CAAAACGGAUUAGAUACCCGUGUAGUCCUAGCCGUAAACACUGCGAGCUAGAUAUGACAU
AAACUUCGUGUUUGUGUCGUAUCGAAACGAAGGUG-CAAGCUCGCCACCUGGGAAGUAUG
GUCGCAAGGCUGAAACUUAAAGGAAUUGGCGGGGGAGCACUACAAGGGGUGCGGCGUGCG
GUUUAAUUGAAUUCAACGCCGGAAAUCUCACCAGGAGCGACGGCAGGAAGAAGGUCAGUC
UAAAGGGCUUGCCUGACGAGCCGAGAGGUAUUGCAUGGCCGCCGUCAGCUCGUGCCGUAA
GGUGUCCUCUUAAGUGAGGUAACGAGCGAGACCUGUGUCUUUAAUUGAUAACGACAC-GU
UA-GUG-GAUUGAUCACAUUAAAGAGACUGCCUUGGA-AACAAGGAGGAAGGUGCAGGCA
ACGGUAGGUCCGUAUGGUCCGGAUCCCCUGGGCUACACGCGCGCAACAAUGGUAGGAACA
AUGGGAUGCAAUUCCGAAAGGAGAAGCUAAGCCUCUAAAUCCUAUCCAAGUCCAAAUUGA
GGUUUGUAACUCAACCUCAUGACGUCGGAAUCCCUAGUAAUCAGACUUUAGC-AUAGUCU
GGUGAACAUGUCCCUG--------------------------------------------
------------------------------------------------------------
-------------------------
>AY454674
------------------------------------------------------------
------------------------------------------------------------
------------------------------------------------------------
------------------------------------------------------------
------------------------------------------------------------
---CGCGGGAUUGGGGCACGGGGGG-ACGGGGUGCAGCAGGCGCGAAACCUUUACAAUGC
ACGAAAGUGUGAUAAGGGAACCCAAAGUGCUUAGUUUA---GCUAGGCUUUUGCCAAGAG
UAAAUAUCUUGGAGAAUAAGUGGUGGGUAAGACUGGUGCCAGCCGCCGCGGUAAUACCAG
CGCCACGAGUGGGAACUGUAAUUAUUGGGCCUAAAGCGUUCGUAGCCGGUUUGAUAAAUU
UCUUGUGAAACUGUUGAGCUUAACUUAACAACGUGCAGGAAAGACUGUCAGACUUGGGAC
UGGGAGGAGCUAGAAGUAUCUUUAGGGUAGCGGUAAAAUGUUAUAAUCCUAAAGAGACUA
CCUAUGGCGAAAGCAUCUAGCCAGAACAGGUCCGACGGUGAGGAACGAAAGCUAGGGGAG
CAAAACGGAUUAGAUACCCGAGUAGUCCUAGCCAUAAACGCUGCGAGCAAGAUGUUGCAU
AUUCUUCGUGAAUAUGCAGUAUCGAAGAAGAGUCGUUAAGCUCGCCGCCUGGGAAGUAUG
GUCGCAAGACUGAAACUAAAAGGAAUUGGCGGGGGAGCACUACAAGGGGUGCGGCGUGCG
GUUUAAUCU-ACUCANNGCAGAGAAUCUCACCAGCAGCGACGGCAGGAUGAAAGUCAGAU
UAAAGGUUUUACUUGACGAGCCGAGAGGUAGUGCAUGGCCGCCGUCAGCUCGUUCCGUAA
GGUGUCCUGUUAAGUCAGGCAACGAGCGAGACCUGUACCUACAAUUGCCAGCGGCAG-AU
UUAUCUGGACUGGGCACAUUGUAGGAACUGCCCUGGA-AACAGGGAGGAAAGUGCAGGCU
ACGGUAGGUCUGUAUGCUCCGAAUCUGCUGGGCUACACGCGCGCAACAAUGGUAGAGACA
AUGGGCUGCGACUCUGAAAAGAGAAGCUAAUCCUCGAAACUCUAUCUUAGUUCAGAUUGA
GGAUUGUAACUCAUCCUCAUGACGCUGGAAUCCCUAGUAAUCAGGUUUUAUC-AUAGCCU
GGUGAAUAUGUCCCUGCUCCUUGCACGAAUUCGCCGAAUCACUAGU--------------
------------------------------------------------------------
-------------------------
>EU731328
------------------------------------------------------------
------------------------------------------------------------
-CUGGGAUAGCCUUGGGAAACUGAGGGUAAACCCGGAUAAAGUAUACAUUCUGGAAUGAG
GUAUACUCCAAAAC-UUCGG---CUGAUGAAUGGGGUUGCGGCUGAUUAGGUUGUUGGUA
GGGUAAUGGCCUACCAAGCCUGUGAUCAGUAGGGGCCAUGAGAGUGGGAGCCCCGAGAAG
GACACUGAGAUACUGGUCCUAGCCCUACGGGGUGCAGCAGGCGCGAAACCUCUACAAUGC
ACGUUCGUGUGAUAGGGGAAUCCGAAGUGCUCAUGCACA-GCAUGGGCUUUUCUUAUGAU
UAAAACUCAUAGGGAAUAAGUGGUGGGUAAGACUGGUGCCAGCAGCCGCGGUAACACCAG
CGCCACGAGUGGCAAUCACAU--AUUGGGCCUAAAGCGUUCGUAGUCGGUUGGAUAAAUU
UCUCGUGAAACUGUGUGGCUUAGCCAUUCAACGAGCGGGAAAGACUGUCUUACUUGAGAC
CGGGAAGGGUUUGAGGUAUUUUCGGGGGAGCGGUAAAAUGUUGUAAUCCUGAAAGGACCA
CCUAUGGCGAAGGCGUCAAACUAGAACGGUUCUGACGAUGAGGGACGGAGGCUAGGGGAG
CAAACGGGAUUAGAUACCCCAGUAGUCCUAGCAGUAAACUCUGCGAGCUAGGUGUUGU-A
UGACUAUAAGGGUAUGCAGUAUCGGAGCGAAGGCGUUAAGCUCGCCGCCUGGGAAGUACG
GUCGCAAGACUGAAACUUAAAGGAAUUGGCGGGGGAGCACUACAACGGGUGCGGCGUGCG
GUUUAAUCUAACUCCGCACAGAGAAUCUCACCAGAAGCGACGGCAGGAUGAUGGUCAGUC
UGAAGGGCUUACCGGACGAGCCGAGAGGUAGUGCAUGGCCGACGUCAGCUCGUGUCGUAA
GGUGUCCUGUUAAGUCAGGCAACGAGCGAGACCUACAUUCACAAUUGACAGCAGGCGAUU
UU--CGUGACUGGUCACAUUGUGAAGACUGCCGGUGA-AAACCGGAGGAAGGUGUAGGCA
ACGUUAGGUCUGUAUGCUCCGAAUCUUCUGGGCUACACGCGCGCAACAAUGGUAUAGACA
AUGGGACGCUACUCCGAGAGGAGACGCUAAUCCUUCAAACUAUAUCCUAGUCCAAAUUGA
GGCUUGGAACUCAGCCUCAUG---------------------------------------
------------------------------------------------------------
------------------------------------------------------------
-------------------------
>JF262363
-UCCCGUUGAUCCUGCGGGCGAUUGCUGCUAUCGGGAUUCG-UUAAGCCAUGCAAGUC-A
GG-UCA--GUA---AUGGCCGGCAACAGGCUCAGUAACACGUCGAUAAUCUGCCCUAAGA
UUGAGGAUACCCACGGAAAACUGUGGCUAAAACUCGAUAGUGAAGAGAUUCUGGAACGAA
CUUUUUAUGAAA--CGUAAG-G-UCUUAGGAUGAGUCGGCGGCGGAUUAGGCAGUUGGCG
GUGUAACGGACCACCAAACCUUAGAUCCGUAGGGGCCCUGAGAGGGGUAGCCCCGAGAGG
GACACUGAAAUACUGGUCCCAGCUCCACGGAGUGCAGCAGGCGCGUAACCUCCACAAUGC
GCGAAAGCGUGAUGGGGGGAUCCCGAGUGCUUACCAUUAGUGUA-AGCUUUUGCCAAGAG
CAAAUAUCUUGGAGAAUAAGUGGUGGGUAAGACCGGUGCCAGCAGCCGCGGUAACCCCGG
CGCCACGAGUGGCAAUC--UUAUAUUGGGCCUAAAGCAUUCGUAGCCGGUUUAAAAAAUC
CUUUGUGAAAUCGUCGAACUCAAUACGACG-CAUGCAGGGGACACUUUUAGACUAGAGAC
UGGGAGGAGUUGGGGGUAUUUCUAGGGGAGCGGUUAAAUGUGAUAAUCCUAGAAAGACCA
CCUGUGGCGAAGGCGCCCAACUAGAACAGAUCUGACGGUGAGGGAUGAAAGCUAGGGGAG
CGAUCCGGAUUAGAUACCCGAGUAGUCCUAGCUGUAAACACUGCGAGCUAGGUGUCGCAU
AUUCUACGCGAAUAUGCGGUGUCGAAAUGAAGAUGCUAAGCUCGCCGCCUGGGAAGUACG
GUCGCAAGACUGAAACUUAAAGGAAUUGGCGGGGGAAUAC-ACCAGGAGUGCGGCGUGCG
GUUUAAUCUAACUCAACGCAGAACACCUUACUAGAAGCGACGGCAGGAUGAAGAUCAGUC
UGAAGGGCUUAUCUGACGAGCCGAGAGGUAGUGCAUGGCCGCCGUCAGCUCGUGUCGUAA
GAUGUCCAGUUAAGUCUGGCAACGAGCAAGACCUGUACCUAUAAUUGCUAAUGGGUUCUU
CG-GAAUGACUGAGCACAUUAUAGGGACUGCCUUCG-UAAGAAGGAGGAAGGUGCAGGCA
ACGGUAGGUCUGUAUGCUCCGAAUCUUCUAGGCUACACGCGCGCAACAGUGGUGAAGACA
AUAGGAUGCAACUCCGUAAGGAGAAGCUAAUCCUCGAAACUUCAUCGUAGUUUAGAUUGU
GGGUUGCAACUCACCCACAUGACAACGGAAUUCCUAGUAAUCAGAUUUCAUC-AUAGUCU
GGUGAAUAUGUCCCUGUUCCUUGCACUCACCGCCCGU-----------------------
------------------------------------------------------------
-------------------------
>JF262371
-UCCCGUUGAUCCUGCGGGAGAAUGCUGCUAGCAGGAUGCGACUAAGCCAUGCAAGUC-A
CGGGG---GUAGAUACCACCGGCGCAAGGCUCAGUAACACGUCGCUAACUUACUCUUUGG
UCAUGGAUAGCCUCGGGAAACUGAGGGUAAUACAUGAUAGGUGUUUUAUGCUGGAAUGCU
UAAACAUUGAAA--UUCGAG---CCAAAGAAUUGGGCGGCGGCCGAUUAGGUAGUUGGUG
AGGUAACGGCUCACCAAGCCUAUGAUCGGUAGGGGCGAUGAGAGUCGUGGCCCCGAGAGG
GACACUGAGAUACGGGUCCCAGCCCUACGGGGUGCAGCAGGCGCGUAACCUUUACAAUGC
ACGAAAGUGUGAUAGGGGUAUCCUGCGUGCUUAUGCUUA-GCAUAGGCUUUUUACGACGG
UAAAUACGUCGAGGAAUAAGUGGUGGGUAAGACUGGUGCCAGCAGCCGCGGUAAUCCCAG
CGCCACGAGUGGCAUUCACAAUUACUGGGUCUAAAGCGUUCGUAGCUGGAUGAAUGGCUC
UUUUGUGAAAACGGACAACUUAAUUGUUCGGAUUGCAGAAGACACCCAUUGCCUAGGAAC
CGGUAGGCGUCAGAAGUAUGUCUUAGGGAGCGGUAAAAUGUGAUAAUCUAAGAUAGACUA
CCUGUGGCGGAGGCGUCUGACGAGGACGGAUUCGACGGUGAGGAACGAAGGCUAGGGGAG
CGAACCGGAUUAGAUACCCGAGUAGUCCUAGCAGUAAACGCUGCAUGCAAGGUGUGGCGU
GUUCUACGAACACG-CU-GUGUCGAAACGAAGGUGCUGAGCAUGCCACCUGGGAAGUACG
GUCGCAAGGCUGAAACUUAAAGGAAUUGGCGGGGGAGCACUACAAGGGGUGCGGCGUGCG
GUUUAAUUCGACUCAACGCGCAGAAUCUCACCAGCGGCGACGGCAGGAUGAAAGUCAGUC
UAAAGGGCUUACUUGACGAGCCGAGAGGUAGUGCAUGGCCGUCGGCAGCUCGUGCCGUAA
GGUGUCCUGUUAAGUCAGGCAACGAGCGAGACCUGCACUCACAAUUGCCAGCGUGAUCUA
CG-GAUUGAAUGGGCACAUUGUGAGGACUGCCUGGGA-AACCAGGAGGAAGGUGCAGGCU
ACGAUAGGUCUGUAUGCUCCGAAUCUGCUGGGCAACACGCGCGCAACAAUGGUAAGGACA
AUGGGAUACUACUCCGAAAGGAGACGUGAAACCUCGAAACCUUAUCUUAGUUCAGAUUGA
GGGUUGUAACUCACCCUCAUGACGAUGGAAUCCCUAGUAAUCGGGUUUUAU-CAUAGCCC
GGUGAAUACGUCCCUGCUCCUUGCACUCACCGCCCGU-----------------------
------------------------------------------------------------
-------------------------
>AB425008
------------------------------------------------------------
------------------------------------------------------------
------------------------------------------------------------
------------------------------------------------------------
------------------------------------------------------------
------------------------------------------------------------
------------------------------------------------------------
------------------------------------------------------UACCAG
CAGUUCAAGUUGCAUCCCUUUUUAUUGGGUCUAAAACAUCCGUAGCUUGCCGUUUAAGUC
UCUUGUGAAAUCCUACGUCUCAAGCGUGGGGCUUGCAGGAGAUACUGAGCGGCUAGAGAU
CGGUAGACGUAAGGAGUACGCCGGAGGUAACGGUUAAAUGUGUUAAUCUUCGGUGGACUA
ACAAUAGCGAAGGCACCUUACGAGGACGAAUCUGACAGUGAGGGAUGAAGGCCAGGGGCG
CAAAACGGAUUAGAUACCCGUGUAGUCCUGGCAGUAAACACUGCUCACUAAACAUCGGGC
CCUCUUCGGGAGGAUUCGGUGCUGAAGCGAAGGCGAAGAGUGAGCUACCUGGGAAGUAUA
GUCGCAAGAUCGAAACUUAAAGGAAUUGGCGGGGAGACA-UACAACGAGUGACGCGUGCG
GUUCAAUCAGAUUUUACACCGUGAACCUCACCAGGAGCGACAGCAGGAUGAAGGUCAGUC
UAAAGGGCUUACCUGACACGCUGAGCGGAGCUGCAUGGCCGACGUCAGCCUGUGCUGUGA
AGUGACCUGUUAAAUCAGGUAACAGGCGAGACCCGUGUCGAUAAUUACUA-CA-----GA
AA--------UGGGUACCUUAUCGAGACUGCCUUGG-UAACAAGGAGGAAGGUGCGGGCU
ACGUUAGGUG-GUACAGCCCUAAUCCCCUGGGCUACACGCGCGCGGCAAUGGUAUGUUCA
AUGAGAUGCAACUCCGAGAGGAGAAGCUAAUCCCUUAACGCAUAUCUCAGUUCAGAUUGA
GGGUUGCAACCCACCCUCAUGACGCUGGAAUUCGUAGUAAUCGGAUAUUAG-CACUGUCC
GGUGAAUAAGUCCCUGUCUCU---------------------------------------
------------------------------------------------------------
-------------------------
>EU731107
------UUGAUCCUGCGGGAGGUUGCUGCUAUUAGGAUUCG-UUUAGCCAUGCAAGUC-A
GAUAAC--UUCG--GUUGUCGGCGGAAUGCUCAGUAACACGUCGUUAACUUGCCCUUUGG
UCAUUGAUAACUUCGGGAAACUGAAGGUAAACAAUGAUAGGUGGUAUAUCCUGGAAUGGU
UUAUCACUGAAA--UUCGUG---CCAGAGGAUAGGACGGCGGCCGAUUAGGUUGAUGGUG
GUGUAAUGGACCACCAUGCCAUCGAUCGGUACGGGCCUUGAGAGAGGUAGCCCGGAGAGG
GACACUGAGAGACUGGUCCCAGCCCUACGGGGUGCAGCAGGCGCGAAACCUUUACAAUGC
ACGAAAGUGUGAUAAGGGAAUCCUAAGUGCUCAUGC-AUUGCAUGGGCUUUUGCCAAGAG
UAAAUAUCUUGGCGAAUAAGUGGUGGGUAAGACCGGUGCCAGCCGCCGCGGUAACACCGG
CGCCACAAGUGGCAACCGCGUUUAUUGGGCCUAAAGCGUCCGUAGCCGGUAUGGCAAAUC
UCAUGUGAAAUCGUCGGGCUUAACCUGACGGCGUGCUUGAGACACUACCAUGCUCGAGAC
CGGGAGGGGUCAGAGGUAUUCCGUGGGGAGCGGUAAAAUGUGAUAAUCCUCGGAAGAUCA
CCUAUGGCGAAGGCAUCUGACCAGAACGGAUCUGACGGUGAGGGACGAAGGCCAGGGGAG
CGAUCCGGAUUAGAUACCCGAGUAGUCCUGGCAGUAAACGCUGUGAGCUAGAUGUUGCCC
CUCUUAAGAGGAUGGGCAGUAUCGAAAGGAAGCUGAUAAGCUCACCGCCUGGGAAGUACG
GUCGCAAGACUGAAACUUUAAGGAAUUGGCGGGGGAGCGCCACCAGGGGUGCGGCGUGCG
GUUUAAUCUAACUCAACACAGAGAACCUCACUAGAAGCGACGGCAGGAAGAAAGUCAGUC
UGAAGGGCUUACUAGACGAGCCGAGAGGUAGUGCAUGGCCGCCGUCAGCUCGUGCCGUAA
GGUGUCCAGUUAAGUCUGGCAACGAGCGAGACCUAUGCCCACUAUUGCUAACGGCUG-UU
UA--CAGGACCGAGCACUUUGUGGGGACUGCCUCGGA-AACGAGGAGGAAGGUGUAGGCA
ACGGUAGGUCUGUAUGCUCCGAAUCUUCUAGGCUACACGCGCGCAACAUUGGCAGUGACA
AUGGGCUGCAACUCCGAAAGGAGAAGCUAAUCCUUGAAACACUGCCUCAGUUCUGAUUGU
GGGUUGGAACCCACCCACAUGAAGCCGGAAUCCCUAGUAACCAGACGUCAUC-AACGUCC
GGUGA-UAUGUCCCCGCUC-UUGCACACACCG----------------------------
------------------------------------------------------------
-------------------------
>KJ566468
------------------------------------------------------------
------------------------------------------------------------
------------------------------------------------------------
------------------------------------------------------------
------------------------------------------------------------
------------------------------------------------------------
---------------------UCCAAGUGCUUAAGUUUU-ACUUAGGCUUUUGCCAAGUG
UAAAAAGCUUGGCGAAUAAGGGGUGGGUAAGACUGGUGCCAGCCGCCGCGGUAACACCAG
CGCCUCGAGUGGGGGUCGCGAUUAUUGGGUCUAAAGCGUCCGUAGCAGGCAUUGUAAAUG
CUUUGUGAAAUCGGCAGGCAUAACCUGCCGGCGUGCAGAGUAGACUGCAGUGCUCGAGAC
CGGGAGAGGUUAGAAGUAUUCCUAGGGUACCGGUAAAAUGGGUUAAUCCUAGGAGGACUA
CCUAUGGCGAAGGCAUCUGACCAGAACGGUUCUGACUGUGAUGGACGAAAGCUAGGGGAG
CAAAACGGAUUAGAUACCCGAGUAGUCCUAGCCGUAAACGCUGCGAGCAAGGUAUUGCGC
CUCCCACGAGGAUGCGCAGUGUCGAAGAGAAGUCGUUAAGCUCGCCACCAGGGAAGUACG
GUCGCAAGGCUGAAACUUUAAGGAAUUGGCGGGGGAGCGCCACAAGGGGUGCGGCGUGCG
GUUCAAUCUAACUCAACGCAGAGAACCUCACUAGGCCCGACGGCAGAAUGAAGGUCAUGC
UGAAGACAUUACCUGACAAGCCGAGAGGUAGUGCAUGGCCGUCGCCAGCUCGUGCUGUGA
AGUGUCCAGUUAAGUCUGGCAACGAACGAGACCUGUACUCUCUAUUGCUAACGAC---CA
CAUGUGGG-AUCGGCACUUUGAGAGGACUGCCCUGGA-AACGGGGAGGAAGGUGCAGGCU
ACGGUAGGUCUGUAUGCUCCGAAUGGUCUAGGCUACACGCGCGCAACAAUGAUAGGGACA
AUGGGAUGCCACUCCGAAAGGAGGAGCUAAGCCUCUAAACCCUAUCCUAGUACAGAUCGA
GGCUUGUAACUCAGCCUCGUGACGUUGGAAUCCCUAGUAAUCGGAUGUCAU-CAUCGUCC
GGUGAAUAUGUCCCCG--------------------------------------------
------------------------------------------------------------
-------------------------
>AY454672
------------------------------------------------------------
------------------------------------------------------------
------------------------------------------------------------
------------------------------------------------------------
--------------------------------------------------------CGCG
GGAU-UGCG---GGGGCACGGGGG-GACGGGGUGCAGCAGGCGCGAAACCUUUACAAUGC
ACGAAAGUGUGAUAAGGGGAUCCCAAGUGCUCAAGCUAU-GCUUGGGCUUUUGCCAGGAG
UAAAUAUCUUGGCGAAUAAGUGGUGGGAAAGACUGGUGCCAGCAGCCGCGGUAACACCAG
CGCCACAAGUGGCAUACGUUUUUAUUGGGCCUAAAGCGUUCGUAGCUGGUUUGCUAAAUC
UUUUGUGAAAUCAAGGGGCUUAACCUCUUG-CGUGCAGAAGAGACUGGCAGACUUGGAAC
CGGGAGGAGUCAGUGGUAUUUCGUGGGAAGCGGUAAAAUGCUGUAAUCCUCGGAGGACCA
CCUGUGGCGAAGGCGACUGACUAGAACGGAUUCGACAGUGAGGGACGAAGGCCAGGGGAG
CGAACCGGAUUAGAUACCCGAGUAGUCCUGGCAGUAAACGCUGCGAGCUAGGUGUUGCGU
AUCUUUAGAGGU-AUGCAGUGUCGAAGCGAAGGUGAUAAGCUCGCCGCCUGGGAAGUAUA
GUCGCAAGACCGAAACUUAAAGGAAUUGGCGGGGGAGCACCACAAGGGGUGCGGCGUGCG
GUUUAAUCUAAUUCCACGCAGAAAAUCUCACCAGAAGCGACGGCAGAAUGAAAGUCAGUC
UAAAGGGCUUACUUGACGAGCCGAGAGGUAGUGCAUGGCCGCCGUCAGCUCGUGCCGUAA
GGUGUCCUGUUAAGUCAGGCAACGAGCGAGACCUGUGCUUACAAUUGCUAACGUCAAUUU
AUUGGA-G-C-GAGCACAUUGUAAGGACUGCCCUGGA-AACAGGGAGGAAGGUGCAGGCU
ACGGUAGAUAAGUAUGCUCCGAAUCUUCUGGGCUACACGCGCGCAACAAUGGUUGGGACA
AUGGGCUGCAACUCCGAAAGGAGAAGCUAAUCCUCUAAACCCAAUCCAAGUACAGAUUGA
GGGUUGCAACUCACCCUCAUGACGAUGGAAUCCCUAGUAAUCGGAAUUCAU-UACGUUCC
GGUGAAUACGUCCCUGCUCCUUGCACGAGUUAACCGAAUCACUAGU--------------
------------------------------------------------------------
-------------------------
>FJ354990
------------------------------------------------------------
------------------------------------------------------------
------------------------------------------------------------
------------------------------------------------------------
------------------------------------------------------------
------------------------------------------------------------
------------------------------------------------------------
------------------------------------------------------CACCAG
CGCCACGAGUGGCAACCGCGUAUUU--GGCCUAAAGCGUCCGUAGCUGGUUUGGUAAAUU
CUUUGUGAAAUCGUUGCUGUUAACGUAACG-CAUGCAAGGGAGACUGCCAAGCUUGAGAC
CGGGAGGAGUAAGAAGUAUUUUGGGGGGAGCGGUAAAAUGUUAUAAUCCCCGAAAGACUA
CCGGUGGCGAAGGCGUCUUACUAGAACGGGUCUGACAGUGAGGGACGAAAGCCAGGGGAG
CGAACCGGAUUAGAUACCCGAGUAGUCCUGGCCGUAAACGCUGCGAGUUGGGUGUUGCAU
AUUCCACGUGAAUGUGCAGUGUCGAAACGAAGGUGAUAAACUCGCCGCCUGGGAAGUACG
GUCGCAAGACUGAAACUUAAAGGAAUUGGCGGGGGA-CGCUACAAGGGGUGCGGCGUGCG
GUUUAAUCUAACUCAACGCAGAGAACCUCACUAGCGGCGACGGCAGGAUGAAGGUCAGUC
UGAAGGGCUUACUUGACAAGCCGAGAGGUAGUGCAUGGCCGCCGUCAGCUCGUGCCGUAA
GGUGUCCAGUUAAGUCUGGCAACGAGCGAGACCUGUAUCUGCAAUUGCUAACAUCUGAUC
CU--CAGGAUUGAGUACAUUGCAGGGACUGCCCUGGA-AACAGGGAGGAAGGUGCAGGCA
ACGGUAGGUCUGUAUGCUCCGAAUCCGCUAGGCUACACGCGCGCAACAAUGGUAACGACA
AUGGGCUACAACUCCGAAAGGAGAAGUUAAUCCUCGAAACGUUAUCCAAGUCCAGAUUGA
GGAUUGCAACUCAUCCUCAUGACGACGGAAUCCCUAGUAAUCAGAGUUCAUC-AUACUCU
GGUGAAUACGUCCCUGUCUCU---------------------------------------
------------------------------------------------------------
-------------------------
>DQ417464
uUCCGGUUGAUCCUGCCGGAGGUUGCUGCUAUGGGGAUUCGAUUAAGCCAUGCAAGUC--
AGG-UA--GCA---AU-ACCGGCGAAACGCUCAGUAACACGUCGUUAACAUGCCCUUUGG
UCAAGGAUAAUCACGGGAAACUGUGUGUAACACUUGAUAGGGAACACAACCUGGAAUGGU
GUGUUCUUCGAA--A-UCGG---CCAAAGGAUUGGACGGCGGCGGAUUAGGUUGUUGGCG
GUGUAAUGGACCACCAAGCCGAAGAUCCGUACGGGCCAUGAGAGUGGUAGCCCGGAGAGG
GACACUGAGAUACUGGUCCCAGCCCUACGGGGUGCAGCAGGCGCGAAACCUUUACAAUGC
ACGAAAGUGUGAUAAGGGGAUCCCCAGUGCUCACGUACU-GCGUGGGCUUUUGCCAAGUG
UAAAAAGCUUGGCGAAUAAGUGGUGGGUAAGACUGGUGCCAGCCGCCGCGGUAACACCAG
CGCCACGAGUGGUAACCGCGAUUAUUGGGCCUAAAGCGUCCGUAGCCGGUUCUGCAAAUC
UUUUGUGAAAUUGUGCGGCUCAACCGUACAACGUGCAAGAGACACUACAGAACUUGAGAC
CGGGAGAAGUCAGAAGUAUUCCAGGGGGAGCGGUAAAAUGUUAUAAUCCCUGGAGGACUA
CCAU-GGCGAAGGCAUCUGACCAGAACGGAUCUGACGGUGAGGGACGAAAGCCAGGGGAG
CGAACCGGAUUAGAUACCCGAGUAGUCCUGGCCGUAAACGCUGUGAGCUAGGUGUUGCGU
CAGCGACCUGCUGGCGCAGUGUCGAAACGAAGGUGUUAAGCUCACCGCCUGGGAAGUACG
GUCGCAAGACUGAAACUUUAAGGAAUUGGCGGGGGAGCACCACAAGGGGUGCGGCGUGCG
GUUUAAUCUAACUCAACGCAGAGAACCUCACUAGGGGCGACGGCAGGAUGAAGGUCAGCU
UGAAGAGCUUACCUGACAAGCCGAGAGGUGGUGCAUGGCCGCCGUCAGCUCGUGCUGUGA
AGUGUCCUCUUAAGUGAGGCAACGAGCGAGACCCA-------------------------
------------------------------------------------------------
------------------------------------------------------------
------------------------------------------------------------
------------------------------------------------------------
------------------------------------------------------------
------------------------------------------------------------
-------------------------
>AY454690
------------------------------------------------------------
------------------------------------------------------------
------------------------------------------------------------
------------------------------------------------------------
------------------------------------------------------------
----------CGCGGGAUUGGGG---ACGGGGUGCAGCAGGCGCGAAACCUUUACAAUGC
ACGCAAGUGUGAUAAGGGAAUCCCCAGUGCUCACGUACU-GCGUGGGCUUUUGCCAAGUG
UAAAUAGCUUGGCGAAUAAGUGGUGGGUAAGACUGGUGCCAGCCGCCGCGGUAACACCAG
CGCCACGAGUGGUGACCACGUUUAUUGGGCCUAAAGCGUCCGUAGCUGGCUCGUUAAAUC
CUUUGUGAAAUUGUCCGGCUUAACCGUACAACGCGCAAGGGAGACUGGCGGGCUCGAGAC
CGGGAGGAGUCAGAAGUAUUCCUGAGGGAGCGGUAAAAUGUUAUAAUCUCAGGAGGACUA
CCGU-GGCGAAGGCGUCUGACUAGAACGGAUCUGACAGUGAGGGACGAAAGCCAGGGGAG
CGAACCGGAUUAGAUACCCGAGUAGUCCUGGCCGUAAACGCUGUGAGCUAGGUGUUGCAC
CAGCUACAUGUUGGUGCAGUGUCGAAACGAAGGUGUUAAGCUCACCGCCUGGGAAGUACG
GUCGCAAGACUGAAACUUUAAGGAAUUGGCGGGGGAGCACCACAAGGGGUGCGGCGUGCG
GUUUAAUCUAACUCAACGCAGAGAACCUUACUAGAAGCGACGGCAAGAUGAAGGCCAACU
UGAAGAGUUUACCUGAUGAGCCGAGAGGUGGUGCAUGGCCGCCGUCAGCUCGUGCUGUGA
AGUGUCCAGCUAAGCCUGGCAACGAGCGAGACCUGUAUUCGCAAUUGCUAACAGCCACAU
G-UGGGA--CUGAGCACUUUGCGAAGACUGCCUUGGA-AACAAGGAGGAAGGUGCAGGCU
ACGGUAGGUCUGUAUGCCCCGAAUCUUCUAGGCUACACGCGCGCAACAAUGGUUGGGACA
AUGGGAUGCCACUCCGAAAGGAGAAGCUAAACCUCUAAACCCAAUCCAAGUCCAGAUUGA
GGGUUGCAACUCACCCUCAUGACGACGGAAUCCCUAGUAAUCAGAAGUCAUC-AUCUUCU
GGUGAAUAUGUCCCUGCUCCUUGCACAGUUCGCC-GAAUCACUAGU--------------
------------------------------------------------------------
-------------------------
>EU731093
----------------------------------------G-UUAAGUCAUGCAAGUC-U
UCUA----GUAA----UAGAGGCGUAAGGCUCAGUAACACGUCGUUAAUCUGCCCUAAGG
UCAGGGAUACCUACGGGAAACUGUGGUUAAUACCUGAUAAGGAAUUAUAACUGGAAUGUU
UUGUUCUCCAAA--UUCGAG---CCUUAGGAUGAGACGGCGGUCGAUUAGGCAGUUGGUG
GUGUAACGGACCACCAAACCUAAGAUCGGUACGGGCCAUGAGAGUGGUAGCCCGGAGAGG
GACACUGAGAUACUGGUCCCAGCCCUACGGGGUGCAGCAGGCGCGAAACCUUUACAAUGC
ACGCAAGUGUGAUAAGGGGAUUCCGAGCGCUCAAGCAUU-GCUUGGGCUUUUGCCAUGUG
UAAAUAGCAUGGCGAAUAAGUGGUGGGAAAGACUGGUGCCAGCCGCCGCGGUAACACCAG
CGUCACAAGUGGCAAUCGCGUUUAUUGGGCCUAAAGCGUCCGUAGCAGGUUUCGUAAAUC
UCUUGUGAAAUUGCCGGGCUCAACCCGGCAGACUGCAGGGGACACUGCGAGACUCGAGAC
CGGGAGGGGUUAGAAGUAUUCCUUAGGGAGCGGUAAAAUGCUAUAAUCUAAGGAGGACUA
CCUGUGGCGAAGGCGUCUAACUAGAACGGAUCUGACUGUGAGGGACGAAAGCUAGGGGAG
CGAACCGGAUUAGAUACCCGAGUAGUCCUAGCCGUAAACGCUGUGAGUUAGGUGUCGCGU
AUUCUACGUGAAUGCGCGGUGUCGAAAGGAAGCUAUUAAGCUCACCGCCUGGGAGGUACG
GUCGCAAGACUGAAACUUUAAGGAAUUGGCGGGGGCGCACCACAAGGGGUGCGGCGUGCG
GUUUAAUCUAACUCAACACAGAGAACCUUACUAGAAGCGACGGCAAAAUGAAAGUCAUGU
UGAAGACAUUACUUGAUGAGCCGAGAGGUGGUGCAUGGCCGCCGUCAGCUCGUGCUAUGA
AGUGUCCAGUUAAGUCUGGCAACGAGCGAGACCUGUAUCUGCAAUUGCUACCGGCACUA-
C--GGUGGAUCGGGCACAUUGCAGGGACUGCCUUGGA-AACAAGGAGGAAGGUGCAGGCU
ACGGCAGGUCUGUAUGCCCCGAAUCUUCUAGGCUACACGCGCGCAACAAUGGUAGAGACA
AUGGGAUGCAACUCCGAAAGGAGAAGCUAAACCUCUAAACCCUAUCUUAGUCCAGAUUGA
GGAUUGCAACUCAUCCUCAUGACGUCGGAAUCCCUAGUAAUCGGGUUUCAUC-AAAGCCC
GG----------------------------------------------------------
------------------------------------------------------------
-------------------------
>HM244210
------UUGAUCCUGCCGGAGACCACUGCUAUUGGGGUUCGAUUUAACCAUGCAAGUUAA
ACGGA---AUCGGGUUCUGUAGCAUACGGCUCAGUAACACGUAGACAACCUGCCCUAAGG
AAGAGAAUAACUUCGGGAAACUGAAGCUAAUACUCUAUAAUUGAGGUGCGCUGGAAUGCC
AUCUCGGUGAAAGUUCAUGGGCGCCUUAGGAUGGGUCUGCGGCCAAUUAGGCAGUUGGCG
GUAUAACGGACCACCAAACCUAUGAUUGGUACGGGCUACGAAAGUAGAGGCCCGGAGAAG
GACACUGAGACAAGGGUCCUAGCCCUACGGGGUGCAGCAGGUGCGAAAACUCCACAAUAC
ACGAAAGUGUGAUGGGGGAACCCCAAGUGCCAUAGUUUC-ACUAUGGCUUUUGCCAAGCU
UAAAUAAUUUGGCGAAUAAGGGGUGGGCAAGACUGGUGCCAGCAGCCGCGGUAACACCAG
CGCCUCUAGUGGUGGUUGCGAUUAUUGGGCCUAAAGCAUCCGUAGCCGGUUGUACAAGUU
CUUCGUGAAAUUGUUAUGCCCAACAUAACGGCGUGCGAAGAAUACUAUACAACUUGGGAC
CGGGUGGGGUUGAGGGUAUUCCUAGGGGAGCGGUAAAAUGCUAUAAUCCUAGGAGGACCA
CCUGCGGCGAAGGCGCUCAACUAGAACGGGUCCGACGGUGAGGGAUGAAAGCUGAGGGAG
CGAACCGGAUUAGAUACCCGGGUAGUCUCAGCUGUAAACGCUGCCCGUUAGGUGUUGCAU
GUUCUUCGUGAGCAUGCAGUGCCAAAGCGAAGGCAUUAAACGGGCCGCCUGGGGAGUACG
GUCGCAAGGCUGAAACUUAAAGGAAUAGGCGGGGGAGCACAACAAGGGGUGAAGCCUGCG
GUUCAAUUGGAUUCAACGCCGG--------------------------------------
------------------------------------------------------------
------------------------------------------------------------
------------------------------------------------------------
------------------------------------------------------------
------------------------------------------------------------
------------------------------------------------------------
------------------------------------------------------------
------------------------------------------------------------
-------------------------
>GU127423
------------------------------------------------------------
------------------------------------------------------------
------------------------------------------------------------
------------------------------------------------------------
------------------------------------------------------------
------------------------------------------------------------
--GAAAGUGC--CGGGG---UU-UAAGUGCUACGGCUCU-GCGUAGGCUUUUUUUAAUCG
UAAAUAGAUUGGAGAAUAAGUGGUGGGUAAGACUGGUGCCAGCCGCCGCGGUAACCCCAG
CGCCACGAGUGGUCAUCGCGAUUAUUGGGCCUAAAGCGUUCGUAGCCGGUUUGGUGCAUC
UCUUGUGAAAUUGUGCUGCUUAACAGUACAGCGUGCAGGGGACACGGCCAGACUCGAGAC
CGGGAGGCGUGUGAAGUAUUCUAUGGGGACUGGUAAAAUGGGAUAAUCCAUGGAAGACUA
CCGAUGGCGAAGGCAUCACACGAGAACGGAUCUGACGGUGAGGAACGAAAGCUAGGGGAG
CGAACCGGAUUAGAUACCCGAGUAGUCCUAGCCGUAAACGCUGUGAGCUAGGUGUCGCGC
AUCUCACGAGAUGC-GCGGUGUCGAAAUGAAGAUGCUAAGCUCACCGCCUGGGAAGUACG
GUCGCAAGACUGAAACUUUAAGGAAUUGGCGGGGGCGCACUACAAGGGGUGCGGCGUGCG
GUUUAAUCCAACUCAACGCGGAGCACCUUACUAGGAGCGACGGCAGGAUGAAGAUCGCGC
UGAAGACGCUAUCAGACGAGCCGAGAGGUAGUGCAUGGCCGCCGUCAGCUCGUGCCGUGA
GGUGUCCUGUUAAGUCAGGUAACGAGCAAGACCUGCAUCCACAAUUGCUAACGAACUCUG
------UGAUCGAGCACAUUGUGGAGACUGCCCGUG-UAAACGGGAGGAAGGUGCAGGC-
ACGGUAGGUCUGUAUGCUCCGAAUCU-CUAG--UACACGCGCGCAACCAUGGUACAGACA
AUUGGAACCAACUCCGAA-GGAGGACC--AUCCU-UAAACUCUACCU--GUUCAGAUCGA
G--CUACA-CCCAGCCUCGU-ACGUCGGA-UCCCUA-UAUCAGCG---------------
------------------------------------------------------------
------------------------------------------------------------
-------------------------
>EF444658
------------------------------------------------------------
------------------------------------------------------------
------------------------------------------------------------
--------------------ACGCGAUAGGGUGAGUCGGCGGCGGAUUAGGUUGUUGGUG
GGGUAAUGGCCCACCAAGCCGAAGAUCCGUAGGGGCCUUGAGAGAGGGAGCCCCGAGAAG
GACACUGAAACACUGGUCCUAGCCCUACGGGGUGCAGCAGGCGCGGAACCUCUACAAUGC
AGGAAACUGUGAUAGGGGGAUCCCAAGUGCUUGCACACA-GUGCAAGCUUUUGCCAAGGG
UAAAUACCUUGGAGAAUAAGUGGUGGGAAAGACUGGUGCCAGCAGCCGCGGUAACCCCAG
CGCCACGAGUGGCAAUCACAUUUAUUGGGCCUAAAGCGUCCGUAGCCGGUCAGGUAAAUC
UUUUGUGAAAUCGUACGGCUUAACCGAACGGCGUGCAGAAGACACUGCCAGACUAGGGAC
CGGGAGGAGUCAGAGGUAUGCAGGGGGGAGCGGUAAAAUGCUAUAAUCCCUUGUAGACCA
CCUGUGGCGAAGGCGUCUGACUAGAACGGAUCUGACGGUGAGGGACGAAAGCUAGGGGAG
CGAACCGGAUUAGAUACCCGAGUAGUCCUAGCUGUAAACGCUGCGAGCUAGGUGUUGCAC
AUUCUCCGUGAAUGUGCAGUGUCGAAGCGAAGGUGUUAAGCUCGCCGCCUGGGAAGUACG
GUCGCAAGACUGAAACUUAAAGGAAU-GGCGGGGGAGCACUACAAGGGGUGCGGCGUGCG
GUUUAAUCUAAUUCUACGCAGAGAAUCUCACCAGGGGCGACGGCAGGAUGAAAGACAGUC
UGAAGGGCUUUCUUGACGAGCCGAGAGGUAGUGCAUGGCCGCCGCCAGCUCGUGCCGUGA
GGUGUCCUGUUAAGUCAGGCAACGAGCAAGACCUGUACUCACAAUUGCUAGCGACGGGUU
C--CGGA--UCGAGCACAUUGUGAGGACUGCCUUCGA-AAGGAGGAGGAAGGUGCAGGCA
ACGGUAGGUCUGUAUGCUCCGAAUCUCCUGGGCAACACGCGCGCAACAAUGGUAGGGACA
AUGGGAUGCAACUCCGAAAGGAGGAGCUAAACCUCUAAACCCUAUCCCAGUCCAGAUCGA
GGCUUGCAACUCAGCCUCGUGACGAUGGAAUCCCUAGUAAUUGGACGUCAA-CAUCGUCC
AGUGAAUUUGUCCCUGCUCCUUGCACACACCGCCCGUCAAACCACUCGAGCAGAUUUUAG
GUGAGUCGACAUUUCU-GAUGUCGCCGAA-------------------------------
-------------------------
>KP204809
-----------------------UGCUGCUACUAGAAUUCG-CUAAGCCAUGCAAGUC-U
GAUAAC--UUCG--GUUGUCGGCGGAAUGCUCAGUAACACGUCGUUAACCUGCCCUUUGG
UCAUUGAUAACUUCGGGAAACUGAAGGUAAACAAUGAUAGGAGAUUUUUCCUGGAAUGGU
AUUUCUCUGAAA--UUUGUG---CCACAGGAUGGGACGGCGGCUGAUUAGGUAGAUGGUG
GUGUAAUGGACCACCAUGCCUUCGAUCGGUACAGGCCUUGAGAGAGGUAGCCUGGAGAGG
GACACUGAGAGACUGGUCCCAGCCCUACGGGGUGCAGCAGGCGCGGAACCUUUACAAUGC
ACGCAAGUGUGAUAAGGGAAUUCUAACUGCUCAUGCAUU-GCAUGGGCUUUUGCCAAGAG
UAAAUAUCUUGGCGAAUAAGUGGUGGGAAAGACCGGUGCCAGCCGCCGCGGUAACACCGG
CGCCACGAGUGGCAGCCAUUUUUAUUGGGCCUAAAGCGUCCGUAGCCGGUUUGGUAAAUC
UCAUGUGAAAUCGUUGGGCUCAACCCAACG-CGUGCUUGGGACACUGCCAAACUAGAGAC
CGGGAGGGGUCAAAGGUAUUCCAAGGGGAGCGGUUAAAUGUGAUAAUCCCUGGAGGAUCA
CCUAUGGCGAAGGCAUUUGACCAGAACGGAUCUGACGGUGAGGGACGAAGGCUAGGGGAG
CGAUCCGGAUUAGAUACCCGAGUAGUCCUAGCAGUAAACGCUGCGAGCAAGAUGUUGCAC
GUCUUAAGAGGGCGUGCAGUAUCGAAAGGAAGCUGUUAAGCUCGCCGCCUGGGAAGUACG
GUCGCAAGACUGAAACUUUAAGGAAUUGGCGGGGGAGCGCCACCAGGGGUGAGGCGUGCG
GUUUAAUCUAACUCAACACAGAGAACCUUACUAGAAGCGACGGCAGGAAGACGGUCAGUC
UGAAGGGCUUACCUGACGAGCCGAGAGGUAGUGCAUGGCCGCCGUCAGCUCGUGCCGUAA
GGUGUCCAGUUAAGUCUGGCAACGAGCGAGACCUAUAUCAACUAUUGCUAACGGCUA-CA
CG--UAGGACCGAGCACUUUGUUGGAACUGCCUUGGA-AACAAGGAGGAAGGUGUAGGCA
ACGGUAGGUCUGUAUGCUCCGAAUCUUCUAGGCUACACGCGCGCAACAAUGGCAGUGACA
AUGGGCUGCGACCCCGAGAGGGGAAGCUAAUCCUAGAAACACUGCCUCAGUUCUAAUUGA
GGGCUGUAACUCGCCCUCAUGAAGCCGGAAUCCCUAGUAACCAGACGUCAUC-AACGUCC
GGUGAAUAUGUCCCCGCUCCUUGCACACACCGCCCGUCAAACCAACCGAGCAGGACUUUG
GUAAAUCUUACUUUAU-GAGUGAGCUGAACCUAAGUUCAGUGAGGCGGGU----------
-------------------------
>AY454635
------------------------------------------------------------
------------------------------------------------------------
------------------------------------------------------------
------------------------------------------------------------
---------------------------------------------------------AUG
CAUCCGGCCGCCCUGGACGAGGG---AUUGGGUGCAGCAGGCGCGAAACCUCUACACUGC
ACUCACGUGCGAUAGGGGGAUCCCAAGUGCUCAUGCUUU-GCAUGGGCUUUUGCCAAGUG
UAAAAAGCUUGGCGAAUAAGUGGUGGGUAAGACGGGUGCCAGCCGCCGCGGUAACACCUG
CGCCACAAGUGGCAAUCAUAUUUAUUGGGCCUAAAGCGUUCGUAGCCGGUUCAGUAAGUU
CCGGGUGAAAUCGUUCUGCUCAACAGAACG-CGUGCCUAGAAUACUGCUGGACUUGAGAC
CGGGAAGAGUUAGAAGUAUGGAAGGGGGAGCGGUAAAAUGCUAUAAUCCCUUCUAGACUA
CCUGUGGCGAAGGCGUCUAACUAGAACGGGUCUGACGGUGAGGGACGAAAGCUAGGGGAG
CAAACGGGAUUAGAUACCCCAGUAGUCCUAGCUGUAAACGCUGCGAGCUGGAUGUUGCAC
AUUUCAUGUGAAUGUGCAGUGUCGUAGCGAAGGUGUUUAGCUCGCCGCCUGGGAAGUACG
GUCGCAAGGCUGAAACUUAAAGGAAUGGGCGGGGGAGCACCACAAGGGGUGCGGCGUGCG
GUUUAAUCUAAUUCAACGCAGAGAAUCUCACCAGGAGCGACGGCAGGAUGAAGGUCAGAU
UAAAUGUCUUACCUGACGAGCCGAGAGGUAGUGCAUGGCCGUCGUCAGCUCGUACUGUGA
GGUGUCCUCUUAAGUGAGGUAACGAGCGAGACCCAUACCUAUAAUUGCUAACGGGUUCUU
UA-GAACGACUGAGCACAUUAUGGGGACCGCCCUGGA-AACGGGGAGGAAGGUGUGGGCA
ACGGUAGGUCUGUAUGCUCCGAAUCUUCUGGGCUACACGCGCGCAACAAUGGUAGAGACA
AUGGGAUGCAACUCCGAAAGGAGAAGCUAAUCCUCGAAACUCUAUCUUAGUUCGGAUUGA
GGGCUGUAAUUCGCCCUCAUGACGCCGGAAUCCCUAGUAAUCGUGGUUCAUC-AUACCAC
GGUGAAUAUGUCCCUGCUCCUUGCACGA--------------------------------
------------------AUUCGCCGAGAGCAAUAu------------------------
-------------------------
>AB019749
----------------------UCGCUGCUAUUGGGAUCCG-CUAAGCCAUGCAAGCCCA
GGCUCC--GCAA--GGAACCGGCAGAAGGCUCAGUAACACGUCGCUAACCUGCCCUAAGG
UCCAGGAUAACCUCGGGAAACUGAGGAUAAUACUGGAUGGGGAAAAGAUACUGGAAUGUU
CUCUUCCUUAAA-GCUUCAGCG-CCUUAGGAUGGGGCGGCGGCCGAUUAGGUUGUUGGCG
GUGUAAUGGACCACCAAGCCUAUGAUCGGUACGGGCCAUGAGAGUGGUAGCCCGGAGAAG
GGUACUGAGAUACGGACCCUAGCCCUACGGGGUGCAGCAGGCGCGAAACCUCUGCAAUGC
ACGAAAGUGUGACAGGGGGAUCCCAAGUGCUCAUACACU-GUAUGGGCUUUUGUCAAGGG
UAAGUACCUUGACGAAUAAGCGGUGGGUAAGACUGGUGCCAGCCGCCGCGGUAACACCAG
CGCCGCAAGUGGGGACCGCUAUUAUUGGGCCUAAAGCAUCCGUAGCCGGUCAAAUAAAUC
UUCUGUGAAAUCGUUCAGCUUAACUGAACGGCGUGCAGAAGACACUGUUUGGCUAGGGAC
CGGGAGGCGUAAGAGGUAUUCGUAGGGUAGCGGUAAAAUGCGAUAAUCCUACGAAGACCA
CCUGUGGCGAAGGCGUCUUACGAGAACGGCUCCGACGGUGAGGGAUGAAGGCCAGGGGAG
CGAAUGGGAUUAGAUACCCCAGUAGUCCUGGCAGUAAACCCUGCGAGCUAGGUGUCGCGC
AUCCUCCGAGGGUGUGCGGUGUCGUAGAGAAGUCGUUAAGCUCGCCGCCUGGGAAGUACG
GUCGCAAGGCUGAAACUUAAAGGAAUUGGCGGGGGAGCACUACAAGGGGUGCGGCGUGCG
GUUUAAUUGGAUUCAACGCCGAAAAUCUCACCAGGGGAGACGGCAGAAUGAAGGUCAGUC
UAAAGGGCUUACCUGACGAGCCGAGAGGUGGUGCAUGGCCGUCGUCAGCUCGUGCCGUGA
GGUGUCCUGUUAAGUCAGGCAACGAGCGAGACCUGUGCCUACACUUGCCAGCGGGCAGCU
UG-CUGUGACCGGGCACUGUGUAGGGACUGCCUGGGA-AACCAGGAGGAGG-UACAGGCA
ACGGUAGGUCUGUAUGCCCCGAAUCCACUGGGCUACACGCGCGCAACAAUGGACGAGACA
AUGGGCUGCAACACCGAAAGGUGAAGCUAAUCCUCGAAACUCGUCCUCAGUACGGAUUGA
GGCUUGUAACUCAGCCUCAUGACGCCGGAAUCCCUAGUAAUCGGAGUUCAUC-AUACUCC
GGUGAACAUGUCCCUGUUCCUUGUUCACACCGCCCGUCAAACCACUCGAGCAGGGUCUGG
AUGAGGCUUGUCUUUU-GGGCAAGUCGAAUCCAGGCUCAGUGAGAUGGGU----------
-------------------------
>FJ351220
------------------------------------------------------------
------------------------------------------------------------
------------------------------------------------------------
------------------------------------------------------------
------------------------------------------------------------
------------------------------------------------------------
------------------------------------------------------------
------------------------------------------------------UACCGG
CGGUCCAAGUCGCAUCCACAUUUAUUGGGUCUAAAACAUCCGUAGCUUGUUCUAUAAGUC
UCUUGUGAAAUUUCAUAUCUCAAAUAUGAAGCGUGCAAGAGAUACUGUAUUACUAGAGAC
CGGAAGACGUAAGGAGUACAAUUAAGGUAGCGGUAAAAUGUGUUAAUCUUGAUUGGACUA
ACAAUGGCGAAGGCACCUUACGAGUACGGAUCUGACAGUGAGGGAUGAAGGCUAGGGGCG
CAAAAGGGAUUAGAUACCCCUGUAGUCCUAGCAGUAAACACUGCUCACUAAACAUCAGUA
CCUCUUCGAGAGGUAUUGGUGCUGUAGGGAAGCCGAAGAGUGAGCUACCUGGGAAGUAUA
GUCGCAAGGCCGAAACUUAAAGGAAUUGGCGGGGAGGCACUACAACGGGUGACGCGUGCG
GUUUAAUUAGACUCUACACCGUGAAUCUCACCAGGACCGACAGCAGAAUGAAGGUCAGCC
UGAAGGGCUUACCUGACGCGCUGAGAGGAGCAGCAUGGCCGACAUAAGCCUGUGUCGUGA
GAUGACUUGUUAAAUCAAGUAACAGGCGAGACCCUCGUGUCUAAUUUCUA-CGUUAAGA-
-------------GCACAUUAGACAGACUGCCUUGG-UAACAAGGAGGAGGGUGAGGGCA
AUGUUAGGUGGGUACAGCCCGAACGCCCUGGGCAACACGCGCGCGGCAAUGUCACAUUCA
AUGAGAUGCAACUCUGAGAAGAGAAGCUAAUCUCCUAAAGUGUGGCUUAGUUCAGAUUGA
GGUUUGUAACCCAACCUCAUGACGCUGGAAUCCGUAGUAAUCGUUCAUUAUC-AGUGAAC
GGUGAAUACGUCACGGCCUCU---------------------------------------
------------------------------------------------------------
-------------------------
>EU731290
---------------------------------------------AGCCAUGCAAGUC-A
GGU-GUCCUUGU--GACACCGGCAGACUGCUCAGUAACACGUCGGUAAUCUGUCCUUAGG
UCAGGGAUAAUCUCGGGAAACUGAGUCUAAUACCUGAUAUGAGAUUUCAGCUGGAAUGUG
AUGUCUCAGAAA--CUUGUG---CCUAAGGGUGAGCCGGCGGCAGAUUAGGCUGUUGGCG
GGGUAACGGCCCACCAAACCGAAGAUCUGUAGGGGCCCUGAGAGGGGGAGCCCCGAGAAG
GACACUGAGAUACUGGUCCUAGCCCUACGGGGUGCAGCAGGCGCGAAACCUUUACAAUGC
ACGAAAGUGUGAUAAGGGGAUCCGAAGUGCCUAUACAUU-GUAUAGGCUUUUGCCAAAGG
UAAAAUCUUUGGCGAAUAAGGGGUGGGCAAGACUGGUGCCAGCCGCCGCGGUAACACCAG
CGCCUCGAGUGGCAACCGUGUUUAUUGGGCCUAAAGCGUUCGUAGCCGGUUUAGUAAAUC
UUCUGUGAAAUUGUGCAGCUUAACUGUACAGCGUGCAGGAGACACUGCUAGACUAGAGAC
CGGGAGGAGUGAGAG-UAUUCUUGGAGGAGCGGUAAAAUGUUGUGAUUCCUUGAAGACUA
CCUGUGGCGAAGGCGCUCAGCUAGAACGGAUCUGACGGUGAGGGACGAAAGCCAGGGGAG
CGAUCCGGAUUAGAUACCCGAGUAGUCCUGGCCGUAAACGCUGCGAGCUAGGUGUUGCAC
AUACUCCGAGUAUGUGCAGUGUCGAAGCGAAGGCAUUAAGCUCGCCGCCUGGGAAGUACG
GUCGCAAGACUGAAACUUAAAGGAAUUGCGGGGGGAGCACUACAAGGGGUGCGGCGUGCG
GUUUAAUCUAACUCAACACAGAAAAUUUCACCAGAGGCGACGGCACUAUGAAGGUCAGUC
UAAAGGGCUUACCCAAGGAGCCGAGAGGUAGUGCAUGGCCGUCGUCAGCUCGUGCCGCGA
GGUGUCCUGUUAAGUCAGGCAACGAGCGAGACCUGUAUCCACAAUUGCUAACAGCC--UU
UG-GGA---CUGAGCACAUUGUGGGGACUGCCCGUGA-AAACGGGAGGAAGGUGCAGGCA
ACGGUAGGUCUGUAUGCUCCGAAUCCUCUGGGCUACACGCGCGCAACAAUGGUUGGGACA
AUGGGAUGCAACCCCGAAAGGGGAAGCUAAUCCUCUAAACCUAAUCUAAGUUCAGAUUGA
GGCUUGUAACUCAGCCUCAUGACGUUGGAAUCCCUAGUA---------------------
------------------------------------------------------------
------------------------------------------------------------
-------------------------
>AF224855
------------------------------------------------------------
------------------------------------------------------------
------------------------------------------------------------
------------------------------------------------------------
------------------------------------------------------------
------------------------------------------------------------
------------------------------------------------------------
------------------------------------------------------------
--------------------------------------------------------AGAA
CUGCUAG-AUUAGGACUG-G--AGUCAGAGGUAUUUUGGGGGAACGGUAAAACACGUCAC
UAGC-GUCCUG-GACGUAACGUUAGGAU--GUUUACAUUGCUAUAAUCCCCGAAGGACCA
-CUGUGGCGAAGGCGUCUGACUAGA-CGGAUCCGACUGUGA-GGACGAAAGCUAGGG-AG
CAAUCCGGAUUAGAUACCCGAGUAGUCCUAGCUGUAAACUCUGCGAGCUAGGUGUUGCAU
AAUCUUCGUGAUUAUGCAGUGUCGAAGCGAAGGUGUUAAGCUCGCCGCCUGGGAAGUAUG
GUCGCAAGGCUGAAACUUAAAGGAAUUGGCGGGGGAGCACUACAAGGGGUGCGGCGUGCG
GUUUAAUCUAAUUCAACACAGAGAAACUCACCAGAAGCGACGGCAGGAUGAAGGUCAGAU
UGAAGGUUUUACCUAACGAGCCGAGAGGUAGUGCAUGGCCGUCGUCAGCUCGUGCCGUAA
GGUGUCCUGUUAAGUCAGGCAACGAGCGAGACCUGCACUCAUAAUUGCUAACAGCUCUAU
C--AGAGGACUGAGCACAUUAUGAGGACUGCCUUUG-AAAAAAGGAGGAAGGUGCAGGCU
ACGGUAGGUCUGUAUGCUCCGAAUCUUCUGGGCUACACGCGCGCAACAAUGGCAAGGACA
AUGGGCUACAACUCCGAAAGGAGAAGUCAAUCCUCGAAACCUUGUCUUAGUUCAGAUUGA
GGGUUGUAACUCACCCUCAUGACGCUGGAAUCCCUAGUAAUCGGGCCUUAUC-AUGGCCU
GGUGAAUAUGUCCCUGCUCCUUGCACACACCGCCCGUCAAACCACCCGAGUAGGGCUUAG
AUGAGGCCUCAUUUUU-AAUGAGUUCGAAUCUAAGCUCAGCGAGGAGGGUUAAGUCGUAA
CAAGGUAGCC---------------
>JX426877
-----------------------------------UCUCGUuCUAAGCCAUGCAAGUCGA
GGGGGC--UUCGAAGUCACCGGCGAAAUGCUCAGUAACACGUCAAUAAUCUGCCUUAUGG
UGGAGGAUAAUCUCGGGAAACUGAGUCUAAUACUCCAUAGAAGAUUAUAACUGGAAUGUU
UUUUCUUUGAAA-ACUACGGU-GCCAUAGGAUGAGUUGGUGGCUGAUUAGGUAGUUGGUG
AGGUAAAUGCUCACCAAGCCUCAGAUCAGUACGGGCCUUGAGAGAGGUAGCCCGGAGAAG
GACACUGAGAUAAGGGUCCUAGCCCUAAGGGGUGCAGCAGGCGGGAAACCUUUACACUAC
ACGAAAGUGUGAUAAGGGGAUCCUAAGUGCUCGC-UUUC-GAGUGAGCUUUUAUCAAGUG
UAAAAAUCUUGAAGAAUAAGUGGUGGGAAAGACCGGUGCCAGCAGCCGCGGUAACCCCGG
CGCCACAAGUGGCAAUCAUAUUUAUUGGGUCUAAAGCGUUUGUAGCCGAUCUAUUAAGUC
UUUUGUUAAAUUGUUAUGCUUAACAUAACAGC-CGCAAAGGAUACUGGUAGGUUAGGGAU
CGGGAGGAGACAGAAGUACUCUUUGGGUAGCGGUAAAAUGUGAUAAUCCUUAGAGGACUA
CCUAUGGCGAAAGCAUCUGUCUAGAACGAAUCCGACGGUGAGGAACGAAAGCCAGGGGAG
CAAAAGGGAUUAGAUACCCCUGUAGUCCUGGCCAUAAACUCUGCGAACUAUGUGUUGCAU
AUUCCUCGAGAAUGUGCAGUGUCGGAGCGAAGAUGUUAAGUUCGCCACCUGGGAAGUACG
AUCGCAAGAUUGAAACUUAAAGGAAUUGGCGGGGGCGCGCUACAAGGAGAGGAACGUGCG
GUUUAAUCUGAUUCUACACCGAGAACCUCACCAGAAACGACGGCAGAAUGAAGGUCAGAU
UGAAGGUUUUACCUGACAAGCCGAGAGGUGGUGCAUGGCCAGAGCAAAGUGGU-------
------------------------------------------------------------
------------------------------------------------------------
------------------------------------------------------------
------------------------------------------------------------
------------------------------------------------------------
------------------------------------------------------------
------------------------------------------------------------
-------------------------
>FJ351706
------------------------------------------------------------
------------------------------------------------------------
------------------------------------------------------------
------------------------------------------------------------
------------------------------------------------------------
------------------------------------------------------------
------------------------------------------------------------
------------------------------------------------------CCCCAG
CGCCACUAGUGGGAACCACGUUUAUUGGGCUUAAAGCAUUCGUAGCCGGAUCGGCAAAUG
CCCUGUGAAAUCGUUUCGCUCAACAAAACGGCGAGCAUGAUAGACUACCAAACUAGGCAC
CAGGAGAAG-GAGAGGUAUUCCUGAGGGAGCGGUAAAAUGUGAUAAUCUCAGGAGGACCA
CCAU-GGCGAAGGCGUCUCCUAAAA-UGGAUCCGACGGUGAGGGAUGAAAGCUAGGGAAG
CGAUCCGGAUUAGAUACCCGAGUAGUCCUAGCCGUAAACGCUGCAUGCCAGAUGUUACAC
AAUCUUCGAGAUUGUGUAGUGUCGUAACGAAAGUGUUAAGCAUGCCACCUGGCAAGUACG
GUCGCAAGGCUGAAACUUAAAGGAAUUGUCGGGGGAGCACCACAAGGGGUGCGGCGUGCG
GCUUAAUAGAAUUCAACGCCGAGAAUCUCACCAGGGGCGCCGGCAGAAUGAAGCUCAGUC
UAAAGGGCUUAGCUAACGAGCCGAGAGGUGGUGCAUGGCCGUCGUCAGCUCGUGUCGUGA
GAUGUCCUGCUAAGUCAGGCAACGAGCGAGACCUGUAUCCGCCGUGGCUAACGCGUCCGC
AA-GGAUGAGCGAGCACACUGCGGAGACUCCCUUCGA-AAGAAGGAGGAAGGUGCAGAGU
ACGGUAGGUCUGUACGCCCCGAAUCUCCUGGGCAACACGCGCGCAACAAUGGUCGUGACA
AUGGGAUGCAACGCCGAAAGGUGAAGCCAAGCCUCGAAACCCGACCCUAGUAUGAAUUGA
GGGCUGCAACUCGCCCUCAUGACACCGGAAUCCCUAGUAAUCAGAGUCUAG-CAUGCUGC
GGUGAAUAUGUCCCUGCUCCU---------------------------------------
------------------------------------------------------------
-------------------------
>KJ566436
------------------------------------------------------------
------------------------------------------------------------
------------------------------------------------------------
------------------------------------------------------------
------------------------------------------------------------
----------------------------------------------AAACUCCACAAUGC
ACGAAAGUGUGAUGGGGGAAUCUCGAGUGCUCAUGUUUU-ACAUGGGCUUUUGCCAAGUG
UAAAUAGCUUGGCGAAUAAGUGGUGGGCAAGACUGGUGCCAGCCGCCGCGGUAACACCAG
CGCCACAAGUGGGAAUCACAUUUAUUUGGCCUAAAGCGUUCGUAGCCGGCUCGGUAAAUC
UUUUGUGAAAUCGUUCAACUAAACCGAACGACGUGCAGGAGACACUGCCAAGCUAGGGAC
UGGGAGGAGUUGGGAGUAUGCAGGGGGGAGCAGUAAAAUGCUAUAAUCCCUUGCAGACUA
CCGGUGGCGAAGGCGCCCGACCAGAACAGAUCCGACGGUGAGGGACGAAAGCUAGGGGAG
CAAUCCGGAUUAGAUACCCGAGUAGUCCUAGCCGUAAACGCUGUGAGCAAGGUGUUGCGC
AAUCUUUGAGGUUGCGCAGUGUCGAAACGAAGGUAUUAAGCUCACCGCCUGGGAAGUACG
GUCGCAAGACUGAAACUUAAAGGAAUUGGCGGGGGAGCACUACAAGGGGUGCGGCGUGCG
GUUUAAUUUAAUUCAACGCAGAGAAUCUCACCAGGAGCGACGGCAGAAUGAAGGAUUGUC
UGAUGACAUU-CCAGACGAGCCGAGAGGUGGUGCAUGGCCGGCGUCAGCUCGUGUCGUAA
GAUGUCCUGUUAAGUCAGGCAACGAGCGAGACCUAUACUUACAAUUGCGACCAGGUUCGA
GA-GAAUGACUGAGCACAUUGUAGGAACUGCCUUGGA-AACGAGGAGGAAGGUGUAGGCU
ACGCUAGGUCUGUAUGCCCCGAAUCUCUUGGGCUACACGCGCGCAACAAUGGUAGGGACA
AUGGGAUGCGACACCGAAAGGUGAAGCCAAACCUCGAAACCCUAUCUUAGUCCAGAUUGA
GGGCUGCAACUCGCCCUCAUGACGUUGGAAUCCCUAGUAAUCAGAGGUCAA-CAUCCUCU
GGUGAAUACGUCCCUG--------------------------------------------
------------------------------------------------------------
-------------------------
>GU127426
------------------------------------------------------------
------------------------------------------------------------
------------------------------------------------------------
------------------------------------------------------------
------------------------------------------------------------
------------------------------------------------------------
----AAGUGUGCCGGGGUUU----UAGUGCUUAUCAUUA-GUAUGGGCUU--GUUAAG--
-ACAAUCCUUGGCGAAUAAGUGGUGGGCAAGACCGGUGCCAGCCGCCGCGGUAACACCGG
CGCCACAAGUGGCAACCGUAAUUAU-GGGCCUAAAGCGUUCGUAGCCGGUUUAGUAAAUU
UUCUGUGAAAUCGUCUGGCUCAACCAGACGACGUGCAGGAAACACUGCUAGACUAGAGAU
CGGGAGGGGCUUGGGGUAUUCUUGGGGGAGCGGUAAAAUGUUGUAAUCCCUUGAAGACCA
CCUGUGGCGAAGGCGCCAAGCCAGAACGAAUCUGACGGUGAGGGACGAAAGCUAGGGGAG
CGAUCCGGAUUAGAUACCCGAGUAGUCCUAGCUGUAAACGCUGUGAACUAGGUGUUGCAU
AUACUUCGAGUAUGUGCAGUGUCGAAGCGAAGGCAUUAAGUUCACCGCCUGGGAAGUACG
GUCGCAAGACUGAAACUUAAAGGAAUUGGCGGGGGAGCACUACAAGGGGUGCGGCGUGCG
GUUUAAUCCAACUCAACGCGGAGAAUUUCACCAGAGGCGACGGCAGAAUGAAGGUCAGUC
UGAAGGGCUUACCCGACGAGCCGAGAGGUAGUGCAUGGCCGUCGUCAGCUCGUGCCGUGA
GGUGUCCUGUUAAGUCAGGCAACGAGCGAGACCUGUAUUUACAAUUGCUAAC--AGCCUU
AG-GGA---CUGAGCAC-UUGUAAGGACUGCCCUCGA-AAGGGGGAGGAAGGUGCAGGC-
ACGGUAGGUCUGUAUGCUCCGAAUCCUCUGGGCUACACGCGCGC-ACA-UGGUAGGGACA
-UGGGCUGCA-CUCCGAAAGGAGAAGCUAAUCCUCUAAACCCUAUCCUAGUCC-GAUUGA
GGGUUGUAACUCACCCUCAUGACGAUG-AAUCCCUA-UAAUCGCCU--------------
------------------------------------------------------------
------------------------------------------------------------
-------------------------
>HM195162
------------------------------------------------------------
------------------------------------------------------------
------------------------------------------------------------
------------------------------------------------------------
------------------------------------------------------------
------------------------------------------------------------
------------------------------------------------------------
---------------------------------AUGUGUCAGCCGCCGCGGUAAUCCCGG
CAGU-CAAGUCGCAUCCACUAUUAUUUGGUCUAAAACAUCCGUAGCUUGUUAUUUAAGUC
UCUUGUGAAAUCCUGUGUCUCAAGCAUGGGGCUUGCGGGAGAUACUGAAUAACUAGAGAC
CGGUAGAUGUAAGGAGUACGCUGGAGGUAGUGGUUAAAUACGUUAAUCUUCGGCGGACUA
ACAAUAGCGAAGGCACCUUACAAGGACGGAUCUGACAGUGAGGGAUGAAGGCCAGGGGCG
CAAAACGGAUUAGAUACCCGUGUAGUCCUGGCAGUAAACACUGCUCACUAAACAUCGGGC
CCUCUUCGGGAGGAUUCGGUGCUGAAGCGAAGGCGAAGAGUGAGCUACCUGGGAAGUAUA
GUCGCAAGAUCGAAACUUAAAGGAAUUGGCGGGGAGACA-UACAACGAGUGACGCGUGCG
GUUCAAUUAGAUUCUACACCGUGAACCUCACCAGGAGCGACAGCAGAAUGAAGGUCAGUC
UAAAGGGCUUACCUGACACGCUGAGCGGAGAUGCAUGGCCGACGUCAGCCUGUGCUGUGA
AGUGACCUGUUAAAUCAGGUAACAGGCGAGACCCGUGUCUAUAAUUACUA-CA-----GA
AA--------UGAGUACAUUAUAGAGACUGCCUUGG-UAACAAGGAGGAAGGUGCGGGCU
ACGUUAGGUGAGUACGUCCCUAAUCCCCUGGGCUACACGCGCGCGGCAAUGGUACGCUCA
AUGAGAUGCAACUCUGAAAAGAGAAGCUAAUCCCCUAACGCGUAUCUCAGUACAGAUUGA
GGGUUGCAACCCACCCUCAUGACGCUGGAAUUCGUAGUAAUCGGAUGUUAGC-ACCGUCC
GGUGAAUAAGUCCCUGUCUCUUGCACACACCGCCCGUCAAAU------------------
------------------------------------------------------------
-------------------------
>FJ351222
------------------------------------------------------------
------------------------------------------------------------
------------------------------------------------------------
------------------------------------------------------------
------------------------------------------------------------
------------------------------------------------------------
------------------------------------------------------------
------------------------------------------------------UACUAG
CGGUUCAAGUCGCAGCCAUCAUUAUUGGGUCUAAAACGUCCGUAGCUUGUUUUGUAAGUU
UCUUGUGAAAUCCGGCUUCUUAAGAGUCGGGCGCGCGGGAAGUACUGCAAAACUAGAAAU
UGGGAGACGUAGGAAGUACGACCAAAGUAGUGGUAAAAUACGUUAAUCUAGGUCGGACUC
ACAAUAGCGAAGGCAUCCUACGAGAACAGUUCUGACAGUAAGGGAUGAAGGCUAGGGGCG
CAAAACAGAUUAGAUACCUGUGUAGUCCUAGCAGUAAACACUGCACACUAAACAUCGGGA
CCUCCUCGAGAGGUUUCGGUGCUGUAGGGAAGCCGAAGAGUGUGCUACCUGGGAAGUAUA
GUCGCAAGGCCGAAACUUAAAGGAAUUGGCGGGGAGACACUACAACAGGUGACGCGUGCG
GUUCAAUUAGAUUAUACACCGUGAACCUCACCAGGAUCGGCAGCAGGAUGAAGGUCAGUC
UAAAGGGCUUACCUGACACGCUGAGAGGAGUUGCAUGGCCGACGUCAGCCUGUGCUGUGA
AGUGACCUGUUAAAUCAGGUAACAGGCAAGACCCACAUGUAUAUUUACUA-C--------
-----------GUGUACAAUAUACAGAUUGCCUUGG-UAACGAGGAUGAAAGUGUGGGCU
ACGUUAGGUGAGUACAGCCUGAAUACCCUGGGCUACACGCGCGCGUCAAUGGCAGAUACA
AUGGGAUGCAACUCUGAAAGGAGAAGCUAAUCUCUUAAAAUCUGUCUCAGUCCAGAUUGA
GGUUUGAAACUCAGCCUCAUGACGCUGGAAUCUGUAGUAAUCGUUUGUUAUC-AGCAAAC
GGUGAAUACGUCACUGUCUCU---------------------------------------
------------------------------------------------------------
-------------------------
>EU731292
------------------------------------------------------------
------------------UCGGCAGACUGCUCAGUAACACGUCGGUAAUCUAACCUUGAG
UCAGGGAUAAUCUCGGGAAACUGAGUGUAAUACCUGAUAGAAGAAAAAUACUGGAAUGUU
UUUUCUUUGAAA--CUCGUG---CUCAAGGGUGAGCCGGCGGCGGAUUANGCAGUUGGUG
GGGUAACGGCCCACCAAACCGAAGAUCCGUANGGGCCUUGAGAGAGGGAGCCCCGAGAGG
GACACUGAGAUACUGGUCCCAGCCCUACGGGGUGCAGCAGGCGCGAAACCUUUACAAUGC
ACGAAAGUGUGAUAAGGGAAUCCACAGUGCUUAUACUUU-GUAUAAGCUUUUGCCAAAGG
UAAAUUCUUUGGCGAAUAAGUGGUGGGCAAGACUGGUGCCAGCCGCCGCGGUAACACCAG
CGCCACAAGUGGCAACCGUAAUUAUUGGGCCUAAAGCGUUCGUAGCCGGCUUGGUAAAUC
UUCUGUGAAAUUGUUUGGCUUAACCACACAACGUGCAGGAGACACUACUAGGCUAGAGAC
CGGGAGGAGCUGAAAGUAUUCUUGGGGGAGCGGUAAAAUGUUAUAAUCCCUUGAAGACUA
CCUGUGGCGAAGGCGUUCAGCUAGAACGGUUCUGACGGUGAGGGACGAAAGCCAGGGGAG
CGAUCCGGAUUAGAUACCCGAGUAGUCCUGGCAGUAAACGCUGCGAGCUAGGUGUUACAC
AUACUUCGGGUAUGUGUAGUGUCGAAGCGAAGGCAUUAAGCUCGCCGCCUGGGAAGUACG
GUCGCAAGACUGAAACUUAAAGGAAUUGGCGGGGGAGCACCACAAGGGGUGCGGCGUGCG
GUUUAAUCUAAUUCAACACAGAUAAUUUCACCAGAGGCGACGGCAGAAUGAAAGUCAGUC
UGAAGGGCUUACUUGACGAGCCGAGAGGUAGUGCAUGGCCGCCGUCAGCUCGUGCCGUGA
GGUGUCCUGUUAAGUCAGGCAACGAGCGAGACCUGUAUCUACAAUUGCUAACUGG--CUU
UG----UGACAGAGCACAUUGUAGAAACUGCCCGUGA-AAACGGGAGGAAGGUGCAGGCA
ACGGUAGGUCUGUAUGCUCCGAAUCUUCUGGGCUACACGCGCGCAACAAUGGUAGGGACA
AUGUGAUGCAACUCCGAAAGGAGAAGCUAAUCCUCUAAACCCUAUCUAAGUCCAGAUUGA
GGGUUGUAACUCACCCUCAUGACGUUGGAAUCCCUAGU----------------------
------------------------------------------------------------
------------------------------------------------------------
-------------------------
>AF424529
------------------------------------------------------------
------------------------------------------------------------
------------------------------------------------------------
------------------------------------------------------------
------------------------------------------------------------
------------------------------------------------------------
------------------------------------------------------------
---------------------------------------CAGCCGCCGCGGUAAUACCAG
CGCCACGAGUGGCAACCGCAUUUAUUGGGCCUAAAGCGUCCGUAGCCGGUUUGAUAAAUC
UUUUGUGAAAUCAUGGGG-C--ACUCCAUG-CGUGCAGGAGACACUAUCAGACUUGGGAC
CGGGAGGAGUCUGAGGUAUUCUGGGGGGAGCGGUAAAAUGUUAUAAUCCCCGGAGGACCA
CCUGUGGCGAAGGCGUCAGACUAGAACGGAUUCGACGGUGAGGGACGAAAGCUGGGGGAG
CAAACCGGAUUAGAUACCCGAGUAGUCCCAGCUGUAAACGCUGCGAGCUAGGUGUUGCAU
AUUCUUCGUGAGUAUGCAGUGUCGAAGCGAAGGUGUUAAGCUCGCCGCCUGGGAAGUACG
GUCGCAAGACUGAAACUUAAAGGAAUUGGCGGGGGAGCACAACAAGGGGUGCCGCGUGCG
GUUUAAUCUAACUCAACGCAGAAAAUCUCACCAGGAGCGACGGUAGGAUGAAAGUCAGGC
UGAAGACCUUACUUGACAAA-CGAGAGGUAGUGCAUGGCCGUCGUCAGCUCGUGCUGUAA
AGUGUCCUGUUAAGUCAGGCAACGAGCGAGACCUGCGCCUACAAUUGCCAGCGACUG-CU
UG--CAGGAUUGGGCACAUUGUAGGGACUGCCCUGG-AAACAGGGAGGAAGGUGCAGGCU
ACGGUAGGUCUGUAUGCUCCGAAUCUUCUGGGCUACACGCGCGCAACAAUGGUAAGGACA
AUGGGAUGCCACUCCGAAAGGAGAAGCUAAGCCUCUAAACCUUAUCCAAGUCCAGAUUGA
GGGCUGCAACUCGCCCUCAUGACGAUGGAAUCCCUAGUAAUCGGAAUUCAAU-AUGUUCC
GGUGAAUAUGUCCCUGCUCCUUGCACACACCGCCCGUCAAACCAACCGAGCAGGGUUUAG
AUGAGCCUUGGUUUUUUGAUCAAGUCAAAUCUAAGCUCAGUGAGGUGGGUUAAGUCGUAA
CAAGGUAGCCGUA------------
>AY822001
------------------------------------------------------------
---------------------------UGCUCAGUAACACGUCGAUAAUCUGCCCUUUGG
UAGGGGAUAACCUUGGGAAACUGAGGAUAAAACCCUAUAGAGGAUUGUUUCUGGAACGAU
CCUUCCUUUAAA-CUACGGG---CCAAAGGAUGAGUCGGCGGCGGAUUAGGUAGUUGGAG
AGGUAAAGGCUCACCAAGCCUUAGAUCCGUAGGGGCCGUGAGAGCGGUAGCCCCGAGAAG
GACACUUAGACACUGGUCCUAGCCCUACGGGGUGCAGCAGGCGCGAAACCUCUACAAUGC
ACGAAAGUGUGAUAGGGGAAUCCCAAGUG-CUUACACAAAGUGUAGGCUUUUGCCAAGAG
UAAAUAUCUUGGCGAAUAAGUGGUGGGUAAGACUGGUGCCAGCAGCCGCGGUAACCCCAG
CGCCACAAGUGGCACACACUAUUAUUGGGCCUAAAGCGUCCGUAGCCGGUCUGUUAAAUC
UCUUGUGAAAUCAUGGUGCUUAACUCCAUGGCGUGCAGGGGACACUGGCAGACUUGGAAC
CGGGAGGAGUCAGAGGUAUUCUAGGGGGAGCGGUAAAAUGUUAUAAUCCCUAGAGGACCA
CCUGUGGCGAAGGCGUCUGACUAGAACGGAUUCGACGGUGAGGGACGAAGGCUAGGGGAG
CGAACCGGAUUAGAUACCCGAGUAGUCCUAGCAGUAAACGCUGCGAGUUAGGUGUUGCAU
AUUCCCCGUGAGUAUGCAGUGUCGGAGAGAAGUCGUUAAACUCGCCGCCUGGGAAGUAUG
GUCGCAAGACUGAAACUUAAAGGAAUUGGCGGGGGAGCACUACAAGGGGUGCGGCGUGCG
GUUUAAUCUAAUUCAACGCAGAGAAUCUCACCAGGAGCGACGGCAGGAUGAAAGUCAGUC
UAAAGGGCUUACUUGACGAGCCGAGAGGUAGUGCAUGGCCGCCGUCAGCUCGUGCCGUAA
GGUGUCCUGUUAAGUCAGGCAACGAGCGAGACCUGUGCUUACAAUUGCCAUCGGGCAGA-
A--AUGCGACCGGGCACAUUGUAAGGACUGCCUUGGA-AACAAGGAGGAAGGUGCAGGCU
ACGGUAGGUCUGUAUGCUCCGAAUCUUCUGGGCUACACGCGCGCAACAAUGGUGGGGACA
AUAGGAUGCAACUCCGAAAGGAGAAGCCAAGCCUCUAAACCCUAUCCUAGUCCAGAUUGA
GGGCUGUAACUCGCCCUCAUGACGAUGGAAUCCCUAGUAAUCGGAAUUCAA-CACGUUCC
GGUGAAUAUGUCCCUGCUCCUUGCACACACCGCC-GUCAAACCAAUCGAGUCGGGCUUAG
AUGAGCCUCGGUUUCU-GAUCAAGUCAAAUCUAA--------------------------
-------------------------
>AY454686
------------------------------------------------------------
------------------------------------------------------------
------------------------------------------------------------
------------------------------------------------------------
------------------------------------------------------------
-----------------------------------CGCGGGAUU-AAACCUUUACAAUGC
ACGCAAGUGUGAUAAGGGGAUCCUAAGUGCUCAUACACU-GUAUGGGCUUUUGCCAAGCG
UAAAUAGUUUGGCGAAUAAGUGGUGGGUAAGACUGGUGCCAGCCGCCGCGGUAACACCAG
CGCCACGAGUGGCAACCACGUUUAUUGGGCCUAAAGCGUCCGUAGCCGGUUUGGUAAAUC
UUUUGUGAAAUCGACAGGCUUAACUGU-CGGCGUGCUUGAGACACUACCAGACUAGGGAC
CGGGAGGAGUCAGAGGUAUUCCAGGGGGAGCGGUAAAAUGUGAUAAUCCCUGGAGGAUCA
CCUAUGGCGAAGGCAUCUGACCAGAACGGAUCUGACGGUGAGGGACGAAGGCUAGGGGAG
CGAUCCGGAUUAGAUACCCGAGUAGUCCUAGCAGUAAACGCUGCGAGCAAGAUGUUGCGC
AUCUCACGAGGAUGUGCAGUGUCGAAAUGAAGAUGUUAAGCUCGCCGCCUGGGAAGUACG
GUCGCAAGACUGAA-CUUUAAGGAAUUGGCGGGGGCGCACCACCAGGGGUGCGGCGUGCG
GUUUAAAUCUACUCAACACAGAGAACCUUACUAGAAGCGACGGCAGGAAGACGGUCAAUC
UGAAGGGUUUACCUGACGAGCCGAGAGGUAGUGCAUGGCCGCCGUCAGCUCGUGCCGUAA
GGUGUCCAGUUAAGUCUGGCAACGAGCGAGACCUAUACCCUCUAUUGCUAGCGGCCACAU
G--UGG-GACCGAGCACUUUGAGGGGACUGCCUUGGA-AACAAGGAGGAAGGUGUAGGCA
ACGGUAGGUCUGUAUGCUCCGAAUCUUCUAGGCUACACGCGCGCAACAAUGGUAAUGACA
AUGGGCUGCGACUCCGAAAGGAGAAGCUAAUCCUCGAAACAUUACCUCAGUUCGGAUUGC
GGAUUGUAACUCAUCCGCAUGACGCCGGAAUCCCUAGUAAACAGACGUCAUC-AACGUCU
GUUGAAUAUGUCCCUGCUCCUUGCACGAAUUCGCCGAAUCACUAGU--------------
------------------------------------------------------------
-------------------------
>EF444652
------------------------------------------------------------
------------------------------------------------------------
------------------------------------------------------------
----------------------------------------GGCUGAAUAGGUUGUU-GCG
GGGUUACCGCCCACCCAGCCUACGAUCAGUAGGGGCCCUGAAAGAGGGAGCCCCGAGAAG
GUCACUGAAACACUGGACCUAGCCCUACGGGGUGCAGCAGGCGCGAAACCUUUACAAUGC
ACGAAAGUGUGAUAAGGGGAUUCCGAGUGCUCAA--CAA-UGUUGGGCUUUUGCUAAGAG
UAAAAAUCUGGGCGAAUAAGUGGUGGGCAAGACUGGUGCCAGCAGCCGCGGUAACACCAG
CGCCACAAGUGGGAACCGGAAUUAUUGGGCCUAAAGCGUUCGUAGCCGGUUAUAAGAAUC
UUUUGUGAAAUCGUCAAGCUUAAUUGACGGAC-UGCCAAAGACACUUUAUAACUAGGGAC
CGGAAGGGGUUAGGAGUAUUUUUAGGGGAGCGGUAAAAUGCUAUAAUCCUGAAAAGACUA
CCUGUGGCGAAGGCGCCUAACCAGUACGGAUCCGACGGUGAGGAACGAAAGCUAGGGGAG
CGAUCCGGAUUAGAUACCCGAGUAGUCCUAGCUGUAAACUCUGCGAGCAAGGUGUUGCAC
AUUUUACGUGAAUGUGCAGUGUCGAAACGAAGGUGUUAAGCUCGCCGCCUGGGGAGUACG
GUCGCAAGACUGAA-CUUAAAGGUAUUGGCGGGGGAGCAUUACGAGGGGUGCGGCGUGCG
GUUUAAUUGAACUCAACGCCGGAAAUCUCACCAAGAGCGACGGCAGGAUGAAAGUCAGGU
UAAUGGCCUUACUUAACAAGCCGAGAGGUGGUGCAUGGCCGCCGCCAGCUCGUGCCGUAA
GGUGUCCAGUUAAGUCUGGUAACGAGCAAGACCUGUGCUUACAAUUGCAAACGAGCCA-U
C--UGGUGAUCGUGCACAAUGUGAGGACUGCUUUGGA-AACAAAGAGGAAGGUGCAGGCA
ACGGUAGGUCUGUAUGCCCCGAAUCCCUUGGGCUACACGCGCGCAACAAUGGUAGGGACA
AUGGGAUGCAAUCCCGAAAGGGAGAGCUAAACCUCUAAACCCUAUCCAAGUUCAGAUUGA
GGGCUGUAAUUCGCCCUCAUGACGCUGGAAUCCCUAGUAAUCAGACGUCAA-CAUCGUCC
GGUGAAUAUGUCCCUGCUCCUUGCACACACCGCCCGUCAAACCACUCGAGCAGGGUUUAA
GUGAGCCUAAACUGUCAGGUUAAGUCGAA-------------------------------
-------------------------
>AY454684
------------------------------------------------------------
------------------------------------------------------------
------------------------------------------------------------
------------------------------------------------------------
------------------------------------------------------------
------------UGGGGACACGGGGGACGGGGCACAGCAGGCGCGAAACCUUUACAAUGC
ACGAAAGUGUGAUAAGGGGAUCCUAAGUGCUCAUCUUCG-GCAUGGGCUUUUUUCAAGAG
UAAAUAUCUUGGAGAAUAAGUGGUGGGUAAGACUGGUGCCAGCCGCCGCGGUAACACCAG
CGCCACGAGUGGCAACCGCGUUUAUUGGGCCUAAAGCGUCCGUAGCCGGUUGAAUAAAUC
UUUUGUGAAAUCGUCAGGCUUAACUUGACGGCAGGCAGAAGACACUAUUCAACUCGAGAC
CGGGAGGGGUCAAAGGUAUUCCUGAGGGAGCGGUAAAAUGUGAUAAUCUCAGGAGGAUCA
CCUAUGGCGAAGGCAUUUGACCAGAACGGUUCUGACGGUGAGGGACGAAGGCUGGGGGAG
CGAUCCGGAUUAGAUACCCGAGUAGUCCCAGCAGUAAACUCUGUGAGCAAGAUGUUGCAU
AUCCUU-GAGGAUGUGCAGUGUCGAAACGAAGGUGUUAAGCUCACCGCCUGGGAAGUACG
GUCGCAAGACUGAAACUUUAAGGAAUUGGCGGGGGAGCACCACAAGGGGUGCGGCGUGCG
GUUUAAUCUAACUCAACGCAGAGAACCUUACUAGAAGCGACGGCAGGAAGAAGGCCUGGC
UGAAGACCAUGCUUGACGAGCCGAGAGGUAGUGCAUGGCCGCCGUCAGCUCGUGCUGUAA
AGUGUCCAGUUAAGUCUGGCAACGAGCGAGACCUAUACCCUCUAUUGCUAACGGCAACAU
G--UUG-GACCGAGCACUUUGAGGGGACUGCCUUGGA-AACAAGGAGGAAGGUGUAGGCA
ACGGUAGGUCUGUAUGCUCCGAAUCUUCUAGGCUACACGCGCGCAACAAUGGUAGUGACA
AUGGGUCGCAACUCCGAAAGGAGAAGCUAAUCCUCCAAACAUUACCCCAGUUCGGAUCGU
GGGUUGUAACUCACCCACGUGACGCCGGAAUCCCUAGUAAUCAGACGUCAUC-AUCGUCU
GGUGAAUAUGUCCCUGCUCCUUGCAGGAAUUCGCCGA-----------------------
------------------------------------------------------------
-------------------------
>AB329841
------------------------------------------------------------
------------------------------------------------------------
------------------------------------------------------------
------------------------------------------------------------
------------------------------------------------------------
------------------------------------------------------------
------------------------------------------------------------
------------------------------------------------------CACCAG
CGCCACGAGUGGCAACCAUGUUUAUUGGGUCUAAAGCGUCCGUAGCCGGUUUGGUAAAUU
UCUUGUGAAAUUGUUGGGCUUAACCUAACAACGUGCAAGAAACACUGCCGAGCUAGAGAC
CGGGAGAGGUAA-AGGUAUUCCAGGGGGAGCGGUAAAAUGUGAUAAUCCCUGGAGGACCA
CCAAUGGCGAAGGCAUUUAUCCAGAACGGCUCUGACGGUGAGGGACGAAAGCUAGGGGAG
CAAAAUGGAUUAGAUACCCAAGUAGUCCUAGCUGUAAACUCUGCAAGCUGGGUGGUGCGU
AUUCUUUGGGGAUGCGCAGAGCCCAAGCGAAGGUAUUAAGCUUGCCACCUGGGAAGUAUA
GUCGCAAGGCCGAAACUUAAAGGAAUUGGCGGGGGCUCGCUACAAGGGGUGCGGCGUGCG
GUUCAAUCUAAUAAUACACAGAAAAUCUUACUAGGAGCGACGGCAGGAUGAAGGUCAGAU
UGAAGGUUUUACCUAACGAGCCGAGAGGUGGUGCAUGGCCGUCGUCAGUUCGUGCCGUGA
GGUUUUGCGUUAAGUCGUAUAACGAACGAGACCCACGCCCAUAUUUGCUAGCAUACUCUU
UA-GAGUGAAUGAGCACAAUAUGGGGACUGCCUUGG-AAACAAGGAGGAAGGUGUGGGCA
ACGAUAGGUCUGUAUGCCCCGAAUCUCCUAGGCUACACGCGCGCAACAAUGGUUGGGACA
AUGGGAUACGACUCCGAGAGGAGAAGUAAAUCCUCUAAACCCUAUCUUAGUCUAGAUUGA
GGUUUGUAACUUAACCUCAUGACAAUGGAAUCCCUAGUAAUCGGAUGUCAU-CAGCGUCC
GGUGAACACGUCCACGAGCC----------------------------------------
------------------------------------------------------------
-------------------------
>HM134887
------------------------------------------------------------
------------------------------------------------------------
------------------------------------------------------------
------------------------------------------------------------
------------------------------------------------------------
------------------------------------------------------------
--------------------------------------U--GGAAAUCUUUUGCCAGCUG
UAAAAAGGCUGGCGAAUAAGGACUGGGCAAGACCGGUGCCAGCCGCCGCGGUAACUCCGG
CAGUCCAAGUCGCAGCCACAAUUAU-GGGUCUAAAACAUCCGUAGCUUGCCUUUCAAGUU
UGUUGUGAAAUUCUGUCUCUUAAGGGCAGAGAUUGCAAUGGAUACUGUUUGGCUAGAGAC
AGGUGGGCGUAAGAAGUACAUCUGAGGUAGUGGUAAAAUACGUUAAUCUCAGGUGGACUA
ACGAUAGCGAAGGCAUCUUACGAUGACUGUUCUGACAGUGAGGGAUGAAGGCUAGGGGCG
CAAAUUGGAUUAGAUACCCAAGUAGUCCUAGCAGUAAACACUGCGCACUAAACCUUGUGA
CCUCCUCGAGAGGUUGCAGGGCUGCAGCGAAGGCGAAGAGUGCGCUACCUGGGAAGUAUA
GCCGCAAGGCCGAAACUUAAAGGAAUUGGCGGGGGAGCACUACAACGGGUGACGCGUGCG
GUUCAAUUAGAUUCUACACCGUGAACCUCACGAGGACCGACAGCAGAAUGAAGGUCAGUC
UGAAGGGCUUACCUGACACGCUGAGAGGAGUUGCAUGGCCGACGUCAGCCUGUGUCGUGA
GAUGACCUGUUAAGUCAGGUAACAGGCGAGACCCGCGUGUAUAGUUGCUA--------UC
U--GAAUA-AGAUGCACUCUAUACAGACUGCCUUGG-UAACAAGGAGGAAGGUGCGGGCU
ACGUUAGGUGAGUACGGCCCAAAUGCCCUCGGCUACACGCGCGCGGCAAUGCUGCAUACA
GUGAGAUGCAACUCUGAAAAGAGAAGCCA-UCCCAUAAAGUGCAGCUGAGUUCAGAUUGA
GGCUUAAA-CUUA-----------------------------------------------
------------------------------------------------------------
------------------------------------------------------------
-------------------------
>JF262379
-UCCCGUUGAUCCUGCGGGAGGUCGCUGCUAUCAGAGUUCGACUUAGCUAAGCUAGUCAU
GGGGUC--GCAA--GACACCGGCAAACAGUUCCGUAACACGUCGUUAAUCUACCCUUAGA
UCAGGGAUAGCCUUGGGAAACUGAGGGUAAUACCUGAUAGGAGAUUGGUGCUGGAAGGCU
CUUUCUCCGAAA-G-GCAA-C-GUCUAAGGAUGAGACGGCGGCCGAUUAGGUUGUUGGUG
GGGUAAUGGCCCACCAAGCCUGCGAUCGGUAGGGGCCCUGAAAGGGGUAGCCCCGAGGAG
GACACUGAGAUAAGGGUCCUGACUCUACGGAGUAUAGCAAGCGCGAAAACUUUACAAUAC
ACGAAAGUGUGAUAAGGGAACUCUGAGUGCUCAUGCAUU-GCAUGGGCUUUUGCCGAGUG
UAAAUAGCUCGGAGAAUAAGUGGUGGGCAAGACUGGUGCCAGCAGCCGCGGUAACACCAG
CGCCACGAGUGGGGACCAGUAUUAUUGGGUCUAAAGCGUCCGUAGCAGGAUUGAUAAAUC
UCUUGUGAAAUUGUUGGGCUUAACCUAACAGCGCGCAGGAGACACUGUCAAUCUUGAGAC
CGGGAGGAGUCAGAGGUAUUCAUAGGGUAGCGGUAAAAUGCAAUAAUCCUAUGAAGACCA
CCUGUGGCGAAGGCGUCUGACUAGAACGGGUCUGACUGUGAGGGACGAAAGCUGGGGGAG
CGAUCCGGAUUAGAUACCCGAGUAGUCCCAGCUGUAAACGCUGCGAGCCAGGUGUUGCAU
AUUCCACGAGAAUAUGCAGUGUCGAAGUGAAGACGUUGAGCUCGCCACCUGGGUAGUACG
GUCGCAAGACUGAAACUUAAAGGAAUAGGCGGGGGAGCACUACAAGGGGUGCGGCGUGCG
GUUUAAUCCAACUCAACGCGGAGAAUCUCACCAGAGGCGACGGCAGAAUGAAAGUCAGAC
UGAAGGUCUUACUUAACAAGCCGAGAGGUGGUGCAUGGCCGCCGUCAGCUCGUGCUGUGA
AGUGUCCUGUUAAGUCAGGCAACGAGCGAGACCUGUAUCUACAAUUGCCAACAAGUU---
----UCUGAUCGGGCACAUUGUAGGGACUGCCUUGGA-AACAAGGAGGAAGGUGCAGGCA
ACGGUAGGUCUGUAUGCCCCGAAUCCUCUGGGCUACACGCGCGCAACAAUGGUAUGGACA
AUGGGAUGCAACUCCGUAAGGAGAAGCUAAACCUCUAAACCGUAUCUUAGUCCAGAUUGU
GGGUUGUAACUCACCCACAUGACGUUGGAAUCCCUAGUAACCAGAUGUUAG-CAUCGUCC
GGUGAAUAUGUCCCUGCUCCUUGCACUCACCGCCCGU-----------------------
------------------------------------------------------------
-------------------------
>DQ909977
------------------------------------------------------------
------------------------------------------------------------
------------------------------------------------------------
------------------------------------------------------------
------------------------------------------------------------
--------------------------------------AGGCGCGAAACCUUUACAAUGC
GCGCAAGCGUGAUAAGGGAACCCUAAGUGCUUAUGCUAU-GCAUAGGCUUUUGCCAAGAG
UAAAUAUCUUGGCGAAUAAGUGGGGGGUAAGACUGGUGCCAGCAGCCGCGGUAACACCAG
CGCCACGAGUGGCAAUCAUCAUUAUUGGGUCUAAAGCGUUCGUAGCCGGUUUGGUCAGUC
UUUUGUGAAAUUGUUGCCCUUAAUGCAACAACGUGCAAAAGAUACUGCCAGACUAGGGAC
CGGGAGGAGUAAGGAGUAUGCAUGGGGGAGCGGUAAAAUGCUAUAAUCCCUUGUAGACUG
CCUGUGGCGAAAGCGCCUUACUAGAACGGCUCCGACGGUGAGGAACGAAAGCUGGGGGAG
CAAAACGGAUUAGAUACCCGUGUAGUCCCAGCUGUAAACGCUGUGAGCAAGAUGUUGCAU
AUUCCUCGAGAAUGUGCAGUGUCGAAGAGAAGUCAUUAAGCUCACCACCUGGGGAGUAUG
GUCGCAAGGCUGAAACUUAAAGGAAUUGGCGGGGGAGCACCACAAGGGGUGCGGCGUGCG
GUUUAAUCUAAUUCAACACAGAGAAUCUCACCAGCAGCGACGGCAGGAUGAAGAUCAGUU
UGAAGGGCUUAUCUGACGAGCCGAGAGGUAGUGCAUGGCCGCCGUCAGCUCGUGCUGUAA
AGUGUCCUGUUAAGUCAGGCAACGAGCAAGACCUGCAUCUACAAUUGCUAACGACUCUUU
UG-GGAGA-AUGAGCACAUUGUAGGGACUGCCUUCG-AAAGGAGGAGGAAGGUGCAGGCU
ACGGUAGGUCUGUAUGCUCCGAAUCUGCUGGGCUACACGCGCGCAACAAUGGUAAGGACA
AAAGGAUGCAACUCUGAAAAGAGGAGCUAAACCCCAAAACCUUAUCUUAGUCUAGAUUGG
GGAUUGUAACUCAUCCUCAUGACACCGGAAUCCCUAGUAAUCAGAUGUUAU-CAGCGUCU
GGUGAAUAUGU-------------------------------------------------
------------------------------------------------------------
-------------------------
>KJ566488
------------------------------------------------------------
------------------------------------------------------------
------------------------------------------------------------
------------------------------------------------------------
------------------------------------------------------------
------------------------------------------------------------
----------------------------GCUCCAGCACA-GCUGGAGCUUUUGCCAAGUG
UAAAUAGCUUGGCGAAUAAGUGGUGGGCAAGACGGGUGCCAGCCGCCGCGGUAACACCUG
CGCCACGAGUGGGGAUCGCAUUUAUUGGGCCUAAAGCGUUCGUAGCCGGAUAAGAUAGUC
UUGAGUGAAAUCGUUGCGCUUAACAAAACGACGUGCUUGAGAUACUCCUUAUCUUGAGAC
CGGGAGGCGAUAGGGGUAUUCCGGAGGGAGCGGUAAAAUGCUAUAAUCUCCGGAGGACCA
CCUGUGGCGAAGGCGUCUAUCGAGAACGGGUCUGACGGUGAGGAACGAAAGCUAGGGGAG
CAAUCCGGAUUAAUAACCCGAGUCGUCCUAGCCGUAAACGCUGUGAACUAGAUGCUGCGU
AUCCUUCGGGGAUAGGCAGUGUCGACGCGAAGGCAUUAAGUUCACCGCCUGGGAAGUACG
GUCGCAAGGCUGAAACUUAAAGGAAUUGGCGGGAGAGCACCACAAGGGGUGCGGCGUGCG
GUUCAAUUUAACUCUACGCAGAGAAUCUCACCAGCAGCGACGGCAGGAUGAAGGUCAGAU
UGAAUGUCUUACCUAACGAGCCGAGAGGUAUUGCAUGGCGGUCGCCAGCUCGUGCCGUAA
GGUGUCCUCUUAAGUGAGGUAACGAGCGAGACUCAUGCCCAUAAUUGCCAGCGAGCUUUU
CG-AAGUG-UCGGGCACCUUAUGGGGACUGCCCUGGA-AACAGGGAGGAAGGUGUGGGCC
ACGGUACGUCUGUAUGGUCCGAAUCUGCUGGGCUACACGCGCGCAACAAUGGCAAAGACA
AUGGGAUGCCACGCCGAAAGGCGGAGCUAAACCUCUAAACUUUGUCCUAGUUCAGAUUGA
GGGUUGUAAUUCAUCCUCAUGACGUCGGAAUCCCUAGUAAUCGGUCUUCAU-CACGGACC
GGUGAAUAUGUCCCUG--------------------------------------------
------------------------------------------------------------
-------------------------
>FJ351226
------------------------------------------------------------
------------------------------------------------------------
------------------------------------------------------------
------------------------------------------------------------
------------------------------------------------------------
------------------------------------------------------------
------------------------------------------------------------
-------------------------------------------------------UCCAG
CAGCUCAAGUGGUGGCCACAUUUAUUAGGUCUAAAACAUUCGUAGCUUGCCAACUAAGUU
UCUUGUGAAAUUUUAUGGCUCAACCAUAAAGCGUGCAAGAAAUACUGGCUGGCUUGAGAC
CGGGAGACGUAACGAGUACAUUUGAUGUAACGGUAAAAUGUUUUAAUCUCAGAUGGACUA
ACAAUGGCGAAGGCAUGUUACGAGAACAGUUCUGACGGUGAUGAAUGAAGGCCAGGGGCG
CAAAAUGGAUUAGAUACCCAUGUAGUCCUGGCUGUAAACACUGAUUACUAAACAUCGCGA
UCUCCUCGAGAGGUUGCGGUGCUGUAGCGAAGGCGCAGAGUAAUCUACCUGGGGAUUAUA
GUCGCAAGACCGAAACUUAAAGGAAUUGGCGGGGGGGCGCUACCAGGGGUGACGCGUGCG
GUUUAAUUAGAUUCCACACCGUGAACCUUACCAGGAGCGAUAGCAGAAUGAAGGUCAGUC
UAAAGGGCUUACCUGACACGCUAAGAGGAAUUGCAUGGCCGUCGUCAGCUUGUGUCGUAA
GAUGCCCUGUUAAAUCAGGUAACAAGCGAGACUUGCAUGUGUAGUUGCUA--------CU
UA--------AGAGCACACUACACAGACUGCUCCAG-CAAUGGAGAGGAAGGUGCAGUCA
ACGAUAGGUGAGUACGGUCCAAAUCCCCUGGGCUACACGCGCGCGGCAAUGCUGCAUGCA
AUGAGAUGCAAUACCGAAAGGUAAAGCUAAUCUCCUAAUAUGCAGCUUAGUUCAGAUUGA
AGCUUGUAACUUAGCUUCAUGACACUGGAAUCCCUAGUAAUCGGACAUUAU-CAGUGUCC
GGUGAAUAAGUCAACGCUCCU---------------------------------------
------------------------------------------------------------
-------------------------
>GU127432
------------------------------------------------------------
------------------------------------------------------------
------------------------------------------------------------
------------------------------------------------------------
------------------------------------------------------------
------------------------------------------------------------
--GCAAGUGC---CGGGUUA---UGAGUGCUCAUGUUUAA--CAUGGCCUU--GGCUUGG
UAA-UACCUUGGAGAAUAAGUGGUGGGUAAGACUGGUGCCAGCAGCCGCGGUAACCCCAG
CGCCACAAGUAGGGACCACAUUUAUUGGGCCUAAAGCGUCCGUAGCUGGCUGUGUAAAUC
UCUUGUGAAAUUGUUAAACUUAAUUUAACAGAUGGCAGGAGACACUGCAUUGCUCGAGAC
UGGGAGGGGUAUGGAGUAUUCCA-GGGAACCGGUAAAAUGGGAUAAUCCUUGGAGGACUA
CCUGUGGCGAAGGCGCCAUACCAGAACAGAUCUGACAGUGAGGGACGAAGGCUAGGGGAG
CGAACCGGAUUAGAUACCCGAGUAGUCCUAGCAGUAAACUCUGCGAGUUAGGUGUUACGU
AACUUAUGUGGUUACGUAGUGUCGUAGUGAAGACGUUAAACUCGCCGCCUGGGAAGUAUG
GUCGCAAGGCUGAAACUUAAAGGAAUUGGCGGGGGAGCACCACAAGGGGUGCGGCGUGCG
GUUUAAUCCAACUCAACGCGGAGAAUCUCACCAGAGGCGACGGCAGUAUGAAGGUCAGUC
UAAAGGGCUUACCCAACGAGCCGAGAGGUGGUGCAUGGCCGUCGUCAGCUCGUGCCGUAA
GGUGUCCAGUUAAGUCUGGUAACGAGCGAGACCUGUACUCACAAUUGCUAACGUGUUCUU
UA-GAAUGAACGGGCACAAUGUGAGGACUGCCUUGG-AAACAAGGAGGAAGGUGCAGGCU
ACGAUAGGUCUGUAUGCCCCGAAUCUUCUGGGCUACACGCGCGCAACA-UGGUAU---CC
CUGGGAUGCAACUCCGAAAGGG--AGCUAACCUC-UAAACCAUAUCUUAGUCCAGAUUGA
GGGCU--AACUCG-CGGCAUGACGUCG--AUCCCUA-UAACCUGGGG-------------
------------------------------------------------------------
------------------------------------------------------------
-------------------------
>JN563807
------------------------------------------------------------
------------------------------------------------------------
------------------------------------------------------------
------------------------------------------------------------
------------------------------------------------------------
------------------------------------------------------------
------------------------------------------------------------
------------------------------------------------------------
------------------------------------------------------------
-------------------------------------------------------GGAAC
CGGUAGGGGAUAGAGGUAUUUCAAGGGGAGCGGUAAAAUGCUAUAAUCCUUGGAGGACCA
CCGAUGGCGAAGGCAUCUAUCCAGGACGGAUUCGACGGUCAGGAACGAAGGCUAGGGGAG
CAAAACGGAUUAGAUACCCGAGUAGUCCUAGCUGUAAACGCUGUGAGCUGAGUGUUGCAU
UUUCUUCGUGGAUGUGCAGCGCUUAAGUGAAGAUGUUAAGCUCACCGCCUGGGAAGUAUA
GUCGCAAGACCGAAACUUAAAGGAAUUGGCGGGGGCUCGCUACAAGGAGUGCGGCGUGCG
GUUUAAUCUAACUAUACGCAGAAAAUCUUACCAGCAGCGACGGCAGAAUGAAGGUCAGAU
UGAAGGUUUUACCUGACAAGCCGAGAGGUGGUGCAUGGCCGCCGUCAGUUCGUGCCGUAA
GGUGUUACGUUAAGUCGUAAAACGAACGAGACCCAUGCUCAUAUUUGCUAGCAUCUUCUC
CG-GAAGGAAUGAGCACAAUAUGAGGACUGCCUUGGA-AACAAGGAGGAAGGUGUGGGCA
ACGGUAGGUCUGUAUGCCCCGAAUCUGCUGGGCUACACGCGCGCAACAAUGGUAGGGACA
AUGGGAUGCAACUCCGAGAGGAGAAGCUAAGCCUCUAAACCCUAUCCUAGUUCAGAUUGA
GGGCUGUAACUCGCCCCCAUGACGAUGGAAUUCCUAGUAAUCGGAUUUCAA-CACGGUCC
GGUGAACACGUCCCCGAGCCUUGUACACACUGCCCGUCAAGCCAACCGAGCAGGGUUUUG
GUGAGGA-CUA--AUU-UGAUUAGUCAAAUCAGAGUCAGAUGA-----------------
-------------------------
>KJ566444
------------------------------------------------------------
------------------------------------------------------------
------------------------------------------------------------
------------------------------------------------------------
------------------------------------------------------------
----------------------------------------------AACCUUUACAAUGC
GCGAAAGCGUGAUAAGGGAACCCUAAGUGCUUUGCUUUU-GC-AAGGCUUUUGUCAUGGG
CAAAAACUAUGGCGAAUAAGUGGUGGGUAAGACUGGUGCCAGCCGCCGCGGUAAUCCCAG
CGCCACAAGUGGCAAUCGAUAUUAUUGGGCCUAAAGCGUUCGUAGCCGGUUUAGCAAGUC
CUUUGUGAAAUCGUUAUGCUUAACAUAACGGCGUGCAAAGGAUACUGCUGAACUUGAGAC
UGGGAGGGGUCAGAGGUAUGCUCUGGGGAGCGGUAAAAUGCUAUAAUCCAGAGUAGACCA
CCCGUGGCGAAGGCGUCUGACUAGAACAGUUCUGACGGUGAGGAACGAAAGCUAGGGGAG
CGAUCCGGAUUAGAUACCCGAGUAGUCCUAGCUGUAAACGCUGCGAGCAAGGUGUUGCAU
AUCCAUU-AGGGUAUGCAGUGUCGAAAUGAAGAUGUUAAGCUCGCCGCCUGGGAAGUAUG
GUCGCAAGGCUGAAACUUAAAGGAAUUGGCGGGGGAGCACCACAAGGGGUGCGGCGUGCG
GUUUAAUCUAACUCAACACAGAGAAUCUCACCAGCAGCGACGGCAGAAUGAAGGUCAGAU
UGAAGGUUUUACCAGACAAGCCGAGAGGUAGUGCAUGGCCGUCGUCAGCUCGUGCCGUAG
GGUGUCAUGUUAAGUCAUGCAACGAGCGAGACCUGCAUCUACAAUUGCCAGCGACUCUUU
GA-GAG-GAUCGGGCACAUUGUGGAGACUGCCUUCGA-AAGAAGGAGGAAGGCGCAGGCU
ACGGUAGGUCUGUAUGCUCCGAAUCUGCUGGGCUACACGCGCGCAACAAUGGUAAGGACA
AUGGGAUGCAACUCCGAAAGGAGAAGCUAAUCCUCCAAACCUUAUCUUAGUCCAGAUUGA
GGACUGUAACUCGUCCUCAUGACGAUGGAAUCCCUAGUAACCAGAGGUUAU-CAGCCUCU
AGUGAAUAUGUCCCUG--------------------------------------------
------------------------------------------------------------
-------------------------
>AB243808
------------------------------------------------------------
------------------------------------------AGAUAAUCUGCCCUACGG
-CGAGAAUAAAGUCGGGAAACUGACCCUAAUACUCGAUAUGAGAUGGUUUCUGGAAUGAG
CUAUCUCUGAA--GC----G------UAGGAUGAGUCUGCGGCUGAUUAGGCUGUUGGCG
GGGUAAUAGCCCACCAAACCAUUGAUCAGUAAGGGCCCUUAGCGGGGAAGCCCUGAGAAC
GAGUCUGAGACACUACUCGUAGCCCUACGGGGUGCAGCAGUUAGGGAUUUUUUGCAAUGC
GCGAGAGCGUGACAGAGCGAGCCAGAGUGUUUUCCU-UA-UGGAUAACUUUUGCCAGCUG
UAAAAAGGCUGGCGAAUAAGGACUGGGCAAGACCGGUGCCAGCCGCCGCGGUAAUCCCGG
CGGUCCAAGUCGCAGCCACAAUUAUUGGGUCUAAAACAUCCGUAGCUUGCCUUGUAAGUC
UAUUGUGAAAUUCUGUCUCUUAAGGGCAGAAAUGGCAAUGGAUACUGCUUGGCUAGAGAC
CGGUGGACGUAAGAAGUACAUUUGAGGUAGUGGUAAAAUACGUUAAUCUCAGAUGGACUA
ACGAUAGCGAAGGCAUCUUACGAUGACGGUUCUGACAGUGAGGGAUGAAGGCUAGGGGCG
CAAAUUGGAUUAGAUACCCAAGUAGUCCUAGCAGUAAACACUGCGCACUAAACAUUGUGA
CCUCCUCGAGAGGUUGCAGUGCUGCAGCGAAGGCGAAGAGUGCGCUACCUGGGAAGUAUA
GCCGCAAGGCCGAAACUUAAAGGAAUUGGCGGGGGAGCACUACAACGGGUGACGCGUGCG
GUUCAAUUAGAUUCUACACCGUGAACCUCACCAGGACCGACGGCAGAAUGAAGGUCAGUC
UGAAGGGCUUACCUGACACGCCGAGCGGAGUUGCAUGGCCGACGUCAGCCUGUGUCGUGA
GAUGACCUGUUAAAUCAGGUAACAGGCGAGACCCGCGUGUAUAGUUGCUA--------UC
UGAACAGG-AUG--CACUCUAUACAGACUGCUUUCG-UAAGAAAGAGGAAGGUGCGGGCU
ACGUUAGGUGAGUACGGCCCUAAUGCCCUGGGCUACACGCGCGCGGCAAUGCUAGAUACA
GUGAGUCGCAACUCCGAAAGGAGAAGCUAAUCCCAUAAAGUCUAGCUCAGUUUAGAUUGA
GGCUUGCAACUUAGCCUCAUGACACCGGAAUCCGUAGUAAUCGUUCAUUAUU-AGUGAAC
GGUGAAUAAGUCCCUGCUCCUUGCACACACCGCCCGUCAAACCAACCGAGUUUUGCAUCG
AAGAG-CUU----UUCG----AAGACGAUCCUUUGUAAGACAAGGUAGGUU---------
-------------------------
>FJ355125
------------------------------------------------------------
------------------------------------------------------------
------------------------------------------------------------
------------------------------------------------------------
------------------------------------------------------------
------------------------------------------------------------
------------------------------------------------------------
-----------------------------------------------------ACCCAUG
CGCCACAAGUGGUAUCCACAUUUAUUGGGUCUAAAGCGUUCGUAGCCGGCCUGGUAAAUC
UUGUGUGAAAUCGUUGGGCUUAACCCAACG-CGCGCACGAAAGACUGCCAGACUUGAGAC
CGGGAGGGGACAGAGGUAUUCCAGGGGGAGCGGUAAAAUGUUAUAAUCCCUGGAGGACCA
CCAGUGGCGAAGGCUUCUGUCCAGAACGGGUCUGACGGUGAGGAACGAAGGCUAGGGGAG
CAAACCGGAUUAGAUACCCGAGUAGUCCUAGCUGUAAACGCUGUGUGCUGAGUGGUGCAA
AUUCUCCGAGGAUUUGCAACGCUUAAGUGAAGAUGUUAAGCACACCACCUGGGAAGUAUA
GUCGCAAGACCGAAACUUAAAGGAAUUGGCGGGGGCUCGCUACAAGGGGUGCGGCGUGCG
GUUCAAUCUAAUUAUACGCAGAGAAUCUCACCAGGAGCGACGGCAGGAUGAAGGUCAGAU
UAAAGGUUUUACCUGACAAGCCGAGAGGUGGUGCAUGGCCGUCGUCAGUUCGUGCCGUAA
GGUGUUGCGUUAAGUCGUACAACGAACGAGACCCAUAUCUACAUUUGCCAGCAUGUUCUC
CG-GAAUGAAUGGGCACAAUGUAGGGACUGCCUUCG-AAAGGAGGAGGAAGGUGUGGGCC
ACGAUAGGUCUGUAUGCCCCGAAUCUCCUGGGCUACACGCGCGCAACAAUGGUAGGGACA
AUGGGAUGCAACUCCGAAAGGAGAAGCUAAGCCUCGAAACCCUAUCUUAGUCUAGAUUGU
GGGCUGUAAUUCGCCCUCAUGACAAUGGAAUCCCUAGUAAUCGGGCUUCAA-CACGUCCC
GGUGAACACGUCCCCGAGCCC---------------------------------------
------------------------------------------------------------
-------------------------
>FN867022
------------------------------------------------------------
------------------------------------------------------------
------------------------------------------------------------
------------------------------------------------------------
------------------------------------------------------------
------------------------------------------------------------
------------------------------------------------------------
------------------------------------------------------CACCGG
CGCCCCGAGUGGCAAUCGCGAUUAUUGGGCCUAAAGCGUCCGUAGCCGGACGGGUAAAUC
CUCUGUGAAAUCGUCGCGCUUAACGUGACGGCGUGCAGAGGCGACUGCCUGUCUCGAGAC
CGGGAGGGGUCAGAGGUAUGCCGUGGGGACUGGUAAAAUGGUAUAAUCCACGGUCGACCA
CCAAUGGCGAAGGCAUCUGACCAGAACGGAUCUGACGGUGAGGGACGAAAGCCAGGGGAG
CGAACCGGAUUAGAUACCCGAGUAGUCCUGGCCGUAAACGCUGUGAGCUAGGUGUAGCCC
AUCCCACGAGGAUGGGCUGUGUCGAAACGAAGGUGCUAAGCUCACCGCCUGGGAAGUACG
GUCGCAAGACUGAAACUUUAAGGAAUUGGCGGGGGAGCACUACAAGGGGUGCGGCGUGCG
GUUUAAUCCAACUCAACGCGGAAAACCUCACUAGAAGCGACGGCAGGAUGAAGGACAGGC
UGAAGACCUUUCCCGACGAGCCGAGAGGUAGUGCAUGGCCGCCGUCAGCUCGUGCCGUAA
GGUGUCCAGCUAAGUCUGGUAACGAGCGAGACCUGCGCCCGCAGUUGCUAACGACACAUG
U-GGA----UCGUGCACACUGCGGGGACUGCCUCCG-UAAGGAGGAGGAAGGUGCAGGCA
ACGGUAGGUCUGUAUGCUCCGAAUCUUCUAGGCUACACGCGCGCAACAAUGGUGGAGACA
AUGGGCUGCGACACCGAAAGGUGAAGCUAAACCUCUAAACUCCAUCCUGGUCCAGAUCGA
GGCUUGCAACCCAGCCUCGUGACGCCGGAAUCCCUAGUAAUCAGCCGUCAUC-AUCUGCU
GGUGAAUAUGUCCCUGCUCCU---------------------------------------
------------------------------------------------------------
-------------------------
>GU127430
------------------------------------------------------------
------------------------------------------------------------
------------------------------------------------------------
------------------------------------------------------------
------------------------------------------------------------
------------------------------------------------------------
------GUGUGCCCGGGG--UUUAAAGUGCU--CAGCAC-AGCUUGGCUUUGAUCGUAUG
UAAAUAGUAUGGUGAAUAAGUGGUGGGUAAGACUGGUGCCAGCCGCCGCGGUAACACCAG
CGCCACGAGUGGCAAUCGCGUUUAUUGGGCCUAAAGCGUCCGUAGCAGGUUUG-UAAAUU
UCUUGUGAAACUGCCAGGCCUAACUUGGCAAUGUGCAGGAAACACUGCAAAACUAGAGAC
CGGGAAGGGUCGGAAGUAUUCCUGAGGGAGCGGUAAAAUGCUAUAAUCUCAGGAGGACUA
CCGGUGGCGAAGGUGUCCGACUAGAACGGAUCUGACUGUGAGGGACGAAAGCUAGGGGAG
CAAACCGGAUUAGAUACCCGAGUAGUCCUAGCUGUAAACGCUGUGAGCUAGGUGUCGCGU
AUUCUACGGGAAUGCGCGGUGUCGUAAGGAAGCUACUAAGCUCACCGCCUGGGAAGUACG
GUCGCAAGACUGAAACUUUAAGGAAUUGGCGGGGGCGCACCACAAGGGGUGCGGCGUGCG
GUUUAAUCUAACUCAACACAGAGAACCUUACUAGGGGCGACGGCAAGAUGAAGGUCAUGC
UGAAGACAUUACUCGAUGAGCCGAGAGGUGGUGCAUGGCCGUCGCCAGCUCGUGCUAUGA
AGUGUCCAGUUAAGUCUGGCAACGAGCGAGACCUGUAUCUGCAAUUGCUAACA-GCAUUA
CG-GUG-GACUGAGCACAUUGCAGGGACUGCCUUGGA-AACAAGGAGGAAGGUGCAGGCU
ACGGUAGGUCUGUAUGCCCCGAAUCCCCUAGGCUACACGCGCGCAACAAUGGUAGAGACA
-UGGGAUGCAACUCUGAAAAGAGAAGCUAAACCUCUAAACCCUAUCCGAGUUCAGAUUGA
GG-UUGCAACUCACGCUCAUGACG-UCGAUCCCUUA--AACCAGGGG-------------
------------------------------------------------------------
------------------------------------------------------------
-------------------------
>AY851812
------------------------------------------------------------
------------------------------------------------------------
------------------------------------------------------------
------------------------------------------------------------
------------------------------------------------------------
------------------------------------------------------------
------------------------------------------------------------
------------------------------------------------------------
------------------------------------CAUCCGUAGCCGGUUCGGCAAAUG
UCCUGUGAAAUCGUCUCGCCCAACGGGACGGCGCGCAGGACACACUACCGGACUUGGGAC
CGGGAGAGGAAGGCAGUAUUCUCGGGGGAGCGGUAAAAUGUUAUAAUCCCGAGAGGACUA
CCGAUGGCGAAGGCGCCUU-CUAGAACGGAUCCGACGGUGAGGGAUGAAAGCUAGGGGAG
CGAUCGGGAUUAGAUACCCCAGUAGUCCUAGCUGUAAACGCUGCGAGCCAGAUGUUGCAC
AAUCUACGAGAUUGUGCAGUGUCGAAACGAAGGUGUUAAGCUCGCCACCUGGGAAGUACG
GUCGCAAGGCUGAAACUUAAAGGAAUUGGCGGGGGAGCACCACAAGGGGUGCGGCGUGCG
GUUUAAUCGAAUUCAACGCCGAGAAUCUCACCAGGGGCGACGGCAGGAUGAUAGUCAGUC
CAAAGGGCUUACUUGACGAGCCGAGAGGUGAUGCAUGGCCGCCGUCAGCUCGUGCCGUAA
GGUGUCCUGUUAAGUCAGGCAACGAGCGAGACCUGUAUCCACUGUUGCUAACGUGCCCGC
AA-GGGUGAGCGAGCACACUGUGGAGACUGCCUUCGA-AAGGAGGAGGAAGGCGCAGGCU
ACGGUAGGUCUGUAUGUCCCGAAUCUUCUGGGCUACACGCGCGCAACAAUGGUCGUGACA
AUGGGCUGCCACACCGAAAGGUGAAGCGAAUCCUCGAAACACGACCUUAGUAUUAAUUGA
GGGCUGCAACUCGCCCUCAUGCCACCGGAAUCCCUAGUAAUUGGAAGUUAG-CAUCUUCC
AGUGAAUAUGUUCCUGCUCCUUGCA-----------------------------------
------------------------------------------------------------
-------------------------
>EU731240
-------UGAUCCUGCGGAAGAUUGCUGCUAUUGGGGUUCGACUAAGCCAUGCAAGUUU-
-UC---UCGCAA--GA-GA-GGCGACAGGCUCAGUAACACGUCAAUAAUCUGCCCUUAGA
CUCGGCAUACCCUCGGGAAACUGAGGCUAAUACCGAAUAUAAGAUAUAUGCUGGAAUGCA
UUUUCUUUGAAA-CAUCAGG---UCUAAGGAUGAGUUGGCGGCGGAUUAGGUUGUUGGUG
GGGUAAAGGCCCACCAAGCCGAAGAUUCGUAGAGGCCUUGAGAGAGGUAGCCUCGAGAAG
GACACUGAGACACUGGUCCUAGCCCUACGGGGUGCAGCAGGCGCGGAACCUUUACAAUGC
GCGCAAGCGUGAUAAGGGAACCCUAAGUGCUUAUGC-UCAGCAUAGGCUUUUGCCAAGAG
UAAAUAUCUUGGCGAAUAAGUGGUGGGUAAGACUGGUGCCAGCAGCCGCGGUAACACCAG
CGCCACGAGUGGCAAUCAUCAUUAUUGGGUCUAAAGCGUUCGUAGCCUGUUUAGUAAGUC
UUUUGUGAAAUUGUUGUCCUUAAUGCAACAGCGUGCAAAAGAUACUGCUAAACUUGGAAC
UGGAAGGGGCGUGGAGUAUGCAAGGGGGAGCGGUAAAAUGCUAUAAUCCCUUGUAGACUA
CCGGUGGCGAAGGCGCCACGCUAGUACAGAUUCGACGGUGAGGAACGAAAGCCAGGGGAG
CAAACCGGAUUAGAUACCCGAGUAGUCCUGGCCGUAAACGCUGUGAGCAAGAUGUUGCAC
AUUCUCCGUGAAUGUGCAGUGUCGAAGAGAAGUCGUUAAGCUCACCACCUGGGAAGUAUG
GUCGCAAGGCUGAAACUUAAAGGAAUUGGCGGGGGAGCACCACAAGGGGUGCGGCGUGCG
GUUUAAUCUAAUUCAACACACAGAAUCUCACCAGCAGCGACGGCACAAUGAAGAUCAGUU
UAAAGGGCUUAUCUGAGGAGCCGAGAGGUAGUGCAUGGCCGCCGUCAGCUCGUGCUGUAA
GGUGUCCUGUUAAGUCAGGCAACGAGCAAGACCUGUAUCCACAGUUGCUAACGACUCUUU
U-UGGAGAAUCGAGCACACUGUGGGGACUGCCUUCG-AAAGAAGGAGGAAGGUGCAGGCU
ACGGUAGGUCUGUAUGCUCCGAAUCUGCUGGGCUACACGCGCGCAACAAUGGUAAGGACA
AAAGGAUGCAACUCCGGAAGGAGGAGCUAAACCCCAAAACCUUAUCUUAGUCUAGAUUGA
GGAUUGUAACUCAUCCUCAUGACACUGGA-UCCCUAGUAAUCAGGUGUUAUC-AGCGCCU
GGUGAAUAUGUGCCUGCUC-UUGCACUCACCGCC--------------------------
------------------------------------------------------------
-------------------------
>KJ566442
------------------------------------------------------------
------------------------------------------------------------
------------------------------------------------------------
------------------------------------------------------------
------------------------------------------------------------
----------------------------------------------AACCUUUACAAUGC
ACGCAAGUGUGAUAGGGGAAUCCUGAGUGCUUAUGCUUA-GCAUAGGCUUUUGCCAAGAU
UAAAACUCUUGGCGAAUAAGUGGUGGGCAAGACUGGUGCCAGCCGCCGCGGUAACACCAG
CGCCACAAGUGGCAAUCGCGAUUAUUGGGCCUAAAGCGUUCGUAGCCGGUUCAGCAAACC
UUUUGUGAAAUUGUCAAGCUUAACUUGACGAAUGGCAGAAGAAACUACUGAACUCGGGAC
CGGGAGGAGUCAGAAGUAUUCUAGGGGGACCGGUAAAAUGGGAUAAUCCCUAGAGGACUA
CCGAUGGCGAAGGCAUCUGACCAGAACGGAUCCGACGGUGAGGAACGAAAGCCAGGGGAG
CAAACCGGAUUAGAUACCCGAGUAGUCCUGGCCGUAAACGCUGCGAGCAAGGUGUUGCAU
AAACUACGAGUUUGUGCAGUGUCGAAAGGAAGCUGUUAAGCUCGCCGCCUGGGAAGUACG
GUCGCAAGACUGAAACUUUAAGGAAUUGACGGGGGAGCACCACAAGGGGUGCAGCGUGCG
GUUUAAUCUAACUCAACGCAGAGAAUCUCACUAGGGGCGACGGCAGGAUGAAGGUCAGUC
UGAAGGGCUUACCUGACGAGCCGAGAGGUAGUGCAUGGCCGUCGUCAGCUCGUGCUGUAA
AGUGUCCUCUUAAGUGAGGCAACGAGCGAGACCUGUAUCUACAAUUGCUAACGAC-CGUU
UA-CGG-GAUCGAGCACAUUGUAGAGACUGCCCUGGA-AACAGGGAGGAAGGUGCAGGCU
ACGGUAGGUCUGUAUGCUCCGAAUCUCCUAGGCUACACGCGCGCAACAAUGGUAGGGACA
AUGGGACGCAACUCCGAAAGGAGAAGCUAACCUC-UAAACCCUAUCUCAGUUCAGAUUGA
GGGUUGUAACUCACCCUCAUGACGACGGAAUCCCUAGUAAUCAAGAUUCAUC-AAACUCC
GGGGGAUAUGUCCCUG--------------------------------------------
------------------------------------------------------------
-------------------------
>KJ566432
------------------------------------------------------------
------------------------------------------------------------
------------------------------------------------------------
------------------------------------------------------------
------------------------------------------------------------
----------------------------------------------AACCUCCACAAUGC
GCGAAAGCGUGAUGGGGGGAUCCCGAGUGCUUACAUUUA-UUGUAAGCUUUUGCCAAGGG
CAAACACCUUGGA-AAUAAGUGGUGGGUAAGACCGGUGCCAGCAGCCGCGGUAACCCCGG
CGCCACAAGUGGCAUUC--UUGUAUUUGGCCUAAAGCAUUCGUAGCCGGUUUGGAAAAUC
CUUUGUGAAAUCGUUGAACUCAAUACAACGGCAUGCAGGGGACACUUCCAAGCUUGAGAC
UGGGAGGAGUUGGGGGUAUUCCUAGGGGAGCGGUUAAAUGUGAUAAUCCUAGGAAGACUA
CCUGUGGCGAAGGCGCCCAACUAGAACAGGUCUGACGGUGAGGGAUGAAAGCUAGGGGAG
CGAUCCGGAUUAGAUACCCGAGUAGUCCUAGCUGUAAACUCUGCGAGCUAGGUGUCGCAU
AUUCUACGCGAAUAUGCGGUGUCGAAACGAAGGUGCUAAGCUCGCCGCCUGGGAAGUACG
GUCGCAAGACUGAAACUUAAAGGAAUUGGCGGGGGAAUAC-ACCAGCGGUGCGGCGUGCG
GUUUAAUCUAACUCAACGCAGAACACCUCACUAGAAGCGACGGCAGGAUGAAGGCCAGUC
UGAAGGGCUUGCCUGACGAGCCGAGAGGUAGUGCAUGGCCGUCGUCAGCUCGUGUCGUAA
GAUGUCCAGUUAAGUCUGGCAACGAGCAAGACCUGUAUCUAUAAUUGCUAACGGGCCCUU
CG-GGGUGACUGUGCACAUUAUAGGGACUGCCCUCGU-AAGGGGGAGGAAGGUGCAGGCA
GCGGUAGGUCUGUAUGCUCCGAAUCUUCUAGGCUACACGCGCGCAACAGUGGUAAAGACA
AUGGGAUGCAACACCGAAAGGUGAAGCUAAUCCUCGAAACUUUAUCGUAGUUUAGAUUGU
GGGUUGCAACUCACCCACAUGACAACGGAAUCGCUAGUAAUCAGACUUCAU-CAUAGUCU
GGGGAAUAUGUCCCUG--------------------------------------------
------------------------------------------------------------
-------------------------
>FJ351704
------------------------------------------------------------
------------------------------------------------------------
------------------------------------------------------------
------------------------------------------------------------
------------------------------------------------------------
------------------------------------------------------------
------------------------------------------------------------
------------------------------------------------------UACCGA
CAGUUCAAGUUGCAUCCCUUUUUAUUGGGUCUAAAACAUCCGUAGCUUGUCGUUUAAGUC
UCUUGUGAAAUCUCACGUCUCAAGCGUGAGAAGUGCAGGGGAUACUGAGCGACUAGAGAU
CGGUAGACGUAAGGAGUACGCCGGAGGUAGUGGUAAAAUACGUUAAUCUUCGGUGGACUA
ACAAUAGCGAAGGCACCUUACGAGGACGAAUCUGACAGUGAGGGAUGAAGGCCAGGGGCG
CAAAACGGAUUAGAUACCCGUGUAGUCCUGGCAGUAAACACUGCUCACUAAACAUCGGGC
CCUCUUCGGGAGGAUUCGGUGCUGAAGCGAAGGCGAAGAGUGAGCUACCUGGGAAGUAUA
GUCGCAAGAUCGAAACUUAAAGGAAUUGGCGGGGAGACA-UACAACGAGUGACGCGUGCG
GUUCAAUCAGAUUCUACACCGUGAACCUCACCAGGAGCGACAGCAGGAUGAAGGUCAGUC
UAAAGGGCUUACCUGACACGCUGAGCGGAGAUACAAAGCCGACGUCAGCCUGUGCUGUGA
AGUGACCUGUUAAAUCAGGUAACAGGCGAGACCCGUGUCGUUAAUUACUA-CA-----GA
AA--------UGGGUACAUUAAUGAGAUUGCCUUGG-UAACAAGGAUGAAAGUGCGGGCU
ACGUUAGGUG-GCUUGUCCCUAAUCCCCUGGGCUACACGCGCGCGGCAAUGGUAAGUUCA
AAUGGAUGCUACUCCGAGAGGAGACGCUAAUCCACUAACGCUUAUCUCAGUCCAGAUUGC
GGGUUGCAACCCACCCGCAUAACGUUGGAAUUCGUAGUAAUCGGAUAUUAGC-ACUGUCC
GGUGAAUAAGUCCCUGUCUCU---------------------------------------
------------------------------------------------------------
-------------------------
>LC139795
------------------------------------------------------------
------------------------------------------------------------
------------------------------------------------------------
------------------------------------------------------------
------------------------------------------------------------
------------------------------------------------------------
------------------------------------------------------------
-----------------------------------GUGGCAGCAGCCGCGGUAACACCAG
CGCCACAAGUGGCAACCGCUUUUAUUGGGCCUAAAGCGUCCGUAGCCGGUUCAGUAAAUU
UCCUGUGAAAUCGUUGAGCUUAACUUAACG-UGUGCAGGAAAGACUGCUGAACUUGGGAC
CGGGAGGCGUCAGAGGUAUUCUUGAGGGAGCGGUAAAAUGCUAUAAUCUCAGGAGGACCA
CCGAUGGCGAAGGCAUCUGACGAGAACGGAUCCGACGGUGAGGGACGAAAGCUAGGGGAG
CAAACCGGAUUAGAUACCCGAGUAGUCCUAGCUGUAAACUCUGCGAGCUAGGUGUUACGU
AUUCUUCGGGAAUACGUAGUGUCGAAGCGAAGGUGUUAAGCUCGCCGCCUGGGAAUUAUG
GUCGCAAGACUGAAACUUAAAGGAAUUGGCGGGGGAGCACUACAAGGGGUGCGGCGUGCG
GUUUAAUCUAAUUCAACACAGAGAAUCUCACCAGAAGCGACGGCAGGAUGAAGGUCAGGU
UAAAGGCCUUACCUAACGAGCCGAGAGGUAGUGCAUGGCCGUCGUCAGCUCGUGCCGUAA
GGUGUCCUGUUAAGUCAGGCAACGAGCGAGACCUAUACUCACAAUUGCUAACAAGCUCUG
CG--AU----UGAGCACAUUGUGAGAACUGCCCUUGA-AAAGGGGAGGAAGGUGUAGGCU
ACGAUAGGUCUGUAUGCUCCGAAUCUUCCGGGCUACACGCGCGCAACAAUGGUAAGGACA
AUAGGAUGCAACUCCGAGAGAAGAAGCCAAUCCCCGAAACCUUAUCUUAGUUCAGAUCGA
GGUUUGUAACUCAACCUCGUGACGCUGGAAUCCCUAGUAAUCAGGUAUUAU-CAGUGCCU
GGUGAACAUGUCCCUGCUCCUUGCACACACCGCCCGUC----------------------
------------------------------------------------------------
-------------------------
>KJ566434
------------------------------------------------------------
------------------------------------------------------------
------------------------------------------------------------
------------------------------------------------------------
------------------------------------------------------------
----------------------------------------------AACCUCCACAAUGC
ACGAAAGUGUGAUGGGGGGAUUCUGAGUGCUUACAGUUAACUGUAGGCUUUUCGUUAGGG
UAAAUACCUAGCGGAAUAAGUGGUGGGCAAGACUGGUGCCAGCCGCCGCGGUAACCCCAG
CGCCACAAGUGGGAACCACGUUUAUUUGGUCUAAAGCAUUCGUAGCCUGUUUGGCAAAUG
CCCUGUGAAAUCGUUGUGCUCAACACAACGGCGGGCAGGGUAGACUACCAAACUAGGGAC
CAGGGUAGGGAAGCGGUAUUCCUGAGGGAGCGGUAAAAUGUGAUAAUCUCAGGAGGACCA
CCAAUGGCGAAGGCAGCUUCCUAAAAUGGAUCCGACGGUGAGGAAUGAAAGCUAGGGGAG
CGAUCCGGAUUAGAUACCCGAGUAGUCCUAGCCGUAAACGCUGCAUGCCAGAUGUUACAC
AAUCCUCGAGAUUGUGUAGUGUCGUAACGAAGGUGUUAAGCAUGCCACCUGGGAAGUACG
GUCGCAAGUCUGAAACUUAAAGGAAUUGGCGGGGGAGCACCACAAGGGGUGCGGCGUGCG
GUUUAAUUGAAUUCAACGCCGGAAAUCUCACCAGUGGCGACGGCAGUAUGAAGCUCAGUC
UAAAGGGCUUAGCUGACGAGCCGAGAGGUGAUGCAUGGCCGCCGUCAGCUCGUGCCGUGA
GGUGUCCUGUUAAGUCAGGUAACGAGCGAGACCUGUGUCCACUGUUGCUACCGUGUCCUA
AG--GAUGAGCGAGCACACUGUGGAGACUGCCUCCGA-AAGGGGGAGGAAGGCGCAGGCU
ACGGCAGGUCUGUACGUCCCGAAUCUGCUGGGCUACACGCGCGCAACAAUGGUCGUGACA
AUUGGAUGCAACACCGAAAGGUGAAGCCAAACCUCGAAACACGACCCUAGUAUGAAUUGA
GGGCUGCAACUCGCCCUCAUGACAUCGGAAUCCCUAGUAAUCAGAGGUUAGC-AUCCUCC
GGUGAAUACGUCCCUG--------------------------------------------
------------------------------------------------------------
-------------------------
>AF050612
----------------C---GGCUGCGGCUCUCUGGUUUGCACUUAGACAUGCAAGUC-U
UUC-----GAGA-----GAAGGCGAACUGCUCAGUAACACGUAGCUAACCUACCCUUAAG
UCAAGGAUAACCUCGGGAAACUGAGGAUAAUACUUGAUAGGAGAUAUACCCUGGAAAGAU
UUAUCUCUCAAACUC----GCG-CUUAAGGAUGGGGCUGCGGCGGAUUAGGUAGUUGGCG
GGGUAAUAGCCCACCAAGCCGAUGAUCCGUAAGGGCUCUUAGCGGAGAGGCCCUGAGAGG
GAAUCUGAGACACUAUUCCCAGCCCUACGGGGUGCAGCAGGUAGGAAUCUUUUGCAAUGC
GCGCAAGCGUGACAAAGCGAGCCAGAGUGCUUUUCAA-U-UGAAAAGCUUUUGCCAAAUC
UAAAAAUUUUGGCGAAUAAGGACUGGGCAAGACUAGUGCCAGCCGCCGCGGUAAUACUAG
CGGUCCAAGUCGCAGCCAUCAUUAUUGGGUCUAAAACAUCCGUAGCUUGCUUAUUAAGUU
UCUUGUGAAAUCUUAUCUCUUAAGGAUAAGGCGUGCAAGAAAUACUGUUAAGCUAGAGAC
UGGAAGACGUAGAAAGUAUGUCUAAAGUAGCGGUAAAAUGUGUUAAUCUUAGGCAGACUC
ACAACAGCGAAGGCAUUCUACGAGGACAGUUCUGACAGUAAAGGAUGAAGGCUAGGGGCG
CAAAGUGGAUUAGAUACCCAUGUAGUCCUAGCAGUAAACACUGCACACUAAACAUUAGUA
CCUCUUCGAGAGGUAUUAGUGCUGUAGAGAAGUCGAAGAGUGUGCUACCUGGGAAGUAUA
GCCGCAAGGCCGAAACUUAAAGGAAUUGGCGGGGAGACACUACAACAGGUGACGCGUGCG
GUUCAAUUAGAUUCUACACCGUGAACCUCACCAGGAGCGACAGCAGGAUGAAGGUCAGUC
UGAAGGGCUUACCUGACACGCUGAGAGGAGUUGCAUGGCCGACGUCAGCCUGUGCUGUGA
AGUGACCUGUUAAAUCAGGUAACAGGCAAGACCCACAUGUAUAUUUACUA--------UG
U------------GUACAAUAUACAGAUUGCCUUGG-UAACAAGGAUGAAAGUGUGGGCU
ACGUUAGGUGAGUACAGCCUGAAUCCCCUGGGCGACACGCGCGCGUCAAUGGUAAACACA
GUGAGAUGCAACUCCGAGAGGAGAAGCCAAUCCCAUAAAAUUUAUCUCAGUUUAGAUUGA
GGUUUGCAACCCAACCUCAUGACAUUGGAAUCUGUAGUAAUCGUUUAUUAGC-AGUGAAC
GGUGAAUAUGUCCCUGUCUCUUGCACACACUGCCCGUCAAACCAACCGAGUUUAAUUAUG
AUGAAACUU----UUCG----AUGGAAAAUCUUAGUUAGACAAGGUAGGUU---------
-------------------------
>KP328002
------------------------------------------------------------
-------------------------ACGGCUCAGU-ACACGUCAGUAAUCUGCC-UUAGA
UCUGGGAUAUCCUUGGGAAACUGAGGUCAAGACCGGAUAGGCAAAGAGUACUGGAAUGUU
UCUUUGCUCAAAGGCAA-CG---UCUAAGGAUGAGUUGGCGGCUGAUUAGGCAGU-GGCG
GUGUUAAGGACCACCAAACCUACAAUCAGUACGGGCCGUGAGAGCGGUAGCCCGGAGAAG
GGUACUGAGACACUGACCCUAGCCCUACGGGGUGCAGCAGGCGCGAAACCUUUACAAUGU
ACGAAAGUGCGAUAAGGGAACUCCCAGUGCUCAGGCCUU-GCCUGGGCUUUUGCCAAGUG
UAAGUAGCUUGGAGAAUAAGUGGUGGGAAAGACUGGUGCCAGCCGCCGCGGUAACCCCAG
CGCCACGAGUGGGGAUCGCGUUUAUUGGGCCUAAAGCAUCCGUAGCCGGUUUUGUAAAUC
UCUUGUGAAAUUGUUGGGCUCAACCUAACAGCGUGCAGGAGACACUGCAAGACUAGGGAC
CGGGAGGAGUCAGGGGUAUGCUAUGGGGAGCGGUAAAAUGCUAUAAUCCAUGGUAGACCA
CCUGUGGCGAAGGCGCCUGACUAGAACGGGUCCGACGGUGAGGGAUGAAAGCCAGGGGAG
CAAACCGGAUUAGAUACCCGAGUAGUCCUGGCCGUAAACCCUGCGAGCUAGGUGUCGCAU
AAUCUUCGUGAUUGUGCGGUGUCGUAGUGAAGAUGAUAAGCUCGCCGCCUGGGAAGUACG
GUCGCAAGACUGAAACUUAAAGGAAUUGGCGGGGGAG-----------------------
------------------------------------------------------------
------------------------------------------------------------
------------------------------------------------------------
------------------------------------------------------------
------------------------------------------------------------
------------------------------------------------------------
------------------------------------------------------------
------------------------------------------------------------
------------------------------------------------------------
-------------------------
>GU127468
------------------------------------------------------------
------------------------------------------------------------
------------------------------------------------------------
------------------------------------------------------------
------------------------------------------------------------
------------------------------------------------------------
-----------------UGAUU-AAAGUGUUCU-A-UUU-AUAGAAACUUUUGCCAUCUG
UAAAAAGGCUGGCGAAUAAGGAGUGGGCAAGACCGGUGCCAGCCGCCGCGGUAAUCCCGG
CAGUCCAAGUCGCAGCCACAAUUAUUGGGUCUAAAAUAUCCGUAGCUUACUUAAGAAGUU
UCCUGUGAAAUCUUACAUCUUAAGUGUAAGGCGAGCAAGAAAUACUCUUAAGCUAGAGAC
CGGCAGGUGUAAGAAGUACGUUUGAGGUAGUGGUAAAAUAUUCUAAUCUCAGAUGGACUG
ACGU-CGCGAAGGCGUCUUACAAGGACGGUUCUGACAGUGAGGGAUGAAGGCUAGGGGCG
CAAAAGGGAUUAGAUACCCCUGUAGUCCUAGCAGUAAACACUGCUCACUAAACAUUAGUA
CCUCCUCGAGAGGUAUUGGUGCUGCAGCGAAGGCGAAGAGUGAGCUACCUGGGAAGUAUA
GUCGCAAGGCCGAAACUUAAAGGAAUUGGCGGGGGAGCACUACAACGGGUGACGCGUACG
GUUCAAUUAGAUUCCACACCGUGAACCUCACCAGGAUCGACUGCAGAAUGAAGGUCAGUC
UGAAGGGCUUACCUGACACGCAGAGAGGAGUUGCAUGGCCGACGUCAGCCUGUGUCGUGA
GAUGACCUGUUAAAUCAGGUAACAGGCGAGAUCCGCGUGUACAGUUGCUA-CG-----UU
AA---------GAGCACACUGUACAGACUGCCCUGG-UAACGGGGAGGAAGGUGCGGGCU
ACGUUAGGUGAGUACGGGCCCAAUUAUCUGGGCAACACGCGCCCGGCA-UGAACACACCA
AUGGAGACCGCCUCUGA-AG-AGA--CUA--CCC--UAACUU-AC--UA-UC---AUUGA
G-UUUACCCCCAUCCAUCAUGAAGCUGGAAUCCGAAGGAUU-------------------
------------------------------------------------------------
------------------------------------------------------------
-------------------------
>GU256988
------------------------------------------------------------
-------------------------------------------GAUAAUCUGCCCUUAGG
ACGAGGAUACCCACGGAAAACUGUGGCUAAUACUUGAUAUUGAAAGGAUUCUGGAACGAA
CUUUUCGUUAAA--CGCAA-GG-CCUAAGGAUGAGUCGGCGGCGGAUUAGGCAGAUGGCG
GUGUAACGGACCACCAUACCUUAGAUCCGUAGGGGCCCUGAGAGGGGUAGCCCCGAGAGG
GACACUGAAAUACUGGUCCCAGCUCCACGGAGUGCAGCAGGCGCGUAACCUCCACAAUGC
GCGAAAGCGUGAUGGGGGGAUCCUGAGUGCUUACACGUAAGUGUAAGCUUUUGCCAAGGG
CAAAUACCUUGGAGAAUAAGUGGUGGGUAAGACCGGUGCCAGCAGCCGCGGUAACCCCGG
CGCCACGAGUGGCAAUC-CUA-UAUUUGGCCUAAAGCAUUCGUAGCCGGUUUGAAAAAUC
CUUUGUGAAAUCGUUGAACUCAAUACAACGGCAUGCAGGGGACACUUUCAAGCUAGAGAC
UGGGAGGAGUGGGGGGUAUGCCUAGGGGAGCGGUUAAAUGUGAUAAUCCUAGGCAGACUA
CCUGUGGCGAAGGCGCCCCACUAGAACAGUUCUGACGGUGAGGGAUGAAAGCUAGGGGAG
CGAUCCGGAUUAGAUACCCGAGUAGUCCUAGCUGUAAACUCUGCGAGCUAGGUGUCGCAU
AUUCUACGCGAAUAUGCGGUGUCGAAACGAAGGUGAUAAGCUCGCCGCCUGGAA------
------------------------------------------------------------
------------------------------------------------------------
------------------------------------------------------------
------------------------------------------------------------
------------------------------------------------------------
------------------------------------------------------------
------------------------------------------------------------
------------------------------------------------------------
------------------------------------------------------------
------------------------------------------------------------
-------------------------
>EU329771
------------------------------------------------------------
------------------------------------------------------------
------------------------------------------------------------
------------------------------------------------------------
------------------------------------------------------------
------------------------------------------------------------
------------------------------------------------------------
---------------------------------------CAGCAGCCGCGGUAAUACCAG
CGCCACGAGUGGCGUCCACGUUUAUUGGGCCUAAAGUGUCCGUAGCCGGUUUAGAAAGUC
UCUUGUGAAAGUGGUAAGCUCAACUUAUCGAAAUGCAAGAGAUACUACUAGACUAGAGAC
CGGGAGGAGUUAGAGGUAUUCUGGGGGAAGCGGUAAAAUGUGAUAAUCCCCGGAGGACCA
CCUGUGGCGAAGGCGUCUAACCAGAACGGGUCUGACGGUGAGGGACGAAGGCUAGGGGAG
CGAUCCGGAUUAGAUACCCGAGUAGUCCUAGCAGUAAACGCUGCAAGUUAGGUGUUGCAU
AACCUUCGGGGUUGUGCAGUAUCGUAGAGAAGUCGUUAAACUUGCCGCCUGGGGAGUACG
GUCGCAAGGCUGAAACUUAAAGGAAUUGGCGGGGGAGCACUACAAGGAGUGCGGCGUGCG
GUUUAAUCUAAUUCAACACAGAGAAUCUCACCAGGAGCGACAGCAGAAUGAAGGUCAGAU
UAAAGGUUUUACCUGACAAGCUGAGAGGUGGUGCAUGGCCGUCGUCAGCUCGUGCCGUGA
GGUGUCCUGUUAAGUCAGGCAACGAGCGAGACCUGCGUUUCCAAUUGCUAGCGACAAGGC
AA-CUUGGAUCGAGCACAUUGGAAGGACUGCCUUGG-AAACGAGGAGGAAGGUGCAGGCA
ACGAUAGGUCUGUAUGCCCCGAAUCUCCUGGGCUACACGCGCGCAACAAUGGUUAGCACA
AUAGGAUGCAAUUCCGAAAGGAAAAGCUAAUCCCUGAAAGUUAAUCCCAGUCCAGAUUGA
GGGCUGCAACUCGCCCUCAUGACGCCGGAAUUCCUAGUAAUCGGACUUCAU-CAAAGUCC
GGUGAAUAUGUCCCUGCUCCUUGCACAC--------------------------------
------------------------------------------------------------
-------------------------
>EU731383
--CCGGUUGAUCCUGCUGGAGGCUGCAGCUAUUUGGUUUGGGUUUAGACAUGCAAGUUUU
UUGCCG--UCGAGAAGGGAAGGCAAACUGCUCAGUAACACGUAGCUAACCAACCCUUAGG
UCAAGGAUAACCUCGGGAAACUGAGGCUAAUACUUGAUAGAAGUUUAUUGCUGGAAUGCU
UUUACUUUGAAACUC----GUG-CCUAAGGAAGGGGCUGCGGUCGAUUAGGUUGUUGGUG
GGGUAACUGCCUACCAAGCCGAUGAUCGAUAGGGGCUCUUAGCGGAGUUGCCCCGAGAAG
GAAUCUGAGACACUAUUCCUAGCUCUACGGAGUGCAGCAGUCGCGGAUCAUUUACAAUGC
ACGAAAGUGUGAUAAUGCGAACCAAAGUGCUUUCU-U-U-UUGAAAGCUUUUCUUUGCUU
UAAAACGGCAAAGGAAUAAGGACUGGGUAAGACAGGUGCCAGCCGCCGCGGUAAUACCUG
CGGUCCAAGUUGCAGCCAUCAUUAUUGGGUCUAAAACAUCCGUAGCUCGUUUGUUAAGUU
UCUUGUGAAAUCCUACUUCUCAAGGGUAGGGCUAGCAAGAAAUACUGGCAGACUCGGGAU
CGGUAGACGUAGGGAGUACAUCUAAGGUAGUGGUAAAAUACGUUAAUCUUAGAUGGACUA
ACAAUGGCGAAGGCACCCUACGAGGACGAAUCUGACAGUGAGGGAUGAAGGCCAGGGGCG
CAAAACGGAUUAGAUACCCGUGUAGUCCUGGCAGUAAACACUGCUCACUAAACAUCGGUC
UCUCUUCGGGAGAAAUCGGUGCUGAAGCGAAGGCGAAGAGUGAGCUACCUGGGAAGUAUA
GUCGCAAGAUCGAAACUUAAAGGAAUUGGCGGGGAGGCA-CACAACGAGUGACGCGUGCG
GUUCAAUUAGAUUCUACACCGUGAACCUCACCAGGAGCGACAGCAGAAUGAAGGUCAGUC
UGAAGGGCUUACCUGACGCGCUGAGCGGAGAUGCAUGGCCAACAUCAGCCUGUGUCGUGA
GAUGACCUGUUAAAUCAGGUAACAGGCGAGACCCGUG-----------------------
------------------------------------------------------------
------------------------------------------------------------
------------------------------------------------------------
------------------------------------------------------------
------------------------------------------------------------
------------------------------------------------------------
-------------------------
>HQ330665
------------------------------------------------------------
---------------------------GGCUCAGUAACACGUCGAUAAUCUGCCCUUAAG
UCAAGGAUAACCUUGGGAAACUGAGGAUAAGACUUGAUAGAGAAACAAAUCUGGAACGAU
UGUUUCUUCAAA-GGCAACG---CUUAAGGAUGAGUUGGCGGCGGAUUAGGCUGUUGGUG
AGGUAACGGCUCACCAAACCGAAGAUCCGUAGGGGCUCUGAGAGGAGUAGCCCCGAGAAG
GGCACUGAGACACUGGCCCUAGCCCUACGGGGUGCAGCAGGCGCGAAACCUUUGCAAUGC
ACGAAAGUGUGACAAGGGAACCCAGAGUGCUUAUACAUU-GUAUAGGCUUUUGCCAAGAG
CAAAUAUCUUGGAGAAUAAGUGGUGGGAAAGACUGGUGCCAGCCGCCGCGGUAACCCCAG
CGCCACAAGUGGGAAUCGCGUUUAUUUGGCCUAAAGCAUCCGUAGCCGGUUUUGUAAAUC
UCUUGUGAAAUUGUUUCGCUUAACGGAACAGCGUGCAGGGGACACUGCAGAACUAGGGAC
CGGGAGGAGUCAGGGGUAUGCAAUGGGGAGCGGUAAAAUGCUAUAAUCCAUUGUAGACCA
CCGU-GGCGAAGGCGCCUGACUAGAACGGGUCCGACGGUGAGGGAUGAAAGCCAGGGGAG
CAAACCGGAUUAGAUACCCGAGUAGUCCUGGCCGUAAACCCUGCGAGCUAGGUGUCGCAU
AUUCUUCGUGAAUGUGCGGUGUCGUAGUGAAGAUGUUAAGCUCGCCGCCUGGGAAUUACG
GUCGCAAGACUGAAACUUAAAGGAAUUGGCGGGGGAGCACUACAAGGGGUGCGGCGUGCG
GUUUAAUCUAACUCUACUCAGAGCAUCUCACCAGGGGCGACGGCAGGAUGAAAGUCAGUC
UGAAGGGCUUACUUGACGAGCCGAGAGGUAGUGCAUGGCCGCCGUCAGCUCGUGUCGUAG
GAUGUCCUGUUAAGUCAGGCAACGAGCGAGACCCCCACCA--------------------
------------------------------------------------------------
------------------------------------------------------------
------------------------------------------------------------
------------------------------------------------------------
------------------------------------------------------------
------------------------------------------------------------
-------------------------
>DQ397385
------------------------------------------------------------
------------------------------------------------------------
------------------------------------------------------------
------------------------------------------------------------
------------------------------------------------------------
------------------------------------------------------------
------------------------------------------------------------
------------------------------------------------------------
-----------------------------------GCGCUCGUACCCGGGUGAGUGAAUC
UUUUGUGAAAGUGUCGAGCUUAUCUUGAUAGCGCGCAAGAGAGAGUGCUCAUCUAGGGAC
CGGGAGGAGUUAGAAGUAUUCCGGGGAGAGCGGUAAAGUGUUAUACUCCUCGGAAGACUA
CCUGUGGCGAAAGCGUCUAACCAGAACGUAUCCGACGGUCAAGAACGAAAGCCAGGAGAG
CAAAACGGAUUAUAUACCCGAGUACUCCUGUGUGUAAUCUCUGUGAGCAAGGUGGUGCAU
AUUCUACGUGAGUGUGCAGCACCGAAACGAAGGUGUUAAUCUCACCGCCUGGGAAGCACG
GUCGCAAGACUGAAACUUAAAGGAAGUGGCGGGAGAGCACUACAAGGGGUGCGGCGUGCG
GUUUAAUCUAUUUCCACACAGAGAAUCUCACCAGGAGCGACGGCAGAAUGAAAGUCAUGC
UGAAGACAUUACUUGACGAGCCGAGAGGUAGUGCAUGGCCGCCGUCAGCUCGUGCCGUAA
GGUGUCCUGUUAAGUCAGGCAACGAGCAAGACCUGUAUCCACAAUUGCUAUCGGAUCCUC
UA-GGAUGACUGGGCACUUUGUGGGGACUGCCUCGGA-AACGAGGAGGAAGGUGCAGGCA
ACGGUAGGUCUGUAUGCUCCGAAUCUCCUGGGCUACACGCGCGCAACAAUGGUAGGGACA
AUGGGAUACGACUCCGAAAGGAGAGGGAAUUAUCCUAGAACUCUUC-AACUACUGAGUGA
GGAUUGUAACUCAUCCUCAUGACGAUGGAAUCCCUAGUAAUGAGACGUCAUC-AGCGUCC
CGUGAAUAUGUCCCUGCUCCUU--------------------------------------
------------------------------------------------------------
-------------------------
>EU329766
------------------------------------------------------------
------------------------------------------------------------
------------------------------------------------------------
------------------------------------------------------------
------------------------------------------------------------
------------------------------------------------------------
------------------------------------------------------------
---------------------------------------CAGCCGCCGCGGUAAUACCAG
CACCUCAAGUGGCAAUCGUG--UAUUUGGCCUAAAGCGUCCGUAGCCGGCGCUGUACAUC
UUUUGUGAAAUCGUUGAGCUCAACUUAACG-CGUGCAGAAGACACGGCAGUGCUUGAGAC
CGGGAGGAGUCAGAGGUAUUCUUGGGGGAGCGGUAAAAUGCUAUAAUCCCUGGAGGACCA
CCGU-GGCGAAGGCGUCUGACCAGAACGGAUCUGACGGUGAGGGACGAAAGCCAGGGGAG
CGAACCGGAUUAGAUACCCGAGUAGUCCUGGCCGUAAACGCUGUGAACUAGGUGUUGCCU
AUUCUACAGGAAUGGGCAGUGUCGAAACGAAGGUGUUAAGUUCACCGCCUGGGAAGUACG
GUCGCAAGACUGAAACUUAAAGGAAUUGGCGGGAGAGCACUACAAGGGGUGCGGCGUGCG
GUUUAAUCUAACUCAACGCAGAGAACCUUACCAGCAGCGACAGCAGAAUGAAGGUCAGUC
UGAAGGGCUUACCUGACGCGCUGAGAGGUAGUGCAUGGCCGCCGUCAGCUCGUGCCGUAA
GGUGUCCUCUUAAGUGAGGCAACGAGCGAGACCUGUGCCUGCAAUUGCUAGCAGCCACAU
AG--UGGGACUGAGAAUAUUGCAGGGACUGCCUUGGA-AACAAGGAGGAAGGUGCAGGCU
ACGGUAGGUCUGUAUGCUCCUAAUCCGCUGGGCUACACGCGCGCAACAAUGGUAACGACA
AUGGGAUGCCCCCCUGAAAAG-GAAGCUAAUCCUCGAAACGUA-UCCAAGUCCGAAUUGA
GGGUUGCAAC--------------------------------------------------
------------------------------------------------------------
------------------------------------------------------------
-------------------------
>KJ566506
------------------------------------------------------------
------------------------------------------------------------
------------------------------------------------------------
------------------------------------------------------------
------------------------------------------------------------
------------------------------------------------------------
----------------------------GGUAAUGCAAA-GCAUUAUCUUUUGCCUAGAG
CAAAUAUCUAAGCGAAUAAGUGGUGGGCAAUACCUGUGCCAGCCGCCGCGGUAACCCAGG
AGCCACAAGUGGCAACCACCUUUAUUGGGCCUAAAGCGUCCGUAGCCGGUUUUGUAAAUU
UUCUGUGAAAUAGUUGCGCUUAACGUAACUGCGUGCAGAAAAGACUGCAAGACUAGGGAC
CGGGAGGAGUUGGAGGUAUUCUGGGGGGAGCGGUAAAAUGCUAUAAUCCUCGGAGGACCA
CCUGUGGCGAAGGCGUCCAACUAGAACGGAUUCGACGGUGAGGGACGAAAGCUAGGGGAG
CAAUCCGGAUUAGAUACCCGAGUAGUCCUAGCUGUAAACUCUGCGGGCUAGGUGUUGCGC
AAUCUUCGGGAUUGCGUGGUGUCGUAGCGAAGGUGAUAAGCCCGCCGCCUGGGGAGUACG
GUCGCAAGGCUGAAACUUAAAGGAAUUGGCGGGGGAGCACUACAAGGGGUGCGGCGUGCG
GUUUAAUCCAAUUCAACACGGAGAAUCUCACCAGGAGCGACGGCAGGAUGAAGGUCAGGU
UAAAGGUCUUACCUAACGAGCCGAGAGGUAGUGCAUGGCCGUCGUCAGCUCGUGCCGUAA
GGUGUCCUGUUAAGUCAGGCAACGAGCGAGACCUGCGCGCACAAUUGCUAACGGGUUAGU
AA-UAAUGACUGAGCACAUUGUGCGGACUGCUCCAGA-AAUGGAGAGGAAGGUGCAGGCA
ACGGUAGGUCUGUAUGCUCCGAAUCUUCUGGGCUACACGCGCGCAACAAUGGCAGGUACA
AUGGGAUGCAACACCGAAAGGUGGAGCUAAUCCUCGAAAACCUGUCCUAGUCCAGAUUGG
GGGUUGUAACUCACCCACAUGACGUUGGAAUCCCUAGUAAUCAGGUUUUAU-CAGAACCC
GG----------------------------------------------------------
------------------------------------------------------------
-------------------------
>FJ351030
------------------------------------------------------------
------------------------------------------------------------
------------------------------------------------------------
------------------------------------------------------------
------------------------------------------------------------
------------------------------------------------------------
------------------------------------------------------------
------------------------------------------------------CACCAG
CGCCACAAGUGGCAAUCGCGUUUAUUGGGCCUAAAGCGUUCGUAGCCGGUUUGGCAAAUC
UUUUGUGAAAGCGUCAGGCUUAACUUGACGAGUGGCAGAAGACACUACCAAACUAGGGAC
CGGGAGGAGUCAGAAGUAUUCAAGGGGGACCGGUAAAAUGGUAUAAUCCCUUGAGGACUA
CCGAUGGCGAAGGCAUCUGACUAGAACGGAUCCGACGGUGAGGAACGAAAGCUAGGGGAG
CAAACCGGAUUAGAUACCCGAGUAGUCCUAACCGUAAACGCUGUGAGUUAGGUGUUGCAC
AAACUACGGGUUUGUGCAGUGUCGAAAAGAAGUUGUUAAACUCACCGCCUGGGAAGUACG
GUCGCAAGGCUGAAACUUUAAGGAAUUGACGGGGGAGCACCACAAGGGGUGCAGCGUGCG
GUUUAAUCUAACUCAACGCAGAGAACCUCACUAGGGGCGACGGCAGGAUGAAGGUCAGUC
UGAAGGGCUUACCUGACGAGCCGAGAGGUAGUGCAUGGCCGUCGUCAGCUCGUGCUGUAA
AGUGUCCUCUUAAGUGAGGCAACGAGCGAGACCUGUAUCUACAAUUGCUAACAACUG-CU
UG--CAGGAUUGAGCACAUUGUAGAGACUGCCCUGGA-AACAGGGAGGAAGGUGCAGGCU
ACGGUAGGUCUGUAUGCUCCGAAUCUCCUAGGCUACACGCGCGCAACAAUGGUAGGGACA
AUGGGAUGCAACUCCGAAAGGAGAAGCUAAACCUCUAAACCCUAUCUCAGUCCAGAUUGA
GGAUUGCAACUCAUCCUCAUGACGACGGAAUCCCUAGUAAUCAGAAGUCAU-CAUCUUCU
GGUGAAUAUGUCCCUGCUCCU---------------------------------------
------------------------------------------------------------
-------------------------
>FJ351224
------------------------------------------------------------
------------------------------------------------------------
------------------------------------------------------------
------------------------------------------------------------
------------------------------------------------------------
------------------------------------------------------------
------------------------------------------------------------
------------------------------------------------------UACUCG
CGGUCCAAGUCGCAGCCACAUUUAUUGGGUCUAAAACAUCCGUAGCUUGCUUUGUAAGUU
UCCUGUGAAAUUCUAUAUCUUAAAUAUGGAGCGGGCAGGAAGUACUGCAAAGCUAGAGAC
UGGAAGACGUGAGAAGUACGAAUAAAGUAGCGGUAAAAUGUUCUGAUCUUAUUCGGACUC
ACAAUAGCGAAGGCAUCUCACGAGGACAGUUCUGACAGUAAGGGAUGAAGGCUAGGGGCG
CAAAACGGAUUAGAUACCCGUGUAGUCCUAGCAGUAAACACUGCACACUAAACAUUAGUA
CCUCCUCGAGAGGUAUUAGUGCUGUAGGGAAGCCGAAGAGUGUGCUACCUGGGAAGUAUG
GUCGCAAGGCUGAAACUUAAAGGAAUUGGCGGGGAGACACUACAACGGGUGACGCGUGCG
GUUCAAUCAGAUUCCACACCGUGAACCUCACCAGGACCGACAGCAGGAUGAAGGUCAGUC
UAAAGGGCUUACCUGACACGCUGAGAGGAGUUGCAUGGCCGACGUCAGCCUGUGCUGUGA
AGUGACCAGUUAAAUCUGGUAACAGGCAAGACCCACGUGCAUAUUUACUA--------UG
U------------GUACUAUAUGCAGAUUGCCUUGG-UAACAAGGAUGAAAGUGUGGGCU
ACGUUAGGUGAGUACAGCCCGACAGCCCUGGGCAACACGCGCGCGUCAAUGGUGGAUACA
ACGGGACGCAACUCUGAGAAGAGAAGCCAAUCCCUUAAAGUUCAUCUCAGUCUAGAUCGA
GGUUUGUAACUCAGCCUCGUGACACUGGAAUCCGUAGUAAUCGUUUGUUAU-CAGCGAAC
GGUGAAUACGUCACUGUCUCU---------------------------------------
------------------------------------------------------------
-------------------------
>AJ631250
------------------------------------------------------------
-------------------------ACGGCUCAGUAACACGUCGAUAAUCUGCCCUACAG
UCAAUGAUAGCUACGCGAAAGUGUGGGUAAACAUUGAUAGACAAGAACGGCUGCAAUGCC
ACCUUGUCGAAA--CUCGUG---CUGUAGGAUGAGUCGGCGGCUGAUUAGGUAGUUGGCG
GGGUAACGGCCCACCAAGCCUUGGAUCAGUACGGGCCAUGAAAGUGGUAGCCCGGAGAGG
GACACUGAGAUACUGGUCCCAGCCCUACGGGGUGCAGCAGGCGCGAAAACUCUCCAAUGU
GCGAAAGCGUGAGAGGGGAAUUCGCAGUGCUACGGUUUA-GCCGUGGCUUUUGCCAUGUG
UAAAUAGCAUGGCGAAUAAGUGGUGGGUAAGACUGGUGCCAGCCGCCGCGGUAACACCAG
CGCCACGAGUGGCUAUCGCGAUUAUUGGGCCUAAAGCGUCCGUAG---------------
------------------------------------------------------------
----------------------------------------------UC-------GACCG
CCGU-GGCGAAGGCGCUACACGAGAACGGAUCUGACGAUGAGGGACGAAAGCCAGGGGAG
CAAACCGGAUUAGAUACCCGAGUAGUCCUGGCCGUAAACGCUGUCUGCUAGGUGUUGCAC
CGACUU-GAGUCGUUGCAGUAUCGGAGCGAAGGUAUUAAGCAGACCGCCUGGGAAGUACG
GUCGCAAGACUGAAACUUUAAGGGAUUGGCGGGGGAGCACCACAAGGGGUGCGGCGUGCG
GUUUAAUUUAACUCAACGCAGAGCAUCUCACUAGAGGCGACGGCAGGAAGAAGAUCAGUC
UGAAGGGCUUAUCUGACGAGCCGAGAGGUAGUGCAUGGCCGCCGUCAGCUCGUGCCGUAA
GGUGUCCAGCUAAGCCUGGUAACGAGCGAGACCCGCGCC---------------------
------------------------------------------------------------
------------------------------------------------------------
------------------------------------------------------------
------------------------------------------------------------
------------------------------------------------------------
------------------------------------------------------------
-------------------------
>CEPZ01014827
------------------------------------------------------------
----------------------------------UAACACGUCGAUAAUCUGCCCUAUGG
UCCAGGAUAACCUCGGGAAACUGAGGGUAAUACUGGAUAUGAGAUUGAUACUGGAAGGUU
CUUUCUUUGAAA-GAUUACG---CCAUAGGAUGAGUCGGCGGCUGAUUAGGCUGUUGGUG
AGGUAACGGCUCACCAAACCGAUGAUCAGUAGGGGGUAUGAGAGUACUGUCCUCGAGAAG
GGCACUGAGACAAGGGCCCUAGCCCUAAGGGGUGCAGCAGCUACGAAAACUUUACAAUGC
GCGAAAGCGUGAUAGGGGAAUCCCGAGUGCUUACUUUAC-G-GUAGGCUUUUGUCAAGUG
UAAGGAGCUUGACGAAUAAGUGGUGGGUAAUACUGGUGCCAGCCGCCGCGGUAACACCAG
AGCCACAAGUGGGGACCAUUUUUAUUGGGUCUAAAGCGUCCGUAGCCUGUCUAUCAGGUC
UUUUGUGAAAUUGUUGGGCUUAACCCAGCAGCGUGCAAAAGAUACCAGUAGACUUGGGAC
CGGGAGACGGCAAGAGUAUGCCUGGGGGAGCGGUAAAAUGUUUUAAUCCUAGGUAGACUA
CCGAUAGCGAAGGCACUUGUCGAGAACGGGUCCGACGGUCAGGGACGAAGGCCAGGGGAG
CAAAACGGAUUAGAUACCCGUGUAGUCCUGGCAGUAAACGCUGCCCAUUAUGUGUUGCAU
AUUCCACGAGGGUAUGCAGUGCCGUAGCGAAGGCGUUAAAUGGGCCACCUGGGUAGUACG
GUCGCAAGACUGAAACUUUAAGGAAUUGGCGGGGGAGCACUACAAUCGGUGACGCGUGCG
GUUUAAUCUAAGUCCACACAGAAAAUCUCACCAGGAGCGACGGCAGAAUGAAGGUCAGAU
UAAAGGUCUUACCUAACGAGCCGAGAGAUGUUGCAUGGCCGCCGUCAGCUCGUGCCGCAA
GGUGUCCGGUUAAGUCCGGCAACGAGCAAGACCUGUACCCUUAUUUGCUAGCGAGUCCUC
CG-GGAUGAUCGAGCACAAUAACGGGACUGCCUUGG-UAACAAGGAGGAAGGUGCAGGCA
ACGGUAGGUCUGUAUGACUCGAAUCUCCUGGGCUACACGCGCGCGGCAAUGGCUAGUACA
AUGGGAUGCAACACCGAGAGGUGAAGCUAAUCCUCGAAAGCUAGUCUUAGUUCAGAUUGA
GGGUUGUAACUCACCCUCAUGACGCUGGAAUCGA--------------------------
------------------------------------------------------------
------------------------------------------------------------
-------------------------
>FN866063
------------------------------------------------------------
------------------------------------------------------------
------------------------------------------------------------
------------------------------------------------------------
------------------------------------------------------------
------------------------------------------------------------
------------------------------------------------------------
------------------------------------------------------UACUAG
CUGUCCAAGUCGCAGCCAUCUUUAUUGGGUCUAAAACAUCCGUAGCUUGUUCAGUAAGUU
CCUUGUGAAAUCCUAUAUCUUAAGUAUAGGGCGCGCAAGGAGUACUGCUGGGCUGGAGAC
CGGAAGACGUAAGAAGUACGUUUGAAGUAGCGGUUAAAUGCGUUAAUCUCAGACGGACUC
ACAACAGCGAAGGCAUCUUACGAGGACGGUUCUGACAGUGAGGGAUGAAGGCCAGGGGCG
CAAAACGGAUUAGAUACCCGUGUAGUCCUGGCAGUAAACACUGCACACUAAACAUCAGUG
CCUCUUCGAGAGGCAUUGGUGCUUGAGGGAAGCCGAAGAGUGUGCUACCUGGGAAGUAUA
GUCGCAAGACCGAAACUUAAAGGAAUUGGCGGGGAGACACUACAACGGGUGACGCGUGCG
GUUCAAUUAGAUUCCACACCGUGAACCUCACCAGGACCGACAGCAGAAUGAAGGUCAGUC
UGAAGGGCUUACCUGACACGCUGAGAGGAGUUGCAUGGCCGACGUCAGCCUGUGCCGUGA
GGUGACCUGUUAAAUCAGGUAACAGGCAAGACCCGCGUGUAUAUUUACUA-C--------
-----------GUGUACAAUAUACAGAUUGCCAUGG-UAACAUGGAUGAAAGUGCGGGCU
ACGUUAGGUGAGUACAGCCUUAAUGCCCUGGGCAACACGGGCGCGUCAAUGGUAGAUACA
AUGCGACGCAACUCCGAAAGGAGAAGCAAAUCGCUUAAAGUCUAUCUCAGUCUAGAUCGA
GGGCUGAAACCCGCCCUCGUGACACUGGAAUCCGUAGUAAUCGGGUGUUAGC-AGCGCCC
GGUGAAUAUGUCACUGUCUCU---------------------------------------
------------------------------------------------------------
-------------------------
>AY454703
------------------------------------------------------------
------------------------------------------------------------
------------------------------------------------------------
------------------------------------------------------------
------------------------------------------------------------
----------CGCGGGAUUGGG---GACGGGGUGCAGCAGGCGCCAAACCUUUACAAUGC
ACGAAAGUGUGAUAAGGGAAUUCUGAGUGCUCAUGCAUA-GCAUGGGCUUUUGCCAAGGG
UAAAAACCUUGGCGAAUAAGUGGUGGGCAAGACUGGUGCCAGCCGCCGCGGUAACACCAG
CGCCACUAGUGGUGACCAGCAUUAUUGGGCCUAAAGCGUCCGUAGCCGGUCUGUUAAAUC
CUUUGUGAAAUUGUUAAGCUUAAUUUAACAACGUGCAGGGGAGACUGGCAGACUAGGGAC
CGGGAGGCGUGUGGGGUAUUCCUUGGGGAGCGGUAAAAUGUUAUAAUCCUUGGAAGACCA
CCUGUGGCGAAGGCGCCACACGAGCACGGAUCCGACGGUGAGGGACGAAAGCCAGGGUAG
CGAUCCGGAUUAGAUACCCGAGUAGUCCUGGCUGUAAACUCUGCGAGUUAGGUGUUGCAU
GUUCUUAGUGAAUAUGCAGUAUCGUAGCGAAGGCGUUAAACUCGCCGCCUGGGGAGUACG
GUCGCAAGGCUGAAACUUAAAGGAAUUGGCGGGGGAGCACUACAAGGGGUGCGGCGUGCG
GUUUAAUUGAAUUCAACGCCGGGAAUCUCACCAAGAGCGACUGCAGAAUGAAGGUCAGAU
UAAAGGUCUUACCUGACACGCAGAGAGGUGGCGCAUGGCCGCCGUCAGCUCGUGCCGUAA
GGUGUCCAGUUAAGUCUGGCAACGAGCGAGACCUGUGUCUACAAUUGCUAGC-ACUCUUA
U-UUGAG--GGUGGCACAAUGUAGAGACUGCAUUGGA-AACAAUGAGGAAGGUGCAGGCU
ACGGUAGGUCUGUAUGCCCCGAAUCUCUUGGGCUACACGCGCGCAACAAUGGUAGGGACA
AUGGGAUGCAACUCCGAAAGGAGAAGCUAAACCUCUAAACCCUAUCUUAGUUCAGAUUGA
GCUUUGAAACCCAGGCUCAUGACGACGGAAUCCCUAGUAAUCAGACGUCAUC-AUCGUCU
GAUGAAUAUGUCCCUGCUCCUUGCACGAAUUAGCCGAAUCACUAGU--------------
------------------------------------------------------------
-------------------------
>KM273673
------------------------------------------------------------
-------------------------ACGGCUCAGUAACACGUCGAUAAUCUGCCCUCA--
UUCAUGAUAACCUUAGGGAACUGAGGCUAAGAAUGGAUAGGGGAUUGAGGCUGGAACGCG
CUUUCCCUGAAA--CGUAA-GG-UCUGAGGAUGAGUCGGCGGCUGAUUAGGUAGUUGGAG
AGGUAAAGGCUCACCAAGCCGAAGAUCAGUACGGGCCAUGAGAGUGGUAGCCCGGAGAAG
GGUCCUGAGACACAGACCCUAGCCCUACGGGGUGCAGCAGGCGCGAAAACUUUACAAUGC
ACGCAAGUGUGAUAAGGGGAUCCCAAGUGCUCAUGUACU-GCAUGAGCUUUUGCCACGAG
UAAAUAUCUUGGCGAAUAAGUGGUGGGAAAGACUGGUGCCAGCAGCCGCGGUAACCCCAG
CGCCACAAGUGGCAUUCACAAUUACUGGGCCUAAAGCGUCCGUAGCCGGUUCAAUAAAUC
UCUUGUGAAAUCAUGGGGCUCAACCCUCUGAAGUGCAGGAGACACUGUUGAACUCGGGAC
CGGGAGGAGUCAGAGGUAUUCCGUGGGGAGCGGUAAAAUGUUAUAAUCCUCGGAGGACCA
CCUGUGGCGAAGGCGUCUGACUAGAACGGAUUCGACGGUGAGGGACGAAGGCUGGGGGAG
CAAAACGGAUUAGAUACCCGAGUAGUCCCAGCUGUAAACGCUGCAAGCUAGGUGUUGCAU
AUUCUUCGUGAGUACGCAGUGUCGCAGUGAAGACGUUAAGCUUGCCGCCUGGGAAGUACG
GUCGCAAGACUGAAACUUAAAGGAAUUGGCGGGGGAGCAC--------------------
------------------------------------------------------------
------------------------------------------------------------
------------------------------------------------------------
------------------------------------------------------------
------------------------------------------------------------
------------------------------------------------------------
------------------------------------------------------------
------------------------------------------------------------
------------------------------------------------------------
-------------------------
>AB119627
------------------------------------------------------------
------------------------------------------------------------
------------------------------------------------------------
------------------------------------------------------------
------------------------------------------------------------
------------------------------------------------------------
------------------------------------------------------------
----------------------------------------AGCCGCCGCGGUAACACCAG
CGCCGCAAGUGGGAGCCGCGUUUAUUGGGCCUAAAGCGUUCGUAGCAGGUCUUGUAAAUU
CUUUGUGAAAUCGUCAAGCUCAACUUGACGGCGCGCAGGGAACACUGCAAGACUUGGGAC
CGGGAGGAGUCAGAGGUAUUUUUAGGGGAACGGUAAAAUGUGAUAAUCCUAAGAGGACCA
CCUGUGGCGAAGGCGUCUGACCAGAACGGAUCCGACUGUGAGGAACGAAAGCUAGGGGAG
CAAAUCGGAUUAGAUACCCGCGUAGUCCUAGCCGUAAACGCUGCGAGCAAGAUGUUGGGC
AUCCUUCGAGGUUGCCCAGUGUCGAAACGAAGGUGUUAAGCUCGCCGCCUGGGAAGUAUA
GUCGCAAGGCCGAAACUUAAAGGAAUUGGCGGGGGAGCACUACAAGGGGUGAAAUGUGCG
GUUUAAUCUAACUCAACUCAGAGAAUCUCACCAGAGGCGACGGCAGUAUGAUGGUCAGUC
UAAAGGGCUUACCGGACGAGCCGAGAGGUGGUGCAUGGCCGCCGUCAGCUCGUGCCGUAA
GGUGUCCAGUUAAGUCUGGUAACGAGCGAGACCUGUGUUUACAGUUGCUAACAGCCACUU
UA-GUGGGACUGCGCACACUGUAGAGACUGCUGUGGA-AACGCAGAGGAAGGUGCAGGCA
ACGGUAGGUCUGUAUGCCCCGAAUCUUCUGGGCUACACGCGCAUUGCAAUGGUAGGGACA
AUGGGAUGCAACCCUGAGAAGGGAAGCUAAACCUCUAAACCCUAUCCAAGUCCGGAUCGA
GGCUUGUAACCCAGCCUCGUGAAGCUGGAAUCCCUAGUAAUUGGGUGUCAUC-AACGCCC
AGUGAAUAUGUCCCUGCUCCU---------------------------------------
------------------------------------------------------------
-------------------------
>AACY023784408
------------------------------------------------------------
------------------------------------------------------------
------------------------------------------------------------
------------------------------------------------------------
------------------------------------------------------------
------------------------------------------------------------
------------------------------------------------------------
------------------------------------------------------------
------------------------------------------------------------
------------------------------------------------------------
----------------------UAGGGUAUCGGUAAAAUGAGUUGAUCCUAUGUGGACUA
ACGAUAGCGAAGGCACCUUACGAGUACGGAUCUGACAGUCAGAGAUGAAGGCUAGGGUCG
CGAAACGGAUUAGAUACCCGUGUAGUCCUAGCAGUAAACACUGCACACUAAACAUCAGUA
UCUCUUCGAGAGGCAUUGGUGCUGUAGGGAAGCCGUAGAGUGUGCUACCUGGGAAGUAUA
GUCGCAAGGCCGAAACUUAAAGGAAUUGGCGGGGGGGCACUACAACGGGUGACGCGUGCG
GUUCAAUUAGAUUCUACACCGUGAACCUCACCAGGAGCGACAGCAGAAUGAAGGUCAGUC
UGAAGGGCUUACCUGACACGCUGAGAGGAGUUGCAUGGCCGACGUCAGCCUGUGUCGUGA
GAUGACCUGUUAAAUCAGGUAACAGGCGAGACCCAUGUAUAUAGUUACUU--------CA
UA--------GAAGCUCACUAUAUAGACUGCCGUGG-UAACACGGAGGAAGGUAUGGGCU
ACGUUAGGUGAGUACUGCCCGAAUCCCCUGGGCUACACGCGCGCGUCAAUGCUGCAUUCA
AAUGGAUGCUACUCCGAAAGGAGACGCUAAUCCCCUAAUAUCCAGCUUAGUUUAGAUUGA
GGUUUGCAACCCAGCCUCAUGACACCGGAAUCCGUAGUAAUCGCUUAUUAGC-AAUGAGC
GGUGAAUAUGUCCCUGCCCCUUGCACACACUGCCCGUCAAACCAACCGAGUUUUGCAUUG
UAGAGACCC----GUUU----GGAGCAAUACUUUGUAAGACAAGGUAGGUUAAGUCGUCA
CAAGGUAUCUGUAGGGGAACCUGCA
>AB831322
--------------------GGUUGCUGCUAUUGGAAUCCGACUAAGCCAUGCAAGUCCA
GGCCCCCCUUCGGGGGGACCGGCGCAAUGCUCAGUAACACGUCGAUAAUCUACCCUACAG
UCAGGGAUAACCUCGGGAAACUGAGGAUAACACCUGAUAGGGGAUAAUGUCUGGAAUGAU
UUAUCCCUGAAAAG-CAAUG---CUGUAGGAUGAGUCGGCGGCUGAUUAGGUAGUUGGCG
GGGUAAUGGCCCACCAAGCCCACGAUCAGUAGGGGCCUUGAAAGAGGGAGCCCCGAGAAG
GUCACUGAAACACCGGACCUAGCCCUACGGGGUGCAGCAGGCGCGAAACCUUUACAAUGC
ACGCAAGUGUGAUAAGGGGAUUCCAAGUGCUCAAGUUUU-ACUUGGGCUUUUGCUGAGAG
UAAAUACCUCGGCGAAUAAGUGGUGGGCAAGACUGGUGCCAGCAGCCGCGGUAACACCAG
CGCCACAAGUGGGAACCAGAAUUAUUGGGCCUAAAGCGUUCGUAGCCGGUUGUGUAAAUC
UUUUGUGAAAUCGCCAGGCUUAACUGGCGGAC-UGCAGAAGAGACUGCACAACUAGGGAC
CGGGAGGGGUCGGGAGUAUUAAUUGGGGAGCGGU-AAAUGCUAUAAUCCAAUUAAGACUA
CCUGUGGCGAAGGCGCCUGACCAGAACGGAUCCGACGGUGAGGAACGAAAGCUAGGGGAG
CGAUCCGGAUUAGAUACCCGAGUAGUCCUAGCCGUAAACUCUGCGAGCAAGGUGUUGCAU
GUUUUACGUGAAUAUGCAGUGUCGAAACGAAGGUGAUAAGCUCGCCGCCUGGGGAGUACG
GUCGCAAGACUGAAAC--------------------------------------------
------------------------------------------------------------
------------------------------------------------------------
------------------------------------------------------------
------------------------------------------------------------
------------------------------------------------------------
------------------------------------------------------------
------------------------------------------------------------
------------------------------------------------------------
------------------------------------------------------------
-------------------------
>EU731362
------------------------------------------------------------
--------UUAU--GUCACCGGCAAAUCGCUCAGUAACACGUCAAUAAUCUGGCCUAAGG
UGAAGGAUAGCUCUGGGAAACUGGAGGUAAGACUUCAUAGGAAAUUUGUUCUGGAAUGAU
AUUUUUCUGAAA-GGUA-A-CG-CCUUAGGAUGAGUUGGCGGCUGAUUAGGCUGUUGGUG
AGGUAAUGGCUCACCAAACCUUAGAUCAGUAGGGGCCAUGAGAGUGGGAGCCCCGAGAAG
GUCACUGAGAUACUGGACCUAGCCCUACGGGGUGCAGCAGGCGCGUAACCUUUACAAUGC
ACUAACGUGUGAUAAGGGGACUCCAAGUGCUUAUGCUUU-GCAUAGGCUUUUGCCAAGGG
UGAAUACCUUGGCGAAUAAGUGGUGGGUAAGACUAGUGCCAGCAGCCGCGGUAACACCAG
CGCCACAAGUGGUGAUCAGUUUUAUUGGGCCUAAAGCAUCCGUAGCUGGUUGCAUAAGUC
UUUUGUGAAAUCGAGGAGCUUAACUCUCGGAC-GGCAGAAGAUACUGUGCAGCUAGGGAC
UGGGAGGAGUGAGAGGAAUUUUGGGGGAAGCGGUAAAAUGCUAUAAUCCUCAAAAGACCA
CCGAUGGCGAAGGCAUCUCACCAGAACAGAUCCGACAGUGAGGGAUGAAAGCCAGGGGAG
CAAACCGGAUUAGAUACCCGAGUAGUCCUGGCCGUAAACUCUGCGAGCUAGGUGUUGCAU
AUUCUUCGGGAAUGUGCAGUAUCGUAGCGAAGGCGUUAAGCUCGCCGCCUGGGAAGUAUG
GUCGCAAGACUGAAACUUAAAGGAAUUGGCGGGGGAGCACUACAAGGGGUGCGGCGUGCG
GUUUAAUCUAACUCCACGCAGAGAAUCUCACCAGAAGCGACGGCAGGAUGAAGGACAAGC
UAAAGACUUUUCUUGACGAGCCGAGAGGUAGUGCAUGGCCGCCGUCAGCUCGUGCCGUAA
GGUGUCCAGUUAAGUCUGGUAACGAGCAAGACCUGUGCCUACAAUUGCCAGCGGGUAAUU
UU--UAUGACCGGGCAUAUUGUAGGGACUGCCUUGGA-AACAAGGAGGAAGGUGCAGGCA
ACGGUAGGUCUGUAUGCUCCGAAUCUUCUGGGCUACACGCGCGCAACAAUGGUAAGGACA
AUGGGAUGCAACUCCGAAAGGAGAAGCUAAACCUCGAAACCUUAUCCAAGUACAGAUUGA
GGUUUGUAACCCAACCUCAUGACGCUGGA-UCCCUAGUAAUCG-----------------
------------------------------------------------------------
------------------------------------------------------------
-------------------------
>AY690245
------------------------------------------------------------
------------------------------------------------------------
------------------------------------------------------------
------------------------------------------------------------
------------------------------------------------------------
------------------------------------------------------------
------------------------------------------------------------
------------------------------------------------------UACCCG
CGGUCCAAGUCGCAGCCAUCAUUAUUGGGUCUAAAACAUCCGUAGCUUGCUUAAUAAGUU
UCUUGUGAAAUUCUAUAUCUCAAAUAUAGAGCGGGCAAGAAGUACUGUUAAGCUAGAGAC
UGGAAGACGUAAGAAGUACGUUUGGAGUAGCGGUAAAAUGUGUUAAUCCCAGACGGACUA
ACAACAGCGAAGGCAUCUUACGAGGACAGUUCUGACAGUAAGGGAUGAAGGCUAGGGGCG
CAAAACGGAUUAGAUACCCGUGUAGUCCUAGCAGUAAACACUGCACACUAAACAUUAGUA
CCUCCUCGAGAGGUGUUAGUGCUGAAGAGAAGUCGAAGAGUGUGCUACCUGGGAAGUAUA
GUCGCAAGGCUGAAACUUAAAGGAAUUGGCGGGGAGACACUACAACGGGUGACGCGUGCG
GUUCAAUUAGAUUCUACACCGUGAACCUCACCAGGAGCGACAGCAGAAUGAAGGUCAGUC
UAAAGGGCUUACCUGACACGCUGAGAGGAGUUGCAUGGCCGACGUCAGCCUGUGCCGUGA
GGUGACCUGUUAAAUCAGGUAACAGGCAAGACCCGCAUACAUAUUUACUU--------UG
U------------GUACAAUAUGUAGAUUGCCUUGG-UAACGAGGAUGAAAGUGCGGGCU
ACGUUAGGUGAGUACAGCCUGAAUCCCCUGGGCAACACGCGCGCGUCAACGGUAGAUACA
ACGAGAUGCAACGCCGAAAGGCGAAGCUAAUCCCUUAAAGUCUAUCUCAGUCUAGAUCGA
GGUUUGAAACUCAGCCUCGUGACACUGGAAUCCAUAGUAAUCGUUUGUUAUC-AGCGA--
------------------------------------------------------------
------------------------------------------------------------
-------------------------
>DQ397386
------------------------------------------------------------
------------------------------------------------------------
------------------------------------------------------------
------------------------------------------------------------
------------------------------------------------------------
------------------------------------------------------------
------------------------------------------------------------
------------------------------------------CCGCCGCGGUACC-CCAG
CGCCAC-AGUGGGAACCACGUUUAUUGGGUCUAAAGCAUCCGUAGCCGGUCUGGCAAAUG
CCCUGUGAAAUCGUCCCGCUUAACGGAACGGCGUGCAGGGUAGACUACCAGACUAGGGAC
CGGGAGAAGCAAACGGUAUUCCUGAGGGAGCGGUAAAAUGUGAUAAUCUCAGGAGGACCA
CCGAUGGCGAAGGCAGUUUGCUAUAACGGAUCCGACGGUGAGGGAUGAAAGCUAGGGGAG
CGAUCCGGAUUAGAUACCCGAGUAGUCCUAGCUGUAAACUCUGUGUGCCAGAUGUUGCGU
AAUCUCCGAGAUUGCGCAGUGUCGAAACGAAGGUGUUAAGCACACCACCUGGGAAGUACG
GUCGCAAGGCUGAAACUUAAAGGAAUUGGCGGGGGAGCACCACAACAGGUGCGGCGUGCG
GUUUAAUCGUAUUCAACGCCGAGAAUCUCACCAGAGGCGACGGCAGAAUGAUGCUCAGUC
CGAAGGGCUUAGCUGACGAGCCGAGAGGUGGUGCAUGGCCGCCGUCAGCUCGUGCCGUGA
GGUGUCCUGUUAAGUCAGGCAACGAGCGAGACCUGUAUCCAUCGUUGCUAACGCGUUCGU
AA-GAAUGAGCGAGCACACUAUGGAGACUGCCUGGGA-AACCAGGAGGAAGGUGCAGGCU
ACGGCAGGUCCGUAUGCCCCGAAUCUUCUGGGCUACACGCGCGCAACAAUGGCUGCGACA
AUGGGAUGCGACUCCGAAAGGAGAAGCCAAUCCUCGAAACGCAGUCUUAGUGUAGAUUGA
GGCUUGUAACUCAGCCUCAUGACACCGGAAUCUGUAGUAAUCGGAGGUUAUC-AUCUUCC
GGUGAAUUUGUCCCUGCUCCUUGCA-----------------------------------
------------------------------------------------------------
-------------------------
>EU731475
------------------------------------------------------------
-------------AGUUGAAGGCGAACUGCUCAGUAACACGUAGCUAACCUACCCUUAGG
UUAAGGAUACCCUCGGGGAACUGAGGUUAAUACUUAAUAGAAGAUUUAUACUGGAAGGUU
UUAUCUUUGAAAUUC----GC-GCCUAAGGAGGGGGCUGCGGCGGAUUAGGUUGUUGGCG
GGGUAAUAGCCCACCAAGCCAUAGAUCCGUAGGGGCUCUUAGCGGAGAAGCCCCGAGAGG
GAAUCUGAGACACUAUUCCCAGCCCUACGGGGUGCAGCAGUUAGGAAUAAUCUACAAUGC
GCGAAAGCGUGAUAGUUUGAGUCGGAGUGCGUUCCAACU-UGGAAUGCUUUUGCCAAGUC
UAAAAAGCUUGGCGAAUAAGGACUGGGUAAGACGAGUGCCAGCCGCCGCGGUAAUACUCG
CGGUCCAAGUCGCAGCCAUUUUUAUUGGGUCUAAAACAUCCGUAGCUUGCUUUUUAAGUU
CCUUGUGAAAUCCUAUAUCUCAAAUAUGGGGCGUGCAGGGAAUACUGGAAAGCUAGAGAC
UGGAAGACGUAACGAGUACGUUCAAAGUAGUGGUAAAAUAUGUUAAUCUUGGACGGACUA
ACAAUAGCGAAGGCACGUUACGAGGACAGUUCUGACAGUAAGGGAUGAAAGCUAGGGGCG
CAAAACGGAUUAGAUACCCGUGUAGUCCUAGCAGUAAACACUGCUCACUAAACAUCAGUA
UCUCCUCGAGAGGUAUUGGUGCUGAAGCGAAGGCGAAGAGUGAGCUACCUGGGAAGUAUA
GUCGCAAGGCCGAAACUUAAAGGAAUUGGCGGGGAGACACUACAACGAGUGACGCGUGCG
GUUCAAUCAGAUUCUACACCGUGAACCUCACCAGGAGCGACAGCAGAAUGAAGGUCAGUC
UGAAGGGCUUACCUGACACGCUGAGAGGAGCUGCAUGGCCAACAUAAGCCUGUGCCGUGA
GGUGACCUGUUAAAUCAGGUAACAGGCAAGACCCCCAUCCCUAUUUGCUA--------A-
------------------------------------------------------------
------------------------------------------------------------
------------------------------------------------------------
------------------------------------------------------------
------------------------------------------------------------
------------------------------------------------------------
-------------------------
>AY454692
------------------------------------------------------------
------------------------------------------------------------
------------------------------------------------------------
------------------------------------------------------------
------------------------------------------------------------
------------------------------------------------------------
------------------------------------------------------------
--------------------------------------------------------cggu
u-CCACAAGUGGCAAUCACGUUUAUUGGGCCUAAAGCGUCCGUAGCAGGUUUCGUAAAUC
UCUUGUGAAAUUGCCAGGCUCAACUUGGCAAAAUGCAGGGGACACUGCGAGACUUGAGAC
CGGGAGGAGUUAGAAGUAUUCCUUAGGGAGCGGUAAAAUGCUAUAAUCUAAGGAGGACUA
CCUGUGGCGAAGGCGUCUAACUAGAACGGAUCUGACUGUGAGGGACGAAAGCUAGGGGAG
CGAACCGGAUUAGAUACCCGAGUAGUCCUAGCCGUAAACGCUGUGAGCUAGGUGUCGCGU
AUUCUACGUGAAUGCGCGGUGUCGAAAGGAAGCUAUUAAGCUCACCGCCUGGGAAGUACG
GUCGCAAGACUGAAACUUUAAGGAAUUGGCGGGGGCGCACCACAAGGGGUGCGGCGUGCG
GUUUAAUCCAACUCAACACGGAGAACCUUACUAGAAGCGACGGCAGGAUGAAGGUCAUGU
UGAAGACAUUACCUGACGAGCCGAGAGGAGGUGCAUGGCCGCCGUCAGCUCGUGCUAUGA
AGUGUCCAGUUAAGUCUGGCAACGAGCGAGACCUGUAUCUGCAAUUGCUACCGGC-A-CU
AC-GGUGGACCGGGCACAUUGCAGGGACUGCCUUGGA-AACAAGGAGGAAGGUGCAGGCU
ACGGCAGGUCUGUAUGCCCCGAAUCUUCUAGGCUACACGCGCGCAACAAUGGUAGAGACA
AUGGGAUGCAACUCCGAAAGGAGAAGCUAAACCUCUAAACCCUAUCUUAGUCCAGAUUGA
GGAUUGCAACUCAUCCUCAUGACGUCGGAAUCCCUAGUAAUCGGGUUUCAUC-AAAGCCC
GGUGAAUAUGUUCCUGCUCCUUGCACGAGUUAGCCGAAUCACUAGU--------------
------------------------------------------------------------
-------------------------
>KJ566446
------------------------------------------------------------
------------------------------------------------------------
------------------------------------------------------------
------------------------------------------------------------
------------------------------------------------------------
----------------------------------------------AACCUUUACAAUGC
ACGCAAGUGUGAUAAGGGGACCCUAAGUGCUUAGUUUUUA--CUAGGCUUUUGUCAAGAC
UAAAAAUCUUGGAGAAUAAGUGGUGGGUAAGACUGGUGCCAGCCGCCGCGGUAACCCCAG
CGCCACAAGUGGUGACCACAUUUAUUGGGCCUAAAGCGUCCGUAGCCGGUUUGUUUAAUC
UUCUGUGAAAUUGUUGGACUUAAUCUAACAACGUGCAGAAGACACUGGCAGACUUGAGAC
UGGAAGGAGUCGGAGGUAUUCUUGGGGAAGCGGUAAAAUGCUAUAAUCCUAGGAGGACCA
CCUGUGGCGAAGGCGUCCGACUAGUACAGUUCUGACGGUGAGGGACGAAAGCUAGGGGAG
CAAUCCGGAUUAGAUACCCGAGUAGUCCUAGCUGUAAACGCUGCGAGCUAGGUGUUGCCU
AUUCUUCAUGAAUGGGCAGUGUCGUAAUGAAGAUGCUAAGCUCGCCGCCUGGGAAGUAUG
GUCGCAAGGCUGAAACUUAAAGGAAUUGGCGGGGGAGCACUACAAGGGGUGCGGCGUGCG
GUUUAAUCUAAUUCAACGCAGAGAAUCUCACCAGAAGCGACGGCAGGAUGAAAGACAGUC
UAAAGGGCUUUCUUGACGAGCCGAGAGGUAGUGCAUGGCCGCCGUCAGCUCGUGCUGUGA
AGUGUCCUGUUAUGUCAGGCAACGAGCGAGACCUGCACUCACAAUUGCUAACGGGUAAUU
UU--UAUGACCGAGCACUUUGUGAGGACUGCCUUCGA-AAGGAGGAGGAAGGUGCAGGCU
ACGGUAGGUCUGUAUGCUCCGAAUCUUCUGGGCUACACGCGCGCAACAAUGGUAGGGACA
AUGGGAUACAACCCCGUAAGGGGAAGUCAAGCCUCGAAACCCUAUCCUAGUUCAGAUUGA
GGAUUGGAACUCAUCCUCAUGACGAUGGAAUCCCUAGGAAUGGGAUCUCAC-CAAAGCCC
AGUGAAAACGUCCCUG--------------------------------------------
------------------------------------------------------------
-------------------------
>EU731161
------------------------------------------------------------
---------------------------------------------UAAUCUGCCCUAUGG
UCUGGCAUACCCACGGGAAACUGUGGUUAAAACCGGAUAGACAAUUGGUACUGGAAUGUU
CUUUUCUUGAAA-G--GCAAC-GCCUUAGGAUGAGUUGGCGGCGGAUUAGCUUGUUGGUA
GUGUAAAGGACUACCAAGGCUACGAUCCGUACGGGGUGUGAGAGCACGAGCCCGGAGAAG
GGUACUGAGACACUGACCCUAGCCCUACGGGGUGCAGCAGGCGCGAAACCUUUACAAUGU
ACGUAAGUGCGAUAAGGGGACUCCCAGUGCUCAGGUAUU-GCCUGGGCUUUUGCCAACUG
UAAAUAGGUUGGCGAAUGAGGGGUGGGUAAGACGGGUGCCAGCCGCCGCGGUAACACCUG
CGCCCCAAGUGGCAAUCGCGAUUAUUGGGCCUAAAGCGUACGUAGCCGGAUUAAUAAGUC
UUGGGUGAACUCGUUACGCUUAACAGAACGACGUGCUUGAGAUACUGUUAUGCUAGGGAC
CGGGAGGCGUUAGGGGUAUUUUCGAGGGAGCGGUAAAAUGCUAUAAUCUCGAGAGGACCA
CCUGUGGCGAAGGCGCCUAACGAGAACGGGUCCGACGGUGAGGGACGAAAGCUAGGGGAG
CAAACCGGAUUAGAUACCCGAGUAGUCCUAGCUGUAAACGCUGUGUACUAGAUGUUGCAU
AAUCUACAUGGUUGUGCAGUGUCGAAGCGAAGGUAUUAAGUACACCGCCCGGGAAGUACG
GUCGCAAGGCUGAAACUUAAAGGAAUUGGCGGGAGAGCACCACAAGGGGUGCGGCGUGCG
GUUUAAUCUAACUCUACGCAGAGAAUCUCACCAGCAGCGACGGCAGAAUGAAGGUCAGAU
UGAAUGUCUUACUUGACGAGCCGAGAGGUAGUGCAGGGCCGUCGUCAGCUCGUGCCGUAG
GGUGUCCUCUUAAGUGAGGUAACGAGCGAGACCCAUACCCUUAAUUGCCAGCGGGCAUUA
CG-AUGUGACCGGGCACCUUAAGGGGACUGCUGUGG-AAACGCAGAGGAAGGUGUGGGCA
ACGGUAGGUCUGUAUGCUCCGAAUCUGCUGGGCUACACGCGCGCAACAAUGGCAUGGACA
AUGGGUUGCAACACCGAAAGGUGAAGCUAAACCUUCAAACUGUGUCUAAGUCUAGAUUGA
GGACUGUAACUCGUCCUCAUG---------------------------------------
------------------------------------------------------------
------------------------------------------------------------
-------------------------
>LC139891
------------------------------------------------------------
------------------------------------------------------------
------------------------------------------------------------
------------------------------------------------------------
------------------------------------------------------------
------------------------------------------------------------
------------------------------------------------------------
-----------------------------------GUGCCAGCCGCCGCGGUAACACCAG
AGCCACAAGUGGGAACCACGUUUAUUGGGCCUAAAGCGUUCGUAGCCGGACUUCUAAAUG
CUCUGUGAAAUCGUUGCGCCUAACGUAACGACGUGCAGAGUAGACUGGGAGUCUUGGGAC
CGGGAGGAGUUAGGGGUAUUUCUGGGGGAGCGGUAAAAUGUUAUAAUCCCAGAAGGACCA
CCGU-GGCGAAGGCGCCUAACCAGAACGGAUCCGACGGUGAGGAACGAAAGCCAGGGGAG
CAAAACGGAUUAGAUACCCGAGUAGUCCUGGCCGUAAACGCUGCGAGCUAGGUGUUGCGU
AAUCUCCGUGAUUAUGCAGUACCGGAGCGAAGGUGUUAAGCUCGCCGCCUGGGAAGUACG
GUCGCAAGACUGAAACUUAAAGGAAUUGGCGGGGGAGCACUACAAGAGGUGCGGCGUGCG
GUUUAAUCUAACUCAACACAGAGAAUCUCACCAGAAUCGACGGCAGGAUGAAGAUCGGGU
UCACGACUCUAUCUGACGAGCCGAGAGGUGGUGCAUGGCCGUCGUCAGCUCGUGCCGUAA
GGUGUCCUGUUAAGUCAGGCAACGAGCGAGACCUGUGUCUGCAAUUGCUAGCGGGCCUUU
U-UGGGCGUCUGAGCACAUUGCAGAGACUGCCUUCGA-AAGGAGGAGGAAGGUGCAGGCU
ACGGUAGGUCUGUAUGCCCCGAAUACUCUGGGCUACACGCGCGCAACAAUGGUAGAGACA
AUGGGAUGCGACUCCGAAAGGAGGAGCUAACCUCC-AAACUCUAUCCAAGUCCGGAUCGU
GGAUUGUAACUCAUCCACGUGACGAUGGAAUCUCUAGUAAUGGGGUAUCAUC-AGUGCCC
CGUGAAUAUGUCCCUGCUCCUUGUACACACCGCCCGUC----------------------
------------------------------------------------------------
-------------------------
>JF262391
---------------------------------------------------------UGC
AGUCAGG-UCAGUAAUGGCCGGCGACAGGCUCAGUAACACGUCGAUAAUCUGCCCUAAGA
UUCGGCAUACCCACGGAAAACUGUGGUUAAUACCGCAUACUGAAUGGAUUCUGGAACGAA
CUAUUCGGCAAA-CGUAAGG---UCUUAGGAUGAGUCGGCGGCGGAUUAGGCAGUUGGCG
GUGUAACGGACCACCAAACCUAAGAUCCGUAGGGGCCCUGGAAGGGGUAGCCCCGAGAGG
GACACUGAAAUACUGGUCCCAGCUCCACGGAGUGCAGCAGGCGCGUAACCUCCACAAUGC
GCGAAAGCGUGAUGGGGGGAUCCCGAGUGCUUACCUUUU-UGGUAGGCUUUUGCCAAGAG
CAAACAUCUUGGAGAAUAAGUGGUGGGUAAGACCGGUGCCAGCAGCCGCGGUAACCCCGG
CGCCACGAGUGGCAAUC--UUGUAUUUGGCCUAAAGCAUUCGUAGCCGGUUUAAAAAAUC
CUUUGUGAAAUUGUCGAACUCAAUACGACAGCGUGCAGGGGACACUUUUAGACUAGAGAC
UGGGAGGAGUUGGGGGUAUUUCUGGGGGAGCGGUUAAAUGUGAUAAUCCCAGAAAGACCA
CCUGUGGCGAAGGCGCCCAACUAGAACAGUUCUGACGGUGAGGGAUGAAAGCUAGGGGAG
CGAUCCGGAUUAGAUACCCGAGUAGUCCUAGCCGUAAACACUGCCAGCUAGGUGUCGCAU
AUUCUACGUGAAUGUGCGGUGUCGAAACGAAGGUGCUAAGCUGGCCGCCUGGGAAGUACG
GUCGCAAGACUGAAACUUAAAGGAAUUGGCGGGGGAAUAC-ACCAGGAGUGCGGCGUGCG
GUUUAAUCUAACUCAACGCAGAACACCUUACUAGAAGCGACGGCAGGAUGAAGAUCAGUC
UGAAGGGCUUAUCUGACGAGCCGAGAGGUAGUGCAUGGCCGCCGUCAGCUUGUGUCGUAA
GAUGUCCAGUUAAGUCUGGCAACGAGCAAGAUCUAUAUCUAUAGUUGCUAACGGGACCUU
CG-GGUUGACUGAGCACUCUAUAGAGACUGCCUUCG-UAAGGAGGAGGAAGGUGUAGGCA
ACGGUAGGUCUGUAUGCUCCGAAUCUUCUAGGCUACACGCGCGCAACAGUGGUAAAGACA
AUGGGAUGCAACACCGAAAGGUGAAGCUAAUCCUCGAAACUUUAUCGUAGUUUAGAUUGU
GGGUUGCAACUCACCCACAUGACAACGGAAUUCCUAGUAAUCAGACGUCAUC-AUCGUCU
GGUGAAUAUGUCCCUGUUCCUUGCACUCACCGCCCGU-----------------------
------------------------------------------------------------
-------------------------
>HQ866113
------------------------------------------------------------
------------------------------------------------------------
------------------------------------------------------------
------------------------------------------------------------
------------------------------------------------------------
------------------------------------------------------------
------------------------------------------------------------
-----------------------------------GUGCCAGCAGCCGCGGUAACACCAG
CGCUACGAGUGGCAAUCGUGUUUAUUGGGCCUAAAGCGUCCGUAGCCGGUUUAAUAAAUC
UUUUGUGAAAUUAUUCGGCUUAACCGAAUAGCGUGCAGAAGACACUGUUAGACUAGGAAC
CGGAAGGAGUCAGAGGUAUUCCUUGGGGAGCGGUAAAAUGCUAUAAUCCUCGGAGGACCA
CCUGCGGCGAAGGCGUCUGACUAGUACGGAUUCGACGGUGAGGGACGAAAGCCAGGGGAG
CAAACCGGAUUAGAUACCCGAGUAGUCCUGGCCGUAAACGCUGCGAGCUAGGUGUUGCAU
AAUCUAUUGGAUUAUGCAAUGUCGAAGCGAAGGUGUUAAGCUCGCCGCCUGGGAAGUAUA
GUCGCAAGACCGAAACUUAAAGGAAUUGGCGGGGGAGCACUACAAGGGGUGCGGCGUGCG
GUUUAAUCGAACUCAACGCCGAAAAUCUCACCAGCAGCGACGGCAGAAUGAAGGUCAGAU
UGAAGGUCUUACCUGACAAGCCGAGAGGAGGUGCAUGGCCGUCGUCAGCUCGUGCCGUGA
GGUGUCCAGUUAAGUCUGGCAACGAGCGAGACCUAUACCUACAAUUGCCAUCGACUG-UU
UA-CCAGGAUUGGGCACAAUGUAGGGACUGCCUUGGA-AACAAGGAGGAAGGUAUAGUCU
ACGGCAGGUCUGUAUGCCC-----------------------------------------
------------------------------------------------------------
------------------------------------------------------------
------------------------------------------------------------
------------------------------------------------------------
-------------------------
>GU127499
------------------------------------------------------------
------------------------------------------------------------
------------------------------------------------------------
------------------------------------------------------------
------------------------------------------------------------
---------------------------------------------------------CUU
GAGGAAG--UG-UACCGGGAUUCC-AGUGCCAU-GUACU-GCAUGGGCUUUUGCUCAGAG
UAAACAUCUUGGCGAAUAAGUGGUGGGAAAGACUGGUGCCAGCAGCCGCGGUAACCCCAG
CGCCACGAGUGGCAUUCACAAUUACUGGGCCUAAAGCGUCCGUAGCCGGCUCGAUGAAUC
UCUUGUGAAAUCAUGGGGCUCAACUCCAUGGCGUGCAGGAGACACUGUCGG-CUCGGGAC
CGGGAGGAGUCAGAGGUAUUCC-GGGGGAGCGGUAAAAUGUUAUAAUCCUCGGAGGACCA
CCUGUGGCGAAGGCGUCUGACUAGAACGGAUUCGACGGUGAGGGACGAAGGCUGGGGGA-
CAAAACGGAUUAGAUACCCGAGUAGUCCCAGCUGUAAACGCUGCGAGCUAGGUGUUGCAU
AUUCUUCGUGAGUAUGCAGUGUCGAAGUGAAGACGGUAAGCUCGCCGCCUGGGAAGUACG
GUCGCAAGACUGAAACUUAAAGGAAUUGGCGGGGGAGCACUACAAGGGGUGCGGCGUGCG
GUUUAAUUUAACUCAACGCAGGAAAUCUUACCAGGAGCGACGGUAGGAUGAAAGUCAGGC
UGAAGACCUUACUUGACGAA-CGAGAGGUAGUGCAUGGCCGUCGUCAGCUCGUGCCGUAA
GGUGUCCUGUUAAGUCAGGCAACGAGCGAGACCUGCGUCUGCAAUUGCUAACGGCCGCUG
CG--GGA--CUGAGCACAUUGCAGGGACUGCCCUGG-AAACAGGGAGGAAGGUGCAGGCU
ACGGUAGGUCUGUAUGCUCCGAAUCCUCUGGGCUACACGCGCGCCACAAUGCUGAGGACA
CUGGGAUGCAACUCCGAGAGGAGAAGCCAAGCCUCGAAACCUCAUCCUAGUCCGGAUUGA
GGCC-GACACUCCCCGUCAUGACGCUG-AAUCCCUA-UAAUCGAGG----C-CACGG-UC
GGUGAA---GUUCCUGGUC-UGGUACACCCCGGAA-UCUAAUGAAUCGCGUAGUUCACUA
UUGGAACCCCGGUUUUUGAUUUAUGCAAUGGUAGGGGUCUUGAAUUCCAACAA-------
-------------------------
>EF444599
------------------------------------------------------------
------------------------------------------------------------
------------------------------------------------------------
------------------------------------------------------------
--------------------UACGAUCUGUAGGGGCCUUGAGAGAGGGAGCCCCGAGAAG
GGAACUGAGACACGGUCCCUAGCCCUACGGGGUGCAGCAGGCGCGGAACCUCUACAAUGC
ACGAAAGUGUGAUAGGGGGACCCUGAGUGCUCA-GCUAU-GC-UGGGCUUUUGCCAAGAU
UAAAACCCUUGGCGAAUAAGUGGUGGGUAAGACUGGUGCCAGCCGCCGCGGUAACACCAG
CGCCACGAGUGGCAAUCGCUAUUAUUGGGCCUAAAGCGUCCGUAGCAGGUCUUGUAAAUC
UCUUGUGAAAUUGUUCAGCUCAACUGAGCAACGUGCAUGAGACACUGCAUGACUAGGGAC
CGGGAGGAGUCAGAGGUAUUCAAUGGGGAGCGGUAAAAUGCUAUAAUCCAUUGAGGACCA
CCUAUGGCGAAGGCAUCUGACCAGAACGGAUCCGACUGUGAGGGACGAAAGCCAGGGGAG
CGAACCGGAUUAGAUACCCGAGUAGUCCUGGCCGUAAACGCUGCGAGCUAGGUGUUGUGC
AAUCUUCGAGAUUGCGCAGUAUCGAAGCGAAGGUGUUAAGCUCGCCGCCUGGGAAGUACG
GUCGCAAGGCUGA-ACUUAAAGGAAUUGGCGGGGGAGCACUACAAGGGUUGCGGCGUGCG
GUUUAAUCUAACUCUACACAGAGAAUCUCACCAGAAGCGACGGCACUGUGAAGGUCAGGC
UAAAGGUCUUUCCUGAGGAGCCGAGAGGUGGUGCAUGGCCGCCGUCAGCUCGUGCCGUAA
GGUGUCCAUUUAAGUAUGAUAACGAGCGAGACCUAUGCUUACAAUUGCUAGCGGGCCCUU
UU-GGGUGACUGCGCACAUUGUAAGGACUGCCGUGG-UAACGCGGAGGAAGGUGUAGGCU
ACGGUAGGUCUGUAUGCCCCGAAUCUUCUGGGCUACACGCGCGCAACAAUGGUAGAGACA
AUGGGAUACGACUCCGAAAGGAGAAGUUAAGCCUCGAAACUCUAUCUCAGUCCAGAUUGA
GGAUUGUAACCCAUCCUCAUGACGAUGGAAUCCCCAGUAAUCGGGUGUUAU-CAGCGCCC
GGUGAAUACGUCCCUGCUCCUUGCACACACCGCCCGUCAAACCACUCGAGCAGGGUUUAG
AUGAGGCUCAGGUUUU-GCUUGAUUCGAAUCUAAG-------------------------
-------------------------
>AB831312
---------------------gUUGCUGCUAUUAGGGUUCG-UUAAGCCAUGCAAGUC-A
GGGA-UUCUUCGGAGUC-CCGGCAAAAUGCUCAGUAACACGUUGAUAAUCUGCCCAUAGG
UAAGGAAUAACCUCGGAAAACUGAGGACAAUACCUUAUAGAGAAUAU--UCUGGAAAGGU
UUUUCUCUUAAA-GCUUCGGUG-CCUAUGGAUGAGUUAGCGGCGGAUUAGGUUGUUGGCG
GGGUAACGGCCCACCAAGCCGAAGAUCCGUACGGGCCUUGAGAGAGGUAGCCCGGAGAGG
GACACUGAGAAACUGGUCCCAGCCCUACGGGGUGCAGCAGGCGCGAAACCUUUACAAUGC
ACGAAAGUGUGAUAAGGGAACCCUAAGUGCUUAUCUUAU-GAUA-GGCUUUUGUUAAGAG
UAAAUAUCUUGGCGAAUAAGUGGUGGGAAAGACUGGUGCCAGCCGCCGCGGUAACACCAG
CGCCACGAGUGGGGAUCAUGUUUAUUGGGCCUAAAGCGUCCGUAGCCGGUUUAUUAAAUC
UUUUGUGAAAUCAUUAAGCUUAACUUAAUGGCGUGCAGAAGACACUGGUGAACUUGGAAC
CGGGAGGAGUCAGAAGAAUGGGAUGGGGAGCGGUAAAAUGUGAUAAUCCAUCCUAGACUA
CCUGUGGCGAAGGCGUCUGACUAGAACGGGUUCGACGGUGAGGGACGAAAGCUAGGGGAG
CGAUCCGGAUUAGAUACCCGAGUAGUCCUAGCUGUAAACGCUGCGAGCUAGGUGUUGCAU
AUUCCACGUGAAUAUGCAGUGUCGAAGUGAAGACGAUAAGCUCGCCGCCUGGGAAGUACG
GUCGCAAGACUGAAAC--------------------------------------------
------------------------------------------------------------
------------------------------------------------------------
------------------------------------------------------------
------------------------------------------------------------
------------------------------------------------------------
------------------------------------------------------------
------------------------------------------------------------
------------------------------------------------------------
------------------------------------------------------------
-------------------------
>KJ566458
------------------------------------------------------------
------------------------------------------------------------
------------------------------------------------------------
------------------------------------------------------------
------------------------------------------------------------
------------------------------------------------------------
-------------AGGGGGAACUC-AGUGCUUACUUUAU-GAGUAGGCUUUUGUCGAUCG
UAAAUAGAUCGGCGAAUAAGUGGUGGGUAAGACUGGUGCCAGCCGCCGCGGUAACCCCAG
CGCCACGAGUGGUUAUCACGAUUAUUGGGCCUAAAGCGUUCGUAGCCGGUUUGGUAAAUC
UCUUGUGAAAUUGUUCGGCUUAACCGGACAGCGUGCAGGAGACACUGCCAGACUCGAGAC
CGGGAGGCGUGUGAAGUAUGCCGUGGGGACUGGUAAAAUGGGAUAAUCCACGGUAGACUA
CCGAUGGCGAAGGCAUCACACGAGAACGGAUCUGACGGUGAGGAACGAAAGCUAGGGGAG
CGAACCGGAUUAGAUACCCGAGUAGUCCUAGCCGUAAACGCUGCGAGCAAGGUGUCGCGU
AUCUCACGAGAUGC-GCGGUGUCGAAAUGAAGAUGCUAAGCUCGCCGCCUGGGAAGUACG
GUCGCAAGACUGAAACUUUAAGGAAUUGGCGGGGGCGCACUACAAGGGGUGCGGCGUGCG
GUUUAAUCCAACUCAACGCGGAGAACCUUACUAGGGGCGACGGCAGGAUGAAGGUCGUGC
UAAAGACACUACCAGACGAGCCGAGAGGUAGUGCAUGGCCGCCGUCAGCUCGUGCCGUAA
GGUGUCCAGUUAAGUCUGGUAACGAGCAAGACCUGCAUCCACAAUUGCUAACGACCUCU-
-G-GGAU--C-GAGCACAUUGUGGAGACUGCCCGGG-UAACCGGGAGGAAGGUGCAGGCU
ACGGUAGGUCUGUAUGCUCCGAAUCCCCUAGGCUACACGCGCGCAACAAUGGUACGGACA
AUGGGACGCAACACCGAAAGGUGAAGCAAACCCUCAAAACCCUACCCUAGUUCAGAUCGA
GGCUUGCAACCCAGCCUCGUGACGUCGGAAUCCCUAGUAAUCAGCUGUCAUC-AUCCGCU
GGUGAAUAUGUCCCUG--------------------------------------------
------------------------------------------------------------
-------------------------
>FJ351218
------------------------------------------------------------
------------------------------------------------------------
------------------------------------------------------------
------------------------------------------------------------
------------------------------------------------------------
------------------------------------------------------------
------------------------------------------------------------
------------------------------------------------------UCCCGG
CGCUCCGAGUCGCAGCCACAAUUAUUGGGUCUAAAACAUCCGUAGCUUGUCUAUUAAGUU
CUUUGUGAAAUCUGACAUCUUAAGUGUCAGGCGUGCAAGGAAUACUGGUGGACUUGGGAC
CGGAGGAAGCAAGAAGUACGUCGGAUGUAGUGGUAAAAUAUUUUAAUCUUCGACGGACUA
ACGACAGCGAAGGCAUCUUGCUAAUACGGAUCUGACAGUGAGGAAUGAAGGCUAGGGGCG
CAAAGUGGAUUAGAUACCCACGUAGUCCUAGCAGUAAACACUGCUCACUAAACAUUAGAA
CCUCCUCGAGAGGUUUUAGUGCUGUAGGGAAGCCGAAGAGUGAGCUACCUGGGAAGUAUA
GUCGCAAGACCGAAACUUAAAGGAAUAGGCGGGGGGGUACUACAACAGGUGACGCGUGCG
GUUCAAUUAGACUCUACACCGUGAAUCUCACCAGGAUCGAUAGCAGAAUGAAGGUCAGUC
UGAAGGGCUUACCUGACACGCUAAGAGGAGCUGCAUGGCCGACGUCAGCCUGUGUCGUAA
GAUGACCGGUUAAAUCCGGUAACAGGCGAGACCCACGUGCAUAUUUACU---------CU
UG--AAGA-AAGAGUUCAAUAUGCAGACUGCCCGGG-UAACUGGGAGGAAGGUGUGGGCU
ACGUUAGGUGAGUACAACCUGAAUACCCUGGGCUACACGCGCGCGGCAAUGCUAGAUGCA
AUGAGACGCAACUCCGAAAGGAGAAGCAAAUCCCAUAAUGUCUAGCCUAGUUCAAAUUGA
AGUUUGUAACUCAACUUCAUGACGCUGGAAUCUGUAGUAAUCGUUCUUUAUC-AGAGAAC
GGUGAAUAUGUCCCUGCUCCU---------------------------------------
------------------------------------------------------------
-------------------------
>FJ810532
--------------------AGUCGCUGCUAGUGGAGUUCCACUAAGGCAUGCAAGUC-A
UAG-G---CUCGAGAGUACUGGCACAAGGCUCAGUAACACGUCGAUAAUCUGCCUUACGG
UCUGGGAUAUCCUCGGGAAACUGAGGUUAAACCCGGAUAAGAGCUACGCACUGGAA-GGU
CGUUGCUCGUAAAAGUAAUG---CCGUAAGAUGAGUCGGUGGCUGAUUAGGCUGUUGGCG
AGGUAACGGCUCACCAAACCUAAGAUCAGUAGGGGGGAUGGAAGUCCUAGCCCCGAGAAG
GGCACUGAGAUAAGGGCCCUAGCCCUAAGGGGUGCAGCAGCCGGGAAACCUUUGCAAUGC
ACGAAAGUGUGACAAGGGAACUCCACGUGCAAUGUCACUUGUGUAUGCUUUUGUUAAGUG
UAAGGAGCUUAGCGAAUAAGUGGUGGGCAAUACCGGUGCCAGCCGCCGCGGUAAUCCCGG
AGCCACGAGUGGGGACCAGUUCUAUUGGGUCUAAAGCGUCCGUAGUCGGUCGUGAAAGUU
UCUUGUGAAAUAGUUCUUCUUAAGGAACUGAG-UGCAAGGAAUACUCCACGACUUGAGAC
CGGGAGGGGGCAGGAGUAUGCCAAGGGGAGCGGUAAAAUGCGAUAAUCCUUGGUAGACUA
CCAAUAGCGAANGCACCUGUCCAGAACGGGUCUGACGAUCAGGGACGAAAGCUAGGGGAG
CAAAAGGGAUUAGAUACCCCUGUAGUCCNAGCCGUAAACACUGCAAACUAAGUGUUACAU
AUCCUUCGUGGGUAUGUAGUGCUGGAGCGAAGGCGUUAAGUUUGCCACCUGGGGAGUACG
GCCGCAAGACUGAAACUUUAAGGAAUAGGCGGGGGCGCACUACAAGGAGUGACGCGUGCG
GUUUAAUUUAACUCUACACAGAAAACCUCACCAGGAGCGACGGCAGUAUGAAGGUCAGAU
UAAAGGUCUUACCUAACGAGCCGAGAGAUGUUGCAUGGCCGCCGCCAGUUCGUGCCGCAA
GGUGUCUGGUUAAGUCCAGUAACGAACAAGACCUGCGUCCAUAUUUGCUAGCGAGUCGUU
U--CGAUGAUCGAGCACUAUAUGGGGACUGCCUGGG-UAACCAGGAGGAAGGUGCAGGCA
ACGGUAGGUCUGUGUGGCUCGAAUCCUCUGGGCUACACGCGCGCGGCAAUGGCAACGACA
AUGGGAUGCAACUCCGUAAGGAGAAGCCAAUCCUCGAAACGUUGCCCUAGUUUAGAUUGA
GGGCUGUAACUCGCCCUCAUGACACCGGAAUUCCUAGUAAUCGCUCGUCAA-CAGCGAGC
GGUGAAUACGUCCCUGUGCCUUGCACUCACUGCCCGUCAAGCCAAUCGAGCAGGGUCCGA
GUGAGGCUCAAUCUUCGGGUUGAUACGAACUCGGGCUCAGUGAGAA--------------
-------------------------
>KJ566448
------------------------------------------------------------
------------------------------------------------------------
------------------------------------------------------------
------------------------------------------------------------
------------------------------------------------------------
----------------------------------------------AAACUUUACAAUGC
ACGUAAGUGUGAUAAGGGGAUCCUAAGUGCCUAUACUAU-GUAUAGGCUUUUUCUAAGAC
CAAACAUCUUAGGGAAUAAGUGGUGGGCAAGACUGGUGCCAGCCGCCGCGGUAACACCAG
CAUCACAAGUGGCAAUCGAUUUUAUUGGGCCUAAA-AGUUCGUAGCCGGUCUAGUAAAUC
CUUAGUUAAAUUGUUGCGCUUAACGUAACAACACGCUGAGGAAACUGCUAGACUAGGAAU
CGGGAGGGGUUAGAAGUAUUUCUAGGGUAGCGGUAAAAUGUUAUAAUCCUAGAAGGACUA
UCAGUGGCGAAGGCGUCUAACUAGAACGAAUUCGACGGUGAGGAACGAAAGCUAGGGGAG
CAAUCCGGAUAAGCUUCCCGAGUAGUCCUAGCCGUAAACGCUGCGAGCAAGGUGGUGCAU
AUCCUUCGAGGAUAUGCAGCGUCGAAAUGAAGAUGCUAAGCUCGUUGCCUGGGGAGUACG
GUCGCAAGGCUGAAACUUAAAGGAAUUGGCGGGGGAGCACUACAAGAGGUGCGGCGUGCG
GUUUAAUCUAACUCAACGCAGAGAAUCUUACCAAGAGCGACGGCAGUAUGAAAGUCAGGC
UAAAGACCUUACUAGACAAGCCGAGAGGUAGCGCAUGGCCGUCGUCAGCUCGUGCUGUGA
AGUGUCCUGUUAAGUCAGGCAACGAGCGAGACCUGUACUCACAAUUGCUAACAACUU--A
UG-GGA---UUGAGCACUUUGUGAGGACUGCCUGUGA-AAACAGGAGGAAGGUGCAGACA
ACGGUAGGUCUGUAUGCUCCGAAUCCCUUGGGAUACACGCGCGCAACAAUGGUAGGGACA
AUGGGAUACAACUCCGAAAGGAGAA-UUAAUCCUCGAAACCCUAUCUUAGUCCAAAUUGA
GGG-UGGAACUCACCCUCAUGACCCUGGAAUCCUUAGUAAUCGGACGUUAU-CACCGGCC
GGGGAAAUUGUCCCUG--------------------------------------------
------------------------------------------------------------
-------------------------
>DQ397368
------------------------------------------------------------
------------------------------------------------------------
------------------------------------------------------------
------------------------------------------------------------
------------------------------------------------------------
------------------------------------------------------------
------------------------------------------------------------
------------------------------------------------------------
----------------------UAUUGGGUCUAAAGCGUCCGUAGCCUGCCUGAUCAGUC
UUCUGUGAAAUUGCUGUACUCAAUACAGCAGCGUGCAAAAGAUACUGUCAGGCUUGGAAC
UGGUAGGAGUAAGGAGUAUUUAGGGGGGAGCGGUAAAAUGCUAUAAUCCCUUGAAGACUA
CCUGUGGCGAAAGCGCCUUACUAGGACAGAUUCGACGGUGAGGGACGAAAGCCAGGGGAG
CAAACCGGAUUAGAUACCCGAGUAGUCCUGGCUGUAAACGCUGUGAGCAAGAUGUUGCAU
AUUCUUCGUGAAUAUGCAGUGUCGAAGAGAAGUCAUUAAGCUCACCACCUGGGAAGUAUG
GUCGCAAGGCUGAAACUUAAAGGAAUUGGCGGGGGAGCACCACAAGGGGUGCGGCGUGCG
GUUUAAUCUAAUUCAACACAGAGCAUCUCACCAGCGGCGACGGCAGGAUGAAGGUCAGUC
UGAAGGGCUUACCUGACGAGCCGAGAGGUAGUGCAUGGCCGCCGUCAGCUCGUGCUGUAA
GGUGUCCUGUUAAGUCAGGCAACGAGCAAGACCUGUAUCUACAAUUGCUAACGACUCUUU
UA-AGAGGAUUGAGCACUUUGUAGGGACUGCCUUCGA-AAGAAGGAGGAAGGUGCAGGCA
ACGGUAGGUCUGUAUGCUCCGAAUCUGCUGGGCUACACGCGCGCAACAAUGGUAAGGACA
AAAGGAUGCGACUCCGAAAGGAGGAGCUAACCCCAUAAACCUUAUCUUAGUCUAGAUUGA
GGAUUGUAACUCAUCCUCAUGACACCGGAAUCCCUAGUAAUCAGAUGU-AUC-AGCGUCU
GGUGAAUAUGUCCCUGCUCCUUGCA-----------------------------------
------------------------------------------------------------
-------------------------
>AB119608
------------------------------------------------------------
------------------------------------------------------------
------------------------------------------------------------
------------------------------------------------------------
------------------------------------------------------------
------------------------------------------------------------
------------------------------------------------------------
----------------------------------------AGCCGCCGCGGUAACACCAG
CGGCACGAGUGGCAAUCACGAUUAUUGGGCCUAAAGCGUCCGUAGCUGGAUAUGUACAUC
UUUUGUGAAAUCGCCGAGCUUAACUCGGCGGCGUGCAGAAGACACGGCAUAUCUUGGGAA
UGGGAGGAGUCAGAGGUAUUUGGGGGGGACCGGUAAAAUGGUAUAAUCCCCCGAGGACCA
CCGAUGGCGAAGGCAUCUGACCAGAACAUGUCCGACAGUGAGGGACGAAAGCCAGGGGAG
CGAACCGGAUUAGAUACCCGAGUAGUCCUGGCCGUAAACGCUGCGAGCUAGGCGUUGCAC
UACCUCUGUGGUUGUGCAGUGUCGAAGCGAAGGCGAUAAGCUCGCCGCCUGGGGAGUACG
GUCGCAAGGCUGAAACUUAAAGGAAUUGGCGGGGGCGCACCACAAGGGGUGCGGCGUGCG
GUUUAAUCGAAUUCAACACCGAGAAUCUCACUAGGGGCGACGGCACUAUGAUGGUCAGUC
UGAAGGGCUUACCGGAGGAGCCGAGAGGUAGUGCAUGGCCGCCGCCAGCUCGUGUCGUAA
GAUGUCCAGCUAAGCCUGGUAACGAGCGAGACCUGUAACGCUAAUUGCUAACGCCUGAUU
AUCAGGA--GCGAGCACAUUAACGAGACUGCCUUGG-UAACAAGGAGGAAGGUGCAGGCU
ACGGUAGGUCUGUAUGCUCCGAAUCUCCUAGGCUACACGCGCGCAACAAUGACCGGGACA
AUGGGCUGCGACGCCGAAAGGCGAAGCUAAUCCUCGAAACCCGGCCUCAGUUUAGAUCGA
GGUUUGUAACUCAGCCUCGUGACAUCGGAAUCCCUAGUAACCGGAAGUUAUC-AGCUUCU
GGUGAAUAUGUCCCUGCGCCU---------------------------------------
------------------------------------------------------------
-------------------------
>AJ548932
------------------------------------------------------------
------------------------------------------------------------
---GGGAUAACCCCGGGAAACUGAGAUUAAUACCUGAUAGGAGAUAUACCCUGGAAUGGU
UCAUCUCUAAAACUC----GUG-CUCAAGGAUGAGGCUGCGGCGGAUUAGGUUGUUGGCG
GGGUAACUGCCCACCAAGCCGACGAUCCGUAAGGGCUCUUAGCGGAGAGGCCCCGAGAGG
GAGUCUGAGAUACUACUCCCAGCCCUACGGGGUGCAGCAGCUGGGAAUCUUCUGCAAUAC
ACGAAAGUGUGACAGAGCGAACCAGAGUGCUCCUC-AUU--GAGGAGCUUUUGCCAAAUC
UAAAAAGUUUGGCGAAUAAGGACUGGGCAAGACUAGUGCCAGCCGCCGCGGUAAUACUAG
CUGUCCAAGUCGCAGCCAUCUUUAUUGGGUCUAAAACAUCCGUAGCUUGUCUAGCAAGUU
CUUUGUGAAAUUUUAUCUCUUAAGGAUAGAGCGUGCAUAGAGUACUACUAGGCUAGAGAC
UGGAAGACGUAAGAAGUACGUUUGAAGUAGCGGUUAAAUGCGUUAAUCUUAGACGGACUC
ACAACAGCGAAGGCAUCUUACGAGGACAGUUCUGACAGUGAGGGAUGAAGGCCGGGGGCG
CAAAAUGGAUUAGAUACCCAUGUAGUCCCGGCAGUAAACACUGCACACUAAACAUCAGUG
CCUCUUCGAGAGGCAUUGGUGCUUGAGGGAAGCCGAAGAGUGUGCUACCUGGGAAGUAUA
GUCGCGAGACCGAAACUUAAAGGAAUUGGCGGGGAGACACUACAACGGGUGACGCGUGCG
GUUCAAUCAGAUUUCACGCCGUGAACCUCACCAGGACCGACAGCAGAAUGAAGGUCAGUC
UGAAGGGCUUACCUGACACGCUGAGAGGGGUUACCUAGCCGACGUCAGCCUGUGCCGUGA
GGUGACCUGUUAAAUCAGGUAACAGGCAAGACCCACAUGUAUAUUUACUA--------CG
U------------GUACAAUAUACAGAUUGCCAUGG-UAACAUGGAUGAAAGUGUGGGCU
ACGUUAGGUG-GCACAGCCUAAAUGCCCUGGGCAACACGGGCGCGUCAAUGGUAGAUACA
AUGGGAUGCAACUCCGAAAGGAGAAGCUAAUCCCUUAAAGUCUAUCUCGGUCUAGAUCGA
GGGCUGUAACUCGC----------------------------------------------
------------------------------------------------------------
------------------------------------------------------------
-------------------------
>FJ355242
------------------------------------------------------------
------------------------------------------------------------
------------------------------------------------------------
------------------------------------------------------------
------------------------------------------------------------
------------------------------------------------------------
------------------------------------------------------------
------------------------------------------------------CACCAG
CGCCACGAGUGGGAGCCGCGAUUAUUGGGCCUAAAGCGUCCGUAGCCGGACUGCUACAUC
UUUUGUGAAAUGGUUCCGCCUAACGGAACCACGUGCAGAAAACACGGGCAGACUCGGGAC
UGGGAGGAGUCAGAGGAAUUCCCUGGGGAGCGGUAAAAUGCGAUAAUCCUCGGAAGACCA
CCUGUGGCGAAGGCGUCUGACUAGAACAGAUCCGACGGUGAGGGACGAAAGCCAGGGGAG
CGAACCGGAUUAGAUACCCGAGUAGUCCUGGCCGUAAACGUUGCGAGCAAGGUGUUGCGC
AUUCUCCAAGAUUGCGCAGUGUCGAAACGAAGGUGUUAAGCUCGCCGCCUGGGAAGUAUG
GUCGCAAGGCUGAAACUUAAAGGAAUUGGCGGGGGAGCACCACAAGGGGUGCGGCGUGCG
GUUUAAUCUAACUCAACGCAGAGAAUCUCACCAGGAACGACGGCAGGAUGAAAGUCAGCC
UGAAGGGCUUACUUGACGAGCCGAGAGGUAGUGCAUGGCCGUCGUCAGCUCGUGCCGUGA
GGUGUCCUCUUAAGUGAGGCAACGAGCGAGACCUGUACCUACAGUUGCUACCGAGC---U
C--AGC-GAUUGGGCACACUGUAGGGACUGCCUCGGA-AACGAGGAGGAAGGUGCAGGGU
ACGGUAGGUCUGUAUGCUCCGAAUUCCCUGGGCUACACGCGCGCAACAAUGGUAGGGACA
AUGGGACGCGACUCCGAAAGGAGGAGCUCGACCUCAAAACCCUAUCCAAGCCUAGAUCGA
GGGCUGUAACUCGCCCUCGUGACAACGGAAUCCCUAGUAAUCGGAGGUCAU-CAUCCUCC
AGUGAAUAUGUCCCUGCUCCU---------------------------------------
------------------------------------------------------------
-------------------------
>DQ082939
------------------------------------------------------------
------------------------------------------------------------
------------------------------------------------------------
------------------------------------------------------------
------------------------------------------------------------
----------------UCCAGGCCCUACGGGGUGCAGCAGGCGCGAAACCUUUUCCAUGC
ACGCAAGGGAGAUAAGGGGAUUCUAAGUGCUCAUGUUUU-ACAUGGGCUUUUACUAAGAG
UAAAUAUCUUGGUGAAUAAGUGGUGGGCAAGACUGGUGCCAGCCGCCGCGGUAACACCAG
CGCCACAAGUGGCAUCCACGUUUAUUGGGCCUAAAGCGUCCGUAGCCGGUUAGGCAAAUC
UUUUGUGAAAUCGUCAGGCUCAACCUGACGGCAUGCUUGAGACACUACCUAACUUGAGAC
CGGGAGGAGUCAGAGGUAUUCCAGGGGGAGCGGUAAAAUGUGAUAAUCCCUGGAGGAUCA
CCUAUGGCGAAGGCAUCUGACCAGAACGGAUCUGACGGUGAGGGACGAAGGCUAGGGGAG
CGAUCCGGAUUAGAUACCCGAGUAGUCCUAGCAGUAAACGCUGCGAGCAAGGUGUUGCGC
CUCUCAUGAGGAGGCGCAGUGUCGAAGAGAAGUCGUUAAGCUCGCCGCCUGGGAAGUACG
GUCGCAAGACUGAAACUUUAAGGAAUUGGCGGGGGAGCACCACCAGGGGUGCGGCGUGCG
GUUUAAUCUAACUCCACGCAGAGAACCUUACUAGAAGCGACAGCAGGAAGAAGGUCAGUC
UGAAGGGCUUACCCGACGCGCUGAGAGGUAGUGCAUGGCCGCCGUCAGCUCGUGCCGUAA
GGUGUCCAGUUAAGUCUGGCAACGAGCGAGACCUAUACUCACUAUUGCUAACAGCAACAU
GUUGGA---CUGAGCACAUUGUGGGAACUGCCUUGGA-AACAAGGAGGAAGGUGUAGGCA
ACGGUAGGUCUGUAUGCUCCGAAUCUUCUAGGCUACACGCGCGCAACAAUGGUAAUGGCA
AUGGGCUGCGACUCCGAAAGGAGGAGCUAAUCCUCGAAACAUUACCUCAGUUCGGAUUGC
GGGUUGCAACUCACCCGCAUGACGCCGGAAUCCCUAGUAAUCGGACGUCAU-CAUCGUCC
GGUGAAUAUGUCCCUGCUCCUUGUACUCACCGCCCGUC----------------------
------------------------------------------------------------
-------------------------
>FJ352244
------------------------------------------------------------
------------------------------------------------------------
------------------------------------------------------------
------------------------------------------------------------
------------------------------------------------------------
------------------------------------------------------------
------------------------------------------------------------
------------------------------------------------------CACCAG
CGCCACGAGUGGUCAUCGCGAUUAUUGGGCCUAAAGCGUUCGUAGCCGGUUUGGUAACUC
UCUUGUGAAAUUGUUCUGCUUAACGGAACAGCGUGCAGGAGACACUACCAGGCUCGAGAC
CGGGAGGGGUCAGAGGUAUUCCGUGGGGACUGGUAAAAUGGGAUAAUCCACGGAGGACCA
CCGAUGGCGAAGGCAUCUGACCAGAACGGAUCUGACGGUGAGGAACGAAAGCCAGGGGAG
CGAACCGGAUUAGAUACCCGAGUAGUCCUGGCCGUAAACGCUGUGAGCUAGGUGUUGCGU
AUCCUACGUGGAUGCGCAGUGUCGAAACGAAGGUAAUAAGCUCACCGCCUGGGUAGUACG
GUCGCAAGACUGAAACUUUAAGGAAUUGGCGGGGGCGCACUACAAGGGGUGCGGCGUGCG
GUUUAAUCUAACUCAACGCAGAGAACCUUACUAGAAGCGACGGCAGGAUGAAGACCAUGC
UAAAGACAUUGUCAGACGAGCCGAGAGGUAGUGCAUGGCCGCCGUCAGCUCGUGCCGUGA
GGUGUCCAGUUAAGUCUGGUAACGAGCAAGACCUGUAUCCACAAUUGCUAACGAA--CUU
UG----UGAUCGAGCACUUUGUGGAGACUGCCUUCG-UAAGAAGGAGGAAGGUGCAGGCA
ACGGUAGGUCUGUAUGCUCCGAAUCUUCUAGGCUACACGCGCGCAACAAUGGUACGUACA
AUGGGAUGCUACUCCGAAAGGAGACGCGAAUCCUCUAAAACCUAUCGUAGUUCGGAUCGA
GGCUUGCAACUCAGCCUCGUGACGUCGGAAUCCCUAGUAAUCAGCUGUCAUC-AUCUGCU
GGUGAAUAUGUCCCUGCGCCU---------------------------------------
------------------------------------------------------------
-------------------------
>EF106716
------------------------------------------------------------
------------------------------------------------------------
------------------------------------------------------------
------------------------------------------------------------
------------------------------------------------------------
-----------------------------GGGUGCAGCAGGCGCGAAACCUUUACAAUGC
ACGCAAGU-UGAUAAGGGGAUCCCCAGUGCUCAUGUACU-GCAUGGGCUUUUGCCAAGUG
UAAAUAGCUUGGCGAU-AAGUGGUGGGUAAGACCGGUGCCAGCCGCCGCGGUAACACCGG
CGCCACGAGUGGUAACCGCGUUUAUUGGGCCUAAAGCGUCCGUAGCCGGCCUGGUAAAUC
CUUUGUGAAAUUGUCCAGCCUAACUGGGCAGCGCGCAAGGGACACUAUCAGGCUCGAGAC
CGGGAGGAGUCAGAAGUAUUCCAGGGGGAGCGGUAAAAUGUUAUAAUCCCUGGAGGACUA
CCGU-GGCGAAAGCGUCUGACUAGAACGGAUCUGACGGUGAGGGACGAAAGCCAGGGGAG
CGAACCGGAUUAGAUACCCGAGUAGUCCUGGCCGUAAACGCUGCGAGCUAGGUGUUGCGC
CAGCUACAUGUUGGCGCAGUGUCGAAAGGAAGCUGUUAAGCUCGCCGCCUGGGAAGUACG
GUCGCAAGACUGAAACUUUAAGGAAUUGGCGGGG-AGCACCACAA-GGGUGCGGCGUGCG
GUUUAAUCUAACUCAACACAGAGAACCUUACUAGGGGCGACGGCAGGAUGAAGGCCAGCU
UGAAGAGCUUGCCUGACGAGCCGAGAGGUGGUGCAUGGCCGCCGUCAGCUCGUGCUGUGA
AGUGUCCAGCUAAGCCUGGCAACGAGCGAGACCUGUAUCUGCAAUUGCUAACAGCAA-CU
UG--UUGGACUGAGCACUUUGCAGAGACUGCCCGGGA-AACCGGGAGGAAGGUGCAGGCU
ACGGUAGGUCUGUAUGCCCCGAAUCCCCUAGGCUACACGCGCGCAACAAUGGUUGGGACA
AUGGGAUGCCACUCCGAAAGGAGAAGCUAAACCUCUAAACCCAAUCCAAGUCCAGAUCGA
GGCUUGCAACUCAGCCUCGUGACGACGGAAUCCCUAGUAAUCGGAAGUCAU-CAUCUUCU
GGUGAAUAUGUCCC----------------------------------------------
------------------------------------------------------------
-------------------------
>AB831318
--------------------GGAUGCUGCUAUUUGGCUUGGGUUUAGGCAUGCAAGUU-U
UUUACUUAUUAUUAGGUGAAGGCGAACUGCUCAGUAACACGUAGUUAAUCUGCCCUUAGG
UUAAGGAUAAGCACGGGAAACUGUGUCUAAUACUUAAUAGAAGUUUGU-UCUGGAAAGUC
CUUACUUCGAAA--CUUCGG---CCUAAGGAUGAGACUGCGCCUGAUUAGCUUGUUGGUG
GGGUAACUGCCUACCAAGGCUGUGAUCAGUAGGGGCUCUUAGCGGAGUGGCCCCGAGAAG
GAAUCUGAGACACUAUUCCUAGCUCUACGGAGUGCAGCAGCUGCGAAUCUUUUACAAUGC
ACGAAAGUGUGAUAAAGCGAGCCAAAGUGUUUAUC-GUACAGAUAAACUUUUCUUUAGUG
UAAAAAACUAGAGGAAUAAGGACUGGGAAAGACCGGUGCCAGCCGCCGCGGUAAUACCGG
CAGUUCGAGUGGCAUCCAACUUUAUUGGGUCUAAAACAUCCGUAGCUUGUUAUGUAAGUC
UCUUGUGAAAUCCCACGUCUCAAGCGUGGGGCUUGCGGGAGAUACUGCAUAGCUAGAGAC
CGGUAGGCGUAAGGAGUACGGGCAAGGUAAUGGUAAAAUAUGUUAAUCUUGCUUGGACUA
ACAUUAGCGAAGGCACCUUACGAGGACGGAUCUGACAGUCAGGGAUGAAGGCCAGGGGCG
CAAAACGGAUUAGAUACCCGUGUAGUCCUGGCAGUAAACACUGCUCACUAAACACCGGGC
CCUCUUAGGGAGGAUUCGGUGCUGAAGGGAAGCCAAAGAGUGAGCUACCUGGGAAGUAUA
GUCGCAAGAUCGAAAC--------------------------------------------
------------------------------------------------------------
------------------------------------------------------------
------------------------------------------------------------
------------------------------------------------------------
------------------------------------------------------------
------------------------------------------------------------
------------------------------------------------------------
------------------------------------------------------------
------------------------------------------------------------
-------------------------
>AB077227
------------------------------------------------------------
------------------------------------------------------------
------------------------------------------------------------
------------------------------------------------------------
------------------------------------------------------------
-----------------------CCUAGGGGGGGCAGCAGGCGCGAAACCUCUGCAAUGC
ACGAAAGUGUGACAGGGGGACCCCAAGUGCUCAAGCACA-GCUUGGGCUUUUGCCAAGUG
UAAAUAGCUUGGAGAAUAAGUGGUGGGCAAGACUGGUGCCAGCCGCCGCGGUAACACCAG
CGCCACAAGUGGGAAUCGCA--UAUUUGGCCUAAAGCGUUCGUAGCCGGUUUUGUAAAUU
CCCUGUGAAAUCGAUAAGCCUAACUUAUCGGCGUGCAGGGAAGACUGCAUGACUCGGAAU
CGGGAGGGGUCGGGAGUAUUCGAUGGGGAGCGGUAAAAUGCGAUAAUCCAUUGAAGACUA
CCGU-GGCGAAGGCGCCCGACCAGCACGAAUUCGACGGUGAGGGACGAAAGCUGGGGGAG
CGAUCCGGAUUAGAUACCCGAGUAGUCCCAGCUGUAAACUCUGCGAGCAAGGUGUUGCGC
AAUUUUAGGGAUUGCGCAGUAUCGAAGCGAAGGCGUUAAGCUCGCCGCCUGGGGAGUAUG
GUCGCAAGGCUGAAACUUAAAGGAAUUGGCGGGGGAAUACUACAAGGGGUGCGGCGUGCG
GUUUAAUUGAACUCAACGCCGGUCAUCUCACCAAGGGCGACGGCAGGAUGAAGGUCAGGU
UGAAGACUUUACCUAACGAGCCGAGAGGUGGUGCAUGGCCGCCGUCAGCUCGUGCUGUAA
GGUGUCCUCUUAAGUGAGGUAACGAGCGAGACCUGUGCCAUUAAUUGCUAACGGGAUUUU
UA-AAUCGGCUGAGCACAUUAGUGGGACUGCCUGGGA-AACCAGGAGGAAGGUGCAGACA
ACGGUAGGUCCGUAUGCCCCGAAUCCCUUGGGCUACACGCGCGCAACAAUGGAUGGGACA
AAGGGAUGCAACCGCGAAAGCGGGAGCUAAACCUCAAAACCCAUUCCUAGUUCAGAUUGA
GGGCUGCAACUCGCCCUCAUGACGUCGGAAUCCCUAGUAAUCGGAGUUCAA-AAUACUCU
GGUGAAUAUGUCCCUGUUCCUUGCACACACCGCCCGUC----------------------
------------------------------------------------------------
-------------------------
>FN866234
------------------------------------------------------------
------------------------------------------------------------
------------------------------------------------------------
------------------------------------------------------------
------------------------------------------------------------
------------------------------------------------------------
------------------------------------------------------------
------------------------------------------------------UACCAG
CGGUCCAAGUCGCAGCCACCAUUAUUGGGUCUAAAACAUCCGUAGCUUGUUCAGUAAGUU
CCUUGUGAAAUCCUAUAUCUCAAGUAUAGGGCGCGCAAGGAGUACUGCUGGGCUAGAGAC
UGGAAGACGUAAGAAGUACGUUUGAAGUAGCGGUUAAAUGCGUUAAUCUUAGACGGACUC
ACAACAGCGAAGGCAUCUUACGAGGACAGUUCUGACAGUGAGGGAUGAAGGCCAGGGGCG
CAAAACGGAUUAGAUACCCGUGUAGUCCUGGCAGUAAACACUGCACACUAAACAUCAGUA
CCUCUUCGAGAGGCAUUGGUGCUCGAGGGAAGCCGAAGAGUGUGCUACCUGGGAAGUAUA
GCCGCAAGGCCGAAACUUAAAGGAAUUGGCGGGGAGACACUACAACGGGUGACGCGUGCG
GUUCAAUCAGAUUCCACGCCGUGAACCUCACCAGGACCGACAGCAGGAUGAAGGUCAGUC
UGAAGGGCUUACCUGACACGCUGAGAGGGAUUACAUAGCCGACGUCAGCCUGUGCCGUGA
GGUGACCUGUUAAAUCAGGUAACAGGCAAGACCCGCGUGUAUAUUUACUU--------AG
U------------GUACAAUAUACAGAUUGCCAUGG-UAACAUGGAUGAAAGUGCGAGCU
ACGUUAGGUG-GCACAGUCUAAAUGCCCUGGGCAACACGGGCGCGUCAAUGGCAGAUACA
AUGCGAUGCAACUCCGAAAGGAGAAGCCAAUCGCUUAAAGUCUGUCUCAGUCUAGAUCGA
GGGCUGAAACCCGCCCUCGUGACACCGGAAUCCGUAGUAAUCGGGUAUUAUC-AUUGCCC
GGUGAAUAUGUCACUGUCUCU---------------------------------------
------------------------------------------------------------
-------------------------
>EU735582
------------------------------------------------------------
------------------------------------------------------------
------------------------------------------------------------
------------------------------------------------------------
------------------------------------------------------------
------------------------------------------------------------
------------------------------------------------------------
------------------------------------------------------------
----------------------------GCCUAAAGGGGCCGUAGCUGGCCUGUUAAAUC
CUUUGUGAAAUUGUACAGCUUAACUGUACAGCGUGCAAGGGAGACUGGCAGGCUCGGGAC
CGGGAGGAGUCAGAAGUAUUCCAUGGGGAGCGGUAAAAUGUGAUAAUCCAUGGAGGACUA
CCGU-GGCGAAGGCGUCUGACCAGAACGGAUCCGACAGUGAGGGACGAAAGCCAGGGGAG
CAAACCGGAUUAGAUACCCGAGUAGUCCUGGCCGUAAACGCUGUGAGCUAGGUGUUGCAC
UAAUUUCGUGUUGGUGCAGUGUCGAAACGAAGGUGUUAAGCUCACCGCCUGGGAAGUACG
GUCGCAAGACUGAAACUUUAAGGAAUUGGCGGGGAAGCACCACAAGGGGUGCGGCGUGCG
GUUUAAUCUAACUCAACGCAGAGAACCUUACUAGGGACGAUGGCAGGAUGAAGGCCAGCU
UGAAGAGCUUGCUUGACAGGCCAAGAGGUGGUGCAUGGCCGCCGUCAGCUCGUGCUGUGA
AGUGUCCUCUUAAGUGAGGUAACGAGCGAGACCUGUAUCUACAAUUGCUAACAGCUG-CU
UG--CAGGACUGAGCACUUUGUAGAGACUGCCUUGGA-GACAAGGAGGAAGGUGCAGGCA
ACGGUAGGUCUGUAUGCCCCGAAUUCCCUAGGCUACACGCGCGCAACAAUGGUAGAGACA
AUGGGAUGCAACUCCGAAAGGAGAAGCUAAUCCUCUAAACCCUAUCUUAGUCCAGAUUGA
GGCUUGCAACUCAGCCUCAUGACGACGGAAUCCCUAGUAAUCAGAAGUCAUC-AUCUUCU
GGUGAAUAUGUCCCUGCUUCUUGUACCCACCGCCCGGU----------------------
------------------------------------------------------------
-------------------------
>EU731423
------------------------------------------------------------
--------------------GGCGAACUGCUCAGUAACACGUAGCUAACCUACCCUUAGG
UCAAGGAUAACCUCGGGAAACUGAGGCUAAUACUUGAUAGGAGACUUGCCCUGGAAAGAC
UUGUCUCUUAAAUUC----GA-GCCCAAGGAUGGGGCUGCGGCGGAUUAGGUUGUUGGCG
GGGUAAUAGCCCACCAAGCCAUCGAUCCGUAAGGGCUCUUAGCGGAGAGGCCCUGAGAGG
GAAUCUGAGAAACUAUUCCCGGCUUUACGGAGUACAGCAGCUAGGAAUCUUCUGCAAUGC
GCUUAAGCGUGACAGAGUGAACCGGAGUGUUCCUCAAUU--GAGGAACUUUUCUAUACUG
UAAAAAGGUAUGGGAAUAAGGACUGGGUAAGACUAGUGCCAGCCGCCGCGGUAAUACUAG
CGGUCCAAGUCGCAGCCAUCAUUACUGGGUCUAAAACAUCCGUAGCUUGUUUGAUUAGUU
CUCUGUGAAAUUUUACCUCUCAAAGGUCAAGCGUGCAGGGAAUACUGUCAAACUAGAGAC
UGGGAGGCGUAAGGAGUACGUUUAGGGUAACGGUAAAAUGUGUUAAUCCUAGACGGACUA
ACAACAGCGAAGGCACCUUACGAGAACAGUUCUGACAGUGAGGGAUGAAGGCUAGGGGCG
CAAAACGGAUUAGAUACCCGUGUAGUCCUAGCAGUAAACACUGCACACUAAACUUUGUGA
UCUCUUCGAGAGAUUGCAGAGCUGAAGGGAAGCCGAAGAGUGUGCUACCUGGGAAGUAUA
GUCGCAAGGCCGAAACUUAAAGGAAUUGGCGGGGGAGCACUACAACCGGUGACGCGUGCG
GUUCAAUUAGAUUAUACACCGUGAACCUUACCAGGACCGACAGCAGGAUGAAGGUCAGUC
UAAAGGGCUUACCUGACACGCUGAGAGGGGUUGCAUGGCCGACGUCAGCCUGUGCUGUGA
AGUGACCUGUCAAAUCAGGUAACAGGCAAGACCCACAUCUUUAUUUAC------------
------------------------------------------------------------
------------------------------------------------------------
------------------------------------------------------------
------------------------------------------------------------
------------------------------------------------------------
------------------------------------------------------------
-------------------------
>EU731177
------------------------------------------------------------
------------------------------------------------------------
------------------------------------------------------------
------------------------------------------------------------
------------------------------------------------------------
------------------------------------------------------------
---------------------UCCAAGUGCUCA---GUUU---UCAUGGGCUUUUGCCGG
UAA-AAUCUUGGCGAAUAAGGGGUGGGUAAGACUGGUGCCAGCCGCCGCGGUAACACCAG
CGCCCCAAGUGGCCGCGAU---UAUUGGGCCUAAAGCGUUCGUAGCCGGCUGAGUGAAUU
UUUG-UGAAAUUGUCAAGCUUAACUUGAUGCG-CGC-AGGAGAACUGCUCAGCUAGGGAC
CGGGAGGAGUUAGAAGUAUUCCGGGGGGAGCGGUAAAAUGUUAUAAUCCUCGGAAGACUA
CCUGUGGCGAAAGCGUCUAACCAGAACGGAUCCGACGGUCAGGAACGAAAGCCAGGGGAG
CAAAACGGAUUAGAUACCCGAGUAGUCCUGGCUGUAAACUCUGUGAGCAAGGUGUUGAUA
UUCUCAUGAAU-GUG-CAGUACCGAAACGAAGGUGUUAAGCUCACCGCCUGGGAAGUACG
GUCGCAAGACUGAAACUUAAAGGAAUUGGCGGGGGAGCACCACAAGGGGUGAAGCCUGCG
GUUCAAUUGGACUCAACGCCGGGCAACUUACCAGGGGAGACAGCAGAAUGAAGGUCAGGU
UGACGACCUUACCUAACAAGCUGAGAGGAGGUGCAUGGCCGUCGCCAGUUCGUGCUGUGA
GGUAUCCUGUUAAGUCAGGCAACGAACGAGACCCGUGCCUUUAUUUGCCAUCAAGAAGCA
CGACUUCG-UUGGGAAC-GUAAAGGGACUGCCGUCGAUAAGACGGAGGAAGGAGCGGGCA
AAGGCAGGUCAGUAUGCCCCGAAUCUCCUGGGCUACACGCGCGCAACAAUGGUAGGGACA
AUGGGAUACGACUCCGAAAGGAGAAGUUAAUCCCG-AAACCCUAUCCAAGUCCGGAUUGA
GGAUUGUAACUCAUCCUCAUG-ACGAUGAAUCCCUAGUAAU-------------------
------------------------------------------------------------
------------------------------------------------------------
-------------------------
>EU329837
------------------------------------------------------------
------------------------------------------------------------
------------------------------------------------------------
------------------------------------------------------------
------------------------------------------------------------
------------------------------------------------------------
------------------------------------------------------------
------------------------------------------CAGCCGCGGUAAUACCAG
CGCCACAAGUGCU------------------UAAAGCGUUCGUAGCCGGUUUGAUAAAUC
CUUUGUGAAAUCGUUAUCCUUAAUGUAACGGCGUGCAGAGGACACUGUCGAACUAGGGAC
CGGGAGGGGUUAGGAGUAUGCUUUGGGGAGCGGUAAAAUGCUAUAAUCCUUAGUAGACUA
CCUUUGGCGAAAGCGCCUAACCAGAACGGAUCCGACGGUGAGGAACGAAAGCUAGGGUAG
CGAUCCGGAUUAGAUACCCGAGUAGUCCUAGCCGUAAACUCUGCGAGCUAGAUAUCGCAU
UUUCUUCGUGAAAGUGCGGUGUCGGAGCGAAAGUGUCAAGCUCGCCGCCUGGGAAGUAUU
GUCGCAAGACCGAAACUUAAAGGAAUUGGCGGGGGAGCACUACAACAGGUGCGGCGUGCG
GUUUAAUCUAAUUUCACGCAGAGAAUCUCACCAGAAGCGACGGCAGGAUGAAAGUCAGGC
UAAUGGUCUUACUUAACGAGCCGAGAGGUAUUGCACGGCCGCCGUCAGCUCGUACCGUAA
GGUGUCCGGUUAAGUCCGGCAACGAGCGAGACCUAUGUCCACAAUUGCUAGCGAG-CUUU
GC-----GAUCGAGCACAUUGCGGGAACUGCCCUUGA-AAAAGGGAGGAAGGUGUAGGCA
ACGGUAGGUCUGUAUGGUCCGAAUCUUCUGGGCAACACGCGCGCAACAAUGGUAGGGACA
AUGGGAUGCAACUCCGAAAGGAGAAGCUAAUCCUCUAAACCCUAUCGUAGUACGGAUUGA
GGAUUGUAACUCAUCCUCAUGACGCCGGAAUCUGUAGUAAUCGGAUUUUAU-CAUAGUCC
GGUGAAUACGUCCCUGCUCCUUGCACAC--------------------------------
------------------------------------------------------------
-------------------------
>EU731358
------------------------------------------------------------
-----------------ACCGGCAGAAUGUUCAGUAACACGUCGAUAAUCUGCCCCUAGG
UCAGGGAUAAUCUCGGGAAACUGAGUCUAAUACCUGAUAUGAGAUUGAAACUGGAAUGUU
CUUUCUCUAAAA--CUCGUG---CCUAAGGAUGAGUUGGCGGCGGAUUAGGUAGUUGGUG
GGGUAACGGCCCACCAAGCCCAAGAUCCGUACGGGCCUUGAGAGAGGGAACCCGGAGAAG
GACACUGAGACACUGGUCCUAGCCCUACGGGGUGCAGCAGGCGCGAAACCUUUACAAUGC
ACGAAAGUGUGAUAAGGGGACUCAAAGUGCUUAUCUUUC-GCAUAGGCUUUUGCCAAAAG
UAAAUUUUUUGGCGAAUAAGUGGUGGGCAAGACUGGUGCCAGCCGCCGCGGUAACACCAG
CGCCACAAGUGGCACUCAUGUUUAUUGGGCCUAAAGCGUUCGUAGCCGGUUUGAUAAAUU
CACUGUGAAAUUGCAUUGCUCAACAUUGCAACGUGCAGAGAAGACUGUUAAACUAGAGAC
UGGGAGGAGCUUGGAGUAUUCUUGGGGGAGCGGUAAAAUGUUAUAAUCCCUUGAAGACUA
CCUGUGGCGAAGGCGCCAAGCUAGAACGGUUCUGACGGUGAGGGACGAAAGCCAGGGGAG
CGAUCCGGAUUAGAUACCCGUGUGGUCCUGGCCGUAAACGCUGCGAGUUAGGUGUUGCAU
AUACUUCGUGUAUGUGCAGUAUCGAAGAGAAGUCGUUACACUCGUCGCCUGGGAAGUACG
GUCGCAAGACUGAAACUUAAAGGAAUUGGCGGGGGAGCACCACAAGGGGUGCGGCGUGCG
GUUUAAUCUAACUCAACACAGAGAAUUUCACCAGAGGCGACGGCACUAUGAAGGUCAGUC
UGAAGGGCUUACCCAAGGAGCCGAGAGGUAGUGCAUGGCCGUCGUCAGCUCGUGCCGUAA
GGUGUCCUGUUAAGUCAGGCAACGAGCGAGACCUAUAUCCACAAUUGCUAACGAA---CU
UG-G--UGAUCGAGCACAUUGUGGAGACUGCCUUGGA-AACAAGGAGGAAGGUGUAGGCA
ACGGUAGGUCUGUAUGCUCCGAAUCCUCUGGGCUACACGCGCGCAACAAUGGUAGAGACA
AUGGGAUGCAACUCCGAAAGGAGAAGCUAAACCUCUAAACCCUAUCUAAGUCCAGAUUGU
GGAUUGUAACUCAUCCACAUGACGAUGGAAUCCCUAGUAAUCGGGUAUCAUC-AGUGCCC
GGUGAAUAU---------------------------------------------------
------------------------------------------------------------
-------------------------
>EU731145
----------------------------------------------------------U-
AGGAAU--UUA---GUUCCUAGCGAAUCGCUCAGUAACACGUCGAUAACCUACCCUUACG
CAGGGAAUAAACUUGGGAAACUGAGUAUAAUGCCCGAUUUGUAAUGUUAUCUGGAAUGAA
ACAUUGCGCAAA-GAUUAU-CG-UGUAAGGAUGGGUCGGCGGCCGAUUAGAUUGUUGGCG
GGGUAAUGGCCCACCAAGUCUACGAUCGGUAGGGGCCUUGAGAGAGGGAGCCCCGAGAGG
GUCACUGAGAAAUUGGACCCAGCCCUACGGGGUGCAGCAGGCGCGAAACCUCAUCAAUGC
ACGACAGUGUGAAUGGGGGACUCUACGUGCUCAUGCUUA-GCAUGGGCUUUUGCAUAGUG
UAAAUAGCUAUGCGAAUAAGGGGUGGGAAAGACCGGUGCCAGCAGCCGCGGUAACACCGG
CGCCUCAAGUGGCAUUCAGUAUUACUGGGCCUAGAGCAUCCGUAGCCGGAUGUGUAAAUC
UUUUGUGAAAUUGUUUGGCUUAACCAAACAGCGUGCAGAAGACACUGCAUAUCUAGGAAC
UGGUAGGCGCGUGAAGUAUUCUGUGGGGAGCGGUAAAAUGUGAUAAUCCGCGGAAGACUA
CCGGUGGCGAAGGCGUCACGCGAGAACAGAUUCGACGGUGAGGGAUGAAGGCCAGGGGAG
CAAAACGGAUUAGAUACCCGAGUAGUCCUGGCUGUAAACGCUGCAUGCAAGGUGUUGCGA
AUUCUU-GUGAAUUCGCAGUAUCGAAGGGAAGCCGUUAAGCAUGCCGCCUGGGAAGUACG
GUCGCAAGACUGAAACUUAAAGGAAUUGGCGGGGGAGCACCACAAGGGGUGCAGCGUGCG
GUUUAAUCUAACUUAACGCAGAAAAUCUCACCAGAGGCGACAGCAAGAUGAAGACCAGUC
UAAAGGGCUUGUCAGAUGAGCUGAGAGGUAGUGCAUGGCCGUCGUCAGCUCGUGCCGUAA
GGUGUCCUGUUAAGUCAGGCAACGAGCGAGACCUGUAUCCACAAUUGCUAGCAGCAACUU
CG-GUUGGACUGAGAACAUUGUGGGGACUGCCCGUGA-AACG-GGAGGAAGGUGCAGGCU
ACGGUAGGUCUGUAUGCUCCGAAUCUUCUGGGCUACACGCGCGCGACAAUGGUAUGGACA
AUGGGAUACUACUCCGAAAGGAGACGUUAAUCCUCGAAACCAUGCCUCAGUACAGAUUGU
GGGUUGUAACUCACUCACAUGACGCUGGA-UCCCUAGUAA--------------------
------------------------------------------------------------
------------------------------------------------------------
-------------------------
>HE650688
------------------------------------------------------------
------------------------------------------------------------
------------------------------------------------------------
------------------------------------------------------------
------------------------------------------------------------
------------------------------------------------------------
------------------------------------------------------------
------------------------------CUCUAGAAAGAGCAGCCGCGGUAAUCCCAG
CAGUCCGAGUCGUGGCCACACUUAUUAGGUCUAAAACAUUCGUAGCUUGCUUUGUAAGUU
CUUUGUGAAAUUGUUGCACUUAAUGCAACAGCGUGCAAGGGAGACUGCAAGGCUAGAGAC
UGGGAGACGCAAUGAGUACGUUCAAGGUAGCGGUAAAAUGUUUUAAUCUUGGACGGACUG
ACAAUGGCGAAGGCACAUUGCGAGAACAGAUCUGACAGUGAGGAAUGAAGGCCCGGGGCG
CAAAAUGGAUUAGAUACCCAUGUAGUCCGGGCAGUAAACACUGAUUACUAAACAUUGUGC
CCUCCUCGAGAGGGUGCAGUGCUGAAGGGAAGCUGAAGAGUAAUCUACCUGGGGAGUAUA
GCCGCAAGGCCGAAACUUAAAGGAAUUGGCGGGGGGACAC-ACAAGGGGUGACGCGUGCG
GUUCAAUUAGAUUCUACACCGUGAACCUUACCAGGAGCGACAGCAGAAUGAAGGUCAGUC
UAAAGGGCUUACCUAACACGCUGAGCGGAAUUGCAUGGCCGUCGUAAGCUUGUGCCGUGA
GGUGCCCUGUUAAAUCAGGUAACAAGCGAGACCUGCACCCAUAAUUGCUA--------CC
CG-GAGA--GGGAGCACAUUAUGGGGACCGCUCCGGC-AAUGGAGAGGAAGGUGCAGUCA
ACGACAGGUGAGUACGGUCCUAAUCCCCUGGGCUACACGCGCGCGGCAAUGCUAUGUUCA
AUGAGACGCGACUCCGAAAGGAGAAGCAAAUCCCCUAAAACAUAGCCUAGUUCAGAUUGA
AGUUUGCAACCUAACUUCAUGACGCUGGAAUCCCUAGUAAUCGGAUGUUAGC-AGCGUCC
GGUGAAUAAGUCACAGUUCCUUGUACACACCGCCCGUCAUCUUGCUGAA--AAAACUCGA
GCCAUCCGGAAGAUCUG----GCGGCGCUCU-----------------------------
-------------------------
>EU731477
------------------------------------------------------------
-----------A--GUUGAAAGCAAACUGCUCAGUAACACGUAGCUAACCUACCCUUAAG
UCAAGGAUAACCUCGGGAAACUGAGGAUAAUACUUGAUAGAAGACAUACCCUGGAAUGAU
UUGUCUUUUAAAUUC----GC-GCUUAAGGAUGGGGCUGCGGUGGAUUAGGUUGUUGGCG
GGGUAAUAGCCCACCAAGCCGAAGAUCCAUAAGGGCUCUUAGCGGAGAAGCCUUGAGAGG
GAAUCUGAGACACUAUUCCCAGCCCUACGGGGUGCAGCAGCUAGGAAUAAUCUACAAUGC
GCGAAAGCGUGAUAGUUUGAAUCAAAGUGUUUAUCCAUU-GGAUAAGCUUUUGUAAAAUG
UAAAAAGUUUUACGAAUAAGGACUGGGUAAGACUAGUGCCAGCCGCCGCGGUAAUACUAG
CGGUCCAAGUCGCAGCCAUUUUUAUUGGGUCUAAAACAUCCGUAGCUUGCCUAUUAAGUU
CCUUGUGAAAUUUUAUAUCUUAAAUAUGAAGCGAGCAAGAAGUACUGGUAGGCUAGAGAC
UGAAAGACGUAAAGAGUAUGUUCGGAGUAGCGGUAAAAUGUGUCAAUCCUGGACAGACUU
ACAAUAGCGAAGGCACUUUACGAGGACAGUUCUGACAGUAAGGGAUGAAGGCUAGGGGCG
CAAAAGGGAUUAGAUACCCCUGUAGUCCUAGCAGUAAACACUGCACACUAAACAUUAGUG
CCUCUUCGGGAGGUAUUAGUGCUGAAGGGAAGCCGAAGAGUGUGCUACCUGGGAAGUAUA
GUCGCAAGGCUGAAACUUAAAGGAAUUGGCGGGGAGACACUACAACAGGUGACGCGUGCG
GUUUAAUUAGAUUAUACCCCGUGAACCUCACCAGGAGCGACAGCAGAAUGAAGGUCAGUC
UGAAGGGCUUACCUGACACGCUGAGAGGAGCUGCAUGGCCGACGUCAGCCUGUGCCGUGA
GGUGACCUGUUAAAUCAGGUAACAGGCAAGACCUAC------------------------
------------------------------------------------------------
------------------------------------------------------------
------------------------------------------------------------
------------------------------------------------------------
------------------------------------------------------------
------------------------------------------------------------
-------------------------
>EF106701
------------------------------------------------------------
------------------------------------------------------------
------------------------------------------------------------
------------------------------------------------------------
------------------------------------------------------------
---------------------------------------GUCAGGAAUCUUCUGCAAUGC
GCGAAAGCGUGACAGACGUAACCAGAGUGUUUCUCAA-U--GAGAAACUUUUGUGGAAUG
UAAAAAGUUUACGCAAUAAGGACUGCGUAAGACUAGUGCCAGCCGCCGCGGUAAUACUAG
CGGUCCAAGUCGCAACCACUAUUAUUGGGUCUAAGACAUCCGCAGCUUGCCUAGUAAGUU
UCUUGUGAAAUCUUAUGUCUUAAGCAUAGGGCGAGCAAGAAGUACUGCUAGGCUAGAGAC
CGGGAGAAGUAAGGAGUACGUUCAGAGUAGCGGUAAAAUGUGUUAAUCCUGAACGGACUA
ACAAUAGCGAAGGCACCUUACUAGAACGGUUCUGACAGUCAGGGAUGAAGGCUAGGGGCG
CAAAACGGAUUAGAUACCCGUGUAGUCCUAGCAGUGAACACUGCACACUAAACCUUGUGA
UCUCCUCGAGAGAUUGCAGGGCUGCAGGGAAGCCGAAGAGUGUGCUACCUGGGAAGUAUA
GUCGCAAGGCCGAAACUUAAAGGAAUUGGCGGGAGA-CACUACAACGGGUGACGCGUGCG
GUUCAAUUAGAUUCCACACCGUGAACCUCACCAGGAGCGACAGCAGGAUGAAGGUCAGUC
UGAAGGGCUUACCUGACACGCUGAGAGGGGAUGCAUGGCCGACGUCAGCCUGUGCCGUGA
GGUGACCUGUUAAAUCAGGUAACAGGCAAGACCCUCAUCUCUAUUUACUA--------UG
U------------GUACUAUAGAGAGAUUGCCAUUG-UAAAAUGGAUGAAAGCGGGGGCU
ACGUUAGGUGAGUACAUCCCAAAUCCCCUGGGCAACACGCGCGCGUCAAUGGCAGAUACA
AUGGGACGCGACUCUGAAAAGAGAAGCCAAUCUCUUAAAGUCUGUCUCAGUCCAGAUUGA
GGUUUGCAACUCAGCCUCAUGACGCUGGAAUCCGUAGUAAUCGGGUGUUGU-CAGCGCCC
GGUGAAUAGGUCACUGUCCCUGGCACG---------------------------------
------------------------------------------------------------
-------------------------
>AJ236487
------------------------------------------GNCGGCC--GCCAGUGUG
AUGGAUAUUGCG-AAUUC--GGCUUACGGCUCAGUAACACGUNGGUAACCUGCCCUGUGG
UCGGAAAUAACCUCGGGAAACUGAGGGUAAUGUCCGAUAGGAGAUUUGGCCUGGAAUGGU
AUUUCUCCCAAA--CACGUG---CCAUAGGAUGGGCCGGCGGCUGAUUAGGCUGUUGGUG
GGGUAACGGCCCACCAAACCUAAGAUCAGUACGGGCCUUGAGAGAGGUAGCCCGGAGAGG
GACACUGAGAUACGGGUCCCAGCCCCACGGGGUGCAGCAGGCGCGAAACCUUUACAAUGC
ACGAAAGUGUGAUAGGGGGAUACUCAGUGCUACGGCUCU-GCGUAGGCUUUUGUCGAUCG
UAAAUAGAUCGGCGAAUAAGUGGUGGGUAAGACCGGUGCCAGCCGCCGCGGUAACCCCGG
CGCCACAAGUGGUCAUCGCGAUUAUUGGGCCUAAAGCGUUCGUAGCCGGCUUGGUAAAUC
UCUUGUGAAAUUGUUCGGCUUAACCGGACAGCGUGCAGGAGACACUGCCAAUCUCGAGAC
CGGGAGGCGUAAGAAGUAUGUCAUGGGGACUGGUAAAAUGGGAUAAUCCAUGAUAGACUA
CCGAUGGCGAAGGCAUCUUACGAGAACGGAUCUGACGGUGAGGAACGAAAGCCAGGGGAG
CGAACCGGAUUAGAUACCCGAGUAGUCCUGGCCGUAAACGCUGUGAGCUAGGUGCUGCGU
AUCUCAUGAGAUGC-GCGGUGUCGGAACGAAGGUGCUAAGCUCACCGCCUGGGAAGUACG
GUCGCAAGACUGAA----------------------------------------------
------------------------------------------------------------
------------------------------------------------------------
------------------------------------------------------------
------------------------------------------------------------
------------------------------------------------------------
------------------------------------------------------------
------------------------------------------------------------
------------------------------------------------------------
------------------------------------------------------------
-------------------------
>KJ563988
------------------------------------------------------------
-----------------------UACCGGCUCAGUAACACGUCAAUAAUCUGCCCUUAGA
UCUGGGAUAACCUUGGGAAACUGAGGACAAAACCGGAUAGGGAAUAAAAGCCGGAAUGCU
UUAUUCUUCAAAAG-CAAUG---UCUAAGGAUGAGUUGGCGGCGGAUUAGGUUGUUGGUG
GGGUAAAAGCCCACCAAGCCUAAGAUCCGUAGGGGCCUUGAGAGAGGGAGCCCCGAGAAG
GGCACUGAGAUACUGGCCCUAGCCCUACGGGGUGCAGCAGGCGCGAAACCUUUACAAUGC
ACGCAAGUGUGAUAAGGGAAUCCCGAGUGCUUACGCUUU-ACGUAGGCUUUUGCCAAAGG
UAAAGACUUUGGCGAAUAAGUGGUGGGAAAGACUGGUGCCAGCAGCCGCGGUAACACCAG
CGCCACGAGUGGGGACCAGAAUUAUUGGGCUUAAAGCGUCCGUAGCCGGUUAAGUAAAUC
UUUUGUGAAAUUGUUGGGCUCAACCUAACACCGUGCAGAAGACACUGCUUAACUUGGGAC
CGGGAGAAGUUAGGAGAAUGUCAGGGGAAGCGGUAAAAUGCUAUAAUCCCUGAUAGACUA
CCUGUGGCGAAGGCGCCUAACUAGAACGGAUCCGACGGUGAGGGACGAAAGCCAGGGGAG
CGAACCGGAUUAGAUACCCGAGUAGUCCUGGCCGUAAACGCUGCGAGCUAGGUGUUGCAU
AUUCUCCGUGAAUAUGCAGUAUCGAAGCGAAAGUGUUAAGCUCGCCGCCUGGGAAGUACG
GUCGCAAGACUGAAACUUAAAGGAAUUGGCGGA---------------------------
------------------------------------------------------------
------------------------------------------------------------
------------------------------------------------------------
------------------------------------------------------------
------------------------------------------------------------
------------------------------------------------------------
------------------------------------------------------------
------------------------------------------------------------
------------------------------------------------------------
-------------------------
>AM076832
------------------------------------------------------------
------------------------------------------------------------
------------------------------------------------------------
--------------------------AAGGAUGGGUCAGCGGCUGAUUAGGUUGUUGGUG
AGGUAACGGCUCACCAAGCCCAUGAUCAGUAGGAGCCUUGAGAGAGGUAGCUCCGAGAAG
GGCACUGAGAAAAGGGCCCUAGCCCUACGGGGUGCAGCAGGCGGGAAACCUUUACACUGU
GCGCAAGCACGAUAAGGGAAUCCAAAGUGCCUAUACUUG-GUAUAGGCUUUUUGCAAGAG
UAAAUAUCUUUAG-AAUAAGUGGUGGGUAAGACGGGUGCCAGCCGCCGCGGUAAUCCCCG
CGCCACAAGUGGCGACCGCAUUUAUUGGGCCUAAAGCGUCCGUAGCAGGCUAAGUUAGUU
CCUUGUGAAAUCGUGUGGCUUAACCAUACGGCGUGCAAGGGAUACUGCUUAGCUAGGAAC
UGGGAAGAGUAGAGGGUAUUUCUGGGUUAGCGGUAAAAUGCUAUAACCCCAGAAGGACCG
CCAAUGGCGAAGGCACUCUACUGGAACAGGUUCGACUGUGAGGGACGAAAGCUAGGGGAU
CAAUCCGGAUUAGAUACCCGAGUAGUCCUAGCUGUAAACGCUGCGUGCUAGGCGUUGCCA
GAACUACAUGUUUUGGCAGUGUCGUAGUGAAGACGUUAAGCACGCCGCCUGG-AAGCACG
CAGGCAAGGCUGAAACUUAAAGGAAUUGGCGGGGAAGCACUACAACGGGUGCAUCGUGCG
GUUUAAUUUAAUUCCACGCAGAGCAUCUCACUAGGAGCAACGGCAGGAUGAAGGUCGAGC
UGAAGACUUUACUUGACGAGCCGAGUGGUGCUGCAUGGCCGUCGUCAGCUCGUGCCGUAA
GGUGUCCUCUUAAGUGAGGCAACGAGCGAGACCCGUGUCUGCAAUUGCAAACGAGUACUC
CG-GUACGAUCGAGCACAUUGCGGAGACUGCCUUGG-AAACAAGGAGGAAGGUUCGGGCA
ACGAUAAGUCUGUAUAGCCCUAAUCUCCUAGGCUACACGCGCGAUGCAAUGAUAGGGACA
AUGGGAUACAACUCCGAAAGGAGAAGUUAACCUCC-AAACCCUAUCUUAGUACGAAUCGA
GGUUUGUAACUCAGCCUCGUGACGCCGGAAUCCGUAGUAAUUGGAUUUUAU-CAGAGUCC
AGUGAAUAUGUCCCUGCUUCUUGCACACACCGCCCGUC----------------------
------------------------------------------------------------
-------------------------
>LC139893
------------------------------------------------------------
------------------------------------------------------------
------------------------------------------------------------
------------------------------------------------------------
------------------------------------------------------------
------------------------------------------------------------
------------------------------------------------------------
------------------------------------------------------------
-------AGUGGCAACCACGUUUAUUGGGUCUAAAGCAUCCGUAGCCUGUUUUGUAAAUU
UCCUGUGAAAUCGUCCGGCCUAACCGAACGGCGUGCAGGAAAAACUGCAAGACUUGAGAC
UGGGAGAGGUAAAGAGUAUUCCGGGGGGAGCGGUAAAAUGUUAUAAUCCCCGGAGGACUA
CCGAUGGCGAAGGCACUUUACCAGAACAGAUCUGACGGUGAGGGAUGAAAGCCAGGGGAG
CGAUCCGGAUUAGAUACCCGAGUAGUCCUGGCUGUAAACGCUGCAUGCCAGAUGUUGCAC
AAUCUACGCGAUUGUGCAGUGUCGUAAUGAAGAUGUUAAGCAUGCCACCUGGGAAGUACG
GUCGCAAGACUGAAACUUAAAGGAAUUGGCGGGGGAGCACUACAAGGGGUGCGGCGUGCG
GUUUAAUCGAAUUCAACGCCGAGAAUCUCACCAGAGGCGACGGCAGGAUGAAGGUCAGUC
UAAAGGGCUUACCAGACGAGCCGAGAGGUGGUGCAUGGCCGCCGUCAGCUCGUGCCGUGA
GGUGUCCUGUUAAGUCAGGCAACGAGCGAGACCUGUGUCUUUACUUGCUAGCGUGUCCGC
AA-GGGUGAGCGAGCACAGUAAAGAGACUGCCUUCGA-AAGGAGGAGGAAGGUGCAGGCU
ACGGUAGGUCUGUAUGCCCCGAAUCUUCUGGGCUACACGCGCGCAACAAUGGUAGGUACA
AUGGGGUGCAACUCCGAAAGGAGAAGCUAAACCUCUAAACCCUAUCCUAGUACAGAUCGA
GGUUUGUAACUCAACCUCGUGACGUCGGAAUCCCUAGUAAUCAGAGUUUAG-CAUACUCC
GGUGAAUAUGUCCCUGCUCCUUGCACACACCGCCCGUC----------------------
------------------------------------------------------------
-------------------------
>JF262383
------------------------------------------------------------
--GUCU--UCUAGCAAUAGAGGCGGAAUGCGCAUUAACACGUCGGUAAUCUACCCUAGAG
UCGGGGAUAACCUUGGGAAACUGAGG-UAAUACCCGAUAGGGAAGGGGAA-UGGAAA-CA
CCCUUCUCUAAG--UUCGAG---CUCUAGGAUGAGCCGGCGGCCGAUUAGGCUGUUGGUG
GGGUAAUGGCCCACCAAACCUAUGAUCGGUAGGGGCUUUGAAAGAAGGGGCCCCGCGAAG
GACACUGAGGAACUGGUCCUAGCCCUACGGGGUGCAGCAGGUACGAGGUUUCUGCAAUAC
ACGAAAGUGUGACAGGGGAAUCCAAAGUGCUUAAGCAAUAGCUUAGGCUUUUGCGGAGUG
UAAAUAGCUCCG-GAAUAAGUGGUGGGUAAGACGGGUGCCAGCAGCCGCGGUAACCCCCG
CGCCACGAGUGGCAAUCGGCAUUAUUGGGUCUAAAGCGUCCGUAGUCGGCUUUGUAAAUC
UCUCGUGAAAUCGUCUCGCUCAACGGGACGGCGUGCGAGAGACACUGCAAGGCUCGGGAC
CAGAAGGUGCAAGAGGUAUUCCUGGGGUAGCGGUAAAAUGCGAUAAUCCUUGGAGGACCA
CCGAUGGCGAAGGCAUCUUGCAAGAAUGGGUCCGACGAUGAGGGACGAAAGCCAGGGGAG
CAAAACGGAUUAGAUACCCGAGUAGUCCUGGCUGUAAACGCUGCGAGCUAGGUGUUGCAC
UUCCCUCGUGGAAGUGCAGUAUCGUAGAGAAGUCGUUAAGCUCGCCACCUGGGAAGUACG
GUCGCAAGGCUGAAACUUAAAGGAAUUGGCGGGGGAGCGCUACAAGGGGUGCGGCGUGCG
GUUUAAUCUAACUCAACGCAGAGAAUCUCACUAGCGGCGACGGCAGGAUGAAGCUCUGGC
UGAAGACCAUAGCUAACGAGCCGAGAGGUAGUGCAUGGCCGCCGUCAGCUCGUGCCGUAA
GGUGUCCUCUUAAGUGAGGCAACGAGCGAGACCUGCGCACACUAUUGCUAACGGGCGAUC
CG-UCGUGACCGAGCACAUCGUGUGGACUGCUCUCGA-AAGGGAGAGGAAGGUGCAGGCA
ACGGUAGGUCUGUAUGCUCCGAAUCUGCUAGGCUACACGCGCGCAACAAUGGUAGGGACA
ACAGGAUGCCACUCCGAAAGGAGGAGCUAACCCUCAAAACCCUAUCCCAGUUUAAAUCGA
GGGUUGUAACUCACCCUCGUGACAUCGGAAUCCCUAGUAAUCAGGUGUUAGC-AUCGCCU
GGUGAACAUGUCCCCGCUCCUUGCACUCACCGCCCGU-----------------------
------------------------------------------------------------
-------------------------
>AB119603
------------------------------------------------------------
------------------------------------------------------------
------------------------------------------------------------
------------------------------------------------------------
------------------------------------------------------------
------------------------------------------------------------
------------------------------------------------------------
----------------------------------------AGCCGCCGCGGUAACACCAG
CGCCCCAAGUGGCGAUCCUUUUUAUUUGGCCUAAAGCGUCCGUAGCCUGUUUGGUAAAUC
UUUUGUGAAAUUGUUUUGCUUAACGAAACAACGUGCAGGAGAGACUGCCAAGCUAGGGAC
CGGGAGGAGUCAGAGAUAUGCUGGGGGGAGCGGUAAAAUGCUAUAAUCCUCGGUAGAUCA
CCGU-GGCGAAGGCGUCUGACUAGAACGGGUCCGACGGUGAGGGACGAAAGCCAGGGGAG
CAAACCGGAUUAGAUACCCGAGUAGUCCUGGCCGUAAACGCUGUGAAUUAGGUGUUGCAU
AAUCUCCGUGAUUGUGCAGUGUCGAAGCGAAGGUGUUAAAUUCACCGCCUGGGAAGUAUG
GUCGCAAGACUGAAACUUAAAGGAAUUGGCGGGGGAGCACUACAAGGGGUGCGGCGUGCG
GUUUAAUCUAACUCCACACAGAGAAUCUCACCAGAAGCGACGGCAAGAUGAAGGUCAGUC
UAAAGGGCUUACCUGAUGAGCCGAGAGGUAGUGCAUGGCCGCCGUCAGCUCGUGCCGUAA
GGUGUCCUGUUAAGUCAGGCAACGAGCGAGACCUGUAUCCACAGUUGCUAACGACUCAUU
U-UGAGAA-UCGAGCACACUGUGGGGACUGCCUUGGA-AACAAGGAGGAAGGUGCAGGCA
ACGGUAGGUCUGUAUGCUCCGAAUCUUCUGGGCUACACGCGCGCAACAAUGGCAUAGACA
AUGGGUUGCCACUCCGAAAGGAGAAGCUAAACCUCGAAACUAUGUCUUAGUACAGAUUGA
GGGUUGUAACCCACCCUCAUGACGCUGGAAUCCCUAGUAAUCGAACGUCAUC-AGCGUUC
GGUGAAUAUGUCCCUGCUCCU---------------------------------------
------------------------------------------------------------
-------------------------
>GU257133
------------------------------------------------------------
-----------------UUCGCCNUACGGCUCAGUAACACGUCGAUAAUCUGCC-UAAGG
UCUGGGAUAGCCUCGGAAAACUGAGGGUAAACCCGGAUAUGGGAUAAAAUCUGGAAUGAU
UUAUCCUAGAAA-AG-AAUG---CCUUAGGAUGAGUCGGCGGCCGAUUAGGUUGUUGGCG
GGGUAAUGGCCCACCAAGCCCAAGAUCGGUAGGGGCCCUGAGAGGGGAAGCCCCGAGAAG
GGCACUGAGAUACUGGCCCUAGCCCUACGGGGUGCAGCAGGCGCGAAACCUCUACAAUGC
ACGAAAGUGUGAUAGGGGGAUCCCGAGUGCUUACACUCA-GUGUAAGCUUUUUCUAAGAG
UAAACACCUUAGAGAAUAAGUGGUGGGUAAGACUGGUGCCAGCCGCCGCGGUAACCCCAG
CGCCACAAGUGGCAACCACAUUUAUUGGGCCUAAAGCGUCCGUAGCCGGUUUGGAAAGUC
UUUUGUGAAAUCAUUGGGCUUAACUCAAUGGCGUGCAGAAGAUACUAACAGACUCGGAAC
CGGGAGGAGCCGGAAGUAUUUUUGGGGGAGCGGUAAAAUGCUAUAAUCCCAAAAGGACUA
CCUGUGGCGAAGGCGUCCGGCUAGAACGGAUUCGACGGUGAGGGACGAAAGCCAGGGGAG
CAAAACGGAUUAGAU-GAUUUUUUG-CCAAAAAAUCGAGUAAAUGCACUAAGUGCAAUAC
UCACUUUGUGAGAUUGCACGAACUAUGU-UUGCU-UUA--UCUAC----UG--UAGUUCG
-U-GAAA-----AAUCAUGAGGGAAAUGGCAAUAAAAUCCUAAAACCCGAGUAGUCCUGG
CUGUAA----ACUCUGCG-AGCUAGGUGUUGCAUAUUCUUCGG-AGUAUGCAGGUCGGAG
CGAAGGUGUUA-------------------------------------------------
------------------------------------------------------------
------------------------------------------------------------
------------------------------------------------------------
------------------------------------------------------------
------------------------------------------------------------
------------------------------------------------------------
------------------------------------------------------------
-------------------------
>AB019753
-----------------------UGCGGCUAUCUGGUUUGCGCUUAGACAUGCAAGUC-G
UUGGC-UCUUCGGA-GUCAAGGCGAACUGCUCAGUAACACGUAGCUAACCUGCCCUAAUG
CCUGCCAUAUACUCGGGAAACUGAGGGUAAUAGCAGAUAGAAGAUUUCUACUGGAAUGUG
UUGUCUUUCAAA-GUUUG--UG---UUAGGAUGGGGCUGCGGCUGAUUAGGUUGUUGGCG
GGGUAAUGGCCCACCAAGCCAUUGAUCAGUAAGGGCUCUUAGCGGAGAGGCCCUGAGAGG
GAAUCUGAGACACUAUUCCCAGCCCUACGGGGUGCAGCAGUCGGGAAACUUCCACAAUGC
ACGAAAGUGUGAUAGAGCAAGCCAGAGUGAUUCUCUUAA-UGAGAAUCUUUUAUAAGAUG
UAAAAAGUCUUAUGAAUAAGGACUGGGCAAGACUGGUGCCA-CCGCCGCGGUAAUACCAG
CGGUCCAGGUCGCAAUCAUUUUUAUUGGGUCUAAAACAUCCGUAGCUUGCUAUGCAAGUC
UUUUGUGAAAUCUCAUCUCUUAAGGAUGAA-AGUGCAAGAGAUACUACAUAGCUAGAGAC
CGGGAGACGUAAGGAGUACGGUUGGGGUAAUGGUAAAAUAUGUUGAUCCUUUCUGGACUC
ACGAUAGCGAAGGCACCUUACGAGAACGGAUCUGACAGUCAGGGAUGAAGGCUAGGGGCG
CAAAACGGAUUAGAUACCCGUGUAGUCCUAGCAGUAAACACUGCACACUAAACAUUGGAG
CCUCCUCGAGAGGUUUCAGUGCUGUAGGGAAGCCGUAGAGUGUGCUACCUGGGAAGUAUA
GUCGCAAGGCCGAAACUUAAAGGAAUAGGCGGGGGAGUACUACAACGAGUGACGCGUGCG
GUUCAAUUAGAUUCUACACCGUGAACCUCACCAGGACCGACAGCAGAAUGAAGGUCAGUC
UAAAGGGCUUACCUGACACGCUGAGAGGAGAUGCAUGGCCGACGUCAGCCUGUGUCGUGA
GAUGACCAGUUAAAUCUGGUAACAGGCGAGACCCGUGCAUACAGUUGCCA-C--------
-----------GUGCACACUGUAUGGACUGCCUUGG-UAACAAGGAGGAAGGUACGGGCU
ACGUUAGGUGAGUACGCCCCGAAUGCCCUGGGCUACACGCGCGCGGCAAUGCUGCAUUCA
AAGGGUUGCGACUCCGAGAGGAGAAGCCAAUCUCAUAAACUGCAGCCUAGUUCAGAUCGA
GGAUUGCAACUCAUCCUCGUGACGCUGGAAUUCGUAGUAGUCGUUCGUUAUC-AGCGAAC
GGUGAAUAAGUCACUGCUCCUUGCACUCACCGCCCGUCAAACCAACCGAGUUUUGCAUUG
GCGAGGCCC----GUCA----GGGACGAACCUUUGUAAGACAAGGUAGGU----------
-------------------------
>GU127420
------------------------------------------------------------
------------------------------------------------------------
------------------------------------------------------------
------------------------------------------------------------
------------------------------------------------------------
------------------------------------------------------------
------GUGUGAUAGGGGAAUU-UUAGUGCUUACAAAUU-GGUAAG-CUUU-GCCAAGAG
UAAACAUCUUGGAGAAUAAGUGGUGGGCAAGACUGGUGCCAGCCGCCGCGGUAACACCAG
CGCCACGAGUAGGAGCCGCUUUUAUUUGGCCUAAAGCAUCCGUAGCCGGAUUUGCAAAUC
CUUUGUGAAAUUGUUGGGCUUAACCUAACAGCGUGCAAAGGAGACUACAUUUCUUGAGAU
UGGGAGGAGUUAGAGGUAUUCUAUGGGGAGCGGUAAAAUGCUAUAAUCCUUAGAAGACCA
CCUGUGGCGAAGGCGUCUAACUAGAACAAUUCUGACGGUGAGGGAUGAAAGCUGGGGGAG
CGAUCCGGAUUAGAUACCCGAGUAGUCCCAGCUGUAAACACUGUGAGCUAGGUGUUGCAU
GGUCUUCGUGACUAUGCAGUAUCGUAAUGAAGAUGUUAAGCUCACCGCCUGGGGAGUACG
GUCGCAAGACUGAAACUUAAAGGAAUUGGCGGGGGAGCACUACAAGGGGUGCGGCGUGCG
GUUCAAUUCAAUUCAACGCGGGAAAUCUCACCAUGGGCGACGGCAGGAUGAAGGCCAGUC
UAAAGGGCUUGCCUAACAAGCCGAGAGGUGGUGCAUGGCCACCGCCAGCUCGUGCCGUAA
GGUGUCCAUUUAAGUAUGGUAACGAGCGAGACCUGUAUCUACA-UUGCUACGAUUUCUUU
UG--AAAGAUCGAGCACAUUGUAGGGACUGCCUUGG-AAACAAGGAGGAAGGUGCAGGC-
ACGGUAGGUCUGUACGCCCCGAAUCUCAUGGGC-ACACGCGCGC-ACA-UGGUAAUGACA
-UGGGACACGACUCCGAAAGGAGAAGUUAAACCUCUAAACAUUAUCUUAGUCCAGAUUGA
GGA-UGUA-CUCAUCCUCAUGACGUUG-AAUCCCUA--AACCAGGU--------------
------------------------------------------------------------
------------------------------------------------------------
-------------------------
>AB107839
------------------------------------------------------------
-------------------------ACGGCUCAGUAACACGUCGAUAAUCUGCCCUUAGG
UCAGGGAUAAUCUCGGGAAACUGAGUCUAAUACCUGAUAUGAGAUUGAAACUGGAAUG-U
UCUUUCUUUAAA--CUCGUG---CCUAAGGAUGAGUCGGCGGUGGAUUAGGUAGUUGGCG
GGGUAACUGCCCACCAAGCCACAGAUUCAUACGGGCUCUGUGAGAGGUUACCCCCUGAAU
GACACUGUUAUAUUCCCCCAGGCCCU-CUGGGU-CA-CAGGCGCGAA-CCUUU-CAA-GC
-CGAAAGUG-UAUA-GGGGAUUCAAAGUGCU-UUAUCAAUAGCAUGGCUUUG-CCAAAAG
UAA---UCUUUUGGAAUAAGUGGUGGGCAAGACUGGUGCCAGCCGCCGCGGUAACACCAG
CGCCACAAGUGGCAAUCAUGUUUAUUGGGCCUAAAGCGUUCGUAGCCGGUUUGAUAAAUU
CACUGUGAAAUUGCAUUGCUCAACUUUGCAACGUGCAGAGAAGACUGUCAAACUAGAGAC
CGGGAGAGCUUGGAG-UAUUCUUGGGGGAGCGGUAAAAUGUUAUAAUCCCUUGAAGACUA
CCGU-GGCGAAGGCGCCAAGCUAGAACGGUUCUGACGGUGAGGGACGAAAGCCAGGGGAG
CGAUCCGGAUUAGAUACCCGUGUAGUCCUGGCCGUAAACGCUGCGAGUUAGGUGUUGCGC
AUACUUCGAGUUGC-GCAGUGUCGAAGAGAAGUCGUUAAACUCGCCGCCUGGGAAGUACG
GUCGCAAGACUGAAACUUAAAGGAAUUGGCGGGGGAGCAC--------------------
------------------------------------------------------------
------------------------------------------------------------
------------------------------------------------------------
------------------------------------------------------------
------------------------------------------------------------
------------------------------------------------------------
------------------------------------------------------------
------------------------------------------------------------
------------------------------------------------------------
-------------------------
>HM195134
------------------------------------------------------------
------------------------------------------------------------
------------------------------------------------------------
------------------------------------------------------------
------------------------------------------------------------
------------------------------------------------------------
------------------------------------------------------------
--------------------------------AUUGUGUCAGCCGCCGCGGUAAUCCUAG
CGGUCCAAGUCGCAGCCAACAUUAUUAGGUCUAAAACAUCCGUAGCUUGCCUUGUAAGUC
UCUUGUGAAAUCCGGCAUCUUAAGUGUCGGGCGCGCAGGAGGUACUGCAUGGCUAGAGAC
UGGGAGACGUAAGGAGUACGGUCAAAGUAGUGGUAAAAUACGUUAAUCUUGGCCGGACUU
ACAACAGCGAAGGCACCUUACGAGAACAGUUCUGACAGUGAGGGAUGAAGGCCAGGGGCG
CAAAACGGAUUAGAUACCCGUGUAGUCCUGGCAGUAAACACUGCACACUAAACAUCGGGA
CCUCUUCGAGAGGUUUCGGUGCUGAAGGGAAGCCGAAGAGUGUGCUACCUGGGGAGUAUA
GUCGCAAGGCCGAAACUUAAAGGAAUUGGCGGGGAGAUACUACAACGGGUGACGCGUGCG
GUUCAAUGCGAUUCUACACAGGAAACCUUACCAGGACCGACAGCAGAAUGAAGGUCAGUC
UAAAGGGCUUACCUGACACGCUGAGAGGCGUUACAUAUCCGACGUCAGCCUGUGUCGUGA
GAUGACCUGUUAAAUCAGGUAACAGGCAAGACCCACAUGCAUAUUUACUA--------UG
A------------GUACUAUAUGCAGAUUGCCUUGG-UAACAAAGAUGAAAGCGUGGGCU
ACGUUAGGUG-GCAUGGCCCGACAGCCCUGGGAUACACGCGCGCGUCAAUGGUGAAUACA
GUGGGAUGCAACUCUGAAAAGAGAAGCCACCCCCAUAAAGUUCAUCCCAGUCCAGAUUGA
GGUUUGCAACUCAGCCUCAUGACGAUGGAAUCCGUAGUAAUCGUUUGUUAGC-AGCGAAC
GGUGAAUACGUCACUGUCUC-UGCACACACCGCCCGUCAAAUCGUC-GACUGCA------
------------------------------------------------------------
-------------------------
>AY454688
------------------------------------------------------------
------------------------------------------------------------
------------------------------------------------------------
------------------------------------------------------------
------------------------------------------------------------
-------------------------CGCGGGAUGCAGCAGGCGCGAAACCUUUACAAUGC
ACGCAAGUGUGAUAAGGGGAUCCCCCGUGCUCAUGCACA-GCAUGGGCUUUUGCAUAGUG
UAAAUAGCUACGCGAAUAAGUGGUGGGUAAGACUGGUGCCAGCCGCCGCGGUAACACCAG
CGCCACGAGUGGUAACCACGUUUAUUGGGCCUAAAGCGUCCGUAGCCGGUUUGGUAAAUC
CUUUGUGAAAUUGUGCAGCUCAACUGUACAACGUGCAAGGGAGACUGCCAGACUCGAGAC
CGGGAGGAGUCAGAAGUAUUCCAGGGGGAGCGGUAAAAUGUUAUAAUCCCUGGAGGACUA
CCGU-GGCGAAGGCGUCUGACCAGAACGGAUCUGACGGUGAGGGACGAAAGCCAGGGGAG
CGAACCGGAUUAGAUACCCGAGUAGUCCUGGCCGUAAACGCUGCCAGCUAGGUGUUGCAU
CAGUCACGAGCUGGUGCAGUGUCGAAAGGAAGCUGUUAAGCUGGCCGCCUGGGAAGUACG
GUCGCAAGACUGAAACUUUAAGGAAUUGGCGGGGGCGCACCACAAGGGGUGCGGCGUGCG
GUUUAAUCUAACUCAACGCAGAGAACCUUACUAGGGGCGACGGCAGGAUGAAGGCCAACU
UGAAGAGUUUACCUGACAAGCCGAGAGGUGGUGCAUGGCCGCCGUCAGCUCGUGCUGUGA
AGUGUCCAGCUAAGCCUGGCAACGAGCGAGACCUGUAUCUUCAAUUGCUAGCAGCUG-CU
UG--CAGGACUGAGCACUUUGAAGAGACUGCCUUGGA-AACGAGGAGGAAGGUGCAGGCU
ACGGUAGAUCUGUAUGCCCCGAAUCCCCUAGGCUACACGCGCGCAACAAUGGUUGGGACA
AUGGGAUGCCACUCCGAAAGGAGAAGCUAAACCUCUAAACCCAAUCCAAGUCCAGAUUGA
GGCUUGCAACUCAGCCUCAUGACGACGGAAUCCCUAGUAAUCAGAAGUCAUC-AUCUUCU
GGUGAAUAUGUCCCUGCUCCUUGCACAGUUCACC-GAAUCACUAGU--------------
------------------------------------------------------------
-------------------------
>AB831314
--------------------GAUCGCUGCUAUUAGGGUUCGACUAAGCCAUGCAAGUCAA
GGGGGUC-UUCG-GACCACCGGCAAACUGCUCAGUAACACGUCGAUAACCUGCCCUUAGG
UUCGGAAUAACUUCGGAAAACUGAGGCUAAUACCGAAUAGGAGAAUUGUACUGGAAUGUC
UUUUCUUUUAAAAC-UUCGGUG-CCUAAGGAUGGGGCGGCGGCGGAUUAGAUUGUUGGUG
UGGUAACGGCUCACCAAGUCUGAGAUCUGUAGGGGCCAUGAGAGUGGUAGCCCCGAGAAG
GACACUGAGACACAGGUCCUAGCCCUACGGGGUGCAGCAGGCGCGAAACCUUUACAAUGC
ACGAAAGUGUGAUAAGGGAACCCUGAGUGCUUUGUUUUC-GCA-AGGCUUUUGUCAAGAA
UAAAAAUCUUGGCGAAUAAGUGGUGGGUAAGACUGGUGCCAGCAGCCGCGGUAACACCAG
CGCCACGAGUGGGGAUCAUGUUUAUUGGGCCUAAAGCGUCCGUAGCCGGUUUGAUAAAUC
UUUUGUGAAAUUGUCGUGCUUAACAUGACAGCGUGCAAGAGACACUAUUUAACUUGGAAC
UGGGAGGAGUCAGAGGUAUUCUAGGGGGAGCGGUAAAAUGUUAUAAUCUCUAGAGGACCA
CCUGUGGCGAAGGCGUCUGACUAGAACAGCUUCGACGGUGAGGGACGAAAGCCAGGGGAG
CAAAACGGAUUAGAUACCCGAGUAGUCCUGGCUGUAAACGCUGCGAGCAAGGUGUUGCAU
AUCUUUCGUGGAUGUGCAGUAUCGAAAUGAAGAUGUUAAGCUCGCCGCCUGGGAAGUAUA
GUCGCAAGACCGAAAC--------------------------------------------
------------------------------------------------------------
------------------------------------------------------------
------------------------------------------------------------
------------------------------------------------------------
------------------------------------------------------------
------------------------------------------------------------
------------------------------------------------------------
------------------------------------------------------------
------------------------------------------------------------
-------------------------
>FJ810531
--------------------GGUUGCUGCUAUUGGGGUUCGAUUAAGCCAUGCAAGUC-U
------UCU-CGCAAG-AGAGGCAAACUGCUCAGUAACACGUCGAUAAUCUAACCUUAGA
UUGGGGAUAACCUCGGGAAACUGAGGCUAAUACCCGAUAGAGGAAUUCAACUGGAAGGUG
UUUUCCUUUAAA--CGCAAG--GUCUAAGGAUGAGUUGGCGGCGGAUUAGGUAGUUGGCG
AGGUAAAGGCUCACCAAGCCAAAGAUCCGUAGGGGCCCUGAGAGGGGGAGCCCCGAGAAG
GGCACUGAGAUACUGGCCCUAGCCCUACGGGGUGCAGCAGGCGCGAAAACUUUACAAUAC
ACGCAAGUGUGAUAAGGGAACCCCAAGUGCCAAUACUUU-GUAUUGGCUUUUGCCAAGAG
CAAAUAUCUUGGAGAAUAAGUGGUGGGCAAUACCUGUGCCAGCCGCCGCGGUAACCCAGG
AGCCACAAGCGGCAACCGCUUUUAUUGGGCCUAAAGCGUCCGUAGCCGGCUUUGUAAAUC
UUCUGUGAAAUUGUUGCGCUUAACGUAACAGCGAGCAGAAGACACUGCAAAGCUUGGGAC
CGGGAGGGGUUAGAGGUAUUUCAGGGGGAGCGGUAAAAUGCUAUAAUCCCUGAAGGACCA
CCUGUGGCAAAGGCGACUAACCAGAACGGAUCCGACGGUGAGGGACGAAAGCUAGGGGAG
CAAUCCGGAUUAGAUACCCGAGUAGUCCUAGCUGUAAACUCUGCGAGCUAGGUGUUGCAU
AAUCUUAGGGAUUAUGCAGUGUCGUAGUGAAGAUGUUAAGCUCGCCGCCUGGGGAGUACG
GUCGCAAGGCUGAAACUUAAAGGAAUUGGCGGGGGAGCACUACAAGGGGUGCGGCGUGCG
GUUUAAUCCAAUUCAACACGGAGAAUCUCACCAGGAGCGACGGCAGGAUGAAGGACAGUC
UAAAGGGCUUUCCUGACGAGCCGAGAGGUAGUGCAUGGCCGUCGUCAGCUCGUGCCGUAA
GGUGUCCUGUUAAAUCAGGCAACGAGCGAGACCUGUACUUACAAUUGCUAACGGGUCCCA
A-UGGAUGACUGAGCACAUUGUAAGGACUGCCUUCG-AAAGGAGGAGGAAGGUGCAGGCA
ACGGUAGGUCUGUACGCUCCGAAUCUUCUGGGCUACACGCGCGCAACAAUGGUAGGGACA
AUGGGAUGCAACACCGAAAGGUGAAGCCAAUCCUCGAAACCUUAUCUUAGUUCAGAUUGU
GGAUUGUAACUCAUCCACAUGACGUCGGAAUCCCUAGUAAUCAGACUUUAU-CAGAGUCC
GGUGAAUACGUCCCUGCUCCUUGCACACACCGCCCGUCAAACCACCCGAGCAGGGUUUAG
AUGAGGCUUUUUA----AAUUAAGUCAAAUCUAAGCUCAGCGAGGAGGGUU---------
-------------------------
>KY356869
------------------------------------------------------------
----------------------------GCUCAGUAACACGUAGCUAACCUUCCUUAAGA
UCGAGAAUACCCUCGGGAAACUGAGAAUAAUGCUCGAUACAAGAUGCUUACUGGAAUGUG
GUAUCUUUGAAA--CGUAA-GG-UCUUAAGAUGGGGCUGCGGCUGAUUAGGUUGUUGGCG
GGGUAAAGGCCCACCAAGCCGAUGAUCAGUAAGGGCUUUUAGCGAAGGGGCCCUGAGAAG
GAAUCUGAGACACUAUUCCUAGCCCUACGGGGUGCAGCAGUUAAGAAUAUUCUGCAAUGC
GCGUAAGCGUGACAGAGCGAGCCAGAGUGUUUCUCAAUA-UGAGAAACUUUUGCUUACUG
UAAAAAGGUAGGCGAAUAAGGACCGGGCAAGACUGGUGCCAGCCGCCGCGGUAAUCCCAG
CGGUUCAAGUCGCAGCCACAAUUAUUGGGUCUAAAACAUCCGUAGCUUGCUUUGCAAGUC
UCUUGUGAAAUCCUGUAUCUUAAGUACAGGGCGGGCAGGAGAUACUGCAUUGCUAGAGAC
CGGGAGACGUAAGAAGUACGGUCAAGGUAGUAGUAAAAUACGUUGAUCUUGAUCGGACUC
ACAAUAGCGAAGGCAUCUUACGAGCACGGAUCUGACAGUGAGGGAUGAAGGCUAGGGUCG
CGAAAAGGAUUAGAUACCCUUGUAGUCCUAGCAGUAAACACUGCACACUAAACAUCAGUA
UCUCCUCGAGAGACAUUGGUGCUGUAGGGAAGCCGUAGAGUGUGCUACCUGGGAAGUAUA
GUCGCAAGACCGAAACUUAAAGGAAUUGGCGGGGGGGCACUACAACAGGUGACGCGUGCG
GUUCAAUUAGAUUCUACACUGUGAACCUCACCAGGAGCGACAGCAGAAUGAAGGUCAGUC
UGAAGGGCUUACCUGACACGCUGAGAGGAGGUGCAUGGCCAAUCU-AGAU-G-ACU----
------------------------------------------------------------
------------------------------------------------------------
------------------------------------------------------------
------------------------------------------------------------
------------------------------------------------------------
------------------------------------------------------------
------------------------------------------------------------
-------------------------
>EU329772
------------------------------------------------------------
------------------------------------------------------------
------------------------------------------------------------
------------------------------------------------------------
------------------------------------------------------------
------------------------------------------------------------
------------------------------------------------------------
---------------------------------------CAGCCGCCGCGGUAAUACCUG
CGGCACAAGUGGCAAUCACGAUUA-UGGGCCUAAAGCGUCCGUAGUCGGACGAGUAAAUU
UUCUGUGAAAUUGUCGGGCUUAACUCGACGAAUUGCAGAAAAGACUGCUCGUCUUGAGAC
CGGGAGGGGUUAGAGGUAUUGUUAGGGGACCGGUAAAAUGGGAUAAUCCUAACAAGACCA
CCGGUGGCGAAGGCGUCUAACCAGAACGGCUCUGACGAUGAGGGACGAAAGCCAGGGGAG
CGAACCGGAUUAGAUACCCGGGUAGUCCUGGCCGUAAACGCUGCGAGCUAGGUGUUGCGC
AUUCUUCGAGAAUGUGCAGUGUCGAAGCGAAGGUGUUAAGCUCGCCGCCUGGGAAGUACG
GUCGCAAGGCUGAAACUUUAAGGAAUUGGCGGGGGAGCACCACAAGAGGUGCGGCGUGCG
GUUUAAUCUAACUCAACACAGAGAAUCUCACUAGGGGCGACGGCAGGAUGAUGGUCGGUC
UGAAGGGCUUACCUGACGAGCCGAGAGGUGGUGCAUGGCCGUCGUCAGCUCGUGCUGUAA
GGUGUCCAGCUAAGUCUGGUAACGAGCGAGACCUGUGUCUACAAUUGCUAACGAUUCCUC
CG-GAA-GAUCGAGCACAUUGUAGAGACUGCAUCCG-UAAGGAUGAGGAAGGCGCAGGCU
ACGGUAGGUCUGUAUGCCCCGAAUCUCCUAGGCUACACGCGCGCAACAAUGGCGAAGACA
AUGGGCUGCAACUCCGAAAGGAGAAGCCAAUCCUCGAAACUUCGUCUAGGUACAGAUUGA
GCUUUGUAACUCAGGCUCAUGACGCCGGAAUCUCUAGUAAUCGGAAGUUAUC-AGCUUCC
GGUGGAUAUGUCCCUGCCCCUUGCACAC--------------------------------
------------------------------------------------------------
-------------------------
>GU127422
------------------------------------------------------------
------------------------------------------------------------
------------------------------------------------------------
------------------------------------------------------------
------------------------------------------------------------
------------------------------------------------------------
--------GUGAUCCCGGGAGUUUUAGUGCU-UACACAUAGUGUAGGCUUUUGCCAUUGG
CAAAUACCUUGGAGAAUAAGUGGUGGGUAAGACCGGUGCCAGCAGCCGCGGUAACCCCGG
CGCCACGAGUGGCAAUC--UUGUACUUGGCCUUAAGCAUUCGUAGCCGGUUUGAAAAAUC
CUUUGUGAAAUUGUUGAACUCAAUACAACAGCGUGCAGGGGACACUUUCAGACUAGAGAC
UGGGAGGAGUUGGGGGUAUUUCUAGGGGAGCGGUUAAAUGUGAUAAUCCUGGAAAGACCA
CCUGUGGCGAAGGCGCCCAACUAGAACAGUUCUGACGGUGAGGGAUGAAAGCUAGGGGAG
CGAUCCGGAUUAGAUACCCGAGUAGUCCUAGCCGUAAACACUGCCAGCUAGGUGUCGCAU
AUUCUACGUGAAUGUGCGGUGUCGAAACGAAGGUGCUAAG-CUGCCGCCUGGGAAGUACG
GUCGCAAGACUGAAACUUAAAGGAAUUGGCGGGGGAAUAC-ACCAGGAGUGCGGCGUGCG
GUUUAAUCUAACUCAACGCAGAGCACCUCACUAGAAGCGACGGCAGGAUGAAGAUCAGUC
UGAAGGGCUUAUCUGACGAGCCGAGAGGUAGUGCAUGGCCGCCGUCAGCUCGUGUCGUAA
GAUGUCCAGUUAAGUCUGGCAACGAGCAAGACCUGUAUCUAUAAUUGCUAACGGGAUCUU
CG-GAUUGACUGAGCUCAUUAUAGAGACUGCCUUCG-UAAGGAGGAGGAAGGUGCAGGCA
ACGGUAGGUCUGUAUGCUCCGAAUCUUCUAGGCUACACGCGCGCAACAGUGGUACCCAC-
-UGGGAUGCAACACCGUAAGGUGAAGCUAAUCCUCGAAACUUUAUCGUAGUUUAGAUCGU
GGA---CAACUCA-----------------------------------------------
------------------------------------------------------------
------------------------------------------------------------
-------------------------
>LC139917
------------------------------------------------------------
------------------------------------------------------------
------------------------------------------------------------
------------------------------------------------------------
------------------------------------------------------------
------------------------------------------------------------
------------------------------------------------------------
-----------------------------------GUGCCAGCCGCCGCGGUAAUACCUG
CGCCACUAGUGGGAAUCAGUAUUAUUGGGCCUAAAGCGUCCGUAGCCGGUUUAGUAAAUC
UUUUGUGAAAUUGUUGAGCUUAACUAACAACG-UGCAGAAGAGACUGCUAGACUAGAAAC
UGGGAGGAGUCGAAG-UAUUUUUGGGGGAGCGGUAAAAUGCUAUAAUCCCAAAAAGACUA
CCUGUGGCGAAGGCGUCAGACUAGAACAGCUUUGACGGUGAGGGACGAAAGCCAGGGGAG
CGAACCGGAUUAGAUACCCGAGUAGUCCUGGCUGUAAACUCUGCGAGCUAGGUGUUGCAC
A-UCUUCGGGAAUGUGCAGUGUCGAAGAGAAGUCGUUUAGCUCGCCGCCUGGGAAUUAUG
GUCGCAAGACUGAAACUUAAAGGAAUUGGCGGGGGAGCACUACAAGGGGUGCGGCGUGCG
GUUUAAUCUAAUUCCACGC-AGAAAUCUCACCAGAGGCGACGGCAGGAUGAAGGUCAAGC
UGAAGACUUUACCAGACAAGCUGAGAAGUGGUGCAUGGCCGUCGCCAGCUCGUGCCGUGA
GAUGUCCUGUUAAGUCAGGUAACGAGCGAGAUCCCUGCCUCUAGUUGCCACCAUUACUUC
AGGAGUAG-UGGGGCGAAUUAGCGGGACUGCCGCAGUUAAUGCGGAGGAAGGAGGGGGCC
ACGGCAGGUCAGUAUGCCCUGAAACUCUGGGGCCACACGCGGGCUGCAAUGGUAGUGACA
GUGAGUUCCGAAUCCGAAAGGAGGAGGUAAUCUUC-AAACGCUACCACAGUUAUGAUUGA
GGGCUGCAACUCGCCCUCAUGAAUAUGGAAUCCCUAGUAACUGCGUGUCAUU-ACCGCGC
GGUGAAUACGUCCCUGCUCCUUGUACACGCCGCCCGUC----------------------
------------------------------------------------------------
-------------------------
>AB019755
----------------------CUGCGGCUCUCUGAUUUGCACUUAGACAUGCAAGUC-U
UUUUGGUUUUCGAAUUGAAAGGCAAACUGCUCAGUAACACGUAGCUAACCUACCCUUAGG
UCGAGCAUACCCUCGGGAAACUGAGGUUAAUACUCGAUAAGGAACAUACUCUGGAAUGAU
UUGUUCCCGAAAUUC----GCG-CCUAAGGAUGGGGCUGCGGUGGAUUAGGUUGUUGGCG
GGGUAAUGGCCCACCAAGCCGUUGAUCCAUAAGGGCUCUUAGCGGAGAGGCCCUGAGAGG
AAAUCUGAGACACUAUUUCCAGCCCCACGGGGUGCAGCAGUUAGGAAUAUUCUACAAUGC
GCGCAAGCGUGAUAGAUUGAGUCAGAGUGCGCUUCAAUU-UGGAGUGCUUUUGUGGAAUC
UAAAAAGUUCCACGAAUAAGGACUGGGUAAGACUAGUGCCAGCCGCCGCGGUAAUACUAG
CGGUCCAAGUCGCAGCCAUUUUUAUUGGGUCUAAAACAUCCGUAGCUUGCUUCUUAAGUU
CCUUGUGAAAUUCUGUAUCUCAAAUACAGAGCGAGCAAGGAGUACUGGGAAGCUAGAGAC
UGGAAGACGUAAAAGGUACGUUCAGAGUAGCGGUUAAAUGUGUUAAUCCUGGACGGACUC
ACAACAGCGAAAGCAUUUUACGAGGACAGUUCUGACAGUAAGGGAUGAAGGCUAGGGGCG
CAAAACGGAUUAGAUACCCGUGUAGUCCUAGCAGUAAACACUGCACACUAAACAUUAGUA
CCUCCUCGAGAGGUAUUGGUGCUGAAGGGAAGCCGAAGAGUGUGCUACCUGGGAAGUAUA
GUCGCAAGGCCGAAACUUAAAGGAAUUGGCGGGGAGACACUACAACGAGUGACGCGUGCG
GUUCAAUUAGAUUCUACACCGUGAACCUCACCAGGAGCGACAGCAGAAUGAAGGUCAGUC
UGAAGGGCUUACCUGACACGCUGAGAGGAGCUGCAUGGCCGACGUCAGCCUGUGCCGUGA
GGUGACCUGUUAAAUCAGGUAACAGGCAAGACCCCCAUCCAUAUUUACUA--------AG
U------------GUACCAUAUGGAGAUUGCCUUGG-AAACGAGGAUGAAAGUUGGGGCU
ACGUUAGGUGAGUACAGCCCAAAUCCCCUGGGCAACACGCGCGCGUCAAUGGUGAAUACA
ACGGGAUGCGACUCCGAAAGGAGAAGCUAAUCUCUUAAAGUUCAUCUUAGUUCAGAUCGA
GGUUUGUAACUCAGCCUCGUGACGCUGGAAUUCGUAGUAAUCGUUUGUUAUC-AACGAAC
GGUGAAUAUGUCACGGUCUCUUGCACACACUGCCCGUCAAAUCAACCGAGUUUAGUUAUG
GUGAAACCC----UUCG----GGGGAGAACCUUGGCUAGACAAGGUAGGU----------
-------------------------
>EF444644
------------------------------------------------------------
------------------------------------------------------------
-------------------------------------------------------AUGAU
UUGUCUCUGA---------A----CUAAGGAUAGGGCUGCGGUGGAUUAGGUUGUUGGCG
GUGUUAUGGACCACCAAGCCUUUGAUCCAUAAGGGCUCUUAGCGGAGGGGCCCUGAGAGG
GAAUCUGAGACACUAUUCCCAGCCCUACGGGGUGCAGCAGUUAGGAAUAAUCUACAAUGC
GCGCAAGCGUGAUAGUUUGAACCAGAGUGCGUUCCUAUU--GGAAUGCUUUUGCCGAAUG
UAAAAAGUUCGGCGAAUAAGGACUGGGUAAGACAGGUGCCAGCCGCCGCGGUAAUACCUG
CGGUCCAAGUCGUAACCACAAUUAUUGGGUCUAAAACAUCCGUAGCUUGUCUUGUAAGUU
CCUUGUGAAAUAUUAUGUCUUAAGCAUAAUGCGCGCAAGGAGUACUGCAAGACUAGAGAG
UGGGAGACGUGAAGAGUAUGUCUGAAGUAGCGGUAAAAUGUUUUAAUCUCAGGCAGACUA
ACAAUAGCGAAGGCACUUCACGAGAACACUUCUGACAGUGAGGGAUGAAGGCUAGGGUCG
CGAAAGGGAUUAGAUACCCCUGUAGUCCUAGCAGUAAACACUGCACACUAAACAUCGGUU
CCUCCUCGAGAGGCAUCGGUGCUGUAGGGAAGCCGAAGAGUGUGCUACCUGGGAAGUAUG
GUCGCAAGGCUGAAACUUAAAGGAAUAGGCGGGGAGAUACUACAACGGGUGACGUGUGCG
GUUCAAUCAGAUUCUACACCGUGAACCUCACCAGGAGCGACAGCAGAAUGAAGGUCAGUC
UGAAGGGCUUACCUGACACGCUGAGCGGAGCUACAUAGCCGACGUCAGCCUGUGCCGUGA
GGUGACCUGUUAAAUCAGGUAACAGGCAAGACCCAUAUGCAUAUUUACA---------AU
A------------GGACUAUAUGCAGAUUGCCCGGG-UAACUGGGAUGAAAGUGUGGGCU
ACGUUAGGUG-GCACAGCCCUAACCCCCUGGGCGACACGCGCGCGUCAAUGGCGAAUACA
ACGGGAUGCAACUCUGAGAGGAGAAGCGAAUCUCUUAAAGUUCGUCUCAGUCCAGAUUGA
GGUUUGCAACUCAACCUCAUGACGCUGGAAUCCGUAGUAAUCGUUUGUUAGC-AACGAAC
GGUGAAUACGUCACUGUCUCUUGCACUCACUGCCCGUCAAACCAACCGAGUUUAGUUAUG
GUGAAA-CC----UUCG----GGG-AGAACCUUG--------------------------
-------------------------
>AB119628
------------------------------------------------------------
------------------------------------------------------------
------------------------------------------------------------
------------------------------------------------------------
------------------------------------------------------------
------------------------------------------------------------
------------------------------------------------------------
----------------------------------------AGCCGCCGCGGUAACACCAG
CGCCACAAGUGGCAAUCAGCAUUAUUGGGCCUAAAGCGUCCGUAGCUGGAUAUGUACAUC
UUUCGUGAAAUCACUCAGCUUAACUGAGCGACGUGCGGAAGACACGGCACAUCUAGGGAG
CGGGAGGAGUCAGAGGUAUUUGGGGGGGACCGGUAAAAUGGUAUAAUCCCUCGAAGACCG
CCGAUGGCGAAGGCAUCUGACUAGAACGCGUCCGACAGUGAGGGACGAAAGCCAGGGGAG
CGAACCGGAUUAGAUACCCGAGUAGUCCUGGCCGUAAACGCUGCGAGCUAGGCGUUGCAA
UACCUUUGUGGUUUUGCAGUGUCGAAGCGAAGGCGAUAAGCUCGCCGCCUGGGGAGUACG
GUCGCAAGGCUGAAACUUAAAGGAAUUGGCGGGGGCGCACCACAAGGGGUGCGGCGUGCG
GUUUAAUCUAAUUCAACACAGAGAAUCUCACUAGAGGCGACGGCAAGAUGAUGGUCAGUC
UGAAGGGCUUACCGGAUGAGCCGAGAGGUAGUGCAUGGCCGCCGCCAGCUCGUGUCGUAA
GAUGUCCAGCUAAGCCUGGUAACGAGCGAGACCUGUAUCAUUACUUGCUAACGGCUG-AU
UU-UCAGGACUGAGCACAGUAAUGAGACUGCCUUGG-UAACAAGGAGGAAGGUGCAGGCU
ACGGUAGGUCUGUAUGCUCCGAAUCUUCUAGGCUACACGCGCGCAACAAUGGUCGGGACA
AUGGGCUGCAACACCGAAAGGUGAAGCUAAUCCUCGAAACCCGGUCUCAGUCCAGAUCGA
GGCUUGUAACUCAGCCUCGUGACGUCGGAAUCCCUAGUAACCGGAAGUUAUC-AGCUCCC
GGUGAAUAUGUCCCUGCGCCU---------------------------------------
------------------------------------------------------------
-------------------------
>FN865528
------------------------------------------------------------
------------------------------------------------------------
------------------------------------------------------------
------------------------------------------------------------
------------------------------------------------------------
------------------------------------------------------------
------------------------------------------------------------
------------------------------------------------------UACUAG
CGGUCCAAGUCGCAGCCAUCAUUAUUGGGUCUAAAAUAUCCGUAGCUUGCUUAAUAAGUU
CCCUGUGAAAUCUUAUAUCUUAAGUAUAAGGCGUGCAGGGAAUACUGCUAAGCUAGAGAC
UGGAAGACGUAGAAAGUAUGUUCAAAGUAGCGGUAAAAUGUGUUAAUCUUGAACAGACUC
ACAAUAGCGAAGGCAUUCUACGAGGACAGUUCUGACAGUAAAGGAUGAAGGCUAGGGGCG
CAAAAUGGAUUAGAUACCCAUGUAGUCCUAGCAGUAAACACUGCAUACUAAACAUUAGUA
CCUCUUCGAGAGGUAUUAGUGCUGAAGGGAAGCCGAAGAGUAUGCUACCUGGGAAGUAUA
GCCGCAAGGCCGAAACUUAAAGGAAUUGGCGGGGAGACACUACAACAGGUGACGCGUGCG
GUUCAAUUAGAUUCUACACCGUGAACCUCACCAGGAGCGACAGCAGAAUGAAGGUCAGUC
UGAAGGGCUUACCUGACACGCUGAGAGGAGUUGCAUGGCCGACGUCAGCCUGUGCUGUGA
AGUGACCAGUUAAAUCUGGUAACAGGCAAGACCCACGUGUAUAUUUACCA--------UG
U------------GUACAAUAUACAGAUUGCCUUGG-UAACAAGGAUGAAAGUGUGGGCU
ACGUUAGGUGAGUACAGCCUGAAUCCCCUGGGCGACACGCGCGCGUCAAUGGUAGAUACA
AUGAGAUGCAACUCCGAGAGGAGAAGCCAAUCCCAUAAAGUCUAUCUCAGUUCAGAUUGA
GGUUUGCAACCCAACCUCAUGACGUUGGAAUCUGUAGUAAUCGUUUGUUAUC-AGCGAAC
GGUGAAUAUGUCCCUGUCUCU---------------------------------------
------------------------------------------------------------
-------------------------
>KX952593
--UCGGUUGAUCCUGCCGGAGGCUGCGGCUCUUUGGUUUCUCCUUAGAUAUGCAAGUC-A
GUU-----GAGA-----GACGGCGAACUGCUCAGUAACACGUAGUUAACUUAGCCUAUAG
UCAUGAAUAGCCUCGGGAAACUGAGGGUAAAUCNUGAUAGGAAAUUUUUUCUGGAAUGAA
UUUUUUCUGAAACUC----GG-GCUAUAGGAUAGGACUGCGGCUGAUUAGGUUGUUGGCG
GGGUAAUGGCCCACCAAGCCAGUGAUCAGUAUGGGCCCUUAGCGGGGAUGCCCAGAGAGG
GAAUCUGAGACACUAUUCCCAGCCCUACGGGGUGCAGCAAUCAAGGAUAUUCUGCAAUGC
GCGAAAGCGUGACAGAGUGAGCCAAAGUGUAUUUC-AAA-UGAAAUACUUUUGUGGAGUG
UAAAAAACUCUGCGAAUAAGGACUGGGCAAGACGAGUGCCAGCCGCCGCGGUAAUACUCG
CGGUCCAAGUCGCAGCCAUUUUUAUUGGGUCUAAAACAUCCGUAGCUUGCUUUGCAAGUC
UCUUGUGAAAUCUGGCAUCUUAAAUGUCAGGCGGGCAAGAGGUACUACAAGGCUAGAGAC
AGGGAGACGUAAAGAGUACGGUCGAUGUAACGGUAAAAUGUGUUAAUCUUGAUCGGACUA
ACGAUAGCGAAGGCACUUUACGAGAACUGUUCUGACAGUAAGGGAUGAAGGCCAGGGGCG
CAAAACGGAUUAGAUACCCGUGUAGUCCUGGCAGUAAACACUGCUCACUAAACAUUGGCA
UCUCCUCGAGAGUUGUCAGUGCCGCAGGGAAGCCAUUAAGCCCGCCGCCUGGGGAGUACG
GCCGCAAGGCUGAAACUUAAAGGAAUUGGCGG----------------------------
------------------------------------------------------------
------------------------------------------------------------
------------------------------------------------------------
------------------------------------------------------------
------------------------------------------------------------
------------------------------------------------------------
------------------------------------------------------------
------------------------------------------------------------
------------------------------------------------------------
-------------------------
>EU731465
------------------------------------------------------------
---------------------GCAAACUGCUCAGUAACACGUAGCUAACCUGCCCUUAGG
CCAUGAAUAACCUCGGGAAACUGAGGCUAAUACUUGAUAAAGACAUUCCNCUGGAAUGAC
UUGUCUUUGA---------A----CUAAGGAGGGGGCUGCGGCGGAUUAGGUUGUUGGCG
GGGUAAUAGCCCACCAAGCCGAAGAUCCGUAAGGGCUCUUAGCGGAGAAGCCCUGAGAGG
GAAUCUGAGACACUAUUCCCAGCCCUACGGGGUGCAGCAGUUAGGAAUCUUCUGCAAUGC
GCGCAAGCGUGACAGAGUGAGUCAAAGUGCCUGCC-AUU-AGGUAGGCUUUUGUGGAAUG
UAAAAAGUUCUACGAAUAAGGACUGGGUAAGACUAGUGCCAGCCGCCGCGGUAAUACUAG
CGGUCCAAGUCGCAGCCAUUCUUAUUGGGUCUAAAACAUCCGUAGCUUGCUUGAUAAGUU
UUCUGUGAAAUCUCAUAUCUCAAGUAUAAGAAUUGUGGAAAAUACUGUCAAGCUAGAGAC
CGGGAGACGUAAAGAGUACGUCUAAAGUAGCGGUAAAAUGUGUUGAUCUUAGGCGGACUG
ACGAUAGCGAAGGCACUUUACGAGAACGGUUCUGACAGUAAGGGAUGAAGGCUAGGGGCG
CAAAACGGAUUAGAUACCCGUGUAGUCCUAGCAGUAAACACUGCACACUAAACCUUGUGA
UCUCUUCGAGAGAUUGCAGGGCUGCAGGGAAGCCGAAGAGUGUGCUACCUGGGAAGUAUA
GUCGCAAGGCUGAAACUUAAAGGAAUUGGCGGGGAGACACUACAACGGGUGACGCGUGCG
GUUCAAUUAGAUUAUACACCGUGAACCUCACCAGGAGCGACAGCAGAAUGAAGGUCAGUC
[truncated: 938,383 more chars]
