# Supplementary material for: Comparative genomic analysis reveals metabolic flexibility of Woesearchaeota
Source: Nat Commun. 2021 Sep 6;12:5281. doi: 10.1038/s41467-021-25565-9 (PMC8421398; doi:10.1038/s41467-021-25565-9)
Supplement: Supplementary file 11 — Source Data [file 41467_2021_25565_MOESM11_ESM.zip › Source data/Supplementary_Fig_40.fasta]

>YT1_182_00180 Acetate kinase
---------------------------MNILVLNVGSSSVKYSVFK--EH---KFLFSGL
IERVKGKKG---------------------------YESAIYGILKILDKKKI-------
KIDAIGQRIVHGGE-IEASSVIDNKVLGKIKRYAEFAPLHNIPEIEGIDVCRKLFPGVKQ
VAVFDTAFHQTMPEHSYVYAIPYELYKKHGIRRYGFHGTSHHYVALEASKLLKKKLNQLK
IITCHLGNGASVAAINKGKVVDTSMGFTPLEGLVMGTRCGDIDPAIVLYLIKD--RKMGV
DEVNKILNKESGLLGIS-GVSSDIRDLIKSK-----DKRAGLALDVFCYRITKYIGAYAA
A---MNGVDVVVFTAGVGENAYYLRSRILK-NF-EYLGLRVDSGK--NK-------RNSS
IITKTGSKVIAMVIHTNEELMIAKEVMRVLK----------------------
>Yap2000.bin4.8_00249 Acetate kinase
---------------------------MNVLVLNVGSSSVKFSVFK--EH---KFLFNGL
IERIKGKGG---------------------------YEGAIRRIFDALEKKKI-------
KIDAIGNRIVHGGE-IEASSIIDKRVFDDIKKCAEFAPLHNIPEIEGIKVCKKIFPGVKQ
IAVFDTAFHQTMPEHSYLYAIPYRFYEKYGIRRYGFHGTSHRYVALEAAKVLKKKLAQLK
IITCHLGNGASVAAINKGKVVDTSMGFTPLEGLVMGTRCGDIDPAIVLYLIKD--RKMSV
DNVNKILNKESGLSGIS-GISSDVRDLIKSK-----SKRAKLALDVFCYRIIKYVGAYAA
A---MNGIDVVVFTGGIGENAYYLRSKILG-NF-GYLGMKIDEKK--NK-------KNSA
VITKKSSKIVALVIHTNEELMIAKEVARVLK----------------------
>B43_G17_00872 Acetate kinase
M--------------------------RKILVLNCGSSSIKYRLFDKKL----NSLVRGK
IERIGEKEPRLI---HWKNKS---L-FQKVVKNVKDHEAGIKLMLSVLQDAKWGALKSLN
EIFVVGHRVVHGGE-ISKPTIVTNKTLKHVEKLSILAPLHNPHNVAGIKIMKKILPKVKQ
VMVFDTAFHQTIPQKAYMYALPYEFYEKFKIRRYGFHGTSHKYVAIRASKLLRKA--KPN
LITCHLGAGSSITAISNGRSIDTSMGFTPLEGVMMGTRTGDIDAAIVQYLVDV--CKLSF
DDVFEIMNKKSGLLGIS-GISKDVRPILAGA-KKG-NKRCKLALEMFCYRVAKYIGAYSV
L---LDNVDAIVFTAGIGENAPWIREKICS-YL-KILGVKLDKRK--NN--N-AI-AKEA
LISSKKSCIKVFVIPTDEELMIAKEAVSVI-----------------------
>B43_G17_01024 Acetate kinase
------------------------MSELRVLVVNCGSTSIKYRVYLASGK-ALHEELRGL
IERIGEKGG-----------------------KVRTHEEGIKVMLKEISKKGI----DID
TISVVGHRVVHGGE-IAESKKIDKRLLKQIEKYVELAPLHNPVNLAGIRGAMKHLPKAVN
VAVFDTAFHQTLPEYAYCYAIPYE-YVKEGIRRYGFHGTSHKYVAERCAFLLGKRFERLN
AITCHLGAGCSITAIAKGKSIDTSMGLTPLEGLMMATRCGDIDAGILIHLLRK---GMDA
DSLDKMLNKKSGLLGIS-GVGKDMRLILKCM-KQ--KKRCRLAFDMFCYRVRKYISAYLG
I---LEKTDAIVFTAGIGENVPLVRKRSS--HL-PQFGVLIDDRK--NA--R-VI-GKEG
MISKNNSKVRVFVIPTDEEKMIAIESLRVLGVRLMG-----------------
>B66_G1_00772 Acetate kinase
------------------------MSELRVLVVNCGSTSIKYRVYLASGK-ALHEELRGL
IERIGEKGG-----------------------KVRTHEEGIKVMLKEISKKGI----DIG
TISVVGHRVVHGGE-IAESKKIDKRLLKQIEKYVELAPLHNPVNLAGIRGAMKHLPKAVN
VAVFDTAFHQTLPEYAYCYAIPYE-YVKEGIRRYGFHGTSHKYVAERCAFLLGKRFERLN
AITCHLGAGCSITAISKGKSIDTSMGLTPLEGLMMATRCGDIDAGILIHLLRK---GMDA
DSLDKMLNKKSGLLGIS-GVGKDMRLILKCM-KQ--KKRCRLAFDMFCYRVRRYISAYLG
I---LEKTDAIVFTAGIGENVPLVRKRSS--HL-PQFGVLIDDRK--NA--R-VI-GKEG
MISKNNSKVKVFVIPTDEEKMIAIESLRILGVRLMG-----------------
>RLI26735.1|Candidatus_Bathyarchaeota-root-root-root-root-Candidatus_Bathyarchaeota_archaeon RLI26735.1 acetate kinase [Candidatus Bathyarchaeota archaeon]
---------------------------MKVLVINCGSSTIKYKVFQVQDGSTLKELASGL
LERIGSDKSTLT---HRRDGE-----TYKFELEAKDHREGLESILKILTSKEHGVIEDPS
EVFAVGHRVVHGGDSVFQPTVITEDVLNVIRRWSDMAPLHNPANLAGIEAAISLLPGAHQ
VAVFDTAFHQTMPAEAYLYAIPYEYYERYRIRRYGFHGTSHRYVAYKAAEVLNRDISELK
MVTCHLGAGCSITAVCGGKSIDTSMGFTPLEGLVMATRSGDIDPSLIFFLVRK--EGLNV
EEVENLLNRKSGLLGLS-GVSGDVRDIWREV-EKG-NQRAELAMRVFAYRVKKYIGAYAA
A---MGGLDAIVFTAGIGENDWRTRELICE-GL-EYLGVRLDKRL--NR--M-TS-KEPR
IISSDDSKVKVLVIPTDEELAIALETLNLLLRKR-------------------
>WP_138158810.1|Firmicutes-Tissierellia-Tissierellales-Peptoniphilaceae-Peptoniphilus-Peptoniphilus_catoniae WP_138158810.1 acetate kinase [Peptoniphilus catoniae]
---------------------------MNILVINCGSSSLKYQLINMKDE---SILAKGL
VERIGIEGSVVK---HKTPQK---G-EHIIKEPLKDHKAALKIVMSSLVDKEYGAISSLD
EIDAVGHRVVHGGEDFAQSVPIDEKVMEAIDRNIDLAPLHNPPNIMGIEACKNLLPKAKQ
VAVFDTAFHQTMPSVNYIYALPYEEYEKHKIRRYGFHGTSHKYVTERAASILGKNVDEVN
LITCHLGNGSSITAVKGGKSIDTSMGLTPLEGLPMGTRTGNIDPAIIKFLMDK--ENLSI
DEVNEIINKKSGVLGIS-GVSSDFRDIENAA-EKG-NERAKLALDIFESSVAKFVASYLT
EFDNISDIDGIVFTAGLGENAKTTRANVAK-KL-SVFGIKIDENA--ND--V-R--GKER
IISSEDSTIPLLTIPTNEELMIAKDTMRLAK----------------------
>WP_119207281.1|Firmicutes-Negativicutes-Veillonellales-Veillonellaceae-Veillonella-Veillonella_sp._AM51-8BH WP_119207281.1 acetate kinase [Veillonella sp. AM51-8BH]RGZ22019.1 acetate kinase [Veillonella sp. AM51-8BH]
---------------------------MNVLVVNCGSSSLKYQLLDMTTE---TELAKGL
FEKIGDQDAIFT---HKRPNA---D-KLERVEPILNHKEALRILLDILVDAEYGVIKSMD
EIDAVGHRVVHGGEKFADSVLITPAVMEALEECCALAPLHNPPNIQGIEACQAIMPNVPQ
VGVFDTAFHQTMPKEAYMYALPYEYYEDYGIRRYGFHGTSHKYVAQRCAELMGKHMSDLR
IITCHLGNGSSVSAIKGGRSIDTTMGFTPLSGLIMGTRTGDIDPAIVPFLMNK--TGMNY
DEVDAIMNKKSGVLGIS-GVSNDFRVIEEAA-SNG-NKRAQLALNMFHYKVRRVIGAFAA
V---MGGVDAIVFTAGIGENGIGNRDAICN-GL-EYLGTRIDSER--NN--I-R--GKEQ
EISAEGSKVKIFVIPTNEEIMIARDTQRITASLKK------------------
>OHB60324.1|Planctomycetes-root-root-root-root-Planctomycetes_bacterium_RBG_13_50_24 OHB60324.1 acetate kinase [Planctomycetes bacterium RBG_13_50_24]
---------------------------MKVLVINAGSSSVKYHLYQMPQG---EILARGF
VEKIGEEASGLS---HFYSGK-----SHISPVQIEDVEDAMELILRTLADEKVGVLHDMS
EIDAVGHRVVHGGEEFTGSVIIDENVIASIEKFADLAPLHNPPNLAGIRAAQHHLPNTTQ
VACFDTAFHATIPKVAYMYALPYELYEKYGIRRYGFHGISHRYVARRAAAIMGRGKYDIN
AITCHLGNGCSITAVKNGRSIDTSMGLTPLEGVPMGTRSGDLDPAILFYLADK---GYSA
EALKSLCNTKSGLLGIS-GVSNDVRNLEELA-EKG-HALAQLAIDVFCYRIKKYIGAYAA
V---LDTVDAVVFTGGIGENAVSLREKICN-AV-TQIGVQLDYAA--NK--T-AI-AKEA
QISTKDSVVKVFVIPTNEQAAIANDTYELAGRRIAI---TSV-QGNPA-----
>OEG70000.1|Elusimicrobia-Endomicrobia-Endomicrobiales-Endomicrobiaceae-Endomicrobium-Candidatus_Endomicrobium_trichonymphae OEG70000.1 acetate kinase [Candidatus Endomicrobium trichonymphae]
---------------------------MKVLVVNCGSSSVKYTLFEMDNE---KKIAWGI
VECIGLLESYYR---RQTAVT---E-EKKKSVKVASHTEAVELIINDLLDKEIGSIANID
EIDVIGHRIVHGGNRFSKSVLVTKEVKKGLKECFSIAPLHTPAHYAGILAVEKMLPGIPS
VLVFDTAFHQTIPDYAYMYALPYEYYEKYHIRKYGFHGTSHNYVSQRAAAMIGKPLNELK
LITAHLGNGSSITAVEKGKVIDTSMGFTPLQGVVMGSRCGDIDPAIIAYIIKIHPNYRNS
EALNTLMNKESGLLGIS-GISGDMRSTVKAA-TEG-NKKAKLAFEMLCYSIKKYISSYYG
I---LNGIDGLVFTAGIGENSTAVREKICV-NM-HAMGIEMDTEK--NN--K-PS-SKER
FVSTADSKVKIMIIPTNEELMIARESRACICMRT-------------------
>OQX95475.1|root-root-root-root-root-candidate_division_KSB1_bacterium_4572_119 OQX95475.1 acetate kinase [candidate division KSB1 bacterium 4572_119]
---------------------------MKILVLNCGSSSVKYQIIDGGKL---NLLVRGS
VSEIGSEDALFW---QQRDNG---S-EVKFKSSILDHEQAVQQILDSLLFKKTGILKDIS
EIFAIGHRVVHGGEYFSKPTLITDEVIEKITECSQLAPLHNPPQIKGIEACKRLIKGIPQ
VAVFDTAFHQTMPDYAFHYGIPYKFYEKYRIRRYGFHGTSHYYVANRVAKLMDRPLEKIK
VITCHLGNGSSVAAVKNGKCIDTSMGFTPLEGLIMGTRSGDIDCSAVLYLMKH--EKISA
AQMDNILNKESGLKGIS-GNSNDMQKIVEAA-KNG-DERNQNALDMFCYRVKKYIGAYAA
A---LNGVDAIVFTAGIGENAASVRASICE-GL-DYIGVKFNHLA--NK--Q-TI-GTEA
VITKNDSKTKIWVIPTNEEIVIAKQTLDVVYHINGM-----------------
>OYT67307.1|Thaumarchaeota-root-root-root-root-Thaumarchaeota_archaeon_ex4484_121 OYT67307.1 acetate kinase [Thaumarchaeota archaeon ex4484_121]
---------------------------MKILVLNCGSSSIKYQLIDMDGR---RVMARGI
VARIGEKGSYIR---YRTEEG-----EIFEEMPIRNHVRGLEIVISYLLNKKIGVIRDRS
EISAVGHRVVHGGSIFLKPTLITDEVIKVLREYSYLAPLHNPHNLAGIEAARKIFPGVPQ
VAVFDTSFHQTIPERAYLYPIPYEFYLKYGVRKYGFHGISCQYVSTRCSEILGKPLNELK
LIICHLGNGVTICAVDGGKSIDTSMGLTPLGGVMMGTRCGDLDPGVIFYLLKK--TGIEV
EEL---------------GVSNDIREILSRA-EKG-DVRCKLAIDMFTYRIKKWIGAYAA
A---LGGFDALIFTAGIGENSPHIRSMVCE-GL-DFMGVELDEEK--NA--K-AI-GTEA
VISKNSSRVKILTIPTDEEKLIAYETMKIVKGLMRK-------EY--------
>WP_028052993.1|Firmicutes-Clostridia-Thermoanaerobacterales-Thermoanaerobacteraceae-Carboxydothermus-Carboxydothermus_ferrireducens WP_028052993.1 acetate kinase [Carboxydothermus ferrireducens]
---------------------------MKVLVLNCGSSSLKYQLLDMEKE---TVLAKGL
VERIGLEGSRLI---IDLPGR---E-KIKKEQPFANHEVAINAVLEELVREEYGILRNLE
EITAIGHRIVHGGEKFSGSVIINEEILKAVEECVNLAPLHNPPNILGIRACQKLLPNTPQ
VGVFDTAFHQTMPRKAYLYGVPYYWYEKYGIRRYGFHGTSHKYVAYKASEILGKPLNELK
IITCHLGNGSSVAAVKEGKSIDTSMGFTPLEGLMMGTRSGNIDPAIVTFIQEK--EGLSA
AQVNDILNKKSGVLGIS-GY-SDFRDIEERA-SAG-DDKAKLALEMFCYQVAKYIGAYAA
A---MNGVDAIVFTAGVGENSDVVRKEVCK-YL-EFLGATLDEEK--NK--I-R--GKEA
IISKPDSKVKIMVIPTNEELMIAKETLELVANK--------------------
>WP_089991088.1|Firmicutes-Clostridia-Clostridiales-Lachnospiraceae-root-Lachnospiraceae_bacterium_G41 WP_089991088.1 acetate kinase [Lachnospiraceae bacterium G41]SDJ14687.1 acetate kinase [Lachnospiraceae bacterium G41]
---------------------------MNILVINCGSSSLKYQLINSESE---AVLAKGL
CERIGMDGSCIK---HTPSGK---D-KVTKETPMPDHTYAIQAVIDALTDAEHGVVKSLS
EIDAVGHRIVHGGEKFAKSVVITDEVMDAIAECNDLAPLHNPANLIGINACKKIMPGVPM
VAVFDTAFHQTMPEKAYMYGLPYEYYEKYKVRRYGFHGTSHDFVSARAAEILGKKREDLK
IIVCHLGNGASISAVDHGKCVDTSMGLTPLEGLIMGTRCGDIDPAIIEFIAKK--ENLSI
SEINTIMNKKSGVEGMS-KVSSDFRDLSAAM-DQG-NALAKMALETYTYRVAKYIGAYAA
A---MNGVDVIAFTAGIGENDGRVRSMTGK-YL-GYLGASIDESK--NN--V-H--GDEA
IISGDGDKVTVMVVPTNEELAIARQTASLVK----------------------
>WP_016729522.1|Firmicutes-Clostridia-Clostridiales-Peptostreptococcaceae-Clostridioides-Clostridioides_difficile WP_016729522.1 acetate kinase [Clostridioides difficile]EQF41099.1 acetate kinase [Clostridioides difficile CD169]EQF53694.1 acetate kinase
---------------------------MKILVLNCGSSSLKYQLIDMNNE---EVLCIGL
VERIGIEGSILK---HEKAGR--DD-KYVVEQPMKDHKDAIALVLEAIAHPEFGAVKEMK
EIDAVGHRVVHAGEKFATSVVITPEVEEALKECIDLAPLHNPANIMGIDACKAILPDVPM
VGVFDTAFHQTMPKSSYLYGLPHELYTKYGVRRYGFHGTSHNYVSQRAAEILGKDIKDLK
IVTCHLGNGASIAAVDGGKCVDTSMGFTPLEGLIMGTRCGDIDPAILPFLMRK--EGLDA
DGLDKLMNKESGVYGMT-GISSDFRDIEDAA-KNG-DERAQATLEAYVKKVQKYIGAYAA
E---MNGLDVVVFTAGVGENGKAIRADIAS-NM-EFLGMKLDKEA--ND--V-R--GKET
VISTADSKVKMLLIPTNEELMIARDTLRLVK----------------------
>WP_137696457.1|Firmicutes-Clostridia-Clostridiales-Hungateiclostridiaceae-Ruminiclostridium-Ruminiclostridium_sp._MA18 WP_137696457.1 acetate kinase [Ruminiclostridium sp. MA18]TKY39877.1 acetate kinase [Ruminiclostridium sp. MA18]
---------------------------MKILVINAGSSSLKYQLIDMTNE---TVLAKGL
CDRIGIDNSFIK---QTRGSE---D-AVEIKKVLKNHKDAIEAVISALVDEKIGVIKNMS
EISAVGHRVVHGGEKFNSSAVIDETVMEAIRECIDIAPLHNPPNIIGIEACQAIMPNVPM
VAVFDTTFHSSMPEEAYIYALPYEMYEKYKIRRYGFHGTSHKFVAERAAELLGKPLNELK
IITCHLGNGSSICAVNKGKSVDTSMGFTPLQGVAMGTRSGTIDPEVVTFLMEK--EDLTI
KGVSNLLNKKSGVLGVS-GVSSDFRDVQVAS-KEG-NKRAKLALDIFCYDCKKYIGAYIA
I---MNGVDAIVFTAGVGENDFNIRERIAN-DL-DFFGIKIDEEK--NK--I-R--GQEI
DISAEDAKVRTLVIPTNEELAIAREVLRMLK----------------------
>PIP18685.1|Candidatus_Omnitrophica-root-root-root-root-Candidatus_Omnitrophica_bacterium_CG08_land_8_20_14_0_20_41_16 PIP18685.1 acetate kinase [Candidatus Omnitrophica bacterium CG23_combo_of_CG06-09_8_20_14_all_41_10]PIS34483.1 acetate kinase [Candida
---------------------------MKILVINSGSSSIKYKLFVMPKE---KLLAKGI
IEHIGEKGS-----------------------NVGNHYAGLKLILNKV-----------N
SIDAIGHRVVHGAESFKKPVLINNSVIKKIKQCCAIAPLHNPANLAGIIACARLLPGVKQ
AAVFDTAFHQSIPEYAYIYGLPYEFYSKFCIRKYGFHGTSHEYVAHEAARILKKPINKLK
IITCHLGNGCSITAVDRGKSIDTSMGFTPLEGLIMGTRCGDIDPALVTYIMRK--EKLDT
HEMDILLNKESGLKGIS-GISNDMRVLEEKA-KSG-NKRAKLAIDIFIYRIRKYIGAYTA
I---MSGCDCLVFTAGIGENQKSIRLKITK-NI---------------------------
-FKHFKKAPKVLVIPTNEELMIAKQTYQLIKEFSPAGGGVSLDKRLRSFPWSR
>WP_004331073.1|Bacteroidetes-Bacteroidia-Bacteroidales-Porphyromonadaceae-Porphyromonas-Porphyromonas_asaccharolytica WP_004331073.1 acetate kinase [Porphyromonas asaccharolytica]EFR34744.1 acetate kinase [Porphyromonas asaccharolytica PR426713P-I]
---------------------------MIVLVLNCGSSSVKYSLYDMPEA---RILASGG
IEKLGLPDSFIK---FKTTDG---K-KVQIDRPLPEHTVAVEFILEILTKSEYAVLDSVD
QIEAVGHRLVHGGEAINKSVLINDEVIEQVKRVSDLAPLHNPPSLKGIDAITKLLPKVQQ
VAVFDTAFHQTMPAYTYMYALPYEYYEKYGVRRYGFHGTSHRYISHRACEILGKDFDKTR
IITCHIGNGASIAAVCNGKVLDTSMGLTPTDGLMMGTRCGSIDPGIVPFIMEH--EKMTP
SDFSTMVNKKSGVLGIS-GVSSDMRDVEQAA-ETG-NERAKLALEMYRYRIKKYIGAYAA
A---MGGVDVIVFTGGVGENDQTTRESVVS-GL-EFMGVEFDSAV--NR--S-SR-GEEK
VLSKPSSRVTVICVPTDEELMIARDTMDLVK----------------------
>WP_132984046.1|Firmicutes-Tissierellia-Tissierellales-Tissierellaceae-Tissierella-Tissierella_praeacuta WP_132984046.1 acetate kinase [Tissierella praeacuta]TCU70626.1 acetate kinase [Tissierella praeacuta]
---------------------------MKILVINCGSSSLKYQLIDMNGE---EVLCKGL
VERIGIEGSKIK---HDTTGK---E-RVIIEEPMANHKVALGLVLNALIDENHGAIKSMD
EIGAVGHRVVHGGETFASSVIIDDEVMKVLDECIELAPLHNPPNITGIEACKELMPNTPM
VAVFDTAFHQTMEADNYIYPIPYEFYEKYKIRRYGFHGTSHKYVSLRAAEILGKDIKDLN
IVTCHLGNGSSVCAVQGGKSVDTSMGFTPLEGLAMGTRSGDIDPAIIPFIMDK--ENMSF
EEVNNMLNKQSGVLGIS-GISSDFRDLEIAA-NEG-NERAKLALDVFVNRVKKYVGAYVA
T---MCRVDALVFTAGIGENSGSIREKVCE-GL-ECLGINIDTEL--NN--V-R--GEEA
KLNKDSNSVNILVIPTNEELMIARDTLELVSK---------------------
>ODS31504.1|Planctomycetes-Candidatus_Brocadiae-Candidatus_Brocadiales-Candidatus_Brocadiaceae-Candidatus_Scalindua-Candidatus_Scalindua_rubra ODS31504.1 Acetate kinase [Candidatus Scalindua rubra]
---------------------MSRNSEIKVLVINCGSSSVKFQLINISNE---NVLASGI
VERLGLPQSLIK---FKFNDKGFAK-DFTKECGSLDHSSAISEIIDAITHNQFGVIGNKS
EVSAVGHRVVHGAEQFTESVLITDDTIKQIEACIELAPLHNPHNLKGILVCKELLPDVPQ
VAVFDTAFHQTMEDYAYMYALAYRFYEKHRFRRYGFHGTSHFYVAHKAAEIVGKDIRELR
IITCHLGNGASITAVKYGKSIDTSMGFTPLEGLIMGTRCGDVDPAMVLFVMEK--EGLSL
HECDTLMNKECGLIGIS-GISSDMRELIKAY-EDG-NDRARLALQMYSYRIKKYIGMYSA
S---MNGVDVIVFTGGIGENATLIRSMCCT-DM-EYLGIDFDEDK--NK--K-TI-GTEG
DLTARDSKVRVLCVPTNEELVIARDTARIINKNKTT-------QID-------
>WP_003375304.1|Firmicutes-Clostridia-Clostridiales-Clostridiaceae-Clostridium-root WP_003375304.1 MULTISPECIES: acetate kinase [Clostridium]AYF54773.1 acetate kinase [Clostridium novyi]EES90792.1 acetate kinase [Clostridium botulinum D str. 1873]KEI10
---------------------------MKILVINCGSSSLKYQLIDMLSE---EPIAQGL
VERIGIQGSVLT---HKVNGK-----KHVIEEEMKDHKKAIALVLDALVNEEYGVIKNMD
EISAVGHRVVHGGEKYAESVLIDDEVMEALEEFIKLAPLHNPPNITGINACKELMPTTPM
VAVFDTAFHQTLPDYAYMYSLPHDLYEKYGIRKYGFHGTSHKYVSSVAAEILGKDIESLK
LVTCHLGNGSSLAAVKNGKCVDTSMGFTPLAGLTMGTRCGDIDPAVVTFLIKE--LNYSV
DDVNKLMNKESGVLGIS-GISSDFRDILKAA-AEG-NERAELALNMFKNKVIQYIGAYTA
V---MGGVDAIIFTAGVGENSEPIRKRIVS-EL-GFLGIKLDLEK--NK--V-M--GEIE
TISTEDSKVKVLVIPTNEELMIAKDTKEIVEKSNIK-----------------
>WP_066353225.1|Firmicutes-Clostridia-Thermosediminibacterales-Thermosediminibacteraceae-Fervidicola-Fervidicola_ferrireducens WP_066353225.1 acetate kinase [Fervidicola ferrireducens]KXG77222.1 Acetate kinase [Fervidicola ferrireducens]
---------------------------MKVLVINCGSSSLKYQLFNMENE---TVLAKGL
VERIGLEGSVLK---HQPAGK---D-KVEIKAEVPNHKVAVKLMLDALVHEEYGVIKDIK
EIAAVGHRVVHGGEKFSGSVRIDDKVMETLKECINLAPLHNPPNIWGIEAVKEILPDVPM
VGVFDTAFHQTMPEHAYIYGVPYELYEKYSVRRYGFHGTSHRYVSMRAAMLLNRPIETLK
LVTLHLGNGSSISAVNGGKSVENSMGFTPLEGITMGTRCGSIDPYLPIFIMEK--EGIPI
EKINDYLNKKCGVLGIS-GVSSDFRDIEKAA-EEG-NHRAKLALKVFAYQAKKYIGAYAA
A---MNGLDAVVFTGGIGENSSLVRKMICE-DM-DYFGIKIDEEK--NN--I-R--GKEA
DISAEGSKTKVLVIPTNEELMIARDTVALI-----------------------
>WP_033101565.1|Firmicutes-Bacilli-Bacillales-Thermoactinomycetaceae-Thermoactinomyces-Thermoactinomyces_daqus WP_033101565.1 acetate kinase [Thermoactinomyces daqus]
---------------------------MKILVINCGSSSIKYQLFDMTDE---SVLASGL
VEKIGTESAIIK---HEPAGR---E-KKVIISEILDHRVGLKKVLDLLMDEKEGVIKSAD
EVSAVGHRVVHGGETFARSVVVDSEVRRAIRETFDLAPLHNPPNLIGIDAAQANLPHAVH
VAVFDTAFHQTMPDYAYMYPLPRILYHKYKVRRYGFHGTSHKYVSQRAAEFLGKPLEELK
IISCHIGNGASITAVQGGKSVDTSMGMTPLEGLMMGTRCGDIDPAIVPFVIAK--EELTL
SEVNSMMNKHSGLLGVS-GISSDMREVMEAM-FDG-NANARLAIDMYVYKIKKTIGAYVA
A---MDGVDAIIFTAGVGENAAQIREKVCE-GL-TFFGVDLDRDK--NG--M-RS-KEIQ
RISTEKSKVEVLVIPTNEELMIARETLALV-----------------------
>OPX29677.1|Candidatus_Omnitrophica-root-root-root-root-Candidatus_Omnitrophica_bacterium_4484_171 OPX29677.1 hypothetical protein B1H08_03360 [Candidatus Omnitrophica bacterium 4484_171]
MKKNN--------KREKGAYSKYSFQSVKILTINCGSSSIKYKLYSFPRG---KLIASGL
VERIGEQRS-----------------------PISTHTEGMKLVFDKLLAG--GAIKHID
EISAVGHRVVHGAEEFRQPHIIDKRVIKKIKECVNIAPLHNPANLEGIKAALHTLPKVPQ
VAVFDTAFHHTIPDYAYMYAIPIKYYKKYKVRKYGFHGTSHQYVAQKAAEILGRPFNKLK
LITCHLGNGCSITAINKGKSVDTSMGFTPLEGLMMGTRCGDIDVAAVFYLMNK--EKLSL
HKIDNILNKRSGLLGVS-GISNDMRPIKEAA-RKG-DKLSKLALDMFIYRIKKYIGAYYM
I---LEGADAICFTAGIGENNPELVAKIKR-----------------------------S
IIKIIPKETKILVVPTDEGLMIASLTFNILRNTAGA-------KKK-------
>TJX67020.1|Firmicutes-Tissierellia-Tissierellales-Tissierellaceae-Soehngenia-Soehngenia_saccharolytica TJX67020.1 acetate kinase [Soehngenia saccharolytica]
---------------------------MNILVINCGSSSLKYQLIDMEGE---KVLAKGL
VERIGIDGSRIK---HEPLNS---E-KVIIEEPIEDHKKALRMVVDAIISKEHGVIESMD
QISAVGHRVVHGGEDFSKSVIIDNKVMEALEKNIELAPLHNPPNIIGIEACKAIMPDVPM
VAVFDTAFHQTIPEENYIYAIPYEYYEKYKIRRYGFHGTSHKYVAIRTAEILENDFKDLN
IITCHLGNGASVTAIKSGISIDTSMGFTPLEGLAMGTRSGNIDPAIIPFLMKK--ENMSS
DEVNDVLNKKSGVLGVS-GISSDFRDLEDEA-AKG-NKRAELALKLFANNVKKYIAAYAS
E---LGKVDAIVFTAGVGENSPLIREMVCE-GL-KFIGVSIDKEL--ND--I-K--GKER
IISDENSKVKVLIVPTNEELMIARETMELVK----------------------
>WP_021737684.1|Firmicutes-Clostridia-Clostridiales-Eubacteriaceae-Eubacterium-Eubacterium_ramulus WP_021737684.1 acetate kinase [Eubacterium ramulus]ERK43387.1 acetate kinase [Eubacterium ramulus ATCC 29099]MSC78730.1 acetate/propionate family kinase [
---------------------------MNVLVINCGSSSLKYQLINSDTE---AVLAKGL
CERIGIDGR-LT---YQKAGL---D-KEITEAPMPTHKEAIQLVLDALVNEKTGAIASLA
EVNAVGHRIVHGGEKFASSAVITPEMLAAVEECNDLAPLHNPANLIGIHACQELMPGVPM
VGVFDTAFHQTMPEKAYLYGLPYEYYEKYKVRRYGFHGTSHSFVSKHVAEFLGKDLNDSK
IIVAHLGNGASISAVLNGKCVDTSMGLTPLEGLVMGTRSGDIDPAIMEFIAKK--ENLDI
AGVMNVLNKKSGVQGIS-GLSSDFRDLEEGM-EAG-NERATAAIEVFSYRVAKYIGSYVA
A---MNGVDVIAFTAGIGENAPIVRSKVLA-YL-GYLGITVDEEA--NS--K-R--GDDI
VISTPDSKVTVCVIPTNEELAIARETVALVK----------------------
>WP_084575477.1|Firmicutes-Negativicutes-Selenomonadales-Sporomusaceae-Sporomusa-Sporomusa_malonica WP_084575477.1 acetate kinase [Sporomusa malonica]SMC67288.1 acetate kinase [Sporomusa malonica]
---------------------------MKVLVVNCGSSSIKYQLVNMNDE---SVLAKGL
VERIGLDGSVLT---HQPEGK---D-KVIINADISNHSIGIKLVIDALTDSQHGVITSMT
EIAAVGHRVVHGGEKFADSVLITPAVMKALEDCIEMAPLHNPPNIMGINACAEIMPGIPQ
VGVFDTAFHQTMPKHAFLYALPYEAYEKYGVRRYGFHGTSHKYVSQQVAELMGEHMTNLR
IITCHLGNGASIAAVKHGKCIDTSMGFTPLEGLVMGTRSGGIDPAIVPFLMKK--ENMNA
DQVDNYLNKKSGVLGVS-GVSSDFRDIEEAA-NSG-NERSELALEMFAYRVRKFIGSYVA
A---MGGVDAIVFTAGLGENSISMRDKISN-GL-EYLGTRIDPVK--NN--V-R--GKAQ
EISVDGAKVKIFVIPTNEELVIARDTKAICGNLA-------------------
>RJO65685.1|Candidatus_Omnitrophica-root-root-root-root-Candidatus_Omnitrophica_bacterium RJO65685.1 acetate kinase [Candidatus Omnitrophica bacterium]
---------------------------MKVLVINSGSSSIKYKLFLMPQG---EVISQGK
IERIGERGS-----------------------KIRDHYTGFRMILSRI-----------E
GVDLVGHRVVHGAEKFKDTVVIDAAVIRKIRQCALLAPLHNPANLAGILACKKLLPGTTQ
VAVFDTAFHQTLPDYAYIYGLPYEYYMRLGIRKYGFHGTSHHYVAGECARILKKSLHALK
IITCHLGNGCSIAAIKEGKSVDTSMGFTPLEGLIMGTRCGDIDPALITYIMAK--KKFTP
LKMDELLNKASGLKGIS-GISNDMRVLEKKS-RQG-GIRAKLAIEIFVYRIKKYIGAYAA
V---MGGCDALVFTAGIGENQGIIRKKICL-GL---------------------------
-FSFFKKSPRVLVIPTNEELMIARQAHRLVRAA--------------------
>WP_066821417.1|Firmicutes-Clostridia-Clostridiales-Clostridiaceae-Clostridium-Clostridium_tepidiprofundi WP_066821417.1 acetate kinase [Clostridium tepidiprofundi]KYH35897.1 acetate kinase [Clostridium tepidiprofundi DSM 19306]
---------------------------MKILVINCGSSSLKYQLIDMENE---KVLAKGL
VERIGIEGSILT---QKVND----E-KYIIEKPMKDHQVAVELVLGALVDSTHGVISDMS
EISAVGHRVVHGGEKYDRSVIIDDDVMNNLEECAKLAPLHNPANIIGINACKKLMPNTPM
VAVFDTAFHQTMPEHAYMYALPYEYYEKHSIRRYGFHGTSHKFVSLAAAEMMGKSIEDLK
IITCHLGNGASCTAIKNGKSVDTSMGFTPLEGLVMGTRCGDLDPAIIPFLMRE--ENLSA
EEVDKVMNKKSGVLGVS-GVSSDFRDIEAAA-ESG-NHRAQLALDLFHYRVKKYIGEYAA
A---MDGVDAIVFTAGLGENSKESRKEICK-GL-EFMGIEIDKEK--NN--I-R--GKAV
EISTDDSKIKVFVIPTNEELMIARDTLELVK----------------------
>WP_018211006.1|Firmicutes-Clostridia-Clostridiales-Peptococcaceae-Desulfitobacterium-Desulfitobacterium_hafniense WP_018211006.1 acetate kinase [Desulfitobacterium hafniense]
---------------------------MKILVINCGSSSLKYQLLDMDTQ---TPIAKGL
VERIGLPGAVLT---HRPADG---E-KEIITAEIPNHTVAIQLVLDALVNPEYGVVKSLE
EIGSVGHRVVHGGEKFASSVLITDEVMQAIEECIELAPLHNPPNIAGIEACQKLMPGVPQ
VAVFDTAFHQTMPPHAYLYGLPYEFYEKYKIRKYGFHGTSHKYVSQRAAKMLNRPAEGLK
LISCHLGNGSSITAIKDGKSIETSMGFTPLEGLMMGTRSGDLDPAIVSFIQQK--ENLSS
DEVNDFLNKKCGVLGLS-GVSSDFRDIEQAR-DQG-NYRAALALDVFSHDVKKYIGSYAA
V---LNGADAIIFTAGLGENSAEMREAVVD-GL-QYLGAKLDLEK--NK--V-R--GKEA
DISAPEATCRVLVIPTNEELMIALDTLDIIQKG--------------------
>WP_110942441.1|Firmicutes-Clostridia-Clostridiales-Clostridiaceae-Geosporobacter-Geosporobacter_subterraneus WP_110942441.1 acetate kinase [Geosporobacter subterraneus]SHK01665.1 acetate kinase [Geosporobacter subterraneus DSM 17957]
---------------------------MNVLVINCGSSSLKYQLVDMRDE---SVLAKGL
VERIGIEGSVLK---HETTGK---E-KAVIEQPMENHKVALELVIAALTDENHGAIKGMD
EINAVGHRVVHGGEKFSGSVVIDENVIKAMEECIDLAPLHNPPNLMGINACREIMPNVPM
VGVFDTAFHSTMPKSSYIYPLPYELYEKYGIRRYGFHGTSHKYVAQRTAALLERPLEDLK
IVTCHLGNGASVTAISGGKSVGTSMGFTPLEGLAMGTRCGDIDPAIVTFIMEK--ENLDI
EGINNLLNKKSGVLGIS-GVSSDFRDIENAA-KEG-NERAQLALDIFDLRVRKYIAAYAA
V---MGGVDAIVFTAGLGENSALNREAIVN-GL-EFMGVKICPER--NK--T-R--GKEV
VVSTDDSQVKVLVIPTNEELMIARDTQELLK----------------------
>WP_013932562.1|Thermotogae-Thermotogae-Thermotogales-Thermotogaceae-Pseudothermotoga-Pseudothermotoga_thermarum WP_013932562.1 acetate kinase [Pseudothermotoga thermarum]AEH51345.1 acetate kinase [Pseudothermotoga thermarum DSM 5069]
---------------------------MKILVLNCGSSSVKYQFIEMDGE---KVLCKGI
AERIGIDGSRLV---HRIGE----D-KHVIERPLKNHEEAIKLILDVLLDPEIGVIKDLS
EIAAVGHRVVHGAEAFASSVLIDDDVMKALEENAYLAPLHNPPNILGIKAIQKLLPNVPS
VAVFDTAFHQSMPKKAFLYAIPYEFYEKYKIRRYGFHGTSHRYVSRRAAEILGRDYYDFK
VITCHLGNGASIAAIRHGKSIDTSMGFTPLEGLVMGTRCGDIDPAIVVYLQQN--LGLSV
DQVYDILNKKSGVLGLTKNFSSDMRDIEDAA-LHG-NELAQLALDIYIYRIAKYIGAYTA
A---MNGVDAIVFTAGVGENSPYIREKVCE-YL-GFLGVKIDKNL--NN--V-K--GVER
IISTPDSKVAVLVIPTNEELVIARDTKYIVENKVKE-------LKIV------
>RLD18537.1|Caldiserica-root-root-root-root-Caldiserica_bacterium RLD18537.1 acetate kinase [Caldiserica bacterium]
MNS------------QLSTLNSQLSTNTTILVLNCGSSSVKFKIFKFPEE---KVLLKGI
VERIGATDSIVRI-----------E-DEKRVTNIPDHHQAILVILDKIKNLNI-------
EIDGIGHRVVHGGE-YNKSMIINEDVKRTIKKMFEIAPLHNPYNYEGIIACEKTLPGKKQ
VAVFDTSYFAELPDYAYLYGISYKYYKKYGIRKYGFHGTSHRYVSMEAAKILGEDFKKLK
IISCHLGAGSSITATKDGKAIETSMGFTPLEGLIMATRCGDIDPAVPLFIMTK--EELSP
SKINVILNKQSGIYGVS-GISGDFRDILKEM-KEG-NYRAKLAFKMFCYRVKKYIGSYYA
I---LGGLDVLIFTAGIGENVPLVREEITR-NL-EHLGIEIDHRK--NR--N----PKNY
IISKETSKCKVLVIPTNEELMIARETKNLISSS--------------------
>TKJ33189.1|Planctomycetes-root-root-root-root-Planctomycetes_bacterium_B3_Pla TKJ33189.1 acetate kinase [Planctomycetes bacterium B3_Pla]
---------------------------MKVLVINAGSSSVKYHLYNMPEA---EVLARGV
VERIGEKNSELS---HFFGDK-----TYTEQTHVKDVAEAMELVLDTLVREDVGVVKSLS
EIGGVGHRVVHGGEEFTGSVVVDEAVIASIEKFADLAPLHNPPNLAGIGAVQHRLPDLPQ
VACFDTAFHSTIPEVAYMYALPYELYEKYHIRRYGFHGISHRYVARRAAAIMDKDKYGIN
VITCHLGNGCSITAVKQGRSVDTSMGFTPLEGVPMGTRSGDLDPAILFYLGDK---GYGV
NELNTLFNKKSGLLGIS-GASNDVRNLVKLA-KEG-NDRAKLAIDVFCYRIKKYIGAYAA
V---LGQVDAIVFTGGIGENSVFLRSQICE-DL-KQIGVELDQAA--NE--A-TV-ANED
QISTSDSGIKVFVIPTNEQAAIANDTYKLTKSGRRE-------NRNRTTVMS-
>KYH37986.1|Candidatus_Bathyarchaeota-root-root-root-root-Candidatus_Bathyarchaeota_archaeon_B24 KYH37986.1 acetate kinase [Candidatus Bathyarchaeota archaeon B24]
---------------------------MKVLVINCGSSTIKYKVFQVQDGSTLKELASGL
LERIGSDKSTLT---HRRDGE-----TYKFELEAKDHREGLESILKILTSKEHGVIEDPS
EVFAVGHRVVHGGDSVFQPTVITEDLLNVIRRWSDMAPLHNPANLAGIEAAISLLPGAHQ
VAVFDTAFHQTMPAEAYLYAIPYEYYERYRIRRYGFHGTSHRYVAYKAAEVLNRDISELK
MVTCHLGAGCSITAVCGGKSIDTSMGFTPLEGLVMATRSGDIDPSLIFFLVRK--EGLNV
EEVENLLNRKSGLLGLS-GVSGDVRDIWREV-EKG-NQRAELAMRVFAYRVKKYIGAYAA
A---MGGLDAIVFTAGIGENDWRTRELICE-GL-EYLGVRLDKRL--NR--M-TS-KEPR
IISSDDSKVKVLVIPTDEELAIALETLNLLLRKR-------------------
>WP_096895181.1|Planctomycetes-Candidatus_Brocadiae-Candidatus_Brocadiales-Candidatus_Brocadiaceae-Candidatus_Scalindua-Candidatus_Scalindua_japonica WP_096895181.1 acetate kinase [Candiadtus Scalindua japonica]GAX61810.1 acetate kinase [Candiadtus Scali
---------------------MKRKSHLNILVINSGSSSVKFQLINMADE---NVLASGI
VERLGLPQSLIK---FKFGDK-----DLTRECDTLDHNSAISEIIEDITHSQSGVIGDKS
EVAAIGHRVVHGAEHFTESVLITDNTIKQIDACSELAPLHNPHNLKGILVCKELLPGIPQ
VAVFDTAFHQTMEDYVYTYALDYKFYEKYRFRRYGFHGTSHFYVAHKAAEIVGQSIQELK
IITCHLGNGASVAAVKYGKSMDTSMGFTPLEGLIMGTRCGDVDPAMVLFIMEK--EGLSP
HECDMLMNHECGLIGIS-GISSDMRDLIKAY-QEG-NDRARLALQMYSYRIRKYIGMYSA
T---MNGADVIVFTGGIGENAALIRSMCCT-DM-EYLGIDFDEDK--NK--K-AI-GIEG
ELTTQNSKVRVLCVPTNEELVIARDTAQIIDKP--------------------
>WP_101300706.1|Firmicutes-Clostridia-Clostridiales-Hungateiclostridiaceae-Hungateiclostridium-Hungateiclostridium_saccincola WP_101300706.1 acetate kinase [Hungateiclostridium saccincola]AUG57393.1 Acetate kinase [Hungateiclostridium saccincola]HAA4306
---------------------------MKVLVINTGSSSLKYQLIDMTNE---NVLAKGV
CERIGLEQSFLK---HSKIGE---N-AVVIEKDLYNHRLAIKEVINALTDDKIGVIKDMS
EISAVGHRVVHGGEKFYQSVIIDDEVKKAIEECSELAPLHNPSNIVGIEACKQIMPDVPM
VAVFDTAFHQTMPRHAYIYALPYEIYEKYRLRRYGFHGTSHKYVSERAAQMLNRPIEELK
IITCHLGNGASICAVKYGKSVETSMGFTPLQGLCMGTRSGTIDPAVISFLMEK--EKMTV
KDISDFLNKKSGVLGVS-GVSSDFRDIQEAA-ENG-NDRAQLALDIFCYRVKGFIGDYAA
I---MNGVDAVVFTAGIGENNDYVRSKILT-DM-DFFGIKIDEEK--NK--V-R--GEEM
DISTPDAKVRTLVIPTNEELAIARETVRLIKNGN-------------------
>GBF12172.1|Firmicutes-Bacilli-Bacillales-Bacillaceae-Tepidibacillus-Tepidibacillus_sp._HK-1 GBF12172.1 acetate kinase [Tepidibacillus sp. HK-1]
---------------------------MKIFVLNCGSSSLKYQLFDMQDE---SVIASGK
VERIGMEDAILT---HEPTDK---E-EVKLVTEILDHTTAIEKVFDFLVDPKHGVIKNVT
EIEAVGHRVVHGGEVFSDSVKVDGQVKAAIKGTFDLAPLHNPANLVGIEAVETVLPNVPN
VAVFDTAFHQTMPQNAFMYALPRILYKKHKIRRYGFHGTSHKYVSMKAAEFLNKPLEQLK
IVSCHIGNGASVTAVNKGQSIDTSMGMTPLEGLMMGTRSGDIDPAIIPFVMDK--EDLTL
NEVNSMLNKHSGLIGVS-GIGSDMRDIEENM-EK--NEYAKLAFDMYEYRIRKYIGAYAA
A---MDGIDVLIFTAGVGENSNLLRKAITD-HL-SYLGVKIDDEI--NN--T-RS-KQIR
RISTPESKVEVLVVPTNEELMIARDTLRIVKSSK-------------------
>PIV55726.1|Candidatus_Desantisbacteria-root-root-root-root-Candidatus_Desantisbacteria_bacterium_CG02_land_8_20_14_3_00_49_13 PIV55726.1 acetate kinase [Candidatus Desantisbacteria bacterium CG02_land_8_20_14_3_00_49_13]
---------------------------MKILVINCGSSSIKYRLFEMPER---KLLAKGV
LEKIGEEKSLLK---HSAGSG-----EQKIEQNVPDHLKGMELILSALTDKKTGVIKSAS
EISAVGHRVVHGGDEYSGSVKIDAGVIKTVEKFSDLAPLHNPPNLAGIRATMEAMPGIPQ
VAAFDTAFHQTMPRTAYMYAIPYELYEKYKIRRYGFHGTSHRFVARRFAELAGKNKYSVN
AITCHLGNGSSITAVRGGRSVDTSMGFTPLEGSVMGTRSGDIDPSIGFYLIRK---GYSV
DEIDNILNKKSGLLGLS-GAGNDMRTILQKA-KEG-DDRAELAVDVLCYRIKKYIGAYSA
A---LGRVDALIFTGGIGENAVEVRKRACS-GL-ENIGIILDEKK--NS--E-VT-GKEG
IISSKNSKTQVWVIPTDEETRIAVDTFELTK----------------------
>WP_059033858.1|Firmicutes-Clostridia-Thermosediminibacterales-Tepidanaerobacteraceae-Tepidanaerobacter-Tepidanaerobacter_syntrophicus WP_059033858.1 acetate kinase [Tepidanaerobacter syntrophicus]GAQ26086.1 acetate kinase [Tepidanaerobacter syntrophicus
---------------------------MKILVINCGSSSLKYQLFNMEDN---SVLAKGL
VERIGLESGMLK---HTPQGK---E-TVKIEENIPDHKVAVKLMLDALINKDYGVIDDLC
EISAVGHRVVHGAEKFSGSVIINSDVMEVLNECIEIAPLHNPPNIIGIEAVREMLPDIPT
VGVFDTAFHQTMPKYAYMYGLPYKMYEKYAIRRYGFHGTSHCFVAGEAAKILGKPLVNLK
IITLHLGNGSSITAIKNGKSIDNSMGFTPLEGVVMGTRCGSIDPAIVPFIMEK--EGLSP
DEVNDYLNKECGVYGIS-GVSSDFRDLEEAA-DNG-NERAKLALDMFAYQCKKYIGSYAA
A---MNGLDAIVFTGGIGENSNTVRKMICS-EM-DYLGISIDENK--NNTTV-R--GKQG
DISSDDAKVKTLVVPTNEELMIALDTMSLVKNA--------------------
>WP_052570026.1|Elusimicrobia-Endomicrobia-Endomicrobiales-Endomicrobiaceae-Endomicrobium-Endomicrobium_proavitum WP_052570026.1 acetate kinase [Endomicrobium proavitum]AKL97726.1 Acetate kinase [Endomicrobium proavitum]
---------------------------MKVLVVNCGSSSVKYTLFDMDGE---KKIAWGI
IECIGLPEAYYK---RQTSGT---E-EKKDSVKVTNHTEAVELIIKNLLDKKTGSINNID
EISVVGHRIVHGGEKFSKPVLVTPEVKEGLKSCFAIAPLHNPAHYAGIVAVEKMLPGIPS
VLVFDTAFHQTMPDYAYMYALPYELYEKDHIRKYGFHGTSHNYVSQRAAAMLGKPIGELN
LITAHLGNGSSITAIQKGKVIDTSMGFTPLPGVVMGTRCGDIDPAIIAYLMDEYPQYRDG
ATINNLMNKKSGLYGIS-GLSGDMRTIVKAV-AAG-NKKAKLAFDMLTYSVKKYISSYFG
L---LNGIDALVFTAGIGENSPSVREKICE-NL-SALGIEMDVAE--NN--E-PS-GEER
VVSTAKSKVKILIIPTNEELMIARESKKVLSNG--------------------
>WP_090552193.1|Firmicutes-Clostridia-Clostridiales-Clostridiaceae-Natronincola-Natronincola_ferrireducens WP_090552193.1 acetate kinase [Natronincola ferrireducens]SDK43679.1 acetate kinase [Natronincola ferrireducens]
---------------------------MKVLVMNCGSSSLKYQLINMENE---ELLAKGI
AERIGIEGSFVK---HETTGK---E-KVLIEESMADHKVAIKFVIEALTHSQHGAIKSMD
EIAAVGHRVVHGGEKFSGSIIIDAEVKTVLEECSELAPLHNPPNLMGINACQEILPNVPM
VGVFDTAFHQTMPKESYMYALPYELYEKHKIRRYGFHGTSHKYVAMKAAELLGKSIEDLK
LVTCHLGNGASVAAVKNGKSIDTSMGLTPLEGLVMGTRCGDMDPAIIAFWMEK--EGLSI
AEVNNAMNKKSGVLGLS-GVSSDFRDIEEAA-SAG-NERAQLALDVYYQRVKKYIGAYAA
E---MGGLDAVIFTAGLGENSTVARKEICK-GL-EFLGIKIDDDK--ND--V-R--GKET
VVTTDDSSVKVLLIPTNEELMIARETKSLVG----------------------
>WP_068717477.1|Firmicutes-Clostridia-Halanaerobiales-Halobacteroidaceae-Orenia-Orenia_metallireducens WP_068717477.1 acetate kinase [Orenia metallireducens]OCL26047.1 acetate kinase [Orenia metallireducens]
---------------------------MKILVINSGSSSIKYQLINMEDE---SVLAKGL
VERIGIEGSRLE---QENGDG---N-EFEVVQDIPDHSVGMELVIDSLTGDK-GVISSVD
EIQAVGHRVVQGGDTFDKSVVVNDQVKKDIDRWASLAPLHNPANLMGIEVCEKLMPHAKQ
VAVFDSAFHQSMPEEVYMYALPYELYEKHSIRRYGAHGTSHKFVAAQVAKEMGKDIEDLK
IITCHLGNGASVTAVKNGKSYDTSMGLTPLEGLVMGTRCGDIDPAIIPFVMEK--EGLSP
QEMDHLMNKESGLLGVS-GVSSDMRDIEEGA-ENG-NNRAKLAYDIFIYRVKKYIGSYAA
V---MNGVDAIVFTAGIGENAIELREKICA-DL-DYLGIKLDAEK--NN--V-R--GKAT
EINADDSKVKIFIIPTNEELVIARDTKELVGN---------------------
>WP_132767033.1|Firmicutes-Bacilli-Bacillales-Bacillaceae-Tepidibacillus-Tepidibacillus_fermentans WP_132767033.1 acetate kinase [Tepidibacillus fermentans]TCS84177.1 acetate kinase [Tepidibacillus fermentans]
---------------------------MKIFVLNCGSSSLKYQLFDMKDE---SVIASGK
VERIGMEDAILT---HEPTGK---E-DVKLVTEILDHTTAIEKVFNYLVDPKYGVISDIN
EIEAVGHRVVHGGEVFSDSVKVDAQVKAAIKGTFDLAPLHNPANLVGIEAVETVLPGVPN
VAVFDTAFHQTMPKKAYMYALPRILYKKHKIRRYGFHGTSHKYVSQKAAEFLSKSIEDLK
IVSCHIGNGASIAAIDKGKSVDTSMGMTPLEGLMMGTRSGDIDPAIIPFVMEK--EGLTL
NEVNSMLNKHSGLLGVS-GIGSDMRDIEENM-DS--NENAKLAFEMYEYRIRKYIGAYAA
A---MNGIDVLIFTAGVGENSNILRKAITD-HL-SYLGIEIDEEI--NN--T-RS-KQVR
RISTPNSKVEVLVVPTNEELMIARDTLRIVKSSK-------------------
>RLF06087.1|Crenarchaeota-Thermoprotei-root-root-root-Thermoprotei_archaeon RLF06087.1 acetate kinase [Thermoprotei archaeon]
---------------------------MKILVLNCGSSSIKFKVYMEAKG-ELEEIASGI
VERIGEEISYIK---YKSIKG-----EIRYDEVVKNHDEGLKHIIRALTDKERGVIENLE
EIVGVGHRVVHGGDKVREPTIIDENVERIIEEFSRMAPLHNPANLLGIRSAKKLFPKSVH
VAVFDTAFHSTLPPEAYLYAIPYKYYKKYKIRRYGFHGISHMYVSKKAAEILGKPYEELR
IITCHLGNGASATAVYKGRSIETSMGLTPLEGLVMGTRCGDIDPSIMYFLAKW--ENMTI
DEVYDLLNKKSGVYGLS-EMGNDMRIILEKA-SKG-DERAMLTLKVYAHRVKKYIGAYMA
I---MGGVDAIVFTAGVGEGSATIREMILE-NMEEFFGIKLDKER--NR--N-PE-KYGW
IISSDDSRVKVLVIPTNEELIIAQETLKKVLLSKSK-----------------
>WP_028843490.1|Thermotogae-Thermotogae-Thermotogales-Thermotogaceae-Pseudothermotoga-Pseudothermotoga_elfii WP_028843490.1 acetate kinase [Pseudothermotoga elfii]
---------------------------MKILVVNCGSSSVKYQFIDMKGE---KVLCKGL
AERVGIEGSRLV---HKVNE----D-KHVIEKPMKDHEEALKLILETLLDREIGVIRDLS
EISAVGHRVVHGAERFASSILIDEEVMKVLEENIHLAPLHNPPNIMGIKAVQKLLPQVPN
VGVFDTAFHQSMPRKAFLYPLPYEFYEKYRIRRYGFHGTSHRYVSKRAAEILGRDYYDFK
VITCHLGNGASIAAIRHGKSIDTSMGFTPLEGLVMGTRSGDIDPAIVIYMQQN--LSIPV
EEVYNILNKKSGVLGLS-KLSSDMRDIEDAA-ESG-NEMAQLALEIYIYRIAKYIGAYTA
A---MNGVDAIVFTAGVGENSPYVREKVCD-YL-GFLGVKIDRNL--NN--V-K--GVER
IVSAPDSRVAILIVPTNEELVIARDTKQIVESGIKE-------LKLF------
>OQX57830.1|Thermotogae-Thermotogae-Thermotogales-Thermotogaceae-Thermotoga-Thermotoga_sp._4484_232 OQX57830.1 acetate kinase [Thermotoga sp. 4484_232]
---------------------------MKILVINSGSSSVKYQFIDMNGE---KVLCKGI
AERIGISGSRLI---HKVRG----E-KHVIEKDLPDYEVALKLILDTLMDEKLGVIKDLS
EIGAVGHRVVHGGEIFASSVLIDDEVIKVLEEYSYLAPLHNPPNLMGIKASMKLLPKVPN
VAVFDTAFHQSMPRKAFLYAIPYEYYEKYRIRRYGFHGTSHRYVSKRAAEILGKSYKELK
IITCHLGNGASIAAVKNGKSVDTSMGFTPLEGLVMGTRSGDIDPSIVVFLQEK--EGLSP
QDVYDILNKKSGVLGLSKGFSPDMRDIEEAA-MNG-DETARTALDVYEYRIAKYIGAYAA
V---MNGVDAIVFTAGVGENSPIIREEICENYL-GYLGVKIDKEK--ND--V-M--GEER
IISTPDSKVAVLVIPTNEELVIARDTKEIVEKGIKE-------LKIV------
>KYH40219.1|Candidatus_Bathyarchaeota-root-root-root-root-Candidatus_Bathyarchaeota_archaeon_B26-2 KYH40219.1 acetate kinase [Candidatus Bathyarchaeota archaeon B26-2]
---------------------------MKILVINCGSSSIKYSLLDMERE---ETLAQGL
IEKIGEEYSIFR---QKASGR-----EIEKITRIENHEHGLRLILDSLKNPSIGVIRDQS
EISAVGHRVVHGGSDFVGSTIIDDEVIETIRKYSPLAPLHNPPNLAGITVLRSLLPRIPH
VAVFDTAFHQTMPEVAYLYPIPYEYYEKYGIRRYGFHGTSHRYVSQRAAEILGRSPKELR
IITCHLGNGCSITAVDRGRSVDTSMGFTPLEGVPMGTRSGDIDPSIVQFIAEV--ENLTL
KEVYEILNKRSGLLGVS-GVSNDVREIKKAA-DSG-DHRAEIALEILAYRVKKYIGAYAA
V---MGGVDVVVFTAGIGENAHYVRSKICE-GL-EFLGITLDEDR--NR--D-PA-KWNG
VISAEGSRVKVLVVPTREDLIIAKETLEAIERAGAS-----------------
>CUU09973.1|Candidatus_Kryptonia-root-root-root-Candidatus_Kryptobacter-Candidatus_Kryptobacter_tengchongensis CUU09973.1 acetate kinase [Candidatus Kryptobacter tengchongensis]
---------------------------MKVLVLNSGSSSIKYQFIETSTR---EVLAKGQ
VERIGMDDAVLT---HIRADG---D-TVKISAEILDHNIAIEYVIAVLLSKNHGVIKDKS
EIEAIGHRVVHGGETFSGSVLITDEVIEKIKENIELAPLHNPHNLRGILACKRLLPKTPQ
VAVFDTAFHQKMPEHAFIYGLPYELYKKYKIRRYGFHGTSHRYVSKRAGEILGVPFEQMR
LITAHLGNGCSMSAVKYGISVDTTMGFTPLEGLLMGTRSGDLDPAVVLYIMSK--EGLTM
SEINALLNKHSGLLGIS-GISSDMREIINEM-KNG-NHRAKLAFEVFCYRVKKYIGAYAA
V---MGGVDAIVFTAGIGENSPDVRKKVCE-GL-EFLGIRIDDEK--NN--S-P--EKEK
IITTDYSKVKVLVIPTNEELVIALDTAEIVSNCSDV-------K---------
>WP_125140510.1|Firmicutes-Clostridia-Clostridiales-Clostridiaceae-Clostridium-Clostridium_transplantifaecale WP_125140510.1 acetate kinase [Clostridium transplantifaecale]
---------------------------MNILVINCGSSSLKYQLINSASE---EVLAKGL
CERIGIDGK-LT---YQPEGG---E-KEKSDVSMPTHTEAIDAVIKALTNEKTGVIKSLS
EVGAVGHRVVHGGEKFTSSCIINEESLKAIEECNELAPLHNPANLIGIHACQELMPGVPM
VAVFDTAFHQTMPEKAFIYGLPYEYYENYKVRRYGFHGTSHSYVSKRTAEIVGKPYEEMK
IIVCHLGNGASVSAVDCGKSVDTSMGLTPLEGLVMGTRSGDIDPAILEYVGKK--ENKNL
DELMEVLNKKSGLLGIS-CLSSDGRDLEDAA-ESG-NAKAQLALDIFDYRVIKYVGAYAA
V---MNGVDAIAFTAGIGENNKELRKNVCA-NL-GYLGVKIDDEK--NN--V-R--GEER
IISTDDSKVKVLLVPTNEELAIARETLALVK----------------------
>WP_114456885.1|Firmicutes-Clostridia-Halanaerobiales-Halanaerobiaceae-Halanaerobium-Halanaerobium_sp._DL-01 WP_114456885.1 MULTISPECIES: acetate kinase [unclassified Halanaerobium]RCW51447.1 acetate kinase [Halanaerobium sp. MA284_MarDTE_T2]RCW89235.1 
---------------------------MKILVINCGSSSIKYKLFQMKNE---KVLADGL
VQRIGIEDSFLE---YENFSG---D-EIKIEKDIPDHKTGLKMVIDTLLSDEHGVVENVD
EIEAVGHRVVHGAEEFADSVYITDEVIKKLEECSDLAPLHNPPNLVGIKVCQELFPGKPQ
IGVFDTAFHQTMPEKAYIYALPYEFYEKHGIRRYGFHGTSHRYVSQRASELLEKPLSELK
IITCHLGNGASIAAVKNGKSVDTSMGLTPLEGLVMGTRCGDIDPAIVPFIMKK--ENLSA
SEIDTIMNKESGLYGVS-GVSSDCRDIEEAA-KSG-NHRAEIALKLFNYRVKKYIGAYTA
A---MGGVDVIVFTAGIGENAVETREKIIS-GL-EYLGIEFDKDA--NN--C-R--GKEV
IISSESSKVKVMVIPTNEELVIARDTKEIVAE---------------------
>WP_146662452.1|Planctomycetes-Phycisphaerae-Sedimentisphaerales-Anaerohalosphaeraceae-Anaerohalosphaera-Anaerohalosphaera_lusitana WP_146662452.1 acetate kinase [Anaerohalosphaera lusitana]AQT68996.1 Acetate kinase [Anaerohalosphaera lusitana]
---------------------------MKVLVINAGSSSIKYQLYQMPEA---NVLAKGV
VERIGEAGSVLS---QKSDSK-----EHVFETEIKNHKQGMNLILETLATGESKVIDDIQ
DIQAVGHRVVHGGEEFSGSVVIDDDVIASIEKFADLAPLHNPPNLTGIKAAQENLPNAKQ
VACFDTAFHASIPKVAYMYGLPYDIYEKYRVRRYGFHGTSHNYVARRAAEVLGKDFKDVK
LITCHLGNGCSITAVKDGKSIDTSMGLTPLEGVMMGTRCGDIDPAIIFYLKDK---GYDV
DEINKMCNKQSGLLGIS-GKSNDMRNLLEAV-DEG-DKQAELAVDMFSYRIKKYIGMYFA
V---LNGVDAIIFTGGIGENSTPVRERICT-DL-SAMGVKMDTAL--ND--E-TV-RKEG
KISTEDSSVNVYIIPTDEEYAIAHDTFELTQ----------------------
>WP_022487579.1|Firmicutes-Negativicutes-Acidaminococcales-Acidaminococcaceae-Acidaminococcus-Acidaminococcus_fermentans WP_022487579.1 acetate kinase [Acidaminococcus fermentans]MSS81119.1 acetate kinase [Acidaminococcus fermentans]CDE93154.1 acetate k
---------------------------MKIFVVNCGSSSIKYQLIDMKDE---SVIAKGL
VERIGIEGSVLT---HTPAGK---D-KVRLESAIPDHVDGIKKVLAALVDPNHGVIKSMD
EIDAVGHRVVHGGEIFNESVVITDEVLKQIEDLSDMAPLHQPANVSGIRACQKLMPNTPQ
VAVFDTAFHQTMPPVAYMFGVKYEEYKDYGIRKYGFHGTSHKYVSGVAAQLLKKDIKDTK
IITCHLGNGSSITAVDGGKSVDTSMGFTPLDGVLMGTRTGSIDPAVVPVLMQK--KGLDA
AGVDKYMNKECGVLGVS-GVSSDFRDLEDAA-AKG-NERAQLALDMFCYQVKRYIGAYAA
A---MGGVDAIVFTAGVGENDIHTRQQVCA-GL-EFLGVKLDADR--NN--V-R--GKVT
EISAADSKVKVFLIPTNEELAIAQDTLRLCSK---------------------
>RLI35150.1|Candidatus_Bathyarchaeota-root-root-root-root-Candidatus_Bathyarchaeota_archaeon RLI35150.1 acetate kinase [Candidatus Bathyarchaeota archaeon]
---------------------------MKVLVVNCGSSTIKYKLFDLLGGEKLRESASGL
LDRVGAEMSTLT---HRRDGD-----TFKLELKARDHREGLEAILKILTSGEYGVIRDLS
EVYAVGHRVVHGGDSFFKSTLVTDKVLKVIKEWSEMAPLHNPANIAGIEAAMALMPDTPQ
VAVFDTAFHQTMPVEAYLYAIPYELYENYKIRRYGFHGTSHRYVAQKAAEVLGTDLSNLK
MVTCHLGAGCSITAVKGGKSIDTSMGFTPLEGLVMATRSGDVDPSIIFFLVRR--CNMTL
DEVENLLNRESGLKGLS-GISGDVRDLRREL-DRG-NKMAEIALKVFAYRVKKYIGAYTA
A---MGGLDAIIFTAGIGENDWRMREAICE-GL-EALGVEIDPEK--NR--A-AS-REPR
VVSRDSSKVKVLVIPTDEELAIALETISILSESSKR-----------------
>RLG07747.1|Thaumarchaeota-root-root-root-root-Thaumarchaeota_archaeon RLG07747.1 acetate kinase [Thaumarchaeota archaeon]
---------------------------MKILVLNCGSSSIKYQLIDMDKD---EALARGL
IAKIGEHGSYIR---HRAGEK-----EVVKEIPIENHARGLEVMMEYLLHPEFGVLKDPS
EVSAVGHRVVHGGSVFVKPTLITEEVIKKLKEYSYLAPLHNPHNVAGIEAAKKIFPNVPQ
VAVFDTAFHQTLPEKAYMYPLPYEFYEKYGVRKYGFHGISCDYVSRRASEFLGKSRDDLK
MIICHLGNGVTVCAVDGGKSIDTSMGLTPLGGLMMGTRCGDLDPGVIFYLAKN--ADLNL
DQINEILNNKSGLLGVS-GVSNDVREILEEA-KKG-NKRCILAIEMFTYRVKKWIGAYAA
A---LGGLDAVVFTAGIGENSPKIRSMICA-GL-EFMGVELDEER--NE--K-AV-GIEA
EISKPSSRVKVLVIPTNEEKLIAVETMKITKNLEGS-----------------
>WP_132027164.1|Firmicutes-Tissierellia-Tissierellales-Tissierellaceae-Keratinibaculum-Keratinibaculum_paraultunense WP_132027164.1 acetate kinase [Keratinibaculum paraultunense]TCS89622.1 acetate kinase [Keratinibaculum paraultunense]
---------------------------MNILVINCGSSSLKYQLINMNNE---EVIAKGL
VERIGMEGSVVK---HRTTGK---E-EVLIEEPMKDHKKALELVLNALVDSNYGAIKSMD
EIGAVGHRVVHGGEKFANSVLIDDEVMEALNECIDLAPLHNPPNIMGIEACKALMPNTPM
VGVFDTAFHQTIPMANYIYPLPYELYEKYGIRKYGFHGTSHKYVSLKAAEILNKDIEKIN
VITCHLGNGASVCAIQGGKSVDTSMGFTPLEGLAMGTRSGNIDPAIIPFIMEK--ENLTV
DEVNELLNKKSGVLGIS-GISSDFRDLEEAA-AEG-HERAQLALDVFCNRVKKYIGAYVT
M---MCHVDALVFTAGIGENSVFVRKKICD-GL-ECIGIEIDEEL--ND--I-R--GKEA
IVSKDTSPVAILVIPTNEELMIARDTLEIINK---------------------
>OIN95842.1|Candidatus_Desantisbacteria-root-root-root-root-Candidatus_Desantisbacteria_bacterium_CG1_02_38_46 OIN95842.1 acetate kinase [Candidatus Desantisbacteria bacterium CG1_02_38_46]
---------------------------MKILVINCGSSSIKYRLFEMPQQ---GLLAKGL
LEKIGEGKSFLK---YSAGKE-----EYKLEQQVSNHNEGLELILSILTDKKIGVINNIS
EISAVGHRVVHGGEKYSGSVPIDDAVIKVIEDFADLAPLHNPPNLAGINAAINVLPGVPQ
VACFDTAFHQTMPRVAYMYALPYELYEKYRIRRYGFHGTSHRYVARRFAEILKKDKYTVN
VITCHLGNGTSITAVKEGISVDTSMGFTPLEGTVMGTRSGDVDPSIGFYLIRK---GYTA
DQIDNLLNKKSGLLGLS-GVGNDMRTILQKA-KEG-NDRAQLAVDIFCYRIKKYIGAYSA
V---LGKVDGIIFTGGIGENAVEIRSKSCS-GM-QNLGIVIDEKK--NA--T-AI-GRES
KISTDNSPVYVWVIPTDEEIRIAVDTYKVSGLDK-------------------
>WP_007934597.1|Firmicutes-Negativicutes-Selenomonadales-Sporomusaceae-Pelosinus-root WP_007934597.1 MULTISPECIES: acetate kinase [Pelosinus]EIW18068.1 acetate kinase [Pelosinus fermentans B4]EIW24106.1 Acetate kinase [Pelosinus fermentans A11]OAM94199
---------------------------MKVLVVNCGSSSIKYQLFEMNDE---SVVAKGL
VERIGLDGAVLT---HQPADK---E-KVVINANISNHTIGISLVLEALTDAKHGVISSMK
EIDAIGHRGIHGGEKFSDSVLVDAGVIKAIEDCIEMAPLHNPPSIAGINACTELMPGIPQ
VVVFDTAFHQTMPKKAFMYGLPYEAYEKYGIRRYGFHGTSHKYVSQRVADLMGKDYNDLK
IITCHLGNGSSVAAIENGKCVDTSMGFTPLEGLLMGTRCGNIDPAIIPFLMKK--ENMTM
EEIDTYINKKSGVLGVS-GVSSDFRDIEKAA-KEG-NERAQLALDMFTYEVVKFVGSYAA
A---MNGVDAIIFTAGVGENSIEMRANISK-GL-EYLNTKIDNEK--NN--V-R--GKER
EISTDDSKVKLFVIPTNEELMIARDTKSICTK---------------------
>WP_154538596.1|Firmicutes-Clostridia-Clostridiales-Peptostreptococcaceae-Peptostreptococcus-Peptostreptococcus_anaerobius WP_154538596.1 acetate/propionate family kinase [Peptostreptococcus anaerobius]MST63121.1 acetate kinase [Peptostreptococcus anaero
---------------------------MKVLVLNCGSSSLKYQLIDMSNE---SVLCKGL
VERIGIDGSVLK---HEKDGL---DGKHVVEVEMKDHKDAIKHVLEAVAHPEVGAVKEMS
EIEAVGHRIVHGGEKFASSALLTDEVIEAINECVELAPLHNPANLMGVEACKAILPDVPQ
VGVFDTAFHQSMPKKAFIYGLPHELYTKYGVRRYGFHGTSHLYVSQKAAEMLGKPVEELK
IVTCHLGNGASLTAVDGGKSVDTSMGLTPLEGLIMGTRCGDIDPAIVPFVMKK--EGLDA
DGIDKLMNKQSGVYGMT-GISSDFRDIEDAA-NNG-DEKAQVALDAYCHKVKKYIGSYVA
A---MNGVDAIVFTAGLGENGISMREMICK-DM-DFFGIKLDAEK--NN--V-R--GKER
VISTDDSKVKVLLIPTNEELMIARDTVRLSK----------------------
>TVQ92654.1|Bacteroidetes-root-root-root-root-Bacteroidetes_bacterium TVQ92654.1 acetate kinase [Bacteroidetes bacterium]
---------------------------MKILVLNCGSSSVKYQLINMANN--AELLAKGL
LERVGLKDSELK---HQSKGK---D-KYYLIQDVPNHEVGIDLILKVLLDQDYGVLNNVN
EILAVGHRVAHGGENFSASALITPEVKKNIEDVIELAPLHNPANLNGIVSMEKLMPNVPQ
VAVFDTAYHQTIPQHAYMYALPYELYENDKIRRYGFHGTSHKFVFETACDALFMRRDNIR
AITCHLGNGASICAIKNGKSVDTSMGLTPVEGLVMGTRTGDLDLGALLYIMKK--KELDL
EAANSLINKKSGVLGIS-GISSDMRDIETAAWKEG-NKRADLALEMYNYRIKKYIGAYAA
A---MGGVDLIVFTGGVGENGPETREAICK-GL-EFLGVAFDPEK--NT--G-LR-GKLD
MISKHDSKVKVMVVPTNEELVIAHDTLRIVSHKEEK-------EEI-------
>RKY34473.1|Candidatus_Omnitrophica-root-root-root-root-Candidatus_Omnitrophica_bacterium RKY34473.1 acetate kinase [Candidatus Omnitrophica bacterium]
---------------------------MRILVINCGSSSVKYKLYNFRPF---KLLTKGL
VERIGEEGS-----------------------PVKNHYQAIFTVFKRIKS----LGREFE
EISAIGHRVVHGGEKFKQHVLIDKEVIKEIRKNVELAPLHNPANLEGILACKKFFPSLKQ
VAVFDTAFHQTIPQFAYLYAVPFNFYKKYKIRKYGFHGTSHQYVAEASSKIMKKSLKKLK
LITVHLGNGCSISAIKYGKCIDTSMGFTPLEGLIMGTRSGDIDAAIIFYLAKQ--AGLTL
EEIEKILNRQSGLLGIS-GVSNDLRLIKEAC-KKG-NLRAKLAIEMFIYRLRKYLGAYIL
I---LGGVDAIIFTAGIGENNPDIIKRAVW-GL-EFL-----------------------
-----RKKPAILVVPTDEELMIAKLVYDKIKRRKGG-------RKL-------
>OGS27614.1|Elusimicrobia-root-root-root-root-Elusimicrobia_bacterium_RIFOXYB2_FULL_48_7 OGS27614.1 acetate kinase [Elusimicrobia bacterium RIFOXYB2_FULL_48_7]
M--------------------TGNKKDKKILVLNCGSSSVKYVLFDNTL----NRITKGN
VERIGSPDAFIV------------S-DTKEVCSVPDHKTAVEIILEKLFKN---AIKDKD
DIKAIGHRVVHGGEKMTQPSIVDDEVKSEIKKCFPLAPLHNPHHLAGILAIEQLLPGVPN
VAVFDTAYYKTIPAHAYLYALPYYLYKKHSIRKYGFHGISHQFVAEKTAELMQKPLDKLK
VITCHLGNGCSITATKHGTPVDTSMGFTPLEGLMMGTRCGDIDPSIVTFLATS--ESMSM
NDVNKLMQSQSGLLGVS-GVSNDMRAIIEES-GKN-NERASIAIEMFCYRVKKYIGSYNA
V---LEGADAIVFTAGIGENSSIVREKCVK-GL-SRIGIEIDTSL--NE--E----TKEG
IISKKSSPIKILVVPTNEELMIAKQVQILV-----------------------
>WP_027938173.1|Firmicutes-Negativicutes-Selenomonadales-Sporomusaceae-Anaeroarcus-Anaeroarcus_burkinensis WP_027938173.1 acetate kinase [Anaeroarcus burkinensis]
---------------------------MKVLVINCGSSSLKYQLFNMADE---SVLAKGL
VERIGIEGSVLK---HQPGEA---E-KVTIETEIPDHSVAIKLVLNALVDAKHGVIKDMN
EISAVGHRVVHGAEKFATSVRINDAVMDALEECIEMAPLHNPPNILGIKACEKLMPGVAQ
VGVFDTAFHQTMPKHAFIYGLPYEVYKKHGIRRYGFHGTSHKFVSQQCAEMMGKKPEDIK
VITCHLGNGSSVAAVKNGAVVDTSMGLTPLEGLVMGTRCGDIDPAILPMLMKK--ENMDA
DAIDSYINKESGVLGIS-GVSSDFRDIEGAA-DEG-NERAQLALDVFAYRVQKYVGAYAA
A---MNGVDAIVFTAGLGENSISMRESIAE-AF-GYLGAKIDKDR--NN--V-R--GKAC
EISTADSKVKLFVIPTNEELMIARDTKSICLG---------------------
>EHM10124.1|Synergistetes-Synergistia-Synergistales-Synergistaceae-Thermanaerovibrio-Thermanaerovibrio_velox EHM10124.1 acetate kinase [Thermanaerovibrio velox DSM 12556]
MRSPPGVGWVRIVSAGLGSQVEGGWIFVKVLVLNCGSSSLKYQLIDMSDE---TLLAKGL
VERIGIHGSRIK---HVKVGM---D-PVVKETDIPNHDVAVKLVIDALLDLHHGVLKDLS
ELSAAGHRVVHGGERFTSSVLVDQEVLKGIEEVIPLAPLHNPANLMGIKAVMNALPGLPN
VAVFDTAFHQTMPPHAYMYGIPYEHYQVDRVRRYGFHGTSHFYVAHRVAQVMNRPVEQLK
IVTCHLGNGSSITAVDGGKSVDTSLGYGTTEGILMGTRSGNLDPSVMIYLMEK--YG-DA
KTVSDVVHKKSGVCGIS-GISSDMRDVEEAM-EKG-NERAKLAFDMLCYGIRKYIGAYAA
A---MGGLDAIVFTAGIGENSDLVREEVCK-HL-EFLGVKFDPSK--NK--V-R--GKEA
ELSAPDSRVKVFVIPTNEELVIARDTKELVLRG--------------------
>WP_075435598.1|Candidatus_Kryptonia-root-root-root-Candidatus_Kryptonium-Candidatus_Kryptonium_thompsoni WP_075435598.1 acetate kinase [Candidatus Kryptonium thompsoni]CUS79488.1 acetate kinase [Candidatus Kryptonium thompsoni]
---------------------------MKVLVLNSGSSSIKYQFIETSTY---SVLAKGQ
VERIGMDDAILT---HVREDG---D-TVKISGEILDHNIAIEYVIAILLSKNHGVIKDKS
EIEAVGHRVVHGGETFSDSVLITDEVIEKIRENIELAPLHNPHNLRGILACKRLLPDTPQ
VAVFDTAFHQKMPEYAFIYGLPYELYKKYKIRRYGFHGTSHRYVSKRASEILGLPIEQLR
IITAHLGNGCSMSAVKFGVSIDTTMGFTPLEGLLMGTRSGDLDPAVILYIMSK--EGLTM
SEINALLNKHSGLLGIS-GVSSDMREIISEM-KNG-NQRAKLAFEVFCYRIKKYIGAYAA
A---MGGVDAIVFTAGIGENSPDVRKKVCE-GL-EFLGIKIDDEK--ND--S-P--EKEK
IITTDDSKVKVLVIPTNEELVIAIDTAEIVSKSKVM-------AEK-------
>WP_091401844.1|Thermotogae-Thermotogae-Petrotogales-Petrotogaceae-Geotoga-Geotoga_petraea WP_091401844.1 acetate kinase [Geotoga petraea]SDB97655.1 acetate kinase [Geotoga petraea]
---------------------------MKVLVINSGSSSIKYQLLNMDNE---NVLAKGL
VERIGIDGSRIV---HKVNG----E-KNIIEDNIPDHEKGLKMVLDLLVSSDHGVLESLE
EIDAVGHRVVHGGERFASSVRINKEVLDTIELMSFLAPLHNPANVMGIKASMELLPNAEQ
VGVFDTSFHQTMPQTSYLYAIPYEYYEKYKVRRYGFHGTSHRYVAKRTAEVLGKKPEDLK
IITCHIGNGASVAAVKNGKSIDTSMGFTPLEGLAMGTRSGDLDPAIIEFICKE--ENITP
KEMLNILNKKSGMLGVT-KKYSDMRDIEDNA-IEG-EKVSRMAFDIYEYRIAKYIGAYAA
A---MNGVDAIVFTAGVGENSPIMREEIAERYL-GYLGVKIDKEV--ND--F-K--GKEK
IISTDDSKVKLMVVPTNEELMIARDTKEIVENNLNE-------LK--------
>WP_103066674.1|Thermotogae-Thermotogae-Petrotogales-Petrotogaceae-Petrotoga-Petrotoga_olearia WP_103066674.1 acetate kinase [Petrotoga olearia]PNR96953.1 acetate kinase [Petrotoga olearia DSM 13574]RMA68734.1 acetate kinase [Petrotoga olearia]
---------------------------MKILVINSGSSSLKYQVLEMEKE---DCLVKGL
VERIGEEESDIE---QESKEK-----EYKNITKIKDHEEALKKAIELITDTEYGCLKELG
EIDAVGHRVVHGGEKFFSSVLIDEEVIRAIEENSDLAPLHNPPNLMGIRAAKKLLPKVPQ
VAVFDTAFHHSMPEKAYMYGLPYELYQKHKIRRYGFHGTSHRYVSQKASEILRKDIKELK
MITAHLGNGASLAAIDRGKVVDTSMGFTPLEGLIMGTRSGDIDPGIVLFLTRN---GYSV
DEVDDLLNKRSGVYGLS-EMSNDMRDIRKGI-ENG-DKKAKLAYDVYVYRLAKYIGSYIT
I---LKGLDAFIFTAGVGENDEHVRMDVCD-YL-DIFGVKIDKEK--NT--L-LN-RKEG
IISTSDSDVDVLIVKTNEELMIAQDTKITVKKFQNA-------AKEVKV----
>WP_140945228.1|Candidatus_Kryptonia-root-root-root-Candidatus_Thermokryptus-Candidatus_Thermokryptus_mobilis WP_140945228.1 acetate/propionate family kinase [Candidatus Thermokryptus mobilis]CUU06313.1 acetate kinase [Candidatus Thermokryptus mobilis]
---------------------------MKVLVLNSGSSSIKYQFIETTTR---QVLARGQ
VERIGMDDAVLS---HVRIDG---D-TVKFSAEILDHNIAIEYVVAILLSKNHGVIKDKS
EIEAVGHRVVHGGEEFSGSVLVTDEVIEKIKENIELAPLHNPHNLRGIIACKRLLPDTPQ
VAVFDTAFHQKMPEHAFIYGLPYELYKKYKIRRYGFHGTSHRYVSKRASEILGVPIEKLR
IITAHLGNGCSMAAVMYGVSVDTTMGFTPLEGLLMGTRSGDIDPAIVLYIMGK--EGLSM
AEVNALLNKHSGLLGIS-GVSSDMREIIEEM-RNG-NPRARLAFDVFCYRIKKYIGAYSA
V---MGGVDAIVFTAGIGENSPDVRKKICE-GL-EFLGIKIDDEK--NN--S-P--EREK
IITTDDSLVKVLVIPTNEELVIALDTAEIVSKVLAN-------TK--------
>WP_109605832.1|Thermotogae-Thermotogae-Thermotogales-Thermotogaceae-Oceanotoga-Oceanotoga_teriensis WP_109605832.1 acetate kinase [Oceanotoga teriensis]PWJ88490.1 acetate kinase [Oceanotoga teriensis]
---------------------------MKILVINTGSSSLKYQVLNMNDE---ELLCKGL
VEKIGLPDSKIK---QKCGNL-----KFEEEHYFENHEQALKRVIELVTDEKKGCLKSMS
EIDAIGHRVVHGGEDFSKSVLITDEVMKALEDNINLAPLHNPANITGIKAAQKLLPEVPQ
IGVFDTAFHQTMPPKAFMYALPYELYKKYKIRRYGFHGTSHRYVAKRAAELLCLRKRDIK
IISAHIGNGGSVAAIQNAKVVDTSMGFTPLEGLIMGTRSGDIDPAIPIYLMR---NGYSM
DEVDDILNKKSGVYGISDYLSSDMRDIRAAK-DDG-NEKAALALDVYVYRLAKYIGSYAT
A---MKGLDVLIFTAGVGENTIEFREKVCE-YL-EIFGVELDKEK--NK--T-LN-GKEG
IISTDSSKVKVLIIPTDEELMIARDTKKIVENM--------------------
>WP_013275850.1|Firmicutes-Clostridia-Thermosediminibacterales-Thermosediminibacteraceae-Thermosediminibacter-Thermosediminibacter_oceani WP_013275850.1 acetate kinase [Thermosediminibacter oceani]ADL07810.1 acetate kinase [Thermosediminibacter oceani DS
---------------------------MKVLVINCGSSSLKYQLFNMENE---TVLAKGL
IERIGLEGSMLK---HQPAGK---D-KVEIMVEVPNHKVAVKLMLDALEHEEYGVIKDTS
EISAVGHRVAHGGDRFSNSVKIDDNVMNELKKCIQLAPLHNPPNIWGIEAVREILPDVPM
VAVFDTAFHQTIPEYAYIYGIPYELYEKYSVRRYGFHGTSHRYVSMRAAKVLNRPLETLK
LVTLHLGNGSSISAVEGGKSVENSMGFTPLEGLTMGTRCGSIDPYIPLFIMEK--EGVPL
EKINDYLNKKCGVLGIS-GVSSDFRDIEQAA-EEG-NRRAKLALEVFAYQAKKYIGAYAA
A---MNGLDAIVFTGGIGENSSTVRRMICQ-GM-EYFGIKIDEDK--NK--I-R--GQEA
DISADDARTKVLVIPTNEELMIARDTVALI-----------------------
>KPK97356.1|Candidatus_Omnitrophica-root-root-root-root-Omnitrophica_WOR_2_bacterium_SM23_72 KPK97356.1 acetate kinase [Omnitrophica WOR_2 bacterium SM23_72]
---------------------------MKILVINSGSSSIKYKLFAMPGD---HLLQRGI
IEHIAEPGS-----------------------KIGDHYTGLKMILEKL-----------D
SVDAVGHRVVHGAEKFRTHVLINQKVIKEIKRCCSIAPLHNPANLAGIRACQKLLPGVRQ
VAVFDTAFHQTLPDYAYLYGLPYRFYKKQGIRKYGFHGTSHEYVARQASRLLKRPLRQLK
IVTCHLGNGCSIACVYKGKSVDTSMGFTPLEGLIMGTRSGDIDPALITYLMSR--MQLDI
HGIDEILNKKSGLLGIS-GVSNDMRILQRKA-LQG-HRRCNLAINMFIYRIRKYIGAYMA
V---MGGLDALIFTAGIGENQVMIRRKIIS-GL---------------------------
-FTGLKKRPKILVIPTDEELMIANKTFELLRRR--------------------
>WP_052218681.1|Firmicutes-Clostridia-Clostridiales-Peptococcaceae-Thermincola-Thermincola_ferriacetica WP_052218681.1 acetate kinase [Thermincola ferriacetica]KNZ68772.1 acetate kinase [Thermincola ferriacetica]
---------------------------MKVLVINSGSSSLKYQLFDMKER---QAIAKGL
VERIGIPGSRLT---HYPADR---E-PYRVEREIKHHGMALEIIFDALTHAGHGVINNIK
EIDAVGHRVVHGGEIFKGPVLVDDAAKEGIRRLAELAPLHNPANLLGIEACERLLPGIRQ
VAVFDTSFHHTIPPHAYMYGLPYRYYEEYGIRRYGFHGTSHKYVAQRAEALLSRPLQELK
IISCHLGSGSSITAILGGCSIDTSMGFTPLEGLTMGTRSGDLDPAIITYLMEK--DNLSP
AQINKILNHMGGVLGVS-GLSSDFRDLEKAA-AEG-NKRAKLAIDLFVHRVKKYIGAYAA
E---LNGLDVLIFTAGLGENSPEIRAAICQ-GL-DYLYLWVDPEK--NM--V-R--GREA
DISTSGSRVRVLVIPTNEELMIASETMQLIN----------------------
>WP_012896221.1|Thermotogae-Thermotogae-Thermotogales-Thermotogaceae-Thermotoga-Thermotoga_naphthophila WP_012896221.1 acetate kinase [Thermotoga naphthophila]ADA66995.1 acetate kinase [Thermotoga naphthophila RKU-10]
---------------------------MKVLVINSGSSSIKYQLIEMDGE---KVLCKGI
AERIGIEGSRLV---HRVND----E-KHVIEKELPDHEEALKLILNTLVDEELGVIKDLK
EIDAVGHRVVHGGERFKESVLVDEEVLKAIEEVSPLAPLHNPANLMGIKAAMKLLPGVPN
VVVFDTAFHQTIPQKAYLYAIPYEYYEKYRIRRYGFHGTSHRYVSKRAAEILGKKLEELK
IITCHIGNGASVAAVKYGKCVDTSMGFTPLEGLVMGTRSGDLDPAIPFFIMEK--EGISP
QEMYDILNKKSGVYGLSKGFSSDMRDIEEAA-LKG-DEWCKLILDIYHYRIAKYIGAYAA
A---MNGVDAIVFTAGVGENSPITREDVCS-YL-EFLGVKLDKQK--NEETI-R--GKEG
VISTPDSRVKVLVVPTNEELMIARDTKEIAEKISK------------------
>WP_160254239.1|Firmicutes-Clostridia-Clostridiales-Lachnospiraceae-root-Lachnospiraceae_bacterium WP_160254239.1 acetate/propionate family kinase [Lachnospiraceae bacterium]NBI87637.1 acetate kinase [Lachnospiraceae bacterium]
---------------------------MNVLVINCGSSSLKYQVIHAESE---EVLAKGL
CERIGIDGR-LV---YQPKGG---E-KEIIEAPMPTHTEAVRMVLDALVNTKTGILKSLD
EIDAVGHRVVHGGEKFANSTLINEEVIKAVEECSDLAPLHNPANLIGVRACRQVLKDVPM
VAVFDTAFHQTMPQEAYLYGVPYEYYEKYKVRKYGFHGTSHSYVSKRAAEILGRPYNNLK
TIVCHLGNGASICAVKDGKSVDTSMGLSPLEGLIMGTRSGDIDPSAVEFLAKK--ENLDL
EGVVKVLNKESGVYGLS-GVSSDFRDLDQAS-EEG-NGRAKAAVDAFCYRAAKYIGSYAA
A---MNGVDVICFTAGVGENDGKVRAKICG-YL-GYLGMTLDEEA--NK--T-R--GEEV
RLSTSDSKVTALLVPTNEELAICRETVELIK----------------------
>WP_060800356.1|Firmicutes-Tissierellia-Tissierellales-Peptoniphilaceae-Peptoniphilus-Peptoniphilus_harei WP_060800356.1 acetate kinase [Peptoniphilus harei]KXA29668.1 acetate kinase [Peptoniphilus harei]
---------------------------MKILVINCGSSSLKYQLINMETE---DVMAKGL
VERIGIEGSRIK---HETIGK---E-KKTIETPMQDHKRALELVMESLTNEEYGAIKSLD
EIDAVGHRVVHGGEDFAQSVVIDEKVLKGIEDNVEIAPLHNPPNIMGIKACQRLLPNVKQ
VAVFDTAFHQTMPEESYIYALPYEYYEKYKIRRFGFHGTSHRYITNRAAEMLGKDVNEVN
LITCHLGNGSSICAVKNGKSIDTSMGFTPLEGLAMGTRCGDLDPAILPFIMDK--ENLST
EEINTLINKKSGVLGIS-GVSSDFRDIEEAR-DQG-NKRAKLALDIFEKRVRGYVGSYMT
E---LDHVDAIVFTAGVGENSIEMRESICA-GL-KSIGIKLDPER--NN--V-R--GEDK
LISSDDSSIKVFVIPTNEELMIARDTKELV-----------------------
>WP_032077677.1|Firmicutes-Clostridia-Clostridiales-Clostridiaceae-Clostridium-Clostridium_drakei WP_032077677.1 acetate kinase [Clostridium drakei]AWI03961.1 acetate kinase [Clostridium drakei]
---------------------------MKVLVINCGSSSLKYQLINMEDE---KVLAKGL
VERIGIEGSILT---QKVNG----E-KYIIEQPMKDHKVAIKLVLDALVDKEHGVISSMS
EISAVGHRVVHGGEKYAESVLINEDVMKALEECVKLAPLHNPPNIIGINACKELMPNTPM
VSVFDTSFHQTLPDYAFTYALPYELYTKNGVRKYGFHGTSHRFVSAEAAKMMGKDPKELK
IITCHLGNGASLCAVDGGKAVDTTMGFTPLAGLVMGTRCGDIDPSIIPFLMKE--LNLSV
DEINDLINKKSGVFGVS-GVSSDFRDIENSA-KEG-NKRAELAINLFDYRVRTSIGSYVA
A---LNGVDAIVFTAGLGENSGVNRAKICE-GL-TYLGIKIDAEK--NA--Q-R--GEAI
EISTSDSKVKVFVIPTDEELMIARDTKNIVVSGK-------------------
>KYH39079.1|Candidatus_Bathyarchaeota-root-root-root-root-Candidatus_Bathyarchaeota_archaeon_B26-1 KYH39079.1 acetate kinase [Candidatus Bathyarchaeota archaeon B26-1]
---------------------------MKILVINCGSSSIKYSLIDIERE---ETLVQGI
VEKIGEEHSIFR---QRVQGR-----KVERRVKVRNHKDGLRLILDSLKNPSKGVIRDQS
EISAVGHRVVHGGSDFVESTVIDDKVIETIRKYSSLAPLHNPPNLTGITILRELLPGIPH
VAVFDTAFHQTMPEVAYLYPIPYEYYEKYGVRRYGFHGVSHRYVSQRAAEILGRDIRELK
IITCHLGNGCSITAVDRGRSVDTSMGFTPLEGVPMGTRSGDIDPSIIQFLADV--ENLTL
NEIYEILNKRSGLLGLS-GVSNDVREIKKAA-DSG-DHRAEIALEILAYRVKKYIGAYAA
V---MGGVDAIVFTAGIGENAHYIRSKICE-GL-GFLGVTLDEDR--NR--N-PA-EWNG
VISAENSRVKVLVVPTREDLIIAKETLEAVTKAEER-------RKT-------
>WP_071138804.1|Firmicutes-Tissierellia-Tissierellales-Tissierellaceae-Sporanaerobacter-Sporanaerobacter_sp._PP17-6a WP_071138804.1 acetate kinase [Sporanaerobacter sp. PP17-6a]SCL83318.1 Acetate kinase [Sporanaerobacter sp. PP17-6a]
---------------------------MNILVINCGSSSLKYQLIDMEGE---NLLAKGL
VERIGIEGSRIK---HRTIGK---E-EVVIQKPLKNHKDAMKLVLDSLIDKKYGAIKSLK
EINATGHRIVHGGEKFAFSVKIDAQVMKTLNDCIDLAPLHNPPNIIGIEACRELMPDIPM
VGVFDTAFHQTMPEANYIYALPYELYKKYKIRKYGFHGTSHKYVSMRASQLAGKDIKNLK
IVTCHLGNGASVCAVDGGKSVDTSMGFTPLDGLAMGTRSGSVDPAIIPFLMEK--EKLSA
EDVNELLNKKSGVLGIS-GISSDFRDLESAA-SDG-NKRAKLALDVFNNRVKKYIGAYAA
L---MGGIDVLVFTAGIGENSSEIRYEICK-GL-EFLGIKMDKEK--NQ--V-R--GKDA
LISQEDSKVKVFVISTNEELMIARETKELI-----------------------
>WP_034408969.1|Planctomycetes-Candidatus_Brocadiae-Candidatus_Brocadiales-Candidatus_Brocadiaceae-Candidatus_Scalindua-Candidatus_Scalindua_brodae WP_034408969.1 acetate kinase [Candidatus Brocadiaceae bacterium S225]KHE90940.1 Acetate kinase [Candidatu
---------------------MNRKSDLKVLVINCGSSSVKFQLLNMADE---NVLTSGI
VERLGLPQSLIK---FKFGNK-----GFTKEFDTLDHSSAISEILDAVTHSQLGVIDDKS
EISAVGHRVVHGAEHFTESVLITDDTIKQIEACIELAPLHNPHNLKGILVCRKLLTGIPQ
VAVFDTAFHQTMEDYVYTYALAYRFYEKYRFRRYGFHGTSHFFVANKAAEIVGNDIHKLK
IITCHLGNGASIAAVKYGKSIDTSMGFTPLEGLIMGTRCGDVDPAMALFIMEK--EGLSP
HGCDMLMNHECGLIGIS-GISSDMRDLIKAY-KEG-NDRARLALQMYSYRIRKYIGMYSA
S---MNGVDVIVFTGGIGENAALIRNMCCA-DM-KYLGIDFDEEK--NR--M-TI-GTEG
ELTAQNSKVRVLCVPTNEELVIARDTVRIVNGK--------------------
>OQX88581.1|root-root-root-root-root-candidate_division_KSB1_bacterium_4484_87 OQX88581.1 acetate kinase [candidate division KSB1 bacterium 4484_87]
---------------------------MKVLVLNSGSSSVKYQLFNGNDL---SWLVRGS
ITRIGKNDAECW---QERKDG---H-EVKYTLHISDHEAAIDRILQSLLSKKSAILSDIS
ELYAVGHRVVHGGEYFSQPTLISDDVIEKIEECSQLAPLHNPPQIAGIRACQKLIPGIPQ
VAVFDTAFHQTIPQYAFMYALPYEFYEKYRIRRYGFHGTSHYYVAKKAAELAEIDFNKSK
IITCHLGNGSSMAAIHDGVCVDTSMGFTPLEGLVMGTRTGDIDASAVLFLMRQ--ENLTA
EEMDEMLNKKSGVLGLS-SYSNDMQKVLQRA-DTG-DKRSELAIDVFTYRVKKYIGAYAA
A---LNGVDLLVFTAGIGENAPLVRSKICK-DL-DFIGLRLDHFV--NQ--I-AQ-FSEV
KISRDDSAVQVWVVPTNEESVIASQTLDVIYEMQKD-----------------
>OHB58591.1|Planctomycetes-root-root-root-root-Planctomycetes_bacterium_GWF2_42_9 OHB58591.1 acetate kinase [Planctomycetes bacterium GWF2_42_9]HAL46000.1 acetate kinase [Phycisphaerales bacterium]
---------------------------MKILVINAGSSSIKYQMFEMPAE---KVVAKGL
LEKIGEETSKLT---HTTDSK-----EHKIETKAADHSAGMKLILDTLVAPQTGVIKDIS
EINAVGHRVVHGGEEFTASCIINEHVIGSIERFADLAPLHNPPNLTGIKAAQKALPKVPQ
VACFDTAFHTTLPQTAFIYALPYDIYEKYRVRKYGFHGTSHKYITQRAAVMLGKKLEDIN
IITCHLGNGCSMAAVKNGKSIDTSMGLTPLEGLVMGTRTGDFDPAILFYLADK---GYSV
DDLNTMCNKKSGLLGIS-GISNDMRNLREQA-EKG-DKRAELAFDIFCYRIKKYIGAYTA
V---VGRLDAIVFTGGIGENTPIVRSQTCG-DL-EQIGVDIDEAA--NT--A-KS-RSER
TISSSASKVKVFVIPTNEELAIAQDTFSLAK----------------------
>OGS18723.1|Elusimicrobia-root-root-root-root-Elusimicrobia_bacterium_RIFOXYA2_FULL_50_26 OGS18723.1 acetate kinase [Elusimicrobia bacterium RIFOXYA2_FULL_50_26]OGS22849.1 acetate kinase [Elusimicrobia bacterium RIFOXYB2_FULL_50_12]
---------------------------MKVLVLNSGSSSVKYTFFSMDGE---KKLARGI
IECIGLPEAYFK---HQSAGE---E-EVKEQCKVSNHLEAIDIIIKNLIDPRHKIINDLS
EIDAVGHRIVHGGEKFSKSVMINEEVLQDIRNCFVLAPLHNPHNYTGIEACEKLLAGVPQ
IAVFDTAFHHTIPDYSYFYALPYSLYQKYNIRRYGFHGTSHHYVAQRAAQLLNKPPDQVN
LITCHLGNGCSITAIRNGISVDTSMGFTPLEGLVMGTRCGDIDPAIIIHLLNL--EKISA
DDLNTLLQKKSGLLGIS-GLTSDMRTILKSA-ASG-SDRARLALDVFCYRVKKYISSYFG
V---LNGADAIVFTAGIGENSPTIRERSCH-GL-ENLGIRMDLQA--NN--A-GG-LEER
IISAQDSPVKIMVIPTNEELMIARQTLRVLTNN--------------------
>WP_014552273.1|Firmicutes-Clostridia-Halanaerobiales-Halanaerobiaceae-Halanaerobium-Halanaerobium_praevalens WP_014552273.1 acetate kinase [Halanaerobium praevalens]ADO76238.1 acetate kinase [Halanaerobium praevalens DSM 2228]
---------------------------MKIFVINCGSSSLKYKVFEMETE---NVLAEGI
IERIGIANSFLK---YENNKG---Q-ELKIEAEIKTHKAGIQLLIENLLAAEHGVLESMD
QIKAVGHRVAHGGEKFDSSILLNEEILAEVEAMSDLAPLHTPANLMGIRVCQELMPQTPQ
VGVFDTSFHQTMPEKAYLYALPYEYYKKYGVRRYGFHGTSHGYVAQKAAELLDQDLEELK
IITCHLGNGASMAAVKNGKSIDTSMGFTPLEGLVMGTRCGDIDPAIVPFIMEK--EDLKP
AEIDNILNKKSGLAGAS-GVSSDMRDIEKEA-EAG-NEQAELALEIFNYRVKKYIGAYAA
V---MGGVDAVVFTAGIGENAIETRTEILK-GL-EYLGIEIDEQA--NN--C-R--GEEK
IISSADAKTKVMVIPTNEELVIARDTKNIVS----------------------
>WP_057039940.1|Proteobacteria-Epsilonproteobacteria-Campylobacterales-Campylobacteraceae-Campylobacter-Campylobacter_coli WP_057039940.1 acetate kinase [Campylobacter coli]EAK0675681.1 acetate kinase [Campylobacter jejuni]EAI1265249.1 acetate kinase [C
---------------------------MKILVLNSGSSSIKFKFFD--NK---VVKASGL
VEKIGEQNSKVVL--KNTLNN---E-SFERELTINNHEEGLSIVNELF--KESGILADLN
ALDGCGHRIVHGGRNLSEHCLVDDYVLKEIDRVSIFAPLHNPAHLAGIKTMIKAAPSVAN
AAIFDTAFHRTMPDFAYMYALPYDFYDKHNIRRYGFHGTSHAFVSARAAQLLGKNKEDLN
AISAHLGNGASVCAIEGGKSIDTSMGFTPLEGLVMGTRCGDLDPAILPFISHL--KGLTI
EEIDTLLNKKSGLYGIC-G-SNDFRDIGAKI-EQG-DDRARLAFDMFCYRLLKYIGAYFT
V---LPRTDAIIFTGGIGENAALVRQKVCE-RL-SHLGVELDTEL--NN--K-KA-SCER
MISTANSKVKIFIIPTDEELEIARITEELINKS--------------------
>WP_018661501.1|Firmicutes-Clostridia-Clostridiales-Clostridiaceae-Thermobrachium-Thermobrachium_celere WP_018661501.1 acetate kinase [Thermobrachium celere]CDF57909.1 Acetate kinase [Thermobrachium celere DSM 8682]
---------------------------MKVLVINCGSSSLKYQLINMENE---KVMAKGL
VERIGLEGSQLK---HQPEGM---D-KIVIEKPMKDHKDAIKVVLDALLDENHGVIKDMN
EISAVGHRVVHGGEKYSGSVLITEDVMKVLEECTHLAPLHNPPNIIGINACKDLMPQTPM
VAVFDTAFHQTMPKHAYIYPLPYELYEKHGIRRYGFHGTSHRYVSKVAADLVGKDIKELK
IITCHLGNGASVAAIDGGKSIDTSMGFTPLEGLAMGTRCGDIDPAIVTFLQKE--ENLSY
EEVNNLMNKKSGVLGIS-GVSSDFRDIENAA-FDG-NERAQLALDVFHYRVKKYIGAYTA
A---MGGLDVLVFTAGLGENSPETRYEICK-NM-EYLGIKIDAEK--NK--V-R--GKVQ
EISTEDSRVKVFVIPTNEELMIARDTVEIVNNL--------------------
>WP_077849651.1|Firmicutes-Clostridia-Clostridiales-Clostridiaceae-Clostridium-Clostridium_puniceum WP_077849651.1 acetate kinase [Clostridium puniceum]OOM72274.1 acetate kinase [Clostridium puniceum]
---------------------------MKVLVINCGSSSLKYQLIDMNNE---ESLAQGL
VERIGINGSILT---QKVEGK---D-KYEVQTTLKDHQDAIELVLKSLVDEKHGVIKSMD
EISAVGHRVVHGGEKYASSVVLDETVIKNLDEFTKLAPLHNPPNIIGINACKALMPKTPM
VAVFDTAFHQTMPEKAYMYPLPYELYKEDHIRRYGFHGTSHKYVAGEIAKWMNKDVKELK
TITCHIGNGVSVTAVEGGRSVDTTMGFTPLDGIIMGSRSGSIDPAIVTYLIKE--KGYSI
DEINDILNKKSGILGIS-GIGTDFRDIRSAV-ENENDSRALLAMDIFGYQIRKQIGAYAA
V---MGGVDAIVFTAGIGEHAPEIRSRALV-NM-EFLGIEVDLEK--NE--S-HNIGDGM
EISKETSKVKVVVIPTNEELMIAKETLELVQK---------------------
>WP_127016072.1|Firmicutes-Clostridia-Halanaerobiales-root-Anoxybacter-Anoxybacter_fermentans WP_127016072.1 acetate kinase [Anoxybacter fermentans]AZR72741.1 acetate kinase [Anoxybacter fermentans]
---------------------------MKVLVLNCGSSSLKYQLFNMEDE---TVLAKGL
VQRIGIDNSYLE---HKPGDK---P-KVKIEAEIPDHHKAIQMVIDALLHDEHGVIKDMS
EINAVGHRVVHGGEAFADSVLINEEVMRALEANIELAPLHNPPNIAGIKVCEKLMPGVPQ
VGVFDTAFHQTMKPHAYLYGIPYEYYEKYGIRRYGFHGTSHRYVSKRVCELMGIPYEKAK
IITCHLGNGASVTAIDGGKSVDTSMGFTPLEGLLMGTRSGDLDPAIIPFLMNK--ENMTP
ADIDNLLNKKSGLLGVS-GISNDSRDVEEAA-SNG-NERAQRALEIFNYRVKKYIGAYAA
A---MGGLDAIVFTAGIGENSISTRAGILE-GL-EFLGCKLDPER--NN--V-R--GKEA
LISTDDSKVKVYVIPTNEELVIARDTKEIVEKL--------------------
>RLI29245.1|Candidatus_Bathyarchaeota-root-root-root-root-Candidatus_Bathyarchaeota_archaeon RLI29245.1 acetate kinase [Candidatus Bathyarchaeota archaeon]
---------------------------MKVLVINCGSSTIKYKVFQVQDGSMLKELASGL
LERIGSDKSTLT---HRRGGE-----TYKFEIKAENHRGGLESILKILTSKEHGVIEDPS
EVFAVGHRVVHGGDSVFQPTVITEDVLDVIRRWSDMAPLHNPANLAGIEAAISLLPGARQ
VAVFDTAFHQTMPAEAYLYAIPYEYYERYRIRRYGFHGTSHRYVAYKAAEVLNRDISELK
MVTCHLGAGCSIAAVCRGKSIDTSMGFTPLEGLVMATRSGDIDPSLVFFLARK--EGLSL
EEVENILNRKSGLLGVS-GVSGDVRDIWREA-ERG-NKRAELAMRVFAYRVKKYIGAYAA
A---MGGLDAIVFTAGIGENDWRTRELICE-GL-EFLGVKLDERL--NR--M-AS-KEPR
VISSGDSKVKVLVVPTDEELAIALETLNLLLRKR-------------------
>OFY32823.1|Bacteroidetes-root-root-root-root-Bacteroidetes_bacterium_GWF2_35_48 OFY32823.1 acetate kinase [Bacteroidetes bacterium GWF2_35_48]HBX53705.1 acetate kinase [Bacteroidales bacterium]
---------------------------MKILVLNCGSSSIKYQLFDMTTG--ADVIAKGI
IERVGLENAELK---HEATGK---E-KHKSIHVVPDHTIGIDLILKTLMDPVLGVIKDKY
EIKAVGHRVVHGGETFSGSVMITKAVVDKMEECVDLAPLHNPANLKGIYAMQKLLPEVPQ
CGTFDTAFHQTMPEHTYLYALPYELYEKYKIRRYGFHGASHKFVSMQAAEILGKKYEDIN
IITCHLGNGASIAAVKKGKSYDTSMGLTPVEGLIMGTRCGDLDLGAFMYIIDK--EKLDM
NGASNLINKKSGVLGIS-GVSSDMRDIEDASWNKG-NKRATLALDMYFYRVKKYIGAYAA
A---MGGVDAIVFTGGIGENGPETREAICS-GL-EFMGVEFNPQA--ND--K-LR-GKVA
DISKPESRVKVLVIPTNEELVIAQDTMAIINS---------------------
>WP_095177663.1|Firmicutes-Clostridia-Clostridiales-Clostridiaceae-Clostridium-Clostridium_cochlearium WP_095177663.1 acetate kinase [Clostridium cochlearium]SNV75471.1 acetate kinase [Clostridium cochlearium]STA92423.1 acetate kinase [Clostridium cochl
---------------------------MKILVINCGSSSLKYQFINMTNE---EVLAKGL
VERIGMEGSILT---HKVND----E-KYVIEEAMKDHKDAIKLVLDALTDKEHGVIDDMA
DISAVGHRVVHGGEKYANSVLIDEDVMKSLEECIKLAPLHNPPNIIGINACKALMPNTPM
VAVFDTAFHQTIPEYAYIYPLPYELYKKYGVRKYGFHGTSHRYVSKKAAELMGKNIEDLK
IITCHLGNGASICAVENGKSVETSMGFTPLEGIAMGTRSGNIDPAILPFLMKE--LNLSL
DEVNDILNKKSGVYGIS-GVSSDFRDIEEAA-EKG-DHRAKLALDVFHYKVRRFIGSYAA
A---MGGVDCVVFTAGLGENSAESREEICK-NL-EFLGINIDQKK--NN--EGR--GFAK
VISEDNSKVKVFVIPTDEELMIARDTNEITSKLK-------------------
>RLI12625.1|Candidatus_Bathyarchaeota-root-root-root-root-Candidatus_Bathyarchaeota_archaeon RLI12625.1 acetate kinase [Candidatus Bathyarchaeota archaeon]
---------------------------MKVLVVNCGSSTIKYKVYDAEGR-KLRELASGL
LDKVEAEESMLI---HRRCGE-----VSKLKLRAGSYREGLRAILKILTDEEHGVVRDLS
EIRAVGHRVVHGGDSFFESTLVTKEVLKVIKQWSEMAPLHNPANIAGIEAAMSLMPGTSQ
VAVFDTAFHQTMPIEAYLYAIPYELYEHYKIRRYGFHGTSHRYVAQKAAEVLGVDLSGLK
IVTCHLGAGCSITAVKEGKSVDTSMGFTPLEGLVMATRSGDIDPSIIFFLARK--RGMSL
EEVENLLNRESGLKGLS-GISGDVRDLRREL-EKG-NERAEITLKVFAYRVKKYIGAYMA
V---MGGLDAIVFTAGIGENDWRMRESICE-GL-EALGVEIDKEK--NR--A-ES-REPR
IISRDSSKVKVLVIPTDEELAIALETLSVLSISKN------------------
>RJS85437.1|Candidatus_Bathyarchaeota-root-root-root-root-Candidatus_Bathyarchaeota_archaeon RJS85437.1 acetate kinase [Candidatus Bathyarchaeota archaeon]
---------------------------MKILVLNCGSSSIKYSLFETDGN---KVLAEGR
IEKIGEEYSIFI---HETSGT-----SLKKKMKIKDHRAGLEVMLKALTDSEIGVINDLS
EISAVGHRVVHGGSEFVKSTIIDDEVLEAIRKYSCLAPLHNPSNLLGIEILMDLLPDVPH
VAVFDTAFHQTIPRVAHVYPIPYRYYREFGIRRYGFHGTSHRYVSRKAAEILGRDVRELK
IITCHLGNGCSITAVDGGKSVDTSMGFTPLEGVPMGTRSGDIDPSIIQFLIEK--EKLTV
REVFDILNRRSGLLGVS-EISNDLREVKEAA-DKG-DEKAKLAIEILSYRVKKYIGAYAA
V---MGGVNVIVFTGGIGENAHYIRSAVCR-GL-QFLGVNIDNER--NM--E-PM-KHNG
IISSDDSKVKVLVIPTREDMIIASEVLEAVNPKKK------------------
>WP_087723729.1|Proteobacteria-Epsilonproteobacteria-Campylobacterales-Campylobacteraceae-Campylobacter-Campylobacter_jejuni WP_087723729.1 acetate kinase [Campylobacter jejuni]
---------------------------MKILVLNSGSSSIKFKFFD--DN---IVKASGL
VEKIGEQNSKVML--KNTLND---E-KFERELAIKDHEQGLKIVNELF--KESGILEDLN
ALDGCGHRIVHGGRNLSEHCLVDDYVLKEIDRVSIFAPLHNPAHLAGIKTMIKAAPKVPN
VAIFDTAFHRTMPDFAYMYALPYEYYDEHNIRRYGFHGTSHAFVSARAAKLLAKDKNDLN
AISAHLGNGASVCAIEKGKSVDTSMGFTPLEGLVMGTRCGDLDPAILPFISNL--KGLSI
EEIDTLMNKKSGLYGIC-GF-NDFRDIEAQI-EKG-DDKARLAFDMFCYRLVKYIGSYFA
I---LPKTDAIIFTGGIGENDALVRKKVCE-KL-IHLGVELDVES--NM--Q-RN-LGER
MISTPNSKIKVFIIPTDEELEIARITEELINKS--------------------
>RLG96157.1|Candidatus_Bathyarchaeota-root-root-root-root-Candidatus_Bathyarchaeota_archaeon RLG96157.1 acetate kinase [Candidatus Bathyarchaeota archaeon]
---------------------------MKILVINCGSSSIKYSLIDIESE---ETLVQGI
VEKIGEEHSIFR---QRVLGR-----EVERRVKVRNHKDGLKLILDSLKSPSTGVIRDQS
EISAVGHRVVHGGSDFVESTVIDDKVIETIRKYSSLAPLHNPPNLTGITILRELLPGIPH
VAVFDTAFHQTMPEVAYLYPIPYEYYEKYGVRRYGFHGVSHRYVSQRAAEILGRDIRELK
IITCHLGNGCSITAVDRGRSVDTSMGFTPLEGVPMGTRSGDIDPSIIQFLAEV--ENLTL
NEIYEILNKRSGLLGLS-GVSNDVREIKKAA-DSG-DHRAEIALEILAYRVKKYIGAYAA
V---MGGVDAIVFTAGIGENAHYIRSKICE-GL-EFLGVILDEDR--NR--N-PA-EWNG
VISAENSRVKVLVVPTREDLIIAKETLEAVTKAEER-------RKT-------
>WP_133528852.1|Firmicutes-Clostridia-Clostridiales-Eubacteriaceae-Aminicella-Aminicella_lysinilytica WP_133528852.1 acetate kinase [Aminicella lysinilytica]TDP52315.1 acetate kinase [Aminicella lysinilytica]
---------------------------MIVLVLNCGSSSIKYQLLEMKDE---TLIAKGL
VERIGMEGSVIT---HEKTGH---I-KIVKEVPMKDHKDGIKHVMDALLAPD-GGLKSLK
DIDAIGHRVVHAGEKYSNSILISDTVVAALEECIDLAPLHNPPNLDGIQACKELMPGVPM
VGVFDTAFHQTMRPESYLYAIPYKYYEKYGIRKYGFHGTSHKYMAIEAAEMLNIDVNDLK
LITCHLGNGASVSAIKHGRSVDTSMGFTPLEGLVMGTRCGDLDPSIVSLIGEK--EGITE
GEVTSILNKESGVLGIS-GISSDFRDLEAAM-KEG-NRRAELALNIFARKVRFYIGAYIA
E---MNGVDAIVFTGGIGENDTYMRELICK-NM-GNLGIKLDPYK--NN--V-R--SKMV
ILSTDDSPVKIMMIPSNEELVIARETNEIVKHSRLL-----------------
>WP_009217346.1|Bacteroidetes-root-root-root-root-Bacteroidetes_oral_taxon_274 WP_009217346.1 acetate kinase [Bacteroidetes oral taxon 274]EFI17334.1 acetate kinase [Bacteroidetes oral taxon 274 str. F0058]
---------------------------MKVLVLNCGSSSIKYKLYDMNGQ---KELASGG
IEKIGLPDSFLK---FTLSDG---S-KQVITQEIKEHTAGIELILKTLTDAKYGAIKSLD
QIDAVGHRVVHGGDKFCSSVVINQEVINKIEECVDLAPLHNPANLKGIYAIQKILPKVPQ
VAVFDTSFHQTMPPYAYIYALPHDYYEKYGVRRYGFHGTSHRYVAKRGCEFLGLDLENSR
IITAHIGNGGSITAIKNGKSIDTSMGMTPVEGLMMGSRSGSVDPGVLTYLMEK--ENLST
RQINDIINKKSGLVGVS-GVSSDMRDIENAI-EQG-NERARLAMDMYFYYILKYISGYIA
V---LGGVDAIIFTGGVGENQPIMRKYVCD-SL-AFLGVDFNNEL--ND--R-IK-GRET
ELTFPNSKVRVAVIPTNEELAIAIDTEELVEGK--------------------
>RJS87722.1|Candidatus_Bathyarchaeota-root-root-root-root-Candidatus_Bathyarchaeota_archaeon RJS87722.1 acetate kinase [Candidatus Bathyarchaeota archaeon]
---------------------------MKILVINCGSSSIKYSLFDMEEE---TTLAEGV
IEKIGEEYSTFS---QKTAEG-----KVKKRLVVRDHKEGLQLILNSLKDNG-GVIKDLS
EISAVGHRVVHGGNDFVESTIIDEDVIRSIEKYAALAPLHNPPNLIGIKVSKDLLPDTPQ
VAVFDTAFHQTIPETAYIYAIPYELYEKHGIRRYGFHGTSHRYVSRKAAEILGRKVSELR
IITCHLGNGCSITAIKQGRSIDTSMGFTPLEGLPMGTRSGDIDPSIIFFIAEQ--ENLSL
KGIEEILNKKSGLLGVS-GVSNDMREIKKEA-DAG-NRRARLALEIFAYRVKKYIGAYAA
V---LGGLDVLVFTGGIGENAYYIRSKICQ-GL-EFLGIRLDEDR--NK--D-PA-KWQG
VISTEDSRVKVLVIPTREDLIIARETLETIKSKAS------------------
>WP_072916918.1|Firmicutes-Clostridia-Clostridiales-Peptococcaceae-Desulfotomaculum-Desulfotomaculum_aeronauticum WP_072916918.1 acetate kinase [Desulfotomaculum aeronauticum]SHK88866.1 acetate kinase [Desulfotomaculum aeronauticum DSM 10349]
---------------------------MLILVVNCGSSSIKYKLMDMEQE---TVLLSGL
SERIGISGSRIK---QENNKG---E-ELVLEQDLPNHKAALENILKCITDAKYGAVTDVA
QIKAVGHRVVHGGEKFNQSVVIDEALVKVLEELSELAPLHNPPNIVGIKTCQELMPHAAQ
VAVFDTAFHSAMPEEAYTYSIPYEYYEKYGIRRYGFHGTSHKFVSRRAAEILGKPVEDLK
IIVCHLGNGSSISAVGKGVSQDTSMGFTPLPGLPMGTRTGDIDPAIIPFLMEK--EKLSV
AEIGDVINKKSGVLGVS-GLSSDFRDLEDAA-LQG-NERAELALSMFAYGIVKYVGAYTA
A---LGGLDALVFTGGIGENSKDIRGRVLK-AF-AYTGLEIDEAK--NN--S-R--GKEV
IISKQGAPFVAMVVPTNEELMIARETKELVQ----------------------
>WP_055667852.1|Firmicutes-Clostridia-Clostridiales-Clostridiaceae-Desnuesiella-Desnuesiella_massiliensis WP_055667852.1 acetate kinase [Desnuesiella massiliensis]
---------------------------MNILVINCGSSSLKYQLINMENE---CALAKGL
VERIGIEGSILT---QKVEGR---D-KYVIQQTMKDHKDAIKLVLDALVDKENGVINSMD
EISAVGHRVVHAGEKYSESVVINDEVMVALEDCVKLAPLHNPPNIIGINACKALMPNTPM
VAVFDTAFHQTMPKKAYLYPLPYELYEKHSVRKYGFHGTSHKYVSQVAAEMMGKNIEELK
IVTCHLGNGASIAAVEGGKSIETSMGFTPLEGIAMGTRSGSIDPAITTYLMNE--LHLSA
DEVNDVLNKKSGVLGIS-GVSSDFRDVEDAA-AKG-DERSQLALDVFYYKVKKFIGSYTA
V---MDGVDCIVFTAGLGENSPEMREEVCK-GL-GYLGVELDVEK--NK--V-R--GKAT
EVSKEGSKVKVFVIPTNEELMIARDTVALIKK---------------------
>WP_012635962.1|Firmicutes-Clostridia-Halanaerobiales-Halanaerobiaceae-Halothermothrix-Halothermothrix_orenii WP_012635962.1 acetate kinase [Halothermothrix orenii]B8CWV8.1 RecName: Full=Acetate kinase; AltName: Full=Acetokinase [Halothermothrix orenii H
---------------------------MKILVLNSGSSSLKYQLFDMEKE---TVMAKGV
VQRIGIDNSFLE---HENYRG---E-ETTIETDIPDHNRGIQLVIDTLQDEKYGVLNNME
EIDAVGHRVVHGGEKFAESTLITDEVIKQIEEVSELAPLHNPHNLTGIRVCSKLMPGIPQ
VAVFDTAFHQTMPRKAYVYALPYEYYEKYGIRRYGFHGTSHKYVAERAARLMDKPLEELK
IITCHLGNGASVAAIDAGKSVDTSMGLTPLEGLVMGTRCGDIDPAIIPFIMDK--ENLDI
KEVDNVLNKKSGLYGVS-GISNDSRDVEEAS-KDG-NERATIALEIFKYRVKKYIGAYTA
V---MGGVDAVVFTAGIGENAIEMRESIVE-EL-GFLGVKLDRDA--NN--N-R--GKEI
EISTKDSRTKIFVIPTNEELVIARDTARIVES---------------------
>WP_092436279.1|Bacteroidetes-Bacteroidia-Bacteroidales-Williamwhitmaniaceae-Williamwhitmania-Williamwhitmania_taraxaci WP_092436279.1 acetate kinase [Williamwhitmania taraxaci]SDB93854.1 acetate kinase [Williamwhitmania taraxaci]
---------------------------MVILVLNCGSSSIKYQLIDMISDKSSNLLAKGM
VERIGLNDGILA---HKPNGK---D-KFEVTKSIPDHTIGINMILEALVDKDHGVIGSLT
DISAVGHRVAHGGEFFTESVLITDKVKEEIEKCIELAPLHNPANLKGVLSMENLLPGVSQ
VAVFDTSFHQSMPPHSYLYAIPYKFYEKYKVRRYGFHGTSHKFVAQKACKLVDIDFDNSK
IITCHLGNGASITAIQNGKSLDTSMGFTPVDGLIMGTRSGTVDPGVLLYLADK--ENLNL
KGVNDLINKQSGVQGIS-GISSDMRDIECAA-ANG-NERAILALDMYYYRVTKFIGAYAA
V---MGGVDLIVFTGGIGENDPVLREKVST-MF-AFMGVDFDAEA--NK--G-VR-GKDK
LLTKPNSRVKVMAITTDEELVIATDTRSIVSKLK-------------------
>OEG70849.1|Elusimicrobia-Endomicrobia-Endomicrobiales-Endomicrobiaceae-Endomicrobium-Candidatus_Endomicrobium_trichonymphae OEG70849.1 acetate kinase [Candidatus Endomicrobium trichonymphae]
---------------------------MKVLVVNCGSSSVKYTLFEMENE---KKIAWGI
VECIGLPKSYYK---RQTAVT---E-EKKNFVKVTSHSKAVELIINDLLDKEIGSIANIN
EIDVIGHRIVHGGDRFSRSILVTKEVKKGLKECFSIAPLHTPAHYAGILAVEKMLPGIPS
VLVFDTAFHQTMPDYAYMYALPYEYYEKYHIRKYGFHGTSHNYVSQRAAAMLEKPLNELK
LITAHLGNGSSITAIEKGKVVDTSMGFTPLQGVVMGTRCGDIDSAIIAYIIKIHPKYRNS
EALNALMNKESGLLGIS-GISGDMRSIVKAA-VEN-NKKAKLAFEMLCYSIKKYISSYYG
I---LNGIDGLVFTAGIGENSPMVREKICV-NL-HALGIEMDTKK--NK--E-HS-IKER
FVSTADSKVKIMIIPTNEELMIARESKICLHAGINS-------VSQA------
>OJV64724.1|Firmicutes-Clostridia-Clostridiales-root-root-Clostridiales_bacterium_38-18 OJV64724.1 acetate kinase [Clostridiales bacterium 38-18]
---------------------------MNVLVINCGSSSLKYQLFDMKDE---SVLAKGL
VERIGIEGSRLK---HEVEGK---D-KKTIEVSMKDHKEALSQVLDAIVHAEHGAIASLQ
EINAVGHRVVHAGEKYSASVVVNDSVMVALEECIELAPLHNPPNIIGIKAIEELLPGVQN
VAVFDTAFHQTMPKSAYVYALPYEYYERDHVRRYGFHGTSHRYVSARTAELLGKELKDTK
IITCHLGNGASLAAIDGGKSVDTSMGFTPLEGLVMGTRCGDIDPQIVTYIMGK--EGLTL
DQMNDIMNKKSGVLGIS-GVSSDFRDIEDAA-TAG-NERAILALDIYHSNVRKYIAAYAA
V---LGGVDAIVFTAGLGENGIESREEICK-NL-EFMGAVLDPAK--NK--V-R--GKEA
VVSTDDSKVKIMVVPTNEELTIARDTLELVK----------------------
>OYT43140.1|Candidatus_Bathyarchaeota-root-root-root-root-Candidatus_Bathyarchaeota_archaeon_ex4484_40 OYT43140.1 acetate kinase [Candidatus Bathyarchaeota archaeon ex4484_40]RJS67654.1 acetate kinase [Candidatus Bathyarchaeota archaeon]RJS79855.1 aceta
---------------------------MKILVINCGSSSIKYSLIDIESE---ETLVQGI
VEKIGEEHSIFR---QRVLGR-----EVERRVKVRNHKDGLKLILDSLKSPSTGVIRDQS
EISAVGHRVVHGGSDFVESTVIDDKVIETIRKYSSLAPLHNPPNLTGITILRELLPGIPH
VAVFDTAFHQTMPEVAYLYPIPYEYYEKYGVRRYGFHGVSHRYVSHKAAEILGRDIRELK
IITCHLGNGCSITAVDRGRSVDTSMGFTPLEGVPMGTRSGDIDPSIIQFLAEV--ENLTL
NEIYEILNKRSGLLGLS-GVSNDVREIKKAA-DSG-DHRAEIALEILAYRVKKYIGAYAA
V---MGGVDAIVFTAGIGENAHYIRSKICE-GL-EFLGVILDEDR--NR--N-PA-EWNG
VISAENSRVKVLVVPTREDLIIAKETLEAVTKAEER-------RKT-------
>WP_011344362.1|Firmicutes-Clostridia-Thermoanaerobacterales-Thermoanaerobacteraceae-Carboxydothermus-Carboxydothermus_hydrogenoformans WP_011344362.1 acetate kinase [Carboxydothermus hydrogenoformans]Q3AC47.1 RecName: Full=Acetate kinase; AltName: Full=
---------------------------MKVLVLNCGSSSLKYQLLDMEKE---TVLAKGL
VERIGLEGSRLI---IDLPGR---E-KIKKEQPFVNHEVAINAVLEELVREEYGILRNLE
EITAIGHRIVHGGEKFSGSVIINEEILKAVEECVNLAPLHNPPNILGIRACQKLLPNTPQ
VGVFDTAFHQTMPRKAYLYGVPYYWYEKYGIRRYGFHGTSHKYVAYKASEILGKPLNELK
IITCHLGNGSSVAAVKEGKSIDTSMGFTPLEGLLMGTRSGNIDPAIVTFIQEK--EGLSA
AQVNDILNKKSGVLGIS-GY-SDFRDIEERA-SAG-DDKAKLALEMFCYQVAKYIGAYAA
A---MNGVDAIVFTAGVGENSDVVRKEVCK-YL-EFLGATLDEEK--NK--I-R--GKEA
IISTPDSKVKIMVIPTNEELMIAKETLELVVNK--------------------
>WP_006555138.1|Firmicutes-Negativicutes-Veillonellales-Veillonellaceae-Veillonella-Veillonella_seminalis WP_006555138.1 acetate kinase [Veillonella seminalis]EKU79430.1 acetate kinase [Veillonella seminalis ACS-216-V-Col6b]KAB1478096.1 acetate kinase [
---------------------------MNVLVVNCGSSSLKYQLIDMDNE---AVLAKGQ
FEKIGAEDAIFT---HKRPDA---E-KLERVEPILDHKQALKILLDILVDAEFGVISSMD
EIDAVGHRVVHGAEKFADSVLITPAVMEALEECAKIAPLHNPPNIQGIEACEAIMPKVPQ
VAVFDTAFHQTMPAEAFLYGLPYEAYTELGVRRYGFHGTSHKYVAQRVAELMGKHMSDLR
IISCHLGNGSSVSAIKAGRSIDTSMGFTPLSGLIMGTRCGDIDPAIVPFLMDK--WDMTY
HEIDAIMNKKSGVLGIS-GVSNDFRVIEEAA-EEG-NKRAQLALDMFHYKVRSTIGAYAA
V---MGGVDVIVFTAGIGENGIGNRDAICN-GL-EYLGTRLDRER--NN--V-R--GKET
EISVEGSKVKIFVVPTNEEIMIARDTKRITSSLVMK-------NW--------
>WP_069293075.1|Thermotogae-Thermotogae-Thermotogales-Fervidobacteriaceae-Fervidobacterium-Fervidobacterium_thailandense WP_069293075.1 acetate kinase [Fervidobacterium thailandense]ODN30607.1 acetate kinase [Fervidobacterium thailandense]
---------------------------MRVLVVNCGSSSIKYQFLDMDTE---QVLCKGL
AERIGIPGSRIV---HKKGE----E-KTIVEKPMKDHEEALKYVLELITDEKVGGVKDLR
EIDAVGHRVVHGGEKFTGSVLIDDEVIRALEEYSYLAPLHNPPNIMGIRAIMKLLPGVPN
VAVFDTAFHSKMPAKAYLYAIPYEYYKKYKIRRYGFHGTSHRYVSMRTAEILGLDYHKAK
IITVHLGNGASVAAVMNGHSIDTSMGFTPLEGLVMGTRCGDIDPSIVTFLMER--EGLTA
EEVYTILNKKSGVLGLTDGFSSDMRDIEDKA-LEG-DPVCRLALDIYEYRIAKYIGAYVA
A---MNGVDAIAFTAGVGENSPITRKEICENYL-GYLGIKIDDEK--NN--V-K--GEER
IISTPDSKVKVLIVPTNEELMIARDTKEIIEKGLKQ-------LEY-------
>WP_014163260.1|Synergistetes-Synergistia-Synergistales-Synergistaceae-Thermovirga-Thermovirga_lienii WP_014163260.1 acetate kinase [Thermovirga lienii]AER66842.1 acetate kinase [Thermovirga lienii DSM 17291]HCD71915.1 acetate kinase [Thermovirga lienii
---------------------------MKVLVINCGSSSLKYQLFDMTDE---SVLAKGL
VERIGIEGSRIK---HTKTGQ---D-TVIKNMPIPDHKVGIKATLDALLDKDHGALGSLD
ELHAVGHRVVHGGEKFSSSVVVNKEVLEAIEECVPLAPLHNPANLMGIKAMMELLPETPQ
VAVFDTAFHQTMPKHAYMYGVPYHYYEEYKTRRYGFHGTSHYYVAYRAAEILGKPVEDLK
IVTCHLGNGSSITAVDGGKSVDTSLGFGTVPGVIMGTRCGEIDPTVVLYLMEK--ENLDT
KLMSHILHKESGILGIS-GISSDMRDVEEAA-EGG-NERAKLALDMLCYGIRKHIGAYAA
A---MNGLDAIVFTAGIGENSSLVREKVLE-EL-SFLGIKVDYEK--NK--S-R--GKEV
IISTEDSKVVAMVVPTNEELVIAKDTLELTK----------------------
>WP_075860087.1|Firmicutes-Clostridia-Thermoanaerobacterales-Thermoanaerobacteraceae-Carboxydothermus-Carboxydothermus_pertinax WP_075860087.1 acetate kinase [Carboxydothermus pertinax]GAV23698.1 acetate kinase [Carboxydothermus pertinax]
---------------------------MKVLVLNCGSSSLKYQLLDMTTE---TVLAKGL
VERIGLEGSRII---IDLPGR---E-KIKKEQPFANHEEAINAVLAELNREEYGILNSLE
EITAIGHRIVHGGERFSGSVVINEEVLKAVEECVELAPLHNPPNILGIRACQKLLPNTPQ
VGVFDTAFHQTMPKHAYIYGVPYAWYENYGIRRYGFHGTSHKYVSRRTAEILGQPLADLK
IITCHLGNGSSVTAVKNGVSVDTSMGFTPLEGLMMGTRAGSIDPTIVTFIQEK--EGLTA
AQVNELLNKKSGVLGIS-GY-SDFRDIEDRA-KAG-DEKAKLALDMFCYQVAKYVGAYAA
A---MNGVDAIAFTAGVGENSSVVRKGVCQ-YL-GYLGTTLDEEK--NK--V-R--GQEA
IISTPDSKVTILVVPTNEELMIARETLALVPSK--------------------
>WP_126231692.1|Proteobacteria-Epsilonproteobacteria-Campylobacterales-Campylobacteraceae-Campylobacter-Campylobacter_jejuni WP_126231692.1 acetate kinase [Campylobacter jejuni]RTI77407.1 acetate kinase [Campylobacter jejuni]RTJ13247.1 acetate kinase [C
---------------------------MKILVLNSGSSSIKFKFFD--NK---IVKASGL
VEKIGEQNSKVIL--KNVLNN---E-SFERELTINNHEEGLSIVNELF--KESGILADLN
ALDGCGHRIVHGGRNLSEHCLVDDYVLKEIDRVSIFAPLHNPAHLAGIKTMIKAAPSVAN
VAIFDTAFHRTMPDFAYMYALPYDFYDKHNIRRYGFHGTSHAYVSSRAAKFLQKDQDELN
VISAHLGNGASVCAIEKGKSVDTSMGFTPLEGLIMGTRCGDIDPAILPFISHI--KGLTI
EEIDTLMNKKSGVYGIC-GY-NDFRDIEREI-EQG-NDKARLALDMFCYRLVKYIGSYFA
V---LPKTDAIIFTGGIGENDSLVRQKVCE-RL-AHLGIELDFEL--NK--Q-RI-SGER
MINHANSKVKVLVIPTDEELEIARITEELISN---------------------
>WP_079495083.1|Firmicutes-Clostridia-Clostridiales-Clostridiaceae-Maledivibacter-Maledivibacter_halophilus WP_079495083.1 acetate kinase [Maledivibacter halophilus]SKC87146.1 acetate kinase [Maledivibacter halophilus]
---------------------------MKVLVINCGSSSLKYQLIDMENE---NVLAIGL
AERIGIEGARVK---HEVPNM---D-KVVIEKPMEDHKDALKIVLDALVDEKHGAIKDLK
EINAVGHRVVHAGEKYSESVVINDDVIKALEECIELAPLHNPPNLIGIKACQELMPGVQM
VAVFDTAFHQTMPSSSYIYPLPYELYEKYGIRKYGFHGTSHRYVSARAAEFLGKDINEMK
IVTCHLGNGASLAAVKNGKCIDTSMGFTPLEGLAMGTRCGDIDPAIVTFIMEK--ENLDI
NGINNIMNKKSGVLGIS-GVSSDFRDIEEAA-EKG-NERAKLALDKFNMRVKKYIAAYAA
V---MGGVDTVVFTAGLGENSSSNRKEICS-GL-EFMGIKIDDEK--NN--V-R--GKDA
VVSTDDSKVKVLVVPTNEELMIAKDTVELLK----------------------
>RLE92191.1|Crenarchaeota-Thermoprotei-root-root-root-Thermoprotei_archaeon RLE92191.1 acetate kinase [Thermoprotei archaeon]
---------------------------MKILVINSGSSSIKFRLYDAEESGEIKEIAKGI
VERIGEEISYVK---YSSING-----DIRYDVKVRDHEEGLSHVLKVLTDKEKGVIKYPD
EIVGVGHRVVHGGDEISEPVVIDEHVEKVIEKFSRMAPLHNPANLLGIRAAKKVFPKAVH
VAVFDTAFHTTLPEEAYLYAIPYEYYKKYRVRRYGFHGTSHMYVAHKAAEILGKPIEELK
IITCHLGNGASVTAVKYGESVETSMGLTPLEGLVMGTRSGDIDPAIFYFLVKW--ENLSV
DEVYDLLNKKSGVLGLS-GMTNDMRILEEEY-FKG-NPNAIRAFKVYAHRVKKYIGAYMA
V---LNGVDAIVFTAGVGERSPIIRELILS-DM-DNLGIKLDKER--NK--N-PK-KYGW
IVSADDSKVKVLVIPTNEELVIARETLKRTK----------------------
>WP_068964273.1|Firmicutes-Clostridia-Clostridiales-Peptococcaceae-Desulfosporosinus-Desulfosporosinus_sp._BG WP_068964273.1 acetate kinase [Desulfosporosinus sp. BG]ODA40928.1 Acetate kinase [Desulfosporosinus sp. BG]
---------------------------MKILVVNCGSSSLKYQLIDMTTK---DTVGIGL
VERIGLEGAVLT---HRTASG---E-KEVITTEIPNHTVAIELVLKALVSPTYGAVNDLK
EIAAVGHRVVHGGENFAKSAIIDSAVMQAIQDCIEIAPLHNPPNISGIEACQKLMPGIPQ
VAVFDTAFHQTMPDYAYLYGLTYELYEKYKIRRYGFHGTSHKYVSQRAAALLGKPAEELK
LITCHLGNGSSITAIKGGKSIETSMGFTPLQGLLMGTRSGDLDPATVTYIMRK--ENLSS
DQMDNFLNKKCGVLGVS-GVSSDFRDIEKAA-EEG-NYRAKIALEIFAYQAKKYIGTYAA
A---LNGVDAIIFTAGLGENSFTMRAAICA-NM-SYLGVEIDEEK--NK--V-R--GVEA
DVSKTNASCRVLVIPTNEELMIALDTFELTR----------------------
>PKL91710.1|Candidatus_Goldbacteria-root-root-root-root-Candidatus_Goldbacteria_bacterium_HGW-Goldbacteria-1 PKL91710.1 acetate kinase [Candidatus Goldbacteria bacterium HGW-Goldbacteria-1]
---------------------------MKVMVINCGSSSLKFKLFDMEKNN--VLLAEGV
IEEIGKEKSKFNFKTHKMKKD---E-KVVKEIKAENHTEAVEAVEKILIDPKVGLFKDKI
EVDAVGHRVVHGGEKFSKSALITKGVKEVITDCFEIAPLHNPPNMAGIEACEKIFKDVPQ
VAVFDTAFHQTMTKQAYIYGLPYELYERYHVRKYGFHGTSHEYVSKRAAELLKKDIKNTK
LITCHLGNGASITAVNGGQSYDTSMGFTPLEGLVMGTRTGDMDPAVVTFLMKK--EHLDA
DAMDSLLNKKSGLKGIS-GVSNDLREIMEAA-KND-NARAKFAIDIFCYRITKYIGAYAA
A---MGGLDAVVFTGGIGENAVAIRKEVCE-TL-GFLGIKIDDLK--NE--S-K--EKEK
VISK--GKVKVMVIPTNEELMIAMKTKWVAEESKHT-------FR--------
>WP_148133881.1|Firmicutes-Clostridia-Clostridiales-Peptococcaceae-root-Peptococcaceae_bacterium_DCMF WP_148133881.1 acetate/propionate family kinase [Peptococcaceae bacterium DCMF]
---------------------------MKVLVLNSGSSSLKYQLFDMTDE---SVLAKGL
VERIGLEGSLLT---HRPENK---E-KQVIYTDIPNHSVAIKLVLDALTDANYGVISSMK
EIDAVGHRTVHGGSTFTKSTLINDKVIEEMEKLVAIAPLHNPPGILGIKACEQIMPGVPQ
VAVFDTAFHQTMPEASYIYGLPYELYEKYGIRRYGFHGTSHRYVSQRVAEIIGKPIEELK
IITCHLGNGSSIAAIDGGKVMDTTMGFTPLEGLIMGTRSGNVDPAIIKFIMQN--EHLTI
DQVDELLNKKSGFLGIS-GVSSDLRNVEEAA-AQG-NPRAKLAIEMFNQRIVRFIGAFAA
Q---MNGVDVIVFTAGIGENAIETREAVCA-KL-TFLGVDFDREA--NQ--V-R--GQER
EITKPGSKVKIFVIPTNEELMIARDTAQLVK----------------------
>OHB50054.1|Planctomycetes-root-root-root-root-Planctomycetes_bacterium_GWF2_41_51 OHB50054.1 acetate kinase [Planctomycetes bacterium GWF2_41_51]
---------------------------MKILVINAGSSSIKYQLFEMPAE---KVLAKGL
LEKIGEETSKLT---HTSDTK-----EHKIETKAADHSEGMKLILNTLVDPNIGVIKDIS
EINAVGHRVVHGGEEFTDSCIINEHVIGSIERFADLAPLHNPPNLTGIKAAQKALPEVAQ
VACFDTAFHTSIPQTAFIYALPFEIYEKYRVRKYGFHGTSHKYVAQRAAVLLGKRTDKAN
LITCHLGNGCSMAAVKNGKSVDTSMGLTPLEGLVMGTRTGDFDPAILFYLSDK---GYSI
DDLNSMCNKKSGLLGIS-GVSNDMRNLRAQA-EAG-NKRAQLAFDIFCYRIKKYIGTYTA
V---VGRLDAIVFTGGIGENAADARAQSCS-EL-EQIGVEIDSAA--NE--K-TI-RKEG
TISSANSRVKVFVIPTNEELAIAQDTFSLAK----------------------
>EFM25432.1|Firmicutes-Tissierellia-Tissierellales-Peptoniphilaceae-Peptoniphilus-Peptoniphilus_duerdenii EFM25432.1 acetate kinase [Peptoniphilus duerdenii ATCC BAA-1640]
M-----------------------GGSMNILVINCGSSSLKYQLINPANE---DVLAKGL
VERIGIDGSRIK---HEAKDK---E-KQVIEKPLKDHKDAINLVIECLLDKEYGAIKDVS
EIGAVGHRVVHGGEDFADSVLITDEVMKAIEKNVDLAPLHNPPNIIGIKACEEIMKDVPQ
VAVFDTAFHQTMPGENYMYAIPYEFYEKYKIRRYGFHGTSHKYVTERTAEILNIEKDKLN
VIVCHLGNGSSISCVENGKCKDTSMGLTPLEGLIMGTRSGSIDPAIVTFLMEK--ENLSP
QAMNDILNKKSGVLALS-GVSSDFRDIEDGA-KEG-NARCQLALDQFDSKVAKIVASYMT
E---LDHVDAIVFTAGVGENSISNREHIAK-KL-GIFGIKLDTEK--NN--V-R--GKEA
VISADDSKVKLLVVPTNEELMIARDTDRIAK----------------------
>WP_025884391.1|Bacteroidetes-Bacteroidia-Bacteroidales-Porphyromonadaceae-Porphyromonas-Porphyromonas_uenonis WP_025884391.1 acetate kinase [Porphyromonas uenonis]
---------------------------MIVLVLNCGSSSVKYSLYDMPEA---RILASGG
IEKLGLPDSFIK---FKTADG---K-KVQIDRPLPEHTVAVEFILEILTKSEYAVLDSVD
QIEAVGHRLVHGGEAINKSVLINDEVIEQVKRVSDLAPLHNPPSLKGIDAITKLLPKVQQ
VAVFDTAFHQTMPAYTYMYALPYEYYEKYGVRRYGFHGTSHRYISHRACEILGKDFDKTR
IITCHIGNGASIAAVCNGKVLDTSMGLTPTDGLMMGTRCGSIDPGIVPFIMEH--EKMTP
SDFSTMVNKKSGVLGIS-GVSSDMRDVEQAS-EAG-NERAKLALEMYRYRIKKYIGAYAA
A---MGGVDVIVFTGGVGENDQTTRESVVS-GL-EFMGVEFDSAV--NR--S-SR-GEEK
VLSKPSSRVTVICVPTDEELMIARDTMDLVK----------------------
>KPJ63127.1|Planctomycetes-root-root-root-root-Planctomycetes_bacterium_DG_23 KPJ63127.1 acetate kinase [Planctomycetes bacterium DG_23]
---------------------------MKILVINCGSSSIKYELFAMEGE---KVLARGF
LEKIGEEGSLLS---HHSQGE-----VLRIKRDIPSHEDGLELVVQVLMDKEKGVVKDAS
DVFAVGHRVVQGGEKFIEPTLIDDEVIEAIRQYQGLAPLHNPFNLAGIMAMRRLLPEVPQ
VAVFDTAFHHTMPEAAYLYAIPMKYYRKYGLKRYGFHGTSHRYVAEKAAEISNLPLSELN
LITCHLGNGCSMTAIRQGKVVDTSMGFTPLEGLIMGTRCGDIDAAAAIFLAEK--EKLSF
QEIGNLLNKESGLLGLS-GLSNDVRVLEKAA-REG-NSKAALALEVFAYRVRKYIGAYLA
V---LGRVDAIIFTAGIGKNSPSMRSAILK-GI-SPLGISLDEAR--NQ--N-PE-KTQG
IITTEDSPIKVLVIRTHEEALIARDTLQVVKKSLFD-------SGRAK-----
>WP_041844042.1|Thermotogae-Thermotogae-Thermotogales-Thermotogaceae-Thermotoga-Thermotoga_sp._RQ7 WP_041844042.1 acetate kinase [Thermotoga sp. RQ7]AJG40535.1 acetate kinase [Thermotoga sp. RQ7]
---------------------------MKVLVINSGSSSIKYQLIEMEDE---RVLCKGI
AERIGLEGSRLV---HRVNE----E-KHVIEKDLPDHEEALKLVLNTLVDEKLGVIKDLK
EIDAVGHRVVHGGEKFKESVFVNEEVIKAIEEVSPLAPLHNPANLMGIKAAMKLLPGVPN
VAVFDTAFHQTIPQKAYLYAIPYEYYEKYRVRRYGFHGTSHRYVSKRAAEILGKKLEELK
IITCHIGNGASIAAVKHGKCIDTSMGFTPLEGLVMGTRSGDLDPAIPFFIMEK--EGISP
QEMYDILNKKSGVYGLSKGFSSDMRDIEEAA-LKG-DEWCKLILDIYHYRIAKYIGAYAA
A---MNGVDAIVFTAGVGENSPITRGDVCS-YL-EFLGVKLDKQK--NEETI-R--GKEG
IISTPDSRVKVLVVPTNEELMIARDTKEIVERLGKR-----------------
>WP_036946306.1|Firmicutes-Clostridia-Clostridiales-Hungateiclostridiaceae-Pseudobacteroides-Pseudobacteroides_cellulosolvens WP_036946306.1 acetate kinase [Pseudobacteroides cellulosolvens]KNY25117.1 Acetate kinase [Pseudobacteroides cellulosolvens ATCC
---------------------------MKILVINTGSSSLKYQLIDTMNE---AVLAKGN
CDRIGIENSFIK---HTKMGS---D-AVVIEKDMANHKVAIQQVLNVLTDKDIGVISNMS
EIAAVGHRVVHGGERFHDSVIIDDEVMKALRECIELAPLHNPPNIIGIEACKEVMPNTPM
VAVFDTAFHQTMPKHAYLYALPYEIYEKYGVRKYGFHGTSHKYVANRAAEILGKSIEDLN
IITCHLGNGASICAVRKGKSVETSMGFTPLAGLAMGTRCGTIDPAVISYLMDK--EKMSV
KDINDYLNKKSGVLGIS-GVSSDFRDIEAAA-DEG-NERASLAIEIFCYRVKKYIGEYAA
V---MDGVDLLIFTAGIGENNPLVRKKVLS-GM-DYMGIDVDWEK--NE--V-K--GKEL
DISAPGSKVKTMVIPTNEELAIARETLKLLK----------------------
>WP_068913205.1|Firmicutes-Clostridia-Clostridiales-Peptostreptococcaceae-Criibacterium-Criibacterium_bergeronii WP_068913205.1 acetate kinase [Criibacterium bergeronii]RDY20919.1 acetate kinase [Criibacterium bergeronii]
---------------------------MNILVINCGSSSLKYQLINMDDE---SVLAKGL
VERIGIDGSVLK---HEVEGH---D-KVKIQQDIPNHEVALKLVMDALVDSEHGAIKSLD
EINAVGHRVVHGGEEFAQSVLIDEKVIEGIKKCNELAPLHNPANLIGISACQKILPNVKM
VAVFDTAFHQTMPKESYLYALPYEYYEKYKIRRYGFHGTSHLYVSQRAADMLGKKPEQVN
IITCHLGNGASCAAVKAGKCVDTSMGLTPLEGLIMGTRCGDMDPAIVTFLMDK--EKLDT
KGINEVMNKKSGVLGMS-GVSSDFRDIEDAQ-AQG-NEKAKVALDAYHQRVKKYIGAYYS
E---LGHVDAIVFTAGLGENSAKSREEICK-GL-EELGIELDTQK--NK--V-R--GKEE
IVSKDSSKIKIMVIPTNEELVIARDTLRLTK----------------------
>WP_096525530.1|Elusimicrobia-Endomicrobia-Endomicrobiales-Endomicrobiaceae-Endomicrobium-Candidatus_Endomicrobium_trichonymphae WP_096525530.1 acetate kinase [Candidatus Endomicrobium trichonymphae]BAV58872.1 acetate kinase [Candidatus Endomicrobium tri
---------------------------MKVLVVNCGSSSVKYTLFEMENE---KKIAWGI
VEC-GPSKSYYK---RQTAVS---E-EKKNSVKVTSHTEAVELIINDLLDKEIGSIVNID
EIDVIGHRIVHGGDRFSRSVLVTKEVKKGLKECFSIAPLHTPAHYAGILAVEKMLPGVPS
VLVFDTAFHQTMPDYAYMYALPFEYYEKYHIRKYGFHGTSHNYVSQRAAIMLGKSLNELK
LITAHLGNGSSITAIEKGKVIDTSMGFTPLQGVVMGTRCGDIDPAIIAYIIKIHPKYRNS
EALNALMNKESGLLGIS-GISGDMRSIVKAA-AES-NKKAKLAFETLCYSIKKYISSYYG
I---LNGIDGLVFTAGIGENSPVVREKICV-NL-HAIGIEIDTEK--NN--E-PS-SKER
FVSTAYSRVKIMIIPTNEELMIARESRDCLRT---------------------
>WP_099083851.1|Firmicutes-Clostridia-Clostridiales-Peptococcaceae-Desulfotomaculum-Desulfotomaculum_profundi WP_099083851.1 acetate kinase [Desulfotomaculum profundi]PHJ37321.1 acetate kinase [Desulfotomaculum profundi]
---------------------------MLILVVNCGSSSIKYKLMDMQQE---TVLLSGL
SERIGIVGSRIK---QESHRG---E-ELVLEQDLPNHKVALESILKCVTDAKYGAISDTS
EIKAVGHRVVHGGEKFNKSVVIDEELIKVLEEMSELAPLHNPPNIVGIKTCQELMPHAAQ
VAVFDTAFHSTMPKHAYTYAIPYEYYEKYKIRRYGFHGISHKFVSRRAAEILGKSVEELK
IIVCHLGNGSSISAVGNGVSIDTTMGFTPLPGLPMGTRTGDIDPAIVPFLMEK--ENLSV
GEVNDVLNKKSGILGVS-GLSSDFRDLEQAA-EQG-NKRAELALSMFAYSIIKYIGAYTA
A---LGGLDAVVFTGGIGENSKDMRDRVLK-GL-AYTGLQIDEEK--NN--S-R--GKEV
ILSKPGAPFAAMVVPTNEELMIARETRELLK----------------------
>WP_024822140.1|Synergistetes-Synergistia-Synergistales-Synergistaceae-Aminobacterium-Aminobacterium_mobile WP_024822140.1 acetate kinase [Aminobacterium mobile]
---------------------------MKVLVINCGSSSLKYQLFDMETE---DVLAKGL
VERIGIEGSRIK---HTKVGM---D-PIVQNVDIPNHKVGIKLVLDALLDEKHGVLKSLD
ELGAVGHRVVHGGEKFASSVLIDKAVVDALQECVPLAPLHNPANLMGIEAMQEVLPNTPQ
VGVFDTAFHQTMPGYAYMYGVPYHYYEKYRVRRYGFHGTSHYYVSRRAAEFLGKKVEDLK
IVTCHLGNGSSIAAVDKGKSIDTSMGFSPLPGVIMGTRAGDVDPLLLTFLAEQ--ENIDP
KAMSHILNKESGLLGIS-GVSSDLRDIEEEA-SKG-NKRAELAESMLYYGIKKYVGAYAA
A---MGGIDVLVFTAGIGENSAAAREKVCS-GL-DFLGISIDPEK--NN--V-R--GKET
LISTDDSRVKVLIIPTNEELVIARDTQSIVETLK-------------------
>WP_022603078.1|Bacteroidetes-Bacteroidia-Bacteroidales-Barnesiellaceae-Coprobacter-Coprobacter_fastidiosus WP_022603078.1 acetate kinase [Coprobacter fastidiosus]ERM87959.1 acetate kinase [Coprobacter fastidiosus NSB1]RKT58417.1 acetate kinase [Coproba
---------------------------MKVLVLNCGSSSIKYKLFDTQTK---DILAQGG
IEKIGLKGSFLK---FTLPSG---E-KVILEKDIPEHTVGIEFILETLSGAKYGCIKSLD
EIEAVGHRVVHGGEKFNQSVLIDKEVKAKIIECIDIAPLHNPANLKGIDAVEKILPKVPQ
VAVFDTAFHQTMPKHAYMYALPYEMYEKYGIRRYGFHGTSHRYVSRRACEFLGVPYENQR
IITCHIGNGGSITAIKDGKSIDTSMGLTPVEGLMMGTRCGDVDAGALSFIMEK--ENLDA
HGLSTLVNKKSGVMGIS-GVSSDMREIEAAI-AQG-NERAKLALQMYDYRIAKYIGAYTA
V---LGGVDIIVFTGGVGENQTVTRATVCR-QL-EFMGVKIDEEL--NS--T-IH-GKEA
DLSAPDSKVKVVVIPTDEEYMIASDTQAILSNR--------------------
>WP_012208481.1|Thermotogae-Thermotogae-Petrotogales-Petrotogaceae-Petrotoga-root WP_012208481.1 MULTISPECIES: acetate kinase [Petrotoga]ABX31378.1 acetate kinase [Petrotoga mobilis SJ95]PNR88960.1 acetate kinase [Petrotoga sp. 9T1HF07.CasAA.8.2]
---------------------------MKILVINSGSSSLKYQILEMENE---SCLVKGL
VERIGEQESDIE---QENEGK-----EYKNITKIKDHEEALKKAMELITDPEYGCLKELN
EIDAVGHRVVHGGEEFFSSVLIDEEVIKAIEENSDLAPLHNPPNLMGIRAAKKLLPNVPQ
VAVFDTSFHHSMPEKAYMYGLPYEVYQKYKIRRYGFHGTSHRYVSQKASEILKKDMKELK
MITAHLGNGASLAAIDRGKVIDTSMGFTPLEGLIMGTRSGDIDPGIVFFLIRK---GYSV
DEVDDLLNKRSGVYGLS-KMSNDMRDIRKGI-ENG-DKKAKLAYDVYVYRLAKYIGSYIT
A---LKGLDVLVFTAGVGENDEHVRMDVCD-YL-DFFGVKIDKEK--NT--L-LN-RKNG
IISASDSDVDILIVKTDEELMIAQDTKRIVEEVNEK-----------------
>WP_011917560.1|Firmicutes-Clostridia-Thermoanaerobacterales-Thermoanaerobacterales_Family_III._Incertae_Sedis-Caldicellulosiruptor-Caldicellulosiruptor_saccharolyticus WP_011917560.1 acetate kinase [Caldicellulosiruptor saccharolyticus]A4XL40.1 RecName:
---------------------------MKVLVLNSGSSSLKYQFIDTETE---VALCKGV
VDRIGLPGAFIR---HQKNGQ-----EIIKEQEVKDHNVAIKLVLEMLTHPQMGIIKSMD
EIDAIGHRVVHGGEYFSDAVIVNEEVKKAIRECIEFAPLHNPANLMGIEACEKEIPGKPN
VAVFDTAFHQTMPKYAYMYSLPYEVYEKYKIRKYGFHGTSHKYVAIKAAEYLKRPLKELK
LITCHLGNGSSVCAIKYGKSVDTSMGFTPLAGLAMGTRSGTIDPAVILYLMEK--ENMDV
KQMNDLLNKKSGVLGIS-GVSSDFRDLEKAA-NEG-NERAQLAIDMFCYRVKKYIGEYAA
V---LGGVDAIIFTAGIGENNPIVREKCVT-DL-EYMGVLYDKQKNFNA--E-K--GKVF
EINKPESKVKVLIVPTNEELMIARETKRLLEK---------------------
>WP_072586803.1|Firmicutes-Clostridia-Clostridiales-Clostridiaceae-Clostridium-Clostridium_botulinum WP_072586803.1 acetate kinase [Clostridium botulinum]APH16411.1 acetate kinase [Clostridium botulinum]
---------------------------MKILVVNCGSSSLKYQLIDMTSE---EALAKGL
VERIGIEGSILT---QKANG----E-KYIIEEPMKDHKKAIELVLKALVDKDHGVISDMS
EIAAVGHRVVHGGEKYASSVLIDDEVMKALEDCVKLAPLHNPPNIIGINACRELMPKTPM
VAVFDTAFHQTLPDYAYMYPLPYELYEQNGIRKYGFHGTSHRYVSSVASEMMGKDLKDIK
VITCHLGNGASLCAVKEGKSVETSMGFTPLAGLAMGTRCGDIDPAILLFMERE--LNMSP
DEVDTVINKKSGVLGIS-GVSSDFRDIEGAA-EEG-NKRAKLALDVYHYTVRQTIGAYTA
V---LNGVDAIVFTAGLGENSAASREEILN-GL-EYLGIKIDAEK--NK--Q-R--GKQI
EISTEDSKVKVFVIPTDEELMIARDTKEITAK---------------------
>WP_031515279.1|Firmicutes-Clostridia-Clostridiales-Peptococcaceae-Desulfohalotomaculum-Desulfohalotomaculum_alkaliphilum WP_031515279.1 acetate kinase [Desulfohalotomaculum alkaliphilum]
---------------------------MLILVINCGSSSVKYQVIDIKEN---KSLVTGI
AERIGIPGSKIK---QQLNGG---G-KFKLEKDLADHKEAIQQIFNLITDKEHGAIGDMS
QISAVGHRVVHGGEKFNRAVVIDDEVLKVLESLFDLAPLHNPPNVLGIKTCQALLPHAPQ
VAVFDTAFHQTLPDYAYTYALPYEYYERLQIRKYGFHGTSHKYVSNRVAEILGKPIGQLK
IIVCHLGNGSSITAVDQGKSVDTTMGFTPLAGVPMGTRSGDIDPAIIPFIMKK--ENFSA
AEVSTLLNKQSGVLGIS-GLSSDFRDLEEAA-EKG-NQRAILALNTFNYSVKKAIGAFSA
A---MGGVDVVAFTGGIGENGIDQRRDILQ-NM-SYLGLELDNDK--NN--C-R--GKEA
IISKEGSKVLAMVVPTNEELMIAKETAELI-----------------------
>WP_049685300.1|Firmicutes-Clostridia-Thermoanaerobacterales-Thermoanaerobacteraceae-Thermoanaerobacter-Thermoanaerobacter_kivui WP_049685300.1 acetate kinase [Thermoanaerobacter kivui]AIS52567.1 acetate kinase AckA [Thermoanaerobacter kivui]
---------------------------MKILIMNCGSSSLKYQLLDMEDG---KVLAKGL
AERIGINDSLLT---HQVNGK---E-KVKIQKGMKNHKEAIQIVLEALVDKEIGVLKDMS
EINAVGHRVVHGGECFTDSVLIDEDVIKKLEECIDLAPLHNPANIEGIKACQQIMPNVPM
VAVFDTAFHQTMPDYAYIYPIPYEYYEKYRIRRYGFHGTSHKYVSLRAAEILNKPIESLK
IITCHLGNGSSITAVKEGKSIDTSMGFTPLEGLAMGTRSGNIDPSIITFLMEK--EKITA
EEVINILNKKSGVYGIS-GISNDFRDIQAAAFEQG-NKRAMLALKVFAYIAKKTIGSYVA
A---MGGVDVIVFTAGVGENSSEMREFILD-GL-EYLGFNLDKEK--NK--V-R--GKEE
IISTEDSKVKVMVIPTNEEYMIAKDTEKIVKGLKK------------------
>RJS83594.1|Candidatus_Bathyarchaeota-root-root-root-root-Candidatus_Bathyarchaeota_archaeon RJS83594.1 acetate kinase [Candidatus Bathyarchaeota archaeon]
---------------------------MKVLVVNCGSSTIKYKVYDAEGR-ELRELASGL
LDKVEAEESMLI---HRRCGE-----VSKLKLRAGSYREGLRAILKILTDEKHGVVRDLS
EIRAVGHRVVHGGDSFFESTLVTKEVLEVIKQWSEMAPLHNPANIAGIEAAMSLMPGISQ
VAVFDTAFHQTMPIEAYLYAIPYELYERYKIRRYGFHGTSHRYVAQKAAEVLGVDLSGLK
IVTCHLGAGCSITAVKEGKSIDTSMGFTPLEGLVMATRSGDIDPSIIFFLARK--RGMSL
EKIENLLNRESGLKGLS-GISGDVRDLRREL-EKG-NERAEITLKVFAYRVKKYIGAYMA
V---MGGLDAIVFTAGIGENDWRMRESICE-GL-EALGVEIDKEK--NR--T-ES-REPR
IISRDSSKVKVLVVPTDEELAIALETLSVLSISKN------------------
>WP_094044395.1|Firmicutes-Clostridia-Thermoanaerobacterales-Thermoanaerobacterales_Family_III._Incertae_Sedis-Thermoanaerobacterium-Thermoanaerobacterium_thermosaccharolyticum WP_094044395.1 acetate kinase [Thermoanaerobacterium thermosaccharolyticum]OX
---------------------------MKILVINCGSSSLKYQLIESKDG---NVLAKGL
AERIGINDSLLT---HNANG----E-KIKIKKDMKDHKDAIKLVLDALVNNDYGVIKDMS
EIDAVGHRVVHGGEYFTSSVLITDDVLKAITDCIELAPLHNPANIEGIKACKQIMPDVPM
VAVFDTAFHQTMPDYAYLYPIPYEYYTKYKIRKYGFHGTSHKYVSQRAAEILNKPIESLK
IITCHLGNGSSIAAVKNGKSIDTSMGFTPLEGLAMGTRSGSIDPSIISYLMEK--ENISA
EEVVNILNKKSGVYGIS-GISSDFRDLEDAAFKNG-DKRAQLALNVFAYRVKKTIGSYAA
A---MGGVDVIVFTAGIGENGPEIREFILD-GL-EFLGFKLDKEK--NK--V-R--GEEA
IISTADSKVNVMVVPTNEEYMIAKDTEKIVESIK-------------------
>WP_036223636.1|Thermotogae-Thermotogae-Mesoaciditogales-Mesoaciditogaceae-Mesoaciditoga-Mesoaciditoga_lauensis WP_036223636.1 acetate kinase [Mesoaciditoga lauensis]
---------------------------MKVLVINSGSSSLKYQLFDMKDE---SVLCSGI
VERIKLDGSRLI---HKVNS----K-KYVVETPVKDHKVALKIVLDTLLDPEKGVIKSMD
EIEAVGHRVVHGGETFSGSVLIDEKVMKALEDNVELAPLHNPPNITGIVAAKELLPDAPQ
VGVFDTAFHQTLPEKAYFYAIPMKYYKKYKIRRYGFHGTSHFYVSRRAAEILGKPVEKLK
TITCHIGNGASITAVKHGKSVDTSMGFTPLEGLVMGTRSGDMDPAIVTFLQEK--EGLTS
KEINDILNKQSGVYGITNGFSSDMRDIEDAA-LEGTNDLAKIALEMYDYRIAKYVGAYAA
A---MNGVDAIVFTGGVGENSPYTRKDVCS-YL-EFLGIHIDDEK--NN--M-R--GKEE
IISTKDSKVKVLVVPTNEELVIARDTKKIVESLKK------------------
>RKY38741.1|Candidatus_Omnitrophica-root-root-root-root-Candidatus_Omnitrophica_bacterium RKY38741.1 acetate kinase [Candidatus Omnitrophica bacterium]
------------------------MSRMKILVINCGSSSIKYAVVDIEGE-RSELVIKGL
IEKIGV--------------------------DIKSHEVALEIIIDRLMQPPEAIIEDTK
EISAIGHRVVHGGERFKEAVLIDEEVIESIRSHFDLAPLHNPANLMGIEAGMKLLPHIPQ
VAVFDTAFHQEMPAYAYLYALPYRLYQEYKIRRYGFHGTSHKYVALEASKILKKPLEQLR
LITCHLGNGCSLSAIKEGRSIDTSMGFTPLEGLVMGTRSGDIDPAIVFYLMRK--EKITS
VQMNEMLNKKSGLLGLS-DISSDMRDILRAM-NKD-NPRAKLTFEVFIYRLKKYIGAYVA
V---MNGIDALVLTGGIGENVPLLKQRIET-EV-SYL-----------------------
-----LRDAPVLVIPTNEELMIAKESAYVIQKSLDK-------RGEK------
>WP_004396167.1|Firmicutes-Clostridia-Thermoanaerobacterales-Thermoanaerobacteraceae-Thermoanaerobacter-Thermoanaerobacter_thermohydrosulfuricus WP_004396167.1 acetate kinase [Thermoanaerobacter thermohydrosulfuricus]EMT40382.1 acetate kinase [Thermoanae
---------------------------MKILVMNCGSSSLKYQLLDMDNG---KVLAKGL
AERIGINDSLLT---HQVEGK---D-KIKIQKDMKNHKEAIQIVLEALVDKEIGILKDMK
EIDAVGHRVVYGGEFFTDSVLIDDEVIKKLEACIDLAPLHNPANIEGIKACQQIMPGVPM
AAVFDTAFHQTMPDYAYIYPIPYEYYEKYRIRRYGFHGTSHRYVSLRAAEILNRPIEELR
IITCHLGNGSSIAAVKGGKSIDTSMGFTPLEGLAMGTRSGNVDPSIITFLMEK--EGLTA
EQVIDILNKKSGVYGIS-GISNDFRDIENAAFKEG-HKRAMLALKVFAYRVKKTIGSYVA
A---MGGVDVIVFTAGVGENGPEMREFILE-DL-EFLGFKLDKEK--NN--V-R--GKEE
IISTEDSKVKVMVIPTNEEYMIAKDTEKLVRGLK-------------------
>WP_073589363.1|Firmicutes-Clostridia-Clostridiales-Lachnospiraceae-Anaerocolumna-Anaerocolumna_xylanovorans WP_073589363.1 acetate kinase [Anaerocolumna xylanovorans]SHO50306.1 acetate kinase [Anaerocolumna xylanovorans DSM 12503]
---------------------------MKILVVNCGSSSLKYQLIDAETE---KALAVGI
CERIGIDGR-LV---HTPAGG---E-KIRMEADMKDHKAAIKYVLDALTSSEYGVIKHLD
EIGAVGHRVVHGGEKFASSTIITEEVIAGIEECSDLAPLHNPANLIGIRACQHLMPGVPM
VAVFDTAFHQTMPQKAYLYGLPYEYYENYKIRRYGFHGTSHSFVAKRAVQLLGIDSNNSK
VIVCHLGNGSSVSAVLNGKSIDTSMGLTPLEGLIMGTRSGSIDPAIIEYLMKK--EGMDI
DQVMDVLNKKSGVLGLS-GISSDFRDLEDAT-AEG-NEKAIMAVDVFNYHVAKTIGSYVA
A---MNGVDAIVFTAGLGENDKAVRKGTMS-YL-GYLGVEINEEN--NN--T-R--GKEV
ELSTPDSKVKVYIIPTNEELAIARETVALLA----------------------
>WP_047754074.1|Thermotogae-Thermotogae-Kosmotogales-Kosmotogaceae-Kosmotoga-Kosmotoga_pacifica WP_047754074.1 acetate kinase [Kosmotoga pacifica]AKI96939.1 acetate kinase [Kosmotoga pacifica]
---------------------------MKVLVINCGSSSIKYQLLEMDNE---TALAKGL
LERIGIPGSRLK---HKKGA----D-KYEINRDVANHKEGLNLIISTLIDEKMGVIRDTS
EIDAVGHRVVHGGELFASSVRITDRVIKEIEANAFLAPLHNPPNIQGIKATMELLPGVPQ
VAVFDTAFHQSMDSKAYLYAIPYEYYEKYKIRRYGFHGTSHRYVAARTAVILKKPLEELK
IITVHIGNGASIAAVKHGKSIDTSMGFTPLEGLIMGTRSGDIDPAIVPFLQEQ--EGLSP
KEITEILNKKSGVLGLTRGQYSDMREIEDGA-IAG-DPICKLAHDIYEYRIAKYIGAYAA
A---MNGVDAISFTAGVGENSPYLRKNVVTKYL-GYLGITLDEKE--ND--C-K--ACEK
IISTHDSTVKVLIVPTNEELVIARDTKEIVEKNLNE-------LKLW------
