# Supplementary material for: Comparative genomic analysis reveals metabolic flexibility of Woesearchaeota
Source: Nat Commun. 2021 Sep 6;12:5281. doi: 10.1038/s41467-021-25565-9 (PMC8421398; doi:10.1038/s41467-021-25565-9)
Supplement: Supplementary file 11 — Source Data [file 41467_2021_25565_MOESM11_ESM.zip › Source data/Supplementary_Fig_41.fasta]

>B3_Woes_00969 Phosphate acetyltransferase
---------M--------------------------------------------------
------------------------------------------------------------
------------------------------------------------------------
------------------------------------------------------------
-------------------------------------EVDVIGIMEEVAKKKPAKVLICE
GW-DERCLRSTADILKNKLA-KIVLLGNPKEIEEKVKEFGV--DV------SEAEVVDYK
-NS-ELKDELAEKLVEVRKHK-GMTLDEAKKLI--EDENYFGCMYVYCGHADAVAGSAIR
-STAALMRPALQILREKGRIVSEVSIMNDVK----------------NDRVIFGSDFSMN
IDPDADGLAQITLNAVSCVNE-FGI-EPKVGLLSFSTKGSGGNSPALETIREAVEIVKKE
M-----PDLVIDGELQVDAAMNSDAAKSKCPD--SPLKGEANTLIFPNLMAANIFAHGLG
QFSDMSFYFTVLKGLVKPVVILGRTMPLESVRNMIVSCAMQVNS----------------
---
>YT1_182_00183 Phosphate acetyltransferase
---------M--------------------------------------------------
------------------------------------------------------------
------------------------------------------------------------
------------------------------------------------------------
--------------------------------------KDFIKKIKDKARKNPKRIVFPE
GE-EERTLKATKAIVKEGIA-KVILLGNEEIISKKVKKLGI--DL------KKIKIINPA
-KS-KEQKKYAKEFFKLRKKK-GVDIKEAQETI--KNDCYYGTMMVHLGDADGLVSGAIH
-STADTIRPALQIIGTKKKFARVSGVFFLMLP---------------DKRLLFFADAAVE
IEPDAKDLAEVAIDTAETAKK-FGV-EPKVALLSFSTHGS-ARHPLVDKVREATEIVKYQ
K-----PKLIVDGEIQLDAAVDKDVYKIKCPN--SVLKGEANVLIFPDLQSANISYKLVE
RLAGARAVGPVLQGLKKPVNDLSRGCDAEDIVDITAITVVEAQKKE--------------
---
>YT1_562_00801 Phosphate acetyltransferase
---------M--------------------------------------------------
------------------------------------------------------------
------------------------------------------------------------
------------------------------------------------------------
-------------------------------------KIDLISIMEKVAKKKLVKVVVCE
GW-DERCLKAADDVLKNKLA-SLILLGNPDEVNAKAKELGV--DI------KEAEIVDYK
-NS-DLKKELAEKLVEVRKHK-GMTLDQANKLI--EDENYFGVMYCYAGHADAVAGSAIG
-STAALMRPALQILREKGKLVSEVSTLTDVK----------------NDRTFFGTDFSLN
IDPSAEDLAQITLNAVDVVRS-FEI-EPKVALLSFSTKGSGGDTPQTELVRKAVEIMKEK
D-----SELLIDGELQVDAAVNPKVAPRKCPD--SPLKGEANVLIFPNLTASNIFAHGLG
QFSDMTLDFTILSGLQKPVAILGRSTPMESVRNMIVSCAFQVNAK---------------
---
>Yap2000.bin4.8_00245 Phosphate acetyltransferase
---------M--------------------------------------------------
------------------------------------------------------------
------------------------------------------------------------
------------------------------------------------------------
--------------------------------------KDFLKKIKDMARNSPKRIVFPE
GE-EERVLKATKIIVKEGIA-HVILLGNEEIISKKAKKLGI--DL------KKIKIINPA
-KS-KRYEKYAKEFFRLRKKK-GIDIKEAREII--KDDCYFGTMMVHMNDADGLVSGAIH
-PTADTIRPALQVIGTRKKFERVSGVFFLMLP---------------DKRLLFFADAAVE
IEPDAKDLAEVAIDTAETAKK-FGF-APKVALLSFSTHGS-AKHPLVDKVREATEIVRYQ
K-----PKLIVDGEIQLDAAIDKGVCKIKCPH--SVLKGEANVLIFPDLQSGNISYKLVE
RLAGARAVGPVLQGLRKPVNDLSRGCSAEDIVDITAITVVEAQKKE--------------
---
>Yap200.bin9.104_01259 Phosphate acetyltransferase
---------M--------------------------------------------------
------------------------------------------------------------
------------------------------------------------------------
------------------------------------------------------------
-------------------------------------KYDLIPIMEKIAKKKPVKVVVCE
GW-DERVLKAVDDVLKKKLA-EIILLGNPEEIKKKAEELKV--DI------SKAEIHDFK
-NS-ELKDELIEKLVEARKHK-GMTKEQASELI--QDENYFGCMYCYAGYSDAAAGSAIG
-STAELMRPALQILREKGRLVSEVCVFTDVK----------------NNRTLFGTDFSLN
IDPSAEDLAQMTLNAADCVRG-FGI-EPKIALLSYSTKGSGGDSPDILKIRQAADIVKKQ
D-----PKLIIDGELQVDAAVSRFGAKKKCPD--SPLKGDANTLIFPNLTASNIFAHGIG
QFSDMTMDLTILVGLAKPVGILGRSTPVESVRNIIISCAMQVNVKR--------------
---
>B43_G17_00873 Phosphate acetyltransferase
------------------------------------------------------------
------------------------------------------------------------
------------------------------------------------------------
------------------------------------------------------------
----------------------------------------ML------------------
------------------------------------------------------------
-------------------------------IA--KQPLFYSALALRCNDVEAMIGGLVY
-TSGDFIAVCKGVIGLKKNIAVPSSFFIMEIPN----FED------GKEKILVYADASVN
PNPSSEELADIAIATAESTKKLLGI-TPRVALLSFSTKGS-ASHPDVSKVIEATKIARKK
A-----KKFKIDGELQADAALRLDVAKRKIKGDIGDVAGRANVLIFPDLDAANISYKLTQ
ILAKANAYGPILQGFKKPLSDLSRGATVQDIIGVIAIVATITRGLK--------------
---
>B43_G17_01025 Phosphate acetyltransferase
------------------------------------------------------------
------------------------------------------------------------
------------------------------------------------------------
------------------------------------------------------------
------------------------------------------------------------
------------------------------------------------------------
------------------------------------------------------------
------------------------------------------------------------
-------------MTGISVKKLLGI-KPRIAMLSFSTKGS-AEHPDVRKVIKATEIAQRK
GK---RFGLAIDGELQADAALRLDVAKRKIKGDLGKVAGRANVLIFPDLDAGNIAYKLTQ
YFGKAFAYGPILQGFNKALSDLSRGAKVEDIIGIIAIVSVLAKSK---------------
---
>B66_G1_00773 Phosphate acetyltransferase
------------------------------------------------------------
------------------------------------------------------------
------------------------------------------------------------
------------------------------------------------------------
----------------------------------------MIKRFIQKARKTKAKIVLPE
FY-DERIQKAAKKARD--FA-VPVFPCWNKDDVALSKKCGT-------------KYID--
-CS-SMQKELTKAYSKLSKVK----ARTAEAII--KDKLISAALLLKLGYVDGMVGGCVY
-TSGDFIAVSKQIIGLKKGIRVPSSFFIMDVPG----F-----------GQYVYADASVN
PNPTAEELADIAVMTGISVKKLLGI-KPRIAMLSFSTKGS-AEHPDVRKVIKATEIAQRK
GK---RFGLAIDGELQADAALRLDVAKRKIKGDLGKVAGRANVLIFPDLDAGNIAYKLTQ
YFGKAFAYGPILQGFNKALSDLSRGAKVEDIIGIIAIVSVLAKSK---------------
---
>WP_041095480.1|Firmicutes-Bacilli-Bacillales-Bacillaceae-Bacillus-Bacillus_badius WP_041095480.1 phosphate acetyltransferase [Bacillus badius]KIL76607.1 Phosphate acetyltransferase [Bacillus badius]
---------M--------------------------------------------------
------------------------------------------------------------
------------------------------------------------------------
------------------------------------------------------------
--------------------------------------SDLFTALKNKLSGQQVKIVFPE
GL-DERILAAAGRLAQEKLL-TPVIIGHNEEVYQKASQLQV--EL------EGVEIVDPA
-SD-GRLDELVQSFVERRKGK--ATEEEARNIL--MDENYFGTMLVYKGYAGGLVSGAAH
-STADTVRPALQIIKTKQGVQKTSGVFIMVR----------------GEEKYVFADCAIN
IAPDSNDLAEIAIESAKTAEM-FDI-EPRIAMLSFSTKGS-AKSPETEKVAEALRIAKER
A-----PGLAIDGEFQFDAAFVPAVAKKKAPD--SIIQGDANVFIFPGLEAGNIGYKIAQ
RLGNFEAVGPILQGLNAPVNDLSRGCSEEDVYKLALITAAQSLK----------------
---
>RPJ09096.1|Spirochaetes-Spirochaetia-Spirochaetales-Spirochaetaceae-root-Spirochaetaceae_bacterium RPJ09096.1 phosphate acetyltransferase [Spirochaetaceae bacterium]
------------------------------------------------------------
------------------------------------------------------------
------------------------------------------------------------
------------------------------------------------------------
--------------------------------------MNFVERMRSQARSLSKCLVLPE
GT-EERTIQAAAKIASLGLARETYLVGDPDAIKKIAARLSV--SL------DSVHISQPG
-DP-AHFADFVHEYHELRKHK-GMTEEAARKEM--LEPLKWGAMMVRKGVADAMVAGAEN
-STANVLRASISIIKTAPGMKVASSCFVMCLPH----TDF------GANGELIYADCGTI
PDPTAEELAEIAIAAAGSCKSFLGV-EPIIAMLSFSTKGS-ADHPDVDKVRKATEIVKQK
R-----PELVIDGELQGDAAVVPDVAAKKAPG--SVVAGKANTLVFPDLSAGNICYKLTQ
RLARAEAYGPILQGFAKPVSDLSRGCSVEDIVNVAATTLAQVK-----------------
---
>WP_140945003.1|Candidatus_Kryptonia-root-root-root-Candidatus_Thermokryptus-Candidatus_Thermokryptus_mobilis WP_140945003.1 phosphate acetyltransferase [Candidatus Thermokryptus mobilis]
------------------------------------------------------------
------------------------------------------------------------
------------------------------------------------------------
------------------------------------------------------------
--------------------------------------MTLLDEIREKAKKLKKHIVLPD
SL-DERTLRAARIIVDEKIA-DVTLIGDEEKIYSLAEKIGV--NL------SGVRIVNPL
-KS-ELLSDFSHIFYNLRKHK-GISFDEASETM--RNPLFFGAMMVREGMADGSVAGSTS
-TTADVLRAGIQVVGLMEGVSIVSSFFLIVFPN----------------KVYSFADCGVV
PNPTAEQLADIAILTAVNHKKLTGE-EPIVAMLSFSTKGS-ARHEMVDKVIQATEIAKSK
R-----PDLIIDGELQLDAAIVPEVARIKAPD--SPVRGNANVLIFPNLDAGNIGYKMAQ
RMAGAEALGPLVQGLKKPCFDLSRGCSVEDIVNVVAINCVMGQS----------------
---
>WP_102230492.1|Firmicutes-Bacilli-Bacillales-Bacillaceae-Bacillus-Bacillus_sp._UMB0899 WP_102230492.1 phosphate acetyltransferase [Bacillus sp. UMB0899]PMC37529.1 phosphate acetyltransferase [Bacillus sp. UMB0899]
---------M--------------------------------------------------
------------------------------------------------------------
------------------------------------------------------------
------------------------------------------------------------
--------------------------------------SDLFATLKEKVSGQQIKIVFPE
GL-DERILTAVNRLSGEGIL-QPILIGSQQEITNKATELNL--TL------DGVDIYDPQ
-NY-PEMDELVAAFVERRKGK--ATEEDARKIL--LDENYFGTMLVHLGKAHGLVSGAAH
-STADTVRPALQIIKTKEGIKKTSGVFIMVR----------------GEEKYVFADCAIN
IAPDSQDLAEIALASAQTARM-FDI-DPRVAMLSFSTKGS-AKSPETEKVANAVEIAKEL
D-----SSVVLDGEFQFDAAFVPSVAEKKAPD--SVIKGDANVFVFPSLEAGNIGYKIAQ
RLGNFEAVGPILQGLNKPVNDLSRGCNAEDVYKLALITAAQA------------------
---
>PIQ77703.1|Candidatus_Peregrinibacteria-root-root-root-root-Candidatus_Peregrinibacteria_bacterium_CG11_big_fil_rev_8_21_14_0_20_46_8 PIQ77703.1 phosphate acetyltransferase [Candidatus Peregrinibacteria bacterium CG11_big_fil_rev_8_21_14_0_20_46_8]
---------M--------------------------------------------------
------------------------------------------------------------
------------------------------------------------------------
------------------------------------------------------------
--------------------------------------LSFLQLIRRSARQYPARIIFPE
SE-DERVLAAVAKIAEEETA-RSILVGNQEKIVELGRHSGV--NLEKIFDRERVQIFDPA
-ES-ERMERYVAALVEKRKNK-GMTAEKARERL--RDPNYFGVMAVELGDADGMISGAVG
-STGGTLRPAFQIIKTKEKFHKVSGFFFMVL----------------EGRLLLFADCAVN
IEPNSHELADIAMDTAETARR-FGL-EPRIAMLSFSTMGS-ADHPRVDKVREATAMVQHH
M-----PDVLCEGEMQVDAALVPEVAARKCPK--SKLAGRANILIFPNLEAANIAYKLVE
RLAGAQAIGPILQGLKKPVNDLSRGCSVDDIVNLAAITSVEAAEDVVVPQHLIAN-----
---
>WP_075038380.1|Firmicutes-Bacilli-Bacillales-Bacillaceae-Halobacillus-Halobacillus_dabanensis WP_075038380.1 phosphate acetyltransferase [Halobacillus dabanensis]SFK60567.1 phosphate acetyltransferase [Halobacillus dabanensis]
---------M--------------------------------------------------
------------------------------------------------------------
------------------------------------------------------------
------------------------------------------------------------
--------------------------------------SNLFDSLKAKIDGKGKKVVFPE
AL-DERILTAVSQLGADGML-TPVLVGNKGKVEQKASELNV--NI------SAAEILDPA
-DY-AEFDEMVASFVERRKGK--ATEEKAREIL--QDGNYFGTMLVYMGKADGLVSGAAH
-STADTVRPALQIIKTKPGIKKTSGVFIMVR----------------EEEKYVFADCAIN
ITPDSQDLAEIALASAETAEL-FDI-DPKVAMLSFSTKGS-AQSPETEKVTEALEIAKEQ
N-----SDLLIDGEFQFDAAFVPSVAEKKAPD--SPLKGEANTFVFPSLEAGNIGYKIAQ
RLGNFDAVGPILQGLNQPVNDLSRGCNSDDVYKLAIITAAQAL-----------------
---
>WP_034318158.1|Firmicutes-Bacilli-Bacillales-Bacillaceae-Bacillus-Bacillus_zhangzhouensis WP_034318158.1 phosphate acetyltransferase [Bacillus zhangzhouensis]KEP27513.1 phosphotransacetylase [Bacillus zhangzhouensis]
---------M--------------------------------------------------
------------------------------------------------------------
------------------------------------------------------------
------------------------------------------------------------
--------------------------------------ADIFSTVQEKVAGKGVKIVFPE
GM-DERILTAVQKLADGKVL-QPIVVGKKQEVEAKAKELGL--TL------DGVHVYDPH
-TY-EGFEELVQAFVERRKGK--ATEEQARKAL--LDENYFGTMLVYKGLADGLVSGAAH
-STADTVRPALQIIKTKEGVKKTSGVFIMAR----------------GEEQYVFADCAIN
IAPDSQDLAEIAIESANTAKM-FDI-EPRVAMLSFSTKGS-AKSDETEKVSEAVRIAKEK
A-----PELVLDGEFQFDAAFVPSVAAKKAPD--SVIKGDASVFVFPSLEAGNIGYKIAQ
RLGNFEAVGPILQGLNQPVNDLSRGCNAEDVYNLALITAAQAL-----------------
---
>WP_068752187.1|Actinobacteria-Actinobacteria-Propionibacteriales-Propionibacteriaceae-Tessaracoccus-root WP_068752187.1 MULTISPECIES: phosphate acetyltransferase [Tessaracoccus]AQX16857.1 phosphate acetyltransferase [Tessaracoccus sp. T2.5-30]OCL33081.
---------MRA------------------------------------------------
------------------------------------------------------------
-----------------------------------------------VVTEASVR-----
-------------------------AALADGAAELRVPEGAIVTDLARELAGRRGIR---
-----------------------LTTGVELPSAEAANHGPFVEGLVERARRLHQHIVLCE
GS-EERVLRAADRVLHARMA-RLTLLGDEAAVRRAAERAGV--DI------AAASIVDPA
-TS-EHAERFAEEYARLRAHK-GVTLDDARGRV--RDVSYFGTMMVQLGLADGMVSGAVH
-TTAETIRPALEIIKTQPGVASVSSVFLLVL----------------GDQVFVAGDCAVN
PQPTPAQLAEIAVNAAGAAVQ-FGV-DPRVAMLSYSTGTS-GSGPAVDAVVEATSLAKEA
A-----PHLVLEGPLQYDAAVDPVVGKRKLPG--SKVAGKATVLIFPDLNSGNIAYKAVQ
QSGGALAIGPMLLGLRKPVNDLSRSATVDDIVNTVVATAIQAGG----------------
---
>PKN63744.1|Proteobacteria-Deltaproteobacteria-root-root-root-Deltaproteobacteria_bacterium_HGW-Deltaproteobacteria-15 PKN63744.1 phosphate acetyltransferase [Deltaproteobacteria bacterium HGW-Deltaproteobacteria-15]
---------M--------------------------------------------------
------------------------------------------------------------
------------------------------------------------------------
------------------------------------------------------------
-------------------------------------TTDIMEQLRARARANPQRVVFPE
AR-EEKILRAVCEIRDQGIA-QPMLIGTPDVISVQAQGMGL--SL------EAIQIIDHT
-AQ-ETVERFAEAFGKVNS---DFPASAIKRKL--RDPLMFAAMMARLDEADCMVAGLSH
-TTGEVIMASEMIIGLQEGISTVSSTGILVIPG----YEG------PEGSLLGIADCAVC
PAPGSQELADIAISTADTIRTLLDW-EPRVALLSFSTKGS-AGHERVDTVLKALEMVRER
R-----PDILIDGELQLDAAIVPEVAAKKVKGD-SPVAGKANILIFPDLGSGNIGVKLVQ
CFAHAVAYGPLLQGFAKTVSDLSRGAPVEEIIGAVTMAVVRAQNQRNVQ-----------
---
>WP_084711130.1|Firmicutes-Clostridia-Thermoanaerobacterales-Thermoanaerobacterales_Family_III._Incertae_Sedis-Syntrophaceticus-Syntrophaceticus_schinkii WP_084711130.1 phosphate acetyltransferase [Syntrophaceticus schinkii]CEO89657.1 Phosphate acetyltra
---------M--------------------------------------------------
------------------------------------------------------------
------------------------------------------------------------
------------------------------------------------------------
--------------------------------AVVAPKNQIMEGVWAKARQGQKRIVLPE
TD-DARTLVAAEIIDKVDLG-KVILLGDKDELNQKAKEAGA--NI------DNLEIIDPL
-KA-DKLDEYTEKFFELRKGK-VASLDDAKKAL--ENFLYFGTMMVKLDDADGMVAGASN
-TTADVLRPAFQIVKTAPGISLVSAYFAMIVPD----CQYPDLAPDEEKGFFLYADSGGN
PDPTAEELADIAITTCETIENIFNAKKAYAAMLSYSTKGS-AKHPRIDKVIEATRIANEK
R-----PDLAIDGELQGDSALVERVGKKKAPG--SAVAGRANCLIFPDLDSGNINYKLTQ
YLGKAEAYGPLLQGLDKPINDLSRGASVEDIVNVAAIVAVKAMVPYGKRD----------
---
>PIS39169.1|Candidatus_Nealsonbacteria-root-root-root-root-Candidatus_Nealsonbacteria_bacterium_CG08_land_8_20_14_0_20_38_20 PIS39169.1 phosphate acetyltransferase [Candidatus Nealsonbacteria bacterium CG08_land_8_20_14_0_20_38_20]
------------------------------------------------------------
------------------------------------------------------------
------------------------------------------------------------
------------------------------------------------------------
----------------------------------------------------MKKIVFPE
GE-DERIIEAAKILKKEKIA-EPVLIGKNK--------------I------ERIEVINPE
-TS-EDKEQFAQELSKIT----GYPSQISRNII--LNPLYFGAMALKLGKVDGMVGGCVF
-TSAEFIAVSKQIIGLKEGISVPSSFFLMEIPD----YKG------GENGKLIFSDASVN
IDPTPEELADIAITTGNTAKDFFGW-EPRVALLSFSTHGS-ASHLLVDKVVKATKIARKK
A-----PEMAIEGELQADAALREDVAKRKMRKI-GKVVGNANILIFPDLNAGNIAYKLVN
ILAGARALGPILQGFRKPLSDLSRGAKVEEIVEIIKILTK--------------------
---
>PIZ75896.1|Candidatus_Peregrinibacteria-root-root-root-root-Candidatus_Peregrinibacteria_bacterium_CG_4_10_14_0_2_um_filter_38_24 PIZ75896.1 phosphate acetyltransferase [Candidatus Peregrinibacteria bacterium CG_4_10_14_0_2_um_filter_38_24]PJC38789.1 ph
M--------A--------------------------------------------------
------------------------------------------------------------
------------------------------------------------------------
------------------------------------------------------------
--------------------------------------NSFIKRITKKAHYCSERIVLPE
GT-DERILKAIEVTVKKDIC-QITLIGLSQTIKAKAKKLGLEIDW------EKVRIEDPQ
-TS-KLTKTYTETLYELRKHK-GVTMKDAKEMI--QDIHYFGTMMVYMDDVDGMVSGATC
-STAQAVRPALEIIKTKEKFHKVSGIFFMVF----------------EKKLLLFADAAIT
VNPNASTLVDIAIDTAETAKR-FGI-KPKVAMLSFSTKGS-AKDPELDKIRKAVATVRAK
R-----PDLIIDGEIQVDAAIVPEVAKMKCPD--SVLKGDANVLIFPNLAAANIAYKLVE
KLAKAHAIGPFLQGLKKPVNDLSRGCNYKDIIDAVSFTAYECCVG---------------
---
>WP_013885443.1|Deferribacteres-Deferribacteres-Deferribacterales-Deferribacteraceae-Flexistipes-Flexistipes_sinusarabici WP_013885443.1 phosphate acetyltransferase [Flexistipes sinusarabici]AEI13931.1 phosphate acetyltransferase [Flexistipes sinusarabic
------------------------------------------------------------
------------------------------------------------------------
------------------------------------------------------------
------------------------------------------------------------
--------------------------------------MSLMDQFWEMAKSAKKTIVLPE
GN-DERTIHAAHTITENGLA-KVIVLGNEEDVKNLFKQKGY--PV-------NCEIMDTE
-KS-SYLDEFADEYYMIRKSK-GISRDEALETM--KDVLYFGSMLIKKGIADGCVTGACH
-TTADVLRSAIRIIGTKEGMNTVSSCFIMVTNK----KEF------GKDGALVFADCAVN
PNPDSSQLADIALATAESCKSFLEE-EPKVAMLSFSTKGS-ASHPDIDKVNEALKIIKQN
S-----PDLKVDGELQADAALVKSVGERKAKG--SEVAGNANVLIFPDLDAGNIGYKLVE
RVAGAEAIGPIIQGLNKPVNDLSRGCKYMDIVNVAAITAVQA------------------
---
>OIP75111.1|Candidatus_Atribacteria-root-root-root-root-Candidatus_Atribacteria_bacterium_CG2_30_33_13 OIP75111.1 phosphate acetyltransferase [Candidatus Atribacteria bacterium CG2_30_33_13]PIU25364.1 phosphate acetyltransferase [Candidatus Atribacteria 
------------------------------------------------------------
------------------------------------------------------------
------------------------------------------------------------
------------------------------------------------------------
--------------------------------------MKISQIIREKAKKNPKNIVLPE
GE-EPRMIKAAEIITKEGFA-DLILLGKKENIKFKAQELGI--EF-----PNKIKIINPK
-ES-DKLKKYAESYYQLRKNK-GLSLDEAYQLL--EDPLYFGALMVYHNDADGLVAGSIN
-ATGDVFRPALQTIKTAPNINIVSSSFIMVIPD----CPY------GENGVVVFADCAIN
PEPNAEQLADIAIASAETAKVLVGI-EPRVAMLSFSTKGS-AKHSMVDKVVEATKIAQKK
R-----PNLLIDGELQADAALIPSIGERKAPN--SKIAGKANVLIFPDLQSGNIAYKLVE
RLAKAEAIGPISQGMRKPVNDLSRGCSAEDIVNVVAITVLQAGQAGKI------------
---
>WP_153728168.1|Firmicutes-Bacilli-Bacillales-Bacillaceae-Salinibacillus-Salinibacillus_xinjiangensis WP_153728168.1 phosphate acetyltransferase [Salinibacillus xinjiangensis]MRG86250.1 phosphate acetyltransferase [Salinibacillus xinjiangensis]
---------M--------------------------------------------------
------------------------------------------------------------
------------------------------------------------------------
------------------------------------------------------------
--------------------------------------SDLFTTLKEKLHNNDRKIVLPE
AS-DERVIEAAGKLSEEGVV-TPVLIGNADEVKQKAEQLNV--NV------DNCQIVDPE
-NY-DKFDDMVNAFVERRKGK--ATEEKARTVL--KDENYFGTMLVYMNEADGLVSGAAH
-STADTVRPALQIIKTKEGIKKTSGVFIMVR----------------DDEKYVFADCAIN
IAPNSEDLAEIAVESAQTAKL-FDI-DPRVAMLSFSTKGS-AKSEETEKVENAIQLAKEK
N-----ADLVVDGEFQFDAAFVSSVAKKKAPD--SPIQGDANTFIFPSLEAGNIGYKIAQ
RLGNFDAVGPILQGLNQPVNDLSRGCSADDVYKLSIITAAQSIG----------------
---
>KYH42596.1|Candidatus_Bathyarchaeota-root-root-root-root-Candidatus_Bathyarchaeota_archaeon_B26-1 KYH42596.1 phosphotransacetylase [Candidatus Bathyarchaeota archaeon B26-1]
------------------------------------------------------------
------------------------------------------------------------
------------------------------------------------------------
------------------------------------------------------------
------------------------------------------------------------
--------------------------------MKKASDLNL--EI------ENIEIVNPS
-YS-SKLEKYASLYCRIRKRK-GVTEKLAKRIL--QKNLYFGAMMVRAGDADGMVAGAAN
-LTASVIRAGRLIVGLQKGVSLPSSFFIMDVPG----FVG------GENGVLIFADAAVN
PDPTPSQLAEIAISSAKSAEILLGW-EPRVAMLSFSTKGS-AHHPLVDKVVEATEIAKKR
A-----PHLLIDGELQADAAIIPEVARRKIKE--SDVAGRANILIFPDLNAANIAYKLVQ
YMGRAKAYGPILQGFSKPISDLSRGASVEDIVGAIAIVCVEAQRGMS-------------
---
>KKT02919.1|Candidatus_Peregrinibacteria-root-root-root-root-Candidatus_Peregrinibacteria_bacterium_GW2011_GWA2_43_8 KKT02919.1 phosphate acetyltransferase, phosphate acetyltransferase [Candidatus Peregrinibacteria bacterium GW2011_GWF2_43_17]KKT20381.1 
---------M--------------------------------------------------
------------------------------------------------------------
------------------------------------------------------------
------------------------------------------------------------
--------------------------------------RKFIADIKARAKRKPGKIVFPE
AAMDDRIILATKKILRQKLA-KPILIGKEIEILKRAKKLGVKLDL------KRVQLIDPE
-DS-PLTTKYVKEFIKLR----GGEEREAWKTV--IKPNYFATMMVHMEDADGMVSGTFY
-TTAEKVRPALQIIKTKEKFHKVSGFFFMML----------------EKRLLLFADCAIN
IEPNSHDLAHIALDTAKTAED-FGI-KPKVAMLSFSTNRS-ADHPFVDKVREAVALAKYE
E-----PKLVIDGEMQVDAAIIPEICAKKFPS--SKLKGNANVLIFPDLQSGNIAYKLME
RLGGYTAIGPVLQGLKKPMNDVSRGCKVEDIVNITAITSLQTQK----------------
---
>WP_087187265.1|Firmicutes-Clostridia-Clostridiales-Ruminococcaceae-Flavonifractor-Flavonifractor_sp._An52 WP_087187265.1 MULTISPECIES: phosphate acetyltransferase [unclassified Flavonifractor]OUN12888.1 phosphate acetyltransferase [Flavonifractor sp. An
M--------A--------------------------------------------------
------------------------------------------------------------
------------------------------------------------------------
------------------------------------------------------------
--------------------------------------IHMFQTLIDTLKKSPKKIIFTE
GT-DPRILEASARLLAGTFL-TPVLIGNEEAVHAAAEEAGY--NI------RGAEIIDPA
-TY-PEMDKLVDAMVELRKGK--MTADECRAAL--KKGNYFGTMLVKMGVADCLLGGATY
-STADTVRPALQLIKTKPGNKIVSSCFILVREG------V------GENTVLAMGDCAIN
IDPTEDDLVEITTEVAHCART-FGI-DPKVAMLSYSTKGS-GKGETVDKMRHAYEKVMAT
N-----PDFAVDGELQFDAAVSPKVAETKCKD--SKVAGQANTFIFPNINAGNIGYKIAQ
RLGGFDAYGPVLLGLNAPINDLSRGCNAQEVYSMAIITAALA------------------
---
>RJR34472.1|Proteobacteria-Deltaproteobacteria-Desulfobacterales-Desulfobacteraceae-root-Desulfobacteraceae_bacterium RJR34472.1 phosphotransacetylase [Desulfobacteraceae bacterium]
---------M--------------------------------------------------
------------------------------------------------------------
------------------------------------------------------------
------------------------------------------------------------
-------------------------------------STNIMEDLRAKARANPQRVVFPE
AG-EEKILRAVCEVRDMGIA-RPLLIGNPDAVSGLANGLGL--SL------GSIPVIDHT
-DQ-EMVERFVVAFGKINS---DFPASSVKRKL--RDPLVFGAMLVRLDEADCMVAGISH
-TTGEVIMASQMIIGLEEGISTVSSTGILEIPG----YEG------PQGNLIGIADCAVC
PAPDSQELADIAITTADTLRALLGW-EPRVALLSFSTKGS-ADHERVEIVSKALEMVRER
R-----PDLLIDGELQLDAAIVPEVAAKKIKEE-SPVAGRANILIFPDLGSGNIGVKLVQ
RFARAVAYGPLLQGFSRPVSDLSRGAPVEEIVGAVTMVAVRAQR----------------
---
>WP_041623727.1|Spirochaetes-Spirochaetia-Spirochaetales-Spirochaetaceae-Spirochaeta-Spirochaeta_thermophila WP_041623727.1 phosphate acetyltransferase [Spirochaeta thermophila]
------------------------------------------------------------
------------------------------------------------------------
------------------------------------------------------------
------------------------------------------------------------
--------------------------------------MDFVAEMWKKAKDRQRRLVLPE
GT-EERTLKAAQIIRKQGLASQVVLLGDPGEVEAKAHEAGV--SL------EGISVMQPG
-VP-DDLEAFAEEYYELRKHK-GMTKETAYKEI--CDPLRWGAMMVRLGKADVMVAGAEN
-STGNVLRAALTIIKTREGIKYASSCFVMKMRD----TSW------GVEGHLVFADCATI
PDPTPEQLAEITIASAESCRNFLNA-EPVVAMLSFSTKGS-AQHPLVDKVVEALELVRAK
R-----PDLVVDGELQADAALVPEVGKKKAPG--SQVAGRANVLIFPDLNAGNIGYKLVQ
RLAGAEAYGPFLQGFAKPVSDLSRGCSVDDIVNTAAATLAQD------------------
---
>PJC36653.1|Candidatus_Peregrinibacteria-root-root-root-root-Candidatus_Peregrinibacteria_bacterium_CG_4_9_14_0_2_um_filter_53_11 PJC36653.1 phosphate acetyltransferase [Candidatus Peregrinibacteria bacterium CG_4_9_14_0_2_um_filter_53_11]
---------M--------------------------------------------------
------------------------------------------------------------
------------------------------------------------------------
------------------------------------------------------------
--------------------------------------KSFLIDIQKQAQANPARIVFPE
TF-DDRTLQACAQVAQLGTG-HPVLLGKPAEIWAAYERLGI--EI----NRDEFEIIDWQ
GDT-ERRNRYARQLVEIRKSK-GMTLEEAEKLM--DNLNYFAVMVIESGDAQALITGANV
-PSHDTLRPALQIIKTKEKFHKVSGFFFMIL----------------EDQLLLFADCMVN
IEPTAQELAEIAIDTAETALR-FGI-EPRIAMLSFSTNGS-ADHPHVKRVQEAVARVNHM
R-----PELLCEGEMQVDAALVPAVAEKKMPG--SKIAGRANVLIFPNLEAANISYKLVE
RLGGAKAIGPILQGLRKPVNDLSRGCSVQDIVDLAAISSVELLPSLSPTHP---NPRGK-
---
>PKL37092.1|Candidatus_Peregrinibacteria-root-root-root-root-Candidatus_Peregrinibacteria_bacterium_HGW-Peregrinibacteria-1 PKL37092.1 phosphate acetyltransferase [Candidatus Peregrinibacteria bacterium HGW-Peregrinibacteria-1]
---------M--------------------------------------------------
------------------------------------------------------------
------------------------------------------------------------
------------------------------------------------------------
--------------------------------------KDFIKNLHNRARKLRKTIVLPE
GT-SEKILRAADIIQRKKIA-GLILLGPKNQIQKKVQELKLKIDL------EQIKIIDPK
-KSKKLQEKYAQELFKLRKEK-GMTLEKAHEII--PNFNYFGTMMVHFGDADGMVTGATC
-STADSIRPALQIIKTKKQFHKISGVYILIL----------------KDRILLCADTAII
IEPHPHDLANIAIDTAETAAR-LGL-TPRVALLSFSTKGS-ADHPNIEKIHEALAIIKSQ
K-----PDLIIDGEIQADAALVPIVAKSKAPK--SPIQGNANVLIFPNLESGNIAYKLIE
RLANAIAIGPVLQGLNKPINDLSRGCSYQDIVICSSFHRL--------------------
---
>WP_024932136.1|Firmicutes-Clostridia-Clostridiales-Clostridiaceae-Clostridium-Clostridium_botulinum WP_024932136.1 phosphate acetyltransferase [Clostridium botulinum]APQ99563.1 phosphate acetyltransferase [Clostridium botulinum]OSA82780.1 phosphate ace
------------------------------------------------------------
------------------------------------------------------------
------------------------------------------------------------
------------------------------------------------------------
--------------------------------------MDLMKSLWEKAKSDKKKIVLAE
GE-EERNIEGCSKILKNELA-HIILIGNEKKINETAKKLNV--SI------DGAEIIDPQ
-TS-EKISTYTKEFYELRKHK-GVTMEKAEQIV--KDPIYFATMMVKMKDADGLVSGAIH
-ITGDLLRPGLQIVKTAKGASVVSSTFIMEVPN----CEY------GKNGMLLFADCAVN
PNPTADELASIAISTAETAKALCDM-EPKVAMLSFSSKGS-AKHDLVDKVAEATKIAKEK
R-----PDLDIDGELQLDAAIVQKVADLKAPD--SAVAGKANVLVFPDLQAGNIGYKLVQ
RFANASAIGPICQGFAKPINDLSRGCSSDDIVNVVAVTAVQAQNM---------------
---
>OGO86679.1|Firmicutes-Clostridia-Clostridiales-root-root-Clostridiales_bacterium_GWE2_32_10 OGO86679.1 phosphate acetyltransferase [Clostridiales bacterium GWE2_32_10]
------------------------------------------------------------
------------------------------------------------------------
------------------------------------------------------------
------------------------------------------------------------
--------------------------------------MSFLERIKERAKQNKKTIVLPE
SF-DIRILQATEILLKENIA-QVVLIGDKSEILKANG--GL--DI------EDAIFIDNN
-SY-DDMSTFVKRLVEIRKSK-GLTEAEAVEML--KDPVYFAVMLVKMGLADGMVSGAAH
-STADTLRPALQILKTAPETKLVSAFFVMDVPN----SEY------GANGKFIFGDAGLN
PNPTSEELVEIARCSANSFEYLVEE-KSYVAMLSFSTKGS-ASHPDVDKVVKATQIAKET
L-----PDLNIDGEMQLDAAIVPEVAKSKAPD--SDVAGRANVLVFPNLDAGNIGYKLVQ
RLAKAEAYGPITQGIARPVNDLSRGCGVMDVVGVVAITAVQAQGC---------------
---
>WP_133014206.1|Firmicutes-Clostridia-Clostridiales-Clostridiaceae-Clostridium-Clostridium_cuniculi WP_133014206.1 phosphate acetyltransferase [Clostridium cuniculi]
------------------------------------------------------------
------------------------------------------------------------
------------------------------------------------------------
------------------------------------------------------------
--------------------------------------MELMDKLWNAAKENKQRIVLPE
GD-EERTIIATEKIQKLGLA-FPILVGNEEKILEKAKELGV--DL------TGVEIINPE
-KS-DRLQDYINAFYESRKNK-GMTLEKADKIV--RDPLYFGTMMVKLDDADGMVSGAVH
-TTGDLLRPGLQIIKTAPGVSVVSSFFIMMVPG----SKY------GENGMLLFSDCAVN
PNPNYEQLAAIAIATADTARNLCKI-EPRVAMLSFSTMGS-ADHEMVDKVRKATELAKEL
R-----PDLLIDGELQLDAAIVESVAAQKAPN--SKVAGKANVLIFPDLQAGNIGYKLVQ
RFAGAEAIGPMCQGFAKPINDLSRGCNSEDIVNVVVLTAVQAQAQNAK------------
---
>WP_077623500.1|Firmicutes-Bacilli-Bacillales-Bacillaceae-Sediminibacillus-Sediminibacillus_massiliensis WP_077623500.1 phosphate acetyltransferase [Sediminibacillus massiliensis]
---------M--------------------------------------------------
------------------------------------------------------------
------------------------------------------------------------
------------------------------------------------------------
--------------------------------------SDLFTNIKAKVKAENKKIVFPE
GL-DERILTAASQLGAEGIV-TPVLVGNESELVQKANEVGV--DI------STSEIIDPN
-NY-EQFDEMVSSFVERRKGK--NTEEQARQML--LDENYFGTMLVYMNKADGLVSGAAH
-STADTVRPALQIIKTKPGVKKTSGVFIMVR----------------DEEKYIFADCAIN
IAPDSQDLAEIAQASAETAKL-FDV-DPRIAMLSFSTKGS-AKSDETEKVSKAVEIAKEQ
N-----PDLVLDGEFQFDAAFVPSVAAKKAPD--SELKGDANVFVFPGLEAGNIGYKIAQ
RLGNFDAVGPILQGLNQPVNDLSRGCDADDVYKLALITAAQAL-----------------
---
>TAN48611.1|Proteobacteria-Betaproteobacteria-root-root-root-Betaproteobacteria_bacterium TAN48611.1 hypothetical protein EPN19_15725 [Betaproteobacteria bacterium]
------------------------------------------------------------
------------------------------------------------------------
------------------------------------------------------------
------------------------------------------------------------
--------------------------------------MDILERCIARVRGRGLRVVLPE
TS-DERIVAAARRLRDEGIA-LPLLPE------------------------------ALE
-SS-GRLDAYAALYLEGRP---DANLKIARRLA--AKPLFHAGLMVKAGDADAMVAGAAH
-PSARVIEAGLMTVGLAPGIGTPSSFFLMALA----------------DRVLVYADCAVN
ADPTPEQLADIALASARSCRALLGE-EPRVALLSFSTRGS-ARHARVDKVLRAVQIARAR
E-----PQLAIDGEMQADAALDESVARRKIRDG-SPVAGRANVLVFPDLDAGNIAYKLTQ
YLAGARAIGPVLQGFARPISDLSRGASVEDIVATAALVLAQV------------------
---
>RCK75831.1|Ignavibacteriae-root-root-root-root-Ignavibacteriae_bacterium RCK75831.1 Phosphate acetyltransferase [Ignavibacteriae bacterium]
---------MV-------------------------------------------------
------------------------------------------------------------
------------------------------------------------------------
------------------------------------------------------------
-------------------------------------PSELLSSIKENAKKHKKTIVLPD
AL-DERAIKASRIILDEGIA-NPILIGDESQIRAKAENLNV--SL------QGIRVVDPK
-KS-DKLSDFSHIFYNLRKEK-GITFEDAQKIM--TNPLYFGAMMVREGMAHGSVAGSIS
-TTGDVLRAAIQVIGMKEGINIVSSFFLMVFPH----------------KVFSFADCAVV
PDPTVEQLADIAISTAENHQKLTGE-EPRVAMLSFSTKGS-ASHPFVEKVQNATEIVRKK
A-----PNLIVDGELQLDAAIVPKVAQSKAPG--SPVQGNANVLIFPDLDAGNIGYKLAQ
RLGGAEAIGPIVQGLKKPAFDLSRGCSVEDIVNTTAINCAMSI-----------------
---
>WP_027643015.1|Firmicutes-Clostridia-Clostridiales-Lachnospiraceae-Enterocloster-Enterocloster_clostridioformis WP_027643015.1 phosphate acetyltransferase [[Clostridium] clostridioforme]
------------------------------------------------------------
------------------------------------------------------------
------------------------------------------------------------
------------------------------------------------------------
--------------------------------------MGFIDLIKARARADKKTIVLPE
SM-DRRTWEAAETILKEDIA-NLIIIGTPEDIADHSK--GL--DV------SGATVINPQ
-TY-EKTQEYIDLFVELRKSK-GMTPEKAKEIIL-SDYAYYGCLMIKNGDADGLVSGACH
-STADTLRPCLQIVKTKPGTKLVSAFFLMVVPD----CEY------GAEGTFIFADSGLN
QNPNPEELAAIAKSSADSFELLVQK-EARVAMLSHSTKGS-AKHPDVDKVVEATRIAKEL
Y-----PELKLDGELQLDAALVPKVASSKAPG--SEVAGKANVLMFPDLDAGNIGYKLVQ
RLAKAEAYGPVTQGIAKPVNDLSRGCCADDIVGVVAITAVQAQAE---------------
---
>WP_138602950.1|Firmicutes-Bacilli-Bacillales-Bacillaceae-Lentibacillus-Lentibacillus_sp._NKC220-2 WP_138602950.1 phosphate acetyltransferase [Lentibacillus sp. NKC220-2]TMN22041.1 phosphate acetyltransferase [Lentibacillus sp. NKC220-2]
---------M--------------------------------------------------
------------------------------------------------------------
------------------------------------------------------------
------------------------------------------------------------
--------------------------------------SNLFDEIEGRLKERNKRIVFPE
GL-DERILTAAEQLAAKGIV-TPILLGNEQEISSKAKAAGV--DV------SQCEWIDPS
-DD-AGFTEMVDAFAERRKGK--VTADEAKDIL--RDENYFGTMLVYMGKADGLVSGAVH
-STADTVRPALQIIKTKEGVKKTSGVFIMVR----------------GDEKYVFADCAIN
MSPDSQDLAEIAVESANTAKL-FDV-DPRIAMLSFSTKGS-AESEETDKVVEALNLAREK
N-----SSLVIDGEFQFDAAFVPDVAAKKAPD--SVLKGDANVFIFPSLEAGNIGYKIAQ
RLGNFEAVGPILQGLNKPVNDLSRGCSAEDVYNLALITATQA------------------
---
>WP_086297334.1|Proteobacteria-Epsilonproteobacteria-Campylobacterales-Campylobacteraceae-Campylobacter-Campylobacter_sp._P0187 WP_086297334.1 phosphate acetyltransferase [Campylobacter sp. P0187]
---------MLKSIYILKSDY-------ENGEFRDVLSSKF-SQGVTILPISDD------
--GEFKVFTLNEAITLL-----------NSGKENELIKAVMDKFSSIKA--EFII-----
---IIGSGDE--------------------LLDSLLARNLNAPFLL--------------
------------------------------------------------------------
----SNQTAYKAKLL--GFKSLKSIDEIKNTQSDYITPLKFETLLYQKAAQKLKTVVLPE
SD-DDRVLKACDILLNSGAI-SLILLGDENDINKRANELGL--NL------SKAKIINPA
-NS-ELLEEFATTLYDLRKSK-GMELEKAKELI--KDRTYFGTMLVYKGLASAMVSGAST
-TTAQTIRPALQFIKTKPGVTSVSGSFIMCA----------------NGQIHFYADCAIM
PNPTPKDLAGAAIATAATARE-FGF-EPKVAMLSYSTGDS-GSGPSVDAIIEATKILKEL
D-----PSLDVEGPIQFDAAIDPVVAAKKLPN--SKVAGNANVFIFPDLNCGNICYKAVQ
RTANALAIGPILQGLNKPINDLSRGCLVEDIVNTALISAIQGE-----------------
---
>WP_063254754.1|Firmicutes-Bacilli-Bacillales-Bacillaceae-Neobacillus-Neobacillus_niacini WP_063254754.1 phosphate acetyltransferase [Bacillus niacini]
---------M--------------------------------------------------
------------------------------------------------------------
------------------------------------------------------------
------------------------------------------------------------
--------------------------------------ADLFEGLKQKLSGRDMKIVFPE
GL-DERIVRAASRLAEEKRL-TPILIGNIEQVQAKAQELGV--SL------DAAEIYDPA
-SY-AAMDELVAAFVERRKGK--ATEEDARKIL--LDENYFGTMLVYLNKADGLVSGAAH
-STADTVRPALQIIKTKAGVKKTSGVFIMVR----------------EDEKYVFADCAIN
IAPDSNDLAEIAVESAKTADM-FDI-EPRIAMLSFSTKGS-AKSPETERVSGAVEEAKRR
D-----PSLVIDGEFQFDAAFVPSVAKSKAPN--SPLQGDANVFIFPSLEAGNIGYKIAQ
RLGGFEAVGPILQGLNKPVNDLSRGCNEEDVYKLALITAAQGIK----------------
---
>WP_075983237.1|Firmicutes-Bacilli-Bacillales-Bacillaceae-Bacillus-Bacillus_massilionigeriensis WP_075983237.1 phosphate acetyltransferase [Bacillus massilionigeriensis]
---------M--------------------------------------------------
------------------------------------------------------------
------------------------------------------------------------
------------------------------------------------------------
--------------------------------------SDLFSSLKEKVTGQNLRIVFPE
GL-DERILKATSRLAADKVL-APILVGNKEEIQAKANELQV--SL------EGIEIYNPN
-NY-EMMDELVASFVERRKGK--ATEEDARRIL--LDENYFGTMLIHTNKADGLVSGAAH
-STADTVRPALQIIKTKTGVKKTSGVFIMVR----------------GDEKYVFADCAIN
IAPDSQDLAEIAIESAKTAKM-FDI-DPRVAMLSFSTKGS-AKSPETEKVSAAVEIAKQL
D-----ADLVLDGEFQFDAAFVPSVAKKKAPD--SPLQGDANVFIFPSLEAGNIGYKIAQ
RLGNFEAVGPILQGLNRPVNDLSRGCNEEDVYKLALITAAQVVSK---------------
---
>RJS83593.1|Candidatus_Bathyarchaeota-root-root-root-root-Candidatus_Bathyarchaeota_archaeon RJS83593.1 phosphate acetyltransferase [Candidatus Bathyarchaeota archaeon]
------------------------------------------------------------
------------------------------------------------------------
------------------------------------------------------------
------------------------------------------------------------
-----------------------------------------MDLLEERAKKKPMRIVLPE
GE-EDRIIRASVKAAAEGLA-KPILLGDEDAINKRMRDSGL--SL------RNIKILNPE
-YS-PKMNEYIEKYLEIRRGK-RVSEAMAKRIL--RRPLYYGAMMVRMGDADGMVAGAVS
-ITASVIRASLLLIGLQRDITVPSSFFIMETKN----ERI------GEDGTLIFADAAVN
PDPTPEQLADIAIASARSARALLGW-TPRVAMLSFSTKGS-AAHSLVDKVKEATKIARLK
A-----PDVAIDGELQADAALLPSVAEKKIKGDVGPVAGRANILIFPDLDAGNIAYKLVQ
HVCGAGAYGPILQGFKKPVSDLSRGAKAEEIVGVITIVNILAQGF---------------
---
>RKX28979.1|candidate_division_Zixibacteria-root-root-root-root-candidate_division_Zixibacteria_bacterium RKX28979.1 phosphate acetyltransferase [candidate division Zixibacteria bacterium]
------------------------------------------------------------
------------------------------------------------------------
------------------------------------------------------------
------------------------------------------------------------
--------------------------------------MNALDRIKDNARAKKRRVVLPE
GT-ESRTIQAAKKIRSEEIA-QVTILGDTKEIEALAKEHSL--NL------DQVEVVNPA
-QS-AYYNDFVSEFIEMRKAK-GITEEQAKKLM--ADPLYFGAMLVRNDKADASVAGAIN
-TTGNVLRAAIHVLGLKRGINVVSSCFMMTIPK----YRD------VNDKVFMYGDCAVV
PNPTAEQLASIAASTAETLNFLLGE-EPKVAMLSFSTKGS-AKHEDVDKVLKAIEILKAE
H-----PGLKVDGEFQLDAAIVPEIGARKAPD--SEIAGNANVLIFPDLDAGNIGYKLTE
RLAGATATGPIIQGLAKPANDLSRGCSVDDIVDVTAIATLLKG-----------------
---
>OGA67757.1|Proteobacteria-Betaproteobacteria-root-root-root-Betaproteobacteria_bacterium_RIFCSPLOWO2_12_FULL_65_14 OGA67757.1 hypothetical protein A3G81_11540 [Betaproteobacteria bacterium RIFCSPLOWO2_12_FULL_65_14]
------------------------------------------------------------
------------------------------------------------------------
------------------------------------------------------------
------------------------------------------------------------
--------------------------------------MDNLEGLFERARRRRGRIALPE
AG-DERIVEAARRLKAEGLA-EPLLL-------------------------------DSQ
-EE-RKLKHYAALY--------PGNPKLAERAV--RKPLFYAGMMVKAGDADAMLAGAAH
-PTARVIEAGLMTIGLAEGIHTPSSFFLMIFP----------------NRALLFADCAVN
ADPSAEQLADIALASAASYRALLAE-EPRVALLSFSTKGS-AHHPHVDKVVQALAIARGR
S-----PALSIDGELQADAALVEAVAKKKLKEL-GPVAGRANVLVFPGLDSGNIAYKLTQ
HLAGARAIGPILQGFAKPVSDLSRGASVEDIVATAAVLLAQV------------------
---
>ETI83064.1|Actinobacteria-Actinobacteria-Actinomycetales-Actinomycetaceae-Varibaculum-Varibaculum_cambriense ETI83064.1 hypothetical protein Q618_VCMC00001G0645 [Varibaculum cambriense DORA_20]
---------MASSYYLAPLQA-NINTKTITAALTQLLGN------L---PV---------
-------------------------------------QPVFQ--SGLPEPQDWVLKSKPA
AQKLINAFPVSVPALYDGSFTTTFPGIDIASVHARAASHLLAPMIL-LIDASGMD----E
EAAVQSGHIMAFNASQAGGTPVATILVNASFTPSVSLEHAPVIAFSGSEVSAEDLAK---
-----------------------LAPTLKNAPRPAIPPLAFQGRLTERAKAAPRTIVLPE
SE-DDRVLQAAAQILKLSAA-NIILLGEEAQISSRAKELHL--DL------DGIQVVSLR
-DK-ERLDKYASRLAELRAHK-GVTIEKARQLL--QDSAYFGTMMIESGDADGMVSGACH
-TTANTIRPALQIIKTKPEVSTVSGAFLMLF----------------SDHAHLYADCAVS
IDPNADQLADIAASSANTASQ-FGI-DPKVALISYSTGDS-GSGQTVEKVLQATQIVKEN
H-----PELAVDGPLQFDAAIDKTVAAKKCPT--SPVAGQANVFVFNHLDVGNCVYKAVQ
RTSGAVAVGPILQGLNKPVNDLSRGALIEDIVNTIIITAVQAQG----------------
---
>PKK84958.1|candidate_division_Zixibacteria-root-root-root-root-candidate_division_Zixibacteria_bacterium_HGW-Zixibacteria-1 PKK84958.1 phosphate acetyltransferase [candidate division Zixibacteria bacterium HGW-Zixibacteria-1]
------------------------------------------------------------
------------------------------------------------------------
------------------------------------------------------------
------------------------------------------------------------
--------------------------------------MNILDSIKEKARAKKRKVVLPE
GT-EPRVIKAAKILVEQKIA-SVVLLGNKDEIGRLAAEAEL--NL------SLVRVIDPS
-VS-ELIPDFAKTLFEKRKHK-GITEAQATETV--KNVLFFGAMMVEKGMVDGCVAGSVN
-TTGDVMRAAIQVIGLAPGINTVSGAFMMVLPK----FRD------EENKIFMYADSAVV
PNPDAAQLASIAVSTAETMYKLTGQ-EPRVAMLSFSTRGS-AKHEDVDKVLEALALVRKE
H-----PELKVDGEMQLDAAIIPEIASRKAPG--SDVAGKANVLIFPDLDAGNIGYKLTE
RLAGATATGPIVQGLRLPMNDLSRGCSAQDIVDVSAIAVLMKG-----------------
---
>RLI44522.1|Candidatus_Bathyarchaeota-root-root-root-root-Candidatus_Bathyarchaeota_archaeon RLI44522.1 phosphate acetyltransferase [Candidatus Bathyarchaeota archaeon]
------------------------------------------------------------
------------------------------------------------------------
------------------------------------------------------------
------------------------------------------------------------
--------------------------------------MNIPAKILERARRNRRRIVFPE
SL-DERILRAVAEAMSEGLC-IPVLIGDPGEIRERAEKIGI--DL------SGAQFIDLA
-KF-ERFNEYVERYVEMR----GKSDRIARRIL--SKPVYFAAMMVKMGDADAVIAGAST
-ITATVIMAGKLIIGLQEGVSIPSSFFLMDVPG----F----------DRLLFFADAAVN
PDPNPEQLADIAIATGRSYKAILGQ-EPRIALLSFSTKGS-ASHPMVDKVVKAVEIARDK
A-----PDLMIDGELQADAALIPEIAEKKVRGE-SPVAGKANVLIFPDLNSGNIGYKLVQ
HLARARAYGPILQGFRKPISDLSRGAKVEDIVGSIAILAAQ-------------------
---
>WP_119987151.1|Firmicutes-Clostridia-Clostridiales-Lachnospiraceae-Coprococcus-Coprococcus_sp._AM27-12LB WP_119987151.1 phosphate acetyltransferase [Coprococcus sp. AM27-12LB]RJU68153.1 phosphate acetyltransferase [Coprococcus sp. AM27-12LB]
------------------------------------------------------------
------------------------------------------------------------
------------------------------------------------------------
------------------------------------------------------------
--------------------------------------MGFIDVIKAKAKADKKVIVLPE
TE-DKRTYEAAEAVLKEGTA-NLILVGSKEEIEKNGA--GF--DL------TGAVIVDPA
-TD-ERTAGYIAKLVELRQKK-GMTEEQAKEILL-TNYLYYGVMMVKMGDADGMVSGACH
-STADTLRPCLQILKTKPGTKLVSAFFVMVVPD----CGM------GEHGTFIFGDSGLE
QNPDPEKLAAIAISSAESFRTLVGA-EPKVAMLSHSTKGS-AKHADVDKVVEATKIAKEA
A-----PELMLDGELQLDAAIVPEIGESKAPG--SKVAGHANVLIFPDLDAGNIGYKLVQ
RLAKAEAYGPLTQGIAKPVNDLSRGCSAADIEGVIAITAVQAQAAE--------------
---
>WP_115428825.1|Proteobacteria-Epsilonproteobacteria-Campylobacterales-Campylobacteraceae-Arcobacter-Arcobacter_trophiarum WP_115428825.1 phosphate acetyltransferase [Arcobacter trophiarum]AXK49342.1 phosphate acetyltransferase [Arcobacter trophiarum LMG
------------------------------------------------------------
------------------------------------------------------------
------------------------------------------------------------
------------------------------------------------------------
--------------------------------------MGLIDKIKEKAKQNLRTIVLPE
SE-DERVLKATQIVLKDKTA-KIVLIGNEEKIKADASKYSV--NI------DGATIVDPS
-KF-ANIDKYIDELVELRKSK-NLSRDEAKNLML-TEPRFFGCMMVRLGDADGLVAGSNS
-PTSDVLRAAIQVIKTAPGINTVSSAFIMETAD----GKF------GDNGLILFADCAVI
PEPNSEQLADIASATAATAASVVGL-EPRVAMLSFSTKGS-ASHPLVDKVTKACQILEDR
K-----VDFAFDGELQADAAIVESVGIKKAPN--SKVAGRANILVFPDLQAGNIGYKLVQ
RFSNAEAHGPIIQGLNKPVNDLSRGCSVEDISNLVAITATQIK-----------------
---
>OHB85604.1|Planctomycetes-root-root-root-root-Planctomycetes_bacterium_RBG_19FT_COMBO_48_8 OHB85604.1 phosphate acetyltransferase [Planctomycetes bacterium RBG_19FT_COMBO_48_8]
------------------------------------------------------------
------------------------------------------------------------
------------------------------------------------------------
------------------------------------------------------------
--------------------------------------MDIIGSFREKARGKNLSVVLPE
GR-DERIIQAARILKDEDIA-RPIVLGKPEQLKAAIEKAGV--KL------DGIETINPK
-EN-DRIEFYAERYSNQRE---GISVAVARRIV--VKPLFYGGMMVACGDADTAVGGVDS
-ATTTLIQAGVLTVGLVPGIKTPSSYFLMVIPN----FLG------EKDKSFIYADCAVN
VDPTARQLADIALASAVSARRLLGQ-EPRVALLSFSTKGS-GTGASVDKVREALQIARQH
E-----PSLAIDGEFQADSAIVPRVAAKKVKGE-SAVAGKANVIIFPDLNSGNIAYKLTQ
YMADAQAIGPFLQGFAKPITDLSRGATVDDIVATVILTLGQLLEDTMLV-----------
---
>PYS69777.1|Acidobacteria-root-root-root-root-Acidobacteria_bacterium PYS69777.1 phosphate acetyltransferase [Acidobacteria bacterium]
------------------------------------------------------------
------------------------------------------------------------
------------------------------------------------------------
------------------------------------------------------------
--------------------------------------MQILERIRQRAASRQQHIVLPE
GN-DPRTVVAAAQCASQRIA-QITILGDEETIRSTARDNSV--EL------TGVTIIDHR
-KA-DDFDKMVSFFHELRRAK-GLMADEARTMV--SDPLYYGNLMVRLGKADGSVAGATN
-TTSHTVRAALHCIGVRSGFKLVSSFFLMALQS----SEF------GHDGAMIYADCGVV
IEPSAAELAEIALASADSCKALLGV-EPRVAMLSFSTKGS-AKHKLIDKVVEATRTVKAR
A-----PELLIDGELQADASLVPKVAQSKAPG--SPVGGRANVLIFPDLQAGNIAYKLTE
RLAGATAIGPILQGLDKPANDLSRGCKAEDIVDAVAITAVQAQARKAAT-----------
---
>OHB60316.1|Planctomycetes-root-root-root-root-Planctomycetes_bacterium_RBG_13_50_24 OHB60316.1 phosphate acetyltransferase [Planctomycetes bacterium RBG_13_50_24]
------------------------------------------------------------
------------------------------------------------------------
------------------------------------------------------------
------------------------------------------------------------
--------------------------------------MDIIGSFREKARGKNLSVVLPE
GR-DERIVQAARILKDEDIA-RPIVLGKPEQIEAAIEKAGV--NL------DGIETINPK
-ES-DKLEYYSEKYSEQRE---GISVAVARRIV--VKPLFYGGMMVACGDADTAVGGVAS
-ATATLIQAGVLTVGLVPGIQTPSSYFLMVIPN----FLG------EKDKQFIYADCAVN
VDPTAEQLADIALASAVSARRLLGQ-EPRIALLSFSTKGS-GAGASVDKVREALRIARQR
K-----PGLAIDGEFQADSAIVPRVAAKKVKGE-SAVAGKANVIIFPDLNSGNIAYKLTQ
YMAGAQAVGPFLQGFAKPITDLSRGATVDDIVATVILTLGQLLEDTMLV-----------
---
>OGC90842.1|candidate_division_Zixibacteria-root-root-root-root-candidate_division_Zixibacteria_bacterium_RBG_16_53_22 OGC90842.1 phosphate acetyltransferase [candidate division Zixibacteria bacterium RBG_16_53_22]
------------------------------------------------------------
------------------------------------------------------------
------------------------------------------------------------
------------------------------------------------------------
--------------------------------------MNIMTSIQDKARKLKGRIVLPE
GS-EERTVQAAKKLLSEGIC-TPVLLGIADEIRKICKKFIV--NP------DKIEMVDPQ
-SD-AMFDFYADDYYRLRKEK-GMTPVEAEKTM--KNTLYFGAMMVRHGRVDGSVAGALS
-TTGDVLRAAIQIIGLAKGIDVVSSCFLMVLPE----FQG------ERDKVFVFGDCAVL
PDPDPGQLASVAISSADTMRRLVGQ-EPRVAMLSFSTKGS-AKHERIDKVLKALEIVGQK
A-----PGLAVDGELQLDAAVVPSVAKRKAPD--SAVAGNANVLIFPDLDSGNIGYKLTQ
RFAGAEAIGPIIQGLAKPANDLSRGCSVDDIVNVAAIASVLAKA----------------
---
>WP_115685792.1|Actinobacteria-Actinobacteria-Corynebacteriales-Corynebacteriaceae-Corynebacterium-Corynebacterium_senegalense WP_115685792.1 phosphate acetyltransferase [Corynebacterium senegalense]
---------MTDS----------------SSVLLTLANRNF-DGI---------------
------------------------------------------DLDQLASSRGLRLLQLDP
QDADLGDVFSADP-LADGA--SLIAGTGDLSFDAELASALGIPVVV-LADSPERS-----
-----------------------------RLVEKQVQALGA-AATVVTEEQLDD------
-----------------------ALSGALPEARQVMAPMVFESWLINRAREKQAHIVLPE
GE-DDRILQAAGELLERGVV-KLTILGEPADIERRARDLGV--DL------SQAQVIDHL
-SS-DLLEEFAADFAELRKAK-GISLDDARETM--RDISYFGTMMVHKGLADGMVSGAAH
-TTAHTIKPSFQIIKTAPGASVVSSIFLMVM----------------RDRLWAFGDCAVN
PNPTAEQLGEIAAVSAGTAAQ-FGI-DPKVAILSYSTGTS-GSGPDVDRAAAAVEAARAL
D-----PSLKVDGPLQFDAACDPGVGKKKAPD--SPVAGEANVYIFPDLEAGNAGYKIAQ
RTGDALAVGPILQGLNKPVNDLSRGATVRDIVNTVAITAIQAGGN---------------
---
>RFT14938.1|Candidatus_Aminicenantes-root-root-root-Candidatus_Saccharicenans-Candidatus_Saccharicenans_subterraneum RFT14938.1 Phosphate acetyltransferase [Candidatus Saccharicenans subterraneum]
---------M--------------------------------------------------
------------------------------------------------------------
------------------------------------------------------------
------------------------------------------------------------
------------------------------------SGSNFVKEIREKAAKRFLKIAFPD
AE-DIRTVRAARTIIAEKIG-QPILVGNPDNIKKIAAENNV--KV------DDIEIIDPL
-TS-AWKEEFANHVYERRKAK-GLTLDQAIELV--KNPLYFAGCMLAKDKVGAVVGGNIS
-STGDVIRAALYTVGTAPGIQTVSSYFIMVFPD----------------KLLCYADCAVV
PNPTDAQLADIAITSAKNFQAVTGL-EPKVAMLSFSTKGS-ATHEHVDKVISATKIAKEK
A-----PDLLVDGEMQADAALVPSVGERKCKG--SPVAGKANVLIFPDLDAGNIGYKLTE
RLAGAEAIGPIVQGLSKPYCDLSRGCSADDMVNVAAICSLMA------------------
---
>WP_053604600.1|Firmicutes-Bacilli-Bacillales-Bacillaceae-Bacillus-Bacillus_gobiensis WP_053604600.1 phosphate acetyltransferase [Bacillus gobiensis]ALC82788.1 phosphotransacetylase [Bacillus gobiensis]
---------M--------------------------------------------------
------------------------------------------------------------
------------------------------------------------------------
------------------------------------------------------------
--------------------------------------ADLFTLIEEKVKGKDVRIVFPE
GT-DDRILTAAIQLAGKSIL-QPIVVGNKEEITKKADSLHL--KL------DGVDIYDPH
-TY-EGLEELVQSFVERRKGK--VTEEQARKIL--LDENYFGTMLVYKGLADGLVSGAAH
-STADTVRPALQIIKTKEGIKKTSGVFIMVR----------------GDEQYVFADCAIN
IAPNSDDLAEIAVESANTAKM-FDI-DPRVAMLSFSTKGS-AKSDETTKVAEAVKIAKEK
A-----PDLTLDGEFQFDAAFVPSVAEKKAPD--SIIKGDANVFVFPSLEAGNIGYKIAQ
RLGNFEAVGPILQGLNQPVNDLSRGCDSQDVYNLALITAAQTL-----------------
---
>OGB90234.1|root-root-root-root-root-candidate_division_WOR-1_bacterium_RIFCSPHIGHO2_01_FULL_53_15 OGB90234.1 phosphate acetyltransferase [candidate division WOR-1 bacterium RIFCSPHIGHO2_01_FULL_53_15]OGC10356.1 phosphate acetyltransferase [candidate div
------------------------------------------------------------
------------------------------------------------------------
------------------------------------------------------------
------------------------------------------------------------
--------------------------------------MDFIKETWNKAKALQKTIVLPE
TE-DARVLKAAELIVKSRIA-KVILLGEER---------GG--DL------AGATFIDPL
-KH-PRLDKYVQILKERRAAK-GMTIEKARQLLT-RDFPYFGAMLVDQGEADGMVSGAST
-YTSSTIRAALSTVGLAPGQDIISSFFIMILED----KNL------GEDGLLFFADCAVV
PNPSPEQLAEIALQTAANFKKMLNL-DPRVAMLSFSTKGS-AHHPDAEKVIKAAGLARTK
M-----PDLVLDGEMQLDAALISSVGRRKAPD--SPVAGRASVLIFPDLDAGNIGYKLVE
RLAHAQAIGPILQGVAKPINDLSRGCSVEDIVNVAAITAVQAQ-----------------
---
>PIW70713.1|Ignavibacteriae-Ignavibacteria-Ignavibacteriales-root-root-Ignavibacteriales_bacterium_CG12_big_fil_rev_8_21_14_0_65_30_8 PIW70713.1 phosphate acetyltransferase [Ignavibacteriales bacterium CG12_big_fil_rev_8_21_14_0_65_30_8]
---------M--------------------------------------------------
------------------------------------------------------------
------------------------------------------------------------
------------------------------------------------------------
-------------------------------------ELPLLENIKIKSSQNKKTIILPE
SD-DERVLKAADKLLNDNLA-SIITLGDENKIRTDAEKLNL--KL------NGIRIINPK
-TA-DKFSDFANIYFNLRKKK-GITIEEARETV--KNNLFFAAMMIKEGMADGSVAGSLA
-STGDVLRAGIQCVGMKPEISVVSSFFLMILPN----------------FNYSFADCAVV
PDPDENQLADIAISTSNNFKKLVGE-EPNVAMLSFSTKGS-AKHESIDKVLNSLSIVKKK
K-----PELNIDGELQFDAAIIDSIGKRKAPG--SNVAGRANVFIFPDLNAGNIAYKITE
RLGGATAVGPIVQGLNKPFFDLSRGCSVDDIVYTACIASLMS------------------
---
>WP_026889190.1|Firmicutes-Clostridia-Clostridiales-Clostridiaceae-Clostridium-Clostridium_beijerinckii WP_026889190.1 phosphate acetyltransferase [Clostridium beijerinckii]
------------------------------------------------------------
------------------------------------------------------------
------------------------------------------------------------
------------------------------------------------------------
--------------------------------------MDLMKKIWTAAQSNKQKIVLPE
GN-EERNIAAAEKIQKLGLA-YPILIGNKDEINNKAKELDV--NL------SGIEIIDPN
-ES-DKLTKYIEAFYELRKTK-GVTMEKADKIV--RDPLYFGTMMVKLDDADGMVSGAIH
-TTGDLLRPGLQIIKTAPGVSVVSSFFIMQVPG----SSY------GEEGTLIFSDCAVN
PNPNEDQLAAIAIATAETAKNLCNM-EPKVAMLSFSTMGS-ADNELVDKVRNATQKAKEM
R-----PDLDIDGELQLDAAIVGKVAAQKAPE--STVAGKANVLVFPDLQAGNIGYKLVQ
RFANAEAIGPICQGFAKPINDLSRGCSSDDIVSVVALTAVQAQTNK--------------
---
>WP_019166294.1|Firmicutes-Bacilli-Bacillales-Staphylococcaceae-Staphylococcus-Staphylococcus_delphini WP_019166294.1 phosphate acetyltransferase [Staphylococcus delphini]
---------M--------------------------------------------------
------------------------------------------------------------
------------------------------------------------------------
------------------------------------------------------------
--------------------------------------SSLLDVLKDKLSGKNVRIVLPE
GE-DERVLTAAVDLQASDYV-APIVLGNVDKIKALAAEKSL--NI------EGLNIIQPD
-TS-DLKATLVEQFVERRKGK--ATEEQAQSLL--NDVNYFGTMLVYAGHADGLVSGAAH
-STADTVRPALQIIKTKPGVSKTSGVFFMIK----------------EDQQFIFGDCAIN
PELAASDLAEIAVESAKTAQS-FGM-NPRVAMLSFSTKGS-AKSDDTEKVAEAVKLAQEK
IDAENLSDVIIDGEFQFDAAIVPEVAKKKAPD--AKIQGDANVFIFPSLEAGNIGYKIAQ
RLGGYDAIGPVLQGLNSPVNDLSRGSSTEDVYNLSIITAAQSLQ----------------
---
>WP_118558119.1|Firmicutes-Clostridia-Clostridiales-Lachnospiraceae-Lachnotalea-Lachnotalea_sp._AF33-28 WP_118558119.1 phosphate acetyltransferase [Lachnotalea sp. AF33-28]RHP30461.1 phosphate acetyltransferase [Lachnotalea sp. AF33-28]
------------------------------------------------------------
------------------------------------------------------------
------------------------------------------------------------
------------------------------------------------------------
--------------------------------------MGFIDSVKERAKADKKTIVLPE
SM-DRRTWEAVEKVLAEDIA-DLIVIGTPAEVEANSQ--GL--NI------SGAKVIDPN
-TS-DKLQEYIDALVELRKAK-GMTPEQAKTLLT-TDYMYYACMMVKMGDADGVVSGACH
-STANTLRPSLQILKTKPGVKLVSAFFVMVVPN----CDM------GSNGTFIFGDAGLE
QNPDPEKLAAIAISSAESFSLLVQD-EPIVAMLSHSTKGS-AKHADVDKVVEATRIAKEL
R-----PDLKLDGELQADAAMVPSVGSSKAPG--SEVAGRANVLVFPDLDAGNIGYKLVQ
RLAKAEAYGPVTQGIAKPVNDLSRGCSADDIVGVVAITAVQAQAQ---------------
---
>RPI05790.1|Ignavibacteriae-root-root-root-root-Ignavibacteriae_bacterium RPI05790.1 phosphate acetyltransferase [Ignavibacteriae bacterium]
---------M--------------------------------------------------
------------------------------------------------------------
------------------------------------------------------------
------------------------------------------------------------
--------------------------------------AKIIDEIRTKAKQLKKHIVLPD
AM-DDRAIQAARIILDEQIA-HISLVGNEDAIRAKAKQLGV--GL------EKILIVDPE
-RS-EKLSDFSHTFFNLRKSK-GIQFEQAQQTM--KLPLFFGAMMVREGLADGSVAGSIS
-TTSDVIRAGIQIVGMPAGIAVASSFFLMVFPH----------------VSYSYADCGVV
PDPTAEQLADIAISTAANHRKLTGE-EPRVAMLSFSTKGS-ASHPSVEKVQKATALVKAK
K-----PDLIVDGELQFDAAIVPSVSAKKAPG--SPLGGTANVFIFPDLNAGNISYKLTQ
RLAGAEAFGPIIQGLKKPCYDLSRGCSVSDIVTMVAINSVAGAV----------------
---
>PYS87968.1|Acidobacteria-root-root-root-root-Acidobacteria_bacterium PYS87968.1 phosphate acetyltransferase [Acidobacteria bacterium]
------------------------------------------------------------
------------------------------------------------------------
------------------------------------------------------------
------------------------------------------------------------
--------------------------------------MSILEQIRRRAAADVQRIVLPE
SE-DPRTLLAAGICAREKLA-HVIVLGDEEKIRATARATGA--DL------GGVEVIDHR
-RA-ADFEKVAALYHELRRAK-GLMPDEARIAI--ADPLYYGNLLVRMNRADGSVAGATN
-TTAHTVRAALHCIGVRAGFKLVSSFFVMVVPD----GNF------GADGALIYADCGVV
IEPSSVELAEIALASADSCRALLDV-EPRVALLSFSTKGS-ARHKLIDKVVEATRTVRAR
A-----PELIIDGELQADAALVVRVAESKAPG--SPVGGRANVLIFPDLQAGNIAYKLTE
RLAGATAIGPILQGLDKPCNDLSRGCKAEDIVDAVAITAVQAQARKAQG-----------
---
>WP_065830117.1|Proteobacteria-Epsilonproteobacteria-Campylobacterales-Helicobacteraceae-Helicobacter-Helicobacter_pullorum WP_065830117.1 phosphate acetyltransferase [Helicobacter pullorum]OCR19657.1 phosphate acetyltransferase [Helicobacter pullorum]
------------------------------------------------------------
------------------------------------------------------------
------------------------------------------------------------
------------------------------------------------------------
--------------------------------------MSLIENIKEKAKSFLQTIVLPE
TN-DMRTLEAAHTILKEGIA-NLILIGDELSIQKQAKKANL--DL------QKATFINPA
-SC-DELEDYVELFVKLRAHK-GLSEKSARTLLL-ENPLYFGVALIKSKKADGMVAGAIN
-STADVLRASLQILGTKQDSKLVSAFFLMVVPN----CEY------GENGTFIFADSGLV
QNPNAQELASIAIDSAKSFQTLVGK-EPIVAMLSHSTKGS-AKHPDVDKVIEATKIAQSL
A-----PQIAIDGEFQLDAAIVPSVGKSKAPD--SKIAGYANVLVFPDLDSGNIGYKLTQ
RLAKAEAYGPITQGIAAPINDLSRGCSSEDIVGVVAITALQAQQQKETKGA---------
---
>RLI12626.1|Candidatus_Bathyarchaeota-root-root-root-root-Candidatus_Bathyarchaeota_archaeon RLI12626.1 phosphate acetyltransferase [Candidatus Bathyarchaeota archaeon]
------------------------------------------------------------
------------------------------------------------------------
------------------------------------------------------------
------------------------------------------------------------
-----------------------------------------MDLLEERAKKKPMRIVLPE
GE-EDRIIRASVKAAADGLA-KPILLGDEDAINKRMRDSGL--SL------RNIKILNPE
-YS-PKMNEYIEKYLEIRRGK-RVSEAMAKRIL--RRPLYYGAMMVRMGDADGMVAGAVS
-ITASVIRASLLLIGLQRDITVPSSFFIMETKN----ERI------GENGTLIFADAAVN
PDPTPEQLADIAIASARSARALLGW-TPRVAMLSFSTKGS-AAHSLVDKVKEATKIARLK
A-----PDVAIDGELQADAALLSSVAEKKIKGDVGPVAGRANILIFPDLDAGNIAYKLVQ
HVCGAGAYGPILQGFKKPVSDLSRGAKAEEIVGVITIVNILAQGF---------------
---
>WP_144479227.1|Firmicutes-Bacilli-Bacillales-Bacillaceae-Cytobacillus-Cytobacillus_oceanisediminis WP_144479227.1 phosphate acetyltransferase [Bacillus oceanisediminis]
---------M--------------------------------------------------
------------------------------------------------------------
------------------------------------------------------------
------------------------------------------------------------
--------------------------------------SDLFEGLKAKLSGQNLRIVFPE
GL-DERILAAAGRLAADGVL-TPILVGNIEQIQAKAADMNV--SL------DAAEIYDPV
-NF-AMMDELVAAFVERRKGK--ATEEQARKIL--LDENYFGTMLVYSNKADGLVSGAAH
-STADTVRPALQIIKTKEGVRKTSGVFIMVR----------------EDEKYVFADCAIN
IAPDSQDLAEIAVESAKTARM-FDV-EPRVAMLSFSTKGS-AVSPETERVSKAVEEAKLR
D-----PLLIVDGEFQFDAAFVPSVAEKKAPD--SVIMGNANVFVFPSLEAGNIGYKIAQ
RLGGFEAVGPILQGLNRPVNDLSRGCSEEDVYKLALITAAQALTK---------------
---
>WP_117824967.1|Firmicutes-Clostridia-Clostridiales-Ruminococcaceae-Ruminococcus-Ruminococcus_sp._AF25-17 WP_117824967.1 MULTISPECIES: phosphate acetyltransferase [unclassified Ruminococcus]RGF77368.1 phosphate acetyltransferase [Ruminococcus sp. AF31-14
------------------------------------------------------------
------------------------------------------------------------
------------------------------------------------------------
------------------------------------------------------------
--------------------------------------MGFIDEIKARAKACKKTIVLPE
TE-DERTYKAAETVLKEGLA-DLVLVGSKEEIEKNKG--TY--NI------SGATIVDPA
-TD-ARTEGYIAKLVELRQKK-GMTPEQAKELLL-SNYLYYGVMMVKMGDADGMVSGACH
-STADTLRPCLQILKTKPGTKLVSAFFLMVVPN----CDM------GANGTFIFADAGLE
QNPDPEKLANIAISSADSFKLLVEK-EPVVAMLSHSTKGS-AKHADVDKVVEATKIAQEL
A-----PELALDGELQLDAAIVPSVGESKAPG--SKVAGHANVLVFPDLDAGNIGYKLVQ
RLAKAEAYGPLTQGIAAPVNDLSRGCSAEDIVGVVAITAVQAQAE---------------
---
>WP_132249466.1|Firmicutes-Clostridia-Clostridiales-root-Natranaerovirga-Natranaerovirga_pectinivora WP_132249466.1 phosphate acetyltransferase [Natranaerovirga pectinivora]TCT16963.1 phosphate acetyltransferase [Natranaerovirga pectinivora]
------------------------------------------------------------
------------------------------------------------------------
------------------------------------------------------------
------------------------------------------------------------
--------------------------------------MSFIDKIKETAKQNKQTIVLPE
SL-ERRTVEAAHTILEEDIA-NIILVGNKEEIAEVAK--GL--NI------EKATIIEPT
-NF-DQMDDYVDTLVELRKSK-GMTSEQAKDLLV-KDSLYLGVMMVKKGFADGMVAGAVN
-STANVLRPSLQILKTAPGTKLVSSFFVMVVPD----CEY------GSNGTFVFSDCGLV
PHPNAEELAAIAGSSANSFKALVGE-EPVVGMLSFSTKGS-ASHPDVDKVVEATRIAKET
Y-----PNIKIDGEFQLDAAIVPSVGSSKAPE--SEIAGKANVLIFPDLDAGNIGYKLTQ
RLAKAEAYGPVTQGISKPVNDLSRGCSAEDIVGVVAITAVQAQNQK--------------
---
>WP_090042134.1|Firmicutes-Clostridia-Clostridiales-Clostridiaceae-Clostridium-Clostridium_frigidicarnis WP_090042134.1 phosphate acetyltransferase [Clostridium frigidicarnis]SFB27092.1 phosphotransacetylase [Clostridium frigidicarnis]
------------------------------------------------------------
------------------------------------------------------------
------------------------------------------------------------
------------------------------------------------------------
--------------------------------------MDLMKKIWEDAKNDVKTIVLPE
GE-EERTLTASEEIKKQGLA-NVVLVGGLEKIQNKAKQLGL--NL------DGIEIVDPE
-TS-EKTEKYVQEFYELRKNK-GMTIEKANKIV--RDPLYFGTMMVKCNDADGMVSGAIH
-TTGDLLRPGLQIVKTAPKVSVVSSFFIMLVPD----CEY------GEDGMLIFSDCAVN
PSPTAEQLASIAIATAETARNLCKI-EPKVAMLSFSSMGS-ADHELVEKVRRATEIAKEL
R-----PDLDIDGELQLDAAIVEKVAKQKAPN--SKVAGKANVLIFPDLQSGNIGYKLVQ
RFAKAEAIGPVCQGFAKPINDLSRGCSAEDIVSVVALTAVQAQSMK--------------
---
>WP_007593733.1|Firmicutes-Clostridia-Clostridiales-Lachnospiraceae-Lachnoanaerobaculum-Lachnoanaerobaculum_sp._OBRC5-5 WP_007593733.1 phosphate acetyltransferase [Lachnoanaerobaculum sp. OBRC5-5]EJZ69809.1 phosphate acetyltransferase [Lachnoanaerobaculu
------------------------------------------------------------
------------------------------------------------------------
------------------------------------------------------------
------------------------------------------------------------
--------------------------------------MSMMDQLKKRAKESKKTIILPE
SM-DKRIYQAAEVILKDGLA-DLIIIGTPQEVEENSK--GC--DI------TGATIIDPN
-TY-EKTKEYEDLFVELRKSK-GLTHEDARKQML-SDYTTYGCLMLKAGDADGLVSGACH
-STANTLRPALQIIKTKPGAKLVSGFFVMEVPN----CEF------GENGVFVFADCSIE
QNPDPEKLASIALSSAESFKFLVGA-EPRVAMLSHSSKGS-AKHDDVTKVVEATRIAKEL
A-----PDLCLDGELQLDAALVPEVGESKAPG--SKVAGHANVLVFPDLDAANIGYKLVQ
RLAKANAYGPMCQGIAKPVNDLSRGCSYEDIVGVVAITAIQAAGEDK-------------
---
>RLI35149.1|Candidatus_Bathyarchaeota-root-root-root-root-Candidatus_Bathyarchaeota_archaeon RLI35149.1 phosphate acetyltransferase [Candidatus Bathyarchaeota archaeon]
------------------------------------------------------------
------------------------------------------------------------
------------------------------------------------------------
------------------------------------------------------------
-----------------------------------------MELLKERAKRKPMRIVLPE
GV-ENRIIKASARVVEEGIA-KPILLGDEDIIAERAEDLGL--TL------KGVELLNPE
-TS-PKMEEYIREYLGFRKGR-KINEAIARRIL--RRPIYYGAMMVRMGDADGMVAGAIS
-ITASVIRASLLLIGLQEDITIPSSFFIMETRN----KAV------GEDGTLIFADAAVN
PDPTPEQLADIAIASARSARTLLGW-EPRVAILSFSTKGS-ATHPLVDKVIEAVKIAKSK
A-----PDIAIDGELQADAALLPEVARRKIRGEMGRVAGKANILIFPDLDAGNIAYKLVQ
HVCGAGAYGPILQGFRKPVSDLSRGAKAEEIVGVITVINILSQGMTQHDGGY--------
---
>WP_005539627.1|Firmicutes-Clostridia-Clostridiales-Lachnospiraceae-Johnsonella-Johnsonella_ignava WP_005539627.1 phosphate acetyltransferase [Johnsonella ignava]EHI56231.1 phosphate acetyltransferase [Johnsonella ignava ATCC 51276]
------------------------------------------------------------
------------------------------------------------------------
------------------------------------------------------------
------------------------------------------------------------
--------------------------------------MGIIDKIKDRAKKGKKTIVLPE
SM-DIRTFKAAETILKEGIA-KLIIIGTPDEIRKNSE--GC--DI------SGAMLIDPN
-TY-EKTKEYEDLFVEIRKSK-GLTHEEARKIIL-SDYAYYGCLMIKAGDADGMVSGACH
-STADTLRPSLQIIKTKPGTKLVSAFFLMEVPD----CKY------GDGGVFVFADSALV
QNPDSEELANIALSSAESFKFLVGA-EPKVAMLSHSSKGS-AKHSDVDKVVEATRLAKEI
A-----PQFQIDGELQLDAAIVPEIASSKAKG--SNVAGSANVLVFPDLDAGNIGYKLVQ
RLAKAEAYGPMCQGIAKPVNDLSRGCSWQDIVGVVAITAVQAMAE---------------
---
>OFY24010.1|Bacteroidetes-root-root-root-root-Bacteroidetes_bacterium_GWF2_33_38 OFY24010.1 phosphate acetyltransferase [Bacteroidetes bacterium GWF2_33_38]OFY73276.1 phosphate acetyltransferase [Bacteroidetes bacterium RIFOXYA12_FULL_33_9]OFY90981.1 ph
------------------------------------------------------------
------------------------------------------------------------
------------------------------------------------------------
------------------------------------------------------------
--------------------------------------MDLLSQIRANAKKNKKRIVLPE
GT-SIRTLKAADIILREDIA-DLILLGNIQEIKNLEKELSL--NL------SKATIIDPK
-TS-EKRLDYANKFYELRKSK-GVTIAQALEII--SEDIYFGPMMVMMGDADGEVSGAEH
-STGDTVRPALQTVKTAPGFSVVSGAMIVVTKK----NTM------GDDGVFVFSDVAIT
VDPTAEQLAEIAICSADTAKAVANIKEPRVAMLSFSTKGS-AKHEFVDKVQKAVQIVKEL
R-----PDINIDGELQADAAIIQSVGEKKSPG--SKVAGKANVLIFPDLQSGNIGYKLVE
RLGDAQAIGPILQGLGAPINDLSRGCSVDDIVNLVAITANQVK-----------------
---
>WP_072151446.1|Candidatus_Kryptonia-root-root-root-Candidatus_Kryptobacter-Candidatus_Kryptobacter_tengchongensis WP_072151446.1 phosphate acetyltransferase [Candidatus Kryptobacter tengchongensis]
------------------------------------------------------------
------------------------------------------------------------
------------------------------------------------------------
------------------------------------------------------------
--------------------------------------MTLLEKIREKAKQLKKHIVLPD
AL-DERTLKAGRIIVDEKIA-NVTLIGDDEKIYSLAEKIGV--DL------SGIRVLNPL
-KS-EKMSDFVHIFYNLRKHK-GISFEEAKETM--KNPLFFGAMMVREGFADGSVAGSIS
-TTADVLRAGIQVVGLMDGISIVSSFFLIVFPN----------------KVYSFADCAVV
PNPTAEQLADIAISTAINHKKLTGE-EPIVAMLSFSTKGS-AKHEMVDKVVQATQIARQK
M-----PELIIDGELQLDAAIVPEVAKRKAPN--SPVQGNANVLIFPNLDAGNIGYKMAQ
RMAGAEALGPIVQGLKKPCFDLSRGCSVEDIVNVVAINCVMG------------------
---
>RPI43968.1|Proteobacteria-Betaproteobacteria-root-root-root-Betaproteobacteria_bacterium RPI43968.1 phosphotransacetylase [Betaproteobacteria bacterium]
---------M--------------------------------------------------
------------------------------------------------------------
------------------------------------------------------------
------------------------------------------------------------
------------------------------------EPHDVLAACLQRAKVAPRRIVFPE
GD-DDRIVTAAARLASEGVA-LPILLGPSKRILTIAESRGL--PT------TGLEFVDPA
-AS-ERNAEYARMYARARA---SASPRVAERLV--RKPLFHAGMMVKAGDADAMVAGVST
-TTGRVIEAGLMTIGLAEGIRAPSSFFLMLVPQ-----PG------GGERPLVFADCAVN
VDPDARTLADIALASAASCRALLGE-EPRVAMLSFSTKGS-ARHPRIDKILAAIEFVRAQ
A-----PALAIDGELQLDAALIPEIAAKKLGAP-SAVAGRANVLVFPNLDAGNIGYKLTQ
WLAGARAIGPILQGFARPLSDLSRGASTDDIVATTAIVAATC------------------
---
>WP_079477901.1|Firmicutes-Bacilli-Bacillales-Bacillaceae-Halobacillus-Halobacillus_salinus WP_079477901.1 phosphate acetyltransferase [Halobacillus salinus]
---------M--------------------------------------------------
------------------------------------------------------------
------------------------------------------------------------
------------------------------------------------------------
--------------------------------------SNLFDTLKAKIDGKGKKIVFPE
AL-DERILTAASQLEADGLV-KPVLVGNKEKVEQKAAEVGV--DV------SGAEILDPA
-NY-DEFDEMVASFVERRKGK--ATEEKAREVL--QVANYFGTMLVYMGKADGLVSGAAH
-STADTVRPALQIIKTKPGIKKTSGVFVMVR----------------EEEKYVFADCAIN
INPDSQDLAEIALASAETAAL-FDI-DPKVAMLSFSTKGS-AQSPETEKVSEALKLAKEQ
N-----NDLVIDGEFQFDAAFVPSVAEKKAPD--SPLKGEANTFIFPSLEAGNIGYKIAQ
RLGNFDAVGPVLQGLNQPVNDLSRGCNADDVYKLAIITAAQSVQ----------------
---
>KKQ70105.1|Candidatus_Peregrinibacteria-root-root-root-root-Candidatus_Peregrinibacteria_bacterium_GW2011_GWA2_38_36 KKQ70105.1 Phosphate acetyltransferase [Candidatus Peregrinibacteria bacterium GW2011_GWA2_38_36]
---------M--------------------------------------------------
------------------------------------------------------------
------------------------------------------------------------
------------------------------------------------------------
--------------------------------------ADLISIVKEKARKRKKRIIFPE
GD-EERVLRATEIIQKEKIA-YSILLGNEKEILSKSKDLGLNINF------DNIEIYDPN
-KLTAQKAKYIKEFYKIRKSK-GVTEQEAEELM--ENLDYYGVMSVQMGDADGMVSGSRH
RSTADTVKPALQIIKTKEKFHKVSGVFFMVL----------------ENRLLLFADCAVT
IDPNSFDLAGIGEDTAETAKR-FGM-DPRIAFLSFSTKGS-TVHPMTQKMSEATAILKDK
R-----PDLVIDGELQVDAALIPWVAEKKCPN--SPLQGNANVLIFPDIQAANIAYKLVQ
RLAGAQAIGPILQGLKKPVNDLSRGCSVEDIVNVSAFTACEVVEPQYKI-----------
---
>PZN11606.1|Firmicutes-Clostridia-Clostridiales-Caldicoprobacteraceae-Caldicoprobacter-Caldicoprobacter_oshimai PZN11606.1 phosphate acetyltransferase [Caldicoprobacter oshimai]
------------------------------------------------------------
------------------------------------------------------------
------------------------------------------------------------
------------------------------------------------------------
--------------------------------------MGVMESIISKAKSCKKRIVLPE
SN-DDRTLKAVEIVMREGIA-DIILLGKKEEIYKNAA--GL--DI------AAATIIEPE
-GS-DKFDLYVDQLVELRKHK-GMTPDKARELI--KNPLYYGSMMVKLGDADGMVAGAVH
-STPDVWRPVLQIIKTMPGISVASSCFLIEVPD----CPY------GENGVFIYADCGLN
PNPTAQELAAIAVSAARTAKVLVGM-EPRIAMLSFSTKGS-AEHESVDKVREATRIAKEM
M-----PDLLIDGELQVDAALDVEVAKKKCPG--SPVGGRANVLIFPDLNAGNIAYKLTQ
RLAKAMALGPLSQGLAKPVNDLSRGCSAEDIVNVVAITAVEAQQQ---------------
---
>WP_110178861.1|Firmicutes-Bacilli-Bacillales-Staphylococcaceae-Staphylococcus-Staphylococcus_pseudintermedius WP_110178861.1 phosphate acetyltransferase [Staphylococcus pseudintermedius]PXA16861.1 phosphate acetyltransferase [Staphylococcus pseudinterme
---------M--------------------------------------------------
------------------------------------------------------------
------------------------------------------------------------
------------------------------------------------------------
--------------------------------------SSLLDVLKDKLSGKNVRIVLPE
GE-DERVLTAAVDLQASDYV-APIVLGNVDKIKALAAEKSL--NI------EGLNIIQPD
-TS-DLKATLVEQFVERRKGK--ATEEQAQSLL--NDVNYFGTMLVYAGHADGLVSGAAH
-STADTVRPALQIIKTKPGVSKTSGIFFMIK----------------EDQQFIFGDCAIN
PELAASDLAEIAVESAKTAQS-FGM-YPRVAMLSFSTKGS-AKSDDTEKVAEAVKLAQEK
IDAENLSDVIIDGEFQFDAAIVPEVAKKKAPD--AKIQGDANVFIFPSLEAGNIGYKIAQ
RLGGYDAIGPVLQGLNSPVNDLSRGSSTEDVYNLSIITAAQSLQ----------------
---
>RXG67010.1|Candidatus_Atribacteria-root-root-root-root-Candidatus_Atribacteria_bacterium_1244-E10-H5-B2 RXG67010.1 phosphate acetyltransferase [Candidatus Atribacteria bacterium 1244-E10-H5-B2]
------------------------------------------------------------
------------------------------------------------------------
------------------------------------------------------------
------------------------------------------------------------
--------------------------------------MKLSQLIREKAKKNPKIIVLPE
GE-EPRMIKASATIINEGFA-SLILLGREENIKSKARELGI--DL-----SNKIKIINPK
-DS-EELKEYADSYYQLRKNK-GVSLDEAYQLS--ENPLYFGALMVYHDDADGLVAGSIN
-ATGDVFRPALQTIKTAPGINIVSSSFVMVVPD----CPY------GEKGIMVFADCALN
PEPNTEQLADVAIASAATGKALVGF-EPKVAMLSFSTKGS-GKHPLVDKVIEATKIAKEK
K-----PELLIDGELQADAALIPSIGEQKAPN--SKIAGKANVLIFPDLHSGNIAYKLIE
RLAKAEAIGPISQGMRKPVNDLSRGCSVEDIVNVVAITVLQAGEV---------------
---
>KPJ65263.1|root-root-root-root-root-candidate_division_WOR-1_bacterium_DG_54_3 KPJ65263.1 hypothetical protein AMJ44_10630 [candidate division WOR-1 bacterium DG_54_3]
------------------------------------------------------------
------------------------------------------------------------
------------------------------------------------------------
------------------------------------------------------------
--------------------------------------MDFIKEIWTKAKRLNKTIVLPE
AE-DVRILKATELIQQSKLA-NVILIGKEVEIQTIASENNI--DV------SS-KIITPR
-SY-PNLDKYVQILKEKRAHK-GMTIEKAKHLLT-DDYPYFAAMLVDQGGADGMVSGATH
-FTADTILATVECIGKAPGQSIISSFFIMILSE----RTF------VEDGILFFADCGVV
PNPDPEQLADIAIQTAESYRKLMGK-EPRVAMLSFSTKTS-AMHQDVYKVIKATEIAQKK
R-----PDLLLDGELQLDAALVPKVGQRKAPK--SPVAGKANILIFPDLDAGNIGYKLTE
RLAHARAFGPIFQGEAKPVNDLSRGCSIDDIVNVVALTAVQAQ-----------------
---
>TVR07005.1|Spirochaetes-Spirochaetia-Spirochaetales-Spirochaetaceae-root-Spirochaetaceae_bacterium TVR07005.1 phosphate acetyltransferase [Spirochaetaceae bacterium]
------------------------------------------------------------
------------------------------------------------------------
------------------------------------------------------------
------------------------------------------------------------
--------------------------------------MGFTDRMKTKAKSLKRRLVLPE
GT-EPRTLQAARIIMDEGLAGAVTLIGTDAAVLAAAGDAGV--SL------AGITVVDPA
-GS-PDLTRYAAEYVELRKHK-GMTQEAALKEM--LEPLKWGAMMVRLNDADGMVAGAES
-ATAAVLLASFTIIKTSPGTRYASSCFVMEVPD----RTW------GADGHMVFSDCATI
PDPTAEQLAEIAIAAAESCRSFLDV-EPAVAMLSFSTMGS-AEHPDVDKVREATRIAREK
R-----PDIAIDGELQADAALVESVGKKKAPT--SSVAGRANVLVFPDLNSGNIGYKLVQ
RLAKAEAYGPFLQGFAKPVSDLSRGCSVADIVNTSAATLCQGVDA---------------
---
>WP_066166472.1|Proteobacteria-Epsilonproteobacteria-Campylobacterales-Campylobacteraceae-Arcobacter-Arcobacter_cryaerophilus WP_066166472.1 phosphate acetyltransferase [Arcobacter cryaerophilus]
------------------------------------------------------------
------------------------------------------------------------
------------------------------------------------------------
------------------------------------------------------------
--------------------------------------MGLIDNIKEKAKQNLRTIVLPE
SE-DERVLKATEIVLKDKTA-KIILIGNEETIKADASKYGA--NI------SGATIIDPS
-KC-SNLDKYVDELVELRKSK-NLSRDEAKKLML-TEPRFFGCMMVRLGDADGLVAGSNS
-PTSDVLRAAIQVIKTAPGINTVSSAFIMETAD----GKF------GDNGLILFADCAVI
PDPNAEQLADIASATAATAASVVGL-EPRVAMLSFSTKGS-ASHPMVDKVTTACQILKDR
D-----VKFAFDGELQADAAIVASVGSKKAPD--SKVAGKANILVFPDLQSGNIGYKLVQ
RFAGAEAHGPIIQGLNKPVNDLSRGCSVEDISNLVAITATQIK-----------------
---
>WP_113927231.1|Firmicutes-Bacilli-Bacillales-Bacillaceae-Bacillus-root WP_113927231.1 MULTISPECIES: phosphate acetyltransferase [Bacillus]TYR96769.1 phosphate acetyltransferase [Bacillus vietnamensis]
---------M--------------------------------------------------
------------------------------------------------------------
------------------------------------------------------------
------------------------------------------------------------
--------------------------------------SNLFETLQAKVKGKDLKIVFPE
GQ-DERILSAASRLAAEGIL-TPVIIGNAGSVQAKAKEVNV--SL------EGCEILDPS
-DN-EFMEELVQAFVERRKGK--ATEEDAKKIL--LDENYFGTMLVYTGKAHGLVSGAAH
-STADTVRPALQIIKTKEGVRKTSGVFIMVR----------------ENEKYVFADCAIN
INPDSQDLAEIAVESAKTAQM-FDI-DPRVAMLSFSTKGS-AKSPETEKVTEAVNVAREK
A-----PHLTLDGEFQFDAAFVPSVAEKKAPD--SVLKGDANVFIFPSLEAGNIGYKIAQ
RLGNFEAVGPILQGLNAPVNDLSRGCNEEDVYKLALITAAQAL-----------------
---
>ABN52261.1|Firmicutes-Clostridia-Clostridiales-Hungateiclostridiaceae-Hungateiclostridium-Hungateiclostridium_thermocellum ABN52261.1 phosphate acetyltransferase [Hungateiclostridium thermocellum ATCC 27405]
---------MI------------------------IYSYKY-YKYSFYD-----------
------------------------------------------------------------
-----NSFG--------------------------------------IMKGE--------
------------------------------------------------------------
------------------------------------EFMSFLEQIIERAKSDVKTIVLPE
ST-DLRVIKAASMIMKKGIA-KVVLIGNEKEIKSLAG--DI--DL------EGVMIEDSL
-NS-EKLEDYANTLYELRKSK-GMTIEAARETI--KDPLYYGVMMVKKGEADGMVAGAVN
-STANTLRPALQILKTAPGTKLVSSFFVMVVPN----CEY------GHNGTFVYADCGLV
ENPDADQLSEIAISASKSFEMLVGA-KPQVAMLSYSSYGS-AKSELTEKVIKATQLAKEK
A-----PHLAIDGELQVDAAIVPEVAKSKAKG--SSVAGKANVLIFPDLDAGNIAYKLTQ
RLAKAEAYGPITQGLARPVNDLSRGCSAEDIVGVAAITAVQAQYVKA-------------
---
>WP_026841992.1|Proteobacteria-Deltaproteobacteria-Desulfuromonadales-Geobacteraceae-Geobacter-Geobacter_bremensis WP_026841992.1 phosphate acetyltransferase [Geobacter bremensis]
------------------------------------------------------------
------------------------------------------------------------
------------------------------------------------------------
------------------------------------------------------------
--------------------------------------MPLVKQIHDKARGNKKTVVLPE
SY-DERMLFAAQAIVEQGLA-HIILLGKPEAIKAAAVEKGI--NL------AGVEIIEPA
-AS-DKLASYVAKLVELRKSK-GLTAEQARELLCGGDNLYFAGMMVRQGDADGEVAGATG
-TTGDVLRAAFQTVGPAPGIKTVSSFFLMATKS----PEF------GENGVILFADCAVN
PNPDAQALAEIAIATARNCKSFLDV-PARVAMLSFSTKGS-ASHPDADKVLKALELAKGM
D-----PKLSIDGELQADAALIPAVGGKKAPG--SKVAGKANVLIFPDLDAGNIAYKLVE
RIAGAKAIGPVIQGLAKPVNDLSRGCSVQDIVDVTAITAVQAQG----------------
---
>OIP80096.1|Candidatus_Peregrinibacteria-root-root-root-root-Candidatus_Peregrinibacteria_bacterium_CG2_30_44_17 OIP80096.1 phosphate acetyltransferase [Candidatus Peregrinibacteria bacterium CG2_30_44_17]PIP66122.1 phosphate acetyltransferase [Candidatu
---------M--------------------------------------------------
------------------------------------------------------------
------------------------------------------------------------
------------------------------------------------------------
--------------------------------------KKFLANIKTQARKNPGRIVFPE
AALDDRVLQATEMVLKERTA-HLILLGSELEIKKRANKLGIKLTS------KKVQIIDPD
-DS-PLTEKYVKEFMKIRKDK-GVTEKKAWETI--RQINYFGTMMVHVGDADGMVSGTTW
-STADTVRPALQIIKTKEKFHKVSGVFFMIL----------------EKRLLLFADCAIM
IEPNSHDLVDIALDTAQTAAD-FGL-DPKVAMLSFSTNGS-ANHPLVNKVREAVAMAHDE
C-----PCLAIEGEMQVDAALVPSICARKFPN--SSLKGDANVLIFPSLEAANCAYKLVE
RLGGAQTIGPVLQGLKKPINDLSRGCKFEDIANITAITSVQAQGSGKANVC-------KH
CKK
>WP_136378692.1|Firmicutes-Bacilli-Bacillales-Bacillaceae-Bacillus-Bacillus_timonensis WP_136378692.1 phosphate acetyltransferase [Bacillus timonensis]THE13754.1 phosphate acetyltransferase [Bacillus timonensis]
---------M--------------------------------------------------
------------------------------------------------------------
------------------------------------------------------------
------------------------------------------------------------
--------------------------------------SDLFTQLKEKVSGKDMKIVFPE
GL-DERILTAVSRLASEKVL-VPVVVGEKSAVESKAKEIGV--SL------DGVEIYDAQ
-SY-PEFDQLVASFVERRKGK--ATEEDARKIL--KDENYFGTMLVYTGKAHGLVSGAAH
-STADTVRPALQIIKTKQGVKKTSGVFIMVR----------------EDEKYVFADCAIN
IAPDSQDLAEIAIESANTADM-FDI-EPRVAMLSFSTKGS-AKSPETEKVADAVKIAKEM
N-----PTLVLDGEFQFDAAFVPSVAKKKAPD--SVIKGDANVFVFPSLEAGNIGYKIAQ
RLGNFEAVGPILQGLNQPVNDLSRGCNDEDVYKLALITAAQAL-----------------
---
>WP_080862190.1|Firmicutes-Bacilli-Bacillales-Bacillaceae-Anoxybacillus-Anoxybacillus_sp._PDR2 WP_080862190.1 MULTISPECIES: phosphate acetyltransferase [unclassified Anoxybacillus]OQM45387.1 phosphate acetyltransferase [Anoxybacillus sp. UARK-01]QHC0560
---------M--------------------------------------------------
------------------------------------------------------------
------------------------------------------------------------
------------------------------------------------------------
--------------------------------------SDLFSILKQKVTGKNISIVFPE
GT-DERILTAVSRLAREQVL-RPILIGNKAAIQNQAAEIGV--EL------AHIEIIDPE
-TY-EKMDELVQAFVERRKGK--VSEEDARRIL--LDENYFGTMLVYTNQAHGLVSGAAH
-STADTVRPALQIIKTKPGIRKTSGVFIMVR----------------DEEKYVFADCAIN
IAPDSQDLAEIAVESAHTARM-FDI-EPRIAMLSFSTKGS-AKSPETEKVVEAVRLAKEM
A-----PQLTIDGEFQFDAAFVPSVAKKKAPD--SVIQGDANVFIFPSLEAGNIGYKIAQ
RLGHFEAVGPILQGLNKPVNDLSRGCNAEDVYKLALITAAQALQ----------------
---
>WP_066639328.1|Firmicutes-Clostridia-Clostridiales-Peptococcaceae-Desulfofarcimen-Desulfofarcimen_intricatum WP_066639328.1 phosphate acetyltransferase [Desulfofarcimen intricatum]
------------------------------------------------------------
------------------------------------------------------------
------------------------------------------------------------
------------------------------------------------------------
--------------------------------------MSLIEQIKAKAKSNPQTIVFPE
SN-DERTIKAAQIIATEGTA-KVILLGNADAINSSAANQGV--NL------EGVSIVDPN
-ST-DKIQFYAEQLAEIRKSK-GMTIDEARELL--KNPLYFGALMVKLNDADGMVAGAMN
-TTGDVLRPSLQIIKTAPGISVVSGAFVMILPT----KDY------GQEGIMVFADCAVN
PNPSAEQLAEIAYASAQTAKAIANIDEPKVGMLSFSTKGS-AKHDLVSKVQEATKIATER
Y-----TDLVVDGEFQADAAIVPKVGASKAPG--SDIAGKCNVLVFPDLQAGNIGYKLVQ
RLAGAEAIGPILQGIAKPVNDLSRGCSVDDIVNVTAITVCQAQAVK--------------
---
>WP_118540793.1|Firmicutes-Clostridia-Clostridiales-Clostridiaceae-Clostridium-Clostridium_sp._AF32-12BH WP_118540793.1 MULTISPECIES: phosphate acetyltransferase [unclassified Clostridium]HBM46706.1 phosphate acetyltransferase [Lachnoclostridium sp.]RHP
------------------------------------------------------------
------------------------------------------------------------
------------------------------------------------------------
------------------------------------------------------------
--------------------------------------MGFIDVIKAKAKADKKTIVLPE
SM-DRRTWVAAEKILKEGLA-NLVIIGTPEDIGAHSE--GL--DV------SGATIINPQ
-TY-EKTQEYIDLFVELRKSK-GMTPEKAKETIL-SDYAYYGCLMIKNGDADGMVSGACH
-STANTLRPCLQVIKTKPGTKLVSAFFLMEVPD----CDL------GSNGTFVFADCGLN
QNPNPEELAAIAVSSAESFKMLTGE-EPKVAMLSHSSKGS-AKHADVDKVVEATKLAKEM
A-----PELALDGELQLDAAIVPEVGASKAPD--SKVAGHANVLVFPDLDAGNIGYKLVQ
RLGKAEAYGPMCQGIAKPVNDLSRGCSADDIVGVVAITAVQCQNQ---------------
---
>WP_013977049.1|Firmicutes-Clostridia-Clostridiales-Clostridiaceae-Clostridium-Clostridium_sp._SY8519 WP_013977049.1 phosphate acetyltransferase [Clostridium sp. SY8519]BAK47083.1 phosphotransacetylase [Clostridium sp. SY8519]
------------------------------------------------------------
------------------------------------------------------------
------------------------------------------------------------
------------------------------------------------------------
--------------------------------------MYGFGMLIDKLKKDPKKIVFTE
GT-DPRILEAASRLLAGTFL-HPVLVGKPDEISAAAEEAGF--NI------RGAEIIDPE
-NY-EKMDEMVAQFCELRKSK-GVTPEQARETL--KAANYFGTMLVKMGEADSLLGGATY
-STADTVRPALQLIKTKPGNKIVSSVFIMVREG-----AT------GDNEVLAMGDCAIN
IKPNEDELAEIAGECANCAKI-FGV-DPKVAFLSYSTFGS-GAGEDVDKMRNACAKAKEK
Y-----PDLVIDGEMQFDAAVSPRVAATKAPD--SKVAGYANTFIFPDINAGNIGYKIAQ
RLGNFDAYGPILLGLNAPINDLSRGCNALEVYSMAIITAALA------------------
---
>WP_090297804.1|Firmicutes-Clostridia-Clostridiales-Lachnospiraceae-Pseudobutyrivibrio-Pseudobutyrivibrio_sp._ACV-2 WP_090297804.1 phosphate acetyltransferase [Pseudobutyrivibrio sp. ACV-2]SEA17120.1 phosphate acetyltransferase [Pseudobutyrivibrio sp. AC
------------------------------------------------------------
------------------------------------------------------------
------------------------------------------------------------
------------------------------------------------------------
--------------------------------------MAGFGALIDILKKDPKKIVFTE
GT-DPRIIEASSRLLGSDFL-QPILIGNEEEIKAAAEDAGF--NI------RGAVIIDPA
-NY-DRFDEMCELFCELRKSK-GVTMEQAKATC--SAANYFGTMLVKMGVADALLGGATY
-STADTVRPALQVIKTKPGNSIVSSCFIMVRNS-----AT------GDREVLAMGDCAIN
IKPNADELAEIAGETAECAKI-FGV-DPKIAMLSYSTLGS-GKGEDVDKMREATAKAKEK
Y-----PNLDIEGELQFDAAVSPRVAKTKCPD--STVAGHANTFIFPDINAGNIGYKIAQ
RLGQFDAYGPILLGLNAPINDLSRGCNAQEVYSMAIITAALA------------------
---
>WP_156290192.1|Firmicutes-Bacilli-Bacillales-Bacillaceae-Oceanobacillus-Oceanobacillus_sp._YIM_B00359 WP_156290192.1 phosphate acetyltransferase [Oceanobacillus sp. YIM B00359]
---------M--------------------------------------------------
------------------------------------------------------------
------------------------------------------------------------
------------------------------------------------------------
--------------------------------------SNLFDQLTNKISGKDKKIVFPE
GL-DERILTAASKLSQDGVV-LPILIGNKESIAQKAKEVGV--DV------TSCEILDPN
-NY-PDFDAMVQAFVERRKGK--ATEEDARKIL--LDENYFGTMLVYMNKADGLVSGAAH
-STADTVRPALQIIKTNGRVKKTSGVFIMVR----------------DEEKYVFADCAIN
ISPNSQDLAEIAAESAVTAKL-FDV-DPRIAMLSFSTKGS-AKSPETEKVEEALKIAKEN
D-----PSLVIDGEFQFDAAFVPSVAQKKAPD--SVIKGDANVFIFPSLEAGNIGYKIAQ
RLGNFEAVGPILQGLNKPVNDLSRGCSSEDVYKLALITAAQAVGE---------------
---
>WP_149209739.1|Proteobacteria-Deltaproteobacteria-Desulfuromonadales-Geobacteraceae-Geobacter-Geobacter_sp._FeAm09 WP_149209739.1 phosphate acetyltransferase [Geobacter sp. FeAm09]QEM67770.1 phosphate acetyltransferase [Geobacter sp. FeAm09]
------------------------------------------------------------
------------------------------------------------------------
------------------------------------------------------------
------------------------------------------------------------
--------------------------------------MHLVDQIKDKARKNLQTVVLPE
SY-DERMLFAAEKVTGEGLA-RVVILGDPAKIQADAAAKGV--SL------AGVELLDPA
-AS-PKLEQYVADFVELRKAK-GMTPDEARALLTAPDNLYYAGMMVRNGDAGGEVAGATG
-TTGNVLKAAFQTVGPAKGIKTVSSFFLMVTKT----ESF------GENGIILFADCAVN
PNPDAQALAEIAVATAGNCKAFLDV-DARVALLSFSTKGS-ASHPDCDKVLEALAIARQL
K-----PELQIDGELQADAALLPKVGEKKAPG--SAVAGRANVLIFPDLDAGNIAYKLVE
RVAGAEAVGPIIQGLAKPVNDLSRGCSVDDIVNVTAITAVQAAQG---------------
---
>PPR64179.1|Proteobacteria-Alphaproteobacteria-root-root-root-Alphaproteobacteria_bacterium_MarineAlpha3_Bin3 PPR64179.1 Ethanolamine utilization protein EutD [Alphaproteobacteria bacterium MarineAlpha3_Bin3]
------------------------------------------------------------
------------------------------------------------------------
------------------------------------------------------------
------------------------------------------------------------
--------------------------------------MDAIQPLIAKAKESPRRVVLPE
GA-DGRILEAARRLKDDGIA-EPVLLGPG--------------AV------DGISCIDPE
-TS-EDLDRFAEAYAAQSA---KIDAKVARRLV--RKPLYFAGMMVRLSDAEAMIAGAAN
-PTRRVIEAGLLTVGLKDGIETPSSFFLIAVPD----FQG------QGPKSFVFADCAVN
IDPTAEELADIALASAASAEKLLGD-QPRVAMLSFSTQGS-ASHERVAKVTRGLEIAKCR
A-----PGLAIDGEFQADSALIAAVAANKVKGK-SPVAGQANVLIFPDLDAGNIGYKLTQ
YFGQAQAVGPVLQGFAKPVADLSRGASVDDIIATAVVALALA------------------
---
>WP_092347613.1|Candidatus_Kryptonia-root-root-root-Candidatus_Chrysopegis-Candidatus_Chrysopegis_kryptomonas WP_092347613.1 phosphate acetyltransferase [Candidatus Chrysopegis kryptomonas]CUS97844.1 phosphate acetyltransferase [Candidatus Chrysopegis kr
---------MI-------------------------------------------------
------------------------------------------------------------
------------------------------------------------------------
------------------------------------------------------------
-------------------------------------GLTLLENIKEKAKQLKKHIVLPD
AL-DERTLKAGRKIVDEKIA-EITLIGDEEKIYSLAEKIGV--NL------SGIRIVNPL
-KS-EKLSDFAHIFYNLRKHK-GISFEEAKETM--KNPLFFGAMMVREGMADGSVAGSIS
-TTADVLRAGIQVVGLMDGISIVSSFFLIVFPN----------------KVYSFADCAVV
PNPTAEQLADIAISTAINHKKLVGE-EPIVAMLSFSTKGS-AQHEMVDKVIEATKIAKQK
R-----PDLIIDGELQLDAAIVPEVAKRKAPD--SPVAGNANVLIFPNLDAGNIGYKMAQ
RMAGAEALGPIVQGLKKPCFDLSRGCSVEDIVNVVAINCVMGQT----------------
---
>WP_039643225.1|Proteobacteria-Deltaproteobacteria-Desulfuromonadales-Geobacteraceae-Geobacter-Geobacter_soli WP_039643225.1 phosphate acetyltransferase [Geobacter soli]KIE41457.1 phosphate acetyltransferase [Geobacter soli]
------------------------------------------------------------
------------------------------------------------------------
------------------------------------------------------------
------------------------------------------------------------
--------------------------------------MGLMDQIKAKARNNLQTIVLPE
SY-DDRMYAAAQQIVEQGLA-KVVMLGNADAIARKAADLGA--AI------SGVELIDPA
-TS-PKLNEYADAFAELRKSK-GLTKDEALKLLTASDNLYYAGMMVRQGDAGGEVAGATG
-TTGDVLRAAFQTVGPAMGIKTVSSFFFMVTKT----PSF------GENGIIFFADCAVN
PNPDAQALADIAVATARNCKAFLDV-DARVAMLSFSTKGS-ASHADVDKVLKAMELAKAI
D-----PALHIDGELQADAALLPKVGERKAPG--SPVAGKANVLVFPDLDAGNIAYKLVE
RVAGAEAIGPIIQGLAKPVNDLSRGCSVDDIVNVAAITAVQAQG----------------
---
>WP_148975647.1|Firmicutes-Bacilli-Bacillales-Bacillaceae-Bacillus-Bacillus_infantis WP_148975647.1 phosphate acetyltransferase [Bacillus infantis]TYS46916.1 phosphate acetyltransferase [Bacillus infantis]
---------M--------------------------------------------------
------------------------------------------------------------
------------------------------------------------------------
------------------------------------------------------------
--------------------------------------SDLFEGLRNKVSGNNLRIVFPE
GT-DERILTAAGRLAADKIL-TPILIGDIAQIEDKAKSLDV--SL------DFVEIYDPK
-NF-AMMDELVAAFVERRKGK--ATEEDARRIL--LDENYFGTMLVYANKADGLVSGAAH
-STADTVRPALQIIKTKEGVKKTSGVFIMVR----------------EDEKYVFADCAIN
IAPDSADLAEIAIESAKTARM-FDI-DPRVAMLSFSTKGS-AKSPETEKVSQAVEEAKLR
E-----PLLIVDGEFQFDAAFVPSVAEKKAPD--SPLQGDANVFVFPSLEAGNIGYKIAQ
RLGNFEAVGPILQGLNRPVNDLSRGCDQEDVYKLALITAAQALNQ---------------
---
>WP_066408344.1|Proteobacteria-Epsilonproteobacteria-Campylobacterales-Campylobacteraceae-Arcobacter-Arcobacter_skirrowii WP_066408344.1 phosphate acetyltransferase [Arcobacter skirrowii]
------------------------------------------------------------
------------------------------------------------------------
------------------------------------------------------------
------------------------------------------------------------
--------------------------------------MGLIENIKAKAKQNLRTIVLPE
SE-DERVLKATEQVLKDKTA-NIILIGNEDTIKADSAKCGA--NI------EGAKIIDPK
-KF-ANIDRYINELVELRKSK-NLSKEEATNLML-NEPRFFGCMMVRLGDADGLVAGSNS
-PTADVLKAAIQVIKTAPGINTVSSTFIMETVD----GKF------GDNGLILFADCAVI
PDPTSEQLADIASATAATAASVVGL-EPRVAMLSFSTKGS-AAHPLVDKVTNACDILKQR
G-----VNFEFDGELQADAAIVASVGSKKAPD--SKVAGKANILVFPDLQSGNIGYKLVQ
RFANAEAHGPIIQGLNKPVNDLSRGCSVEDISNLVAITATQIK-----------------
---
>RMD89465.1|Calditrichaeota-root-root-root-root-Calditrichaeota_bacterium RMD89465.1 phosphate acetyltransferase, partial [Calditrichaeota bacterium]
------------------------------------------------------------
------------------------------------------------------------
------------------------------------------------------------
------------------------------------------------------------
----------------------------------------------------NKKIVFPE
GT-EPRVLKAVDFLSQNEIL-NCILLGKDEEIRSVAEKHSI--NL------SHVEFVDLR
-KN-PFLNKFSEELYSLRAHK-GITREQALELI--QAPLYFGAMMVRLGYADGCVAGSVH
-TTGEVIRAAIQVIGLQEDISILSSTFEMIFKD----------------KVLTYADCAVV
PDPTAEQLADIAITSASTHKMLTGE-EPRVAMLSFSTKGS-ANHPMVEKVQKATQLASEK
Q-----PDLLIDGELQVDAALVESVARRKAPE--SPIAGRANVLIFPDLDAGNIAYKLTE
RLAGAQALGPILQGLKRPMNDLSRGCAWQDIVDVACICAIMKGA----------------
---
>WP_018713164.1|Proteobacteria-Epsilonproteobacteria-Campylobacterales-Campylobacteraceae-Campylobacter-Campylobacter_ureolyticus WP_018713164.1 phosphate acetyltransferase [Campylobacter ureolyticus]SUX22610.1 phosphate acetyltransferase (phosphotransac
---------MKNGLFILSSDNVNKSEFKTLSFIKEIFSTKF-KKIAIFSPLY--------
----------NEHISSISCFC-KDDFQSYFSNQKELRLKTIKKYEEILEKNDFVI-----
---IIGD---------------------KNKFNANLAKDLNLPILTEYLDADEAKF----
------------------------DELKSTLD----------FSYSVADKIYFNGSN---
--------KFVSTSI-LEVKPQIFFDELENTKTNFKTPIKFEYELYKKAKSNLKTVVLPE
SE-DERILKASDILLKKEAV-NVILLGEPDEINKKAKNLKL--NL------SKATIINPL
-KS-ELLDEFVNEFYEIRKHK-GINLEDAKKIM--LDKNYFATMLVLVGKADAMISGAVG
-TTADTIRPALQLIKTKEGISTVSGAFLMCL----------------EDEVLVFGDCAVV
PEPTAKELCDIAISLSSTAKS-FGI-EPKIALLSYSTGES-GKGKSVDKVKEALNLAKES
L-----GE-NVDGPLQFDAAIDEKVAKKKMPN--SKVAGKTNTFVFPDLNSGNITYKAVQ
RLTGSIAMGPILQGLKKPVNDLSRGASVEDIVNTVLISAIQAGN----------------
---
>RLI29246.1|Candidatus_Bathyarchaeota-root-root-root-root-Candidatus_Bathyarchaeota_archaeon RLI29246.1 phosphate acetyltransferase [Candidatus Bathyarchaeota archaeon]
------------------------------------------------------------
------------------------------------------------------------
------------------------------------------------------------
------------------------------------------------------------
--------------------------------------MTVMETIIERSRKRPGRIVLPE
GT-DERVLKAACVAAETGIA-KPVLLGREEDVRELASKLNV--SL------DGVEILNPE
-TS-PKLGEYVKQYLAIRRGK-RVTEAIARRIL--RKPLFYGAMMVGVGDADGMVAGAVS
-LTANVIRAGLLLIGLEKDISVPSSFFIMETNN----RNV------GEDGVLIFADAAVN
PDPTPEQLADIAVASARSARRLLGW-EPRVALLSFSTKGS-AAHPMVDKVVEAVKIAKSK
A-----PDLAIDGEMQADAALIPEIARRKIKTDLGPVAGRANVLIFPDLDAGNIAYKLVQ
HVCGAEAYGPILQGFSKPVSDLSRGAKADEIVGVIAVVNLLSMTER--------------
---
>OLE55889.1|Acidobacteria-root-root-root-root-Acidobacteria_bacterium_13_1_20CM_3_53_8 OLE55889.1 phosphate acetyltransferase [Acidobacteria bacterium 13_1_20CM_3_53_8]
------------------------------------------------------------
------------------------------------------------------------
------------------------------------------------------------
------------------------------------------------------------
--------------------------------------MSILERLRQRAAADLQKIVLPE
GE-DPRTALAASICARERIA-RVTVLGNEEKIRAAAQTAGA--DL------GGVEIIDHR
-RA-GDFEKMAQFFHELRRAK-GLMADEARAAV--EDPLYYGNLMVRMGRADGSVAGATN
-TTSHTVRAALHCIGVRAGFKLVSSFFVMALPD----RNF------GHDGALIYADCGVV
IEPSAAELAEIAIASADSCRALLET-EPRVAMLSFSTKGS-AKHKLIDKVVEATKTVRAR
A-----PELEIDGELQADAALVPVVAQSKAPG--STVAGRANVLIFPDLQAGNIAYKLTE
RLAGATAIGPILQGLDKPANDLSRGCKAEDIVDAVAITAVQAQARKKQQQEQF-------
---
>PKO13218.1|Chloroflexi-root-root-root-root-Chloroflexi_bacterium_HGW-Chloroflexi-10 PKO13218.1 phosphate acetyltransferase [Chloroflexi bacterium HGW-Chloroflexi-10]
------------------------------------------------------------
------------------------------------------------------------
------------------------------------------------------------
------------------------------------------------------------
--------------------------------------MTLLETFKNKIKANPRVIVYPE
GN-NPVIIKAAAKLQAEHLV-KAVLLGYIDEINASATQMGI--DL------TGTKIIQPD
-SA-PQLAAFVEAYCTAR----DMPTRIGQRLI--SLPLYFGAMMVNQAEADGVVAGIDH
-STEEVIMASELIIGLQAGIQMVSSFFLMEIPD----YSG------GENGLLIFADPAVN
PDPNAEQLADIAISTANSAKTLLGW-QPRVAMLSFSTRGS-ASHPLVDKVSQAVSIAREK
A-----PDLLVDGEMQADAALVEAVAVKKMGQG-SPVAGKANILIFPDLNAANISCKLVQ
RLAKASAYGPILQGFRLPVSDLSRGATVDDVVGASIILSAQV------------------
---
>WP_104748787.1|Proteobacteria-Epsilonproteobacteria-Campylobacterales-Helicobacteraceae-Helicobacter-Helicobacter_cetorum WP_104748787.1 phosphate acetyltransferase [Helicobacter cetorum]
---------M-RSLWIYPESL--EGLAVACKAIVKVLEPRY-KKIALFSPIDGGCERLGD
F-DLLSAVSKQEALELI-----------STNDESYLHKIILKRYLELANTYDYVLCLGYV
PKFFINALT---------------------DLNVTLSKHLNAPIVG-VVQSSSCN-----
KQAFERLEAMRYSALNKG----------ASFE----------AGLMISDEILKKESS---
---------FKVARISAKDSSELSLEFLETLQSSIITPLAFQTSLEARAKAQIKKVVLPE
SE-DERILKATHYLNCQGAV-ELILLGNTQKIYEQAKSLGL--DL------GKVEIIDPS
-TS-NYKEEFANSLYELRKSK-GMSLEEAQELV--QNRTYFATMLVHLGYADAMVSGAIH
-TTADTIRPALQIIKTKPNASLVSSVFLMCL----------------DTQVLVFGDCAIN
PNPSAKELAEIAITSAQTAKQ-FGI-TPKVAMLSYSTGTS-GKGEMVDKIKEATQLAKEL
D-----ANVEVDGPLQFDASVDMGVAQKKMPH--SKVAGQANVFIFPDLNAGNIGYKAVQ
RSAKAIAIGPVLQGLNKPINDLSRGCLVEDIVNTVLISAIQAQA----------------
---
>PYS98349.1|Acidobacteria-root-root-root-root-Acidobacteria_bacterium PYS98349.1 phosphate acetyltransferase [Acidobacteria bacterium]
------------------------------------------------------------
------------------------------------------------------------
------------------------------------------------------------
------------------------------------------------------------
---------------------------------------MILEQIRARAAADPQHIILPE
GD-DARTLLAAEICTRDRVA-KISVIGEEEKIRSLASESGA--NL------NGVEIIDHR
-KS-SDFARMATLYYDLRRAK-GQTLEEAEQVV--KDPLYYGNLLVREGKADGSVAGATN
-TTAHTVAAAIRCIGVRQGFKIVSSFFLMVVPD----KKF------GAKGAMIYADCGVV
VDPDIGELAEIAIASADSCRALLQV-EPRVAMLSFSTKGS-AKHKMIDKVVEATKTVKAR
M-----PDLAIDGELQADAALVQSVAESKAPG--SNVAGRANVLIFPDLNSGNIAYKLTE
RLTGGTAIGPILQGLDRPCNDLSRGCKAEDIVDAVAITAVQSQARKTSA-----------
---
>RJS87723.1|Candidatus_Bathyarchaeota-root-root-root-root-Candidatus_Bathyarchaeota_archaeon RJS87723.1 phosphate acetyltransferase [Candidatus Bathyarchaeota archaeon]
------------------------------------------------------------
------------------------------------------------------------
------------------------------------------------------------
------------------------------------------------------------
--------------------------------------MNIMEEIMKKARECPEVIVLPE
AE-DERILKAAEISVKEKIA-YPVLLGDENDIQKKAAEIGV--EL------KGLKIINPK
-DS-PDLDRYVSLYCKIRESK-RINERIARRIL--SKNLYFGAMMVRAGDADGMVAGAIN
-LSASVIRAGGLIIELQKDISVPSSFFVMDIPN----FEG------GENGVLIFADAAVN
PDPDASQLADIAIASARSAKTLLGW-EPRVAMLSFSTKGS-AYHALTRKVVEATEIAKKK
A-----PDLLIDGELQADAAIVPEVAKRKVKEE-SPVAGRANVLIFPDLNAANIAYKLVQ
HTANAAAYGPILQGFRRPISDLSRGAKVNDIVGAIAIVCIEARGEYE-------------
---
>OGC32333.1|root-root-root-root-root-candidate_division_WOR-1_bacterium_RIFOXYB2_FULL_48_7 OGC32333.1 phosphate acetyltransferase [candidate division WOR-1 bacterium RIFOXYB2_FULL_48_7]
------------------------------------------------------------
------------------------------------------------------------
------------------------------------------------------------
------------------------------------------------------------
--------------------------------------MDFITETCNKAKKLNKTIVLPE
TE-DARVLKAAELITKSRLA-KIILIGQEEQIKNVAGAGDA--DL------SLATIIDPY
-KH-PKLDKYIQLLKERRAAK-GMTIEKARQLLT-KEYPYLAAMLVAQGEADGMVSGATH
-FTADTLRAVIDCIGKSPDQSIISSFFAMVLQD----KQF------GDDGVIFYADCGVV
PNPSAEQLADIAIQTAQSYKGLTGN-EARVAMLSFSTKTS-AVHPDVDKVITATKLVKEK
Q-----PGLLVDGELQFDAAIIPSIASRKAPG--SQVAGRANVLIFPDLDAGNIGYKITE
RLAHAQAFGPLLQGAGKAVNDLSRGCSVEDIVNITAITAVQSA-----------------
---
>OHD14021.1|Spirochaetes-root-root-root-root-Spirochaetes_bacterium_GWB1_48_6 OHD14021.1 phosphate acetyltransferase [Spirochaetes bacterium GWB1_48_6]
------------------------------------------------------------
------------------------------------------------------------
------------------------------------------------------------
------------------------------------------------------------
--------------------------------------MTFMERMKSKARELKNRLVLPE
GM-EPRTIAAAKLILDQGVASEVTLIGSAEAILAKAKELKV--DL------TGVKIQDPT
-TH-PQLKTYAAALFELRKHK-GMTPEAAEKQI--QDVLWWGAMMVNLGDADAMVAGADN
-STGNVLRAALPIIRTAPGSKYASSCFVMEFPD----KKW------GQEGLMIFADCAVN
PDPDAPMLAEIAIASAASFKKFIGG-EPAVAMLSFSSKGS-ASHADVDKVVEATRLIKEK
A-----PGLNVDGELQADAALVVSVATKKAPG--SSVAGKANTLVFPDLGAGNIGYKMVQ
RFANAEAYGPFLQGFAKPVSDLSRGCSIDDILNTAAVTLVQVGN----------------
---
>WP_160273764.1|Firmicutes-Clostridia-Clostridiales-Lachnospiraceae-root-Lachnospiraceae_bacterium WP_160273764.1 phosphate acetyltransferase [Lachnospiraceae bacterium]NBH26313.1 phosphate acetyltransferase [Lachnospiraceae bacterium]
------------------------------------------------------------
------------------------------------------------------------
------------------------------------------------------------
------------------------------------------------------------
--------------------------------------MSYIDVIKEKARQDKKTIVLPE
TT-DKRTLIAASNIVAEGIA-DIIMIGNEDKIMDGATWLEI--EL------DGVKIINPE
-TC-DKLDHYVDILYETRKNK-GMTPEKAREVLL-NDYLTFGVIMVKANDADGMVAGACH
-ATADTLRPALQILKTAPGVKLVSGFFLMCVPD----CDF------GEKGTFLFADCGLN
QDPTAEELAAIADTSAKSFKSLVGT-KPIIAMLSHSTKGS-AKHELVDKVVEATRIAHEQ
Y-----PHLTLDGELQPDAALVPQVAKSKAPG--SDVAGKANVLIFPNLDCGNIGYKLVQ
RLGKAEAYGPMLQGISKPVNDLSRGCSWQDIVGVVALTAVQAQLA---------------
---
>WP_052217834.1|Firmicutes-Clostridia-Clostridiales-Peptococcaceae-Thermincola-Thermincola_ferriacetica WP_052217834.1 phosphate acetyltransferase [Thermincola ferriacetica]KNZ69594.1 phosphate acetyltransferase [Thermincola ferriacetica]
------------------------------------------------------------
------------------------------------------------------------
------------------------------------------------------------
------------------------------------------------------------
--------------------------------------MDVLAQIKEKARRFKTRIVLPE
SS-DLRVLKAAGEIERLGIA-HVVLLGEKGYFTRIEREHNI--SL------DGIEIV--S
-QT-KKFNPYRDLLYNLRKHK-GLTYEEAGRLV--KNPLYYGALMVKAGDCDGMVAGSLS
-PTADVLRPALQIIKTAPGISVVSGAFIMIVPN----KDF------GDDGVMLFADCAVN
PDPTAEQLAEIAYTSAVTAKSLLGM-EPRVGMLSFSTKGS-ARHEKVFKVRQATEIARQR
Y-----PSLVIDGELQADAALVPSVGRYKAPG--SQVAGRVNVLIFPDLQSGNIGYKLGQ
RLANAEAIGPVLQGMAKPVNDLSRGCSEEDIVNVVAITAVQAQGNKTAVPELLFSLTKK-
---
>RLE84472.1|Crenarchaeota-Thermoprotei-root-root-root-Thermoprotei_archaeon RLE84472.1 phosphate acetyltransferase, partial [Thermoprotei archaeon]
------------------------------------------------------------
------------------------------------------------------------
------------------------------------------------------------
------------------------------------------------------------
----------------------------------------------------------PE
PE-DERIREAAAKARELGIA-EPILVAREA---AEWLTEFC--KS------RGLKLITPE
-GS-GLLERYVDEYLKIRGMP-ESRRGMARRIM--LRPLYFAAMMVRVGDADAMVAGAVN
-TTANVIRAASLVIGLQEGVTTPSSFFLMEVPN----CSY------GEEGCFLFADCALN
IDPTPRQLAEIAIATARSAKALLGW-EPRVAMLSFSTKGS-AAHPLVDKVVEAVKIAHEL
D-----PSVKVDGELQADAALVPQVAQRKVKGE-SPVAGRANILIFPDLDAGNIAYKLVQ
WLAGAKAYGPILQGFRKPCSDLSRGATVEDIVGTIAIVSAMAGGRV--------------
---
>RLF03822.1|Crenarchaeota-Thermoprotei-root-root-root-Thermoprotei_archaeon RLF03822.1 phosphate acetyltransferase, partial [Thermoprotei archaeon]
------------------------------------------------------------
------------------------------------------------------------
------------------------------------------------------------
------------------------------------------------------------
------------------------------------------------------------
-E-DERIREAAAKAREIGIA-EPILVAREE---AKWLVEFC--ES------RGLKLITPE
-GS-GLLERYVDEYLRIRGMP-ESRRGVARRIV--VRPLYFAAMMVRVGDADAMVAGAVN
-TTANVIRAASLVIGLQEGVTTPSSFFLMEVPN----CSY------GESGCFLFADCALN
IDPTPRQLAEIAIATARSAKALLGW-EPRVAMLSFSTKGS-AAHPLVDKVIKAVKIAHEL
D-----PGIKVDGELQADAALVPQVAKRKVKGE-SPVAGKANILIFPDLDAGNIAYKLVQ
WLAGAKAYGPILQGFKKPCSDLSRGATVEDIVGTIAIVSAMAGSRA--------------
---
>TVR30163.1|Spirochaetes-Spirochaetia-Spirochaetales-Spirochaetaceae-root-Spirochaetaceae_bacterium TVR30163.1 phosphate acetyltransferase [Spirochaetaceae bacterium]
------------------------------------------------------------
------------------------------------------------------------
------------------------------------------------------------
------------------------------------------------------------
--------------------------------------MGFTERMKEKAKTLQRALVLPE
GT-EPRTLQAARILVDENLAGTVYLIGRQKAVSEAARAEGV--DL------SGIQVVDPQ
-DS-DQLSRYAEEYHQLRRHK-GVTAESARSEI--VDPLKWAAMMSRLGDADAMVAGAES
-ATAAVLLASFTIIKTSPGVKFASSCFVMQMPD----SAW------GADGHMIFSDCATI
PDPTAEQLSEIAIAAADSCKSFLEV-EPIVALLSFSTRGS-AQHPDVDKVTEALKMAREK
R-----PELNIDGELQADAALVESVGQKKAPG--SKVAGRANVLVFPDLNSGNIGYKLVQ
RLAKAEAYGPFLQGFAKPVSDLSRGCSVQDIVNTSAATLCQGADA---------------
---
>WP_013008515.1|Deferribacteres-Deferribacteres-Deferribacterales-Deferribacteraceae-Deferribacter-Deferribacter_desulfuricans WP_013008515.1 phosphate acetyltransferase [Deferribacter desulfuricans]BAI81270.1 phosphate acetyltransferase [Deferribacter d
------------------------------------------------------------
------------------------------------------------------------
------------------------------------------------------------
------------------------------------------------------------
--------------------------------------MSLMQNYWEKAKELQKTIVLPE
GN-DERTIEAANTLLENKLA-KVIVLGNENELKDKLK--------------PGIEIINPE
-TS-SYLQEFAQTYYEKRKNK-GITKEEALETM--KDVNYFGCMLVEKGYADGAVTGACH
-TTADVLRAAIRVIGTKPGMNTVSSCFIMVTPK----KEF------GKDGAILFADCAVN
PNPDARVLAEIAVATADSCKAFLGE-EPRIAMLSFSTKGS-ASHPDVDKVVKATEIVKEL
A-----PDLKVDGELQVDAALVKAVGERKAPG--SSVAGSANVLIFPDLDAGNIAYKLVE
RIASAEAIGPIIQGLKKPVNDLSRGCKYMDIVNVAVITSLQAN-----------------
---
>WP_092077906.1|Proteobacteria-Deltaproteobacteria-Desulfuromonadales-Desulfuromonadaceae-Desulfuromonas-Desulfuromonas_thiophila WP_092077906.1 phosphate acetyltransferase [Desulfuromonas thiophila]SDE26277.1 phosphotransacetylase [Desulfuromonas thioph
------------------------------------------------------------
------------------------------------------------------------
------------------------------------------------------------
------------------------------------------------------------
--------------------------------------MHLVDQIKAKARASRQTVVLPE
GY-DDRMIEAAGRIVADGLA-EVVLLGKAEALQAKATEMKV--SL------AGVTLLDPA
-TA-PQLDAYVAELVELRKKK-GLSAEQARELLTGSDNLYFGAMMVRKGDAGGAVAGAYN
-TTGDVLRAAFQVIGTAPGMKTVSSVFLMVTKN----PEF------GENGILLFADCAVN
PNPDAQALAEIAVATAGSCKSFLGV-DARVAMLSFSTKGS-AQHADADKVLEALRIAREL
A-----PQLQIDGELQADAALLPKVGAKKAPG--SAVAGKANTLIFPDLDAGNIAYKLVE
RVAGAEAVGPIIQGLAKPVNDLSRGCSVDDIVNVAAITAVQAQG----------------
---
>RKY66205.1|Candidatus_Latescibacteria-root-root-root-root-Candidatus_Latescibacteria_bacterium RKY66205.1 phosphate acetyltransferase [Candidatus Latescibacteria bacterium]
------------------------------------------------------------
------------------------------------------------------------
------------------------------------------------------------
------------------------------------------------------------
--------------------------------------MGLVEKLLERARSSGKRVAFPE
GT-NPEVLKAAFRLAEEGVV-QPVLLGPPEEVEKAARCAGV--SV------DGCEVVDHE
-QS-PLLEQFAELYAQRRDTR----ATLARRLM--KRPLFFGAMMVGEGEVDAMVGGIDS
-PTALVIQAATLCVGMEEGISAPSSFFLMAWPD---------------GRVLVYADCAVN
IEPTDEQLAEIGIVTARNVKKLLGI-TPRVAFLSFSTKGS-ASHPRVEKVQRATAIARER
A-----PEFLFDGELQADSALVPRVAAKKVGD--SPVAGKANVLIFPDLDSGNISYKLTQ
YLAGAQAIGPILQGFRKPVNDLSRGAVAEDIVAVAAIAALCT------------------
---
>WP_101930537.1|Actinobacteria-Actinobacteria-Actinomycetales-Actinomycetaceae-Varibaculum-Varibaculum_cambriense WP_101930537.1 phosphate acetyltransferase [Varibaculum cambriense]PLA51297.1 phosphate acetyltransferase [Varibaculum cambriense]
---------MASSYYLAPLQA-TINTETISTSLAQLLGN------L---PL---------
-------------------------------------KQVFQ--SGLPQPQDWVLKSEVA
AQKLIDTFSATAPALYDGSFTETFTGIDIASVHARAASHLLAPMIL-LIDASGMD----E
EAAVNTGHIMAFNASQAGGTPVATILVNASFTPSVSLEHAPVVAVSGSEVSPEDLAK---
-----------------------LAPALEKAPRPAIPPLAYQGLLTERAKAAPRTIVLPE
SE-DDRVLQAAAQILKLSAA-NIILLGEEDAIASRAQELNL--DL------AGAQVVSLR
-DE-ERLNKYASRLAELRAHK-GVTPEKARQLL--QDSAYFGTMMIESGDADGMVSGACH
-TTANTIRPALQIIKTKPEVSTVSGAFLMLF----------------SDHAALYADCAVS
IDPNPSQLADIAAASASTASQ-FGI-DPKVALISYSTGDS-GSGETVEKVLQATQIVKEN
H-----PEIAVDGPLQFDAAIDKTVAAKKCPG--SPVAGQANVFVFNHLDVGNCVYKAVQ
RTAGAVAVGPILQGLNKPVNDLSRGALIEDIVNTIIITAVQAQA----------------
---
>KKP37771.1|Candidatus_Peregrinibacteria-root-root-root-root-Candidatus_Peregrinibacteria_bacterium_GW2011_GWA2_33_10 KKP37771.1 Phosphate acetyltransferase [Candidatus Peregrinibacteria bacterium GW2011_GWA2_33_10]KKP40819.1 phosphate acetyltransferase,
---------M--------------------------------------------------
------------------------------------------------------------
------------------------------------------------------------
------------------------------------------------------------
--------------------------------------KKFLKKLKNKAKKNQKTIVFAE
SE-DIRVLSAIKEIINQNLC-RPILLGNLDNIKEILRKHRLKLNL------QKIQIINHL
-DN-DFIDHYAKKLFKIRNGK-IKNLMEAQNLL--KDPNYFGTMMINEAYADAMISGNLS
-PTNKTILPALQIIKTKEKFHKVSGLFIMMM----------------EKKLIFFADCAVM
TDPNSHDLAEIAIDTAKTAKK-MGI-EPKIAMLSFSTNGS-GDHPTVDKMREATLIAKEK
A-----PKLIIEGEMQVDAALNKEVCAQKFPN--SKIQGDANILIFPDLNSANIAYKLVQ
RLAKAEAIGPILQGLKKPINDLSRGCDAEDIVNLTAITAVID------------------
---
>WP_111937888.1|Firmicutes-Clostridia-Clostridiales-Clostridiaceae-Clostridium-Clostridium_paraputrificum WP_111937888.1 phosphate acetyltransferase [Clostridium paraputrificum]
------------------------------------------------------------
------------------------------------------------------------
------------------------------------------------------------
------------------------------------------------------------
--------------------------------------MKLMNKILEVAKADKKRIVLPE
GN-EERTIVATEEIYKQGYA-HPILVGNREEILNKATALNA--DL------TGVEIIDPE
-TS-ENLSKYIEAFYELRKNK-GMTMSKAEKIV--RDPLYFGTMMVKLGDADGMVSGAVH
-TTGDLLRPGLQIIKTAPGVSVVSSFFIMMVPD----SVY------GEEGMLLFSDCAVN
PNPNEDQLAAIAIATAETAKNLCKV-EPRVAMLSFSTMGS-ADHELVSKVRTATEKAKEL
R-----PDLLIDGEMQLDAAIVESVASQKAPN--SKVAGKANVLVFPDLQAGNIGYKLVQ
RFAKAEAIGPICQGFAKPINDLSRGCSSEDIVKVVAITAVQAQSSK--------------
---
>WP_041624233.1|Spirochaetes-Spirochaetia-Spirochaetales-Spirochaetaceae-Spirochaeta-Spirochaeta_thermophila WP_041624233.1 phosphate acetyltransferase [Spirochaeta thermophila]
------------------------------------------------------------
------------------------------------------------------------
------------------------------------------------------------
------------------------------------------------------------
--------------------------------------MDFVAEMWKKAKDRQRRLVLPE
GT-EERTLKAAQIIRKQGLASQVVLLGDPGEVEAKAREAGV--SL------EGISVMQPG
-VP-DDLEAFAEEYHRLRKHK-GMTKETAYKEI--CDPLRWGAMMVRLGKADAMVAGAEN
-STGNVLRAALTIIKTREGIKYASSCFVMKMRD----TSW------GVEGHLIFADCATI
PDPSPEQLAEITIASAESCRNFLNA-EPVVAMLSFSTKGS-AQHPLVDKVVEALTLVQAK
R-----PDLVVDGELQADAALVPEVGKKKAPG--SQVAGRANVLIFPDLNAGNIGYKLVQ
RLAGAEAYGPFLQGFAKPVSDLSRGCSVDDIVNTAAATLAQD------------------
---
>SHH58303.1|Firmicutes-Bacilli-Bacillales-Bacillaceae-Virgibacillus-Virgibacillus_chiguensis SHH58303.1 phosphate acetyltransferase [Virgibacillus chiguensis]
---------M--------------------------------------------------
------------------------------------------------------------
------------------------------------------------------------
------------------------------------------------------------
--------------------------------------SELFKQMQEKVSSQSKSIVFPE
GT-DERILTAASQLAATKVL-MPILLGDKVEIKQQAQKAGV--DV------SQCKIIDPK
-DF-AEFDLMVATFVERRKGK--ATKEDAEKIL--LDENYFGTMLVYMNQADGLVSGAVH
-STADTVRPALQIIKTKEGVKKTSGAFVMVR----------------GNEKYVFADCAIN
IAPDSQDLAEIAVESANTAQL-FGI-DPRVAMLSFSTKGS-AKSDETERVVEALQIAKEK
N-----PSLVIDGEFQFDAAFVPSVAAKKAPG--AVLQGDANVFVFPSLEAGNIGYKIAQ
RLGEFEAVGPVLQGLNKPVNDLSRGCNAEDVYNLAVITAAQAL-----------------
---
>WP_111945749.1|Firmicutes-Clostridia-Clostridiales-Clostridiaceae-Clostridium-Clostridium_perfringens WP_111945749.1 phosphate acetyltransferase [Clostridium perfringens]SQC07383.1 phosphotransacetylase [Clostridium perfringens]
------------------------------------------------------------
------------------------------------------------------------
------------------------------------------------------------
------------------------------------------------------------
--------------------------------------MELMKQIWESAKNNRKKIVLPE
GD-EERTLVASQRIKEEGLA-DVYLVGSEKVIREKAEALGV--NL------EGVNIVDPE
-TS-DKLDTYINEFYELRKAK-GMTVEKAGKIV--RDPLYFGTMMVKMGDADGMVSGAVH
-TTGDLLRPGLQIIKTAPGVSVVSSFFIMMVPG----SQY------GEGGMLLFSDCAVN
PNPNADQLAAIAIATADTAKNLCKM-DPKVAMLSFSTMGS-ADHDLVTKVRVATEKAKEL
R-----PDLDIDGELQLDAAIVEKVASQKAPN--SKVAGNANVLVFPDLQAGNIGYKLVQ
RFANAEAIGPVCQGFAKPINDLSRGCSSEDIVNVVAITAVQAQATK--------------
---
>KYH37985.1|Candidatus_Bathyarchaeota-root-root-root-root-Candidatus_Bathyarchaeota_archaeon_B24 KYH37985.1 phosphotransacetylase [Candidatus Bathyarchaeota archaeon B24]RLI26734.1 phosphate acetyltransferase [Candidatus Bathyarchaeota archaeon]
------------------------------------------------------------
------------------------------------------------------------
------------------------------------------------------------
------------------------------------------------------------
--------------------------------------MTVMETIIERSKKRPGRIVLPE
GT-DERILKAASVAAETGIA-KPVLLGREEDVRDLASKLNV--SL------DGVEILNPE
-TS-PKLGEYVKRYLAIRKGK-RVTEAIARRIL--RKPLFYGAMMVGVGDADGMVAGAVS
-LTANVIRAGLLLIGLEKDISVPSSFFIMETNN----RNV------GEDGVLIFADAAVN
PDPTPEQLADIAVASARSARRLLGW-EPRVALLSFSTKGS-AAHPMVDKVAEAVKIAKSK
A-----PDLAIDGEMQADAALIPEVARRKIKTGLGPVAGRANVLIFPDLDAGNIAYKLVQ
HVCGAKAYGPILQGFSKPISDLSRGAKADEIVGVIAVVNLLSMTEH--------------
---
>WP_041978521.1|Acidobacteria-Blastocatellia-Blastocatellales-Pyrinomonadaceae-Pyrinomonas-Pyrinomonas_methylaliphatogenes WP_041978521.1 phosphate acetyltransferase [Pyrinomonas methylaliphatogenes]CDM66979.1 phosphotransacetylase [Pyrinomonas methylali
------------------------------------------------------------
------------------------------------------------------------
------------------------------------------------------------
------------------------------------------------------------
-------------------------------------MVDVLKRIRQRAAADPQHIVLPE
GE-DPRTIVAAATCLRERLA-RLTLLGDVERIREKAREVDA--DL------TGAEIFDHR
-RA-PDFEKMAMLYYELRRAK-GVTFDEARRAV--EDPLYYGDLMVRAGRADGSVAGATN
-TTAHTVRAALHCIGLRAGFKIVSSFFVMVVPK----KEF------GADGALIYADCGVV
IEPSAAELAEIAIASAESCRALLGV-EPRIAMLSFSTKGS-ASHRLIDKVVEATRTVRAR
A-----PELLVDGELQADAALIPQVAQSKAPG--SPVAGRANVLIFPDLQAGNIAYKLTE
RLAGATAIGPILQGLDRPANDLSRGCKAEDIVDAIAITAVQAQARKGAG-----------
---
>WP_149265905.1|Deferribacteres-Deferribacteres-Deferribacterales-Deferribacteraceae-Deferribacter-Deferribacter_autotrophicus WP_149265905.1 phosphate acetyltransferase [Deferribacter autotrophicus]KAA0258348.1 phosphate acetyltransferase [Deferribacter
------------------------------------------------------------
------------------------------------------------------------
------------------------------------------------------------
------------------------------------------------------------
--------------------------------------MSLMQEYWEKAKELKKTIVLPE
GN-DERTIDAANTLVKNGLA-NVIVLGNEDELKGKLK--------------NDIQIINPE
-NS-KYLKEFAAAYYEKRKNK-GITEEEALNTM--KDVNYFGCMLVEKGYADGAVTGARH
-TTADVLRAAIRVIGTKPGMNNISSCFIMVTPK----KEF------GKDGAVLFADCAVN
PNPDARVLAEIAIATADSCRAFLGE-EPRVAMLSFSTKGS-AKHPDVEKVIEATKIVKEL
A-----PELNVDGELQADAALIKSVGERKAPG--SDVAGSANVLIFPDLDAGNIAYKLVE
RVASAEAIGPIIQGLKKPVNDLSRGCKYMDIVNVAVITSLQAQ-----------------
---
>OHE68000.1|Spirochaetes-Spirochaetia-Spirochaetales-Spirochaetaceae-Treponema-Treponema_sp._GWC1_61_84 OHE68000.1 hypothetical protein A2001_15075 [Treponema sp. GWC1_61_84]
------------------------------------------------------------
------------------------------------------------------------
------------------------------------------------------------
------------------------------------------------------------
--------------------------------------MNIMEYLEDKAKKKVKRIVFPE
GA-NHSVIAAAKELSDRGLI-EPVLVTNTE------------------------------
-SD-SRLPRYIQKYCEEH----EMPYAVGKKII--SQPLYFSAMIVKEGEADGMVAGIEH
-ATEEVIMASELIFGLKENVTVPSSFYLLDIPA----WKG------SQDGLMIFSDPSMN
PDPTPTELADIAYTTAHSARDLFGW-EPKVALLSFSTKGS-ADHPDVRKIQDACECLKLK
K-----CDFLFDGELQADAAVNKAIGLKKTKGE-SPVAGDANILIFPDLDACNIGSKLVQ
QFTGAKFYGPILQGFRFPVSDLSRGATSDDIIGSALIIAAQESGWRKEK-----------
---
>OLD28003.1|Acidobacteria-root-root-root-root-Acidobacteria_bacterium_13_1_40CM_3_55_6 OLD28003.1 phosphate acetyltransferase [Acidobacteria bacterium 13_1_40CM_3_55_6]
------------------------------------------------------------
------------------------------------------------------------
------------------------------------------------------------
------------------------------------------------------------
--------------------------------------MSILDQIRQRAASNPQHIVLPE
GE-DPRTAVAASFATRQRLA-RITILGDEEKVRAAARQAGA--DL------GGIELIDHR
-RA-GDFEKMVSLLYERRRAR-GMMIDEARNAL--RDPLYYGNLMIRAGRADGSVAGATN
-TTSHTVRAALHCIGVRPGFKLVSSFFLMALRD----QSL------GSNGAMIFADCGVV
IEPSAAELAEIAIASADSCRALLGA-EPRVAMLSFSTKGS-ASHRLIDKVVEATRTVRAR
AP---EPEIEIDGELQADAALVPAIAQSKAPG--SIVGGRANVLIFPDLQSGNIAYKLTE
RLAGATAIGPILQGLDRPANDLSRGCKAEDIVDAIAITAVQAQARRAVR-----------
---
>WP_026806007.1|Proteobacteria-Epsilonproteobacteria-Campylobacterales-Campylobacteraceae-Aliarcobacter-Aliarcobacter_faecis WP_026806007.1 phosphate acetyltransferase [Aliiarcobacter faecis]
------------------------------------------------------------
------------------------------------------------------------
------------------------------------------------------------
------------------------------------------------------------
--------------------------------------MSLIDSIKAKAKENLRTIVLPE
SE-DERVLKATEQVLNDKTA-KVVLIGNEETIKADALKCGA--KI------DGATIVDPK
-KF-ANIDKYIDELVELRKSK-NLSRDEATNLML-NEPRFFGCMMVRLGDADGLVAGSNS
-PTADVLKAAIQVIKTAPGINTVSSTFVMETAD----KKF------GDNGLILFADCAVI
PEPNSEQLADIASATAATAASVVGL-EPRVAMLSFSTKGS-ASHPLVDKVTKACEILTSR
N-----VNFQFDGELQADAAIVESIGVKKAPN--SKVAGKANVLVFPDLQAGNIGYKLVQ
RFANAEAHGPIIQGLNKPVNDLSRGCSVEDISNLVAITATQIK-----------------
---
>OHB67787.1|Planctomycetes-root-root-root-root-Planctomycetes_bacterium_RBG_13_60_9 OHB67787.1 phosphate acetyltransferase [Planctomycetes bacterium RBG_13_60_9]
------------------------------------------------------------
------------------------------------------------------------
------------------------------------------------------------
------------------------------------------------------------
--------------------------------------MDIIEVFKAKARGKNLSVALPE
GR-DERVIQAARRLRDEDIA-RPIVLGTPQQIEAATRKAGV--GL------DGIVTIDPQ
-AN-GKLDVYAQQYSARRQ---GITPAVARNVV--RKPLFYAGMMVASGDADTAVGGVAS
-ATATLIQAGVLTVGLLPGIKTPSSYFLMIVPD----FLG------QKDKAFIFADCAVN
VDPTPEQLADIALASAVSARRILGE-EPRVAMLSFSTQGS-ASGPCVNKVKEALVIARAR
E-----PTLAIDGEFQADSALVPRVAAKKVKGE-SLVAGRANVIVFPDLNSGNIAYKLTQ
HLGGARAIGPFLQGFAKPITDLSRGATVDDIVATVVLTLGQLL-----------------
---
>WP_158433612.1|Firmicutes-Clostridia-Clostridiales-Lachnospiraceae-root-Lachnospiraceae_bacterium WP_158433612.1 phosphate acetyltransferase [Lachnospiraceae bacterium]
------------------------------------------------------------
------------------------------------------------------------
------------------------------------------------------------
------------------------------------------------------------
--------------------------------------MAIIDVLKEKAKADKKTIVLPE
SE-DRRTYEAAAKILKEGIA-DIILVGSEEDVKKNGE--GL--DL------TGIKVVDPA
-TS-DRTAAYIDKLVELRSKK-GMTPEQAKEILL-NQYLYYGVMMVKMGDADGMVSGACH
-STADTLRPCLQILKTKPGTKLVSAFFLMEVPN----CEF------GENGTFVFADCGLN
QDPTPEELAAIAASSAESFRSLVGA-EPKVAFLSHSTKGS-AKHALVDKVVEATKIAKEQ
N-----PDLKLDGEMQLDAAIVPSVGAAKAPD--SDVAGKANVLIFPNLDAGNIGYKLVQ
RLAKAEAYGPVTQGIAAPVNDLSRGCSADDIVGVVAITAVQCQNK---------------
---
>WP_053941906.1|Proteobacteria-Epsilonproteobacteria-Campylobacterales-Helicobacteraceae-Helicobacter-Helicobacter_ailurogastricus WP_053941906.1 phosphate acetyltransferase [Helicobacter ailurogastricus]CRF41809.1 Phosphate acetyltransferase [Helicobact
---------MAKGILVLAPSE----LEQEALEFLQALCEHYGKSVCVFAPTKDLKHGVCE
L---------------------------LFTNKEAFFTHILNLYAPLRAAHDYVLMGACP
FKDRLNHFTESQK-LYS-------------NLEEDLARHLNLVVVQ-VLKNGGAQMGFAT
KYWQQV----------------------------------GILSPLFLTQGPTDTAN---
--------ALDLSTP--LEQAKEAFNALEGAKPTCLSPLAFQQQILERAKSNLKTIVLPE
SG-DARILKAAHAILQLKAA-KLILLGQKDKVDRDAKDLGL--DL------KDTPILDPK
-TS-PLLDEFANTLYELRKSK-GLSLEEAQKLI--KTPTYFGTMLVHLGHADGMVSGATH
-TTADTVRPALQIIKLAPGNNLVSSVFFMCL----------------ETKVYVFGDCAIN
PNPNSAELAQIALASAKTAKA-FGF-DPKVAMLSYSTGTS-GKGPDVDQVAKAVQIAKEM
D-----GTLALDGPLQFDASVDVATGSKKMPG--SPVAGHANVFIFPDLDAGNIAYKAVQ
RCAHTLAIGPVLQGLKKPVNDLSRGCLVEDVINTIIITAIQAQGL---------------
---
>WP_142931504.1|Proteobacteria-Epsilonproteobacteria-Campylobacterales-Campylobacteraceae-Campylobacter-Campylobacter_sp._MIT_12-8780 WP_142931504.1 phosphate acetyltransferase [Campylobacter sp. MIT 12-8780]TQR40610.1 phosphate acetyltransferase [Campyl
---------M-RSLYLIRSDQ-KEINLKISTQLLENLCKKH-KNLALFCPVVSE-DTIET
LKNLITKFKLKQDLASVYSFNFQNGTKQYNDDQNLFTDKIINDYENLKANYDFVFVVGFS
RFGILGSF----------------------EINTRLAKELNTPIYA-IVDKNNAKM--CD
DYLQKRLESKNFVIIDEW----FN------------------------------------
-----------------------QENVKELDDYTFLTPNRFRYKLIQSAKKDKKIVVLPE
SD-DDRIIEASGILLEQEVV-DLILLGNEKEVKERANRLGV--DL------KNAQILDPK
-NS-PFHDEFANTLYEARKAK-GMSLEEAKKLV--LDRTFFGTLLVHAQKADAMVSGAST
-TTAETIRPALQLIKTKPNVKTVSGMFFMSL----------------EDRLLVFADCAVT
PNPTPEQIAEIAYTSASTAKA-FGL-DPKVAILSYSSGSS-GSGISVEASKEALKIAKER
Y-----PELCVDGPLQFDAAYDPLTAKSKMPG--SKVAGYANVFVFPDLNAANIGYKAVQ
RTAGALAIGPILQGLKKPVNDLSRGCLVDDVVNTVILSAIQAQDN---------------
---
>WP_022851180.1|Deferribacteres-Deferribacteres-Deferribacterales-Deferribacteraceae-Geovibrio-Geovibrio_sp._L21-Ace-BES WP_022851180.1 phosphate acetyltransferase [Geovibrio sp. L21-Ace-BES]
------------------------------------------------------------
------------------------------------------------------------
------------------------------------------------------------
------------------------------------------------------------
--------------------------------------MSLMNKFWDIAKTRNKTIVLPE
GN-DERTVDAANAIVENGLA-KVIVLGKVDEVESLFKEKGY--EV-------RCEIIDPE
-TS-PYLQDFARAYYEKRKAK-GMTEVEALEAM--KDVLYFGSMLVESGRADGAVTGACH
-TTGDVLKAAIRVIGTKAGMKTVSSCFIMVTPK----PEF------GKEGAVLFADCAVN
PNPDSRTLAEIANATADSCKAFLEV-DPKVALLSFSTKGS-AAHPDIDKVTEALKIAKEM
N-----PELAIDGELQADAALLANVGAKKAPG--SDVAGQANVLVFPDLDAGNIGYKLVE
RVAGAEAIGPIIQGLAKPVNDLSRGCKYMDIVNVAAITAVQAD-----------------
---
>KXG77221.1|Firmicutes-Clostridia-Thermosediminibacterales-Thermosediminibacteraceae-Fervidicola-Fervidicola_ferrireducens KXG77221.1 Phosphate acetyltransferase [Fervidicola ferrireducens]
------------------------------------------------------------
------------------------------------------------------------
------------------------------------------------------------
------------------------------------------------------------
------------------------------------------------------------
------------------------------------------------------------
-----------------------MTEEKAEELV--KDPIWFGTMMVKANDVDGMVAGAIT
-ATADVFRPAFQVIKTAPGVSVVSSAFMMVVPN----CEY------GANGVILFADCAIN
PNPDARQLAEIAIASSRTWKALMDE-EPYIAMLSFSTRGS-AQHEMVDKVVEATRLLKEK
A-----PELKVDGELQADAALVPKVAKTKAPD--STVAGKANILIFPDLNAGNIGYKLVQ
RLAKAEAVGPISQGLAKPINDLSRGCSVDDIVNVAAITALQATSADL-------------
---
>WP_012109018.1|Proteobacteria-Epsilonproteobacteria-Campylobacterales-Campylobacteraceae-Campylobacter-Campylobacter_hominis WP_012109018.1 phosphate acetyltransferase [Campylobacter hominis]ABS51091.1 phosphate acetyltransferase (Phosphotransacetylase)
---------M-NGIFVLAQNE----VAKNLAFLPKVLTSNF-VKI---------------
-----TKLQIKE-----------------GEQNSAVLKKYIKDFNELSAKNDFVV-----
---VIGADF-----------------IDKIGFNAKIANVLNLPIIS-VCDSENSA-----
----------------------------------------KTVGEILKENKSNDFAKVYN
EICDFGNFKFKIQQI--EQNPEIFINELNSNSVNIVTPLKFETKLYEMAAKNVKRVVLPE
SD-DDRILKAADIVLKSNAV-EITLLGKKDEISKRAKELDL--NL------SNAQIIDPE
-NN-EFLNEFANTLYELRKAK-GMDLKKAQKLV--RDRTYFGTMLVYCGKCDAMVSGAST
-TTAETIRPALQTIKMKPGVSTVSGAFLICL----------------DTNVLLFADCAIT
PNPTVDQLAAITISSANTAKA-FGI-DPKVAMLSYSTGTS-GSGEDVDFVVNATAKVREL
A-----PNLNVEGPLQFDAAIDKTVAKKKMPD--SKVAGKANVFIFPNLNCGNICYKAVQ
RTSGALAIGPILQGLKKPVNDLSRGCLVKDVINTILISAIQAGDN---------------
---
>WP_043925212.1|Firmicutes-Bacilli-Bacillales-Bacillaceae-Bacillus-Bacillus_haynesii WP_043925212.1 phosphate acetyltransferase [Bacillus haynesii]EWH23783.1 phosphotransacetylase [Bacillus haynesii]
---------M--------------------------------------------------
------------------------------------------------------------
------------------------------------------------------------
------------------------------------------------------------
--------------------------------------ADLFTTVQEKVAGKGVKIVFPE
GL-DERILKAVNDLAGNNVL-KPILVGNEQEIKDKANGLNL--TL------EGVDIYDPH
-TY-EGMEDLVQAFVERRKGK--ATEEQARQIL--LDENYFGTMLVYKGLADGLVSGAAH
-STADTVRPALQIIKTKEGVKKTSGVFIMAR----------------GDEQYVFADCAIN
IAPDSQDLAEIAIESANTAKM-FNI-DPRVAMLSFSTKGS-AKSDETEKVANAVAIAKEK
A-----PELTLDGEFQFDAAFVPSVAEKKAPD--SVIKGDANVFVFPSLEAGNIGYKIAQ
RLGNFEAVGPILQGLNMPVNDLSRGCNAEDVYNLGLITAVQAL-----------------
---
>PIZ76569.1|Candidatus_Peregrinibacteria-root-root-root-root-Candidatus_Peregrinibacteria_bacterium_CG_4_10_14_0_2_um_filter_41_8 PIZ76569.1 phosphate acetyltransferase [Candidatus Peregrinibacteria bacterium CG_4_10_14_0_2_um_filter_41_8]PJC37655.1 phos
---------M--------------------------------------------------
------------------------------------------------------------
------------------------------------------------------------
------------------------------------------------------------
--------------------------------------QNFLSKIKTKASSNPQRIIFPE
ALLDERILQAAQLIVTEKLA-KVFLLGDRLRLEPLLNQY----DL------VEGEFLECV
-DW-RYKDQFAATYAELRKHK-HVTLSEATSLM--TDVNHYGTMLVYEGMVDGMISGTTF
-TTAQTVRPALELLVAKDDFARVSGFFFLVM----------------DEKVYMFADCAIN
IDPSPEDLAGIALDTAKTAKQ-FGI-IPKVAMLSFSTHSS-ATHPLVEKVKLATSLVKSK
A-----PDLLIDGDIQVDAAMVPSVASKKAPN--SPLQGDANILIFPSLEAGNIGYKLVE
RLAGAKAIGPILQGLTRPVNDLSRGCNFMDIANLAAITTVQAQLSK--------------
---
>WP_134228812.1|Firmicutes-Bacilli-Bacillales-Bacillaceae-Alkalihalobacillus-Alkalihalobacillus_halodurans WP_134228812.1 phosphate acetyltransferase [Bacillus halodurans]TES57371.1 phosphate acetyltransferase [Bacillus halodurans]
MNKPRRNRKV--------------------------------------------------
------------------------------------------------------------
------------------------------------------------------------
------------------------------------------------------------
--------------------------------------SDLFRNIQEQVKRHQPTIVLPE
GT-DERILEAAANLAKDEVV-KPILVGNVADIQARASELNI--DL------GSVEIIDPK
-SY-EAFDDMVHAFVERRKGK--ETEETAREKL--VDVNYFGTMLVYTGVADGLVSGAAH
-STGDTVRPALQIIKTQPGIKRTSGVFIMVK----------------EDQKLVFADCAIN
IAPTAEDLAEIAVATAETAKV-FDI-DPKVAMLSFSTKGS-AVSPETEKVAEATKLAQEA
R-----SDLVIDGEFQFDAAFVPAVAQKKAPE--SPLKGEANVFVFPSLESGNIGYKIAQ
RLGGYEAIGPILQGLNQPVNDLSRGCNASDVYKLSLITALQAINQKGDNN----------
---
>PIR55017.1|Candidatus_Peregrinibacteria-root-root-root-root-Candidatus_Peregrinibacteria_bacterium_CG10_big_fil_rev_8_21_14_0_10_36_19 PIR55017.1 phosphate acetyltransferase [Candidatus Peregrinibacteria bacterium CG10_big_fil_rev_8_21_14_0_10_36_19]
---------M--------------------------------------------------
------------------------------------------------------------
------------------------------------------------------------
------------------------------------------------------------
--------------------------------------HNFIKKIRAQARKMNKHIVLPE
GT-EERILRATEEIIREEIA-QITLIGPESTIKNKAKELKLHINW------NEVNIIDPK
-KS-KLTEKYAKALYEARKEK-GLTQKQAQELV--QDMNYFGTMMVHLNDVDGMVTGTTY
-STADSIRPALQIIKTKEKFHKVSGIFFMVL----------------ENQLLLFADTAIT
VQPNSHDLVDIAIDTAETAQK-FGI-IPKVALLSFSTNGS-ADHPEVDTIKEAVSMIKYK
R-----PDLLVDGEMQVDAALVPKVAEKKCPK--SPLKGSANVLIFPDLASANIAYKLVE
RLGKAKAIGPLLQGLKKPVNDLSRGCDYKDIVNVTAFTVCECEDDQ--------------
---
>OGO03363.1|Chloroflexi-root-root-root-root-Chloroflexi_bacterium_RBG_13_52_14 OGO03363.1 phosphate acetyltransferase [Chloroflexi bacterium RBG_13_52_14]
------------------------------------------------------------
------------------------------------------------------------
------------------------------------------------------------
------------------------------------------------------------
--------------------------------------MDLMKVLEAKAKARCCRVVYPE
AA-DPKIVEAARITLTRGIA-KPVLLGSAENIASS----GI--DL------TGMEIINPK
-TS-AKVQRYAEAYAKSE----SFPVSSITKML--VEPLNYGAMMVRMGDADAMVAGLTH
-TTEEVILASEMLVGMLDGVSTPSSFFIMQVPN----WDG------GEEGLIVFADCAVV
TNPSAQELAEVAITTASSVKGLLGW-EPRVAMLSFSTKGS-GTHPDVDKVVEAVRIARQQ
E-----PRLLVDGEMQGDSALVPSVAAKKIKGE-SKVGGRANILIFPDLDAGNISYKLVQ
RLAKAAAYGPVLQGFAKPVSDLSRGASVDDIVGVTIIVGARAK-----------------
---
>WP_007952394.1|Firmicutes-Negativicutes-Selenomonadales-Sporomusaceae-Pelosinus-Pelosinus_fermentans WP_007952394.1 phosphate acetyltransferase [Pelosinus fermentans]OAM92966.1 phosphate acetyltransferase [Pelosinus fermentans DSM 17108]SDQ62486.1 phos
------------------------------------------------------------
------------------------------------------------------------
------------------------------------------------------------
------------------------------------------------------------
--------------------------------------MSFIDKMKQKAKLSKKKIVLPE
GT-DLRVLTAASVAAAEGLA-EIILVGSKEEILKAAG--NI--DL------SQVTIIDVE
-AA-EKREEYAQGFYELRKSK-GLTIEEARETM--KDPVYFGNMMIKHNDADGLVSGAIH
-STADTLRPALQIIKTAPGTSLVSSFFIMVIPD----CEY------GEDGVFLFSDCGLN
ENPNAEQLSEIAISSANTMQNLLGI-TPSVAMLSYSTYGS-ANSVLTQKVVQATALAKQK
A-----PALLIDGEMQVDAALVASTAKLKAPN--STVAGKANVLIFPDLNAGNIGYKLVE
RLAKAQAYGPVTQGLAKPINDLSRGCKAEDIVGVIAMTAVQAQA----------------
---
>PKN28339.1|Proteobacteria-Deltaproteobacteria-root-root-root-Deltaproteobacteria_bacterium_HGW-Deltaproteobacteria-21 PKN28339.1 phosphate acetyltransferase [Deltaproteobacteria bacterium HGW-Deltaproteobacteria-21]
------------------------------------------------------------
------------------------------------------------------------
------------------------------------------------------------
------------------------------------------------------------
-----------------------------------------MEQLRARARANPQRVVFPE
AG-EEKILRAVCEIRDQGLA-RPMLIGKPDVISVQAQGMGV--SL------EAIQIIDHT
-AQ-ETVERFAEAFGKVNS---DFPASAIKRKL--RDPLMFAAMMVRLDEADCMVAGLSH
-TTGEVIMASEMIIGLQEGISTVSSTGILVIPG----YEG------PEGSLLGIADCAVC
PAPGSQELADIAISTADTIRTLLGW-EPRVALLSFSTKGS-AGHERVDTVLKALEMVRER
R-----PDILIDGELQLDAAIAPEVADKKVKGE-SPVAGKANILIFPNLESGNIGVKLVQ
QFAHAVAYGPLLQGFAKTVSDLSRGAPVEEIIGAVTMAVVRAQNQRNVQ-----------
---
>WP_058258457.1|Firmicutes-Clostridia-Clostridiales-Lachnospiraceae-Herbinix-Herbinix_luporum WP_058258457.1 phosphate acetyltransferase [Herbinix luporum]CUH93193.1 Phosphate acetyltransferase [Herbinix luporum]
------------------------------------------------------------
------------------------------------------------------------
------------------------------------------------------------
------------------------------------------------------------
--------------------------------------MGFIDDIKAKAKQNKKTIVLPE
TG-DRRTLEAANTIILEGLA-DIVLIGNEDEIIKGAE--GL--DL------SKATIIDPV
-KS-DKLESYIELLVELRKNK-GMTPDKARELLT-QQPLYFGVTMVKAGDADGMVAGAVH
-STADVLRAALQVIKTAPGTKLVSAFFLMAVPN----CEY------GANGTFIFADSGLV
QNPSSEELAEIAASSAKSFEVLVQE-EPVVAMLSHSTKGS-AKHPDVDKVVEATRIAKEN
Y-----PNIKLDGELQLDAAIVPSVGASKAPD--SDVAGKANVLVFPDLDAGNIGYKLVQ
RLAKAEAYGPITQGLARPVNDLSRGCSADDIVGVVAITAVQAQANN--------------
---
>TKJ33190.1|Planctomycetes-root-root-root-root-Planctomycetes_bacterium_B3_Pla TKJ33190.1 phosphate acetyltransferase [Planctomycetes bacterium B3_Pla]
------------------------------------------------------------
------------------------------------------------------------
------------------------------------------------------------
------------------------------------------------------------
--------------------------------------MDIVSSFRRRVKGKNLSVVLPE
GR-DERIIQVARILRDEQIA-RPIVLGKPEQIESAKAKAGV--SL------DDIRSINPK
-TS-DKLDYYAEQYSRQRD---GISIAIARRVV--VKPLFYAGMMVGCGDADASVGGVAG
-ATATVIQAGILTVGLTPGIKTPSSYFLMTIPD----FLG------EKDKAFIYADCAVN
IEPTAEQLADIALASAHSAKNLLSQ-EPRVAMLSFSTKGS-AASPSVDKVKEALKIAQAR
E-----PELAIDGEFQLDSAIVPAVAARKVKDD-SAVAGRANVIIFPDLNSGNIAYKLTQ
YMAGAQAIGPFLQGFAKPIADLSRGASVEDIVATVVLTLGQLLEDANANKKGQELRTVKG
-QS
>TVQ41248.1|Spirochaetes-Spirochaetia-Spirochaetales-Spirochaetaceae-root-Spirochaetaceae_bacterium TVQ41248.1 phosphate acetyltransferase [Spirochaetaceae bacterium]
------------------------------------------------------------
------------------------------------------------------------
------------------------------------------------------------
------------------------------------------------------------
--------------------------------------MGFTERMKVKARALQRALVLPE
GT-EPRTLQAARILVDEKLAGQVTLLGRSDAIAGAARAEGV--DL------SGIRVVDPA
-GS-EQLEQYATEYHELRKQK-GITSDSARAAI--VEPLKWGAMMVRLGDAHAMVAGAES
-ATAAVLLASFTIIKTSPGTKFASSCFVMQMPD----ASW------GVDGHMIFSDCATI
PDPSAEQLAEIAIAAADSCRSFLEV-EPAVALLSFSTRGS-AKHPDVDKVTEALKLTRDK
R-----PDLNIDGELQADAALVAAVGQKKAPG--SKVAGMANVLVFPDLNSGNIAYKLVQ
RLAKAEAYGPFLQGFAKPVSDLSRGCSVQDIVNTSAATLCQGG-----------------
---
>WP_125140511.1|Firmicutes-Clostridia-Clostridiales-Clostridiaceae-Clostridium-Clostridium_transplantifaecale WP_125140511.1 phosphate acetyltransferase [Clostridium transplantifaecale]
------------------------------------------------------------
------------------------------------------------------------
------------------------------------------------------------
------------------------------------------------------------
--------------------------------------MAFIDLMKEKAKQDKQTIVLPE
SK-DKRTLIAAAKILEEGTA-DLIMVGKEEKILDGAGWLEV--DL------TGIKVVDPD
-LD-PNFENYANTLFELRKHK-GMTLEKAKELLK-NDYITYGVMMVKEKDADGLVAGACH
-ATADTLRPALQILKTAPGTELVSGFFIMDVPN----CEF------GYNGTFLFADCGLN
QDPTAEELAAIADSSAKSFRALVGE-KPTIAMLSHSTKGS-AHHALVDKVIRATEIAHEK
Y-----PQLDLDGELQLDAAIVPEVAKSKAKG--SEVAGNANVLIFPNLDCGNIGYKLVQ
RLAKAEAYGPMLQGISRPVNDLSRGCSAEDIVGVVALTAVQAQMS---------------
---
>OYT67600.1|Thaumarchaeota-root-root-root-root-Thaumarchaeota_archaeon_ex4484_121 OYT67600.1 phosphate acetyltransferase [Thaumarchaeota archaeon ex4484_121]
------------------------------------------------------------
------------------------------------------------------------
------------------------------------------------------------
------------------------------------------------------------
--------------------------------------MSIPPRILERARGNRRRIVFPE
SL-DERILRAAAEAASKDLC-IPVLVGDYAEIAGRAEKLGI--DL------SGIELIDPT
-RF-ERFSEYVKSYVEMR----GRSERIARRVL--SKPVYFAAMMVRMGDADAVVAGAST
-ITATVIRAGRLILGLQEGISVPSSFFLMDVPG----F----------DRLLFFADAAVN
PDPSPEQLADIAIATGRSYKAILGL-EPRIALLSFSTKGS-ASHPMVDKVVKAVEIAKDK
A-----PDLMIDGELQADAALIPEIAERKVREE-SSVAGKANVLIFPDLNSGNIGYKLVQ
HLARARAYGPILQGFRKPISDLSRGAKVEDIVGSIAILAAQ-------------------
---
>WP_015050112.1|Firmicutes-Clostridia-Thermoanaerobacterales-Thermoanaerobacteraceae-Thermacetogenium-Thermacetogenium_phaeum WP_015050112.1 phosphate acetyltransferase [Thermacetogenium phaeum]AFV11231.1 phosphate acetyltransferase Pta [Thermacetogenium
---------M--------------------------------------------------
------------------------------------------------------------
------------------------------------------------------------
------------------------------------------------------------
--------------------------------ATVAPKNAVMERVWSMARKGQKRIVLPE
TE-DERTLQAAEMIEKANLG-RVILLGKEDEVRRKAKEAGA--NI------DNIPVIDPE
-KY-EKFEEYAQKLLEIRKGK-IASIDDARNLL--KNYLYFGVTMVKLDDADGMVAGAVN
-TSADVERPAFQIIKTAPGISIASAYFAMIVPD----CPY------GEKGFFLYADSGGH
PNPTAEELADIAITTCMTMKNIFGVEEPRAAMLSYSTKGS-ASHPIVDKVIEATKIANKK
R-----PDLLIDGELQGDAALVPEIGRKKAPG--SPVAGRANILIFPDLNAGNIAYKLTE
RLAKAEAYGPLLQGLDKPVNDLSRGCKATDIVNVAAIVAVKAMVPYGKRD----------
---
>OGD12114.1|Candidatus_Aminicenantes-root-root-root-root-Candidatus_Aminicenantes_bacterium_RBG_16_66_30 OGD12114.1 phosphate acetyltransferase [Candidatus Aminicenantes bacterium RBG_16_66_30]
---------M--------------------------------------------------
------------------------------------------------------------
------------------------------------------------------------
------------------------------------------------------------
-------------------------------------PNTFIPDIRKKAAQKFLRVAFPD
AE-DARTLKAALALKDGKIA-EPWLVGNPAAIAKIAQDNGL--AL------GAIPVIDPL
-AS-EWKSDLAGLLYEKRKAK-GWTPEQAAEAA--QSPLYFAGLLLETGKVGAVVGGNIS
-STGDVIRAAIHTVGTAPGISTVSSYFIMVFPE----------------KLLCFADCAVV
PNPTDAQLADIALTSAKNFHAVTGE-EPRVAMLSFSTKGS-AAHADVDKVVSATKIAKDK
A-----PHLLLDGEMQADAALVASVGERKCKG--SPVAGKANVLVFPDLDAGNIGYKLTE
RLAGAEAVGPIVQGLNKPFCDLSRGCSVDDMVNVAAICSLMA------------------
---
>WP_060686168.1|Bacteroidetes-Cytophagia-Cytophagales-Persicobacteraceae-Persicobacter-Persicobacter_sp._JZB09 WP_060686168.1 phosphate acetyltransferase [Persicobacter sp. JZB09]
------------------------------------------------------------
------------------------------------------------------------
------------------------------------------------------------
------------------------------------------------------------
--------------------------------------MSLIEKIKENAKKYNKRIVLPE
GE-EERTLQAADQIAAEGLA-QIILIGNPNTIQEEAGRLGLN-NL------DKVTIIDPT
-NH-DKKQAYTELLLDLRKSK-GLTEEQASKLV--ENPLYLATLMIKAGDADGEVAGAQN
-ATGDVLRPAFQVVKTKPGISVVSGAFVMILPN----DTY------GQDGLMVFADCAVT
PNPDAKQLAQIAVSSAETAKAIAKI-DPKVAMLSFSTKGS-AKHEFVDKVTEATALAKAL
A-----PDLKIDGELQADAAIVEAVGASKAPG--SEIAGQANVLVFPDLQSGNIGYKLVQ
RLAGAEAIGPVLQGMAAPINDLSRGCSVNDIVNLVAITANQAAEA---------------
---
>OGC04538.1|root-root-root-root-root-candidate_division_WOR-1_bacterium_RIFCSPLOWO2_02_FULL_46_20 OGC04538.1 phosphate acetyltransferase [candidate division WOR-1 bacterium RIFCSPLOWO2_02_FULL_46_20]OGC09319.1 phosphate acetyltransferase [candidate divis
------------------------------------------------------------
------------------------------------------------------------
------------------------------------------------------------
------------------------------------------------------------
--------------------------------------MDFVNEVWHKAKRLNKIIVLPE
AN-DIRILKATELIQKGKIA-NICLIGKEGEVNKLAAENDI--DL------GGVKIITPR
-QH-PRLDQYTQILKDKRKHK-GMTIEKARNLLT-DDYPYFAAMMVDQGEADGLVSGANH
-FTSETIKATVECIGLAPGQSIISSFFVMLLSE----RSL------VKDGILFFADCGVM
PNPSAEQLANIAIQTAASYEKLIGR-EPRVAMLSFSTKTS-AVHPDVDKVIKATEIAKKK
M-----PDLILDGELQLDAALVPRVAQKKAPD--SPVAGRANILIFPDLDAGNIGYKLTE
RLAQAKALGPIFQGEARPVNDLSRGCSIDDIVNVVAITAVQAR-----------------
---
>WP_092259852.1|Actinobacteria-Actinobacteria-Corynebacteriales-Corynebacteriaceae-Corynebacterium-Corynebacterium_cystitidis WP_092259852.1 phosphate acetyltransferase [Corynebacterium cystitidis]SES16352.1 phosphotransacetylase [Corynebacterium cystiti
---------MADK----------------RSALITVINRNF-EGI---------------
------------------------------------------NLEALAQQHDLNLIRLYD
YNDSVGDIYAAKP-LADGP--ALVVGTGSLTFDGDVAAALGIPLIM-VTDGDQRR-----
----------------------------SNLAAQRVAELGAVVADTVTEHELNDEAR---
-----------------------FANALAIKAPTVISEPVFQAQLLERAKAVGSHIVLPE
GE-DDRILTAADQLLRQGIA-TLTILGDPASMQARADDLGL--DL------SAATLLDYK
-NS-ELLDQFAAKFYELRQHK-GISEVDARKAV--EDVSYFGVMMVQEGLADGMVSGAVN
-TTAATLRPALQVIKTTPEASVVSSIFLMVM----------------RDRLWAFGDCAVN
PNPTAEQLGEIAVVSARTASQ-FGI-DPKVAILSYSTGSS-GAGPDVERSVAALEKAREL
N-----PELAVDGPLQFDAACDPGVAARKMPE--SPVAGHANVFVFPDLEAGNIGYKTAQ
RTGGALAVGPILQGLNKPVNDLSRGATVPDIVNTVAITAIQAGGSN--------------
---
>WP_003151012.1|Firmicutes-Bacilli-Lactobacillales-Streptococcaceae-Streptococcus-Streptococcus_pneumoniae WP_003151012.1 MULTISPECIES: phosphate acetyltransferase [Bacillales]ABS75814.1 phosphate acetyltransferase [Bacillus velezensis FZB42]AFJ63986.1 
---------M--------------------------------------------------
------------------------------------------------------------
------------------------------------------------------------
------------------------------------------------------------
--------------------------------------ADLFTKVQEKVAGKDVKIVFPE
GL-DERILVAVNNLAGNKVL-KPIVVGNKEDIQAKAKELNL--TL------DGVDIFDPH
-TY-EGMEELVQAFVERRKGK--ATEEQARKAL--LDENYFGTMLVYKGLADGLVSGAAH
-STADTVRPALQIIKTKEGVKKTSGVFIMAR----------------GDEQYVFADCAIN
IAPDSQDLAEIAIESANTAQM-FDI-DPRVAMLSFSTKGS-AKSDETDKVAEAVKIAKEK
A-----PELTLDGEFQFDAAFVPSVAEKKAPD--SDIKGDANVFVFPSLEAGNIGYKIAQ
RLGGFEAVGPILQGLNMPVNDLSRGCNAEDVYNLALITAAQAL-----------------
---
>RPJ03612.1|Candidatus_Aminicenantes-root-root-root-root-Candidatus_Aminicenantes_bacterium RPJ03612.1 phosphate acetyltransferase [Candidatus Aminicenantes bacterium]
---------M--------------------------------------------------
------------------------------------------------------------
------------------------------------------------------------
------------------------------------------------------------
-------------------------------------GNTFIPDIRDKAAKKFLKVAFPD
AE-DARTLKAALTLREKHIA-EPRLVGPAAAIEKIAKDNGL--DI------AGIPIVDPQ
-TD-AAKDELVGLLFEKRKAK-GWTLEQAAEAA--KSPLYYAGLLLATGKVGAVVGGNLS
-STGDVIRAAIHTVGTAPGISTVSSYFIMVFPE----------------KLLCYADCAVV
PNPTDAQLADIAITSAKNFQAVTGE-EPRVAMLSFSTKGS-AAHGDVDKVVRATEIAKEK
A-----PALLLDGEMQADAALIPAIGERKFKG--SPVAGKANVLIFPDLDAGNIGYKLTE
RLAGAEAVGPIVQGLNKPYCDLSRGCSADDMVNVAAICSLMA------------------
---
>WP_145467197.1|Firmicutes-Bacilli-Bacillales-Staphylococcaceae-Staphylococcus-Staphylococcus_pettenkoferi WP_145467197.1 phosphate acetyltransferase [Staphylococcus pettenkoferi]
------------------------------------------------------------
------------------------------------------------------------
------------------------------------------------------------
------------------------------------------------------------
--------------------------------------MTLLNVLQDKLSGKNIKIVLPE
GE-DERVLTAATQLHKTDYV-SPILLGNKEKVQALADDKGL--DI------SDIELIDSE
-NS-ELKDELVSAFVERRKGK--ATEEDAKEQL--KDVNYFGTMLVYTGKAEGLVSGAAH
-STGDTVRPALQIIKTKEGVSKTSGIFFMIK----------------DDKQYIFGDCAIN
PTLEAPDLAEIAVESAKSAKS-FGM-EPRIAMLSFSTKGS-AKSDDVEKVSTAVQMAQEK
IASEQMDDVVIDGEFQFDAAIMPEVAKKKAPD--AKLQGDANVFVFPSLEAGNIGYKIAQ
RLGGYDAVGPVLQGLNSPVNDLSRGCSTEDVYNLSIITAAQALQ----------------
---
>OGU45113.1|Ignavibacteriae-Ignavibacteria-root-root-root-Ignavibacteria_bacterium_GWC2_56_12 OGU45113.1 phosphate acetyltransferase [Ignavibacteria bacterium GWC2_56_12]OGU64340.1 phosphate acetyltransferase [Ignavibacteria bacterium RIFCSPHIGHO2_02_FUL
---------M--------------------------------------------------
------------------------------------------------------------
------------------------------------------------------------
------------------------------------------------------------
--------------------------------------NSLLDQITSRAKSLHKHIVLPD
AT-DERAIKAARILTDKGIA-AISLIGSDNEIRKKAQVIGI--GL------EKVRVIDPS
-TS-DKRSDFANIFFNLRKAK-GMTIDEAHTVM--QRPLFYGAMMVREGLADGSVAGSIS
-TTGDVLRAGIQAIGVADGISTVSSFFLMVFPY----------------TTYTFADCAVV
PDPTAEQLADIAIASADNHRKLTGE-APRVAMLSFSTKGS-AEHARVEKVQKATAFVRSK
R-----PDLSVDGELQLDAAIVPSVGDRKAPG--SSVAGRANVLVFPDLDAGNIGYKLAQ
RMGGAEAIGPVVQGLKKPAFDLSRGCSVEDIVNVVAINAVVGAV----------------
---
>OGA56522.1|Proteobacteria-Betaproteobacteria-root-root-root-Betaproteobacteria_bacterium_RIFCSPLOWO2_12_FULL_67_28 OGA56522.1 hypothetical protein A3F77_13660 [Betaproteobacteria bacterium RIFCSPLOWO2_12_FULL_67_28]
------------------------------------------------------------
------------------------------------------------------------
------------------------------------------------------------
------------------------------------------------------------
--------------------------------------MDILERCIARIRGRDLRVVFPE
TA-DERIVAAAERLRNEGIA-QPLLPA------------------------------EPE
-SS-ERLDAYAALYVAGRP---EANPKIARRLA--AKPLFHAGLMVKAGDAEAVVAGAAH
-SSARVIEAGLMTVGLAPGIGTPSSFFLMVLA----------------ERVLVFADCAVN
ADPDAEQLADIALASARSCRSLLEE-EPRVALLSFSTRGS-AKHARVDKVLRALAIARAR
E-----PQLAIDGEMQADAALVESVARRKIRDG-SSVAGRANVLVFPDLDAGNIAYKLTQ
YLAGARAIGPVLQGFARPMSDLSRGASVEDIVATTAIVLAQARDLITQRSANHA------
---
>OHB70434.1|Planctomycetes-root-root-root-root-Planctomycetes_bacterium_RBG_13_63_9 OHB70434.1 phosphate acetyltransferase [Planctomycetes bacterium RBG_13_63_9]
------------------------------------------------------------
------------------------------------------------------------
------------------------------------------------------------
------------------------------------------------------------
----------------------------------------MIRQLIERVHGRSLSAVLPE
GK-DARIVAAARRLKDEGIA-QPIVLGTFNEIEAAADNAGV--PL------DGISIITPA
-ES-DRLEAYAAAYARNR----GLEVKIGRRIV--KRPLYFGCMMVAEGDANTMVAGVTH
-TTASVISAGVLTVGLAKGVEIPSSFFLMIIPE----FEG------RKNHVLMYADCGVT
IAPTSAQLADIALASERSARELLSE-TPRVAMLSFSTKGS-ASHDHVDRVTEALKIAKDK
A-----SHVMIDGEFQADAAIVPAVAAKKIKEP-SSVAGRANVLIFPDLNSGNIAYKLTE
SLAGAEAIGPILQGFKKPISDLSRGATVEDIVDAVVVCLVRCLKGANAP-----------
---
>WP_147591113.1|Firmicutes-Clostridia-Clostridiales-Eubacteriaceae-Eubacterium-uncultured_Eubacterium_sp. WP_147591113.1 phosphate acetyltransferase [Eubacteriaceae bacterium]SCJ30563.1 Phosphate acetyltransferase [uncultured Eubacterium sp.]
------------------------------------------------------------
------------------------------------------------------------
------------------------------------------------------------
------------------------------------------------------------
--------------------------------------MGFIDNIKERAKKDIKTIVLPE
SM-DRRTFEAAEIILKEKIA-NLIIIGTEDVIAENSK--GL--DI------SGARIVNPY
-TF-SKTPDYIEVFYELRKSK-GMTPEQAKDLMM-NDFMYYACMMVKFGDADGVVSGACH
-STASTLKPSLQIIKTKPGTKLVSGFFVVCVPD----CEY------GADGTFVFADAGLN
QNPNPEELAAITESSAKSFEMLVGE-KPICALLSHSTKGS-AKHPDVTKVTDAVEILKKN
Y-----PHVTADGELQLDAALVPEVAKLKAPG--STVAGNANVLIFPDLDAGNIGYKLVQ
RLGKAEAYGPLTQGMAKPINDLSRGCSSSDIVGVVAITAVQAQQRKLV------------
---
>WP_092910840.1|Proteobacteria-Alphaproteobacteria-Rhizobiales-root-root-Rhizobiales_bacterium_GAS191 WP_092910840.1 phosphate acetyltransferase [Rhizobiales bacterium GAS191]SEC84051.1 phosphotransacetylase [Rhizobiales bacterium GAS191]
------------------------------------------------------------
------------------------------------------------------------
------------------------------------------------------------
------------------------------------------------------------
--------------------------------------MDILEGFKAQARRKAERIVLPE
GE-DARIRAAAAILVRERLA-QPVLIGDPAAILAAAADEGV--SL------DGVEILDPV
-TS-PHVNAYAHRLAAARE---RLSEAMAARQL--RKPLYFGAMMLEAGDVAAMVAGVAH
-PTRRVIEAGLMTVGLAEGIANPSSFMLMLVRE----PGD------GPSRPFIYADCAVT
VDPSPEELADIAIASARNAKVLIGE-EPRVALLSFSTKGS-AQHPHVDKVRRARALVQHR
E-----PSLAIDGELQVDAALSPEVAARKLKEP-SPVAGKANVLVFPDLDAANIAYKLTQ
YMGGARALGPFLQGFAKPLSDLSRGASVDDIVSTSVVVLAMAGESGR-------------
---
>WP_111292599.1|Firmicutes-Bacilli-Bacillales-Bacillaceae-Bacillus-Bacillus_safensis WP_111292599.1 phosphate acetyltransferase [Bacillus safensis]
---------M--------------------------------------------------
------------------------------------------------------------
------------------------------------------------------------
------------------------------------------------------------
--------------------------------------ADIFSTVQEKVAGKGVKIVFPE
GM-DERILTAVQKLADGKVL-QPIVVGKKQEVEAKAKELGL--TL------DGVDVYDPH
-TY-EGFEELVQAFVERRKGK--ATEEQARKAL--LDENYFGTMLVYKGLADGLVSGAAH
-STADTVRPALQIIKTKEGVKKTSGVFIMAR----------------GEEQYVFADCAIN
IAPDSQDLAEIAIESANTAKM-FDI-EPRVAMLSFSTKGS-AKSDETEKVSEAVRIAKEK
A-----PELVLDGEFQFDAAFVPSVAAKKAPD--SVIKGDASVFVFPSLEAGNIGYKIAQ
RLGNFEAVGPILQGLNQPVNDLSRGCNAEDVYNLALITSAQAL-----------------
---
>OGC11019.1|root-root-root-root-root-candidate_division_WOR-1_bacterium_RIFOXYA12_FULL_52_29 OGC11019.1 phosphate acetyltransferase [candidate division WOR-1 bacterium RIFOXYA2_FULL_51_19]OGC17093.1 phosphate acetyltransferase [candidate division WOR-1 b
------------------------------------------------------------
------------------------------------------------------------
------------------------------------------------------------
------------------------------------------------------------
--------------------------------------MDLIAEIWNKAKRLNKTIVLPE
TD-DARTLKAAELAAQSKIA-RIVLIGEADKIKKTPGAGDV--DL------SGMTIVNPL
-EH-PKLDKYIQVLKDKRAAK-GMTIEKARQLLT-RDYPYFGAMLIDQGEADGMVSGATH
-TTADTLRATIDCIGKGAGQSIISSYFVMIMPD----KTF------GEEGIIFFADCGVV
PNPTAEQLADIAIQTADQFVKLVGR-EPRVAMLSFSTKTS-AVHPDVDKVINATKIAKEK
K-----PNLLLDGELQLDAAIVPEIGSRKAPG--SIVAGRANVLIFPDLDAGNIGYKLTQ
RLAKAQAFGPILQGEAKPVNDLSRGCSVEDILNVIAITAVQAQ-----------------
---
>WP_066519318.1|Firmicutes-Clostridia-Clostridiales-Christensenellaceae-Christensenella-Christensenella_minuta WP_066519318.1 phosphate acetyltransferase [Christensenella minuta]AYH41662.1 phosphate acetyltransferase [Christensenella minuta]OAQ43429.1 p
------------------------------------------------------------
------------------------------------------------------------
------------------------------------------------------------
------------------------------------------------------------
--------------------------------------MSLMDKIKDKAKSVKKNIVLPE
GS-EPRTIEAAAKIAEQGIA-NVILLGDEKEIEA-ANTKKA--DL------SGTTIINPA
-NS-PKLQEYADMFYEMRKKK-GITPEQALETA--KDPLYYAVLMIKANDADGMVSGAIH
-STGDTLRPALQVIKTKPGVPIVSSCFIMEHPD----SKW------GQDGVMVFADCAVN
IDPNAEELAAIAVASADSAKDLAGIDDPKIAMLSFSTKNS-AKHEHVDKVIEATKLAKEM
A-----PELNIDGELQADAALIEAVGQLKSPG--SKVAGHANVLIFPDIQAGNIGYKLVQ
RLGGAEAIGPICQGLARPVNDLSRGCSVEDIVSVVAITAVQAQSF---------------
---
>WP_034364985.1|Proteobacteria-Epsilonproteobacteria-Campylobacterales-Helicobacteraceae-Helicobacter-Helicobacter_sp._MIT_03-1614 WP_034364985.1 phosphate acetyltransferase [Helicobacter sp. MIT 03-1614]TLD90781.1 phosphate acetyltransferase [Helicobact
------------------------------------------------------------
------------------------------------------------------------
------------------------------------------------------------
------------------------------------------------------------
--------------------------------------MSFIDTIKTQARKNKKTIVLPE
TS-DSRTIEAAVKILNEDFA-ELILIGEQEQILSTYQDNAQ--VL------KKATFLHSS
-DT-ALLDELIELLVKLRAHK-GMDKSKASEILV-NDNLYFGAALVKAGRADGMVAGAIH
-ATSDVLRAALQIVGTAPDSKLVSSFFVMVVPQ----CDY------GLNGTFVFSDCGLC
QNPSAEELAHIALSSAKSFASIMHE-EPMVAMLSHSTYGS-AKHPDVDKVVEATKIAKSL
D-----KNLKVDGELQLDAAIVPSVGASKAKG--SNVAGKANVLVFPDLDAGNIGYKLVQ
RFAKAEAYGPITQGMGAPINDLSRGCSADDIVGVVALTALQAK-----------------
---
>TYB32700.1|Deferribacteres-Deferribacteres-Deferribacterales-Deferribacteraceae-Flexistipes-Flexistipes_sinusarabici TYB32700.1 phosphate acetyltransferase [Flexistipes sinusarabici]
------------------------------------------------------------
------------------------------------------------------------
------------------------------------------------------------
------------------------------------------------------------
--------------------------------------MSLMEQFWEMAKSAKKTIVLPE
GN-DERTIDAAHTITENGLA-KVIVLGNEEEVTNLFKQKDY--PV-------NCEIMDTE
-KS-PYLNEFADEYYMIRKSK-GISKEEALETM--KDVLYFGSMLIKKGIADGCVTGACH
-TTADVLRSAIRIIGTKEGMNTVSSCFIMVTNK----KEF------GKDGALVFADCAVN
PNPDSSQLADIALATAESCKSFLEE-KPKVAMLSFSTKGS-ASHPDIDKVNEALKIIKQN
S-----PDLKVDGELQADAALVKSVGERKAKG--SEVAGNANVLIFPDLDAGNIGYKLVE
RVAGAEAIGPIIQGLNKPVNDLSRGCKYMDIVNVAAITAVQA------------------
---
>RQW90008.1|Proteobacteria-Deltaproteobacteria-Desulfuromonadales-Geobacteraceae-Geobacter-Geobacter_sp. RQW90008.1 phosphate acetyltransferase [Geobacter sp.]
------------------------------------------------------------
------------------------------------------------------------
------------------------------------------------------------
------------------------------------------------------------
--------------------------------------MHFIDKIKAKAKSNPQIVVLPE
SY-DDRMLFAAEKIVAQGLA-KVVLLGNPERVNEAAAAQGA--NL------VGVEILDPC
-TA-PQLESYVDALVELRKKK-GLTPEDARKLLTDEDNLYFSGMMVRMGDAGGCVAGATS
-TTGSVIRSAIQTIGTTPGIKTVSSFFVMISKD----TNF------GEDGILFFADCAVN
PNPDSQALAEIAVATARNCKAFLDV-DARVAMLSFSTKGS-ASHPDVEKVTKALEIARQI
D-----PTLLIDGELQADAALIPSIGEKKAPG--SPVAGKANVIIFPDLDAANIGYKLTE
RIGGAEAIGPILQGLAKPVNDLSRGCSVEDIVGVAAITAVQAQ-----------------
---
>RQV93635.1|Calditrichaeota-root-root-root-root-Calditrichaeota_bacterium RQV93635.1 phosphate acetyltransferase [Calditrichaeota bacterium]
------------------------------------------------------------
------------------------------------------------------------
------------------------------------------------------------
------------------------------------------------------------
--------------------------------------MTFIEKIRINAKNNLKKIVLPE
AF-DPRVVKAAAFLKKESLV-EPVLLGDKEKIQKTAVEENV--SV------NQIEIINPE
-TS-PDLKSYADEYSEIRKHK-RITPEVAFETI--KSPLFFGAFLTRRGYVQGSVAGSVA
-TTGDVLRAAIQVIGLAEGIKAVSSSFIMVLPD---------------GKELTFGDCAVI
PNPDIEQLASIAISSAKTHELLVGE-VPYVAMLSFSTKGS-AKHPDTEKVIAATEKIKSL
A-----PKLKVDGELQFDAAYIESIGNKKAPG--SPVAGKANVFIFPDLDAGNISYKIAQ
RLGKAEAVGPIVQGLAKPFNDLSRGCSVDDIINVACICSLLA------------------
---
>RKY58273.1|Candidatus_Latescibacteria-root-root-root-root-Candidatus_Latescibacteria_bacterium RKY58273.1 phosphate acetyltransferase [Candidatus Latescibacteria bacterium]
------------------------------------------------------------
------------------------------------------------------------
------------------------------------------------------------
------------------------------------------------------------
--------------------------------------MGLVEKLLERARSSGKRVAFPE
GT-NPEVLKAAFRLAEEGVV-QPVLLGPPEEVEKAARCAGV--SV------DGCEVVDHE
-QS-PLLEQFAELYAQRRDTR----ATLARRLM--KRPLFFGAMMVGEGEVDAMVGGIDS
-PTALVIQAATLCVGMEEGISAPSSFFLMAWPD---------------GRVLVYADCAVN
IEPTDEQLAEIGIVTARNAKKLLGI-TPRVAFLSFSTKGS-ASHPRVEKVRRATAIARER
A-----PEFLFDGELQADSALVPRVAAKKVGD--SPVAGKANVLIFPDLDSGNISYKLTQ
YLAGAQAIGPILQGFRKPVNDLSRGAVAEDIVAVAAIAALCT------------------
---
>WP_006927569.1|Calditrichaeota-Calditrichae-Calditrichales-Calditrichaceae-Caldithrix-Caldithrix_abyssi WP_006927569.1 phosphate acetyltransferase [Caldithrix abyssi]APF16771.1 phosphate acetyltransferase [Caldithrix abyssi DSM 13497]EHO40563.1 phospha
------------------------------------------------------------
------------------------------------------------------------
------------------------------------------------------------
------------------------------------------------------------
--------------------------------------MDFIEKIRTNASQNLKKIVLPE
AF-DPRVLKAARYLKDKKLV-TPVLLGNPEELKKIAAENNV--EL------NDLEIENPQ
-QS-GKLDEFAETFYELRKHK-GITREQARETV--KNVLYYGALLVRKGEVSGGVAGSVA
-TTGDVLRAAIQVIGMKQGIKAVSSSFIMVLKD---------------GRELGFGDCAVI
PNPDVEQLASIAISSATTYKGLVGD-EPRVAMLSFSTKGS-AAHEDVEKVVAATAKVKEW
A-----PDLKVDGELQFDAALLPEIAQRKAPG--SPVAGKANVFIFPDLDAGNIGYKIAE
RLGGAEAVGPVIQGLAKPFNDLSRGCSVDDIINVACICSLLAEN----------------
---
>WP_066619999.1|Firmicutes-Clostridia-Clostridiales-Clostridiaceae-Clostridium-Clostridium_magnum WP_066619999.1 phosphate acetyltransferase [Clostridium magnum]KZL94448.1 phosphate acetyltransferase [Clostridium magnum DSM 2767]SHI22120.1 phosphotransa
------------------------------------------------------------
------------------------------------------------------------
------------------------------------------------------------
------------------------------------------------------------
--------------------------------------MELMRQIWEKAKADKRRIVLPE
GE-EERNLQAAGKILKNELA-NVILVGSEKVIREKATSLGV--NL------EGAEIVDPE
-TS-DKTASYANEFYELRKKK-GMTLEKADKVV--RDPLYYATMMVKLGDADGMVSGAIH
-TTGDLLRPGLQIIKTAPGMSVVSSTFVMNVPN----SQY------GESGLLLFADCAVN
PCPTAEELASIAISTAETAKALCGI-EPKVAMLSFSTMGS-AQHELVDKVRKATELAKSM
R-----PDLEIDGELQLDAAIVKKVGDLKAPN--STVAGKANVLVFPDIQAGNIGYKLVQ
RFANAEAIGPICQGFAKPINDLSRGCSDDDIVNVVAVTAVQAQAQAK-------------
---
>WP_057772738.1|Firmicutes-Bacilli-Bacillales-Bacillaceae-Bacillus-Bacillus_dafuensis WP_057772738.1 phosphate acetyltransferase [Bacillus sp. FJAT-25496]QED49774.1 phosphate acetyltransferase [Bacillus sp. FJAT-25496]
---------M--------------------------------------------------
------------------------------------------------------------
------------------------------------------------------------
------------------------------------------------------------
--------------------------------------SDLFSLLKEKVNGQNVKIVFPE
GV-DERILGAAGRLAAEKII-TPILIGNIQDIESKANQMGI--SL------EEAEIYDPN
-QY-AMVDELVAAFIERRKGK--ATEEEARRIL--LDENYFGTMLVYTNKADGLVSGAAH
-STADTVRPALQIIKTKEGVRKTSGVFIMVR----------------EDEKYVFADCAIN
ISPNSQDLAEIAIESAKTAKM-FDM-EARVAMLSFSTKGS-AKSPETEKVIAAVEEAKKR
D-----PLLILDGEFQFDAAFVPSVAKKKAPD--SPLQGDANVFIFPSLEAGNIGYKIAQ
RLGNFEAVGPILQGLNRPVNDLSRGCNEEDVYKLALITAAQALNH---------------
---
>WP_010663675.1|Bacteroidetes-Bacteroidia-Marinilabiliales-Marinilabiliaceae-Marinilabilia-Marinilabilia_salmonicolor WP_010663675.1 phosphate acetyltransferase [Marinilabilia salmonicolor]
------------------------------------------------------------
------------------------------------------------------------
------------------------------------------------------------
------------------------------------------------------------
--------------------------------------MDFVNLLKERAAKNKKRIVLPE
GL-EERTLKAADVILEEGFA-DVILIGNPDAIAEETRRHVLK-NI------SKATIVDPK
-NH-EKKEEYTDLLYDLRKKK-GLSREQASELV--ENPLYLSVLMIKNGDADGEVAGADN
-ATGDVLRPAFQIVKTKPGISVVSGAFIMVLKD----KEF------GEDGVIVFADGAVH
PFPTAEELAEIAVSTGETTKSLLGI-EPRVAMLSFSTKGS-AKHEMVDKVVKATEIAREK
D-----PTLKIDGELQVDAAIIPEIAKKKAPD--SEIAGHANVFIFPSLETGNIAYKLVQ
RLAHAEAIGPVLQGMAAPINDLSRGCSVSDIVSLAAITANQAIAE---------------
---
>WP_096437724.1|Firmicutes-Bacilli-Bacillales-Bacillaceae-Bacillus-root WP_096437724.1 MULTISPECIES: phosphate acetyltransferase [Bacillus]
---------M--------------------------------------------------
------------------------------------------------------------
------------------------------------------------------------
------------------------------------------------------------
--------------------------------------SDLFTSISEKVKAENPTIVLPE
GT-DERILEAAVRLKQDGVL-TPILVGNEKEIQGKAEELGL--SI------EGLDIYNPE
-TY-EHFEELVEAFVERRKGK--ATHEAARKIL--KTPNYFGTMLVYVNKAHGLVSGAAH
-STGDTVRPALQIIKTKEGVGKTSGVFVMVK----------------NGQKFIFGDCAIN
ISPDSNDLAETAIEAAKTARV-FDI-DPKVAMLSFSTKGS-AKSPETDKVVEATQIAKER
H-----PDLMLDGEFQFDAAFVPSVAAKKAPD--SPLKGEANVFIFPSLEAGNIGYKIAQ
RLGEFEAIGPILQGLNKPVNDLSRGCNVEDVYKLALITAMQGLAE---------------
---
>WP_111975445.1|Proteobacteria-Epsilonproteobacteria-Campylobacterales-Campylobacteraceae-Campylobacter-Campylobacter_hyointestinalis WP_111975445.1 phosphate acetyltransferase [Campylobacter hyointestinalis]RAZ60252.1 phosphate acetyltransferase [Campyl
---------MLRAIYVLNSDF---RNEDFKQKLLEKLSSTY-KKIVTFLPIGEN-----N
VKNSNTIFEENQAKLYL-----------LNSKQNELIKNVITEFDKIDA--DFII-----
---VVGGFIE--------------------TLDDSLARNLNAPFLL--------------
------------------------------------------------------------
----SKDTKFKKGTL--NFTVLNDIEEIFSTSSNAMTPLRFENLLYKKARSNLKTVVLPE
SD-DERILKASAILLENKAV-NIVLLGDKHQINKKARQYGL--NL------EDIKVYDPQ
-NS-DLSDKFATTLYELRREK-GMTKEKASELM--KDRTYFGTMLVYKGICDAMVSGAST
-TTAETIRPALQFIKMKPGISTVSGSFIMCL----------------DTKIQLFADCAIT
PNPTADQLASIAISTAKTARD-FGL-EPKVAMLSYSTGSS-GSGEDVQFVETATQKAKAL
A-----PNLDIEGPIQFDAAVDLGVAKKKLPN--SKVAGVANTFIFPNLNCGNITYKAIQ
RSANAVAIGPILQGLNKPVNDLSRGCLVEDIVNTVLISAIQSQGENI-------------
---
>PYS49433.1|Acidobacteria-root-root-root-root-Acidobacteria_bacterium PYS49433.1 phosphate acetyltransferase [Acidobacteria bacterium]
------------------------------------------------------------
------------------------------------------------------------
------------------------------------------------------------
------------------------------------------------------------
--------------------------------------MNILERLRQRAAADPQHIVLPE
GD-DPRTVVAASMCARQKIA-RVTLLGSEEKIRATAGSAGA--DL------GGVEVIDHR
-KA-SDFEKMADVYHELRRAK-GMMPDEARIAI--QDPLYYGNLMVRMGRADGSVAGATN
-TTAHTVRAALHCIGVRAGFKMVSSFFVMALRD----EKF------GADGALIYADCGVV
IEPSATELAEIAIASAESCRALLDA-TPRVAMLSFSTKGS-AKHKLVDKVVEATRTVRAR
A-----PELEIDGELQADAALLPSVAQSKAPG--SPVAGRANVLIFPDLQAGNIAYKLTE
RLAGATAIGPILQGLDKPANDLSRGCKAEDIVDAVAITAVQAQARKQN------------
---
>EKU92943.1|Firmicutes-Bacilli-Lactobacillales-Carnobacteriaceae-Alloiococcus-Alloiococcus_otitis EKU92943.1 phosphate acetyltransferase [Alloiococcus otitis ATCC 51267]SUU80454.1 Phosphate acetyltransferase [Alloiococcus otitis]
------------------------------------------------------------
------------------------------------------------------------
------------------------------------------------------------
------------------------------------------------------------
--------------------------------------MEIIESLKDKVKGKGVRIVFPE
AL-DERILQAVVRLKKEGLI-TPILLGNPNQVNAKAKEFGF--NI------DGLTILDPE
-NY-DEFDDLVASFVERRKGK--ATEEDAKKIL--KDVNYFGTMLVYTDRADGLVSGAVH
-STGDTVRPALQIIKTKEGVSRTSGAFLMLRGR--------------GQERYIFADCAIN
PDPDKDVLAEIAIESAKTAKM-FDI-DPKVALLSFSTKGS-AGGDQVDKVAQASEIVKEK
D-----PDLAVDGELQFDAAFVNTVAKQKAPD--SDVAGEANVFVFPELQSGNIGYKIAQ
RFGNFEAIGPVLQGLNKPISDLSRGCSSEDVYNLSLVTATQAIAED--------------
---
>PWM60882.1|Firmicutes-Clostridia-root-root-root-Clostridia_bacterium PWM60882.1 phosphate acetyltransferase [Clostridia bacterium]
------------------------------------------------------------
------------------------------------------------------------
------------------------------------------------------------
------------------------------------------------------------
--------------------------------------MSVLDKIKVKAKADVKHVVLPE
GE-EERTIRAAEIITKEGIA-KLTLLGNPEAIKAKAETLGV--CL------SGVDVVNPA
-AS-PDFGRYANEFYEMRKAK-GMTPEKAEATM--KDTMFFGAMMLYDDKVDGMVAGAIC
-TTAATLRPGLQIIKMAPGMNTVSSCFIMELPN----KAY------GDDGVMIFADCAVN
IVPTAEQLASIAVASAETGKVLCGI-DPRVAMLSFSTKGS-AKHENVDKVVAATAMVKEL
A-----PNLNVDGELQADAALVEKVGQLKSPG--SPVAGKANVLVFPDLQAGNIGYKLVQ
RLAGAEATGPICQGFRKPINDLSRGCSVEDIVSVVAITAVQAQNLVK-------------
---
>WP_137017371.1|Firmicutes-Bacilli-Bacillales-Bacillaceae-Peribacillus-Peribacillus_simplex WP_137017371.1 phosphate acetyltransferase [Bacillus simplex]TKH06014.1 phosphate acetyltransferase [Bacillus simplex]TKH12014.1 phosphate acetyltransferase [Bac
---------M--------------------------------------------------
------------------------------------------------------------
------------------------------------------------------------
------------------------------------------------------------
--------------------------------------SDLFEILESKIMGHNLKIVFPE
GL-DERILGAAGRLAKAKLV-TPVLIGDIGLIQEKAKDLKI--SL------DAIEIYDPK
-NY-IMMDEMVEAFVKVRDGK--ATDVQAREIL--MDENYFGTMLVHMKLAHGMVSGATH
-STADTVRPALRIIKTKPGVQKTSGVFIMVR----------------DEEKYVFADCAIN
INPNSQDLAEIAIESAKTALM-FDI-EPRVAMLSFSTKGS-ATSPETLKVVDAVDLAKEM
D-----PEIILDGEFQFDAAFVPSVARKKAPD--SLIQGDANVFIFPSLEAGNISYKMVQ
RLGGFEAVGPILQGLNRPVNDLSRGCSEEDVYKLAVITAAQGFVAQYQ------------
---
>RKX32647.1|candidate_division_Zixibacteria-root-root-root-root-candidate_division_Zixibacteria_bacterium RKX32647.1 phosphate acetyltransferase [candidate division Zixibacteria bacterium]
---------MSD------------------------------------------------
------------------------------------------------------------
------------------------------------------------------------
------------------------------------------------------------
------------------------------------ESFNILDSIKEKARARNRKVVLPE
GT-EPRVIDAAKILVEEKIA-LVVLLGDKDKIAELAKDQGL--DI------DSVEVIDPA
-KS-DLIPEFAEAYFEKRKHK-GITEAQAEETV--KNELFFGALMVDSDMVDGCVAGSIN
-TTGDVMRAAIQVIGLAPGINTVSGAFMMTLPQ----YRN------ENNKIFMYADGAVV
PNPNSEQLASIAVSTAETMQKLTGQ-EPKVAMLSFSTKGS-AKHDDVDKVLQALAMAQKE
R-----PDLQIDGELQVDAAIVPEIAKKKAPG--SKVAGDANVLIFPDLDAGNIGYKLTQ
RLAGATATGPIVQGLRLPMNDLSRGCSAQDIVDVTAIAMLMK------------------
---
>RKY65271.1|Candidatus_Latescibacteria-root-root-root-root-Candidatus_Latescibacteria_bacterium RKY65271.1 phosphate acetyltransferase [Candidatus Latescibacteria bacterium]
------------------------------------------------------------
------------------------------------------------------------
------------------------------------------------------------
------------------------------------------------------------
--------------------------------------MELVEKLIERARSSGRSVVFPE
GT-NPEVLKAASRLAEEKVV-RPVLLGAPERVEEVADRAGI--SV------DGCKVVDHT
-ES-PLLDKFAKQYAQMRDTR----ETLARRLL--KRPLFFGAMMVGEGEADAMVGGIDS
-PTAMVIQAASLCVGMEEGISAPSSFFLMAWPD---------------GRVLVYADCAVN
VDPTEEQLAEIGIVTARNAKKLLGI-TPRVAFLSFSTKGS-ASHPKVEKVQRATAIAKER
A-----PEFLFDGELQADSALVPRVAAKKVGD--SPVAGKANVLIFPDLDSGNISYKLTQ
YLAGAQAIGPILQGFRRPIEDLSRGAVADDIVAVAAIAALCA------------------
---
>KKQ68198.1|Candidatus_Peregrinibacteria-root-root-root-root-Candidatus_Peregrinibacteria_bacterium_GW2011_GWF2_38_29 KKQ68198.1 phosphotransacetylase, phosphate acetyltransferase [Candidatus Peregrinibacteria bacterium GW2011_GWF2_38_29]HBB02809.1 phosp
---------M--------------------------------------------------
------------------------------------------------------------
------------------------------------------------------------
------------------------------------------------------------
--------------------------------------ADLISIVKEKARKRKKRIIFPE
GD-EERVLRATEIIQKEKIA-YSILLGNEKEILSKSKDLGLNINF------DNIEIYDPN
-KLTAQKAKYIKEFYKIRKSK-GMTEQEAEELM--ENLDYYGVMSVQMGDADGMVSGSRH
RSTADTVKPALQIIKTKEKFHKVSGVFFMVL----------------EKRLLLFADCAVT
IDPNSFDLAGIGEDTAETAKR-FGM-DPRIAFLSFSTKGS-TVHPMTQKMAEATAILKDK
R-----PDLLIDGELQVDAALIPWVAEKKCPN--SPLKGNANVLIFPDIQAANIAYKLVQ
RLAGAQAIGPILQGLKKPVNDLSRGCSVTDIVNVAAFTACEVVEPQYKCD---------I
TRL
>WP_023927667.1|Proteobacteria-Epsilonproteobacteria-Campylobacterales-Helicobacteraceae-Helicobacter-Helicobacter_macacae WP_023927667.1 phosphate acetyltransferase [Helicobacter macacae]ETD24194.1 phosphate acetyltransferase [Helicobacter macacae MIT 9
------------------------------------------------------------
------------------------------------------------------------
------------------------------------------------------------
------------------------------------------------------------
--------------------------------------MSFIDDIKAKAKADIKKIVLPE
TS-DIRTLEAASTILAEGFA-EVILVGDEGEINSRAKDKGL--NV------SKAEFINPT
-NS-PLLEEFIKLFVELRGAK-GMDSAQAKDLLL-NNPLYFGVALVRSGKADGMVAGAIN
-ATSDVLRAGLQIIGTAKDSKIVSSFFVMVVPN----CDF------GLNGTFVFADCGLV
QNPSAEELAHIAISSAKSFEALTKA-TPYVGLLSHSTYGS-AKHADVDKVIEARDIAKKL
A-----PHIAIDGELQLDAAIVPSVGESKAKG--SNVAGKANVLVFPDLDSGNIGYKLVQ
RLAKAEAYGPITQGMAAPINDLSRGCSAQDIVGVAALTALQAQGAK--------------
---
>WP_052220708.1|Firmicutes-Clostridia-Clostridiales-Clostridiaceae-Clostridium-Clostridium_homopropionicum WP_052220708.1 phosphate acetyltransferase [Clostridium homopropionicum]KOA20541.1 phosphate acetyltransferase [Clostridium homopropionicum DSM 584
------------------------------------------------------------
------------------------------------------------------------
------------------------------------------------------------
------------------------------------------------------------
--------------------------------------MGFMEKMWELAKKDLKTILLPE
GE-EDRNLIAAEKIKDNKLA-KVVLIGNETKITTRAKELNL--NL------DGITLIDPE
-TY-EKTPAYAKELYEIRKNK-GMTEEKALQVV--KDPLYFGTVMVKVGDADGMVSGAIH
-TTGDLLRPGLQIVKTTPGISIVSGTFVMQVPN----CQY------GQDGLLLFADCAVN
PNPTAEELASIAIATAETAKKLCGM-EPRVAMLSFSTMGS-ASHELVDKVRKATELAKAQ
R-----PDLAIDGELQLDAALVKEVAELKAPN--SPVAGKANVLVFPDLQAGNIGYKLVQ
RFAHADAVGPICQGFAKPINDLSRGCSAEDIVNVVAITAVQAQ-----------------
---
>WP_090420450.1|Firmicutes-Clostridia-Clostridiales-Lachnospiraceae-Pseudobutyrivibrio-Pseudobutyrivibrio_sp._YE44 WP_090420450.1 phosphate acetyltransferase [Pseudobutyrivibrio sp. YE44]SDB40826.1 phosphate acetyltransferase [Pseudobutyrivibrio sp. YE44
------------------------------------------------------------
------------------------------------------------------------
------------------------------------------------------------
------------------------------------------------------------
--------------------------------------MAGFGALIDILKKDPKKIVFTE
GT-DPRIIEASSRLLGSDFL-QPILIGNEAEIKAAAEDAGF--NI------RGAVIIDPA
-NY-DRFDEMCELFCELRKSK-GVTMEQAKATC--SAANYFGTMLVKMGVADALLGGATY
-STADTVRPALQVIKTKPGNSIVSSCFIMVRNH-----AT------GDREVLAMGDCAIN
IKPNAEELAEIAGETAACAKI-FGI-DPKIAMLSYSTLGS-GKGEDVDKMNQATKLAKER
Y-----PELDIDGELQFDAAVSPRVAKTKCPD--SPVAGHANTFIFPDINAGNIGYKIAQ
RLGGFDAYGPILLGLNAPINDLSRGCNAQEVYSMAIITAALA------------------
---
>WP_092630479.1|Proteobacteria-Alphaproteobacteria-Rhizobiales-root-root-Rhizobiales_bacterium_GAS113 WP_092630479.1 phosphate acetyltransferase [Rhizobiales bacterium GAS113]SDR17565.1 phosphotransacetylase [Rhizobiales bacterium GAS113]
------------------------------------------------------------
------------------------------------------------------------
------------------------------------------------------------
------------------------------------------------------------
--------------------------------------MDILEGFKAQARRKAERIVLPE
GE-DARIRAAAAILVRERLA-QPVLIGDPAAILAAAADEGV--SL------DGVEILDPV
-TS-PHVNAYAHRLAAARE---RLSEAMAARQL--RKPLYFGAMMLEAGDAAAMVAGVAH
-PTRRVIEAGLMTVGLAEGIANPSSFMLMLVQEHNHAQGH------GPSRPFIYADCAVT
VDPSPEELADIAIASARNAKVLIGE-EPRVALLSFSTKGS-AQHPHVDKVRRALALVRHR
E-----PSLAIDGELQADAALSPQVAARKLKEP-SPVAGKANVLVFPDLDAANIAYKLTQ
YMGGARALGPFLQGFAKPLSDLSRGASVDDIVSTSVVVLAMARSADR-------------
---
>OYT46179.1|Candidatus_Bathyarchaeota-root-root-root-root-Candidatus_Bathyarchaeota_archaeon_ex4484_40 OYT46179.1 phosphate acetyltransferase, partial [Candidatus Bathyarchaeota archaeon ex4484_40]
------------------------------------------------------------
------------------------------------------------------------
------------------------------------------------------------
------------------------------------------------------------
------------------------------------------------------------
----------------------------------KASDLNL--EI------ENIEIINPL
-HS-SKLEKYASLYCKIRKSK-GVTEKLAKRIL--QKNLYFGAMMVRAGDADGMVAGAAN
-LTASVIRAGRLIIGLQKGVSIPSSFFIMDVPG----FVG------GEKGVLIFADAAVN
PDPTPSQLAEIAISSAKSAETLLGW-EPRVAMLSFSTKGS-AHHPLVDKVVEATEIAKKR
A-----PHLLIDGELQADAAIVPEVARRKVKE--SDVAGRANILIFPDLNAANIAYKLVQ
YMGKARAYGPILQGFSKPISDLSRGASVEDIVGAIAIVCVEAQRGMS-------------
---
>OGB86862.1|root-root-root-root-root-candidate_division_WOR-1_bacterium_RIFCSPHIGHO2_02_FULL_45_12 OGB86862.1 phosphate acetyltransferase [candidate division WOR-1 bacterium RIFCSPHIGHO2_02_FULL_45_12]
------------------------------------------------------------
------------------------------------------------------------
------------------------------------------------------------
------------------------------------------------------------
--------------------------------------MDFVNEVWHKAKRLNKIIVLPE
AN-DIRILKATELIQKGKIA-NICLIGKEGEVNKLAAENDI--DL------GGVKIITPR
-QH-PRLDQYTQILKDKRKHK-GMTIEKARNLLT-DDYPYFAAMMVDQGEADGLVSGANH
-FTSETIKATVECIGLAPGQSIISSFFVMLLSE----RSL------VKDGLLFFADCGVM
PNPSAEQLANIAIQTAASYEKLIGR-EPRVAMLSFSTKTS-AVHPDVDKVIKATEIAKKK
M-----PDLILDGELQLDAALVPRVAQKKAPD--SPVAGRANILIFPDLDAGNIGYKLTE
RLAQAKALGPIFQGEARPVNDLSRGCSIDDIVNVVAITAVQAR-----------------
---
>WP_074592855.1|Firmicutes-Clostridia-Thermoanaerobacterales-Thermoanaerobacteraceae-Thermoanaerobacter-Thermoanaerobacter_thermohydrosulfuricus WP_074592855.1 phosphate acetyltransferase [Thermoanaerobacter thermohydrosulfuricus]SDG48612.1 phosphate ace
------------------------------------------------------------
------------------------------------------------------------
------------------------------------------------------------
------------------------------------------------------------
--------------------------------------MAVMDSIIQKAKANKKKIVLPE
GS-EARTLKAAERVIKEGIA-DVVLLGKEEEIKEKAK--GL--DI------SKAEIIDPE
-KS-PLLQKYAEEYYNLRKNK-GATEEQAYQIM--KDPMYYGCMMVKLDDVDGMVSGAIH
-ATADVFRPAFQIVKTAAGVKVVSSAFIMEVPN----CTY------GSDGVFIFADCAIN
PNPNEEELAAIAIASAHTAKVLAGI-EPRIAMLSFSTKGS-ANHELVDKVKNATKIAKEL
A-----PDLLIDGELQLDAAIVKEVGELKAPG--SPVAGNANVLIFPDLQAGNIGYKLVQ
RLAKANAIGPISQGLAKPINDLSRGCSVEDIVNVIAITCVQAQGVQK-------------
---
>WP_066761606.1|Firmicutes-Clostridia-Clostridiales-Clostridiaceae-Candidatus_Arthromitus-Candidatus_Arthromitus_sp._SFB-turkey WP_066761606.1 phosphate acetyltransferase [Candidatus Arthromitus sp. SFB-turkey]OAT87894.1 phosphate acetyltransferase [Cand
------------------------------------------------------------
------------------------------------------------------------
------------------------------------------------------------
------------------------------------------------------------
--------------------------------------MRLLDKIWELARNNVQRVVLPE
GN-EERTIKATEIILKEKIA-DVLLVGNENDIRKHAKDLNV--NI------DGATIVDPK
-TS-EKYDEYVNLFFELRKNK-GMTLEKAKEII--KDEMYFGTMMLKCGDADGLVSGAVH
-TTADLLRPGMQIIKTSPGTKIVSSFFIMDVPN----REY------GENGIMFFADSAVN
PNPTSEELACIAISTADNARALAGI-LPKVALLSFSSMGS-AKHELVDKVVEASRIANEL
R-----PDLLIEGELQLDTAIVPEVCKSKAPN--SKLEGKANILIFPDLQSGNIGYKLVQ
RLANAEAIGPICQGFAKPLNDLSRGCSVSDIVNMVAVTSVQSQSKN--------------
---
>RMG55316.1|Acidobacteria-root-root-root-root-Acidobacteria_bacterium RMG55316.1 phosphate acetyltransferase [Acidobacteria bacterium]
------------------------------------------------------------
------------------------------------------------------------
------------------------------------------------------------
------------------------------------------------------------
--------------------------------------MNVLERIRQRARAHPRHIVLPE
GE-DERTLRAAVACVAERIA-RVTLIGREEVIRQKADQLGM--NL------HHIPIVDPA
-RS-QDLDEYAQLYYELRRAK-GITPDEARRQM--LDPLYFGNMMVRQGRADGSVAGATH
-TTAETVRAAIQIIGVRQGFRLVSSFFIMALPT----PTY------GAQGALIYADCGVV
VDPSPSELAEIALASAHSARVLLDV-EPRVAMLSFSTKGS-ARHRLVDKVIEATKTARAR
A-----PDLLIDGELQADAALVPAVGEKKAPG--SSVAGRANVLIFPNLDAGNIAYKLTE
RLAGATAIGPILQGLQKPANDLSRGCRAEDIVDAIAVTAVQAQATESMR-----------
---
>WP_034422861.1|Firmicutes-Clostridia-Clostridiales-Peptococcaceae-Thermoanaerosceptrum-Thermoanaerosceptrum_fracticalcis WP_034422861.1 phosphate acetyltransferase [Thermoanaerosceptrum fracticalcis]
------------------------------------------------------------
------------------------------------------------------------
------------------------------------------------------------
------------------------------------------------------------
--------------------------------------MNLIEQIKAKAKQNNRTIVLAE
GT-EERTVKAAGIITKEGLA-KIILLGEENEVRQVAARVGA--DL------TGVTVIDPI
-KS-PKYKAYSEEFCELRKKK-GLSLEEAQTQM--KNTLYFGSMMVYKGDADGMVAGAQN
-TTGDVLRPALQIIKTAPGISVVSGAFIMITPK----TEY------GENGIMVFADCAVN
PNPTAEQLAEIAYASAKTAKALVGF-EPRVGMLSFSTKGS-ASHELVDKVVKATAIAKEK
Y-----PDLMVDGELQADAAIVPKVGQSKAPG--SPVAGKVNVLVFPDLQAGNIGYKLVQ
RLAGAEAVGPVLQGMAKPVNDLSRGCSVDDIVNTTAITACQDLA----------------
---
>WP_155875297.1|Proteobacteria-Deltaproteobacteria-Desulfuromonadales-Desulfuromonadaceae-Desulfuromonas-Desulfuromonas_sp._AOP6 WP_155875297.1 phosphate acetyltransferase [Desulfuromonas sp. AOP6]GES54552.1 phosphate acetyltransferase [Desulfuromonas sp
------------------------------------------------------------
------------------------------------------------------------
------------------------------------------------------------
------------------------------------------------------------
--------------------------------------MHLVDQIKAKARQNVQTVVLPE
GY-DDRMIQAAGQIVKDGLA-KVVLLGQPATLTARARDLKA--SL------EGVTCLDPK
-TA-PQLEAYVDELVELRKKK-GLSREEAKALLTADDNLYFGAMMVRKGDAGGAVAGAFN
-TTGDVLRAAFQVIGTSPGMKTVSSVFLMVTKN----TAF------GENGVLLFADCAVN
PNPDAEALADIAVATAKSCKSFLGV-DARVGMLSFSTKGS-ASHQDIDKVLKALELAKKL
D-----PSLQIDGELQADAALLPKVGEKKAPG--SPVAGKANTLIFPDLDAGNIGYKLVE
RIAGAEAVGPIIQGLAKPVNDLSRGCSVEDIISVAAITAVQAQG----------------
---
>WP_061527627.1|Firmicutes-Bacilli-Bacillales-Bacillaceae-Bacillus-Bacillus_nakamurai WP_061527627.1 phosphate acetyltransferase [Bacillus nakamurai]KXZ22899.1 phosphotransacetylase [Bacillus nakamurai]
---------M--------------------------------------------------
------------------------------------------------------------
------------------------------------------------------------
------------------------------------------------------------
--------------------------------------ADLFTKVQEKVAGKDVKIVFPE
GM-DERILVAVNNLVGNKVL-KPIVVGNKEEIQAKAKELNL--TL------DGVDIYDPH
-TY-EGMEELVQAFVERRKGK--ATEEQARKAL--LDENYFGTMLVYKGLADGLVSGAAH
-STADTVRPALQIIKTKEGVKKTSGVFIMAR----------------GDEQYVFADCAIN
IAPDSQDLAEIAIESANTAKM-FDI-DPRVAMLSFSTKGS-AKSDETEKVAEAVKVAKEK
A-----PELTLDGEFQFDAAFVPSVAEKKAPD--SEIKGDANVFVFPSLEAGNIGYKIAQ
RLGGFEAVGPILQGLNMPVNDLSRGCNAEDVYNLALITAAQAL-----------------
---
>WP_002889407.1|Firmicutes-Bacilli-Lactobacillales-Streptococcaceae-Streptococcus-root WP_002889407.1 MULTISPECIES: phosphate acetyltransferase [Streptococcus]EIC80537.1 Phosphotransacetylase [Streptococcus salivarius PS4]EQC73545.1 Phosphate acetyltran
---------M--------------------------------------------------
------------------------------------------------------------
------------------------------------------------------------
------------------------------------------------------------
--------------------------------------RSLFGELRERILGKNIKIVFPE
GN-DDRVVRAAARLKFEGLV-DPIILGDPAEVHKILNDLGF--AD------FNYTIINPE
-TY-EGLEEMKEKFVEIRKGK--ATIEDADKLL--RDVNYFGVMLVKLGLADGMVSGAIH
-STADTVRPALQVIKTKPGISRTSGVFLMNREN--------------TNQRLVFADCAIN
IDPNAQELAEIAVNTADTAAI-FGL-DPKVAMLSFSTKGS-AKSPKVDKVVEATALAKEM
R-----PDLAIDGELQFDAAFVPATAAIKAPD--SDVAGQANVFVFPGLQAGNIGYKIAQ
RLGMFEAIGPILQGLNKPVNDLSRGASAEDIYNLAIITAAQALNN---------------
---
>WP_088534619.1|Proteobacteria-Deltaproteobacteria-Desulfuromonadales-Geobacteraceae-Geobacter-Geobacter_sp._DSM_9736 WP_088534619.1 phosphate acetyltransferase [Geobacter sp. DSM 9736]SNB46015.1 phosphotransacetylase [Geobacter sp. DSM 9736]
------------------------------------------------------------
------------------------------------------------------------
------------------------------------------------------------
------------------------------------------------------------
--------------------------------------MHLMDQIKAKAKKSLQTVVLPE
SY-DERMLYAAQQITAEGLA-KVVILGNVDEVKGAAAAKGV--NL------AGVDLLDPA
-DS-PKLEQYIDAFVELRKSK-GLTREEAKQLLTAKDNLYYAGMMVRLGDAGGEVAGATS
-TTGNVLKAAFQTVGTAPGIKTVSSFFLMITKT----PTF------GENGVVLFADCAVN
PNPDAQALAEIAVATARNCSSFLDV-PARVAMLSFSTKGS-ASHSDVDKVLKAMDIAKGI
D-----PSLQIDGELQADAALLPKVGEKKAPG--SPVAGKANVLIFPDLDAGNISYKLVE
RVAGAEAIGPVIQGLAKPVNDLSRGCSVDDIVNVAAITAVQAQG----------------
---
>WP_100244394.1|Proteobacteria-Epsilonproteobacteria-Campylobacterales-Campylobacteraceae-Campylobacter-Campylobacter_coli WP_100244394.1 phosphate acetyltransferase [Campylobacter coli]EAI1544416.1 phosphate acetyltransferase [Campylobacter coli]EAI214
---------MMANLYLMRSRS-DELNTLVTTKLLKNYSKIY-KNIAIYCPVIYV-HRIPV
LQGWLEEFDIKQTLKNAYSFTFREAMEEFSKDPHSFFNTILEEYEELNRKYDFVLVNSFC
EFGILDGF----------------------DLSIKLAKNLNTPIAA-IINNEDKLI--AQ
KYFDEALDGRDYALINEN----FN------------------------------------
-----------------------FEEMHKLQAYDFMTPHRFKYELIKKSVKNKKTVVLPE
SN-DERILKAVEILLKSSVV-DLILLGDEQDIKQKADKLGL--DL------TAVKILNPL
-NS-EYNEEFATLLYEARKSK-GMSLEEAKELV--KDRTYFGTLLIHSGKADAMVSGAST
-TTAETIRPALQIIKTKEGVGSVSGIFFMGL----------------DDKVLAFADCAVN
PNPNAEQLATSAYVSAMTAKS-FGI-EPRIALLSYSSGDS-GKGESVDLVKEALKIAKEK
Y-----PELNIDGPMQFDCAYDPKTAAKKMPN--SKIAGNVNVYIFPDLDAANICYKAVQ
RTANALAIGPILQGLKKPVNDLSRGCLVDDIVDTVILSAIQAQ-----------------
---
>WP_042351125.1|Firmicutes-Bacilli-Bacillales-Bacillaceae-Bacillus-Bacillus_massiliogorillae WP_042351125.1 phosphate acetyltransferase [Bacillus massiliogorillae]
---------M--------------------------------------------------
------------------------------------------------------------
------------------------------------------------------------
------------------------------------------------------------
--------------------------------------SDLFISLKNKVAGQNVKIVFPE
GA-DERILTAASRLAAENIL-TPILVGNVANIESKAKELGA--SL------DSVEIYDPA
-NY-EAMDELVASFVERRKGK--VTVEDAQKIL--LDANYFGTMLVHVNKANGLVSGAVH
-STADTVRPALQIIKTKPGIRKTSGVFIMVR----------------GEEKLVMADCAIN
IAPDSQDLAEIAVESAKTASM-FSI-DPKVAMLSFSTKGS-AKSPETDKVSEAVRIAKEL
D-----PALVVDGEFQFDAAFVPSVAAQKAPD--SVIKGDANVFVFPSLEAGNIGYKIAQ
RLGNFEAVGPILQGLNRPVNDLSRGCNAEDVYKLALITAGQSL-----------------
---
>WP_066714141.1|Firmicutes-Clostridia-Clostridiales-root-root-Clostridiales_bacterium_KA00274 WP_066714141.1 phosphate acetyltransferase [Clostridiales bacterium KA00274]KXB40785.1 phosphate acetyltransferase [Clostridiales bacterium KA00274]
------------------------------------------------------------
------------------------------------------------------------
------------------------------------------------------------
------------------------------------------------------------
--------------------------------------MSFINTLIERARSERKKIVLPE
AN-DYRVLEAASKITANGFA-DILLIGNPDEIKTLGK--DL--DL------SKVEIIDPD
-NY-DNLPKCVETFYELRKAK-GMTMEKANEMM--HDAQYLACTLVKMGVCDGMVSGAAH
-SSADTLRPALQIVKTAPGTALVSAFFLMVVPN----CDF------G-DGVFVFADSGLN
EMPNSEALAEIAISSAKTYEQLTGK-QAKVAMLSYSTKGS-AHSTDTDKVIEATKIAQAK
A-----PQFLIDGELQLDAAIVPSVAKSKAPG--SKVAGQANVLIFPDLDAGNIGYKLTQ
RLAKAEAYGPITQGIAKPVNDLSRGCSADDIVGAVAITAVQAQAK---------------
---
>WP_142414445.1|Firmicutes-Clostridia-Clostridiales-Clostridiaceae-Hathewaya-Hathewaya_massiliensis WP_142414445.1 phosphate acetyltransferase [Clostridium culturomicum]
------------------------------------------------------------
------------------------------------------------------------
------------------------------------------------------------
------------------------------------------------------------
--------------------------------------MELMNKIWSMAKENKKRIVLPE
GD-EERNLIASERIQKEGLA-EVVLVSNEESIKQKAKELGV--DI------SGIEIIDPE
-KS-EKLNDYAKEFYELRKHK-GMTEEKALSTM--KDPLYYGTMMVKLGDADGLVSGAIH
-TTGDLLRPGLQIVKTAPGIKVVSSFFLMNIPD----CEY------GEDGFLLFSDCAVN
PNPNSEELASIAISTAETARNLCKI-EPKVAMLSFSTMGS-AKHELVDKVKVATGLAKEQ
R-----PDLLVDGELQLDAAIVKKVGELKAPE--SPVAGKANVLIFPDLQAGNIGYKLVQ
RFAKAEAIGPICQGFAKPINDLSRGCSPEDIVNVVAVTAVQAQA----------------
---
>WP_148865672.1|Firmicutes-Clostridia-Thermosediminibacterales-Thermosediminibacteraceae-Thermosediminibacter-Thermosediminibacter_litoriperuensis WP_148865672.1 phosphate acetyltransferase [Thermosediminibacter litoriperuensis]TYP59979.1 phosphotransace
------------------------------------------------------------
------------------------------------------------------------
------------------------------------------------------------
------------------------------------------------------------
--------------------------------------MDLIQKIRERAKSTNKTIVLAE
GV-DERVVRAASVICEEKLA-DVVLLGNENKIRAVAA--DT--DI------SGVEIVDPV
-AS-PKAEEYTALLYELRKDK-GMTEEKARELV--KDPIWFGTMMVKAGDVDGMVAGAVT
-ATADVFRPAFQVVKTAPGVSVVSSAFMMVVPD----CEY------GANGVMLFADCAIN
PNPDAQQLAEIAIASSRTWKALMDE-EPYIAMLSFSTRGS-AQHELVEKVMEATRIVKEK
A-----PELKVDGELQADAALVPKVAKTKAPD--SQVAGRANILIFPDLNAGNIGYKLVQ
RLAKAEAVGPISQGLAKPINDLSRGCSAEDIVNVAAITALQAASMNI-------------
---
>WP_098947384.1|Firmicutes-Bacilli-Bacillales-Bacillaceae-Bacillus-Bacillus_sp._AFS029533 WP_098947384.1 phosphate acetyltransferase [Bacillus sp. AFS029533]PGZ94585.1 phosphate acetyltransferase [Bacillus sp. AFS029533]
---------M--------------------------------------------------
------------------------------------------------------------
------------------------------------------------------------
------------------------------------------------------------
--------------------------------------SNLFESIKQKVSGKGISIVLPE
GT-DERILTAADRLAKEDVL-KPILIGNVENVKEKANSLGL--EL------QGVEILDPS
-TY-GEMEQLVASFVERRKGK--ATEEQARKAL--LDPNYFGTMLVYANKAQGLVSGATH
-STADTVRPALQIIKTKPGVAKTSGVFIMVR----------------EDEKYVFADCAIN
IAPNSQDLAEIAIESAKTAKL-FDI-EPKIAMLSFSTKGS-AKSPETEKVAEAVKIAKEL
A-----PELTLDGEFQFDAAFVPSVAKSKAPD--SVIQGDANTFVFPSLEAGNIGYKIAQ
RLGNFEAIGPILQGLNMPVNDLSRGCNSEDVYKLSIITAAQAL-----------------
---
>WP_158320674.1|Firmicutes-Bacilli-Bacillales-Bacillaceae-Bacillus-Bacillus_subtilis WP_158320674.1 phosphate acetyltransferase [Bacillus subtilis]
M-----NQSN--------------------------------------------------
------------------------------------------------------------
------------------------------------------------------------
------------------------------------------------------------
--------------------------------------NGLFHELKRKVQGWDRKIVFPE
AL-DARVLVAAGRLASEEVL-TPVLIGDMNEIQNKAKEHKI--SL------DRMEIYDPK
-NY-IEIDQMIAAFVERRKGK--ATEEDAKKLL--QDENYFGTMLVYMGKADGLVSGAAH
-STADTVRPALQIIKMKPGLSKTSGVFVMVR----------------DDEKYVFADCAIN
IAPNSQDLAEIAVESAKTAKM-FDV-DPRVALLSFSTKGS-AVSDETKKVEEALRLAKEM
D-----PALVIDGEIQFDAAIVPSVSNKKAPD--SPLQGDATVFVFPSLEAGNIGYKIAQ
RLGGFEAVGPILQGLNSPVNDLSRGCSEEDVYNLALVTAIQSMEKN--------------
---
>WP_026524282.1|Firmicutes-Clostridia-Clostridiales-Lachnospiraceae-Butyrivibrio-Butyrivibrio_sp._MB2005 WP_026524282.1 phosphate acetyltransferase [Butyrivibrio sp. MB2005]
------------------------------------------------------------
------------------------------------------------------------
------------------------------------------------------------
------------------------------------------------------------
--------------------------------------MYGFGEMISKLKANPKTIVFTE
GE-DPRILEASSRLLAGNFL-KPILLGNPDVINRAAEEEGY--NI------RGAVIIDPT
-NY-EDFDAMVDEFVELRKSK-GMTPEQAREIL--SHSNYFGTMLVKMKKADCLLGGATY
-STADTVRPALQIIKTKPGNSVVSSCFILVRPS-----AI------GDNEVIAMGDCAIN
IDPTEDELVEICKETVDCAKA-FGV-DPKVAFLSFSTKGS-AKSPSVTKMQNAAKKAQEK
Y-----PEIPIDGELQFDAAVSPRVARNKTPD--SPVAGHANTFIFPNIDAGNIGYKIAQ
RMGNFEAYGPILLGLNAQINDLSRGCNAIEVYSMAIITASLA------------------
---
>OGD14231.1|Candidatus_Atribacteria-root-root-root-root-Candidatus_Atribacteria_bacterium_RBG_16_35_8 OGD14231.1 phosphate acetyltransferase [Candidatus Atribacteria bacterium RBG_19FT_COMBO_35_14]OGD31234.1 phosphate acetyltransferase [Candidatus Atriba
------------------------------------------------------------
------------------------------------------------------------
------------------------------------------------------------
------------------------------------------------------------
--------------------------------------MKLSQLIREKAKKNPKIIVLPE
GE-EPRMIKAANTIINEGFA-SLILLGREENIKSKARELGI--DL-----PNKIKIINPK
-DS-EKLKEYAESYYQIRKNK-GVSLDEAYQLL--ENPLYFGALMVYHDDADGLVAGSIN
-ATGDVFRPALQTIKTAPGINIVSSSFIMVVPD----CPY------GEKGIIVFADCALN
PEPNAEQLADVAIASAATGKALVGF-EPKVAMLSFSTKGS-AKHPLVDKVIEAVKIAKEK
K-----PELLIDGELQADAALIPSIGERKAPN--SKIAGKANVLIFPDLNSGNIAYKLIE
RLAKAEAIGPISQGMRKPVNDLSRGCTAEDIVNVVAITVLQAGEV---------------
---
>WP_154544324.1|Actinobacteria-Actinobacteria-Actinomycetales-Actinomycetaceae-Mobiluncus-Mobiluncus_holmesii WP_154544324.1 phosphate acetyltransferase [Mobiluncus holmesii]MST49534.1 phosphate acetyltransferase [Mobiluncus holmesii]
---------M--------------------------------------------------
--------------------------------------------------SDF-------
------------------------------------------------------------
------------------------------------------------------------
-------------------------------------KDTFVADLTKKAASAPKRIVLPE
SE-DERILKAGAQVLKDGSA-ELIFIGESSEIETKAQELDL--DL------SKATVVSLN
-DE-ERLGRYIPKLVELRGHK-GMTEEKARETL--KDISFFGTMMIVCGDADGMVSGAAH
-TTAHTIRPALQVIKTMPGVKLVSGAFLMVF----------------NDHFDVYSDCAVT
IAPDAEQLADIAVVSAKTAAQ-FGL-DPKVAMLSYSTIDS-GTGPMVDLVKEATSLAKAA
A-----PDVAIDGPLQFDAAVVESVAAKKAPE--SSVAGAANVFIFPDLNAGNITYKAVQ
RTSGALAIGPVLQGLNAPVNDLSRGATIDDIINTIVITAIQAQS----------------
---
>TYB33229.1|Deferribacteres-Deferribacteres-Deferribacterales-Deferribacteraceae-Flexistipes-Flexistipes_sinusarabici TYB33229.1 phosphate acetyltransferase [Flexistipes sinusarabici]
------------------------------------------------------------
------------------------------------------------------------
------------------------------------------------------------
------------------------------------------------------------
--------------------------------------MSLMEQFWEMAKSAKKTIVLPE
GN-DERTIDAAYTITENGLA-KVIVLGNEEEVKDLFKQKSY--PV-------NCEIMDTE
-KS-PYLGEFADEYYMIRKSK-GISKDEALETM--KDVLYFGNMIVKKGIADGCVTGACH
-TTADVLRSAIRIIGTKEGMNTVSSCFIMVTNK----KEF------GKDGALVFADCAVN
PNPDPSQLADIALATAESCKSFLEE-EPKVAMLSFSTKGS-ASHPDIDKVDEALKIIKQN
S-----PDLKVDGELQADAALVKSVGERKAKG--SEVAGNANVLIFPDLDAGNIGYKLVE
RVAGAEAIGPIIQGLNKPVNDLSRGCKYMDIVNVAAITAVQA------------------
---
>WP_118888484.1|Firmicutes-Bacilli-Bacillales-Bacillaceae-Oceanobacillus-Oceanobacillus_profundus WP_118888484.1 phosphate acetyltransferase [Oceanobacillus profundus]RHW35411.1 phosphate acetyltransferase [Oceanobacillus profundus]
---------M--------------------------------------------------
------------------------------------------------------------
------------------------------------------------------------
------------------------------------------------------------
--------------------------------------GSLFDQLTAKVSNSNKKIVFPE
GL-DERILTAASQLSAAGVV-TPILIGNQESIEKKAAANNI--DI------ASCTIIDPQ
-EY-AEFDAMVEAFVERRKGK--ATEEDARKIL--LDENYFGTMLVYMNNADGLVSGAAH
-STADTVRPALQIIKTKEGIKKTSGVFIMVR----------------DDEKYVFADCAIN
ITPDSQDLAEIAVESAQTARL-FDV-DPRVAMLSFSTKGS-AKSPETERVVEALEIAKEK
D-----SSLVIDGEFQFDAAFVPSVAAKKAPD--SVLKGDANVFVFPSLEAGNIGYKIAQ
RLGGFEAVGPVLQGLNRPVNDLSRGCSADDVYKLAIITAAQAME----------------
---
>WP_079462136.1|Proteobacteria-Epsilonproteobacteria-Campylobacterales-Campylobacteraceae-Campylobacter-Campylobacter_jejuni WP_079462136.1 phosphate acetyltransferase [Campylobacter jejuni]PJQ16367.1 phosphate acetyltransferase [Campylobacter jejuni sub
---------MMANLYLMRSRS-DELNTIISTNLLKNYSKIY-KNIAIYCPVIYI-HRVPV
LQGWLEEFNINQTVKSAYGFTFREAMEEFSKDPHNFFNVILEEYEELKRKYDFVLVNSFC
EFGILDGF----------------------DLSIKLAKNLNTPIAA-IINDEDKLI--AQ
KYFDHALDGRNYVLINEN----FN------------------------------------
-----------------------FEEVQKLKEYDFITPHRFKYELIKQSIKNKKTVVLPE
SN-DERILKAAEILLKSKVV-DLILLGDEEKIKQDATRLSL--DL------SAMQIMNPL
-NS-EYNQEFTSILYEARKSK-GMSLEEAKMLV--QDKTYFGTLLIHTGKADAMVSGAST
-TTAETIRPALQLIKTKEGISSVSGIFFMGL----------------EDQVLAFADCAVN
PSPSAEQLATSAYVSAMTAKS-FGL-EPRIALLSYSSGDS-GKGESVDLVKEALKIAKEK
Y-----PELNIDGPMQFDCAYDPKTAAKKMPN--SKIAGHANVYIFPDLNAANICYKAVQ
RTANALAIGPILQGLKKPVNDLSRGCLVDDIVDTVILSAIQAQ-----------------
---
>WP_083273444.1|Firmicutes-Clostridia-Clostridiales-Clostridiaceae-Geosporobacter-Geosporobacter_ferrireducens WP_083273444.1 hypothetical protein [Geosporobacter ferrireducens]
------------------------------------------------------------
------------------------------------------------------------
------------------------------------------------------------
------------------------------------------------------------
--------------------------------------MDIMDYLKNQIRKDIKKIVFPE
GE-NLSVIKAAVYLKQNALV-DPILIGNKNEISRILRGELE--LA------GDITTINPM
-ED-SRLEYYIKTYCEER----MMPDAVGRKII--SQPIYFAAMMVKAGEAHGMVGGIDY
-PTEEVIMASELILGLQKDISVPSSFYLLDVPG----FNG------EKGRRMIFADPSIN
PDPTSRELADIAYTTAQSVSKILGW-EPRVALLSFSTKGS-ANHPCVDKVKEAFQILEQR
E-----CPFIFDGELQADAAMNKVIGYKKTKGE-SKVAGNANVLIFPNLDAANISSKLVQ
QLTGAKFYGPILQGFNFPVSDLSRGATVEDIIGTTLLTAAR-------------------
---
>RLF06086.1|Crenarchaeota-Thermoprotei-root-root-root-Thermoprotei_archaeon RLF06086.1 phosphate acetyltransferase [Thermoprotei archaeon]
------------------------------------------------------------
------------------------------------------------------------
------------------------------------------------------------
------------------------------------------------------------
--------------------------------------MSIMDYIFERARKSPSRIVLPE
PE-DERILKASVKSYSLGIA-KPILVGVREQIEEKAKALGL--DL------EGITVVEP-
-TA-EAMDRYADEYLKIRNMP-EKKKKVVLHIM--RRTLYFGAMMVRLKEADGMVAGAIN
-TTANVIRAASLVIGLQEGINTPSSFFLMEIPS----FEG------GENGNLLFADCAVN
IDPSPEQLAEIAIATARSAKWLLDW-EPRVAMLSFSTKGS-ASHPLTDKVIKATNIAKSK
E-----PNLLIDGELQADAALIPSVAKRKIRGE-SPVAGRANILIFPDLNAGNIAYKLVQ
RLAKANAYGPILQGFRRPVSDLSRGATVEDIVGVIGIISVIASSMG--------------
---
>RLG06500.1|Thaumarchaeota-root-root-root-root-Thaumarchaeota_archaeon RLG06500.1 phosphate acetyltransferase [Thaumarchaeota archaeon]
------------------------------------------------------------
------------------------------------------------------------
------------------------------------------------------------
------------------------------------------------------------
--------------------------------------MKIPEVIWKRAKEKKKRFVLPE
SS-DERILKAASIAASEGLG-TPVLLGEPSEIRERAKTLGV--DL------DGIEIINPK
-DF-PRFNEYVRRYMELRTGKAGENEAVARRVL--SKPIYFGAMMVEMGDVDAMVAGAST
-ITATVIRAGKLIIGLQEGISVASSFFIMSVPN----F----------DRLLFFADAAVN
PDPTPEELADIAITTGRSYRAVLGS-EPRIALLSFSTKGS-AAHPLVEKVVKATEIAKKK
A-----PDLLIDGELQADAALIPVVAAKKLKGE-SPVAGKANVLIFPDLNAGNIAYKLVQ
HLAGAGAYGPILQGFRKPISDLSRGAKVEDIVGVMAILGAQA------------------
---
>WP_010252337.1|Firmicutes-Clostridia-Clostridiales-Hungateiclostridiaceae-Hungateiclostridium-Hungateiclostridium_cellulolyticum WP_010252337.1 phosphate acetyltransferase [Hungateiclostridium cellulolyticum]
------------------------------------------------------------
------------------------------------------------------------
------------------------------------------------------------
------------------------------------------------------------
--------------------------------------MGFLEQIIERAKSDIKTIVLPE
ST-DLRVVTAASMISKQGIA-NVVLVGDESEIKKLAG--DL--DL------SKVKIENPQ
-NS-ANFENFVTAFYELRKSK-GMTIEEARKTM--NNPLYYGVMMVKQGQADGMVAGAIN
-STGNTLRPALQILKTAPGTKLVSAFFVMVVPD----CEY------GHNGTFIFGDSGLV
ENPNADELSEIAIASASSYRQLIQV-EPQVAMLSYSTYGS-AKSELTEKVVKATQLAKEK
A-----PNLALDGELQADAALVDAIAKSKAPG--SKVAGKANVLIFPDLNCGNIAYKLTQ
RLAKAEAYGPITQGIARPVNDLSRGCSAEDIVGVAAITAVQAQKA---------------
---
>TFH39980.1|Proteobacteria-Gammaproteobacteria-Xanthomonadales-root-root-Xanthomonadales_bacterium TFH39980.1 hypothetical protein E4H01_17350 [Xanthomonadales bacterium]
------------------------------------------------------------
------------------------------------------------------------
------------------------------------------------------------
------------------------------------------------------------
------------------------------------------------------------
------------------------------------------------------------
-----------------------------MRQL--SEPLNFAAMMLRAGDADGMVAGLLH
-STEDVILASEMFVGLADGIDIPSSYFVMDIPN----WKG------GEDGLIVFADCAVV
TNPTSQELAGIALSSAASARNLLGW-EPRVAMISFSTKGS-GTHPDVDKVVEALALVRKT
N-----PGLCIDGELQVDSAVVPSVAEKKIKGE-NVLKGRANILVFPDLDAGNAAYKLVQ
RMAGAAAYGPVLQGFAKPVSDLSRGATVDDILGAITIIAAQV------------------
---
>RPI03396.1|Calditrichaeota-root-root-root-root-Calditrichaeota_bacterium RPI03396.1 phosphate acetyltransferase [Calditrichaeota bacterium]
------------------------------------------------------------
------------------------------------------------------------
------------------------------------------------------------
------------------------------------------------------------
--------------------------------------MNVIEEIQKRASENLKQIVFPE
ST-DERVLHAAEQLYEKKLV-IPVLIGDEGQTLAAAEKVKA--DI------SGIQIIDPL
-KD-SRRKEYIQRYYQKRKHK-GVDLIKAEMVM--QHPLFYAAMAVHDGRADASVAGCVE
-TTSNVLRAAIQIIGTAEEFSVVSSTFLMVLKD---------------GTPLTYGDCGVV
PDPDEQQLAEIAIASAESHKKLTGQ-KPVVALLSFSTKGS-AEHALVDKVRKATQIAQNR
R-----PDLLIDGEMQADAALVPYVANKKAPG--SLVAGKANVLIFPDLNAGNIAYKLTE
RVAGATALGPLLQGLAKPANDLSRGCKAEDIVNVACICSVKAN-----------------
---
>WP_118588648.1|Firmicutes-Clostridia-Clostridiales-Eubacteriaceae-Eubacterium-Eubacterium_sp._AF15-50 WP_118588648.1 MULTISPECIES: phosphate acetyltransferase [unclassified Eubacterium]RHR74459.1 phosphate acetyltransferase [Eubacterium sp. AF16-48]RHR
------------------------------------------------------------
------------------------------------------------------------
------------------------------------------------------------
------------------------------------------------------------
--------------------------------------MGFIEQLKEKARHDRKTIVLPE
GM-DRRTYEAAEQIVKEDFA-DIILLASEEEVAKYGK--DY--DT------EGVTIINPR
-KY-EKIQDYAEQFYQLRKAK-GMTKEQAYAILV-SDYMYFACMMLKAGDADGVVSGACH
-SSANTLRPSLQIIKTKPGSKLVSAFFVICVPN----KDM------GANGVFVMGDCGLN
QNPNPEQLADIAASSAESFEYLVGE-KARVAMLSHSTHGS-AAHPDVDKVVEATKIANKE
Y-----PQYLIDGELQTDAALVPEIAEFKAPG--SPVAGRANVLIFPDLDAGNIGYKLLQ
RLGQAEAYGPLCQGIARPINDLSRGCSAKDIVGVVAITAVQAQID---------------
---
>WP_066056946.1|Firmicutes-Bacilli-Bacillales-Bacillaceae-Bacillus-Bacillus_korlensis WP_066056946.1 phosphate acetyltransferase [Bacillus korlensis]
---------M--------------------------------------------------
------------------------------------------------------------
------------------------------------------------------------
------------------------------------------------------------
--------------------------------------SDLFTGLKEKVSGQNMKIVFPE
GL-DERIISAAGRLAEENVL-TPILVGNIEAIEAKAKELGA--SL------EKAEIYDPS
-QF-AMMDELVASFVERRKGK--VSEEDARKIL--LDENYFGTMLVYSNKADGLVSGAAH
-STADTVRPALQIIKTKEGVRKTSGVFVMVR----------------EDEKYVFADCAIN
ISPDAQDLAEIAVESAKTARM-FDI-EPRVAMLSFSTKGS-AKSPETEKVSAAVQEAKLR
D-----PLLVLDGEFQFDAAFVPSVAKKKAPD--SVIQGDANVFVFPSLEAGNIGYKIAQ
RLGNFEAVGPILQGLNRPVNDLSRGCNEEDVYKLSLITAAQALSQ---------------
---
>WP_078696786.1|Firmicutes-Clostridia-Clostridiales-Clostridiaceae-Caloramator-Caloramator_quimbayensis WP_078696786.1 phosphate acetyltransferase [Caloramator quimbayensis]SKA92282.1 phosphate acetyltransferase [Caloramator quimbayensis]
------------------------------------------------------------
------------------------------------------------------------
------------------------------------------------------------
------------------------------------------------------------
--------------------------------------MGLMEKIWSKAKSDLKVIALPE
GS-EPRTLRAAEIIKKEGLA-EIILLGDESEIKNAAQKEGA--NI------EGIKIIDPK
-TS-EKSEFYAQQLYELRKSK-GMTIEKAREMI--LDTMYFGAMMVKLKDADGMVSGAVH
-STGDLLRPGMQIIKTAPGISIVSSVFVMEVPN----EAY------GEKGLFVFGDCAVN
PNPTASELASIAVTSARTAKVLCGI-EPKVAMLSFSTKGS-AKHELVDKVVEATKLAKEM
A-----PDIMIDGELQLDAAIVPKVASLKAPG--SDVAGKANVLIFPDLQAGNIGYKLVQ
RLANAEAIGPICQGFAAPINDLSRGCSVEDIVNVVAITAVQAQGINL-------------
---
>OIP59451.1|Ignavibacteriae-Ignavibacteria-root-root-root-Ignavibacteria_bacterium_CG2_30_36_16 OIP59451.1 phosphate acetyltransferase [Ignavibacteria bacterium CG2_30_36_16]PJB01840.1 phosphate acetyltransferase [Ignavibacteria bacterium CG_4_9_14_3_um_
---------M--------------------------------------------------
------------------------------------------------------------
------------------------------------------------------------
------------------------------------------------------------
-------------------------------------QLAIIEKIIKKASLLNKTIILPE
SH-DERVLKAAQILTANKVV-KVITLGNENKIKADAEKLGV--DL------TEVEIINPE
-TT-PKLDVFAEIYYELRKKK-GMTPEIAHETL--KRDLFFGAMMVREGFVNGSVAGSTA
-STADVLKAGLQCVGMPKDISIVSSFFLMVFPD----------------KNYSFADCAVV
PNPDAAQLADIAISTADNHKKLTGE-EPLIAMLSFSTKGS-AKHELIDKVIEATNIVKTK
R-----PDLKVDGEIQFDAAVIESIGKKKAPG--SEVAGKANVLVFPDLNAGNIGYKIAE
RLGGAKAVGPMVQGLNKPYFDLSRGASVDDIVNTSAIAALMS------------------
---
>WP_147631281.1|Firmicutes-Clostridia-Clostridiales-Ruminococcaceae-root-Ruminococcaceae_bacterium WP_147631281.1 phosphate acetyltransferase [Ruminococcaceae bacterium]
------------------------------------------------------------
------------------------------------------------------------
------------------------------------------------------------
------------------------------------------------------------
--------------------------------------MGFIDVIKERAKAANKTIVLPE
TE-DRRTYEAAAQILKEGIA-KIILVGSEEAVKKGSE--GL--DL------TGAVVVDPA
-TS-DRTQAYIDKLVELRQKK-GMTPEQAKEILL-NQYLYYGVMMVKMGDADGMVSGACH
-STADTLRPCLQILKTKPGTKLVSAFFLMVVPN----CEY------GADGTFIFADSGLN
QNPNPEELAAIAGSSADSFELLVEK-EPIVAMLSHSTKGS-AKHADVDKVVEATRLAKEQ
Y-----SDLKLDGEFQLDAAIVPSVGASKAPG--SDIAGKANVLIFPDLDAGNIGYKLTQ
RLAKAEAYGPITQGIAAPVNDLSRGCSAEDIVGVVAITAVQCLAK---------------
---
>WP_104714273.1|Proteobacteria-Epsilonproteobacteria-Campylobacterales-Helicobacteraceae-Helicobacter-Helicobacter_cetorum WP_104714273.1 phosphate acetyltransferase [Helicobacter cetorum]
---------M-QSLWIYPESL--DGLNIACKALVKVLEPHY-KKIALFSPIDGGCERLGD
L-NLLSAINKQEALELI-----------SKSDELRLHKIVLKRYLELTKTYDFILCLGYV
PKFFLNALI---------------------DLNITLSKHLNAPILG-VVQSEGCN-----
QLALERLEAMRYSALNKG----------AVFE----------MGLVISDEELKETLP---
---------FKIVNISKDNHQGLSLEFLQSVKSSVVTPLFFQNSLEMRAKAQIKKVVLPE
SE-DERILKATHYLINQGVV-ELILLGNAQKIYEQAKSLGL--DL------GKVEIIDPS
-TS-SYRDEFANSLYELRKSK-GMSLDEAKELV--QNRTYFATMLVHLGYADAMVSGAIH
-TTADTIRPALQIIKTKPNASLVSSVFFMCL----------------DTQVLVFGDCAIN
PNPNAKELAQIAITSAETAKQ-FGI-EPKVAMLSYSTGSS-GKGEMVDKVKEALELAKEH
A-----KDFHIDGPLQFDASIDMSVAKQKMPH--SEVAGQANVFIFPDLNAGNIGYKAVQ
RSAKALAIGPVLQGLNKPINDLSRGCLVEDVINTVLISAIQAQSK---------------
---
