# Supplementary material for: Comparative genomic analysis reveals metabolic flexibility of Woesearchaeota
Source: Nat Commun. 2021 Sep 6;12:5281. doi: 10.1038/s41467-021-25565-9 (PMC8421398; doi:10.1038/s41467-021-25565-9)
Supplement: Supplementary file 11 — Source Data [file 41467_2021_25565_MOESM11_ESM.zip › Source data/Supplementary_Fig_43.fasta]

>GCA_002254495.1_Candidatus_Pacearchaeota_ex4484_26
------------------------------------------------------------------------------------------------------------------------------------------------------------------------------------------------------------------------------------------------------------------------------------------------------MGKRIIQQRRGKGSHTYKSPTHRFKAFIGYIQGKIEKLLHSVGYSAPLVKVRLNNGFYNLASEKLVEKQNIFLG-EIKEGNILSLVNIPEGTAVYNIELRPGDGGKLVRGAGSSARILKQIDSKVLVLMPSKEEKLFNKARATIGVIAAGGRKEKPLVKAGKKWYLMKAKSKLYPRTSAVKMNALDHPFGGGRGKVIGKPKTPPRFAPAGRKVGLLRAKRTGRRKLQFWPRKKAKKILPSANWKGLLGFVGYKVGMTTALVEDLTPNSMTLNEKKVLPCTIIECPAIKVFSIRFYKKGKITSEILVKLPKKKKEVDDVRLLCYTQPKLAKIKKKPDMCEIGIQAEKKLEIANGLIGKELSVLDVFQPLESIDVRAVTKGKGFSGPVKRFGIGLKSHKSEKGQRRPGSLGAWTPKKVSFRAPMAGQLGFFTRVQYNNQIILAGDQEADALGEFSHYGIIRNPFLVVKGSLQGAKKRPLLLTRPLRKS-NYKFLRIVKPIKAR-ARGLTIGSRVIACDNSGAKIVKIVARSKTTKGRNPSCGIADLIKVSVRKGEAKMKGKIFDAVIVRQRKEFRRARGERVKFADNAVVLLKDVKGNPKGSLIKGPIAREVVDRWPNVAKNASLILMVEKQKRKAEWVPKTELGKAVKAGKINRIEEIFEKELKVMEPEIIDYLTSVKADFLAIGQSKGKFGGGKRRIWRQTQRKTAEGNVPSFACLAVVGNEEGFVGLGYGKAKETLPAKEKAIRKAKMQMIKVNRGCGSFDCGCGEKHSIPFKVEGKVGSTKIVLIPAPKGTGLVIDDECKKIMKLAGIKDIYSKTYGQTRTKFNLAKACMKALEKTTALVKSMAKQFLFYGKTMEELKSMPLQEFAKVLRSRQKRSLLRRREEIEKFLQKIEKNKKIKTHKRSIIITPQMVGLEIGVYNGKEFVPVKIQEKMLGHYLGEFVLTRKRLQHSAPGVGATRSSASVKAK-MKIFDIWDTQEVKVEDPGLKRYIVLNSRLVPKSRGR-ERERFAKAKVNLIERLINKLQVPGHRGKKHKIQT-KSTGKFDTRAKNVINAFKIIEKKTKQNPIAILVKAIENAAYTDETTTIEYGGARYLQAVDTSPLRRLNTCLRNLVHGAYDKAFKKKINISQALATEILAAYEKDKSFALAKKIEMERQADAAR-MALRKAIAYRRPNTRKSKVKSKSYIKTIPGSKIVKFRMGNKSKFPFKLSLVSKEAVQMRDTAIEASRQTINRLLEKKLGRNNYYFVIRVYPHHILRENKMLTGAGADRMQSGMKKSFGKPVGIAARVHVGDELFSIDVAVVKEAFRRIKAKIPCTTSIVDISLQLEIPEDVEISLNGG-IKVKKGDKELSEKFNLKLRQEDKKLFIETKKGTKREKKLAGTIKGKIQNMITGVTKGFTYKLQIASSHFPMKVEVDVLVKNFLGERIPRKAKILPNVEVTIEGDVIMVFSINKEAAGQTMANIEATTKAGARDKRIFQDGIYLIEKPK----MKIKLLVEGGNAKPGPALSQQLGPLGINLGKLIGEVNKASENYKGMKVPVIVDIDTETKAFKILVKKPPVAELIKKELGLDKGASDA-KIKVGNLAIEQAIKIAKEKQDDMIVNSFKEAVKNVVAACTSIGILVEGKEPKEVIRQINNGEFRTAIENQVTKISPEKKKLLQEQFEKVKAIIEKKKKIEEAEKAAEEVKEKVEEVKEE-TEQAEKEKTKTEEKKNKMQEIKLDKVVLNIAVGNDEAKLTKAMKLLEIITGRKPAKKRIAAFKIRPGLPIGCKVTLRKSKAKEMLIKLLEGVENKILAKQFNEG-FSFGIKEYIQVPSIPYQRDIGILGFDVSVVFKKPGYRIQKRKIKPKKISKRHFIGKKELMEYAQKKFDIKIEM-----GLYSGLKLKKKRKKLRWKSQKYARRQLKLKEKHDPLQGASQARGIVLAKFQLEAKQPNSAMRKCVRVQLSKNNKQIPAFVPGNEAIKLIDEHDEVIVEAIGGNKGRSKGDIPGVRYQVVQVNDQSLDALRRGKIEKGRKRKDIAPKKKKEIAELAKNVDKYDSLIITSINEMPALLLQKIRKDLKEKKTTKRRILVKLFEELAIEIFCKKLKSCAIIFSNENIFSLIKILQKKQQQKKAKPGK-SNEDITIKPGPTGLMAGPILTELADAGIKAGLEKGKVIIKE-KFELKKGQIITESLAKAMEKLNILPITARLFPLVAYDKKALFKSEQLEINLEQQLAKIKEAYKNAFSLVLKTKYFIKESTLLFLKQAYIGASCLMKEESIKDFLIEAHNQASLINKMATMHGRGKGKSGSKRPKSKNKPLWVKYGKEEVESIVLKLAKQGMQAAKIGLILRDVYGIPLVKPITGKSISKILKEKNLLAKEPDEVSNLIKRANKLKKHIEKNKHDVVAKRGLQLTEAKIRRLIKYYKKKGVFDKKWKY----------
>Yap150.bin6.108
------------------------------------------------------------------------------------------------------------------------------------------------------------------------------------------------MQKARIKLASIDIDKLNQTCEYIQDIAEKTGVYMRGPIPLPTKKLKLTTRKTPCGNGAETFERFEMRIHKRLIDLGLDERALRLVMRVPIPEGLNIEIEMLDMGKNLIQQARGTGSPRYKTPSFRFKTDGRLIDGKIIDLVNCQGHSAPIIKVKYNDGKLMIAPEGIRVGDVIAAGPSADAGNILSLADIPEGTFIFNIESQPGDGGKFCRASGNTARLLTKSSQYANVMMPSKKQRKFNKCRAMVGIIAGGGRHEKPILKAGIMHHKMKAKNKLYPRTGGSKMNAIDHPFGNKRSARKAKQKPVSRFAPPGRKVGKLAAKRTGKRKMQVWPRKRAKSIIARVRSWKPLGFAGYKAGMTHVLVTDNRPNSITKGEDIRFPVTVIECPPMKIIGFTLYKKDHASSQILAPLPKKAEEYVELKLLVHTQPKLTNIKKKPEVFELGIGGNAKFDYAKANLGKEIKIEDVFKEGELIDTHAITTGKGFQGPVKRFGVAIRQHKSEKTKRGPGSLGPWH-GTLNYRVAHAGQMGFHQRVDYNKWLLKISNTEVNPNGGFIRYGILKNNYVLVKGSVQGPAKRMIKLISAIRPNKVPEINYISIAIKASVGRVLPHRAKILACDNSGARILRVISGHKTRKGRYSAAGVGDKIKASVIVGKPDMRKQVVTAVIVRQKKEYLRRDGTRVRFEDNAAVILKDDLGNTKGTMIKGPVAKEACERWPNIAKIASNVV---------------------------------------------------------------------------------------------------------------------------------------------------------------------------------------------------------------------------MAKIFLFRGLKAEEVKKLSLKEFAELITARERRSLLRGFTEPQKKLLERLRKDNVKTHCRDMVIIPEMMGKTIRVHNGKEFFTLRINEEMLGHRLGEFALTRGKVSHSSPGIGATRSSASLSVREILAFNRWSTSGIAVADEGLVRYINLEPRVVPKTGARYAGKRFHKSKIFIVERLINKLFIPGHKSKKHLRSSGHCTGKTSNAYGIVENAFTIIEQKIKENPLKVFVQALVNAAPREEIVTIEYGGARYPKAVECSPQRRLDIALRFFVQGSYDKSFKKKKSVESALADEIMAAYKLDKSLAISKKNETERQADAARMARLRKAVAYRRPYTRFSKYKKQRFVRAKPVCRVVRFDMGNATEFETSLHLVVRSDLQIRDNALEAARQTCNRALEKVLGKSGYHLKVRVYPHHVLRENPLAAGAGADRMSTGMAHSFGKVIGIAARLKKGQAVFSTRITLGKTALTKASRKLPCKCTIL----------------------------------------------------------------------MKGVQEPWVYKLKVCASHFPMNVSMSFIVKNFLGEKVPRKFTIKEGVTVKVDGKDVIVESIDKELAGNTASEIELITTIRGRDLRVFQDGIYITEKAGKPIDQVIECLIEGGKATAAPPLGPALGPAGVNIGQVVAEINKKTADFKGMKVPVKVTVK-SDKSFTITVGTPPVSALVKKEAGVDKGAGNPLADKVADLKIEQVIKIAKMKEDALLGKNMISKVKEILGSCDSMGIMVEGKQAREVIADINKGDFVEKIKSGKTELSAEDLKKLAEEKKKLQEDLEKKRKVYEATAKDIIAKMEGKARGEIKTKLVEAKVPSVIIEENQMQQVRIEKLTLNIGAGKDQGKLDKGIILIKAITGITPTSKRIPGWGLRPGLPIGCKLTLRKDKAVEILKRLLEAKDKLLKDSQFDAGNISFGIHEYIDIPGVAYDPKIGILGLQVCVSLERPGFRIKRRRLGPKKIPKKHQISKEEAVKFMAKNFGVSIGMGNKSNGLNTGSALRKRRYDSRMLNKEYVRKLFNLKEKADPLEGSSQARGIVLEKRQVEAKQPNSAMRKCARVQLIKNGRQITAFLPGDGAMKLVDEHDEVIVECIGGNKGRSKGDLPGVRWQVIKVNDQSLKDLLSGKLEKARKTNCAAPQKKKVVKEIVELIKKYPIVGIVNMENLPTPQLQRMRAQLREKIMTKRRLIIKALDQIKLQDLKEKMRMPALLFTKENPFTLFKTLKQNKSKAPAKAGQIAPSDIIIPAGPTPFAPGPVIGELGSLGVKASVEAGKIAIVSDTKVASEGDEISELLAGMLTRLSIEPMEIGLDLLAVYEDGTIYPKSVLDVDEEKFMANLMLMASQAHTLAMEIGYTTPETIEPMIQITYRAAKDIAKEEIAAELVEQAEREMLALKS-------------------------------------------------------------------------------------------------------------------------------------------------------
>Yap100.bin4.218
ENQSFLVSQDQYLKSGIHIGTKFRTKYMEQFIYKTRTDGLSVLNLQKIDERIKITADFLSRYNPEDILIICRRENGWKAVKAFSKITGVRGFAGRYPPGILTNPGLDNYIEAKIMLVVDSWPDRNAVKDALSVGVPVIALCDTNNQANDLDLVVPCNNKGKKALGLFFYILTREFLKNKGLLKGNVEDFTEE------------------------------------------------------------------------------------------------------MGKRIIQQARGKGSPTYKSPGFKFKADSKIVNGRIVDFVHCSGHNAPLMRVFYDDNVLFAAPEGVRVGDMVSSGPVCSDGNILALKDIPEGTPIYNIESQPGDGGKFCKSSGGFARVAAKTSKIVTVIMPSKRQKKFNCCRAVIGIIAGGGRHEKPFLKAGNKMFKMRAKNKLYPRTSACAMNAVDHPLGNSRSARKARNKAVSKHVPAGKKVGSLWPKRTGKRKMQFWPRKRARRQYPRVRHWKPLGFAGYKVGMAQALFTDNRKNALTKGEDIIWPVTIIECPPLKVASLVLYKKTRAVSQILAPLPKKKDDFDDIRLLVFTQPKLTKIKKKPELFELGVGGNDKLKFAKEKLGKELYLKDVLEEGFLLDIRGITKGKGIQGPVKRFGVAIRSHKSEKTKRGPGSLGGWG-NNRSWTVAHAGQTGYHQRIEYNKWLLKIGDAKINRKEGFRRFGIIKNQYVLIKGSVLGPSKRLLMMTLAVRPNEVPAINKV--ALNANIGRVLPHMARIPVCDNSGARILKVISGHKTRKGRASAAGIGDKIMASVISGKPDIRKQVVAAVIVRQKKEFKRPNGMRVKFEDNAAVVIKDDLGNPKGTMIKGPIAKEVAVRWPNVSKIASIIIMAEDEKDVDNWNPKTEIGKKVKSGEIKDIDEILDNAYNIFETEITDILISLESDLLLIGQAKGKFGGGQKRVFRQTQKKTPEGNNPSFCCIAVVGDKNGHVGVGRGKSKDTVPAREKALRKAKENLIKIRRGCGSWQCGCKTPHSIPFAVEGSCGSVKIRLMPAPKGKGLVIEPECAKILAMAGIKDVWSETFGQTKVKINLVDACIDALNKLNRIKILMAKEFLFRGKKFDEIKNLSIKEFAGLLTARERRTLLRGFTDEQKVLMEKIRKSKIRTHCRDFIIIPEMVGKTIHVYTGKTFVPVRIINEMLGHRLGEFVLTRSSVSHSSPGIGATRSSAALSVREVLAFNKWSTQGIKIEDPGLIDYINLQSRLVPKTGAKYAGKRFHKSKTFIVERLMNKLAVPGHKGKKHFRTSGPCSGKAVSVYKIVEKALQIIEKKTNENPIKVLAKAIENSAPREEIVTIEYGGARYPKAVECAPQRRVDIVLRYFVQGTYDKCFNKKTPVELALANEIIAAYKLDKSLAISKKNEVERQADAAR----------------------------------------------------------------------------------------------------------------------------------------------------------------DIIEKIEIPEKVEIIIN-ELVTVKGPKGEVKKKLFVKINNENKEIVISSKKATKREKKLVYSFKAHLINMIKGVLEPWVYKMKICTGHFPMNVSMQLVVKNFLGEKFPRTLKIKQGANVSVKDKDVVVESCDKELAGNVASDIELLLTIKGRDLRKFQDGIYIVSKAGKDVKQTVDCLIEGGKATAAPPVGSSLGPLGVNIGQVVAEINKKTAEFKGMKVPVKIIVDTDTKEFTITIGTPPVSALLKKEAIIEKGAANPITDKVADLKIEQIIKVAKMKSDALLGKDMFSKVKEVIGSCDSMGILVEGKPARETIADINNGKFAEEIKAEKTELSAEALKKIEEQKKKLQDELAKRKAQYESQAKQIIEQLSGQPRGTIKAKLVEMKIPSNIIEANPMQKVRIEKLTLNIGCGKDTARLDKGIILIKTLTGIEPTSKRIPSWGLRPGLPIGVKLTLRKKPAKDILSKLLSAKDNALKISQFDSGNISFGIQEYIDIPGIAYNPDIGIIGLEVCVTLEKPGFRIKRRRLKRKKIPRKHLVSKQEALDFMKNEFNIKIVMANKSQGLNTGRRLKKRRHKSKLLHTDYVRRIFNLKKKADPLEGASQAKGIVLEKVQLEAKQPNSAMRKCVRVQLIKNGRQVTAFLPRDGAQKMVDEHDEVIIECIGGKKGRSKGDIPGVRWQVLKVNGQSLKDLLSGKLEKARK-----------------------------------------------------------------------------------------------------------------------------------------------------------------------------------------------------------------------------------------------------------------------MARMHSRKKGKSGSHKPLDKQKSGWIRYGAKEIEMLIAKFAKDDKTASEIGIILRDVYGVPDVKAITNKSVTKILREKKLSKELPEDLIALMRKLVAITAHISNNKQDMSAKRGYQLTDSKIKRLIKYYKESGRIPVSWKYDPSKLKMYTE
>YT3_319
------------------------------------------------------------------------------------------------------------------------------------------------------------------------------------------------------------------------------------------------------------------------------------------------------MGKRLIQQARGKGGPTYRAPSFRYKGKAKHIEGEVIDLISCRGHSAPLAQVHYSNGCLLVAAEGIQVGQKIHSGPEMQTGNTAQLMNIPEGTMVYNIEAVPGDGGKFVRASGTFAKVIGKLKDNIVVQLPSKKRKSFSLCRASIGVVAGGGRPEKPFLKAGVKYYKMKARNKLWPKIRGAAQNAVDHPFGNKRTMRKSKAKPVGRNAPPGRKVGMIAPKKTGRKKMQVWPRVRAKRIYPSVNRFKLMGFAGYKAGMTHIIITDGRKNSMTKGEDISIPVTVVECPPVRIAGARLYKKKQAAGDFLATVPKKAEDYDDLRVLVQTQPKMTGTKKKPEFFEMCVGGEDKLNFVKENLGKELSVKDVFAEGQAVDIHAVTKGKGFQGPVKRFGIKVRTRKSEKTKRGPGSLGDWK-HKMTWRVAHAGQMGFHNRIDYNKQIMMIGDGKVNIAGGFVRYGQLKNTYLLIKGSIPGPSKRIIRLETAMRPNAPQTVQYISTASKARITRGMQVGSLVPTCDNSGAKVVKIVSKIKTTKRRAPSCGVGDLVLAAVKKGKPEMRKQVVFAVIVRQKREFRRPDGMRVRFEDNAVVVLKDDKGNPKGTIFKGPIAKEAAERWPGVSKVASMIVMATEDKDVDAWKPKTEIGKKVKVGEITDVDVVLNSDKPILEVEIVDMLLTLESELLLIGQSRGKFGGGQRRVFKQTQKKTKEGNKPSFATCAVAGDRKGHVGLGYGKSRETVPAREKAIRKAKINLIKIRRGCGSWQCSCKEPHSIPFEVEGKCGSVKVKLIPAPKGTGLSAGSEIAKILDLAGIKDIWSRTEGNTKARINLTKATMAALEELMSKKVQAKKEFFYRGKNLEELQEMGLKELAALLPAAARRKIQRGFTEQEKVLLKNLKGKPVKTHCRSMIILPEMVNKTIKVYNGKTFEDIIVQPEMIGHYLGEFSLTRKRVAHSAPGVGATRSSSNISVKSVLVFNRWSTDGIVIMDPGLKGYINIEPRVVPRTGGKSAKFRFHKSNVFIIERLINRIMNAGHRAKKHKITSGHMTGKGHTAYSIMEKALEIIEKRTNQNPVAVVVKAIENAAPREEIVTIEYGGAKYPKAVEVAPQRRVDQAIKYMTQISYQKAFNSKRSIINCLAEEIIAAFQQSNSGAIAKKLELERQADSSRMARLRKFAAYRRPYTRISKFRTKSYVRARPTCRIVRFDMGDLSEFDYSVQLVSKAAMQLRDNAIEAARQTSNRLLQKKIGKTGWMFKIRMYPHHILRENPLASGAGADRMSTGMKCSFGKPIGIAARIREGQILFQIDTATAKEALRRASTKMPFGCSIEELTEHVKIPEGVQVETVNTTVKVKGPKGDLERDFKIDAKVEGNKIMLTVKGATKKEKTQVGTMKAHVKNMVKGVTGGHVYKLKICSGHFPMNVTVSFNVKNFLGEKVPRTIKIKEGATVKVEGTEVSVESIDIEKAGQVAADIEQLTRIKNKDIRIFQDGIYIVEKPGK--KESVDVLIEGGKATAAPPLGPALGPLGVNIGQVVADINKKTASFKGMQVPVKVVVDSDTKEYDITVGTPPASALVKKEAGIEKGASNPLTDKVADLKIVQIIKIAKMKEDNLLGKNMKQKVKEIIGTCQAMGVLVEGVPAHDAIDAVNAGKFDAEITAEKTELTEEEKKQMEEEKKKLQEELKAKRDEYLAKANSVLASLEGKTSSEKRKKLEEAEIPAPIIQENKHKEIKVEKITFNIGAGKSTDKLEKGLKLLEMLTGAKPTNKRIAGWGLRPGVPIGCKVTIRGGKANELLKQMLGAVDNKLEEKQFDNGNIAFGIKEYIDIPGVEYQPEIGVIGFQVCVTLSRPGFRIKRRRLQTKKLKGNHKITKEDSIGFMKQNFNVIFEMGNKSNGIRAGSKCAKRRNQSRWSDKWFVKRALNLKKKSDPLVGASQAKGIVLEKVQLEAKQPNSAMRKCARVQLIKNGKQITAFLPGDGATKLVDEHDEVVIECIGGNMGRSKGDIPGVRWQVVKVNDQSLAALLKGKLEKARKTVKIPEAKKNVIKEFVKLAKEYPIVGAVNMENLPTKQLQNMRAQLRETRMSKRRLMKLALEQAAVEKLILHLKMPALLFTKKNPFSLYKTLQKNKSTAPIKAGQTAPNKIIVPAGPTGFAPGPIIGQLGQAGIAAGIENGKVAIKKDSEVAKEGDTISADLAGILTRLGIEPMEIGLDLVATYEDGNIFTKDVLAIDEQEYIANVTNGHRWAFNLAMECGILTKETTIMLITKAFTDAKALATSTVMPELLSKAHNQMLSLKA-------------------------------------------------------------------------------------------------------------------------------------------------------
>GCA_002499185.1_Candidatus_Pacearchaeota_UBA284
------------------------------------------------------------------------------------------------------------------------------------------------------------------------------------------------TSRTRIKLASADIGKLNDVIEAIREISKKSGINIHGPIPLPTKKLKITTRKSPCGDGKASFDRFEMRIHKRVIDLPSDERVLHNIMRLTIPKDVNVEIEMLGMGKTLIQQARGRAGPRYRTKKKAFRICIKYGEAEILKLLNVSCYRCPIAKIKTRDGFYNVAVKGLLEGQKIMINLNPKIGDILPLGLIPVGLDVCNLESYKGSGGKFVRTSGISAKIIKKENNNLYLKMPSGKEKILPDIRATIGIVAAGGRKEKPILKAGKMVYIKGAGGKVYPRTSAVKMNVIDHPFGSGRGKRI-KSKIPKRNVPPGAKVGLLRARRTGRG-LQYWPRKRASKLLPSVNWRGLLGYICYKAGMARILAKNLTNDSLTKGKKIVVPITILECPPIKIFSVRFYKNGKVIFESLNRFPKKTNEADNIRVIIYSLVDKIGLKKTPDILEIGIAGNEKIEFIKNNLEKEINITNLFSKNQTIDIKGLTRGLGFQGPVKRFGIGLRGHKAEKGQRRPGTLGAWTPSRVLFSVPQAGQMGFFKRLKYNNKIIDVLS-----PFPIENYGKLNGNLIILKGSIQGTPKRQLIISPAIREKENFEIIKFMKAVNARITKGLNLGSILVCADNSGAKFVRITSHGKSRKGRQVSCGLADLIKVSVRKGTKEMKGQVFWAVVVRQRKEYRRLTGERICFEDNSAVLLKDEDGNPKGTQIKGPVAREVAERWPFVSKIATIVVMYRQRKQGLKWVPKTQLGKDIVAGKVKDVEEIFSNNQKIFESEIVDLLLNLESDLINIGQAKGKFGGGKRRPWRQTQKKTAEGNVPTFSCLVVVGDKNGHVGLGLGRAKETIPAKEKAIKQAKLNILSIKRGCGSFNCTCSEKHSIPFQVKGKCGSVRVTLIPAPKGTGLAADDDCKKILRLAGIKDVYSRSSGQTRTKINMARACIDALQKLDKFV--IGKEFSYRGKTIDELKKMDLKEFAKLLPSREKRTLLRNSEVVERFLKRCDKSKEIKTHLRDLIITPKIVGLVVYVYSGKEFSPVKITEEMVGHRLGEFVMTRQKVQHGAPGIGATRGSAFLSVK-MKIFGLFDTEGLKVSDKGLEKYISFEPKLMVKSRGR-NRGKFARAKTSIIERVINELSVPGHRGKKHKIMT-RVSGKYTQQTKVVIETFNLIITRTKENPIQVLIRAIENGAPRDEVTAIEYGGARYPQAVDCAPSRRISLALRNMIHGAQDKSFNKKVKLSEALANEIIAASNNSESVAVTKRIETEKQADSAR-MGLRKGKCYNMPFTRKSKKRTKNYIKVVPGTKIPKFNTGDASKYKFLVSLIFTEETQLRDNAIESSRMELHKLLEAAM-KGSYFLMVRTYPHHVLREHSIGSVAGSDRMTTGMAHSFGKSIGIAARIKSNGKLFSVACSKVRNACNQVKSKIPGKKTVIEIKKILKITEGTQVEIDLPIIKISGPKGIVEKKFKIIIEKQGDEIIITHEKATKNEKKLIGSIVGILNSLIRGVNEEYEYEVMICAAHFPMTVKVELIIKNFFGENKDREIKIPVGARVSIQGDIIKILSPDKELAGLTASTFEGATRLTTRDRRIFQDGLWIVKKQKGKQ-MEIKLVVNGGEMKPGPTLSQKIGPLGLNLGKLIADVNKATVEFKGMKVPIILDIDTKTKNIKVITLTPAVSELLKKEVKTEKGSGIPSKLKIGNVPIEKIIKIAKVKQKDMLVNSIKESVISVLGTAKSIGLLIEGKDPREIIEEVKEGKYDVEIKSGKEDVSEEKLDKLSKEFEKIKKSQDAYIKQKQQEAEEKAAAAATTAAK---PEATTAAAPTE----NPMKEVSIERAILHCSTA-DPNKLERSIKLLKFITGMVPAKKRIPTFKIRPGLEIGCKVTLRGQKATDILKSILVGVPD-LNKKQFREGFFSFGIREYIEIPSIPYQRDIGMLGFEVIVILKRAGTRTPRRKIRPKKIGNIHRITQEETINFFKKNFKTPIIM-----GMLGAKKLSKKRRKFRWSSFKYKKASLNLKEKSDPLEGASQAKGIVLEKVQLEAKQPNSAMRKCVRVQLIKNGKQVTAFVPGNLASKFIDEHDEVIIECIGGKQGRAKGDIPCVRFQVIKVNDQPLRMLVKGKIEKGRRKREIPEVKKKYVNDLAKLMNEYPTILLVSVEGVSSSFFNELKHALKKEKLIKKRLVLLAIEKSKIEQLEQHLDNFALLFSEKDALDIASILEDLKRPTKAKVGQIAPMDLVIESGPTDLPAGPALSELTKVKLKAGIDGGKITIKERAVLVKNGEKISKNVCDVLSLLNINPFTSGFITIAAYDSNSQKVLAGIRVDKKGMLQELLLKNSEALNLAIHINYPVKETIKILLGKANMQAQKLNLYNSLEE---------------------------------------------------------------------------------------------------------------------------------------------------------------------
>NP1295
VEEKFLVPIDEYLKSGIHIGTKFKTRYMEKFIYKTRPDGLSVLNLQKINERLNIAAKFLAQYDPEDILIIGKRESAWKPIKMFGKVTGAKVFAGRYPPGILTNPNLNEYIEVKVLMVVDFGPDRNAVMDAVKTGTPVIAICDTNNQSNNIDLVVPSNNKGKKSLGLFFWILAREYLRNRNILKKKIEDFTEE------------------------------------------------------------------------------------------------------MGKNLIQQARGKGSPRYRAPSFRYKGQSKYLTGKIIDFIHCQGHSAPLAQIEYSNGVLIQAPEGVRVGDEVKMGNDIKKGNVLPLKNIPEGVAIYNLESSPGDGGKFVRSSGGFAKIITKMQNLIVVALPSAKRRDFLECRATIGVIAGSGRKEKPFLKAGKKYYAMKAKNKLWPIVSGVSMNAVDHPFGGSSSSVKGGPTQASRNSPPGRKVGKIAPKQTGKKRLQYWPRKRSKRVFARVRAWKPLGFAGYKVGMTHLIINDNRKTSTTKGTEIFCPVTIIETPPLKTLSIKFYKNTKLISEILAVLSKKQSDFDFIRLLVHTLPGLTGIKKKPEIFEIAIGGEEQLNYAKSKLGKEINVSEVFKEGQQLDIHAVSKGKGVQGPVKRFGISLKRHKSEKGVRSVGSLGGWIAGHIMWRVPKAGKMGYHVRMEHNKWILKIG-NEINKKSGFENYGVVKNTCILVKGSVIGAKKRLIRLNEAISPNEAPTIQYMNLALKSRITKAIPIGSQIETCDNSGAKVIKIFTGRKTTKGRVPAAGVADLVMASVRRGRPDMRKQVFYAVIVRQKKEYRRADGTRIKFEDNSAVVLKDDKGNPKGTIFKGAIAKEVCERWAGIAKIASIVV---------------------------------------------------------------------------------------------------------------------------------------------------------------------------------------------------------------------------AKKEFMYRGKGLEELKKLSLNEMAALLPARQRRSLKRGLNDQQKILLKNVKDGLIETHCRDMIILPEMVGKTIKVHSGKEFIPVIVIDEMIGHYLGEFVLTRQRVAHSAPGIGATKSSGALSVKQIKAFNRWDLDGIKVDDLGLKNYISLRPKIVPKTGARYAKNRFHKSKIFIVERLINKIMIPGHKSKKHFKTSGHTTGKANKAFSIMQNALATVEKQTKENPIKVFVKALENAAQREEIITIEYGGARYPKSVECAPQRRIDVALRHMAQGAYHKSFNSKKSIESTLAEEIINAYRLNGSNAISKKLEVERQADASRMARIRKFVSYRRPYTRTSKYKGKSFVRITPNIKVIGFELGSPKSFRYTLNLVSKDDLQIRDNALESAKQTSNKILEANLGLAAYHLKVKPYPHHVLRENPLASGAGADRFSTGMQKAFGKPLCNAAQIRKGNTIFQISVELAKQALTRASKKLPGSCTIQ---------------------------------------------------------------------------------------------------------------------------------------------------------------------------SQTVESLVPGGKATAAPPLGPALGPLGVNIGQVVADINKKTSMFNGMQVPVKVIVDVDTKKFEISIGTPPASSLILKEAGIEKGSGNPKTDKVADVLIEQIIKIAKMKEDNLLGNDLKAKVKEIIGTCNSMGILVEGKPAVEAIKEVNEGKFDKEIKEEKTELTAEEKAKLEEAKKKLAEEMEQRRAEFEKTAKEIIESMAGKERGEIKAKLSEANIPDAMIKENSMKQISIEKVTLNIGAGKDQTKLEKGIKLINHITGYNPTKKRIQEWGLRPGLPIGCKLTLRKGKVFDLLKRLLEAKENELQASNLDDGNISFGIREYIDIPGVKYDPDIGIMGLQVCITLKRNGFRIRHRALKRRTIPKKHRINKEESIDFMKKSFNLKVGMAKKSRGVNAGKKLKTRRHKSRKADKWFIRRVRRLKAKSDPLEGASQADGIVLEKVQLEAKQPNSAMRKCVRIQLIKNGRQVTAFCPGDGAIKLIDEHDKVMVECIGGAMGKSKGDIPGVRWQVVKINDQSLNALLRGIIEKARK------------------------------------------------------------------------------------------------------------------------------------------------------------------------------------------------------------------------------------------------------------------------------------------------------------------------------------------------------------------------------------------------------------------------------
>CG10_big_fil_rev_8_21_14_0_10_36_11
EQENLLIDSNEYLKSGIHIGTKFKTKYMANFIYKTRPDGLSVLNLKKIDERITIAINLLSQYEPQDILILCRRENGWKALKMFNKLTGINVIIGRYPPGILTNPNLDTFTEPKIIFVCDPWPDKNVVDDANRVGIPIIALCDTNNQSNKIDLVVPCNNKGKKSVGLVFYLVAREYMRNKAMLKGVLDDFVEEVQRARIKLASTEIDKLNQICRDIKEIADKTGVQLRGPIPLPTKKLKVTTRKSPDGEGKASWERYEMRIHKRLIDVGADERTLRLVMRVPIPEGLNIEIEMVDMGKRIISQRRGRGTNTYRSPSHRFKGAVKHSIGTITELVHCAGHTAPLMKVTFVTGALAVAPYGMKVGDSVTIGMPIEPGNVLPLKDIPEGTLIHNIELRPGDGGKLVRSSGTFAKIVAKTDTVVRVVLPSKKEKMFINCRAAIGIIAGSGRIDKPFMKAGTRMFKMRARNKLYPKVCGISMNAVDHPFGGGCSHIKGRPTLSPRSAPPGRKVGKIAPRRTGRKKMQFWPRKRAKQSHARIRSWKPLGFVGYKAGMAHVMVTDNRPKSLTKEETISLPVTIIDCPAMTVAGVCFYKKGEKCSTILAALPKKTQECDDIRLLVHSNPKHTSIAKKPVLVEIALGGEEKRAYAKDMLGKDISLSDIFEEGSLLDVHGITKGKGFQGVVKRYGVPILQHKGEKAKRSIGNLGSWTP-RVEFTVAQPGKMGYHTRTQYNNQILKIGTKEITPKSGFGRYGIVKNNYILLHGSVAGSVKRTVILTAAIRPPDAFSIEFVSTPIKSTITRALPVQAFVATCDNSGAKMLKIVSGHKTVKGRISAAGIGDLVLASVKKGKLEMRKTVVPAIIVRQKKEFRRPDGTRVKFEDNAAVVLKDMKGNPKGTIFKGPIAKEVAERWPAVAKVANMVVMSEQRKPKAEWNPTTALGKMVKEGTITDINEIFDRSLPILESEIVDHLMGLEEDLLLIGQAKGKFGGGQRRIFRQTQKKTCEGNKIHFMTCAVVGNRNGFIGVATGKSKETVPARDKAKRKARLSLMRIRRGCGSWETDMRDANSIPFSVEGKCGSVRITLMPAPQGKGLCIEKECAKILEMAGIKDIWSKTKGQTKTKLNLIKALLDALRKLSEVKITAIKEFKWNGKTEEEIKRMDMEMFIELVPSRQRRSLKRGFTEQQKSLVKRIDESNIKTHCRNMIIIPSMIDKLFRIYNGKEFVPLTITTEMLGHYLGEFAHTRKSVSHSSAGIGATRSSKSVSARDIKFFNRWSSEGVNVEDAGLQKYMTLAPKIVPKTGARYAGNRFHKSYTFIVERLASKLMSSGHKRKKHFMSSGHNTGKKSKVLKVVENALAKAEIKLKQNPLAILVKAVENAAPREEVIAIEYGGARYPKAVDVAPQRRIDIALRYMVQGAYVKSFNKKTKIENALAEEIMNAYSSSKSNAVAKKRDLERQAASSKMVKLRKFVAYQRPYTRISKYVKKNYVRGGPHMKVIKFDMGTPQKYDSVVCLNSTRRMNIRHNAIESARMTSNRLLEKSFGKD-YHLRIKIYPFHVLRENPLASGAGADRLSTGMKKAFGKSISSAARVREGQTLLELRIKIGKEALARAAKKFPCICKVVDITQEIVFDKNVTASLDNGLLKIQGPKGSVQRFFHITLTIESNKIMLRSPQSTKREKKIISSFRVHIQNMVKGVQEPYVYRLKICSGHFPMNVSVSFIIKNFLGESVPRKITFSKEATVKIDSSEIIVTSVDKEIAGQTAATIETMCRITNRDRRIFQDGCYIIHKAGKDL--------------------------------------------------------------------------------------------------------------------------------------------------------------------------------------------------------------------------------NPMKRVHIEKMTLNIGVGKDESMLKKGLLLLQKLSPLTPTKKRIPGWGLRPGLAIGCKVTVR-KNTEELLKRLLVAKMNTLSTKNFDNGNFSFGIPEYIDIQGLEYDPDLKIMGLEVAVTLKRSGYRVKQRRLHTSNVGKSHCVTKDDAITFVRS-VGVEVTMGNKSRGLGAAKKLQARRKQFKL------ENKTKLKKKFDPLAGSSQSKAIVLEKIQIEAKQPNSAMRKCARVQLVKNGKQITAFMPGDGAQKLINEHDEVIVECIGGKMGRAKGDIPGVRWQVIKVNDQSLAALLGGKLEKARR-----------------------------------------------------------------------------------------------------------------------------------------------------------------------------------------------------------------------------------------------------------------------MARMHSRDKGKSGSSRPAHK-VPSWASYKGKEVEKLVIKYAKSDKSASEIGMILRDTYGIQSVKVLTEKSVSQILAENGLAKQLPEDLLNLIKKLIAVKQHLEKNIHDKTSKRGYQLTISKIRRLVKYYKKSNKLSVDWNLDVDRLKMYLE
>GW2011_AR18
EEQHSLVPQDEYLKVGLHIGTKFRTKAMMPFIYKVRPDGLSVLNVQKINERLELAGKLLSNYKPEDVLVVCRRENGWSAVEMFSKVTGIRSFTGRYHPGVLTNTKLEDFIEVKLIFVTDPFPDKNLVEDAAKIGIPVIALCDTNNELNNIDLVIPCNNKGKKSLGLIFYILAREYQRNRGIINSKIDEFSPE------------------------------------------------------------------------------------------------------MGRRITSQARGRGTRRYISLRHRYKGEARNHFGTVITLEHSPAHSAPIALVRYDDGGYIIAPEGIAIGDTISIGKEIKTGCTLSLLDIPDGSSIYNIEQIKGDGGRFVRASGTFAKILSKTKNGVTILMPSKKEKIFNNCMATIGIVAGGGRTDKPFVKAGNRWHAMRARGKLYPITSAVAKNAVDHPFGSGRGRHMGKPSVPPRFAPPGRKVGQIHAKRTGRKRLQFWPKRKAKRQYAKIKSWSLLGFAGYKAGMTHVTVKDTRPGSHTKGDEVMWPVTVLECPPLKIYSIRFYKKDKLMTEVVNDLVKKQAEYADVRVNVYTQPYKSGLKKTPELFELAIGGKAKLDYAKTLLDKEIKVSDVLKSGIKVDVHSVTKGKGFQGVIKRSGAELKQHKAEKKRRGV-VYGPLNPRKILWGVPACGRMGYNLRTEYNKDLILIDSTKVNPKGGFMHYGLVRSDYVLLKGSVPGSRNRLVTFTKNIRAVQI-ELTYVSTAIKGRVVKGLQKNSRLVAADNSGAKIICIISGGKTVKGRKPYGGVGDYITASVKNGNPEMRKKVVNAVIVRQTKEYRRSDGMRVKFEDNAAVIIKDDKGNPKGTIVKGPIAKEVVGRWPAVAKIAKSVLMA----SIEDWIPKTELGRRVKSGEIKDISEILDSGSKILEPEIVDKLLDLTVELIEVGQSKGKFGGGKESIWKQTQKKTSEGNTIKFSAFAAVGNKDGYVGVGFGGAKETVPAREKAIRTAKLNIVKIRRGCGSWACDCRTPHSIPYKISGKSGSVKVELSPAPRGTGLKSERKCGILLGLAGVKDVYTRTEGITATKLNLLKACYYALKNLTTFKMKMKKELYFRGKTMEDLGKLNTKEVLPFMNSRQRRSLKRGNSETQKKFLLKVKKKPIKTHCREMIVLPEMVGILIQIYNGKAFSPVEITHEMIGHYLGEFAMTRRKVEHSAPGIGATKSSAAMSVKNMKIFNKWDITGIEVKDPGLKRYLVLPNQLVPRTFGRNSKSRFGKSKNSIVERLMGKILVTGHKGKKHNRTSGTFTGKGIHAYNLVFNTLEIIEKETKENPIKVLVKAVENAAPREEITTIEYGGARYSQSVDCAPQRRIDIALRQITQGAYSKSFGSKRKIHEALADEIIKAYRLDGSQAISKKLELERQSDSSRMVGLRVFRCYRRAYTRKSKFKSKGYIKAIPPHKISRFEMGDKKVFEYKVKLISKNTLQIRHNSLESSRQVVNRRLQEALG-TGYFLRLVPYPHHGFRENKMLGGAHADRLQTGMAHSFGKVIGTAARIKTGSPIFIAHVRKASEALMCATSRLPGKCMIETYSLEVELPEGVTANVHGNSLIVKGPKGEIKRDIEFAMKADAKIVSLALKKQSQRDKMHINSYQSHIKNLINGVIHGYTAKLKVCSGHFPMTVTIDFAVKNFLGEKVPRTVNVKHGAKVDVQGDIITVTGLDKEIVGQTAADLEQLTRITNRDRRIFQDGIYITKKPGEE-KQIVEALVEGGKASAAPPLGSSLGPLKVNIGLVVSQINDKTKDFKGMKVPVKVIVDMDSKEFTIEIGTPPASQLIMKEINLDKGSGEAKVVKAGVISMEQIFKVARMKHSSLIVNNMKSAVKTIVGSCQSAGILVDGKEPSEILKEIDAGNFDNIIENGITEPSAEKKKILDELARDIDSKKKQRVKDKEAAKAAAEAAKEAAAVAPAPGA-------------NKMRELRIEKITLNIGVGSPGDKLNNAKKLLQTITGLKPSIKRIPTWGVRPKLPIACKVTVRGKKAEEILQRLLMSRENKLPARKIDAGNFSFGIEEYITIPGVKYDATIGVIGLEVAVTLTRPGYRIKNRSLQKKKIPTRHQIKREDVVSYLKEKFSVNIE-------------------------------------------------------------------------------------------------------------------------------------------------KAHVSQYKKDELTRVKSLLQKYKIIAIADMTSMPSVQLQRLRSSLKGSTMSKGSIIKIALEDLKIHELETYVSMPALLLTNENPFKLSFALKKNKSKAPAKGGQIAPNDIMVQAGPTPFPPGPIIGELGQIGIKATITEGKVTIKEDCVVVKEGNVISTQVANLLTRLSIEPMEIGINVLAALENGIVYGKDVLSVDEEDYKKNIVLAFNSALNLAVKIGYTTKGNIKVFITKATRDSKALADSDDGKKN--------------------------------------------------------------------------------------------------------------------------------------------------------------------
>Yap150.bin7.227
AEQAFLVPQEKYLKSGIHIGTKFKTKYMAPFIYKTRPDGLSVLNLQKIDERIALAANLLSNYEPEDILISCRRENGWKAVKAFGKVTGCNVFAGRYPPGILTNPALENYMEVKIILVTDAWPDRNVIKDAKAIGIPVIALCDTNNQSNDIDFVVPCNNKGKKSLGLFFYILAREYLRNKGVLGTTVEDFTEEMQKARIKLASIDIDKLNATCENITDIAEKTGVDIRGPIPLPTKKLKITTRKTPCGNGAETFERFEMRVHKRLIDLGLDERALRLVMRVPIPEGLNIEIEMVDMGKNLIQQARGTGSPRYKVPSFRFKTDGRLINGKILDILNCQGHSAPVIKVKYDDGRLMIAPEGIRVGDTLSAGQVAEPGNILSLAEVPDGTFIFNIESQPGDGGKFCRASGNTARLLTKSDKYATVMLPSKKQKKFNKCRAMVGIIAGGGRHEKPILKAGIMHYKKKAKNKLYPRTGGSKMNAIDHPFGNKRSARKAKQKPVSRFAPPGRKVGKLAAKRTGKRKMQVWPRKRAKSETVRVRSWKPLGFPGYKAGMTHILITDNRANSITKGEDIRFPVTVIECPPIKLIGFTLYKKDHASSQILAPLPKKSEEYADLMLLVQTQPKLTGIKKKPEIFELGIGGNAKFDFVKNNLGKELKVEDVLQEGMLLDSHAVTRGKGFQGPVKRFGVAIRQHKSEKTKRGPGSLGPWH-GKLNWTVSNAGQMGYHQRVDYNKWLLKIGNEEINPKGGFLHYGDVKNNYILVKGSIQGPAKRMIKLIQAVRPDEAPAISYVSLAVKASIGRVLPHNAKILACDNSGARILKVISGHKTRKGRYSAAGVGDKIKASVVVGKPDMRKQVVTAVIVRQKKEYLRKDGTRIRFEDNAAVILKDDLGNPKGTMIKGPVAKEACERWPNVAKIASNVVMTEEEEELEGWKPKTSVGKQVQSGEITDIDVILDSGKRILEPQIADALLGLQKELLLVGQSKGKFGGGSRRIFKQTQKKTPEGNNPSFACFAVVGNEDGYVGGGFGKSKDTVPAREKATRNAKLNVFKIRRGCGSWECGCKTPHSIPFEVSGKCGSVCIRLIPAPKGKGLCIEPECAKILKLAGIRDVWSKTFGQTKVKTNLVKACMDALKQLMKVKVNMAKIFLFRGKKVEELKKMSLTEFAELLTSRERRSLKRGFTPAQKKLLEALKKRDYKTHCRDMIIIPEMMGKSVRVHNGKEFVMIKINEEMLGHRLGEFAVTRKKVAHSSPGIGATRSSASLSVREVLAFDKWSTAGIGIADEGLVRYICLEPRIVPKTGARYAGRRFHKSKIFIVERLMNKLFVPGHKSKKHLRSSGHCTGKTANAYTVVENAFNIVEQKTKENPVKVFVQALVNAAPREEIVTIEYGGARYPKAVECAPQRRIDIALRFFVQGSYDKSFNKKKSIESALADEIIAAYKLDKSLAISKKNETERQADAARMARLRKAVAYRRPYTRYSKYKKMRFVRARPVCRVVRFDMGNAQEFETSLHLVCRSDIQIRDNALEAARQTSNRALEKVLGKTGYHLKVRVYPHHVLRENPLAAGAGADRMSTGMAHSFGKVIGIAARIKKGQTIMSLRIELGRKALTKASRKFPCQFTILDFDEVIEIPDGIQVTADKE-VVVMGPKGELKRSFIIYIKVEGKEIKITSKNATKREKKLIFTYKAHLANMLQGVQEPWVYKLKVCASHFPMNVSVSFIVKNFLGEKVPRKILIKEGVTVKVDGKDVLVESIDKELAGNTASEIELLTVVRGRDLRVFQDGIYITEKAGKPIDQVIEALIEGGKATAAPPLGPALGPAGVNIGQVVAEINKKTADFKGMKVPVKVTVK-DDKSFTIAVGTPPVSALVKKEAGVEKCASNPLTDKVADIKIEQVIKIAKMKQDALLGKDMISKVKEIIGSCDSMGIMVEGKQAREVIADINKGEFVEKIKAGKTELSAEELKKLETEKKKLQEDLEKRRKEYETKAKDIISKMEGKPRGEIKTKLLEAGVPSALIEENQMQQLRIEKVTLNIGAGKDQTKLDKGIVLIKAITGIEPTSKRIPGWGLRPGLPIGCKLTLRKQKAVEILKRLLEAKDKKLAESQFDEGNISFGIHEYIDIPGVAYDPKIGIMGLQVCISLERPGFRIKRRRLEPKKIPKKHQISREEAIKFIQDNFNVVVGMGNKSNGLNTSSALKKRRYKSRMLNKEYVRKLFNLKQKADPLEGSSMARGIVLEKRQVEAKQPNSAMRKCARVQLIKNGRQITAFLPGDGALKLVDEHDEVIVECIGGNKGRAKGDLPGVRWQVIKVNDQSLKDLLSGKLEKARKTSRAAPKKKNVVKKVQDLIKQYPIIGVVNMENLPTPQLQRMREQLRGKLMTKRRLILKAMDTVKFDKLKEIMRMPALLFTKENPFTLFKTLKQNKSKAPAKAGQTAPSDIIVPAGPTPFAPGPVIGELGALGIKASVEGGKIAIKSDTKVCSEGDVISEKLAGMLTRLGIEPMEIGLDLLAVYEDGTIYPKSVLDVDEEKFMGDLMLSASQAHELAMQIGYATPDTIEPMIQRTYRAAKTIAKEEVAAEMVEQAEREMLALKGMSRMHSRKKGQSGSKKPLKKEKPTWIRYKPAEIELLIVKFAKGGKTSSEIGIILRDVYGIPDVKLIIGKPISRILSDKKLLKELPEDLIALMKRAVFIRKHLERNKQDMTAKRGMQLTDSKIKRLIKYYKKSGKIPVDWKFDPAKLKMYTE
>ARS1199
EEEQLLVPQDQYLKAGIHIGTKFRTKYMERFIYKTRPDGLSVLNLQRIDERIKVAVKLLANYEPKDILIVSRRENGWKALKAMSKLTGIKVFAGRYLPGILTNPALDKYEEAKVLLATDAWPDRNAISDSVRMGIPVIALCDTNNQTNNIDLVIPCNNKGKKSLGLLFWVITREYLKAKGLIKKKLEDFTEEMQKARIKLVSTDIEKINQVSTSIQEIAEKTGVDLRGPIPLPSKKLKITTRKCPCGDGKASWDRFEMRVHKRLIDLATDERALRLVMRVPLPKGLNIEIEMVEMGKNLITQKRGKGASVYKSHSFRYVGKVKHVTGKVKDIVHSSGHYAPIAKVTYQGKSLEIASFGLRVGDEVSSGKKIKDGNVLPLESISEGSLIFNIESLPGDGGKFVRTSGGFARVLSKTSDQVKVMLPSKKEHSFNRCRATLGVVAGGGRPEKPILKAGLMSKKRAARGKLYPRTSALSMNAVSHPFGGSSSAHKGKPLIARKNAPAGAKAGMLRPKRTGRGKLAYWPRKHAKRMYPKIRHYKLAGFAGYKAGMTHIFIADNRPHSITKGKSIMFPVTVLECPPLKIASIRFYKSSRVANEIFSKIPKKPGEYVDVRVNVYTQPQLAGIKKRPEIFEVALGGTEKFNYAKSVLGKEIPVQDVFKEGQQIDIFAVSKAKGTQGPVKRFGIGLRQAKSEKGVRGPANLGPWK-GNRSWRVAHAGRMGFHNRLDKNKLLIKIGEEEVNVKGGFIKYGLLKSNYLLLKGSIPGATKRLIRLVNSYNPNQAPSIELISLAVPARFFRTLNQGSLIETCDNSGAKLLKITSGSKTVKGRKPAAVISDLVTASVKKGTPEMRKQVVFAVIVRQKKEFRRLSGEHIKFEDNAAVVVKDEAGNPKGTLIKGPVAKEVCLRWPPIAKISSVIVMTETKEDVDSWKPKTELGKKVKNKEITNIDQILDAGIRILESEIVDTLMDFTTELLMVGQAKGKFGGGQRRTFRQTQKKTAEGNKPSFGTLVVLGNNNGYLGLGYGKSKETVPAREKATRNAKLNITKILRGCGSWQCYCKSPHSIPFQVEGKCGSTIIKLMPAPKGTGLRIASECNKLLAAAGIEDVWSQTIGRTRTTINLVSACFSALKKLNNTKIKMKKEFIFRGKKLEELTKLNLGEFASLLNARQRRSLKRGLTDQQKILLEKFKDKNIKTHCRDMIILPDMVNKTVSIHNGKEFVRLDIMPDMLGHYLGEFMMTRRKVSHHAPGIGATRSSASLSVKELKTFGKWSTTGIKVNDPGLIDFISLKPVFVPRTGARYAKNKFYKSKISIVERLINKLMIAGHKGKKHKISSSTLSGKAMQSYKLVKEALSIIEGQTKKNPIEILVRAVEKAAPREEIVSIEYGGARYPKAVECAPQRRIDVALRYMVQGAYSKSFNSKRKFSETLAEEITNASNSSASNAIARKLELERQADTSRMPKMRRSRAYIRPYTRISKFRKKSFIRITPARKIVRFNMGEERKRKYSLDLVSKASVQIRQEAIESARMTSLRWLEKNVP-GKFFFRIRKYPYHILRENPLAAGAGADRVSTGMKQSFGKPIGVALQLKKGEKLFTVTVEIARKALQRATKKMPCGFTIKKLEEIIEIPENITVSIADDMLSVKGPKGEVNKSFFINISTDSGKIYLKSNRNTKNERKIANSFKAHILNIFKGVSEGHHFEMKILSGHFPMTVTVNFIVKNFFGEKTPRKFTLPKDVTVKVKGDKVDIESCDKELVGMVMSSIEKLTRRTNFDRRIFQDGIIVV-------TQTIESMIPGGKASAAPPLGPALGPLGINIGEVIAAINKKTAAFNGMQVPIKVNVETDTKAFEIEVGTPPSSALILKESAIEKGSGNPLEDKIADLKIEQIIKIAKMKEDNLMGKTLKEKVKEIIGSCNSMGVMVEGKQASEVVKDVNAGTFDKEIAEEKTELTAEELKELEEERKKLAAEVEKRKTVHMATAKKIIDSMPGKARGEIKLKLVEAGVPALIINE--MKLIKIEKITLNIGTGTDATKLEKGIKLINHISGKKPTTKRIPTWGVRPGLPLGCKLTLRKKGAKEMLVRLLQAKENQLASKQFDNGNLAFGIHEYIDIPGAKYDPDVGIIGLEVCVTLERAGFRVKKRRVKKNPISKKHLITRDEAIDYMQKEFNVEIKMSNKTRGLNAGSKLVKTRKKYRWSQHSYVVRALDMKAHSDPLEGAWQARGIVLEKVQFEAKQPNSAMRRCVKVQLVKNGKQITAFCPGDGASKLIDEHDEVVIECIGGRMGRSKGDIPGVRWKVTKVNDQSLDALLHGKIEKARKQAKATQYKKDAVKVLAQSMEQYPVVGLVNVENLPAKQLQVLRLKLRKDTMNKKLLIKRAIDSVKFEKLADSIVMPALLFTKQNPFKISALIKASKSKAPAKPGQIAPFDLIVPAGPTSFTPGPIISELGQAGLKAGVEDGKVVIKEDSVVVKKDEEITDNTASVLAKFNIEPMEIGLDLVAAYEDGLIYGKDVLSIDPAEYLSMVHKAASETLALTIEIAYVTKDNIERLIATAYNTTKNFALDVVLEKDISNAERAAKSIGEMARMYSKKRGRAGSTKPLRKTKQTWVRYKAKEVELLIGKLAKEGKTSSQIGIILRDTYGVPSVKLLTKKSAYQIMKEKGASQTIPEDLIALIRKNISLKKHLESNKQDKTAGHGLELTESHIRRLVKYYKRTKKLAADWKYDPTKIKLLLE
>YT1_142
--------------------------------------------------------------------------------------------------------------------------------------MVTIGLCDTNNETNCLDLVIPCNNKGKKSLGLMYYLLTREYMIARKLIKNSIEDFVEE---------------------------------------------------------------------------------------------------------------------------------------------------------------------------------------------------------------------------------------------------------------------------------------------------------------------------------------LQFWPRKRSKSLLARVRNWKLSGFMGYKVGMTHMTGVEEVGKKIV---NYSFPVTIIECPPLKILSARFYNKSSLVSEVLATIPKSNKDFTEVRLVMYSQPKKTSLKKKPELFEIALGGDDQFSWVKENFDKEFSVNDIFDENTLVDVHAVTKGKGFQGVVKRFGVRLKAKKSEKGQRAVGARGGWTSAHMMWRVPQAGKMGYHTRTDYNKAVMKISDESINPQNGYRGYGKVKNSYILLRGSVPGNVKRPVKLSFPVRPNPKIKVEKVVLALKSRITKGLNVGAIVDVCDNSGAKKVKIFGKSKTVKGRIPAAGVSDMVVVAVKKGKPDVRKQVFNGIVVRQKKEFRRSDGTRVKFEDNAVVILKDDKGTPKGTMFKGPIAKEVCERWPAISKLARIVV-----------------------------------------------------------------------------------------------------------------------------------------------------------------------------------------------------------------------------------------------------------------------------------------------------------------------------------------------------------------------------------------------------------------------------------------------------------------------------------------------------------------------------------------------------------MAKKRRFSAYRPAYTRTSRYRAKSFIRMNKNPRIIKWHMGNLKDFEYKFNVVSKGDLQIRDLAIESSRMVCNRVLEKHVGKENYYFHLRLYPHHILRENALAAGAGADRLSTGMSHCFGKTVGVAARVKKGQSVAEVRVELGKKAASLIKTKLPGTYTIVIGKQKIQIPDGVTIDINNSIVTAKGPLGEEKVTLLIEAKLDNNELSILAEETDKKMASLWGLFRSLLNNIVIGVTTGFEKDLEIIGVGYRATQQNKILFQ--LGFSHNITFPAPEGITLQVEATKIKVKGTNKQQVGQVAANIRKLRPPPYKGKGIRYKDEYVRKKAGKAGKEKIEQLVEGGKASAAPPLGPALGPMGVNIGEVVAAINEKTASFKGMQVPITLEVDTETKEYEITVGTPPASALIKKEAGIKKASSNPAIDKVADLKIEQIIKICKMKEDDLLGKTMKDRVKEVTGTCVSMGVMVEGVEAKEAITRINSGEFDEKIAAEKTELTAEELKELEVEKAKLKAEIEKRRTEFEAIAKDVANKFEKKSAGVMKKAFIDAGVPEEVYKESVMQVPKLEKIVLNVGLGENANLLKSTIEELSIITGQKPAKKSIANFKIRDGYDVGCRVTLRGDQMYEFMERLIHVALPRLSPKSFDNGNYNFSVQEQIVFPEINFDQVDRIHGLNITIVTSAGNKEEAKALLDEFKMPFRT--------------------MGKKTNGINAAKKLLKRRVQSNWLSRSYKNKILNLKVKADPLEGSSQAKGIVLEKVQIEAKQPNSAMRKCARIQLVKNGKQITAFCPGDGASKLIDEHDEVVVECIGGKMGKTKGDLSGIRWQVIKVNDQSLNALLKGKIEKARRMVSGKNAKVEEVKKIKEMILANPIIGIVNMQNLPMAQLQRMRKKLKDDYMSKKRLIKIALEELKIEKLDDLLKMPALMFTKENPFRLYALLQKSKSKAAAKAGQIAPTDIKVTAGPTPFAPGPIISELGAFGLKTKVSDGKIEITEDKVVVEEGQEITGELASLLMRMGIEPMEIGLDLIGVFEDGSIFGKDVLAIDEEEYFNNFVQAETWAFNLAVEAGILNSKTTELLVQKAYRNTRAVSIEDNADEILGKAERQMKSVES-------------------------------------------------------------------------------------------------------------------------------------------------------
>GCA_002731115.1_Candidatus_Pacearchaeota_NP1466
KRADMLIPLEEYVKAGIYLGTKVVTPKMKQYVYRRRADGLAIFNTDLIDEKLKEGIDYLTKFNPEDIILVCKRQSGWKAANMFSHLTGIRTFTKKYPAGILTNTTLPEFLENELTIVTDSWLDKNALNDTLKVNKKVLMICDTNNFPKGTNNIIIGNNKSGKSLGVIFYLLAKGYCKAKNIKADDLEWWTNEMSKVRIKLNSTDINMLNNICSMIGDIAKKSGVAISGPVPLPTKKLKITTRKSPCGDGTATFDRFEMRIHKRLIDLPANEKALHSIMRLQIPKNVNIKIEVKNMGKRIITQARGKGSHTYRVRKKAFRYKLQYGKGTVIRLFDSAAHSSPLAKIKYEKGFYIPAFKEMIEGQEINFG-KIKQGNIIELKNIPVKTKIYNIESRPRDGGIFIKSAGNSAVISRIIEKDIFILMPSKKERKFNNCRAIIGVIAGTGRLDKPIVKAGKKYHIKKSKSKLWPRTSAVKMNAIDHPFGSGRAKNP-KSKIAKRNAPPGRKVGLLRPKRTGKRKLQFWPRKRVNKLLPRVNWDNLKGFICYKAGMMSAYVKDNTPDSMTKGKKIIVPITILECPTLKIFSIRLYKNGRVLKEVLAKIPKKDEEYDNVRVIVYSQVKKTGIKKTPDLSEIGLVGEEKIKFIKENLNKEISVLDIFEKGELIDLRGLTKGKGLQGPVKRFGITLKSHKSEKGRRRPGSLGPWHPARVTFRVPQAGQLGTFTRIIYNNKIIDMGKK----LKNIKNFGNIKTDYILIRGSVQGPSKRQLLITAPLRKSKDFELIELR-AISAKVTPGLNLGAYMISSDNSGAKIVKLVSRAKAKKGKQVCAKIADWVKVSIRKGIPDMKGKVFDAVVIRQKKSYRRLNGERIAFEDNAVAILKDEKGNPKGTQIKGPIAREVMERFPSVGKIASIVYMYKRKPAIAAWIPRTKLGKEVKDGKIKEIDEILENNKKILETEIVDSLINAQSDLIAIGQSKGKFGGGKRRAWRQTQRKTKEGNVPTFSTLAVIGDYNGHVGVGSGKSKETLPARDKAIKKAKLNIFKIKRTCAGFDCACSELHTVPFKVMGKSGSVKVTLIPASQGTGLVVANELKKVLKLAGIKDVYSKTIGRKRTTFNLIKACIXALKKTNPIYKKQKKQFTFKGKTLEELKTLDVREFARLLKSRQRRTVLRNFQEIEEFINRSKKNKPIKTHKRDLVIVPEMIGMKIQIYNGRNFVSVEIIKEMLGHKFGEFALTRGRVKHGSVGVGATKGSKAKAKK----------------------------------------------------------------------------------------------------------------------------------------------------------------------------------------------------MTGLRKASAYSVPFTRVSKKKQKSYIKTIPPQKIVKFTMGKESKLPYQFTVFSKEKVQVRHNSLEACRQYINKKLEKELG-NQYVFKVIPFPHHIQRENKMLTGAGADRMQTGMQLAYGRSSGKAAILKPNSKIFFIAVVLLRAVLRQIKSKLPCKTRIIEIFQTIEIPKGVEAEINGNTLIIKGPEGENKKTFNLVFEKKENSIIIGSKKATKTEKRMINTITAHINNMVKGVQEKFEYKLKICFSHFPFSIEIKAIIKNFLGEKIPRKLKIS--GEVDINKDIITIKSVDKELAGQIAANFEQATRIKSKDKRVFQDGCYIISKDGRGV-MKIKLLVEGGSMKPGPALSQKIGPLGINVNQIIQKVNESTKNFSGLKVPVELDVDAGTKEFEVMVFSPPVSELIKRELGIEKGSGLQDKTKVANASIEQIISIAKTKLPNMLCKDLKSAVKTIVGTCVSLGVLIENKRAYEIEKDIDEGKYDKEIKEEKIETPSEKKAELDKYFEELKAEQEKIAKQEQAEKEAEAEKEETTEGEKPGEEKEEEAKKED----NIMRNIKIEKVVLSVGGTKE--ELEKGVKLLNMLTNKKPSKKRIPSLNVRPGLEVGAVVTLR-KNAKEFLKKMLTTIDNKLKKKQISENNFSFGIKEYIEIPGVEYQREIGIMGFDITVVFKRSGRRIRIRKIKKGKIPKRQIISPDEIIKFMEENFQTEFI-------------------------------------------------------------------------------------------------------------------------------------------------VEHIPEKKTKLVKELIDLIKNKKTILIASIKNLPASQFQEIGKKLRDKKFPKKNLIFRSIDNSGVKELKEQIKSMAILFSDLDSFDLALELVKNKNPAKAKVGQVAPLDIEVEAGMTDLIPGPAISELGAVGVKTKVTNSKLEIISNKIIVKEGEKISQGVADVMAKLDIKPFSIGFIPLSAFDTKEGKLYLDIQINREGTLEELKSAYGKSLPFAVGIGYICEDTIKLLIGKAGMHEKALEKIEKTEEK--------------------------------------------------------------------------------------------------------------------------------------------------------------------
>CG10_big_fil_rev_8_21_14_0_10_32_9
MSEELLVSNDEYLKSGIHIGTKFRTKHMAEFIYKTRPDGLSVLNVQKIDERIRLAGNLFTNYVPEDILIVCRRENGWKAVRKFAEITGCKFFAGRYPPGVLTNPSLKNFVEAKVMLVTDAWPDKNAIEDALKIGIPVVALCDTNNQANNIDLVVPCNNKGKKSLGLFFLLLAKIYTEKRGLIKPTLEDFSDEMQRARVKLASTDIEKINATCDYIKGIAEKTGVVIKGPIPLPTKKLKLTTRKSPCGNGTATWDRYEMRVHKRLIDLGIDERALRLIMRVPIPEGLNIEIEMID----------------------------------------------------------------------------------------------------------------------------------------------------------------------------------------------------------------------------------------------------------------------------------------------------------------------------------------------------------------------------------------------------------------------------------------------------------------------------------------------------------------SIKATIPKCLPHGARVETCDNSGAKMLKIFSGHKTLKGKMPSARVGDLVQASVVKGRPDMRKTVVWAIIVRQKKEYRRMDGTRVKFEDNAAVVLKDDKGNPKGTIFKGPVAKEACERWPGIAKVASMIVMPKVTKIPSAWTPKTDLGRKVHSGEIRDLDLILDNGLSILEPEIVDSLLEMQSELLLIGQAKGKFGGGQRRVFRQTQKKTREGNKPKFTTLAVIGNKDGYVGIGLGKSKETVPAREKALKTAKLNLFKISRGNGSWESNSKEPSSIPFAVEGKCGSVHIKLMPAPKGKGLCVEKECAKILALAGIKDVWSKTQGQTKNKINLVKACEQALRKLSTTKTRAKKIFTYRGKTLEELQALSIKDLTDLLPSSQRRKLKRGLSDNEKKLVEDLKGDNVKTQLRDMIVLPSMVGKTIKVHSGKEYHAVLVQDEAIGCRLGELVLSKKRVQHSSPGVGSTKSSSNVSVKDVLIFNKWSTTGIKVDDPGIAQYLSLVPVIVPKTGARYAGNKFHKSKISIVERLINKVMVTGHRAKKHIISSGHNTGKAHLAHDIVKRALETVESRTKKNPIEVLAKAIENAAPREEIVTIEYGGARYPKAVECAPQRRIDMVLKLMAQGARQKSFNKKKSIESALAEEIISAFTLATSQAISKKLEIERQADASR----------------------------------------------------------------------------------------------------------------------------------------------------------------KLSETIILPKGCEFKQDKTQITVKGPKGEITRKLPLKIKVGAEELTLEYEKSSRREKNKLFTTKAHIKNMVQGVTEGFTYTLKVCSGHFPMTVSIKFEIKNFLGEKVPRTFKIKKGADVKLAGDVITVYSHDKDLAGQTAGTIEKLTRRPGFDKRIFQDGIYITDKNGKKMTSSVDVLIEGGKATAAPPLGPALGPLGVNIGLVVADINKKTVDFKGMQVPVKVTVDSETKQHTITIGTPPASALIKKEAKLDKGSGKPQVDFVADLKIEQIIKIAKMKEDSLTGKTLKERVKEIVGTCRAMGVKVEEVESAEAIKLINEGKFDKEIAEEKTEISAEESKQIEQERVRMQKDLEDKRAQYETSAKNIIKENEGKTSEQIRKALETAKIPEEIINKDKMKEIKVEKVTLNIGAGKDQKVLEKGIKLLKNITGIEPTNKRIQGWGLRPGLPIGCKITLRKEAAEKLITRLVFAKDNVLQEEYFDDGNISFGIPEYVDIKDAKYDTEIGMTGLQTSITLTRPGFRIKNRKIRPAKIPLKHKISKEEAMEFMKQKYSVKIGMSKKASGLNAGNKLQARRADQRKKYKWYAKKTLGLKSKYDPLEGSSQASGIVLEKVQREAKQPNSAMRKCVRVQLVKNGKQITAFLPGDGAQKMVDEHDEVVIECMGGGMGRAKGDLPGVRWQVIKVNDQSLDALLKKRIEKARK-----------------------------------------------------------------------------------------------------------------------------------------------------------------------------------------------------------------------------------------------------------------------MAKMHSRARGKSGSNKPTKKVTPGWVQYKAKEVELLIVKYAKEGKQPSQIGLFLRDEYGIPDVKILTGKTISQILKEKNLGLELPEELMALIRKSVLLTKHMEINKKDFSSKRGLYLTNSKINRLVKYYKVKGKVPQDWKYDPARFKMLAQ
>CSBr16_68R1
GSENFLVNQDLYLKAGIHIGTKFRTKYMQQFIYKTRPDGLSVLNIQKIDERIRLAANLLAQYEPEEILIVCRRENGWRPIKLMEKYTGVKIFAGRYPPGILTNTNLENFIEAKVLLVSDSWPDRNAVDDALKIGIPVIALCDTNNQANNIDLVVPCNNKGKKSLELFFYIVTKEYLRLKGKLTPKVEDFVQEMQKARIKLACTDIDKVNDVCKAITDIAEKTGVSLRGPIPLPTKKLRITTRKSPDGEGSATWERYEMRIHKRLIDLGVDERALRLVMRVHIPEGLNIEIELLDMGKNLIQQARGKGSMRYRALGFRYKGSSKHISGRIVDFVDCPGHSAPLAQIEFFDGSLMIAPEGMKVGDVINVGAIAEKGNTLPLSKIPEGAFIHNIEGSPGDGGKFVRASGVFAKVSSQMSDGVVVTLPSKKTKKFGQCRATIGVVAGGGRTEKPFGKAGTKYHAMKSRNKLYPIVSGNAQNAVDHPLGNSRSSRKSKNKPAPKNAPPGRNVGMLRPRHTGRNKMQFWPRKRAKSETVRVRSWKPLGFAGYKAGMTHIILTDNNKNSSTKGMKVRVPVTIIECPNLKVVGARFYKKTKVYGEVEFNVSKQFSDIYDIKLLVHTSPEKTSIKKIPEFFEMGLGGEEKFAYAKENASKELSISDVFAPGEQMDVKAVTKGKGFQGPVKRFGISIRARKSEKTKRGPGSIGGWTSGHMMYRVAHAGQMGYHTRTEYNKLIVKVIEEEINPKGGFVNYGLTKNPCILVKGSVAGPKKRLVRFNKAIRPSFNPIVDYISLSLKANVTRGLSHGSVLDTCDNSGAKTIKIISNLQTVRRRKPQCGVGDLIMASVVKGRPEMRKQVVFAIVVRQKKEYQRPDGTRVSFEDNSAVVLKDEKGNPKGTIFKGPIAKEVAVRWPAVAKVASIIVMSEEQKDVEAWKPKTEIGAKVKSGEITDIQDILVKGHRILEPEVVDILLGVETDLLLIGQAKGKFGGGQRRVFKQCQKKTREGNKPSFATIAVVGNKNGFVGLGYGKARETVPAREKAFRDAKRNLIVIKRGSGSWEGAGEYPNSVPFKVSGKCGSVIVELMPAPDGTGLCIEEECAKMLRLAGIKDVWSRTRGQSKTKINQTKACFEALKMLSKTKVKAKKEFAYRGKTLEELKSMSINDLALLFKSRIRRLIKRGFTEEEKTFLSSLEGKPVKTHCRDMVILPTMVGKNIMIHSGKSFVSVIIQPEMIGHRLGEFSLTRKRVTHSSAGVGATRSSTATKR----------------------------------MRKRRADKRDVLADSKLVTKLVNRLMVDGKKGK---------------AQTILYDSFELIKEKTKKDPMEVFEAALENIKPALEVKSRRVGGANYQVPIEVKSDRSRQLALRWLVNYARLR---NGKSMADNLANEIIDASN--TGAAVKKREEIHRMAEANKMAKLRKFSAYRRPYTRKSKYREKSFIRASPTCKVIRFDMGNLRSFEYAVHLSVNSSLQIRHNALESARLTSNRTLEKSLGKSGFYLKLRKYPHHFLRENPLASGAGADRMSTGMKCAFGKIVGMAAQFKPGDRIFSAYVSVAKSAMNKASKKLPCSCKIVNIDYKLGLPNDVKVDVIGDVVKVTGPKGTVEKKLSVKLGSSGNEVSIKSLRSTQREKKLANTFRAHVKHMVVGVVDGHSYKLKICSGHFPMTVTQKLEVKNFLGEAKPRLLKLKQGVELNIQGSDITVSSPNKELAGQVAADIEQLTRITNRDRRIFQDGIYIVEKSKSRPTEKVEVMISGGKATAAPPLGPALGPLKVNIGQVVAAINEKTNSFAGMQVPVTVSVDTDTKEFSITVGTPPASALIKKEAGVQKGSGNPKEEHVADLKIEQIIKIAKMKEDALLGKDLKQKIKEICGSCQSIGVLVEGKHAFETIKEINAGKFDKEIKSEKTEITAQEQKELEAERKHLEEEMKERHEEFTTKAKEIIGSMSGKSNRDIRKSLQEAEVPQTIIDENPMREIKISKLTLNVGAGKDQRVLDRSMKLLKVLTGIEPTYKRIQAWGLRSGLPIGCMITLRDQKIRELLPRLLEAKENVMVRKMFDDGNISFGIPECIDIADYKYDPEIGILGLQATITLTRPGYRIMRRKHKSSRINKNHQIKREESIKFMKDNFGISIKMPTINQLVRKKRKNKTKKSKSPILGIGY-----NSKEKKYTKEQSPQMRGVCTRVSTRTPKKPNSALRKVARVRL-SNQMETIAYIPGEGHN--LQEHSVVLL-----RGGRVK-DLIGVRYHVVRVENRKQSRSKYG-TKKAK-KSNISNAKKEVIKRFTQLIGEYPIVGCVNMEGLPTPQLQNMREQLRGKFMGKKRLIKIALEQAKIEKLVDYLKMPALIFTSENPFTLYKTLQKNKSSAPAKAGQESPKKVVVPAGPTSFAPGPIISELSGVGIKAGIENGKVIVKEDSVVINPGETFTAKLASLLERLGIQPMEVGLDLTATFENGEIFTRDILDVDEKEYVDNIKLYASQSFNLAMFVSFPTKDTIVPLISKSAGYANNLGINEIMKQIIVKANAQASGLAS-------------------------------------------------------------------------------------------------------------------------------------------------------
>CG10_big_fil_rev_8_21_14_0_10_32_24
------------------------------------------------------------------------------------------------------------------------------------------------------------------------------------------------AQKARIKLASTEIDKINKISTDIKEITDKTGVTFRGPIPLPTKKLKVTTRKSPDGEGKASWERYEMRIHKRLIDVSADERTLRLIMRVPIPEGLNIEIEMVDMGKRLIQQRRGRGTNTYKAPSFRYKGAVKYTSGTIIDLIHCQGHSTPLMEVSYLTGGLAFAPQGIKVGDMISIGPEVKVGNVLPLSEIPEGTLIHNVELHPGDGGKLVRTSGTAAKVVAKSEKGISVVLPSKKEKLFLNCRAAIGVLSGSGRTDKPFLKAGTKFYKMKAKNKLWPIVCGISMNAVDHPFGGKCSHIKGRPTLSPRSAPPGRKVGKIAPRRTGRKKMQFWPRKRSRHSLVRVRSWKPLGFIGYKAGMTHLMVVDNRPKSLTKGEKISMPVSIVECPPMFVVGVSFYKNSRKVSSVLSTLPKKPQDFDSIKLLVHSTPSKAGFTKKPKLLEMVLGGNDQLVYAKENLGKEISIENVFSPGNQVDVHGVTKGKGFQGTVKRYGVPIRQHKSEKTKRGIGNLGAWTP-RVDYRVAQAGKMGYHLRTEYNKQIIKIGDSEVTPDSGIQKYGVVKNSFVLVKGSVAGSKKRALVLTKSIRPNDAPEVAFISAALKGRVTRSLPLQAELRTCDNSGAKVLKIVSGHKTVKGRSPAAGVGDLVMASVRKGKLEMRKTVVPAIIVRQRKEYRRADGTHVKFEDNAAVVLKDLKGNPKGTIFKGPIAKEVAERWPAVAKVANMILMADEKQPVAAWVPTTLLGKQVQEGLVINLDQIFDTNQNVLESEIIDHLVGLEEDLLLIGQAKGKFGGGQRRIFRQTQKKTKEGNSISFMTCAVVGNKNGYIGMGLGKSKETVPARDKAKRKARLNLMRIRRGCGSWETDVREPNSIPFAVEGRCGSVRIKLIPAPRGTGLRVEKECAKILTLAGIKDIRSKTKGQTKTKLNMIYALMDALKKLSEVKVKAKKELTWNNMNEEEVKMLDLKAFLQYIPSRQRRTLTRGFTDAQKILLKNLEKDNLKTHCRDMVILPKMIGKTFRVYTGRDFAPITITLEMIGHYLGEFAHTRKSVSHSSAGVGATRSSKSTSAREIKFFNRWDTEGVKVVDLGLQKYLSLAPRILPKTGARYAGNRFHKSNTFVVERLAAKLMTAGHKSKKHFMSSGHNTGKKNKVLRIVEKALAKAEQKLKVHPLQVLVTAVENAAPREEVIAIEYGGARYPKSVDVAPQRRIDLALRYFVQGSYVKSFNKKVTI-----------XXXXXXXXXXXXRDFERQAASSK----------------------------------------------------------------------------------------------------------------------------------------------------------------DLQLEVELTNGVTANLEGTVLKVKGPKGEVERDFAIKVTIEGNHIILKAAKATKREKTILGSYTAHMKNMAKGVLEPFKYKVKICSGHFPMNVTMSLIVKNFLGEAVPRRVMLPQGTSVKVNGIEIDISSPNKELAGQAASKIENLCRITNRDRRIFQDGLYITEKAK---KQTIETLIQAGKATAAPPLGPALGPTGVNIGQVVAEINKKTADLAGMQVPVKVTIDTETKAFTIEIGTPPATALIMREAGIKKGAGNPLADKVADLKIQQVMKIAKTKEDALLGKNLKMKVLEIAGTCQSMGVMIEGMPAFETIPKIKAGMFDDIIASGRTELSEEERKSLEEERKKLQKDMEKRRTEFEAKAKGILKAFEGKPAKVIRKAMEEAEIPMLIINENPMRTISVAKLTMNLGAGKDENQLKKGIKLLQKLTPIKAAKKRIPTWGLRPGLAIGAKVTVR-EGAEVLLKRLFVAKENQLSIKSFDEGNFSFGIPEYIEIEGMEYDPELKIMGFEVAVTLERPGYSVKKRKKNISKIGKNHQITKEDAISFVQS-LGVEVQMAKKSKGLGSAKKLQKRRSTFKLP-----KKRQIFKEKHDPLAGASQAKAIVLEKIQIEAKQPNSAMRKCARVQLVKNGKQITAFMPGDGALKMINEHDEVIIECIGGKMGRAKGDIPGVRWQVLKVNDQSLNALLRGKLEKARR--MVSENKKKLVQELVNQIKLSPIVGVVDMRSLPAQQLQNMRNTLRLSQMARKKLLQLAFEQSGIQQLKDKIKMPALIFTDSNPFTLYATLQKNKSEAPAKEGQIAPKDVVVKAGATNFAPGPIISELASVGIKTKVEGGKLAIVNDVVVAKEGTVISAKLAETLKRLDIKPMEVGLDLVAVWEDGLVFDAKHLHVDEVEYAANFTQAAQWAFNLAIEAVYLTADTTEVLLQKAFREAKAIGVEETRNEILAKAEAQAHSVKT-------------------------------------------------------------------------------------------------------------------------------------------------------
>1420
------------------------------------------------------------------------------------------------------------------------------------------------------------------------------------------------------------------------------------------------------------------------------------------------------MGKRIIQQRRGRGTGPYKSPSHKFKGPSKYVEAKVSKIIHDAAHTAPMIELTYPNKLLTVAAQGVAEGDTISIGEEVKPGNILPLKNIPEGTYVYNIEMQPGDGGKFVRSSGTFARILAKSDRGVTIKLPSKKEKIFSACTACVGQVAGGGRLEKPFLKAGTKWHKMKARNKLYPSVSGTSMNSVDHPFGGTSSAHKGKPTVAPKHAPPGRKVGKVRPRRTGKR-MQFWPRKRARRDYARIRSWKPLGFIGYKVGMTHAMVTDNRAKALTVGMSIQMPMTIIECPPITVMGISFYKNSKKLTQILAQLPKNK-DFDDLRILVHSHPKLTTIGKKPQIIELGIGGEEKLAYAQEKLGKDIMVAEVFAAGNSIDIHGNTTGKGFQGVTKRYGVPLKSHKSEKGQRGIGNLGAWTP-RVDYRVALPGKMGYHQRTEYNKQILRVGDEDVNKKKGIKRYGVVKNNFILVKGSVSGPSRRIITMLHSIRPDEAPEITYISQAIKASMTQGLTSQSVVSTCDNSGAKLVKIISGSRTVKGRMPSAGIGDMVMVSVKKGKLDMRKQVVPAVVVRQRKEYRRPDGIRVKFEDNAVVVLKDEKGNPKGTIFKGPVAKEAAERWPGISKVASIIVMAREKRVEKIWKPKTELGKKVQQGEIADIDQVFDSGENIIEAEITEALLDLEQDLLLIGQAKGKFGGGQRRIFRQTQKKTREGNKIYFQTCALVGNKNGFVGMAIGKSKETVPARDKSVRKAKLKLLKIRRGCGSWECGCKDPHSIPFAVEGKSGSCIVKLIPAPKGKGLCIEKESAKVLHMAGIKDVWSKTVGQTKTKVNLLRALEKALIKLGEVRVSKKKEMTFWGKSEEELKQLDLKELLPLLPSRIRRSLTRGISDEQKKVMAKVAESNIKTHCRNLIILPSMIGTLFRIHNGKDWMPVTIVAEMTGHRLGEFAPTRKSVSHSSAGVGATRSSKAVSARSILAFNIWSMDGITVQDVGLQRYMTLEPKILPKTGARYAGDRFHKSNIFIVERLINKMMSSGHKGKKHFMSSGHNTGKKSKIVKKVELAFKKIEQKLNKNPIEVFVKAVENAAPREEVISIEYGGARYPKAVEVAPQRRIDLALRYMTQGAYGKCFNKKQSIEDALANEIIEAYKSSNSNAISKKRDAERQAASSK----------------------------------------------------------------------------------------------------------------------------------------------------------------AITRTIEIPEGVTVTV-GDSIVVKGTNGENSRVLTISITVEENKVKIHTKQGTKREKKMIGTFNALIKNMIKGAQEPFVYTLKICSGHFPMNVSVNLVIKNFLGESVPRELRLLDNVDVSINGEQIEVKSSSKELAGQTAGDIEQLCRIKQKDSRIFQDGCYITSKA------------------------------------------------------------------------------------------------------------------------------------------------------------------------------------------------------------------------------------NVMRKLTIKKITLNVGAGKNEQMVGKAKVLFNKLAEGKPTWKRIAGWGLRPGLEIGCKMTIR-NNTTELLKRLLEANDNVISAKKFDDGNFSFGIAEYIDVPGLVYDPDLKLMGFDIAVTLERPGFRIKRRGIKRKKVGKKHRISKQDAIQFIKETFQTTIEMSNKSRGLGAAKKLKARRKTYKL------MRRSVRKKKVDPLAGASQAKAIVLEKIQIEAKQPNSAMRKCVRVQLTKNGKQISAFLPMDGATKMVNEHDEVVVECIGGKMGRAKGDIPGIRWQVIKVNDQSLNALLRGKLEKARK------------------------------------------------------------------------------------------------------------------------------------------------------------------------------------------------------------------------------------------------------------------------------------------------------------------------------------------------------------------------------------------------------------------------------
>GCA_000806015.1_Candidatus_Pacearchaeota_GW2011_AR19
------------------------------------------------------------------------------------------------------------------------------------------------------------------------------------------------MPKVRIKLNSIDIEMLNSICESIKDMAKKSGILISGPVPLPTKRLKITTRKSPCGSGTATFDNFEMRIHKRLIDLPANEKILRQIMKMQIPKSINVKIEVRDMGKNIIQQARGKGSMTYRVRKKAFIYKLQFGEGEVLKLLNSLAHTAPIAKIKYSEGFYIPSFDKMVEGQKIKFG-EIANGNIMKLGNLPLKTTIYCLESRPGDGGKFIKSGGNSAVINKIVGEDVFVLMPSKKEKKFHNCRAVIGIIAGHGRLEKPILKAGKMYHIKRSKNKLYPRTSAVKMNVIDHPFGSGRGKRI-KSKIAKRNAPPGAKVGLVRPRRTGKQKLQFWPRKRAKKFLPSVNWSNLKGFIAYKAGMASAFVKDKTPNSMVKDKQMILPATILECPPLKIFSVRFYKNHQVAKEILAKLPKKTENYDDISIIVHSQPKKINLKKRPDLAEIGLAGDEKFSFVKENLNKEISIFDVFNGWQIADLRGLTKGKGFSGPVKRFGVKLRFHKTEKGQRKVGSIGPWHPPRVTFRVPMAGQMGMFTRVHYNQKIISLGKGGDEKLKNIKNYGDIKTDYIVLAGSVQGPAKRQLLITAPLRGSKNYEFIKLR-AISAKTTAGLNLGANLIASDNSGAKIVRLVARSKAKKKRQVCGKIADWVKVSVRVGLPDMKGKVFDAVIIRQKKPFRRLNGERIAFSDNAVAILKDDKGNPKGTQIKGPISREVQERWPQVAKLASMVYM-----SMESWDPKTKLGRKVKDGKIKNIDEILDKDEKILESEIVDSLLTLKTDLISIGQAKGKFGGGKRRAWRQTQRKTQEGNVLKFSAMAVVGDENGHIGIGTGNSTETLPARNKSLRQAKLNIFKIKRGCSAFDCDCQELHTVPFKITGKSGSVGIKLVPAPQGTGLVVANELKKVLKLAGIKDIYSRTSGKTKTAFNLVKACIDALKKTNKIQIKKKKEFTYRGKTLEELKQLNMREFAKCLTSKERRYVLRNFQDIERFVNLVKENKKIKTHKRNLVIVPELVGINIQVHNGKEFVPVEITGEMLGHKLGEFSLTRSKVVHAKAGIGATKGSKLKKK---------------CTDYG--RELLFEPKLVLKSYGR-NVQKFGQTKVNVVERLMNKLATAGHRGKKHKIQK-KSTGKYTRNMNIILEAFEMIEKKTGKNPVEVLAKAIENSAPRDEVTAIEYGGARYPQAVDVSPIRRVNLALKHLTHGASDKSFNKKKTFAESLAAEILLAFENNESFAIRKKKESESQADSARMATLRKANSYSTPFTRNSSIKNKAYIKTIPPQSITKFTMGNNNKLKHHLTLVSCEKVQIRHNAIEACRRHLHKELEEKFP-GQFYFKIIPYPHQIQRENKMITGAGADRMQTGMQLSFGKSIGKAAVVKPGDRIFFIAVIFTRKIIKQLKPKLPCRTRVD-MNQEIEIPEGVEAEMKGNELVVKGPEGENSREFNINLEKKEKKLIFSCDRMTKKEKKIINTSTAHIKNMILGVKKKFEYKLKICSSHFPMTVKFEAIIKNFLGEKVDRKVELPKKVEVKLDKDIITVTSVNKEVAGQTAANLEKITKVRNKDRRIFQDGIYIINKSGKLI-MQIKLLVEGGAMQPGPALAQKIGPLGLNVGQIIQQVNDATKNFKGLKVPVELSVDPSTKKIEVFVSSPPVSELLKKELGLDKGSGLQKKQKIANASIEQIISIAKTKQNDLLCKDLKSSVKTIIGTCVSLGVLVENNSASEVGQLIDEGKFAEEIKKGLTETSPEKRKDLDEYFLKVKKQQEDLIKQEQAAKEAAEAA--AGKVEGA-EVKPGEIKPAESKVENQMRKIRIEKIVLSVGGLAE--NLEKGVKLLILITKRKPSRKRIPSLNVRPGLEVGAVVTIR-KNKEELLNKLLAAVDNILKKKQISENNFSFGIKEYLEIPGIEYQRDIGIMGLDVTVVFKRAGKRVKLKKIKRGKIPKRQIITKEEIIKFMEDNFHTGFEM-----GLKSANKKIKDRKKFRWKDRKYKVRILNLYAKFDPLEGANQAKGIVLQKVQKEAKQPNSAMRKCCKVQLTKNGRSVTAFIPGNLAQKFIDEHDEVMIERIGGKQGRSKGDIPGVRYQVIKVNDQPLHRLWQGIIV----PKKISEIKIKTVEELENLIKNKRTILISSIKNIPASQLQEIVKKLRGKKVPKKNLIFRVLDNSKIEKLRGKINSFAILFSDLDSFELAGELVRNQSPAKAKTGQITDKDLEIPEGPTELIPGPAVSELSALGIKIQIEKGKITIKEPKIIVKKGEKISQGAAEILNKLDIKPFKVGFIPICSFDTKEKIFYSEIKIDKEGAIEQLKTAYSRALPFAVEIGYSTKDTIKFLISRAGMHEKALEKLSRPHSVIEENN--LSSVKS-------------------------------------------------------------------------------------------------------------------------------------------------------
>B100_G9
MAEELLVPQDTYLKSGIHIGTKFKTKYMSSFIYKTRPDGLSVLNLQKIDERLRLASGFLAQYDPEKVLIVSRRENGWKAVKAFSKFTGCKAFAGRYPPGILTNPNLDKFIEVDVILVTDPWPDRNAIRDALRIGVPVIALCDTNNQSNSIDFVLPCNNKGKKSLGLIFYILAREFLRKKGVIKESVEEFTEEMQKARIKLASIDIHKLNQTCDFIKSISEKTGVEMRGPIPLPTKKLKITTRKSPCGDGAETFERFEMRVHKRLIDLGLDERALRLVMRVPIPEGLNIEIEMIDMGKRIIQQARGKGGPRYRSPGFKFLGDIKYVKGVVRDFAKCPGHLSPLAAVEFEDGAFMIAPEGIRTGEVISFG-EIKSGNVLFLKDIPEGTEVFNIESSPGDGGKFCRTSGMNAKIVSKTDKNVVVLLPSKKKRVFSKCRATIGIVSGGGRHEKPFLKAGNKFYARKARNKLYPLTHASAMNAVDHPFGNKRTSRKAKQKGASKLAPPGRKVGKLWPKRTGKRN-------------------------------------------------------------------------------------------------------------------------------------------------------------------------------------------------------------------------------------------------------------------------------ALGTRVPKALPHYARIVACDNSGARILKIISQSKTVKSRKPAAGVGDLIMASVVEGKPEMRKQVVMAVVVRQKKAIRRLDGLRVKFEDNAAVVIKDKFGNPKGTMIKGPIAKEAADRWPLIGKVANTIIMTEEKIEIEGWKPKTGVGKKVKDGLINDIDDILDAGLPILEPEIVDSLVDLQNELLLIGQSKGKFGGGARRIFKQTQKKTPEGNKPSFSCIAVVGNGDGYVGVGSGKSKDTVPAREKAIRIAKLNLFKIKRGCGSWECNCGSPHTIPMAIEGKCGSVRIKLMPAPKGKGLCVEQECQKVLRLAGIRDVWSKTFGQTRVKTNLIAALVDALKKLSESKFNMAKVLTYKGKTEDELKGMSIAEFAELTTARSRRTLQRGLTDSQKIFLKRLQTKPLKTHCRDMVIVPEMLGKKVLVHNGKDWNPVEITVEMLGKRLGEFSLSRKRVSHSAPGIGATRSSKHLSVRMVLAFNKWSVEGIKVEDSGLKKYVTLDPRIVPKTGARYAGKRFHKSKTFIVERLINRVMVPGHKGKKHKRSSGHCTGTAPQAYKLVQKAFEIIEKKTGENPIKVFVQALENAAPREEIVTIEYGGARYPKAVDCAPQRRIDIALKFFSQGTYEKCFNKKKSFPEALSEELLGAYKLDKSLAIQKKLEIERQADGSR----------------------------------------------------------------------------------------------------------------------------------------------------------------DINLEAEIPEGVTVDITNGKISVKGPKGKVFRQIKIKFQAKDNKVLLFVKGATKREKSLINTYFKHIQNMMKGVVEGFVYKLKICSGHFPMNVAVSLTVKNFIGEKFPRVLTIKDAVDVKVDGDIITVESIDKEKAGQVAADIENMMRVTNRDRRIFQDGIYIIEKAGKTIKKTVEVLIEGGKATAAPPLGPALGPLGVNIGQVVAEINKKTAEFKKMQVPVKVIVDEDTKEFEITVGTPPTSELIKKEAHIEKGSGTPNTGKIADVRIEQIIKIAKMKADATLGVDLFSKVKEVIGTCDSMGVMVEGMDARDAIAKINEGMFKEKIATGKTELSAEALKELEEKRKKLQEELDRKKAEFTAKAKEIIDKNKNQTRATIKAKLVDARIPAQIIEENPMQKTRLAKVTLNIGAGKDQAKLEKGIQLIKAITGIEPTQKRIPSWGVRPGLPIGCKLTLRKEKAKEVLKRLFVAKDNVLKLNNVDSGNVSFGIEEYIDIPGVPYDPKIGVLGLQVCITLEKPGFRIKHRKVRAKKIPKKHSVKKVDAVNFLKDEFNVKIE------------------------------------------------------------------------------------------------------------------------------------------------------------------------------------------------------------------------------------------------------------------------------------------------------------------------------------------------------------------------------------------------------------------------MARMYSRNKGRSGSTKPVKKTVPTWAR-KSSEVELLVAKLAKEGKSPSQIGLILRDVYGVPTTKLITNKRVTQILKEKNLLKEIPEDMLALITKAIEIRKHLESNHKDQPAKRGLQLTESKIRRLAKYYKTNKKIAADWKYDPERIKLFVD
>ARS102
------------------------------------------------------------------------------------------------------------------------------------------------------------------------------------------------MQKARIKLASIEIHKINEVCSYINDIADKTGVDMKGPIPLPTKKLRVTTRKSPDGEGRSTWEKYEMRVHKRVIDLGLDERALRLVMRVPIPEGLNIEIEMIEMGKNLIQQARGKGSPRYRAPSFRYKGQSKYLTGKITDLIHCQGHSSPLAQIRYDNGILMHAPEGVKIGDNVEMGDDAKKGNVMPLKNIPEGMAIYNIELFPGDGGKFVRASGGFAKIVTKMQNMIVVELPSSKRKKFLDCRATIGVIAGSGRKEKPFLKAGTRYYAMKAKNKLWPQVSGTSMNSVDHPFGGSSSAVKGGPTVASRNAPPGAKVGKISPNRTGRKKLQFWPRRRSKRVFARVRSWKPLGFAGYKVGMTHLIITDDRKTSTTKGMGIFCPATIIECPPLKTASIKFYKNTKVASETLAAIPKKSKDFDFIRLLVYTQPKLTGIKKKPELFEIGLGGEDQVKYANEKLGKEIIISEVFKEGQQLDVHAVTKGKGMQGPVKRFGISLKNHKSEKGRRTPGSLGGWIAGHIMWRNAKAGKMGYHPRTEYNKWLLKIG-KDVNVKGGLKHYGVVKNTYILVKGSIIGTEKRLIRINEPSRPNTAPTIQNINLALKSKITKALPIGSEVETCDNSGAKIVKIFTGSKTTKGRVPSAGVADLVMASVRRGRPDMRKQVVHAIIVRQKKEYKRTDGSRIKFEDNAVVVLKDEKGNPKGTMFKGAIAKEVCERWPAVAKIASIVVMTEKEKDKESWKPKTDLGVKVKSGEINNINQVLDSKFKILEQGIVDVLLNLSSDLLLVGQSKGKFGGGQRRVFRQTQKKTQEGNKPKFGTFAIVGNEDGLVGIGYGKSKETVPAREKAIRNAKLNIIRVLRGCGSWQCECNNPHTIPFAVEGKYGSVIVKLMPAPRGTGLCIEGECSKILKIAGIKDVWSQTFGQTKTKLNLIYACFDAVKKLTEIKVQAKKEFVFRGKSLEELKGLSLNELASLLPARQRRTLKRELGEQHKILLKKIKEANIETHCRDMIILPEMVGKTIKVHNGKTFLPVSIVGDMIGHYLGEFVLTRNRVQHSAPGIGATKSSGALSVKMIKVFDRWSMEGIAVDDAGLKPYITLEPRVAPKTGARYAKNRFHKSRIFIVERLINKIMIPGHKGKKHFKSSGRTTGKANKSLSIMENVFTIIEKQTKENPLKVFVKALENAAPREEIITIEYGGARYPKAVECAPQRRVDVVLRHMVQGAYHKSFNSKKPVDDYLAEEILNAYRLSGSHAISKKLEVERQADASRMARLRKSVSYRRPYTRISKYKEQSFVRANPNSRIVGFETGTPQTYKYTLKLVSKTDLQIRDNALESAKQTSNKLLETTLGTTNYHMKLKPYPHHILRENPIAAGAGADRFSTGMQKSFGKPHGNAAQVRKGSIVFQVSVDTAKTALTRASKKLPNSYLIQVLSSKITIPKGVEAKLDKAILILKGAKGEVKRDFSISISYAENEIILKAVKFDKVSKKLIKSYAAHIKNMIGGSLGGHKYTLKICSGHFPMNVSTSLIVKNFLGEKIPRTLNLKEGAAVKVEGDLIVVESSSKEIAGQVSADIEQLTKRAGYDGRVFQDGCYIISKDGKEISQTVESLVPGGKATAAPPLGPALGPLGVNIGQVVSEINKKTSAFNGMQVPIKIIVDVDTKEFEITIGTPPAASLIIKEAGIQKGSGNPKADKVADVLIEQIIKVAKMKEGNLLGKGLKEKVKEIIGTCNSMGVLVEGKPAVETIKEVNEGKYDKEIKEEKTELSAEELKKLEEERKKLAEEMEERRAEYEKTAKEIIGGMADKERGAIKAKLVEAGIPDAIIKENAMKQISVEKVTLNIGAGKDQARLEKGIKLINSIAGHNPAKKRIQEWGLRPGLPIGCKLTLRKQKALEMIKRLLESKDNTLRPSNFDNGNISFGISEYIYIPGVKYNPDIGIMGLQVCVTLKRSGFRVKSRALKKHHIPRRHRIKKEESIDFMKNNFGLKTGMTNKSRGMNAGKKLKGRRDKYRWKDKWFVKRIKRLKAKSDPLEGASQAKGIVLEKVQLEAKQPNSAMRKCVRIQLVKNGKQITSFCPGDGATKLIDEHDEVLVECIGGSMGKSKGDIPGVRWQVIKVNDQSLNALLRGKIEKARK-----------------------------------------------------------------------------------------------------------------------------------------------------------------------------------------------------------------------------------------------------------------------MARMHSRKHGKSGSKKLIKKSLPTWLSYKPMEVEILIAKLAKEGKTSSEIGTILRDTYGVPDIRLLCKKKISDILKEKKAAPEIPDDLISLIRRSVAIRKHLEANHKDETAKRGLILTESKIKRLTKYYKEAGKLESGWKFDPQRAGFFMK
>UBA10200
GRAEMLVPIEDYVKYGIHLGTKVITPVMRRYVYKRRADGLAVLNTNLIDKKLRESIDFLAKFKPDEVLVVCKRMAGWNAVSLFSELTGIKAFTKKYPAGILTNLNLSNFMEPELVVVCDPWVDKNAMNDAKRMNKNVLSLCDSNNIAKDVEHIIPCNNKSNKSIGLVFHILAREYCKKHKIEKEPIEQFVGEMQKARIKLASTEIDKINKTCQFIKDIAEKTGVEMHGPIPLPTKRLKLNTRRGPCGEGSATWERFEMRIHKRLIDLGLDERALRLVMRVPIPEGLNIEIEMIE--------------------------------------------------------------------------------------------------------------------------------------------------------------------------------------------------------------------------------------------------------------------------------------------------------------------------------------------------------------------------------------------------------------------------------------------------------------------------------------------------------------------------------------------------------------------------------------------------------------------------------------------------------------------------------------------------------------------------------------------------------------------------------------------------------------------------------------------------------------------------------------------------------------------------------------------------------------------------------------------------------TIKVFNRWGTEGIKVDDEGLVNYITIQPTIVPRTGARYIGSRFHKSRVFIIERLINKLMIPGHKARKHFKTSYTMSGKGNTAYSLIYDTLELIEKKTKENPVKVVVKALENAAPREEIVTIEYGGARYPKAVECAPQRRVDLAMRWITQGAFHKRFNTKKSMVTALSEELVYAYQLSTSNAIAKKLELERQADASR--------------------------------------MGEQRDYQYTLNLLSKEDLQIRANAFESARQTSNKVMEEVLGKAGYFIQIRKYPHHILRENPLASGAGADRMSTGMAGAFGNPIGHAAQVRRGEALFTVKVELAKKALHRAAYKLPKSCFIE---------------------------------------------------------------------------------------------------------------------------------------------------------------------------NQMIETLVSGGKATAAPPLGPALGPLGVNIGMVIAEINKKTASFAGMQVPVKISVDPKTKKFEVTVGTPPASALIKKEAGIEKGSGNPLMDKVADLRIEQIIKISQMKQDSLLGKDSIARCKEIIGTCHSMGVLVEGNSGQQTIMLINQGQFVDKIKSGKTELSAAELKALEAERKKLQEEIEKRKVEFTALGKQILASMEGKSKGEIKAKLLEAKIPDAIIKE------------------------------------------------------------------------------------------------------------------------------------------------------------------MGKKPRGLNTGLKLKRRRVAGRWHNKWYVRKVLDLRRKADPLEGASQGRGIILEKIQLEAKQPCSGMRKCARVQLIKNGRQISAFLPEDGAIKVVDEHDEVLVETIGGKMGRSMGDIPGVRWKVLKVNDQSLHHLLIGKLEKARKKAHVSENKKKVVQEFTALLKQYPIVAAVNMQNMPAPQLQKMRAILRENRMTKRRLIKIAIDNAKLEKLEAYLPMPALLFTKDNPFKLNKILQQNKSKAPAKGGQIAPNDLIVPAGATPFAPGPVIGELAALGIKTGVEGGKIAIKQDAVVVKAGKEISQKAAEILTRLGIEPMEIGLDLIAAYESGIIFTKDVLTVDDAVYLSNLENASRTAFFLAMEIGYATKATMEPLIIKAFRDAKALGLSAIIGDLVTKAEREMLSLKNMAKMHSRARGRSQSTKPSKITQKAWVRYGEKEIELLILKLAKEGQSPSQIGLHLRDTYGIPSVRAAIGRKVSKVLAEKSLLKELPEDLMALIRRDVQIRKHLEKNKHDQPARRGLNLTESKIKRLVKYYKETARLSEEWKYDADKVKLYVQ
>GCA_002688415.1_Candidatus_Pacearchaeota_ARS1160
KDETILTDLEDYIKTASYLGTKVITPSMRKYVYRRRLDGLAILNTLLVDKKLADAIDFIKQYKPDEWTLVCKREAGWRAAKMFAELTGVRTFTKKYPSGVLTNIELENFFETKMIMICDPWLDKNALKDAKRVRIPICAVCDTNNHTADVDVVAIANNKSNKSLGLIFWLLAREYMKAHKIDKPSLEDFVGEMSKVRIKLQSVDINKLNEVIDRIKSISSSAGVPISGPIPLPTKKLKVTTRKSPCGDGTATFDRFEMRIHKRVIDIPANDRILHNIMRISIPRTVKIKIEMIDMGKRIIQQRRGHGSLTYRVRKKAGLVRPGYGEFKVIKLISSPGHSVPIAKIANKEGFYNFAANLLYVGQKITIGG---VGDIAKVGDLKNGTTVFNIENHQLDGGKFIRAGGASGTIMNTEGDKVTILMPSKKVKKFNNCRATVGRAAGHGRVEKPILKAGRKFYIMKAKSKLWPRTSAVAMNKIDHPFGSGRGKRV-KSKIAKRNAAPGKKVGHLRPRRTGRKKLQFYPRVRAKKVIPSVNWRGVQGFIGYKVGMASIFAKDNTEDSLTKGKRITIPVTILECPKMKIYSIRFYKDKKAKKDLVIKTTKNLTDFNDVHVIVYSLVSTTAIKKKPDMIELALSGEEKLAWIKENSTKEISIKDVFEKG-LVDIRAVTKGYGSQGPVKRFGISLKVSKAEKGQRRPGSLAPWHPARVTFRAPQMGQTGFHNRVSYNNLIIETGDKDINPSEGFHRYGKIKTDFIILAGSIPGPKKRGIVLTSPLRPTRSYEVLELR-PVSGKPTRSLNIGSLLEAADNSGARIVRLVSHGKTKKGRQGYAKIADWVKVSVRKGDPKMKGEVFDAVVVRQKKPWRRLTGERICFNDNAVALLKDEKGNPKGTQIKGPIAREVQERFKEVAKIASIVYMAETSERLDNWVPKTELGRMVRAGKIKDIDEIFKEGKKIMEPQIVDLLLNLQTDVLFIGQSKGKFGGGKRRAFRQTQKVNKEGASLSFGVLAVVGDGKGHLGLGLGKAGETLPAKEKAIRKAKLAMAKIPRGCASYDCSCDEEHSVPISTEGKCSSVTVKLMPAPQGTGLVVSDELKKIMRAAGIKDIYSHCEGRVRTTFNTAKACVMALNKLNDLKL-KDKGKFYRGIELEELKEMNIREFAKLAKARSRRSILRNSEEIEKFVSKCEKKKPIKTHNRALVIVPKMVGKLIQIHNGKDFVKVEIQSEMLGHRLGEFSQTRKIAKHTSAGIGATKSTQALKK-AMKIYGLFDASDVRVEDPGLKKVINLTSKLTLKSHGR-IKWDPTKSKVNVVERLANLLQVPGSRGKKHKIITGWMTGKHSKATQIIIDAFKIIEKQTGENPVKVFVKAIENGSPRDEVTSIEYGGSRYPQSVDVSPRRRLNLVLRFFVQGSYDKAFNKKATITEALAKEIILASQNSESFAINKKNDIEKQADAAR-MALRKASAYTRPFTRNSKKRKKSYIKTIPNSKIVKFKMGDITEYAVKIGVVSKENVQVRDNSIEAIRQYFNRFLQERVG-KEFYLEIKIVPHHILRENKMLTGAGADRMQTGMSRAFGKTMGRAAFVKKGQMMFILGVIEARKLIKSAKARLPCAVGTVKLERTVDLPEGFTSEIKGNTIKLKGNSKETERDFDVLVKQEGNKITISCEKATRREAATIGTTQAHLQNMIRGLSEGFTYKLEICNVHFPMNVKAEVTIKSYLGEKKDREAKIEDGSKVEIKGTEITVTSDDIEKAGQTAANLEKATKLKGRDRRIFQDGIFITEKNGRKIMVTIKLLVEGGKMAPGPAVAQQLGPMGLNLGQIISDVNDKTGEFKGMNVPVTLDVNPDTKEYTITVMSPPVSELLKKELGLEKASGERLKHVVGNLAFEQIISVAKQKHDNMLSNDLIASVKSVLGTCQALGVIVESKEIKEVNKEVNEGKYDAMVQAGKTDVSPEKKQELEDYFNDVKSSQDAAAKAEEEAKAAEAEAATPAEGDET-SEEKPAEEPA-----NKMKEFKLEKVILNIGATGE--ELEKGVILLETISGKKAAVKRIPSWSVRPGMEVGVKVTLRGKDAIEMIKKLLPALDNEIKEKQVQKNFFSFGIHEYIEIPGVEYIREVGIMGFEATAVFTRPGKHVEKRKVGRGKT-KRQAVSKEEIIKYLEDNFKTKIMM-----GLMNARKLKNKRKKFKDRKLVDKKKRLGITLKFDSLGRSSQAKGIVLKKIQKEAKQPNSAMRKCCRVQLIKNGKEVTAFIPGNLAQKFVDEHDEVVIERIGGKQGRTKGDLSGVRFQIIKVNDQPLDRLWTGKIEKGRRKAHVSDRKKARVKFIADKLKS-KTVMIVSVKGLPSAQFQDIKKKLRGKNVVKKNLLNFAIEHAGIKALEEYNGATALLFSDHDAFEISGILASNKSPAKAKAGDIAPADVEVKAGPTSLLPGPDISALSAVGLAPKVEDGKISVMQDKVIVKEGDTITEAHASIMAKLDIIPFEVGIDPIAAFMD--GKIYADIKIDKEGFMEDMLAKFGRVMPFAVEIGYVCPETLDFVLGKAGMEGKAIEELVEETKEEAPVEESEEAVAE-------------------------------------------------------------------------------------------------------------------------------------------------------
>CSBr16_144
TQETKLVPTEVYLKAGIHVGTKFKTKDMKPYIYKTRPDGLAVLNVELIDQRMEEAFKMLAEYNEDDIIVVCRRENGWKPLHLFKQATQIRGFPGRYPPGILTNTNLENFIEAKVMIVVDPWADKNAIDDALKMGIKIIALCDTNNQCNGIDYVLPCNNKGRKSLGLFFYLFAREYLKAKGKLTDQLAEFLED------------------------------------------------------------------------------------------------------MGKRIIAQRRGTGSQRYRANSFQFKGKAAHKSGVILDFIKCAAHTAPLAVVDYGD-CLVLACEGMRVGDEVNAGSDPLPGNILTLAQIPEGTLVYNIEAKPGDGGKFVRASGVFGRVVSRTPAGVVIRLPSKRQKVFHKCRAAIGVLAGGGRTDKPLLKAGIAHYKAKARNHLYPKVSASAMNAVDHPYGNKRTSRKSKAMPVSRHAPPGRKVGMVAARRTGRNK-------------------------------------------------------------------------------------------------------------------------------------------------------------------------------------------------------------------------------------------------------------------------------GIKANVTRALPVGAQIPTIDNSGAKVIKIVSNVKTIKGRTASAGVGDLVTASVVKGRPDMRNKVVHAIIVRQKKEYRRADGLHVKFEDNGAVVLKDEKGNPKGTIFKGPVAKEAVERWPAVGKVANIVLMARREEMHEAWTPKTELGRKVKEGSVSDIVPVLTAGRRIMEPEIVDTLINIDSELLLIGQSKGKFGGGQRRAFRQTQKKTKEGNKPSFTTFAVVGNRNGLVGLGHGKAKETVPAREKAIRQAKLNVIAVPRGSGSWQAVEPEQNSVPFKVTGKCGSVEIMLIPAPKGTGLVVEKECQKILQLAGIKDVWSKMRGKTTTKINVVKACFDALKNLSKMKVTAKKIFLFRGKTVEELQAMSTDELLPLLSSQLRRKFARGLTHSEQVFYDKIKKNNVKTHCREVYVLPFMVNKTVKVYKGNSFEDVIIQPEMIGHRLGELVLTRKRVMHGGMGVGASKGSANQSRKDIKFFNKWDAEGVVIDDPGLVPYINFDPVIVPKTGGRNSNNRFHKSKYTIVERFVNKIMVSGHKNKKHYQSSGNKTGKSQSALAIMEEVLTLIEQRTKENPISVLVGAVVNAAPREEVIAIEYGGARYPKAVECAPQRRVDLTVRIMTQSASQKAFNTKRTIVECLAEELINAYNMSNSAAIAKKNEVERQSDSAR----------------------------------------------------------------------------------------------------------------------------------------------------------------KMELEVPVLEGVTVTYANGVMSATGKAGTVEKVLRITISVADGVVVLTALNATKKEKMFMNTYRAHLRNIMQGAAEGFKYKLRICSGHFPMSAKIAFELKNFLGEAFPRKLKLKSGAKVSIEGEYITVESPNKEIAGQISADLEKLTRITNRDRRIFQDGIYIVMKGDKDLKQAVDVLIEGGKATAAPPLGPALGPLKVNIGAVVAAINQKTADFKGMQVPVKVIVDTDTKEFDITIGTPPASGLIKKELGLKKGAGNPKTEKLGDMTVEQVIKISNMKADALLGKTVKQRVKEIAGTANSMGVWVDGKKGIDFIKAVNAGEYDAQLQ-------------------------------------------------------------------NSMRKLKIDKVVVNCGCGTDHIKLDKSLKLLESMTGTKPTELRNATWGLRKGLPVGAKVTLRGDAARAMIVRLVDAKEKVLELRNFDAGTISFGISECIDIPGVEYDPQIGIIGLATTITLERPGYRVKRRRYQKRSIPKAHSISKDEAIAFMHENFGVNLPMGKKTNGINTATRLTNKRRESQWLSTKFVKRTLNLKEKSDPLEGASQARGIVLEKVQKEAKQPNSAMRKAVRVQLGKNGRKVTAFLPGDGATKLVDEHDEVIIECIGGKMGRAKGDLPSIRWHVIKVNDQSLQALLAGKIQKARKMSQASQVKIDTVATFVELVSKYPIVGVVNMEGMPTRQVQIMRATLRDNHMTKKRLLKRVFAQAEIGALADKLPMPAVILAHDNPFKLYKQLQKSKSPAPAKAGQIAPKDIIVPAGPTGFAPGPVIGELGSIGIKAGIDGGKVAIKADATVAKEGDVISAKLAGLLSRLGITPMEIGLDLVNVFEDGAIFGKDVLAVDEAQYFKDLTQAHQWAFNLAVEAGVLNSATTEFLITKAASQARNLGVEDIVNDIIARANAQAMAIKQMGRMHSGSKGKSGSSKPFVKETPTWQAYSAKEVEALIVKLAKEKLTPAKIGIKLRDMYGVPSVKTTCGKTVMQILTEKGLQKQLPQDLLDIIRKYIEITKHLETNKQDKTARRGLQLAQSKLGRLTKYYKRVGMVDKDWKFDTAKAGIYLE
>UBA9989
TEPQFLVPQDVYLKSGISIGTKFKTKYMEKFIYKTRPDGLSVLNLQQIDARLVNAANLLSHYAPDEILICGRRENAWKPVKLFSELTGVAIFPGRYPPGTLTNPKLKTYMDKKLLLVVDAWPDGNAVKDAIKVGIPIIGLCDTNNQSNNLDLIVPCNNKGKRSLGLIFYILAREYLMKHEKIKDSMDDFMGEMQKARIKLASTDISKLNEICQSIKDIVDKTGVEMRGPIPLPTKRLKVTTRKGPDGGGTATWERYEMRVHKRVIDLGIDERALRLVMRVSIPEGVNIEIEMIEMGKPLIQQRRGKGSQRYRTPKHTFTAAIQYQKGTIIDIATCPAHTSPLILVKYDNGAVNAAPEGIYLGQEVHIGAPIQPGNVLHLKDIPEGTLIFNIESKPGDGGKFVRASGTNAKVLAQSGKETVVLLPSKKKKTFLQCRATIGIVAGAGRPEKPFLRAGTKKLKMKQKNKIWPVVSGAAMNAIDHPFGGKRSSRKGRPTIAPKYAPPGRKVGMLKPRRTGRRKMQYWPRKRAKTQVARVRSVGLLGFAGYKVGMTHAIIIDNRPNTKTKGEEISIPLTVLECPPIKIVGAVFYKKTRKAATIYGKKPKKEASYVEARALVETQPKAIELKKTPEFFEMAIGGTEQLQFIKDHMNKEIKVSDVFQDASVIDTHAVTKGKGFQGPVKRFGVSRRRHKSEKTIRGPGSLGGWSGGKVMYRVAHAGQMGYHTRTEYNKQIIKVGTEEINPKGGFVSYGLVRSQFILIKGSVSGARKRMIKLIKALRPKEAPAIVTIIKAIKARITNGLNHGSVIVACDNSGAKALRIISGSKTVKGRKPSGGVGALIMASVVKGQPGMRKKVVPAIIVRQKKEYRRADGTRISFEDNAAIVLKDEKGNPKGTIFKGPFAKEACVRWPPIAKVAKIVVMAKKKIDVVTWKPKTSLGRLVLEGAIKNVDEILDQGKPIMEAQIIDMLMSLESELLAIGQAKGKFGGGQRRVFKQTQKKTAEGNKPHFATVCVVGDRNGHIGIGYGKAKETVPAREKAIRNAKLNIFKIRRGAGSWEDASTESHSIPFKVKGKCGSVEITLMPAPQGTGLCVEKECAKMLALSGIKDIWSKTKGSTKTKLNLIKACEDALKKLMKVKIKAKKEFTYRGKSTQEIKNLSPAEFAEIAPCDIRRRIKKGFTVEQKRLLKSLEKGIVKTHCRDMPILPVMIGRTIRIHRGNSFEQILIAEDMIGHRLGEFALSRKKTSHSAPGVGATKSSSGSSKGDILVFGKWSADGIVVTDMGLQRYVTVEPTIVPKTGARYAGNRFHKSKVFIVERLINKLMVPGHKGKKHFKTSFHMTGKANQAAMLLKDAFEVIEKKLKKNPIEVLVRAVENAAPREEIITIEYGGARYPRAVECAPQRRVDVALRQMTQGAYHRCFNSKISMVQALSDEIMAAYSLSKSQAISKKLELERQSDASRMAKLRKFSAYQRPYTRKSKYKEKQYVRAFPNLRIVHFDMGDLQEFPLKIDLISKRGMQVRHNAIESARLTTNRYLEKSLGKKGYNLKIRIYPHHVLRENPLASGAGADRMSTGMKKSFGKPIGAAARVQEGQILMTVSVKIGVLALKRASYKVPMPCSIQGIRSEVVIPEGITASFQDGVMTVKGKKGEVKKLLSATLSIADGKVIISSDKTGRKNKAIAGTYKALIKNMFRGVTDGYEYKMKAVAAHFPMNIALQVVIKNFLGEKKPRTCSVPKGVEVKIDANDITVTGIERDVVGQTAALIEQTCRITNRDRRIFQDGIFITQKPGRETTESVEVLIDGGKATAAPPLGPALGPLGVNIGQVVAEINKKTDAYKGMQVPVKVTVDRETRAFTIEIGTPPAASLIIKEAGIKKASSHPKNELVADLRIEQVIKVAKMKEDALLGTDLKSRIKEIIGTCRSMGIMVQGMKAEEAIKAVNEGKFDKQILSGKTELSAEELKELDEEKKKLAAEIEKRHTKFTDMGRAILKEMAGKEKNPIAAKMEEVGIPKDIINKNKMKTIRVEKVTLNFGAGKDQALLEKGVKLIKHVTGISPTQKRIQEWGLRPGLPIGCKLTLRGPRAIEVLGQLLESKEKILKERQFDTGNLSFGIPEYIDIPNVRYDPDLGIMGFEVSVTLTRPGYRVKSRRNLRRPLGKGHKITKQEAIEFMTAQFGVKVDMGKKPRGANAGNKLLKRRAKARWKDPYYARKTLDLKRKSDPLGGASQAKGMVLEKVQLEAKQPNSAMRKCVRVQLTKNGKQVTAFCPGDGATKLIDEHDEVVIECIGGNKGRSKGDIPGVRWQVIKVNDQSLKALLGGKVEKARRMVLSKTQKKDLTKKLAKELSSYPIIGIVNMANLPAKQLQAMRSKLRGPKMVKKTLMKHAFKIAEISQLADRFEMPALILSKDNPFKLFKTLKANQSPAPAKAGQIAPDDITIPKGKTPFSPGPIISELGGVGLKTSVQDGKVAIVNDKVVTEKGHVINAKVASVLTRLSIMPMKIGLDLVCVIENGVIYGRDVLDIDETIFLSKVQTAARHAVNLSMEAAYPTKDTMSLLIAKAFTQAKGVAVEKTTPDIIAKAARQALALQGMARMHSRKRGTSGSSKPLNKDAPTWTQYKPKEVEMIISKLIKEGHMPSVIGIILRDNYGIPNVKAILGKTITQFLKDKGQAGELPEDIHSLIRRAVTLRKHMEENHKDMSGKRGLQLTESKIRRLMKYYKRTGKIQESWKYDPKKASIYVS
>ARS1419
EQQKFLVPNDAYLKSGIHIGTKFRTKYMEQFIYKTRPDGLSVLNLQKIDERIRVCTKFLSQYAPEDILIVSRRENGWKAVKLFNKLTGVKVFAGRYPPGILTNSNLDSYIEPKVVLVTDSWPDRNAVKDAIKIGIPVIALCDTNNQTNNIDLVVPCNNKGKKSLGLFFWILTREYLVNRGLIKTTPEDFTEE------------------------------------------------------------------------------------------------------MGKRLIQQRRGRGTPTYKSLKHRSKGKAGNAKAEIIDIVDCPNHSAPLLKLKHENGRLNIAPEGVKVGDYIESGEAIKPGNLLSLRQIPEGTLIYNIEKLPGDGGRFVRSSGAFAKVASKLKNKAIVLMPSKKQKEFGNCRANIGTVAGGGRTEKPFLKAGSKYYAMKAKNKLYPHVSGVSMNAVDHPFGGTSSSHKGIPTQSGRNDPPGRKVGMLSPKRSGRKKLQFWPRKKAKRQYARVRCWSVLGFAGYKAGMTHIGFIDNRPNSLTKGEEVSCPVTIVECPPQKTASIRFYKQTKLCSEIFAIMPKKKKDYDDIRLLVYTQPKLTGIKKKPEVFEMGLSGEDKLALAKELLGKEIDIASVFKESQLVDIHAVTKGKGFQGPVRRCGVSIRGRKSEKTKRGPANLGPWT-GARTWRVAQAGQTGYHTRTEYNKLLLKISTEEINPKGGFPHYGLVKNTYILLKGSLPGPAKRLIRFNHPIRANEKLDIKHISMSLSFRITKALPMGTVIKTCDNSGARLIRIFSGAKTVKGRIPAAGVSDLVFASVKRGSPEMKKQKVYAVIVRQRKEYKRPDGTRLKFEDNSAVVLKDEKGSPKGTIIKGPVAKEVCDRWPGIAKIANIVVMVKSEEDKEKWAPRTALGKKVKLDEIKNIDEILDKGLKFIEPEIMDCFFGSEAELLLVGQSKGKFGGGQKRVFKQTQKKTREGNKPKFATIATIGNKDGYVGIGYGKSKETVPAREKAIREAKLSLIKIRRGCGSWECSCKTAHSIPFKVKGKCGSVILTLMPAPKGTGLCVSDECKKLLSLAGVEDVWSSVKGKTTTKTNMINACFSALKQLMNIKIKMKKEFTYRGKTLSEINQLGTKELASLLPARQRRSLLRGFTEPQKRLLAKIKQKTIKTHCREMIILPDMIGMNILVYSGKVFNPVNIQENMIGHLLGEFVLTRKKGEHSAPGVGATRSSASVSVK----------------------------------------------------------------------------------------------------------------------------------------------------------------------------------------------------MARLKRFCSYKRPYTRISKYKKKSFIKANPNKVIVRYDMGTVKSFSCTLNLVSKEDLQIRHNAIESARQTSNRLLENELGRKGYHFKVKIYPFHILRENPLASGAGADRFSTGMKHSFGKPISSAARVKKGQTMFTISTGTARKAMDKARHKLPCSCTIQNIEEKIEIPKGINAALDRNTLILKADKGELKRKLLVNFSIESNAVKLAANKPSKREKKIIGTFKVHIKNMIKGLTEGHVYKLKVCSSHFPMTVSVSFIIKNFFGETSPRKLKITEGVEVKVEGEIITVNSINKEHAAQTAGSIENLTRRVNFDRRVYMDGIYITEKDGKEI--------------------------------------------------------------------------------------------------------------------------------------------------------------------------------------------------------------------------------NPMRKLKIDKVTLNIGAGKDQAVLDKGLKLIEHITGTKATQKRIPDWGIRPGLPIGCKLTLRGKKAIELLNILLGGIEHRMNEKQFDDGNVSFGIKEYIDIPDVKYSPDIPLMGLSVCISLKRAGFRIKERRITKRKIGKKHMITKEEAISFIKSKFNVKMG---------------------------------------------------------------------------------------------------------------------------------------------------------------------------------------------------------------------------------------------------------------------------------------------------------------------------------------------------------------------------------------------------------------------------MYSRKKGKAGSTKPSKKVISTWVRYKPKEVELLVTKLAKEGKTASDIGIILRDTYGIPDVSAVTKKKITKILKESSLLKELPEDLMALIKKAINEKKHLENNKHDKSALRGLQLTESKIKRLVKYYKRAKRLPLNWKFEPKKLNLYIE
>GCA_002688875.1_Candidatus_Pacearchaeota_ARS103
------------------------------------------------------------------------------------------------------------------------------------------------------------------------------------------------MPKARISLASADIDQLNEICGAINDIAGKTKVKIAGPITLPTKKLKLTTRKSPDGEGKASWERYEMRVHKRLIDLGVDERALRLVMRVPIPESVNVEIEMLDMGKRITQQARGRGGPTFKVRRRGFLHRIGYGKATVARLIGSAGHSAPLAEISINGEFIVPAADGVYEGQEIYIGKNPEDGDILRMRDMSQGTKVFNVERSPGDGGKFLRTAGSSGVVMDKDAKGIGLGI-KRRVVRLNDGRAVVGVIGGDGRKMKPLVKAGKSHHIKKSQGRKWHRTSAVKVNAIDHPFGGGRGKRI-KSKIAKRNSPPGLKVGHLRPSKTGRKKLQFYPRVRAKKRIPRVSWSGLLGFIGYKVGMTSAYVRDNSSSSMTKGQRITVPVTIIEFPTMKILSVRFYNKNKVVGEVLCKISKEKEEYDDLRVLVYSQTKKTGIKKMPDIAEIGIVGDEKMSFVEENLSKEISVSSFLKENELVDVRGVTKGKGLQGPTKRFGLSLRFHKSEKGVRGPGSGGPWHPARVEYTQPMAGQMGYFTRVVYNNKVIKVGSEDINSDKGFKKFGKIKNDYAIVFGSVQGPSKRELLVTPALRPSRNMEFVELR-GLAANVTRALNIGSNVIASDNSGARIVRITGGGKTRKGRQQYAKLGDQVKVSVRKGDPKMKGEVFDAVVIRVKKPYRRNTGERVAFVDNAVALLKDDKGNPKGTQIKGPISKEVGERWPFINKIARFVMMPPQNNELEDWRPKTRLGLMVKSGKIKDMDEALK--YRILEAEIVDSLMDVKSDILNIGQAKGKFGGGKRRAWRQTQRKTKEGNVPTFSCMAVAGDGDSYIGLGYGRAKETLPARAKAVRKAKLNVFKINKSCSSFDCTCGEPHTVPFIVEGKAGSCRVKLMPAPQGTGLVVGDELKKILRIAGIKDVYSVTSGKIRTTLNLAKACINALEKTRRRE--KKKEFSYRGKSLGELKEMDTREFAKLLRANMRRTVMRQSDEIQKFIIRCNDKKQIKTHFRYLVIVPRMVGMRIAVYNGKTFVPVDIEGEMIGHRLGEFSVTRNKVKHGSAGVGATRSSASRSVKNFKLFGLYDVTNVKVQDPGMKRYMNLEPKLNVKSHGR-VREKFSRAKLNILEVFANLIAVPGHRGKKHKIQTGWKTGKYSQNMRIVLNTLKIIEEKTKENPVQVLVTAIENAAPRDGVTIIEYGGARYPQAVDVSPLRRFTMTLRNMVQGSYDKSFNKKTKIEQALADELVKAYKQDDSFSMSKKRDSEKQADSARMAITRKALSYSVVNTRKSKKQQKSFIKAVPPQKIVKFNMGDIKKYKIKMMLSAGENVQIRDLALEAVRQTIHKDMTKLLTQKNYFFRCNVYPHNVIRNNRIFSGSKGERIQTGMKNSFGSPEGRTAVVKKGKPVFTVYFPKVRGFFSKAKPKLPGKTLIGGLYEEIALAEGISASVDGHKLMMKKGDNEIVREI-IEVKVESDRVVLSCDRERKIERKLFGTNKAHVRNMVKGLSEGFVYKLKVANVHFPMKVSYNVVVNNFLGEKVDRKIKLVDGVEVSVKGEDIEISSANIESAGNAAAQIEKGTKVRNKDRRIYQDGIFITEKPGRVF-MIIKLLIDGGDMKPGPAVAQQLGPMGVNMGKVIGDVNEATKGFKGMKVPVELDIDEKTKDFTISTSSPPTSELLKKELSLEKGTADHKKSKVGNASIEDIIKIAKVKHPNMLEKDLKAAVKSILGTCSSIGIFVENEEPNQLIEQVNEGKFDSEISEEKDETTPEKRKELDDFFQGVKSEQDAKAAEEAKLAEEAKEK-EEAEAKDA-ATSTDATATDASATDNKMREVEIEKIVLHCGGTEE--KLEKSRKLLEKITGSNKSTRRIPAFGISPGKQSGVKITIRDKKIKDYLERFFASMENKVKKKAVSDNQFCFGIAEYIEVPGLDYDRDIGISGFEVMVVFTRKGKRAKMKKIGRGKYPLKQGVTKEKIVEYLESKFGLEFEM-----GLNNATKLMKNRSKFRWRDRAYKVRTLDLFKKSDPLGGKNQAKGIVTEKVQKEAKQPNSAMRKCCKVQLIKNSKIVTAFIPGNLAQKFIDEHDEVMIERIGGKQGRSKGDIPGVRWKVTKVNDQPLSRLWSGKIEKGRR---TINIKENQVNELVEKIKGSKTLMLVSVKGLPSKQFQDIKKAIREDVMVKKNIVVRALNKFGILPLENHINDIALVVSDKDGYELAGIMASKKTPAYAKTGQIAPEDIEVKAGPTDLVPGPAISELGAVGIQIAVEDGKIAIKADKVILDEGKEIKENVASLLQKLDIKPFTVGLNPLVIYDVESEKIYTDIKIDSEAAKLEIASSSGKALGFAQKIAYYCKETIGYFLGKANADVEVLGGLSEGEDKDGEEK--VEREK--------------------------------------------------------------------------------------------------------------------------------------------------------
>UBA10207
ETTTMLVPNEEYLKAGIHIGTKFKTKYMENFIYKTRSDGLSVLNITSIDERIRLAANMLSRYAPEDLIVVSRRENGWKAVKMFGKVTGCRIFAGRYPPGILTNPALKQFTEAKIMLVTDAWPDRNAVRDAMKIGIPVIGLCDTNNQANNIDXSILFSYLFHISFSVLFFLWSCTL---------SLDDTGHN------------------------------------------------------------------------------------------------------MGKNLIQQKRGKGGPTWRANGFNSEGDVKLTSATVIDLITSRFHSAPLATVKYNDGGLLIAPEGLKVGDVVQIGADVAIGNIASLKDIPEGALVFNVESNPGDGGKFARGSGVAARVLSKSQERVLVLLPSKKQRSFHECRASMGTVAGGGRPEKPFVKAGNMFHQMKSKNRYWPKVTGAAMNALSHPFGGKRTSRKGRPTIAPKNAPPGRMVGMIRPRKTGRARMQVWPRKRASRRYARVRNYGMLAFAGYKMGMTHVMAFDSYKNSVTKNETISLPATIIECPPMRVFSVRAYTHDKVAKEIIVKTPKSPDSYDDITIIAMTQPSMTGIQKKPQVFEMEVGGADKMAFIKTIIGRDIKASEFLKVGEYLDFHAITTGKGYQGPVKRFGIGLKPHKSEKGRRAPGVIGGWSAQHTMYRVAHAGQMGYHQRVQYNNQILKISDEDVNPKGGFIHYGVGHNEFIVVKGSVPGTKKRMITMVRAIRLK-APAVELVVQ--------------------------------------------------------------------------------------------------------------------------------------------------------------------------------------------------------------------------------------------------------------------------------------------------------------------------------------------------------------------------------------------------------------------------------------------------------------------------------------------------------------------------------------------------------------------------------------------------------------------------------------------------------------------------------------------MARLRKAVAYRRPYTRRSKYRALNYVRASPHNLIVKYSMGNFVKYPCRLELVSDADIQLRHNSIESARKSANKLLETKCG-TNYNFTVRMYPHHILRENPLASGAGADRMSTGMSMAFGKPIGIAAQIKKGKTIMEVQCAIAKESLKRAQNKFPMHCMIR-----------------------------------------------------------------------------------------------------------------------------------------------------------------------------------------------------------------------------------------------------------------------------------------------------------------------------------------------------------------------------------------------------------------------------------------------------------------------------------------------------------------------------------------------------------------------------MSKKASGINAAKKLQSRRATSRKQYKWYAKKTLGLKLKSDPLEGASQARAIVLEKVQREAKQPNSGLRKCARVQLIKNGKQITVFLPGDGATKLVDEHDEVLVECIGGKMGRSKGDIPGIRWQAIKVNDQSINALRRGKIEKARKSAHISDEKKASVVQLAKLIESTPIIAIANMESLPARNLASMRTKLRGKIMAKKNVIKKAIETSKIQELIKSLHTPALLFTAENPFSLFKTLKKNQSKAPIKAGQIAPHDLVVPAGPTSFPPGPIIGELGQLGIKAGIDQGKVVIKQDAVLAKAGTVVSDKAAGFLARMGVEPMRIGLNLVIAYEDGKLLDGKILDIDEDKFKADLNAAALAAKSLAFNIAYALPSNITDLVQKAHYDAAGLALEENAKQVLAKAYFQAMGVAKMARMHSHARGQSRSTKPSAPTKPTWLAQSAKETELLVVKYAKDGKSPSQIGLHLRDEYGIPSVKLVTGKSVAQILKEKTLQTEIPEDVMALVTKVVKIKKHQDENKKDMTAIRGLRLTESKINRLVKYYKTTGRLPADWSYDPDRIKLYVE
>Yap200.bin9.104
QEPKFLVPQDVYLKAGIHIGTKFKTKHMSQFIYKTRPDGLSVLNLQKINERIEIAVNLLSQYAPEDILIASRRENGWKAIKKFGKMTGAKVFAGRYPPGILTNPNLDNFIETKIILVTDSWPDRNAINDALKIGIPVIALCDTNNQSNNIDLVVPCNNKGKKSLGLFFYILTKEYMKKRGMIKSKIDDFTEEPQKARIKLASTEIDKINEVCSNIKDIAVKTGVDMRGPIPLPTKRLKVTTRKCPCGNGTATWERYEMRVHKRLIDLGLDERALRLVMRVHIPEGLNIEIEMVDMGKNLIQQKRGKGSSTYRAHSFRFKGRVKHINGKIIDLIKCSGHSAPLAQVKYDNGILMVAPEGVRVGEIVQAGEDLKNGNIIPLKNIPEGTSIYNIENSPGDGGKFVRTSGTFAKVVGKIRNGVVIRLPSNKQKIFQECRACIGIIAGSGRTEKPFLKAGNKYYAMRAKNKLYPHVSGTSMNALSHPFGGSSSHTKGRPTQASRNAPPGRKVGKIAPKRTGMRRMQYWPRKRAKRHFARVRSFGLLGFAGYKVGMTHVVMTDNRAHSLSKGKDIVCPVTIIECPSLMAASIIFYKKTHAASAVMASVPKNVEEYDDIRILVYTQPKITTIKKKPELFEMQLGGEDKLKWAKEHLGKEIKVTDVLKEGQHFDVHAVTKGKGLQGPMKRFGIGRTSHKSEKGVRTPGNVGAWT-GATQWRVAKSGQTGYHQRLELNKWLIKIGTEEINAKSGFKRYGLIKNPFVLVKGSIAGPAKRMIILTNPIRSNEAPSITYISKAINARITKAIPVNGKIPTCDNSGAKIIKVFSGHKTVKGRIPAAGVGDLIMASVVSGRPDMRKQVVFAVIVRQKKEYRRPDGTRIKFEDNAAVVLKDEKGDPKGTIFKGPIAKEACERWPGVAKLASIIVMPKLKKDIESWQPKTSIGKEVKAGKINDIDEILDNGLKILESEIVDVLLNLSVDLLLVGQSKGKFGGGQRRIFRQTQKKTREGNKPKFATFAIAGNENGYVGIGYGKSKETVPAREKAIRNAKLNIMKIKRGCGSWQCGCGLAHSIPFAVQGKCGSVNIKFIPAPKGTGLRAEHECAKILKLAGVKDVWSKSSGKTATKLNMIKACIAALKQLVEMKIKVKKEFKYKGKTLEELKKMSLKEFAELIPARQRRSIKRGLTDQQKILLNKLREKNLKTHCRNMIILPEMVGQNIQVYDGKSFIAVRIVEEMIGHILGEFTYNRKRVSHSAPGIGATRSSASLSVKMIKVFNKWDAESIKVSDKGLIDYINMEPKIVPRTGARYAGNRFHKSKVFIVERLINKVMIPGHKSKKHFKTSSHITGKASTAYEIVNKTFSIIERRTKENPIKIFVAALENAAPREEIITIEYGGARYPKAVECAPQRRIDIALRYFTQGAYQKAFNSKKAIEECLADEIINAYNLSSSMAISKKLELERQADASRMARIRKFTAYRRAYTRISKFKDRNFIKASPHINIVVFDMGNPRKFGYELNLISKDNLQIRHQAMESARMTCNRLLESTLGKSGYYLKVRFYPFHILRENPLAAGAGADRMSTGMKHSFGKPIGRAAQIRKGQSLLTLKTETAKKALKRASYKFPCGCLIENISEKIEIPEKIEVKVDKGIVNVKGPKGEVNRNLLIKISVKDNAILIESKNATKREKKMIGTFKAHIRNLIKGAAEGFVYKLKICSSHFPMTASIEFVVKNFLGENTPRTLGIKEGVNIKIEGNDVVVESINKELAGQTAASIEKLCKIKGRDTRIFQDGIWMTEKAGKEI----------------------------------------------MQVPVKVIIDTDTKEFEIEVGTPPASALIKKEAGVEKGSGNPKEEKVADLLIEQIIKIAKMKEGNLLGANLKEKVKEVIGTCNSMGILVEGVPGVEAIKLVNQGKFDEEIRTEKTELSAEEKKKLEEEKKKLAEEIEKRRAEYEKLAKEIIEGMSGKERGEIRGKLKEAKIPAAIIDENPMRDIRIEKITLNIGSGKDQARLDKGIKLLQTLTGIKPAKKRIPGWGLRPGLPIGCKLTLRKQAAFDILARLLKAADNNLKPSQFDMGNVAFGIPEYIDIPEAKYDPSIGIMGLEVCVTLERPGFRIKRRRLRKRKISGRHTITKEEAIKFMESKFNIKVGMGKKARGLGNCRKLKKRRKKSRWHFRKYIRKALDLKKKSDPLIGSSQAKGIVLEKVQLEAKQPNSAMRKCVRIQLIKNGRQITAFCPGDGATKLIDEHDEVVVECIGGKMGRAKGDIPGVRWCVIKVNDQSLDALLKGKIEKARKKPHVSGYKKKVVEDFVKLIKEYPIIGAVNMENLPAPQLQTMRGQLRDKRMTKRRLIKIAIEQAKIEELEKHLKMPALLFSKENPFKLYKTLKKSKSSAPAKAGQTAPKDIVVPAGPTSFAPGPVIGELGAMGIKTSVEGGKIAIQADTVVVKEGEEIKANVAGMLTRLGIEPMEIGLDLVAVYEDGTIYTRDILDIDEEEFLARLQNAYRWSFNLAVEAGYFTKETIELLVPKAFNEAKALALEVVAEELIAKAEAQGKSLKE-------------------------------------------------------------------------------------------------------------------------------------------------------
>UBA10216
EAEQFLVAQDAYLKAGIHIGTKFRTKYMERFIYKTRPDGLSVLNLQKIDERIRQAARFLAGYKPEDLIIVGKRENSWKAIRALNRHTGIRIFAGRYLPGILTNPALETYIEGKVIMVIDPWPDKNVVEDAVKMGMPVVALCDTNNNANNIDLVVPCNNTGKKSLGLLFWILAREYLKARGIIKTPLEEFTEE------------------------------------------------------------------------------------------------------MGKNLIQQRRGKGTLRFRAPGFRYIGEVKHVLGIVVGIEHSSGHYSPVARVKYDDGALQVAQEGLKVGDCVEAGFEVKSGNTLPLLQVPEGTLVCNIEGSPGDGGKFVRSTGLAAKVVSRSDKEIVVQLPSKKLKSFNWCRATVGLVAGAGRTEKPLLKASNMMFKKMARNKFWPQVKGQSMNAVAHPHGGSRSSKKNKPTIAKRFASAGGKVGHLRPRRTGRVK---------------------------------------------------------------------------------------------------------------MFEVPVGGYERFSFAQQLLGKEIAVKDVLKGGQQVDVFGVTVGKGFQGPVKRFGVALRQHKSEKTKRGPGSLGSWSS--RMWSVAHAGQMGFHQRLERNKWVVSISDAEFKMAGGIIHYGVLKSHFVVVKGSVQGEPGRLLRLVPSRKPNQAPTVEYASL---------------------------------------------------------------------------------------------------------------------------------MKRNKKKLETWKPRTDLGRKVKAGEITDIDQIVDSGLRIMEQEIVDSLLGLNNDLLMIGQSKGKFGGGQRRAFKQTQKKTAEGNKPSFATMVVVGNRNGYVGLGYGKSRETVLSREKALRNAKINLIKVRRGCGSWQCGCRTPHTIPFKVSGKCGSVKIELMPAPKGSGLRVAEECKKMLALAGISDVWSKTFGQTRTTINLATACFEALKEMGKRKVKARKEFIYHGKSMDELLKLGLAEFTQLLPSRQRRSLSQGLSEECRKLLADIK-KNPKTHVRNMIILPEMVGKTIGVHAGKEFVPVLIMPEMLGHYLGEFALTRKKVMHHAPGIGATKSSAAMSVKEIRMFGKWPVEGITVKDAGLASYITIKQVLVPRTGARYAKQRFYKSKATIVERLMKKIMVPGHRGKKHTITSYHITGKAAQAYGIVENVLGMIEQKTKQNPVKVLVDAVENAAPREEIVSIEYGGARYPKAVDCSPQRRVDVALRYFVQGAMAKAFNNKKTFTETLSEEITNAYNRSTSQAISKKLELERQAEASR----------------------------------------------------------------------------------------------------------------------------------------------------------------GFTEEIALHAGITAGFASGRLTLKGSKGEAGRNISITVRVEDSKVIISSLKGNKTEKKIVGSLRAHVVNLLKGVTDGHVYRLKVCYTHFPINVSVALIVKNLLGEKIPRVLELAENVKVKVEGAEVFVESPSKEAAGLVAGSIERLTKRSSYDTRVFADGIYITHKDGREMSQTVEALVEGGKASAAPPLGPALGPLGINIGQVIADINKKTALFSGMQVPIRVTVDTATKAFAISIGTPPASALIKKEAGIEKGSGNPLMDKVADIRIEQVIKVAKMKEGQLLGKGLQSRIKEIIGTCNSMGILVEGKPAAEVIGMINKGAFADEISKEKTELTAEDLKELEAERKKLAEEIEKRKGEFLANAKAIIESMAGKARGEIKAKLVEAGIPAKIIEENVMRQLRVAKITLNIGAGKSTEKLEKGLKLLKAITGITPTNKRIPTWGLRPGLPIGCKLTLRKAGSIELLKRLIQARDNRLIESQFDGGNVAFGIPEYIDIPGANYDPLIGIMGMEVCVTLERPGYRVKRRKIMKKRIPGKHRISKQEAIDFMREKFGVMVVMASKSRGLNAGGALARRRAVARWSKHSYVAKVLNLKTKSDPLEGSWQAKGIVLEKVQFEAKQPNSAMRKCVRVQLIKNGKQVTA---XDG-------------------------------------------------------------------------------------------------------------------------------------------------------------------------------------------------------------------------------------------------------------------------------------------------------------------------------------------------------------------------------------------------------------------------------------------------------------------------------------
>FT2_175
EQESLLVASDVYFKAGTHIGTKFKTKYMKQFIYKSRPDGLSVLNLQLIDKRVAMAARMLSPYDAKDILVVCRRENGWEPVKLFGKATGAKVVAGRYPPGILTNQQLANFIEAKVIVVTDPIPDVNAIKDALNVGIPIIALCDTNNEAVNLDFVIPCNNKGRRSLGLVFYLIAREYLRNKGLLKAKIEEFMGDVQKARIKLASTDITKINEVCDNIKDISQKTGVQMRGPVPLPTKKLKITTRKSPCGEGKASWERYEMRVHKKLIDLGLDERALRLVMKVPIPENLHIEIELMEMGKNLIQQRRGRGA-RYRALSFRYKGQPKYKTGTVIDLIHCPGHSAPLAKIMFGK-VLMQAPEGIKVGDNVSAGPEISNGNVLALQDIPEGTAIFNIEMQPGDGGKAVRAAGSFATVLQKLGSMVLVQLPSKKTRQFQMCRATIGRIAGGGKLEKPMVKAGVKYHAKKARRKLYPTVSGVAMNAVDHPFGKSRSSKKGKSTIAPRNAPPGRKVGKLRPRRTGRKRLQYWPRRKAKKQTPRIRNLKLSCFAGYKVGMVTVSYKDSKKTSPTVNLEVARPATVVECPPLKILSVRFYKNTRLQTEVLNSVPKKTEKFDELRLLVYTQPRLTTLKKRPEVFEVTVGGEEQLNYAKEHMAKEITVSDVLKAGEFVDVHAVSKGKGFQGPVKRFGIGLRSHKSEKARRN-AVLAP-EGAKVQYFAHQAGQTGYHLRTDYNKYIIKVLDKEME---HFKHYGELNNPCVLLYGTVPGSVKRLIKLSKAIRPNQVPEVKI--RALKVRVTKGLCVGSYLDACDNSGAAILFINSRAKTVKGRVPSAGVSDLVIASVKKGTPDMRKTVVPAVIVRQRKEYKRPDGTRIKFEDNAAVVLKEEKGNPKGTIIKGPIAKEVADRWPAVAKIAKIIVMAEQSQILESWQPKTEVGRLVKSGEIKDLADILKTGKKVLEAEIVDSLLELESDLLMIGQSKGKFGGGQRRAFRQTQKKQKEGARISFTTMAVAGNRNGFVGIGLGKARETIPAREKAFRNSKLNMMMIRRGCGDWKCSCGTPHSIPFAVTGKCSSVELTLMPAPKGTGLCVEKECQKILALAGIKDVWSKTKGQTKVKLNLVAACEQALKKMMLVKVSAKKEFTYRGKTLEELQKLSLKEFAQMLPSNPRRSIVRGLTDEQKNLLRKLKKDAVKTHAREMVVLPEMVGKTILVHKGNNFEAVRIEPEMIGLKLGDFAQTRKSVQHSAPGIGATKSTGSISVKEIKVFDKWSCEGIKVEDPGLVKYITLSPVYAPKTGARYAGKKFHKSGVNIVERLINKLMVPGHKSKKHFITSGHNTGKKNNAMRIVKDAFEIIEQKTKKNPVEVFVKAVENGAPREEIIAIEYGGARYPKAVECSPQRRIDVVLRLLIQGTYQKCFDSSRKAADVLAAEIIAAYNLSTSVVISKKLETERQADSSRMAKLRKACAYRRPYTRQSKYKGKSYVRGSPHLFVSQYEMGNKSKFAFTLRLSSKSSLQLRQNCIESARQACNRDLEGKVGKENFHFKIVIYPFHILRENPLASGAGADRMSTGMQRSFGKTIGRAAQVKEGKDIFVVSVLVARAALHKAATKLPTSCRITGIKVEVKLPAGVTAEVSFATVVMKKGNSENKRTYDAGIAADSGKIVISAPKDSRKYRKVVGTFEAHITNQSEGVEKIHVYKLKICSGHFPMSVTVSLTIKNFLGETVPRTLKLRQGVSVKVSGTEIKVESTSIELAGQTAASIESLSKIKQKDSRIFQDGIYITEKDGEPVKETVESLVPGGKATAAPPLGPALGPLKVNIGEVVKAINEKTKGFDGMQVPVKVIVDTDTKAFEIEVGTPPASVLIKKEANIEKGASNPKMDKVADLRIEQVIKIAKMKEGNLAGKDLKAKIKEVIGTCNSLGVMVEGVPAKEAIQQVNAGAFDAEIKSGKTELSADELKELEEERKKLEEEAKQRREQFMAQAKKIITENAGKEPGKIKAALTEAKLPVSIIEANKMREIRVEKLTLNFGAGKDGDLLEKGVKLLHLISGKEPTTKRIPEWGVRPGLPLGCKITLRGKEATDLLQRLLKAKSHKIKERSFTSGNFSFGLHEYIDIPDIKYQPELGIIGFEVAVTLSRPGFRVKERKVRPKSLPKRHRISKEDTIKFAQEKLGITVGM--------------QRRRKGRNSDDKYIRKIYGLWKKSDPLEGCPQAKGIVLEKVELEAKQPNSAMRKCVRVQLIKNGKQVTAFCPREGAIKLVDEHDEVVIERIGGTKGRAKGDIPCVKWQVIKVNDQSLEALIKGRIEKARR-----------------------------------------------------------------------------------------------------------------------------------------------------------------------------------------------------------------------------------------------------------------------MARIYSKSRGKAGSKKPLQF-KARWCTYKPKEIEMLIVKLAKSELSASQIGLTLRDTYGIPDVKKLTGKTITKILEEKEIKKKLPEDLSFLIKRLIALQKHLVNNHKDEVARRGITITASKINRLIKYYKNSKVLPQDFKFDRTKAEMFIE
>CG10_big_fil_rev_8_21_14_0_10_45_5
------------------------------------------------------------------------------------------------------------------------------------------------------------------------------------------------------------------------------------------------------------------------------------------------------MGKNLISQKRGKGSGRYKAPSFRYAGRCCYTSYLILDIIHSQGHYAPLINARYADGTLLPAPEGVRKGDILFVG-ELKNGNIMLLKDLPAGTEIFNIEMAPGDGGKLVRTAGGAARVLGKLGSKVTIQLPSKREKVLDKCMATVGIVAGAGKNSKPFLKAGIRHFKMFAKNKRYPRIHGISMNAVQHPFGGSSSHHKGIPTIAPKNAPPGRKVGKIRPSRTGWKRMQFWPRKRAARPYARIRKYTLLGFAGYKAGMLQAVFSDNAPTSMTKGEEVVMPVTIIECPPLRIAAIRFYSISRVANEVLVSLPKESSEFSDVRAMVYTKPGLTGIKKKPEVFETGLSGQEKLDYLKARIGKDISVSEILSDGQNVDIHAVTKGKGIQGPVKRFGVAIRAHKSEATKRGPGSLSDWCSGKIMYRVAHAGQMGYQLRTEYNKLILKVGKEQISPKCGFPHYGKLRNPYVLIKGSVAGSRNRLVRLNFPIREKGAYQLKNLIFAKXXXXXXXLNFMSHVPVCDNSGAKIIHIISGAKTVAGRLSEAAIGDLVLASIKKGKPEMRKQVVYAIIVRQKRPFRRANGERIQFEDNAAVVLKDEKGNPKGTIFKGAIAKEVCERWPSVAKIASIIV---------------------------------------------------------------------------------------------------------------------------------------------------------------------------------------------------------------------------VKKEFTYRGKTLNELKNMSLEELMILLPARERRKIRKGFTEQEKKFLNKISKMRIKTQCRDMIILPGMVGLTIGIHNGKQFVDTLIVPEMIGHRLGELSMTRKRVMHHAPGIGATKSSAALSVR----------------------------------------------------------------------------------------------------------------------------------------------------------------------------------------------------MAKLRKGRAFRRPYTRISKFRKKSYVRMDPHIKVIRFDMGDPNKFEYTLELIAKSSLQIRQEALESARQICNRILESGLGKTGFAFKIKAYPHQILREKPMATGAGADRTSTGMAAPFGKPVDVAARVKKGKELFEVKVDTAKKALKEASYKLPLSYQIT--------------------------------------------------------------------------------------------------------------MKIPAGVKVTVDASTITVEGADKEITSQTAARMEQICIIKNRDRRIFQDGIYITEKAGESLKETIEVLVEGGKATAAPPLGPALGPVGVNIGQVVAEINKKTESFKGMQVPVKVIIDSDTKAFEIRVGTPPTSQLIIKEAKIDKGSKNPKEEKIADLKIEQIIKIAKMKEYSLFGKTLKEKAKEVMGTCNGMGILVEGKPARESIADVNAGKFDAEIKAEKTELSAEDMRQLEEEKKKLAEELVKRRDEFIAKAKETISAMQGKDKKVIKLKLRELKIPEDIINE--MRNIGVEKVTLNIGAGKNPERLDKGVKLIAAITGRKPTNKRIPAWGLRPGLPIGCKVTLRNKDADEILKRLLEGAERNLKNSQFDNGNISFGIPEYINVPGAKYDPEIGMMGFQVCITLERKGFRIKRRKLIRKKVAKNHKITKAEAIDFMKERYKIAVE-------------------------------------------------------------------------------------------------------------------------------------------------------------------------------------------------------------------------------------------------------------------------------------------------------------------------------------------------------------------------------------------------------------------------------------------------------------------------------------------------------------------------------------------------------------------------------
>FT1_425
AEESFLVPQEKYLKSGIHIGTKFKTKYMAPFIYKTRPDGLSVLNLQKIDERIALAANMLSNYEPEDILISCRRENGWKAVKAFGRATGVHVFAGRYPPGILTNPALDNYMEVKIILVTDAWPDRNVIKDAKSIGIPVIALCDTNNQSNDIDFVVPCNNKGKKSLGLFFYILAREYLRNKGILGTTIDDFTEE------------------------------------------------------------------------------------------------------MGKNLIQQARGTGSPRYKVPSFRFKTDGKLINGKILDILNCQGHSAPIIKVKYDDERLMIAPEGVRVGDTLSAGAAAETGNILLLGEIPDGTFIFNIESQPGDGGKFCRASGNTARLLTKTDNFATVLLPSKKQRKFNKCRAMVGIIAGGGRHEKPILKAGVMHHKKKAKNKLYPRTGGSKMNAIDHPFGNKRSARKAKQKPVSRFAPPGRKVGKLAARRTGKRKMQVWPRKKAKSESVRIRSWKPLGFPGYKAGMTHILITDNRANSITKGEDIRFPVTVIECPPIKLIGFTLYKKDHASSQILAPLPKNPEEYENLMLLVQTQPKLTGIKKKPEVFELGIGGNAKFDYAKNNLGKELKVEDVLQEGMVLDSHAVTRGKGFQGPVKRFGVAIRRHKSEKTKRGPGSLGPWH-GKLNWTVSHAGQTGYHQRVDYNKWLIKIGKEEINPKGGFLHYGVIKNNYVLIKGSIQGPAKRMIKLIQAVRPDDAPAITYVSLAIKASIGRVLPHNARILACDNSGARILKVISGHKTRKGRYSAAGIGDKIKASVVVGKPDMRKQVVTAVIVRQKKEYLRKDGTRIRFEDNAAVILKDELGNPKGTMIKGPVAKEACERWPNVAKIASNVVMTEEEEELEGWKPKTSVGKQVQSGEITDIDVIIDSGKRILEPQIADALLGLQKELLLVGQSKGKFGGGARRIFKQTQKKTPEGNNPSFACFAVVGNEDGYVGGGFGKSKDTVPAREKATRNAKLNVFKIRRGCGSWECGCKTPHSIPFEVSGKCGSVSIKLMPAPKGKGLCIEPECAKILKLAGIKDVWSKTFGQTRVKTNLVKACVVALKELMKVKVNMAKIFLFRGKKAEELKKMSLTEFADLLKSRERRSLKRGFTPAQKKLLEALKKRDYKTHCRDMIVLPEMIGKSIRIHNGKEFVMIKITEEMLGHRLGEFAITRKKVAHSSPGIGATRSSASLSVREVLAFDKWSTAGIGVADEGLVRYICLAPRIVPKTGARYAGRRFHKSKVFIVERLMNKLFVPGHKSKKHLRSSGHCTGKTANAYTVVEKALNIVEQKTKENPIKVFVQALVNAAPREEIVTIEYGGARYPKAVECAPQRRIDIALRFFVQGSYDKSFNKKKSIESALADEILAAYKLDKSLAISKKNETERQADAARMARLRKAVAYRRPYTRYSKYKKMRFVRARPVCRVVRFDMGSATEFETSLHLVCKSDIQIRDNAIEAARQTSNRALEKVLGKTGYHLKVRVYPHHVLRENPLAAGAGADRMSTGMAHSFGKVIGIAARIRKGQTVLSLRLDLGRKALVKASRKFPCQFTILDIEETIEIPDGIQVTADKE-VVVKGPKGELKRNFIIITKVDGKEIKINAKNATKREKKLIYTYRAHLVNMMKGVQEPWVYKLKVCASHFPMNVSVSFIVKNFLGEKVPRKLLIKEGVTVKVDGKDVLVESIDKELAGNTASEIELLTVVRGRDLRVFQDGIYITEKAGKPIDQVIDVLIEGGKATAAPPLGPALGPAGVNIGQVVAEINKKTEAFKGMKVPVKVTVK-SDKSFTITVGTPPVSALVKKEAGVEKCAANPLTDKVADIKIEQVIKIAKMKEDALLGKDMVSKVKEIIGSCDSMGVMVEGKQAREIIADINKGEFVEKIKSGKTELSAEELKALAAEKKKLQEDLEKRRKEYETKAKDTISKMEGKPRGEIKAKLIEAGIPSALIEENQMQQLRIEKVTLNIGAGKDQTKLDKGIVLIKAITGIEPTSKRIPGWGLRPGLPIGCKLTLRKNKAVDILKRLLEAKDKKLAESQFDDGNISFGIHEYIDIPGVAYDPKIGIMGLQVCISLERPGFRVKRRRLEPKKIPKKHQISKEEAIKFIQDNFGVVVGMGNKSNGLNTGSALKKRRYHSRMLSKEYVRKLFDLKQKADPLEGSSQARGIVLEKRQVEAKQPNSAMRKCARVQLIKNGRQITAFLPGDGALKLVDEHDEVIVECIGGNKGRAKGDLPGVRWQVIKVNDQSLKDLLSGKLEKARKTSCAAPKKKNVVKQVADLIKQYPIIGVVNMENLPTPQLQRMRAQLRGKLMTKRRLIVKAMDQIKFEKLKDSMRMPALLFTKENPFTLFKTLKQNKSKAPAKAGQTAPSDIVVPAGPTPFAPGPVIGELGALGIKAAVEGGKIAIKSDTKVCSEGTVISEKLASMLTRLGIEPMEIGLDLLAVYEKGTIYPKSVLDIDEKKFMSDLMLSASQAHELALGIGYTTPDTIEPMIQRTYRAAKAIAKEETASEMVEQAEREMLALKSMARMHSRKKGMSGSKKPLKKEKPTWIRYKPQEIELLIVKFAREGKTSSEIGIILRDVYGVPDAKLIIDKPITKILAEKKLLKELPEDLIALMKRAIFIKKHLERNHHDMTAKRGLQLTDSKITRLIKYYKKAGKIPVDWKYDPSKLKMYTE
>J072
AESQFLVPTDQYLKAGIHIGTKFKTKYMEQFIYKTRPDGLSVLNIQKIDERIKILTKFLSNYKPEEILVVSRRENGWKAVKLLNNYTGINVFAGRYPPGLLTNPNLKGFMEVKVVLVTDSWPDRNVINDAIKIGIPVIGLCDTNNQANNLDLVVPCNNKGKKSLGLLFYILTREYLKNRG----NMDEFLEEMQKARLKLASTEIDKINEVCKYIKDIVEKTGVEMRGPIPLPTKRLKITTRKGPCGDGKASWDRYEMRVHKRLIDLGVDERTLRLVMRVPIPKGLNIEIEMIDMGKRLIQQARGKGSPTYRAPSHRYVGQVKYIKGEIKDIIKCPGHESPLLVLKYDNGGLNIAPEGVKTGDVIEIGAKISAGNTMYLKDIPEGTSIFNIENLPGDGGKFVRSAGGFAKIISKMKNEVLVQLPSKKRKKFKDCKATIGIIAAGGRKEKPMLKAGKKYHAMKAKNKLYPRVSGASMNAVDHPFGGSRSSRKGRATVAPKNAPPGRKVGMLRPKRVGRRKMQFWPRKRAKRSYPRLRNNGLVGFAGYKAGMTHVIITDNRKTSTTKGSDIICPITVIECPPIKIFSARFYKNTALSSEIFSKLPKASKEYDFIKAVVYTQPSLTGIKKKPELFEIRIGGEEQLAFIKEYFDKEVPIEKVFQEGEQVDVHSITKGKGTKGPVERFGIGLKEHKSEKGVRNPGSLGPWRGGHILYRVAHAGQHGYHQRTEYNKWLLKIGSEEINPKGGFINYGLVKNNYVLLKGSVSGPKKRLIILTKSSRPSEAPAIQHISLALQSKMTNALPIGSIVPTCDNSGAKMIKIFANKKTVKGRKPSAGIGDLCMASVKKGKPEMRKQVVYAVIVRQKKEFRRSDGTRVKFEDNAAVVLKDDKGNPKGTAFKGPIAKEACERWPGIAKLAGIIVMKEAKEDISEWNPKTSVGKAVQKKEIVDINELLDKGLPILEEEIVDVLVDLESDLILIGQSKGKFGGGQRRVFKQTQKKTREGNKPHFGALAVVGNKNGIVGIGYGKAKETVPAREKAKRNAKLNIIKIRRGCGSWACSCKEHHSIPFEVVGKVGSSEIRLMPAPKGTGLVIEKECGKILEFAGIKDVWSKTKGQT-TKSNLAYACFEALKKLMTTKLQAKKEFRFYGKTLEELKKMSITEFAQILPARQKRSLLRGLPDEHKKLLKKIEKNNVKTHCRDMIVVPMMLNKTIRIHNGKEFVAVQIMPEMLGHYLGEFAMTRKKVGHSAPGVGATRSSAAISVRMIKAFNRWDTAGIKVQDPGLVNYINLKPLFVPKTTGRYAKFRFHKSKAFIVERLVNMLFVPGHKGKKHKYTSGHCTGKSQTAYKIVEEAFKKIEARTKKNPIEVYVRAIEHAAPREAIITIEYGGARYPKAVECSPQRRVDLALRMMVQGAYAKSFNSKKPMVDALADEIIAAYNLSSSNAIAKKLEIERQADASRMARLRKFSAYRRPYTRKSKFKNKSFVRASPNCRVVRFDMGNEKEFDTTLELVSKDDIQIRHNAIESARQTSNRLLDQKVGKTNYKMKIMIYPHHILRENPLASGAGADRMSTGMKKSFGKPIGIAARVKKGQTLIRLKVDAARLALKRASHKMPCSCNILDQKVVVEMPEGVSVELNNGLFKFKGQKGEVEKKLAIISKVEQNKVVFEVKKGTKREKKLLGTFKAHVRNAVKGVTEGHVYKLKICSGHFPMNVSVSFVVKNFLGEKIPRKVKISNGVSVKVNGQEVIVEGIDKQVVSQQAASIEQLCRITNRDRRIFQDGIFIIEKDGKQVKQTVEALIEGGKATAAPPLGPALGPLGVNIGQVVADINKKTASFKGMQVPVKVVVDSDTKEYSISVGTPPASALIKSEAKIEKGSGNPKMDKVADLKIEQVIKIAKMKEDSLLGKTTKEKVREIIGTCNSMGVMVEGKPAVETLKDIENGAFAKEIAEEKTELSAEELKELEEEKKRLEEEMKERREEFLAKANEIIGQMKGKERGQIKAKLVEAGIPTPIIDENPMKQIKIEKVTLNVGAGKDQNKLKKGMTLLKNITGISPTNKRIAAWGLRPGLPIGCKLTIRGKKAEELAKRLLEAKENSLKEEQFDDGNVAFGIHEYIDIPQLEYDPNIGVMGLEVCITLQRPGFRIKRRKIMKRKIPRNHRITKKEAIEFMKQKFNLKVGMGKKASGMNAGKKLLKRRHKFRWSSKQFVKRAKDLKRKSDPLRGSSQAKGIVLEKVQLEAKQPNSAMRKCVRVQLLKNGKQVTAFCPGDGATKIIDEHDEVVIECIGGKMGRAKGDIPGVRWQVIKVNAQSLDALLKGKIEKARKMAHVADYKKEIVKKFERLIEEYPVVGAINMENLPTPQLQKMREQLRSKLMGKRRLIKIAIENSKIEKLEEYLVMPALLFSKENPFTLAKIIQKNKSSAPAKAGQTAPKDIEVKAGPTSFSPGPIISELGSIGLKTVIENGKIAIKEDTVVVKKGETIDAKTASILTRLGIEPMEIGLDLVAVYEDGEIIVKDVLMIDEKEYLNKIYTAANDAYRLSIGIAYPTKDNIEQLIKNAFIDAKTIALEAVINELLAKASAQGNAVKE-------------------------------------------------------------------------------------------------------------------------------------------------------
>UBA10204
------------------------------------------------------------------------------------------------------------------------------------------------------------------------------------------------AQQARIKLASIEIDKINQVCHDIKEIADKTGIRMQGPIPLPTKKLKVTTRKNPSGEGKAAWERYEMRVHKRLIHIGADERTLRLVMRVPIPEGLNIEIEMVDMGKRLISQRRGRGTPVYRARSHYFKGEVKHGVGQVIGLVHCAGHTAPLMNVAYSNGNLAFAPEHIRVGDSVTSTIVLKEGSVLALKDLPEGTLIHNIELRPGDGGKLVRASGTFARVVAKSEGIVRVLLPSRKEKVFHNCRAAVGVIAGSGRPEKPFLKAGARFWKMKARGKLYPHVCGISMNAVDHPFGGKCSHIKGRPTQSPRNAPPGRKVGKIAPRRTGRKRMQFWPRARSRHPLARIRSWKPLGFIGYKAGMIHVQVTNNRPKSITKGETIAMASTIVDCPPMVVAGAVFYKKTQAFATVLAPLPKKAAQYDDARLLVHSQPTLASTARKPKLLEIALGGQDKLAYIKSMLGKEITVNDIFNRGAQIDVHGITKGKGFQGTVKRYGIPIRQHKAEKTKRGIGNLGSWTP-RVEFSVALPGKMGYHLRTEYNKQLLRLGAEEVTSTGGIIKYGVVRGAYALLKGSIIGPQRRAVVLTQSIRPNEAPEITYLSVAVKARVTRGLTMESYLNVCDNSGAKVIKVFSGHKTVRGRISAGGVGDFVLASVKKGKLEMRKTVVPAIIVRQRKEYRRPDGTRIKFEDNAAIILKDDKGNPKGTIFKGPIAKEVADRWPAVAKVASMIVMAEETQNSTEWVPRTQLGRMVKEGKITSVDQIFELGLPIMEAEIVDTLLGLEEDLLLIGQAKGKFGGGQRRIFRQTQKKMQEGNRIQFTTCAVVGNRNGYVGIGFGKSKETVPSRDKAKRNARLQIIRIRRGCGSWETDSREANSIPFAIEGRCGSVRIKLMPAPPGKGLCVERECAKILTLAGVKDVWSKTSGQTQTKVNLIMALVDALTKLSHVKIRMAKEFRWQGMSEEELKKLDIKKFLELVPSRQRRSLQRSMTPLQQKVLKSIQDKNIRTHCREMIIVPVMVGHALKVYNGKEFMPFVVTADMVGHRLGEFAPTRRSVTHSAAGIGATRSSKGVSARDVKFFNRWSVEGIAVSDPGLARYITLDPKIAPKTGARYAGNRFHKSYTFIVERLAAKVMSSGHKSKKHFISSGHNTGKKMNALGITLKAFVIIEQKMKQNPLLVLVKAIENAAPREEVISIEYGGARYPKAVDVAPQRRVDLALRNMTQGAYQKSFNKKTKIEDALSEEIMAAAKLSRSTAITKKRDTERQASSSKMARIRKFSSYQRPYTRISKYTKKNFVRGGPHMKISRFDMGDVGKFDLTLRLNVTRSMNIRHNSLEAARMTSNRLLEKVVGKE-YHFRLKVYPFHVLRENPLASGAGADRMSTGMSAAYGKAISCAARLFNGQTLFELRVKTAREALERAAKKVPCGCKIVDLQETIELPSGVSASFQGSLLSIKGPKGEVQREFFIAIVVEQGKLVISSPHATKREKTILGSFTAHIKNMVSGVQEHYVYKLKICSGHFPMSVTVAFVIKNFFGETVPRKMFIPQGVKVEVAGTDIIVSGPDKEHVSQMAASIEQLCRISNRDIRTFQDGCYIVQKAGKGVKQTVEVMVEGGKATAAPPLGPALGPTGLNIGQVIADINKKTAEMKGMQVPVKVIIETTDKTYSIEVGTPPAAALIKKEAGVDKGASNPKTEKVADLVIEQIIKIAKMKEDNLLGKGLKNKVKEIVGTCHSMGILVEGLPAQEALRAIEAGKFDAKIATGKTELSDAERKRLEEERKRLHEEMEKMRAAHEVRAKQILKEMEGKENKKIRTTMLEAGIPIKIVDEHPMKKIRIAKVTLNVGAGKNEELLKKGLILFQKLVPQTPTKKRIPGWGLRPGLAIGGKVTVR-KNAEALLRRLLVAKENILNASNFDTGNFSFGVPEYIDIQGLDYDPELKILGLEVAVTLERPGFRLKRRKVRSSPVGKSHRITKDESIAFVRL-MGVEVQMGKKSKGLGAAKKLKSRRQQFKI------VRRPGIKKKYDPLKGSSQAKAIVLEKVQVEAKQPNSAMRKCARVQLVKNGKQITAFMPGDGAQKLINEHDEVVIECIGGKMGRSKGDLPCIRWQVIKVNDQSLDALLKGKLEKARR--MVSQAKQQLVKELTKDIQRSQIVAVVNFERLPAQQLQVMRSTLMNKRMARKNLLCLALHDSKIEQLESKVKMPALLFTNENPFTLYALIQKNKSEAPAKAGQISPRDIVVKAGPTSFAPGPIISELAAVGIKTKVENGKLTITADATIVKEGAVISQKVSETLKRLDIKPMEIGLDMVAVWENGLVFDAKQLHIDEAEFAQNVADAAQWAINLAVETAYPADGVTELLVQKAFREAKALGVEETKGEILAKVERQAKAVKDMARMHSGAKGKSGSKRPAKH-VPVWAPFKEKEVEKLVLKYVKAGKEPSEIGIILRDSYGINSVKALTGKNVTTILAENKLLPELPEDLLNLIRKMVSIKQHLEKNHHDQSGHRGLILTSSKIRRLVKYYQRMKKLPMNWKLDTERLKMYLQ
>UBA489
VEEQLLVPLEMYLKAGLHIGTKFRTKYMERFIYKVRPDGLSVLNVQEINKRIEIAAKFVARFKPEEIAVVGKRENSWKALNRFAKAIGAKSFAGKYRSGVLTNPKLDGFTEAKVVICADPWPDKDSIKDAMKSGAFIVALCDTNNESTNVDFVVPCNNKGKKSLGLFFWILSREYLKTNGVIKSKLEEFIEEMAKARINLSSIDIDKINQICSSITDIAQKTKTKMSGPISLPTKMLKHTTRKSPCGDGKATWDNFEMRIHKRLIDLGVDEKALRLVMRVPIPEGVNIEIEMLDMGKRIITQRRGRGTSTYKAHSHRWKFSIKHVHGKVVDLIHATGFNAPVAKVTFENGLLMFAPMGISVNDSISSGSEAKLGNTLPLKSIPEGTEVFNIESHPADGGSFVRCSGASAKVMGVMKGKIKVVFPSKKVKMFDSCRATIGAVAGSGKKDKPLMKAGNAHLRMRAKGKLYPRTSGVAMNAVDHPFGSGRGRHAGKHKTAPRFAAPGRNVGLIKARRTGKKNMQFWPRKRSAKAVPTIGSWKLAGFVGYKAGMTHVVLRDNNPKSLTKGQSVTIPVTVIECPTLKPLSLRFYSRSSLTSEVFA--PKKEESFDEVRLVIYTQPKTTGLKKKPDLLELQVAGEEKLKTAQELLQKDTKISEVFKEGQYLDVHGVTKGKGFQGTVKRFGVKIRQHKSEKVKRGVGNLGSWTP-KVSFRVPQPGKMGYHKRTEYNKWLIKVGDEDVNPKGGFMQYGLVKNEYVLIKGSIPGPAKRAIVLTEPLRTLETPEVTYISTAIKAKVVKVLPHRATLVACDNSGAKMLRIISGAKTVKKRNPVAGVGSLISASVIKGTPAMRKQVVLAVIVRQKKEYRRPDGSRIVFEDNAAVVLKDDKGNPKGTIFKGPVAKEAAERWPGISKVASIVAMVEETKDKDAWKPKTKLGQLVKDGEIKTISEILDKGIPILEQEIVDVLLNIESDLLMIGQSKGKFGGGKRSIWRQVQKKTSEGNKASFGALAVVGNKNGFVGIGYGKARETVPAREKAVRAAKLNLIKIRRGSGSWESAAPEANSIPFAVEGKCGSVRVKLMPAPKGAGLVVEKECQKILQFAGVKDIYSKTYGQTKTKLNHVRAFFLALKNLSVMKLQAIDEFKFYGKTETELQNLSIEEFIKLIPARRRRTLKRGVMERHKPLLTKIKKKPIKTHSRDMLVIPDMLGMTIHVHTGKQFNPIIIQPEMLGHFLGEFALTRNRVAHSAPGVGATKSSTAAASKDIKLFNRWDTKHIEVQDPGLKGYINVEPRLVPRSSGRFASQRFYRNKYSIVERLMNRLMVPGHKGKKHYITSGHCGGKSATVNKIMEKTLVIIEQQTKKNPVEILVRAIENGSPREEVTSIEYGGARYSQAVDASPQRRVDITLRFFVQGAYQKSFAKKISIEKALSNEIIFAYQCDKSLAVQRKLEAEKQADSARMAGLRKGIAYRRAYTRKSKYRKKGYIKAVPNSRIIRFNMGDLKKFDHRVDFISKENVQLRHNSIESCRQIINRHLARGLG-SNYHFKIRAHPHHVLRENKMLTGAGADRMQTGMQKAFGRAIGVAAQVKKGKIVFTVDVDIAKKSLKKATPRLPGTYSIVSIKYELPIPEGVEVTLEGNRITLKGEKGSFSRNLAVSLAKKENKIVLSTKSATKKNKRMINTFRAHFLNMFFGVQSSYVYTLKICSGHFPMTVKLEVVVTNFLGEKVPRVSKVLEGVKVEVGKDSITIESVDLEAAGQTAVNLEVATKIKNRDRRVFQDGIYIVQKPKRVAKETIEMMIEGGAAKADAAMSQKLGPMKINIQDVLKQINEKTAHFKGMKIPVKVHVDIETKDIETEIGTPPTTELIKKELNVQKGSGTPDKEKVANMAIEQAIKIAQMKEDSLLEGTLKAKVKSIAGSANSLGVLIEGKNSNEFNKELEEGRYNKELEEAKTEISEEKKAALKTQFEEVIEALKKEQERLAAASKKQQPKEEGKTEEKKEEKKEEKK--------NIMRSIKLEKINLNLGVGSPGDKLENAVKLLKTITGEKPGKKRIPTWGVRPNLEIACRVTVRGKKAEEVLKRLFTSVKNTIAASKFDDGNFAFGIPEYLSIPGMEYDTKIGIIGLEVAVTLQRPGFRIKRRKLKKTKVPQKHNITKEEAIEFVKQKFSATIAMGSKSNGLGAGKKLKKRRRTFRWKSPTFVRRVLKLKEKSDPLKGSYQAKGIVLEKRQLEAKQPNSGMRKCCMVQLIKNGKKITAFAPRDGAIKIIDEHDEVIIECIGGTRGRSKGDMPGVRWQIIKVNDQSLNALTRGKIEKGRR------------------------------------------------------------------------------------------------------------------------------------------------------------------------------------------------------------------------------------------------------------------------------------------------------------------------------------------------------------------------------------------------------------------------------
>GCA_002763075.1_Candidatus_Pacearchaeota_CG10_big_fil_rev_8_21_14_0_10_34_76
DKKDLLVPIEDYLKASIHLGTRVITPDMRKYVYKRRADGLAVFNTNLIDDMLRDGAEYLSKFAPEDIVVVCKREAGWRATRLFGETLGVKTFTKKYPAGSLTNPNLENFFETDLILICDPWLDKNALNDANKIKINVMSVCDTNNFTKGIDKFVIGNNKSGKSIGIILYLLAKLYVEKRNLNIEGIEKFIENMGKVRIKLSSVDISALNAIIAMIKEISEKAGVVMRGPIPLPTRKMKVTTRKSPCGDGTATFDRFEMRVHKRIIDLPAEDRILHPIMMLKIPRSVQIKIEMKEMGKRIISQARGKGSHTYRVRKKAFIYKVGYGEIEVIKLIQSAAHSAPLMKLKVGNKFYNVAFESVYEGQRVKIG-EPSEGNILSLKDIPVGTRIFNIERNPGDGGKMIRTAGSSAIVNKIYESKVGVTMPNRKEVIFNGCRATIGTIAGEGRKQKPFMKAGRMFYKMKSKGKLYPRVSAVAVNAIDHPFGSGRGKRI-KSKVAKRNAPPGRKVGHIRPRKTGKKRLQYWPRKRARKALPRVNWDGLLGFIGYKVGMASAVVKDETDKSMTKGKKIVIPVTILEVPKMKIFSVRFYNKGNISKEVVVKVPKEAYNYDEIRLIMYSSMGKGRFKKSPDLAEIAFNGENALEKVKTLIGKEISVSDILK-WQLVDVRGLTRGKGLQGPVKRFGITLKAHKSEKGVRRPGSLGPWHPARVTFRVPMSGQLGMFSRITHNSNVIKLGNKDINKKEGFSNYGMVRGDYVILAGSIQGPVKRQVMLTPASRPTKKLELLELR-AIPARATRALNIGSHVLASDNSGARIVKIVGRGKTRKGTQQYAKLADHVKVSVRAGKPEMKGQVFDAIIIRQKKPFRRNTGERIMFEDNAVVLLKDDKGNPKGTQIKGPIAREVAERWKAVSKIAQFVLMAERENRLASWAPITQLGKDVKSGKENNIDNILENRKKILEPEIVDYLLNLESDLLLIGQAKGKFGGGKRRAWRQTQKKTKEGNVLTFSAMAVVGDKKGHIGLGTGKAKETLPAREKALRKAKLNLIKIRRGCAHFDCSCGEDHTVPFVVEGKSGSVRVKLMPAPQGTGLVIGDELKKMLRLVGIKDIYAFSMGQTRTTFNHAKACFDALEKTTKLVK-RSKELKYRGKSVEELQALDVREVAKYLPARSRRSILRHFDVVEKFTKRCEMNKKIRTHLRDIVIVPKLVGKTIEIYDGKNYQIVQITVEMIGHRLGEFAQTRKRVAHSSAGVGATKGSRAAKK-KLKIFGMYDVEEIQVSDVALKPYINIDDRLLVKSHGR-NLGKFTSARVNILERLANRISVPGHVGKKHRIITSWASGKYNTNMKTVVEVLKIIENKKKDNPLQILVKAIESCSPRDEITTIEYGGARYPQAVDVSPSRRVNLAIRWLVQGAYQKSFGKKRKMAETLANEIILASEGNESYAMQKKNESEKQADAARMASLRKALAYSRPYTRVSKNKSKSYIKQVPHNKIVKYNLGNVDKLKHVARFIAEERAQIRDNSLEACRLLMNKALEKNVP-KQFYLQIKVYPHHILRNNKTAAGAGADRLSSGMKHSFGVIEGRAAMVNAGKELFVVYCRFARRVLNMVKSKVPCKGRVVKIIEQIEIPEGIECSYESKIFTCKKGGDETSRLVDSVLEIKDGKVTITCNKANRKERAVLVTFIKHISNMFKGLEEKFVYELEICNVHFPMNVKIEVVIDNFLGEKYKRRADIRQGVDVDVNGNVIKVSGINIESVGQTAANIEKATKVSNKDRRIFQDGIFITSKNGRKIMPKIKLIVDGGNMKPGPAVAQQLGPMGVNLGKVIEDVNSATAGFNGMKVPVELDVDAKTKNYTIYISSPPVAELIKKELGIAKASGQAGKTYVGNLGIEQVISIAKTKHSNMLAKDLSAAVNLVVGSCVSLGVLIEGKNAVEFQKDISQGVYSKEIKEEKTEVSQEKKQQLAGVFSETVAKQEAAAKAAEAAKAEEKPATAAPAATATPATAKKDEKPAK------MMKPRLVKVILSAGATGQ--ELEKSAKLLEIVTQKKAPNTRIPAFSVRPGLELGTRVTLRGEDAIKLLRRLLGAIDNTLSKKQIENNHFSFGIKEYIEIPDMEYIREIGIKGFNVTVVFERAGTRVKKRKIKRGRIPGRQHVSKEEIIKFMEDNFKTGMEM-----GLNNARKLQKNRKKFRWSNKPYKVRILKLREKSDPFGRSWQAKGIVIEKFQKEAKQPNSAMRKCCKVQLIKNGIQVGAFIPRNLAQKFVDEHDEVIIERIGGKMGRSKGDIPGIRYQVIKVNDQPLHLLVKGKIEKGRRLKPIPDEKVELVSEVADKIKNVKTVLIASCRGLPSSQFQNIKKKLRGKKFMKKNAFERAIDATELKNLKKELEDFAIFFSDIDTFELSALLTDSQVPTKARSGDISPENIEIEPGPTDLPPGPAISELGSVGLKVSVKEGKLEIIKGAVVAREGEPISEKVAGVLAKLGIFPMKSGFIPLAAYDSKDDKVYVGIKIDKEGTLNEFRSLIGKALGFAVGRNYPTTETISFLISRAAMEEKAIGRISAETPKSEE-----------------------------------------------------------------------------------------------------------------------------------------------------------------
>Yap100.bin3.69
AEQAFLVPQEKYLKSGIHIGTKFKTKYMAPFIYKTRPDGLSVLNLQKIDERIALAANLLSNYEPEDILISCRRENGWKAVKAFGKVTGCNVFAGRYPPGILTNPALENYMEVKIILVTDAWPDRNVIKDAKAIGIPVIALCDTNNQSNDIDFVVPCNNKGKKSLGLFFYILAREYLRNKGVLGTTVEDFTEEMQKARIKLASIDIDKLNATCENITDIAEKTGVDIRGPIPLPTKKLKITTRKTPCGNGAETFERFEMRVHKRLIDLGLDERALRLVMRVPIPEGLNIEIEMVDMGKNLIQQARGTGSPRYKVPSFRFKTDGRLINGKILDILNCQGHSAPVIKVKYDDGRLMIAPEGIRVGDTLSAGQVAEPGNILSLAEVPDGTFIFNIESQPGDGGKFCRASGNTARLLTKSDKYATVMLPSKKQKKFNKCRAMVGIIAGGGRHEKPILKAGIMHYKKKAKNKLYPRTGGSKMNAIDHPFGNKRSARKAKQKPVSRFAPPGRKVGKLAAKRTGKRKMQVWPRKRAKSETVRVRSWKPLGFPGYKAGMTHILITDNRANSITKGEDIRFPVTVIECPPIKLIGFTLYKKDHASSQILAPLPKKSEEYADLMLLVQTQPKLTGIKKKPEIFELGIGGNAKFDFVKNNLGKELKVEDVLQEGMLLDSHAVTRGKGFQGPVKRFGVAIRQHKSEKTKRGPGSLGPWH-GKLNWTVSNAGQMGYHQRVDYNKWLLKIGNEEINPKGGFLHYGDVKNNYILVKGSIQGPAKRMIKLIQAVRPDEAPAISYVSLAVKASIGRVLPHNAKILACDNSGARILKVISGHKTRKGRYSAAGVGDKIKASVVVGKPDMRKQVVTAVIVRQKKEYLRKDGTRIRFEDNAAVILKDDLGNPKGTMIKGPVAKEACERWPNVAKIASNVVMTEEEEELEGWKPKTSVGKQVQSGEITDIDVILDSGKRILEPQIADALLGLQKELLLVGQSKGKFGGGSRRIFKQTQKKTPEGNNPSFACFAVVGNEDGYVGGGFGKSKDTVPAREKATRNAKLNVFKIRRGCGSWECGCKTPHSIPFEVSGKCGSVCIRLIPAPKGKGLCIEPECAKILKLAGIRDVWSKTFGQTKVKTNLVKACMDALKQLMKVKVNMAKIFLFRGKKVEELKKMSLTEFAELLTSRERRSLKRGFTPAQKKLLEALKKRDYKTHCRDMIIIPEMMGKSVRVHNGKEFVMIKINEEMLGHRLGEFAVTRKKVAHSSPGIGATRSSASLSVREVLAFDKWSTAGIGIADEGLVRYICLEPRIVPKTGARYAGRRFHKSKIFIVERLMNKLFVPGHKSKKHLRSSGHCTGKTANAYTVVENAFNIVEQKTKENPVKVFVQALVNAAPREEIVTIEYGGARYPKAVECAPQRRIDIALRFFVQGSYDKSFNKKKSIESALADEIIAAYKLDKSLAISKKNETERQADAARMARLRKAVAYRRPYTRYSKYKKMRFVRARPVCRVVRFDMGNAQEFETSLHLVCRSDIQIRDNALEAARQTSNRALEKVLGKTGYHLKVRVYPHHVLRENPLAAGAGADRMSTGMAHSFGKVIGIAARIKKGQTIMSLRIELGRKALTKASRKFPCQFTILDFDEVIEIPDGIQVTADKE-VVVMGPKGELKRSFIIYIKVEGKEIKITSKNATKREKKLIFTYKAHLANMLQGVQEPWVYKLKVCASHFPMNVSVSFIVKNFLGEKVPRKILIKEGVTVKVDGKDVLVESIDKELAGNTASEIELLTVVRGRDLRVFQDGIYITEKAGKPIDQVIEALIEGGKATAAPPLGPALGPAGVNIGQVVAEINKKTADFKGMKVPVKVTVK-DDKSFTIAVGTPPVSALVKKEAGVEKCASNPLTDKVADIKIEQVIKIAKMKQDALLGKDMISKVKEIIGSCDSMGIMVEGKQAREVIADINKGEFVEKIKAGKTELSAEELKKLETEKKKLQEDLEKRRKEYETKAKDIISKMEGKPRGEIKTKLLEAGVPSALIEENQMQQLRIEKVTLNIGAGKDQTKLDKGIVLIKAITGIEPTSKRIPGWGLRPGLPIGCKLTLRKQKAVEILKRLLEAKDKKLAESQFDEGNISFGIHEYIDIPGVAYDPKIGIMGLQVCISLERPGFRIKRRRLEPKKIPKKHQISREEAIKFIQDNFNVVVGMGNKSNGLNTSSALKKRRYKSRMLNKEYVRKLFNLKQKADPLEGSSMARGIVLEKRQVEAKQPNSAMRKCARVQLIKNGRQITAFLPGDGALKLVDEHDEVIVECIGGNKGRAKGDLPGVRWQVIKVNDQSLKDLLSGKLEKARKTSRAAPKKKNVVKKVQDLIKQYPIIGVVNMENLPTPQLQRMREQLRGKLMTKRRLILKAMDTVKFDKLKEIMRMPALLFTKENPFTLFKTLKQNKSKAPAKAGQTAPSDIIVPAGPTPFAPGPVIGELGALGIKASVEGGKIAIKSDTKVCSEGDVISEKLAGMLTRLGIEPMEIGLDLLAVYEDGTIYPKSVLDVDEEKFMGDLMLSASQAHELAMQIGYATPDTIEPMIQRTYRAAKTIAKEEVAAEMVEQAEREMLALKGMSRMHSRKKGQSGSKKPLKKEKPTWIRYKPAEIELLIVKFAKGGKTSSEIGIILRDVYGIPDVKLIIGKPISRILSDKKLLKELPEDLIALMKRAVFIRKHLERNKQDMTAKRGMQLTDSKIKRLIKYYKKSGKIPVDWKFDPAKLKMYTE
>ARS49
MAEELLAAQDQYLKSGIHIGTKFKTAYMSRFIYKTRPDGLSVLNLAKIDERLRLAINMMNQYEPQDILLVSRRENGWKSVKAFGKATGVKVFAGRYPPGILTNPNHSEYSEFKLIMVTDTWPDRNAVKDAMQIGIPVIALCDTNNQSNEVDLVVPCNNKGKKSLGLLFFLMAREYLKHRG----NIDDFSEDMQKARIKLASIDIDKINQTCTYIQDIADKTGVHMRGPVPLPTKKIKVTTRKCPCGDGKATWERYEMRIHKRLIDLGLDERALRLVMKVPVPDGLNIEIEMIEMGKRLITQARGKGGPTYRARSFRNVGKTKMGVGKVMNLVNCPGHSAPLMEVEYDNGCLVQAPKGIRIGDKVEAG-ETNKGSILTLQDIPEGTSIYNIESQPGDGGKFCRTSGLSARITGKTGEYALVLLPSKKERKFPNCRACIGVIAGGGRTEKPILKAGSAHHARRARNKKYPHIRAAAQNAVDHPLGNKRTARHAKQKPVNRFAPPGAKVGKISPKRTGKRKMQYWPRKRSSKSHARLRTNKPSFMAGFKVGMTHVAFIPAKGNS--KGQQVVWPVTVVEFPPLRVAGISLYKKDHKAGHVVDHTKKK-EGIDSLRLIVQTQPNLTGIRKKPDVFEMALGGEEQFAFAKEKFGKDITLQDVLQEGMLVDAHAVTKGKGFQGSVKRFGVAIRHHKSEKSRRSPGAIGPWRG-GKMTKVPMAGQMGYHTRTERNKLLVQIGSEKINPKGGFQGYGMVKNPFALFRGSLPGADKRLIKFTLT----EAPTLSHVSQGVAARVVKGLNHGSVVLACDNSGARKLRIISGAKTRKDRKPRGGVGDYIMASVREGKPDMRKQVVAAVIVRQRKSYRRADGTRVMFEDNAAAVLKDELGNPKGTVIKGPIAKEAADRWPMLAKIARMVIMEEVKTDLENWKPRTSLGNQVKDKKITDLTEILASGSKILETEIVDTLLNIESELLMIGQSKGKFGGGARRIFRQTQKKTPEGNKPSFGCYAVIGDKNGFVGAGTGKSKDTVPSREKAIRKAKLNVFKIKRGCGSWQCGCKEPHSIPFTVEGKSGSVKIRLMPAPKGSGLVVERECQKVLKLAGIKDVWSKTSGQTKIKQNLITALTKALKELRQTKIRATKEFMFRGKSLEELKQLDIDSFIKLLTSRERRSLTRGTRHEQKKLLEAIQKKTLKTQARDMVIVPQMVGKTISVHSGKTWQPILIEADMLGHRLGEFALTRNKVAHSAPGVGATRSSAALSVR---------MEGIEVRDPGLQRYVSLAPRIVPRSGGRYAADRFHKSKAFIVERLVNKLMNAGHKGKKHWRTSSHQTGKGLAAYRIVKDALKKIEAKTKENPIKVFIQALENAAPREEIVTIEYGGARYPKAVDCAPQRRIDVALRLFTQGAFQRCFNAKVAVADALTDEILAAYKMDKSNAIAKKLELERQADASRMAKLRKFSAYQRPYTRHSKYKTKNFVRSRPNNRIVRFVMGDRKQFKQKLQLICDQRMQMRDNAIEAARQTCNRLLELELLPPNYRFMIHVFPHHILRENPLSAGAGADRMSTGMAHSFGKNIGIAAQVKKGKVILSVQFDIVKTALKRAAAKLPCKCLIR-----------------------------MKRSF-VQIKLEGNTLKLAIKGDKRKQKKLLNTCVSHAQNMVQGVQEPFVYKLKICASHFPMQVALQLQVKNFVGEKHPREMNVPEGVKIEIKDTDITVESPDKELAGRVAGRIELLTRLTGKDRRIFQDGIYITEKA----TKTIEQLVEGGKASAAPPLGPALGPLGVNIGEVISEINKKTESFKGMQVPIKLTVDEESKEFEISVGLPPTSALLKAEAKIEKGSGNVITDKVADLRIEQIIKVAKMKEEGLLGMDMFARVREVLGSANSAGILVEGKPAREIISKVQESPLKEKIEAEKTELTEEELKELEAERVKLQAAIEKRKQAEEATAQKIMDSMSGKSRSDIKKALEEAGVSAAKIHE--MKNVRLEKVTLNFGAGKEQAKLEKGEAIIKAITGKAPTEKRIPSWGVRPGLPIGAKLTLRKQEALALLKRLLTAKENKLKPSYFDQGNISFGIPEYIDIPDTKYDPKIGVLGLQVCVTLERPGYRIKRRRLRQTKVGKKHTVTKEEAQKFMTESFKVQVEMGRKAKGINAAKSLMKRRHRGKWLNAAFVTRLLKLKAKADPLEGSSQAKGIVLEKRQLEAKQPSSGMRKCCRVQLIKNGKQVTAFFPRDGAMKMVDEHDEVIIECIGGNKGRSKGDIPGVRWQVIKVNDQSLEALIKGKVEKARK------------------------------------------------------------------------------------------------------------------------------------------------------------------------------------------------------------------------------------------------------------------------------------------------------------------------------------------------------------------------------------------------------------------------------
>J104
DTGDFLIPLDNYLKVGLHIGTKFRTKYMEPFIYKIRSDGLAVLNVKKIDERIEIASKFLSQYEPNEILVVCRRENGWKPVKLFSKLTGVRVIAGRYRPGMLTNPNLDNFTETKVLLVVDPWPDKNAVKDAVAMGVPVVALCDTNNESNMIDLVVPCNNKGKKSLALFFWVLTKEYLKNRGLLKKTLEDFTPEMQKARIKLASADITKLNEMINSIKDIVEKTKVTMRGPIPLPTKRLKITTRKSPDGEGKASFDNFEMRIHKRLIDLGLDERALRFVMRVPIPEGVSISIEILEMGKRIITQRRGRGTSTYKSPSHRYKGQIKHLFGKIVDLIHCPGHNAPLAAIEFENKILISAPEKVKVNDVVASGSPVQVGNTLPLKNIPEGTLVYNIENIPGDGGKLVRSSGSAARVLTKVGEKITIMLPSKKVKVLNNCRATIGMVAGGGRKEKPFLKAGKKMHAMRARNKLYPRTSGVAMNAVDHPFGSGRGRHVGKPKTAPRWAPPGRNVGLLKAKKTGRGKMQFWPHKRAKRAYARLRSWKLLAFPGYKVGMTHILMQEPNPNAPTKGMQIQVPVTILECPPLKAYSVRYYKKTKVVSELFSKPTKKDEDFDDVRLVVYTTPVFTGLKKKPELFEIGIGGKQKAEFAKSLLDKDIRLADVLKEGHLVDVHAVTKGKGFQGTVKKFGVKILQHKSEKKKRGIGNLGSWTP-KVQFTVAQPGKFGYHLRTEYNKLLLKVGNKEINVKGGHLHYGNVKNDYVLIKGSVPGSVKRLVTMTEPIRPMFQPEIKYISLAIKAKVTRGLPLGTILETCDNSGAKVVRLIGGHKTVKRRLSAAGVGALVNVAVIKGRADVRKQVLPAVIVRQKKAYRRPDGTRVKFEDNAVVIMKDDKGTPKGTIFKGAIAKEAAERWPGIAKVASIVVMSSD--DMSLWKPKTELGMKVKSGEITNIDQILESGQRILEPEIVDALLGLESDLLALGQSKGKFGGGKKSIWRQTQKKSKEGNKPSFATMAVVGNRDGYVGIGMGKGKETMPAREKAIRRAKLSIIKVRRGCGSWECGCGESHSLPFATEGKSGSVVVKVGPAPKGANLVMNEECKKIFNLAGIKDVYSKIRGKSSTKINVLKACFKALQNQGAMKVRARKEYTYRGKKIEELKSLSLNDFAQLLPSRQRRTIVRGFSEPQKRLLEQVKKKPVKTHCRDMIILPEFVGLTIHVHNGKTFSPILIKPEMLGHYLGEFAHTRAKVAHSSPGVGATRSSSAVSVKEIKLFNRWDTSQIKVEDPGLVRYINLKPLIVPKTGGKNVKVVFHKSKNHIVERLINKVMVPGHKGKKHKLTSGHCCGKAINKYAIVERMLAIIEKRTGKNPVEVYVKALENAAPREEVTTIEYGGARYPKAVECSPQRRIDIALRQFVQGAYQKSFGSKRKIEDALADEIIKAYNLDSSVAIAKKLELERQADASR----------------------------------------------------------------------------------------------------------------------------------------------------------------RLTKTLEIPEGVTVELN-ESLKVKGPNGEVNKNLNVEIVVEENKVIVKPKKLTKKEKSLINTYVAHIKNMFKGVTEGFTYKLKVCSGHFPMSVSVELVVKNFLGEKVPRTAKLLPNVKVEVNGDDVVVTGADKEAVGQTAANIEQSTRITNRCKTRFQDGIWITEKAGKVMKEKIEALIEGGKATAAPPLGPALGPMGVNIGQVISEINKKTESFKGMKVPITVIIDTDTKDFEIEVGTPPTSQLIKKELNLQKGASYPNIQKIANMSIEQVIKVAKMKLDSLHVPSLKSAVKTIIGSANSLGVLVEGKNAKEINADIDSGKFDKEIEAEATETPEEKKAILKEQLEAVQKKYAKELEKRKVSAAPKEDN-------------------------ASMKEIQVEKVTLNIGTGKPGPELEKALKLLEQITGVKPTQKRIPSWSLRPGLSIGAKVTLRGEKAVEVLKRLLDAVEYYIPSKKFDNGNFSFGIKEYIDIPGMKYNMDIGIMGLEVAVTLKRPGFRIKRRMIKTKKIPRRHRISKEEAIKFMQENFNVKTEMGSKSKGLGAGKKLAKRRKVSRWKSKDYKVRTLNLKAKSDPLKGASQAKAIVLEKIQKEAKQPNSAMRKCVRCQLIKNGKKVTAFVPGNNAIKLVDEHDEVMIECIGGKMGRAKGDIPGVRWQVIKVNDQSLNALVRGKIEKGRRKAFVSEAKKKEVQKLKQLMKSYPIIGIVDMENLPAPQLLKMKNQLAGKRMSKGRLIKVAIDELKIEKLKEYIRMPALILTKENPFKLFKTLQKSKSSAPAKPGQVAPFDIVVQAGPTSFAPGPIIGELGSMGIKTAIEDGKVAIKADKVLVQEGETINEKQAALLSRLGIEPMEVGLNLIAVLEDGTVFTRKILAVDEKEYVDNIKAMSAEAFNLAMFIAYPCEDTIKMLIAKASREANGLADSENVGRILAKAERQGQTLKAMARMYSGKHGKSSSTKPVKKTKPVWLSYKPKEVETLVVKLAKAGNSPAMIGLILRDTYGIPDVKTVTKKKITQILKENKLESKLPSDLADLIKRFIAVQKHMEINKKDYTGKRGLQLVESKIKRLVKYYKSKGVLPQEWRFDKNRAKMLVE
>YT2_166
EEEQFLVPTDQYLKSGIHIGTKFRTKYMKQFIYKTRPDGLAVLNLQKINERIKVAADMLSNYAPEDILICSRRENGWKASRMFGKVTGARVFAGRYPPGILTNPSLDNFIEAKIVLVTDSWPDRNVINDAIKIGIPVIALCDTNNQSNNIDLVVPCNNKGKKSLGLFFYILAREYTTNRKMCK-KIDDFTEEMQKARIKLASTDINKINQVCGSIKDIADKTGVDMRGPIPLPTKKLKLTTRKSPSGEGKASWERYEMRIHKRMIDLGIDERALRLVMRVPIPEGLNIEIEMLEMGKNLIQQARGKGGPTYRSPSFNFRGDIRHISGVVKDIVHCAGHSAPLIIVQYEK-LLNLAPEGIKVGDRIECGSNTKAGNILPLSDIPDGTIIYNIESVPGDGGKFARSSGGTARLISKYGNRAKVMLPSKREKTFLSCRAAIGTPAGGGRTEKVILKAGNNYHKKRARNKLWPRSSASKMNAVDHPFGNSRSLRKSKAKPTSRFAPPGRKVGMVRARRSGQRKMQFWPRKLAKRVYSRVRSWGLLGFSGYKAGMTQALVVDNRKTSTTKGQQITVPITVIECPPIKIASSRFYKKTKLISEVYAPSPKKPKEFDDIRVNVYTQPKLTGIKKKPEIYEVGLGGEDKLNFVKENLGKEIKIGDVFKEGEQLDLHCVTKGKGYQGPVKRFGIQIRHHKSEKTKRGPGSLGGWTCQHVMPRVPHAGKTGYNTRTEYNKLLLRIGNEEINPSGGFVNYGMVKNDYLLIKGSIAGAKNRIVRIVKSIRPNEAPAIQEISL---------------------------------------------------------------------------------------------------------------------------------MAKEEADIEGWKPKTELGRKVKKREITDIDSILDRGNKILEVEIVDSLIGLKSDLLLIGQAKGKFGGGQRRVFKQTQKKTKEGNKPKFGTYAVVGNGDGIVGVGYGKSKETVPAREKAIRNAKLGIFKIRRGCGSWACGCKEPHSIPFEVRGKCGSSQVILRPAPKGTGLVVEKECQKILKMAGIKDVFSKTFGQTKTKTNLINACIKSLRELTNTKINAKKEFKFKGKSEEELKEMSIEEFSKLVPSRIRRSIKRGFTENQKALLKKLRKNNVETHSRGMVILPEMIGKTIKVHNGKVFEGVNVSLDMVGHTLGEFVLTRKELKHSAPGIGATRSSAAISVKELKVFNRWETSGIKVGDPGLVDYITLKPRIVPRTGARYIGQRFHKSQTFIVERLINKVMVTGHKAKKHFKTSYPFSGKGTKAYDIVKRTFELVEQKTKTNPVQVFVKALENAAPREEVIAIEYGGARYPKAVECAPQRRIDFVLRLMTQGSYHKAFNSKRAIESTLSDEIVAAYNLSNSNAIAKKLELERQADASRMARIRKFVAYRRPYTRMSKYKQKNFVRTRPNITLVKYDLGDLSTFPYELTLVSKDNLQIRHNALESARMTSNRALEKYIGKTGWKLKVNVFPHHILRENPLASGAGADRMSTGMKKSFGKSIGTAARIKKGQKIFTIQTPTAKLALERAGKKLPCSTLIKILSEEIEIPDGVEVFVSGNLVSVKGPKGENKRNLAVKIEKKDNKIVVSAKKATKREKRDIGTFKSHITSLVKGVSEPFVYKLKICSGHFPMNVTATLKVKNFLGETVPRVLKLREGVDVKVEGDSVIVESVDKEAAGQTAADIEQLTRITNRDRRIFQDGIWITEKCGKKMKETIEVLVEGGKATAAPPLGPALGPMGVNIGQVVGKINEKTAEFKGMQVPVKVIIDSETKAFDIEVGTPPASALIKKEAGIEKGAGNPLTDKVADLKIEQIIKIAKMKEGSLLGKDNFMRVKEVVGTCNSMGVMVEGKPAAETIRDINAGKFRDKIEKGKTELSAEELKELEEERKKLAAEIEERRHEFEAKADEILKSMEGKTRGEIKAKMVEAEIPVQIINENVMRNIRIEKVTLNIGAGKDQKKLENGLKLLKTVAGAQPTNKRIPSWGLRPGLPIGCKVTLRGGLAREVLKKLIEAKSNVLRESQFDEGNVSFGIQEYIDISGVKYDPKMGIMGLEVCVTMERPGFRIRRRGVLKKSIPKRHGITKQEAIEFMKKEFGIKTGMSKKSNGLGAGNKLKKRRRFSRWHDSRYIRRARNLKVKSDPLEGASQGKGIVLEKVQLEAKQPNSAMRKCARVQLIKNGRQITAFMPGDGAQKLIDEHDEVVVECIGGKMGKSKGDIPGVRFTVVKVNDQSLDALLRGKIEKARKKAHVADYKKENVKEYVDLIKEYPVIGALNVEGLPTPQLQTMRASLRPDKVSKRRIIKLALEDAKIEGLEQNLKMPALIFSKENPFKLYKKLEKSKSPAPAKAGQTAPQDIIVKAGKTQFAPGPIIGELGSIGIKTGVEEGKVAIKEDSIVAKEGEKIKPKVAEILTRMNIMPMEVGLDLVAAYEKGVIYDKKVLAIDEEKFMQDLNNAAQWAFNLAVEAGFLTSETTELMVTKAFNEAKALAVEEFIEQIISKAEAQMSTLKS-------------------------------------------------------------------------------------------------------------------------------------------------------
>YT2_768
EEQKFLVPQDTYLKSGIHIGTKFRTKYMDQFIYKTRPDGLSVLNLQKIDERLAIASNLLAQYDPEDILIVSRRENGWKPLKQLNKLTGINIFAGRYPPGILTNSNLDSFMEVKLILVTDSWPDRNAIKDSLKIGIPVIALCDTNNQTNNIDLVVPCNNKGKKALGLIFYILTREYMKKRKLIKESLDDFTEEAQKARIKISSTDIAKINQVCDYISSISEKTGVDMRGPIPLPTKKLKVTTRKGPDGGGTSSWERFEMRVHKRVIDLGLDERALRLVMRVPIPEGLNIEIEMIDMGKNLIQQRRGRGTATFRAPSFRYKGNTSHLKGKIIDLITCQGHSAPLAQIQYENGILMIAPEGIRVGDSIESGPKAKAGNILPLKSVPTGTTIYNIESQPGDGGKFVKSSGTSAKVAGKTRAGITILLPSSKKKIFNECRACIGIIAGSGRLEKPFLKAGNRYYAKKVKNKIYPHVQGISMNAVAHPFGGKSSRIKGRPLQASRNAPPGRKVGNIAPRRSGHKRLQFWPRKRAKRAYARVHSWKPLGFAGYKVGMAHVIFTDNRPNAMTKGQDISMPVTIIECPPLKTASIIFYKKTQASSAVLAISAKKIEEFDDIKILVYTQPKLTTIKKKPELFELGLGGQDKYNWAKENLGKEINIKDALAEGQHVDIHSITKGKGLAGPMKRFGISRTSHKSEKGVRNPANLGAWT-GARQWRVAKAGQLGFQQRTELNKWLLKIGDEEANPKSGFKRYGLIKNPYILLKGSIGGATKRLITLTDPIRPNEAPAISEIINAVKARVTKALPTGTLIKTCDNSGAKILKIFGGHKTVKGRSPAAGVGDLVLASVKSGKPDIRKTVVFAVIVRQKKEYKRPDGTRIKFEDNAAVVLKDDKGNPKGTIFKGPIAKEACDRWPGVAKLASIVVMPKVKKNKDAWKPKTEIGKKVKSGEIKDIDFILDNGYNILESEIVDVLIDIQVDLLLIGQSKGKFGGGSRRIFRQTQKKTREGNKPKFATVAVAGNENGYVGLGYGKSKETVPAREKSIRNAKLNMIKIKRGCGSWQCGCKEPHTIPYKVEGKCGSIILKLIPAPKGTGLKVEGEVGKILKLAGIKDVWSKTLGKTSTKLNLVYACVAALRNLMEIKTKAKKEFTYYGKTLEELQKLSLTEFAELAPARVRRSLKRGLTDQQKILLKKIKEQNIETHCRNMIILPEMANKTISIHNGKSFIKIMILPEMIGHYLGEFAGTRKGVSHSAPGIGATRSSAALSVKMIKAFDRWDTGDIKIKDKGLIEYIVVEPKIVPRTGARYAGERFHKSKVFIIERLMNKVMVPGHKSKKHFRSSGHITGKAGNAYKIVEKALLKIEALTKENPIKVFVQALENAAPREEIITIEYGGARYPKAVECAPQRRIDIALRYFCQGAYQKSFNSKKAIEDALADEIMNAYKLSNSAAISKKLELERQADASRMAKTRKFCAYRRPYTRISKFRQKSYIKTTPNITVVRFDMGNAAQFGYTLELKSKVECNIRHNAFEAARQSSNRLLENTIGKRAYFLKIKTYPHHIMRENPLAAGAGADRMSTGMKHSFGNPIGSAARVKKGQTIMELKVDTAKTAMKRFQHKMPCGCQIVEIAEQIEIPEGVEVKIDAGLVSAKGPKGEASRKLVISIETKDSKIILSSKKATKREKRIIGTFKSHIQNILQGVIEVHSYKLKVCSTHFPMTAAVEFVVQNFLGEKVPRKFKIKQGVDIKVEGQEITVESADKELAGQAAASIEQLCRITKRDRRIFQDGIYIIKKSEKAR--------------------------------------------------------------------------------------------------------------------------------------------------------------------------------------------------------------------------------NPMRNIRIEKITLNIGTGKEQPRLEKGMNLLKTITGIAPATKRIPGWGLRPGLPIGCKLTLRKKAAKQLLIRLLEAKDNILSPNQFDSGNLAFGLAEYIDIPDVKYDPEIGMMGLEVCITLERPGFRVKRRKLKQKKIPVKHKITKQEAIDFMSKEFNIKVGMANKSRGLGSVRRLKKRSRSNRWHSSKYTKRTLGLKKKADPLEGSSQAKGIVLEKVQLEAKQPNSAMRKCVRVQLIKNGKQVTAFAPGDGATKLIDEHDEVVIECIGGKMGRAKGDIPGVRWCVKKVNDQSLNALLRGKIEKARK------------------------------------------------------------------------------------------------------------------------------------------------------------------------------------------------------------------------------------------------------------------------------------------------------------------------------------------------------------------------------------------------------------------------------
>GCA_001786425.1_Candidatus_Pacearchaeota_RBG_16_35_8
KKGDMLVPLEEYVKSGIYLGTKVVTPQMKQYVYRRRADGLAIFNTDIIDEKMKEGIEYMSKFDAKDIILVCKRQAGWKTAEMFGKVTGIKVFTKKYPAGVLTNTTLPDFFENELSIVCDSWLDKNALNDTLNVHKKILMVCDTNNFPQGTNQIIIGNNKSARSLGLIFYLLARGFCKAKGIDTEDLEWWASEMPKVRIKLNSTSIEMINSICDSIKEIAHKSGIAISGPVPLPTQRLKITTRKSPCGNGTATFDNFEMRIHKRLIDLPANEKVLHHIMKMQIPKSVNIKIEMKDMGKRIISQARGKGGFTYRVKRKAFVYRVKYGYGTVINLINSPAHSAPLARIRYDKGFYIPAFKGMVEGQKISFG-EIKEGNILRLGDIPIKTFVYGIESKPGDGGVFIKAAGSFATVNRIIGNEVMLSMPSKKERGFHDCRATIGIIAGSGRLEKPILKAGKKHHMTKARGKLWPRTSAVKMNVIDHPFGSGRGKRI-KSKIAKRNAPPGRRVGLLRPRRTGKR-LQFWPRKRASKLLPSVNWDGLKGFIGYKVGMASAFAKDNTEHSMTKGKKISVPVTILECPSMKVFSIRFYKNGTVANEVLAKLPKKKKDFDDIRIVAYSQVKKTNIKKTPDVIEIGLSGEEKINYAKDKLNKEISISEVFEKGQVADARGLTKGKGLSGAVSRFGITLKQHKSEKGRRKPGSLGPWHPARVTFRVPMAGQLGMFTRVVYNNKIIKVGK--DENLKGITNFGDVKTDYLIIRGSIQGPQKRQILLTYPLRETKNFEFMELR-AISARATRGLNVGANLVAADNSGAKIVRLVSGGKGTKGRQSSAKIADMVKVSIRKGLPDMKGKVFEAVLIRQRKSYRRLNGERVAFEDNAVAILKDEKANPKGTQIKGPVAREVMERWPTVAKLATIVYMKKTEEIISGWEPKTQLGRDVKNGKVKSIDEILSKNKKILEPEIVDSLLNLKSDLIAIGQSKGKFGGGKRRAWRQTQRKTQEGNIPSFSTMAVIGDENGHVGTGSGKAKETLPARDKSIRKAKLSVFKVERGCSSFNCSCSEPHTVPFMVNGKSGGVRITLMPAPQGTGLVVANELKKVLKLAGVKDVYSKTFGNKRTSFNLVKACMDALKKTNKELQRKRKEFTYRGKTMDELKALDVREFAKYLKARQRRTVLRQFQDIEKFVSRAKEEKKLKTHKRDLVIVPGMVGMKIQIYDGHGFIPIEIIGEMLGHRFGEFALTRKKVNHGTAGIGATKGSKAKAK-EFKVFDMYDLSEIKIEDPGLKDVINLQPRLILKSQGR-NVVKHGQTKVNIIERLMNRLAVAGHRGKKHKIILGSSTGKYSRNMKIILDAFKIVEEKTKKNPVAVFVKAIENAAPRDEITVIEYGGARYPQAVDVSPIRRVNLALKYIIHGASDKAFGKKKDIVQTIAEEIVLAYEGNESFALKKKNESEKQADSAR-MALRKASAYSVPYTRTSKQKRLAYIKTVPPQNVVKFSMGNYSKFPYTLTLVADQSGQIRHNAIEACRQYIHKELEKKFL-NQYIFKVVPYPHHIQRENKMLTGAGADRMSSGMQLSFGRPMGKAALVKPGTRIFFIATVFARELFKTIKAKLPIKTRAE--MQKVKIPEGIDVEVSSDKIVVRGPQGESFKEFKLIFEKKDGEVIIGSKKATKNEKKMINTIKAHVQNMIKGAQDKFEYKLKICYNHFPFTVEIKALVKNFLGEKIPRKVKLPSGVDIKIDKEIITVRSHDKELAGQAAANFETATKIRLRDRRVFQDGLFIISKNGKEI------------------------------------------------------------------------------------------MQVANASIEQVISVAKTKLSNLLANDLKSAVKSVVGTCASLGVLIENKPAVVVAKEIEEGKYDKEIKQEKTETSSEKRKILDDYFEKTNAEQQKILKLETAAKEAEAEKAEAAKTV----------APAAVV--NVMRKIKIEKIILGVGGTGD--NLEKGVKLLKIITNRTPSNKRIPELGVRPGLFVGGIVTIR-KDIENTLKRLLSSIDNTLKRSQIAENGFSFGIKEYIEIPGLEYQRDIGIMGLDVTIVFQRTGKRITIKKIKRANVPKRHRVTKDEIIKFMEEKFNTRFV-------------------------------------------------------------------------------------------------------------------------------------------------TSRVSESKIKTVKELSEFVKNNKTIMIASIKNLPSAKFQEICKKFRGKRVPKKNLMFKSLDTSGVKKLKEHIKSVAILFSNMDAFDLAAELIRNKSPTKAKTGQEAPEDIEVQPGPTELIPGPAISELGALGIPIQIEKGKIHIKDAKVIVKKGQKITAGAADVMSKLDIKPFSVGFIPLCAFDSTENKIYLEIKIDREETLNELKQAYGKTLAFAVEIGYTTPETIKFLIGKAGIYGKAIEKLTRETESKSQEGE--------------------------------------------------------------------------------------------------------------------------------------------------------------
>CG06_land_8_20_14_3_00_33_13
GEESLLAPTDQYLKAGIHIGTKFRTKYMEKFIYKTRPDGLSVLNLQKIDERIKICANFLAQYAPEDIIVVSRRENGWKSIRMLSKLTGIRVFAGRYPPGILTNPHLDKFIEAKIVLVTDSWPDRNVISDAMKIGIPVIALCDTNNQSNNIDLVVPCNNKGKKSLGLFFWILAREYIKKRGMIKNTIDDFTDE----------------------------------------------------------------------------------------------------------------------------------------------------------------------------------------------------------------------------------------------------------------------------------------------------------------------------------------------------------------------------------------------------------------------------------------------------------------------------------------------------------------------------------------------------------------------------------------------------------------------ALKANITRGLPHGAKVPTCDNSGAKIIRIFGGSKTVKGRMPSAGVGDLVMASVKKGNPDMAKQVVMAVIVRQKKEYRRMDGTRIKFEDNAAVVLKDDKGNPKGTIFKGAIAKEACERWPGIAKLAKIIVMYDNKKDKEAWNPKTTIGKKVKSGEITKIDEILDNGLKILEPEIVDVLLNLKTDLLLIGQSKGKFGGGQRRVFRQTQKKTKEGNKPNFAAYAVVGNGNGYVGISYGKSRETVPAREKALRNAKLNIIKIKRGCGSWQCNCGNPHSIPFKVEAKCGSCIIKIMPAPKGKGLCIEKECKKLLEIAGIKDVWSKTKGQTKVKTNLVMACFDALKQLSSMRVQAKKEFTYRGKTLEELKSISINDFAELVPARQRRSLKREATDLQKVFIKKII-NNIKTECRDIIIIPKMVGKNIRIHNGKEFIPVLIQPEMIGHRLGEFVFTRKRVMHHAPGVGATRSSASLSVRDIKAFNRWSVKGITVQDPGLKRYINLEPKIIPKTGARYAGARFYKSKTFIVERLINKLMIPGHKGKKHFITSYRSTGKAQKAYSLVEETFKVIENRTKQNPIAVFVKALENAAPREEIITIEYGGARYPKAIECAPQRRVDITLRYIVQGAFTKSFNSKKDAVNALADEIIAAYQLSSSNAIKKKLDMERQADASRMARLRKFTSYRRPYTRTSKFRKKSFIRASPNLKIIRFEMGDPKEFDYTLKLISKTDLQIRHDAIESARQTSNRVLEKELGKMGYFMKIMIYPFHVLRENPLASGAGADRMSTGMKMSFGKPIGAAAQVKKDQKVCIVRVEIAKNALKRFSKKIPNSYFISDVMQEINIPEGIEISKDAHLIKVKGPKGEVSKKLAVEITVDKNSVKIISKKASRREKKLIYTFKAHINNMIKGVTEPFVYKLKICPGHFPMNVSIDFTVKNFLGEKTPRKLRINAAVKVKIDGKDVYVEGINKELTAQTAASIETLTKIKGRDKRIFQDGIYIVSKAGKEIKKTVEALIEGGKATAAPPLGPALGPLGVNIGQIIADINKKTAGFKGMQVPVKIVVDEDTKEYKISVGTPPCSSLIIKEAGIEKGSSNPKTDKVADLKIEQIIKIAKMKEDSLLGKTLKEKIKEIVGTCRSMGILVEGKPSVDAIKEINEGKFDKEIKEEKTEISAEELKELNEEKKKLAKEMEERREEFIAKAKEIISKMEGKSRGEIKTKLVEALIPSVIVDENPSRDIKISKVTLNIGAGKDQTKLDKGIKLFKSITNVSPTSKRIPGWGLRPGLPIGCKVTLRKKNAIELLKRLLQAKDTKLKESQFDNGNIAFGIEEYIDIPGVKYDPEIGIIGLEVCITLERNGFRIKRRRIAKKKIPKKHMITKQDAIDFMKKEFNIGLEMGNKPSGINAGKKLKKRRHTFRWNSKKYTRRTLNLKKKSDPLGGSSQAKGIVLEKVQLEAKQPNSAMRKCVRVQLIKNGKQVTAFLPGDGATKLVDEHDEVMIECIGGKMGRAKGDIGGVRWCVKKVNDQSLDALLHGKVEKARKMAHVAESKKKVVKEFCDLINSYPVIGVVDMENLPTAQLQKMRGQLRGKRMTKRRFMNIVLDKVKIEEMKKYLIMPALLFTKDDPFKLAKTLKRSMSTAPAKQGQVAPKDIIVSAGPTPFSPGPVISELASAGIKTAIENGKIVVKSDAVVVKKGNKVSAAIAGILVRLGVEPMNVGLNLTAVYDNGTIFTRDVLNIDEEEFIKKIKIAYNSAIGLAIELSFLTKETTEMMIAKAFREAKSLALSGVKEEIMAKANKEMLALKS-------------------------------------------------------------------------------------------------------------------------------------------------------
>GCA_002763085.1_Candidatus_Pacearchaeota_CG10_big_fil_rev_8_21_14_0_10_32_14
KKKDPLLPLDDYVKSGIYLGTKVVTPDMRPYVYRRRADGLAIFNTDLIDDFLKEGIVYLSQFESKNIILVCKRQAGWKAAKMFGEYTGIRVFAKKYPAGILTNTDLPDFFENELTIITDAWLDKNALADTLKVHKKVLMICDTNNFSKGTDKIVIGNNKSAKSLGLIFYLLARGYCKTKKPEVVELDDWMDEMPTVRIRLNSIDINMLNDICNSIIDIAKKSGIIPRGPVPLPTKKLKITTRKSPCGDGTATFDRFEMRIHKRLIDLPANEKVLHHIMRLRIPKSVNIKIEMKDMAKRIISQARGKGSMTYRVRRKAYRHKIAYGEGEVVKLVNSAGHTTPLAKIKYGKKFFIPASYGISEGQKINLGDEVKNGNISRLKFMPVKTQVFNVEARPSDGGKFVRTGGTSAIVSKVVSGKVYLIMPSKKEKAFSECRATVGSCAGHGRVDKPFVKAGRKHYIKKAKNKLWPRTSAVKMNAIDHPFGSGRGKNP-KSKIAKRNAPPGRRVGLLRPSRTGRKKLQFWPRKRARKFLPRVNYTKLIGFIAYKAGMKSAIVKDETENSMTKGKRIAVPVTILECPNMKIFSVRLYQYGIVKKEMIIKVPKSGEDYDNVSVIVYSKVRDSNIKKTPDLSEIAINGEEKLAWVKENKNKEISVMDVIGKGDLIDTRGLTKGKGLVGPVKRFGITLKSHKSEKGRRKPGSLGPWHPARTTYMAPMAGQLGMFTRVVYNNKVIDVVKK---PILGIKNYGNVKSNYVIVRGSVQGAAKRQIIITPAFRGTKKLELIEMR-AISARGTEGLNIGSELIACDNSGAKIVRIVGRAKAKKGKQIAAKISDWVKVSVRKGTPEMKGKVFDAVIVRQRRSYRRLTGERIAFEDNAVAILKDEKGNPKGTQIKGPIAREVLERWQSVAKLASIVVMREKAPKLASWVPKTDLGRKVKSGQVTNLNQIIDSNQKILEQQIVDKLINVKTDLLLMGQSKGKFGGGKRRAWRQTQRKKKEGNVATFSALAVIGDEDGHVGIGQGRAKETLPARDKAVRKAKLEVIRVRRGCASFDCSCDKLHTVPFVVEGKAGSVRITLIPAPQGTGLVAGNEVKKILKLAGIHDVYSKTFGKIRTTFNLAKATMDALEKTNRRLE-AQREFTYRGISLEELKKLDVREFAKYLKARSRRTVLRQFRDIENFIARSRKKKLVKTHDREMVIVPAMVGWRVMVHNGRGYEQVDIVEEMLGHRFGEFSQTRSKIKHGSAGVGATKGSKAKSKKKFKLFDKYDVSEISIEDPGLKNVINLDAKLIVKSHGR-NVMKAGQAKMNIVERIMNRIGTAGHRGKKHKLIKGTSTGKYTKNMGIVLDAFDIIEKRTSKNPVAVLVKAVENACPRDEITVIEYGGARYPQAVDVAPIRRVNLAVRWIVHGASDKAFNKKKTVAQALADEIILAFEGNESFALRKKNEAEKQADSARMATLRKSSAYSRPYTRKSKKKSKSYVKTIPASTIVKFNMGNIKKFPFILHMVSLERVQIRANSLEACRQYINKQIEKTYP-GQYYFKISPYPHHIQRENKMLTGAGADRMQTGMQLSFGKTIARAAFVRPNEPIFTIATEFARKTLKTIKSKLPCRTKIIDLIKKIKIAPGVSAQVSGSRVTVKGIKGSLEKEFKVKFEVKEDEVILSAKKATKDEKRNMNTVSAHITNMIRGVDVGFEYELKICASHFPMTVDIKAFVKNFLGEKIPRDVTIPKGAEVSIDKEKIIIKSIDIEVGGQAAANFEKSTQITNRDRRVFQDGIYITKKPGREM-MIIKILADGGNMSPGPALSQKLGPAGINMGQVIAKVNDSTKDFKGMKVPIELHINPSTKQFEVQVFSPPVSGLLKKELGIPKGSGLQVKEKVANASIEQIIFIAKTKMPNLLCKDLKSAVKTVAGTCTSLGILIENKMPLEVIKEIDAGKYDKEISQEKTQTSPDKKKDLLDYFNQLKAKQEQIKKQEASAAEEAS--AAAEAPAAA-PSATAKVAPIATATKNNMRKIAIEKVVLSVGGVAG--ELEKGVLLLKIIENQKVSTKRIPSLGVRPGLEIGAVITIR-KDMDKMLKRLLSSVNNKLSRKQISTNNFSFGIHEYIEILGIEYQREIGIKGLDVTVVFKRSGRRVRLRKIKRGKIPLRQVITRKEIIKFMEDNFGTEFHM-----GLKSAKKLIKKRKKFRWADHHYKVKTLDLYAKSDPLGGANQAKGIVLQKVQKEAKQPNSAMRKCCKVQLTKNGKQVTCFIPGNLAQKFIDEHDEVMIERIGGKQGRSKGDIPGVRYKIIKVNDQPLHLLWMGVIEKGRR------------------------------------------------------------------------------------------------------------------------------------------------------------------------------------------------------------------------------------------------------------------------------------------------------------------------------------------------------------------------------------------------------------------------------
>GCA_002763155.1_Candidatus_Pacearchaeota_CG10_big_fil_rev_8_21_14_0_10_30_48
KKRELLIPLEDYVRTGIHLGTKVITPDMKKFVYRRRADSIGVLNTTLIDDNIKKAIEIISQYEPAEIVLVCKREAGWDAALLLEKVTGFKLFTKTYPGGMMTNTELEEFYEPELVIVCDPWIDRNALGDAKKTNKKVVMLADTNNFTKDADYVIPCNNKGGKSLGLVFYLIAKGYIENKKLDTASMFSFTGEPQVVRIKLSSIDIEKLNEITDHIRDISKKAGVIAKGPIPLPTKRLKVTTRKSPCGDGTATFDRFEMRIHKRVIDLPSNDKILHSVMRLPIPKSVNIKIEMKG-----------------------------------MKIIHSAGHSGPLTKILVNGKFYNLASEKMYEGQKIEIGK--ESGDIAKLKDIPTKTMVYNLESRPGDGGKFIRTAGSSVLILKKELGKVTILMPSKKEKVFNECRATIGVIAGNGRKAKPIIKAGKQYYIKKAKSKLWPRTSAVAMNVVDHPFGSGRGKNLRLGKIPKRNAPAGAKVGSVRARRTGRKKLQYWPRKRAEKILPSVNWNKLLGFIGYKVGMKSLFVKDNTNESMTKGKRITIPITILECPPLKILSIRFYKNKKVASEILSKFPKKTSDFDDVRIIAYSLVKNTTVKKKPDVVEIALSGEEKVAWIKEHLNKEIKISEVFEAGGLTDIRGVTKGKGIQGPVKRFGITLRSHKAEKGQRKTGSLGPWHPARVTFRVPMAGQLGMFTRTTYNNSILEIGSKNINPKEGFKKYGNIKTDYIILRGSIQGPSKRQLIITQPLRSTKSFEVIEIR-AINAKATRGLNLGSVVNATDNSGANLVRIVSKGKSTKKRQQYAKIADWVKVSVKKGKPEMKGEVFDAVVVRLRRPYRRKDGERIAFSDNAVVLLKDEKGNPKGTQIKGPIAREVQERWATVAKNARIVVMKKEIIHLSGWVPKTALGKKVRDGQIKSIDEVLDKKLKILEPEVVDTLIKVESELLFAGQAKGKFGGGKRRAWRQSQKKTKEGNVITFSALAVIGDKKGHVGLGLGKAKETLPAREKALRKAKLNIIRVKRGSGSFDGVSSELHSIPFKVEGKCGSVRIKLIPAPQGTGLAIGDEGKKILKLVGIKDIYSKSYGQTRTTINYAKAIMDALGKLK-----KKKEFTYRGKTLEELKSLDIREFAKLIPARERRTILRNTDVVEVFLSRSNKNKNVRTHNRAIVIIPAMVGMQIGIHNGKGFEKVTILPEMIGHRLGEFALTRGLVKHGAAGIGATRSSASRSVKERLIFDLYNISEVKVKDPGLKSALNLKYALVIKSRGR-HRERFGKSKVNIVERLVNIISVPGHRGKKHKIITNWASGKYNKNLKQVLEAFKIIHERTKENPIQVLVNAIENGSPMDEVTMIQYGGARYPQAVDSSPSRRISIALRNISHGAYDKSFNKKKPFSQALAEELINTAKGSDSIAVTKRTELEKQADAARMVSLRKAGAYSRPNTRTSKKRAKAFIKASPPNKIVKFNMGKRDNFDIEIRLLCLQTIQIRDSAIEAARQYLTRRLEKEAP-GNFYFEIRIYPHHILRENKMLTGAGADRMQSGMKHSFGKTSGRVAMVKPGKDIFLIAVRIAKAALQAIKSKLPCKTQIVDLIEKIEIPEGFECEVEGNFVKLKFGDKENKRRFNVELRKEGNSIIIEAKNATKKELQVVYTTRAHINNMVEGLRKPFEYKLEIAFVHFPMTVEYKILIKNFLGEKKNREADILPGVEIELGKKEIILTSCDIELAGQTAANIEKATQIKNKDRRKFQDGIFLTKKPRRVI-MIVKLLVEGGSMSPGPALAQQLGPLGINIGQVISKVNEATSNFKGTKVPVELNVDPVTKNFEITVRSPPVAELIKKELKLETASGDHKKVKAGNISIEKVIGIAKTKLGEALESNLKSMVKTVVGTCASLGVLVDSKEAVQVASEISEGKYDKEIKEGKTEPSEEKKKELETYFEKIKKDQDAKIKLAKEQADAKEVKDAKTKKAIE----------------NVMREIIMEKVVLSCGGVKD--VLEKEVKLLEKISKRKVTNKRIPGFGIRPKLEVGCMVTTRGEEAEELLGRLLAAIDNMLDESKISDNHFSFGIPEYIEIPGEEYDREIGMLGFKVTVVFKRRGKRVQKKKIKKGKLPKKQRVTKAEIIKFMEDKFDTVIEM-----GLMSARKIEKNRSKFRWKDRKFKVRTLKLNIKSDPLEGSSQAKGLVTEKVQKEAKQPNSAMRKCCKVQLKKNGKIVTAFIPGNLAQKFIDEXXXXXXXXXXCL------------------------------------KHKVPKYKLDEVKKLAELIDSNNTLMIASIKSLPAKSFQKIKKKLSGKKVVKKRALLKAIKSSKIKELETYLKDIASIISDIDPFELASILNDSKVPVKAKAGQESDKDIEIEAGVTEIPAGPAVSEFGNLSIQVKVTGGKIEVMKSKIVVKQGGIISPETSSLLGKLDIHPFSVGFIPLIAFDSKSEKIYTTLLIDKNEVLTNLKDYFAKSRALAVNLGYVTTETIGLLLSKASSHRKALDILNSEESK--------------------------------------------------------------------------------------------------------------------------------------------------------------------
>Yap2000.bin8.138
EAEQLLIPNDEYLKSGIHIGTKFKTKYMENFIYKTRPDGLSVLNVQQIDARIKVLISFLSKFAPEEIMVVARRENGWKPVQLFGELTGAKTYIGRYPPGILTNTQLKKFTEAKVILVTDPWPDRNAVEDAMRMGIPVIAFCDTNNQANSIDLVVPCNNKGKKSLGLIFWLLTKGYMENRGMITKSLDDFSEEMQKARIKITSTDINKINQVCEYIKGITEKTGVVMRGPIPLPTKKLKVTTRKSPCGDGAATWDHYEMRIHKRLIDLGIDERALRLVMRVPIPEGLNIEIEMID------------------------------------------------------------------------------------------------------------------------------------------------------------------------------------------------------------------------------------------------------------------------------------------------------------------------------------------------------------------------------------------------------------------------------------------------------------------------------------------------------------------------------------------------------------------------------------------------------------------------------------------------------------------------------------------------------------------------------------------------------------------------------------------------------------------------------------------------------------------------------------------------------------------------------------------------------------------------------------------------------------------------------------------------------------------------------------------------------------------------------------------------------------------------------------------------------------MAKLRKAVSYRRPYTRKSKYRKKNFVRATPHNLIVKYDMGNLKKFAYRVDVNSKEKIQVRHNALEAARKSSNRLLEKRAGKVGYKLKIRIFPHHILRENPVATGAGADRMSTGMKKSFGKPIGLAAQVRPGQTLFEVHVETGKTAAKRIAAKMPCKCQII---------------------------------------------------------------------------------------------------------------------------------------------------------------------------KETVEALVEGGKATAAPPLGPALGPKGVNIGQVVAEINKKTEGFKGMQVPVKVIIDTDTKDFSISVGTPPAAELIKKEADIKKAAGNPL-EHVADLKIEQIIKIAKMKEDTLSGKDMKAKVKEIIGTCNSMGVKVEEMHGRDALKAVDEGKFDKEIKAEKTELSAAELKELEEEKKRLQEELEKKREEYLTKAKAILAEMEGKEPHEIKKRLEEAEIPMPIIQE------------------------------------------------------------------------------------------------------------------------------------------------------------------MAKKSKGLNAAKKLKKRGKKGRWHNKWFVKKAKRLKQKSDPLGGASQASGIVLEKVQLEAKQPNSAMRKCVRVQLVKNGKQVTAFCPGDGATKLIDEHDEVVVECIGGKMGRAKGDIPGVRWQVIKVNDQSLKALLSGKLEKARK------------------------------------------------------------------------------------------------------------------------------------------------------------------------------------------------------------------------------------------------------------------------------------------------------------------------------------------------------------------------------------------------------------------------------
>ARS1041
------------------------------------------------------------------------------------------------------------------------------------------------------------------------------------------------------------------------------------------------------------------------------------------------------MGKNLIQQARGKGGPRYRAPSFRYKGKSKYLNGKIINLIHCQGHSAPLAQXEYTNGXLMQAPEGVRIGDKVETGVDIKKCNMLPLKSIPEGIDIYNIESFPGDGGKFVKSSGGSAKIITKMQNRVVVELPSAKRRDFLDCRATIGIVAGSGRKEKPFLKAGKRYYAMKAKNKLWPQVSGSSMNSVDHPFGGSSSASKSGPTQASRXAPPGRKVGKIAPKKTGKKRLQYWPRKRSKRSFVRVRTWKLLGFAGYKVGMTHLIINDNKKTSTTKGMDIFCPVTIIXCPPLKTASIKFYKNTKLVSEVLAILPKKGSDFDYITLLVHTMPSLTGLKKKPEIFEMGIGGEDQLNYAKNKLGNEINISEVFKEGQQLEIHAVSKGKGVQGPVRRFGISLKHHKTEKSRRNPGSLGGWIAGHIMWRQAKAGKMGYHARMEYNKWLLKIG-NEINKKGGFENYGVVKNAYILIKGSVIGPKKRLIRFNDSLRRDESPPMQYINLAVKSRVTKAIPVGSQIETCDNSGAKVIKIFTGRKTTKGKVPAAGIADLVTASVRRGRPDMRKQVIYAIIVRQKKEYRRADGTXIRFEDNSAVVLKDDKGNPKGTIFKGAIAKEVCERWPGIAKIASIVVMVKKETDKEAWKPKTSLGMKVKSEEINNIDHILDNRFKILEHEIVDILMNLTTDLLLVGQSKGKFGGGQRRVFRQTQKKTQEGNKPKFGTFAIVGNEDGYVGIGYGKSKETVPAREKATRNAKQSIIKILRGCGSWQCGCKNLHSVPFAVEGKCGSVKIKLIPAPRGTGLCVEEECGKLLRIAGIKDVWSQTFGQTKTKINLIYACFDALKRLMEVKLQAKKEFSYRGKTLEELKGLSLNEVAALLPARQRRVLKRGLTDQQKILLKKIKEGNIETQCRDMIILPEMVGKTIRVHRGKEFLPVIIIEEMIGHYLGEFVLTRXRVEHSAPGIGATKSSAALSVK----------------------------------------------------------------------------------------------------------------------------------------------------------------------------------------------------MARIRKFVSYRRPYTRTSKYKGKSYIKISPNIKVIGFELGSPKSFQYTLKLVSKDNLQIRDNAMESAKQTSNKILETSLGLSGYHLKVKPYPYHVLRENPLASGAGADRFSTGMQKSFGKPLGNAAQIRTGDSIFHISVELAKTALTRASKKLPCSCMIQNLSIEIKLPPEVNAQLDKDILTLKGPKGDAKRNLSVSIELKEGSVILKALKSNKVNKKLIKSYAAHIKNMIKGSFDGHKYTLKICSGHFPMNVSINLIVKNFLGEKVPRTLKLKPSVEVKVEGELIIVESSSKEIAGQVSSDIEQLTRRTRYDTRIFQDGIWVTSKDDK--SQTIESLVPGGKATAAPPLGPALGPLGVNIGQVVADINKKTSVFNGMQVPVKVIVDMDTKQFEIDIGTPPASSLVLKEAGIEKGSGNPKTDKVADVLIEQIIKVAKMKENNLLGKTLKEKVKEIIGTCNSMGILVEGKPAVETIKEVNEGKFDKEIKEEKTELTAEEKAKLEEEKKKLAEEMEKRRVEFEKTAKEIIESMAGKERGEIKAKLSEANIPDAIIKE----------------------------------------------------MPIGCKLTLRKKEALELLKRLFEAKDNTLQVSNLDNGNISFGINEYIDIPGVKYDPDIGIMGLQVCITLKRSGFRVKSRALKRHAIPRKHRVKREEAIDFMKNMFNLKVG-------------------------------------------------------------------------------------------------------------------------------------------------------------------------------------------------------------------------------------------------------------------------------------------------------------------------------------------------------------------------------------------------------------------------------------------------------------------------------------------------------------------------------------------------------------------------------
>CSBr16_4
TAQNLLVPTETYLKSGIHIGTKFKTAYMERFIYKTRPDGLSVLDIETIDQRLRMLGQFLAQYEPEDILVVCRRENGWRPIRMLEKVTGIRVHAGRYPPGMLTNPTLDNYEEAKIMLVTDAWPDRNAVRDAIRVGIPVVGLCDSNNTANNIDFVVPCNNKGKKSLGLLFWVLANEYLRARGQLKETPDDFTED------------------------------------------------------------------------------------------------------MGKPIIAQKRGKGSPTYTVTSHRFKGQAKHGEGQVVDIVHCAGHSAPLALVEHEQGYLTIAGEGAQVGEIVQIGEELKVGNTLMLQDVPEGTPVFNIEGQPGDGGKFVRSSGSAARVVTKTATHVTVALPSKKQRTFSKCRATIGVPAGGGRVDKPLLKAGAAFHKYGARNKYWPKVSGNSMSAYDHPFGNTRSMRKSKSKPAPRDAPPGRKVGMIRPRQTGRK-LQYWPRKRAARQHARVRSYGLAAFAGFKAGMTHIQVVDNQKNSPTKGREINVPVTIIECPPLRIIGVRLYKKNTAATEVRLSWQPT-EDYTRATLIVHTQPDLAGFQKKPQIFEAGFNGADTIAFAKE--SEEITVDKILQAGSFVDAHAVTTGKGFAGVVKRFGVSLRSHKSEKSNRK-AVIGPEGYGKVQYTAPQAGRMGYHLRTEYNKQIMAIV-EEVQIKGGIVNFGQVKNTTLLVKGSIPGPKKRMITLVKATRQDQAMEVTHIATPITSSVTEAFQPGSKVATCDNSGAKIVEIISNKKTSKGRRSGAGVGDMCIVTVKKGRPDVRKQVMHAVIVRQKKEFRRVDGVHVKFEDNAVVVCKDEKGNPKGTIFKGPIAKEAADRWPGVANVASIIV---------------------------------------------------------------------------------------------------------------------------------------------------------------------------------------------------------------------------AKKVFTYRGKTLEELQQLTRDELAALFDSRARRTMMRGYPEEWKKAEAKILKDKVKTHARELIILPRMVGKTVLVHNGKEFREVRIQEEMIGQRLGEFALTRNNVRHSNPGVGATRSSSAASVRHILAFNKWDVSGISVTDPGLIAYINLEPRIVPKTGARYAGNRFHKSKSFIVERLINKMMVVGHKGKKHVVSSGHNTGRANTAYDIVFDALTIIEERTKKNPIAVFIDAIETAAPREEIINIEYGGARYPKAVECAPQRRVDIVLRQMSQSAFHKAFNKKKSTAQALADEILAAANGSQSQAIQKKIDLERTADSSRMARDRKFVAYRRPYTRKSKYRRYQYVRGTPHSKIVRFVMGSRTTFPLSVKLVSKTDLQIRHSSLEASRMSANRRLEKAAGKQGYYFRIHKYPHHILRENPLASGAGADRLSTGMKKSFGKAVGVAAQVRRGDVVIEIGCDVAKKALNIVCSKLPNSYYIVTIEEQVEVPQGVTASYENSILSVQGKAGQAQRKLVIEVSVKDGAIHLVAAVATQREKRHIYTMRSHVRNLLRGAEEGHTYKLKVCSGHFPMNVSISLTVKNFLGEAVPRVLQLKKGATVKLDGDIITVTATSKELAGQQAADIEQLTRITNRDRRIFQDGVYIIEKDGRPLTESVEVLIEGGKATAAPPLGPALGPMGVNIGQVVADINKKTQEFKGMQVPVTVTIDTETKSYTISIGTPPASALIKKEAKLQKGASNPLLDKVADLPIESIIKIAIMKEDALLGKDLTMKVREIIGTCQSMGVLVEGMPAQGALKAVAEGKFDKKIAGRKTELSAEDQAAMAEEKERLQQEAEERRDELLEQAQGIVSSMGDAESGEIKAKLTEANIPPTIIDENVMKALQIDKVTINFGAGKDQQRLEKGMQLIKMITGKNPTQARIPGWGLRPGLPVGLKLTLRGKEAQDVVKRLLEARENRLKPSCVDNGNISFGLSEYIDIPGVRYDPKIGVIGLQASITLTRPGYRVMRRKLKATSIGKGHRVNKEEATEFMKEHFGVEFVMGKKASGLNAATKLKSRRAQSQESSKWFVKRKYGLLKKSDPLEGSAQASAIVLEKVQIEAKQPNSAMRKCVRVQLIKNGKQVTAFLPGDGAVKLVDEHDEVMIERIGGKMGRSKGDLSGIRWQVIKVNDQSLQALRSGKIEKARK------------------------------------------------------------------------------------------------------------------------------------------------------------------------------------------------------------------------------------------------------------------------------------------------------------------------------------------------------------------------------------------------------------------------------
>CG10_big_fil_rev_8_21_14_0_10_30_7
SEQKLLIDQDVYLKSGIHIGTKFRTAYMEKFIYKTRPDGLSVLNLQKIDERIKLAANLLASFEPQDILLVGRRENCWKSLKAFSKNTGCKVFAGRYPPGILTNPGLDNFMEVKIILVNDSWPDRNAIKDAIATGIPVIALCDTNNQSNNIDLVVPCNNKGKKSLGVLYYLLAREYLKIKGLLTGTMDDFTESMQKARIKLASIDIGKLNKTCAYITDIADKTGVAIKGPIPLPTKKLKVTTRKCPCGDGKASWERYEMRVHKRLIDLGMDERALRLVMKVPIPEGLNIEIEMIEMGKNLIQQARGKGSHTYRAPSFNYKGKAKLEKGQIIDLVKCPGHDAPLAQIKYNNGILVSAPENIKVGEYVTAGPEIKPGNVLTLREIPDGTNIYNIESQPGDGGKYCRSSGTSARLISKTETTAVLKLPSKKEKEINDCRAVIGIICASGRKEKPYLKAGIKMHAMRAKNKLYPRSKACAMNAVDHPYGNKRSARKAKQKATSRHAPPGRKVGKLAPRRTGRKKMGVWPRKRAKRSVPRIRSWTILGFPGYKVGMTRVLVKDDGSNSLTKGQNLMIASTIIECPPITLFGVVFYNHTKTLTTALSTIPKNHEEYDDLKLLVHTNPRKTSIKKKPELIELELGGTSKLEFAKQNLGKEINVADVIETGSLIDAHAITKGKGFQGPVKRFGVAIRFHKSEKTKRGPGSLGPWH-GAKMWRVSHAGQMGFHQRTDYNKRVLSIENTKVNPNGGFVRYGLVKNNYVLLKGSVPGPKKRTILLIKGIRPNENLTVKNISVAVKARITKSLPHMATMEACDNSGARIVKLISGHKTVRGRLSAAGVGDFVKVVVIEGKPDVRKQVFPAIIVRQRQPYRRKDGTRIKFEDNAAVILKDESGNPKGTMIKGPIAKEASERWPALSKVAKMIVMSEEKLNVLEWTPKTELGRKVRNGEITNIDQILDNGLPVFETEIVDSLLKLDHELLLIGQSKGKFGGGARRIFRQTQKKTPEGNKPSFSTFAVVGNGNGYVGGGYGKSKDTVPAREKAIRKAKLNIFKIRRGSGSWEDRSKEPHSIPFKVTGKCGSVEITLMPAPVGKGLVIEKECAKILRLAGIKDVQSKTKGQTKIKLNLIMACLKALKKLSQYKVRMAKIFKYKGKSVDELKNLSIKEFANLLPSRERRSLNRGISEQHKIVLEKIKKKKIRTHCRDLIILPQMIGAFIQIHNGNGWVPVTINEEMIGHRLGEYTITRKKLKHSAPGVGATRSSASLSVREVLAFNKWSSEGISIEDPGLITYISLKPQYVPKTGARYAGRRFHKSKVFIVERLINKLMVPGHKGKKHRKSSGHCTGKANKVYQAVEDAFKIVEKKLNKNPVEVFVKGVENAAPREEVVTIEYGGARYPKAVECAPQRRIDVVLKLMATGTYDQCFNKKKSLAQALSDEIIWAYNMDKSTAISKKNEAERQADASR---------------------------------------------------------------------------------------------------------------------------------------------------------------------------------------------------------------------------------------------------------------------------------------------------------------------------------------------------------------------------------------------------------------------------------------------------------------------------------------------------------------------------------------------------------------------------NSMNQVRIEKITLNIGAGKEQVVLEKGVKLIKKITGIEPTTKRIPAWGLRPGLPIGCKLTLRKQKAKEILQKLIAAKENKLKEKQFDDGNLAFGIHEYIDIPEIEYDPEIGNMGLEVCVTLDKPGYRVKKRKIKKTKVSKKHQVSKEEAIKFIKEKFDVEVIMGKKSRGLNAGVSLKKRRHKSRLKKNEFVKKLFGLKKKSDPLRGASQAKGLVLEKIELEAKQPNSAKRKCARVQLVKNSKQVTVFMPGEGAQKLIDEHDEVLIECIGGPKGKSKGDIPGVRWQVIKVNDQSLKDLLSGRLEKARK------------------------------------------------------------------------------------------------------------------------------------------------------------------------------------------------------------------------------------------------------------------------------------------------------------------------------------------------------------------------------------------------------------------------------
>UBA492
EEEQLLVPQDQYLKAGIHIGTKFRTKYMERFIYKTRPDGLSVLNLQRIDERIKVAVKLLANYEPKDILIVSRRENGWKALKAMSKLTGIKVFAGRYLPGILTNPALDKYEEAKVLLATDAWPDRNAISDSVRMGIPVIALCDTNNQTNNIDLVIPCNNKGKKSLGLLFWVITREYLKAKGLIKKKLEDFTEEMQKARIKLVSTDIEKINQVSTSIQEIAEKTGVDLRGPIPLPSKKLKITTRKCPCGDGKASWDRFEMRVHKRLIDLATDERALRLVMRVPLPKGLNIEIEMVEMGKNLITQKRGKGASVYKSHSFRYVGKVKHVTGKVKDIVHSSGHYAPIAKVTYQGKSLEIASFGLRVGDEVSSGKKIKDGNVLPLESISEGSLIFNIESLPGDGGKFVRTSGGFARVLSKTSDQVKVMLPSKKEHSFNRCRATLGVVAGGGRPEKPILKAGLMSKKRAARGKLYPRTSALSMNAVSHPFGGSSSAHKGKPLIARKNAPAGAKAGMLRPKRTGRGKLAYWPRKHAKRMYPKIRHYKLAGFAGYKAGMTHIFIADNRPHSITKGKSIMFPVTVLECPPLKIASIRFYKSSRVANEIFSKIPKKPGEYVDVRVNVYTQPQLAGIKKRPEIFEVALGGTEKFNYAKSVLGKEIPVQDVFKEGQQIDIFAVSKAKGTQGPVKRFGIGLRQAKSEKGVRGPANLGPWK-GNRSWRVAHAGRMGFHNRLDKNKLLIKIGEEEVNVKGGFIKYGLLKSNYLLLKGSIPGATKRLIRLVNSYNPNQAPSIELISLAVPARFFRTLNQGSLIETCDNSGAKLLKITSGSKTVKGRKPAAVISDLVTASVKKGTPEMRKQVVFAVIVRQKKEFRRLSGEHIKFEDNAAVVVKDEAGNPKGTLIKGPVAKEVCLRWPPIAKISSVIVMTETKEDVDSWKPKTELGKKVKNKEITNIDQILDAGIRILESEIVDTLMDFTTELLMVGQAKGKFGGGQRRTFRQTQKKTAEGNKPSFGTLVVLGNNNGYLGLGYGKSKETVPAREKATRNAKLNITKILRGCGSWQCYCKSPHSIPFQVEGKCGSTIIKLMPAPKGTGLRIASECNKLLAAAGIEDVWSQTIGRTRTTINLVSACFSALKKLNNTKIKMKKEFIFRGKKLEELTKLNLGEFASLLNARQRRSLKRGLTDQQKILLEKFKDKNIKTHCRDMIILPDMVNKTVSIHNGKEFVRLDIMPDMLGHYLGEFMMTRRKVSHHAPGIGATRSSASLSVKELKTFGKWSTTGIKVNDPGLIDFISLKPVFVPRTGARYAKNKFYKSKISIVERLINKLMIAGHKGKKHKISSSTLSGKAMQSYKLVKEALSIIEGQTKKNPIEILVRAVEKAAPREEIVSIEYGGARYPKAVECAPQRRIDVALRYMVQGAYSKSFNSKRKFSETLAEEITNASNSSASNAIARKLELERQADTSRMPKMRRSRAYIRPYTRISKFRKKSFIRITPARKIVRFNMGEERKRKYSLDLVSKASVQIRQEAIESARMTSLRWLEKNVP-GKFFFRIRKYPYHILRENPLAAGAGADRVSTGMKQSFGKPIGVALQLKKGEKLFTVTVEIARKALQRATKKMPCGFTIKKLEEIIEIPENITVSIADDMLSVKGPKGEVNKSFFINISTDSGKIYLKSNRNTKNERKIANSFKAHILNIFKGVSEGHHFEMKILSGHFPMTVTVNFIVKNFFGEKTPRKFTLPKDVTVKVKGDKVDIESCDKELVGMVMSSIEKLTRRTNFDRRIFQDGIIVV-------TQTIESMIPGGKASAAPPLGPALGPLGINIGEVIAAINKKTAAFNGMQVPIKVNVETDTKAFEIEVGTPPSSALILKESAIEKGSGNPLEDKIADLKIEQIIKIAKMKEDNLMGKTLKEKVKEIIGSCNSMGVMVEGKQASEVVKDVNAGTFDKEIAEEKTELTAEELKELEEERKKLAAEVEKRKTVHMATAKKIIDSMPGKARGEIKLKLVEAGVPALIINE--MKLIKIEKITLNIGTGTDATKLEKGIKLINHISGKKPTTKRIPTWGVRPGLPLGCKLTLRKKGAKEMLVRLLQAKENQLASKQFDNGNLAFGIHEYIDIPGAKYDPDVGIIGLEVCVTLERAGFRVKKRRVKKNPISKKHLITRDEAIDYMQKEFNVEIKMSNKTRGLNAGSKLVKTRKKYRWSQHSYVVRALDMKAHSDPLEGAWQARGIVLEKVQFEAKQPNSAMRRCVKVQLVKNGKQITAFCPGDGASKLIDEHDEVVIECIGGRMGRSKGDIPGVRWKVTKVNDQSLDALLHGKIEKARKQAKATQYKKDAVKVLAQSMEQYPVVGLVNVENLPAKQLQVLRLKLRKDTMNKKLLIKRAIDSVKFEKLADSIVMPALLFTKQNPFKISALIKASKSKAPAKPGQIAPFDLIVPAGPTSFTPGPIISELGQAGLKAGVEDGKVVIKEDSVVVKKDEEITDNTASVLAKFNIEPMEIGLDLVAAYEDGLIYGKDVLSIDPAEYLSMVHKAASETLALTIEIAYVTKDNIERLIATAYNTTKNFALDVVLEKDISNAERAAKSIGEMARMYSKKRGRAGSTKPLRKTKQTWVRYKAKEVELLIGKLAKEGKTSSQIGIILRDTYGVPSVKLLTKKSAYQIMKEKGASQTIPEDLIALIRKNISLKKHLESNKQDKTAGHGLELTESHIRRLVKYYKRTKKLAADWKYDPTKIKLLLE
>FT1_799
SEEQFLVAQDVYLKSGIHIGTKFRTKYMADFIYKTRSDGLSVLNLQKIDERLNVAAAMLSRYEPEEIIIVSRRENGWKPVKLFSDLTGIQVFAGRYPPGILTNPNLKNYIEKKIMLVTDSWPDRNAIKDAIKVGVPVIALCDTNNQSNNIDLVVPCNNKGKKSLGLVFYILAKEYLKAKGVISKNLDDFVEEMQKARIKLASTDINKINEICSTIKDIADKTGVQMRGPIPLPTKKLKVTTRKSPCGNGTATWERYEMRIHKRMIDLGLDERALRLVMRVPIPEGLNIEIEMVEMGKRIIAQARGKGGPRYRAPGHTFKGMAVNFTGEVLDIVKCRAHSTPLVAVKFDDGFFMPGVEGVKVGDRLEAGDIAKAGNTLALKDIPEGTLINNIELNPGDGGKFVRASGTFAKIVSKSSDKITIILPSKKQKILSKCRATIGVLAGGGRPEKPLLKAGVSFYKMRAKNKLWPKVCGQSMNAVDHPHGGSRSSMKNYPYAVSRNAPPGAKVGSISARRTGRKKMQFWPRKRSKRSSARVRSWKLLGFAGYKAGMTHVVITDNRPNSATKGQDVSFPVTVIECPAIKVASIRFYKNSQVITEVFSTKSKKISDYDDIRLLAYTQPKLTGIKKKPEVLEIGLGGEDKLAYAKEKLGKEIAINEVFKEGEQLDLHAVTKGKGVQGPVKRFGVSIRHHKSEKTKRGPGSLGGWKAGHVMYRVAFAGKMGYHLRTHYNNWVLKISDEEINPKGGFVRYGILKNQYILVKGSVQGSAKRLITLTTAIRPNQAPTIQHTSLTVKSRVTRALPSGAHIPTCDNSGAKMIKLFAGIKTVKGRYPAAGVGDLIQAAVVKGKPDMKKQVVFAVIVRQKKEYKRADGTRIKFEDNAAVVLKDDKGNPKGTIFKGPIAKEVTERWPAIAKVASIIVMADEMTESESWKPKTKLGKKVKEGEITDIDEILNNGLKITEPEIIDMLMELENDLLLIGQSKGKFGGGQRRVFRQTQKKTCEGNKPKFSTCAIIGNKNGYIGLGYGKSKETVPAREKAFRNAKLNMMKIRRGCGSWECGCGNPHTIPFAVTGKCGSSVIKIMPAPKGTGLKIEKECGKILRMAGIEDIWSKTTGST-TKVNLIKACLDALKQLTVTKIKAKKEFRYKGKTLEELKGMSLKQFSELVESRARRNLKRGLSDEQKKVLDKVKDKNIKTHCRDMVIVPEMVGTSIKVHNGKEFKQLVITGEMLGHYLGEFALTRSKVGHNAPGIGATKSSSSMSVR----------------------------------------------------------------------------------------------------------------------------------------------------------------------------------------------------MARLRKATAYRRPYTRISKFRKKSYIRARPNITLVKYDMGDSSQYDYRSDLISSKDLNLRHNCLESARQVANRVLEKVLGKTGYHLKIRVFPHHIIRENPLAAGAGADRMSTGMKMSFGKAISTAARVRRDQIVISVYSPTIKTALKRANSKLPCTCKIEEYMDEVE-TEGVEVKLEGTLVTLKGEKGEVSREFRVKIEFVDGKVQFKAKNATKREKTMIGTFKSHLKNMVKGAKEGHVYRLKICSGHFPMNVSINLSVKNYLGEKTPRTVNIKQGVTVKIDGDFIQVESISKELAGQTAADIEQLTRITDRDRNKFQDGIYIINKDGKEIKETVEALIEGGKATAAPPLGPALGPMGVNIGQVVAKINEKTASFKGMQVPVKVIIDKDTKEFDIEVGTPPASALIKKEAGVDKGAGNPLADKVADLKIEQIIKIAKMKEDALLGKSLKEKVKEIIGTCNSMGILVEGVPASQAIKHVNEGKFDKEISEEKTELSAEEIKELEEEKKKLAKEMEEKRAEFETKAKGILKEMEGKPTNQIRAKMQEEKIPQPIIDENVMKSIRIEKITLNIGAGKDVKKLEKGMKLLKNITGIEPTSKRIPGWGLRPGLPIGCKLTLRGTDAEEVLKRLLEAKTFLLNESQFDDGNIAFGVPEYIDIKDAKYDPEIGIMGLEVCVTLERPGFRVKRRKNLKSRVGKNHCIAKEEAIKFMKDKFGIRTEMGKKARGIGAGNKLKKRRKSGKMHSKDYVRRLFKLKEKSDPLGTSSQAKGIVLEKVQLEAKQPNSAMRKCARVQLIKNGKQITAFLPGDGATKLVDEHDEVIVECIGGKQGRAKGDIPGVRWQVIKVNDQSLNALLRGKLEKARKKARVAEYKKTVVQEFVKLMEQYPIIGAVNMEGLPTAQLQNMRAQLRDKRMTKRRLMKIIFDKIKIEALTEHLKMPALLFTKENPFKLFKTLEKNKSSAPAKAGQIAPKDVVVKAGATPFAPGPVIGELGALGIKSGVEGGKIAIKEDKVVAKEGDVISSNLASILTRLGIQPMEIGLDLVAVYEDGTIYTKDVLRIDETEFMDKILNSHRYAFNLAFEIGYPTKDNIEVFIQKAFRDSKGLALEAVVAQLVEKAERAMLSLKS-------------------------------------------------------------------------------------------------------------------------------------------------------
>FT2_479
ADEQLLVPIDHYLKAGIHIGTKFRTRYMDNFIYKTRPDGLYVLNLQKIDERIGIAAKFLARYEPEDILVVCRRENGWKPVTLFGKATGCNVFAGRYPPGILTNTNLENFMEVKVLVVVDAWPDRNAINDAIKVGVPVVALCDTNNQTNNIDMVVPCNNKGKKSLGLLFHILATQYLRERGMLPRSVEDFTEQMQKARIKLTSNDIDKINQVCSHILDIAEKTGVTMRGPIPLPTKKLKITTRKSPCGDGKATWERYEMRVHKRLIDLGLDERALRLVMRVQIPEGLKIEIEMVD--------------------------------------------------------------------------------------------------------------------------------------------------------------------------------------------------------------------------------------------------------------------------------------------------------------------------------------------------------------------------------------------------------------------------------------------------------------------------------------------------------------------------------------------------------------------------------------------------------------------------------------------------------------------------------------------------------------------------------------------------------------------------------------------------------------------------------------------------------------------------------------------------------------------------------------------------------------------------------------------------------SVLVFNRWSTEGITVEDPGLKAYINMEPRVVPRTGGRNAKFRFYKSNTFIIERLMNRIMNAGHRSKKHKITSYPLTGKGHTVYNIMEGALELIEKRTKQNPVAVVVKAVENAAPREEIVTIEYGGAKYPKAVEIAPQRRVDQALKYMTQTAYQKSFNSRKSIIACLADEILNAYNMSQSGAIAKKLEMERQADSSRMARIRKFAAYRRPYTRISKFRTKSYVRARPNCRIVRFDMGDLTKFPCSVLLKSNSDMQVRDNALEAARQTSNRLLQKKIGKTGWMLKIRPFPHHILRENPLASGAGADRMSTGMKKSFGKPIGIAAQIKKGQIVFQIDVAVAKDAMRRASSKMPFGTTIE---------------------------------------------------------------------------------------------------------------------------------------------------------------------------KESVDVLIEGGKATAAPPLGPALGPLGVNIGKVVADINKKTESFKGMQVPVKVTVDSSTKEYEITVGTPPASALIKKEAGIDKGASNPKTEKVADLSIEQLIKIAKMKEDALLGKDLKQKVKEIIGTCQAMGVLVEGMPAHDAVNAVNEGKFDAEIKAEKTELTAEEKKKLDEEKKRLQDELKARRDEYLAKAKNIIASMEGKTSSEKRKKLEEAEIPAPIIHE------------------------------------------------------------------------------------------------------------------------------------------------------------------MGKKANGIKAGFKCAKRRAKARWSDKWFVKRALDLKKKSDPLLGASQAKGIVLEKVQLEAKQPNSAMRKCARVQLIKNGKQITAFLPGDGAQKLVDEHDEVVVECIGGNMGRAKGDIPGVRWQVIKVNDQSLKALLSGKIEKARKTEHLPESKKNVVAEFIRLAKEYPIVGAVNMENLPTKQLQNMRAQLRKKKMSKRRLMKIALEQAALEKLIPYLKMPALIFTKENPFSLFKTLKKNKSKAPIKAGQKAPNDIVVPAGPTGFAPGPIIGQLGQAGIAAGIENGKVAIKKDSKVAKEGDVIKPELAAILSRLGIEPMEIGLDLTATYEEGSIFTKDVLSIDEDAYINNITNAHRWAFNLAIEAGILNKETTTVLVTKAYNDAKALAVAAVMPLLLAKAHNQMLGVKS-------------------------------------------------------------------------------------------------------------------------------------------------------
>J101
SSNTMLVPIDTYLKAGIHIGTKFKSNYMKDFIYKIRPDGLYVLNLQKIDERIALAANFLSQFKPEEIIVVGRRENAWKPLRLFSKLTGARVFPGRYPPGILTNTALRNFIEAKVMLVVDAWPDRNAIQDAVKAGIPIVALCDTNNTANNIDLVVPCNNKGRKALGLFFYLLARELLLKWGKITSKVEEFLNDMQKARIKLTSSNIDRINEVCASIREISEKTGVQLRGPIPLPTKKLKLTTRKSPCGDGKATWERYEMRVHKRLLDLGLDERALRLVMRVPIPEGLKIEIEMVDMGKNLIQQARGKGSPRYRAPSFKYRGEAKHVEGTIIDLVHCRGHSAVLAACEYDNGRYAIAPEGVRVGDTVQVGSELKEGNVLPLGELPEGSLVCNIEGVPGDGGKFVRASGTFARVGSQLKDKVVVILPSKKRKIFHNCRAMLGIVSGGGRTEKPLLKAGKAHFKAKAKNQLYPVVSGNAQNAVDHPFGNKRSSRKSKATPTSRNAPPGRKVGMIAARITGQKTMQFWPRVRAKRPYARVRTFKLLGFPGYKAGMTHCIITENRKHSPNKGSDVAVPATIIECPPVRIAGVRTYKRARAKDTVMAPVQKKEEEIEEIRAIVETQPKLTGIKKKPEVFEMAVGGEDQFNFLKEHFGKEVSVADVLGEGQQVDVFAITKGKGYQGPVKRFGIGLRAKKSEKTKRGPGSLGGWKGAHFMYRIAHAGQMGYHQRVDYNKQILKISSQEVNPKGGLVNFGLVKNTYVLVRGSVPGPKKRLLRLEPARRPNQTPTIQSISTAHKGKVTKAILLGAKLPCCDNSGAKIIKVVSGAKTSKGRPASAGVGSLILASVKKGKPDIRKQVVPAVIVRQRKEFRRPDGTRIKFEDNAAVVLKDDKGNPKGTIFKGPVAKEAAERFPGIAKVASIIVMKQEEEKHEEWVPKTELGRKVLSGEITSVDQILDKGLRIMEPEIVDILLNLETDLLLIGQSKGKFGGGSRRVFRQTQKKTKEGNKPSFATIAIVGDRNGHIGMGYGKSRETVPAREKAIRNAKLNLIKIRRGSGSWEDLSTEPNSIPFAVQGKCGSVKVTLMPAPKGKGLIAQSETSKILALAGIKDIWTKTQGKTATRINCAKAVFEALKNLSKVKIHAKKEFTYRGMTLEQLKELPLTELAKHLDAAARRKIKRGFTEQEVTLLKNLESKKVKTHQRQMIILPSMVGKVIGVYTGKEFKDVEIQPEMIGKRLGEFALTRKKPTHVKTGVQTKPKK------EVLAFNKWSTQGITVADPGLKKYINLEPRIVPRTGGKNVKTRFHKSKTFIIERMMNRLQVSGHTGKKHVRSSGHNTGKAQLVYNTMQRALEIIEERTKENPIAVVVGAIENAAPREEVIAIEYGGARYPKAVEMSPSRRVDFALRQLVTAATTKSFDSKKAIEVALADEIVNAYKLSQSVAISKKNEIERQADSSRMARLRKFCAYRRPYTRVSKYRSKSYVRARPNCKIVRFVTGDSKEYPCTLELRSEKDIQIRDNAIESARQTSNRYLTKTAGKNAFRIICRKYPHHILRENPLASGAGADRMSTGMKMSFGKVIGIAAQVRKGEPIFQVDCPAAKEALRKASMKLPVSCRIIIKEQKITLPEGVSASFENDILTVKGPEGEVSRLFKLVLNIEGNTISLTTKRDGKRSKTLLNTWNAHIKNMVRGVTQGHEYELKICSGHFPMSVSLKLEVKNFLGEKVPRVLTLKEGAQVKVDGDKIYVKSVDIERAGQVAADIEKLTRITNRDIRIFQDGIYIIKKSGREPKQSVDVLIEGGKATAAPPLGPALGPMGVNIGQVVAEINKKTADYKGMQVPVKVTVDDETKEFEITIGTPPASALIKKECGIEKGAGNPKTDKAGELSIDQVIKITRMKEDALLGKDLKEKAKEIMGTCQSMGVWIEGVKAHDAIERLNSGEWDDKLKA------------------------------------------------------------------NPMQNIRIEKVTLNVGAGKSTDVLDKGVKLLTNITGRTPTQKRIAQWGIRPGLSVGAKVTLRGDQATQILKRLLQAKDNQLSPKQCDDGNVSFGIPEYIDIPDTKYDPEIGIMGFEVAVTLSRPGFRVKKRRLKRSKIGKNHQIRQEETIAFLKEQFQVSFDMGKKSNGLNAGSKLKKRRKTSLWKKKSYAAKVLGLKKKSDPLSGASQAKGIVLQKIQKEAKQPNSAMRKCARVQLIKNGKQVTAFLPGDGAQKLVNEHDEVIIECIGGKMGRAKGDIAGVRWQVIKVNDQALESLRKGKVEKARK--MVQERKKKIVAEFAQLMQEYPVIAAVNMENLPSKTVQRMRESLRGKKMTKRRLLNIAIDEAALEKLKDYLKMPAIMCTHENPFSLYKTLEKNKSSAPIKGGQVAPNDIIVPAGPTGFAPGPIIGQLGQFKIKAGIEGGKVVIKEDSLVAKEGDVVGEELAGILTRLGIEPMQIGMTITGAYEDGMIYDKNILSVDEQEYLDNITQGHRWAFNLAMEAGIFTDATTELMVQNAHADARSLALEGVVEEILAKAQRQANAVQQ-------------------------------------------------------------------------------------------------------------------------------------------------------
>J116
EEQNLLIPNEDYLKSGIHIGTKFKTRFMKDFIYKTRQDGLSVLNIEAIDARLKTAIKFLARYDPHDILVVSRRENGWKGVKKMAELLGVKHFAGRYPPGVLTNPRLDAFVEAKLVLVSDPWPDRNVISDALKIGIPIVALCDTNNQANNIDLVIPCNNKGKKSLGLVFYLLTKGIMEERGLLNKTVEDFTEEQQKARIKLASTDIDKINEVCKYIQDIADKTGVVMRGPIPLPRKVLKITTRRSPDGEGKATWERYEMRIHKRLIDLGLDERALRLIMRVPIPEGLQIEIEMI-MGKNLIQQKRGKGSSTYRRHSFRAVGKARVGSAIITDIVHSKLHTAPIAKVCYEDGGVIIAPEGVCVGQRIVIGSPLELGNTLPLKNLPEGSLVYNIEAQPGDGGKFVRASGGVARIVGKSLAGVIIQLPSKKRKTFNACKASLGVAAGGGRREKPFMKAGRKHHYCKAKNKYWPKVSGAAMNAVDHPLGGKRSGRKGRPTIVPKNAPPGRKVGMLRPRHTGRNKMQVWPRKRARRPYARVRSWGLLGFAGYKAGMTHVMAVDTGKNSPTKGETIAVPVTVLECPPLRIYSVRAYTEDHVKTEIVVQTKKTREEYADITIIVATQPSKTGIKKKPELFEIALGGEEKLAWITEHVGKDIPVTEVFKEGDYLDTHAVTKGKGFQGPVKRFGIGFKSHKSEKGRRNPGSLGGWSGQHFMYRIAHAGQTGYHLRTQYNNQILKVGEKEVNPAGGFLRYGEVKNPFVLVRGSVQGPKKRLVTLVKAVRPKSLPTVELISTAVKAKMTQGIPVGALIATCDNSGAKLLKIFSGQKTRKGRVPAAGVGDLVMASVKKGRPDMRKQVVHAVIVRQKRPYRRPDGTHVSFEDNAAIVLKDDKGNPKGTIFKGPIAKEACTRWPAVAKVASMILM-----DLDAWQPKTALGRKVKNKEILSIDELLDSGQPILEPEIVDALLDVEVDLLLIGQAKGKFGGGQRRVFKQTQKKTMEGNKPKFTALAVVGDRNGHIGFGLGGAKETLPAREKAVRKAKLNLFRIRRGTGSWEDESKEPHSIPFAVTGKTGSVVIKLMPAPKGKGLVCEKEVAKALEFAGIKNVWSKSLGQTKNKINLIKALEKALRQLSATKIHARKEFTYRGRTVQELQEMSMDEFAHLLPSSERRKVSRGFTHDEKSLLKKLARDKVKTKSRAMIVLPSMVGKTIMVHNGKEYVAVTIQAEMIGRRLGAYALTRKPTKHSSAGVMATKKEKK----AIKVFGRWESHDIKIKDPGLERYLSVKPIIVPKTGARYAGYRFHKSKLHIVERLINRLMVPGHKGKKHKFTSGHVTGKGQSAYQTVYEALTIIENRTKKNPIEVLVRAVENAAPREEIITIEYGGARYPKAVECAPQRRIDIALRMMTQGAFQKSVKSKKSAAAALADEILAAFNLNQSNAIAKKLELERQADGSRMAKLRKGVAYRRPYTRKSKFRAKSFVRATPNNLIVKYDMGDTKDWPVKVRLLSKAPVQLRHNALESARKTCNRLLETKLGKNGYHFKIKVYPHHVLRENPLASGAGADRMSTGMKMSFGKSIGLAAQVRKGQTILEIGCGVARLAAERANHKLSVGTRIEEIQETITLPEGVTASYEHHTLTLKGEKGELSRVFFLLLRVDGQTITLTSRKATLREKKTLFTFASHIRNMVTGVSEGYTCKLKVCSGHFPMSVAVKFEVKNFIGEKVPRTLTLKPGADVAVNGTEITVTGCDKELVGQIAADIEQLTRRPGFDSRIFQDGIFIVEKAGKHT--------------------------------------------------------------------------------------------------------------------------------------------------------------------------------------------------------------------------------NRMRAIRVEKLTLNVGAGKDQSLMQKAERLIEQLTGIKPTQKRIPGWGLRPGLPIGLKLTLRGKQAQELIPRLLAAKGLTLKPSNVDAGNISFGIPEYIDIEGAKYDPEIGIIGLQVCITLERRGYRVKRRRIKAAAVGKHHRIKPEEAMQFMQEQFKVRFEMGSKASGINAAMKLKKRRKESRKLYKWYGKK-LGLKVKSDPLEGSSQAKGIVLEKVQREAKQPNSAMRKCARVQLVKNGKQITAFLPGDGATKLVDEHDEVVVECIGGKMGRSKGDIPGVRWQVIKVNDQSLNALRRGKIEKARK------------------------------------------------------------------------------------------------------------------------------------------------------------------------------------------------------------------------------------------------------------------------------------------------------------------------------------------------------------------------------------------------------------------------------
>MP5_7_64
ETQELLVPVDTYSKAGIHIGTKFKTKHMEDFIYKIKPDGLVILNLQKIDERIRIASDFLANYSPEEIVVVAKRENAWKPLKLFSQLTGVTVYPGRYSPGTLTNLAYKNFAEFKVMIVVDAWLDKNAVDDAKKMGMPVVALCDTNNVANNLDLIIPCNNKGRKSLGLVLWILAREYLQRRGLLQKSLDEFWEDMQKARIKLASTSIDKINEVCGYIKDIAEKTGVDMRGPIPLPTKKLKVTSRKSPCGNGTATWERYEMRVHKRLVDLGIDERALRLVMRVPVPEGLNIEIEMIE----------------------------------------------------------------------------------------------------------------------------------------------------------------------------------------------------------------------------------------------------------------------------------------------------------------------------------------------------------------------------------------------------------------------------------------------------------------------------------------------------------------AVPSNIPKSLPHGAYLNVCDNSGAKLLKVVSGQKTVKGRYPAAGIGDKIMASVKKGKPEMRKQVVFAVIVRQKKEFKRADGTRVKFEDNAAVVLKDEKGNPKGTLIKGPVAKEIIKRWPAIAKITSVIV-----------------------------------------------------------------------------------------------------------------------------------------------------------------MPAPKGTGLNIEKECQKILKVAGITDVWSKTTGCTTTKVNVVNACFNALKELMQTKIR----------------------------------------------------------------------------------------------------------------------------MIKAFDRWDVSGIKVTDPGLVNYITLEPKVVPKTGARYAGNKFHKSRVFIVERLINKVMIPGHKGKKHNKSSGHCTGKSQTAYKIVEETLKLVEKKTNQNPIMVLVKAIENAAPREEIVTIEYGGARYPKAVECAPQRRIDLVFRYMVQGSYQKCFNSKRKVQDTLSEEIINAYNMSNSNAIAKKNELERQADASRMAKLRKFVCYRKPYTRKSKYTKKNFIKVYPSSKIQRFEGGDAAKFKYSVLVKVRESIQLRHNALEAARQSANKVLEKALGKPNYFIKMRVYPHHVLRENPLASGAGADRMSTGMSHSYGKNISSAAQLKVGQPVFEVRVQTAKKAMKRMVPKFPCACSIE------------------------------------------------------------------------------------------------------------------------------------------------------------------------------------------------------------------------------------------------------------------PHTDKVADLLIEQVIKIAKMKEDVLSGRTLKEKVKNIIGTCRSMGVLVEGKEPADVIKDIDEGKFDREIQQGKTELSAEELKHLEEEKKKMAEEIKKRHEEEEKRANDILEANAGKDKSVVRAKLREAGISESLVAKSIMKNIRVEKVTLNIGAGKSADKLEKGMKLIKMLTGIEPTKKRIPGWGVRPGLPVGCKLTLRKKKATEVFEILVKAKDNILALNNFDEGNLAFGLHEYIDIPGIKYSPEIGIMGLQICVTFERPGFRVKKRKKGSGKISAKHELNKEEVMKYVMKNFNVKIK---------------------------------------------------MLEKVQLEAKQPNSAMRKCVRVQLVKNGKQVTAFAPGDGAIKLIDEHDEVVIECIGGKMGRSMGDIPGVRWQVIKVNDQSLNALRRGRLEKARKKAHVSEKKKSVVKKIEELLKKYPNIGVIDMTGLPCAQLQKLRKKLGDKLAAKKRLIKIAIENAKLEKLEEHLKTPALMGTSESPFKIYKIIQKSKSKAAAKAGDIAPIDLIIPAGPTQFGPGPIIGELGQAGIKASIEGGKVTIKADFTAAKQGAVITNKIVGLLAKFGIQPMEIGLNVVAIYENGDIFTSDVLSVDEQAYIDNITKAASWAFNLAVEAGYFTKETVEVMLPKAFREAKALAIEEVVEEILSKVNAQASSLKN-------------------------------------------------------------------------------------------------------------------------------------------------------
>UBA94
TDEQILVPQDQYLKSGIHIGTKFKTKYMEPFIYKTRPDGLSVLNLQKIDERIKLAANMVSQYEPKDIMIVCRRENGWKAVRKFAELTGCNFYAGRYPPGTLTNPALKYFREIKLLLVTDAWPDRNAVMDAFKASIPVIGLCDTNNQSNYLDLVVPCNNKGKKSLGLFFWILAREYMTRRGLVQGSVDDFTELMQKARIKIASTDIEKVNQVCQYIKDISDKTGVAMRGPIPLPTKKLKITTRKSPDGEGRATWERYEMRVHKRLIDLGIDERALRLVMRVQIPEGLNIEIEMIDMPKNLIQQKRGKGSLSYRSPSHRFGADIKHHTGTVMDIVHSPGHSSPLCKIRYADGVITVATDGIFVKQQVVNGAEVKSGNTLPLSAIPDGTLICNIEGLPGDGGKFVRSSGGTAKVISHTVKGVVITMPSKKQRTFLSCRATIGVAAGSGRREKPFLKAGRKHHAMKARNKMWPTVSGAAMNALSHPLGGSRSSRKGRPTIAPKNAPPGRKVGMIRPRHTGRNKLQYWPRVRANRPYARIRQWKPAGFAGFKAGMTHVMLTDNRTNSKTKGMDICVPVTIIECPPIKVMGVRFYKKDSAAMDVLAPKNNKTDGVVELRLLVHTKPSQTGIQKKPAIFELAMGGDEQLAYAKEKLGKDITIQDVFAEGDMLDIHSVTKGKGFQGPVKRFGVTLRNHKSEKVIRGPGNLGAWSPGHGNFYVAHAGQMGYHARTERNKHLLKITPSSLAPQGGFLRYGIPKCDCILVKGSLPGTTKRLIILTTAERAKQAPSITLISRSIKANVTKAIPVGAHIPTCDNSGAKVIKVFGRSKTVKGRYPAAGVGDIVMASVKKGRPDMRKQVVLAVIVRQRKEYRRVDGTRIKFEDNAAVVLKDNKGNPKGTILKGAIAKEASERWPAVAKLASIVVMAENE-PKLSWKPKTRIGRLIADGVITDIDTLIDSGLPIIEAEIVDLLLELKNDLLLVGQSKGKFGGGQRRIFRQTQKKTKEGNKPHFGTAAVVGDENGHVGIGFGKSKETVPAREKAVRNAKKNIIKVRRGSGSWESNTTELHSIPYKVTGKAGSVHVTLFPAPKGTGLKIQGDCAKVLAMAGIKDVWSQTRGSTKSTINLIQACFNALKSLSEVKGGMAKESTYRGKTAEELAGMSRDQVVAMLTARERRAVKRGMSEPAKKLYRRVAESNIKTHAREAVILPELLGHTIGVHNGKEFTKVTITIDMIGYRLGEFALTRRRVGHSSPGVGATRSSSAISVRMILAFNRWSSEGITIADPGLQGYIGLEARIVPKTGAKYGGKRFGKSQTFIVERLINKVMIPGHKSKKHFKTSSHITGKAITAYGIVEEALAKVEKKAKVNPIAVLVKAVENAAPREEIISIEYGGARYPKAVECAPQRRVDVALRLITQGSYQKSFNSKRSIVDTLADEIFNCYQMSNSAAISKKLELERQADSSRMARIRKFCAYRRPFTRRSKYKSESFIKASPPSKIIRFDMGNSKEFPLTLSLVSSSPLQIRHNAIESARQTGNRHLEKFLGKEGFHMKIRIFPHHVLRENPLAAGAGADRMSTGMQKAFGKSISVAAQVHTNQTLITLRIAIGKRALQKAASKLPCNCRIVTINETVDLPEGVSASMSDTVITLKGAKGEISKRVAISCVVTDNVVTLHADDGTKREKARIGSAKAHIKNMIKGVTNGYTYMLKVCAGHFPMNITASFQVKNFMGEKVPRKMSVDPTVKIKVAGDIITVEGTSKEAVSQQAARIEQLTRICGKDRRIFQDGIYITSKGDGE-SQVVETLVNGGQATAAPPLGPALGPLGVNIGQVVADINKVTAAFKGMSVPVKVTVDMDTKQFSIVVGTPPASQLIIKEVGIQKGSGRPNQDLVGDLKIEQVIKISQMKDTALLGATRKAKVLEIVGTCQSMGVMVEGMPAPKAIAEIRAGKYDKKIASEKTELSVDELKELEVEQKHLKEELEKKRVDHENLAKATAEEMKGKPAKEIRKRMQELHIPEQIIDEHPMKNIRIEKLTLNVGAGKNQQVLEKGLKLIESIAGVPPTQKRIQAWGLRPGLPIGCKITLRGEKAAELLPRLLAAKEKTLRSSQMGPGNVSFGIHEYIDVPGVNYDPDIGIMGFEVCVTLERPGYGVKRRRAHRAKVGNKHLITKEDTVAYMKETYQVQVDMGKKSKGLRSATKLANRRAKNRWSDAYYVKRILQVKKKSDPLQGASQAKGIVLEKVQLEAKQPSSGMRKCARVQLVKNGRQVTAFLPGDGATKFVDEHDEVVIECIGGNKGRSKGDIPGVRWQVVKVNDQSLHALRHGRIEKARKTAKAAQAKKDVVAELVDLMKSHKVIAAVDMMNLPAAQLQSIKASIRSTRMAKQRLIRIAIDQAGLDKLKEKLTMPALLFTNDDPFLLYKKLSKSKTKAPMKAGQQAPEDIVVPAGPTSFTPGPMISELASVGIKTKVDGGKISVIKDTVVAKEGEVIDAKKASVLSRLDIKPMPIGLNMTAAWEGGVIYAKSILAVDEQEYLNNIKIGHLNAFALAMHVGHPAPEVVRANITKAQRISVGIALHDTIGILMARAVAHANAVNA-------------------------------------------------------------------------------------------------------------------------------------------------------
>CSBr16_111R1
EEENLLLPNDEYLKSGVHIGTKFRTKYMENFIYKTRPDGLSVLNVQQIDERIKMASNLLSNYKPEDILVVCRRENGWMAVEKFAEITGVKYFASRYPPGILTNSALRDFMEVKIILVVDVWPDRNAVQDALKIGIPVIAICDTNNQTNNIDLVIPGNNKGKKSLGLIFYLLAREYANKTGIVPESIEDFSDE-------------------------------------------------------------------------------------------------------------------------------------------------------------------------------------------------------------------------------------------------------------------------------------------------------------------------------------------------------------------------------------------------------------------------------------------------------------------------------------------------------------------------------------------------------------------------------------------------------------------------------------------------------------------------------------------------------------------------------------------------------MSTEEKIPSDWTPRTELGRKVVNGEITDIDQILETGQAILEPEIVESLLNLESELLLVGQAKGKFGGGQRRVFRQTQKKTREGNKPKFTTMAVVGNKDGYVGIGFGKSKETVPAREKAIKQAKLNIFKISRGAGSWESNSKEPSSIPFSVKGKCGSAEITLMPAPKGKGLCVEKECAKILELAGIQDVWSKTQGQTKNKINLINACEKALKKLISTKTR----------------------------------------------------------------------------------------------------------------------------KVLAFNKWDTDNIEVTDPGLKAYIGLQPTIVPKTGARYAGNRFHKSKIFIVERLINRIMVTGHKSKKHFISSGHNTGKSQKAYDLVEQTLDIVEEKTKQNPISVLVKAIENSAPREEIVTIEYGGARYPKAVECAPQRRVDIVLKLMTQGARQKSFNKRKTMEQALAEEIINAYSMNSSTSLSKKLELERQADASRMAKLMRAVAWRRPYTRKSKYRSKDFIRGVPNSKVVKYVMGNKDKFEYKLLLVSERDIQLRHNSLEAARKTTLKHLDRK-APLNYFFQLRVYPHHVLRNNPLAAGAGADRMSTGMSHSFGKPVGIAARVKKGQEVFEVRVEAAKISLKRARMKFPCDFKIV------------------------------------------------------------------------------------------MNVSLKLEIKNFIGESVPRKLKIKEGAEVKINGDEITVTSSNKELAGSTTGLIEKLTRRRGFDKRIFQDGIYITHKPKRELSTTIEVLIEGGKATAAPPLGPALGPMGVNIGQVVNDINNKTASFKGMQVPVKVIINDKTKEYDIKVGTPPASALIKKEAELKKGSGNPEKDLVGELIIEQVIKIAKMKEDDLSGVDLKQKVKEILGTCNSMGVKVEDTRAVETIKKVDNGDFDKEISEEKTEVSEEEKKKLEEERKRLAQEVEAKRVQLEAKAKKILEDNKDKSIEDIRKIMDESDIPVGIINK------------------------------------------------------------------------------------------------------------------------------------------------------------------MSKKASGINAGKKLKSRRATSIKKSKWYAKKVLGLQVKSDPLEGSSQASGIVLQKVEREAKQPNSAMRKCVRVQLVKNGKQVTAFLPGDGAQKMVDEHDEVVIECMGGSMGRSKGDIPGVRWQVIKVNDQSLKALLAGKVDKARKKANVSDEKKEIVKEFKNLIDKYPIIAAVDVEKLPAKQLMTMRRKLKGKKMNKKRLMNLALKSSKVGELSSYLKMPALLFSNHNPFSLFKELKKNKSPAPIKAGEVAPQDIIVPAGPTNFAPGPIIGELGSVGVKAGIENGKVAIKEDSVVAKEGEEVNAKLAGLLQRLEINPVEIGLNLIAAYENGTILTKDVLDIDEEEYINNVKLAASEAFLLSISQGIVTKDNITTLVMKGHSEALTLADEENKERLFAKAESQAKALESMARMHSRAKGKSGSKKPIEKNIPSWVKLKPKEVEKLIEKYAKEGKKPSQIGMIMRDEYGIPDVKTMLGKTVTQILKEKKQLGELPEDLLYLIKKAVMVKDHLEENHKDTTANRGLQLTESKIRRLAKYYKKTGKLPSDWKYEPAKIKLYLD
>B43_G17
EQQQFLVPQDVYLKAGVHIGTKFKTKYMEPFIYKTRPDGLSILNLQKIDERLKIAAKFLANYEAEDILVVSRRENGWKAIELFAKYTGAMAYPARYPPGIMTNPNLKNYIEPKVLLVVDAWPDRNAVADALKRGIPIVALCDTNNQVNNIDLAIPCNNKGKKSLGLVFYILAREYLKNKGKIKKKIEEFMEE------------------------------------------------------------------------------------------------------MGKSLIVQRRGKGTHTFKALSHRYKGAAKFLEGVVVDIVDCPGHSAPLMVVRYANGALMIAPEGIKVGDVVEIGSSVKTGNVLPLGEIPEGTSVYNIESVPGDGGKFCRASGSFAKVVGKLPGGVLVKLPSKKERLFNNCRACIGVVAGGGRLEKPFLKAGNKAKAMWARNKLYPRTSACKMNAVAHPFGNTRSARKSKRKPVSRNAPPGRKVGSIAARRTGRKKLQYWPRARAKKIRPRIKKIGLSGFAGYKVGMVHVCLLDERKNSMTKGERITVPATIIECPPLRVFGVRFYKIKVSGETILNQLPKKKDEYDDLAVIVYTMPKLAGIKKKPELFELSIGGKEKVEFVKGLLDKEIKVSDVFSEGALVDVHAVTKGKGFQGAVKRFGVAIRQHKSEKTKRGPGTLGPWTP-RVSWTVPQAGKMGFHQRTEYNKLILKIG-DEINKDGGYLNYGILKSDFVLLKGSIPGSRKRLIVFTAAKRPNMVPKIEQIIK---------------------------------------------------------------------------------------------------------------------------------MVRERKLIEQWKPKTSLGMKVKNGEIKNIDEIIDRGLRIYEPEIVDVLLDLTTDFILIGQAKGKFGGGQRRLFKQTQKKTREGNKPKFSAMAVVGDGNGHVGIGLGKSKETLPAREKAIRRAKQNIIKIRRGCGSWECACKEPHSIPFVVEGKSGSAVIRLIPAPKGTGLCVEKECQKILKAAGIKDVWSKTFGQTRTKINLALACFDALKKLIMIKVKAKKEFTFRGKTLEELKQMTLDQFAELLKARPRRKLKRGLTEAEKKLLKRIRDKKIRTHCRDMVIIPEMVGLTIYVHNGKSFVPVSITPEMLGHRLGEFALTRKPVKHSAPGVGATRSSAAISAKKPKVFGKWDVEGIKVEDKGLVKYINLEPKIVPKSFARYACKRFYKNKAFIVERLINKLMVSGHKGKKHFKTSYKFTGKWLNAYKIVEEAFEIIAKKTGENPMKIFVKALENAAPRDEVIAIEYGGARYPKAVDCSPQRRVDLALRHIAQGAYHKCFNTKIGIAESLANEIIAAYECSQSNAITKKYELERQADASRMARLRKGVAYRRPYTRVSKFREKSFIRATPRVNIIKFTMGDPNKFEYRLDLVSKDSIQIRHNALEASRLTVNRYLEKKLGKKGYHFKLRVYPFHILRENPIAAGAGADRVSKGMKQSFGKPIGSAAQINAGQSIMFVDVPVAKTALERAIKKLPCKCTIK---------------------------------------------------------------------------------------------------------------------------------------------------------------------------KKTVEVLIEGGKATAAPPLGPALGPLGVNIGQVVAEINKKTASFKGMQVPVKVEVDTETKEFTISVGTPPASELIKKEAGVEKGSSNPQEDFVGNLVIEQVIKIAKMKEDSLTGKTLKEKVKEIIGTCDSMGIMVEGVPAKEALKLVNEGKFDKEISEERTEMSEEKKRKLEEEKARLKAEMEKKRAELMAKAKTIVASMSGKDPKVIRDKLKEAKIPQDIINE------------------------------------------------------------------------------------------------------------------------------------------------------------------MAKKSRGLFAGKKLKKRRKEGRRHDRKYIRRIFRLKEKSDPLEGAPMAKGIVLEKVQLEAKQPNSAMRKCVRVQLIKNGRQITAFVPGSGATKFIDEHDEVTVEFIGGKMGRAKGDIPGVRWKVIAVNDQSLSALLAGKVEKARREAHVAEYKKRIVKELVELLESYPTVGVVDLMYLPASQLKRIRNVLRGKKVAKKRLIGLALDALSIDKLKDYLQICALVFSTENPFVLYKLIQKNKSKAPAKAGQIAPNDIIVKAGPTPFTPGPIIGELGALGIKTKVEGGKVNIVEDKVVVKEGEVISEKVAEILKRLGIEPMEIGLNVIAVYENGLIYEKDVLAVDEEKLMNDLVETFLIAKSLAKEAGYFVKEVVEEMIAECFNLCKAVALEETIEDSLYAGEKYALMLAD-------------------------------------------------------------------------------------------------------------------------------------------------------
>CG10_big_fil_rev_8_21_14_0_10_37_12
MTEQLLVPQDQYLKSGIHIGTKFKTKHMDKFIYKTRPDGLSVLNLQKIDERLGYAANLLSKYTPEDILVVSRRENGWKSVKAFSKFIGAKAFAGRYPPGILTNPKLDTYTEAKIIVVTDSWPDKNAVNDALKLGLPVIALCDTNNQVNDVDLIVPCNNKGKKSLGLIFYILAREYLRKTGKLGKTAEDFTEEMQKARIKLASIDINKINQTCDSIKEIADKTGVDMRGPIPLPTRRLKLTTRKSPGGRGTATWERYEMRVHKRLIDLGLDERALRLVMRVPIPEGLNIEIEMVDMGKRIAQQARGKGGPAWRARSFAYAGQSRLITGQITNFIKSAGHSAPLMEVKYQDGALLPAPEHVRQGNQITSGKEALPGNALYLSDIPEGTPIYNIEKQPGDGGKFCKTGGSTARLLSKTETHATIKLPSKKEKQINKCRAIIGVIAGGGRLEKPLLKAGVRHHKKRSMNKNWPKPRAAAQNAVDHPYGNKRTSRKAKQKSTNKFAPPGRKVGKLWPRRTGRKKMQFWPRKRAKKLASRIRSWKILGFAGYKVGMTHLIITDNKPTSITKGEEIQMPVTILECPPIKIASILLYKKTKPSGQIHASLPKKQTNIADVRLLAYTQPKTTTIKKKPELIELGIGGEEKLKYAQSILGKEIPINDVFTAGQFVDLTAVTKGKGTQGPVKRFGVNIRVHKSEKTKRGPGSLGPWH-GHRTYRVAHAGQTGYQQRTEHNKHIIKISGEEIQKKAGFSRYGLVKNQYILIKGSVAGAKKRIITLTEPRRTVEPPIIVYTQQAVKARITKGLPHRAVVLACDNSGARLMRIVSNCKTVKGRKPSAGVGDKVMCSVIQGKPDMRKQVVSAVIVRQKMPYKRRNGMHIKFEDNAAVIIKDDLGNPKGTLIKGPIAKEASERWPLVSKIASSIVMTETKISIEGWKPKTSIGKKVLTKEITDIDEILDQGSPILEEQIVDMLL-IQTELLMVGQSKGKFGGGARRIFRQTQKKTPEGNKPSFACLAVIGNGNGYVGIGYGKSKDTVPAREKAIRNAKLNIFKIRRGAGSWEDATTEAHSIPWSVEGKCGSARLMLKPAPKGKGLVIEQECAKILKLAGIQNIYSKSYGGTKSKINFIMACVDALKQLNAFKPRMAKEYLYRGKTVDEIKKLDLATFAQLCPSRERRKLKRGFTEQEKKFLERVRKKTVKTHCRDLVIIPELIGKTIKVHNGKEWIQLEILPEMITHRLGEFALTRRSVKHSSPGIGATRSSAALSVKSILTFNRWSVGDVSVEDSGLQRYISLEPRFVPKTGARYAGKRFHKSRTFIVERLINKISITGHKSKKHFKSSGHMTGKSTIAYNAVRTAFEIIEKKLNENPIKVLVRAIENAAPREEIVAIEYGGARYPKAVDCAPQRRVDIALRYFCQGAYDKCFKKKKALASALADELIGAFNLDKTMAIVKKLEIERQADASRMARLRKFCAYRRPYTRYSKYKAKSFVRARPANRIARYVSGK-EDYPFLIHLVAKNKVQIRDNAIESARLTANRTIEKVLGKIGFYLKVRIYPHHIMRENPLAAGAGADRLSTGMAHSFGKPIGVAAQVRVGQELYTIGTALARTALKKAAKKLPLVCGIKDITEIIQVPSEVTATITNQEVNVKGKEGELSYMLNIKAALANGTITLSVKQATKREKRTINAIRAHIRNMINGVQKPYTYKLKICSGHFPMNVSINLFIKNFLGEKSPRTTTIHDGKSVKIEGDQITVQNPSKELAGKIASNIELLTNKGKRDTRTFQDGIYITEKAGKPVKQIVDALVEGGKASAAPPLGPALGPLGINIGQVIADINKKTADFKGVQVPVKIIVD-ENKNIEITVGTPPASALIKQEAHIEKGSGSVKTDLVADIKIEQVIKIAKMKQDNLFGKDMFARVKEIAGTCNSMGVMIEGKRAIESITDIDSGMFDEAIKSGRTELSEEAKKELETKKKALTADIEKRKAAYEAQAKAIIEQNAGQTRGVLKAKLIEAKVPATIYEPNKMQEPRIEKLTLNIGAGKDQTKLEKGVAVLKLITGIEPTQKRIPTWGLRPGLPVGCKLTLRKQKAEEILKRLLESKDNTLKQTHFDEGSISFGITEHIDIPGITYDPKIGVIGLQVCLTLEKPGYRIKRRKLEKKQIPKKHAIRKEEAIKFMQNKFKIKLTMGNKPSGLNTAKALKRRRHKGKWMSKDYVSRVLNLKSKSDPLEGASQAKGIVLEKVQKEAKQPNSAMRKCCRVQLIKNGRQVTAFMPRDGAQKLIDEHDEVLIESIGGTQGKSKGDLPGVRWQVIKVNNQSLDALLKKKLEKARKTCRAAQAKKDVVKRIAELGKKYTIIGIVDMTNLPASSLASMKRKLRDSVMTRKTLTELGIKKIKEKEILEKLKMPAILFTKENPFKLYKIIKQSKTPAAAKPGDKAPYDLIVPAGPTPFTPGPIISEFAQLGIKAGVENGKIAVKADAIVAKEGAVISDKLASMLQKLGIEPMEVGLDLHTVYEAGTIYPKSVLDVDEKQFMENLNTALSEGFNLAIEMVHLTKYTAETLITKATREARNVGIEELVADILSKAQTIATNVAK-------------------------------------------------------------------------------------------------------------------------------------------------------
>CSBr16_197
PEEDLLVSAELYLKSGIHIGTKFKTKYMEKFIYKTRPDGLSVLDISLIDQRLRVLGNFVSQYNPRDILVVSRRENGWKPLRMLNKLTGIRIHEGRYPPGMLTNPNLDRYAEAKLLIVTDAWPDRNAINDALRVGIPVIALCDTNNTANNIDLVIPCNNKGKKSLALVFWTLTNSYLRSKGRLGASVDDFMEEMSKARIKLASADISKVNEVCEYIKDISTKTGVDMRGPIPLPTKRLQLTTRKSPDGEGTATWERYEMRIHKRLIDLGVDERALRLVMRVQIPEGLNIEIEIIDMGKPIIAQKRGKGSPTYTVTSHRFKGEAKHGEGLVVDIVKCAAHTAPLALVEHEEGYLTIAGEGCTVGSIIEIGAELKVGNTLTLADIPEGTPIFNIESQPGDGGRFVRTSGATARLVSKQNNKVIIQLPSKKQRVFHNCRATIGVAAGGGRVDKPILKAGNAYHKARARNKLYPRVSPNSMAAHDHPFGNTRSLRKSKSRPAPKNAPPGRKVGHIRPRRTGRR-LQYWPRKRAKRQHARVRTWGLLGFAGFKAGMTHVLVTDNRKNSITKGQDISVPVTMVECPPLDIIGVRFYRKSEAATEVRMVWNAT-EEYVRATLIVSTQPKETGIQKKPQIFELGYGKSDVISFAKE--NKLLSVESALKAGEFYDVHSVTTGRGTQGVIKRFGAGIRSHKSEKSNRK-AVLGPEGYGKVSFRSLQGGKMGYHLRTEYNKQIVGIV-DQVQISGGLVNYGQVKNTVLLVKGSIGGTKKRLITFSAPQRKSEPMAITYISTPISSSVTGGLQVGSRVATCDNSGAKIVEIISKKKTTKGRRQTAGVGDMVILSVKKGRPDVRKQVMHGVVVRQKKEFRRADGMHVKFEDNAIVVCKDEKGNPKGTIFKGPIAKEATDRWPAVANVASIIV-------MEQWNPKTDLGKSVLRRDITDINQILDNGLTILEAGITDALLNLQDDLLMIGQSKGKFGGGRRRVFRQTQKKTREGNKPKFAAYAVVGNGDGIVGMGYGKARETVPAREKALRQAKINVFKIARGSGSWESTVKEPHSIPFSVEGSCGSVIVQLFPAPKGKGLIAEKEIQKILSLAGVKDCWSRTFGQTKNKINLIKATEEALKKLVTTRLRARKEFRYRGKTLEELNTLSRKDMTELFTSRIRRTLQRGYPEEVKKAEAKILKDNVKTHCREIVIFPQMVGKIIKVHNGKEFVDVRVQAEMIGHVLGEFSQTRATARHNSPGVGATKSSGAKSVRDIKLFNEWDVSGISVTDQGLVSYITLRPVIVPKTGARYAGNRFHKSRTSIVERLINKMMVAGHRAKKHKYSSGHITGQAERTYLIVYTAFKILEEKTKKNPVAVFVQAVENAAPREEIINIEYGGARYPKAVECAPQRRIDIVLRQMAQSAYQRSVNKKVSAAQSLANEILNAYECKDSQAIQKKLDLERTADSSRMGKDRKFVAYRRPYTRKSKYRRYMYVRGNPHRKIQRFVMGNKATFTHSVKLVSRTDLQIRHSALEAARMAANRRVETLAGRPNYYMRFHVFPHHVLRENALASGAGADRLSTGMKKSFGKPVGVAAQVRKGKVIVEIGVAVAKGALELVKNKFPNSYYIMAITETITLPQGVQAEYVDGILTVKA-KNELKRNLFIAVSVDAENITLHVDSSTQREKKQLYTMKAHILNMIRGSQEAHTYKVKVCSGHFPMNVSISLTVKNFLGEAVPRKLVLKKDVSVVLNGDIIEISSPYIERAGTQASDIEQLTKITNRDRRIFQDGLYIIEKDGNAIEQSVEVLIQGGKATAAPPLGPALGPMGVNIGQVVADINKKTADFKGMQVPVTVTVDTKTKAYTISIGTPPASALIKQEANVKAGSGTTGSQIVGNITLEQVVKIARMKEDSLLGKNLMMRAREIIGTCQSIGISIEGKKAQEMLRELADGKHAEKIA-------------------------------------------------------------------NVMKKISVEKITINFSAGKDQNRLDKGITLIKMITGIDPTQERIPGWGLRPGLPIGAKLTLRGQPALDVLKRFLEARDNKLPTSCVDDGNISFGIAEYIDIPGVKYDPKIPVMGIQISVTLKRPGFRVLRRKLQKTSPGKNHQIRKNESMAFLTEHFGTEFEMAKKSRGINAAKKLQARRSNSQELNKWFVKKKYGLREKADPLEGASQGSAIVVEKLQLEAKQPNSAMRKCVRVQLIKNGKQVTAFLPGDGATKLVDEHDEVMIERIGGKMGRAKGDIPGVRWQVIKVNDQSLHALRTGKLEKARK-MTYSTHKTKTVDEFTELIQNYPIIGAVDMDNLPAKQLQEMREKLRDIRMTKRRLINVALNQAQIQGLSEHLKMPALLFTKENPFTLFKILKQNKSPAPAKGGQIAPKDIVVPSGATPFAPGPIIGELGKFGLKTGVEGGKVAIKQEKIVCKEGEVISPALAGLLTRLNIRPMEVGLALTAVYENGEILTKHVLDIDEEAYISELQAAAVGALNLSVHAAIPTTDTIQLILTTAARNARNLAREDNSEELLSTAQLHVYALIS-------------------------------------------------------------------------------------------------------------------------------------------------------
>Yap100.bin1.6
------------------------------------------------------------------------------------------------------------------------------------------------------------------------------------------------MQKARIKLASIDIDKLNQTCEYIQDIAEKTGVYMRGPIPLPTKKLKLTTRKTPCGNGAETFERFEMRIHKRLIDLGLDERALRLVMRVPIPEGLNIEIEMLDMGKNLIQQARGTGSPRYKTPSFRFKTDGRLIDGKIIDLVNCQGHSAPIIKVKYNDGKLMIAPEGIRVGDVIAAGPSADAGNILSLADIPEGTFIFNIESQPGDGGKFCRASGNTARLLTKSSQYANVMMPSKKQRKFNKCRAMVGIIAGGGRHEKPILKAGIMHHKMKAKNKLYPRTGGSKMNAIDHPFGNKRSARKAKQKPVSRFAPPGRKVGKLAAKRTGKRKMQVWPRKRAKSIIARVRSWKPLGFAGYKAGMTHVLVTDNRPNSITKGEDIRFPVTVIECPPMKIIGFTLYKKDHASSQILAPLPKKAEEYVELKLLVHTQPKLTNIKKKPEVFELGIGGNAKFDYAKANLGKEIKIEDVFKEGELIDTHAITTGKGFQGPVKRFGVAIRQHKSEKTKRGPGSLGPWH-GTLNYRVAHAGQMGFHQRVDYNKWLLKISNTEVNPNGGFIRYGILKNNYVLVKGSVQGPAKRMIKLISAIRPNKVPEINYISIAIKASVGRVLPHRAKILACDNSGARILRVISGHKTRKGRYSAAGVGDKIKASVIVGKPDMRKQVVTAVIVRQKKEYLRRDGTRVRFEDNAAVILKDDLGNTKGTMIKGPVAKEACERWPNIAKIASNVVMTEEEKDVEGWKPKTTTGKMVKSGEITDINQVLDAGIKILEPEITDVLLGLQKELLLVGQSKGKFGGGSRRIFKQTQKKTPEGNNPSFTCFAAVGVEDGYIGGGAGKSKDTVPAREKATRNAKLNVFKIRRGCGSWECGCKTPHSIPFEVEGKCGSVKIKLMPAPKGKGLCIEPECAKILKLAGIKDVWSKTFGQTRVKTNLVKACMKALRELMKVKVHMAKIFLFRGLKAEEVKKLSLKEFAELITARERRSLLRGFTEPQKKLLERLRKDNVKTHCRDMVIIPEMMGKTIRVHNGKEFFTLRINEEMLGHRLGEFALTRGKVSHSSPGIGATRSSASLSVR----------------------------------------------------------------------------------------------------------------------------------------------------------------------------------------------------MARLRKAVAYRRPYTRFSKYKKQRFVRAKPVCRVVRFDMGNATEFETSLHLVVRSDLQIRDNALEAARQTCNRALEKVLGKSGYHLKVRVYPHHVLRENPLAAGAGADRMSTGMAHSFGKVIGIAARLKKGQAVFSTRITLGKTALTKASRKLPCKCTIL----------------------------------------------------------------------MKGVQEPWVYKLKVCASHFPMNVSMSFIVKNFLGEKVPRKFTIKEGVTVKVDGKDVIVESIDKELAGNTASEIELITTIRGRDLRVFQDGIYITEKAGKPIDQVIECLIEGGKATAAPPLGPALGPAGVNIGQVVAEINKKTADFKGMKVPVKVTVK-SDKSFTITVGTPPVSALVKKEAGVDKGAGNPLADKVADLKIEQVIKIAKMKEDALLGKNMISKVKEILGSCDSMGIMVEGKQAREVIADINKGDFVEKIKSGKTELSAEDLKKLAEEKKKLQEDLEKKRKVYEATAKDIIAKMEGKARGEIKTKLVEAKVPSVIIEENQMQQVRIEKLTLNIGAGKDQGKLDKGIILIKAITGITPTSKRIPGWGLRPGLPIGCKLTLRKDKAVEILKRLLEAKDKLLKDSQFDAGNISFGIHEYIDIPGVAYDPKIGILGLQVCVSLERPGFRIKRRRLGPKKIPKKHQISKEEAVKFMAKNFGVSIG-------------------------------------------------------------------------------------------------------------------------------------------------TNCAAPQKKKVVKEIVELIKKYPIVGIVNMENLPTPQLQRMRAQLREKIMTKRRLIIKALDQIKLQDLKEKMRMPALLFTKENPFTLFKTLKQNKSKAPAKAGQIAPSDIIIPAGPTPFAPGPVIGELGSLGVKASVEAGKIAIVSDTKVASEGDEISELLAGMLTRLSIEPMEIGLDLLAVYEDGTIYPKSVLDVDEEKFMANLMLMASQAHTLAMEIGYTTPETIEPMIQITYRAAKDIAKEEIAAELVEQAEREMLALKSMSRMHSRKKGQSGSKRPIKKANPTWIRYKPKEIELLIAKFAKEGKTSSEIGIILRDIYGVPDVKLIVGKPITKILAEKNMLKEFPEDLLALMTRSIYIRKHMEINHKDMTAKRGLQLTDSKINRLIKYYKKAGKIPVEWKFDPSKLKMYTE
>ARS74
VEEKFVVPTDVYLKSGIHIGTKFKTKYMEKFIYKTRPDGLSVLNLQKIDERLSIAAKFLAKYNPEDILVIGRRESAWKAIDMFGKVIGAKAYAGRYPPGILTNPGLENYIEVKVLLVVDVWPDRNAVMDAVKCGIPVIALCDTNNQSNNIDLVIPGNNKGKKSLGLFFWILAREYLKAREIIKKKLENFTEEMQKARIKLASIDINKINEVCSYINDIAEKTGVEMRGPIPMPTKKLRVTTRKSPDGEGSATWERYEMRIHKRLIDLGLDERALRLVMRVPIPEGLNIEIEMIEMGKNLIQQARGKGSPRYRAPSFRYKGQSKYLTGKIIDLVHCPGHSSPLAQIEYDNGILMQAPEGIRIGDPVQMGDEVKKGNIMPLKSMPEGTAIYNIEASPGDGGKFVRTSGGFAKIVAKMQNGVVVQLPSSKTKRFLDCRATIGIIAGSGRKEKPFLKAGTRHYAMKAKNKLYPSVSGTSMNSVDHPFGGSSSAHKGRPTQAARNAPPGRKVGKIAPKRTGRKKLQFWPRKRSKRAFARVRFWKPLGFAGYKVGMTHLIINDNRKTSTTKNMDIFCPATIIECPPLKTASIRFYKNTKLISETFAILPKKS-NFDFLHLLVYTQPKLTKIKKKPELFEIALGGEEQLKYAQEKLGKEINIDEIFKEGQQIDIHAVTKAKGVQGPVKRFGISLKSHKGEKSRRNPGSLGGWIAGHIMWRQAKAGKMGYHTRTEHNKWLLKIN-NELQKKGGFEHYGIIKNPCIILKGSIIGTKKRLIRLNQATRPDDPPTIQYTNLAIKANVTKAIPVGSEVETCDNSGAKVLKIFTGSKTTKGKMSAAGVSDLVMASVRRGRPDMRKQVVYAIIVRQKKEYRRADGTRIKFEDNAAVVLKDEKGNPKGTTFKGAVAKEVTDRWSAIAKIASVVVMVKKEEDKESWKPKTSIGIKVKSGEIDDIDHILDNKFKILESGIVDILMNLSTELLLVGQSKGKFGGGQRRVFRQTQKKTREGNKPRFGTFAIVGNEEGYVGIGYGKSKETVPAREKAMRNAKLGIVKVKRGCGSWQCGCKKPHSVPFTAEGKCGSVIVRLIPAPMGTGLCIEGECKKILKIAGVKDVWSQTFGKTRTKLNLINACFNALKKLTEIKIQAKKEFTYKGKKLDELKNLSLTELAELLPARQRRSLKRGLTEQQKILLRKLRKQNIETHCRDMVTLPEMVGKIIKVHNGKEFVQVAIIEEMIGHYLGEFAMTRNRVQHSAPGIGATRSSAALSVKEIKVFNRWDVGSIKVEDPGLVNYITLEPKIVPKTGARYAKNRFHKSKVFIVERLINKVMIPGHKGKKHFKSSKHTTGKANNAFLIVENAFGIIEKQAKENPIKIFVKALENAAQREEIITIEYGGARYPKAVECAPQRRIDVALRHMTQGAYHKSFNSKKAIENCLAEEITNAYKLSASSAIAKKLEVERQADASRMARIRKFVSYRRPYTRISKYKEKSFVRANPNIKVVAFETGTPQKFKYTLKLISKDDLQIRDNALESAKQTSNRLLEKSIGTSAYHLKIKPYPHHILRENPIAAGAGADRFSTGMQKSFGKPIGAAAQVRRGQTVFQVSVELAKTALTRASKKLPCSYTIQELSEEIKLLDKVNAQLNGGILTLKGEKGEVKRDFSTTIEQKDNTIIIKAHKFSKVRKKLIKAYAVHVRNMIKGVQEAHKYVLKICSGHFPMNVAVGLVVKNFLGEKVPRTLKLKEGATVKVEGDQIIVESASKEIAGQVSADIEQLTRRTGYDSRIFQDGIWIINKDGKEITQSVESLVPGGKATAAPPLGPQLGPLGVNIGEVVSEINKKTSAFNGMQVPVKVSVDTDTKEFQITIGTPPASALILKEAGIEKGSGNPLTDKVADVLIEQIIKVAKMKEDGLLGKDLKAKVKEIIGTCNSMGILVEGKPAVETIKEVNEGKYDKEIKEEKTELSAEEMKKLEEEKKKLAEEMEERRAEFEKVGKEILASMEGKERSAIKAKLTEAGIPGVIIKENPMKLISIEKVTLNIGAGKDQTKLEKGIKLINNIAGHPPTRKRIQEWGLRPGLPIGCKLTLRKKEALELLKRLFESKDNTLQPGNFDNGNISFGIPEYIDIPGVKYEPEIGIMGLQVCVTLKRSGFRIKHRAWKKKVIPRKHRISQNEAMDFIKKTFNLMVGMGKKSRGMNAGKKLKARRHKSRKSDKWFVRRVGKLKAKADPLEGASQAKGIVLEKVQLEAKQPNSAMRKCVRIQLTKNGKQITAFCPGDGATKLIDEHDEVMIECIGGAMGKSKGDIPGVRWQVIKVNDQSLNALMSGIIEKARK-----------------------------------------------------------------------------------------------------------------------------------------------------------------------------------------------------------------------------------------------------------------------MARMHSRKHGKSGSTKPLKKSLPVWLRYKPKEAELLIAKLAKEGKNTSEIGIILRDTYGIPDLKLLFKKKLSKILTEKGETSELPDDLLALIRRSVAIRKHMETNNKDQTAKRGLNLTESKIKRLTKYYKKSGKLASEWKYDPQRAGFFTK
>CG_4_10_14_0_2_um_filter_33_13
EQENLLIDSKEYLKSGIHIGTKFKTKYMANFIYKTRPDGLSVLNLKKIDERVKLAANFLSNYSPEEILIVCRRENGWKALKVLSKITGMKVIAGRYPPGILTNPNLATFIEPRVIMVCDPWPDKNAVDDARRVGVPIIALCDTNNQSNNVDLVVPCNNKGKKSVGLVFYLIAREYLHTKGDLKSPIDDFVEEAQRARIKLASTDISKINQICGDIKDIAQKTGVDLRGPIPLPTKKLKVTTRKSPCGDGKASWERYEMRVHKRLIDLSADERTLRLVMRVPIPENLNIEIEMVDMGKRIIQQRRGRGTMTYRSPGFRFKGKPKHTSGVVTELVNCPGHSAPLMEVNFLSGGLTIAPEGIKVGDEISIGSEVKLGNVLKLKDIPEGTLIHNLEIRPGDGGKLVRSSGSFAKVVAKTENSVRIKLPSNSEKIFLACRAAIGIIAGAGRLERPFLKAGTRFKKMKARNKLYPKVCGISMNAVDHPFGGKCSHIKGRPTLSPRSAPPGRKVGKIAPSRTGKRKLQFWPRKRAKSSVARVRSWKPLGFIGYKVGMTHLHVVDNRAKSLTKGEKIFMPVTIVECPTMSVMGVSFYKKSKKLGAVLATMPKKVTDFEDLRLLVHSNPKTTSVAKKPKLIEIALGGEDKINYAKAVFGKDIKINDVFENGNVLDVHGITKGKGFQGTVKRYGVPIRQHKAEKTKRGIGTLGSWTP-RVEFSVAQPGKMGYHLRTEHNKQVISIDNEAIAPKGGFARYGAVKNDYVLLKGSITGPKKRAVLMTNAIRINEAPQVAHIHKAVSSRVTRGLPVQAIINSCDNSGAKMLKIIAGHKTVKGRVPAAGVGDLVFVSVKKGKLEMRKTVVPAVIVRQKKEYRRADGTHVKFEDNAAVVLKDEKGNPKGTIFKGPIAKEAAERWPAVAKVANMILMVEQIKIVDTWKPATNLGLKVKNGEITDIEDIFNQNLKILEVGVVDSLLNLSEELLLIGQAKGKFGGGQRRIFRQTQKKTKEGNKIHFLTCAVVGNKNGYVGVATGKSKETVPARDKSKRRARLNLIRVRRGCGSWQCNCQEPHSIPFAVEGKCGSAKITLIPAPKGKGLCVEKECAKILEMAGVKDIWSKTSGQTKTKLNLVNALMDALKNLSQIKYRA-KELTWHGKSEEEAKSVDMKTFLDLIPSRQRRSLKRGYTDAQKTLLKRIEADNIKTHCRNMIITPNMVGKTFRVYNGKDYVLVTITVEFLGHYLGEFSHTRRTVSHSAAGVGATRSSKSVSAREIKFFNRWNGEGVKVMDLGLQQYITLAPRIMPKTGARYAGNRFHKSNTFIVERLATKLMVTGHKSKKHLISSGHNTGKKNMALGIVEKALAKCEQQLKANPLQILVTAVENAAPREEVIAIEYGGARYPKSVDVAPQRRIDLALRYMTQGAYIKSFNKKKKIEDALAEELSAAYQASKSNAIAKKRDLERQAASSKMAKLRKFAAYQRPYTRISKYSKKNYVRGGPNMKIIKFDMGTLNEFETTLKLTSLDSLNIRHNAIEAARTTSNRLLEKSIGKE-YYLKIKIYPFHVLRENPLASGAGADRMSTGMKKAYGKSIGSAARIKAGQTLMEVKVKVAKSALERASKKFPCTCKIVDLREEIELPNGVTAVVDTKVVKIKGSKEEIDRAFLVKINLEGNKIILVAEKATKREKTMLGSYYAHINNMIKGVQEPHTYKLKICSGHFPMNVAVSFVIKNFLGESVPRKFKIVPGVDIKVNGTEIVVKSADKEKAGMMAAKIELLCRITNRDIRIFQDGCYITHKAGKDMKQIVDVMVEGGKATAAPPLGPALGPTGVNIGQVVAEINKKTADMKGMQVPVKVTIDPSNKSFEISIGTPPAAALIKKEAGVEKGASNPLKERVADLKMEQIIKIAKMKESVLLGKDVKARCREIVGTCQSMGMMVEGMSAQDALKAIAAGQFDEKIKSGKTELTEEEKKQLLAEKKKLQEDIEKKRSLYEARAKDILKQFE-KDPKKAKKAMMEAEIPMQIINENPMKKIRIAKITLNIGAGKNEDLLKKGLVLLKKLSPLKPTSKRIPGWGLRPGLAIGCKVTVR-KNTEELLKRLLVAKDNQLVQKCFDNGNFSFGIPEYIDIGGLEYDPDLKIIGLEVAVTLERPGYRVSKRKIVPQPIGVHHKVSKEEAIAFMKENFKVEVYMANKSKGLGAAKKLKKRRAQFIV------KRTTSLKKKYDPLAGASQAKAIVLEKIQIEAKQPNSAMRKCCRVQLVKNGKQVTAFMPGDGAQKLINEHDEVIVECIGGKMGRAKGDIPGVRWQVLKVNDQSLNALLRGKLEKARR--MVSDKKLKLVQELVKDVKSYPIVGVINMCNLPAQQLQDMRATLGKKVMARKRLLQLALQQSGIEELRSKIKMPALLFSKDNPFTLYSIIQKNKSSAPAKAGQVSPKDIVVKAGPTNFAPGPIISELASVGIKTKVENGKLAIINDVTVAKEGAVITPKLAESLKRLDIQPMEVGLDLIAVWENGLVFNAKQLHVDEQEYTNNFVSAAQAAINLAVEITFLTAETTDMILQKAAREARAVALEDTRDEILAKAEAQATSVKN-------------------------------------------------------------------------------------------------------------------------------------------------------
>UBA12459
ADQSLLVPTDEYLKSGIHIGTKFKTKYMEKFIYKTRPDGLTVLNIQQIDERIRVAADMLSKYAPEDIVVISRRENGWKAVKMFGKITGIKTFAGRYTPGLMTNPQLKNFLEAKIVLVVDAWPDKNAVLDAYKVGIPVIALCDTNNNANYIDLVIPCNNKGKKSLGLLFMTIAQRYMMNKHMIRKKMDDFSDEMQKARIKLASTDINKINQTCAYIMDVAEKTGVVMKGPIPLPTKKLRLTTRKGPCGNGTATWDRFEMRVHKRLIDLGIDERALRLVMKVPIPEGLNIEIEMIDMGKNLVQQARGKGGPRYIAPSFRYLGQAKLNSALILDIKNSQGHSTPLLEVKYNDNGLMIAPEGVFVGQELKVGEEAGLGNSLMLKDIPEGTLIFNIEGVPGDGGRFCRTTGSFAKLIARTEKSIQVMLPSKKIKEFNNCRATIGVPAGAGRKEKPFLKAGKMHFHMKARNKKYPVMSGSAQNAVDHPFGNKRSSRKSKARPAPQNAPPGRKVGYIRPKRTGQSKMQYWPRVRAKSTVARVRSWHVLGFIGYKAGMTHIMGIDTRKTSQSKGEEIVIPTTVIECPPMKIAGFRVYKKQQPFKDFLFIVPKKVDELTDLRILVYTQPSMTGIKKKPELMEIGLSGNDKINFVKENHDKELLASSLFKEGEFVDIHAITKGKGFQGPVKRFGVAFKPHKTEKGVRRVGTLGAWSGGHTLYRVPHAGQMGYHMRTEHNKQIIKISNEEVNPKGAFPRYGNVKSNFILVKGSISGARKRAIIFTKSLRS-SLPTITYISKALKANITKALPVGTYVEACDNSGAKQLKIFSGHKTRKGQKPAAGISDLVMCAVKKGKPDMRKQVVYAIIVRQKKSYMRNNGMRIKFEDNAVVVLKDEKGNPKGTIFKGPIAKEVADRWPAIAKIASIIVM-----DIEKWHPKTDLGRKVKNREITDINAVLDSGKPILEPEITDMLLNLESDLLMIGQSKGKFGGGSRRVFRQTQKKTKEGNKPKFSTYSVIGNKDGFVGLGFGKAKETVPAREKALRKAKLNIMKISRGCGSWQCGCKTSHSIPFAVMGKCSSVTVELKPAPKGTGLKAEREVAKVLRLAGIQDIWSKTRGQTRNKLNVIEALRKALVKLNSTKIQAKKIFTYRGKTIDELKKYSLKELAELLPSRQRRSIARGFNDEKQKIMKKLQRDSIETHVRDMIVLPDFVGKTIKVHNGKEFTPVIIQEDMVGMFFGELAMTRKKVTHNSPGVGATKSSSNTGNKQILAFGKWDCSQIKVDDPGVAPYIITKPTIVTKTGARYAGQKFYKSKIFIVERLMNKLMVPGHRGKKHKITSRQATGKAQTANRIVLEAFNIIEQRLKKNPVEVFVKALENAAPREEVIAIEYGGARYPKALECAPQRRVDLALRQMTQSTFQKTFNAKKGASEALAAEIINAFQLSQSAAVSKKLELERQADAARMAKLRRGAAYSRPYTRRSKYRAKNFIKASPHSKVVRYEMGNVMKFEFTLILIAKRALQIRHNALESARMSGNKILEAKAGKTEYHMQLRKYPHHHLRENVLASGAGADRMSTGMAASFGKVVGLAAQVKENDIIFSVEVGIAKESLIRCKNKLPCRCQILKIEYKVEIPEKVTVDVKDGLFTVKGAKGEVKRKFIIRIEKKDNAIYFLALKPTKREKAAIYTTEAHLKNMFKGVLEGSIYKLKICSGHFPMKVSLKIEVKNFMGETVPRTLKIKPCVDVKIQEPEITVTSPDKELSGQTAAAIEQICRRANFDRRIFQDGIYITLKDGIEVKQSVDALINGGQASAAPPLGPALGPLGVNIGLVIAEINKKTASFKGMQVPVKVTVDTSTKEFLVSVGTPPASALLLKEAGIEKGSGKPHTDKVADILIEQIIKVAKMKEDNLLGKDLKAKVKEVIGTANSLGILVEGKPAKEVINLVDQGMFDTEIKSEKTELSAEELKRLQEEKKRLQEDVERRKAEEQKKATDIVESMKGKEKSAIKAKLHEAGISEELIKKNPMREIKVNKLTLNIGTGKDQVMLEKAEKLLKQITGIPPTQKRIAAWGLRPGLPIGCKLTLRNQKALEMIPRLLAASDNKLEDSNFDDGNVSFGIKEYIDIKDAKYDPAIGIIGLQACITLERPGFRIKKRKIMKKNVPMRHRISRAESIDFMKKNFNVKLIMAKKSSGLNSAKKLSKRRKLFRYNDKWFVKRVTNYKKRSDPLEGASQASGIVLEKTQIEAKQPNSAMRKCVRVQLIKNGKQVTAFAPGDGAIKLIDEHDEVMIECIGGKMGKTKGDLSGIRWQVIKVNGQSLNALLHGKIEKARKASHIPESKLKAVEQLSALIDSYPIVAILNLENLPAKQLQQMKGKLRKERMAKKPLITQALKKSAIANLTEYLSMPALLXT----------------------------------------------------------------------------------------------------------------------------------------------------------------------------------------------------------------------------------------------------------------------------------------------------------------------------------------------
>GCA_002788615.1_Candidatus_Pacearchaeota_CG_4_9_14_0_2_um_filter_39_13
EGKDLLVPIEDYLKASTHLGTRVITPDMRSYVYRRRADGLAVFNTALQDEKIKEAAEYLSKYAPEQIVIACKREAGWKAIERFGELLGIKVFTKKYPAGTLTNTNLADFFEKDLIVICDPWIDKNILNDANKVKVPVFGICDTNNFTKGIDFVLPANNKSYKSLGMIFYLLAKLYADKRGIKMESVEEFVEGMARVRIKLNSVDIKALNEIVGMIKEISDRTGVLMRGPIPLPTKKMKVTTRKSPCGDGTATFDRFEMRVHKRIIDLPAEDRVLHPIMHLKIPRSVQIKIEMKEMGKRIIQQARGKGSFTYRVRKKAFMFRVGYGEAKIEKIFHSAAHSAPLSKARIGTEFYGLAFNGALEGQNFVIG-EIKEGNVVTLQNAPVGTRIFNIERNPGDGGKMIRAAGSSAVVNKKYDNKVGVMMPNKKEVILDKCRVSIGVIAGDGVKQKPFIKAGRKFFKMKARGKLYPRVSALSTNAIDHPFGSGRGKRV-KSKIAKRNAPPGRKVGHIRPRRTGRRRLQFWPRKRASRFIPSVNWKGVLGCIGYKVGMTSVVIKDNTPHSLTKGKRIVIPATILEVPNMQIFSVRFYKNGKVIKDIVLKVGKNVKDWDDIRVIAYSVMKD-MFKKGPDFMEIGIKSDKKLEFVKSLIGKEISAKDLLK-WDLVDARGLTKGKGFQGAVKRFGVKLRHHKSEKGIRKVGSIGPWHPARVTFRVPMPGQLGMFTRVHYNLKVLEVADKDINRKEGFKNYGNLKGNYLILAGSVQGPAKRQILITPPIRPNRDYELLEVKAAITANPTRALNIGSLVVAADNSGARIVRIVSRGKTKKRTQQYAKIGDLVKVSVRKGNPKMKGEVFEAVIIRVKKAYKRRTGERIMFEDNAVALLKDNKGNPKGTQVKGPVAREILERWGGVAKIAQFVLMAKKENKLASWAPKTQTGKDVKSGKEKDIDNILDSRKKILESEIVDSLLHIESDLLLIGQAKGKFGGGKRRAWRQTQRKTKEENVLTFSAMAVVGDKAGHVGVGYGRAKETLPAREKAIRQAKLNLIKVGRGCSHFDCSCDEKHTIPYVVEGKAGSVRVKLMPAPQGTGLVVGNEAKKILALAGVKDAYGVSNGHVRTTFNLAKAVIDALRKTTKLER-EGKEKIYRGKSIDDLKKLDIRESAKILPSRSRRSVLRNFDVIEKFISSCEKGKRIKTHLRDIVIVPGLVGFTIAVHNGKEFQEVQVTTEMIGHRLGEFAQTRTKVTHSSAGIGATKGSKAKKK-TFKAFNLYDMEEIEVKDIALKPYINLQGKLLVKSHGR-NTKRFGNANVHILERLTNRICVPGHVGKKHKIITKWATGKYTTNMKTVLEALEAIKKKKNENPVQVLVRAIENCSPRDEITTIEYGGARYPQAVDSSPIRRVNLSLRWIVQGSYQKAFGKKKKMAETLANEIILASEGNESYAMQKKNESEKQADAARMASLRKASSYSRPYTRKAKVQKKSYIKVIPHNKIVKYNMGNLQKYKYELRLLSAERSQIRDNALESCRQLVNKTLDKKLP-GRYYFEVRIFPHHLLRNNKTAAGAGADRLSTGMSHSFGVVEGRAAMVPPGKDVFLVSLKAAREALNMVKAKLPCRTKLNRHETFVKIPEGVDCTYSDNLIECKKGEKHFSEKVNTKIEVRDGKIIIICEKANRKDIKFIFSLVAHIKNAFKGMHEDFVYKLEVCNVHFPMTVKIDVVINNFLGEKRERTAEIIQGAKVEISGKDILVSSGDIEKAGQTAANIEKATMVRAKDRRIFQDGIFITEKPKGAIKMKIKLIVDGGSMKPGPAVAQQLGPMGINMGKVIQEVNEATAGFKGMKVPVELDVNKTTKEFTVSVSSPPVSELIKKELNLEKGSGEAGNVKVGNISVEQLIGIAKTKMLGMLARDLKAALKLVIGSCKSLGILVDSKDPVEIIAEVNEGKYDSEIKQEKTELSDEKRRTLENKFAEVKAKQDKDKKALEEAKAKEEAEAEAAAAATT---AAPGAKPAAAAVVNPMRRIKITKVLISAGAVGP--ELEKSAKLLEIITGMKAPRKRIPAFGVKPNMPLGTRVTIRGGKINEKLKQLLGGIGNTIYEEQVQENHFSFGIKEYIEVPGLEYKREIGIRGFNVTIVFERPGVRVKNKKIKGGKIPGKQHVTREEIINFMEENFKTKFIM-----GLMNAKKLKTRRKKFRWSDAAYKKK--DIGTKFDPLKGSSQAKGIVISKFQKEAKQPNSAMRKCCKVQLVKNGAQIGAFIPGNLAQKFVDEHDEVIIERIGGKQGRTKGDIPGIRFQVIKVNDQPLRRLVEGKIEKGRRIKPIPEGKKRSVEDLVSRMKDSKTILIASIKGLPGGQFGALKKKFRGKKVAKKNLIYRAIDETGLQELKKQVNDFVLFFSDLDAFTLSGMLSDNQTPAKAKTGDKAPYDIEIEPGPTDLLPGPAISELSGVGLKVAVKEGKLEIIKGAVVAKEGQEITDKVASVLAKLGIEPMKVGFTPVAAYDAKDDKVYVGIRIDKVGTLEELRTLVKKALGFAINMEYPSDKTISYFITKAGREEIALEKVGSPEEKK------------MA-----------------ESKLSWMKMKAEDVEKLVVDLAKHGTPSEKIGLILRDQHGIPKVQLVTKKKISQILDENNL--DTDSEKVNITKRIDGLRKHVEKNKQDYTAKQKLTKRLARLRKMSN------------------------
>MP5_1_678
SEEVSLLPTDVYLKAGIHIGTKNKTKYMSRFIYKTRNDGLSVLNLQEIDTRIALVAKFLANYSPEEIIIVSRREGSFKALKKMKEILGVQTFIGRYPPGTFTNPQLDTFVEGKVILISDPKTDYSALNDSFKAGMVSIGLCDTNNETNSLDLVIPCNNKGKKSLGLMYYLLTREYMIARKLIKNPIEDFVEEMQKARIKLASTEIDKINEVCSYISDIVEKTGVDMKGPIPLPTKKLKVTTRKSPCGDGKASWERYEMRIHKRLIDLGVDERALRLVMRVPIPEGLNIEIELLEMGKRLIQQRRGKGS-IYKALKHNSKGSAKHEAGVVADIVTNKLHSAPLLVVKYSDGRLMIAPEGVRIGDLVESN-EIKPGNTLSLNDIPEGTLIYNIENSFGDGGKFVRASGNFAKVLQKTTSGITVVLPSKATKVFKNCRATVGVVAGGGRTEKPLMKAGNKYKLMKAKHKLYPRVCGISMNSVDHPFGGKCNHIKGRPTQCSRHAPKGRKVGKIAPKRTGMKRLQFWPRKRSKSLLARVRNWKLSGFMGYKVGMTHMTGVEEVGKKVI---NYSFPVTIIECPPLKILSARFYNKNLLVSEVLSKIPKTSKDFTEIRLVMYSQPGKTSIKKKPELFEVALGGDDQLAWVKENLDKEFSINDIFAGSKMVDVHAVTKGKGYQGVVKRFGVRLKAKKSEKGQRAVGARGGWTSAHMMWRVPQPGKMGFHTRTEYNKVVMSISDKSINPVNGYRGYGMVKNSYMLLRGSVPGAVKRPVKLSFPVRPNPKIKIEKVVLALKTKITKGLNVGAVVDVCDNSGAKKAKIFGKSKTVKGRLPAAGVSDMVIVAVKKGKPEVRKQVFNGVVVRQKKEFRRSDGTRIKFEDNAVVILKDDKGTPKGTMFKGPIAKEVCERWPAISKLARIVVMVVKNKIFESWVPKTILGKQVKNKEVVDIDEILDKGTKIFEPEIVDALVNLESELLLLGQAKGKFGGGQRRAFKQTQKKTREGNKIKFTTAAVVGNGDGYVGIGFGSSQETMPAREKSVKSAKLNLIKIVRGSGSWESDTSEPHSIPFAVEGKCGSVVVKLIPAPKGTGLKAQGEVAKILKMAGIKDVWSKARGKTTSRMNVIKATFEALKKTMTTHTLAKKIFKYRGKTLEELKELSLNEFVDLIPARERRSIKRGLTESQKILMEQIDKNNLKTHVRELVILPKMVGLTINIYTGKTFFQLVITDEMIGHRLGEFAVTRKSTGHSSPGVGATKSSASSSVRDVKFFNRWDSEGVKVEDPGLIEYINLEPRLVPNTYGRNAKYRFWKSKYSIVERLVNKIMIPGHKSKKHKISSGHMSGKNIQAMKIVENALGIVEEKTKSNPISVLVKAVENGAPREEIVAIEYGGARYPKAVECSPQRRIDISLRYMTQGAYTKAFNGKKRIEETLASEIIAAAQSKESNSVAKKNETERQADAARMAKIRRFSAYRPAYTRTSRYRAKSFIRMNKNPRIIKWHMGDIKDFEYKYTVVSKGDLQIRDLAIESGRMVCNRVLEKDLGKDNYYFHLRLYPHHILRENALAAGAGADRLSTGMSHCFGKTVGVAARIKKGQAIAEVRVELGKKAASLIKTKLPGTYTIVRLVQEIEIPSGVTVDLKDRILTVTGPKGSVSKKVMIVIEVKDGKVIVSPNNLSRTEKCLINTNKAHIKNMIKGTQEPYTYKLKICSSHFPMSVKLNLVVSNFIGEKVNRVLRLKDGADVKLEGDVIVVTSCNKELAGQVAGSIERLTKRAGFDKRIFMDGIYIIEKAGVALKEKIEQLVEGGKASAAPPLGPALGPMGVNIAEVVAAINQKTASFKGMQVPITIEIDRDTKKFEISVGTPPASALIKKEAGIPKGSGSPAVEKVADLKIEQIIKISKMKEDDLLGKTSKDRVKEIIGTCVSMGVMVEGVEAKEAIKRVNAGEFDEKIASGKTELTEEELKALEAEKAALKAKIEKRRKEYEILAKEIGNKFEKKSASVAKKAFVEAGIPEEIYKNSSMRNIGIEKVTLNIGAGKNQERLDKAFELLKMISEKTPTQKRINAWGLRPGLPIGVKVTLRREEAAEVLRRLIEAKDFELSDKCFDQGNIAFGLTEYVDIPGMKYIPEIGVMGLQVCVTLARPGFRIKYRKVQRKKIPQNHKVSKEEAINYITENFKVKVRMGKKTNGINAAKKLLKRRIQSSWLSRRYKNKILGLKVKADPLEGASQAKGIVLEKVQIEAKQPNSAMRKCARIQLVKNGKQITAFCPGDGASKLIDEHDEVVVECIGGKMGKTKGDLSGIRWQVIKVNDQSLNALLRGKIEKARRMVSGKNAKLEEVKKLKELMSASPIIGIVNMQNLPMAQLQRMRKKLKDDYMSKKRLIKLALEDLKLDKLEGFLKMPALMLTKENPFRLYALLQKNKSKAAAKAGQIAPSDIKVSAGPTPFAPGPIISELGSFGLKTKVNAGKIEIIADKVVVKEGEAISGELASLLMRLGIEPMEIGLDLIGVYEDGSVFGKDVLAIDESEYFNNFVQAETWAFNLAVEAGILNSKTTELLVQKAYRNTRAVSIEDNADEILGKAERQMKSVESMARMHSRDKGKSRSYKPIVKTVPEWVEFKPKEVEMLIVKLAKQGKDPSQIGAFLRDHHGIPDVKTMLKKSITQVLAEKDLLSDIPEDLMNLLKKEVMVRKHLERNHKDEGAKRGLILTQSKTKRLVKYYRSSGRLPQDWKYDPKQIALLIE
>J152
------------------------------------------------------------------------------------------------------------------------------------------------------------------------------------------------MQKARIKLASIDIDKLNTTCNYIKDIAEKTGVEIRGPIPLPTKRLRLTTRKSPVGRGTETWERYEMRVHKRLIDLGLDERALRLVMRIPVPEGLNIEIEMID--------------------------------------------------------------------------------------------------------------------------------------------------------------------------------------------------------------------------------------------------------------------------------------------------------------------------------------------------------------------------------------------------------------------------------------------------------------------------------------------------------------------------------------------------------------------------------------------------------------------------------------------------------------------------------------------------------------------------------------------------------------------------------------------------------------------------------------------------------------------------------------------------------------------------------------------------------------------------------------------------------MVLAFNRWDCEGIVVEDPGLKRYVSLDARFVPRTGARYAGRRFHKSRTFIIERLMNKLMVTGHKAKKHYRSSGHNTGKGALVYDIVFEALKIIEEKTKENPISVFVKALENAAPREEIVAIEYGGARYPKAVECAPQRRIDVALRYFTQGAYQNSFNKKRKIEQALADEILAAYKLDKSLAISKKLELERQADASRMARLRKFCAYRRPYTRFSKFKKYSFIRARPGNRITRYTSGA-QDYPFNVHLVAKSCVQIRSQALESARLAANRAMEKVLGKQGFFLQIRLYPHHVLRENPLASGAGADRLSTGMKHSFGKPIGVAAQVRDGQEMITIRTRLAKNALRAAAHKLPLKCSVV---------------------------------------------------------------------------------------------------------------------------------------------------------------------------KQTVEALVEGGKASAAPPLGPALGPLGVNIGQVVAEINKKTADFKGVQVPVKVIVD-EDKSFEIEVGTPPASALIKQEAHIQKGSGRPADDYVADIRIEQLIKISKMKGDALSGATPKARVKEIAGTCVSMGVMIEGKPAKESIKDIEEGKYDEPIREGRTELSAEALKELEEKKKKLAQEIEKRQAEYRALATQIIESNKSSSRASIKAKLVDAKIPAKMIEE------------------------------------------------------------------------------------------------------------------------------------------------------------------MGNKSNGLNTAKALKKRRHHGKWCDADYVRKELDLYRKADPLEGASQGRGIVLEKIQLEAKQPNSAMRKCCRVQLVKNGKQVSAFLPREGAMKLVDEHDEVLIERIGGGQGKSKGDIPGVRWQVIKVNKQSLNALLRGKIEKARKTHKAAKWKKDIVANIERLGKEYPIIGLLNMENLPASSLLRMKKQLRGKVMTRKTLIKRGLEKLKGEELIAKIKMPALMFTKDNPFALYKTIKKSKSKAPAKPGQQAPFDIIIPAGPTPFGPGPIISEFAQLGIKAAIEGGKVVIKKEAVAVKEGETISGQLASMLQKLGIEPMEIGLDLVCAYEKGIIYDRKVLDINEEEFLANLAKAASGARNLAVEISYATKDTIETLLGKASRQARALGIEDLIQDVLAKAQREAQALAN---MYSRAKGKSKSHPPLKPEKPTWIRVESKEVELLVGKLAKEGKSASEIGLILRDSYGIPSVKLLTGKKVQQILEEKKLSSELPEDLYALMRRATILRKHLKSNHKDTGALRGLQLTESKINRLVKYYKEKSKLPEDWKYDPANVKIYV-
>CG10_big_fil_rev_8_21_14_0_10_45_16
EQETLLIDSNEYLKSGIHIGTKFKTKYMKDFIYKTRPDGLSVLNLKKIDERLRLAINFLCQYEAKDILIVGRRENGWKALKQLHKLTGINVITGRYPPGILTNPNLETFTEPKLVMVCDPWPDRNIVDDANKVGVPVIALCDTNNQSNKLDLVVPCNNKGKKSVGLVFYLVAKEFLQKKGL--ATMEDFIEEAQRARIKLASTDIDKINKICGDIKEIAGKTGVDLRGPIPLPTKKLKVTTRKSPDGEGKASWERYEMRIHKRLIDIGAEERTLRLVMRVPIPEGLNIEIEMVDMGKRLISQRRGRGSKTYTSPSHRFKGEVKHSVGTVIDLVHCAGHTSPLMQVAYATGVLALAPLGIKVGDTITNGVEPQTGCIMPLREIPEGTLIHNIELRPGDGGKLVRASGTFARVVAKADGSVRVVLPSRKEKIFLACRASIGVLSGSGRTEKPFLKAGTRYHRMRARNKLYPKVCGVSMNAVDHPFGGKSSAVKGRPTQSPRNAPPGRKVGKIAPRRTGRKKMQFWPRKRSRHSIARIRSWKILGFIGYKAGMTHLMAVDNRPKSITKGERISIPSTIIECPPMTVAGVVFYQKHRKSTSILAPLPKKAKEFEDLRLLVFSNPKSANTSKVPKVLEMALGGDDKLAYAKEILGKEIKVEDVFEKGNPTDIHGITKGKGFQGTVKRYGVPIRQHKAEKTKRGIGNLGSWTP-RVDYRVAQGGKMGFHSRTEYNKQILKVGQEDVNPQSGIPHYGLVNNSYLLIRGSVVGPVKRPIVLTQATRIKEAPEIKLISKAVKGRIVKSLPSQAFVPTCDNSGAKILKIISGHKTVRGRMPAAGVGDMVMASVKKGKLEMRKTVVPAIIVRQKKEYRRPDGMRISFEDNAAVVLKDEKGNPKGTIFKGAIAKEVAERWPAVAKVARIIVMERKDNPLEKWNPITEVGKMVKEGKITDIDQIFDNGYTILESEIVDTLLGMEEDLLLIGQAKGKFGGGQRRIFRQTQKKTREGNKIAFTTCAVVGNKNGYVGVATGKSKETVPARDKAKRKARLHLIRIRRGCGSWETDAREANSIPFAVEGKCGSAIIRLMPAPRGTGLCVEKECAKILALAGVKDIWSKTSGQTKTKLNLITACMDALKKLSEIKIQA-KELMWKGKSEADVKQIDMKEFMKLIPSRSRRSLQRGLTDQQKALMQYLEANNMKTHARNMVITPLMLGKTIRVYNGKDFVPVTCTLEMLGHCLGEFSHTRKAVTHSSAGIGATRSSKSVSARDIKFFNRWSGEGVVVSDVGLQRYLTIDPKLMPKTGARYAGNRFHKSHTFIVERLASKLMSSGHKSKKHFMSSGHNTGKKNKVLKIVENALAKAEQVLKKNPLLILVKAVENAAPREEVIAIEYGGARYPKSVDVAPQRRIDLALRYMTQGAYLRSFNKKVAIEDALADEIINAFKASKSNAIAKKRDLERQAASSKMARIRKNSAYQRPYTRISKYTKKNYVRGGPNMKVIKFDMGTPQQFDTTLQLTSGRAMNIRHNSIEAARMTSNRLLEKSIGKE-YHLRIKIYPFHVLRENPLASGAGADRMSTGMKKSYGKSIGCAARVRDGQALMELKVKVAREALARAAKKFPCTCKVQDIVREMELPQGVTAVLQENLLTVKGPKGEVSRDFKVKTKVETGKVVLEVKKGTKREKTIIGSFESHINNMIKGVQEPFVYKLKICSGHFPMNVAVAFVVKNFLGEAVPRRVGMVAGAKVEINGVDVTVTSVDKEKAGLMAARIENLCRITNRDRRIFQDGIYITDKAGKSIKQIVETLIEGGKATAAPPLGPALGPTGVNIGQVVAEINKKTADLKGMQVPVKVIVDTVSKEFQIEIGTPPAAALIKKEAGIEKGASNPLTDRVADMRMEQIIKIAKAKESALLGKELKNKVREIIGTCQSMGVMVEGMSAQDALKAVAAGQFDEKIKSGKTELSAEEQKALAEEKVKLQEELQKKRAQFESQAKGILAQFD-KDPKKAKKAMVEAGIPQMIIDENPMRKVSVSKITLNIGAGKNEDMLKKGLKLLKKLSPLEPTQKRIPGWGLRPGLAIGCKVTVR-KSPEALLKRLLVAKENTLSINNFDGGNFSFGIPEYIDIEGLEYDPDLKIFGLEVAVTLERPGYRVKKRRVHPAVVGKTHQITKEEAIGFVKN-LGVTVEMGKKPTGLGAAKKLMKRRSTFKL------QSRSKLKKKVDPLAGSSQAKGIVLEKVQIEAKQPNSAMRKCARVQLVKNGKQITAFMPGDGAQKLINEHDEVIVECIGGKMGRAKGDIPGVRWQVIKVNDQSLVALLGGKLEKARR--MVSDTKKKQVQELVKEIQNNPIVGLLNMQNLPAQQLQKMRDTLRKKTMARKKLLTLALNESKIDQLVAKIKMPALLFSDANPFTLYSTIQKNKSEAPAKAGQTAPRDIVVKGGPTNFAPGPIISELAAVGIKTKVDAGKLAIINDVTVAKEGAVISGKLAETLKRLDIKPMEIGLDLVAVWEDGLVFDAKQLRVDEAEYTQNFIQAATWAFNLAVEAGYPTKETTEVLVQKAFREAKAVAIEETRDEILARSEQQALSVKKMARMHSRARGKSGSKKPAAK-VPAWAPYKGAEVEKLVVKYAKAGKTTSEIGMILRDRYGIHDVKTVTEKRITDIVKENKLQTELPEDILALIRKLIAVRQHLEKNKQDTSAGRGQILTSSKIRRLVKYYKKTKKLPEDWQLDMSKLKMYVE
>CSBr16_28
ATQTKLVPADMYLKTGIHVGTKFKTKHMSKFIYKTRPDGLSVLDVEQIDERIRLAISLLQQYEPEDILVVCRRENGWKPVKLLESLTGMKVFAGRYPPGILTNSNLEDFIEAKVMIVVDAWADRNAVLDAIKKGITIIALCDTNNQCNNVDLVVPCNNKGRKSLGLFFYLVAREYMLSKGLIQKKTNDFLEDMPKARIKLVSTDIDKINTVCDFIRGIAEKTGVDVRGPIPLPTKKLRVTTRKSPCGDGKATWERYEMRIHKRLIDMGIDERALRMVMRVEIPKGLNIEIEMVDMGKRIIAQRRGAGTSRYRAHSFKFKGKASHKQGIITDLVSCAAHTAPLAQIQFDDGSYMLACEGMIVGEQVQIGSAAQEGNVLPLQEIPEGTLVYNVEAQPGDGGKFVRASGVFARVVSKTNTGVVLRLPSKTTKTFHQCRAAIGVLAGGGRVDKPLLKAGVAHFKHKARNHLYPKVSASAMNAVDHPYGNKRTSRKSKAMPVSRHAPPGRKVGMIAARRTGRKKMQFWPRVRAQSETPRIRSWGVLGFAGYKAGMTRIQYVDPVKTSLTKGQVVSEAVTIIECPPLSVIAFRCYTKTVVSHQINASQSVKESAVHSVRVVVATQPKLTGFKKTADIFELALGGSSQLAFAKEKLGQIITVADVFKPGELVDAHAVTKGKGYQGSVKRFGVSLRQHKSEKAKRGPGSLGPWKGGHVMYRVAMAGKMGYHLRTDYNKRVELISDSKVNPVSGISQYGLVKGSYILVRGSVSGPKKRLVTLTKAIRPNGELTLDYISIGIKASVTRALPIGAQMQTCDNSGAKVVEIIGGAKTRKGRLAAAGVGDMVMVSVVSGRPDMRNKVVPAVVVRQKKEYKRPDGMRVKFEDNSVVVLKDEKGNPKGTIFKGPIAKEAVERWGAVGKVANIVL---------------------------------------------------------------------------------------------------------------------------------------------------------------------------------------------------------------------------AKKIFRFRGMTLEELQKLSLNDLLPFLTADVRRKVKRGFTEQEQKFMAKLEKSGVKTHCRDMVILPSMVSKTVKLARGNSFDDIVIQPEMIGHRLGEFVFTRKRVTHGSAGVGASRSSANQSKKEIKFFNRWDNQGVVITDPGLVNYIETQPVIIPKTGGRNAKFRFHKSKMTIVERFMNRIMIPGHKNKKHFQSSGSKTGKSQTILHIMENMLDIIEQKTKENPIAVLVQAIVNAAPREEIIAIEYGGARYPKAVECAPQRRIDLVIRYMTQGASQKAFNTKKSIEQALADEVLHAYNLSSSAAIAKKNEFERQADSSR----------------------------------------------------------------------------------------------------------------------------------------------------------------LYEEKIPILEGVTVTCDKGVVTAKGPFGETSKKLLIHITTDGSFVVLTAKKATRKEKMFINTFRAHINNVMKGAKEGFEYELRICSGHFPMSASVKFELKNFLGENTPRKLELKAGAKVSIEGEIIKVQASNKELAGQVAADLEQLTRITDFDRRIFQDGIFIIKKAGKSM--------------------------------------------------------------------------------------------------------------------------------------------------------------------------------------------------------------------------------HIMQELQIEKVTLNCGCGVDHALLDKSVKLLESITNKTASKVRLASWGLRKGLPIGAKVTIRGQDAHALVKRLVEAKEFQLKPTSFDSGNVSFGISECIDIPGVEYTPDIGIIGLQVTITFTKPGTRVKNRKYRPSHIPARHLVQRDEAIEYMAKNFGVSLIMTKKSKGINSATKLEKRRNQSNWLSKKFVKRTLGLRDKSDPLGGSSQAKGIVLEKLQIEAKQPNSAMRKAVRVQLTKNGKKVTAFLPGDGATKLVDEHDEVMIECIGGKMGRAKGDLPSIRWNVLKVNDQSLDALRRGKIEKARKTARIQPAKKSAIADVKSLLSQHSIVGVVNMEGLPTATVQKMRSMLRAKKMAKKRLLKIAFEESEISQLSEYLKMPAVICTNDNPFKLYKMLQANKSSAPAKGGQEAPANIVVPEGPTEFAPGPIIGELGKFGIKAGIDGGKVAIKADATVAKEGDIISADLAAILTRLGIEPMEIGLDLRAAFEGGTIFTKDILAVDEQEYIDNITQAHRWAFNLAIESAICTPETTDLLIGKAFSEAKSLALEDVIDELVTKAEQHALSLKQ----------------------------------------------------------------MLTKRQKTKAIKEHDTDTGSPESQVALLKKIDELAKHLKKNPKDNHSRKGLLGMVADRQAQLRYLAKKSE----------RYKALIK
>GCA_002497285.1_Candidatus_Pacearchaeota_UBA92
EEKKTIVPIEDYLKASLHLGTRVITPDMKQYVYRRRADGLAVFNTSLQDDKIREAVEFLAKYAPEQIVLACKREAGWKAVEKFGETLGIKVFTKKYPAGTLTNTNLEDFFERDLAMICDPWLDKNLLVDSNKIKIPVFGICDTNNFTKGINFVLPVNNKSYKSLGMVFYLLTKLYAEKRGIKIKKIKDFIEDMARVRIKLNSIDIKALNEIIGMIKEIADKSGVLMRGPIPLPTKKMKVTTRKSPCGDGTATFDRFEMRVHKRIIDLPAEDRVLHPIMHLKIPRSVQIKIEMKEMGKRIIQQARGKGSFTYRVRKRAFVFKVKYGDAMIEKIFHSAAHSAPLLKLKIGNEFYNVAFDGAIEKEKIEIG-KVENGNIMALKDVPVGTNIFNIERNPGDGGKMIRAAGSHAEIHKKYDNKVGIIMPNRKEIRLDDCRVSIGIISGEGRKQKPFFKAGKMFHKMKARGKLYPRTSAIKVNAVDHPFGSGRGKRA-KPKIAKRNAPPGAKVGHVRPRRTGRRKLQFWPRKRAEKFIPSVNWKGMLGFISYKAGMGTAIVKDNTEKSMTKGKKIAMPVTILEVPNMKILSVRFYKNGKVMKDVVVKVSKEIQGWDDIRVIVYPVMKK-MFKKTPDFAEVAISGEDKLGIVKALIGREIALSEVIK-WPLVDVRGLTKGKGVQGPIRRFGIKKKFHKSEKGRRNPGSISPWNPPRVTFRAPLFGQLGMFTRVHYNLKVVGSGNKDVNRKQGFKRYGKINNNYLVLAGSVQGPVKRQILITPALRANREYEFLEVKFAVAAKLTRGLNIGSLVLASDNSGARIVRIVSKGKTNRKRQQYVKIADLVKVSVRKGNPTMKGEVFDAVVIRIKKPYMRNTGERVMFEDNAVALLKDGKGNPKGTQIKGPVAREVFERWSVLAKIAQFVSMANKETKLHSWVPKTQIGKDVKSGKEKNIDNILDNGKKILESEIVDLLLNLEKDLLSIGQAKGKFGGGKRRAWRQTQRKTKEGNVLTFSAMAVVGDKNGHVGVGYGKSKETLPSKEKAVRNAKLGIIKVGRSCAHFDCSCDEKHTVPYIVEGKSGSVRVKLMPAPQGTGLVIGDESKKILRLAGIKDVYGVTKGHVRTTFNLARAVLNALKKTRDMEN-EGKEKFYRGLGIDELKKLDVRESAKFMPSRSRRTIMRNFDVIERFVSRCEKGKRIRTHLRDIIIVPSLVGFTIGIHNGKSFQDVPITIEMLGHRLGEFAATRTKVTHSSAGIGATKGSRAKKK-KFKAFGLYDLESVEVKDVTLKPYINIDARLLVKSHGR-NIGKFGSAKTHILERLANRIAVPGHVGKKHKIITNWASGKYSPNMRLVLEALDIIEKKKKENPIQVLVRAIENCSPRDETTTIEYGGARYPQAVDSSPLRRVNISLRWIVQGSYQKAFGKKKKMAEALANEIMLASEGNESYAMSKKNESEKQADAARMASLRKASAYSRPYTRKSKSKGKSYIKVVPHNHIVKYNMGELRKFKNHLRLISTEKIQVRDNSLESCRQLINKALDKALL-GKYYFEVRVYPHHILRNNKTAAGAGADRLSSGMKHSFGVTEGRAALVGPGKDIFFVSVRVAREIMQRVKAKLPCRSKIVILSEQIKIPEGIECKASGNKIEFKKGDKNSFVEIKGEILVQDGNLILGHKRANKKELKIIKSDIAHIKNVFKGLNDDFVYKLEICNVHFPMNVKVEVLISNFLGEKITRVSKISPGVKVEVKNKEIIVSGSDIGKTGQTAANLEKASKVRVRDRRIFQDGIFITEKPRRSMNMKIKLIVDGGAMKPGPSVSQQLGPMGINLGKVIQEINEATSGFKGMKVPVELDVDKKTKNFTVKVSSPPVSELIKKELGLESGSGLAGKTYVGNISVEQLIGIAKTKLPGMLAKDLKAALKLTVGSCVSLGILIDSKNPKEIMRIIESGVYDKEIKEEKTIPDPEKKKDIETQFEIVKAKQEKDQKALEEAKAKEEAEATATVTAAA--------TPGATTTANVMRNARMTKMVISAGAVGP--ELDKAVKLLGIITGTKAPKRRIPAFNVKPDMPLGTRITLRGNKAKETLMRLLAGVGNRLRRSQVVENHFSFGIKEYIDVPSLEYNRDIGIRGFNVTVVFERAGVRVIKKKIKRGKLPRRHHVSPEEIIKFMEENFKTKFVM-----GLMNAQKLKKNRRKFKWSQKKYQKR--KIGTKFDPLKGASQGKGIVISKFQKEAKQPNSAMRKCCKVQLIKNGIQVGAFIPGNLAQKFVDEHDEVIIERIGGKQGRTKGDIPGIRFQVIQVNDQPLRRLWKGTIEKGRRDKNVPEGKVTLVKELAEKFKNSKTVLIASMKGLPGSQFNEIKKKFRGKVFAKKSIIFRAIDKSELQEFKKQISDFVLFFSKFDAFELSGMLSDNVSPSKAKAGDIAPEDIEIEPGLTELIPGPAISELSGVGLKVAVKDGKLEIIKGATVAKEGQPISDKVAGVLGKLGIEPMKVGFIPVAAYDSEEDKVYVGIKIDKIGVFEELKNLVRKALGFAIKVEYPTDKTISYFISKAAREEKALGNLESKEEVEEK-----------------------------------------------------------------------------------------------------------------------------------------------------------------
>ARS1441
------------------------------------------------------------------------------------------------------------------------------------------------------------------------------------------------------------------------------------------------------------------------------------------------------MGKNLIQQKRGKGSPTYKVNSFQYLGKASQAKGKVIDIQNSTGHSAPLLLVKYENRKLVIGVEGIRVGDILEKGEKLKTGNSIVLKEIPVGTPICNIEGIPGDGGKFARTSGSVARIVGKTKNGILVKFPSNKQKELNKCYASIGIVAGGGRTEKPFLKAGNKMKSMKAKGKYWPIVSGASMNAVDHPLGGARSSRKGRPTIAPKNAPPGRKIGMIRPRQTGRNRMQFWPRKKAKKMTARVRSWKLSGFVAYKVGMTHVARLNDDKNSHLKGEELSVPVTIVECPPMRLFSARFYKKIQINKEVFFKFSKSKSEFDKITVLVCTQPQKAGFKKKPEIVELALGGSEKLDFIKQNHDKEINLRSVFDENQMVDIHAVTKGKGFQGAVKRFGISLRSHKSEKGIRTPGSLGPWVRQHISWRVAHAGQTGFHQRTEYNKQILLISDDLLSFGKGFHKYGSLKSTFMILHGSVLGPKKRTLILTKAFREK-------ITIPLNARVTKGLNVGAIVDACDNSGAKKLKLISASKTVKGRLPAAGVGDLVQAAVKKGKPEMRKQVVLAVIVRQKKEYRRPDGTRIKFQDNAAVVLKDDKGNPKGTIFKGPIAKEACARWAGIAKVASIIVM-----EEENWVSKTNLGRQVQSKEITDIDEILGKGIPILESQIADELLHLEVELLLIGQAKGKFGGGQRRVFRQTQKKTREGNKPRFTTFAIAGDKNGHIGMGYGKAKETMPAREKAVRNAKMNIFSIRRGSGSWESQAKEPHSIPFAVEGKCSSVKIKLMPAPKGTGLCIEKECAKILEMSGIKDIWSKTLGQTKNKLNLFKALEQALRSLSKTRIQMVKEFLYKGKNLEELKNMSLKELSEIVPSKQRRKIKRGFSDEEKKLVEKIKKDRVKTHLRTMLILPEMVGRTILIHNGKEFKQIIIQPEMIGHYFGEFSLTRKRSEHSAPGVGATRSSSALSVRMIEAFNKWDCSNIKIEDPGLSRYINVNPVMVPKTGARYAGNRFHKSKSFIVERLINKMMVPGHKGKKHKISSGSCTGKGTTNYNLVEKAFDIIETKLKKNPIEVFVKALENSAPREELVTIEYGGARYPKAVECAPQRRIDIALRMMTQGAFHKSFNSKKSAENCLADEIMAAYNLSNSAAIKKKLELERQADASKMAKLRKAVAYRRPYTRKSKYRSKQYVRAVPHNKIVKFDMGNLKKFDYKVSIKAGANLQIRHNALESARLTSNRMLEANCGKNSYHLKLNIYPHHILRENPLASGAGADRMSTGMKKSFGKAIGLAAQVSKGQIIFEASVDIAKKAITRIKHKLPCSCSVE-MKEELFIPENCNVSLENELVVVSGSKGEVKKRLFVKMFVDKEKIILESKKDNKQAKKLIKTFRAHIKNLFKGANEGHVYKLKICSGHFPMTVVVKFEIKNFLGEKVPRTVGILKDTSVKIEGIEIIVESINKEQAGQMAALLEQLTKRPGFDKRIFQDGIYLIEKDGKQITQSIESLIEGGKATAAPPLGPALGPLGVNIGEVVSEINKKTESFKGMQVPVTVEVNSETKEFSITVGTPPASALILKEAGIKKGSGRPQEEFVADLVIPQIIKIAKMKEDNLLGKDMKSKVKEIIGTCNSMGVKVEGAKASETMNLVAEGKFEKEISSGKTELSEEEKKALEEERKQLQAEMAERHAKEEAEAKSIIDSMKGKPRNEIVAKLHEANIHDDTINKNKMKQIRIEKLTLNIGTGKDQDKLSKAIKLLEQLTSTKPTKKRIASWGLRPGLPIGCKTTLRKEDAKKLLSRLLKAKEGHLLSSCFDNGNISFGIHEYIDIPDSKYDPDIGVIGLQVSITLERPGFRIKRRKLMKRKIPIKHKISKNDALEYFKKEFQIITGMAKKSRGLNTAKKLKKRRKQSRYSDKWFVRKTFNLKKKSDPLVGSSQASGIVLEKVQLEAKQPNSAMRKCVRVQLLKNGRQVTAFCPGDGASKLIDEHDEVIIECIGGTMGRSKGDIPGVRWQVMKVNDQSLEALLGGKVEKARK------------------------------------------------------------------------------------------------------------------------------------------------------------------------------------------------------------------------------------------------------------------------------------------------------------------------------------------------------------------------------------------------------------------------------
>B3_Woes
KEQQFLVAQDTYLKAGIHIGTKFKTKYMSKFIYKTRPDGLSVLNLQKIDERIKTAINLLSQFEPEDILVISRRENAWKSVKTFGKVIGCNFFAGRYPPGVLTNTMLDNFIEPKVVLVTDPWPDRNVIEDSIKIGIPIIALCDTNNQSNNIDLVVPCNNKGKKSLGLFFWILASGYLTKKGLIKKKIEDFTEEMSKARIKLASIDIYKINEVCDYIKDISKKTGVEIRGPIPLPTKKLKVTTRKSPCGEGKASWERYEMRIHKRLIDLGMDERALRLVMRVPIPEGLNIEIEMIEMGKPLIQQRRGKGSARYKARSKRYVGRVIHVEGNVIDIVNCAGHYAPIAKVKYDNGSLIFAPEGIKVGDKITAGNNIGQGDVVKLKNIPEGTLIYNIESQPGDGGKFCRTSGTFGRLLTRTGKNVTIILPSKKEKKFCDCRANIGVIAGAGRKEKPFVKAGKVYMAKRARNKLWPSVSGNSMNAVDHPFGGSSSNRNKMPLQSSRHAPPGRKVGSLAPRKTGKKRMQFWPRKRAKSEVARVRLWNLIGFAGYKVSMAHVMFEDTRDRSPSKGKTVSWPVTIIECPPLTAFSIKFYKNN--VSQVFAKIPKN-EDFDDLKLIVHTNPGLTTVKKKPEIFEMALGGEEKLNAAKELLGKEIQLKDVFNTGQIVDIHAITKGKGFQGPVKRFGIGIRRHKSEKTKRGPGSLGGWKGAHFMYRIAHAGQMGYHQRTEYNKQILKIGDEGINPKSGFKHYGIIKNNYIIFKGSIAGPVKRLIRFNHAIRPNEL-NIKLVQ-AISARVTRGLNVGSLVETCDNSGAKVIRIFSGLKTRKGRSPAAGIGDICLASVVKGRPDIRKQVVFAVIVRQRKEYRRPDGTRIKFEDNAAVVLKDDKGNPKGTLFKGAIAKEACERWPGISKLAKIIVMKEKTKDKESWKPKTKLGKQVKSGEVNNIDFVLDNGIRILESEIVDVLINIESELLLVGQAKGKFGGGQRRVFKQTQKKTREGNKPHFSTCAIVGNRDGYVGIGFGKSKETVPAREKAFRNARLNLIKIRRGCGSWQCGCKEPHSIPFRVEGKCGSVKVVLMPAPKGTGLKVEKESQKILSLAGIKDVWSRTSGQTKSKNNLIYACDMALRKLMDTRVNVKKEFAYRGKSLEELKGMELKEFIKLLPARERRSLKRGFTEQEKKLMEELKKDNVKTHCRDLIILPEIIGKKVRVHSGKEFVMVMIEPEMIGFRLGDFVLTRKNISHSAPGVGATKSSSNISVKEIKAFNRWSTEGIKVEDIGLRNYITLSPKIVPRTGAKYAGNRFHKSKVFIVERLMNKLMVPGHKSRKHFKSSGRTTGKGHKAYDIVERTLGLIEKRTNDNPIKVFVKALENAAQREEIITIEYGGARYPKAVECAPQRRIDLALRYMTQGAYHKSFNSKKSIEEYLSEEIINAFNLSNSNAITKKLEIERQADSSRMARLRKFTSYRRPYTRISKYKKKSFIKAQPRHTIIRFNMGNKTKFNYILDLKSKSDLQIRHNAIESARQSSNRLLEKELGTKEYALSIVVYPHHVTRENPVAAGAGADRFSTGMSHSFGKPHSVAAQVRKGQTLFRLKVKTAREALKRVQKKLPCGCLIEEYEGKIEIPEGIEVKIEEGIITVSNKDKELSRQLKVSLSVVDKNVVISFKNGTKREKTMSGTFKAHIKNMFKGVTEGHIYKLKICSGHFPMNVTMKFIVNNFLGEKTPRELNLKDGADVKIEGDIVTISGIDKELAAQTAADIEILTKIKGKDLRIFQDGIYITEKDGKMVTESIKVLVEGGKATAAPPLGPALGPMGLNIGQVVSAINEKTANFKGMNVPVEVTIDKETKEFEISVGTPPASALLKKEAGIEKGSGNPKEDKVADVLIEQIIKVSKMKESNLLGKSLKEKVKEIIGTCNSMGILVEGQPAVDAIKLVNEGKFDQKIKEEKTELSDEDKKKLEEEKKKLTAEFEKRKEEFETTAKEIISSMSGKEAFAIKAKLKEAKIPDMLIKENVMQNIRIEKLTLNIGCGKDQAKLDKAVKLLKHIAGVEPTKKRIPEWGLRPGLAVGCKITLRKKEAKELLIRLLKAKDDILEESCFNDGNISFGLEEYIDIPDVKYDPEIGIMGLEACLTLDRPGFRIKKRKRAKKKIPKKHSITKEDAVNFMKKEFNVKVGMGKKSNGLGAGSKLRKRRVKGRWMNSNYASRTLGLKIKSDPLGGASQAKGIVLEKVQLEAKQPNSAMRKCVRVQLIKNGKQITAFAPRDGATKLIDEHDEVVVECIGGAKGKSKGDLSGIRWQVIKVNDQSLVALRKGIIEKARKMAHVADYKKKVVDGFVKLIKEYPIVGAIDVEGMPTAQLQKMRETLRENLMSKRRIMKIALEKAKIEELEKNLQMPALIFSKVDSFKLYKLLKQSKSEAPAKPGQIAPKDIVVNAGKTNFLPGPIISELSGVGIKSGVEDGKVAIKEDCVVCKEGETINAQLAGLLTRLNIKPMEIGLNLVASFEKGVIFKRDVLDIDEEKFLSDITKAASESFNLSVEAGYITKENVDVIINNVFYSCKALAEEVVVEDMLAQAEQGAKSLQAMARMYSRNKGKSKSVKPTRKTNLSWLRYKEKEVELLVTKVAKEGKTASEIGLFLRDNYGIPSVKKITNKSISEILKEKKLAKEIPEDLMALIKRTIMLRKHLEKNHKDETAKRGINLTESKIKRLVKYYKQNKKLSMDWKYDPDKIKLFIE
>CG1_02_33_12
------------------------------------------------------------------------------------------------------------------------------------------------------------------------------------------------------------------------------------------------------------------------------------------------------MGKNLIQQARGKGGPTYRAPSFRYKGKASYLNAKIIDIIRCAGHSAPLIVLEHDNKNLMIAPEGIKVGDTVEYGEAPENGNILLLKDVPEGTLVYNIEGQPGDGGKFVRASGAFARVISKMKSNVVVQLPSKKQKEFNNCRATIGVIAGGGRKEKPFLKAGKKFYAMKAKNKLWPSISGTSQNAVDHPFGGSSSAHKGKPTIAPKNAPPGRKVGAIHPRRMGRKK-------------------------------------------MTQGESIFRPVTIIECPPLKVAAIKFYKRTKAVNQILALIPKKEESYDELRLLVYTQPGLTGIKKKPEIFETAIGGEEQLAYAKEKLGKEIIATEILKPGKLVDAHSVTKGKGFQGVIKRFGVSLKSHKSEKKKRSTGNLGPWI-QSAMWRVAQPGQMGYHLRTDYNKLIIKISDEDINPKAGFKRYGLVKNSYILIKGSVQGPAKRLIRLNYAVRPHETFEIEYIQKALKANITRGLPHGAKVPTCDNSGAKIIRIFGGSKTVKGRMPSAGVGDLVMASVKKGNPDMAKQVVMAVIVRQKKEYRRMDGTRIKFEDNAAVVLKDDKGNPKGTIFKGAIAKEACERWPGIAKLAKIIVMYDNKKDKEAWNPKTTIGKKVKSGEITKIDEILDNGLKILEPEIVDVLLNLKTDLLLIGQSKGKFGGGQRRVFRQTQKKTKEGNKPNFAAYAVVGNGNGYVGISYGKSRETVPAREKALRNAKLNIIKIKRGCGSWQCNCGNPHSIPFKVEAKCGSCIIKIMPAPKGKGLCIEKECKKLLEIAGIKDVWSKTKGQTKVKTNLVMACFDALKQLSSMRVQAKKEFTYRGKTLEELKSISINDFAELVPARQRRSLKREATDLQKVFIKKII-NNIKTECRDIIIIPKMVGKNIRIHNGKEFIPVLIQPEMIGHRLGEFVFTRKRVMHHAPGVGATRSSASLSVRDIKAFNRWSVKGITVQDPGLKRYINLEPKIIPKTGARYAGARFYKSKTFIVERLINKLMIPGHKGKKHFITSYRSTGKAQKAYSLVEETFKVIENRTKQNPIAVFVKALENAAPREEIITIEYGGARYPKAIECAPQRRVDITLRYIVQGAFTKSFNSKKDAVNALADEIIAAYQLSSSNAIKKKLDMERQADASR----------------------------------------------------------------------------------------------------------------------------------------------------------------DVMQEINIPEGIEISKDAHLIKVKGPKGEVSKKLAVEITVDKNSVKIISKKASRREKKLIYTFKAHINNMIKGVTEPFVYKLKICPGHFPMNVSIDFTVKNFLGEKTPRKLRINAAVKVKIDGKDVYVEGINKELTAQTAASIETLTKIKGRDKRIFQDGIYIVSKAGKEIKKTVEALIEGGKATAAPPLGPALGPLGVNIGQIIADINKKTAGFKGMQVPVKIVVDEDTKEYKISVGTPPCSSLIIKEAGIEKGSSNPKTDKVADLKIEQIIKIAKMKEDSLLGKTLKEKIKEIVGTCRSMGILVEGKPSVDAIKEINEGKFDKEIKEEKTEISAEELKELNEEKKKLAKEMEERREEFIAKAKEIISKMEGKSRGEIKTKLVEALIPSVIVDENPSRDIKISKVTLNIGAGKDQTKLDKGIKLFKSITNVSPTSKRIPGWGLRPGLPIGCKVTLRKKNAIELLKRLLQAKDTKLKESQFDNGNIAFGIEEYIDIPGVKYDPEIGIIGLEVCITLERNGFRIKRRRIAKKKIPKKHMITKQDAIDFMKKEFNIGLEMGNKPSGINAGKKLKKRRHTFRWNSKKYTRRTLNLKKKSDPLGGSSQAKGIVLEKVQLEAKQPNSAMRKCVRVQLIKNGKQVTAFLPGDGATKLVDEHDEVMIECIGGKMGRAKGDIGGVRWCVKKVNDQSLDALLHGKVEKARKMAHVAESKKKVVKEFCDLINSYPVIGVVDMENLPTAQLQKMRGQLRGKRMTKRRFMNIVLDKVKIEEMKKYLIMPALLFTKDDPFKLAKTLKRSMSTAPAKQGQVAPKDIIVSAGPTPFSPGPVISELASAGIKTAIENGKIVVKSDAVVVKKGNKVSAAIAGILVRLGVEPMNVGLNLTAVYDNGTIFTRDVLNIDEEEFIKKIKIAYNSAIGLAIELSFLTKETTEMMIAKAFREAKSLALSGVKEEIMAKANKEMLALKS-------------------------------------------------------------------------------------------------------------------------------------------------------
>FT6_98
-----------------------------------------------------MAINLLSYYAPEDIMVVSRRENGWKPVRMFGDLTGAKVFAGRYPPGVLTNPGLETFTEAKIMLVTDAWPDRNAVKDAKKAGLAIIGLCDTNNESNNLDMVIPCNNKGRQALGLVFFLLANEYLKARGQ---QMNEFLEDMQKARIKLASIDIDKLNATCEYITDIAEKTGVDIRGPIPLPTKKLKITTRKTPCGNGAETFERFEMRVHKRLIDLGLDERALRLVMRVPIPEGLNIEIEMVDMGKRPIIRQRGR-SPKYKAHGFKFKAPSRHKKAKVIDLIHCPGHSAPLAKLEFEDGAHIVAPENIHVGSSIQYGDSYDPGCTGPLESLPEGTLVHNIELSPGDGGKLVRSSGVSARIIMKTPEGVVIQLPSKKRKTIDKCRASIGTVAGGGRLEKPMLKAGKRFHAHRARSKLYPQVCGVSMNAVDHPFGGKSSHHKGKPTQTARRAPRGRKVGKIAPKRTGRKKMQFWPRKRARREHTRIRSWNICGFAGYKVGMTSVQYMNTKKTSPSYGETLSVPCTIIECPALKVYSVRFYKKARLAKEIINPKTKKKDEFFDIRLNLYTQPKLTGIKKKPEIFEVALSGEDKLAYIKELMEKEINVHDVLKAGQLLDAHAATKGKGLQGPVKRFGIKIKFSKSEKLHRSPGSLGPWKAQHVMYRVAHAGKMGYHTRTDYNKWLMKIEAELAP----VKHYGLVKNPYLLIKGSIPGTRKRLVKLITPIRPNQAPPLK----ASRSSITKGLNQGSFVATCDNSGAKLVRVVSLAKTVKRRISSAGIGDLILVSVKKGTKEMRKQVVFAVPVRQKREYRRPNGMRIKFEDNAVVILKDDKGNPKGTLLKGPVAKEAAERWPGVAKLSKIIVMERRKNEISEWKPRTLLGKRVKAGEIVNIGQVLDEGKPIIEQEVVDALLNLESDLLLIGQAKGKFGGGKRRAFRQTQKKTKEGNVLSFATFAVVGNKDGYVGIGNGKSKETIPAREKAFRKAKLNLIKVRRGCGSWECGCKSPHSIPYQVTGKCGSCEITLIPAPKGTGLCVEKECQKILRLAGIKDVWSMTRGRTVVKSNLVIACFEALKNLMTTKIQMAKEFTYKGKTIEELKKLSITEFADLTNSRNRRSLKRGLTVEEKSLLEKIRKKKLKTHARQMVVLPEMVGLTIGIHRGNAFEEIYILPEMVGHRLGEISLSRKKVAHSAPGIGATKSTSSISVREAKLFNKWSFEGIKVEDPGLQRYVSLQPVIIPKTGAHYVGARFHKSDTNIIERFVNKIMVAGHKGKKHFISSGKRTGKAANALEIMKKTMEIIEERTKKNPILVVVKALENAAPREEIITIEYGGARYPKAVECAPQRRIDVAIRLMVQGSFQKAFNKGKKAYETLAAELINAYNLSQSTAISKKLEMERQSDSSRMARQRKGVAYRRPYTRISKFNKKQFTRGNPHINISQFEMGNKTKFPFCVDLIAEDNLQIRHTSMESARQASNRYLEKNLGKEGYHFKFKIYPHHILRENPLASGAGADRMSTGMKKSFGKTIGKAAQVKKGKQIICIGVKVAKRAMTLAKNKLACKYSIKGLRVEVEIPEGIKLEVAGFDVTATAGGKSLTRRFLLKISVEGNKALITAERATRREGKVGGTLEAHLKTMFKGVTKGHIYKLKICSGHFPMNVSCTFVIKNFLGEAVPRRLVLPEDVKVTVQGTEITVESINKESAGQTAGNIEQLTKISGRDSRIFQDGIYIVEKDGKKIKESVEALIEGGKATAAPPLGPALGPLKVNIGQVVAAINEKTKSFKGMQVPVKVIVDSDTKEFEIEVGTPPAAALIKKEAGVEKGSGNPLLDKVADLRIEQVIKIAKMKEDALIGKNLKSKVREIVGTCQSMGVLVEGMPAPEALKAIQEGKYDEQIKAEKTELTAEDLKALEEEKKKLQADLEKRRKELEAKAKELITLNKSKEPSKIKAALVEAKIPPAIIEKSNMREIRIEKLTLNFGAGKDQSRLDKGIKLIKTLAGRQPSKERIAAWGLRKNLPIGCKLTIRGAEAGVLLKRLLRAKENKLKSRMFDDGNFSFGIHEYIDLPDIKYDADIGILGFEAAITLTRPGFRIKNRKYQKKKIPSRHRISKEDAMEFIKTNFDVTIVMGKKPRGLNAGKKLAKRRRVSRRMDTKYLIKLHDLKRKADPLEGAHQAKGIVLEKVEREAKQPNSAMRKCVRVQLIKNGKQITAFVPGDGAIKMVDEHDQVVVECIGGTKGRAKGDIPAVKWQVIKTNDQSLKALLSGKLEKARR--MPADWKKRLVKDYEKLLEEYPVIGIVNFSSLPVPQLQQMREKLRKDRGGRKKLFNRAIDNMSLEKLKEYTALPGILFTKENPFSLYKKLQKSKTAAPAKAGQTAPKDIVVPAGPTSFSPGPIIGELGSAGIKAGIEGGKVVIKADSTVVKEGQEINAQMAGLLSRLGIHPMEIGLNIVAIFEEGTVYPKSVLSIDEKKFIEDLGTAGQWAFNLAMNAGILTKETTELMITKAFNDAKALALAAVMEDLLAKANAQMQSVKQMARMHSRDKGKSASKKPLDL-KPTWVSFKQKEVEMLVVKLAKQGLSPSQIGLHLRDSYGIPDVKAITGKKINVLLKEKKLAKKLPEDLTSLIKRAIAIRKHLATLKKDKTARRGLTLTESKIKRLMKYYKKTGVLDEDWYYDLDRAELLIE
>UBA9638
EDEQFLVPTETYLKSGIHIGTKFRTKYMEQFIYKTRPDGLNVLNLQKIDERIKIAAYFLSLYAPDDIIAVSRRESGWKGIKKFQEMTSIRVFAGRYPPGMLTNPALAIYSEAKIMLVSDAWPDRNAVLDALKIGIPVIALCDTNNQANNIDLVVPCNNKGKKSLGLLFYILTREYLKGRRVIKSTIDDFTEAMSKARIKLASIDISKLNAVCEYIKDISDKTGVELRGPIPLPTKRLKITTRKSPCGNGKASWERYEMRVHKRLIDLGIDERALHQVMRVPIPEGLNIEIELIDMGKNLIQQRRGKGSPTYKSPGFRFVAGAKLGSGIIKDIYRSPAHSAPIMAVARKDGFIIQAPIGVKVGDAIAYGDSLTPGNILSLTNIPEGTSIYNIEANPGDGGKFAKTSGASAKVLQKIGSQVTVLLPSGKKKEFYGCRAVVGVAAGSGRKEKPILKAGNKSRAMRARNKLYPHVSGISMNAVDHPFGGKSSKIKGRPTQASRNAPRGRKVGLIAPRRTGRKRMGVWPRRQVKGVAARVRSWAPLGFAGYKVGMTHLLITDTKKTTLTKGSSVFCPATIIECPPIRVAALNFYKTMMLVGSVFAIVPKTQTDFDDIRLLVHTQPKLTAIKKKPEAFELALGGDEKLAKARDVLGKELKVSEVFRAGQQLDLHTITKGKGTQGPIKRFGISIRRHKSEKTKRGPGTLGGWSAAHFMYRVAHAGKMGHHQRTEYNKWILKIGSKEVSPAGGFQHYGLIRNDYLLLRGSVGGPSKSMVRMVVAQRPNEAPPIEYLSKAVRATITRGLPVGSEVDTCDNSGAKRIRVFTGLKTVKGRKPAAGVGDLVWASVKKGRPDMRKSTVLAVIVRQKKSYRRPDGMRIQYEDNAAVIVKDEKGNPKGTIFKGAIAKEACDRWPGIAKIANIIVMAERTRDPQTWHPRTTLGKAVKEGTIKHIDEILDEGRPILEAEIVDTLLNLQTDLLLIGQAKGKFGGGQRRVFKQTQKKTREGNKPKFSTFAVVGNMDGYVGVGHGKAKETVPAREKAIRNAKLNIIKIRRGSGSWQSNSTDQHSLPFRVRGKCGSVIIDLIPAPKGTGLVVEKECQKLLRLAGIQDVWSRTRGQTNSKLNTLYACFAALRELIRTRVRARKAFTYQGMTLEELMKLSVQEFAELVPARQRRSLRRGLTEPQKVLLKHIRKASVKTHTRDMVIIPEMVGITIRIYQGKDFVPIAITEEMVGHFLGEYAMTRKSLKHNAPGIGATKSSSSLSVRELKLFNRWDAAGIEVQDAGLKSYITLNPIVVPKTGAKYAGNRFHKSRISVVERLINKVMIPGHKGKKHFKTSYHATGKAHTAASIVEKALGTIEARTKKNPIAVFVKAIENAAQREEILTIEYGGARYPKAVDCAPQRRIDLALRNMTQGAYLKSFNSKRSIVDALADEIIAASELSNSNAISKKLDTERQADSARMARLRKAISYRRPHTRVSKFTAKSFVKTTHNTKISSFNMGNPQDFPYAVTLRTKADLQIRDNAMNSAREASNRIMEKTIGAGNYYLRVNCYPHHILRENPLASGAGADRFSTGMAKSFGKPIGQAVRAKKGKGLFTIFVELAKKALHRASGKLPCSCGIEGLTALIPLPQGVEAKIDGSTIIIKGRKGESARKLPFSIAIHGGNITLATAKDTKREKKMLWTYDAHIRNMIKGATAGHLYRLKVCSGHFPMTAVVTFSVKNLLGEKVPREFMIRDGVQVKVEGDIITVESVQKELAGQCAASIEILTRRSGFDRRVFQDGIYIIEKDGKEIEQSVKVLVEGGKATAAPPLGPALGPLGVNIGAVVADINKKTASFQKMQVPVEVKVNSETKQYTITVGTPPAAALIKKEAGVEKGAGNPKVDKVADILIEQVIKVAKMKEDSLLGKDTKGRVKEIMGTCQSMGILVEGKPAHEAIAEVNAGKYDQKIASGKTELSAEEMKKLEEERKHLAEEMEKKRALYEKTAKDILEMFKGKERAIVKAKLKEANIPDQIIKENIMKEIRIEKLTLNIGAGKDQVQLEKGMALLKNLTGIDPARKRIPEWGLRPGLPIGCKLTIRKGTGKELLKRLLDAKGNVLRKSNFDDGNISFGIHEYIDIAGIEYDPKIGVMGLQACVTLERPGFRIKRRARGRAHLPKCHRITQQEAIGFMREQFGVKIGMGKKAKGINAAKKLKNRRINGRWHSKWYVKKVMNLKEKSDPLKGSSQAKGIVLEKIQLEAKQPNSAMRKCVRVQLTKNGKQISAFLPGDGATKLVDEHDEVLVECIGGSMGKSKGDIPGVRWQVIKVNNQSLNALRRGKIEKARKTPKAAMEKQDVVAQLLKLIEQSPIIGAVNMENLPAPQLQKMRADLREDIMTKRRLMKIALEKANVDGLEKHLLMPALIFTKENPFRLYRRLKKSKSRAPAKGGQTAPGDITVPAGPTPFAPGPIIGELGAVGIKSGVDAGKVTIKQESVVAKRGDTISAKLAEVLARLGIQPMEVGLDLTAIYEDGIIYTKDILDVDEDAFMQSLQGAAARAFSLACFIAYPTNQTTEYLIAKAFRDAKAIGLSGIIDELLKKAERSALGVKA-------------------------------------------------------------------------------------------------------------------------------------------------------
>UBA544
VEEQLLVPLEMYLKAGLHIGTKFRTKYMERFIYKVRPDGLSVLNVQEINKRIEIAAKFVARFKPEEIAVVGKRENSWKALNRFAKAIGAKSFAGKYRSGVLTNPKLDGFTEAKVVICADPWPDKDSIKDAMKSGAFIVALCDTNNESTNVDFVVPCNNKGKKSLGLFFWILSREYLKTNGVIKSKLEEFIEEMAKARINLSSIDIDKINQICSSITDIAQKTKTKMSGPISLPTKMLKHTTRKSPCGDGKATWDNFEMRIHKRLIDLGVDEKALRLVMRVPIPEGVNIEIEMLDMGKRIITQRRGRGTSTYKAHSHRWKFSIKHVHGKVVDLIHATGFNAPVAKVTFENGLLMFAPMGISVNDSISSGSEAKLGNTLPLKSIPEGTEVFNIESHPADGGSFVRCSGASAKVMGVMKGKIKVVFPSKKVKMFDSCRATIGAVAGSGKKDKPLMKAGNAHLRMRAKGKLYPRTSGVAMNAVDHPFGSGRGRHAGKHKTAPRFAAPGRNVGLIKARRTGKKNMQFWPRKRSAKAVPTIGSWKLAGFVGYKAGMTHVVLRDNNPKSLTKGQSVTIPVTVIECPTLKPLSLRFYSRSSLTSEVFA--PKKEESFDEVRLVIYTQPKTTGLKKKPDLLELQVAGEEKLKTAQELLQKDTKISEVFKEGQYLDVHGVTKGKGFQGTVKRFGVKIRQHKSEKVKRGVGNLGSWTP-KVSFRVPQPGKMGYHKRTEYNKWLIKVGDEDVNPKGGFMQYGLVKNEYVLIKGSIPGPAKRAIVLTEPLRTLETPEVTYISTAIKAKVVKVLPHRATLVACDNSGAKMLRIISGAKTVKKRNPVAGVGSLISASVIKGTPAMRKQVVLAVIVRQKKEYRRPDGSRIVFEDNAAVVLKDDKGNPKGTIFKGPVAKEAAERWPGISKVASIVAMVEETKDKDAWKPKTKLGQLVKDGEIKTISEILDKGIPILEQEIVDVLLNIESDLLMIGQSKGKFGGGKRSIWRQVQKKTSEGNKASFGALAVVGNKNGFVGIGYGKARETVPAREKAVRAAKLNLIKIRRGSGSWESAAPEANSIPFAVEGKCGSVRVKLMPAPKGAGLVVEKECQKILQFAGVKDIYSKTYGQTKTKLNHVRAFFLALKNLSVMKLQAIDEFKFYGKTETELQNLSIEEFIKLIPARRRRTLKRGVMERHKPLLTKIKKKPIKTHSRDMLVIPDMLGMTIHVHTGKQFNPIIIQPEMLGHFLGEFALTRNRVAHSAPGVGATKSSTAAASKDIKLFNRWDTKHIEVQDPGLKGYINVEPRLVPRSSGRFASQRFYRNKYSIVERLMNRLMVPGHKGKKHYITSGHCGGKSATVNKIMEKTLVIIEQQTKKNPVEILVRAIENGSPREEVTSIEYGGARYSQAVDASPQRRVDITLRFFVQGAYQKSFAKKISIEKALSNEIIFAYQCDKSLAVQRKLEAEKQADSAR----------------------------------------------------------------------------------------------------------------------------------------------------------------SIKYELPIPEGVEVTLEGNRITLKGEKGSFSRNLAVSLAKKENKIVLSTKSATKKNKRMINTFRAHFLNMFFGVQSSYVYTLKICSGHFPMTVKLEVVVTNFLGEKVPRVSKVLEGVKVEVGKDSITIESVDLEAAGQTAVNLEVATKIKNRDRRVFQDGIYIVQKPKRVAKETIEMMIEGGAAKADAAMSQKLGPMKINIQDVLKQINEKTAHFKGMKIPVKVHVDIETKDIETEIGTPPTTELIKKELNVQKGSGTPDKEKVANMAIEQAIKIAQMKEDSLLEGTLKAKVKSIAGSANSLGVLIEGKNSNEFNKELEEGRYNKELEEAKTEISEEKKAALKTQFEEVIEALKKEQERLAAASKKQQPKEEGKTEEKKEEKKEEKK--------NIMRSIKLEKINLNLGVGSPGDKLENAVKLLKTITGEKPGKKRIPTWGVRPNLEIACRVTVRGKKAEEVLKRLFTSVKNTIAASKFDDGNFAFGIPEYLSIPGMEYDTKIGIIGLEVAVTLQRPGFRIKRRKLKKTKVPQKHNITKEEAIEFVKQKFSATIAMGSKSNGLGAGKKLKKRRRTFRWKSPTFVRRVLKLKEKSDPLKGSYQAKGIVLEKRQLEAKQPNSGMRKCCMVQLIKNGKKITAFAPRDGAIKIIDEHDEVIIECIGGTRGRSKGDMPGVRWQIIKVNDQSLNALTRGKIEKGRR------------------------------------------------------------------------------------------------------------------------------------------------------------------------------------------------------------------------------------------------------------------------------------------------------------------------------------------------------------------------------------------------------------------------------
>UBA10192
EQKPMLVPLESYLKAGIHIGTKFKTNYMEQFIYKARPDGLFVLNLQKIDERLALCAKMLAVYAPEEILLVSRRENGWKPLRAFHKATGAKVFPGRYPPGILTNLELKTFIQPRVMLVTDAWPDRNAVQDAVKAGIPIVGLCDTNNQANNLDLVVPCNNKGKKALGIFFWILAREYMKLRSM---PLEDFTDEMQKARIKLACTEIEKINQVCAYIKGISEKTGVLMRGPIPLPTKKLKLTTRRSPCGNGKATWERYEMRVHKRLIDLGVDERALRLVMRVPIPDGLNIEIEMMEMGKNLVQQARGHGGPTYRAPSFRYAGKISHIKGNVIDLLKCPGHSAPLMVIEYEDGNLTVAPEGIRVGDEVVAGPPIGLGNTVQLQNLPEGALVHNLEASPGDGGKFVRTSGGAGRIVTKMTDKIIVKMPSLKNREFHACRASLGIIGGSGRTEKPFMRAGTKHFHMKAKNKLWPKTSGGAQNAVDHPFGNKRTQRKSKARPAPRNAPPGRKVGMIRPPRSGRKRMSVWPRKRARRMHARIRSWKPVGFAGYKVGMTHLIATDNRQFSKTKGQNVFMPVTILECPPLRVIGVHVYQQDHLSSSVVAPAPKKDGNYIKIRLVVQTQPDLVGFKKKPEVFELGLGGNDQLNFAKQHLGKELTVNQIFSEGQQLDVHAITKGKGFQGPVKRFGVTLRSHKSEKTKRGPAAMGGWRGGHTHYRIAKAGQMGYHQRLDMNKVLLRIDAQNINAKGGFKHYGVVKNPYVLLKGSLPGPAKRLIKLTIAGRPAQAPAISYVSTSQKAFVTRALNVGAYLETCDNSGAKIVKLFSGSKTVKGRIAAAGVGDLVQVSVKKGKPDVRKKVMFGVIVRQKKEYRRPDGMRIKFQDNSIVILKDDKGNPKGTIFKGPIAKEACDRWPPIAKIASIIVMAKKESDEKLWEPRTLIGKKVKSGEIKTLEEVFNLGYKLMETQIVDVLVNLQSDLILVGQSKGKFGGGQRRVFRQTQKKTMEGNKPSFSTIAVVGNQDGIVGIGYGKAKETVPAREKALRNAKLNVFMIRRGCGSWLCNCGKHHSIPYTVRGKSGSVIVELRPAPRGKGLVAPEECKKIMRLAGIRDLWSRVYGCTSTRANMIVATVLALQQLMQIKVQAKKEFMYHGKTLDEIKRLNLTEFAQLIPARQRRSLKKGLTHSQKVLLESIKKKKLRTQSRDMVIVPAMLDKTIELHSGNEWKRLLITPYMLGHYLGEFALTRRRVAHNAPGIGATRSSSNLSVK-EKLFEKYSLEDVEIRDKSLKQVVSLKPTSLPYSAGRHVKKPLGKIHVNIVERLANKLMRGGTGEKKVIRTQGNLQGKKLKVLRIVEEAFDLVAEKTKENPVQILIKALENSAPREDVTRVSYGGVSYQIAVDVSATRRLDMALRNMALAAIMGGFNKPKPLSEALADEMINTAKGDTSYAMKKRDETERMARSARMVKIRKACSYRTPYTRISKYRAKAFIRAVPQRKIVRYDMGETKNFPYSVTLRSKDDLQIRHNALEAARMTSNRLLEKVIGKTGYRMQLRVFPHHILRENPLASGAGADRMSTGMQLSFGKPISSAAQVRRGQLILEVKTDTVKKAMDRAKNKLPCSCWIELLKKEINVPQGATVALVGQLLSAKGPKGEVKRQFEVSIEKIDSKIIVSVKNATKKDKTTVGSVTAHIKNIIQGVTQGFTYKLKICSGHFPMNVSVVIIIKNFLGEKFPRIADFPPNVTVKVVGQEILVESPDKEIAGCSAAIIEILTHVKGRDRRIFQDGIFIIQKDQKVITETVNVQVEGGKATAAPPLGPALGPLGVNIGQVISEINKKTADFKGMKVPVAVTVDKSDKSFTISIGTPPSSQLIKKEAGIEKGAANPLLDKLADLKIEQIIKISKMKQDSLLGKDNFAKVKEICGTCDSMGILVEGKQARETIKDINNGMYKDKILAGKSELSAEELKALEQEKIRLAEELEHRRKEFENRAKAIIKEMEGKPASQIKSKMREEKIPDQLIKENKMRQIRIEKLTLNVGAGKDAVKLKKGIKLLKNITGVDPTQKRIPAWGLRPGLPIGCKITLRKTKATQLLPRLLDAKSLQLKKDNFDSGNVSFGIHEYIDIPGVGYDPEIGVLGLQVCLTLARPGYRVKFRRLRKSFINPKHIIKQDEAISFMGSAFRVKVGMAKKSRGLNAGKSLKKRRSNGLWLNRRYISRTLGLKQKADPLAGASQARGIIVSKVQVEAKQPNSAMRKCVRVQLIKNGKQITAFAPGDGAIKMMDEHDEVIVECIGGKMGRAKGDLPSIRWCVAKVNGQSLPALLSGKIEKARKTAVVAQYKKDLVSEFARLLKDYPIIAAVNMESLPAKQLQKMRTTLRSKKMAKRRIIKIAIERVKIENLIPQLTMPALIFAKENPFALYNLLQKSKSKAPARAGQTAPMDIIVPAGPTSFAPGPVIGELGQCGIKAGIEGGKVVIKQDSLVAKAGEQLKANVAAMLTRLGIEPMEIGLNITAVYEKGEIFKRDVLAIDEDAYKNNLLQAHQWAFNLAVEAGIYNKDTTEFMVTKAFADARALALAKTVGDIFAKAERQALVIKSMARMHSRKKGKSGSHKPYNKSN-TWIRYKAKELELLIVKLAKEGKSPSAIGVYLRDNYGIPDVKQILKKTLTKVLKEKNIATALPEDLLSLIKRSVQIQKHIDENKLDMTALRGLQLTDSKIRRLVKYYKRNGVLPLDWKYDSASLRLYVE
>FT2_348
EQPQFLVAQDMYLKSGIHIGTKFKTKYMEEFIYKTRTDGLSVLNLQKIDERLKVAADMLAQFEPEDILIVSRRENGWKSIKLFGKMTGIDVFAGRYPPGVMTNPLLSNYIEKKVLFVTDPWPDRNAINDALKIGIPVIALCDTNNQPNNIDLVVPANNKGKKSLGLIFYILTREYLQAKGKLLKSVDDFTEEMQKARIKLASTDIDKINKICEAIKDISEKTGVQIRGPIPLPTKKLKITTRKSPCGDGKASWDNFEMRVHKRVIDLGLDERALRLVMRVHIPEGLNIEIEMVE--------------------------------------------------------------------------------------------------------------------------------------------------------------------------------------------------------------------------------------------------------------------------------------------------------------------------------------------------------------------------------------------------------------------------------------------------------------------------------------------------------------------------------------------------------------------------------------------------------------------------------------------------------------------------------------------------------------------------------------------------------------------------------------------------------------------------------------------------------------------------------------------------------------------------------------------------------------------------------------------------------NLKAFNKWETSGIVVTDIGIKDYITVEPKIVPKTGARYVGNRFHKSKAFIVERLINKLMTTGHKSKGHFKTSYHITGKAQTAYKIVKKTFEIIEQKTKQNPVKVFVEALVNAAPREEIVTIEYGGARYPKAVECAPQRRVDIVLRLMTQGSYHKAFNSKKSIEDCLADEIINAWKMSNSVAIAKKLEVERQADASRMARLKKGITWRRRSTRVSKFKKKSFVKNRPNVHIVKYDMGDPSQYEFRADLVSKDAVNLRHNCLESARQTSNRLLEKVLGKGNYHLKLRLYPHHILRENPLAAGAGADRMSTGMAHSFGKVVGSAAVVRTGQIIFSIYVEVAKKALERASKKLSPSVVIK---------------------------------------------------------------------------------------------------------------------------------------------------------------------------KETIEALIEGGKATAAPPLGPALGPMGVNIGQVVAAINEKTASFKGMQVPVKVIIDKDTKEFDIEVGTPPASALIKKEAGVQKGAGNPLTDKVADLKIEQIIKIAKMKEDALLGRTLKEKIKEIIGTCNSMGILVEGVDAKQAVQLVNEGKFDKEIKEEKTELSAEELKELEEEKKRLAKEMEERRAEFEAAAKAIMKEMEGKEKGAIKAKMVEAKIPQAIIDE------------------------------------------------------------------------------------------------------------------------------------------------------------------MAKKSRGLNSAKALVKRRRKGKWHNKDYIKKALKLKEKSDPLVGASQAKGIVLEKVQIEAKQPNSAMRKCCRVQLIKNGRQITAFMPKDGAQKLIDEHDEVIVECIGGKQGRAKGDIPGVRWQVIKVNDQSLLALHTGKLEKARKKAHVSDFKKKVVADFAKLISEYPIVGLLNMENLPAPQLQNMRKQLSETKLTKKRLMKFAFEKAAVEKLQEHFRMPALLFTKENPFKLFKMLQKNKSSAPAKAGQTAPNDIVVVAGATSFAPGPVIGELGSFGIKTGVEGGKIAIKEDKVIAKAGDVISGKLASLLLRLGIEPMEIGLDLVAVYEDGTIYTKDILNINEQDYLDNIGLCHKWAFNLGFEVGYTTKDNIELFITKAFNDSKAVALEAVVEQLLGKAEREMLSLKN-------------------------------------------------------------------------------------------------------------------------------------------------------
>CSSed10_383
------------------------------------------------------------------------------------------------------------------------------------------------------------------------------------------------MQRARVKLASTDISKINATCEYIQGIAEKTGVVIKGPIPLPTKKLRVTTRKSPCGDGTATWDRYEMRVHKRLIDLGVDERALRLIMRVPIPEGLNIEIEMLEMGKNLIQQRRGRGTTRFRAPDFRYKGEIKMASYVVKNLVRCPGHSAPLIEAEYNDRSLLIAPEGISVGDKVDLTSEVKPGNIIALKDIPEGTSVFCIEAKPGDGGKFVRGSGSFAKVVGKSSNNVTLLLPSKKQKAFHNCRAMIGVAAGGCRVEKPLLKAGKKHHIMKSKNKYYPVVSGSAMNAVAHPFGNKRTSRKSKARPAPRNAPPGRKVGMIKPRRSGRRNMGVWPRKRAKRPYARIRSVKPLFFPAYKAGMTRVSVLGTDKNKTNFGIEESQGVTILECPPIKVASVRFYKRELVAKQLNFLRIKDEEEFSDLTIQVYTLPKQIDLKKTPELFELDLGGEEKLEFVKNKADKVITINEVFKEGQLVDVHGVTKGRGFQGPVKRFGIGLKDHKSEKGRRAPGSIGSWIGAHISHRIARAGQTGYHLRTQHNNLIMKLGDEEVNPKGGFINYGLVKSSYIMIKGSVQGAKKRLLFLAEPVRSNSPGNIKHVSVAIKAKIPKSLPTGARVETCDNSGAKLLKIFSGHKTVKGKAPSARVGDLVHASVVKGKPDMRKTVVLAVIVRQKKEYRRIDGTRIKFESNMAVVVKDDKGNPKGTIFKGPIAKEACERWPGIAKVASIIV---------------------------------------------------------------------------------------------------------------------------------------------------------------------------------------------------------------------------AKKIFTYRGKTLEELKALSVKDLADLFPSRQRRKLKRGLSEGEKKLLEKLKKDNVKTHLRSMIVFPEMVGKTLRVHSGKEYLPISISEDMIGYYVGELVMTRKRVGHTGPGVGATRSSSGATKR---------------------------------MRGKRAKVRKLNKKNTLFAKFINNIMLHGKKGL---------------AEKTFYNVVEQGAEELKTDPVEFATKVVDNVRPALEIKSRRVGGSNYQVPVPVTPQRQETLAVRWLIDTARKK---TGASFEDLLRREMIATYK--EGDAIKKKQDVEKMAEANKMAKLMRAVAWRRPYTRKSKYRKKAFVRAVPNNKIVKYVMGNQKEYSHIISLKSKADIQIRHNALEAARKTANKLLETK-APVNYKLRIKVYPHHILRNNPLAAGAGADRMSTGMSHSFGKAVGIAAQIRKGQSIMDVEVQVAKTALDRARKKMPCDCSIIELLEIITLPEGCTFTCDNKVMIVKGPKGELSRPLPIKVVVKDSEVSLSYKKATKREKRMLLTTKAHINNMLKGVTQGFMYKLKICSGHFPMNVSLKLEIKNFIGEKVPRTLKIKPGASVKINGDEIVVESTDKELAGQTAGSIEKLTRRPGFDKRIFQDGIYIVEKDGKKLTSSVEVLIEGGKATAAPPLGPALGPLGVNIGAVVSDINKKTADYKGMQVPVTVSVDEETKAYTITIGTPPASALIKKEARVDKGSGNPHVDYVADLKIEQIIKIAKMKEDALTGKTLKEKVKEIIGACRSMGIKVEEVSAEEAIKKVNEGKFDAEIKAEKTEISSEEQKELEEERKRMQKELEEKRAEFETQAKKIIAENEKKGPEQIRKALEEAKIPMQIINENLMKNIRIEKVTLNIGAGKEQKELDKAVKLLENITGIKPTNKRIQSWGLRPGLPIGCKITLRGDEALKMVDRLLYAKDNVLDESCFDDGNISFGIKEYVDIKDAKYDPAIGMMGLQVTITLSRPGFSVKVRRLRPAKIPRSHRISKEEGIKFMKDKYSIKTGMPTVNQLIRKPRKSVEKKNKFMALGTNY-----NSLKNRYKKANNPFKRGVCLQVRTMTPKKPNSALRKVARVRL-SNGMEVTAYIPGEGHN--LQEHSVVLL-----KAGRKR-DLPGVKYTVVRVKDRKKARSKYG-VKKEK-KAHVSEEKTKIVKEFVNLIDKYPVIAAVDVENLPAKQLMNMRRSLRGKQMTKQRLIKIALEQSKVSELKKHLKMPALLFSEENPFSLFKTLKKSKSSAPIKAGQTTPKDILVKAGGTSFAPGPIIGELGSFGIKAGIDAGKVAIKEDKVVAKEGEVVNAKLAGILQRLEIHPMEIGLNLTAAYENGDVLTKDVLDIDQEAFLESIKEAYTEAFKLTISLAIPTKENITMLLQKAHTDSAALAMEDNKEQVLAKAEAQAESLKEMARMHSRAKGVSGSKKPIKKTIPTWLKYTAKEAELLVVKYAKEDRKPSQIGTLLRDQYGIPDIKLVTGKTINQILKEKKIKQELPEDFLALIKRSVLLRKHLETNKKDMSAKRGLQLTDSKIRRLAKYYKTKGVLEAKWRYNPEQFKMYAQ
>Yap30.bin3.42
------------------------------------------------------------------------------------------------------------------------------------------------------------------------------------------------PQKARIKIVSTDINKINQVCQYIKDIAEKTGVVMRGPIPLPTKRLRVTTRRSPDGEGTETWDRFEIRVHKRLIDLGIDERALRLVMRVPIPEGLHIEIEMVEMGKSLIVQRRGKGTRTFKALSHRYKGDAKFLEGVVVDIVDCPGHSAPLMIVRYANGALMIAPEGIKVGDMVEIGSSVKIGNVLPLDEIPEGTSVYNIESIPGDGGKFCRASGSFARVVGKLPSGVLVKLPSKKERLFNNCRACIGVVAGSGRLEKPFLKAGNKAKAMWARNKIYPRTSACKMNAVAHPFGNTRSARKSKKRPVSRNAPPGRKVGSIAARRTGRKKLQYWPRARAKKIRPRVRKIGLSGFAGYKVGMVHVCLLDERKNSMTKGERITVPATIIECPPLRIFGIRFYKIKFSGETVLNQLPKKKEDYDDLAIIVYTMPKLTGVKKKPELFEMSIGGKEKVEFVKGLFDKEIKVSDVFGEGALVDVHAVTKGKGFQGAVKRFGVAIRQHKSEKTKRGPGTLGPWTP-RVSWTVPQTGKMGFHQRTEYNKLILKIG-EEINKPGGYLNYGVLKCDFVLLKGSIPGSRKRLIIFTAAKRPNMVPKIEKIIKPVKARVTKGINFGSYIPVCDNSGAKVIRMFARRKTTKGRYPSAGVGDMIMATVKEGKPEMKKQVVLAVIVRQKKEYRRPDGMRIAFEDNAAVVVKDKAGNPKGTLIKGPVAKEAASRWPGISKLANIIVMVREKKLIERWQPKTALGMKVKNGEIKNIDEIIDKGLRIYEPEIADALLDLTTDFILIGQAKGKFGGGQRRLFKQTQKKTKEGNKPKFSAMAVVGDGNGHVGIGLGKSKETLPAREKAIRRAKQNLIKIRRGCGSWECACKELHSIPFVVEGKSGSVIIRLIPAPKGTGLCVEKECQKILKAAGIKDVFSKTFGQTRTKINLALACFDALKKLIMVKVKAKKEFTFRGKTLEELKQMTLDQFAELLKARQRRKLKKGLTEAEKKLLKRIRDKKIRTHCRDMVITPEMVGLTIYVHNGKAFVPVNVTLEMLGHRLGEFALTRKPVKHSAPGVGATRSSAAVSAKKPKIFGKWSMEGIKVEDKGLVKYINLEPKIVPRSFARYAGKRFYKNKAFIVERLINKLMVSGHKGKKHFKTSYKFTGKWLNAYRIVEEAFEIIAKKTGENPMKIFVKALENAAPRDEVIAIEYGGARYPKAVDCAPQRRVDLALRHIAQGAYHKCFNTKTGIAESLANEIVAAYECSQSNAITKKYELERQADASRMARLRKGIAYRRPYTRVSKFREKSFIRATPRVNIIKFTMGDPNKFEYRLDLVSKDSIQVRHNALEASRLTVNRHLEKKLGKKGYHFKLRVYPFHILRENPIAAGAGADRVSKGMKQSFGKPIGSAAQISAGQSIMFVDVPVAKTALERAIKKLPCKCTIKTIEVKLDIPEGVSVSYENGVVCVKGPLGELRRSLFVDVKVG-DKVVIMSEKATKREKKMIGTFRAHIRNMFKGVTEGHVYKLKVCSGHFPMTVSVELVVKNFFGEKVPRKLKIPNGVKVKVEGNDIVVESTDKELAGRTASDIEQLTRRVGFDRRIFQDGLYIYYKDGKYVKKTVEVLVEGGKATAAPPLGPALGPLGVNIGQVVAEINKKTVSFKGMQVPVKVEVDTETKEFTISVGTPPASELIKKEAGVEKGSSNPQEDFVGNLVIEQVIKIAKMKEDSLTGKTLKEKVKEIIGTCDSMGIMVEGVQAREALKLVDEGKFDKEISEERTEMSEEKKKRVEEEKARLKAEIEKKRAELMAKAKTIVASMSGKDPKIIRDKLKEAKIPQDIINENPMREIRIEKVTLNIGSGKNVDALEKAIKLLQKITGAKPAKKRIPAWDIRPGVPIACIVTLRGKKARQVLGLLLDAKDRMLDAKNFDNGTFSFGIPEYIEIPGMKYDPELGIIGLEVAVTLERRGFRVKRRKLRKRRIGKRHRITKEETIAFAEKELGVRIKMAKKSRGLFAGKKLRKKRKKGRRHDRKYIRRIFRLKEKSDPLEGAPIAKGIVLEKVQLEAKQPNSAMRKCVRVQLIKNGRQITAFVPGSGATKFIDEHDEVTVEFIGGKMGRAKGDIPGVRWKVVAVNDQSLSALLAGKIEKARREAHVAEYKKRIVKELVKLLESYPTIGVADLTYLPAAQLRQIRDILRGKRVAKKRLIKLALDALSIDKLEDHLQICALVFSNENPFVLYKLIQKNKSKAPAKAGQIAPNDIIIKAGPTPFTPGPIIGELGALGIKTKVEGGKINIVEDKVVVKEGGEISEKVAEILKRLGIEPMEIGLNILAVYEDGLIYGKDVLAVDEEKLMSDLVESFYRAKTVAKEIGYFVKEIVEEMVAECFNSCKAVALEETVEESLAVGEKSVLMLAD-------------------------------------------------------------------------------------------------------------------------------------------------------
>YT1_562
TEQKFLVPQDVYLKAGIQIGTKFRTKYMDQFIYKTRPDGLSVLNLQKINERIEIAANMLAQYQPEDILIVSRRENGWKAVKMFGKLTEAKVFAGRYPPGILTNPNLENFIEAKIILVTDSWPDRNAINDALKIGIPVIALCDTNNQTNNIDLVVPCNNKGKKSLGLLFYILTKEYMKKRGLIKSKIDDFTEEAQKARIKIASTDINKVNQVCDYIKDIATKTGVNIRGPIPFPTKKLKITTRKSPCGDGSETFERYEMRIHKRMIDLGMDERALRLVMRVPIPEGLNIEIEMKDMGKNLIQQKRGKGSTTYRAPSFRYLGKVKYIVGKIMDLVLCPGHSAPLAQIKFENGTIMLAPEGIKVGDDVKFGPSVKKGNVLQLKDVPEGTSVYNIESSPGDGGKFVRGSGTFAKIVGKIGNKVVIRLPSNKQKLFRDCRASIGIIAGGGRLDKPFLKAGKRYHTMKARNKLYPKVSGVSMNAVDHPFGGSSSHHKGKPLQSSRNAPPGRKVGKIAPRRTGRTKMQYWPRKRAKRAYARVRTFKPLGFCGYKVGMTHVIITDNKATSMTKGENIFCPVTIIECPPIKTASILFYKKTQLASALMAILPKKIEEFDDIAVLVYTQPKLTTIKKKPELFRLALGGQEKFEWAKANLGKEIQISDILNEGQQIDIHAITKGKGFQGPVKRFGVAIRQHKSEKTKRGPGNLGAWHP-HGNFTVAHAGQMGYHQRTEYNKWLIRIGTEEINLVSGFKRYGIVKNQYALIKGSISGPAKRLIVITNPLRPREAPTIQYISKAVKARITNALTHRSVIPTCDNSGAKLLRLATTKKTVKGRYQSAGVGDLILAAVISGKSDIRGQVVFAVIVRQKKEYRRPDGTRLAFEDNAAVVLKDDKGTPKGTLFKGPIAKEACERWPGIAKMANIIVMPKIKKDAAAWTPKTEIGKKIKNGEITDIDQVLDSGAKILEAEIVDVLINPVSDLILIGQSKGKFGGGSRRVFKQVQKKTAEGNKPRFATAAVFGNQNGYVGVGFGKAKETVPAREKAIRNAKLNLIKIRRGCGSWQCGCKEPHTIPFIVEGKCGSVKVKLIPAPKGTGLATEKEIAKILKMAGLKDVWSKTFGHTVSKINLIVACMNALKKLTTTKIKVKKEFKYRGKTLEELKNLSIEQFAELIPARARRSLKRGFTEQQKILLKKIREQNIKTHCRDMIILPEMINMSINVHDGKNFIKLMITEEMIGCRLGEFIMTRKKISHSAPGIGATRSSASLSVKMIKTFNRWDTEGIKVTDKGLQNYINLAPKIVPKTGARYAGARFHKSRTFIVERLINKVMIPGHKSKKHFRSSNHMTGKSNIAYKIVEKTFKLIEKTTKQNPIAVFVKALENAAPREEIITIEYGGARYPKAVECGPQRRIDIALRYFTQGSYQKSFRNKKAIEECLADEIVNAYNLSNSLAISKKLELERQADASRMARIRKFSAYRRPYTRISKFKKKSYVKSTPHRTTVKFDMGTRKKFRYKLDLVSKADLQIRHNAIESARMTCNRILEAQAGKNGYFLRIKIFPHHILRENPLAAGAGADRFSTGMSHSFGKPISSAARVRKNQVLFHLDIDLAKLALKRAAKKLPCSCLLKDIEEKIEIPKDVQIKVDRSLIQAKGSKGDVSRKLLIKISVQENQIMISSKKATKREKKIIGTFKAHLKNMLKGVVEPFVYKLKICSSHFPMTASVKFGVQNFLGESIPRTLKLMPGVNVKVEGSEIIVESPDKELAGQTAASIEQLCKITNRDRRIFQDGIYIVSKSGKEI--------------------------------------------------------------------------------------------------------------------------------------------------------------------------------------------------------------------------------NPMRNIKIEKLTLNIGTGKDQAKLEKGMKLIKNIASIAPTKKRIPNWGIRPGLPVGCKLTLRKDKALALIPKLLAARDNKLEPAQFDEGSIAFGIPEYIDIPETKYDPEIGMMGLEICITLERKGFRIKKRKIKKQKISKRHAISKQEAMDFIKNKFKIEIGMAKKSKGLGTGKKLKKRRKISKWHARKYVRRTLRLKQKSDPLEGSSQAKGIVLEKVQLEAKQPNSAMRKCVRVQLIKNGKQVTAFCPGDGATKLIDEHDEVMIECIGGKMGRAKGDISGVRWCVKKVNDQSLPALLAGKIEKARKEARVSKYKQKVVDEFVKLIEGYPIIAAVNLEMMPTPQLQVMRSKLRDKRMSKRRLMKIAIEKAKIEKLEPYLKMPALIFTKENPFKLNKILVANKSKAPAKAGQVAPSDIVVPAGPTPFAPGPVIGELGAIGIKTKVEGGKIAISEDTVVVKEGEEIKPNVAGLLTRLSIKPMEIGLDLTAAYEEGVIYTSDVLAIDEKAFMEQLNNAATWAFNLAVEAGYFTKDTIELLVPKAFNEAKALALEAVAEELVAKAEMQAKSLKEMARMHSRKKGKSSSKKPHKKSL-SWIRYKPKEIELLIVKLAKEGKTASQIGLTLRDTYGIPDTKKIVSKSISKILAEKKLSGKIPEDLMALIKKDIAVRKHLERNSKDETARRGLTLTESKIKRLAKYYKQTGKLPEEWKYDPKRVRFYIE
>GCA_002763115.1_Candidatus_Pacearchaeota_CG10_big_fil_rev_8_21_14_0_10_31_59
EVKELLVPVDDYRKAGAYIGTRVITEHMRPYVYRRKADGLAILNIEKTDEKLRAAINLMSQFKPEEIMIVCKREAGWKSLIKINQLLNVKIFTKQYPAGIITNSILENFFEPKLIIVVDPWLDKKAINDGLIMGIPIISFCDTNNITHNIDLIIPTNNKAEKSIVLLFYILAKHYMEKLGMKEAKAEDFSSEMARARIKLASVDKDKLNELIDAIKAITEKSGVIMKGPIPLPTRKLKITTRKSPCGDGKASFDRFQMDIYKRIIEVPVDEKVLHSIMRLNIPKDINIEISMLDMGKRIIQQRRGRGTSTYRVKRKAYSIRVSYAEGEIIKIINSPAHSSPLCLIKIGKIFFNIAAKGIHEGMKIKIGKELQYGDVAKLKDIAEGTSIFNIESNPLDGGKLIRAAGTSGKILKKEKNSVSVYMPSKKERKFDNCRATIGNIAASGRLEKPIVKAGKKWHMMKAKGKLYPRTSAVKMNVVDHPFGSGRGKNIGKTKTAPRNAPPGRKVGTLRPRRVGKRNLAYWPRKRTKKFLPRVNWDGLLGFICYKSAMVSVLVKDNTQHSMTKGKNIIVPCSILSCPPIKIFSLRFYKDGKVISEINVKLTKKQEKADDLRVIVYSLVKR-EFKKTPDLSEIAVSSDEKIEYVKKFIGKEIRINDIFNKNELIDIHGLTKGKGLVGPVKRFGLGLKFHKTEKGVRGPGTLGPWTPSRVTFRAPLAGQLGMFTRAEYNKKIVEINDEDINLKKGFENYGLIKTDFLILKGSVSGPEKRQLIITSPLRKTENFEYIRILNAVKAKISKGITIGTLVNAADNSGAKIARIVGRGKTKKSRNPGCGVSDLVLVSIRKGTKEMRKQTHFAVIVRQKKAYQRLTGERLSFEDNAVVILKDREGNPKGTQIKGVIGREVTERWPFVTKIASLVCMPKKKIKIAKWVPKTEIGREVKAGKIKEIDEIFRHGRRIIESEIFDVLLNLEFDLIKIGQSKGKFGGGKRRAWRQTQKKTSEGNRPSFAAMVVVGDRKGHVGVGMEKAKETLPAREKAKRKAKLNIIKIKLGCGSFDCGCGTNHSIPFKVEGKCSSARIILIPAPKGTGLVVDDEVKKILKLAGIKDIYSKTFGQTRTKYNLITACINALKKINEFVEKMKREQLFRGKSIEEIKNMNLREFSNLVDARARRSILRKSEIIENFIRRIEKKKQIKTHLRDIIIVPKFLDFTINVHNGKEFVPVTIKPNMLGHRLGEFAMTRGQVKHSAPGIGATRSSAAKSVK-MKIFDIFDIDNIKVEDVGLKRYINLRPRLSLKSQGR-NSGRFEKSKVNIIERLINLLQVPGHRGKKHKIITARATGKFTRKTKVVIEALKIIEQKTKENPVQVLVTAVEKASPRDEVTSIEYGGARYPQAVDCSPTRRVNLALRTIVHGAYDKSFRKKKSIAQALAEELIATYNNSESVSLTKKNEMEKQADSAR-MTLRKGKCYSVPYTRKSKVRTKGYIKAPPQTKIVKFTMGNYQGFNYVVKVISREYVQIRDNALEACRLLVHRHLEKDLGKINYMLQVNAYPHHVLRENKMLTGAGADRMSTGMTQSFGKTIGIAAKVYPGSIIMTVATDFVLKVLHMVKPKLPCTTSIV---------------------------------------------------------------------MIKGVKEGYKYKLQIASLHFPMNVRFDVEIKNFLGETKERLAKIFPGVEVKIEKEFITLEGIDKEKVGQSAANIETASKVRNKDKRIFQDGIWIIEKNDKNLMVEIKLLVEGGNMKPGPTVGQKLGPLGVNVGQVISKVNDATKEFRGLKVPVTLEIDAKTKKIEVSVATPPILELIKKEAGIVKGSGEATKTRVANLAIEQIIKIAKTKQQNMLVNNLKSAVKSVIGSCVSSGILIESKEPKEVLAGLEKGVYDKEINSEKTEVSLEKSTQLKEFIDKIIKQQELKKKAAEKEAEEKKAA-EAATAATTPETATEKKVEEVKPEKNIMRQINVDKVTLHCSTV-DAGKLDKSIKLLKIISGMEPATKRIPTFKIRPGLPIGCKVTLRGEKARNVLKLVLETVDNKINSKKIMDGSFSFGVKEYIDIPSIQFQRDIGILGFDVTVTLKRAGYRVLLKKSKKGRFPNRQRIKREETINFVKENLGIEVIM-----GMLNARKLTKERRKHRWQDKKFRARVMELKKKSDPLEGASQAKGIVLEKVQKEAKQPNSAMRKCVKVQLTKNGKQITAFAPGNFAIKFIDEHDEVMVESIGGKQGRSKGDIPGVRYQVIKVNGQALNQLVRKKIEKARRNASVSDRKKKDMKAIVDEIKKSNSIIISFINNLPSNQLQLLRKKLKGKFVAKKRVTTKAFETSGIKELGKHISSSAIIFSNEDPFTLASILADSKLPAKAKAGQISKKEIKLDEGPTDFPPGPMISEFAKVGAKTGIVEGKIAIKEAKVLVKEGEKVSEDVANLLSKLEIKPFEIGLDIQAAYDAKEKKIYLNLIIDKTKTLEELKHIEASILPFAVQIGYICKGTVSFLLGQAESQAEYINQNNNEKSKEE-----------MATIHGHGKGKSGSHPPVLKEKPVWITMKNEEIENLVLQLHKDRESKSKIGLILRDNYGIPNVKKIIGKSIMEILDIKNI-KEKPEDLMNLIRKANFLKKHLEKNKRDKSAKRGLQLIESKIRRLSKYYKKKNVLIEDWKYTKERV-----
>FT1_394
TESTFLVPQEQYLKSGIHIGTKFRTKYMDPFIYKTRADGLSVLNLQKIDERIKQAANMLSQYAPEEILVCSRRENGWKAVKAFGKNTGIKVFAGRYPPGILTNPKLETFMEVKVVLVTDSWPDRNAIKDAIQVGIPVIALCDTNNQSNDIDLVVPCNNKGKKSLGLLFYILAREYLRLRGMLK-TVDDFTEEMQKARIKLASIDIDKLNQTCAFIKDIADKTGVDIRGPIPLPTKRLKLTTRRTPCGQGAATWERYEMRVHKRLIDLGLDERALRLVMRVPIPEGLNIEIEMIDMGKSLIQQARGKGGPTYRSKGFAYAGESKLVKGKVTNIIKCQGHTAPLMEVKYDDGCLMPAPEFIRIGDEVQSGPEINPGNTLKLKEIPEGTPVYNIESQPGDGGKFCKTGGSVARILAKTESYATLRLPSKQEKLFNECRACIGIIAGAGRLEKPMLKAGTKHFRKRMTNKRWPNPSAAAQNAVDHPFGNKRTSRKAKNKPVGHHAPPGRKAGKLWPKPRGS--MQYWPRRRAADIVARIRNWKLSGFAGYKVGMTHVIISDNKSTSITKGMDVQVPVTILECPPLKIASILLYKKDHCTGQINAPLQKKAKDIQEVRILAYTQPKLTTIKKKPEFFEIGIGGEEKLTYAQGLLGKEIKITDVFSEGQTVDITSITKGKGTQGPVKRFGLNLRSHKSEKTKRGPGSLGPWH-GPRTYRAPHAGQMGYHQRTDRNKQIMKIDEAKINAKGGFLRYGLVKNQYILIKGSVGGAHKRLITLTLPRHSTEASQIIYTSIGLKASITRGLPHTANINACDNSGARILRIISTAKTVKGRKPTAAIGDYVMCSVVQGKPEMRKQVVPAVIVRQRMPYKRPDGTRIKFEDNAAVVIKDELGNPKGTMIKGPIAKEAADRWPLVAKIASTIIMNKETKDIEGWTPKTGLGKKVKNGEITEIDQILDKGLPILEEQIVDILMAVQSELLMIGQSKGKFGGGSRRIFKQTQKKTPEGNKPSFACMAVVGNEDGYVGVGYGKSKDTVPAREKAIRNAKLNIFKIRRGAGSWEDATSEPHSIPWTVEGRCGSVRIKLMPAPKGKGLVIEKECGKILKLAGIESVYSKTFGQTRAKVNMIEACMKALKQLNAFRPRMAKEFLYYGKNSQEIAKMSLEEFAKLVPSRERRKIKRGFTEIEKKLLADIKPKDIKTHARDMIIIPEMLGKTIKVYSGKEWVPVIITPELLGHRLGEFALTRRQVRHSAPGIGATRSSASLSVR-MLAFNKWGVEGIKVGDMGLQRYISLDPRYVPKTGARYAGRKFYKSKVFVVERLINKVMVPGHKAKKHFRSSGHNTGKSALAYNVVEKAFKIIEQKTKQNPLAVFVKAIENSAPREEIVAIEYGGARYPKAVDCAPQRRVDVALRYFVQGAYEKCFNKKTAVEAALADEIMNAFRLDKSLAVSKKSEIERQADASRMARLRSWTCYRRPYTRYSKYKKYCFVRARPANRISRYTSGI-QDYDTDVHLIPKSDLQIRDSALESARQITNRMMEGALGKAGYFFQMRVYPHHILRENPLAAGAGADRLSTGMAHNYGKPIGIAAQVKKGQAVFTIKTPLARKAMKKAAFKLPCRCTVVSIQEEIQTPNEVTATAKDNTITIKGPKGEVQRTLKIKLKTENNTIKITCKKGTKRQKRVINSFAAHIENMIKGVQEPYKYVLKICSGHFPMNVSVNLIIKNFLGEKSPRTLTLKKGADVKIDGEIITVESPNKELAGQVASDIELLTAKTNRDLRVFQDGIYLVEKAGNKVKQTVEAMVEGGKATAAPPLGPALGPLGVNIGQVISEINKKTADFKGVQVPVKISVD-DQKNITITVGTPPVSALVKQESHIEKGSGNAEADLIADLKIEQVIKIAKMKGEGLSGKDMFAKVKEVAGTCNSMGVMIEGKRAIDTIQDIDKGMFAEEIKAEKTELSAEALKELEQKRQKLLADIEKRKAEYTATAKQIIESMSGQPRGSIKAKLVEAKVPTAIIDENQMQTPRIEKITLNVGAGKDQTRLEKGVAVLKMITGIEPTSKRIPTWGLRPGLPIGCKLTLRKTKASEVLKRLLEAKNNKLQPSQFDEGNISFGIHEYIDIPGVTYDPKIGVLGLQVCVTLERPGYRIKRRRLETKKICKKQMISKEEAMSFMQKQFNVTIGMGRKSNGLNTAKALKKRRRHGNWLNKKYVRRVMQMKKKADPLEGASQGKGIVIEKFQLEAKQPNSAMRKCCRVQLVKNGRQVGAFMPKDGAQKLIDEHDEVVIESIGGRKGRAMGDLSGIRYQVIKVNDQSLDALLKGKIEKARKTTKAAPAKKEIVKKIKDFGKQYPIIGLINMENMPASSLLQMKKQLRGKVMTRKTLILLGLKELNGEQLIEKVKMPALMFTKENPFTLYKIIKKSKTPAAAKPGQLAPYDITIPAGPTPFTPGPVISEFAMLGIKAGVVEGKVAIKEDAKVVKEGQPISAKLASMLQRLGIEPMEIGLDLICVYEKGILYPRKVLDIDEKKFMQDLTGAAAGAFNLAVEITFINKDTIETLLSKAHREAKAVGLEELVEEVLAKAQREAKAVAE-------------------------------------------------------------------------------------------------------------------------------------------------------
>CG10_big_fil_rev_8_21_14_0_10_44_13
EEQKLLVPMDEYLRAGIHIGTKFKTRHMEQFIYKARPDGLFILNMQKIDERIGICANLLAQFKPKDMIVSSRRENSWKAVSAFGKATGIRVFAGRYPPGILTNSALKTFTEAKLMMVTDTWPDRNALNDALKAGIPVVALCDTNNNANNIDLVVPCNNKGKKALGLIFYIIAKEYLAKRGL---KLEDFVDEMQKARIKLASTDIGKINEICDYINGIAEKTGVEIRGPIPLPTKRLKLTTRKGPCGNGTATWDHYEMRVHKRLIDLGIDERALRLIMRIPIPEGLHIEIEMMEMGKNLIQQARGKGGPTYRAPSFRYEGRASHTKGQITDIIHCQGHSAPLVQIRYDDGCLLIAAEGMKVGDMVESGSQAEVGNTTSLKNLPEGTIVYNLESQPGDGGKFVRASGTFARVVAKMKDKVIVQLPSKKEREFNECRACIGVIAGGGRIEKPFMKAGNKYYKMMAKNKLWPSVSGTSMNAVDHPFGGKHSTKKGRPTTAPRHAPPGRNVGMIRPRKSGRAKMQFWPRKRARRHYARVRSWKPLGFAGYKAGMAHIIATDNRKFSQTKGQDISMPVTIVECPPLKVSSIKFYKKTKVTNEIMGPLPKKTDEYADITLLVYTQPKLTGLKKKPDVFEIGLGGKTKFDYAKNMLGKEITVGGVFQEGQQVDIHAVSKGKGFQGPVKRFGVTIRSHKAEKTKRGPASLGSWCGGHMMYRVAHAGQMGYHTRLDYNKQIIKIEKSKVNPAGGFNRYGIVNNPCILIKGSVTGAKKRIVRLCKATRENEAPAIQQIILALKATITRALPLGSYVETCDNSGAKVIKIFSGLNTVRRRRQAAAVGDICMAVVKKGRPDMRKQVVFAIIVRQKREYRRPDGMRIKFEDNAAIISKDEKGNPKGTIFKGPIAKEACDRWPNVAKAASIIVMTDKKQDVNEWKPKTELGRKVKSGEIKSIGEILDSGKKILEAEITDALMNLESDLLLIGQSKGKFGGGQRRVFKQTQKKTKEGNKPKFATFAVIGNKDGIIGLGYGKAKETVPAREKAFRNAKLNLIKIRRGCGSWQCGCKTPHSIPFTVEGKCGSVRIKLMPAPKGKGLCVEKECQKILKLSGIKDVWAKARGQTGSKINLIFACCDALKQLMEVKTMAKKDFTYRGKSLEELQAMSLKDFIKLLPSRQRRSLTRGLPDQHKKVLAKVKDPNLKTQCRDMVILPEMVNSIIKIYNGKEFVLVSIAPHMIGHYLGEFAFTRKGVKHSAPGIGATRSSASVSVREIKVFGKWSAKDIIVQDDGVRDYITLEPKVVMRSAGRYAHSRFHKSKVFIVERLVHKLMNSGHKAKKHFKSSGHMTGKVQTAQGIVEKAFRIIEQRTKKNPVEVFVKGLENAAPREEIITIEYGGARYPKAVECAPQRRIDLALRIMTQGSHHKAFNSKKSIHETLAEEIMNAYNMSNSSAISKKLELERQADSSRMVRIRKGVAYRRPYTRKSKYKERSYVKANPAIAITRFDMGEQNKFEYKMLLLSDSDLQLRHNAIESARQASNRHLEGMLGKSNYYMKVRVYPHHFLRENPLAAGAGADRLSTGMAHSFGKVISSAAQVRKGQTIFQVNVEVAKVALKKASKKFACKCRIVRMEDSVEIPGGMQASIENSIISIKGSKGELKKSFRVSIEKKDNKLIVFAENATKREKKMIGSFIAHIKNMVKGAKEGHKYRLKICSGHFPMNVSMSFIVKNFLGEKIPRVLRLKEGVSVKIDGQEVVVDSCNKELAGQTAADIEKLTTIKGRDRRVFQDGIYIINKDGKDMKQTVEALVEGGKATAAPPLGPALGPMGVNIGQVVAEINKKTAEFKGMQVPVKVIIDSETKKFEVTVGTPPASALIKKEAGVEKGSGNPLMDKIADLKIEQIIKISKMKQDSLLGKDNFSRVKEIIGTCDSMGVLVEGKQARETIADINKGMFKDKIQAGKTELTAEELKALEEERKKLEEEMKARRAEFEAKAKEIINSMTGKEPSAIRSKLREAKIPEKMIKENAMREIRVEKITLNIGTGKDQSKLEKGLKLITAIAGVKPTQKRIPEWGLRPGLPVGCKATIRGEKALTIISRILDAKSFTLNDSNFDEGTVSIGIPEYTDIRDAKYDPEIGVMGLQICITLERPGFRIKKRRVYKSKIPKAHRITKAEAIEFMKTKFNIKMGMGKKTRGLKAGKKLKKRRVHGRWLDPYYVERTLSLRLKSDPLEGAHQAKGIILEKVQLEAKQPNSAMRKCVRVQLIKNGRQVTAFAPGDGAIKLMDEHDEVIVERIGGTKGRAKGDIPGVRWAVIKVNDQSLDALLKGKVEKARKKAHVAQYKKEDVKEFERLIAEYPIIAAVNMENMPAPQLQRMRSLLREKRMSKRRMMKIAIESMKIEQLIPCMKMPALIFTKDNPFSLYNTISKNKSPAPAKAGQTAPKDIIVKASVTPFAPGPVIGELGAVGIKTGVEGGKVAIKADSVVVKEGQVIKPNVASILARLGIEPMEIGLDIVAVYEDGMIYKKDVLAIDEEEFKARIAEAGQWAFNLAIEAGILNKDTTEFMIQKAFRDSKAVAIEAVLGDVLAKAEREMAALKSMARMYSRRKGKSGSNKPIKKTA-IWVRYKPKEIEMLITKLAKEGKSASEIGLFLRDSYGIPNVKSITGKRITIMLKEKNLAKQLPEDLLSLIKKSIAVRKHLEENHKDMAALRGLQLTESKMRRLIKYYKKTKVLPVDWKFDAKSVRMYVE
>Yap150.bin4.9
ENQSFLVSQDQYLKSGIHIGTKFRTKYMEQFIYKTRTDGLSVLNLQKIDERIKITADFLSRYNPEDILIICRRENGWKAVKAFSKITGVRGFAGRYPPGILTNPGLDNYIEAKIMLVVDSWPDRNAVKDALSVGVPVIALCDTNNQANDLDLVVPCNNKGKKALGLFFYILTREFLKNKGLLKGNVEDFTEEMQKARIKLASVDINKLNQTCDYIKDIAEKTGVEIRGPIPIPTKKLRITTRKSPCGDGSESFERFEMRIHKRLIDLGLDERALRLVMRVPIPEGLNIEIEMVDMGKRIIQQARGKGSPTYKSPGFKFKADSKIVNGRIVDFVHCSGHNAPLMRVFYDDNVLFAAPEGVRVGDMVSSGPVCSDGNILALKDIPEGTPIYNIESQPGDGGKFCKSSGGFARVAAKTSKIVTVIMPSKRQKKFNCCRAVIGIIAGGGRHEKPFLKAGNKMFKMRAKNKLYPRTSACAMNAVDHPLGNSRSARKARNKAVSKHVPAGKKVGSLWPKRTGKRKMQFWPRKRARRQYPRVRHWKPLGFAGYKVGMAQALFTDNRKNALTKGEDIIWPVTIIECPPLKVASLVLYKKTRAVSQILAPLPKKKDDFDDIRLLVFTQPKLTKIKKKPELFELGVGGQDKLKFAKEKLGKELYLKDVLEEGFLLDIRGITKGKGIQGPVKRFGVAIRSHKSEKTKRGPGSLGGWG-NNRSWTVAHAGQTGYHQRIEYNKWLLKIGDAKINRKEGFRRFGIIKNQYVLIKGSVLGPSKRLLMMTLAVRPNEVPAINKV--ALNANIGRVLPHMARIPVCDNSGARILKVISGHKTRKGRASAAGIGDKIMASVISGKPDIRKQVVAAVIVRQKKEFKRPNGMRVKFEDNAAVVIKDDLGNPKGTMIKGPIAKEVAVRWPNVSKIASIIIMAEDEKDVDNWNPKTEIGKKVKSGEIKDIDEILDNAYNIFETEITDILISLESDLLLIGQAKGKFGGGQKRVFRQTQKKTPEGNNPSFCCIAVVGDKNGHVGVGRGKSKDTVPAREKALRKAKENLIKIRRGCGSWQCGCKTPHSIPFAVEGSCGSVKIRLMPAPKGKGLVIEPECAKILAMAGIKDVWSETFGQTKVKINLVDACIDALNKLNRIKILMAKEFLFRGKKFDEIKNLSIKEFAGLLTARERRTLLRGFTDEQKVLMEKIRKSKIRTHCRDFIIIPEMVGKTIHVYTGKTFVPVRIINEMLGHRLGEFVLTRSSVSHSSPGIGATRSSAALSVR-----------------------------------------------------------------------------------------------------------------------------------------------------------------------------------------------------------------------------------------------------------------------------------------------------------------------------------------------------------------------------------------------------------------------------------------MIKGVLEPWVYKMKICTGHFPMNVSMQLVVKNFLGEKFPRTLKIKQGANVSVKDKDVVVESCDKELAGNVASDIELLLTIKGRDLRKFQDGIYIVSKAGKEVDQTIEALVQGGKATAAPPLGPALGPLGVNIGQVVAEINKKTADFKGMQVPVKVTVK-DDKSFTITVGTPPVSSLLKKEAIIEKGAANPITDKVADLKIEQIIKVAKMKSDALLGKDMFSKVKEVIGSCDSMGILVEGKPARETIADINNGKFAEEIKAEKTELSAEALKKIEEQKKKLQDELAKRKAQYESQAKQIIEQLSGQPRGTIKAKLVEMKIPSNIIEANPMQKVRIEKLTLNIGCGKDTARLDKGIILIKTLTGIEPTSKRIPSWGLRPGLPIGVKLTLRKKPAKDILSKLLSAKDNALKISQFDSGNISFGIQEYIDIPGIAYNPDIGIIGLEVCVTLEKPGFRIKRRRLKRKKIPRKHLVSKQEALDFMKNEFNIKIVMANKSQGLNTGRRLKKRRHKSKLLHTDYVRRIFNLKKKADPLEGASQAKGIVLEKVQLEAKQPNSAMRKCVRVQLIKNGRQVTAFLPRDGAQKMVDEHDEVIIECIGGKKGRSKGDIPGVRWQVLKVNGQSLKDLLSGKLEKARK-----------------------------------------------------------------------------------------------------------------------------------------------------------------------------------------------------------------------------------------------------------------------MARMHSRKKGKSGSHKPLDKQKSGWIRYGAKEIEMLIAKFAKDDKTASEIGIILRDVYGVPDVKAITNKSVTKILREKKLSKELPEDLIALMRKLVAITAHISNNKQDMSAKRGYQLTDSKIKRLIKYYKESGRIPVSWKYDPSKLKMYTE
>CSSed165cm_557
GEEALLIPNDEYLKSGIHIGTKFRTKHMANFIYKTRPDRISVLNIQQIDERIKLAGNMISNYEPGDILIVCGRENGWKSVRVFSEITGAKHFAGRYPPGVLTNPLLKNFIEAKILIVVDAWPDRNAIKDAMKLGIPVIALSDTNNQANNIDLIVPANNKGKKSLGLVFYLLAKIYTEKKGLIKPKIEDFYDEMQRARVKLASTDINKINATCDYIRDIAEKTGVVLRGPIPLPTKKLRITTRKSPCGDGTATWDRFEMRVHKRLIDVGLDERALRLIMRVPIPEGLNIEIEMIDMGKNLIQQRRGKGGQRFRAPDFRYKGDIKMESYTVKNLVRCPGHTAPLIEAEYNDKSLLVAPEGVAVGDTYNIG-EVRAGNILSLKDIPEGTSIFCIEAKPGDGGKFVRSSGGSAKLVSKTEKAVKVLLPSKKQKEFHECKAMIGIIAGSGRTEKPLLKAGKKHYLMKSRNKFYPIVSGTAMNAVAHPFGNKRTLRKSKNKPVSRNAPPGRKVGSIAARRTGRKKMGVWPRKKAKRPYARIRSAKPLAFPAYKAGMTHIIVRSKDNTPKKADINVSMPVTILECPPIRIAGVRLYKKKVVDKQLNFLQPKDKDDYEDITIQIYTNPKLIGLKKTPELFEVKLGGKEKIEYIKNHYDKNILVTDLFKEGQVIDTHAITKGYGTQGPVRRFGIGLKNHKSEKGRRKPGTLGGWIAAHYMYRVAYAGQTGYHQRVQYNNPLIKISDEEINPKGGFVRYGEIKTSYVLVKGSIPGPKKRMITLSQPVRPPTSGSIRHISLSISAKIPKSLPHGALVDTCDNSGAKVLKIFGGHKTVKGQMPSARIGDMVKASVVKGRPDMRKTVVLAVIVRQKKEYMRPDGTRVKFEDNSAVVVKDDKGNPKGTILKGPVAKEACERWPGIAKISSMIVMAEQKKISENWTPRTTTGKMVFNGEITSIDQVLDNGLPILEQEIVDSLLGMESELLMIGQAKGKFGGGQRRIFRQTQKKTREGNKPQFTTMAVIGNKDGYVGIGLGKSKETVPAREKAVKAAKLNVFKISRGSGSWESNSKEPNSIPFAVTGKCGSVEITLMPAPKGKGLCVEKECQKVLALAGIKDVWARTKGQTKNKINLIKACEQALRKLSSTKIRAKKVFTYKGKTLEELQKLSMKELAALMPSRQRRKITRGFSDEEKAFVEKLKKNNVKTQLRDMLVLPGMVGKTIRVHTGKTYEAITIPQEAIGYYLGELVLTRKRVAHTSPGVGATKSSSNVSVKEALIFNKWSTQGITVSDPGVAPYISFKPIIVPKTGARYAGNKFHKSKVSLVERLINKIMVTGHKGKKHFISSGHYTGKAQKVYDLVEDSLSLVEKKTKKNPVMVLAKAVENAAPREEIVTIEYGGARYPKAVECAPQRRIDIVLRLFAQGARQKSFNKKRTFESALADEIVNAYAMSQSLAISKKLEIERQADASRMAKLMRAVAWRRPYTRRSKYREKSYVRTVPNNRIVRYIMGNQKEYAYRVLLNSKADIQIRHNALESARLTANKLLEGK-APSDYLFKLRVYPHHILRNNPLAAGAGADRMSTGMAHSFGKPVGIAAQVRKGQPVLEVNVSIAKQALDRARKKMPCGFSIK-MEDNITAPENCTVTQEKDFVVVKGPKGELKRKLTVEIKQEGQDVLLVYPEDTKRAKRLMNTNKAHIKNMLIGVTEGFTYKLKICSGHFPMTVNLKLEVKNFIGEKVPRTLKISSEAKVSIAGDDITVEATSKEAAGQVAASIEKLTFRPGFDKRIFQDGIYITEKAGKKISTSVDVLIEGGKATAAPPLGPALGPLGVNIGQVIADINKKTGSFKGMQVPVKVTVDSDTKEYNISIGTPPASALVKKEAGVDKGSGRPQTDFVGDLKIEQVIKIAKMKEDSLTGKTLKEKVKEVIGTCRSLGVKVEEVPAAEAITLVEQGRFDKEIKEEKTEITAEEQKELEEERKKMQQELEAKRAQFEKAAQGILKEHEDKP-DQARKAMEAAGIPEEIINK-KMKEIKVDKVTLNIGAGKDQRLLDKGVKLIKNLTGKDPTQKRIQGWGLRPGLPIGAKLTLRGKEADEMIKRVLYAKENNLEESHFDNGNISFGLPEYVDIKDAKYDTEIGMMGLQVSITLTRPGFRIKHRKIRNTHIPSRHQIKKEEAMSFMKEKYSAVIGMSKKSSGLNAGKKLTSRRSESRKKDKWYAKKVLKLALKSDPLEGSSQASGIVLEKVQREAKQPNSAMRKCVRVQLVKNGKQVTAFLPGDGAQKMVDEHDEVVIECMGGSMGRSKGDIPGVRWQVIKVNDQSLNALLRGKVEKARKKAHVAKEKKEVVTRLKKLINDYNVVAAVDVENLPAKQLLNMRTQLRGKLMSKKRLISIALDEAGLSELKKHLRMPALLFSNDNPFTLFKLLKKNKSPAPIKAGQTAPKDIVVKAGGTGFAPGPVIGELGAFGIKAGVEGGKVAVKEDKVVAKEGEQVSAKLAALLQRLDIQPMEIGLNLVAAFENGDVLTKDVLDIDEDAFMAKLKGAASDAYLLTIGIGFPVKENINALLSKAHMEAVALADSENLGRILGKAEAQAAALKSMARMHSRAKGKSGSTKPSKKSVPAWVQYKPKEVELLVTKYAKEGKTASQIGIFLRDEYGIPDVKLITGKSVTKILADKNAAPEIPEDLSALIRKAVLIKKHLEEKKKDLTAKRGLQLTESKIRRLTKYYKNSGKLPKGWKYDPEKIKLYVE
>ARS73
------------------------------------------------------------------------------------------------------------------------------------------------------------------------------------------------MQKARIKLASVDIDKVNKTCDYIKGISEKTGVMMRGPIPLPTKKLRITSRKSPCGDGSATWDRYEMRVYKRLIDLGIDERALRLVMRVPIPEGLNIEIEMIDMGKRLVQQARGKGSPAYKAPSFTYKGKATTQTAEILDIIHCRGHSAPLAQVQFEDNGCIIASEGIYVGKKVRMGEELEVGNTLALKNIPEGSLIYNIESKPGDGGKFVRSSGGAAKLVTRTKDQVIITFPSKKRKAFHDCRASLGVVAGGGRTDKPFVKAGKKYFEMKKRNKYWPKVSGASMNAIDHPLGGTRSSRKGRPTIVPKNAPPGRKVGMLRPRQTGRKK-----------MTPSVRSWGFLGFAGYKAGMTHLLIRDDRKNALNKGQDISVPATVIECPPMRIASLRLYIPYKIAQEIFFSGPPQDSDFSNITITIYTQPKHTTIKKKPDLFELHLGGEAKLTFAKQHINKDIHISDVFPENSTVDLHAVTKGKGFQGPVKRFGIALKSHKSEKGQRNPGSLGSWCGGHMMYRVAHAGQMGFHLRTQYNNLLLKTGSKDVNPKGGFLHYGNVKNNYILVKGSVPGPKSRCILLTHPIRNT-IGEIEYISTPVKAKVTKGMNVGSIVDTCDNSGAKTIKIISRQKTVKGRSPAAGVGDLFMASVKKGRPDMRKQVVHGVLVRQRREYRRPNGTRIKFEDNAAVVLKDDKGNPKGTIFKGPIAKEACQRWPGVAKLASIIV------EEENWKPKTELGRQVKEKIILDIDQILDEGKTILEPQITETLLETESELLLLGQSKGKFGGGQRRAFRQTQKKTREGNKPKFATMAVIGDKNGHVGIGYGKSKETIPAREKSQRNAKLNVFKIKRGCGSWRCGCGTPHSIPFKVEGKSGSVIISFLPAPKGKGLVTENECAKILRLAGIEDVWTKTLGQTKNKVNLIRATEIALRKLVTTKIQVKKEFTYTGLTLDELKNLSLNELSERLPARQRRSLKRGLCPGKKKFLKKTENKVAKTHHREMIVTPSMVGKVIRIHNGKEFGTITVLEEMIGHRVGEFVFTRKRTAHSSPGVGASKSSSKVSVKSILLFNQWDTSQIKVEDLGLQKYVSLDPIIVPKTGARYAGMRFHKSKANIVERLINRVMVTGHKGKKHKISSGHQTGKASTAFDIVQKAFKIIEQKLKKNPVEVFVKAVENAAPREEIITIEYGGARYPKPVDISPQRRIDFVLKMMTQGAYQKTFSSKRTAEDCLADEIMNAYGLSNSAALAKKLELERQGDASRMAKLIRAVAWRRPYTRKSKFRKKSFVRAVPHNKVVKYETGNLQKFPHTVQLRSKGDIQIRHNAIESGRLTSNRYLEKKLGKIGYKLKVCIFPHHILRNNPLASGAGADRMSTGMKMSFGKSVGLAAQVRKGQILFQASVEVAKTAMNRAKYKMPCSCTLSLLETKISLTEGVEASMDASVLVVKGPKGEVKRDFFIKLLVKDGEIIVSAINATKREKKLLNTFVAHVKNMQNGVLEGVVYELKICAGHFPMTVTVKLVVKNFIGEAVNRVLKIRDGVSVKVDGEQIIVEGVEKELVGQTAADIELLCRRPGFDKRIFQDGIYIITKNGKDLTQAVDVLIEGGKASAAPPLGPALGPLGVNIGQVVSDINKKTESFKGMQVPVNVEVDTTSKEYTISIGTPPASALIKKEAGVDKGSGNPKTEKVADLKIEQLIKIAKMKEDALLGKDLKMKVREIIGTCNSMGVMVEGLAATEALKKVEEGAYDKEIKEEKTEISAAEQKELEEERKKLQAELAEKHAAEDASANAILEQMKGKDRSAIKAKMVEAGISDDTINR--MQKIRIEKLTLNIGAGKDQNVLEKGMKLLNHITGIQPTQKRLAAWGLRPGLPIGCKLTLRGEKAEQLWKKLLAAKENNLKESNFDNGNISFGIAEYIDIPDVKYDPEIGIIGLQASLTLERPGFRIKKRKIQKKKIHHNHQITKEDAITFLQTQFKVKVGMSKKSSGVNAARKLEKRRSTSRRMYKWYAKKVLGLKAKSDPLGGTSQAKGIVLEKVQLEAKQPNSAMRKCVRVQLVKNGKQVTAFLPGDGATKLVDEHDEVMIECIGGCMGRSKGDIPGVRWQVIKVNDQSLQALRGGKLEKARKMAHISKEKKQAVAQLVELMQNNPIVGAVNMENLPAKQLQIMRETLREKRMAKRRLIQVALDQSSKDKLVEYLKMPALLFTKENPFTLFKILKKNKSKGPIKGGQTAPNDIIVKAGSTEFSPGPIIGELGAFRIKTGVENGKVAIKEDCVACKEGEVVDPKLAALLTRLKIFPVDIGLDLVAVLEEGEIIPKSVLDVDEDAYLANLRSAASDSLNLAVFVGFPTRKSTQLLLGKAAREARALAVSETVGDVLSKAEAEASALKE-------------------------------------------------------------------------------------------------------------------------------------------------------
>GW2011_AR17
EQEVFLTPLENYLKVGLHIGTKFRTKYMAPFIYKVRPDGLAVLNVKKIDERIEIAAKFLAQYDTKDILVVCRRENGWAGAKLFHKLTGIPVIAGRYRPGLLTNPALEDFKEIKILFVTDPWPDKNAVMDAVRTGIPVVACCDTNNESNYVDLVVPCNNKGKKSLGLMFYLLGKEYMKARGTIKSPLEEFIKEMQRARIKLSSNNIDKMNEIIASIRDIVEKTKVKISGPIPLPTKKLKITTRKSPDGEGKASWDNWEMRVHKRLIDLGVDERSLRLIMRVHIPENVNISIELLDMGKRLITQRRGRGTSTYRAPSHRYYGKISYVYGTIQDLIDCPGHMAPLAEIKYDTKVLISAPLNVRVGDIVASGAPVQTGNVLPLKNIPEGTAIYNLECRPGDGGKLVRTAGVFARVVGKVENGIIVKLPSRKQKTFTECRATIGIIAGDGRIEKPFLKAGKRMHAMRARNKLYPQTSGVAMNAVDHPFGSGRGRHAGKPKTPPRWAPAGRNVGLIRARRSGRKRLQFWPHARSSKHAPRVRSKKVLGFLGYKVGMTHMIQKETNPNSHRKNMDIFTPVTVIECPPLKIYSVRYYAQNKLISELFSRGSKKDEHFDAIKVSVYTQPKLTGLKKKPDMLEFSVGGQEKSAFAQSLLDKEIKVSDVFKETQYVDIHSVTKGKGFSGVVKKFGVKPLQHKAEKARRKVGTLGSWHP-KVLYSVAQCGKWGYHLRTEYNKTTLKIGTTDINPKGGFVRYGFVKSDYLLVKGSVAGATKRPIALSEAIRVKHTKPISYISVAISGFKVRALPIGAEVPTCDNSGAKIVKIISGHKTVRRRLASAGVGDLVKASVIKGKPEMRKQVVSAIVVRQKKEFKRPNGTRIKFEDNAVIVLKDDKGNPKGTIFKGAIAKEAAERWPGISKVSSIVVMIKKKRDRDSWKPKTELGKKVKNGDISTIDYILDRGLPLLEPQIVDMLLGLQVDLLEVGQSKGKFGGGKRSIWRQTQKKTKEGNKPSFATLAVCGDGNGYVGIGFGKAKETVPAREKATRMAKLNIIKIKRGCGSWECGCGQAHSIPFTVDGKCSSALFKLMPAPKGTKLCTEREAQKILRFAGIKDVYGKARGQTRTKLNVMYACFDALKQLSKVKTKARKEFTYRGKTVEELKAMDIKEFAKLIPSRQRRSLERGFTEMQKRLLIKIKKKPIKTHCRDMIIIPEMVGLMVHVHTGKGYTQIEVLPDMLGHYLGEFTLTRNRVSHSAPGIGATKSSSAASVKDIKIFNRWDISGIRVSDPGLQDYINLKPIMIPRTGGRNVGTQFWKTKYNVVERLINKMMIPGHKGKKHKITSGHCGGKGTTAYIIVEKTFSLIEQKSKKNPVEVFVKALENAAPREEITTIEYGGARYPKAVECAPQRRVDYALRLMVQGAYAASFGKKKSIEEALSEEIIKAYNMDGSVALSKKLELERQSDASR-MGERKFKCYRRAYTRKSRFKVKGYIKAVPTNKLVKFNFGDNKTFPHKVFLVSKEKIQVRHNALESARTSVVRRLTKALG-KDYHMQVRAYPHHVLRENKMITGAGADRMQTGMQRSFGKAMGLAAQLNKGTPIFCVYCPHARKALLSANPKLPGRSGVERLRKEITIPAGIEVHV-DEIVTVKKNTLEVKKKLSVKLSKKDNKIIIEPKRFTKREKKIINTFKSHIANMIKGVEEPYEYQLKVCSSHFPMSVTIELVVKNFLGEKVPRKADILENTEVKIDGDVITIHSPDKEIAGQTAANFEQCTRITNKDRRIFQDGLWITKKSRG----------------------------------------------------------------------------------------------------------------------------------------------------------------------------------------------------------------------------------NIMKEIGIEKVTLNVGTGKPGPELEKGKILLQKISGLKPTQKRIPTWGLRPNLVIGAKVTLRGEKAKEVLKTLLQAKDNRLQARSFDIGNFSFGIKEYLDVPTLNYIPEVGIRGFEVAVSLQRKGFRIKRRSLEKRKIPKRHAISKQDAIAFARNTLKITVIMGKKSNGLNAGTKLKKRRKVSKLLNKDFKRRLFNLKIKSDPLRGSAQAKAIVLEKIQLEAKQPNSAMRKAIRCQLIKNGKKVTAFVPGMGAIKMVDEHDEVIIECIGGKMGRAKGDIPCVRWQVIKVNDQSLNALIRGKIEKGRRKAYVSDAKKQVVKSLAKQIAEYPIIGLVDMENLPAMQLQKMKQSLRGKVMTKKRLIQYALKQSPLGDLATKIRMPALIFTKENPFKLYKTLSASKSPAPAKQGQIAPRDVIVPAGKTNFAPGPIIGELGQLGIKAGIEDGKVAIKQDKLLVKEGEVFTQKVAETLTRLNILPMEVGLNVVAVFENGTIFDRKVLGTKRSNRTCRQQR-------------YSDKRECEQTLGKS-----------------------------MAKLYSKSRGKAGSHKPMDKTVPSWVTYKPAEVEQLIVKLAKQEKGSSLIGIILRDSYGIPSVKALLGKTIMQVIKEKKLGKKIPEDLIALIKKNIAEMKHMESNKHDMVAHRGVQLTESKIKRLATYYKAKKVLPENWTYDRTQAKLYLE
>ex4484_78
------------------------------------------------------------------------------------------------------------------------------------------------------------------------------------------------MQKARIKLASIDIEKLNQTCHHIKDIAEKTGVDMRGPIPLPTKRLKITTRKSPCGDGTATWERYEMRVHKRLIDLGTDERALRLVMRVPIPEGLNIEIEMIDMGKNLIQQKRGKGTPTYRAPSFRYYGDARYVKLKIVDLIHSSGHSAPLVELRSDNGLLTVAVEGLRVGDYITFGYEIKQGNILPLSKIPEGTIISNIEANPGDGGKLVRAAGSFARVVMKMNDKVVVQLPSKKEKVFDKCLATIGTIAGYGKAEKPFLKAGRRYYYMKARNKLYPRVHATSMNAVDHPFGGTSSAHKGKPTIAPKNAPPGRKVGKIRPKRVGRKK-------------------------------------------------------------------------------------------------------------------------------------------------------------------------------------------------------------------------------------------------------------------------------------------------------------------------------------------------------------------------------------------------------------------------------------------------------------------------------------------------------------------------------------------------------------------------------------------------------------------------------------------VKKEFLFRGKTLEELKSMSLNEFAQLLKSKERRKIKRGFTEQEKKLLEELKRDNVKTHCRDMIILPEMVGKTIHVHNGKEFVPVTITIEMLGHRLGEFSLTRKRVQHHAPGVGATRSSQALSVREVLAFNKWGTKDIIVQDPGLKAYVTLQPRFVPRTGARYAGNRFHKSKIFIVERLMNKLMVPGHKGKKHFRSSGHCCGQASLAYKTTEKCFKIIEKKTKENPIKIFVKALENAAPREELVAIEYGGARYPKAVDCAPQRRIDLTLRLFVQGAYDRCFNKKTSVEQGLADEIISAYNLNKSLAIAKKNELERQADSSRMARLRSFICYRRPYTRFSKYKRKSFVKSRPHNRISRYTGGE-YDYDHKVHLISKEAMQIRDQALESARQTMVRNIEKNMGKAGFFYQMRVYPHHILRENPLAAGAGADRLSTGMAHSFGKPIGRAAQVYNGQELLTVMTALVKTALLKASHKLPCKCKVV---------------------------------------------------------------------------------------------------------------------------------------------------------------------------KQTVDALIEGGKATAAPPLGPALGPLGVNIGQVIAEINKKTADFKGVQVPVKVIVDTNTKEFEIQVGTPPVSALIKQEAHIEKGSSNPETELIADIHIEQVIKIAKMKTDSLSGKDMFAKVKEVAGTCNSMGVMVEGKRAIDFIKEVNEGKYDEPIKAEKTELSAEKLKAVEEKRKKLAEEIEKRKAEFTALAKQILEKNEGQPRGVIKAKMVEAKIPTKIIEE------------------------------------------------------------------------------------------------------------------------------------------------------------------MANKTKGLNAGKALKKRRRHNRWLDTQYVRRILNLKRKADPLEGSSQAKGIIIEKIQLEAKQPNSAMRKCVRVQLVKNGRQVSAFLPGAGAQKFVDEHDEVIIECIGGAKGKSKGDIPGVRWQVIKVNGQSLNALLRGKIEKARK-----------------------------------------------------------------------------------------------------------------------------------------------------------------------------------------------------------------------------------------------------------------------MARMHSRAKGKSGSKKPSKP-SLSWVRYKPKEVELLVVKLAKQRIPPSQIGLILRDTYGIPSVKLICKKSILQILKEKNLAPELPEDLVALMRKYVSVKKHFDENKHDFTAKRGLQLTESKIRRLVKYYKRTGVLPGDWKLSVDTMRIYTE
>Yap200.bin8.246
TEESFLVPSDTYFKAGVHIGTKFRTKYMAQFIYKTRTDGLSVLNVQQIDKRIRLVAKFLAQYSPEDIIIVSRRENGWRPVKMFGKHTGISVFAGRYQPGILTNPKLENFREAKVMLVTDPWPDRNAVKDGIRAGCVMIGLCDTNNEANNLDLILPCNNKGRQSLGLIFYLLANEYMKARGL---KPEDFSADMQKARIKLASTDINKVNMVCDYIANIAEKTGVVIRGPIPLPTKKLRITTRKSPCGDGKATFENYEMRIHKRLIDLGMDERALRLVMKVPIPENFNIEIEMLEMGKRIIAQQRGR-SPKFKAKSFRYKGAARHLKGTIMDIVHCPGHSAPLAKVDFEGKSYILAPEGIKVGDVIQSGITQNPGAITKLDLLPEGTLIHNIETQPGDGGKLVRASGAVARLVTKTPEGIVVELPSKKKKIFNQCRASIGVVAGGGRKEKPFMKAGNRFKAMKARSKLYPKVCGQSMNAVDHPHGGTRSSKKNYPYTVSRHTPPGAKVGKIASRRTGKKKLQFWPRKRAQRQAARIRNWKLLGFAGYKAGMVDVHFIDTRKTSPTAKETLSVPCTIIECPPMRIFSVRFYKKTRLSSEILNKLPKKQEGYSDVRVNVYTQPKLAGFKKKPEIFEIALGGEDKLKLAKELLDKEITVNDVFKQGQLVDSHSVTTGKGFQGPVKRFGVKVRSHKSEKAKRA-AVIAP-EGGKVAYTAPMPGKMGYHLRTEYNKWIVKLGTKDLKP---IHKYGNVKNHYLLLKGSIGGPKKRLVTLTEPIRPNPAPTLK--------------------------------------------------------------------MPAVIVRQKKEYRRPSGMRIKFEDNAVVVLKDEKGNPKGTLFKGPIAKEAAERWPAIAKLSKIIV---------------------------------------------------------------------------------------------------------------------------------------------------------------------------------------------------------------------------MAKEFTFRGKNLEELKQLSLNEFAELLPSNLRRSIKRGLTHQQVNLLKKIKQGKLKTHARDMVILPQMVGLKIQVHTGKVFQEIYILPEMIGHRLGEMADTRKRVSHSAPGIGATRGTSSISVKAAKLFNRWDTTGIQVEDPGLVRYITLSPIIVPKTGARYVGTRFHRSKINIVERLINKIMVTGHKGKKHVITSGHNTGKAHQALEIVEKAFQIVEQKSKKNPVEVFVKAIENSAPREEIITIEYGGARYPKAVECAPQRRIDLVMRLFSQGAYQRAFGKKKKVYETLADEILAAYNKSQSAAISKKMELERQADSSRMAKTRKAVAYRRPYTRYSKYKKRNFVRGNPHINVVRFDLGNKKKFARRVVLISNKAVQIRHMAIESARLACNRTLEKALGKEGYHLKFLIYPHHILRENPLASGAGADRMSTGMKKSFGKAIGKAAQVKEGKHIMFVDIPIAKKALRFASHKFPMSCSVKKLEETLEVPEGISASVEGYKITVSKGDKSVSKILALKFESKDGKIVFTADRSTKRERKILGTYKALIKCMFKGVTEGHKYIMKICSGHFPMTVTVSFTVKNFLGESVSRKLTFPEGVTVKVTGDEITIESTDKQIAGQTAARIESLTRIKGRDLRRFQDGIYIVNKDGKEIKETIEALVEGGKATAGPPIGPALGPLKVNIGEVVKAINDKTKDFQKMQVPVKVIIDTDTKEFEIQVGTPPASQLILKEAMIEKGAGNPLLDKVADLKIEQIIKIAKMKEDSLSGKDMKNKVREIVGTCQSMGILVEGVPAREALQQIHEGKFDQKIQEERTELSEEDKKKLEAERAKLQEATADRMKKLEAKAKEIIAQNKSKEASKIKGMLLEAKIPPKLVDKNKMREIRIEKVTLNFGAGKEQTRLDKGMKLLKMISGKNPATKRIPGWGLREGLPIGCKITLRGPEAMEVLKRTLKAKDNKLKRKVFDAGNFSFGIHEYIDMTDVKYDADIGILGFEIAVTLERPGFRIKKRKTKTKKLSHKHLITQDDAVEFMKKNFNVEIIMVKKPRGLNSAKKLKRKRKVSRKCDPRWVRKAFKLKQKADPLGGAHQGRAIVLEKVEKEAKQPNSAMRKCVRVQLIKNGKQVTAFVPGDGAIKMVDEHDEVIIECIGGTKGRSKGDIPAVRWQVIKVNDQSLKALLSGKLEKARR-MKPADWKKRLVQEYEKLIKEYPVIGVVDFTSLPVPQLNSMKAKLRDTKGGRKKLFALALKNASVEKLEEFMQLPALIFTKENPFSIYNTLQKSKTSAPAKAGQKAPKDIIVPAGPTGFTPGPIIGELGAANIKAGIEGGKVVIKEDSLACKEGTVIDTTMAGLLTRLGIEPMEIGLNIVALFEKGEIFQKSVLAIDEQEYIDNIGTASRWAFNLAMNAGILTKETSELMIIKAFNDAKALAIEAVVEQVLAKAEAQSKSVKSMARMYSRNKGKAGSKKPLQK-KPTWVRHKPKEVEMLVVKLAKQGKSTSQIGLLLRDSYGIPDVKAIVEKKITKILEEKKLQKKLPEDLSALIKRSIAIRKHMQSNKHDNTAKRGLQLTDSKINRLTKYYKKTNKLPKDWKYDPARAELLIE
>GCA_002792685.1_Candidatus_Pacearchaeota_CG_4_10_14_0_2_um_filter_05_32_18
KKRQLLIPLDDYVKTGIHLGTRVITPDMKKFVYRRRADSIGVLNTSLIDEHIKKAVDFISKYSPEEIVLICKRESGWQAAVLFGKATGVKVFTKKYPAGMMTNTQLETFYEPELVIVTDPWIDRNALNDALKTGKKVVMLADTNNFIRKADHIIPCNNKGGKSLGLVYYLLARGYLEKRKISDDSMNAFIAYMAVVRIKLSSVDVTQLNEITNTIKDIANKAGVLTKGPIPLPTRRLKVTTRKSPCGDGTATFDRFEMRIHKKIIDLPSNDKVLHSIMRLPIPRSVSIKIEMKEMGKRIISQARGHGSLTYRVRSKAFIYEIKYGEGEIVKFIHSGGHSAPLAKIKLGEIFFNPSANGMYEGQKISIGKDNGMGSIVKLKDIPTKATVYNIEANPGDGGKFIRSAGSFATITKKSKNDVIILMPSKKEKVFSDCRASIGVIAGNGRKDKPVMKAGRMFYIKKAKNKLWPRTSAVKMNVIDHPFGSGRGKNLNLGKIPKRNAPPGARVGSIRARRTGKRKLQYWPRKRAKKLIPSVNWTQILGFIGYKVGMASAYVKDNTADSMTKSKRISIPVTIIECPKLKILSTRFYKNGQVIGEVVNKIPKKIKDYDDIRIVVYTDLKNF-IKKNPDILEVSLGGENKLSFVKEHIDKTISVSEALQQGQLIDVKAVTKGKGLQGPVKRFGAGLRQHKAEKGVRKIGSIGPWHPSRVSFRVPMAGQMGFFNRIQYNNKIVFVSNNNINPSGGFNHFGNIQGDYILVTGSVQGPAKRQLVITHPLRATKNYEFIELR-AISARATRGLNIGSEVVAADNSGARIVRIVGRGKTVKKRQQYAKISDWVKVSVRKGKPEMKGEVFDAVVVRARKPWRRKNGERIAFSDNAVALLKDEKGNPKGTQIKGPIAREVLERWVSVAKIARIVVMSEKSIPLYSWVPKTKLGKLVKEGKIKNIDEILDNKMRMLEPEIVDKLISVDSDLLFVGQSKGKFGGGKRRAWRQSQKKTKEGNVITFSAFAVVGDKNGHVGLGFGKAKETLPAREKALRKAKLNIIKIKRGSGSFEGSSHEPHSIPLQVEGKCGSVRVILIPAPQGTGLVIGNEGKKILKLAGIQDIYSKSFGHKRTTMNYGKAIMEALKKLE-----RKREFLYRGKTIVDLQKMDIREFSKLLPSRERRTVLRNSDNIEKFLTKCRKKKPIKTHDRELVIVPEMVGLSIGVHNGKSFVKIDVIPEMIGHRLGEFALTRGIVKHGAAGIGATRSSASRSVKVSLVFDLYDLSEVSVKDPGLQGVISLNYSLVIKSHGR-RREKFGKANVNIIERLVNSVGVPSHRGKKHKIITGWATGKYNKNLAQVLESFKIIKEKTGKNPVQVLVDAIENGAPMDEVTMIQYGGARYPQAVDTAPLRRISIALRNITHGAYDKSFNKKKSYSQALAEELIGTANKETSIAVSKKNELEKQADSARMVALRKAGAYSRPYTRTSKKKSKSFIKTVPQKKIVKFNIGNQKKFDTEVSLVSQEKTQIRDNAIEACRQAITRELDKQIP-AQFYLEVKVHPHHILRENKMLTGAGSDRMQTGMQKSFGKTIGRAAMVDSGKQIFRVKTRLVKAVLKSVKAKLPCRSRIIEITETIEIPEGIEFKIDGSRISAKSGDKSITKKIDFSIKMENGKIILHAKKATRSESRIIHTIKAHINNMLNGLSNEFEYELEVAYSHFPVSIELDLIIKNFLGEKKNRVAKLLPESDVSVKGNIIFVKSYNKEVAGQTAANIEKATQIKNRDRRKFQDGIYITQKPGREI-MKVGLLVEGGSMAPGPALAQKLGPLGINIGQVISKVNDATKDFKGMKVPVDLDIDVSTKQFTISIKSPPVPELLKKEAGIDKGTGEHKKLQVANISVEQVIKVAKTKLPDMLEKDLKAAVKTVVGSCVSLGIMIENLSAVEFAGKVSDGEYDKEIKAGKTETSEAKKKELQEFFSQLHKKQEAKLQQEKAEEEAAKAEATAPAPVA--EIAEKTAAPAKTA--NKMQIVEMEKLVLSFGGVKD--ELEKGYKLLQKISKEKPTVKRIPSFGIRPQMEVGCMVTLRGNKAKALLKRLLDSIDNKIKKKQIAKNQFSFGIKEYIEIPGEEYDREIGMLGFNVVVVFSRKGKRVGIKKIKRGKLPERHHVTQDEIVQFMKENFKVRVEM-----GLMNAKKLMKNRKKFRWSDHQYNSRTLNLYAKADPLEGDSQAKGLVVEKVQKEAKQPNSAMRKCCKVQLKKNGKMVTAFIPGNLAQKFIDEHDEVLIERIGGKQGRTKGDIPGVRFQVIKVNDQPLSMLVSGKMEKGRRKTHVSKEKLRTVKELVELIESNNTIMLASIKSLPLKQFQKIKKQLSQEKVVKKRIFKKSLDSSKVKDLANFIKDCAVLISNMDAFELSYKLSESKSPVKAKAGQISPIDIEVETGQTDLPAGPAVSELGGLGITVKVTQGKIEIVSPRVIVKEGKKISEEAASVMGKLNILPFSVGFIPLVAYDSKSAKIYESIKVDKEGTIESLQESARKALAFAVSIAFTTKDSLKFLLAKAASHEKAINDLSQENKSVGEEK--------MA--------KKKTSKDVGK--KTTERAKLEDIEKTVVDLGKKGLTPSKIGIELKKNYGVDKIKTL-GISITAILDKNKV--NYDNDLKIVGKKISTLEKHLSKNKQDKRAKRELVKFVGLRRKLEIYQSKNN------------------
>Yap5000.bin1.9
------------------------------------------------------------------------------------------------------------------------------------------------------------------------------------------------MQKARIKIASTEIDKVNQTCQYITDIAEKTGVDIRGPIPLPTKKLKLTTRKSPDGEGKATWERYEMRVHKRIIDIGTNERALRLIMRVPIPEGLNIEIEMID---------------------------------------------------------------------------------------------------------------------------------------------------------------------------------------------------------------------------------LQFWPRSRAKSSKPRVRSWKPLAFIGYKAGMAHVMIKDNKPTSPTKGETIFMPVTIIECPAIKITSSRFYKNTKLVSEILSNIPKKQEDYDEVRILVNTQPNKLSTKKKPELMEISLGGEDQLKFIKEHEGKDIIINDIFEENELTDIHAVTKGKGFQGPVKRFGISLRSHKSEKTIRGPGSLGPWKGTHIMWKVAHAGQTGYHTRTEHNKQIIKISDEELNPKGGIKHYGVIKNTAIMIKGSIPGAKKRLIVITKPIRPKEKSIIEHIIL---------------------------------------------------------------------------------------------------------------------------------MAEEKTDIDAWKPKTGLGQKVKSGELKDIDNIINNGLKIMEAEIIDALLTLEKDLLLIGQSKGKFGGGQRRVFKQTQKKTPEGNKPRFASFAVVGNKDGYVGVGYGKAKETVPAREKSFKNAKLDLIKINRGCGSWQCNCKTPHSIPFMVEGKCGSSIIRLIPAPRGTGLCVESACATILELAGVKDIWSKTFGQTKSKINLIKACISALKKLSSTKIR--------------------------------------------------------------------------------------------------------------------------------------------------------------------------------------------------------------------------------------------------------------------------------------------------------------------------------MAKTRKGIAYSRPNTRKSKYRKLNYVRSVPRNRIVRFEGGTVDQFSYRLDLISKDIVQIRDIAFEAARQTSNRFLERQVGKTDFFSKIRVYPHHILRENPLASGAGADRMSTGMKKSFGKNIGIAARVKKGQVIYSLYVEKGRTALNKLVHKLPCKCGIVKIDYEIELGEGIQASLDNNVLTLKGKKGETQKNFNIQLKIDGNKIKLSSKRLTKREKKLAGTFKAHIKNMINGVNEGHIYKLKICSSHFPMNASINLIVKNFFGEKSPRTLKIKPGVTAKIEGSEIVIESTNKELAGQAAADIEQLTRITNKDRRIFQDGIYIIEKDGKKI---------------------------------------------------------------------------------------------------------------------------------------------------------------------------------------------------------------------------------------------------------------------------------------------------------------------------------------------------------------------------------------------------------------------------------------------------------------------------------------------------------------------------------------------------KAHVSESKKKIVEELLKLCKEYSIIGLLNMENLPAKQLQKITEKLRGDRMAKKRIINIVFDRLKIEKLNEYFKMPALIFTNKDPFGLFKTLKKNRSNAPAKPGQIAPSDLKVKAGPTPFAPGPVIGELGMVGIKTKVEGNKIHITEDAVIVKEGEEIKENVAGILSRLDVKPIEVGLELVAIYEKGKILTKDILDIDEEAYINQLSFAHSEAYKLALELYYPIEEVINVVLGRMHYDALTLAREETKEDLLRKAAVSANNLKK---MHSRDKGKSKSTRPSSKDKPVWVRHTSKEVELLIVKLAKDEHEPSKIGLILRDSYGIPSVKDILGKGVSKVLKEKDLAGELPEDILNLIKKVVMLKKHLEENRQDKAAKRGVQLTESKINRLIKYYKRSKVLPMDWKYDESRFKLIAE
>Yap2000.bin4.8
AEEQFLVPTDWYLKAGIHIGTKFRTKYMEQFIYKTRPDGLSVLNLQKIDERIRIAARFLANYAPEEILVVSRRENGWKPLRMFGKLTGAKVCAGRYPPGMLTNPDLDIYHEAKVLLAADSWPDRNAITDAIKVGVPVLALCDTNNQSNNIDLVIPCNNKGKKSLGLFFWILTREYLKNRGLLKGKVEDFTEEVQKARIKLASIDINKVNEVSGAIKDIADKIGVDMRGPIPLPTKKLQVTTRKGPDGGGTSTWERYEMRIHKRLIDLGLNERALRLVMRVHIPEGLNIEIEMVEMGKNLVQQARGKGSPTYKSPSFRYKGAAKHMKGEIIDLVHCQGHSAPLAVIMYGK-CIIQAPEGVRVGDVIEAGNKPKVGNTLPLSNVPEGTQIYNIENSPGDGGKFCRSSGSFAKIITKLPTGISVLLPSGKRKLFRDCRATIGVVAGSGRTEKPFLKAGKMYHKMRAKNKLWPITSGTSMNAVDHPFGSGGSSTKGRPTQASRNAPPGRKVGKIAPRITGKRKLQFWPRKRAKRIYARVRSKKPLEFAGYKVGMTHLAVTDNRPKSTTKGEEIIYPVTIIECPPIKTSSIRFYKNTKLCSEVFSRV-KSVKDFDDIKVSVHTNPKLTTIKKKPEFFEICIGGEDKLKWAKENLGKEININDVFQGGQQIDVHAVTKGKGYQGPVKRFGIGLKHHKSEKGVRRVGSLGGWKAGHFMWKVAHAGQMGYHQRTEYNKWILKIGTEEINTKSGFVRYGLIKNPYIIVKGSILGPSKRLIRFNSAIRGNEAPSITYINLALKSRITKGLQIGSLIETCDNSGAKIVKVVSREKTVKGRAPKCGVADLILASVKSGRPDMRKQVVYAVIVRQRKEYRRHNGMRIKFEDNAVVVLKDDKGNPKGTIFKGPIAKEACNRWPGVAKLASIVVMAEEKEDKESWKPRTSLGTKVKNGEITDIDQILDSGLKIMEAEIVDILLDLESDLLLIGQSKGKFGGGQRRVFKQTQKKTQEGNKPKFATFAVVGNRNGYIGIGYGKSKETVPAREKAIRNAKLNIIKIRRGCGSWECGCKDAHSIPFEIQGKCGSVRIKIMPAPKGTGLCVEPECQKILGLAGVKDVWSKTLGQTKTKINVVYACIMAIKNLLNAKVQAKKEFTYRGKTSDELKTMSMNDFAILLPARQRRCIKRGFSDQEKTLLNNIKAKDIKTHCRNMVVLPIMVGTTLRVYNGKEFVQIVIQPEMLGHYLGEFALTRKRIEHSAPGIGATRSSASLSVKDVKAFNRWPTEGIKVDDPGLVDYISLEPRIVPKTGARYVGNRFHKSRVFIVERLINKIMVAGHKSKKHYRTSYHTTGKAQNAYDIVEKTFRLIEARTKENPIKVFVKALENAAQREEIITIEYGGARYPKAVECAPQRRIDLALRHMTQGAYHKAFNSKKSIEEFLAEEIINAYQLNSSNAISKKLEVERQADASRMARIRKACAYRRPYTRVSKYRKKSFIRANPNVRVVRFNMGSEKKYGYTLNLLSNKDIQIRDNSLESARQTSNRILEKALGATGYFMAVKVYPHHVLRENPLAAGAGADRFSTGMKKSFGKPIGSAARVKRDQVLIEIRIGLARKAFTRAAKKLPCSCRVESIDVELEIPQGIEAKIDKRTIIIKGPKGELKKTFIIELECKENKMLIKASRNTKREKKLVGTLKASIKNMFKGATESHKYVLKICSGHFPMKVDVKLAINNFLGEKFPRTLKLKEGVSVKVEGDMINVESIDKGLAGQTAADVEQLTRRANYDARIFQDGIYIINKDSKELKETIQVLIEGGKATAAPPLGPALGPIGVNIGQVVSDINKKTASFKGMQVPVKVIVEKDTKAFEIEIGTPPASALIKKEADIQKGSGNPKEDKVADVLIEQIIKIAKMKESSLLGRTLKEKVKEVVGTCNSMGILVEGKPAVEAIQDINAGKFDKEIKEEKTELTAEEKAKLEEEKKKLAEEMEKRRAEFEAKGKEIIAAMAGQEKGAIKAKLREANIPEKIIKENPMRNIRIEKVTLNVGAGKEQTKLEKGVLLLKHITGIEPTNKRIPTWGLRPGLPIGCKLTLRGKPAKEMLVRLLSAKDNQLEEKQFDKGNLAFGVPEYIDIAETKYDPKIGMAGLEVCITLGRPGFRIKRRRIKPRKVPKRHRMTKKEAIEFMKKEFGIKIGMSKKSKGLNTGKKLKLRRKRSRWKDPKYTRKALKLKEKSDPLKGASQAKGIVLEKVQLEAKQPNSAMRKCVRVQLIKNGKQVTSFCPGDGATKLIDEHDEVMIECIGGAKGKSKGDIPGVRWQVIKVNDQSLNALLRGKIEKARKKAHVSDAKKKIVKEIVDLISRHNIIGAVDMENLPAPQLQKMREQLRDKFMTKRRIMKIAIEKAKIEQLMPHLTMPALIFTNENPFKLYKTLKQSKSQAPAKAGQTSPKDITIPAGPTSFMPGPIIGELGALGIKCGVEGGKVAVKEDSVVVREGEVIKPKVAELLLRFNIQPMEVGLNVTATYENGVIFGKDVLDIDEEKFNADLRSAISGAFNLAIYTGYPTKDTIEPLLAKAFREAKALGLSKIIGDLLAKAERGMLGLKSMARMYSRKKGKSKSKKPLQRTIPTWVRYKEKEIELLIVRLAKEGKTPSQIGIALRDTYGIPNVKLLAKKDVTQILKERKLLPSIPEDLQSLIQRSVAIHKHLERNANDESAKRGLLLTTSKINRLVKYYKRIGKLPSEWKYDPSRARMLVE
>GCA_002689985.1_Candidatus_Pacearchaeota_ARS1126
KRADMLIPLEEYVKSGIYLGTKVVTPKMKQYVYRRRADGLAIFNTDLIDEKLKEGIDYLSKFNPEDIILVCKRQSGWKVANMFSHLTGIRVFTKKYPAGILTNTTLPDFFENELTIVTDSWLDKNALNDTLNVHKKVLMICDTNNFPKGTSNIIIGNNKSGKSLGIIFYLLAKGYCKARKITADDLEWWTSEMPKVRIKLNSTDIDMLNTICKMIKDIAKKSGIVISGPVPLPTKKLKVTTRKSPCGDGTATFDKFEMRIHKRLIDLPANEKVLHHIMRLQIPKNVNIKIEVRDMGKRIITQARGKGSHTYRVRKKAFRYKLQYGEGTVIKLFNSAAHSSPLAKIKHNNEFYIPAFKEMFEGQKINFE-EIKPGNIIKLKNIPVKTKIYNIESRPGDGGIFIKSAGNSAEINKVIDDNIFVLMPSKKEKKFNDCRAIIGVIAGEGRLSKPVVKAGKKHHIKKSKSKLWPRTSAVKMNAIDHPFGSGRAKNP-KSKIAKRNAPPGRKVGLLRPRRTGKRKLQFWPRKRAAKFLPRVNWDNLKGFICYKAGMKSAYVKDNTPDSMTKGKKIIIPITILECPSLKIFSVRFYKNGKVVKDILTKVSKKQEEYDDVRVIVYSQVKKTGIKKTPDLSEIGLIGEEKIKFIKENLNKEISALDVFQKGELIDLRGLTKGKGLQGPVKRFGITLKQSKSEKGRRRPGSLGPWHPARVTFRVPQAGQLGMFTRVNYNNKIVDIGNK----FKNIKNFGDIKTDYIIVRGSIQGPVKRQLLITTTLRKSKDFELLELR-AISAKVTPGLNLGAYMISSDNSGAKIVKLVSRAKAKKGKQVCAKIADWVKVSVRKGIPDMKGKVFDAVVIRQKKSYRRLNGERIAFEDNAVAILKDEKGNPKGTQIKGPIAREVMERWPSVAKIASIVYMNKEQEIISAWSPKTKLGHDVKDGKIKNIDEILDNNKKILEYEIVDSLLNVKSDLLSIGQSKGKFGGGKRRAWRQTQRKTKEGNVPTFSTLAVIGDENGHVGVGSGKSNETLPARDKAVKKAKLNVIKIKRTCGGFDCACSELHSVPFKVIGKSGSVKVTLIPASQGTGLVVANELKKVLKLAGIKDVYSRTQGRKRTTFNLIKACMNALKKINIQKEIRKKEFTFKGKTIEELKVLDVREFAKLLRSRQRRTILRQFQEIEKFINRSKKKKLVKTHQRDLIIVPEMVGMKIHIYNGRNFIQVEVIKEMLGHKFGEFAPTRGRVKHGSAGVGATKGSKAKAKKQFKIFDLYDLNEVNIEDPGLKSAINLHPKLILKSHGR-NVQKLGQMKVNIVERLMNKLSVAGHRGKKHKIILGRSTGKYSKNMKIVLDAFKLIEKKLQKNPIQVLVKAIENAAPRDEITVIEYGGARYPQAVDVSPLRRINLALRNITHGASDKAFNKKKTIVQGLAEEIIMAHDGNESFALRKKNEAEKQADSARMAGLRKASAYSVPFTRVSKRKKKSYIKTVPPQKIVKFSMGKETKLPYQFTVFSKEKVQIRHNALEACRQFINRKLEKELG-NQYVFKVIPYPHHIQRENKMLTGAGADRMQTGMQLAYGKSSGKAAIIKSNKKIFFVAVLLLRTTLRQIKSKLPCKTRIIEIFQNIEIPEGIEVKIDRNSLSIKGPKGENKKTFNIVLEKKDNLIIIGSKKATKTEKRMINTITAHINNMIKGVQEEFEYKLKICFSHFPISVEIKAMVKNFLGEKIPRKLRIVKGVNVNIDKDIITIKSTDKELAGQVTANFEKATKIRAKDRRVFQDGIYLINRAGKEI-MQIKLLVEGGSMKPGPALSQKIGPLGINVNKIIEKVNEATKNFNGLKVPVELDVDAGTKEFEVVVFSPPVSELIKRELGIEKGSGMQKKVKIANASIEQIISIAKTKLPNMLCKDLKSAVKTIVGTCVSLGVLIENKQASEIEQDIDEGKYDKEIKEGKTETSKEKKEELDKYFENLKAEQEKIAKQEQAEKEAEAEKEETTEEEKPKEENKEEVKKEV------MRTIKIEKVVLNVGATGE--ELEKGVKLLKILTGKKPSNKRIPTLSVRPGLEVGAVVTIR-KDINEFLKRMLAAIDNKLNRNQISENNFSFGIKEYIEIPDVEYQREIGIIGFDITVVFIRSGRRVKLKKVKRGKIPKKQIISKKEIIKFMEEKFQTEFIM-----GLRNAQKQIKNRRKFRWKSRKYKVRTLNLYAKSDPLKGANQAKGIVLQKVQKEAKQPNSAMRKCCRIQLTKNGKQVTAFIPGNLAQKFIDEHDEVMIERIGGKQGRSKGDIPGVRFQVIKVNDQPLHRLVRGKIEKGRRVEHIPERKTKSVKELIDLIKNKKTILIASIKNLPASQFQEIGKKLRDKKVPKKNLIFRSIDNSGVKKLKEQIKSMAILFSDLDSFDLALELIKNKNPAKAKPGQVAPLDIEVEAGMTDLIPGPAISELGSVGLKTKVTNGKLEIIANKVIVKEGEKISQNVADVMAKLDIKPFSIGFIPLSAFDTKEKKLYLNIQIDREGTLEELKSAYGKALPFAVEIGYICEDTIKLLIGKAGIYEKVLEKMVEEVKKDEIKEKT-------------------------------------------------------------------------------------------------------------------------------------------------------------
>UBA153
ETANLLVSNEDYLKSGIHIGTKFKTKYMKDFIYKTRPDGLSVLNIEEIDKRIRIATKFLSRYNPDDLLFFSRRENGWKGVKKMAELLGIKHFAGRYPPGILTNTQLKGFTEAKLVVVADPWPDRNAIADAMKVGIPIVAFCDTNNQANCIDLVVPCNNKGKKSLGLVFYLLTKGIMEEKGLLNKTIDDFTSEQQRARIKLASTDIEKINQVCDYIRDIAEKTGVTMKGPVPLPRKSLKITTRKSPDGEGTATWERYEMRIHKRLIDLGLDERALRLVMRVPIPEGLQIEIEMI-MGKNLIQQRRGKGSVTYRRHTLSAPGMARVGGATILALLHSRFHTAPLARVEYEDGGLIIAPEGVRVGQRVLISSPLATGNTLPLKSLPEGSLVYNIEAQPGDGGTFVRASGGVGRIVGKTGEGVIIQLPSKKRRLFNECKATLGIVAGGGRPEKPFLKAGIKFHRVKARHKYWPIVSGAAMNAVDHPFGGKRTSRKGRPTIAPKNAPPGRKVGMIRPRHTGRNKMGVWPRKRAKKQTARVRSWGLLAFPAYKARMTRVIATDTGKNSQTKGETIVIPATVLECPPVKIYSVRGYTKDKAAAEVVVVTKKTDKKFSRITVVLLTQPSKTGIQKKPQIFEAGVGGEQALAWINDHVGKEIAVTDVFKEGDYADAHGITTGRGFQGPVKRFGISLKPHKSEKGRRAPATLGGWSGQHFMYRVAHAGQMGYHRRVQFNNFILKIGDALVNPAGGIPYYGLVKNQYVVVKGSIQGPKKRMITLTKPVKLYSLPTIEKISVAIKANMTRAIPVGSYLPTCDNSGAKLIKIFTGMKTRKGRYPAAGIGDLVMASVKKGRPEMRKQVVFAVIVRQRQPFQRPDGTRVKFEDNAAVVLKDDKGNPKGTIFKGPIAKEACIRWPGVAKIAGVVLMARREANLDNWHPKTELGRQVKAKEILDIDEILDSGRTILEPEIIDILLNLEADLLLIGQAKGKFGGGQRRTFRQTQKKTMEGNKPKFSCLVVIGDKNGHVGFGLGKAKETMPAREKAVRKAKLNLFKIRRGTGSWEDASSEPHSIPFSVTGKTGSVLIKLIPAPKGKGLVVEKEAAKALVLAGIKNVWSKTYGQTKNKVNFIRALELALRNLSTTKVPARKEFTYRGRTADELKAMSLDEFALLMPSRERRKVKRGFTTAEKSLLKKLARDRVKTHAREMIVLPSMFGKTILVHNGKEYAPVLINPEMVSHRLGMFALTRKLVRHSAAGVSSAKAGSGGDSGAIKIFNRWDLSGITVKDPGLQRYLSIKPVIVPKTGARYAGNRFHKSKINVVERLINRVMIPGHKGKKHKFSSGKDTGKSQTAYLLVLEALSIVEKKTKKNPVEVFVRAIENGAPREELISIEYGGARYPKAVECAPQRRIDTALKMMSQGAFQKSIRSKKSAASALADEILLAYQLSNSNAIAKKIELERQADASRMAKLRKGVSYRRPYTRKSKYRAKNYVRANPHNLVVKYDMGDTKEFPVRILLVSRESIQLRHNALEAARKTCNRALESKLGKSGYRFKLRVFPHHVLRENPLASGAGADRMSTGMAFSFGKPIGIAAQVRQGHPIIEIGVPTARIAAQRANFKFPCTTRIVNFDERIELPAGVVATYDTGVLAVTGPKGCVSKVIAVAMGVTDGAVTFLTKKATMREKKLLYAFVAHAKNLVRGATQGYTYTLKICSGHFPMAVSVKFEIKNFIGEKVPRTLKLKQGATVKVDGERVVVTGTDKEIVGQTAADIEQLSRRPGFDTRIFQDGIFIIDKDGKKVMQSVDALVEGGKASAAPPLGPALGPLGVNIGKVVAEINKQTEAFKGMKVPVKVTVDTTTKEFSISIGTPPSAQLIKTEAKLETASGRPNTEHVADLKIEQIIKIAKMKQASLLGKDMKACVKEIIGTCNSMGVKVEGVHAAQAIQRVEAGEFDEKIRSGKTELSAAELKALEEERQALHAELEKKHADQERRAKDILEKAGGDA-AKARKLMEEAGIDHSIMDKNPMRTIRVEKLTLNIGAGKDQAKLDKGEKLIKFITGVAPTQERIPGWGLRPGLPIGVKLTLRGSDVLKLIPRLLAAKGNKLQPSNIDEGNVSFGIPEYIDIDGIQYNPEIGILGLQACLTLERPGYRVKRRRCKNVKPGKRHRLTREEAMEFMTSTFKTKFEMGKKASGLNAAKKLKARRARSRTLYKWYAKKVLGAKVKSDPLEGSSQAKGIVLEKVQREAKQPNSAMRKCARVQLVKNGKQVTAFLPGDGAQKLVDEHDEVIIECIGGKMGRSKGDIPGVRWQVIKVNDQSLLALRQGRLEKARKEAKVSEEKRTSVHEFVQLIDSYPMVGVVNMANLPAPQLQRMRASLRQQRMTKRRLIKQAFSQSKLAALEPYVLMPALIFTKENPFALFKLLKKSQSKAPIKGGQTASDDIVVPAGPTSFAPGPVIGELGSVGIKTGIEDGKVAIKQDSTVAKAGQVVNAKLAGILTRLGIEPVTIGLDLVAVLENGEILTKTVLDVDEDAVKAQMAQAYAEALALAMEIAFPTKETTEKLFQRAFMDAVTLALDETIKPMLGKAYAMTLALSG-------------------------------------------------------------------------------------------------------------------------------------------------------
>Yap200.bin2.134
AEQSFLVPQEKYLKSGIHIGTKFKTKYMAPFIYKTRPDGLSVLNLQKIDERIKVAANLLSAYEPEDILISCRRENGWKAVKAFGKATGVNVFAGRYPPGILTNPALDNYMEVKIILVTDAWPDRNVIKDAKATGIPVIALCDTNNQANDIDLVVPCNNKGKKSLGLFFYILAREFLRNKSLLGSTVDDFTEEMQKARIKLASIDIDKLNQTCDNIKDIAEKTGVDIRGPIPLPTKKLKLTTRKTPCGNGAETFERFEMRVHKRLIDLGLDERALRLVMRVPIPEGLNIEIEMVDMGKNLIQQARGKGSPRYKVPSFRFKTDGKLVNGKITDMLSCQGHSAPIIKVKYDDGKLMIAPEGVRVGENISAGNSAETGNILTLKEIPEGTFIFNIESQPGDGGKFCRASGNTARLLTKTSKYATVLLPSKKQRKFHNCRAMIGTIAGGGRTEKPILKAGIMHFKKKAKNKLYPRTGGSKMNAIDHPFGNKRSARKAKQKPVSRFAPPGRKVGKLAAKRTGKRKMQVWPRKRARSIIARIRSWKPLGFAGYKAGMTHILVTDNRPNSITKGEDIRLPVTVIECPPMKLIGFTLYKKDHASSQILAPLPKKIEDYTDLMLLVQTQPKLTGIKKKPEVFEMGIGGNAKFEYAKNNLGKEIKVEDIFTEGQQLDARAVTKGKGFQGPVKRFGVSIRQHKSEKTKRGPGSLGPWH-GKLNWTVAHAGQTGYHQRVDYNKWLLKISKSDINPKSGFIRYGVVKNNFLLVKGSIQGPAKRMITLTQAIRPNEVPAIVYTSLAVKASVGRVLPHNAKIIACDNSGARILKVISGHKTRKGRYSAAGVGDKIKASVVVGKPDMRKQVVVAVIVRQKKEYLRKDGTRISFEDNAAVILKDDLGNTKGTMVKGPVAKEACERWPAIAKIASLVVMTEEIKELEGWKPKTSIGKKVKSGEIKDIDEILNEGLKIMEPQITDMLLGLQKDLLLIGQSKGKFGGGSRRIFKQTQKKTPEGNNPSFACFAVVGNEDGYVGGGAGKSKDTVPAREKAVRNAKLNVFKIRRGCGSWECGCKTPHSIPFEVEGKCGSVVVKLMPAPKGKGLCIEPECAKILKLAGIKDVWSKTFGQTKVKTNLVKACMKALHELMKVKVHMAKIFLFRGKKVEDIKKLSLKEFAELVTARERRSLKRGFTDAQKKLLESLKKRDVKTHCRDMIIIPEMIGKSIRVHNGKEFVMIRINEEMLGHRLGEFAVTRKKVAHSSPGIGATRSSASLSVREVLAFNKWSTAGIGVADEGLVKYICLEPRIVPKTGARYAGKRFHKSKVFIVERLMNKLFVPGHKSKKHLRSSGHCTGKTSNAYSVVEEALKILEQKTKENPIKVFVQALVNAAPREEIVTIEYGGARYPKAVECAPQRRIDIALRFFVQGSYDKSFKNKRSISETLANEILAAYKLDKSLAISKKNETERQADAARMARLRKAVAYRRPYTRYSKYKKQRFVRARPVCRVVRFDMGNPKTYDVTLHLVSKIDLQIRDNALESARQTSNRALEKVLGKTGYHLKVRIYPHHVLRENPLAAGAGADRMSTGMAHSFGKVIGIAARIKKGQSIFSVSVELGRKALTKASRKLPCQCTILNFEETVEIPDGIQVTGEKE-VTVKGPKGELKRKFDIKIKVEAKAIKIIAKKATKREKKMVFTYKAHLKNMMQGVQEPWVYKLKVCASHFPMNVSMSFVVKNFLGEKVPRKLKIKEGATVKVDGKDVTVESIDKELAGNTASEIELLTVVRGRDLRVFQDGIYITEKAGKQIDQVIEALVEGGKATAAPPLGPALGPAGVNIGQVVAEINKKTADFKGMKVPVKVTVK-DDKSFTISVGTPPVSALVKKEAGIEKGASNPLTDKVADLKIEQIIKIAKMKTDALLGKDMISKAKEIIGSCDSMGVMVEGKQAREIIEAINKGEFVEKIKAGKTELSAEELKKLEAEKKKLQEELEKKRKEYETKAKDIISKMEGQTRGAIKTKLLDAGVPSVIIEENPMQQLRIEKITLNIGAGKDPNKLDKGLLLIKAITGIEPTSKRIPGWGLRPGLPIGCKLTLRKAKAAEMLKRLLEAKDKKLKDTQFDDGNISFGIHEYIDIPGVAYDPKIGIMGLQVCVSLERPGFRIKRRRLEQKKIPKKHQIRKEEAVKFMQDNFGVIVGMGSKSNGLNTAKSLKKRRYNSKMLQKSYVTRIFNLREKADPLEGSSQARGIVLEKRQVEAKQPNSAMRKCARVQLIKNGRQVTAFMPGDGALKMIDEHDEVMIERIGGTKGRAKGDLPGVRWKVIKVNDQSLKDLLSGKLEKARKTSRASPKKKNIVKKMTDLFKQYPIIGIVNMENLPTPQLQRMREQLRGKVMTKRRLILKALDKIKLEKLKESMRMPALLFTKENPFTLFKTLKQNKSKAPAKAGQTAPSDIIVPAGPTPFAPGPVIGELGALGIKASVEGGKIAIKSDTKVCSEGDEISEKLAGMLTRLGIEPMEIGLDLLAVYEKGTIYPKSVLDIDEVKFMSDLRLSASQAHELAMEIGYVTADTIKPMIQKTYLGAKEIAREEIAAELLEKAEREMIALKSMARMHSRKKGKSGSKRPVKKAKPTWIRYKPAEIELLIAKLAKEGKTSSEIGIVMRDVYGVPDVKLIVGKPITKILAEKKMTKELPEDLVALMKRSIFIRKHLENNKQDMTAKRGLQLTESKINRLIKYYKKAGKIPVDWKYDPTKLKMYTE
>GCA_001786415.1_Candidatus_Pacearchaeota_RBG_19FT_COMBO_34_9
----MLVPLEEYVKTGIYLGTRVVTPSMKPFVYRRRADGLAIFNTDIIDEKLVEGIEYMSKFAPEDIILVCKREAGWRTAEMLSRLTGIRVFTKKYPAGILTNTALPDFFENELTIICDSWLDRNAFQDTMNVRRKVLMVCDTNNFSQGADKIIIGNNKSAKSLGMIFYLLARGYCKARGIEAEDLDWWTSEMTKVRIKLNSTDIETLNTICESIKELAKKSGITISGPVPLPTKKLKITTRKSPCGNGTATFDRFEMRIHKRLIDLPANEKVLHNIMKMYIPKNVNIKIEMKDMGKRIIVQARGHGSFSYRVRRRAFVYRLKYGEGTVLKLINSIGHSAPLAKIKYNDGFYIPACKGMIEEQKIKFE-EINNGNILQLKNIPIKTSIYCIENKPGDGGLFIKTAGSSAVVNRVIGEDIFVLMPSKKEKKFNKCRAIIGVIAGAGRLEKPLIKAGKSFYIKKSRNKLWPRTSALKMNVIDHPFGSGRGKRI-KSKIAKRNAPPGARVGLLRPRRTGRRKLQYWPRKRARRILPSANWNKLKGFICYKSGMASAFVKDETPDSMTKGKKIIVPVTIIECPPLKIFSVRFYKNGKVVKEVLNKIPKQSGDYDDARILCYSVVKKTGIKKTPDLSEIAIGGDNKINFIKANLGKEISVSDIFEKGKLVDFRGLTKGKGLQGPVKRFGITLKSHKSEKGVRRPGNLGPWHPTRVSFRAPQAGQLGMFTRVSYNNKILDMGKK----FKGIKNFGDIKTDYLVVTGSVQGPAKRQLLITKALRETKNFELLELR-PISARVTRALNIGAIMNAADNSGAKIVKLVSHGKSKKGRQGYAKVADWVKVSVRKGLPDMKGKVFDAVIVRQKKSYRRLNGERVAFEDNAVALLKDEKGNPKGTQIKGVVAREVMERWQSVAKIASSVYMTEAKTEITSWVPKTKLGKEVKDKKIKNIDEILDSGRKILEEQIVDSLLGVKSDLISIGQSKGKFGGGKRRAWRQTQRKTQEGNIPTFSTLAVVGDENGHIGIGMGKAKETLPARDKAIRQAKLGVIKIRRGCSSFDCACTELHSVPFKVEGKSGSVRVILIPAPQGTGLVVANELKKILKLAGIKDVYSKTFGKQRTTFNLAKACVEALKKTNKGGIKSKKQYTFKGKTIEELKALNVREFAKYLKSRQRRSALRQFQKIEDFVNKAKKNKPIRTHERTIIIVPQMVGMKISTYNGHEFVPVEIVKEMLGHRLGEFSPTRSKVKHGAAGIGSTKGSKAQAKKNFKIFDLYDISGIEVKDPGLKSVINLQPKLILQSHGR-NVQRLGQMKVNIVERLMNRIAVAGHRGKKHKIAKGTATGKYTKNMKMVLDAFKIIEQKTGKNPVEVLVKAIENSAPRDEITAIEYGGARYPQAVDVAPLRRVNLSLRWMVHGASDKAFNKKKNFVEALSEEIILAYESNESFAMRKKNESEKQADSAR-MAMRRSSSYSVPYTRTSKRKEKAYIKAVPPSMIVKFRMGNLEKLPHIITLITPENVQIRQNAIEACRQFLHKKLDTKFN-GQYYFKIIPFAHHVQRENKMLAGAGADRMQTGMQLSFGKTIAKAAILKKNEGIMLIAVSFVREILKQIRAKLPCKTKALELTQIIEIPEGIDVEVDGAKITVRNSAGENEREFDLTLEKKDNKIIIGNKKATKKDKRKMNSIAAHIKNMIKGIQKKFEYKLKICFSHFPITVEVKALIKNFLGEKTPRKAKIPAGAEVKVEKDVIVITSKDVETAGQAAANFENATRISMRDRRIFQDGIFITDKCGKGI-MQVKLLVDGGSMKPGPALSQKLGPMGIPINSVIQKVNDATKSFNGLKVPVELNIDASTKEFEVKVFSPPVSELLKKELGIEKGSGTQKKVKVANASIEQIISLAQTKMQNLLCKDIKSAVKTIAGTCVSLGILIENKPAAEIEKEIEEGKYDKEINQMITITPPEKKKELEEYFSKIKKEQDKIIQQEQAAKAAEEAAATEAAATTAPAAATAASKPAE----NPTRKIRIEKVVLSIGGTAE--QLDKGVRLLKLITEKNPSHKRIPAFGVRPKLEVGAVITIR-KDNGEILKRMLTAIDNKLKRKQISENNFSFGIKEYIEIPGMEYQRDIGIMGLDITVVFKRAGRRVALRKIKKGKVSSRQKISREEIIKFMEDNFQTEFIM-----GLKSAKKLMKDRKKFRWKDRNYKVKTLNLYAKADPLEGANQARGIVLQKVQKEAKQPNSAMRKCCKVQLKKNGKMVTAFIPGNLAQRFIDEHDEVLIQRIGGKQGRSKGDIPGVRFQVIQVNDQPLHLLVNGKIEKGRRTTHVSEVKKKTVKELTELIKKKRTVLIASIKNIPASQFQEIVKRLRGKKVPKKNLIIRALDSSEIREINKKINNVAVLFSDMDCFELAAELVKNKNPAKAKAGQEAPEDIEIPAGPTELTPGPAISELGAVGLQIMIDKGKLSIKESKVLIKKGEKISAAVADVLNKLDIKPITINLIPLAGYDSHEKKIYLDIKINREEAIENLKKAFGKSLPFAVEIGYATPDTIKFILLRAHTNAKALEKFVNSVSDENRSEEN-------------------------------------------------------------------------------------------------------------------------------------------------------------
>JLRS2_1_154
ADEQLLVPIDQYLKAGIHIGTKFKTKYMENFIYKTRPDGLYVLNLQKIDERIGMAAKFLSQYEPHEILIVCRRENGHKPARYFSEVTGIKVFPGRYPPGILTNTNLENFMEVKVLFVVDAWPDRNAIKDAFKVGIPVVGLCDTNNQTNQIDLVVPCNNKGKKSLGLVFHIIATEYLRERGMLDRTVDDFTEQMQKARIKLTSSDIGKINDVCSHIKDIADKTGVTMRGPIPLPTKKLKITTRKSPCGDGKATWERYEMRVHKRLVDLGLDERALRLVMRVPIPEGLKIEIEMVD---------------------------------------------------------------------------------------------------------------------------------------------------------------------------------------------------------------------------------MQVWPRVRAKRSYPNVQRFKLTGFAGYKAGMTHIIITDGRKTSMTKGEDVSVPVTILECPPLKIAGVRFYKKGNAIGEVLACPPKKTKDFDDLRVLVQTQPKMTGLKKRPELFEVCVGGDEKFAFAKENLGKELSVKDVFKEGQLVDLHAVTKGKGFQGPVKRFGVKVRHHKSEKTKRGPGSLGGWSKGHVMYRVAFAGQMGYHNRIDYNKQIMMIGDAKVNASGGFVRFGNVKGTYVLIKGSVPGPSKRMIRLETPIRLNVPPTIQHISTAVKAKITKGLQLGSIVPTCDNSGANIVKIVSKTKSSKKRAPSCGVGDLVMVAVKKGKPEMRKQVVFAVIVRQRSEFRRPDGMRVRFEDNAAVVLKDDKGNPKGTIFKGPIAKEAAGRWPGVSKVASIIL----------------------------------------------------------------------------------------------------------------------------------------------------------------------------------------------------------------------------------------------------------------------------------------MLILPEMVNKTIKIHSGKSFDDVMIQPEMIGHYLGEFALTRKKVAHSSPGVGATKSSSNVSVKAVLVYNRWSTDGIQVEDPGLKAYMNIQPRVVPRTGGKSAKFRFHKSNVFILERFMNRLMNSGHKAKKHIITSYTLTGKGHTVYNIMEDALEIIEARTKQNPVAVVVKAVENAAPREEIVTIEYGGAKYPKAVEVAPQRRIDQALKYMTQNAHQKAFNSKKSIAAALADEIINAFNMSQSGAIAKKLEMERQADSSRMARLRKFAAYRRPYTRISKYRTKSYVRAKPTCRVVRFDMGDLQEFPLTVRLRTKNSLQIRDNAIESARQTSNRVLQKKIGKVGWMMKIRAFPHHVLRENPLASGAGADRMSTGMKCSFGKPIGIAAQVHEGQILFEIKTAAAKDALRRAGTKLPCSTSIE---------------------------------------------------------------------------------------------------------------------------------------------------------------------------KESVDVLIEGGKATAAPPLGPALGPLGVNIGKVVADINKKTESFKGMQVPVKVTVDSETKEYDITVGTPPASALIKKEAEVQKGAANAKTEKVADLSIEQVIKIAKMKEDALLGKDLKQKVKEIIGTCHSMGILVEGVPAPDAVKQVNEGRFDAEIKAEKTELTVEEKKKLDEEKKRLQEELKVRRDEFVSKAKQIIASLEGKPPSEIRKKLAEAEIPGPIINETGLKDIKVAKVTLNIGAGKSTDKLEKGLLLLEMLSGLKPSKKRIAAWGIRQGLPIGCKVTLRGEKAAELLKKLLGALDNKLDTRQFDNGNMSFGIREYIDIPGVEYQPEIGVLGLQVCASLERPGFRIKRRKLQKKKIGHQHRVTQQDAIEFMKSNFNVIFEMGKKANGIRAGTKCAKRRVNSRWCDKWFVRRALDLKKKSDPLLGASQAKGIVLEKVQLEAKQPNSAMRKCARVQLIKNGKQITAFLPGDGAQKLVDEHDEVVVECIGGNMGRAKGDIPGVRWQVIKVNDQSLKALLGGKIEKARKTAKIPEAKKAVIREYVRLAKQYPIVGAVNMENLPTKQLQNMRATLRKKKMSKRRLMKLAIEEAALEKLIPYLKMPALLFTNENPFSLYKTLRKNKSSAPIKGGQKAPADIIVPAGPTGFAPGPIIGQLGAFKIKAGIDAGKVAIKADSKVASEGDVVNAELAAILTRLGIMPMEIGLDLVATYEDGNIFTKDILAVDEDAYINNMMTAHRWAFNLAMDCGILTKETTTLLITKAFNESRALAVEKVMPLLIAKAHNQMLSLKG-------------------------------------------------------------------------------------------------------------------------------------------------------
>ARS106
NEDKFLVPRDVYLKSGIHIGTKFRTRYMEQFIYKTRPDGLSVLNLQKIDERIKIAASFLAQYAPEDILIISRRENGWKAVELFGKIAGVRTFAGRYPPGILTNPNLDEYTEAKIVLVIDAWPDRNAVLDSVKVGIPVIALCDTNNQTNFIDLVVPCNNKGKKSLGLLFYILTKEFMKLKGKLKEKLEDFIEEMQKARIKLASIDINKINDVCSYIKDIADKTGVDMRGPIPLPTKRLKVTTRKSPDGEGTATWERYEMXVHKRLIDLGLDERALRLVMRVPIPEGLNIEIEMLE--------------------------------------------------------------------------------------------------------------------------------------------------------------------------------------------------------------------------------------------------------------------------------------------------------------------------------------------------------------------------------------------------------------------------------------------------------------------------------------------------------------------------------------------------------------------------------------------------------------------------------------------------------------------------------------------------------------------------------------------------------------------------------------------------------------------------------------------------------------------------------------------------------------------------------------------------------------------------------------------------------EIKVFNRWGMDGIKIEDIGLQPYVTLNPRIVPRTGARYAGNKFHKSRTFIVERLINKLMIPGHKSKKHFKTSYHTTGKANTASEIVEDVFKKIEKTTKENPIKVFVKALENAAQREEIITIEYGGARYPKAVECSPQRRVDLVLRHMTQGAYHRTFNTKKSMVDGLSEEILNAYKLSASHAISKKLEIERQSDSSRMARIRKFVAYRRPYTRTSKFKSKAFIRMAPNVKVVRFNTGDPREFNCTLKLLSKSKLQIRDNALESARQTSNKLLESNLGLNGFHMKVTVYPYQVIREHALAAGAGADRFSSGMAHAFGKPAGVAARVKKGQTIFQIKVELAKKALERASKKIPCSCLIT---------------------------------------------------------------------------------------------------------------------------------------------------------------------------KEKVEVLVNGGQATAAPPLGPALGPMGVNIGQVVSDINKKTDSFKGMQVPVKIFIDKETKTYEIIIGTPPASGLIKKEVNLEKGSGKAKHEMVADILIEQIIKIAKMKETATLGKTLKEKVKEIIGTCQSMGILVEGKPAKETIVDVDAGKFDEEIRTEKTELTKEELAKLEEEKQKLAEVLAKKRAEFEKAAKEIIESMAGKQRGEIKAKLTLAGIPDDMIKE------------------------------------------------------------------------------------------------------------------------------------------------------------------MGNKARGLYAGKRLKRRRKAGKWHYAPYIKKTLRLKERSDPLQGASQAKGIVLEKVQLEAKQPNSAMRKCVRIQLIKNGRQITAFLPRDGATKMVDEHDEVLIECIGGSMGGSKGDIPGVRWQVIKVNDQSLDALLKGKLEKARKQAHVAEYKKKIVGNLVNLISKNPIVGVVNMENLPAPQLQKMRAQLRGKTMTKRRLIKLAFEKSKIEELESHLGMPALIFTKENPFKLSKTLQKSKSPAPAKAGQTAPRDIVVNKGATPFAPGPIIGELAVAGIKSGVEGGKVAIKEDTVVVKAGEKIKPKVAEILTRLGVEPMEVGLDLVAVLENGLIYKRDILSIDESEYINRLSNASRWAFNLANFVSYPTKETIKLLIGKAFNDAKSLGIAVIIDSLLGKAEQQMLSLKAMARMHSRKRGKHGSKKPAKKTAPSWIRYKAKEVELLIAKLSKDGKSTSQIGILLRDTYGIPNVHALCGKSVSAILKEKKIVPEVPENLTAMFRRFAAIKKHLETNKHDETAARGLHLAESKINRLVKYYKRTGRLEETWKFDPDRMGFFAE
>YT2_088
---------------------------MENFIYKTRPDGLSVLNVQQIDARIKTLIKFLSNYAPEEIMIAARRENGWKPALLFGELTGANVYTGRYPPGILTNTQLRKFTEVKIVIVTDPWPDRNAVDDAFKMGLPIIALCDTNNQTNNLDFVVPCNNKGKKSLGLIFWLLTKGYMENRGMINKTLDDFSEEMQKARIKITSTEISKINQVCDYIKGITEKTGVVMRGPIPLPTKKLKVTTRKSPCGDGAATWDHYEMRIHKRLIDLGIDERALRLVMRVPIPEGLNIEIEMIDMGKRLTQQKRGKGSPTYTRPSFCFKGQTKTGTVVVAGLLRCRAHTAPLAKIRYDDNSLIIAPEGIRAGQKITIGGEVKLGNILELRNIPEGTSVFNIESKPGDGGKFVKAAGMSARVVARTQSKVTVQLPSKKYKHFNKCKAGIGVVAGGGRLEKPLFKAGRKFYKMKAKNKYWPSVSGTSMNAIAHPFGGTKSSHKGRPTIAPRRASPGRKVGMLRPRQTGRKRMGYWPRKRAKKIYPRIRGWSLLGFAGYKAGMTHIIGVDNKKTSPSKGEEIRLPVTVIECPPIKIFCARFYKKNFAAKDFFFSLPKKFDDYADISVLAYTQPVLAGIKRRPEVFELKLSGKDKLEFVKTRADKEISVDEVFKEAQTIDAHAITKGKGIQGPVRRFGIGLKHHKSEKGRRQPGSRGPWKAQHIMYRTAYSGQTGFHQRMQHSLQIIKIGDEEVNPKDGFPHYGRIKTKHLLVKGSVPGTKKRLVLLTQPLRPAPVPTITHISLATKARITKGLQKGSLVETCDNSGAKVLRLISRAKTVKGRNPSAGVADMIQASVVKGRPDMRKQVVFAVIVRQKKEYRRANGVRVKFEDNAAVVLKDDKGNPKGTIFKGPVAKEVNEKWPGIAKIANLVVMAKRKKEISGWKPKTELGRKTKDREITNVDEILDKSLKILEPEIVDSLLELEQDLLLIGQSKGKFGGGSRRVFRQTQKKTREGNKPRFSTMAVVGDKNGHIGIGFGKAKETVPAREKAIRKAKLNLFKIRRGCGSWQCGCKTPHSIPFAVKGKCGSVQIELMPAPKGKGLCSEKEIAKILELAGVKDVWAKTRGQTKNKINFIYACEDALRKLVKTKVQMKKAFSYKGNNLEELRKMSLTELAALLPSNARRKIQR-LGEQEKKFIKKVHKKPVKTHLRSMMVLPSMVGRTVMVHNGKGFQSVNIIEEMIGHRLGEFVFTRTRVAHSAPGIGATRSSASLSVKNILAFNKWDCAGIKVQDPGLIRYINVKPVIVPKTGARYAGNRFHKSKLFIVERLINRVMNPGHKGKKHFKSSFHITGKGANAVYIVEEALKIVEQKTKKNPIEVLVKAIENAAPREEIITIEYGGARYPKAVEMAPQRRVDTVIKFFVQGAYHKAFNKRTSAEQALAKEIIGAYNSLESLAISKKFELERQADASR----------------------------------------------------------------------------------------------------------------------------------------------------------------DLREELEIPEGASIKIEGGVFVVKGEKGELQKKLDIVSRVIGNKIVFEAKKATQRQKKLVKAYLAHLRNMIRGVAQGHSYKLKICSGHFPMSVGVKFEIKNFIGETVPRTMTIPEGISVKIEGQFILVEGIGKELAGQTAALIEKLTKRPGYDKRIFQDGIFIIEKDGKPVKETVEALVEGGKATAAPPLGPALGPKGVNIGEVVAEINKKTQGFKGMQVPVKVTIDTDTKEFSISVGTPPAAGLIKKEAGIQKAAGNPL-EHVADLKIEQIIKIAKMKEDALSGKDMKAKVKEIIGTCNSMGVKVEEMHGRDALKAVDEGKFDKKIKEEKTELSTEELKEIEEEKKRLQEELAARREEYLAKANAILKEMEGKEPREIKKRLVEAEIPDPIIHESKMRDIRIEKLTLNIGAGKEQAVLDKGTTLLKNITGTAPTQKRIAGWGLRPGLPIGCKITLRKIKAKELIPRLLAARNNMLSESNFDNGNVSFGIHEYIDIPGVKYDHKIGITGLQVSFTLERPGFRIKKRKIMKRKIPRKHRIFKEQAIKFMKEKYLVEIEMAKKSKGLNAAKKLKKRSKKSRWHDKWYVKRAKRLKAKSDPLGGASQASGIVLEKVQLEAKQPNSAMRKCVRVQLVKNGKQVTAFCPGDGATKLIDEHDEVIIECIGGTMGRSKGDIPGVRWQVIKVNDQSLDALLRGKLEKARK------------------------------------------------------------------------------------------------------------------------------------------------------------------------------------------------------------------------------------------------------------------------------------------------------------------------------------------------------------------------------------------------------------------------------
>CG_4_10_14_0_2_um_filter_33_10
GEESLLAPTDQYLKAGIHIGTKFRTKYMEKFIYKTRPDGLSVLNLQKIDERIKICANFLAQYAPEDIIVVSRRENGWKSIRMLSKLTGIRVFAGRYPPGILTNPHLDKFIEAKIVLVTDSWPDRNVISDAMKIGIPVIALCDTNNQSNNIDLVVPCNNKGKKSLGLFFWILAREYIKKRGMIKNTIDDFTDE------------------------------------------------------------------------------------------------------MGKNLIQQARGKGGPTYRAPSFRYKGKASYLNAKIIDIIRCAGHSAPLIVLEHDNKNLMIAPEGIKVGDTVEYGEAPENGNILLLKDVPEGTLVYNIEGQPGDGGKFVRASGAFARVISKMKSNVVVQLPSKKQKEFNNCRATIGVIAGGGRKEKPFLKAGKKFYAMKAKNKLWPSISGTSQNAVDHPFGGSSSAHKGKPTIAPKNAPPGRKVGAIHPRRMGRKKMQFWPRKRSKRAYAKVRSYNIVGFAGYKVGMTHLLIKSTRPNSMTQGESIFRPVTIIECPPLKVAAIKFYKRTKAVNQILALIPKKEESYDELRLLVYTQPGLTGIKKKPELFETAIGGEEQLVYAKEKLGKEIIATEILKSGQLVDAHSITKGKGLQGVVKRFGVSLKSHKSEKKKRATGNLGPWN-QSSMWRVAQPGQMGYHLRTEYNKLIIKISDEGINPKSGFKYYGLVKNSYILVKGSIQGSSKRLIRLNYAIRPHETFEIEHINTALKANITRGLPHGAKVPTCDNSGAKIIRIFGGSKTVKGRMPSAGVGDLVMASVKKGNPDMAKQVVMAVIVRQKKEYRRMDGTRIKFEDNAAVVLKDDKGNPKGTIFKGAIAKEACERWPGIAKLAKIIVMYDNKKDKEAWNPKTTIGKKVKSGEITKIDEILDNGLKILEPEIVDVLLNLKTDLLLIGQSKGKFGGGQRRVFRQTQKKTKEGNKPNFAAYAVVGNGNGYVGIGYGKSRETVPAREKALRNAKLNIIKIKRGCGSWQCNCGNPHSIPFKVEAKCGSCIIKIMPAPKGKGLCIEKECKKLLEIAGIKDVWSKTKGQTKVKTNLVMACFDALKQLSSMRVQAKKEFTYRGKTLEELKSISINDFAELVPARQRRSLKREATDLQKVFIKKII-NNIKTECRDIIIIPKMVGKNIRIHNGKEFIPVLIQPEMIGHRLGEFVFTRKRVMHHAPGVGATRSSASLSVRDIKAFNRWSVKGITVQDPGLKRYINLEPKIIPKTGARYAGARFYKSKTFIVERLINKLMIPGHKGKKHFITSYRSTGKAQKAYSLVEETFKVIENRTKQNPIAVFVKALENAAPREEIITIEYGGARYPKAIECAPQRRVDITLRYIVQGAFTKSFNSKKDAVNALADEIIAAYQLSSSNAIKKKLDMERQADASRMARLRKFASYRRPYTRTSKFRKKSFIRASPNLKIIRFEMGDPKEFDYTLKLISKTDLQIRHDAIESARQTSNRVLEKELGKMGYFMKIMIYPFHVLRENPLASGAGADRMSTGMKMSFGKPIGAAAQVKKDQKVCIVRVEIAKNALKRFSKKIPNSYFISDVMQEINIPEGIEISKDAHLIKVKGPKGEVSKKLAVEITVDKNSVKIISKKASRREKKLIYTFKAHINNMIKGVTEPFVYKLKICPGHFPMNVSIDFTVKNFLGEKTPRKLRINAAVKVKIDGKDVYVEGINKELTAQTAASIETLTKIKGRDKRIFQDGIYIVSKAGKEIKKTVEALIEGGKATAAPPLGPALGPLGVNIGQIIADINKKTAGFKGMQVPVKIVVDEDTKEYKISVGTPPCSSLIIKEAGIEKGSSNPKTDKVADLKIEQIIKIAKMKEDSLLGKTLKEKIKEIVGTCRSMGILVEGKPSVDAIKEINEGKFDKEIKEEKTEISAEELKELNEEKKKLAKEMEERREEFIAKAKEIISKMEGKSRGEIKTKLVEALIPSVIVDENPSRDIKISKVTLNIGAGKDQTKLDKGIKLFKSITNVSPTSKRIPGWGLRPGLPIGCKVTLRKKNAIELLKRLLQAKDTKLKESQFDNGNIAFGIEEYIDIPGVKYDPEIGIIGLEVCITLERNGFRIKRRRIAKKKIPKKHMITKQDAIDFMKKEFNIGLEMGNKPSGINAGKKLKKRRHTFRWNSKKYTRRTLNLKKKSDPLGGSSQAKGIVLEKVQLEAKQPNSAMRKCVRVQLIKNGKQVTAFLPGDGATKLVDEHDEVMIECIGGKMGRAKGDIGGVRWCVKKVNDQSLDALLHGKVEKARKMAHVAESKKKVVKEFCDLINSYPVIGVVDMENLPTAQLQKMRGQLRGKRMTKRRFMNIVLDKVKIEEMKKYLIMPALLFTKDDPFKLAKTLKRSMSTAPAKQGQVAPKDIIVSAGPTPFSPGPVISELASAGIKTAIENGKIVVKSDAVVVKKGNKVSAAIAGILVRLGVEPMNVGLNLTAVYDNGTIFTRDVLNIDEEEFIKKIKIAYNSAIGLAIELSFLTKETTEMMIAKAFREAKSLALSGVKEEIMAKANKEMLALKSMARMYSGRKGKASSTKPSKATKLSWIRYKSNEIELLIAKMAKEGKTSSQIGLFLRDVYGIPNIKQISGKSITAILKEKNLLSKIPEDLMALIKRSITLRKHLESNKHDMPAKRGLELTESKIRKLVKYYKKTKKLEKDWKYDQDKIRLLIE
>GCA_002794155.1_Candidatus_Pacearchaeota_CG10_big_fil_rev_8_21_14_0_10_35_219
EEKDLLVPIEDYLKASTHLGTRVVTPDMRQYVYRRRADGLAVFNTSLQDDKIREAAEYLAKFSPEQIVIACKREAGWKAAQIFADLFGMKVFTKKYPAGTLTNVRLDNFFEKDLIFICDPWLDKNILVDANKVGIPVFGICDTNNFTKGINFILPANNKSYKSLGMVFHLLAKLYAGKRKLDVKGLDEFVEGMARVRIKLNSVDIKALNEIVGMIKEIADRTGVIMRGPVPLPTKKMKVTTRKSPCGDGTATFDRFEMRVHKRIIDLPAEDRVLHPIMHLNIPRSVQIKIEMKEMGKRIIQQARGKGSLTYRVRKKAFRRKVKYGTAKVVKILHSSAHSAPLMKLEVVGEFYNVAFNGASEGIKVSIG-KAEQGNILALQNIPVGTKIYNIERNPGDGGKMIRAAGSSAVVSKKYENKIGITMPNRKEIKLDGCRATIGVVAGEGKKQKPFLKAGRKYYKMKARGKLYPRISAVSVNAIDHPFGSGRGKRI-KSKIAKRNAPPGRKVGHLRPRRTGKKKLQYWPRKRAKKFIPSVNWRGILGLISYKVGMGTAVVKDNTDKSLTKGKRKAIPVTVLEVPKMKIFCVRFYKNGQVAKDVIVKVPKNVDGWDDIRIIVYSVP---GFKKVPDLAELGINAENKLAFVKSLIGREISPEDIMK-WKLVDVRGLTKGKGLQGPVRRFGITLKVAKSEKGRRKPGSLGPWKPSRVTFRVPMAGQLGMFTRVHYNNKVIDFGNKDVNKKEGFKRYGKIKGNYIIVAGSVQGPSKRQILITPAMRPNKDYELLEVKFAVSARPTRGLNIGSLVIASDNSGARIVKIVSRGKTRKGRIQYAKVADMVKVSVRKGNPKMKGEVFEAIVIRQKKPYRRKTGERVMFEDNAVALLKDNKGNPKGTQVKGAVAREVFERWGAVAKIAQFVLMAKEETKLVSWVPKTQIGKDVKAGKEKDIDEILDGRKRILEPEIVDTLLKLETDLVLIGQAKGKFGGGKRRAWRQTQKKTKEGNILTFSAMAIVGDKKGHVGVGYGKAKETLPAREKSLRTAKLNLIRVRRGCAHFDCSCDEPHTVPYEVNGKSGSVKIRLTPAPQGTGLVVGDEVKKVLKLAGIKDVYGTTKGHVRTTFNLVKATINALTKTTKLEK-EGREKFYRGKNLEELKSLDIREVAKLMPARSRRTVLRNSDVIQKFINSCKKGKKIRTHKRDLIIVPGLVGMVIAVHNGRNFEQVPISIEMIGHRLGEFSQTRGKVNHSGAGVGATKGSRAKKK-KFKAFDLYDMEEIEVKDIALKSYINLEGKLVLKSYGR-HTEKFGNAKVHILERLAMRVGVPGHIGKKHKIITNWATGKYSPNMKIVLQAMEIIQKKKNGNPVQVLVKAIETCSPRDEITTIEYGGARYPQAVDVSPIRRVNLAIRWIVQGAYQKAFGKKKKMAESLANEIILASEGNESYAMGKKNEAEKQADAARMASLRKASAYSRPYTRKSKIKGKSYIKQVPNNKIVKYNMGNIRKFKNILKLVSKEKVQIRDNALESCRQLLNKSLEKKIP-GRYYFEIKIFPHHILRNNKTAAGAGADRLSSGMKHSFGVIEGRAAIVSPGKEVFLVGVRVARAAMSTVKSKLPCKTKLTKFETFIEIPEGVECSYQNGEFECKKGENLLKKKMSTKVEVKDGKISFNIKKANKNNIKIIRSCISHLKNIFSGLEKDFVYRLEICYVHFPMTVKLELVISNFLGEKKSRTVKIEEEVKVEVKGKDVVVSGRDLEKVGQTAANIENATKVSGRDRRIFQDGIFIVSKKRAIEMPKIKMIVDGGNMKPGPAVAQQLGPMGINIGKVIQDVNEATASFKGVKVPVELNVNPKTKDFTIKVSSPPVSELIKKELKLEKASGEAGKIFAGIISVEQLIGVAKTKMPGMLAKDLKAALKLCVGSCKSLGVLVDGKDPVEIIQDINSGKYDAEIKEEKTQPSEEKRKSLESQFAEIKSKQEKEKKAAEEAKAAEEAETATTTTPES-SAKKAEEKPAE----NKMRQIKIVKVVLSAGATGT--DLEKAAKLLELISGKKAPKRRIPAFNVKPNMPLGTSVTIRGKSANEILKKTLGGISNTLDDDQVAKNGFSFGIKEYIEMPGMEYQREIGIRGFNVTVVFERAGARVKKKKIKRGKCPIRQQVQKEEIIKFMEENFQTKFLM-----GLFNAQKLKKRRKKFKWSQKKHKKR--DIGTKYDPLKGASQAKGIVISKFQKEAKQPNSAMRKCCKVQLVKNGIQVGAFIPGNLAQKFIDEHDEVVIERIGGKQGRTKGDIPGIRFQVIKVNDQPLRQLVKGKIEKGRRVKKIPEEKTQLVSELAEKMKGKKTVLIASMKGLPASHFNQIKKNFRGKKMAKKSIVFRAIDKTELHDLKKIIGDFVLFFSDLDAFELSGMLSDSQSPARAKAGDIAPYDLEIEAGMTDLLPGPAISELGSVGLKVKVTDGKLEIIKGAIIVKEGEVINENVAGVLGKLDIEPMKVGFLPVAAYDAESDQVYMDVKIDKAGVLEELKSLIKKALGFAVNQDYVCAETIGYFISKAGREEKALEKLEVKEEANNEVNSG-------------------------------------------------------------------------------------------------------------------------------------------------------------
>SURF_65
NEGSFLVSQEMYLKSGIHIGTKFRTRYMDAFIYKTRPDGLSVLNLQKIDERIRMAANMLSKYEPQDILIASRRENGWKAVKAFGRHTGTRTFAGRYPPGILTNPKLDNYLEVKLVLVTDSWPDRNVIRDSVQIGIPVIALCDTNNQSNEIDLVVPCNNKGKKSLGILFYILAREYQRSRGLLGKTLEEFTEEMQKARIKLASVDIDKLNTTCAFIKDISDKTGVQMRGPIPLPTKRLKLATRRAPGGRGSATWERYEMRVHKRMIDLGLDERALRLVMRIPVPDGLNIEIEMIDMGKSLIQQARGKGGPVYRARSFAYAGDVKMVSGTVTDLIKCPGHTAPLMEVKYEDNALLPAPEFIRVGDRVQCGKNAENGCATQLRYLPEGTQVYNIEAQPGDGGRFCRTGGSAARLIAKTDTYALILLPSKKEKMFNDCRALVGIVSGGGRLEKPMLKAGNMHHNRRIKNKRWPNPSGAAQNAVDHPFGNKRTSRKAKQKAASHFAPPGRKVGKLWPRKTGRGKMQFWPRSRASDIVARVRNWKLVGFAGYKVGMTHVLLKDNKPTSMTKGEEISVPVTVIECPPIKVASVLLYKKDHCVGQINAAVPKKPKGLDDVRVLVYTQPKLSGLKKTPEVFELGIGGEEKLAFAQSILGKEVKLSDVFAQGQLVDASAVTKGKGLQGPVKRFRIALRSHKSEKTKRGPGSLGPWH-GFRGFRVPHAGQMGFHQRLEHNKHILMIGDKKVNVKGGFLRYGNVKSQFMLVKGSVAGASKRLVTFSSARRAHDAPEITYVSVAVKARVTKGLPHTANVVACDNSGARILRIISTAKTVKGRKPSAGVGDYVMCSVVEGRPDMRKQVVPAVIVRQRMPYRRKDGTRIRFEDNAAVVLKDEMGNPKGTMIKGPIAKEASERWPMVSKIASIVIMSEKKMDVSGWVPKTEVGRKVRSGEITDIDVILDEGTPILEEQIVDMLLNLQSELLMIGQSKGKFGGGAKRIFRQTQKKTPDGNKPSFACMAVVGNGNGYVGIGYGKSKDTVPAREKAVRNAKMGLFKIRRGAGSWEDATTDPHSIPWKVEGKCGSVRAVLMPAPKGKGLIIEQECAKILKLAGVDNVYSKMYGQTRSKMNVVYALIDALHQLAAFKPRMAKEFYFHGKTADELKKMSLEDFAQLVPSRERRKIKRGFTDAEKKLLEDIRGKAVKTHCRDMIILPEMIGKSIKVYTGKEWVEVLVEAELLGHRLGEFAQTRKQVRHSAPGIGATRSSASLSVRAVLTFEKWSVDGISVEDAGLQKYVSLEGRYVPKTGARYAGRRFHKSKTFIVERLINKVMIPGHKAKKHLRSSGHTTGKSAKAYGIVFDAFKIIEEKTKENPVKVFVKALENAAPREEIVAIEYGGARYPKAVDCAPQRRIDTALRYFVQGAYDNSFNKKKGVEDALAEEILAAYRLDKSLAISKKGELERQADASRMARLRNWTCYRRAYTRFSKYKKLCYVRARPANRISRYTGGT-QRYQFDVHLVAGETLQIRDNALESARQVSNRALEKVLAKAGYFIQMRVYPHHILRENPLAAGAGADRLSTGMAHNYGKPIGLAAQIKKGQPIFTVKTPLARRALKRAMYKLPCHCSVVDIHDETEMPSGVTVGYKDGILTITGPKGEVSRPLRLAISASGDTLLIACENASRREKRMANTFNAHVENMIAGVQEPYRYKLKICSGHFPMNVAVQFVVKNFLGEKFPRVLKLKKGAVVKVEGEFITVESCDKDLAGRIASDIELLTAKRNRDLRVFQDGIYMIEKANQKLKQTVEAMVEGGKATAAPPLGPALGPLGVNIGQVISEINKKTADFKGVQVPIKIIVD-EDKNITITVGTPPASALIKQEAHIEKGSGTPLTDLIADLKIEQVIKIAKMKGDDLSGKDMYGKVKELAGTCNSMGVMIEGKRAWETIEDINKGMYDAEIKAEKTELSQEELRELEEKKQRLMAEMEKRKTDFQNTAKQIIESMAGQARAAIKAKLIEAKIPTAMIDENVMQLPRIEKVTLNVGAGKDQNRLEKGVTVLKMITGIEPTQQRIPTWGLRPGLPIGCKLTLRKAKAVEVLKRLLVAKENKLRLTQFDNGNVSFGIHEYIDIPGVTYDPKIGVLGLQVCVTLEKPGYRVKRRRLKTRPVPKKHMVSREEAMAFMQKAFGVTIGMGNKSNGLNTAKSLVRRRHHGKWLDANYVRKTLGLAKKADPLEGAAQARGIVIEKIQVEAKQPNSAMRKCCRVQLVKNGKQVGAFMPRDGAQKMVDEHDEVMIERIGGCQGKAKGDIPGIRWQVIKVNGQSLDALLKGKIEKARKTSKAAPEKKEIVAHIQKLGKEYPIIAVINMENLPASALLQMKKQLRGKVMTRKTLITRGLEQLKGEELIAKVQMPALMFTKDNPFALYRTIKKSKTPAPAKAGQLAPRDLVIPKGPTPFTPGPVISEFAQLGIKAGVEGGKVAVKEDTTVVREGQPISDKLASMLTRLGITPMEIGLDLVCAYEKGIIYGRSVLDVDETKFAADLALAASGAFNLACDLGWATADTIETLIGKAFREAKQVSLDELAEEVLAKAFREASAVAE-------------------------------------------------------------------------------------------------------------------------------------------------------
>B29_G15
------------------------------------------------------------------------------------------------------------------------------------------------------------------------------------------------MPKARIKLSSIDIDKINQVCNEIRAIVEKTGVEMRGPIPLPTKKLRITTRKSPDGEGTATWDKFEMRVHKRLIDLGMDERALRLVMRIPIPDGLNIEIEMIEMGKNLIQQRRGKGSHTYRSLSFRFKGAAKYGIALVADIINCPGHSAPLVELKLENRCLVIGAEGVYVGQKVSLGVELKPGDIAELGSMPVGTLVYNIEARPGDGGKFVRASGTSARITSKLEDGVLVKLPSKKLKKFNKCRATVGRVAGSGRVEKPFVKAGKMYHKIKAVGGVYPRTSGVAMNAVDHPFGGSSSSTKGRPTIAPKNAPPGRKVGKIRPKRTGKRK----------------------------------------------------------------------------------------------------------------------------------------------------------------------------------------------------------------------------------------------------------------------------------------------------------------------------------------------------------------------------------------------------------------MKQDKEALEEWKPKTLLGKRVRSGEITSIDEVLASPHKLLEPEIVDMLLNLEVELLLIGQAKGKFGGGQRRIFKQTQKKTAEGNVPSFATMAAVGNKDGYVGLGMASSKETVPARNKAIRLAKLNIIKVLRGCGSWECGCGTPHSIPFKVTGKCGSVEITLIPAPKGTGLCVERECQKLLRLAGIRDVWSQTKGQTKTKTNLIKACFDALSKLLECKIPVVKEFRYRGKTLEELKQMSIKEFAQLLPARQRRSLLRGLTEAQQKLLKALEKEAPKTHCRDMIILPQMVGRRIQVHNGRAFISVVIQPEMIGHYLGEFAMTRKPVEHHAPGIGATRSSAALSVRTVKAFNKWSTEGIEVKDEGLKRYICLDPTIVPRTGAKYAGQRFHKSNVFIVERLINRVMVPGHRGKKHKLTSGHCTGKALNAYRIVEKALEYIEKKTGKNPIEVLVRAIENAATREEIVTIEYGGARYPKAVECSPQRRVDLVLRYFVHGAYDRSFKSKVSAEQALAEEILAAYEGSKSAAVSKKRELERQADASRMAKLRKFVAYRRPYTRKSKYKAKQFVRSFPHVKIVRFEHGDRTSYDKHLMLVAKESLQIRQEALESLRQTVNRYLEKNIGKNQYFFRLRVYPFHVLRENPLAAGAGADRMSTGMKKSFGKPIGIAAQVKTGKIICEAFVEKAKIALERGSKKVPGSYSVKDNTVEIEIPEGVEFSLDGHTIIAKGPKGETKRNIYISVELAQGKVVLKPKRLKKPQKKRMGTIAAHIKNMIKGVTQGILYKLKICSGHFPMSVQVRFVVSNFIGEKFPRVLKLKDDVKVEVNGDIVEVSGVDKERVAQTAADIEMLLKRTEYDKRIYQDGIYIIEKDGKPVKQSIQVLIEGGKATAAPPLGPALGPLGVNIGQVVAEINNKTAGFKGMQVPVTVIVDTETKEFSIKVGTPPTSQLILKEAGIEKGAHNPKAEKVADLRIEQIIKIAKMKEGSLLGKDLKAKVKEIIGTCNSLGVLVQGMKAVDAIKAVNEGKFDREITEEKTELSAEELKALEEEKKKLQEEIEKRRHEYIERAQAIIKRMEGKERGIIKAKLIEAEIPKEIIDE------------------------------------------------------------------------------------------------------------------------------------------------------------------MGRKTSGLNAAKKLKKRRKKSRWLDAKYKRKVLRLKEKSDPLRGSSQARGIVLEKIQLEAKQPNSAMRKCVRVQLIKNGKQVTAFCPGDGAIKFIDEHDEVIIECIGGNKGRSKGDIPGVRWQVIKVNDQSLDALLKGKIEKARRMAHVSQKKKEIVAKLEQMLKQYPVVGVANLFGVPASQLQKIRAKLKQHIMSKKTLMKIALERIEVSKLVDYFEMPCFVLTRDTPFKLAKLLAENKTAAPAKAGQIAPHDIVIEAGPTPFTPGPIIGELGALGIKTAVENGKIVIKSDTVVVKEGEEIKENVASLLTRLGIEPMEIGISLTAVYEAGEIFPSEVLEIDQEEYISSLSAAHAQALGLSLEIGYFTKENIEMLLSKAHSQALQLAVNDTVELILTKANALSEALKAMA-----TKG---------KKDKSWVRIKPNEIEKLVLKFAKQGKSPSVIGMILRDEYGVPDIKKATGKSVTKILEDANFKLQIPEDLRALIRKSLELRKHLEVHKHDAPAKRSLAKTEARIRKMVKYYKKKNKLSQDWKYHPEKIKLLLH
>MP5_1_30
------------------------------------------------------------------------------------------------------------------------------------------------------------------------------------------------------------------------------------------------------------------------------------------------------MGKQIIAQQRGR-SPKFWVRGFRHRGPAKHVKGTIMDIVHCPGHSAPLAKVQFDDRTFILAPEGIKIGDILESGIAQSPGAITTLELLPEGTLIHNIEIQPGDGGKLVRSSGAFAKILSKTPEGILIQLPSKKKKIFNMCRASIGTVAGGGRKEKPLLKAGNKFKAFKARNKLYPKVCGQSMNAVDHPHGGTRSSKKNYPYSVSRHAPPGAKVGQIASRRTGRKKLQYWPRKRAKRQAARIRNWRILGFAGYKAGMINVQFVDTRKNSPTAKEILSVPCTVLECPPMRIFSVRFYKKTTLSSEVLNKLPKKAEGCDDILVNVYTQPRFTGTKKKPEIFQVAVGGDDKLKLIKELLDKEINVSDVFKPGQLVDSHSVTKGKGFQGVVKRFGVKIRSHKSEKARRA-AVLSS-QGAKVTYTSPMGGKMGYHLRTEYNKWIIKISNKTLKP---FNSYGNVKNPYVLVKGSIGGPKKRLITLTEAIRPNPAPTLK----ALKSRVTKGLMVGSLVPTCDNSGAKLVKIVSRAKTVKRRIPSCGVASFVMVSVKKGTKDIRKQVVPAVIVRQKKEYRRPGGMRIKFEDNAVAILKDEKGNPKGTLFKGPIAKEVAERWPAVAKISKIIIMDEEPQTKRSWKEK-------------------------LKNYLVEC--------------------------KRVLKVTKKPDRLEFTTIVKVS-----------------------------------------------------------------------GLGILV---------------------------IGLIGFLIHMLRELL-----MAKEFTFRGKTVAELKQLSLNEFAELLPANLRRSIKRGLTHQQTNLLKKIKKKKLKTHAREMVVLPQMIDLKLQIHNGKAFEEIYILPEMLGHRLGELVQTRKKVQHSAPGIGATRGTSSISVKELKVFNRWETSGIQVQDPGLVRYITLKPVVVPKTGARNTNSRFYKSDLNIVERLVNKLMVTGHKGKKHAITSGHHTGKGHKALEIVEKAFEIIESRTKKNPVEVLVRAIENSAPREEIITIEYGGARYPKAVESAPQRRVDFALRLFTQGAYAKSFNKKKKTFEALADEIIAAYNQSQSIAVSKKLELERQADSSRMAKVRKAVAYRRPYTRYSKYKNQNFVRGNPHVKIVRFTSGNPKEFPAKIVLISSNSLQIRDIAIESARLACGRSLEKSIGKENFHMKFLIYPHHILRENPLASGAGADRMSTGMKKSFGKPIGKAAQVKAGKELVVVRTSAAKKALRYAAHKFPTSCTVKKLEETMEIPEGIDVKVEGYKITVSKGGKSVSKVLALSFELRDGKIVFFSDRKTKRQRKIMGTFMVHIKNLCKGVTEGHKYILKICSGHFPMSVTVSFAIKNFLGESIQRKLTFPPEVSVKVAGDQVIVESINKELAGQTAAKIETLTKIKGRDLRRFQDGIYIINKDGKEIKETIEALVEGGKATAGPPIGPALGPLKVNIAAVVKAINDKTKDFQKMQVPVKIIIDTDTKEFEIQVGTPPASQLILKEAMIEKGAGNPLLDKVADLKIEQIIKIAKMKEDSLSGKEMKNKVKEIIGTCQSMGVLVEGVPAREALQKIDEGNFDQKIKEERTELSAEDKKALEEERAKLHAATEERMKQLEAKAKELLAASKGKEAAKIKSLLLEAKIPPKVVDKNPMRNIRIEKVTLNFGAGKEQTRLEKGIKLLKLISGKEPAKKRIPAWGLREGLPIGCKITLRGKEAIDVLKRSLKAKDNKLKSKVFDDGNFSFGIHEYIDMTDVKYDADIGIIGFEIAVTLERPGFRLKRRKLKTQRISHHHIISKDEAIEYMKKTFNVQVLMGKKPRGLKSAKKLKKRRKQSRKLDPRWVRKAYKLREKADPLGGVHQGRAIVLEKVEKEAKQPNSAMRKCVRVQLVKNGKQVTAFVPGDGAIKMVDEHDEVIIECIGGTKGRSKGDIPAVRWQVIKVNDQSLKALLSGKLEKARR--MPADWKKRLVKDYEKLLEEYPVIGIVNFSSLPVPQLQQMREKLRKDRGGRKKLFNRAIDNMSLEKLKEYTALPGILFTKENPFSLYKKLQKSKTAAPAKAGQTAPKDIVVPAGPTSFSPGPIIGELGSAGIKAGIEGGKVVIKADSTVVKEGQEINAQMAGLLSRLGIHPMEIGLNIVAIFEEGTVYPKSVLSIDEKKFIEDLGTAGQWAFNLAMNAGILTKETTELMITKAFNDAKALALAAVMEDLLAKANAQMQSVKQ-------------------------------------------------------------------------------------------------------------------------------------------------------
>GCA_001786395.1_Candidatus_Pacearchaeota_RBG_13_36_9
RSQKTLFPLDDYVKYSAHLGTKAITPHMRPFVYKRRADGLAVLNTNSIDEKLKEAAEFLKDFKPEDIFLACKREAGWKAAKKFSEVTGIKVFTKKYPAGAITNIQLEDFFEVDLIIICDPWLDKNALNDATKVKRPIIGLCDTNNLTTGITKVVPCNNKSSKSIGLILYLLAREYLIARKQEKEKLEDFTGVMAKVRIKLQSSDIDELNRVCETINDIAKQAGITIAGPIPLPTRKLRVTTRKSPCGDGKASFDRFEMRIHKRLIDMPTNDRVLHSIMRLSIPRSINIKIEMKDMGKRIISQARGHGSNMYRVRRQAYSIKIGYGTAKIIKMVHNAGHSAPLIKLQIKGKFYIPAFQNSYEGQEINVGKEIKRGDIVRLKDLEQGTKVYNVETVPGDGGKLIRTGGSSAEVAKKETNRVFLLMPSKKTIALNNCRATVGIIAGSGRLNKPMRKAGVRFHAMKAKGRKWHYTSAVKMNAIDHPFGGGRGKRI-KSKIAKRNAPPGARVGHLRPRRTGHKR-------------------GFLGFIGYKVGMASVVLKDNTEHSMTKGQKIITSATVLECPPMKILSVRFYKNSVPVKEVVAKPGKKKKDYDEIRVIAYSLVSKTSIKKSPDLTEIAIGGEEQLETAKSFLNKEIPIEEVFKEG-LVDIRGVTKGKGLCGPVKRFGISHRFHKSEKGVKKVGSIGPWHPARVMFSVPMAGQLGFFSRINYNNKILESGKKNINPERGFEHYGKIRTEYLILKGSLQGPAKRPLLLIQPMRPTKKFDFVGIAKAVAARLTWGLNIGSKAMAADNSGAKIVRITGGGKGRRGRQQPAKPGDWVKVSVRKGLLEMKGKVFDAVLIRQKKPYQRASGERIAFQDNAVALLKDEKGNPKGTQIKGPMSREVAVKWPQLGKICKFIVMEGKNIQIENWKPKTKLGKLVKEGKIKNIDEILNK-HKILESEIVDSLLSLKSDLLSIGQAKGKFGGGKRRAWRQTQKKTMEGNVPTFSCMTVVGNGQGYVGLGYGRAKETLPARAKALRIAKLNIIKIKRGCGSFDCTCNEPHSIPFKTEGKCGSSRIMLWPAPQGTGLVVGDQCKKILKLAGIKDVYSKSFGQTRTTFNVAKACMDALKNLNKLGGEMAKEFTFRGKTMQELKEMDTREFAKFLKSRQRRAVLRQFDKIEKFILRCQKGRQIRTHLRDLVIVPRMIDLTINIHNGKEYAKILIIPEMLGHRLGEFSVTRNKVQHGAPGIGATRSSAALSVKEMKIFGLYSTEGVEVKDPALKHYINLDSKLVLRTLGK-SKGRFSKSKVNVIERLXXXXXXPGHRGKKHKIMTGHATGKYEKTMKVVLKALKIIQEKTGQNPIQVLVKAIENAAPRDEITVIEYGGARYPQAVDVSPMRRLDIVLRNLVHGSYDKSFNKKAKIEETLADEIILAYEGKESLAMTKKNESEKQADSAR-MGLRNAKAYSRAYTRTSKVKSKAYIKTVPHNKIVKCMMGNINQLKLILRLICKEDIQLRDNAIEACRQGILKELDNNSV-TNYYFAVRRYPHHILRENRMFSGSKGERVNQGMQQSFGSAVGRAAFVKEGEDIFLVAIPIVRNAFRKVGPKLACATKVSSIVEEKEIPAGVEVEINGQEIAVKKEGKEIRKKM-VMMEKKENKIIVKTMGATKRERKQINTIISHISNMLAGLETDYVYKLQICSVHFPMNVAVKVIIKNFLGETKERKAKILDNVTVKIDREIITVSSPDKEAAGQTAGNIEKRTRTRNKDRRIFQDGIYMTEQAGIKL-MIIKLLVDGGDMKPGPVIGQKLGPLGINIGKVVQDVNQATKVFKGVKVPVELDI-AKNKTFTIKVLSPPTTELLKKELGIEKASGDHKKVKAANASIEQVISVAKIKSSNLLATNFKAAVKSVVGSCVSAEIFIENKEPKDIMKDIEAGKYDKEISEQKTDTSPEKKKQLDAFFTEVKTKEAAEVKKAEEEKLAEEAKTEAAAAAPA-AGAKKEEVPAKGAAG--MRNIEIEKVVLNVGLTGA--ELDKGVKLLSLISSKKASKKRIPSFGIRPGLEIGAMVTIRGKESEAILRRLLASVGNKLKSKQINEEDFSFGIAEYIEIPGMEYQRDIGMMGLNVSVVFQRKGKRVMLKKIKRGKFPQRQRTTKKEIIAFLKDKFNIEITM-----GLMSARKLKKGRRKFRWKDKSYKVRALNLYDKSDPLEGASQGKGIVVEKVQKEAKQPNSAMRKCCRVQLMKNARQITAFIPGNLAQKFIDEHDEVVIERIGGKQGRSKGDIPGVRFQVIKVNDQPLRRLWKGKIEKGRRVASVSKKKIETVKSLVELMKNNSTLILASIKNLPSRQFQEIRKNLRGKIVAKKRIMIRAIDDPGLERLKEYICDSSILFSKEDAFELAGIMAENKNPVRAKPGQKAIEDISVEAGPTEILPGPAISEFSSIGIPISVEDGKIAIRQGKVIVKAGEEISNAAASIMSKLNIMPFRVGLEPIAICNIKTGQIYLNVKIDREATLTELKTAAAKSLGFAQKIAYYCKETIGYLLAKANMDGKAIESKTQTETKPEDN----------------------------------------------------------------------------------------------------------------------------------------------------------------
>GCA_002496015.1_Candidatus_Pacearchaeota_UBA73
QKPGALAPIEDYLKSSIHLGTRAITPDMRPFVYKRRADSLAVFNTELLDDKLKEAGEFLAEYAPEDIVLVCKREAGAKAVEMFSEVTGIKAFVKTYPAGILTNPNLDTFMEKELLFICDPWTDKAALADAKRIKMPVMAICDTNNYTMNIDKIIPGNNKSAKSLGFIFYLLATIYVKKRKLDVKPISEWVENMAKVRIKLNSIEIAPINQVIESIREITQRAGVVMRGPIPLPTRKLKVTTRKSPCGAGTATFDRFEMRVHRRIIDIPAEDRILHPIMKLQIPRSVQIKIEMKDMGKRIIQQARGKGSLTYRVRKQAFSKRIGYGEAEIIAIVHSAAHSAPLMKVMINNQFYNPAFNGAFVGQKISIDGEPKEGNILSMGKISPGTQIYNIERNPGDGGKMIRTAGSFAVVSKQMEKLVVVSFSNKKIVTLNACRATIGRIAGDGKILKPFVKAGKKHYKMKAVNRLWPRTSAVKVNAVDHPFGSGRGKRI-KQKIAQRNAPAGQRVGHIRPRRTGYRGLQFWPRKRAAKVLPSANWRGFLGFFAYKAGMASVTVKDLTEKSMTQNKQIIIPATVLEVPAMKIHSVRFYKKGKVFTEIQVKLAKTHSDYDDIRIIAYSIPKQTNVKKTPDILELAIQSDNKLEFVKKHIGKEITFADFVK-SSLVDVRGVTIGKGFQGPVKRFGTTLRFHKSEKGVRKIGSIGPWHPARVTFQVPMAGQMGYHTRLVYNLKVLTSGTKDINPKAGFPNYGKIKTSYVLVRGSVPGPVKRQLLLTPSFRPSKKYEFLEILQAISARATRALNIGSIVLASDNSGAQIVRITGRGKVRKRRQQYAKLGDWVKVSVRKGKPDMKGKVFDAVVIRQKKPYRRLTGERVCFEDNAVALMKDDKGNPKGTQIKGPVAREVHERWPSVAKIAQFVLMAEKETVVSSWAPKTRLGKLVKEGKEKDIDKILKSGKKILEAEIVDSLL-LESDLILIGQAKGKFGGGKRRAWRQTQKKTMEGNDLSFSAMAVIGDKRGHVGVGFGKASETLPAREKALRNAKLNVMKVTLGFESEEKDKTNPHTVPFKSEGKCGSVRITLWPAPRGTGLVAGAEVKKILRLAGVKDAYTRASGHTKTTFNVARACIDALEKTAKMRLERKKEQSYRGKTLEELKTLDVREIAKFLPSRSRRSVLRNFDTIQKFIKRCEKNKKIRTHQRDIIIVPQLVGYTIGIHNGKAFHELSITSEMIGHRLGEFALPRGRVNHGAAGLGATKSSRAQKK-QLKLFDMFDVSNIEIKDPALKQYINLEPKLLMKSQGR-NVGKFGKTKVGLLERIANRIATPGHVGKKHRIITSWASGKYNRNMQIVIETMKLIEKKTGDNPIQVLVRAIENASPRDEITVIEHGGARYPQAVDTSPTRRVDLAIRWMVQGAYQRSFGKKKKMVEALADEIMKAASQNESYAMSKKNESEKQADSARMAALRKASAYSRPYTRKSSKKNRAYIKAIPPLRITKYNMGDQQKHKYLVKLIAEEKVQMRDNSIEACRMIINKSMDREAP-GEYYFSIKIYPHHILRENKAAGGAGADRLSHGMKHSFGVTIGRAAIINAGKEVFEVSCQAAKKALRKVKSKIPFNSRIIRILETVAIPAGISCEISDGVIRCTKDSKTLQRKISTEVNIKDSEVVLECKKGNKNNYKGIMSTIAHLKNLFNGLEETYVYKLESCNVHFPMTIKVEVVINNFLGEKVPREAKILPGVEVKIEGPKITVTSHDREAAGQTAANLERATKLRGRDRRIFQDGIYIVEKPGRDIMPKIKLIVEGGAMKPGPAVAQQLGPMGINLGKVISDVNTATAGFKGLKVPVELDVNPKTKAYTIEVLSPPMAELIKKELGLETGSGEAGKTYVGNISFEQIVGIAKTKLPGLLARDLKNAVKLAVGSCVSLGVLIDSKPGKEVMREIEEGKYGKEISQEITTPSEEKKKQLEAFWKDLSLRQERSKKALAEAKAAEEAAQAAAPAASA-TPAAGAKAPAGGKAA--MRNIRLEKVTLSCGATGS--DLEKSQKLLEMLTARKAPRTRIPNFNVKPDMPLGTSVTLRRKDAAEMLRKLLGAIDNRLRKKQISRNGFSFGIHEYIEIPGVEYKREIGIRGLNVTATFIRAGTRVKRKKMKAGRIPQRQYVTPQEIIDYLKEHFKTEVSM-----GLMSARKLAKKRKKFRWADKIYNAKMQNLKIKSDPLGSSSQAKGIVIEKFQKEAAQPNSAMRKCCKVQLVKNGIQVGAFIPGNLAQKFVDEHDEVVIERIGGKQGRSKGDIRGIRFQVIKVNDQPLHRLVAGKIEKGRREKPVPEQKIKLVDEIAKKIISSNTIFIASIKGLPASQFQKIKKKIIGKVMVKKSILFRAIDKTGLQELKEIITDTCLMFSKLDAFALASELTDNQSPAKAKIGDIAPEDIRIEAGPTELIPGPAISELGSVGLKVAVENGKLSIKESRVVVKAGETINAKVAGVLGKLNISPMKVGFIPVGAYDAEDDTIYRNIKIDKAGALDELRTSIGKALGFAVNIGYTVKETISYFISKAALEEKALEKINVKQDTGGESQ---------------------------------------------------------------------------------------------------------------------------------------------------------------
>CG1_02_47_18
------------------------------------------------------------------------------------------------------------------------------------------------------------------------------------------------MQKARIKLASTDINSINQTCDYIRDIVEKTGVEMRGPIPLPTKRLRITTRKSPCGNGKATWDHFETRIHKRLIDLGSDERTLRLVMRVPIPEGLNIEIEMVEMGKRITSQKRGRGSPTYRAPSFRYVGAARHVRGQVRDLLHCPGHYAPLMVITYEDGVITVAPLGVRVGDHVESGFRPMTGSTLPLINIPEGTPICNVENQPGDGGRFVRSSGLAARIEAKSADKVIVNMPSKMKKEFRLCRAMIGIVAGGGRPEKPLVKAGNNYHKKRARNKLYPRVCGLSMNALDHPFGGSRSSKKGKVTIAPRNAPPGRRVGLIRPRRSGRRRMQYWPRKRAKRTCPRVRSYLPLGFSGYKVGMTHITITDNRAESVTSGEVISIPVSIIECPPLRVVSVRFYKESNAACEVMVCLPKKKAEYSDIRFMVCSQPKLTGIKKKPELFEIAIGGKAKLEYAKSILGKDINISEVFSEGQLVDVSGITKGKGFQGPVKRFGIGIRQHKSEKTKRGPGNVGPWS-GNRSWTVAHAGQMGFHNRLERNRWIIRIGNEEINVRGGFKHYGLVKNPYMLVKGSVQGPAKRLLRLNLAARPNEAPTIGYVSLAVKARISKGLCHRSVVATCDNSGAKLLRIVSGSKTVHGRKPSCGIGDLILASVIKGSPEMRKQVVYAVIVRQKKEYRRLSGIRVGFEDNAAVVLKDDKGNPKGTLFKGAIAKEAADRWPAISKVGAIILMVRAKKDSSGWVPKTRLGREVKAGEISSLDPVLDSGMKIMEAEITDRLLGLEIEFMMIGQSKGKFGGGQRRIFKQVQKKTSEGNKPRFAVCVAIGNCDGIVGIGLGKSRETMPARDKAIRNAKLAVFKIRRGCGSWECGCGEPHTIPFRVEGKCGSVTIKLMPAPKGTGLRCDKECQKILKLAGISDIWSKTYGQARSKINIIMACEAALRRLVKTRVRAKREFTFKGKTVEEVSRMGLQEFAELLPARKRRSIKRGFSDEHSKLLKRIR-NNVKTHCRDMIILPEMINKTIRVYNGKEAVRITIMPDMLGHYLGEFAMTRRRVMHSAPGIGATRSSASLSVREVKVFNRWSVDGISVQDPGLKEYISLTPRFVPRTGARYAKNRFYKSRAFIIERLMNKLMIPGHRSKKHKITSYHCTGKAHTVYNIMEETLELIEKKTKQNPIAVVVKAVENAAAREGIISIEYGGARYPRAVECAPQRRVDLALRYIAQGAYSKSFNSKRGIASTLAEELINAFNQNASNAIAKKLEVERQSDASRMARLRKFAAYRRPYTRLSKYRKKSYIRASPNIKIVKFDMGDPKSFDTRLHLVPKASIQIRQEALEAARQTSIRLLEKQLGKSGFHLKIRTFPFHILRENPLASGAGADRMSTGMAKSFGKPIGRASQVKAGKELFTLSINTGKKALERASKKMPCGFSIRGLRLEVALPAGAEAGFSEGVLSVRGAKGEVKKRLLVLVSVENGVVVIQAKRSTKRERKVAGTFCAHIKNMISGVSRGHEYSMKICAGHFPMNVSVSLIIRNFLGEKKDRTVKIPKGVSVRIEKEVVRITSPDKELAGATASSIELGCVVKNRDRRVFQDGIYIIEKARKG-KQVVEALVDGGKATAAPPLGPALGPLGVNIGQIVADINKKTASFKGMQVPVKISVDPATKNFEISIGTPPTSQLVIKEAKIQKGSGNPKQEKVADLKIEQVIKIAKMKEDALLGKTTSERVKEVIGTCNSMGILIEGKPAVEAIRDIEQGAFAGEIAAEKTELTAEELKQLEEEKKHLAEEIAKRREEFVATAKQIISSMQGKEKGIIKGKLKEAGIPLEIIDENPMRRIRIEKLTLNIGAGTSSEALDKAMKLLRSVAGVSPASKRIPTWGLRPGMPIGCMLTLRGGEAHELVKRLIAARDNTLRESQFDNGNVSFGIPEYIDIPGVNYDPEIGIKGLQVCITLKRPGFRIKKRRIHRRNIPKRSIITREEAMAFMKEEFNISIGMAKKAAGLMAGSKLKKRRSKSRWSDQEYVKHTLNLKKKSDPLGGSSQAKGIVLEKIQLEAKQPNSAMRKCVRVQLIKNGRQVTAFCPGDGATKFIDEHDEIMIESIGGKMGRAKGDIPGVRWQVIKVNDQSLNALLRGKIEKARRQVNVSQYKKEVVKHIVSQMKSCPLVGVVNMRNMPAPQLQRLRAKTREKVMCKRRLIRIALREAEIIGLEPRLDMPALVFTDENPFRLARILEENKSRAPAKPGQIAPQDLVISAGPTPFSPGPVISELAQLGIKTGVDGGKVTVKQEAVVAKKDEEISAQAAGLLTKFGIEPMEIGLDLVAVFEDGVIFTREILAISPSAYVKLLAEASSQAKALAIRISYPAAEVIRELIARAFLDAMALAVGKAVRGILAKASSHAHALKG-------------------------------------------------------------------------------------------------------------------------------------------------------
>GW2011_AR20
EEQDFLVPLEEYLKVGIHIGTKFRTKYMAPFIYKTRPDGLVVLNVQEIDKRIKLAANLLSQYKPEDILVVCRRENGWKAVKLFSKLTGIKVFAGRYPPGILTNPSLRTFIEARLILVVDPWPDKNIVKDAIKIGIPVIALCDTNNETNNLDLIVPCNNKGKKSLGLVFWILAREYLKAR-----KIEDFMDEMPKTRISLATNNIDDLNEITKSIVDIAEKTKTKLYGPIPLPTKRLKITTRQSPDGEGKASFDRFEMRIHKRLIDIDANERALRLIMRVPIPESIQISIGVIEMGKRLVTQHRGRGGPRYRAPSHRFHHKIDYMNGYVVEIIKDPARTAPTAVIEFENKIALPAPLNIREGDNVSYN-EIKPLTILPLSEIPEGTEIFNIESNPGDGGKFCRAAGTAAKVIAKFKEYILVVLPSKKQRKFNSCKATIGIISALGRLEKPILKAGKMHHIMKARNKLYPKTSGVAMNAVDHPFGSGRGRHVGKPKTPPKNAPPGRNVGLIRARRTGSKKMQYWPRKRAKRIYPRLRAWALLGFLGYKAGMTHVQVQENNPVAKQTKLK-SYACTILECPPLKVLGIKFYKNTKNLGQITSNLPKKINDFDDLKLIVYTQPKLISLKKKPEIIELALSGEDKLNYAKNLLGKEIKINDVFKANQNIDVHAVTKGKGFQGPVKRFGIDLKGHKSEKKRRAPGNLGSWTP-KILFTVPQAGQLGFQTRTEFNKTILKISSDEINPKPGLEHYGFIKNDYVLVKGSVPGARKRLIVLTQPTRKNELKFIKK---SVGSRITKGLPFGARIGVCDNSGAKTIRIFAGHKTKKGRYPAAGIGDLVYASIVRGRPGMKKETVLAIVVRQRKEYRRESGERIKFEDNAAVILKDDKGNPKGTIFKGPIAKEAALRWPGIAKVASIVVMAKEQENLDNWNPKTELGKRIKNGELNNIDEVLNSGKRILETEIVDYLLDLQIELLLIGQSKGKFGGGKRSIWRQTQKKTSEGNKPKFATLALVGNKDGYVGIGFGKSKETMPAREKAIRNAKLNIIKVKRGCGSWECGCGKEHSIPFKVEGKSASVRLRLMPAPKGSNLKVEKECQKILNFAGIKDIYSKT-SKSKTKMGLIKSCFDALRSLSQVKVRMAKIFTYRGKTIEELKKLDLNEFIKIIPSRQRRSLKKGFTEEQKKFLMKIDKKPLRTHCRDLVVLPKMVNLTIHVHNGNKFVPVMISPEAVGMFLGELSLTRQKVEHSAPGIGATRSSAAVSVKDFKLFDRWDTK-VQVNDPGLIRYITLNPILVPKTGGRYVQTRFWKSKNNIVERLINKLMIPGHRGKKHKTTSGRISGKSQKVYDIVENVFKIIEEKTKKNPIEIFIRALENAAPREEIISIEYGGARYPQAVECAPQRRIDIALRQFVQGSYQKSFNKKINIVDALVDEILKAYNLDTSTAIAKKLELERQADSSRMAGLRKGHCYSRAYTRYSRVKAKNYIKTIPTSKVVRFNMGDQANFEYEIALISNKDHQIRHNALESSRQLINRRLYEKLGPKGYFLKLKIYPYQVLRENKMLGGAHADRLQTGMAHSFGKPVGLAARAQKGKEVFIAKVDIAKEALTLAKPRMPGKYLVNAFKEEIIIPENVELNMEGSLMIVKGPQGSNERRLSIKIKKEDNKLILTSMRYTKKEKRILKTIKSHLNNLIKGVINQYIYTLKICSGHFPMNVSVSVIIKNFFAEKIPREAKILPNVEVKINGDIITVKSVDLELAGQTASNIEQACRITNRDRRIFMDGIYITSKAEK--KEKIQLMIEGGKAAPNAELSQKLGPLGINIMNVVSSINDKTNAFKGMKIPVKIVVDTNSKNLDYEIGSPPVSELIKKEINAEKGSGTPDKEKIGNLAIEQVIKIALMKKDGMLVKTLKAAVKNVVGSCNSFGVLVEGKKAVEINKEIDSGLYNNKIDSQLTEISNERLEQLKLQLEEVNKEIKKQIEKEKALAEKLAEKKPEVAKVEAPKEGEAAATP--VVGGNLMKQIRIEKITLNMGVGESGDKLSKAMKILEKITNSKPTMERIPAWGVRPKLPIGCKVTLRGKKAEEVLSRLFKALDNKIDERKFDKGNFSFGIHEYIDIPGVEYDPVIGIIGLEIAITLERPGYRIKRRRLRTRKITSKHLIKKEEAKNFIKNKFGVDIVMGNKSKGLGSARKLRVRRKKSRWQDYWYLRRTLRLKEKSDPLKAAAQAKAIVLEKTQREAKQPNSAMRKCVVTQLIKNGKKVTAFVPGYNAIKFINEHDEVVIEAIGGKQGRAKGDIPGIRWQVIKVNDQSLDALLKGRIEKGRRMTHVSKKKIEELIKIKELIKKYKVISIVDLTTLPSSNLQAIRNKLRDKRVTKKSLIIRAIDEVKLSKLKPYLEIPALLFSNEDPFRLFRLIKDNKTNAPAKPGQLAPADLTIQAGPTPFTPGPIIGELGAVGLQTSVEQGKIVIKKDKLVVKQNEVIKPEVASILAKLGVEPIEVRMSVLGIYDNGIIYEKSVLDISQEEYINNIKLAHFQALKLAEEIGYISKDNVESLLIKAYRNALVLSKEESPEKEEVKAEIK------MGRMYSGKKGKSGSKKPVKKHKLTWIRYSEKEVEQLIVKLAKQGKSQSEIGMILRDTYGVPSVRDLLKKKLNEILKENKLSQEIPEDLSSLIKHEIRIKKHFELNKHDMHAKRGLLLTNSKIHRLVKYYKRIGKLPVTWKYDTKSAELLIK
>UBA10107
EQKEMLVPVELYLRAGIHIGTKFKSAYMEPFIYKIRPDGLFILNLEKVDERISLAAKMLSHYNPEDILIVSRRENGWKPIKTFSKITGVTVFAGRYPPGILTNTSLKNFMEKKIVLVTDPWPDKNAVEDAGRVGIPVIALCDTNNQSNNVDLVVPCNNKGKKSLGLFFMILAREYLKAKGIIHKVLEDFAEP------------------------------------------------------------------------------------------------------MGKNIIQQARGKGSMRYRAPSFNYLGEAKHIQGVITDIKHCPGHYAPLSRVRYQNGCWLITPDGIKVGDKVESGLPVGTGNTVSLKNIPEGTQVYNIEKAPGDGGKFIRSSGTTGKILAKTEKTVKIMMPSRKEKDFNDCRANIGIVAGAGRTEKPFAKAGKVFFAKRARNKLYPITSGVSQNSVDHPFGGKSSHHKGRPTVAPKYAPAGRKVGKVRPRRTGMRRMQVWPRIRANRQYPRVRSWKPLGFAGYKVGMTHIIHVNNIKTSKTKGEEIFCPVTVIECPPLKVASVRLYSQYQPKTQFNSTKPKKQNDFDDLTLLVYTQPKLLGLKKTPEVFEIAVGGEDKLAYAKEKLGKEITVKEVFSEGNQADIHAVTTGKGFQGPMKRFGITRRRHKSEKSIRNPGSLGGWQAGHVMYRVAHAGQMGYHTRTEYNKQILKIGDEEINVKGGFPHFGNVKNTYVMFRGSIAGPQKRLIRFNAAIRPNEAPNITYVSLAMKAKITKGLCHGSEIETCDNSGAKVVRIISNRKTRKGQKPGCGIGDLLLVAVKKGTPEMRKTVTYATIVRQKKEYRRPDGTRIKFEDNAAVVLKDEDGNPKGTIFKGPIAKEAAERWPGVMKVARVIIMARTNKETSAWKPITELGRKVKSGDITDINYIFDKGLRIKESQIVDTLLNIEADLLLIGQSKGKFGGGSRKAFKQTQKKTQEGNKPKFATFSVIGNKNGFVGVGYGKAKETVPAREKSLRTAKINLIRIRRGCGSWQCGCRTPHSIPYQVEGKTGSCRIILKPAPKGTGLKVEKECQRILALAGIKDVWSKSFGQTGSKINLVKACEKALKNLSSTKIQAKKEFTFKGKTVEQLRKMDLAEFSRLIAANERRHIKRGFTVLEKKLLHDLRKNNIETHARDMIILPEMIGLTIKVYTGKEFFQVFMNEEMLGHRLGEFALTRKPVKHGAAGIGATKSSSSQSVHEVKAFNRWDAIGVKSSDPGLMSYITVTPRFLPKTGAKYAKQKFHKSKIFILERLMNKMMVAGHRAKKHKISSGHNSGKSQLVSKIMIKVLEQLEIRTKQNPIQVVITAIENAAPREEIIAIEYGGARYPKAVESSPQRRIDMALRFITQGASQKAFNTKKSIEDCLVDELLAAFNLSNSNAISKKNELERQADSSRMPKLRKWTAYRPAYTRRSKFRKKAYIKVNPNRGIVRFIMGDQSLFKYSLYLRSAKDIQLRNFAVEAGRQCGNRILEKEAGKLGYRMQVRVFPHHVIRENPLASX---NRFGC---ESFGRSSHMSG----------------------------------ELKQTVSIPEGVSVALHHNKITAKGQHGEISRIWNITVKVENNQVTISSKNATKKQKRIIATTRAQIRNIVNGVKNGNEYKLKVCASHFPMQIAMEIVIKNFFGEKIPRKTNLPKDVQVKIQGDKISVTGPDVEKVGKTASLIEQTCRIANRDRRVFQDGIFLIEKNGKTIKQTVEALIAGGKANAAPPLGPALGPTGLNVAEVIKKINEKTIAFNGMQVPVKIIFDASDKTFEITVGTPPVSALLKTEGKLEKGSGSAKLDKVADLRIEQIIKVAKMKGDSLAGINLKKKVKEVIGTCVSMGILVQGMDPKDAMKEVDNGKFDKEIKLEKTELTAEELKHLEEEKIRLAAEAEKRHAAEEALAAQIVKEMEGKATGLIKAKMVESGISKAVIDKHISRKIKVEKVTLNIGAGKNTALLEKGVKLLKNITNVNPTQKRIPAWGLRPGLPIGCKITLRKSAASDVLSRLLHAKNFTLKESQFDDGNVAFGIHEYIDIPSVKYDPEIGIIGLEVCITLERPGFRIKXXNKKIQQT------------------------MGKKSNGLNSAKKLRHRRHTSLWLKKKYVQRILQSKLKFDPLEGSSQARGIVLEKVQVEAKQPNSAMRKCVKVQLIKNGKQVTAFCTGDGATKLIDEHDEVIVEQIGGIKGRAKGDLPGIRWCVIKVNDQSLDALRKGIIEKARKKVKITPEKRKQVDEFAKLMTDYPIVGVINLESMPSKQLQASRGKLRKDKMTKRRYLKLAIDKIKIEKILEHCGMPALLFTKENPFKIASSIKRSKSKSPIKAGQKAPFDIIVPKGPTPFSPGPVISELAGLRIKAGVEAGKIAIKEDALVLKEGEICSMPLSSMLMRLSIEPMEIGL----------------------------------------XXGILNKQTIEFMLVKAEMQAKALQSL--------------------------------------------------------------------------------------------------------------------------------------------------------------------------
>FT1_346
------------------------------------------------------------------------------------------------------------------------------------------------------------------------------------------------------------------------------------------------------------------------------------------------------MGRSLIQQRRGKGTSTFRALSFRYKGKPAHAVGTIKDILHCPGHSSPLMEIRYEDKHLMLAPTGVKVGDTVECGEKLNIGNTMPIKNMPEGTIIHNIESQPGDGGKFVRSSGAGARIVARFKDRVVVELPSKKQKDFNGCRATIGIVAGGGRKEKPFYKAGRKFHERKARRKYWPKVTGQAMNAVNHPFGGSRSSRKGRPTIAPKHAPPGRKVGMLRPRRTGRTK------------------------------MTHITVNDDYKNSITKGMEIAMPVSVIECPPIKIVSLRFYKKNVAASQVDFRLPKKVGDYADMKVVVHTQPKLTGFKKTPEVFELAIGGKEKVDFVKQFIGKEISVNDVFEAGEQVDVTGVTKGKGFQGTTKRFGTKVRGRKTEKAKRGIGTLGPWHPAHILFTVPQPGKMGYHTRTEHNKQIIFIGDEEINPKGGFLQYGLVKNPYILIKGSVFGTQKRLLRFNNPRRPNEAPQITYISQ---------------------------------------------------------------------------------------------------------------------------------MSKRDAQLESWHPKTSLGRKVKNGEITSIDYILDNGLKILEPEIVDILMELEKDLLLVGQSKGKFGGGKRRIFRQTQKKTPEGNKPKFATYAVVGNNDGYIGIGKGKAKETVPARDKSFRRAKLNIIKIRRGCGSWECSCKEPHSIPYAVEGKVGSVEIKLMPAPKGAGLVVEKECQRMLEFAGVKDVYSKSIGQTQTKVNLVGACFKAMKKLMDTRVHAKKEFSFRGKSLDELKQLSVKQLSLLLPARQRRALQRGLTEQQKILMKNLESNTVKTHCRDLVVLPQMVDKTIRVHNGKEFVAVQIIPEMIGHYLGELVMTRKRVGHHAPGVGATRSSTRVGAKEVKAFNMWSVQGIKIEDEGLKDYINLEPRFVPKTGARYAKSRFHKSKTFIVERLMNKLMVPGHKGKKHFRTSYKATGKGNTAYQVVEDTLKIIEKKTKRNPVEVLAKAVENGAPREEIVTIEYGGARYAKATECGPQRRVDLALRHIVQGAYARSSKRKTSAAEALAAELIDAYNLESSNAISKKRDLERQSDSSRMAKLRKGVAYRRPYTRYSKYRKNSYIRGSPQNKIVKFDMGNLKEFKTSVDLIAGDSIQIRQEAIESARRTCNRHLERKVGKQNFYMKIRMYPFHILRENPLAKGAGADRFSTGMSHAFGNPIGRAAQVKTGKVMFSVYTVQTKLALKKAAHKMPCKCFIQGLKEDIEIPEGVQVSVENEIVRVKGLKGELERRLKVEIAVKNSNVVLTSKKNSKKEKKILGTFLAHISNMIEGVQNEYVYKLKICSGHFPMSVSVKFIVQNFYGEKIPRVLNLRAGAKVEVKGDLIEVSSIDKEAAGQTAASIEQLTRRPHYDHRIFQDGIYMIEKAGKEI--------------------------------------------------------------------------------------------------------------------------------------------------------------------------------------------------------------------------------NKMRDIRIEKLTLNFGAGKDQDKLAKGIKLLEMVAGKPPTKKRIPTWGLRPGLPVGCKVTLRKKAAHELLVKLLKAREN-LTTDHFDNGNLSFGILEYMDIEGMKYDPEIGMIGFQVCVTFEKPGYRVKRRKLHSKEIGKNHVITKGDAIQYVKNNFKIEVV------------------------------------------------------------------------------------------------------------------------------------------------------------------------------------------------------------------------------------------------------------------------------------------------------------------------------------------------------------------------------------------------------------------------MARMHSGKKGRAGSKKPLFDQKLPWLSYKKKEVELLIAKLVKEGHTQSEIGIILRDTYGIPDVKKVTGSKISQILQEKKMVSKLPEDLTALMKRYVAIQRHLSENRKDTTAKRGLELTNSKIRRLVKYYKKTKRLPEEWKYDPANIRMYIE
>CG_4_10_14_0_8_um_filter_47_5
------------------------------------------------------------------------------------------------------------------MVITDPWPDRNALNDAVKSGVVVIGLCDTNNQSNGMDLVVPCNNKGKKSLGLIYWIVAREYTKNRGLLKEAPEDFAEEMPKARIKLASTDIEKINQTCQQIVDIVEKTGVEMSGPIPLPTKRLKVTTRRSPSGEGKASWERFEMRIHKRLIDLGVDERSLRLVMRVPIPEGLHIEIELID---------------------------------------------------------------------------------------------------------------------------------------------------------------------------------------------------------------------------------MQFWPRKRAKRPYARVRYWGLLGFAGYKVGMTHLIVEDNRPTSKTKGAQISFPATIVECPPLRIHAVRAYTYDTAHKDYLIRPAKKRGAVEDIVVLVTTQPSLTGIKKKPEICEMGLGGQEKIAFIRENAPKEVQVDDVFSEGEQTDIHAITKGKGFQGPVKRHGVNIRSHKAEKTKRGPASLGPWHPAKVRYTVPHAGQTGYHQRIEYNKLIIKIGKGDISQKGGFLHYGVVKNPYLIVKGSVMGTQKRLIRFTFPRRAKQPPAIVLISQ------------------------------------------------------------------------------------------------------------------------------------------------------------------------------------------------------------------------------------------------------------------------------------------------------------------------------------------------------------AKREFTFKGKTVEEVARMGLQEFAELLPARKRRSIKRGFSDEHSKLLKRIR-NNVKTHCRDMIILPEMINKTIRVYNGKEAVRITIMPDMLGHYLGEFVLTRRRVTHSSPGIGATRSSSSISVR----------------------------------------------------------------------------------------------------------------------------------------------------------------------------------------------------MARLRKFCSYRRPYTRISKYRKKSYIKINPNCKIVKFDMGEASKFPFSLALVSKTDLQIRHEALESARKTSNRILEKVLGKTGYFMRVRVYPYHILRENPLASGAGADRMSTGMAKAFGKPIGIAAQVKKGQPVFSIDVTTARLALKRASYKLPNSYAIEPYENTIEVPEGVSVAVENSVLSIKGPKGEVRRDFRLSLTHSGNALVLSSSRSTKREKKLVGTYVAHINNLLAGVKEPFTYVLHICSGHFPMNVSVQLSVKNFFGEKVPRTLKIKNGVDVKVQGTDITVTSPDIEFAGQTAADIERLSRRKGFDLRVFQDGIYIVHKPKRNT--------------------------------------------------------------------------------------------------------------------------------------------------------------------------------------------------------------------------------NPMRQIHVEKVTLNIGVGKNPKELEKATKLLKRLSDAEPTNKRIQAWGLRPGLPLGCKVTLRKEEAVKKLRIFLAAKEKTLKKRQFDDGNVSFGIHEYLDIPDARYDPEIGMLGMNVCITLERKGYRIKRRKIKSRKIPKKSRIAQQESIEFMKQEFGVIIEMGKKAKGINAGLTLKNRRKKARWQDAVYKRRVMKLKQKSDPLGGFSQARGIVLEKTQLEAKQPHSGMRKCVRVQLIKNGRQVTAFAPGDGAIKLIDEHDEVHIECIGGAKGRAKGDIPGVRWVVSKVNDQCIHALRHGRIEKARKEAHISSKKKEVIVDLTRVLGEYPIVGVVNMENLPTPPLQKMREQLRGKKMTKKRLMCIALDEVSIEALKEYLIMPAFLLTKENPFSLFKTLEKSKSSAPAKAGQTAPKDIVIPAGSTGFSPGPVIGELGMLGLKTSIENGKVAIKEDKVVVKKGEAVSQKVAAMLQRLKIEPMEIGLDLLVVYEDGALFTKEILAVDEKEYLRKVMQASSWAFNLAVDIAYPTKDTIDALLGKAYNDSKALGVADIIGDLITRAEREAGALKNMARMHSRKKGKSGSKKPIERKKQSWVNYTAKEVEFIIAKLAKEGKTASEIGIVLRDTYGIPDVRLIARKKVSQILGDKKLSKEIPDDLMALIKRSVFIRKHLEKNKHDEPAKRGLTLTESKIKRLIKYYKKSKKLAADWKYDAKQAELLVG
>FT2_141
EEEAFLVPSDTYFKAGVHIGTKFRTKYMAPFIYKTRTDGLSVLNVQQIDKRIRLVGKFLGQYSPEDIIIVSRRENGWKPVKMFSKFTNIKVFAGRYQPGILTNTKLESFREAKVMLVTDPWPDRNAVKDGMRGGCVIIGLCDTNNEANCLDLILPCNNKGRQSLGLIFYLLANEYTKARGL---KLEDFSEDMQKARIKLASTDIDKINKVCDYIADIAEKTGVVMRGPIPLPTKKLKITTRKSPCGDGKASFENYEMRIHKRLIDLGIDERALRLVMKVPIPDNFNIEIEMIEMGKQIIAQQRGR-SPKFWVRGFRHRGPAKHVKGTIMDIVHCPGHSAPLAKVQFDDRTFILAPEGIKIGDILESGIAQSPGAITTLELLPEGTLIHNIEIQPGDGGKLVRSSGAFAKILSKTPEGILIQLPSKKKKIFNMCRASIGTVAGGGRKEKPLLKAGNKFKAFKARNKLYPKVCGQSMNAVDHPHGGTRSSKKNYPYSVSRHAPPGAKVGQIASRRTGRKKLQYWPRKRAKRQAARIRNWRILGFAGYKAGMINVQFVDTRKNSPTAKEILSVPCTVLECPPMRIFSVRFYKKTTLSSEVLNKLPKKAEGCDDILVNVYTQPRFTGTKKKPEIFQVAVGGDDKLKLIKELLDKEINVSDVFKPGQLVDSHSVTKGKGFQGVVKRFGVKIRSHKSEKARRA-AVLSS-QGAKVTYTSPMGGKMGYHLRTEYNKWIIKISNKTLKP---FNSYGNVKNPYVLVKGSIGGPKKRLITLTEAIRPNPAPTLK----ALKSRVTKGLMVGSLVPTCDNSGAKLVKIVSRAKTVKRRIPSCGVASFVMVSVKKGTKDIRKQVVPAVIVRQKKEYRRPGGMRIKFEDNAVAILKDEKGNPKGTLFKGPIAKEVAERWPAVAKISKIIIMVNNKKVKETWKPKTVLGKKVKAGEVTDIKQILDRGEPIVEPEIVEVLLNLQSDLLLIGQSKGKFGGGRRRAFRQTQKKTKEGNVISFATLAVVGNNDGYVGLGLGKSKETIPAREKAFRQSKLNMIKIARGCGSWQCACKTPHSIPFAVHGKCGSTEITLLPAPKGTGLCVEKECQKVLRLAGVKDVWSRTKGQTRIKLNLIHALFEALKQLISTKSLMAKEFTFRGKTVAELKQLSLNEFAELLPANLRRSIKRGLTHQQTNLLKKIKKKKLKTHAREMVVLPQMIDLKLQIHNGKAFEEIYILPEMLGHRLGELVQTRKKVQHSAPGIGATRGTSSISVKELKVFNRWETSGIQVQDPGLVRYITLKPVVVPKTGARNTNSRFYKSDLNIVERLVNKLMVTGHKGKKHAITSGHHTGKGHKALEIVEKAFEIIESRTKKNPVEVLVRAIENSAPREEIITIEYGGARYPKAVESAPQRRVDFALRLFTQGAYAKSFNKKKKTFEALADEIIAAYNQSQSIAVSKKLELERQADSSRMAKVRKAVAYRRPYTRYSKYKNQNFVRGNPHVKIVRFTSGNPKEFPAKIVLISSNSLQIRDIAIESARLACGRSLEKSIGKENFHMKFLIYPHHILRENPLASGAGADRMSTGMKKSFGKPIGKAAQVKAGKELVVVRTSAAKKALRYAAHKFPTSCTVKKLEETMEIPEGIDVKVEGYKITVSKGGKSVSKVLALSFELRDGKIVFFSDRKTKRQRKIMGTFMVHIKNLCKGVTEGHKYILKICSGHFPMSVTVSFAIKNFLGESIQRKLTFPPEVSVKVAGDQVIVESINKELAGQTAAKIETLTKIKGRDLRRFQDGIYIINKDGKEIKETIEALVEGGKATAGPPIGPALGPLKVNIAAVVKAINDKTKDFQKMQVPVKIIIDTDTKDFEIQVGTPPASQLILKEAMIEKGAGNPLLDKVADLKIEQIIKIAKMKEDSLSGKEMKNKVKEIIGTCQSMGVLVEGVPAREALQKIDEGNFDQKIKEERTELSAEDKKALEEERAKLHAATEERMKQLEAKAKELLAASKGKEAAKIKSLLLEAKIPPKVVDKNPMRNIRIEKVTLNFGAGKEQTRLEKGIKLLKLISGKEPAKKRIPAWGLREGLPIGCKITLRGKEAIDVLKRSLKAKDNKLKSKVFDDGNFSFGIHEYIDMTDVKYDADIGIIGFEIAVTLERPGFRLKRRKLKTQRISHHHIISKDEAIEYMKKTFNVQVLMGKKPRGLKSAKKLKKRRKQSRKLDPRWVRKAYKLREKADPLGGVHQGRAIVLEKVEKEAKQPNSAMRKCVRVQLVKNGKQVTAFVPGDGAIKMVDEHDEVIIECIGGTKGRSKGDIPAVRWQVIKVNDQSLKALLSGKLEKARR-MKAAEWKKRLVQEYVKLIKEYPVVGVVDFTSLPVPQLNSMKAKLRDKKGGRKKLFELALKTAAVENMIEFLNLPAMIFTKENPFSLYKTLQKSKSNAPAKAGQKAPKDIIVPAGPTSFTPGPIIGELGSAGVKAGIEGGKVVVKADSLVRKEGEVIDAKLAGLLSRLGIQPMEIGLNIIATFENGQIFKKAVLSIDEKQFIDNITKASRWAFNLAMNAGILTKETTEIMIIKAFNEAKALAIGAVAEQVLAKAEAQAKGLKS-------------------------------------------------------------------------------------------------------------------------------------------------------
>YT1_286
------------------------------------------------------------------------------------------------------------------------------------------------------------------------------------------------AQKARIKIASTDISKINQVCDYIKDIAERTGVDMRGPIPLPTKKLKLTTRKSPCGDGKASWERYQMRIHKRLIDLGIDERALRLVMRVQIPEGLNIEIEMIEMGHRIISQKRGRGSTTWRRPSYKFKGKITLINGRIIDFVNCSGHSAPLATIKYDDGILIAAPEGVRIGDIVQAGEEIKSGNITKLKNIPEGTSVYSLELQPGDGGKFCRASGMFARIVGKSGNKVLIKLPSKREKQFHDCRACIGVIAGSGRFEKPFLKAGNRFKAMKSRGIKYPITSAGKMNAVSHPFGNTRSLRKSKARPASRHAPPGRKVGMIAASRTGRKKLQFWPRKRAKKARARVRSNKLLMFPGYKVSMTHLIALDNRAASITKGEEVVIPATIVECPPIKIFAVNFYKKSSLSSTLCSPVPKKAEEYEDIRIVAYTQPRLTGIKKKPEIFEIKIGGADKFNFIKEHFDKEISLKEVFKDGQCIDIHAISKGKGFQGPVKRFGVAIRHHKSEKTKRGPGSLGPWKGGHIMWRVAHAGKMGYHQRTDYNKQVVKIGEEEVNPKEGFKNYGIIKNQYAIIRGSISGSRKRMVILSESIRPSEAPEIRYIKQ-----------------------------------------------------------MRKQVVFAVIVRQKKEYRRPNGMRVKFEDNAAVVLKDDKGNPKGTIFKGAIAKEVCERWPAIAKVANIIAMPKEKKDVESWKPKSEMGRKVKSGEIKDIDEMLDRGHKILEPEIVDILLGLSTDLLLIGQSKGKFGGGQKRVFRQTQKKTREGNKPHFATCAISGNNNGYVGIGYGKSKETVPAREKAMRNSKLNIIKIKRGCGSWQCGCKEPHTIPYKVTGKCGSVIIKIMPAPKGTGLAIEKECGKILKAAGIKDVWSKTYGQTKTKINLISACIDAIKKLNDVKTGAKKEFTFHGKNVEELKKLSLKEFMKLIPARERRSLRRGFTEQQERLIKKIREKNIKTHCRDLVIMPEMLDMTILVHTGKKFVALRIEPDMLGHRLGEFALTRSSISHSAPGIGATRSSANLSVKMIKVFGKWETEGIKIEDQGLQNYISIKPTFVPKTGARYAGKRFHKSNVFIVERLINKIMVSGHKGKKHFKSSSHITGKANKAYDIVEKTFKIVEKKTNENPIKVFVKALENAAPREEIITIEYGGARYPKACECAPQRRVDIALRMMTQGAYHKAFNTKKPIEQTLADEIINAFNISNSTAIAKKNELERQADASR----------------------------------------------------------------------------------------------------------------------------------------------------------------SIKETIEIPEGIEVKIAEGVIHAKGNKGELSRKLIIMIEIKENKIILSAENATKREKTMIGTFKAHIKNILNGVNEGHVYKLKICSGHFPMNVSVSFVIKNFMGETIPRRYIIKEGVTVKVEGSDVVVEGVDKELAGQTASSIEKLTKRPNFDNRIFQDGIHIYIKDGKEIKKSVDVMIEGGKATAAPPLGPALGPLGVNIGQVVAEINKKTAEFKKMQVPVKVTVDEDTKEFEISVGTPPVSALLKKEIGIEKGSGNPKEEKVADVLIEQIIKVAKMKEDALLGNTLKEKVKEIIGTCHSMGVLVEGVPGADAIKLVNEGKFDKEIAEEKTELSEEDKKRLEAEKAKLAEALEKKHAEFEKQAKAIIKEMEGKDKKEIRTALKDAKIPQKIIDENTMRKIRIEKITLNIGTGKDMDKLEKGMQLLKYITERNPTKKRIPTWGLRPGLPIGCKVTLRKNAAEEVLKRLLDAKDFVLKPEQFDEGNIAFGIPEYIDIAGVKYKPELGIMGLEVCVTIERLGFRIKRRKIKKKKISKKHGIKVEEAMEFMKKKFNVKIGMAKKSKGLNAGKKLKKRRHKSRWKSREFKKRTLNLKKISDPLEGASQAKGIILEKVQLEAKQPNSAMRKCVRVQLIKNGKQVTAFCPGNNAIKMVDEHDEVVIECIGGRMGRSKGDIPGVRYKIIKVNDQSLSALLGGRIEKARK------------------------------------------------------------------------------------------------------------------------------------------------------------------------------------------------------------------------------------------------------------------------------------------------------------------------------------------------------------------------------------------------------------------------------
>SURF_58
MNEELIVSNDDYLKSGIHIGTKFKTKYMERFIYKTRSDGLSVLNIQQINERIKQAINMLSNYAPQDIIVVSRRENGWKPVKLFGKLTGAKVFAGRYPPGILTNPALENFIEGKIMLVTDAWPDKNAVLDALKVGIPVIALCDTNNQSNNIDLVVPCNNKGKKSLGLFFWIVTKQYMLKRELIKSKIDDFTEDMQKARIKLASTDIDKINEVSEYIKNIAEKTGVVMKGPIPLPTKKLRITTRKSPCGNGKASWERYEMRVHKRLIDLGIDERALRLVMRVQIPEGLNIEIEMIDMGKNLIQQARGKGTPRYRAPSFNYFGAAKIESAKVVDLVFCRGHSAPLAKLQFPNKGLIIASDGMKVGNIIYFGQQPLTGNTLLLKDIPEGSLVYNIEGIPGDGGRYVRASGGFAKVSIKTENQVMIIFPSKKQKTFHLCKATMGIAAGGGRKEKPIMKAGNMYHRMRARNKRYPEISGSAQNAVDHPMGNKRTSRKSKAKPVSRNAPPGRKVGYIAARRTGQKKMQFWPRKRAKRAYARVRSWNLTGFAGYKAGMTHIMVQDTDKNSLTKGMEVFVPVTVVECPPLRIVAVRFYKNG--AKDIVVNLPQKA-PHDDVAVLVYTQPKMIGFKKKPDVFEVKLSGQEKLDFVKNNINKDIKADSFFKEGAFFDTHVITKGKGFQGPVKRFGIDLRHHKSEKTKRGPGSLGGWSEGHVMYRVAHAGQMGYHQRTTYNKQILKVSHEEVNPAGGFIHYGILRNPYVLVKGSVDGPKKRMILFTLPRRITELPTITHISTAVKASIGKPLPVGAYIETCDNSGAKIIKITAGHKTVKGRYPAAGVSDLISAAVKKGKPDMRKQVVFGVIVRQRKEYRRPDGTRIKFEDNSVVIVKDKKGNPKGTLLKGPIAKEVVERWPAIAKIASVVVMRQKKFDLSSWKPKTDLGNKVKSGEITDVDAILAQGLKIMESEITDSLLGLESDLLLIGQAKGKFGGGKRRVFRQTQKKTKEGNKPKFSTVAIIGNKQGYIGIGFGKAKETVLAREKAMRNAKLNIFKIKRGSGSWESQSAELHSIPFAVEGKCGSVRIKLIPAPKGKGLVCEKELAKILKLAGITDIWTKTDGQTKNKINLVYAAMDALKKLNTTKVMAKKEFTFRGKELEELKKLSIEEFATLLPARQRRSIQRGFTDEKKKFLKKVAKDNVKTHLRTMIVFPSMVGKIIKIYNGKEFTPVIIQEEMIGCFFGELSLTRRKVGHNAPGIGATKSSSNVSVKEIKAFDRWSTEGIVVEDLGLQRYISLEPRLLPKTGARYAQNKFYKSKIFIVERLINKLMNPGHRGKKHKRTSGSCTGKSNTTYKLVYDALDIIEKKTKLNPLAVFVRALENAAPREATVTIEYGGARYPKAVEVSPQRRIDIALRMMIQGTHAKAFNKKKGAVQALADEILNAYQISASDAIAKKVELERQADASRMAKLKKAVCWRRPYTRKSKFRKKNFIRSVPNSKIVKYDMGELNTFEMTYELRTKVPIQIRHNALESARQACNRWLEKKIGKVGFYFRVRVYPHHVLRENPLAAGAGADRMSTGMAKSFGKTVGIAAQLREGQPIFEVMVLVAKEALHRAVHKIPCSCTVVKLEEKIKIPEHCTVAYADYQLTVKGIKSEVVRKIHVQIHVENGFVVFRVNKPSKREKTLLFTYVAHVHNMFKGVTQGHIYKLKVCSGHFPMSVSIKFEIKNFFGAKVPKHLTISKGVAVAVNGNDVTVESSDKELAGQTAASIERLTRRPGFDKRIFQDGIYIVEKDGKAIMQSVKALVNGGQASAAPPLGPALGPLGINIGQVVSEINKKTASFKGMQVPVEVKVDSETKEFSISIGTPPTSQLILKEAGIEKGSGKPHVEKVADLKIEQVIKISKMKEDAVLGKDLKHKMKEVIGSCDSMGVLVEGVDAREAMALVDQGKFDKEIKEEKTEISAQEQKELEEERKRLQADLEKRHAELDKTAQAVMKEMTGKEASAIRAKLREAGIPDDMIAKNPMKAIRIEKMTLNVGAGKDQAKLNKGVILIKHLTGIEPTQKRIPSWGLRPGLPIGCKLTLR-KDVDPLLKQLLGAKDNILKEDNFDEGNVSFGIHEYIDIPGVKYVPEIGVMGLQICITLQRPGYRVKKRVLKKGAISKTHRINKQDAIQFMKERFALKLEMAKKATGINAGAKLRKRRMLYRWYDKVKYKKAMNILERFDPLEGSSQAKAIVLEKVQREAKQPNSAMRKCARVQLIKNGKQVTVFLPGDGAQKMVNEHDEVLIERIGGKMGRAKGDIPGVRWQVIKVNDQSLHALLHGKIEKARKMAHVAEAKKQELKTLIDLMSQYPIVCILNLENLPAKQLQIMRERLRSTRMSKTRIIKLALEQTQIQDLKKYLKMPALLFTKESPFKLFKILKKNKSRTFIKAGQTAPSDITVHAGPTGFAPGPIIGELGALKIKAGIEGGKVVIKADSIVAHQGDVIDAKAASVLQRLGIEPVEIGLDLVAAYEKGEILTKDILDVDESAFIKNIMTAHSDAMKLAMDIAYPTTETMTLLLQKAFRDAKNIALEDVINELLAKAEAQASALHSMARMHSRAKGKSGSKTMLKKALPTWVRYKPKEVELLIVKLAKENYTPSQIGIHLRDLYGIPDVELITKKKISQILKEKNALPDIPEDLLALIKKSIQVKKHLAENKQDATAKRGYQLTESKIRRLVKYYKLSGRLPADWKYDPEKAKLYTE
>CSBr16_182
------------------------------------------------------------------------------------------------------------------------------------------------------------------------------------------------------------------------------------------------------------------------------------------------------M---------------------------------------------------------------------------------------------------------------------------------------------------------------------ARSKNQMYPIVSGSAMNAVAHPFGNKRTSRKSNAKPAPANAPPGRKVGMIRPRRSGRKN-------------------------------------------------------------------------------------------------------------------------------------------------------------------------------------------------------------------------------------------------------------------------------SISAVITKGLPVGSRVETCDNSGAKVVKIFSGHKTVKGQLPAGGVGDLVKVSIIKGRPDMRKTVQWAVIVRQKKEYKRINGTRIKFEDNSVVIVKDEKGNPKGTIFKGPIAKEACERWPGISKVASIIV-----------------------------------------------------------------------------------------------------------------------------------------------------------------MPAPKGKGLVAEKECQKILKLAGIEDIWSKTRGQTKNKKNMVKALEDALRKLVSTKIRVKKIFKYKGKTLEELNAMSHVEVAKILPARQRRKIKRGFSDEEKHLLEKLKKGTAKTHLRDMIVLPEMIGKTIKIHNGQKYQEVLIQEESIGCYLGELVLTRKRLTHGSAGVGATRSSASVSVRSVLAFNKWETKGIEVKDVGIKPYISIKPVLVPKTGARYAGNRFHKSKIFIVERLINKIMVTGHKAKKHFISSGHNTGKAQKVFGLVEESLDKVEEKLKMNPIEVLVKAIENAAPREEIVTIEYGGARYPKAVECAPQRRIDMVLKLMAQGARQKSFNKKKKFTDALAEEIINAYNMSTSLAISKKLELERQADSSRMAKLMRAVAWRRPYTRKSKYRKKDFIRGVPTNKIVKYVMGNQKEYEFRLTLVSDHDIQLRHNGLEAARKTTNKHLERK-APLNYLFKFRIYPHHVLRNNPLAAGAGADRMSTGMSHSFGKAVGIAARVKKGQPVIEVHVQVAKEALHRARKKLPCGMRVLPVETTIEIPEGVQVEKEGFLIKVTGPKGELTRRITTIVNITAENVEIKFKKPKKTRKKNMNTLSAHIRNMIKGVNDGYTYKLKICSGHFPMTVSLKFEVKNFIGESVPRRLKLKQGVEVKISGEIIEVTSTDKELAGQTSASIETMMKRPGFDKRIFQDGIYITEKDGKAV----------------------------------------------------------------------------------------------------------MKEDALSGKTLKEKVKEVIGSCQSMGVKVTGKYALDAIKLVNQGEFDTQIAQEKTEVSQEDLQALEEERKKMAAEIESKRSMFEAKAKKIQEEHKDKTVEEVRKAMADENIPEVIINKNKMKEIRIEKITLNVGAGKDQKVLEKGVKLLKNLTGIEPTQKRIQGWGLRPGLPIGTKLTLRGEEAKKMVERVVYSKDNVLNLSHFDDGNISFGILEYVDIKDAKYDVDIGMMGLQTSITLSRPGFRVKNKRIRPGKISKDHRISKQEAIDFMKKNYNVKIGMAKKSSGINAGKKLKARRSKSRKQNKWYAKKVLGLQIKSDPLEGASMGSGIVLEKVQREAKQPNSAMRKCVRVQLIKNGKQITAFLPGDGAQKLVDEHDEVVVECMGGSMGRSKGDIPGVRWQVIKVNDQSLNALLAGKIEKARK------------------------------------------------------------------------------------------------------------------------------------------------------------------------------------------------------------------------------------------------------------------------------------------------------------------------------------------------------------------------------------------------------------------------------
>UBA10194
EQESMLIESNEYLKSGIHIGTKFKTKYMADFIYKTRPDGLSVLNLKKIDERVAIAVTLLSNYEPKDIMVVSRRENGWKALKKFNQLTSIPVLIGRYPPGILTNPNLETFTEPKIIFVCDPWTDKNAVEDAAKIGIPIIALCDTNNQSNKVDLVIPCNNKGKKSVGLVFYLVAREYLRKKGFLRSKPEDFMEEPPRARIKLASTEIEKINQICGDIKAIADKTGVELRGPIPLPTKKLKVATRKSPCGNGTASWERYEMRVHKRLIDMGADERTLRLVMRVPIPEGLNIEIEMVDM--------------RYRSPGFRFLGEVRHTQGRVVDVVHCPGHSTPLMEVSYITGELAFAPEGVRVGDIITAGPIIKEGNILPLRSIPEGTLIHNIELRPGDGGKMVRASGTFAKVVAKTDKEVRVKLPSRQEKSFLDCRAAIGLLSGAGRLDKPFVKAGTRWKRMRARNKLYPIVCGISMNAVDHPFGGKCSHIKGRPTQSPRNAPPGRKVGKIAPRHTGRNKMQYWPRKRAKHALARVRTWKPLGFIGYKAGMTHIQFEDNRPKSITKGDIIAFPSTIIECPPMVAVGAAFYAKFRKVGLVLAQVPKKASVFDDVRLLVHSQPILTGITKAPQMIEVAVGGDEKVAYIKSILGKEIALTGVFDSGNQVDVHGISTGKGFQGTVKRFGVPIRQHKAEKTKRGIGTLGPWHP-RVQFTVPQPGKMGFHLRTEYNKQIMSIGQAQINFSGGIPHYGIVKNTYLLLKGSVIGPKKRAVLLTQSIRPNEVPTLKYIHRALKANVTRGLQVESLVPACDNSGAKMVKIVSNQKTSRGRIPTAGVGDMVLVTVKKGKLEMRKTVVPAIVVRQKKEYKRPDGMRIKFEDNAVAVLKDEKGNPKGTLFKGPIAKEAADRWPAVGKIASIIVMVKESTAEVAWTPRTALGKLIHEGTITDIDTVFEQGHNIMEAAVVNALVDLEEDLLLIGQAKGKFGGGQRRIFRQTQKKTKEGNKIQFMTCALVGNKNGYVGVGIGKSKETVPAREKSKRQARLNLIQVRRGCGSWECHCHQPHSIPFEIEGRCGSSRIRLIPAPKGKGLCIEKESAKILAMAGIKDIWSKTQGQTKTKLNLVSAVIDALRNLSKIKVKMAKELMWRGKTEEQVKKIDMKEFMELVPSRSRRTLKKGFSDEQKKLLLKIADKNMRTHLRDMVIVPVMLGKIIRVYNGKDYFPVMVTLEMLGHFLGEFSHTRKTVAHSAAGIGATRSSKNVSAR----------------------------------------------------------------------------------------------------------------------------------------------------------------------------------------------------MARIRKFSAYQRPYTRISKFTKKSFVRGGPALKITKFDLGTQQTFNTTIKLNVQRSMNIRQNALESARTTSNRLLEKTIGIKAYHLRLKVYPFHVLRENPLASGAGADRMSTGMTKAYGKSIGTAARMREGQTVLELRIKLGRQALGMASKKLPCTCKVVDLRLQVALVKGITAVVAGYSLTVKGPKGEVIKTFIIKISVENEKVVLFSPQATKREKTVMRSFESHIKNMVEGVQEPHIYKLKICSSHFPMNVSISFQVKNFLGESVPRKAHLLPGVDVKVNGVDIIITSADKEAAGQMAGRIENLCRITNRDIRIFQDGCYINHKSGWK-KQVIETMIEGGKATAAPPLGPALGPTGLNIGLVVSEINKKTADMKGMQVPVKVIFDPATKEFSIEVGTPPTAALIKKEAGIEKAASNALTEKVADLLMEQVIKIAKIKENNLLGNTLKSKVREVIGTCHSMGILVEGLPAPEALKAVEEGKFDAKIAAGRTELTAEEKVRLEAEKKHLKEEMERRRAEFEIRAKAILKEMEGKENKKIRQAMADAGIPAKIMDENPMRDIIIRKVTLNIGAGKNEDLLKKGLKLFQKLSPLAPTKKRIPEWGLRPGLQIGCMVTVR-EGAEKLLQRLLAAKEKTLSAKNFDTGNFSFGIPEYIDIEGLEYDPDLKIIGLEVAVTLERPGYRVKRRRINTRSVGKKHQVTKEEAIAFVQSK-GIKVI---------------------------------------------------------------------------------------------------------------------------------------------------MPSEIKKKLVQQIIKDVKEYPIVGVVDLQNLPAPQLQVMRSLLLKKIMARKRLLQLALKEVKLMQLSDKIKMPALIFSKDNPFTLYGIIQKNKSDASAKAGQTAPRDIVVKAGPTSFAPGPVISELAAVGIKTKVEGGKLAIISDTTVVKEGEVISAKVAETLKRLDIKPMEIGLNVVAVWENGIIFLSKQLHIDEAEYAHNVAQAAQWAINLAVEAVYLTADTTETILQKAFREAKTLSVELTAGDILAKAEAEAVSVQE-------------------------------------------------------------------------------------------------------------------------------------------------------
>CG10_big_fil_rev_8_21_14_0_10_33_12
GEESLLAPTDQYLKAGIHIGTKFRTKYMEKFIYKTRPDGLSVLNLQKIDERIKICANFLAQYAPEDIIVVSRRENGWKSIRMLSKLTGIRVFAGRYPPGILTNPHLDKFIEAKIVLVTDSWPDRNVISDAMKIGIPVIALCDTNNQSNNIDLVVPCNNKGKKSLGLFFWILAREYMKKRGMIKNTIDDFTDEMQKARIKLASIDINKINDVCKYIKNIAEKTGVEMRGPIPLPTKKLKVTTRKSPDGEGKASWERYEMRIHKRLIDLAVDERALRLVMRVPIPEGLNIEIEMMDMGKNLIQQARGKGGPTYRAPSFRYKGKASYLNAKIIDIIRCAGHSAPLIVLEHDNKNLMIAPEGIKVGDTVEYGEAPENGNILLLKDVPEGTLVYNIEGQPGDGGKFVRASGAFARVISKMKSNVVVQLPSKKQKEFNNCRATIGVIAGGGRKEKPFLKAGKKFYAMKAKNKLWPSISGTSQNAVDHPFGGSSSAHKGKPTIAPKNAPPGRKVGAIHPRRMGRKK------------------------------MTHLLIKSTRPNSMTQGESIFRPVTIIECPPLKVAAIKFYKRTKAVNQILALIPKKEESYDELRLLVYTQPGLTGIKKKPELFETAIGGEEQLVYAKEKLGKEIIATEILKSGQLVDAHSITKGKGLQGVVKRFGVSLKSHKSEKKKRATGNLGPWN-QSSMWRVAQPGQMGYHLRTEYNKLIIKISDEGINPKSGFKYYGLVKNSYILVKGSIQGSSKRLIRLNYAIRPHETFEIEHINTALKANITRGLPHGAKVPTCDNSGAKIIRIFGGSKTVKGRMPSAGVGDLVMASVKKGNPDMAKQVVMAVIVRQKKEYRRMDGTRIKFEDNAAVVLKDDKGNPKGTIFKGAIAKEACERWPGIAKLAKIIVMYDNKKDKEAWNPKTTIGKKVKSGEITKIDEILDNGLKILEPEIVDVLLNLKTDLLLIGQSKGKFGGGQRRVFRQTQKKTKEGNKPNFAAYAVVGNGNGYVGISYGKSRETVPAREKALRNAKLNIIKIKRGCGSWQCNCGNPHSIPFKVEAKCGSCIIKIMPAPKGKGLCIEKECKKLLEIAGIKDVWSKTKGQTKVKTNLVMACFDALKQLSSMRVQAKKEFTYRGKTLEELKSISINDFAELVPARQRRSLKREATDLQKVFIKKII-NNIKTECRDIIIIPKMVGKNIRIHNGKEFIPVLIQPEMIGHRLGEFVFTRKRVMHHAPGVGATRSSASLSVRDIKAFNRWSVKGITVQDPGLKRYINLEPKIIPKTGARYAGARFYKSKTFIVERLINKLMIPGHKGKKHFITSYRSTGKAQKAYSLVEETFKVIENRTKQNPIAVFVKALENAAPREEIITIEYGGARYPKAIECAPQRRVDITLRYIVQGAFTKSFNSKKDAVNALADEIIAAYQLSSSNAIKKKLDMERQADASRMARLRKFASYRRPYTRTSKFRKKSFIRASPNLKIIRFEMGDPKEFDYTLKLISKTDLQIRHDAIESARQTSNRVLEKELGKMGYFMKIMIYPFHVLRENPLASGAGADRMSTGMKMSFGKPIGAAAQVKKDQKVCIVRVEIAKNALKRFSKKIPNSYFISDVMQEINIPEGIEISKDAHLIKVKGPKGEVSKKLAVEITVDKNSVKIISKKASRREKKLIYTFKAHINNMIKGVTEPFVYKLKICPGHFPMNVSIDFTVKNFLGEKTPRKLRINAAVKVKIDGKDVYVEGINKELTAQTAASIETLTKIKGRDKRIFQDGIYIVSKAGKEIKKTVEALIEGGKATAAPPLGPALGPLGVNIGQIIADINKKTAGFKGMQVPVKIVVDEDTKEYKISVGTPPCSSLIIKEAGIEKGSSNPKTDKVADLKIEQIIKIAKMKEDSLLGKTLKEKIKEIVGTCRSMGILVEGKPSVDAIKEINEGKFDKEIKEEKTEISAEELKELNEEKKKLAKEMEERREEFIAKAKEIISKMEGKSRGEIKTKLVEALIPSVIVDENPSRDIKISKVTLNIGAGKDQTKLDKGIKLFKSITNVSPTSKRIPGWGLRPGLPIGCKVTLRKKNAIELLKRLLQAKDTKLKESQFDNGNIAFGIEEYIDIPGVKYDPEIGIIGLEVCITLERNGFRIKRRRIAKKKIPKKHMITKQDAIDFMKKEFNIGLEMGNKPSGINAGKKLKKRRHTFRWNSKKYTRRTLNLKKKSDPLGGSSQAKGIVLEKVQLEAKQPNSAMRKCVRVQLIKNGKQVTAFLPGDGATKLVDEHDEVMIECIGGKMGRAKGDIGGVRWCVKKVNDQSLDALLHGKVEKARK-----------------------------------------------------------------------------------------------------------------------------------------------------------------------------------------------------------------------------------------------------------------------MARMYSGRKGKASSTKPSKATKLSWIRYKSNEIELLIAKMAKEGKTSSQIGLFLRDVYGIPNIKQISGKSITAILKEKNLLSKIPEDLMALIKRSITLRKHLESNKHDMPAKRGLELTESKIRKLVKYYKKTKKLEKDWKYDQDKIRLLIE
>CSSed11_337R1
----------------------------------------------------------------------------------------------------------------------------------------------------------------------------------------------------------------------------------------------------------------------------------------------------------------------------------------------------------------------------------------------------------------------------------------------------------------------------------------------------------------------------------------------------------------------------------------------------------------------------------------------------------------------------------------------------------------------------------------------------------------------------------------------------------------------SISASIPKCLPHGALVETCDNSGAKVIRIFGGHKTVKGQMPSARIGDMVKASVIKGRPDMRKTVVLAVIVRQKKEYTRPDGTRVKFEDNSAVVVKDDKGNPKGTILKGPVAKEACERWPGIAKISSMIV-------------------MVFNGEITDIDQILDNGLPVLEQEIVDSLLGMESELLMIGQAKGKFGGGQRRIFRQTQKKTREGNKPHFTTMAVIGNKDGYIGLGLGKSKETVPAREKAVKAAKLNIFKIARGSGSWESNSREPNSIPFAVTGKCGSVEITLMPAPKGKGLCVEKECQKVLALAGIKDVWSKTRGQTKNKINLLKACEQALRKLSTTKIK----------------------------------------------------------------------------------------------------------------------------EPLIFNKWSTQGITISDPGVAPYISLKPVIVPKTGARYAGNKFHKSKVSLVERLINKIMVTGHKGKKHFISSGHNTGKAQKVYDLVESSLSMVEKKTKKNPLLVLAKAVENAAPREEIVTIEYGGARYPKAVECAPQRRVDIVLRLFAQGARQKSFNKKKTFESALSDEIINAYAMSQSLAISKKLEIERQADASR-----------------------------------------------------------------------------------------------------------------------------------------------------------------MEDNITAPENCTITQEKIFVLAKGPRGELKRKLTVIVKQEGQEVKLAYPGETKKAKRLLNTNKAHIKNMLKGVNEGFTYKLKICSGHFPMNVTLKLEVKNFIGEKVPRALKINSEAKVNVSGDEITVEATSKEVAGQVAASIEKLTFRPGFDKRIFQDGIYITEKAGKKISTSVDVLIEGGKATAAPPLGPALGPLGVNIGQVIADINKKTGSFKGMQVPVKVTVDSDTKEYSISIGTPPASALIKKEAGVDKGSGRPRMDFVGDLKIEQVIKIAKMKEDSLTGKTLKEKVKEVLGTCQSLGVKVEEVTAAEAIALVEQGKFDREIKQEKTEITAEEQKELEEERKKMQQELEAKRAQFEKAAQGILKEHEGKP-DQARKAMEAAGIPEEIINKDKMKEIRVEKITLNVGAGKDQKLLEKGIKLIKNLTGVEPTQKRIQGWGLRPGLPIGVKLTLRGKQADEMIKRVLYAKENRLNESCFDDGNISFGLPEYVDIKDAKYDTEIGMMGLQVSITLARPGFRVKHRKVRNAHIPARHQIKQEQAIKYMKEKYSVAVGMSKKSSGLNAGKKLTSRRRESRKHGKWYAKKVLKLALKSDPLEGSSQASGIVLEKVQREAKQPNSAMRKCVRVQLVKNGKQVTAFLPGDGAQKMVDEHDEVVIECMGGSMGRSKGDIPGVRWQVIKVNDQSLNALLRGKVEKARKKAHVAKEKKEVVTRLKKLVKDYNVVAAVDVENLPAKQLLNMRTQLRGKLMSKKRLISIALDEAGLPELKKHLRMPALLFSNDNPFTLFKLLKKNKSPAPIKAGQTAPKDITIKAGSTGFAPGPIISELGALGIKAGVEAGKVAVKEDKVVAKEGDKVSAKLAGLLQRLDIQPMEIGLNLVAAYENGSVLTKELLDIDEDAFIEQLKRAASDAYKLTIGISLPVKENINALLGKAHMEALALADSETLGRILGKAEAQANMLKS-------------------------------------------------------------------------------------------------------------------------------------------------------
>UBA11998
QQDNLLLDSNEYLKSGIHIGTKFKTKYMADFIYKTRPDGLSVLNLKKIDERLRLAINFLSQYAPEDILILCRRENGWKGLKKLHELTGIPVITGRYPPGILTNPNLETFAQPKVVMVCDPWPDRNVVEDAGKVGTPVVALCDTNNQSNKIDLVIPCNNKGKKSVGLVFFVLAREFMQKKGLLAGKIEDFVEAAQRARIKLASTEIDKVNKICTDIKDIAGKTGVDLRGPIPLPTKKLKVTTRKSPDGEGKASWERYEMRIHKRLIDIGADERTLRLVMRVPIPEGLNIEIEMVDMGKRIIQQRRGRGTSTYRSPSHRFKGEVKHTNGKVVDVIHCSGHTAPLMKVAFMTGVLSFAPSGIKVGDTISSGVELAPGNVLKLGDIPEGTLIHNIELRPGDGGKLVRSSGTFAKVVAKTDKNVRVVLPSKKEKIFLNCRAAIGALSGAGRCEKPFLKAGIRMKKMRARNKLYPKVCGISMNAVDHPFGGGCSHIKGRPTQSPRSAPPGRKVGKIAPRRTGRKKMQFWPRKRSTHSLVRVRSWKPLGFIGYKVGMTHVMVNDTRAKSHTKGDSLQMASTIVECPPMVVAGVMFYKRHRKFTSVLAQLPKKETDFDDIRLLVFSNPAGLSVSKTPKAIEIGIGGDDKVAYAKEVLGKELTINDVFETGNPADIHGVTKGKGFQGTVKRFGVPIKQHKGEKIKRGIGNLGAWTP-RVDYRVPQTGKMGYHMRTEYNKQIIKIGEDEINRKGGMPHYGLVKGAYVLIKGGIVGPRKRPVLLARAIRPTQALEITYIAKAVKGNVTRSLPSQAMVPTCDNSGAKLLKIVSGHKTVRGRIPAAGVGDLVMASVKKGKLEMRKQVVPAVIVRQKKEYKRPDGMRICFEDNAAVVLKDLKGNPKGTIFKGPVAKEVAERWPAVAKVARILV---------------------------------------------------------------------------------------------------------------------------------------------------------------------------------------------------------------------------A-KEVYWKGNTEEQVKELDLKAFGALLPARRRRSLERGFTDAQKRFLARIDENNVKTHCRNLVIIPSMLGKTVRVYNGKDFVPVIITLEMLGHVIGEFAHSRKLVKHSSAGVGATRSSKAVSAR----------------------------------------------------------------------------------------------------------------------------------------------------------------------------------------------------MAKVRKNCAYQRPYTRISKYTKKNFVRGGPHMKVIKFDMGNASEYDTTIQLLSKRSMHIRHNSMEAARQTSNRLLEKGTNKE-YHLRIKIYPHHILRENPLASGAGADRMSTGMKKSYGKSISCAARVKEGQTLMEVRIKLGKEALARAAKKFPCSCKIKDLRREIVLGEGVTAQLDGRVLVVKGPKGEVSRDFRISISIESGKIVLEAKKGTKREKTGIGSFESHIKNMVKGVVDPFVYTLKICSGHFPMNVAVSLTIKNFLGEAVPRKVQLQEGTIVKINGTDITITSPDKEKAGQTAARIESLCRITNRDRRIFQDGIYIVDKAGRAM--------------------------------------------------------------------------------------------------------------------------------------------------------------------------------------------------------------------------------SVMQQIKISKVTLNIGAGKNKDMLKKGLALFAKLTPVTATSKRIPGWGLRPGLAIGCKVTVR-KDADVLLKRLLVAKENTLSEKNFDAGNLSFGIPEYIDIEGLEYDPDLKILGLEVAVTLERPGFRIKKRKLKKSKLGAAQRITKEQAIEFMRK-FGVTVE---------------------------------------------------------------------------------------------------------------------------------------------------MVSQQKQDLVQGIVDKVKKAPIVGVLNMESLPAQQLQKMREMLREKVMARKKLLVLALEKSGIKELAAKIKMPALLFSDDNPFGVYALIQKNKSEAPAKAGQIAPKEIVVKGGATNFAPGPIISELAAVGIKTKVDNGKLAIISDVTVAKEGDEISAALAETLKRLDIKPMELGLDLVAVWESGTVFNAKDLHIDEEEYRNNFTQAAQWAFNLAVEAGIFTSETSELLVSKAFREAKAVAVEETRDDILAKSEREASSVKS-------------------------------------------------------------------------------------------------------------------------------------------------------
>CSBr16_223
------------------------------------------------------------------------------------------------------------------------------------------------------------------------------------------------MPKARIKIASADIDKVNQVCEYIKDISEKTGVDIRGPIPLPTKKLQLTTRKSPDGEGTATWERYEMRIHKRLIDLGVDERALRLVMRVQIPEGLNIEIEMMEMGKPIIPQKRGKGSPSYTVTSHRFKGQAKHGEGQIVDIIHCAGHTAPLALVEHEQGYLTIAGEGASVGEIVQIGQELKVGNTLMLQDVPEGTPVFNIEGQPGDGGKFVRSSGSAARVVTKTATHVTVALPSKKQRTFSKCRATIGVPAGGGRVDKPLLKAGVAFHKYGARNKYWPKVSGNSMNAADHPFGNTRSMRKSKSKPAPRDAPPGRKVGMIRPRQTGRK--------------------------------------------------------------------------------------------------------------------------------------------------------------------------------------------------------------------------------------------------------------------------------PITSSVTEAFQPGSQVATCDNSGAKIVEIISNKKTSKGRRSGAGVGDMCIVTVKKGRPDVRKQVMHAVIVRQKKEFRRVDGVHVKFEDNAVVVCKDAKGNPKGTIFKGPIAKEAADRWPGVANVASIIV-------MEEWIPKTDLGRRVKHRQITDINEILDNGHIILEPQITDSLLEMENDLLLIGQSKGKFGGGRRRVFRQTQKKTREGNKPRFAAYAVVGNQDGIVGLGYGKARETVPARDKALRKAKISVFKIARGSGSWEGTVDEPHTIPFTVEGKCGSVVVRLKPAPKGKGLVAEKEVQKILRAAGVQDVWSESWGQTKNKINLIKATEAALKKLSTTKLRAKKVFTYKGKTLDELSTLSRDELAALFDSRARRTMMRGYPEEWKKAEAKILKDRVKTHARELIILPRMVGKTVLVHNGKEFKEVRIQEEMIGQRLGEFALTRNNVRHSNPGVGATRSSSAASVRTVLAFNKWDTTGISVTDPGLVAYINLEPRIVPKTGARYAGNRFHKSKSFIVERLINKMMVVGHKGKKHTISSGHNTGRAQTVYGIVFDALTIIEEKTKKNPVAVLVDAIETAAPREEIINIEYGGARYPKAVECAPQRRVDIVLRQMAQSAYHRAFNKKKATAQALAEEILAAAAGSQSQAIQKKIDLERTADSSRMARDRKFVAYRRPYTRKSKYRRYQYVRGTPHSKIVRFVMGSRTSFPISVKLVSKTDLQIRHSSLEAARMSANRRLEKAAGKQGYFFRIHKFPHHILRENPLASGAGADRLSTGMKKSFGKAVGVAAQVRRGDVVIEIGCEVAKRALNIVSSKLPNGYYVMTIQEQVPIPEGVTASYQNNVLVVEGKAGKVERTLIIAISVKDNVVHLDAPNATQREKRHLYTMRSHIRNMLQGAQEGHTYKLKVCSGHFPMNVSVSLTVKNFLGEAVPRVLSLKQGAVVKLDGDIITVSAPSKEIAGQQAADIEQLTRITNRDRRIFQDGLYIVEKDGRPITESVEVLIEGGKATAAPPLGPALGPMGVNIGQVVADINKKTQEFKGMQVPVTVSIDTETKAYTISIGTPPASALIKKEAGLQKGAANPLLDKVADLPIESIIKIAIMKEDSLLGKDLTMKVREIIGTCQSMGVLVEGMPAQEALKKVASGAYQKKISQRKTEISAEEQQAMEEEKERLQQEAEERRDELLEQARGIVSSMGDAEQSEIKAKLTEAGIPPMIIEENVMKTLQIDKVTINFGAGKDQQRLEKGMQLIQMITGKTPTQARIPGWGLRPGLPVGLKLTLRGEEAKSVLSRLLEARENRLKESCVDNGNISFGLSEYIDIPGVKYDPKIGVIGIQASITLTRPGYRVSRRKLRSTSIGKHHVVSRQEAKEFMEKHFSVEFV---------------------------------------------------MLEKVQIEAKQPNSAMRKCVRVQLIKNGKQVTAFLPGDGAVKLVDEHDEVMIERIGGKMGRSKGDLSGIRWQVIKVNDQSLQALRSGRIEKARKQPHISDEKKAVVAELKTLINQYPIVGAVNMDGLPARQLQIMREQLRDTLMTKRRLIKVALEESGIVELGPHLKMPALLFTKENPFTLFKTLKKNKSPAPAKGGQIAPSDIKVPAGKTPFAPGPIIGELGKFGLKTGVDGGKVAVKEEKIVCKEGEVISPALAGLLTRLQIYPMEVGLSLTAVYEDGEIIGKSVLDIDEEQYLADIMSAAAGAFNLGVNAGVYNETTTPVILTNAITQARNLSVEDNAAIILGRAQAHLAAVASMARMHSRARGKAASYRPVGRPKPEG-GLSAKEIEKKVVELAKQGMSPSKIGNTLRDEHDTPDVKAVTGKRVAAILAEHDAAGELPEDILALIKKAVLIRKHLEDNKQDKPARRGLTLTESKIMRLTKYYKNAGKVRTDWHYNPKQASYLAE
>SM23-78
EAEQLLIPNDEYLKSGIHIGTKFKTKYMENFIYKTRPDGLSVLNVQQIDARIKVLISFLSKFAPEEIMVVARRENGWKPVQLFGELTGAKTYIGRYPPGILTNTQLKKFTEAKVILVTDPWPDRNAVEDAMRMGIPVIAFCDTNNQANSIDLVVPCNNKGKKSLGLIFWLLTKGYMENRGMITKSLDDFSEEMQKARIKITSTDINKINQVCEYIKGITEKTGVVMRGPIPLPTKKLKVTTRKSPCGDGAATWDHYEMRIHKRLIDLGIDERALRLVMRVPIPEGLNIEIEMIDMGKNLTQQKRGKGSPTYKRPSFSFKGENKIGSVVITELLGCRAHTAPLARVKYEDNSLIIAPEGVRTGQALTIGGEIKLGNILELKNIPEGTSIFNIENKPRDGGKFVRASGMSARVVARTKLKVTVQLPSKKYKHFNNCRACIGVVAGGGRPEKPLYKAGKKYHKMRVKNRYWPIVSGTSMNAVDHPFGGTKSSHKGRPTIAPRNAPPGRKVGMLRPRNTGRKRMAYWPRKKAKKIYPRIKGWSLLGFAGYKAGMTHILGVDNKKTSPTKGEEIRLPVTVIECPPLKIFSARFYKKNFVAKDFLFSLPKKLDDYADITILACTQPRLAGIKRKPEIFELKLSGKDKLEFIKTHADKDVSVEEVFKEAQMIDAHAITKGKGTQGPVKRFGIGLRHHKSEKGRRNPGSRGPWKAQHIMYRTAYAGQTGFQQRIQLGLQIIKIGAEEINPKDGFPHYGKVRTTYLLLKGSVPGPKKRMILLTQPLRLPPLPTIVQISVATKARITKGLQKGSYVEACDNSGAKVLKIVSRAKTVKGRVAGAGIGDMFLASVVKGRPDMRKQVVFAVLVRQKKEYRRANGVRIQFEDNAAVVLKDDKGNPKGTIFKGPIAKEVNEKWPGIAKIASLVVMARRKKDLSNWKPKTELGRKVKEREIVDIDDILNNSLRILEPEIVDSLLELKQDLLLIGQSKGKFGGGSRRVFRQTQKKTREGNKPKFSTLAAVGDKNGHIGLGFGKAKETVPAREKAIRRAKVSIFKIRRGCGSWQCGCRTPHSIPFAVTGKCGSVEIKLMPAPKGKGLCSDKEIAKILELAGIKDIWTKTRGQTKNKINFIYACEDALRKLVKTKVHMRKGFTYRGKSLEELRKMSLTELAALMPSKEQRKIKR-LTEQEKKLIKKIQKKPVRTHLRSMIVLPFMVGKTVLVHVGNGFHQVNIIEEMIGHRLGEFVLTRKRIAHSAPGIGATRSSASLSVKKVLAFNKWDCSGIKVKDPGLVRYINVNPVIVPKTGARYAGNRFHKSKLFIVERLINRVMNPGHKGKKHFKTSYHVTGKGANALWIVEEALKIIEQKTKKNPVEVFVNAIENAAPREEIITIEYGGARYPKAVEMAPQRRVDTALKFFVQGAYHKAFNKRISAEESLAREIIGAYDSSDSLAISKKFELERQADASRMAKLRKAVSYRRPYTRKSKYRKKNFVRATPHNLIVKYDMGNLKKFAYRVDVNSKEKIQVRHNALEAARKSSNRLLEKRAGKVGYKLKIRIFPHHILRENPVATGAGADRMSTGMKKSFGKPIGLAAQVRPGQTLFEVHVETGKTAAKRIAAKMPCKCQIIELKEEFEIPEGITIQLDKGFFVVKGSKGELQKKLHIISRVMGKKIVFEAKKATQREKKLIKAYLAHLKNLVKGVSEGHSYKLKICSGHFPVSANVKFEIKNFIGETVPRTLEIPQGVNVKVEGPFVIVEGIDKELSSRTAALIEKLTRRPGFDKRIFQDGIFLIEKDGKPIKETVEALVEGGKATAAPPLGPALGPKGVNIGQVVAEINKKTEGFKGMQVPVKVIIDTDTKDFSISVGTPPAAELIKKEADIKKAAGNPL-EHVADLKIEQIIKIAKMKEDTLSGKDMKAKVKEIIGTCNSMGVKVEEMHGRDALKAVDEGKFDKEIKAEKTELSAAELKELEEEKKRLQEELEKKREEYLTKAKAILAEMEGKEPHEIKKRLEEAEIPMPIIQE--MRNIRIEKVTLNIGAGREQAVLDKGVILLKNITGIAPTQKRIAGWGLRPGLPIGCKITLRKAQAEELAKRLLAARNNILSENNFDDGNISFGIHEYIDIPGVKYDHKIGILGLQASLTLQRPGFRIKKRKIMKKRVPRKHRINRGEAIEYMKNKFSVKIEMAKKSKGLNAAKKLKKRGKKGRWHNKWFVKKAKRLKQKSDPLGGASQASGIVLEKVQLEAKQPNSAMRKCVRVQLVKNGKQVTAFCPGDGATKLIDEHDEVVVECIGGKMGRAKGDIPGVRWQVIKVNDQSLKALLSGKLEKARK------------------------------------------------------------------------------------------------------------------------------------------------------------------------------------------------------------------------------------------------------------------------------------------------------------------------------------------------------------------------------------------------------------------------------
>B72_G16
EEEQFLVPSDVYLKSGIHIGTKFKTKYMERFIYKTRPDGLSVLNLQKINERIIIAISFLAQYAPDEILVVSRRENGWRPVKLFGKLTGAKVFAGRYPPGILTNPRLDNFIEAKVLLVTDAWPDRNAIEDAMKMGIPIIALCDTNNQSNKIDLVVPLNNKGKKSLGLFFWLLTTGYMKARGMIKDKLDDFAEEMQKARIKIASADIDKVNQVCDQIRGIVEQVGVDMRGPIPLPTKKLKVTTRRSPCGDGKATWERYEMRIHKRLIDVSVDERVLRLIMRVAIPEGLNIEIEMVG--------------------------------------------------------------------------------------------------------------------------------------------------------------------------------------------------------------------------------------------------------------------------------------------------------------------------------------------------------------------------------------------------------------------------------------------------------------------------------------------------------------------------------------------------------------------------------------------------------------------------------------------------------------------------------------------------------------------------------------------------------------------------------------------------------------------------------------------------------------------------------------------------------------------------------------------------------------------------------------------------------EINVFNRWSTSGIKVTDPGLVRYITLKPRIVPKSQGRNIGVRFHKSKNSIVERLINKLMVAGHKGKKHLKTSGHNTGK-NKALQLVEKAFEIIESKTNKNPIEVLVKAIGNAAPREEIITIEYGGARYPKAVECAPQRRIDIALRQMVQGAYHKAFNSKKKAAQTLAEEIINAYNLSNSIAIVKKLELERQADSSRMAKKRKFIAYRRPYTRKSKYREKSFVRTTPANRIVRYEMGNPTKFQYKLHLISDTDLQIRDLALESMRLTSNRLLEKTLGRVNYFLKIMVYPHHVLRENPLAAGAGADRMSTGMKHSFGKSIGIAARIKKGQKIMTVAVATAKKALIRAKQKLPNSYHII-------------------------------------------------------------------------------------------------------------------------------------------------------------------------------------------------------------------------MQVPVKVTVDTETKKFEISVGTPPATALIKKEAGIEKAASNPKEEVVADLAIEQVIKIAKMKEDVLLGRDNVAKVKEIIGTCQSMGVMVEGKPASEILKDIEAGKFKREIEAGKTELTEEEKKELEEEKKKLAEELKAKREQYVAMAKDIMKQMEGKEERELKKKMMEAKIPLTIINE------------------------------------------------------------------------------------------------------------------------------------------------------------------MGRKSTGLGAGKKLKSRRKKFRWSKGQYKRRVLELKVKSDPLEGTSQAKGIVLAKVQMEAKQPNSAMRKCVRVQLTKNGRQVTAFLPGDGASKMVDEHDEVIVECIGGKMGRAKGDIPGVRWQVLKVNDQSLDALLRGKIEKARK------------------------------------------------------------------------------------------------------------------------------------------------------------------------------------------------------------------------------------------------------------------------------------------------------------------------------------------------------------------------------------------------------------------------------
>GW2011_AR15
MTEELLVDNDTYLKAGIHIGTKFKTRFMENFIYKTRPDGLSVLNVQKIDERIRMMANMLARYAPEDILIVSRRENGWLPVKIFGKITGAKFFAGRYPPGIMTNPKLKNYTEPKILVVTDAWPDRNAVLDAMKVGIPVIALCDTNNQANNIDLVVPCNNKGKKSLGLLFYIVTREYLKQRGEFKETIEDFTSEMQKARIKLASMDINKVNQVCASIKEIADKTGVVIRGPIPLPTKKLRVTTRKSPDGEGTETWERYEMRIHKRLIDLGIDERALRLVMRVPIPDGLNIEIEMIDMGKNLIQQARGKGSPTYRAPSFKYKAKVSYSFGKIIDFIKCRGHSSPLAKIQYDSGTYVIAAEGMRTGDTVNIG-EPKNGNTLHLKDIPIGAALFNIEGRPGDGGKFVRSSGCFARLLSKKDNDVVIMLPSKKEKTFHECRATVGMIAGAGRKEKPFLTAGRKYHYMKARNKLWPKVSGQSMNAVDHPFGTSRSSKKGQPTIADKNAPPGAKVGKIRPRRTGMKRMQFWPRVRSKRSTPRIRSYKLTGFLGYKAGMTHVQTTETSKHSHLKGQEVSFPVTIIECPPVKIASLRLYKKDKLKTEIILSLPKKAEEYDDARVLVYSQPAATGIKKMPDMAEIGIGGKDKIEFVKSNIGKEISIDSVFADGTMLDLKSFTKGKGFQGPLKRFGIHIRQAKSEKSIRNPGSLGAWRGGQVMWRVAHAGKMGYHQRTEYNKQLFKIV-EEIKFKGGIIRYGNVKTAAALVKGGVAGAKKRLVVMQLAVRSNSLPTIEKISLAVRARVTRGLPVGANVPTCDNSGAKVIELISGYKGVKNRKPAAGVGDIVRAAVKKGRPDMMKQMVYAIIVRQKREYRRASGIRVKFEDNAAVVLKDDKGNPKGTIFKGPIAKEATERWPAVAKVASIILMAKKITEELVWTPRTGLGKKVASGELRDIYTILDRGEVIMEKEIIDVLLDIESDLLQIGQAKGKFGGGKRRVFRQTQKKTKEGNKPRFATLAVVGNRKGIIGLGYGKAKETVPAREKAARNAKFNVFKIRRGCGSWECGCGEAHSLPFKIKGKCGSAELILMPAPKGTGLKVDREIARILDLAGIKDVWSQTNGQTTSKLNLIKAAERALKTLTTTKLQAKKEFTFRGMTIEEVQKLSLKDFMKHIPSRARRSLERGFTEQQKLLLEKIR-DRVKTHCRDMVVIPEMLGKTIKVHSGKEFADVVITGEMLGHFLGEFALTRRGVHHSAPGIGATRSSAGVSVRSIKAFNRWGVEGIEISDPGLKNYISLKPRIVPRTGARYAGNRFHKSKTFIVERLMNRLMVAGHKAKKHVISSGRNTGKALSAYDLVEETFKRIEKKLNKNPIEVFAKAIENAAPREEIITIEYGGARYPKAVEVAPQRRVDQAMKYMVQGVYQASFNNKKDAVDNLVEEIISAYSMSTSKAISKKLEMERQADSSRMAKLRKFVCYRRPNTRKSKYRKKSFVRGAPMCRIVKFNVGNLTEFPYRVDLCTKDNMQIRDNAIESARLVANRTLEKVLGKSGFRLQVRVYPHHVLREHALASGAGADRFSSGMAHSFGKPVGNAAQLRTGQAILSAYIDLARTAFKKSIHKLPCRGTIKALTEEIEVIEGANASLNGTSLTVSGPKGNVVREFNARIKLEGRQITLSASGNTRKDKTVLKTYKAHIRNAMKGVTEGYVYKLKVCSGHFPITVSVSLEIKNFLGEKIPRKVNLMPGAAVKVDGSTITVESPDIEKAGQVAADIEQATRRPGFDRRIFQDGIYIIEKEGEQITEKVDVLVEGGKATAAPPLGPALGPMGVNIGQVVLEINKKTQDFKGMSVPVTVTIDKATKAFTISVGTPPASQLIIKEAGIPKGSGNPNTDYVADLKMEQIIKISQMKKDSLLGKTNKDRVKEVMGTCQSMGIMVEGKPAKETFKELLTGKYDKKIQEGKTELSAEELKELEEERKKLQKELQEKREEFMAKAKKVMDANVGKERKELVALMTEAGLPIQIINENPMREIRIEKLTLNVGAGTDQEKLKKGMKLLKNITGIEPTDKRIPGWGVRPGLPIGCKITIRREHARELLKRLLKAKDNRLPPGAFDSGNVAFGIHEYIDIPGLEYDSAIGIIGFQVTITLSRPGHRVKYRKKLNRKLGKSHHITQQDSMDYFKKEFNVTTEMGKKPSGINAANKLVSRRINSRWQDIRYKRKLLGLRKKSDPLGGVSQANGIVIEKTQIERKQPHSGLIKCVKVQLIKNGKQVTAFLPGDGATKFVDEHDEVMIECIGGAKGRSKGDIPGVRWQVIKVNDQSLHALLHGKLEKARKMASVSEAKKDTVKEFVELLDSYPVIGVVNMSNLPTKTVQQMRAKLRDKKMTKKRLMKLAFAQAKIAELQKHFRLPALIFTKDNPFTLYAELEKTKSNAPAKAGQEAPKDITVKAGPTSFAPGPIISQLAKYGIKTGVEAGKLVIKQDAVVAKSGSRIDGDLASILTRLGIEPMEIGLDLRAVYEESEIFTAEVLHIDESEYKNKIQKAYMESLNLAVFTGYPTEESVKLLLGKAGREARALALSETTADILRKAHAENLSLSGMARMHSRKKGKSGSKKPVNKTY-TWMSYKPKEIELLVLKLAKEGKSASEAGIILRDTYGIPDIKSITKKSVSAILKEKELLPKLPENLAQLLKRVISLQKHLEENKKDMTAKRGLQLTESKIRRLVKYYKESGRLPEEWKYDSSRVRLLIE
>CG1_02_57_44
TDEQILVPQDQYLKSGIHIGTKFKTKYMEPFIYKTRPDGLSVLNLQKIDERIKLAANMVSQYEPKDIMIVCRRENGWKAVRKFAELTGCNFYAGRYPPGTLTNPALKYFREIKLLLVTDAWPDRNAVMDAFKASIPVIGLCDTNNQSNYLDLVVPCNNKGKKSLGLFFWILAREYMTRRGLVQGSVDDFTELMQKARIKIASTDIEKVNQVCQYIKDISDKTGVAMRGPIPLPTKKLKITTRKSPDGEGRATWERYEMRVHKRLIDLGIDERALRLVMRVQIPEGLNIEIEMIDMPKNLIQQKRGKGSLSYRSPSHRFGADIKHHTGTVMDIVHSPGHSSPLCKIRYADGVITVATDGIFVKQQVVNGAEVKSGNTLPLSAIPDGTLICNIEGLPGDGGKFVRSSGGTAKVISHTVKGVVITMPSKKQRTFLSCRATIGVAAGSGRREKPFLKAGRKHHAMKARNKMWPTVSGAAMNALSHPLGGSRSSRKGRPTIAPKNAPPGRKVGMIRPRHTGRNKLQYWPRVRANRPYARIRQWKPAGFAGFKAGMTHVMLTDNRTNSKTKGMDICVPVTIIECPPIKVMGVRFYKKDSAAMDVLAPKNNKTDGVVELRLLVHTKPSQTGIQKKPAIFELAMGGDEQLAYAKEKLGKDITIQDVFAEGDMLDIHSVTKGKGFQGPVKRFGVTLRNHKSEKVIRGPGNLGAWSPGHGNFYVAHAGQMGYHARTERNKHLLKITPSSLAPQGGFLRYGIPKCDCILVKGSLPGTTKRLIILTTAERAKQAPSITLISRSIKANVTKAIPVGAHIPTCDNSGAKVIKVFGRSKTVKGRYPAAGVGDIVMASVKKGRPDMRKQVVLAVIVRQRKEYRRVDGTRIKFEDNAAVVLKDNKGNPKGTILKGAIAKEASERWPAVAKLASIVVMAENE-PKLSWKPKTRIGRLIADGVITDIDTLIDSGLPIIEAEIVDLLLELKNDLLLVGQSKGKFGGGQRRIFRQTQKKTKEGNKPHFGTAAVVGDENGHVGIGFGKSKETVPAREKAVRNAKKNIIKVRRGSGSWESNTTELHSIPYKVTGKAGSVHVTLFPAPKGTGLKIQGDCAKVLAMAGIKDVWSQTRGSTKSTINLIQACFNALKSLSEVKGGMAKESTYRGKTAEELAGMSRDQVVAMLTARERRAVKRGMSEPAKKLYRRVAESNIKTHAREAVILPELLGHTIGVHNGKEFTKVTITIDMIGYRLGEFALTRRRVGHSSPGVGATRSSSAISVRMILAFNRWSSEGITIADPGLQGYIGLEARIVPKTGAKYGGKRFGKSQTFIVERLINKVMIPGHKSKKHFKTSSHITGKAITAYGIVEEALAKVEKKAKVNPIAVLVKAVENAAPREEIISIEYGGARYPKAVECAPQRRVDVALRLITQGSYQKSFNSKRSIVDTLADEIFNCYQMSNSAAISKKLELERQADSSR----------------------------------------------------------------------------------------------------------------------------------------------------------------TINETVDLPEGVSASMSDTVITLKGAKGEISKRVAISCVVTDNVVTLHADDGTKREKARIGSAKAHIKNMIKGVTNGYTYMLKVCAGHFPMNITASFQVKNFMGEKVPRKMSVDPTVKIKVAGDIITVEGTSKEAVSQQAARIEQLTRICGKDRRIFQDGIYITSKGDGE-SQVVETLVNGGQATAAPPLGPALGPLGVNIGQVVADINKVTAAFKGMSVPVKVTVDMDTKQFSIVVGTPPASQLIIKEVGIQKGSGRPNQDLVGDLKIEQVIKISQMKDTALLGATRKAKVLEIVGTCQSMGVMVEGMPAPKAIAEIRAGKYDKKIASEKTELSVDELKELEVEQKHLKEELEKKRVDHENLAKATAEEMKGKPAKEIRKRMQELHIPEQIIDEHPMKNIRIEKLTLNVGAGKNQQVLEKGLKLIESIAGVPPTQKRIQAWGLRPGLPIGCKITLRGEKAAELLPRLLAAKEKTLRSSQMGPGNVSFGIHEYIDVPGVNYDPDIGIMGFEVCVTLERPGYGVKRRRAHRAKVGNKHLITKEDTVAYMKETYQVQVDMGKKSKGLRSATKLANRRAKNRWSDAYYVKRILQVKKKSDPLQGASQAKGIVLEKVQLEAKQPSSGMRKCARVQLVKNGRQVTAFLPGDGATKFVDEHDEVVIECIGGNKGRSKGDIPGVRWQVVKVNDQSLHALRHGRIEKARKTAKAAQAKKDVVAELVDLMKSHKVIAAVDMMNLPAAQLQSIKASIRSTRMAKQRLIRIAIDQAGLDKLKEKLTMPALLFTNDDPFLLYKKLSKSKTKAPMKAGQQAPEDIVVPAGPTSFTPGPMISELASVGIKTKVDGGKISVIKDTVVAKEGEVIDAKKASVLSRLDIKPMPIGLNMTAAWEGGVIYAKSILAVDEQEYLNNIKIGHLNAFALAMHVGHPAPEVVRANITKAQRISVGIALHDTIGILMARAVAHANAVNA-------------------------------------------------------------------------------------------------------------------------------------------------------
>CG08_land_8_20_14_0_20_43_7
ETEEMLVPIDMYLKSGIHIGTKFKTKYMENFIYKTRPDGLYVLNLQKIDEMTRIAAKFLAHYAPEDIMIVSRRENGWKPVKMFGKLTGATIFAGRYPPGILTNKELDTFIEKKVLLCTDSWPDRNAIKDATKIGIPIVALCDTNNQANNIDLVVPCNNKGKKSMGLLFWILTREYMRARGMIGPSSDDFCELMQKARIKLASTDIEKVNQVCNNIRQIAEKTGVMLKGPIPLPTKRLKITTRRSPCGEGTATWERYEMRVHKRLIDLSIDERALRLVMRVPIPEGLNIEIEMV-MGKSLIQQARGKGGPRYRSPSFRFEGEVKYAQGKIVDIVHCPGHSSPLMRVKYDKKALLIAPEGIKLGAMVQYGPTIETGNVLPLENIPEGTPIYNIENNPGDGGKFVRASGTFGRVTNKQKNKILVMLPSKKEKAFKSCFATVGICAGGNRLDKPLIKAGNSFYKFRKKNKLWHSCRGLAQNAVDHPYGCKRSSRKGKPNVAPHNAPPGRMVGKIRPRRTGRKQ----------------------------------------------------------------------------------------------------------------------------------------------------------------------MLKNHKSEKKKRAPGNLGPWHPAKISFRVPQPGQMGYHTRTEYNKWLLKISNTEINKDSGFKRYGIVKNDYIIVKGSVGGPSKRLIKFTIAQRPNEVPAIEYIDI---------------------------------------------------------------------------------------------------------------------------------M----------------------------------GKKILEIEIVDFLLNLENDLLLIGQAKGKFGGGKRRIFKQTQKKTSEGNKPKFATLAVVGNRNGYVGIGYGKAKETVPSREKSFRNAKLNIIKIKRGCGSWECGCKEPHTIPFEVEGKCGSTKIVLIPAPRGTGLSVEGECAKLLSLAGITDCWSKTFGHTKTKLNLVKACFSALKKLSNTKVPAKKIFTYRGKTLEELQSMGLNELSQLLTSDARRVIKRGFTDAEKKLLKNIRKRNIETHCRDMLILPEMVGMSIKVYSGKVFVPVLIDIEMIGHRLGEFVLTRNRVAHSAPGVGATRSSSALSVREIKAFTRWDIDGIKIDDPGLKDYITVKPQIVPRSGARYAGSRFHKSKVFIVERLMNKIMVAGHKSKKHNKSSGHCTGKGHKVYDIMEAALTIVEERIKENPIKVLVKAIENAAQREEITTIEYGGARYPKVVECAPQRRVDLVLRHLAQGAYTRSFKKKRDIASCLAEEIILAYKASDSHAISKKLDVERQADSSRMARLRKFCCYRRPYTRISKFREKSYIRTNPNIKLVRFDMGDTSQYMYKVQLCAKTGVQIRHQALESARQTANRVLEKEWGKTGYRFTIKVYPHHILRENPIASGAGADRMSTGMQLSFGKPIGSAAQLKPGKVIMEVQVAIARKAMVRANNKMPCGCNILRLEEKIVLPEGVTAVIDEETLTLNGQKGQVSKLFRIKMNVEGNNISIFAENATKRQKRMIGTFKSHVKNMIKGVKDGFTYKLKICSGHFPMNVTFNFSIKNFIGEKIPRTLKVPQAVNVKIEGNDIVVVSPDKELAGQTAGSIEGLTRRPGFDTRIFQSGIYITEKAGKDITESVQVLIEGGKATAAPPLGPALGPLGVNIGKVVADINKKTESFKGMQVPVKVEVDKDTKDYTITIGTPPAASLILKEAGVQKGAGNPLTDKVADLRIEQVIKISKMKEDALLGRDTKARVKEIIGTCNSMGIMVEGVPAVEAIKLVNEGKFDEEIEQEKTEISAEEQKEQAEERRKLAEDMEKRRAEYEAKAKAVLASMSGKTNKDIRAKMVEEGIPEKIINE------------------------------MKNLVGITPTNKRIAAWGLRPGLPIGCKLTLRGKKAEETLKRFLYAKDNMLMPSSFDDGNISFGVPEYIDVKDAKYDPKLGIMGMQVSITLERPGYSIKKRKIRPSKLSKKHIISKTDAMEFMKTNFGINIQMAKKAKGINAAAKLMKRRSKSRWLDSGYIRRTLDLKRKSDPLEGSSQAKGIVLEKIQIEAKQPNSAMRKCCRVQLIKNGRQIAAFMPRDGAQKMIDEHDEVIIECIGGKQGRAKGDIPGVRWQVIKVNDQSLKSLLNGKAEKARKKAQVSDQKKNLVKELADLMELYPVVGIVDVEGLPAPQFQTMRAKLHDSKMSKKRLISLAIGMVKLEGLKDRLRMPAIIFTKENPFKLFKVLEQNKSKAPAKPGQIAPNDIVVKAGPTPFAPGPIIGQLGQYKIKAGIEAGKIIIKENAIPVREGQVINEELAGLLTRLGITPMEIGLNLTGVYEEGSIFDKKILAIDEQEYIDNMSNCARWALNLAVFSAYASKDTAEALLQKAFREARNLSVNDIIDMLLAKANMEMLAVKA-------------------------------------------------------------------------------------------------------------------------------------------------------
>BM511
QTETMLVPTEEYLKAGIHIGTKFKTKYMEKFIYKVRPDGLSVLNISKIDERIQNLITLLSSYAPEEILVVSRRENGWRSVKIFEKLIGAKVFAGRYPPGILTNANLKNFIEAKILLVIDAWPDRNAVQDAIKVGIPVIALSDTNNQSNNIDLVVPCNNKGKKSIGLLFWIVTKEYMKNRGMIKSTIDDFSEEMQKARIKLASIDIHKINETCDFIKDIADKTGVEMRGPIPLPTKKMKLTTRKSPCGDGTATWERYEMRVHKRLIDLGIDDRALRMVMRVPIPEGLNIEIEMIEMGKNLIQQARGKGGPTYRSPSFRYKGEAKFVSGVITDIISCQGHSAPLFEVKYDDNGYMIASEGKRVGDKITG------ESVTALKNIPEGSFVYNIEARPKDGGKFVRAGGAFAKVVTKTKDRIIVLLPSKKQKEFHECRAAIGVVAGGGRTEKPFLKAGNKFFAMKAKNKLWPIVSGSAQNAVDHPFGNKRSSRKSKARPAPNNAPPGRNVGMIRPKRTGRKKMQFWPRKRAAKETPKLRSFLPVGLAGYKVGMTHLTFTDNRKNSKTKGDLVTWPVTIVEVPNLKVIGARFYKNHQPLTDVRATAPKKVDSFDEARVLLGTQPSLTGFKKRPEVFEMAIGGEEKIAYIKENLGKDLSPSDILKEGELLDSHSVTKGKGYQGPVKRFGIGLKASKSEKGRRRPGSLGGWKGAHFMYRNPNAGKMGYHLRTEYNKLLLKIGDEEINAKGGFIRYGLVKNNYLLIKGSLGGPHKRLVILNKAIRPNEVPSIEHVSTASKSNVTRALPVGAYMETCDNSGAKVVKITARHKTVKGRLPAAGVGDMVQVAVKKGKPDIRKTVQFAVIVRQKKEYKRSDGTRIKFEDNSIVILKDEKGNPKGTIFKGPIAKEATERWPAVAKVASIIVM-----NVDIWNPKTDTGKKVLHKEITDINSVLDSGQPILEAEIVDVLLNAETELLLIGQSKGKFGGGQRRVFRQTQKKTKEGNKPKFATMAIVGNKDGVVGIGYGKSKETVPAREKAYRNAKLNVFKIRRGCGSWQCGCGNPHTVPFRVQGKEGSCEIELIPAPKGTGLKVEKECAKVLEFAGITDCWSKTRGSTKTKINLIKALEQALRSTSLTKVKAKKEFIFNGKSIEELKELSDKEFAELIPSRERRTILRGYTEEQKRFIEKIDKNHIKTHCRDIVILPKMVGKTIKIHTGREFIDLLVQDEMIGHRLGEYALTRKRVGHSAPGVGATKSSAHVSVRMIKAFDKWETNGIKVSDPGLVNYINIEPKIVPKTGARYAGNRFHKSKIFIVERLINRIQVSGHKAKKHKASSGHNTGKTQNAYFLVESALELIEKKTKENPVAVLVKAIENAAPREEIITIEYGGARYPKAVEVAPQRRIDIVLKMMVQSVYQKSFNTKKSAVDALADEIINAYNLSNSGAIQKKLELERQADSSRMARLRKAVAYRRPYTRKSKYRNRSYVRAVPNNKIVKYVMGDTKEFPSEIILTSGADIQVRHNSLESARLAANRYLERNLGKKGFQLKLRVYPHHILRENPLASGAGADRMSTGMKKSFGKSIGLAAQVRKGQTLLSVTVKIAREALRRSLSKFPMSGQILKLEDKTSIPEGVNLSYEGGIVKVTGPKGEVTKKMFMKIEVTDGEVVISYEKATKREKKMIFTYTAHIKNMFKGVTEGHKYELKICSGHFPMNVAVSLTVKNFIGEKVPRTLKLKNGVDVKVNGDIIIVENINKELAAQTAADIETITKRKGFDTRIFQDGIYIISKDGKSMKESIDVVIEGGKATAAPPLGPALGPLKVNIGQVVGEINEKTKALAGMQVPVKVTVDTETKAFEISIGTPPASALLKKEAGIKKAASNPLTEVAADITMDTIIDIAKTKADALLGKNLKMKCKEIVGTAQAMGINIDGKRAPVVLKDIDEGKYDSKF--------------------------------------------------------------------NQMKEIRIDKVTLNFGAGKDHNLLNKGIKLLEIVSGVPPTDKRIPGWGLRPGLPIGCKVTLRGKKAEELLSRLIKAKDNIIPKSSFDNGNISFGIHEYIDIPDAKYDPDIGIIGLQVSVTLKRPGFRIKNRSVKKSKIGKPHMITQDDAMNFLNEKFDVKQGMSKKSSGINAGKKLMKRRLISKWADKWFVKKALGIKEKVDPLRGASQANAIVLEKIQLEAKQPNSAMRKCVRVQLIKNGKQVTAFLPGDGATKIVDEHDEVCIECIGGKMGRAKGDVPGVRWRVIKVNDQSLEALLSGKLQKARKMAHVSDSKKKIVAEYTKLVKEYPIVGAVNMAGLPAAQLQNMREQLRDKKVGKRRLIKIALEEAKTDKLVPFLEQPALLFTRDNPFNLFKILKKNKSNAPAKAGQIAPKDIVIPAGPTGFAPGPVIGELGAIGVKAGIDGGKVAVKEDAVVVKKGDEIKANVAAMLTRLKIEPMEVGLDLTAVCENGEIFEASILDINEQEYLDNITTGHRWSFNLAMFAGIPTVETTEIMVQNAFRDAKALAVSGVVEDIVSRSYSQMLGVAG-------------------------------------------------------------------------------------------------------------------------------------------------------
>MP5_9_10
EQESLLVASDVYFKAGTHIGTKFKTKYMKQFIYKSRPDGLSVLNLQLIDKRVAMAARMLSPYDAKDILVVCRRENGWEPVKLFGKATGAKVVAGRYPPGILTNQQLANFIEAKVIVVTDPIPDVNAIKDALNVGIPIIALCDTNNEAVNLDFVIPCNNKGRRSLGLVFYLIAREYLRNKGLLKAKIEEFMGD------------------------------------------------------------------------------------------------------MGKNLIQQRRGRGA-RYRALSFRYKGQPKYKTGTVIDLIHCPGHSAPLAKIMFGK-VLMQAPEGIKVGDNVSAGPEISNGNVLALQDIPEGTAIFNIEMQPGDGGKAVRAAGSFATVLQKLGSMVLVQLPSKKTRQFQMCRATIGRIAGGGKLEKPMVKAGVKYHAKKARRKLYPIVSGVAMNAVDHPFGKSRSSKKGKSTIAPRNAPPGRKVGKLRPRRTGRKR-------------------------------------------------------------------------------------------------------------------------------------------------------------------------------------------------------------------------------------------------------------------------------ALKVRVTKGLCVGSYLDACDNSGAAILFINSRAKTVKGRVPSAGVSDLVIASVKKGTPDMRKTVVPAVIVRQRKEYKRPDGTRIKFEDNAAVVLKEEKGNPKGTIIKGPIAKEVADRWPAVAKIAKIIV---------------------------------------------------------------------------------------------------------------------------------------------------------------------------------------------------------------------------AKKEFTYRGKTLEELQKLSLKEFAQMLPSNPRRSIVRGLTDEQKNLLRKLKKDAVKTHAREMVVLPEMVGKTILVHKGNNFEAVRIEPEMIGLKLGDFAQTRKSVQHSAPGIGATKSTGSISVKEIKVFDKWSCEGIKVEDPGLVKYITLSPVYAPKTGARYAGKKFHKSGVNIVERLINKLMVPGHKSKKHFITSGHNTGKKNNAMRIVKDAFEIIEQKTKKNPVEVFVKAVENGAPREEIIAIEYGGARYPKAVECSPQRRIDVVLRLLIQGTYQKCFDSSRKAADVLAAEIIAAYNLSTSVVISKKLETERQADSSRMAKLRKACAYRRPYTRQSKYKGKSYVRGSPHLFVSQYEMGNKSKFAFTLRLSSKSSLQLRQNCIESARQACNRDLEGKVGKENFHFKIVIYPFHILRENPLASGAGADRMSTGMQRSFGKTIGRAAQVKEGKDIFVVSVLVARAALHKAATKLPTSCRITGIKVEVKLPAGVTAEVSFATVVMKKGNSENKRTYDAGIAADSGKIVISAPKDSRKYRKVVGTFEAHITNQAEGVEKIHVYKLKICSGHFPMSVTVSLTIKNFLGETVPRTLKLRQGVSVKVSGTEIKVESTSIELAGQTAASIESLSKIKQKDSRIFQDGIYITEKDGEPV--------------------------------------------------------------------------------------------------------------------------------------------------------------------------------------------------------------------------------NKMREIRVEKLTLNFGAGKDGDLLEKGVKLLHLISGKEPTTKRIPEWGVRPGLPLGCKITLRGKEATDLLQRLLKAKSHKIKERSFTSGNFSFGLHEYIDIPDIKYQPELGIIGFEVAVTLSRPGFRVKERKVRLKSLPKRHRISKEDTIKFAQEKLGITVGM--------------QRRRKGRNSDDKYIRKIYGLWKKSDPLEGCPQAKGIVLEKVELEAKQPNSAMRKCVRVQLIKNGKQVTAFCPREGAIKLVDEHDEVVIERIGGTKGRAKGDIPCVKWQVIKVNDQSLEALIKGRIEKARR-MAAADWKKRLVKDYAKKIKEFPVIGIVNLHAMPAAQLAQMRGKLRSSAGGRKNLFRLAIEQAKIEKLEESLNLPAFIFSKGNPFSLCKTLDKGKIAAPAKPGDVAPKDIVVPAGPTPFAPGPVISELAACKIKTKIEGGKINIVAPATVAKQGEEISGQLSSILLRLGITPMEIGLDLVAAYENGLVFSKQVLTIDDVQFQHNIEAAARHAVNLSVFAGILTDSTTEMIIQKAFRDAKGLATEAVAEELVMKAERQMMALSSMARIYSKSRGKAGSKKPLQF-KARWCTYKPKEIEMLIVKLAKSELSASQIGLTLRDTYGIPDVKKLTGKTITKILEEKEIKKKLPEDLSFLIKRLIALQKHLVNNHKDEVARRGITITASKINRLIKYYKNSKVLPQDFKFDRTKAEMFIE
>ARS1334
QQDNLLLDSNEYLKSGIHIGTKFKTKYMADFIYKTRPDGLSVLNLKKIDERLRLAINFLSQYAPEDILILCRRENGWKGLKKLHELTGIPVITGRYPPGILTNPNLETFAQPKVVMVCDPWPDRNVVEDAGKVGTPVVALCDTNNQSNKIDLVIPCNNKGKKSVGLVFFVLAREFMQKKGLLAGKIEDFVEAAQRARIKLASTEIDKVNKICTDIKDIAGKTGVDLRGPIPLPTKKLKVTTRKSPDGEGKASWERYEMRIHKRLIDIGADERTLRLVMRVPIPEGLNIEIEMVDMGKRIIQQRRGRGTSTYRSPSHRFKGEVKHTNGKVVDVIHCSGHTAPLMKVAFMTGVLSFAPSGIKVGDTISSGVELAPGNVLKLGDIPEGTLIHNIELRPGDGGKLVRSSGTFAKVVAKTDKNVRVVLPSKKEKIFLNCRAAIGALSGAGRCEKPFLKAGIRMKKMRARNKLYPKVCGISMNAVDHPFGGGCSHIKGRPTQSPRSAPPGRKVGKIAPRRTGRKKMQFWPRKRSTHSLVRVRSWKPLGFIGYKVGMTHVMVNDTRAKSHTKGDSLQMASTIVECPPMVVAGVMFYKRHRKFTSVLAQLPKKETDFDDIRLLVFSNPAGLSVSKTPKAIEIGIGGDDKVAYAKEVLGKELTINDVFETGNPADIHGVTKGKGFQGTVKRFGVPIKQHKGEKIKRGIGNLGAWTP-RVDYRVPQTGKMGYHMRTEYNKQIIKIGEDEINRKGGMPHYGLVKGAYVLIKGGIVGPRKRPVLLARAIRPTQALEITYIAKAVKGNVTRSLPSQAMVPTCDNSGAKLLKIVSGHKTVRGRIPAAGVGDLVMASVKKGKLEMRKQVVPAVIVRQKKEYKRPDGMRICFEDNAAVVLKDLKGNPKGTIFKGPVAKEVAERWPAVAKVARILVMADTQKPIADWKPVTELGKLVKEGKITDIEDVFAKGYTILEPQIVDVLLGLEEDLLLIGQAKGKFGGGQRRIFRQTQKKTREGNTIAFTTCAVVGNKNGYVGIATGKSKETVPARDKSKRKARLQLMQIRRGCGSWATDDRDANSIPFAVEGKCGSVKIKLMPAPRGTGLCIEKECAKILSLAGIRDVWSKTQGQTKVKLNMIKALIDALRNLSEMKIQA-KEVYWKGNTEEQVKELDLKAFGALLPARRRRSLERGFTDAQKRFLARIDENNVKTHCRNLVIIPSMLGKTVRVYNGKDFVPVIITLEMLGHVIGEFAHSRKLVKHSSAGVGATRSSKAVSARDLLFFNRWSADGVAVADPGLIKYMNIAPKMMPKTGARYAGNRFHKSQTFIVERLASKLMGSGHKSKKHFMSSGHNTGKKSKVLKVVENALAKAEQKLKENPLKILVKAIENAAPREEVIAIEYGGARYPKAVDVAPQRRIDLALRYMTQGAYTRSFNKKMSIENALAEEIIAAYQLSKSNAVAKKRDLERQASSSKMAKVRKNCAYQRPYTRISKYTKKNFVRGGPHMKVIKFDMGNASEYDTTIQLLSKRSMHIRHNSMEAARQTSNRLLEKGTNKE-YHLRIKIYPHHILRENPLASGAGADRMSTGMKKSYGKSISCAARVKEGQTLMEVRIKLGKEALARAAKKFPCSCKIKDLRREIVLGEGVTAQLDGRVLVVKGPKGEVSRDFRISISIESGKIVLEAKKGTKREKTGIGSFESHIKNMVKGVVDPFVYTLKICSGHFPMNVAVSLTIKNFLGEAVPRKVQLQEGTIVKINGTDITITSPDKEKAGQTAARIESLCRITNRDRRIFQDGIYIVDKAGRAMKQTVETLIQGGKATAAPPLGPALGPTGVNIGQVVAEINKKTASLAGMQVPVKVTVDDEDKSFTIEIGTPPAAALIKKEAGVAKGAGNPLTEKVADLKIEQIIKVAQTKADALLGKDLKMKVREIVGTCQSMGILVEGMPAQDALKAISEGQFDEKISSGKTELTEEEMKELEAEKARLQEELKVNRAKFEAQAKVILEQEKGDVKKA-RKAMXEAGXPQPIIXESVMQQIKISKVTLNIGAGKNEDMLKKGLALFAKLTPVKATSKRIPGWGLRPGLAIGCKVTVR-KDADVLLKRLLVAKENTLSEKNFDAGNLSFGIPEYIDIEGLEYDPDLKILGLEVAVTLERPGFRIKKRKLKKSKLGAAQRITKEQAIEFMRK-FGVTVEMSKKATGLGAARKLMARRKSYKL------QSRTKLKKKVDPLAGSSQAKGIVLEKIQIEAKQPNSAMRKCARVQLVKNGKQVTAFMPGDGAMKLINEHDEVVIECIGGKMGRAKGDIPGVRWQVLKVNDQSLRALLSGKLEKARR--MVSQQKQDLVQGIVDKVKKAPIVGVLNMESLPAQQLQKMREMLREKVMARKKLLVLALEKSGIKELAAKIKMPALLFSDDNPFGVYALIQKNKSEAPAKAGQIAPKEIVVKGGATNFAPGPIISELAAVGIKTKVDNGKLAIISDVTVAKEGDEISAALAETLKRLDIKPMELGLDLVAVWESGTVFNAKDLHIDEEEYRNNFTQAAQWAFNLAVEAGIFTSETSELLVSKAFREAKAVAVEETRDDILAKSEREASSVKS-------------------------------------------------------------------------------------------------------------------------------------------------------
>UBA119
ENELLLATSDMYLKSGIHIGTQFKTKYLQDFIYKTRVDGLSVFNISSIDKRLAIAAKFLARYNAEDIIVCGRRESAWRPLKMFAKLTGAREITGRYPPGILTNPNLDRFIEGKVMLVCDPWPDRNAIRDALVVGIPIVAICDTNNTVNNIDLVIPANNKGKKSLALLFFLLTREFLKLKGQIKKSLEDFTGEMSKARIKLASTDISKINQVCTYINDIAEKTGVEMKGPVPLPTKRLRLNTRKSPDGEGTATWERYEIRIHKRLIDLGLDERALRLVMRVPIPEGLNIEIEMLD---------------------------------------------------------------------------------------------------------------------------------------------------------------------------------------------------------------------------------MQFWPRKRASGVMPRVRSWNLSGFIGYKVGMCHVMAKDTLKSSLTKGDTISVPATILECPPMRIAAARVYAQDRVINTIVLPLSKDSSNAKEIRLVVFSNISKGFLRKVPLFLEVPIAKQSAVSFISDKIDKDIKVSDVFSEGGYADVHGITKGKGVSGPVKRFGISIRAKKSEKTKRGPGSLGPWTGGPVMYRVAHAGQMGFFQRVDYNKYILKIDSNKINNKSGFHRYGKVKHEYLLIKGSVQGPAKRPIVLSFPIRIHFKVEVKEVIVGVKAKVTRGLPVGSRIPTADNSGAKIVRLVSSQKTVKGKIGSAGVGDFVMATVVKGTPEMRNKVVFAVIIRQRKEFRRADGTRVSFEDNAAVVLKDDKGNPKGTLIKGAVAKEACERWPGIAKLASVIVMAKSSSDLENWKPKTELGKQVKEGKITDIDDILKEGKAILEAEIVDMLLNLSSELLMVGQAKGKFGGGQRRVFRQTQKKTEEGNKPHFTTIAVVGDDDGHVGIGIGKAKETVPAREKAIRKAKINIMKIRRGCGSWVCHCGEPHSIPFKVTGKCSSLEIDLMPAPKGKGLVVDRELSKILRLAGIKDVWSDVRGQAKNKVNLVEALWDCFRRMSQMRVQAKKEFRFKGKTLEELKALSIREFAQLLDARKRRSLMRGLTHQESSLIEKIEKDSVKTHARQAIVLPSMVEKTIRVHNGKEFVAITIVPEMIGMRLGELVGSRKMVTHHAPGVGATRSSANISVRGLKMFDKWPIDNISVEDEGLKEYINLNPVIVPKTGGKHAGQTFHKSKISIVERLINRVMVAGHKGKKHKISSGHMTGKAVNAYNVVKEALEIVEKKTGKNPVAVLVKAIENAATREEVVTIQYGGARYTKAVECAPQRRVDLVLRFFTQGAYTKSFNSKRKIAPVLAEEILAAFNASSSFAISKKVELERQADSSRMARLRKFVAYRRPYTRVSKFRSKSFVKSRPHMKITRFDMGNLNDFEYEVSLIAKQPHQIRQESIESARQAANRILEKRLGLGNYHFKIRKYPHHVLRENPLASGAGADRLSKGMKLSFGKVIGIAIQVEQGEKLMSVWVDKVKQALKRAYTKLPLSYYIV----------------------------------------------MSCKNATKKDKRFLGTFESIVKNMIKGVSEGFVYKLKVCSSHFPMNVSFKLTVKNFLGEKIPRILMVPQEVNVKVEGDTIILEGADKALVGNVAGKMEKLTRITDKDKRRFQDGIYIIEKAGKVIEKTIEVLIEGGKATAAPPLGPALGPMGVNIGEVVSEINKKTASFKGMQVPVKVIVDEKTKEFNISIGTPPTSELIKKEAGIPKGAANPIEENVANLTLDQVKKVADMKGDDLLGNGMKSKAKEVAGTCRSMGVYVEGMLADEFIKQVNEGKFDNQLS-------------------------------------------------------------------NPNREIFVEKLTLSMGTGTDMELLKKGMKLLKIISGSQPAKKRIPAWSIRPGLPIGCKVTLRGKKAEEKLRGVLKAVDDKLSPKNFDQGNFSFGIKEYIDLPNMDYNYDLGILGFQVSVTLARPGYRVKERKYSQRDIGKSHVISKEEGIEFVKKKFNVVIEMGKKSSGMFAAKKLSKRRKKSRWKKRDYTRRMLDLKKKSDPLGAASKAKGLVLEKVQIEAKQPNSAMRKCVKVQLTKNGRQITAFLPGDGATKFVDEHDEVVVECIGGKMGRAKGDIPGVRWKVIKVNDQSLEALLSGKIQKARKMAHVAEKKKKIVEHIKNEIKAHHVIGVVALENMPAAQLQQLRQKLRGIYGAKKRLIKVAFEDAKIDKLENYLDMIGLIFTNENPFKLASRLRRNRTKAPAKPGQVAPHDIEVKAGPTPFAPGPIIGELGSLGIKTGVEDGKVAIKQDTTIVEEGQEINRKVAELLTRLDIKPMEIGLNLKAAYDDGVVFEKDILNVDESEYVDNLTNAARESYLLAVEVGYPTEDTIKPLIAKAYRESEGLALSALIKKLLARAERFASALAG-------------------------------------------------------------------------------------------------------------------------------------------------------
>YT1_182
AEEQFLVPTDWYLKAGIHIGTKFRTKYMEQFIYKTRPDGLSVLNLQKIDERIRIAAKFLANYAPEEILIVSRRENGWKPLKLFGKITGAKVCAGRYPPGMLTNPDLDIYHEAKVLLVTDSWPDRNTILDAIKVGIPVVALCDTNNQSNNIDLVIPCNNKGKKSLGLFFWVLTREYLKNRGLLKGKVEDFTEEMQKARIKLASIDITKVNDVCGAIKDIADKIGVDMRGPIPLPTKKLKVATRKGPDGGGTSNWERYEMRIHKRLIDLGLNERALRLVMRVQIPEGLNIEIEMIEMGKNLIQQKRGKGSPTYKSPSFRYKGAARHIKGEIIDFVHCQGHSAPLAVIRYENECIIQAPEGVKVGDNVEAGTKPEVGNTLSLSEIPEGTQIYNIENSPGDGGKFCRSSGAFAKIVTKLPAGISVLLPSGKRKIFRDCRAMIGVVAGSGRPEKPFLKAGNIYYKMKAKNKLWPITSGTSMNAVDHPFGGSSSGTKGRPTQASRNAPAGRKVGKIAPRRTGRGKLQFWPRKRAKRVYARVRSKKPLEFAGYKVGMTHVAVTDNRPKALTKGEEITYPVTIIECPPIKISSIKFYKNTKAVSEVFSTLPKKIKDFDDIKVTAYTNPKLTTIKKKPEFFELALGGEEKLKWARENLGKEIKVGDVFQEGQQIDIHAVTKGKGYQGPVKRFGVGLKHHKSEKGVRRVGSLGGWIAGHVMWRVAHAGQMGFHQRTEYNKWLLKIGTEEMSTKNGFIRYGVIKNPYILVKGSIAGPSKRLIRFNHAIRGREAPPINYINLALKSRMTKGLQIGSLMETCDNSGAKIVRVVSGEKTVKGRAPTCGVADLILASVKGGRPDMRKQVVFAVVVRQKKEYRRANGMRIKFEDNSAVVLKDDKGNPKGTIFKGPIAKEACDRWPGIAKLASIVVMAEEKEDKEGWKPRTSLGRKVKNGEIKDIDEILDNGFKIMEAEIVDILLNVETDLLLIGQSKGKFGGGQRRVFKQTQKKTQEGNKPKFATFAIAGNHDGYIGIGYGKSKETVPAREKAIRNAKLNIIKIRRGCGSWECGCKDAHSIPFKIEGKCGSVRIKIMPAPKGTGLCVEPECQKILGLAGVKDVWSKTLGQTGTKINVIYACIMALKNLIATKTQVKKEFTYRGKTLDELKEMSMNDFAGLLPARQRRSIKRGFTDQQKILMGNIKVKDIKTHCRNMVILPTMVGVTLRVYSGKEFVPVSIDTEMLGHYLGEFVGTRKRIEHSAPGIGATRSSASLSVKEIKAFNRWSTEGIKVVDPGLVDYITLAPRIVPKTGARYIGNRFHKSKVFIVERLINKVMVAGHKSKKHYRSTGRTTGKAQNAYDIVERTLRLIEARTKENPIKVFVKALENAAQREEILTIEYGGARYPKAVECAPQRRIDLTLRHMTQGAYHKTFNAKKPIEEFLAEEIINAYHLSSSNAIAKKLEVERQADAARMPRIRKGCSYHRPYTRISKFRQKSFIRANPALRVVRFNMGNDKKYKYTLSLRSNRDIQIRDNALESARQTSNRVLEKVLGAAGYFMKVKLYPHHVLRENPLAAGAGADRFSTGMQKAFGKPLGSAARVKKGQVLFELRVELARKALTRAAKKLPCSCLIESIDVELDVPQGIEVKIDGSTVSIKGPKGEVKKVFVIKLECKENKILIKAGRSTKREEKLIGTLKANIKNMFKGASELHKYQLKVCSGHFPMKVAAQFTINNFLGEKFPRTLKLREGVGVKVEGDMINVESADKNLAGQTAADIEQLTRRTNYDTRIFQDGIYTINKDGKEIKETIQVLIEGGKATAAPPLGPALGPIGVNIGQVVADINKKTANFKGMQVPVKVIVEKDDKSYDIEIGTPPASALIKKEAEIEKGSGNPKEDKVADVLIEQMIKIAKMKESSLLGKTLKEQVKEIVGTCNSMGILVEGKPAVETIQDINTGKFDKEIKEEKTELTAEEKKKLEEEKKKLAEEMEKRRAEFEAKGKEIIAAMAGQEKGQIKAKLREANIPEKIIKENPMRNIRIGKVTLNVGAGKEQTKLEKGILLLKHITGIEPTNKRIPTWGLRPGLPIGCKLTLRGKPAKELLARLLSAKDNTLNERQFDKGNLAFGIHEYIDIPGAKYEPKIGIAGLEVCITLERPGFRIKRRGIKKSHVPKKHRITKEEAIEFMKKEFGTKMGMGKKSRGLNTGKKLKQRRKKNRWKSQVYTRKALKLKEKSDPLKGASQAKGIVLEKVQLEAKQPNSAMRKCVRVQLIKNGRQITAFCPGDGATKLVDEHDEVMVECIGGAKGKSKGDIPGVRWQVIKINDQSLDALLSGKIEKARK------------------------------------------------------------------------------------------------------------------------------------------------------------------------------------------------------------------------------------------------------------------------------------------------------------------------------------------------------------------------------------------------------------------------------
>CG07_land_8_20_14_0_80_44_23
MAESFLVPTNDYLKSGIHIGTKFKTKYMENFIYKTRPDGLSVLNLQTIDDRIKLAINLMANYAPEEMLIVSRRENGWKAARLFGKITGTRILTGRYPPGTLTNPRLKNFMETKLLFVTDPWPDKNAVLDAFEMGVPVIALCDTNNQSNYIDLVVPCNNKGKKSLGLFFYILAKEYMKKRRMIKSKEEDFSDEMQKARIKLASTDINKINQTCEYIKSIVEKTGVDMKGPIPLPTQKLKITTRKAPCGNGTAIWERYEMRVHKRLIDLAVDERTLRLVMRVPIPEGLNIEIEIIDMGKNLISQKRGKGSGRYKAPSFRYAGRCCYTSYLILDIIHSQGHYAPLINARYADGTLLPAPEGVRKGDILFVG-ELKNGNIMLLKDLPAGTEIFNIEMAPGDGGKLVRTAGGAARVLGKLGSKVTIQLPSKREKVLDKCMATVGIVAGAGKNSKPFLKAGIRHFKMFAKNKRYPRIHGISMNAVQHPFGGSSSHHKGIPTIAPKNAPPGRKVGKIRPSRTGWKRMQFWPRKRAARPYARIRKYTLLGFAGYKAGMLQAVFSDNAPTSMTKGEEVVMPVTIIECPPLRIAAIRFYSISRVANEVLVSLPKESSEFSDVRAMVYTKPGLTGIKKKPEVFETGLSGQEKLDYLKARIGKDISVSEILSDGQNVDIHAVTKGKGIQGPVKRFGVAIRAHKSEATKRGPGSLSDWCSGKIMYRVAHAGQMGYQLRTEYNKLILKVGKEQISPKCGFPHYGKLRNPYVLIKGSVAGSRNRLVRLNFPIREKGAYQLKNLIFAVKARLTRSLNFMSHVPVCDNSGAKIIHIISGAKTVAGRLSEAAIGDLVLASIKKGKPEMRKQVVYAIIVRQKRPFRRANGERIQFEDNAAVVLKDEKGNPKGTIFKGAIAKEVCERWPSVAKIASIIVMAEEAKYKEAWNPKTTLGKRVKSGEITDIDYILDNGMKILEPEIVDALLNMQSELLMIGQAKGKFGGGQRRVFKQTQKKTPEGNKPHFATFAVIGNGDGYVGVGYGKAKETVPAREKALRNAKLAIIKIRRGCGSWECGCGGHHSIPFAVEGRCGSVRIKLIPAPKGKGLCITGECQKILKLAGINDIWSKSLGQTRSTINLVKALMAALQKMNDMKTAVKKEFTYRGKTLNELKNMSLEELMILLPARERRKIRKGFTEQEKKFLNKISKMRIKTQCRDMIILPGMVGLTIGIHNGKQFVDTLIVPEMIGHRLGELSMTRKRVMHHAPGIGATKSSAALSVR---------------------------------MRKKGSFKRKVHASRVDAGRFINYLMGKGEKSD---------------AEKVFYGALERIKETTKEEPLAVFGKAIENATPILEVVSKRVGGANYQIPREVRSERKFFLATHWIIAAARGK---KGKPMADKLAEEIIAAAK--EGAAIKKKQDMHRMAEANRMAKLRKGRAFRRPYTRISKFRKKSYVRMDPHIKVIRFDMGDPNKFEYTLELIAKSSLQIRQEALESARQICNRILESGLGKTGFAFKIKAYPHQILREKPMATGAGADRTSTGMAAPFGKPVDVAARVKKGKELFEVKVDTAKKALKEASYKLPLSYQITLLEEKIEIPPGIEANLENGIITFRGPKGESSKNFFIPVKKEGNSIVIRASRSTKRDKTKVYTFLAHLKNMIRGVQEGYVYRLKVCSSHFPIKATVSFSVKNFLGERKARTMKIPAGVKVTVDASTITVEGADKEITSQTAARMEQICIIKNRDRRIFQDGIYITEKAGESLKETIEVLVEGGKATAAPPLGPALGPVGVNIGQVVAEINKKTESFKGMQVPVKVIIDSDTKAFEIRVGTPPTSQLIIKEAKIDKGSKNPKEEKIADLKIEQIIKIAKMKEYSLFGKTLKEKAKEVMGTCNGMGILVEGKPARESIADVNAGKFDAEIKAEKTELSAEDMRQLEEEKKKLAEELVKRRDEFIAKAKETISAMQGKDKKVIKLKLRELKIPEDIINENAMRNIGVEKVTLNIGAGKNPERLDKGVKLIAAITGRKPTNKRIPAWGLRPGLPIGCKVTLRNKDADEILKRLLEGAERNLKNSQFDNGNISFGIPEYINVPGAKYDPEIGMMGFQVCITLERKGFRIKRRKLIRKKVAKNHKITKAEAIDFMKERYKIAVEMPTVNQLIKHGRKRTEVKDRTPGLSCYF-----NYLKNRPVDSPSPFKRGVCLKVFTTTPKKPNSALRKVARVRL-TNGMEVTAYIPGEGHN--LQEHSVVMI-----RGGRVK-DLPGVRYHIVRVDSRKQQRSKYG-AKRAKTMAHVAKYKKERVEELAKLMEQYPAVGLINMEHLPASQLQKMRGQLREKVMSKKNLIKLALAKSKMKELEKYFEMPCLIFTRDSPFRVAVTLKRSKSTAAAKPGQTAPRDLTIQAGPTPFSPGPVLGELGQMGIKAGVEKGKIVIKQDKLVARKGEKITKQTAAILQKFGIEPMEIGLNLVAFYENGLIYNSEVLDIDDKKTQEQLRKAASWAFNLAMEAGYPAKETISMLIGKAYRQAEAVQSA-------------------MARMHSRRKGKAGSNKPAKVVKKSWTIYDANETEILVAKLAKEGNSASAIGMILRDSYGIPSVKASCGESVSAILAKKKMLPKLPEDLTGLLRRVVEIRKHMKSNRKDQTAKHGLVLTESKIRRIVKYYKNTGRLPLDWKYEPEKIRLYLE
>FT1_219
ADEPLLVPIDQYLKVGIHIGTKFKTKHMENFIYKTRPDGLYVLNLQKIDERIALAAKFLSQFEPEDILVACRRENGWKPVRMFGKVTGTRVFPGRYPPGILTNPNLRNFIEGKVMLVVDSWPDRNAIKDAIMVGIPVVALCDTNNQTNNIDLVIPCNNKGKKSLGLLFHILATQYLRHRGVLAGTPDDFTELMQKARIKLTSNDIGKINDVCSHITSIAEKTGVVLRGPIPLPTKKLKITTRKSPCGDGKATWERYEMRVHKRLIDLGLDERALRLVMRVPIPEGLKIEIEMLDMGKRIIPQARGKGGPTYRAPSFRYKGKAKHVEGVVIDLVSCQGHTAPLAQVKYSNGCLLLATEGMRVGQKLHSGPEVAKGNTTPLMNIPEGTMVHNIEAVPGDGGKFVRASGTFAKVIGKFKDKVVVQLPSKKRKSFSDCRASIGVVAGGGRTEKPFLRAGTKYFRMKARNKLWPKVRGAAMNAVDHPFGNKRTSRKSKAKPTSRNAPPGRKVGMIAARRTGRKKMQVWPRVRAKRMYPAVKG-KMTGFAAYKAGMTHIIIDDQRKNTMTKGEKVKMSVTVLECPPMRIAGVRFYKKKQPANDIMADPPKKEEDYDDLTLLVQTQPRLTGLKKKPELFEISIGGEDKFNYAKENLGKDLNVSDVFQEGQLVDIRAVTRGKGFQGPVKRFGIKIRHHKSEKTKRGPGSLGGWSKVHVMYRVSHAGQMGFHNRVDYNKLIMKIGSEEINPAGGFVRYGDVKNTYILLKGSIPGPSKRMVRLETAIRPNTPQRITYISTASKARVTRGLAVGSRLPTCDNSGAKVIQIVAKMKTSKKRQPKCGVGDLVLAAVKKGKPEMRKQVVFAVIVRQKREFRRPDGMRVKFEDNAAVVLKDDKGNPNGTIFKGPIAKEAAARWPGVSKVASIIL----------------------------------------------------------------------------------------------------------------------------------------------------------------------------------------------------------------------------------------------------------------------------------------MIILPEMVNKTLKVHNGKAFEEILIQPEMIGHRLGEFSHSRKRVAHSSPGVGATRSSSNVSVKGVLVFNRWSVDGISVSDPGIKDYINLEPRAVPMTGGRHAKFRFYKSNIFIIERLINRIMNAGHRAKKHKITSYANTGKGHTAYNIVEDTLELIENRTKENPISVVVKAIENAAPREEIVTIEYGGAKYPKAVDVAPQRRIDHALKLMTQTAYQKSFNSRKSIVAALADEIIAAYQLSNSGAISKKLELERQSDSSRMARLRKFAAYRRPYTRISKFRTKSYVRARPNCRIVRFDMGELTKFPYSVQLKSKSHMQVRDNAIEAARQTSNRVLQKKIGKTGWMMKIRPFPHHILRENPLASGAGADRMSTGMKKSFGKPIGIAAQIKEGQIVFQIDTATAKDALRRASSKLPFGTSME---------------------------------------------------------------------------------------------------------------------------------------------------------------------------KESVDVLIEGGKATAAPPLGPALGPLGVNIGQVVVDINKKTESFKGMQVPVKVTVDSDTKAYEISIGTPPASALIKKEAGVQKGASNPKTEKVADLSIEQIIKIAKMKEDNLLGKDLKQKVKEIIGTCQAMGIKVEQMDPHDAIDAVNAGKFDEEIKSEKTELSDEERKELEEERKRMQEELKAKRAEYLTKANSILKSLEGKPANEKRKKLEEADIPGPIINENKMREIRIEKVTLNIGAGKSADKLEKGLKLLEKITDTKPTNKRIAGWGLRPGLPIGCKVTIRGSRSAELLKQLLGAVDNKLNARQFDSGNIAFGIPEYIDIPGVDYDPEIGVTGLQVCVTLVRPGFRIKKRRLQKKKIGLRHAISKQDAIDFMKAHFNVQLAMAKKSRGINACEKCVKRRKTSRWSDKWFVKRALDLRKKSDPLVGAHQAKGIVIEKVQLEAKQPNSAMRKCARVQLVKNGKQITAFLPGDGATKLVDEHDEVVVECIGGKMGRAKGDIPGVRWKVIKVNDQSLNALLRGKIEKARKTAKLPEAKKKVVAEFVRLAKEYPIVGAVNMENLPTKQLQNMRASLRDKRMSKRRLMKIALEEAAIEKLIPHLKMPALLFTRDNPFALYKTLQKNKSSAPIKGGQTTPQDIVVPAGPTGFAPGPIIGQLGGAGIAAGIDGGKVVIKKDSKVAKAGDVIKPELAGILTRLGIEPVEIGLDLTAIFEDGQIFTKDVLHIDEAEYLGKMTNAHRWAFNLAMEAGIMTAETTELMVQKAVRDARALAVEAVMDQLLAKAHNQMMALKS-------------------------------------------------------------------------------------------------------------------------------------------------------
>UBA142
------------------------------------------------------------------------------------------------------------------------------------------------------------------------------------------------MQKARIKLVSTDIEKINQVSTSIQEIAEKTGVDLRGPIPLPSKKLKITTRKCPCGDGKASWDRFEMRVHKRLIDLATDERALRLVMRVPLPKGLNIEIEMVEMGKNLITQKRGKGASVYKSHSFRYVGKVKHVTGKVKDIVHSSGHYAPIAKVTYQGKSLEIASFGLRVGDEVSSGKKIKDGNVLPLESISEGSLIFNIESLPGDGGKFVRTSGGFARVLSKTSDQVKVMLPSKKEHSFNRCRATLGVVAGGGRPEKPILKAGLMSKKRAARGKLYPRTSALSMNAVSHPFGGSSSAHKGKPLIARKNAPAGAKAGMLRPKRTGRGKLAYWPRKHAKRMYPKIRHYKLAGFAGYKAGMTHIFIADNRPHSITKGKSIMFPVTVLECPPLKIASIRFYKSSRVANEIFSKIPKKPGEYVDVRVNVYTQPQLAGIKKRPEIFEVALGGTEKFNYAKSVLGKEIPVQDVFKEGQQIDIFAVSKAKGTQGPVKRFGIGLRQAKSEKGVRGPANLGPWK-GNRSWRVAHAGRMGFHNRLDKNKLLIKIGEEEVNVKGGFIKYGLLKSNYLLLKGSIPGATKRLIRLVNSYNPNQAPSIELISLAVPARFFRTLNQGSLIETCDNSGAKLLKITSGSKTVKGRKPAAVISDLVTASVKKGTPEMRKQVVFAVIVRQKKEFRRLSGEHIKFEDNAAVVVKDEAGNPKGTLIKGPVAKEVCLRWPPIAKISSVIV---------------------------------------------------------------------------------------------------------------------------------------------------------------------------------------------------------------------------MKKEFIFRGKKLEELTKLNLGEFASLLNARQRRSLKRGLTDQQKILLEKFKDKNIKTHCRDMIILPDMVNKTVSIHNGKEFVRLDIMPDMLGHYLGEFMMTRRKVSHHAPGIGATRSSASLSVKELKTFGKWSTTGIKVNDPGLIDFISLKPVFVPRTGARYAKNKFYKSKISIVERLINKLMIAGHKGKKHKISSSTLSGKAMQSYKLVKEALSIIEGQTKKNPIEILVRAVEKAAPREEIVSIEYGGARYPKAVECAPQRRIDVALRYMVQGAYSKSFNSKRKFSETLAEEITNASNSSASNAIARKLELERQADTSRMPKMRRSRAYIRPYTRISKFRKKSFIRITPARKIVRFNMGEERKRKYSLDLVSKASVQIRQEAIESARMTSLRWLEKNVP-GKFFFRIRKYPYHILRENPLAAGAGADRVSTGMKQSFGKPIGVALQLKKGEKLFTVTVEIARKALQRATKKMPCGFTIKKLEEIIEIPENITVSIADDMLSVKGPKGEVNKSFFINISTDSGKIYLKSNRNTKNERKIANSFKAHILNIFKGVSEGHHFEMKILSGHFPMTVTVNFIVKNFFGEKTPRKFTLPKDVTVKVKGDKVDIESCDKELVGMVMSSIEKLTRRTNFDRRIFQDGIIVV-------TQTIESMIPGGKASAAPPLGPALGPLGINIGEVIAAINKKTAAFNGMQVPIKVNVETDTKAFEIEVGTPPSSALILKESAIEKGSGNPLEDKIADLKIEQIIKIAKMKEDNLMGKTLKEKVKEIIGSCNSMGVMVEGKQASEVVKDVNAGTFDKEIAEEKTELTAEELKELEEERKKLAAEVEKRKTVHMATAKKIIDSMPGKARGEIKLKLVEAGVPALIINE--MKLIKIEKITLNIGTGTDATKLEKGIKLINHISGKKPTTKRIPTWGVRPGLPLGCKLTLRKKGAKEMLVRLLQAKENQLASKQFDNGNLAFGIHEYIDIPGAKYDPDVGIIGLEVCVTLERAGFRVKKRRVKKNPISKKHLITRDEAIDYMQKEFNVEIKMSNKTRGLNAGSKLVKTRKKYRWSQHSYVVRALDMKAHSDPLEGAWQARGIVLEKVQFEAKQPNSAMRRCVKVQLVKNGKQITAFCPGDGASKLIDEHDEVVIECIGGRMGRSKGDIPGVRWKVTKVNDQSLDALLHGKIEKARKQAKATQYKKDAVKVLAQSMEQYPVVGLVNVENLPAKQLQVLRLKLRKDTMNKKLLIKRAIDSVKFEKLADSIVMPALLFTKQNPFKISALIKASKSKAPAKPGQIAPFDLIVPAGPTSFTPGPIISELGQAGLKAGVEDGKVVIKEDSVVVKKDEEITDNTASVLAKFNIEPMEIGLDLVAAYEDGLIYGKDVLSIDPAEYLSMVHKAASETLALTIEIAYVTKDNIERLIATAYNTTKNFALDVVLEKDISNAERAAKSIGEMARMYSKKRGRAGSTKPLRKTKQTWVRYKAKEVELLIGKLAKEGKTSSQIGIILRDTYGVPSVKLLTKKSAYQIMKEKGASQTIPEDLIALIRKNISLKKHLESNKQDKTAGHGLELTESHIRRLVKYYKRTKKLAADWKYDPTKIKLLLE
>YT2_062
PEEKLLVPIDQYLKAGIHIGTKFKTKYMEQFIYKARPDGLFVLNLQKIDERIKIAANFLAQYAPEEILIASRRENGWKPVKAFGKAIQSHVFAGRYPPGILTNPSLKNFMEVKIVLVTDAWPDRNVINDAIIAGIPVIALCDTNNQTNNIDFVIPCNNKGKKSLGLLFWILAREYMKLRGM---SIDDFSEEMQKARIKLASTEIIKVNDVCDYIKDIAEKTGVTMRGPIPLPTKKLRVTTRRSPCGDGKATWERYEMRIHKRLIDLGVNERALRLVMRVPIPEGLNIEIEMIEMGKRIIAQRRGRGTTTYRAHSFNYKGRSRNFSGQIVDIIHCRGHSAPLAQIRYEDGSFMVAPEGISCGDKIAAGPGMATGNTVSLDSIPEGTAIFNIEKNPGDGGKFVRSSGAYAKVVAKLENSVVVLLPSKKQKSFNNCRANIGVVAGGGRTEKPFLKAGNRYYKSKARNKLWPRTSGASMNAVDHPFGTSRSSRKSKARPCPKHAPPGRKVGMIRPRQTGRKR----------------------------------------------------------------------------------------------------------------------------------------------------------------------------------------------------------------------------------------------------------------------------------------------------------------------------------------------------------------------------------------------------------------MQKKRKDKESWNPKTSIGMKVKAGEILNINEILDQGKYVMEAEIVDVLLSLESDLLLIGQSKGKFGGGQRRVFKQTQKKTCEGNKPKFATYAVVGNRNGYVGVGYGKSKETVPAREKAFRNAKLNVIKIKRGCGSWQCVCKEPHSIPFAVEGKCGSVKVKLLPAPKGTGLVAENETRKILELAGIQDVWSTTKGQTGSKANMIIAVEKALKQLMATKVQAKKEFTYRGKKLQELQELSLNDFIELLPARQRRSLKRGITAKQKMVLEKVKEKNIKTHCRDMIILPEMVGILIKVHNGKEFVPVTIQQEMIGHLLGEFALTRKRIAHSAPGVGATRSSASISVR----------------------------------------------------------MVCGHKGKKHFRSSSHVTGKANNAYQITEDVLELIEQKTNENPLAVFVKALENAAPREEIITIEYGGARYPKAVECAPQRRVDIALRLMVQGAYQKSFNTKKSIVNALADEIIAAYNCSTSAAISKKLELERQADSSRMARIRKFCAYRRAYTRKSKYKTKSFVRASPNLKIVRFDMGNLKKFKYSLNLVSGADLQIRHNAIEAARLTSNRVLEKKLGKSAYYLKIKIFPHHILRENPLASGAGADRMSTGMKMSFGKPIGIAARVKKGQVLFEVSCETAKEALKRASQKIPCSCKIE---------------------------------------------------------------------------------------------------------------------------------------------------------------------------TETVEALVEGGKASAAPPLGPALGPLGVNIGQVVAEINKKTEGFKGMQVPVKVIVDSDTKEFSVTVGTPPASALIKKEAKIEKGAGNPLVDKVADLKIEQIIKIAKMKEDSLLGKDAFSRVKEVIGTCDSMGVMVEGKQAREVIKDINEGAFKKEIETGKTELTAEEMKELEEEKKRLEQEMKERRAEFEAKAKEIINQMKDKPASAIKTKLREEKIPEAMIAE-------------------------------------------------------------------------------------------------------------------------------------------------------------------------------------------------------------------------------------------------------------------------------------------------------------------------------------------------------------------------------------------------------------------------------------------------------------------------------------------------------------------------------------------------------------------------------------------------------------------------------------------------------------------------------------------------------------------------------------------------
>CSSed11_301m
AEESLLVPTDVYLKAGIHIGTKFRTKYMEQFIYKTRPDGLSVLNLQKIDERIRTAASMLSQYAPEDIIIASRRENGWKPISMLSSLTGIRVFAGRYPPGALTNPNLDIFTEGKIVLVTDSWPDRNVVNDAMKIGLPVIALCDTNNQANNIDLVVPANNKGKKSLGLFFWLIAREYMKNRGMIKSTLDDFTAEMQKARIKLASIDIAKINEVCQYIKDIAEKTGVEMRGPIPLPTKKLKVTTRKAPDGEGKATWERYEMRIHKRLIDLAIDERALRLVMRVPIPEGLNIEIEMIDMGKNLIQQARGKGGPTYRAPSFRYFGKASHLGAEVVDLLKCPGHSAPLAVLRYDNSKLIIAPEGIRVGDKIQSGESMEKGSSLKLKEIPEGALIYNIENQPGDGGKFVRASGNFAKIVTKAPGSIMVLLPSKKKKAFNECRASIGVVAGSGRKEKPFLKAGRKFFAMKAKNKLWPSVSGTSQNAVDHPFGGTSSAHKGKPTIAPKNAPPGRKVGAIHPRRTGRKKMQFWPRKRAKSEHPRIRSVSPCFFAGYKAGMTHILFRDERPNSMTKGSSVFMPVTVIECPPLKVAAIRFYKKSNPVGEILATLPKKESDYDDIRIIAYTQPSLTGIKKKPEIFEISLGGEQKLAYAKEKLGKEITLKDVFKDGQLIDTHAVTKGKGFQGPVKRFGISLKSHKSEKKRRSAGNLGPWQ-QSAIWRVAQAGQMGYHTRTEYNKEIIMISAEDINLKGGFPHYGNVKNDYIIVKGSVQGHQKRLILLNHAVRPDEKLSIEHIRKAHKAKITRALPFGATIQTCDNSGAKVIRIFGRAKTVKGRMPAAGVGDLVMASVKKGNPDMAKQVVLAVIVRQRKEYRRSDGTRIKFEDNAAVVMKDEKGNPKGTIFKGPIAKEACERWPGIAKVARIIVMKKEDNDTDSWTPKTDAGKKVKSGEITDIDYLIDNGIRILEPEIVETLIDLKTELLLIGQSKGKFGGGQRRVFRQTQKKTREGNKPKFAAFAVVGNENGYIGIGYGKSRETVPAREKAIRNAKLNLIRIRRGCGSWECSCGNPHTIPFAVESKCGSSIIKLMPAPRGKGLCVESECQKILALAGIRDVWSKTRGQTKVKTNLIVACFDALQKLSTTKVNAKKEFTYRGKTLEELKGISAKEFADLVPSRQRRTMLREQSDEKRTFMKNIS-NNIKTHCRDIVILPSMVGKTIRVYNGKEFVAVIVQPEMIGHFIGEFALTRKRITHSAPGVGATRSTSSISVK----------------------------------------------------------MIPGHKGKKHFITSYPATGKAQTAYSIVEETLRQIEQKTKQNPIAVLVKAIENAAPREEIVTIEYGGARYPKAVECAPQRRIDLTLRYMVQGAYVKSFNTKKSMVTALSEEIISAYNLSASNAISKKLDVERQADSSRMARLRKFVAYRRPYTRVSKFREKSFIRASPHIKIVRYEMGDPKEFSCELELVSKAELQIRHDALESARQTSNRVLEKQIGKGGYFLKIMVYPFHILRENPLASGAGADRMSTGMKKSFGKPIGSAAQIRKGQRIMLLRVETGKKALERASKKLPCSYSIKKIIEEIELPEGIQAAMDGFFFSVKGPKGELKKKFVISISADGKKIIVLSENASKVQKKMINTFAAHMRNMVKGVQEPFVYKLKVCAGHFPMNVSVSFTIKNFLGEKVPRTLKIRQGANVKVDGKDVYVESIDKEIAAQAAAEIEKLTIVKGRDRRIFQDGIYIVSKAGKEITKTIEALIEGGKATAAPPLGPALGPLGLNIGQVISEINKKTAGLKGMQVPVKVAVDDSTKEFTISVGTPPCSSLVIKEAGVQKGSSNPKTDFVADLKIEQVIKIAKMKEDSMLGKTLKEKVKEVVGTCRSMGILVEGKPASDAIKEINSGAFDKEIKEEKTEISAQEMKELEEEKKKLAKEAEERREEFVSKGKEIIAHMQGKERGAIKTKMVEAGIPVIIIDENPSQQIKVSKVTLNIGSGKDQSKLDKGIALLKSITGMNPTSKRIPGWGLRPGLVIGCKVTLRKDLAEKTLLRLVQARDNVLKENQFDDGNVSFGIPEYIDIPDAKYDPKIGIIGLEVCVTLERNGFRIKRRKIGKKKVPMKHRISKQEAISFMKEKYNIKLEMGNKATGINAGKKLKKRRGTFRWNSKKYTRKTLDLKKKSDPLGGASQAKGIILEKVQLEAKQPNSAMRKCVRVQLIKNGKQVTAFLPGDGATKLVDEHDEVMIECIGGKMGRAKGDIGGVRWCVTKVNDQSLNALIRGKIEKARKMVHVAEYKKKTVDEFSRLIESYPVIGAVNMESLPATQLQKMRQQLRGKKMSKRRLMKVAIENVKIEKIKESLDMPAMVFTKDDPFMLAKTLKRSMSAAPAKAGQIAPKDIVVSAGPTPFSPGPVISELASVGIKTGIEGGKIVVKEDAVVVKKGEKVKPETASILARLGIEPMEVGLNMTAVYQDGLIFTREVLDIDEDKFLEDVKSLHKSAFMFALGIAYPTKETIEVLAAKAFRESKAFAIAAVINELMAKASNEMMALKSMARMHSRKKGKSGSTKPSEKSKLSWIRYKPKEAELLVVKLSKEGKTPSQIGLFMRDVYGIPDIKLVTGKSITAILNEKSLLSKIPEDLMALIKRSVKLRKHLGPNKQDVSAKRGLELTESKIRRLVKYYKNSGKLEQSWKYDREKIRLLVE
>CG11_big_fil_rev_8_21_14_0_20_43_8
------------------------------------------------------------------------------------------------------------------------------------------------------------------------------------------------MQKARIKLASTDIEKVNQVCNNIRQIAEKTGVMLKGPIPLPTKRLKITTRRSPCGEGTATWERYEMRVHKRLIDLSIDERALRLVMRVPIPEGLNIEIEMV-MGKSLIQQARGKGGPRYRSPSFRFEGEVKYAQGKIVDIVHCPGHSSPLMRVKYDKKALLIAPEGIKLGAMVQYGPTIETGNVLPLENIPEGTPIYNIENNPGDGGKFVRASGTFGRVTNKQKNKILVMLPSKKEKAFKSCFATVGICAGGNRLDKPLIKAGNSFYKFRKKNKLWHSCRGLAQNAVDHPYGCKRSSRKGKPNVAPHNAPPGRMVGKIRPRRTGRKQLQFWPRCRAKSESVRIRNFGLLGFAGYKVGMTHLIITDNRTKATTKGEEIFCPGTIIECPPLRISSIRFYKKDKLFSEVMNPIPKKAEDIDEIRVNVYTQPKKLCTKKKPEVFEIALGGEDQLNFVKENLPKEIPVSSVLKEGSQYDAHSVTKGKGFQGATKRFGLMLKNHKSEKKKRAPGNLGPWHPAKISFRVPQPGQMGYHTRTEYNKWLLKISNTEINKDSGFKRYGIVKNDYIIVKGSVGGPSKRLIKFTIAQRPNEVPAIEYIDIPIKTRPMKALNVGTYLETCDNSGAKMIKITAGHKTVKGRIPAARVGDLVMAAVKKGKPDIRKQVVFAIIVRQKKEYKRPDGTRIKFEDNAAVVLKDDKGNPKGTTFKGPIAKEATDRWPAVAKLASIIV---------------------------------------------------------------------------------------------------------------------------------------------------------------------------------------------------------------------------AKKIFTYRGKTLEELQSMGLNELSQLLTSDARRVIKRGFTDAEKKLLKNIRKRNIETHCRDMLILPEMVGMSIKVYSGKVFVPVLIDIEMIGHRLGEFVLTRNRVAHSAPGVGATRSSSALSVREIKAFTRWDIDGIKIDDPGLKDYITVKPQIVPRSGARYAGSRFHKSKVFIVERLMNKIMVAGHKSKKHNKSSGHCTGKGHKVYDIMEAALTIVEERIKENPIKVLVKAIENAAQREEITTIEYGGARYPKVVECAPQRRVDLVLRHLAQGAYTRSFKKKRDIASCLAEEIILAYKASDSHAISKKLDVERQADSSRMARLRKFCCYRRPYTRISKFREKSYIRTNPNIKLVRFDMGDTSQYMYKVQLCAKTGVQIRHQALESARQTANRVLEKEWGKTGYRFTIKVYPHHILRENPIASGAGADRMSTGMQLSFGKPIGSAAQLKPGKVIMEVQVAIARKAMVRANNKMPCGCNILRLEEKIVLPEGVTAVIDEETLTLNGQKGQVSKLFRIKMNVEGNNISIFAENATKRQKRMIGTFKSHVKNMIKGVKDGFTYKLKICSGHFPMNVTFNFSIKNFIGEKIPRTLKVPQAVNVKIEGNDIVVVSPDKELAGQTAGSIEGLTRRPGFDTRIFQSGIYITEKAGKDITESVQVLIEGGKATAAPPLGPALGPLGVNIGKVVADINKKTESFKGMQVPVKVEVDKDTKDYTITIGTPPAASLILKEAGVQKGAGNPLTDKVADLRIEQVIKISKMKEDALLGRDTKARVKEIIGTCNSMGIMVEGVPAVEAIKLVNEGKFDEEIEQEKTEISAEEQKEQAEERRKLAEDMEKRRAEYEAKAKAVLASMSGKTNKDIRAKMVEEGIPEKIINENPMKSIRIAKVTLNMGTGKSMDLLDKAVNLMKNLVGITPTNKRIAAWGLRPGLPIGCKLTLRGKKAEETLKRFLYAKDNMLMPSSFDDGNISFGVPEYIDVKDAKYDPKLGIMGMQVSITLERPGYSIKKRKIRPSKLSKKHIISKTDAMEFMKTNFGINIQMAKKAKGINAAAKLMKRRSKSRWLDSGYIRRTLDLKRKSDPLEGSSQAKGIVLEKIQIEAKQPNSAMRKCCRVQLIKNGRQIAAFMPRDGAQKMIDEHDEVIIECIGGKQGRAKGDIPGVRWQVIKVNDQSLKSLLNGKAEKARKKAQVSDQKKNLVKELADLMELYPVVGIVDVEGLPAPQFQTMRAKLHDSKMSKKRLISLAIGMVKLEGLKDRLRMPAIIFTKENPFKLFKVLEQNKSKAPAKPGQIAPNDIVVKAGPTPFAPGPIIGQLGQYKIKAGIEAGKIIIKENAIPVREGQVINEELAGLLTRLGITPMEIGLNLTGVYEEGSIFDKKILAIDEQEYIDNMSNCARWALNLAVFSAYASKDTAEALLQKAFREARNLSVNDIIDMLLAKANMEMLAVKA-------------------------------------------------------------------------------------------------------------------------------------------------------
>YT1_092
------------------------------------------------------------------------------------------------------------------------------------------------------------------------------------------------------------------------------------------------------------------------------------------------------MGKNLIQQRRGKGS-IYRAPSFNYKGRASHIQGTVTDLLHCKGHSAPLARVRFPD-ILMLAPEGICVGDVVMSGKEPSLGSIIPLQDIPEGTAVFNLETQPGDGGKLVRASGTFATILAKFENKVLVELPSKKVREFNRCRACLGKIAGGGRLEKPFVKAGNKYRARRARRKLYPRVNGVSMNSVDHPHGGSSSHHKGRPTIAPANAPPGRKVGMLRPKRTGRKKLAYWPRKRAKKEIPRIRPVKVNGFPGYKVGMATVEFIDNKKKSPSANELIAKPATILECPPVKIFSVRYYKNTKLMTEALNTMPKKKDTFDLLRIAVYTQPSLTNIKKKPEIFELALGGEEQLAFAKEHLDKEINVKEVFAAGQLVDAHAVSKGKGFQGAVKRYGVSLRSHKSEKSRRA-AILGA-EGAKVTYLAHQPGKMGYHLRTEHNKWLLKIVD-DIASLGHFKHYGNLKNTCLLVKGTIPGPAKRMVLFTMAKRPDQAPEIRNIQ-AVKAKVTRGLPVNTRVATCDNSGAKILKIFSRHKTVKGRLQAAGVGDLVMASVKKGQPEMKKQVVLAVIVRQKKEYLRPNGMRIKFEDNAAVVVKDDAGNPKGTLLKGPIAKEACERWPGIAKLASIVV---------------------------------------------------------------------------------------------------------------------------------------------------------------------------------------------------------------------------AKKELKWRGKNLEEAKKMDLKDFTLLLPARKRRALKRGFTEKEKKLLKKIEDKTIKTHCRSMIIIPQMLGKVFLVYTGKDFAQVRVELEMLGHRLGEFALTRKSVAHNAPGVGATRSSAAVSVK----------------------------------------------------------------------------------------------------------------------------------------------------------------------------------------------------MPKLRKFAAYRRPYTRLSKFKGKNYVRGSPHLIVSQFDMGNRKKFDYTIRLISQESLQIRQNAIESARMVCNRDMETAIGKENYRFIIKMYPFHILRENPLAAGAGADRMSTGMKRSFGKVIGRAAQIRKGKELMLLSVDIAKKALHKASTRLPKTCKME-----------------------------------------------------------------------------------------------------------------------------------------------------------------------------------------------------------------------------------------------------------------------------------------------------------------------------------------------------------------------------------------------------------NKMREIKIEKVTLNFGAGKDADLLDKGVALIKMISGKNPTTKRIPEWGLRPGLPLGCKITLRGNEAETLLLRLMKAKDNNLKTESFGAGNFSFGIPEYIDIQDVKYMPELGIIGFEVAVTLKRPGFRIKYRKKQKQRINSRQSISKEETIQFAKEKLKIQVG------------------------------------------------------------------------------------------------------------------------------------------------------------------------------------------------------------------------------------------------------------------------------------------------------------------------------------------------------------------------------------------------------------------------MARMYSRNKGKAGSKKPFK-SKAHWLNYKPKEVEMLVAKFAKAGKTGSQIGLIMRDTYGIPDVRKILGKKIAKLLEEKKLKSKLPEDLTALIKRSIALRKHIEANHKDESARRGLILTESKIGRLIKYYKNTKVLPENWKFDRTKAEFFVE
>YT3_932
QETKFLVAQDVYLKAGIHIGTKFKTKHMDQFIYKTRPDGLSVLNLQKINERIEVAANLLAQFNPEDVLIVSRRENGWKAIKQFGKLTGVKVFSGRYPPGILTNSNLDNFLEVKIILVTDAWPDRNAVNDALKIGIPVIALCDTNNQSNNIDLVVPCNNKGKKSLGLLFYVLAREYMKKRGMIKSKIDDFTEEPQKARIKLASTDINKINQVCDYIKSIATKTGVDMRGPIPLPTKRLKVTTRKCPCGNGTATWERYEMRVHKRLVDLGIDERALRLVMRVPIPKGLNIEIEMIDMGKNLIQQKRGKGSPTYRSPSFRYKGGAKHINGKIIDLIDCPGHTAPLAQIKYENGILMIAPEGVRVGEAVQAGITVKNGNIVPLKNIPEGTSIYNIESKPGDGGKFVRTSGGFARIVSKVRDGVIVRLPSNKQKTFQECRACIGAVAGSGRTEKPFIKAGNRYYAMKAKNKLYPSVSGTSMNSLSHPFGGSSSATKGRPTQSSRNAPPGRKVGKIAPKRTGMRRMQYWPRKRAKREIARVRSFELLGFAGYKAGMTHVMMNDNKATSKTKGQEIFCPVTIIECPALIAASIIFYKKTKAASAVMASIPKSIEEYDDIRMLVYTQPKLTTIKKKPELFEIQLNGEEKLAWAKDHLGKEIQVTDVLKEGQHFDIHAITKGKGYQGPMKRFGISRTSHKSEKGVRTPANIGPWT-GAKQWTVAKAGQTGYHQRIELSKWLIKVGTEEINNKSGFKRYGIVKNPFILVKGSVAGPVKRLIILTNPLRPNEAPSITYISKAISARITKGLPSGTKLATCDNSGAKIIKIFSGHKTVKGRIPAAGVGDLVMASVTSGRPDIRKQVVFAVIVRQRKEYRRPDGTRIKFEDNAAVVLKDEKGDPKGTIFKGAIAKEACDRWPGVAKLASIIVMPKVKKEMEKWHPKTKLGKDVKEGKITKIDEILDNGLKILEPEIVDMLIDISVDLLLVGQSKGKFGGGQRRVFRQTQKKTKEGNKPKFATFAVAGNENGYVGVGYGKSKETVPAREKAIRNAKLNVMKIKRGCGSWQCGCGLPHSIPFTIQGKCGSVKVKFMSAPKGTGLSAEHECAKILKLAGIKDVWSKSFGKTGTKLNLIKACIAAVKQLVEVKIKVKKEFRYKGKTLEELKNMSLNEFAELVPARQRRSLKRGLTDKQKILLNKLRGKNLKTHCRNMIILPEMVGQNIHVYDGKSFISVRIVDDMIGHVLGEFTYNRKKVSHSAPGIGATRSSASLSVK----------------------------------------------------------------------------------------------------------------------------------------------------------------------------------------------------MARIRKFSAYRRAYTRISKFKEKNFVKASPNINIVNFDMGNPKKFGYELDLVSKSDLQIRHQAMESARMTCNRLLETVLGKSGYYLKVRFFPFHILRENPLAAGAGADRMSTGMKHSFGKPIGRAAQIRKGQVLFQLKVELAKKALKRASHKFPCGCLIENIVNKIAIPENVEVKVDKGVVSVKGPKGEVTRKLIINISVKDKDVLIESKNATKREKKMAGTFKAHIKNMIKGASEGFTYKLKICSSHFPMNVGVEFVVKNFLGESTPRTLELKENVDVKVDGTEVVIESPDKGLAGQTAASIEKLCKIKGRDKRIFQDGVWIISKAGKEIKETVESLIEGGKATAAPPLGPALGPKGVNIGQVVAEINKKTEAFKGMQVPVKVIIDTDTKEFEIEVGTPPASALIKKEAGVEKGSGNPKEEKVADILIEQIIKIAKMKEANLLGKNLKEKVKEVIGTCNSMGILVEGVPAVEAIKQVNQGKFDEEIKAEKTELTAEEKKKLEEEKKKLAEEIEKRRAEYEKLAKEIIASMEGKERGEIRGKLKEAKIPTAIIDENPMREIKIEKITLNIGAGKEQTKLEKGIKLLKNITGIEPAKKRIPGWGLRPGLPIGCKLTLRKNTATDVLLKLLKAVDNILKPEQFDMGNVAFGIPEYIDIPEVKYDPSIGIMGLEVCVTLERPGFRIKRRRLRKRKITQRHSITKEEAIKFMESKFNIKVGMGKKSRGLGSCRRLKKRRKKGRWHSRKYIRKTLNLKKKSDPLIGSSRAKGIVLEKVQLEAKQPNSAMRKCVRIQLVKNGRQITAFCPGDGATKLIDEHDEVVVECIGGKMGRAKGDIPGVRWCVVEVNDQSLDALLRGKIEKARK-----------------------------------------------------------------------------------------------------------------------------------------------------------------------------------------------------------------------------------------------------------------------MAKRYSRKKGKAGSKKPLRKTTPSWVRYGSTEIEMLVTKLAKEGNSPSKIGLILRDSYGIPLSKQITGKKITKILKEKNLLKKLPEDLLALIKRSIALRKHLEKNPKDETAVRGLTLTENKIKALANYYKKTKKLAVDWKYDPKKTRLYLE
>UBA12027
NEEKLLVPTDMYLKSGIHIGTKFRTKYMEPFIYKTRPDGLSVLNLQKIDERLKIAANFLAQYNPEDVVVACRRENGWKAARKFGAVTGIRTFAGRYQPGVMTNPALEQYTEAKLVMVVDAWPDRNIVMDAVGMGIPVIALCDTNNQANDIDVVVPCNNKGKKSLGLAFWILAREYLKARGAIKGKLEDFTEE---------------------------------MRGPIPLPTRKLRVTTRKSPDGEGTATWERYEMRVHKRVIDLGLDERALRLVMRVPIPEGLNIEIEMKEMGKNLIQQRRGRGTSRFRAPSFNWGGEARLEEGTVMDIIHSSGHSAPLAEVKY-GAALLQAPDGIRVGEKVQMGDEVKEGNILSLKDIPEGTPIYNLESKPGDGGRFVRSSGTFARIITKMDAGIVVXX------------------------------------------------------------------------------------------------MQFWPRVRAQREYPRLRTHKPTSFAGYKVGMTHVIVTDNLANSLTKGQELFVPVTIIECPPLKVSSLKFYKDSQTVAEVFAIKPAKSADFDDVRLVVYTQPKLTGIKKMPELFEVALGGDDKLKYAKEKLGKEITAKEVFREGQQLDIHAVTKGRGFQGPMKRFGISRRRHKSEKSIRNPGSLGAWKAGQTMWRVAHAGKMGFHTRTEYNKWLLKIGEEELRMDGGIPHYGAIKNHYLLIKGGIAGPAKRLVRITDAVRASSAPEIQYVSLPVKANITKGIPLGAEIDTCDNSGAKVVKVFTGAKTVWGRVAAAGVGDLIMVSVKRGRPDMRKQTMFAVIVRQRKEYRRPDGMRIKFEDNAAVVLKDDKGNPQGTLLKGPIAKEAAERWPAIAKIASMVVMPKKKTNKDAWSPKTSLGKRVKAGNVTSIDQILDARERILEAEIVDALMGLKTELLMVGQAKGKFGGGQERVFKQTQKKTREGNKPSFSTVAALGNEDGYIGIGFGKARETVPGREKAIRNAKLNIIRIRRGNGTWQDTGNEPNTIPFAVSGKCGSVKVTLMPAPRGTGLCIGDECKKILRLAGIKDVWSKTEGETKSKMNVLYALFEALKKLMEMKVLAKKEFTFYGKTLDELQKMSLGEFAALVPSRDRRKIKRGFTDAEKRLLVRVREANIETHCRDMVIIPDMVGQQIRVYNGKGFQVVAIDGEMLGHRLGEFVMTRKSVAHSAPGIGATKSSAALSVKMVLAFNRWSMDGIAVEDPGLQRYVTLDPKIVPRTGARYAGNRFYKSHVFIVERLINKMMTTGHKSKKHFISSGHHTGKAATVYGIVQDAFAIIERQSKQNPLKVFVKALENAAQREEIVTVEYGGARYPKAVECSPQRRVDQALKYFVQGAYQRSFNRKKPIEQALAEEILGAYGLSSSMAIAKKFEIERQSDSSRMAKIRKFCSYRRPYTRVSKYKKKAYIRMTPNPKVVRFTTGNSNAFEYTLKLNSKAELNIRDNALESARQVSNRLLETRVGLTFYKLNLKVYPFHVLRENPLAQGAGADRFSTGMSHAFGKPIGIAARIKKGQTIFQVDTGLAKEALIRAATKLPCSCAIEKMSATIELPQGITASFTDGVLTLKGQKGEASHSIEVSLQVQGATVIVTGKGAAQKDKMMVGTVEAHVRNLVRGVQEPYKYTLKICSGHFPMTVAVQLTIKNFFGEKVPRMLHLKKGAAVKVEGDKITVESSSKETAGQVSADIEQLVRRPGFDTRIFQDGIYIINKHGKEIRENIQVLVEGGKATAAPPLGPALGPLGVNIGQVVADINKRTAEFKGMQVPVTVSVDRDTKKFDISVGTPPASALIKKETHLEKGSGKPSTEKVADILIEQIIKIAKMKADNTLGKTLKHKVKEIVGTCDSMGVLVEGKPARETMRDIEAGKFDEEIRLEKTELTAEELAHLEEERKRLAEELARKREEFLKQAKTIMDIMAGKEPKEIKKALEAAKIPDEIIKETGMRDVRIEKVTLNIGCGKDQSRLDKAVELLKSVSGATPTQKRIQEWGLRPGLPIGCKVTLRGEAATEMLKRLLDAKDFRLQESQFDDGNISFGIHEYIDIPGAKYDPKIGIMGLQACITLERPGFRIKRRKVFCKRLPKRQRITRKEAIDFMAKSFSIKMGMGKKSRGLNAGKKLKDKRAAARWHNKWFVRKMNALKSSSDPLEGASQAKGIVIEKVQIEAKQPNSAMRKCARVQLVKNGRQITAFCPGDGATKLIDEHDEVMVESIGGAMGKTKGDLSGIRWQVIKVNDQSLDALLKGRIEKARKMAHVAPYKKEVVAKIVKLLQDYPIIGAVNMENLPAPQLQTMRAKLRGSVMTKRRLIKIAIEQAKIEQLEQYLYMPALILTRGNPFSLSRTLRQNKSPAPAKAGQTAPRDIIIPAGPTPFAPGPVIGEFGAIGVKAGVEGGKVAVKADTVVAKSGEKIKPKVAEILARLGIQPMEVGLDLTAVYENGIIYQRDILSVDDREYLGRLSNASRWSFNLAMFAAYPTKMTMKHLIGRASNDARALGRADIMPDIIAKAHRGMLGLKQ---MYSGKRGKSGSRKPLKKTAPSWVRLSAKEAEMLIVKMAKEGMPASLIGLTLRDKYGVPDVEALCGKSVTKILGEKKQLPELPEDVTALMRRAAAINKHLLENRHDETARRGLHLAESKIHRLVKYYKRNGRIAEEWKYDLTQAGYLLG
>GCA_002687255.1_Candidatus_Pacearchaeota_ARS50
------------------------------------------------------------------------------------------------------------------------------------------------------------------------------------------------MAKVRIKLSSIDVGQLNPVMTSIKEIADRSGVVMRGPIPLPTRRMKVTTRKSPCGDGTATFDRFEMRVHRRIIDLPAEDRVLHPIMKLQIPRSVQIKIEMKEMGKRIISQRRGRATHTYRVRKKAFQHKISYGETEILSLIKSAGHTAPLMKMKAQKTFFIPAFQGAVVGEKITLGPKPETGNILQIKNIPLTTQVYNIERHPGDGGKLIRSAGSSATITKDLGNKFIILMPNKKELTVSECRATVGTIAGAGRQSKPFMTAGKKYFHMKARSKLWPRTSAVSMNAIDHPFGSGRGKRI-KRKIAKRNSPPGRRVGHLSPKRTGKKRLQFWPRKRAAKAIPSVNWSKVLGFITYKVGMGSALAKDSTEHALTQKKQVALPVTILEAPPMKILSVRFYQHGKPLKDVIVKTIKTVEDYDEIRLIVSSQP---SFKKTPDIIEIALNTDAPLDFIKPLIGKEITLENF--KPSLVDVRGLTKGKGMQGPVKRFGIGLKSHKSEKGVRNPGSIGPWHPARVTFRVPMAGQLGMFSRVHYNHPVLTTNSKDINPKSGFKRYGQIKSSYLIIKGSVQGPAKRAILVTPSFRPTQQLEFQRLVLPISAKTTRALNIGTHLIAADNSGARIVKITGRGKTNKGRQQYAKLGDWVKVSVRAGKPDMKGEVFDAVVVRQKRSYKRKTGERVCFEDNAVALLKDDKGNPRGTQLKGPVAREVQERWPQVAKIAQFVL---------------------------------------------------------------------------------------------------------------------------------------------------------------------------------------------------------------------------KTKEQLYRGKPLAELQQMDVREVAKLLPSRSRRSVLRHFDVIEKFIARANTKKKIKTHNRDLVIVPHLVGLTISVHMGKAFEDIQITHEMIGHRLGEFALTRKQVKHGSAGIGATKSSRAEKK-ALQVFDRFDGSKIEIKDPAMVPYLGLDGIIVAKTFGRPQQAKFGKAKTHILERLANRLAVPGHVGKKHKIMTSWGTGKWNKNMKLVLDAMALIAEKTGKDPLQVLVTAIENGSPRDEITILEIAGARYPQAVDCAPLRRVDLALRWFVQGAYGKSFGKKTKMVQALANEIMLAADGNESFSLMKKNDAEKQADSARMASLRKAGAYSRPYTRVSKNRQKAYIKTSPQGKIVKFQTGNMKKYKYVIRYIAGEKVQVRDNALEACRMLITKQLDLQLP-GQYFFEVKVFPHHILRENKTAAGAGADRLSSGMKHSFGITIGRAAMVNAGKEIFVVRVAIARAAVNKVKPKVPCKGRVVKFVETLKVPEGAACTYEDGVLVCKQGDVELKKTLDMQVAIKGNEVTLTCPAGNKRHYAYVNTYRKHVQNMFLGLKEPFVYSLEIAHVHFPMTVKVDVSVTNFLGEKTPRFAKILPGVQVEIKENIITVTSNDKEAAGQTAANLERATRLKGRDRRIFQDGIYITEKSDRKV-MEVKLLVEGGKMQPGPAVAQQLGPLGINLGQLITDVNEATKGFSGMKVPVVLDVDPDTKAVEISVSSPPVSELVKKELKLEKGSAEAHKYKVGNLAIEQVIAVAKTKLPNLLDKTLKAAVKTVVGTCVSLGVLIESKPAADIEKAIDKGDFDTEINAEKTDLDPTKKAKLDTAFKKITKAQDKQRAEEEAAEAEAAAAEAAKAAEGA-EGEDGAEAPADGEAPNKMREVFIEKVILSCGGVDK--ELEKAKALLEYLPERKPSTKRIPAFNVRPALEVGTRVTLRGAKALELLKKLLGGIDNTLKEKQIAPNHLSFGIKEYIEIPGMEYQREIGIRGFNTTVVFARKGIRVNRKKIKQGHLAEKQHVTVPEIMTYLKDNFKTHILM-----GLLSALKLKKNRKKARWQQKTFKARAKGLKIKSDPIGRSWQAKGIVIEKFQKEAAQPNSAMRKCCKVQLVKNGIQVGAFIPGNLGQKFIDEHDEVVIERIGGKQGRSKGDIRGIRFQVIKVNDQPLARLVTGKIEKGRRAAQVAAWKTESVKKLAEQMKGAKTVLLASIKGLPSGQFHAIKKQLRGKAVGKKSIVLRALEATELQNLKKEIGDIALLFSDMDAFALSGLLTESQSKMKAKVGDIAPEDLVIEPGPTDMLPGPAISELGAVGLQVAVEDGKIAIKAAHTVVKEGEEISANVADVLGKLNIEPMKVGFGPLAAYDAEADKVYVGIRIDKEGALEALREALGKALGFAVSKRVINSGTVGYFLAKAEAGAKAVEGKSESEGKEDSSSESSEGNND-------------------------------------------------------------------------------------------------------------------------------------------------------
>GCA_002897655.1_Candidatus_Pacearchaeota_BMS3Abin17
KRADMLIPLDEYVKAGIYLGTKVVTPDMRAFVYRRRADGLAIFNTDLIDEKLKEGIEYLSKFAPEDVILVCKRQVGWKAAEMFSRLTGIRVFTKKYPAGILTNTQLPDFFENELTIVTDSWLDRNALNDTLNVRKKVLMICDTNNFSKGTDQIIIGNNKNSRSLGVIFYLLAKGYCKAKKIEADDLDWWTAEMPKVRIKLNSTDIEMLNNICNSIRDIAKKSGITISGPVPLPTKKLKVTTRKSPCGDGTATFDRFEMRIHKRLIDLPANEKVLHHIMKMRIPKNVNIKIEMKDMGKRIIQQRRGRGTHTYKVRRKAFKFKLQYGEGSVIKLFNSAAHTAPLAKIRYDKGFYIPAFKGMIEEQKIKFN-DIKPGDITKLKNIPIKTEIYNIESRPGDGGVFIKSAGNSAIMNRIVGEDIFVLMPSKKEKKFNNCRVTIGVIAGAGRLDKPVMKAGKKYHIKKSKSKLWPRTSAVKMNVIDHPFGSGRAKNV-KSKIAKRNAPPGRKVGLIRPRRTGKKKLQFWPRKRARKFLPSTNWDNLKGFICYKAGMASAYVKDNTPDSMTNGKGIVIPITILECPPIKIFSIRFYKDKKVIKEILSKIPRKKEDYDDVRVIIYSQVKKTGIKKTPDLIEVGLKGEEKINFIKENLGKDISALDVFEKNQVVDLRGLTKGKGFSGPVKRFGITLKSHKSEKGRRRPGSIGPWHPARVTFRVPMAGQLGMFTRVIYNNKIIDMGKK----FKNIKNFGDIKTDYIIVYGSIQGSAKRQLIITSPLRETKNFELLELR-PISARATAGLNLGAKMISSDNSGAKIVRLVSRAKGKKGKQVCAKIADWVKVSVRKGIPDMKGKVFDAVVIRQKKSYRRLNGERVAFEDNAVAILKDDKGNPKGTQIKGSIAREVMERWPQVAKIASIVYMEKEEQVIESWDPKTKLGREVKDGKIKNIDEILERGRKILEGEITDSLINLKTDLISIGQSKGKFGGGKRRAWRQTQRKTKEGNVPKFSTLAVVGDEDGHVGVGSGKAKETLPARDKAIRKAKLNIMKINRACAGFDCACSELHTVPFEITGKSGSVRIKLIPAPQGTGLVVTDELKKILKMAGIKDVYSRTTGKKRTTFNLIKACIDALKKTNKVVKKKKKEFTYKGKTVEELKVLDVREFAKYLKSRNRRSVLRRFQEIEKFVSNAKENKKIRTHKRDLVIVPEMIGMKIQIYNGKSFTNIEVIGEMLGHKLGEFAPTRGRVKHGSAGVGATKGTRAKAKKQFKIFDLYDISNINIEDPGLKSAINLQPKLVLKSHGR-NVQKLGQIKINIVERLMNKLAVAGHRGKKHRIGFGRSTGKYTKNMKTVLEAFKLIEKRIQKNPVEVLVKAIEKAAPRDEITVIEYGGARYPQAVDVSPLRRVNIALKHIIHGASDKAFNKKKTIAQGLAEEIILTYEDNESFALRKKNEAEKQADSARMAGLRKATAYSVPYTRTSKQKKKAFIKTIPPQKIVKFTMGSESKLPYTLTVVAAEKVQIRHNALEACRQYINKKLDKEFP-GQFLFKVIPFPHHIQRENKMLTGAGSDRMQTGMQLSFGKVAGKSAILKDGGKIFFITVQFVRGIIRQTKSKLPCKIRVIELFQEIEIPEGIEANIEETEITIKGPEGENKRRFNLVFEKKDNKIIIGSKKATKNEKKIMNTVKAHIENMIKGVQKKFEYKLKICFSHFPFNVKIDVIIKNFLGEKVDRKLKTPEDVEIKMDKEIISILSTDKELAGQTAADLEKITKIRMRDKRIFQDGIYIINKAGKEI-MQIKLLVEGGSMQPGPALSQKLGPMGLNISQIIQKVNDATKNFKGMKVPVELDVDLGTKDFEVQVFSPPVSELIKKELGIEKGSSMHKKTTAANASIEQIISISKTKLPNMLCKDLKSAVKTVIGSCVSLGILVESKPAFEIEKEIDEGKYDKEIQEEKTETPAEKKEELDKYFSELKAEQEKVIQQEQAAKEAEAAEGETT------EEKPEEAKPET----NPMREIKIEKVVLSIGGTGD--TLEKGFKLLKLLTEKKPSKKRIPSLGVRPGLEIGVVVTLR-KNAEEFLKKMLATNNDTLSKKQISENNFSFGIKEYLEIPGVEYQRDIGIMGFDVTVVFKRVGRRVKLRKIKRGKIPKRQIITKEEIIKFMEDNFQTKFTM-----GLKSALKLKQIRKKFRWKDRHYKVKTLNLYAKSDPLKGANQAKGIVLQKIQKEAKQPNSAMRKCCKVQLTKNGRQVTAFIPGNLAQRFIDEHDEVMIERIGGKQGRSKGDIPGVRFQVIKVNDQPLHRLVKGKIEKGRRVKNIPKKKTDTVKEIFDLIKNKKTILIASIKDLPASQFQEIGKKLRGKKVPKKNLIFRAIDESGVKKIKEQIQSVAILFSDLDAFDLAGELVRNKSPSKAKAGQEAPEDIQVDAGPTDLVPGPAISELGAVGIQIQIDKGKINIKEPKVIVREGEKISSAAADIMSKLDIKPFSIGFIPLSAFDTKENKLYLDIKIDREGTLEELKISFGKALPFAVDIGYICEDTIKFLIRKAATQEKAMEKFDKTEKPKEEVK--EEKTK--------------------------------------------------------------------------------------------------------------------------------------------------------
>YT1_767
EQKQLLIPQDQYLKSGIHIGTKFKTRYMEQFIYKTRPDGLSILNLSRIDERIRIAANFLSQYAPEDIVVVSRRENAWKSIKAFGKATGIKIITGRYPPGMLTNPALDIYSESKILFATDSWPDRNAIIDGNKIGIPIVALCDTNNQSNNIDLVVPCNNKGKKSLGLIFYILAREYLKGRGIIKKNIEDFTEEMQKARIKLASTEIDKINEICSSIKDIAEKTGVSMRGPIPLPTKKLKLTTRKGVDGGGTSTWDRYEMRIYKRVIDLGLDERALRLVIRVPIPSGLNIEIEMIEMGKNLIQQKRGKGSPTYRAPSFRYKGKATYCKGKVVDIIHCPGHSAPLADVMYEDGRLLQAPDGIRVGSEIEMGEAVKKGNVLFLKDIPEGTRVYNIENQPGDGGKFVRSSGASAKVVSKMRDKVIILLPSKKEGRFNKCRATIGEIAGSGKKDKPFLKAGFKHYAMKARNKKYPKVCGVAMNAVSHPFGGSSTCSKGKASTVSRDAPPGRKVGKIAARRTGRKKLAYHPRKRAKREVARVRSWKLLGFAGYKVGMAHLMINDNNPNSMTKGGTIFCPATIVECPPLKTASIRFYKKTRAVSDIPAIMPKKEKDFDDITLVVYTQPKLTRIKKKPELFEIAIGGEEKLNYAKNILGKEINIKDVFQEGNQLDVHTITKGKGLQGPVKRFGIGRKNHKAEKGRRNPGSLGPWCGVNIMWKIPHAGQTGYFQRTEYNKWLIKIGEEEINPKGGFISYGLVKNPYVLIKGSIGGPKKRMIRLNMPIRANEAPIIKNIVQAVKAKVTRALPLGAKVSTCDNSGAKVIKVCSRNKTVKGRLQAAGVGDLILASVVRGKPEMRKQTVLAVIVRQKKEYKRPDGMSVKFEDNSAVVLKDEKGNPKGTIFKGPIAKEATERWPGVAKMARIVVMPEEENDKTAWKPKTSLGQKVKDEEIKDIDEIMDKGLKVLEAEIIDVLLNLSTDLLLIGQSKGKFGGGKRRIFKQTQKKTQEGNKPHFAIFAAMGDNNGHVGLGYGKSKETVPAREKALRRSKLNIIKIRRGCGSWQCGCKEAHTIPFAVKGKCGSCVIELIPAPKGTGLRVENECQKVLKLAGIKDIWSKTKGQTKTKSNLLSACFDALNQLVKVKASAKKEFNYKGKTLDELKAMSLNELMPLLPSRARRSLKRGFSDQQKILLKRIRKRNIETHCKDMIILPEMVGTNIGIHNGKTFSPVMIQEEMIGHHLGEFVITRGKVEHSAPGIGATRSSSALSVKEILAFNRWNIEGIKVDDPGLKRYITLEPKIVPKTGARYHGNKFHKSKVFIVERLINKLMIPGHKSKKHFKTSSKITGKAQTSYNLVENVFRLIGQKTKKNPIEVFVKAVENAAPREEIITIEYGGARYPKAVECAPQRRVDITLRLMTQGAYHKSFNSKKGIVECLADEIINAYNLDSSNAIAKKLEVERQADASRMARLRKFVAYRRPYTRLSKYKKKSFIRTTANIKIVKFKTGNLKKFPYSLNLISKGCLQIRDNALESGRQTCNRLLETTLGPSRYSMQLRKYPFHILRENPLAAGAGADRFSTGMQKSFGKPIGSAIRVKKGEKIVSISVGTAKKGLERFRKKIPGSYLIEEIKAEIEIPEGIKAEVAGPLVKVQGKAGEASKKLFISISKEGNKIVLKALRSTKREQKLVNTFRAHIKNMLKGANESYDYRLKICSGHFPMNVSVKLIIKNFFGEKIPRILKIKEGADVKVEGDIIIVRSPDKELASQVAADIEQKVQRTKYDRRIFQDGCYITSKGEKTIKETVEVMVEGGKATAAPPLGPALGPMGINIGQVVAKINEKTKAFAGMKVPVKVMIDKDTKEFDIDVGTPPTSQLLKKESGIEKGSSNPLSDKVADVLIEQVIKIGKMKESALLGKTLKEKVKEIIGTCNSMGILVEGKPATEAIKDVDEGKFDEEIRSEKTELSAEEKKKLEEEKKKLAEDMEKRRAEFEAKAKEIINTMAGKERGAIKAKLKEANIPDAMIKENVMKEIRIEKVTLNIGAGKDQSKLEKGMLLLKMITGIDPTKKRIPGWGLRPGLPIGCKLTLRRKKAEEALIKLLDAKENKLSIKQFDKGNIAFGINEYIDIQGVKYDPKIGIMGLEACVTFERPGFRIKRRRIMRKKIAPKNRIKKEEAIEFMKKKFNVEVGMANKSRGLNAGSKLRKKRAKARWQSQYYTKRMKRLKEKSDPLRGASQAKGIVLEKVQFEAKQPNSAMRKCVRVQLIKNGRQITAFCPGDGATKLVDEHDEVMVECIGGAKGKSKGDIPGVRWHVIKVNDQSLDALRKGIIEKARK-----------------------------------------------------------------------------------------------------------------------------------------------------------------------------------------------------------------------------------------------------------------------MARMYSRRKGKAGSHKPSQPSIPSWVRYKEKEVELLITKLAKEGKSTSQIGLVLRDTYGIPDARMITKRSITQILKEKKILSEIPEDLLALIRKSIAVNKHITSNKRDETAKRGIILTESKIRSLIRYYKKTGKLPSEWKYDPKRAGMFTE
>UBA525
NASELLVPNEEYLKAGIHIGTKFKTKYMENFIYKTRNDGLSVLNITSIDERIRLAANMLAEYKPEDIIVVSRRENGWKAVRMFGKLTGSRVFAGRYPPGIMTNPQLKNFTEAKVMLVTDAWPDRNAVQDAIKIGIPVIALCDTNNQANNIDLVVPCNNKGKKSLGLFFFILTKLYTEKRG----SLEDFTEEMQKARIKLASTDIDKINQVCAYIKDIADKTGVVMKGPVPLPRKSLKITTRRTPCGEGKATWERYELRVHKRLIDLGLDERALRLVMRVPIPEGLNIEIEML-MGKNLIQQKRGKGGPTWRAGGFRSAGDVKMNSAAVVDIITSRFHSAPLLKVQYNDGGLLIAPEGAKVGDVVQMT-DIAVGNIAPLADLPEGALIYNIEATPGDGGKFVRGSGTAARIAAKQADKIIVTLPSKKQREFHQCRAQMGVVAGGGRLEKPFVKAGNKFKQMKSKNRYWPLVTGAAMNALSHPFGGKRTSRKGRPTIAPKNAPPGRMVGMIRPRKTGRARMQVWPRKRANKAYATVRRFGVLAFAGYKMGMTHVMAFDSYKNSLTKNETISLPVTILECPPLRVFSVRAYTHDKVAKEVLTRAPKTVSAYDDITVILTTQPSLTGIQKKPQLFEIDLGGAEKLEVAKSLIGRDIKASEILKVGDYVDFHAITTGKGYQGPVKRFGIGLKSHKSEKGRRRPGNIGGWSAQHTMYRVAFAGQMGFHQRTQYNNQILKITDEEITPKGGFIHYGVGRNEFVIVRGSVPGAKKRLVTMVKAIRLK-VPSVEWISQAVKATITRALPLNAYVETCDNSGAKILKIFSGHKTIKGQMPAAGVGDMVMAAVKKGRPDMRKQVVFAIIVRQKREYRRKDGTRVAFEDNAAVVLKDEKGNPKGTIFKGPIAKEVAARWPAVAKVATIIVM-----NPEAWKPKTSLGIAVKSKEITDLDSILDSGNRILETQIVEALTKLEGEFLLIGQAKGKFGGGQRRMFKSTQKKTMEGNKQKFGALAVVGDRNGHVGIGLGGSKETVPAREKALRQAKLNVFKIRRGCGSWQCNCQTPHTIPFAVEGKCGSVIVRLMPAPKGKGLCVEKECAKVLALAGVKDIWSKSFGQTKDKINMIKALEDALRKLSRMKISAKKEFTYRGLSLEALQKMSIKEFAELIPSRERRTLLRGMTDPEKSLLRKLQRNNVKTHAREMVVVPQMVGKTIQLHNGKEYTAFEITEEMVGFRLGEFVLTRKMVRHASPGVGAS-ASKSVSVKEVLIFNKWPSEGIVVSDPGLERYITVKPVIVPKTGARYAGNKFYKSKITIVERLINRLMTPGHRAKKHKISSGQTTGKASTVYNIVYEAFTIIERKTKKNPVEVLVKALENAAPREEIITIEYGGARYPKAVESSPQRRVDQVLKLMAQNTYQKTFNSKKGAASALADEIIAAYQASTSALISKKLELERQADASRMAKLRKGVAYRRPYTRRSKYRKLNYVRANPHNLIVRYDMGDLTKFPFRLELISGADIQLRHNSIESARKTCNRLLETKLNK-NYSFKIRMFPHHVLRENPLASGAGADRMSTGMTMSFGKPIGIAAQVKKGKCIMEVGCMTAKEALRRAQTKFPMHCQIKKLTETVVLPQGVTVQVNGPAVTVKGPKGENTRSLAISIKVEGGKAIVSAENVTKNIKCSLETAKAHLKNMVRGVAEGHVYRLKICSGHFPMSVSAKFEVKNFIGESVPRTLKINPATKVTIAGTEITVESSSKEAAGTQAAAIELLTRRPGFDTRVFQDGIYIVEKDGKKVTETVEALIEGGKASAAPPLGPALGPLGLNIGQVISDINKKTESFKGMQVPIKLIVDKATKTYEIIVGTPPASALIKKEAGIEKGSGKPQTDHVADLAIEQVIKISKMKEEDLHGRTPKARVKEVIGTCNSMGVMVEGKHARDSMRDVEAGRYDEEINAGKTELSAEELKKLQEERAVMQAELTKKKAEIEAKAKTIIDAANGKADNAIRTELLTAGLPEDYVDK--MREIRVEKVTLNIGAGKDTALLNKGVKLLQELTGIPPTQKRIPGWGLRPGLPIGAKITLRGKQAEEFIPRLLAAKELKLAERNYDNGNISFGIPEYIDIEGAKYNPEIGIIGLQACITLVRPGYRVKRRRLKPAKLDKDHVISKEDAMSFMAGRFKVIEGMSKKASGINAAKKLQARRSESRKHYKWYAKKVLGLKEKSDPLEGASQARAIVLEKVQREAKQPNSGLRKCARVQLIKNGKQITVFLPGDGATKLVDEHDEVLVECIGGKMGRAKGDIPGIRWQAIKVNDQSINALRRGKIEKARKKAHVSEEKIQAVQRIAKLVDDYPIIAVVDMQNLPARNLASMRKKLRDKGMAKKRIILKALEQSKIGGLTQHMKSPALLFTRDNPFALFKTLKANQSKAPIKGGQIAPYDLVVPAGPTSFPPGPIIGELGQLGIKAGIDQGKVVIKQDAVLARAGQPVSDKAAAFLTRMGIEPMRIGLNLTVTYENGEITPGQFLDIDEEKFMRDLQACVMEAKSLALNAAIPNKDNIDTLIQKAHYDAAGLALEENGREILSKAYYQAMGVAK-------------------------------------------------------------------------------------------------------------------------------------------------------
>B66_G1
EQQQFLVPQDVYLKAGVHIGTKFKTKYMEPFIYKTRPDGLSILNLQKIDERLKIAAKFLANYEAEDILVVSRRENGWKAIELFAKYTGAMAYPARYPPGIMTNPNLKNYIEPKVLLVVDAWPDRNAVADALKRGIPIVALCDTNNQVNNIDLAIPCNNKGKKSLGLVFYILAREYLKNKGKIKKKIEEFMEEPQKARIKIVSTDINKINQVCQYIKDIAEKTGVVMRGPIPLPTKRLRVTTRRSPDGEGTETWDRFEIRVHKRLIDLGIDERALRLVMRVPIPEGLHIEIEMVD----------------------------------------------------------------------------------------------------------------------------------------------------------------------MWARNKLYPRTSACKMNAVAHPFGNTRSARKSKRKPVSRNAPPGRKVGSIAARRTGRKKLQYWPRARAKKIRPRIKKIGLSGFAGYKVGMVHVCLLDERKNSMTKGERITVPATIIECPPLKVFGVRFYKIKVSGETILNQLPKKKDEYDDLAVIVYTMPKLAGIKKKPELFELSIGGKEKVEFVKGLLDKEIKVSDVFSEGALVDVHAVTKGKGFQGAVKRFGVAIRQHKSEKTKRGPGTLGPWTP-RVSWTVPQAGKMGFHQRTEYNKLILKIG-DEINKDGGYLNYGILKSDFVLLKGSIPGSRKRLIVFTAAKRPNMVPKIEKIIKPVKARVTKGINFGSYIPVCDNSGAKVIRMFAGRKTSKGRYPSAGVGDMIMATVKEGKPEMKKQVVLAVIVRQKKEYRRPDGMRVAFEDNAAVVVKDKAGNPKGTLIKGPVAKEAASRWPGISKLASIIVMVRERKLIEQWKPKTSLGMKVKNGEIKNIDEIIDRGLRIYEPEIVDVLLDLTTDFILIGQAKGKFGGGQRRLFKQTQKKTREGNKPKFSAMAVVGDGNGHVGIGLGKSKETLPAREKAIRRAKQNIIKIRRGCGSWECACKEPHSIPFVVEGKSGSAVIRLIPAPKGTGLCVEKECQKILKAAGIKDVWSKTFGQTRTKINLALACFDALKKLIMIKVKAKKEFTFRGKTLEELKQMTLDQFAELLKARPRRKLKRGLTEAEKKLLKRIRDKKIRTHCRDMVIIPEMVGLTIYVHNGKSFVPVSITPEMLGHRLGEFALTRKPVKHSAPGVGATRSSAAISAKKPKVFGKWDVEGIKVEDKGLVKYINLEPKIVPKSFARYACKRFYKNKAFIVERLINKLMVSGHKGKKHFKTSYKFTGKWLNAYKIVEEAFEIIAKKTGENPMKIFVKALENAAPRDEVIAIEYGGARYPKAVDCAPQRRIDLALRHIAQGAYHKCFNTKIGIAESLANEIIAAYECSQSNAITKKYELERQADASRMARLRKGVAYRRPYTRVSKFREKSFIRATPRVNIIKFTMGDPNKFEYRLDLVSKDSIQIRHNALEASRLTVNRYLEKKLGKKGYHFKLRVYPFHILRENPIAAGAGADRVSKGMKQSFGKPIGSAAQINAGQSIMFVDVPVAKTALERAIKKLPCKCTIKTIEVKLDIPEGVSVSYEDGVVCVKGPLGELKRSLFVDIKVD-DKITIRSSKATKREKKMIGTFRAHIKNMFKGVTEGHVYKLKVCSGHFPMSVSVEFVVKNFFGEKAPRKLKIPEGVKVKVDGNDVIVESVDKELAGRTASDIEQLTRRVGFDKRIFQDGIYIYYKDGKYVKKTVEVLIEGGKATAAPPLGPALGPLGVNIGQVVAEINKKTASFKGMQVPVKVEVDTETKEFTISVGTPPASELIKKEAGVEKGSSNPQEDFVGNLVIEQVIKIAKMKEDSLTGKTLKEKVKEIIGTCDSMGIMIEGVPAKEVLKLVNEGKFDKEISEERTEMSEEKKRKLEEEKARLKAEMEKKRAELMAKAKTIVASMSGKDPKVIRDKLKEAKIPQDIINENPMREIRIEKVTLNIGTGKNIDTLERAMKLLQKITGAKPAKKRIPAWDIRPGVPIACMVTLRGEKAKQVLSLLLDAKDRMLDAKNFDNGTFSFGIPEYIEIPGMKYDPEIGTMGLEVAVTLERRGFRVKRRKLRKRRIGKKHRITKEETIAFAEKELGVRIKMAKKSRGLFAGKKLRKKRKKGRRHDRKYIRRIFRLKEKSDPLEGAPMAKGIVLEKVQLEAKQPNSAMRKCVRVQLIKNGRQITAFVPGSGATKFIDEHDEVTVEFIGGKMGRAKGDIPGVRWKVIAVNDQSLSALLAGKVEKARREAHVAEYKKRIVKELVELLESYPTVGVVDLMYLPASQLKRIRNVLRGKKVAKKRLIGLALDALSIDKLKDYLQICALVFSNENPFVLYKLIQKNKSKAPAKAGQIAPNDIIVKAGPTPFTPGPIIGELGALGIKTKVEGGKINIVEDKVVVKEGEAISEKVAEILKRLGIEPMEIGLNVIAVYENGLIYEKDVLAVDEEKLMNDLVETFLIAKSLAKEAGYFVKEVVEEMIAECFNLCKAVALEETIEDSLYAGEKYALMLAD-------------------------------------------------------------------------------------------------------------------------------------------------------
>CSSed162cmB_258
------------------------------------------------------------------------------------------------------------------------------------------------------------------------------------------------------------------------------------------------------------------------------------------------------MGKPIIPQKRGKGSPSYTVTSHRFKGQAKHGEGQIVDIIHCAGHTAPLALVEHEQGYLTIAGEGASVGEIVQIGQELKVGNTLMLQDVPEGTPVFNIEGQPGDGGKFVRSSGSAARVVTKTATHVTVALPSKKQRTFSKCRATIGVPAGGGRVDKPLLKAGVAFHKYGARNKYWPKVSGNSMNAADHPFGNTRSMRKSKSKPAPRDAPPGRKVGMIRPRQTGRK-LQYWPRKRAARQHARVRSFGFAAFAGFKAGMTHIQVVDNQKNSPTKGREINVPVTIIECPPLKIIGVRAYKHNTAATEVRLTWKPT-EDFTRATLIAHTQPDLAGFQKKPQIFEVGFNGADTIAFAKE--HQEVTVDKILEPGAFVDAHAVTTGKGFAGVVKRFGVSLRSHKSEKSNRK-AVIGPEGYGKVQYTAPQAGKMGYHLRTEYNKQIMAIV-DQVQISGGLVNYGQVKNTTLLVKGSIPGPKKRMVTLVKSTRQDQPMEVSHIATPITSSVTEAFQPGSQVATCDNSGAKIVEIISNKKTSKGRRSGAGVGDMCIVTVKKGRPDVRKQVMHAVIVRQKKEFRRVDGVHVKFEDNAVVVCKDAKGNPKGTIFKGPIAKEAADRWPGVANVASIIV-------MEEWIPKTDLGRRVKHRQITDINEILDNGHIILEPQITDSLLEMENDLLLIGQSKGKFGGGRRRVFRQTQKKTREGNKPRFAAYAVVGNQDGIVGLGYGKARETVPARDKALRKAKISVFKIARGSGSWEGTVDEPHTIPFTVEGKCGSVVVRLKPAPKGKGLVAEKEVQKILRAAGVQDVWSESWGQTKNKINLIKATEAALKKLSTTKLRAKKVFTYKGKTLDELSTLSRDELAALFDSRARRTMMRGYPEEWKKAEAKILKDRVKTHARELIILPRMVGKTVLVHNGKEFKEVRIQEEMIGQRLGEFALTRNNVRHSNPGVGATRSSSAASVRTVLAFNKWDTTGISVTDPGLVAYINLEPRIVPKTGARYAGNRFHKSKSFIVERLINKMMVVGHKGKKHTISSGHNTGRAQTVYGIVFDALTIIEEKTKKNPVAVLVDAIETAAPREEIINIEYGGARYPKAVECAPQRRVDIVLRQMAQSAYHRAFNKKKATAQALAEEILAAAAGSQSQAIQKKIDLERTADSSRMARDRKFVAYRRPYTRKSKYRRYQYVRGTPHSKIVRFVMGSRTSFPISVKLVSKTDLQIRHSSLEAARMSANRRLEKAAGKQGYFFRIHKFPHHILRENPLASGAGADRLSTGMKKSFGKAVGVAAQVRRGDVVIEIGCEVAKRALNIVSSKLPNGYYVMTIQEQVPIPEGVTASYQNNVLVVEGKAGKVERTLIIAISVKDNVVHLDAPNATQREKRHLYTMRSHIRNMLQGAQEGHTYKLKVCSGHFPMNVSVSLTVKNFLGEAVPRVLSLKQGAVVKLDGDIITVSAPSKEIAGQQAADIEQLTRITNRDRRIFQDGLYIVEKDGRPITESVEVLIEGGKATAAPPLGPALGPMGVNIGQVVADINKKTQEFKGMQVPVTVSIDTETKAYTISIGTPPASALIKKEAGLQKGAANPLLDKVADLPIESIIKIAIMKEDSLLGKDLTMKVREIIGTCQSMGVLVEGMPAQEALKKVASGAYQKKISQRKTEISAEEQQAMEEEKERLQQEAEERRDELLEQARGIVSSMGDAEQSEIKAKLTEAGIPPMIIEENVMKTLQIDKVTINFGAGKDQQRLEKGMQLIQMITGKTPTQARIPGWGLRPGLPVGLKLTLRGEEAKSVLSRLLEARENRLKESCVDNGNISFGLSEYIDIPGVKYDPKIGVIGIQASITLTRPGYRVSRRKLRSTSIGKHHVVSRQEAKEFMEKHFSVEFVMGKKASGLNAATKLKSRRAQSQESSKWFVKRKYGLLKKADPLEGAAQASAIVLEKVQIEAKQPNSAMRKCVRVQLIKNGKQVTAFLPGDGAVKLVDEHDEVMIERIGGKMGRSKGDLSGIRWQVIKVNDQSLQALRSGRIEKARKMSQVAQYKKDVVTDLKALMKEYPIVGAVNMDGLPARQLQLMREQLRDTRMTKRRLIKVALDESGITQLEPHLKMPALLFTKENPFTLFKTLKKNKSPAPAKGGQIAPSDIKVPAGKTPFAPGPIIGELGKFGLKTGVDGGKVAVKEEKVVCKEGETISAALAGLLTRLQIYPMEVGLDLTAVYEEGEVIGKSVLDIDEEQYLADITQAAAGAFNLGVNAGIYNDTTTPVILHNALTQATNLSVEENATALFGRAHAHLAAVAS-------------------------------------------------------------------------------------------------------------------------------------------------------
>CG10_big_fil_rev_8_21_14_0_10_34_8
[truncated: 96,518 more chars]
