# Supplementary material for: Comparative genomic analysis reveals metabolic flexibility of Woesearchaeota
Source: Nat Commun. 2021 Sep 6;12:5281. doi: 10.1038/s41467-021-25565-9 (PMC8421398; doi:10.1038/s41467-021-25565-9)
Supplement: Supplementary file 11 — Source Data [file 41467_2021_25565_MOESM11_ESM.zip › Source data/Supplementary_Fig_5.xlsx]

## Sheet: table_2163
	biotope	relative abundance of Woese-3 (%)	relative abundance of Woese-4 (%)	relative abundance of Woese-21a (%)	relative abundance of Woese-24 (%)	relative abundance of Woese-20 (%)	relative abundance of Woese-18 (%)	relative abundance of Woese-6 (%)	relative abundance of Woese-9 (%)	relative abundance of Woese-10 (%)	relative abundance of Woese-8 (%)	relative abundance of Woese-14a (%)	relative abundance of Woese-14b (%)	relative abundance of Woese-8-10-9-6-18-20 (%)
ERR1558077	soil	0.000133333	0	0	0	0	0.0001	0.00123333	0	0.000366667	0.000366667	0	0	0.00206667
ERR1557980	marine sediment	3.33333e-05	0	3.33333e-05	0.000133333	0	0	0.0001	0	0.000166667	0.000166667	0	3.33333e-05	0.000433333
ERR1557981	marine water	0	3.33333e-05	6.66667e-05	0.0004	0	6.66667e-05	0.000233333	6.66667e-05	0.000233333	0.000233333	0	0.0002	0.000833333
ERR1557984	marine water	3.33333e-05	3.33333e-05	3.33333e-05	0	0	0.0014	0	0.00103333	0	0	0	0	0.00243333
ERR1557985	marine sediment	0	0.000133333	3.33333e-05	0.000133333	0	0.000433333	0	0.00126667	3.33333e-05	3.33333e-05	0	3.33333e-05	0.00176667
ERR1557992	saline environment	3.33333e-05	6.66667e-05	0.000133333	0.000166667	0.000133333	0.0003	0	3.33333e-05	0	0	0	0	0.000466667
ERR1557994	saline environment	0	3.33333e-05	0	6.66667e-05	0	0.000666667	0	6.66667e-05	0	0	0	0.0001	0.000733333
ERR1545572	marine sediment	6.66667e-05	0.0003	0.000733333	0.000833333	0	6.66667e-05	0	0	0.0001	0.0001	0	3.33333e-05	0.000266667
ERR1545579	marine sediment	0.000166667	0.0002	0.00133333	0.001	0	0	0	0	3.33333e-05	3.33333e-05	0	0.000133333	6.66667e-05
ERR1545581	marine sediment	3.33333e-05	0.000133333	0.000666667	0.0002	0	0	0	0	6.66667e-05	6.66667e-05	0	3.33333e-05	0.000133333
ERR1545583	marine sediment	0	6.66667e-05	0.000133333	0.000166667	0	0	0	0	3.33333e-05	3.33333e-05	0	0	6.66667e-05
ERR1545586	marine sediment	0	0.0001	0.000333333	6.66667e-05	0	3.33333e-05	0	3.33333e-05	3.33333e-05	3.33333e-05	0	0.0001	0.000133333
ERR1545588	marine sediment	0	0.0001	3.33333e-05	0.000133333	3.33333e-05	0	0	0	0	0	0	3.33333e-05	3.33333e-05
ERR1545589	marine sediment	3.33333e-05	6.66667e-05	0.0003	0.0001	0	3.33333e-05	0	0	0	0	0	3.33333e-05	3.33333e-05
ERR1545598	marine sediment	3.33333e-05	6.66667e-05	0.000166667	0.0001	0	0	0	3.33333e-05	3.33333e-05	3.33333e-05	0	0.0002	0.0001
ERR1545607	marine sediment	0	0	0.0002	3.33333e-05	0.000133333	0	0	0	0	0	0	6.66667e-05	0.000133333
ERR1545608	marine sediment	3.33333e-05	0.000133333	0.000333333	0.000233333	0	6.66667e-05	0	3.33333e-05	0	0	0	0.0001	0.0001
ERR1545609	marine sediment	6.66667e-05	0.0001	0.0002	0.0002	3.33333e-05	0	0	0.0001	6.66667e-05	6.66667e-05	0	3.33333e-05	0.000266667
ERR1545610	marine sediment	0	6.66667e-05	6.66667e-05	6.66667e-05	3.33333e-05	0.0001	0	0	0	0	0	3.33333e-05	0.000133333
ERR1545612	marine sediment	0	3.33333e-05	0.000233333	0.0001	0	3.33333e-05	0	0	0	0	0	3.33333e-05	3.33333e-05
ERR1545613	marine sediment	0	3.33333e-05	0.000233333	0.000133333	3.33333e-05	3.33333e-05	0	0	0	0	0	6.66667e-05	6.66667e-05
ERR1545614	marine sediment	6.66667e-05	0.000333333	0.000133333	0.0005	6.66667e-05	3.33333e-05	0	6.66667e-05	6.66667e-05	6.66667e-05	0	0.000166667	0.0003
ERR1545615	marine sediment	0	3.33333e-05	6.66667e-05	0.000133333	0	3.33333e-05	0	0	0	0	0	3.33333e-05	3.33333e-05
ERR1545616	marine sediment	0.000133333	0.000333333	0.000333333	0.000366667	0	0	0	3.33333e-05	0	0	0	6.66667e-05	3.33333e-05
ERR1545618	marine sediment	6.66667e-05	0.0003	0.0003	0.000366667	0	0	0	0	3.33333e-05	3.33333e-05	0	3.33333e-05	6.66667e-05
ERR1545619	marine sediment	0.0001	0.0004	0.000233333	0.000566667	3.33333e-05	3.33333e-05	0	0	3.33333e-05	3.33333e-05	0	0.000166667	0.000133333
ERR1545620	marine sediment	0	0.000633333	0.000233333	0.000166667	0.0001	0.0001	0	0.000233333	0	0	3.33333e-05	0	0.000433333
ERR1545621	marine sediment	3.33333e-05	0.000966667	0.0002	6.66667e-05	0	0	0	0.000266667	0	0	3.33333e-05	6.66667e-05	0.000266667
ERR1545622	marine sediment	0	3.33333e-05	0.000166667	6.66667e-05	6.66667e-05	0	0	3.33333e-05	0	0	0	0.0001	0.0001
ERR1545623	marine sediment	6.66667e-05	0.0001	0.0007	0.000733333	3.33333e-05	0	0	0	3.33333e-05	3.33333e-05	0	0.0001	0.0001
ERR1545624	marine sediment	0.0002	0.000166667	0.0022	0.0003	0	0	0	0	0.0001	0.0001	0	0.000133333	0.0002
ERR1545625	marine sediment	3.33333e-05	0.0002	0	6.66667e-05	6.66667e-05	6.66667e-05	0	0.000166667	3.33333e-05	3.33333e-05	0	0	0.000366667
ERR1545626	marine sediment	3.33333e-05	0.000133333	0.000166667	0.000133333	0	0	0	0.000266667	0	0	0	0.0001	0.000266667
ERR1545631	marine sediment	0.0002	0.000366667	0.00126667	0.00106667	0	0	0	0	0.000133333	0.000133333	0	0.000133333	0.000266667
ERR1545632	marine sediment	0.0002	0.000266667	0.000733333	0.000966667	0	3.33333e-05	0	0	3.33333e-05	3.33333e-05	0	0.0001	0.0001
ERR1545633	marine sediment	0.000133333	0.000133333	0.0011	0.000733333	0	0	0	6.66667e-05	3.33333e-05	3.33333e-05	0	0.000166667	0.000133333
ERR1545635	marine sediment	0.000266667	0.0001	0.000833333	0.000966667	3.33333e-05	0	0	3.33333e-05	3.33333e-05	3.33333e-05	0	3.33333e-05	0.000133333
ERR1545636	marine sediment	6.66667e-05	0.0003	0.000766667	0.000933333	3.33333e-05	0	0	0	3.33333e-05	3.33333e-05	0	6.66667e-05	0.0001
ERR1545637	marine sediment	6.66667e-05	0.000366667	0.0013	0.000866667	0	3.33333e-05	0	3.33333e-05	6.66667e-05	6.66667e-05	0	0.000133333	0.0002
ERR1545638	marine sediment	6.66667e-05	0.000233333	0.000766667	0.000366667	0	0	0	3.33333e-05	0.0001	0.0001	0	0.0001	0.000233333
ERR1545642	marine sediment	0	3.33333e-05	3.33333e-05	6.66667e-05	0.0001	3.33333e-05	0	6.66667e-05	0	0	0	3.33333e-05	0.0002
ERR1545643	marine sediment	3.33333e-05	0.000233333	0.000233333	0.000133333	0	3.33333e-05	0	6.66667e-05	0	0	0	3.33333e-05	0.0001
ERR1545644	marine sediment	3.33333e-05	0.0001	0.000266667	0.0001	0	3.33333e-05	0	3.33333e-05	0	0	0	0	6.66667e-05
ERR1545647	marine sediment	0	0	0.0001	0	0.0002	0	0	6.66667e-05	0	0	0	0	0.000266667
ERR1545652	marine sediment	0	3.33333e-05	0.0002	6.66667e-05	0	6.66667e-05	0	3.33333e-05	0	0	0	0.0001	0.0001
ERR1545653	marine sediment	0	0.0003	0.0005	0.000433333	0	0	0	0.0001	3.33333e-05	3.33333e-05	0	6.66667e-05	0.000166667
ERR1545654	marine sediment	6.66667e-05	0.000433333	0.0008	0.000766667	0	0	0	3.33333e-05	0.0001	0.0001	0	0.0002	0.000233333
ERR1545655	marine sediment	6.66667e-05	0.000533333	0.000966667	0.0015	0	0	0	3.33333e-05	0.0001	0.0001	0	0.000133333	0.000233333
ERR1545656	marine sediment	3.33333e-05	0.000233333	0.000166667	0.000333333	3.33333e-05	3.33333e-05	0	6.66667e-05	0.0001	0.0001	0	0	0.000333333
ERR1545658	marine sediment	0	0.0003	0.000266667	0.0001	0	6.66667e-05	0	3.33333e-05	0	0	0	6.66667e-05	0.0001
ERR1545659	marine sediment	0	0.000233333	0.000366667	0.000366667	0	0	0	3.33333e-05	0	0	0	6.66667e-05	3.33333e-05
ERR1545660	marine sediment	3.33333e-05	0.0001	0.000233333	0.000266667	0	0	0	3.33333e-05	0	0	0	3.33333e-05	3.33333e-05
ERR1545663	marine sediment	3.33333e-05	0.000133333	0.0003	0.000133333	0	0	0	0	3.33333e-05	3.33333e-05	0	6.66667e-05	6.66667e-05
ERR1545665	marine sediment	0	0.0003	0.0006	0.0004	0	3.33333e-05	0	0	3.33333e-05	3.33333e-05	0	0	0.0001
ERR1545667	marine sediment	0	0.000133333	0.000166667	0.0002	0	0	0	3.33333e-05	0	0	0	3.33333e-05	3.33333e-05
ERR1545668	marine sediment	0	6.66667e-05	0.000333333	0.000166667	3.33333e-05	0	0	3.33333e-05	0	0	0	3.33333e-05	6.66667e-05
ERR1545673	marine sediment	0.0001	0.000133333	0.0008	0.000133333	3.33333e-05	3.33333e-05	0	0	0	0	0	3.33333e-05	6.66667e-05
ERR1545674	marine sediment	3.33333e-05	6.66667e-05	0.000333333	0.000133333	3.33333e-05	3.33333e-05	0	0	3.33333e-05	3.33333e-05	0	3.33333e-05	0.000133333
ERR1545675	marine sediment	6.66667e-05	0.000266667	0.000633333	0.0001	0	0	0	6.66667e-05	0	0	0	3.33333e-05	6.66667e-05
ERR1545676	marine sediment	6.66667e-05	0.0001	0.000266667	0.000233333	3.33333e-05	3.33333e-05	0	3.33333e-05	3.33333e-05	3.33333e-05	0	3.33333e-05	0.000166667
ERR1544646	marine sediment	0.000133333	3.33333e-05	0.000266667	0	6.66667e-05	0	0	3.33333e-05	6.66667e-05	6.66667e-05	0	0.000133333	0.000233333
ERR1544651	marine sediment	0	3.33333e-05	0	0	0.000166667	3.33333e-05	0	0.0001	0	0	0	3.33333e-05	0.0003
ERR1544652	marine sediment	0	0	0	0	0.0001	0	0	0.000166667	0	0	0	0	0.000266667
ERR1544656	marine sediment	0	3.33333e-05	0	0	3.33333e-05	0	0	0.0001	0	0	0	0	0.000133333
ERR1544668	marine sediment	0	0	0	0	0	6.66667e-05	0	3.33333e-05	0.0001	0.0001	6.66667e-05	0	0.0003
ERR1544669	marine sediment	3.33333e-05	6.66667e-05	0	0	0	6.66667e-05	6.66667e-05	0.000166667	0	0	3.33333e-05	0	0.0003
ERR1544670	marine sediment	0	0	0	0	3.33333e-05	0.000133333	0	3.33333e-05	6.66667e-05	6.66667e-05	0.0001	3.33333e-05	0.000333333
ERR1544671	marine sediment	0	3.33333e-05	0	0	0	3.33333e-05	0	0.000166667	3.33333e-05	3.33333e-05	0	0	0.000266667
ERR1544672	marine sediment	0	0	0	0	0	6.66667e-05	0	3.33333e-05	0	0	3.33333e-05	0	0.0001
ERR1544673	marine sediment	0	6.66667e-05	0	3.33333e-05	3.33333e-05	0	0	0.000166667	3.33333e-05	3.33333e-05	0	0	0.000266667
ERR1544674	marine sediment	0	3.33333e-05	0	0	0	6.66667e-05	0	0.000133333	6.66667e-05	6.66667e-05	0	0	0.000333333
ERR1544675	marine sediment	0	3.33333e-05	3.33333e-05	0	0	3.33333e-05	3.33333e-05	6.66667e-05	0	0	3.33333e-05	3.33333e-05	0.000133333
ERR1544676	marine sediment	6.66667e-05	3.33333e-05	0	6.66667e-05	3.33333e-05	3.33333e-05	0	6.66667e-05	3.33333e-05	3.33333e-05	6.66667e-05	0	0.0002
ERR1544677	marine sediment	0	0	0	3.33333e-05	0	0	3.33333e-05	0.0001	3.33333e-05	3.33333e-05	3.33333e-05	0	0.0002
ERR1544678	marine sediment	0	0.0001	0	3.33333e-05	0.0001	3.33333e-05	3.33333e-05	0.000133333	3.33333e-05	3.33333e-05	3.33333e-05	3.33333e-05	0.000366667
ERR1544679	marine sediment	0	0.0001	3.33333e-05	6.66667e-05	0	0.0001	3.33333e-05	0.000133333	6.66667e-05	6.66667e-05	0	0	0.0004
ERR1544680	marine sediment	3.33333e-05	3.33333e-05	0	0	6.66667e-05	6.66667e-05	0	0.0001	6.66667e-05	6.66667e-05	0.0001	0	0.000366667
ERR1544681	marine sediment	3.33333e-05	6.66667e-05	0	0	0	0	3.33333e-05	0.000133333	0	0	3.33333e-05	0	0.000166667
ERR1544682	marine sediment	3.33333e-05	0	0	0	0	6.66667e-05	0	6.66667e-05	3.33333e-05	3.33333e-05	3.33333e-05	6.66667e-05	0.0002
ERR1544683	marine sediment	0	3.33333e-05	0	0	3.33333e-05	0.000133333	0	0.000166667	0	0	6.66667e-05	0	0.000333333
ERR1544684	marine sediment	3.33333e-05	6.66667e-05	0	0	0	0.0001	6.66667e-05	0.000166667	0	0	0	0	0.000333333
ERR1544685	marine sediment	0	3.33333e-05	0	0	6.66667e-05	0.000133333	0	0.0002	6.66667e-05	6.66667e-05	3.33333e-05	0	0.000533333
ERR1544686	marine sediment	0	3.33333e-05	0	0	0	0.0001	0.0001	0.0002	0	0	0.000166667	0	0.0004
ERR1544687	marine sediment	6.66667e-05	0	0	0	3.33333e-05	0.0001	3.33333e-05	0.0001	3.33333e-05	3.33333e-05	0	0	0.000333333
ERR1544688	marine sediment	0	6.66667e-05	0	3.33333e-05	0	6.66667e-05	3.33333e-05	6.66667e-05	0	0	0	6.66667e-05	0.000166667
ERR1544689	marine sediment	3.33333e-05	0.000133333	0	3.33333e-05	6.66667e-05	0.0001	0	0.0003	0	0	3.33333e-05	0	0.000466667
ERR1544690	marine sediment	3.33333e-05	6.66667e-05	0	0	0	3.33333e-05	0	0.000133333	0	0	6.66667e-05	0	0.000166667
ERR1544691	marine sediment	0	3.33333e-05	3.33333e-05	0	0	0.0001	0	3.33333e-05	0	0	6.66667e-05	0	0.000133333
ERR1544692	marine sediment	3.33333e-05	6.66667e-05	0	3.33333e-05	3.33333e-05	0.0001	3.33333e-05	0.0002	3.33333e-05	3.33333e-05	6.66667e-05	0	0.000433333
ERR1544693	marine sediment	3.33333e-05	0	0	0	0	6.66667e-05	0	0.000133333	0	0	6.66667e-05	3.33333e-05	0.0002
ERR1544694	marine sediment	0	0.000133333	0	0	0	6.66667e-05	3.33333e-05	0.0002	0	0	0	0	0.0003
ERR1544695	marine sediment	0	6.66667e-05	0	3.33333e-05	0	0.000133333	0	0.000133333	3.33333e-05	3.33333e-05	0.000133333	0	0.000333333
ERR1544696	marine sediment	0	3.33333e-05	0	0	3.33333e-05	6.66667e-05	0.0001	0.000133333	3.33333e-05	3.33333e-05	3.33333e-05	0	0.0004
ERR1544697	marine sediment	3.33333e-05	6.66667e-05	0	6.66667e-05	0	0.0001	3.33333e-05	0.000166667	3.33333e-05	3.33333e-05	0	3.33333e-05	0.000366667
ERR1582178	freshwater	3.33333e-05	0.0001	0.0001	0	0	0.0003	0.0005	0	0	0	0	0	0.0008
ERR1582204	freshwater	0	0	0	0.0002	0	0	0.000166667	0	0	0	0	6.66667e-05	0.000166667
ERR1582205	freshwater	0	6.66667e-05	0	6.66667e-05	0	0	0.000333333	0	0	0	0	0.0001	0.000333333
ERR1582240	freshwater	0	6.66667e-05	0	0	3.33333e-05	0	0.000633333	0	3.33333e-05	3.33333e-05	0	0.000133333	0.000733333
ERR1582256	freshwater	0	0	6.66667e-05	0	0	0	0.000733333	0	3.33333e-05	3.33333e-05	0	0.000133333	0.0008
ERR1582257	freshwater	0	0	6.66667e-05	0	0	0	0.0008	0	0	0	0	0.0001	0.0008
ERR1582264	freshwater	6.66667e-05	0	0	6.66667e-05	0	0	0.0005	3.33333e-05	0	0	0	0	0.000533333
ERR1582282	freshwater	0	0	0	0.0001	0	0	0.000566667	0	6.66667e-05	6.66667e-05	0	6.66667e-05	0.0007
ERR1582283	freshwater	0	0	0	6.66667e-05	0	3.33333e-05	0.000733333	3.33333e-05	0.000133333	0.000133333	0	0	0.00106667
ERR1582286	freshwater	0	3.33333e-05	0	0.000133333	0	3.33333e-05	0.000233333	0	0	0	0	3.33333e-05	0.000266667
ERR1582334	freshwater	3.33333e-05	0.0002	0	0	3.33333e-05	0	0.000266667	3.33333e-05	6.66667e-05	6.66667e-05	0	0.000166667	0.000466667
ERR1582338	freshwater	3.33333e-05	0.000166667	0	0	3.33333e-05	0	0.000233333	0	0	0	0	6.66667e-05	0.000266667
ERR1582344	freshwater	6.66667e-05	0.0002	0	0	0	0	0.000133333	6.66667e-05	0	0	0	3.33333e-05	0.0002
ERR1582354	freshwater	0	0.0002	0	0	0	0	0.000166667	0	0	0	0	0.000166667	0.000166667
ERR1582372	freshwater	0	0.0002	0	0	6.66667e-05	0	3.33333e-05	3.33333e-05	0	0	0	0.0001	0.000133333
ERR1582377	freshwater	0	0.0001	0	0	0	0	0.0007	0	0.000166667	0.000166667	0	0.0001	0.00103333
ERR1582405	freshwater	0	0.000233333	0	0	3.33333e-05	0	0.0003	3.33333e-05	0	0	0	0	0.000366667
ERR1582500	freshwater	0	0.0003	0	0	0	0	0.000333333	0	0	0	0	6.66667e-05	0.000333333
ERR1582507	freshwater	3.33333e-05	0.0003	0	0	0.0001	0	0.000233333	0	6.66667e-05	6.66667e-05	0	0	0.000466667
ERR1582508	freshwater	0	0.000233333	0	0	3.33333e-05	0	0.000133333	0	0	0	0	0	0.000166667
ERR1582516	freshwater	3.33333e-05	0.000233333	0	0	0	0	0.000133333	0	3.33333e-05	3.33333e-05	0	3.33333e-05	0.0002
ERR1582526	freshwater	0.0001	0.000333333	3.33333e-05	0	0	0	0.0004	0	0	0	0	0.0001	0.0004
ERR1582531	freshwater	3.33333e-05	0.000266667	0	0	0	0	6.66667e-05	0	0	0	0	0	6.66667e-05
ERR1582532	freshwater	3.33333e-05	0.000133333	0	0	3.33333e-05	0	3.33333e-05	0	0	0	0	3.33333e-05	6.66667e-05
ERR1582538	freshwater	3.33333e-05	0.0002	0	0	6.66667e-05	0	0.000233333	6.66667e-05	0	0	0	0.0001	0.000366667
ERR1582541	freshwater	0	6.66667e-05	0	0	0	0	0.0001	0	0	0	0	6.66667e-05	0.0001
ERR1582543	freshwater	0.0001	0.0001	0	0	0	0	0.000333333	0	0	0	0	6.66667e-05	0.000333333
ERR1582545	freshwater	3.33333e-05	0.000433333	0	0	0	0	0.0001	0	0	0	0	3.33333e-05	0.0001
ERR1582546	freshwater	3.33333e-05	0.000133333	0	0	3.33333e-05	0	0.000866667	0	0	0	0	0	0.0009
ERR1582548	freshwater	6.66667e-05	0.000166667	0	0	3.33333e-05	0	0.000333333	0	0	0	0	0	0.000366667
ERR1582550	freshwater	0	0.0004	0	0	3.33333e-05	0	0.000266667	3.33333e-05	0	0	0	3.33333e-05	0.000333333
ERR1582552	freshwater	0	0.0004	0	0	6.66667e-05	3.33333e-05	0.0004	0	0	0	0	3.33333e-05	0.0005
ERR1582567	freshwater	6.66667e-05	0.000266667	0	0	3.33333e-05	0	6.66667e-05	0	0	0	0	0.0002	0.0001
ERR1582578	freshwater	6.66667e-05	0.0002	0	0	3.33333e-05	0	0.0001	0	3.33333e-05	3.33333e-05	0	0	0.0002
ERR1582583	freshwater	6.66667e-05	0.000133333	0	0	0	0	0.000266667	0.0001	0	0	0	0.0001	0.000366667
ERR1582587	freshwater	0	0.0002	0	0	3.33333e-05	0	0.000166667	0	0	0	0	0.0001	0.0002
ERR1582590	freshwater	0	0.0004	0	0	0	0	0.000333333	0	0	0	0	3.33333e-05	0.000333333
ERR1582810	freshwater	0	3.33333e-05	0	0	0	0	0.000133333	0	0	0	0	0	0.000133333
ERR1582811	freshwater	3.33333e-05	3.33333e-05	0	0	0	0	0.000133333	0	3.33333e-05	3.33333e-05	0	0	0.0002
ERR2012665	freshwater	0	0.000433333	0.00103333	0	0	0	0	0	0.0001	0.0001	0	0	0.0002
ERR2012666	freshwater	0	0	0.0004	0	0	0	6.66667e-05	0	0.0003	0.0003	0	0	0.000666667
ERR2012668	freshwater	0.000366667	0	0.0005	0.000366667	0	0	0	0	0.000166667	0.000166667	0	0	0.000333333
ERR2012669	freshwater	3.33333e-05	0	0	0	0	0	6.66667e-05	0	0.0001	0.0001	0	0	0.000266667
ERR2012707	freshwater	0.000666667	0	0.000733333	0.00106667	0	0	3.33333e-05	0	0	0	0	0.000166667	3.33333e-05
ERR2012708	freshwater	0.0008	3.33333e-05	0.00133333	0.00173333	3.33333e-05	0	0	0	0	0	0	0.000566667	3.33333e-05
ERR2012709	freshwater	0.0007	3.33333e-05	0.0011	0.0021	0	0	3.33333e-05	0	0	0	0	0.000433333	3.33333e-05
ERR2012727	freshwater	0.000466667	3.33333e-05	0.000366667	0.000333333	0	0	0.0001	0	0	0	0	0	0.0001
ERR2012731	freshwater	0.0002	0	0.0001	0.000333333	0	0	0.000166667	0	0	0	0	6.66667e-05	0.000166667
ERR2012738	freshwater	0.0003	6.66667e-05	0.000633333	0.00133333	0	0	0	0	0	0	0	0	0
ERR2012741	freshwater	0.000633333	0.000466667	0.0016	0.003	0	0	0	0	0	0	0	0	0
ERR2012744	freshwater	0.000466667	0.000333333	0.00126667	0.000933333	0	0.0001	0	0	0	0	0	0	0.0001
ERR2012778	freshwater	0.0011	0.0003	0.00143333	0.00113333	0	0	0	0	0.0002	0.0002	0	0	0.0004
ERR2012779	freshwater	0.000333333	0.0001	0.0014	0.00166667	3.33333e-05	0.0001	0	0	0	0	0	0	0.000133333
ERR2012781	freshwater	0.001	0	0.00103333	0.000966667	0	0	0	0	0.000133333	0.000133333	0	0	0.000266667
ERR2012783	freshwater	3.33333e-05	0	0.000666667	0.0009	0	0	0	0	0	0	0	0	0
ERR2012795	freshwater	6.66667e-05	0.000233333	0.0008	0	0	0.0002	0.0002	0	0	0	0	0	0.0004
ERR2012797	freshwater	0.000766667	0.000366667	0.000933333	0.0011	0	0	0	0	0	0	0	0	0
ERR2012798	freshwater	0.000133333	6.66667e-05	0.000233333	0.000533333	0.0007	0.000533333	0.00186667	3.33333e-05	0.0002	0.0002	0	0	0.00353333
ERR2012799	freshwater	0.000133333	0.0003	3.33333e-05	0.00106667	0.0008	0.000166667	0.0026	0	0.000733333	0.000733333	0	0	0.00503333
ERR2012800	freshwater	0.000433333	0.000166667	0.000266667	0.00113333	0.0006	0.000333333	0.00273333	0	0.000566667	0.000566667	0	0	0.0048
ERR2012801	freshwater	0.000166667	0.000266667	0.00166667	0.001	0.000633333	3.33333e-05	0.002	6.66667e-05	0.0007	0.0007	0	0	0.00413333
ERR2012802	freshwater	0.000133333	0	6.66667e-05	0.00133333	0.000833333	0.000333333	0.00226667	0	0.000766667	0.000766667	0	0	0.00496667
ERR2012803	freshwater	6.66667e-05	0.0004	6.66667e-05	0.00206667	0.000333333	0.0005	0.00363333	3.33333e-05	0.0004	0.0004	0	0	0.0053
ERR2012804	freshwater	0.000333333	6.66667e-05	0.0002	0.00146667	0.0006	0.000266667	0.00243333	0.0001	0.000933333	0.000933333	0	3.33333e-05	0.00526667
ERR2012805	freshwater	0.0003	3.33333e-05	0.0003	0.001	0.000433333	0.0001	0.001	3.33333e-05	0.0004	0.0004	0	0	0.00236667
ERR2012807	freshwater	0	0	0	0.00103333	0.0003	0	0.00133333	0	0	0	0	0	0.00163333
ERR2012808	freshwater	0	0	0.000233333	0.000966667	0.000466667	0	0.00243333	0	0.000533333	0.000533333	0	0	0.00396667
ERR2012809	freshwater	0.000366667	0.0001	6.66667e-05	0.000933333	0.0004	0.000133333	0.00106667	0	0.000233333	0.000233333	0	0	0.00206667
ERR2012810	freshwater	0.000166667	0	6.66667e-05	0.0007	6.66667e-05	3.33333e-05	0.0013	0	0.000333333	0.000333333	0	0	0.00206667
ERR2012811	freshwater	0.000366667	0	0.0003	0.0007	0.0002	0	0.0007	0	0	0	0	0	0.0009
ERR2012812	freshwater	0.000233333	0	0.000133333	0.0004	3.33333e-05	0	0.000533333	0	0.000166667	0.000166667	0	0	0.0009
ERR2012813	freshwater	0.000133333	0.000333333	0	0.000766667	3.33333e-05	0.000166667	0.000766667	0	0.000133333	0.000133333	0	0	0.00123333
ERR2012814	freshwater	0.000333333	0	0	0.000433333	0.0001	0.000133333	0.000466667	3.33333e-05	0.000266667	0.000266667	0	0	0.00126667
ERR2012815	freshwater	0.000233333	0	0	0.000533333	6.66667e-05	3.33333e-05	0.000533333	0	0.000333333	0.000333333	0	0.0001	0.0013
ERR2012816	freshwater	0	0	0.0003	0.000433333	0	0	0.0008	0	0.000133333	0.000133333	0	0	0.00106667
ERR2012817	freshwater	3.33333e-05	0	0.0001	6.66667e-05	0	0	0.0001	0	6.66667e-05	6.66667e-05	0	0	0.000233333
ERR2012818	freshwater	0	0	0	0.00163333	0.000333333	0.000133333	0	0	0.000633333	0.000633333	0	0	0.00173333
ERR2012819	freshwater	0.0006	0	0	0.001	0	0	0.000833333	0	0.000266667	0.000266667	0	0	0.00136667
ERR2012820	freshwater	0.000166667	3.33333e-05	0	0.0001	0	0	6.66667e-05	0	0.0002	0.0002	0	0	0.000466667
ERR2012821	freshwater	0.000233333	3.33333e-05	0.000366667	0.000833333	0	0	3.33333e-05	0	0	0	0	0	3.33333e-05
ERR2012822	freshwater	0.000166667	0	0.0002	0.0003	0.0002	0	0.0002	0	3.33333e-05	3.33333e-05	0	0	0.000466667
ERR2012823	freshwater	0	0	3.33333e-05	0.000766667	3.33333e-05	0.0002	0.000333333	0	6.66667e-05	6.66667e-05	0	0	0.0007
ERR2012824	freshwater	0	0	0.000166667	0.000166667	0.0001	0	0.000133333	0	6.66667e-05	6.66667e-05	0	0	0.000366667
ERR2012825	freshwater	0	0	0.0001	0.0002	0.000133333	0.000133333	0.00136667	0	0.0004	0.0004	0	0	0.00243333
ERR2012826	freshwater	0	0	0	0.000466667	0.000166667	0	0.00103333	0	0.0001	0.0001	0	0	0.0014
ERR2012827	freshwater	0	0	0	0.0002	0.000333333	0	0.000533333	0	0	0	0	0	0.000866667
ERR2012829	freshwater	0	0	3.33333e-05	0.000633333	6.66667e-05	0	0.00166667	0	0	0	0	0.000466667	0.00173333
ERR2012830	freshwater	0	0.0001	0.000133333	0.0005	0.000133333	6.66667e-05	0.000333333	0	0.000133333	0.000133333	0	0	0.0008
ERR2012831	freshwater	0.000433333	6.66667e-05	0.0003	0.000633333	0.000466667	0.0004	0.00133333	0	0.0003	0.0003	0	0	0.0028
ERR2012832	freshwater	0	0	0.000533333	0	0.0008	0.0003	0.00183333	3.33333e-05	0.000533333	0.000533333	0	0	0.00403333
ERR2012833	freshwater	0.0002	0.000166667	0.0002	0.0008	0.000666667	0.0003	0.0017	0	0.001	0.001	0	3.33333e-05	0.00466667
ERR2012834	freshwater	0	0.0001	0.0003	0.0005	0.0002	0	0.000933333	0.0001	0.000133333	0.000133333	0	0.000166667	0.0015
ERR2012835	freshwater	0.0001	0	0.0002	0	0.0001	0.0001	0.000533333	0	0.0006	0.0006	0	3.33333e-05	0.00193333
ERR2012836	freshwater	0	0	0	0.000133333	0.000533333	0.000266667	0.0006	0	0.000433333	0.000433333	0	0	0.00226667
ERR2012837	freshwater	0	0	0	0.0002	0.0003	0	0.00116667	3.33333e-05	0	0	0	0	0.0015
ERR2012838	freshwater	0	0.000166667	3.33333e-05	0.000433333	0.0001	3.33333e-05	0.0017	0.0001	0	0	0	0	0.00193333
ERR2012840	freshwater	6.66667e-05	0.000166667	0	0	6.66667e-05	0.000133333	0.0008	0	0.000266667	0.000266667	0	0	0.00153333
ERR2012841	freshwater	0.000166667	0.0003	0.000266667	0.0005	0.000333333	6.66667e-05	0.00133333	0	0.000233333	0.000233333	0	0.0001	0.0022
ERR2012842	freshwater	0.000166667	0	0.000233333	6.66667e-05	0.000266667	0.000366667	0.00113333	0	0.000266667	0.000266667	0	0	0.0023
ERR2012843	freshwater	0.000233333	0	0.0001	0.000133333	3.33333e-05	0	0.00126667	0	0.000266667	0.000266667	0	0	0.00183333
ERR1589300	soil	0	0	0	0	0	0.0001	0.000133333	0	0.000366667	0.000366667	0	3.33333e-05	0.000966667
ERR1589301	soil	0	0	0	0	0	0.0002	0.0001	0	0.000466667	0.000466667	0	6.66667e-05	0.00123333
ERR1589304	soil	0	0	0.0001	0	0	0.000133333	0.000333333	0	0.00176667	0.00176667	0	0	0.004
ERR1589305	soil	0	0	0.000133333	0	0	3.33333e-05	0.0004	0	0.00113333	0.00113333	0	0	0.0027
ERR1589261	soil	0	0	0	0	3.33333e-05	0	0.00196667	0	0.0006	0.0006	0	0	0.0032
ERR1589262	soil	0	0	0	0	0	3.33333e-05	0.0032	0.000166667	0.000333333	0.000333333	0	0	0.00406667
ERR1589263	soil	0	0	0	0	3.33333e-05	0.0001	0.00233333	0.0002	0.0002	0.0002	0	0	0.00306667
ERR1589273	soil	0	0	3.33333e-05	0	0	0	0.00156667	0	0.00143333	0.00143333	0	0	0.00443333
ERR1589274	soil	0	0	0	0	3.33333e-05	0	0.00103333	0.0001	0.00136667	0.00136667	0	0	0.0039
ERR1589275	soil	0	0	0.000266667	0	0	0	0.00136667	3.33333e-05	0.00113333	0.00113333	0	0	0.00366667
ERR1589322	soil	0	0	0	0	0	0.000133333	3.33333e-05	0	0.0006	0.0006	0	0	0.00136667
ERR1589323	soil	3.33333e-05	0	0	0	0	0.0001	6.66667e-05	0	0.0003	0.0003	0	0	0.000766667
ERR1589324	soil	0	0	0	0	0	3.33333e-05	0.000166667	0	0.0005	0.0005	0	0	0.0012
ERR1589330	soil	0	0	0	0	0	6.66667e-05	3.33333e-05	0	0.0007	0.0007	0	0	0.0015
ERR1589331	soil	0	0	3.33333e-05	0	0	6.66667e-05	0.000133333	0	0.000533333	0.000533333	0	0	0.00126667
ERR1590016	saline environment	0	6.66667e-05	0	0.0006	3.33333e-05	0.0008	0	3.33333e-05	0	0	0	0.000333333	0.000866667
ERR1590018	saline environment	0	3.33333e-05	0	0.000366667	0	0.00233333	0	6.66667e-05	0	0	0	0.000566667	0.0024
ERR1590020	saline environment	0.0007	0	0	0.0002	3.33333e-05	3.33333e-05	0	0	0	0	0	0	6.66667e-05
ERR1590021	saline environment	6.66667e-05	6.66667e-05	0	0	0	0.0006	0	0.000366667	0	0	0	0.000133333	0.000966667
ERR1590028	mangrove	3.33333e-05	0.0003	0	0.0001	0	3.33333e-05	0	0.0001	0	0	0	0	0.000133333
ERR1590029	mangrove	0	0.0002	3.33333e-05	0	0	3.33333e-05	0	6.66667e-05	0	0	0	0	0.0001
ERR1590033	mangrove	0	0.000433333	0.000133333	0.0002	0	0.0002	0	0.000233333	6.66667e-05	6.66667e-05	0	0	0.000566667
ERR1590034	mangrove	0	3.33333e-05	0.0003	0.000133333	3.33333e-05	6.66667e-05	0	0.0003	0.0001	0.0001	0	0	0.0006
ERR1590035	mangrove	6.66667e-05	0.000133333	0.000166667	0.0003	0	3.33333e-05	3.33333e-05	0	3.33333e-05	3.33333e-05	0	0	0.000133333
ERR1538556	freshwater sediment	0.000133333	0	0	0.000533333	0	0	0.0004	0	6.66667e-05	6.66667e-05	0	0.000233333	0.000533333
ERR1538557	freshwater sediment	0.000166667	0	0	0.0052	0	0	6.66667e-05	0	0	0	0	0.0003	6.66667e-05
ERR1538560	freshwater sediment	0.000133333	0	0	0.0002	0.000333333	3.33333e-05	0.000533333	6.66667e-05	0.0002	0.0002	0	0.0006	0.00136667
ERR1538562	freshwater sediment	0	0	0	0	0	0	0.0012	0	0.0025	0.0025	0	0.000433333	0.0062
ERR1538563	freshwater sediment	3.33333e-05	0	3.33333e-05	0.000133333	3.33333e-05	6.66667e-05	3.33333e-05	0	0.000133333	0.000133333	0	0.000333333	0.0004
ERR1538565	freshwater sediment	0.000866667	0	0.0001	0	0.000133333	0	0.0008	0	0.000233333	0.000233333	0	3.33333e-05	0.0014
ERR1538566	freshwater sediment	0	0	0	0.00196667	0	0	3.33333e-05	0	0	0	0	0.0003	3.33333e-05
ERR1538569	freshwater sediment	0.0004	3.33333e-05	3.33333e-05	0.000133333	0	0	0	0	3.33333e-05	3.33333e-05	0	0.00103333	6.66667e-05
ERR1538571	freshwater sediment	3.33333e-05	0	0.000233333	0.0004	0	3.33333e-05	0.000233333	0.0001	0	0	0	0.00173333	0.000366667
ERR1538572	freshwater sediment	0	0	3.33333e-05	0.00166667	0	0	0.000333333	0	0	0	0	0.000233333	0.000333333
ERR1538574	freshwater sediment	0.0006	3.33333e-05	0	0	0	0	0.000366667	0	0.0005	0.0005	0	0.000666667	0.00136667
ERR1538576	freshwater sediment	0.0002	3.33333e-05	0.0004	0.00126667	0	0.000266667	6.66667e-05	0.000133333	0.000233333	0.000233333	0	0.00123333	0.000933333
ERR1538577	freshwater sediment	0.000133333	0	3.33333e-05	0.00466667	0	0	0.0001	0	0	0	0	0.000866667	0.0001
ERR1538579	freshwater sediment	0	0	0.0004	0.00106667	0	0	0.000533333	0	0.0005	0.0005	0	0.000666667	0.00153333
ERR1538580	freshwater sediment	0.000166667	0	0	0.0056	0	0	3.33333e-05	0	0	0	0	0.000933333	3.33333e-05
ERR1538582	freshwater sediment	0.000166667	0	0	0.000433333	0	6.66667e-05	0.0002	0	0.000166667	0.000166667	0	0.0006	0.0006
ERR1538584	freshwater sediment	0	0	0.0006	0.000866667	0	3.33333e-05	0.0002	0	0.0005	0.0005	0	0.00133333	0.00123333
ERR1538585	freshwater sediment	0	0	0	0.00433333	0	0	0.0001	0	0	0	0	0.0002	0.0001
ERR1538588	freshwater sediment	0.0002	0	6.66667e-05	0.000266667	0	0	6.66667e-05	0	0	0	0	0.0008	6.66667e-05
ERR1538590	freshwater sediment	0	0	0	0.00163333	0	0	3.33333e-05	0	0	0	0	0.0001	3.33333e-05
ERR1538592	freshwater sediment	0.000366667	0.000133333	0	0.000533333	0	3.33333e-05	0.000166667	0	0.000566667	0.000566667	0	0.0012	0.00133333
ERR1538593	freshwater sediment	6.66667e-05	0	0	3.33333e-05	0	0	0.000166667	0	0.000233333	0.000233333	0	0.000233333	0.000633333
ERR1538594	freshwater sediment	0	0	0	0.000533333	0	6.66667e-05	0.000433333	0	0	0	0	0.000566667	0.0005
ERR1538596	freshwater sediment	3.33333e-05	0	0.000833333	0.0004	0	3.33333e-05	3.33333e-05	0	0.000933333	0.000933333	0	0.00133333	0.00193333
ERR1538598	freshwater sediment	6.66667e-05	0	0.000366667	0	0	0	0.0006	0.000166667	0.0003	0.0003	0	0.000933333	0.00136667
ERR1538600	freshwater sediment	6.66667e-05	0	6.66667e-05	0.000266667	0	6.66667e-05	0	0	0.0001	0.0001	0	0.000266667	0.000266667
ERR1538602	freshwater sediment	0	0	0	0	0	0	0.00166667	0	0.00153333	0.00153333	0	0.0009	0.00473333
ERR1538604	freshwater sediment	0.0002	0.000166667	0.0002	0.0001	0	3.33333e-05	0.00186667	0	0.0052	0.0052	0	0.000833333	0.0123
ERR1538606	freshwater sediment	0.000466667	0.000133333	0.0002	0.000133333	0	3.33333e-05	0.0015	0	0.00336667	0.00336667	0	0.00103333	0.00826667
ERR1538608	freshwater sediment	0.000833333	0	0	0	3.33333e-05	0	0.000666667	3.33333e-05	0.0003	0.0003	0	3.33333e-05	0.00133333
ERR1538614	freshwater sediment	0.0001	0	0.000133333	0.000433333	6.66667e-05	0	0.0002	0	0.000466667	0.000466667	0	0.000466667	0.0012
ERR1538615	freshwater sediment	0	0	3.33333e-05	0.0005	0	3.33333e-05	0.000166667	0	0.000766667	0.000766667	0	0.0005	0.00173333
ERR1538616	freshwater sediment	0.0002	0	0.000133333	0.00213333	0	3.33333e-05	3.33333e-05	0	0.0006	0.0006	0	0.000633333	0.00126667
ERR1538617	freshwater sediment	3.33333e-05	0	0	0.000266667	0	0	3.33333e-05	0	0.000333333	0.000333333	0	0.000133333	0.0007
ERR1538618	freshwater sediment	0.000333333	0	0	0.0009	0	6.66667e-05	0.000166667	0	0.000266667	0.000266667	0	0.000366667	0.000766667
ERR1538619	freshwater sediment	0	0	3.33333e-05	0.0002	0	0	0	0	0.000366667	0.000366667	0	3.33333e-05	0.000733333
ERR1538620	freshwater sediment	0.000133333	0	6.66667e-05	0.000866667	0	0	6.66667e-05	0	0.000133333	0.000133333	0	0.000566667	0.000333333
ERR1538621	freshwater sediment	0.000166667	0	0	0.0002	0	0	3.33333e-05	0	0.000166667	0.000166667	0	0.0001	0.000366667
ERR1538622	freshwater sediment	0.000133333	0	6.66667e-05	0.00196667	0	0	3.33333e-05	0	0.000533333	0.000533333	0	0.000566667	0.0011
ERR1538624	freshwater sediment	3.33333e-05	0	3.33333e-05	0.0009	0	0	0	0	3.33333e-05	3.33333e-05	0	0.000533333	6.66667e-05
ERR1538625	freshwater sediment	0.000133333	0	6.66667e-05	0.00116667	0	3.33333e-05	6.66667e-05	0	0.000266667	0.000266667	0	0.0003	0.000633333
ERR1538627	freshwater sediment	6.66667e-05	0	6.66667e-05	0.000966667	0	3.33333e-05	3.33333e-05	0	0.0002	0.0002	0	0.000433333	0.000466667
ERR1538629	freshwater sediment	3.33333e-05	0	0	0.000966667	0	0	0	0	6.66667e-05	6.66667e-05	0	0.000466667	0.000133333
ERR1538631	freshwater sediment	6.66667e-05	0	3.33333e-05	0.00103333	0	0	0	0	0.000233333	0.000233333	0	0.000333333	0.000466667
ERR1538632	freshwater sediment	3.33333e-05	0	3.33333e-05	0.0003	0	0	0	0	0.000133333	0.000133333	0	6.66667e-05	0.000266667
ERR1538633	freshwater sediment	6.66667e-05	0	3.33333e-05	0.0014	0	0	0	0	6.66667e-05	6.66667e-05	0	0.0004	0.000133333
ERR1538634	freshwater sediment	3.33333e-05	0	3.33333e-05	0.000466667	0	0	0	0	0.000133333	0.000133333	0	3.33333e-05	0.000266667
ERR1538635	freshwater sediment	6.66667e-05	0	3.33333e-05	0.000766667	0.000133333	3.33333e-05	0.0002	3.33333e-05	0.000933333	0.000933333	0	0.000366667	0.00226667
ERR1538636	freshwater sediment	6.66667e-05	0	3.33333e-05	0.00153333	0.000133333	6.66667e-05	0.0003	6.66667e-05	0.0006	0.0006	0	0.000466667	0.00176667
ERR1538637	freshwater sediment	6.66667e-05	0	3.33333e-05	0.0008	0	0	0	0	3.33333e-05	3.33333e-05	0	0.0001	6.66667e-05
ERR1538638	freshwater sediment	0.0002	0	0.000133333	0.0009	0	0	0	0	0.0002	0.0002	0	0.000133333	0.0004
ERR1538639	freshwater sediment	3.33333e-05	0	0	0.0009	0	0	0	0	0.000333333	0.000333333	0	0.000266667	0.000666667
ERR1538640	freshwater sediment	0.000133333	3.33333e-05	3.33333e-05	0.000933333	0	0	0	0	0.000266667	0.000266667	0	0.000433333	0.000533333
ERR1538641	freshwater sediment	0.000166667	0	6.66667e-05	0.0008	0	0	0	0	0.000366667	0.000366667	0	0.000266667	0.000733333
ERR1538642	freshwater sediment	0.000133333	0	6.66667e-05	0.001	0	0	0	0	0.000233333	0.000233333	0	0.000133333	0.000466667
ERR1538647	freshwater sediment	0.0004	0	0.000133333	0.0014	0.000166667	3.33333e-05	0.000233333	0	0.0007	0.0007	0	0.000433333	0.00183333
ERR1538648	freshwater sediment	0.000166667	0	0.000133333	0.00143333	0.0001	3.33333e-05	0.000133333	3.33333e-05	0.00123333	0.00123333	0	0.0005	0.00276667
ERR1538650	freshwater sediment	0.000233333	0	0.0001	0.000533333	0	0	0	0	6.66667e-05	6.66667e-05	0	6.66667e-05	0.000133333
ERR1538652	freshwater sediment	0.000166667	0	0	0.0007	0	0	0	0	3.33333e-05	3.33333e-05	0	0.000433333	6.66667e-05
ERR1538654	freshwater sediment	0	0	0	0.000566667	0	0	3.33333e-05	0	3.33333e-05	3.33333e-05	0	0.0004	0.0001
ERR1538656	freshwater sediment	3.33333e-05	0	6.66667e-05	0.000766667	0	0	0	0	0.0001	0.0001	0	0.000166667	0.0002
ERR1538664	freshwater sediment	3.33333e-05	0	0	0.000533333	0	0	0	0	3.33333e-05	3.33333e-05	0	0	6.66667e-05
ERR1538665	freshwater sediment	0.0002	0	0.0001	0.000966667	0.0001	0	0.0002	0	0.0005	0.0005	0	0.000233333	0.0013
ERR1538666	freshwater sediment	3.33333e-05	3.33333e-05	3.33333e-05	0.00173333	0.0003	0	0.000333333	0	0.000666667	0.000666667	0	0.0003	0.00196667
ERR1538677	freshwater sediment	0.000233333	0	0.0001	0.000966667	0	0	0.000166667	3.33333e-05	0.000566667	0.000566667	0	0.000566667	0.00133333
ERR1538678	freshwater sediment	0.000233333	0	0.000133333	0.00126667	0.0001	0.000133333	0.000266667	0	0.000733333	0.000733333	0	0.000466667	0.00196667
ERR1538679	freshwater sediment	0.0002	0	0.0001	0.00123333	0.000133333	0	0.000433333	0	0.000966667	0.000966667	0	0.000433333	0.0025
ERR1538680	freshwater sediment	0.0002	3.33333e-05	0.000133333	0.0015	6.66667e-05	3.33333e-05	0.000333333	0	0.000566667	0.000566667	0	0.000666667	0.00156667
ERR1538681	freshwater sediment	0.000166667	0	0	0.00176667	0.0002	0	0.000466667	0	0.0009	0.0009	0	0.0009	0.00246667
ERR1538682	freshwater sediment	0.0002	0	0.000166667	0.0014	0.0002	3.33333e-05	0.0001	0	0.00106667	0.00106667	0	0.0008	0.00246667
ERR1538683	freshwater sediment	0.000233333	0	6.66667e-05	0.00103333	0.0002	6.66667e-05	0.000766667	0	0.000833333	0.000833333	0	0.0003	0.0027
ERR1538684	freshwater sediment	0.000233333	0	0	0.00103333	0.0001	0	6.66667e-05	0	0.000366667	0.000366667	0	0.000733333	0.0009
ERR1538686	freshwater sediment	0.0002	0	3.33333e-05	0.000933333	0	0	0.0002	0	0.000866667	0.000866667	0	0.0007	0.00193333
ERR1538687	freshwater sediment	3.33333e-05	0	6.66667e-05	0.0011	6.66667e-05	0	0.0003	0	0.0006	0.0006	0	0.0004	0.00156667
ERR1538688	freshwater sediment	0.0001	0	0.000133333	0.00133333	6.66667e-05	6.66667e-05	0.0002	0	0.000533333	0.000533333	0	0.000433333	0.0014
ERR1538690	freshwater sediment	0.000266667	0	6.66667e-05	0.00156667	0	6.66667e-05	0.0003	0	0.000666667	0.000666667	0	0.000366667	0.0017
ERR1538691	freshwater sediment	6.66667e-05	0	0.0001	0.000766667	0.0001	0	0.000366667	6.66667e-05	0.0006	0.0006	0	0.000466667	0.00173333
ERR1538692	freshwater sediment	0.0002	0	0.000233333	0.0023	0	3.33333e-05	0.000166667	0.0001	0.0012	0.0012	0	0.000966667	0.0027
ERR1538693	freshwater sediment	0.000166667	0	3.33333e-05	0.00183333	3.33333e-05	6.66667e-05	0.000233333	0	0.00103333	0.00103333	0	0.000633333	0.0024
ERR1538694	freshwater sediment	0.000166667	3.33333e-05	0.000166667	0.0027	3.33333e-05	6.66667e-05	0.0003	0	0.00126667	0.00126667	0	0.000533333	0.00293333
ERR1538695	freshwater sediment	0.000133333	0	3.33333e-05	0.00263333	0.0001	0	0.0004	0	0.001	0.001	0	0.000633333	0.0025
ERR1538696	freshwater sediment	0.0002	3.33333e-05	0.000266667	0.00243333	0	3.33333e-05	0.000266667	0	0.00133333	0.00133333	0	0.000533333	0.00296667
ERR1538697	freshwater sediment	0.0001	3.33333e-05	0.0001	0.00166667	0	0.000133333	0.000133333	0	0.00136667	0.00136667	0	0.000833333	0.003
ERR1538698	freshwater sediment	0.000133333	0	0.0001	0.00106667	6.66667e-05	0	3.33333e-05	0	0.000766667	0.000766667	0	0.000233333	0.00163333
ERR1538699	freshwater sediment	0.000233333	0	6.66667e-05	0.00273333	0	0.000133333	0.0004	0	0.00206667	0.00206667	0	0.000666667	0.00466667
ERR1538700	freshwater sediment	0.0002	0	3.33333e-05	0.00186667	3.33333e-05	0.000133333	0.000233333	0	0.0016	0.0016	0	0.000533333	0.0036
ERR1538701	freshwater sediment	0.000166667	0	3.33333e-05	0.0013	3.33333e-05	0.0001	0.0002	0	0.00233333	0.00233333	0	0.000666667	0.005
ERR1538702	freshwater sediment	0.0001	0	3.33333e-05	0.00216667	0	0.0001	0.000333333	0	0.0016	0.0016	0	0.000433333	0.00363333
ERR1538704	freshwater sediment	0.0002	0	6.66667e-05	0.00213333	0	0.0001	0.000333333	0	0.0009	0.0009	0	0.000566667	0.00223333
ERR1538706	freshwater sediment	0.000266667	0	6.66667e-05	0.00203333	0	0.0001	0.000433333	0	0.0018	0.0018	0	0.0006	0.00413333
ERR1538707	freshwater sediment	0.000266667	6.66667e-05	0.0001	0.00296667	0	0.000166667	0.0005	0	0.00166667	0.00166667	0	0.00106667	0.004
ERR1538708	freshwater sediment	0.000133333	0	0.000166667	0.0016	6.66667e-05	0.000166667	0.0003	3.33333e-05	0.00143333	0.00143333	0	0.000466667	0.00343333
ERR1538710	freshwater sediment	0.000133333	0	0.0001	0.0027	0	0.000266667	0.000666667	0	0.00133333	0.00133333	0	0.000666667	0.0036
ERR1538712	freshwater sediment	0.000233333	0	0.0002	0.00273333	3.33333e-05	0.000266667	0.0003	0	0.0016	0.0016	0	0.0011	0.0038
ERR1538714	freshwater sediment	0.0002	0	0.000133333	0.00216667	6.66667e-05	0.0003	0.000533333	3.33333e-05	0.0016	0.0016	0	0.000866667	0.00413333
ERR1538716	freshwater sediment	0.0002	0	0.0001	0.00233333	0	0.0001	0.0005	0	0.0016	0.0016	0	0.0011	0.0038
ERR1538717	freshwater sediment	0.000133333	0	6.66667e-05	0.00173333	3.33333e-05	0.0001	0.000466667	0	0.000966667	0.000966667	0	0.000933333	0.00253333
ERR1538718	freshwater sediment	0.0003	0	0.000133333	0.00186667	3.33333e-05	0.0001	0.000666667	0	0.00116667	0.00116667	0	0.0009	0.00313333
ERR1538719	freshwater sediment	0.000166667	0	6.66667e-05	0.00256667	0	0	0.0006	3.33333e-05	0.001	0.001	0	0.0008	0.00263333
ERR1538720	freshwater sediment	0.000233333	0	6.66667e-05	0.00186667	0	3.33333e-05	0.000166667	3.33333e-05	0.00156667	0.00156667	0	0.0007	0.00336667
ERR1538722	freshwater sediment	0.0002	0	6.66667e-05	0.00183333	0	6.66667e-05	0.000433333	0	0.00116667	0.00116667	0	0.000466667	0.00283333
ERR1538723	freshwater sediment	3.33333e-05	0	6.66667e-05	0.00196667	0	0.000133333	0.0005	0	0.000733333	0.000733333	0	0.0007	0.0021
ERR1538724	freshwater sediment	0	0	0	6.66667e-05	0.000133333	0	3.33333e-05	0	0.0004	0.0004	0	0.0001	0.000966667
ERR1538725	freshwater sediment	0.000133333	0	0.0001	0.00263333	0	0.000166667	0.0004	0	0.001	0.001	0	0.0011	0.00256667
ERR1538726	freshwater sediment	0.000366667	0.0001	0.000133333	0.00183333	0	6.66667e-05	0.0001	0	0.0006	0.0006	0	0.000766667	0.00136667
ERR1538728	freshwater sediment	0.000166667	0	0.000166667	0.00166667	0	0.000333333	0.0002	0	0.00103333	0.00103333	0	0.000666667	0.0026
ERR1538730	freshwater sediment	0.0001	0	6.66667e-05	0.0018	0.0001	0.000133333	0.0004	0.000133333	0.0009	0.0009	0	0.00106667	0.00256667
ERR1538731	freshwater sediment	0.000133333	0	3.33333e-05	0.000966667	3.33333e-05	6.66667e-05	0.000266667	6.66667e-05	0.0007	0.0007	0	0.000766667	0.00183333
ERR1538734	freshwater sediment	0.000166667	0	6.66667e-05	0.00116667	0	0.000266667	0.000233333	6.66667e-05	0.000566667	0.000566667	0	0.000733333	0.0017
ERR1538735	freshwater sediment	0.000233333	6.66667e-05	0.000133333	0.00156667	0	0.000266667	0.0003	0	0.00106667	0.00106667	0	0.00123333	0.0027
ERR1538736	freshwater sediment	0.0003	0	0.000133333	0.00176667	3.33333e-05	6.66667e-05	0.0003	0	0.000633333	0.000633333	0	0.000733333	0.00166667
ERR1538737	freshwater sediment	3.33333e-05	0	0	0.000266667	6.66667e-05	3.33333e-05	6.66667e-05	0	0.000633333	0.000633333	0	0.0002	0.00143333
ERR1538738	freshwater sediment	0.000233333	0	0.0001	0.00116667	0	0.0001	0.000366667	3.33333e-05	0.0007	0.0007	0	0.000733333	0.0019
ERR1538739	freshwater sediment	0.000133333	0	0.0001	0.000833333	3.33333e-05	3.33333e-05	0.000233333	0	0.000433333	0.000433333	0	0.000566667	0.00116667
ERR1538740	freshwater sediment	0.000133333	0	6.66667e-05	0.00133333	0	0.000133333	0.0003	0	0.000833333	0.000833333	0	0.0005	0.0021
ERR1538741	freshwater sediment	0.0003	0	3.33333e-05	0.00173333	0	0	6.66667e-05	0	0.0009	0.0009	0	0.000566667	0.00186667
ERR1538742	freshwater sediment	0.000233333	0	0.0002	0.00136667	0.0001	0.0002	0.0003	0	0.0008	0.0008	0	0.000666667	0.0022
ERR1538743	freshwater sediment	0.0002	0	0	0.00163333	0	3.33333e-05	0.000366667	0	0.000966667	0.000966667	0	0.0003	0.00233333
ERR1538744	freshwater sediment	0.000133333	0	0.0001	0.00116667	0	0.000133333	0.000133333	0	0.000766667	0.000766667	0	0.000733333	0.0018
ERR1538745	freshwater sediment	0.000266667	0	0	0.0018	0	6.66667e-05	0.000166667	0	0.000633333	0.000633333	0	0.0007	0.0015
ERR1538746	freshwater sediment	6.66667e-05	0	6.66667e-05	3.33333e-05	0.0002	0	3.33333e-05	0	0.0005	0.0005	0	0.000166667	0.00123333
ERR1538747	freshwater sediment	0.0002	0	0.000133333	0.00113333	0	0	0.0001	0	0.000266667	0.000266667	0	0.0005	0.000633333
ERR1538748	freshwater sediment	0.000133333	3.33333e-05	0.0002	0.0016	0	3.33333e-05	3.33333e-05	0	0.000766667	0.000766667	0	0.000466667	0.0016
ERR1538749	freshwater sediment	6.66667e-05	0	0.000366667	0.00123333	0	0.0001	0.000166667	0	0.0004	0.0004	0	0.000433333	0.00106667
ERR1538750	freshwater sediment	0.000133333	0	6.66667e-05	0.00156667	3.33333e-05	6.66667e-05	0.0002	0	0.000833333	0.000833333	0	0.0008	0.00196667
ERR1538751	freshwater sediment	0.000233333	0	0.0001	0.0014	0	0	0.000133333	0	0.000866667	0.000866667	0	0.0002	0.00186667
ERR1538752	freshwater sediment	0.000133333	0	0.000166667	0.000733333	0	0.000166667	0	0	0.000333333	0.000333333	0	0.0003	0.000833333
ERR1538753	freshwater sediment	0.0001	0	0	0.0011	0	0.0001	0.000166667	0	0.000333333	0.000333333	0	0.0004	0.000933333
ERR1538754	freshwater sediment	0.000233333	3.33333e-05	0.000166667	0.0015	0	3.33333e-05	0.000166667	0	0.000633333	0.000633333	0	0.000666667	0.00146667
ERR1538755	freshwater sediment	6.66667e-05	6.66667e-05	3.33333e-05	0.000633333	0.0001	0	0.000333333	0.000166667	0.0005	0.0005	0	0.000133333	0.0016
ERR1538756	freshwater sediment	0	0	6.66667e-05	0.0014	0	0.0002	0.000166667	0	0.0004	0.0004	0	0.000466667	0.00116667
ERR1538757	freshwater sediment	0.0001	0	0.0001	0.000966667	0	6.66667e-05	0.0002	0	0.000466667	0.000466667	0	0.0005	0.0012
ERR1538758	freshwater sediment	0.000266667	0	3.33333e-05	0.00186667	0	3.33333e-05	0.000233333	0	0.0008	0.0008	0	0.000466667	0.00186667
ERR1538759	freshwater sediment	0.000166667	3.33333e-05	0.0001	0.0012	3.33333e-05	3.33333e-05	3.33333e-05	0	0.000433333	0.000433333	0	0.000233333	0.000966667
ERR1538760	freshwater sediment	3.33333e-05	0	0	0.00106667	0	3.33333e-05	0	0	0.0003	0.0003	0	0.000333333	0.000633333
ERR1538761	freshwater sediment	0.000166667	0	3.33333e-05	0.0012	0	0	0.000233333	0	0.0004	0.0004	0	0.000533333	0.00103333
ERR1538762	freshwater sediment	3.33333e-05	3.33333e-05	0.000133333	0.0012	0	0	0	0	0.000266667	0.000266667	0	0.0004	0.000533333
ERR1538763	freshwater sediment	0.000233333	0	6.66667e-05	0.00163333	0	6.66667e-05	6.66667e-05	0	0.0004	0.0004	0	0.000566667	0.000933333
ERR1538764	freshwater sediment	0.0001	0	0.000133333	0.001	0	6.66667e-05	3.33333e-05	0	0.000366667	0.000366667	0	0.0004	0.000833333
ERR1538765	freshwater sediment	0.0001	0	0.000333333	0.00203333	0	0	6.66667e-05	0	0.000633333	0.000633333	0	0.000666667	0.00133333
ERR1538766	freshwater sediment	0.0002	0	3.33333e-05	0.0006	0.000133333	3.33333e-05	0.000466667	0	0.000866667	0.000866667	0	0.000566667	0.00236667
ERR1538767	freshwater sediment	3.33333e-05	0	6.66667e-05	0.00123333	0	0.000133333	3.33333e-05	0	0.0003	0.0003	0	0.000333333	0.000766667
ERR1538768	freshwater sediment	0.000133333	3.33333e-05	0.000133333	0.00216667	0	0.0001	0.000133333	0	0.000466667	0.000466667	0	0.000166667	0.00116667
ERR1538769	freshwater sediment	6.66667e-05	0	0.000133333	0.00103333	0	0.0001	3.33333e-05	0	0.000166667	0.000166667	0	0.000333333	0.000466667
ERR1538770	freshwater sediment	0.0001	6.66667e-05	3.33333e-05	0.00146667	0	0.0001	0.0004	3.33333e-05	0.000966667	0.000966667	0	0.00103333	0.00246667
ERR1538771	freshwater sediment	0.000133333	0	0.000133333	0.0011	0	3.33333e-05	0.0001	0	0.000233333	0.000233333	0	0.000433333	0.0006
ERR1538772	freshwater sediment	0.000133333	3.33333e-05	0	0.001	0	3.33333e-05	0.000133333	0	0.0008	0.0008	0	0.0006	0.00176667
ERR1538773	freshwater sediment	6.66667e-05	0	0.0001	0.0017	0	0.000166667	6.66667e-05	0	0.000666667	0.000666667	0	0.0006	0.00156667
ERR1538774	freshwater sediment	0.0001	0	6.66667e-05	0.00113333	0	0	3.33333e-05	0	0.000133333	0.000133333	0	0.000433333	0.0003
ERR1538775	freshwater sediment	0.0007	0	0.0001	0.00106667	0	6.66667e-05	0.000366667	0	0.000333333	0.000333333	0	0.0008	0.0011
ERR1538776	freshwater sediment	0.000133333	0	0.000166667	0.000933333	0	3.33333e-05	0.0001	0	0.000433333	0.000433333	0	0.000366667	0.001
ERR1538777	freshwater sediment	0.000166667	0	6.66667e-05	0.000833333	3.33333e-05	0	6.66667e-05	3.33333e-05	0.000733333	0.000733333	0	0.000333333	0.0016
ERR1538778	freshwater sediment	3.33333e-05	0	3.33333e-05	0.00103333	0	0	6.66667e-05	0	0.0001	0.0001	0	0.000833333	0.000266667
ERR1538779	freshwater sediment	0.000266667	0	0.000133333	0.00173333	0	6.66667e-05	0.0001	0	0.000266667	0.000266667	0	0.0007	0.0007
ERR1538780	freshwater sediment	6.66667e-05	0	0.0001	0.0015	0	0	0	0	0.000266667	0.000266667	0	0.000566667	0.000533333
ERR1538781	freshwater sediment	0.0001	0	0.000133333	0.00143333	0	3.33333e-05	6.66667e-05	0	0.000266667	0.000266667	0	0.0003	0.000633333
ERR1538782	freshwater sediment	0.000266667	0	0.000233333	0.00106667	0	0	6.66667e-05	0	0.000133333	0.000133333	0	0.000866667	0.000333333
ERR1538783	freshwater sediment	6.66667e-05	3.33333e-05	0.0001	0.00113333	0	0	3.33333e-05	3.33333e-05	0.000266667	0.000266667	0	0.000666667	0.0006
ERR1538784	freshwater sediment	3.33333e-05	3.33333e-05	0	0.00103333	0	0	0	0	0.0004	0.0004	0	0.000366667	0.0008
ERR1538785	freshwater sediment	0.0001	0	0	0.000933333	0	3.33333e-05	3.33333e-05	0	0.000266667	0.000266667	0	0.000366667	0.0006
ERR1538786	freshwater sediment	0.0003	0	0	0.00116667	0	6.66667e-05	0.0002	0	0.0003	0.0003	0	0.0002	0.000866667
ERR1538787	freshwater sediment	3.33333e-05	0	3.33333e-05	3.33333e-05	3.33333e-05	3.33333e-05	0.000133333	3.33333e-05	0.0001	0.0001	0	0.0002	0.000433333
ERR1538788	freshwater sediment	0	0	3.33333e-05	0.0001	0	0	0.000133333	0	0.0002	0.0002	0	0.000266667	0.000533333
ERR1538789	freshwater sediment	0.0002	0	6.66667e-05	0.000533333	0.000233333	0	0.0001	0	0.000733333	0.000733333	0	0.000566667	0.0018
ERR1538791	freshwater sediment	0.000133333	0	6.66667e-05	0.00153333	0	0	0	0	0.0001	0.0001	0	0.0003	0.0002
ERR1538794	freshwater sediment	0.000133333	0	0.0002	0.00136667	0	0	0	0	0.000133333	0.000133333	0	0.000266667	0.000266667
ERR1538795	freshwater sediment	0.0003	0	3.33333e-05	0.0023	0	0	0	0	0.000133333	0.000133333	0	0.0001	0.000266667
ERR1538796	freshwater sediment	3.33333e-05	0	0	0.000766667	0	0	3.33333e-05	0	3.33333e-05	3.33333e-05	0	0.0005	0.0001
ERR1538800	freshwater sediment	3.33333e-05	0	0.000133333	0.001	0.0002	0	0.0001	0	0.000733333	0.000733333	0	0.0007	0.00176667
ERR1538801	freshwater sediment	0.0003	0	0	0.0001	0	0	0	0	0.0001	0.0001	0	0.000933333	0.0002
ERR1538802	freshwater sediment	6.66667e-05	0	3.33333e-05	0.000833333	0.000166667	3.33333e-05	0.000266667	3.33333e-05	0.000466667	0.000466667	0	0.0002	0.00143333
ERR1538803	freshwater sediment	0.0003	0	0	0.000166667	0	0	0	0	0.000333333	0.000333333	0	0.000566667	0.000666667
ERR1538804	freshwater sediment	0.000166667	0	0.0001	0.000933333	0.000133333	0	0.000233333	3.33333e-05	0.000566667	0.000566667	0	0.000466667	0.00153333
ERR1538805	freshwater sediment	0.000266667	3.33333e-05	0	0.000966667	3.33333e-05	0	0.000133333	0	0.000433333	0.000433333	0	0.0007	0.00103333
ERR1538807	freshwater sediment	0.000233333	0	0	0.001	6.66667e-05	0	0.0002	0.0001	0.000433333	0.000433333	0	0.000566667	0.00123333
ERR1538809	freshwater sediment	0.000266667	3.33333e-05	0.000133333	0.00253333	6.66667e-05	0	0.000366667	3.33333e-05	0.000833333	0.000833333	0	0.000533333	0.00213333
ERR1538811	freshwater sediment	0.000266667	0	0.000166667	0.00193333	0	0	0.0004	3.33333e-05	0.00136667	0.00136667	0	0.000933333	0.00316667
ERR1538813	freshwater sediment	0.0002	0	0.0002	0.00196667	6.66667e-05	3.33333e-05	0.000433333	0	0.000833333	0.000833333	0	0.000833333	0.0022
ERR1538814	freshwater sediment	0.0002	3.33333e-05	0.000166667	0.00203333	3.33333e-05	0	0.0003	0	0.000633333	0.000633333	0	0.000766667	0.0016
ERR1538816	freshwater sediment	0	0	0	0	0	0	0.000166667	0	0.000166667	0.000166667	0	0.0001	0.0005
ERR1538817	freshwater sediment	0.0001	0	0.000166667	0.00246667	0.000133333	3.33333e-05	0.000366667	0	0.00116667	0.00116667	0	0.000766667	0.00286667
ERR1538818	freshwater sediment	6.66667e-05	3.33333e-05	0.0003	0.00223333	0	0.0001	0.000366667	0	0.000966667	0.000966667	0	0.000366667	0.0024
ERR1538821	freshwater sediment	0.000133333	0	0.000133333	0.00246667	0	0.000266667	0.0001	0	0.00123333	0.00123333	0	0.000766667	0.00283333
ERR1538824	freshwater sediment	0.0002	0	0.000266667	0.00286667	6.66667e-05	0.000166667	0.000166667	0	0.0013	0.0013	0	0.000666667	0.003
ERR1538827	freshwater sediment	0.0002	0	0.0001	0.00203333	0	0.0002	0.000366667	0	0.0015	0.0015	0	0.0006	0.00356667
ERR1538830	freshwater sediment	0.000133333	0	3.33333e-05	0.00266667	0	0.0002	0.000166667	0	0.0014	0.0014	0	0.0006	0.00316667
ERR1538833	freshwater sediment	0.000233333	0	0.000233333	0.0029	0	0.000133333	0.000466667	3.33333e-05	0.00196667	0.00196667	0	0.0006	0.00456667
ERR1538836	freshwater sediment	0.0001	0	3.33333e-05	0.00346667	0	0.000233333	0.0006	0	0.0021	0.0021	0	0.000866667	0.00503333
ERR1538837	freshwater sediment	3.33333e-05	0	0	0.0001	3.33333e-05	0	6.66667e-05	0	0.000466667	0.000466667	0	0.000366667	0.00103333
ERR1538838	freshwater sediment	6.66667e-05	0	0.0001	0.0027	3.33333e-05	0.000233333	0.0003	3.33333e-05	0.0019	0.0019	0	0.00113333	0.0044
ERR1538839	freshwater sediment	0.000233333	3.33333e-05	6.66667e-05	0.00293333	0	0.000166667	0.000266667	0	0.00166667	0.00166667	0	0.001	0.00376667
ERR1538840	freshwater sediment	0.0003	0	0.000233333	0.0036	0	0.0003	0.000433333	3.33333e-05	0.00183333	0.00183333	0	0.000833333	0.00443333
ERR1538841	freshwater sediment	0.000166667	0	0.000166667	0.0017	0	0.000166667	0.000366667	0	0.00116667	0.00116667	0	0.000766667	0.00286667
ERR1538842	freshwater sediment	0.000266667	0	0.000166667	0.0022	0	0.0002	0.0004	0	0.00136667	0.00136667	0	0.00166667	0.00333333
ERR1538843	freshwater sediment	0.000233333	0	0	0.00253333	0	0.000133333	0.000266667	0	0.00106667	0.00106667	0	0.00106667	0.00253333
ERR1538844	freshwater sediment	0.0003	0	0.000133333	0.00246667	3.33333e-05	3.33333e-05	0.000433333	0	0.00113333	0.00113333	0	0.0007	0.00276667
ERR1538845	freshwater sediment	0.000266667	0	3.33333e-05	0.00286667	0	3.33333e-05	0.0008	0	0.00123333	0.00123333	0	0.0009	0.0033
ERR1538846	freshwater sediment	0.000166667	0	0.0001	0.0006	0.000133333	0	0.0001	0.000133333	0.000666667	0.000666667	0	0.000233333	0.0017
ERR1538847	freshwater sediment	0.000166667	0	0.000133333	0.00263333	0	0.000133333	0.000466667	0	0.00136667	0.00136667	0	0.001	0.00333333
ERR1538848	freshwater sediment	0.000133333	0	0.0001	0.00226667	0	0.000133333	0.000533333	0	0.000933333	0.000933333	0	0.00106667	0.00253333
ERR1538849	freshwater sediment	0.000266667	0	0.000166667	0.0025	0	3.33333e-05	0.0004	0	0.0008	0.0008	0	0.000833333	0.00203333
ERR1538850	freshwater sediment	0.0001	0	0.0001	0.00146667	0	0.000166667	0.0004	0	0.000766667	0.000766667	0	0.0007	0.0021
ERR1538851	freshwater sediment	0.000166667	0	0.000166667	0.00153333	0	0.000133333	0.0005	0	0.000533333	0.000533333	0	0.0007	0.0017
ERR1538852	freshwater sediment	0.000133333	0	0.000133333	0.0015	0	0.0001	0.000166667	0	0.00123333	0.00123333	0	0.000766667	0.00273333
ERR1538853	freshwater sediment	0.0003	0	0.000233333	0.00206667	0	0.000233333	0.000333333	0	0.00136667	0.00136667	0	0.000766667	0.0033
ERR1538854	freshwater sediment	0.0002	0	0.0003	0.00133333	0	0.0001	0.0003	0	0.001	0.001	0	0.001	0.0024
ERR1538855	freshwater sediment	0.000266667	6.66667e-05	0	0.00106667	0	6.66667e-05	0.000166667	0	0.000466667	0.000466667	0	0.000766667	0.00116667
ERR1538856	freshwater sediment	0.000166667	0	6.66667e-05	0.000366667	0.000166667	0	0.0001	6.66667e-05	0.0005	0.0005	0	0.0005	0.00133333
ERR1538857	freshwater sediment	0.000133333	0	6.66667e-05	0.00213333	0	0.000133333	0.000166667	0	0.0007	0.0007	0	0.00106667	0.0017
ERR1538858	freshwater sediment	0.000166667	3.33333e-05	3.33333e-05	0.00133333	3.33333e-05	0.000133333	0.0002	0	0.0007	0.0007	0	0.00123333	0.00176667
ERR1538859	freshwater sediment	6.66667e-05	0.0001	0.000133333	0.00153333	0	0.0002	0.000166667	0	0.000866667	0.000866667	0	0.0007	0.0021
ERR1538860	freshwater sediment	0.000266667	0	3.33333e-05	0.00176667	0	3.33333e-05	6.66667e-05	0	0.0006	0.0006	0	0.0004	0.0013
ERR1538861	freshwater sediment	0.000166667	0	3.33333e-05	0.0016	0	0.000166667	0.000166667	0	0.0006	0.0006	0	0.000533333	0.00153333
ERR1538862	freshwater sediment	0.0002	0	0.0001	0.00253333	0	0.0002	3.33333e-05	0	0.000566667	0.000566667	0	0.000466667	0.00136667
ERR1538863	freshwater sediment	0.000233333	3.33333e-05	0	0.00133333	0	0	0.0001	0	0.0007	0.0007	0	0.000366667	0.0015
ERR1538864	freshwater sediment	0.0003	0	3.33333e-05	0.00166667	0	0.000133333	0.000133333	0	0.0006	0.0006	0	0.000733333	0.00146667
ERR1538865	freshwater sediment	0.000333333	0	0.0001	0.00166667	0	0.0001	0	0	0.000433333	0.000433333	0	0.000266667	0.000966667
ERR1538866	freshwater sediment	0.000266667	0	6.66667e-05	0.00163333	0	3.33333e-05	0	0	0.0006	0.0006	0	0.0003	0.00123333
ERR1538867	freshwater sediment	0.0001	0	6.66667e-05	0.000333333	0.0003	3.33333e-05	0.0001	3.33333e-05	0.0005	0.0005	0	0.0002	0.00146667
ERR1538868	freshwater sediment	0.000166667	0	0.0002	0.00123333	0	0.0001	3.33333e-05	0	0.000466667	0.000466667	0	0.0007	0.00106667
ERR1538869	freshwater sediment	6.66667e-05	0	0.000233333	0.0016	0	3.33333e-05	6.66667e-05	0	0.000533333	0.000533333	0	0.000566667	0.00116667
ERR1538870	freshwater sediment	0.000333333	0	6.66667e-05	0.000833333	0	6.66667e-05	3.33333e-05	0	0.000333333	0.000333333	0	0.000566667	0.000766667
ERR1538871	freshwater sediment	0.000266667	0	0.0002	0.0014	0	0.000133333	0.0001	0	0.000266667	0.000266667	0	0.000566667	0.000766667
ERR1538872	freshwater sediment	0.000233333	0	3.33333e-05	0.00116667	0	0	6.66667e-05	0	0.000666667	0.000666667	0	0.000633333	0.0014
ERR1538873	freshwater sediment	6.66667e-05	0	0.0002	0.000866667	0	6.66667e-05	0.0001	0	0.000333333	0.000333333	0	0.0005	0.000833333
ERR1538874	freshwater sediment	0.000133333	0	6.66667e-05	0.001	0	6.66667e-05	0	0	0.000366667	0.000366667	0	0.0004	0.0008
ERR1538875	freshwater sediment	0.0002	0	0.000133333	0.00126667	0	0.0001	6.66667e-05	0	0.0003	0.0003	0	0.000533333	0.000766667
ERR1538876	freshwater sediment	0.000133333	0	0.000133333	0.0006	0	0	0	0	0.0001	0.0001	0	0.000433333	0.0002
ERR1538877	freshwater sediment	0.0001	0	0	0.0002	0.000133333	3.33333e-05	0.0002	3.33333e-05	0.000566667	0.000566667	0	0.000266667	0.00153333
ERR1538878	freshwater sediment	0.0001	0	0.000166667	0.0012	0	6.66667e-05	0	0	0.000333333	0.000333333	0	0.000333333	0.000733333
ERR1538879	freshwater sediment	0.000166667	0	0	0.0013	0	0	6.66667e-05	0	0.0004	0.0004	0	0.0005	0.000866667
ERR1538880	freshwater sediment	0.000166667	0	6.66667e-05	0.00146667	0	3.33333e-05	0	0	0.0001	0.0001	0	0.000266667	0.000233333
ERR1538881	freshwater sediment	0.0002	0	6.66667e-05	0.000966667	0	3.33333e-05	3.33333e-05	0	0.0001	0.0001	0	0.0003	0.000266667
ERR1538882	freshwater sediment	0.0001	0	0.000166667	0.00113333	0	0	0	0	0.000133333	0.000133333	0	0.0006	0.000266667
ERR1538883	freshwater sediment	0.000233333	3.33333e-05	0.0001	0.0019	0	0	3.33333e-05	0	0.000266667	0.000266667	0	0.0004	0.000566667
ERR1538884	freshwater sediment	0.000133333	0	0	0.00126667	0	0	3.33333e-05	0	0.0003	0.0003	0	0.0002	0.000633333
ERR1538885	freshwater sediment	0.000233333	0	0	0.0018	0	0	0	0	0.000266667	0.000266667	0	0.000433333	0.000533333
ERR1538886	freshwater sediment	0.000133333	0	0.0001	0.000833333	0	3.33333e-05	0.000266667	3.33333e-05	0.000833333	0.000833333	0	0.0007	0.002
ERR1538887	freshwater sediment	0.0001	0	6.66667e-05	0.00136667	0	6.66667e-05	0	0	0.0002	0.0002	0	0.000166667	0.000466667
ERR1538888	freshwater sediment	0.0001	0	0	0.000966667	0	3.33333e-05	0	0	6.66667e-05	6.66667e-05	0	0.000233333	0.000166667
ERR1538889	freshwater sediment	0.0002	0	0.0001	0.00143333	0	0	3.33333e-05	0	6.66667e-05	6.66667e-05	0	0.0001	0.000166667
ERR1538890	freshwater sediment	0.0001	0	0.0002	0.000633333	0	3.33333e-05	0	0	3.33333e-05	3.33333e-05	0	0.0003	0.0001
ERR1538891	freshwater sediment	0.000166667	0	0.0001	0.0013	0	0	0	0	0.000166667	0.000166667	0	0.0003	0.000333333
ERR1538892	freshwater sediment	0.0001	0	3.33333e-05	0.00146667	0	3.33333e-05	0	0	0.0003	0.0003	0	0.000233333	0.000633333
ERR1538893	freshwater sediment	0	0	0	0.00126667	0	3.33333e-05	3.33333e-05	0	0.000166667	0.000166667	0	0.0002	0.0004
ERR1538894	freshwater sediment	0.000166667	0	6.66667e-05	0.00153333	0	3.33333e-05	0	0	0.000166667	0.000166667	0	0.000266667	0.000366667
ERR1538895	freshwater sediment	0.0001	3.33333e-05	3.33333e-05	0.00143333	0	0	0	0	0.000133333	0.000133333	0	0.000666667	0.000266667
ERR1538896	freshwater sediment	0.0002	0	0	0.000733333	0	0	0	0	6.66667e-05	6.66667e-05	0	0.0004	0.000133333
ERR1538897	freshwater sediment	0.000166667	0	6.66667e-05	0.0013	0.0001	6.66667e-05	0.000266667	0	0.000833333	0.000833333	0	0.000633333	0.0021
ERR1538898	freshwater sediment	0.000133333	3.33333e-05	6.66667e-05	0.0007	0	0	0	0	6.66667e-05	6.66667e-05	0	0.000233333	0.000133333
ERR1538899	freshwater sediment	0.0002	0	3.33333e-05	0.00113333	0	0	0	0	6.66667e-05	6.66667e-05	0	0.0004	0.000133333
ERR1538900	freshwater sediment	0.000233333	0	0.000133333	0.0011	0	0	0	0	0.0002	0.0002	0	0.0003	0.0004
ERR1538901	freshwater sediment	0.0003	0	6.66667e-05	0.0013	0	0	3.33333e-05	0	0	0	0	0.000666667	3.33333e-05
ERR1538902	freshwater sediment	0.000333333	0	0.000133333	0.001	0	0	0	0	6.66667e-05	6.66667e-05	0	0.0005	0.000133333
ERR1538903	freshwater sediment	0.000166667	0	0.0001	0.0011	0	0	0	0	6.66667e-05	6.66667e-05	0	0.000633333	0.000133333
ERR1538905	freshwater sediment	0.000333333	0	6.66667e-05	0.0009	0	0	0	0	6.66667e-05	6.66667e-05	0	0.000533333	0.000133333
ERR1538906	freshwater sediment	0.0002	0	0.000166667	0.000933333	0	0	0	0	0.000133333	0.000133333	0	0.000433333	0.000266667
ERR1538907	freshwater sediment	0.0001	0	0	0.000666667	0	0	0	0	0.0001	0.0001	0	0.0004	0.0002
ERR1589914	freshwater sediment	3.33333e-05	0	0	0.000166667	0	0	0.000133333	0	0	0	0	0.0005	0.000133333
ERR1591089	cropland	6.66667e-05	0	6.66667e-05	0	0.000133333	0.000166667	0	0	0.000133333	0.000133333	0	0	0.000566667
ERR1591090	cropland	3.33333e-05	0	0	3.33333e-05	3.33333e-05	0.0001	3.33333e-05	0	0.0003	0.0003	0	6.66667e-05	0.000766667
ERR1591091	cropland	0	0	6.66667e-05	0.000166667	0.0001	0.0001	6.66667e-05	0	0.0001	0.0001	0	0.000166667	0.000466667
ERR1591092	cropland	0	0	0	0	3.33333e-05	0.000166667	3.33333e-05	0	0	0	0	3.33333e-05	0.000233333
ERR1591093	cropland	0	0	0	6.66667e-05	0.000266667	0.000266667	3.33333e-05	0	0.0002	0.0002	0	0	0.000966667
ERR1591094	cropland	0	0	6.66667e-05	0.0001	0.000233333	3.33333e-05	3.33333e-05	0	6.66667e-05	6.66667e-05	0	0.0001	0.000433333
ERR1591097	cropland	0	0	6.66667e-05	0	0.000266667	6.66667e-05	3.33333e-05	0	3.33333e-05	3.33333e-05	0	6.66667e-05	0.000433333
ERR1591099	cropland	0	0	3.33333e-05	3.33333e-05	0.000333333	0.000166667	0.000166667	0	6.66667e-05	6.66667e-05	0	0.000266667	0.0008
ERR1591100	cropland	0	0	6.66667e-05	3.33333e-05	0.00123333	0.000233333	0.000233333	0	0.0001	0.0001	0	0.0001	0.0019
ERR1591101	cropland	6.66667e-05	0	6.66667e-05	0	0.000733333	0.0002	0.000266667	0	0.000433333	0.000433333	0	0.000133333	0.00206667
ERR1591102	cropland	0	0	0	0	0.00173333	0.000233333	0.000233333	0	0.000233333	0.000233333	0	0	0.00266667
ERR1591104	cropland	3.33333e-05	0	0	3.33333e-05	0.00106667	0.000266667	0.0001	0	0.000333333	0.000333333	0	0.0001	0.0021
ERR1591105	cropland	6.66667e-05	0	3.33333e-05	0	0.0005	0.000133333	0.0001	0	0.0003	0.0003	0	0.0001	0.00133333
ERR1591106	cropland	0	0	3.33333e-05	3.33333e-05	0.00116667	0.0001	0.000166667	0	0.000166667	0.000166667	0	3.33333e-05	0.00176667
ERR1591107	cropland	0	0	0.0001	0	0.0007	0.0001	0.000266667	0	6.66667e-05	6.66667e-05	0	3.33333e-05	0.0012
ERR1591108	cropland	0	0	0.0001	0	0.0006	0.000166667	0.000133333	0	0.000133333	0.000133333	0	3.33333e-05	0.00116667
ERR1591109	cropland	0	0	3.33333e-05	0	0.000766667	6.66667e-05	0.000166667	0	0.000266667	0.000266667	0	3.33333e-05	0.00153333
ERR1591110	cropland	0	0	3.33333e-05	3.33333e-05	0.0005	0.0001	0.0001	0	0.000166667	0.000166667	0	3.33333e-05	0.00103333
ERR1591111	cropland	3.33333e-05	0	0	0	0.00126667	3.33333e-05	0.000233333	0	3.33333e-05	3.33333e-05	0	6.66667e-05	0.0016
ERR1591112	cropland	3.33333e-05	0	3.33333e-05	0	0.000733333	6.66667e-05	0.0001	0	0.000333333	0.000333333	0	6.66667e-05	0.00156667
ERR1591113	cropland	0	0	3.33333e-05	0	0.0015	0.0002	0.0002	0	0.000233333	0.000233333	0	0.000166667	0.00236667
ERR1591114	cropland	3.33333e-05	0	3.33333e-05	3.33333e-05	0.0007	0.000333333	6.66667e-05	0	0.000233333	0.000233333	0	0.0001	0.00156667
ERR1591115	cropland	3.33333e-05	0	0.0001	0	0.00166667	3.33333e-05	0.0002	0	0.0003	0.0003	0	3.33333e-05	0.0025
ERR1591116	cropland	6.66667e-05	0	6.66667e-05	3.33333e-05	0.0004	0.000166667	3.33333e-05	0	0.0001	0.0001	0	6.66667e-05	0.0008
ERR1591117	cropland	6.66667e-05	0	3.33333e-05	3.33333e-05	0.000933333	0.0002	0.0002	0	0.0005	0.0005	0	0.0001	0.00233333
ERR1591118	cropland	0	0	6.66667e-05	0	0.0014	0.000166667	0.000166667	0	0.000266667	0.000266667	0	0.000166667	0.00226667
ERR1591119	cropland	0	0	6.66667e-05	0	0.000566667	6.66667e-05	0.0001	0	0.000366667	0.000366667	0	0	0.00146667
ERR1591120	cropland	0	0	6.66667e-05	3.33333e-05	0.000533333	0.0002	0.0001	0	0.000133333	0.000133333	0	0.0001	0.0011
ERR1591121	cropland	0	0	3.33333e-05	0	0.000666667	0.0001	0.000166667	0	0.000266667	0.000266667	0	3.33333e-05	0.00146667
ERR1591122	cropland	3.33333e-05	0	3.33333e-05	0.0001	0.000833333	0.0001	6.66667e-05	0	0.0002	0.0002	0	3.33333e-05	0.0014
ERR1591124	cropland	0	0	0	3.33333e-05	0.0005	0.000133333	0.000233333	0	0.0002	0.0002	0	0.000133333	0.00126667
ERR1591125	cropland	0	0	3.33333e-05	0	0.0006	0.000133333	0.000266667	0	0.0001	0.0001	0	6.66667e-05	0.0012
ERR1591126	cropland	6.66667e-05	0	0.000166667	0	0.000733333	0.000233333	3.33333e-05	0	0.0002	0.0002	0	0.000133333	0.0014
ERR1591127	cropland	0	0	0.0001	6.66667e-05	0.000933333	0.0001	3.33333e-05	0	6.66667e-05	6.66667e-05	0	0.0002	0.0012
ERR1591129	cropland	0	0	3.33333e-05	6.66667e-05	0.00136667	0.0002	0.000266667	0	0.000266667	0.000266667	0	3.33333e-05	0.00236667
ERR1591130	cropland	0	0	3.33333e-05	0.000166667	0.0007	0.000233333	6.66667e-05	0	0.000133333	0.000133333	0	3.33333e-05	0.00126667
ERR1591131	cropland	0	0	0	0.0001	0.0008	0.0002	0.000133333	0	0.0001	0.0001	0	0.000166667	0.00133333
ERR1591132	cropland	3.33333e-05	0	3.33333e-05	3.33333e-05	0.0006	0.0001	0.0002	0	0.000166667	0.000166667	0	0.0001	0.00123333
ERR1591133	cropland	0	0	0.0001	0	0.000533333	0.000266667	0.000233333	0	0.000233333	0.000233333	0	0.000133333	0.0015
ERR1591134	cropland	6.66667e-05	0	0	3.33333e-05	0.00183333	0.000166667	0.000366667	0	0.0003	0.0003	0	0.000133333	0.00296667
ERR1591135	cropland	0	0	3.33333e-05	3.33333e-05	0.000633333	0.000166667	6.66667e-05	0	0.000166667	0.000166667	0	0.000233333	0.0012
ERR1591136	cropland	0	0	3.33333e-05	6.66667e-05	0.000333333	0.000133333	6.66667e-05	0	0.0002	0.0002	0	0.000166667	0.000933333
ERR1591137	cropland	3.33333e-05	0	3.33333e-05	3.33333e-05	0.000566667	0.0002	0.000133333	0	0.000233333	0.000233333	0	0.0001	0.00136667
ERR1591138	cropland	0	0	3.33333e-05	3.33333e-05	0.000566667	0.0001	0.0003	0	0.000333333	0.000333333	0	0.0001	0.00163333
ERR1591139	cropland	3.33333e-05	0	0	3.33333e-05	0.0004	0.0001	3.33333e-05	0	0	0	0	6.66667e-05	0.000533333
ERR1591142	cropland	0	0	3.33333e-05	3.33333e-05	0.000433333	0.000266667	6.66667e-05	0	0.000233333	0.000233333	0	3.33333e-05	0.00123333
ERR1591145	cropland	0	0	3.33333e-05	0	0.0003	6.66667e-05	6.66667e-05	0	0.000233333	0.000233333	0	3.33333e-05	0.0009
ERR1591146	cropland	0	0	3.33333e-05	0.0001	0.00126667	0.000166667	0.0001	0	0.000166667	0.000166667	0	6.66667e-05	0.00186667
ERR1591147	cropland	6.66667e-05	0	6.66667e-05	0	0.000733333	0.0001	0.0002	0	0.000133333	0.000133333	0	0	0.0013
ERR1591148	cropland	0	0	0	0	0.000266667	6.66667e-05	0.0001	0	0.0002	0.0002	0	0.0001	0.000833333
ERR1591149	cropland	0	0	3.33333e-05	6.66667e-05	0.000633333	0.0002	0.0002	0	0.000233333	0.000233333	0	0.0001	0.0015
ERR1591150	cropland	3.33333e-05	0	3.33333e-05	3.33333e-05	0.000266667	0.0001	0.000133333	0	0.000266667	0.000266667	0	0.000166667	0.00103333
ERR1591151	cropland	3.33333e-05	0	3.33333e-05	0	0.000666667	0.000166667	0.0001	0	0.000266667	0.000266667	0	0.000133333	0.00146667
ERR1591152	cropland	0	0	0.0001	0	0.000866667	0.000133333	3.33333e-05	0	0.000233333	0.000233333	0	0.000133333	0.0015
ERR1591153	cropland	0	0	3.33333e-05	3.33333e-05	0.00123333	0.000266667	0.0002	0	0.000433333	0.000433333	0	3.33333e-05	0.00256667
ERR1591154	cropland	0	0	0	6.66667e-05	0.000633333	0.0002	0.0003	0	0.000333333	0.000333333	0	0.000233333	0.0018
ERR1591155	cropland	6.66667e-05	0	0	6.66667e-05	0.000266667	0.000133333	3.33333e-05	0	0.000133333	0.000133333	0	6.66667e-05	0.0007
ERR1591156	cropland	3.33333e-05	0	0.0001	0	0.0004	0.000233333	0.0002	0	0.000133333	0.000133333	0	0.000133333	0.0011
ERR1591157	cropland	0	0	3.33333e-05	6.66667e-05	0.000466667	0.000133333	0.0001	0	0.000366667	0.000366667	0	0.0001	0.00143333
ERR1591158	cropland	0.0001	3.33333e-05	0	3.33333e-05	0.0009	0.000166667	0.0001	0	0.0004	0.0004	0	0.0001	0.00196667
ERR1591159	cropland	0	0	0	0	0.000433333	0.000166667	0.0002	0	0.000566667	0.000566667	0	0.000366667	0.00193333
ERR1591160	cropland	3.33333e-05	0	6.66667e-05	0	0.0009	0.000266667	0.000166667	0	0.000533333	0.000533333	0	0.0001	0.0024
ERR1591161	cropland	6.66667e-05	0	6.66667e-05	3.33333e-05	0.000766667	0.000433333	6.66667e-05	0	0.0002	0.0002	0	0.0002	0.00166667
ERR1591162	cropland	6.66667e-05	3.33333e-05	6.66667e-05	6.66667e-05	0.000666667	0.0002	0.000133333	0	0.000233333	0.000233333	0	0.000233333	0.00146667
ERR1591163	cropland	0	0	6.66667e-05	0.0001	0.00103333	0.000233333	0.000233333	0	0.000366667	0.000366667	0	0.000233333	0.00223333
ERR1591164	cropland	0	0	0	3.33333e-05	0.0009	0.000133333	0.0002	0	0.000566667	0.000566667	0	0	0.00236667
ERR1591165	cropland	6.66667e-05	0	6.66667e-05	3.33333e-05	0.000666667	0.0005	3.33333e-05	0	0.000466667	0.000466667	0	0.000266667	0.00213333
ERR1591166	cropland	0	0	6.66667e-05	3.33333e-05	0.000833333	0.000266667	0.0001	0	0.000433333	0.000433333	0	6.66667e-05	0.00206667
ERR1591167	cropland	3.33333e-05	0	6.66667e-05	3.33333e-05	0.000766667	0.000566667	0.000166667	0	0.0004	0.0004	0	0.000166667	0.0023
ERR1591168	cropland	0	0	3.33333e-05	6.66667e-05	0.0006	0.000266667	0.000166667	0	0.0005	0.0005	0	0.000166667	0.00203333
ERR1591169	cropland	0	0	0.000133333	3.33333e-05	0.00153333	0.0003	0.000266667	0	0.000666667	0.000666667	0	0.0001	0.00343333
ERR1591170	cropland	0	0	0	0	0.000733333	0.000566667	0.0002	0	0.000833333	0.000833333	0	0.0001	0.00316667
ERR1591171	cropland	3.33333e-05	0	3.33333e-05	0	0.0011	0.000233333	0.0003	0	0.0003	0.0003	0	0.000133333	0.00223333
ERR1591172	cropland	3.33333e-05	0	6.66667e-05	6.66667e-05	0.000933333	0.0003	0.000166667	0	0.000533333	0.000533333	0	0.000166667	0.00246667
ERR1591173	cropland	0	0	0	0	0.0007	0.000166667	0.000166667	0	0.0007	0.0007	0	0.0002	0.00243333
ERR1591174	cropland	0	0	3.33333e-05	0.0001	0.000466667	0.0004	0.000233333	0	0.0004	0.0004	0	3.33333e-05	0.0019
ERR1591175	cropland	0	0	0	0.0001	0.0006	0.0003	0.0001	0	0.000333333	0.000333333	0	0.000133333	0.00166667
ERR1591176	cropland	0	0	0.000133333	0	0.0008	0.000466667	0.0002	0	0.0004	0.0004	0	0.0002	0.00226667
ERR1591177	cropland	6.66667e-05	0	0.000166667	0	0.000766667	0.000133333	0.000166667	0	0.0005	0.0005	0	6.66667e-05	0.00206667
ERR1591178	cropland	0	0	6.66667e-05	0	0.000633333	0.000466667	0.000433333	0	0.000533333	0.000533333	0	0.0003	0.0026
ERR1591179	cropland	0	0	0.000133333	3.33333e-05	0.000933333	0.000566667	0.000133333	0	0.000433333	0.000433333	0	0.000233333	0.0025
ERR1591180	cropland	3.33333e-05	0	0	0.0002	0.0003	0.000133333	6.66667e-05	0	0.000133333	0.000133333	0	0.0002	0.000766667
ERR1591181	cropland	3.33333e-05	0	3.33333e-05	3.33333e-05	0.000333333	0.0002	0.000133333	0	0.000366667	0.000366667	0	6.66667e-05	0.0014
ERR1591182	cropland	0	0	0.0001	3.33333e-05	0.000433333	0.0003	0.000133333	0	0.0002	0.0002	0	6.66667e-05	0.00126667
ERR1591183	cropland	0	0	3.33333e-05	0	0.000533333	0.0004	0.000166667	0	0.000333333	0.000333333	0	0.0002	0.00176667
ERR1591184	cropland	0	3.33333e-05	0.000166667	0	0.000833333	0.0004	0.000166667	0	0.000466667	0.000466667	0	0.0002	0.00233333
ERR1591185	cropland	3.33333e-05	0	3.33333e-05	0.0001	0.000766667	0.000366667	0.000233333	0	0.000566667	0.000566667	0	0.0002	0.0025
ERR1591186	cropland	3.33333e-05	3.33333e-05	0	6.66667e-05	0.000566667	0.000566667	0.000466667	0	0.000433333	0.000433333	0	0.000266667	0.00246667
ERR1591187	cropland	0	0	0.0001	6.66667e-05	0.00176667	0.000433333	0.000366667	0	0.000866667	0.000866667	0	0.000266667	0.0043
ERR1591188	cropland	0	0	0	3.33333e-05	0.0014	0.000233333	0.000233333	0	0.000333333	0.000333333	0	0.000133333	0.00253333
ERR1591189	cropland	0	0	6.66667e-05	3.33333e-05	0.0011	0.000266667	0.000166667	0	0.0004	0.0004	0	0.0001	0.00233333
ERR1591190	cropland	0	0	0	0	0.000733333	0.000333333	0.000233333	0	0.0002	0.0002	0	0.0002	0.0017
ERR1591191	cropland	0	0	3.33333e-05	0	0.00106667	0.000433333	0.000666667	0	0.000733333	0.000733333	0	0.0002	0.00363333
ERR1591192	cropland	0	0	0.000133333	0.0001	0.0005	0.0004	6.66667e-05	0	0.000466667	0.000466667	0	0.000233333	0.0019
ERR1591193	cropland	0	0	3.33333e-05	6.66667e-05	0.00106667	0.0002	6.66667e-05	0	0.0002	0.0002	0	0.000133333	0.00173333
ERR1591194	cropland	0	0	6.66667e-05	0	0.00186667	0.000433333	0.000233333	0	0.0006	0.0006	0	0.0001	0.00373333
ERR1591195	cropland	0	0	0.000133333	3.33333e-05	0.00123333	0.000766667	0.0006	0	0.00106667	0.00106667	0	0.000133333	0.00473333
ERR1591196	cropland	0	0	0.000166667	0	0.001	0.000266667	0.000333333	0	0.000566667	0.000566667	0	0.000166667	0.00273333
ERR1591197	cropland	0	0	0.000133333	3.33333e-05	0.00123333	0.000366667	0.0004	0	0.000566667	0.000566667	0	0.0003	0.00313333
ERR1591198	cropland	3.33333e-05	0	3.33333e-05	3.33333e-05	0.00126667	0.000366667	0.000333333	0	0.000733333	0.000733333	0	0.000233333	0.00343333
ERR1591199	cropland	0	0	0.000166667	0	0.000866667	0.000266667	0.000333333	0	0.0006	0.0006	0	0.000166667	0.00266667
ERR1591200	cropland	3.33333e-05	0	0.000133333	0.0001	0.0009	0.0005	0.0003	0	0.000533333	0.000533333	0	0.000166667	0.00276667
ERR1591201	cropland	3.33333e-05	0	0.000133333	0.000233333	0.000666667	0.000366667	0.0003	0	0.0005	0.0005	0	0.0002	0.00233333
ERR1591202	cropland	6.66667e-05	0	3.33333e-05	0.000333333	0.000666667	0.000333333	0.000166667	0	0.0004	0.0004	0	0.0002	0.00196667
ERR1591203	cropland	0	0	0.0001	0	0.0008	0.000266667	0.000266667	0	0.000466667	0.000466667	0	0.000133333	0.00226667
ERR1591204	cropland	0	0	0	0	0.0004	0.000233333	0.000366667	0	0.000533333	0.000533333	0	0.0001	0.00206667
ERR1591205	cropland	6.66667e-05	0	3.33333e-05	0	0.0007	0.000333333	0.000133333	0	0.000366667	0.000366667	0	0.000133333	0.0019
ERR1591206	cropland	0	0	0.0002	0.0001	0.0012	0.0004	0.000133333	0	0.000433333	0.000433333	0	0.000333333	0.0026
ERR1591207	cropland	0	0	0	6.66667e-05	0.0007	0.000433333	0.0002	3.33333e-05	0.000266667	0.000266667	0	0.000133333	0.0019
ERR1591208	cropland	3.33333e-05	0	0	0.0001	0.0005	0.0002	0.0002	3.33333e-05	0.000366667	0.000366667	0	0.0002	0.00166667
ERR1591209	cropland	3.33333e-05	0	3.33333e-05	0.000133333	0.000766667	0.000533333	0.0002	0	0.0006	0.0006	0	0.000366667	0.0027
ERR1591210	cropland	0	0	3.33333e-05	0.000133333	0.000766667	0.000466667	0.000233333	0	0.000833333	0.000833333	0	0.000233333	0.00313333
ERR1591211	cropland	0	0	0.000133333	6.66667e-05	0.000633333	0.000666667	0.000233333	0	0.000733333	0.000733333	0	0.000266667	0.003
ERR1591212	cropland	3.33333e-05	0	0.0001	0.0001	0.0014	0.000633333	0.0003	0	0.0012	0.0012	0	0.0003	0.00473333
ERR1591213	cropland	6.66667e-05	0	6.66667e-05	0.0001	0.000433333	0.000266667	0.000233333	0	0.000433333	0.000433333	0	0.0004	0.0018
ERR1591214	cropland	3.33333e-05	0	0.0001	0.0001	0.0007	0.0004	0.000466667	0	0.000633333	0.000633333	0	0.000333333	0.00283333
ERR1591215	cropland	0	0	6.66667e-05	6.66667e-05	0.000433333	0.0005	0.000333333	0	0.000333333	0.000333333	0	0.000366667	0.00193333
ERR1591216	cropland	0	0	0.000233333	0	0.0008	0.0006	0.000333333	0	0.0008	0.0008	0	0.000366667	0.00333333
ERR1591218	cropland	3.33333e-05	0	6.66667e-05	3.33333e-05	0.000533333	0.000566667	0.000266667	0	0.0007	0.0007	0	0.000266667	0.00276667
ERR1591219	cropland	3.33333e-05	0	0.0002	0.000166667	0.0007	0.000466667	0.000333333	0	0.000533333	0.000533333	0	0.0002	0.00256667
ERR1591220	cropland	0	0	0.0004	3.33333e-05	0.00103333	0.000966667	0.000433333	0	0.00123333	0.00123333	0	0.000433333	0.0049
ERR1591221	cropland	3.33333e-05	0	0	3.33333e-05	0.000633333	0.000566667	0.000133333	0	0.000666667	0.000666667	0	0.000166667	0.00266667
ERR1591222	cropland	3.33333e-05	0	0.000233333	0	0.00106667	0.0009	0.0005	0	0.0014	0.0014	0	0.000533333	0.00526667
ERR1591223	cropland	0	0	0.000233333	6.66667e-05	0.00136667	0.0011	0.000466667	0	0.0012	0.0012	0	0.000533333	0.00533333
ERR1591224	cropland	3.33333e-05	0	0.0002	0.000166667	0.0008	0.000666667	0.0003	0	0.000533333	0.000533333	0	0.000633333	0.00283333
ERR1591225	cropland	0	0	0.0002	0.0001	0.00103333	0.0005	0.0004	0	0.0011	0.0011	0	0.0004	0.00413333
ERR1591226	cropland	3.33333e-05	0	0.0001	0.0001	0.0005	0.0004	0.000266667	0	0.0006	0.0006	0	0.000233333	0.00236667
ERR1591227	cropland	0	0	0.000133333	0	0.000266667	0.0005	0.000333333	0	0.000633333	0.000633333	0	0.000266667	0.00236667
ERR1591228	cropland	0	0	0.0001	6.66667e-05	0.0006	0.000733333	0.000233333	0	0.000766667	0.000766667	0	0.000533333	0.0031
ERR1591229	cropland	3.33333e-05	0	3.33333e-05	0.000133333	0.0012	0.000633333	0.0005	3.33333e-05	0.0009	0.0009	0	0.0003	0.00416667
ERR1591230	cropland	3.33333e-05	0	0.0001	0.0002	0.0009	0.000466667	0.0003	0	0.0014	0.0014	0	0.000166667	0.00446667
ERR1591231	cropland	0	0	6.66667e-05	3.33333e-05	0.0004	0.000233333	0.000366667	0	0.0003	0.0003	0	0.000133333	0.0016
ERR1591232	cropland	0	0	6.66667e-05	6.66667e-05	0.000433333	0.0006	0.000333333	0	0.000866667	0.000866667	0	0.0004	0.0031
ERR1591233	cropland	0	0	3.33333e-05	0	0.0007	0.000433333	0.000333333	0	0.0005	0.0005	0	0.0003	0.00246667
ERR1591234	cropland	0	0	0.000166667	3.33333e-05	0.0005	0.000666667	0.000333333	0	0.000966667	0.000966667	0	0.000366667	0.00343333
ERR1591235	cropland	0	0	0.0001	3.33333e-05	0.000533333	0.0004	0.0005	3.33333e-05	0.000666667	0.000666667	0	0.000466667	0.0028
ERR1591236	cropland	3.33333e-05	0	0.0001	0	0.0006	0.000766667	0.0003	0	0.0007	0.0007	0	0.0002	0.00306667
ERR1591237	cropland	0	0	0.0003	0.000133333	0.000666667	0.000766667	0.0003	0	0.000766667	0.000766667	0	0.000566667	0.00326667
ERR1591238	cropland	3.33333e-05	0	0.000166667	6.66667e-05	0.000766667	0.0005	0.0002	0	0.000733333	0.000733333	0	0.000166667	0.00293333
ERR1591239	cropland	3.33333e-05	0	0.0001	0.000166667	0.00106667	0.000433333	0.000466667	0	0.000933333	0.000933333	0	0.000233333	0.00383333
ERR1591240	cropland	0	3.33333e-05	0.0001	6.66667e-05	0.000866667	0.0008	0.000233333	0	0.000433333	0.000433333	0	0.0003	0.00276667
ERR1591241	cropland	3.33333e-05	0	0	6.66667e-05	0.000766667	0.0004	0.000333333	0	0.00106667	0.00106667	0	0.0003	0.00363333
ERR1591242	cropland	0	0	0.0001	0	0.000333333	0.000266667	0.000266667	0	0.0003	0.0003	0	0.0002	0.00146667
ERR1591243	cropland	3.33333e-05	0	0.000166667	0	0.0006	0.000366667	0.0002	0	0.0008	0.0008	0	0.000333333	0.00276667
ERR1591244	cropland	0	0	0.000133333	0	0.000633333	0.000233333	0.0003	0	0.000633333	0.000633333	0	0.000366667	0.00243333
ERR1591245	cropland	0	0	0.0001	0	0.000566667	0.000433333	0.000166667	0	0.000533333	0.000533333	0	0.0002	0.00223333
ERR1591246	cropland	0.0001	0	6.66667e-05	0	0.00106667	0.0008	0.000366667	0	0.000866667	0.000866667	0	0.0004	0.00396667
ERR1591247	cropland	0	0	0.0001	0.0001	0.0007	0.000366667	0.000266667	0	0.000533333	0.000533333	0	0.000266667	0.0024
ERR1591248	cropland	3.33333e-05	0	0.000133333	0.000133333	0.000733333	0.000466667	0.000266667	0	0.0007	0.0007	0	0.000166667	0.00286667
ERR1591249	cropland	0	0	0.000166667	0.000166667	0.00103333	0.000533333	0.000433333	0	0.000833333	0.000833333	0	0.000366667	0.00366667
ERR1591250	cropland	0	3.33333e-05	0.000233333	0.000133333	0.000766667	0.000633333	0.000166667	0	0.000566667	0.000566667	0	0.000633333	0.0027
ERR1591251	cropland	0	3.33333e-05	0.0001	3.33333e-05	0.0009	0.0006	0.000433333	0	0.000666667	0.000666667	0	0.0002	0.00326667
ERR1591252	cropland	0	0	0.0001	6.66667e-05	0.001	0.000233333	0.000666667	0	0.000933333	0.000933333	0	0.000233333	0.00376667
ERR1591253	cropland	6.66667e-05	3.33333e-05	0.000166667	3.33333e-05	0.000866667	0.000433333	0.000633333	0	0.00106667	0.00106667	0	0.000433333	0.00406667
ERR1591254	cropland	0	0	0.000466667	6.66667e-05	0.0012	0.0009	0.0008	0	0.00153333	0.00153333	0	0.000366667	0.00596667
ERR1591255	cropland	0	0	0.0001	3.33333e-05	0.000733333	0.000333333	0.0003	0	0.000633333	0.000633333	0	0.000233333	0.00263333
ERR1591256	cropland	3.33333e-05	0	0	3.33333e-05	0.00106667	0.0006	0.0004	0	0.0011	0.0011	0	0.000166667	0.00426667
ERR1591257	cropland	6.66667e-05	3.33333e-05	0.0003	0.0001	0.00106667	0.0017	0.000633333	0	0.0011	0.0011	0	0.000333333	0.0056
ERR1591258	cropland	0	3.33333e-05	0.000133333	0	0.0007	0.000533333	0.0004	0	0.000866667	0.000866667	0	0.000133333	0.00336667
ERR1591259	cropland	0.000133333	0	0.0001	0.000333333	0.000533333	0.000866667	0.000266667	0	0.000433333	0.000433333	0	0.000133333	0.00253333
ERR1591260	cropland	6.66667e-05	0	6.66667e-05	0.000133333	0.0009	0.0011	0.0002	0	0.00106667	0.00106667	0	0.000233333	0.00433333
ERR1591261	cropland	0.000266667	0	0.0002	3.33333e-05	0.00123333	0.000633333	0.00113333	0	0.0009	0.0009	0	0.000433333	0.0048
ERR1591262	cropland	0	0	6.66667e-05	3.33333e-05	0.000566667	0.000366667	0.000433333	0	0.000633333	0.000633333	0	0.0004	0.00263333
ERR1591263	cropland	0	0	0.0001	0.0002	0.0004	0.000666667	0.0001	0	0.000566667	0.000566667	0	0.000266667	0.0023
ERR1591264	cropland	3.33333e-05	0	6.66667e-05	0.000133333	0.000233333	0.0005	0.0002	0	0.000433333	0.000433333	0	0.000233333	0.0018
ERR1591265	cropland	3.33333e-05	0	3.33333e-05	3.33333e-05	0.000933333	0.0004	0.000366667	0	0.0008	0.0008	0	0.0003	0.0033
ERR1591266	cropland	0.000133333	0	0.000166667	0.0002	0.000233333	0.000333333	0.0002	0	0.000466667	0.000466667	0	0.000166667	0.0017
ERR1591267	cropland	0	0	0.000133333	0.0001	0.0005	0.0005	0.000133333	0	0.000733333	0.000733333	0	0.0001	0.0026
ERR1591268	cropland	3.33333e-05	0	6.66667e-05	0	0.000433333	0.000533333	0.000366667	0	0.000833333	0.000833333	0	0.000166667	0.003
ERR1591269	cropland	6.66667e-05	0	0.000133333	0	0.000833333	0.0007	0.0004	0	0.00106667	0.00106667	0	0.0005	0.00406667
ERR1591270	cropland	0	3.33333e-05	0.000133333	0.000133333	0.0009	0.000833333	0.000366667	0	0.000966667	0.000966667	0	0.0002	0.00403333
ERR1591271	cropland	0	0	0.000133333	3.33333e-05	0.000533333	0.000533333	0.0003	0	0.000633333	0.000633333	0	0.0002	0.00263333
ERR1591272	cropland	3.33333e-05	0	0	0.000133333	0.00106667	0.0005	0.000366667	0	0.000866667	0.000866667	0	0.0005	0.00366667
ERR1591273	cropland	0	0	0.000166667	3.33333e-05	0.000866667	0.0011	0.0005	0	0.0008	0.0008	0	0.000566667	0.00406667
ERR1591274	cropland	0.0001	0	0.000166667	0.000133333	0.0003	0.000533333	0.000466667	0	0.000666667	0.000666667	0	0.000266667	0.00263333
ERR1591275	cropland	0.0001	0	0.000133333	3.33333e-05	0.000733333	0.000566667	0.000433333	0	0.0008	0.0008	0	0.000233333	0.00333333
ERR1591276	cropland	3.33333e-05	0	3.33333e-05	0	0.0008	0.000666667	0.000433333	0	0.0009	0.0009	0	0.0002	0.0037
ERR1591277	cropland	0	0	3.33333e-05	0	0.0007	0.00106667	0.0003	0	0.0008	0.0008	0	0.000133333	0.00366667
ERR1591278	cropland	0	0	0.000266667	6.66667e-05	0.000766667	0.0008	0.000166667	0	0.000933333	0.000933333	0	0.0002	0.0036
ERR1591279	cropland	0.000133333	3.33333e-05	6.66667e-05	6.66667e-05	0.000266667	0.000333333	0.000133333	0	0.000233333	0.000233333	0	0.000266667	0.0012
ERR1591280	cropland	0.0001	0	3.33333e-05	3.33333e-05	0.000466667	0.000466667	0.000466667	0	0.000633333	0.000633333	0	0.000366667	0.00266667
ERR1591281	cropland	6.66667e-05	3.33333e-05	0.000133333	3.33333e-05	0.000633333	0.0009	0.0004	3.33333e-05	0.000833333	0.000833333	0	0.000133333	0.00363333
ERR1591282	cropland	6.66667e-05	0	0.0001	0	0.0006	0.0007	0.000366667	0	0.0011	0.0011	0	0.0003	0.00386667
ERR1591283	cropland	6.66667e-05	0	3.33333e-05	6.66667e-05	0.000633333	0.000866667	0.0004	0	0.000866667	0.000866667	0	0.000433333	0.00363333
ERR1591284	cropland	0	0	0	0.0001	0.0004	0.0006	0.000133333	0	0.0007	0.0007	0	0.000133333	0.00253333
ERR1591285	cropland	3.33333e-05	0	0.000166667	6.66667e-05	0.0003	0.000366667	0.0003	0	0.000333333	0.000333333	0	0.000166667	0.00163333
ERR1591286	cropland	3.33333e-05	0	0.000133333	6.66667e-05	0.000566667	0.00113333	0.0005	0	0.001	0.001	0	0.0004	0.0042
ERR1591287	cropland	3.33333e-05	0	6.66667e-05	0.000166667	0.000233333	0.000666667	0.000166667	0	0.000466667	0.000466667	0	0.000466667	0.002
ERR1591288	cropland	3.33333e-05	0	0.000233333	0	0.0011	0.000933333	0.0004	3.33333e-05	0.00113333	0.00113333	0	0.0002	0.00473333
ERR1591289	cropland	3.33333e-05	0	0.000133333	3.33333e-05	0.000666667	0.0009	0.000266667	0	0.000766667	0.000766667	0	0.000266667	0.00336667
ERR1591290	cropland	6.66667e-05	3.33333e-05	0	0.0001	0.000466667	0.000833333	0.0001	0	0.000833333	0.000833333	0	0.000333333	0.00306667
ERR1591291	cropland	6.66667e-05	0	6.66667e-05	0.000133333	0.000333333	0.0007	0.000133333	0	0.000466667	0.000466667	0	0.000233333	0.0021
ERR1591292	cropland	6.66667e-05	0	0.0001	0	0.000566667	0.0002	0.000333333	0	0.000466667	0.000466667	0	0.000333333	0.00203333
ERR1591293	cropland	0	0	0.000366667	6.66667e-05	0.000566667	0.0005	0.000333333	0	0.000533333	0.000533333	0	0.000133333	0.00246667
ERR1591294	cropland	0	0	3.33333e-05	0.0001	0.000833333	0.000533333	0.000366667	0	0.0006	0.0006	0	0.0002	0.00293333
ERR1591295	cropland	3.33333e-05	0	0.000133333	0.000166667	0.000333333	0.000633333	0.000233333	0	0.0005	0.0005	0	0.000366667	0.0022
ERR1591296	cropland	3.33333e-05	0	0.000166667	6.66667e-05	0.0011	0.000633333	0.000466667	0	0.000766667	0.000766667	0	0.000566667	0.00373333
ERR1591297	cropland	0.000133333	0	0.000166667	3.33333e-05	0.0003	0.000533333	0.000133333	0	0.000766667	0.000766667	0	0.000366667	0.0025
ERR1591298	cropland	0	0	0.0001	0	0.000466667	0.000266667	0.0002	0	0.0007	0.0007	0	0.0001	0.00233333
ERR1591299	cropland	0	0	0.0001	0	0.000233333	0.000566667	0.0002	0	0.000833333	0.000833333	0	0.0003	0.00266667
ERR1591300	cropland	6.66667e-05	0	0.0001	0	0.000466667	0.000433333	0.000333333	0	0.000733333	0.000733333	0	0.000233333	0.0027
ERR1591301	cropland	6.66667e-05	0	3.33333e-05	3.33333e-05	0.0006	0.000466667	0.0005	0	0.000833333	0.000833333	0	0.0003	0.00323333
ERR1591302	cropland	0	0	0.0001	3.33333e-05	0.0004	0.0004	0.0004	3.33333e-05	0.0008	0.0008	0	0.000433333	0.00283333
ERR1591303	cropland	0.0001	6.66667e-05	0.0001	0	0.000766667	0.000333333	0.0002	0	0.000833333	0.000833333	0	0.000233333	0.00296667
ERR1591304	cropland	3.33333e-05	0	6.66667e-05	3.33333e-05	0.0007	0.0004	0.000566667	0	0.000833333	0.000833333	0	0.000266667	0.00333333
ERR1591305	cropland	0	0	3.33333e-05	0	0.000266667	0.000433333	0.0002	0	0.000566667	0.000566667	0	0.0002	0.00203333
ERR1591306	cropland	3.33333e-05	0	0.000133333	0.0001	0.0001	0.000233333	0.000166667	0	0.000433333	0.000433333	0	6.66667e-05	0.00136667
ERR1591307	cropland	0.0001	0	6.66667e-05	0	0.0008	0.000366667	0.000266667	0	0.000666667	0.000666667	0	0.0003	0.00276667
ERR1591308	cropland	3.33333e-05	0	0.0001	6.66667e-05	0.000666667	0.00106667	0.000366667	0	0.0007	0.0007	0	0.000333333	0.0035
ERR1591309	cropland	0.000166667	0	6.66667e-05	0.000933333	3.33333e-05	0.000266667	6.66667e-05	0	0.0005	0.0005	0	0.000133333	0.00136667
ERR1591310	cropland	0	0	0	0	0.000466667	0.000333333	0.000133333	0	0.000566667	0.000566667	0	0.000133333	0.00206667
ERR1591311	cropland	0.0001	0	0.0001	6.66667e-05	0.000433333	0.0004	0.000266667	0	0.000433333	0.000433333	0	0.000133333	0.00196667
ERR1591312	cropland	3.33333e-05	0	3.33333e-05	0.000233333	0.000133333	0.000266667	0	0	0.0002	0.0002	0	3.33333e-05	0.0008
ERR1591313	cropland	0	3.33333e-05	0.0001	0	0.000533333	0.0003	0.000133333	0	0.000733333	0.000733333	0	0.000133333	0.00243333
ERR1591314	cropland	3.33333e-05	0	0.000166667	3.33333e-05	0.000433333	0.000433333	0.000333333	0	0.0005	0.0005	0	0.000166667	0.0022
ERR1591315	cropland	3.33333e-05	0	6.66667e-05	6.66667e-05	0.000233333	0.000266667	0.0002	0	0.000466667	0.000466667	0	0.0001	0.00163333
ERR1591316	cropland	3.33333e-05	0	3.33333e-05	6.66667e-05	0.000266667	0.000366667	0.000266667	0	0.000333333	0.000333333	0	0.0003	0.00156667
ERR1591317	cropland	3.33333e-05	0	0.000233333	6.66667e-05	0.000533333	0.000266667	0.000166667	0	0.000566667	0.000566667	0	0.000333333	0.0021
ERR1591318	cropland	3.33333e-05	0	0.000166667	0	0.000266667	0.000333333	0.0004	0	0.000266667	0.000266667	0	0.000133333	0.00153333
ERR1591319	cropland	0	0	0.0001	3.33333e-05	0.000433333	0.0004	0.000133333	0	0.000733333	0.000733333	0	0.0002	0.00243333
ERR1591320	cropland	0	0	6.66667e-05	0.0001	0.000266667	0.000466667	0.000466667	0	0.0006	0.0006	0	0.0002	0.0024
ERR1591321	cropland	0	0	6.66667e-05	0	0.0003	0.000266667	0.000433333	3.33333e-05	0.000733333	0.000733333	0	0.0002	0.0025
ERR1591322	cropland	0	0	3.33333e-05	3.33333e-05	0.000933333	0.000633333	0.000166667	0	0.000266667	0.000266667	0	0.000233333	0.00226667
ERR1591323	cropland	0.000133333	0	3.33333e-05	0.000233333	0.000266667	0.000133333	0.0001	0	0.0003	0.0003	0	6.66667e-05	0.0011
ERR1591324	cropland	0	0	6.66667e-05	3.33333e-05	0.000366667	0.0003	0.000266667	0	0.000733333	0.000733333	0	0.000233333	0.0024
ERR1591325	cropland	0	0	0.000133333	0	0.0005	6.66667e-05	0.0001	0	0.000566667	0.000566667	0	3.33333e-05	0.0018
ERR1591326	cropland	6.66667e-05	0	0.0001	6.66667e-05	0.000166667	0.0004	0.0001	0	0.000466667	0.000466667	0	6.66667e-05	0.0016
ERR1591327	cropland	0	0	0.0002	0.0001	0.000333333	0.0006	0.000233333	0	0.0005	0.0005	0	0.0001	0.00216667
ERR1591328	cropland	0	0	3.33333e-05	0.0002	0.0002	0.000133333	3.33333e-05	0	0.000366667	0.000366667	0	6.66667e-05	0.0011
ERR1591330	cropland	0	0	0.0001	0.0001	0.000766667	0.000233333	0.000233333	0	0.000633333	0.000633333	0	0.000133333	0.0025
ERR1591332	cropland	0.000133333	0	6.66667e-05	0.000566667	0.000266667	0.000333333	0.0003	0	0.0005	0.0005	0	3.33333e-05	0.0019
ERR1591333	cropland	6.66667e-05	0	0.0001	0.0001	0.000633333	0.0007	0.0003	0	0.000533333	0.000533333	0	0.0003	0.0027
ERR1591334	cropland	6.66667e-05	0	0.0001	0.000166667	0.000233333	0.0002	3.33333e-05	0	0.000533333	0.000533333	0	0.0001	0.00153333
ERR1591335	cropland	0	0	3.33333e-05	0.0002	0.000166667	0.000266667	0.000233333	0	0.0004	0.0004	0	0.000166667	0.00146667
ERR1591337	cropland	6.66667e-05	0	6.66667e-05	6.66667e-05	0.000233333	0.000266667	0.0003	0	0.0005	0.0005	0	0.0002	0.0018
ERR1591338	cropland	3.33333e-05	0	6.66667e-05	3.33333e-05	0.000366667	0.000333333	6.66667e-05	0	0.0007	0.0007	0	0.000133333	0.00216667
ERR1591339	cropland	0	0	0	0.0001	0.000433333	0.0008	0.000233333	3.33333e-05	0.000966667	0.000966667	0	0.0003	0.00343333
ERR1591340	cropland	0.0001	0	3.33333e-05	0.000166667	0.000366667	0.000533333	0.000266667	0	0.000633333	0.000633333	0	0.000266667	0.00243333
ERR1591341	cropland	0	0	0.000166667	3.33333e-05	0.0007	0.0009	0.000333333	0	0.00106667	0.00106667	0	0.000533333	0.00406667
ERR1591342	cropland	3.33333e-05	0	3.33333e-05	0	0.0008	0.000333333	0.000233333	0	0.000333333	0.000333333	0	0.0002	0.00203333
ERR1591343	cropland	6.66667e-05	0	0.000133333	0.000133333	0.0005	0.000333333	0.000133333	0	0.0005	0.0005	0	3.33333e-05	0.00196667
ERR1591344	cropland	3.33333e-05	3.33333e-05	0.0002	0	0.000533333	0.000733333	0.000266667	0	0.000733333	0.000733333	0	0.0003	0.003
ERR1591345	cropland	0	0	0	0	0.000233333	6.66667e-05	0.000266667	0	0.0005	0.0005	0	3.33333e-05	0.00156667
ERR1591346	cropland	0	0	3.33333e-05	0	0.000266667	0.000133333	0.000133333	0	0.000466667	0.000466667	0	0.0002	0.00146667
ERR1591347	cropland	0	0	0.0001	6.66667e-05	0.000333333	0.000633333	0.0002	0	0.000933333	0.000933333	0	0.0003	0.00303333
ERR1591348	cropland	0	0	6.66667e-05	0	0.0009	0.0008	0.000166667	0	0.0006	0.0006	0	0.000266667	0.00306667
ERR1591349	cropland	3.33333e-05	0	3.33333e-05	6.66667e-05	0.000166667	0.000533333	0.000166667	0	0.000166667	0.000166667	0	3.33333e-05	0.0012
ERR1591350	cropland	6.66667e-05	0	0.0001	3.33333e-05	0.000433333	0.0006	0.000133333	0	0.000833333	0.000833333	0	0.000133333	0.00283333
ERR1591351	cropland	0	0	0.000133333	3.33333e-05	0.0004	0.000466667	0.000166667	0	0.000466667	0.000466667	0	0.000333333	0.00196667
ERR1591352	cropland	3.33333e-05	0	3.33333e-05	6.66667e-05	0.000333333	0.000333333	0.000266667	0	0.000533333	0.000533333	0	0.000133333	0.002
ERR1591353	cropland	3.33333e-05	0	0.0001	3.33333e-05	0.000233333	0.000733333	0.000433333	0	0.000466667	0.000466667	0	0.000366667	0.00233333
ERR1591354	cropland	0	3.33333e-05	0.000133333	6.66667e-05	0.0006	0.0005	0.000433333	0	0.000833333	0.000833333	0	6.66667e-05	0.0032
ERR1591355	cropland	6.66667e-05	0	0.0003	6.66667e-05	0.0006	0.000933333	0.000266667	0	0.0011	0.0011	0	0.0003	0.004
ERR1591356	cropland	3.33333e-05	0	6.66667e-05	0.000233333	0.000266667	0.000266667	0.0003	0	0.000433333	0.000433333	0	6.66667e-05	0.0017
ERR1591357	cropland	6.66667e-05	0	3.33333e-05	6.66667e-05	0.000333333	0.000333333	0.0002	0	0.0007	0.0007	0	0.000166667	0.00226667
ERR1591358	cropland	3.33333e-05	0	0.000233333	0.0001	0.000366667	0.0008	0.000333333	0	0.001	0.001	0	0.0004	0.0035
ERR1591359	cropland	0	0	6.66667e-05	6.66667e-05	0.000133333	0.000433333	0.000366667	0	0.000466667	0.000466667	0	0.000133333	0.00186667
ERR1591360	cropland	6.66667e-05	0	3.33333e-05	0	0.0003	0.0006	0.0002	0	0.0004	0.0004	0	0.000233333	0.0019
ERR1591361	cropland	0.000133333	0	0.0002	6.66667e-05	0.0006	0.000566667	0.000366667	0	0.000666667	0.000666667	0	0.0002	0.00286667
ERR1591362	cropland	3.33333e-05	0	0.000266667	3.33333e-05	0.000466667	0.000533333	0.000166667	0	0.000866667	0.000866667	0	0.000266667	0.0029
ERR1591363	cropland	3.33333e-05	0	3.33333e-05	0	0.000166667	0.000733333	0.000366667	0	0.00136667	0.00136667	0	0.000266667	0.004
ERR1591364	cropland	0.0001	0	0.000133333	3.33333e-05	0.000666667	0.000833333	0.000366667	0	0.000966667	0.000966667	0	0.000566667	0.0038
ERR1591365	cropland	6.66667e-05	0	0.0001	0	0.000633333	0.000666667	0.000133333	0	0.0003	0.0003	0	0.000166667	0.00203333
ERR1591366	cropland	6.66667e-05	0	0.0002	3.33333e-05	0.000366667	0.001	0.000166667	3.33333e-05	0.0006	0.0006	0	0.000233333	0.00276667
ERR1591368	cropland	0	0	0.000133333	0	0.000366667	0.0003	0.000233333	0	0.000766667	0.000766667	0	0.0002	0.00243333
ERR1591369	cropland	6.66667e-05	0	0.0002	0	0.0005	0.0009	0.000766667	0	0.000766667	0.000766667	0	0.000366667	0.0037
ERR1591370	cropland	3.33333e-05	0	0.000133333	6.66667e-05	0.0003	0.000766667	0.000233333	0	0.0008	0.0008	0	0.000633333	0.0029
ERR1591371	cropland	0.0001	0	3.33333e-05	0.0003	0.000466667	0.0004	0.000133333	0	0.0004	0.0004	0	0.0001	0.0018
ERR1591372	cropland	3.33333e-05	0	3.33333e-05	3.33333e-05	0.0005	0.000733333	0.000366667	0	0.000633333	0.000633333	0	0.000433333	0.00286667
ERR1591373	cropland	6.66667e-05	0	0.0001	0.0001	0.000133333	0.0002	0.0003	0	0.000366667	0.000366667	0	0.000133333	0.00136667
ERR1591374	cropland	3.33333e-05	0	6.66667e-05	0.0001	0.000566667	0.000933333	0.000566667	0	0.000966667	0.000966667	0	0.000333333	0.004
ERR1591375	cropland	6.66667e-05	0	6.66667e-05	0.000133333	0.000966667	0.000533333	0.0005	0	0.000733333	0.000733333	0	0.000433333	0.00346667
ERR1591376	cropland	3.33333e-05	0	0.000333333	0.000166667	0.000333333	0.0007	0.000433333	0	0.000666667	0.000666667	0	0.0002	0.0028
ERR1591377	cropland	3.33333e-05	0	0.000166667	3.33333e-05	0.0008	0.000766667	0.0006	0	0.0007	0.0007	0	0.0002	0.00356667
ERR1591378	cropland	0	0	0.000133333	6.66667e-05	0.000766667	0.000666667	0.000733333	0	0.00103333	0.00103333	0	0.0003	0.00423333
ERR1591379	cropland	6.66667e-05	0	0.0002	0.0001	0.000333333	0.0004	0.000266667	0	0.000466667	0.000466667	0	0.000166667	0.00193333
ERR1591380	cropland	3.33333e-05	0	0.000166667	3.33333e-05	0.000366667	0.000633333	0.000266667	0	0.000833333	0.000833333	0	0.0002	0.00293333
ERR1591381	cropland	3.33333e-05	0	0.000266667	3.33333e-05	0.000933333	0.000666667	0.0006	0	0.0011	0.0011	0	0.000666667	0.0044
ERR1591382	cropland	3.33333e-05	0	0.0003	6.66667e-05	0.0003	0.000766667	0.000233333	0	0.000733333	0.000733333	0	0.000233333	0.00276667
ERR1591383	cropland	3.33333e-05	0	0.0002	6.66667e-05	0.000333333	0.0009	0.0003	0	0.0005	0.0005	0	0.000333333	0.00253333
ERR1591384	cropland	3.33333e-05	0	3.33333e-05	0	0.000133333	0.000766667	0.0006	0	0.000833333	0.000833333	0	0.000133333	0.00316667
ERR1591385	cropland	0.0001	0	6.66667e-05	0.0001	0.000633333	0.000933333	0.000366667	0	0.000866667	0.000866667	0	0.0003	0.00366667
ERR1591386	cropland	0	3.33333e-05	0.000133333	0	0.000466667	0.000166667	0.0003	0	0.0008	0.0008	0	0.0002	0.00253333
ERR1591387	cropland	6.66667e-05	0	0.000133333	3.33333e-05	0.001	0.000866667	0.000233333	3.33333e-05	0.000933333	0.000933333	0	0.000233333	0.004
ERR1591388	cropland	3.33333e-05	0	6.66667e-05	0.0001	0.000533333	0.000633333	0.0002	0	0.0008	0.0008	0	0.000333333	0.00296667
ERR1591389	cropland	0	0	3.33333e-05	3.33333e-05	0.000466667	0.0006	0.000233333	0	0.0006	0.0006	0	0.0003	0.0025
ERR1591390	cropland	0.0001	0	0.0002	0.0001	0.000333333	0.000666667	0.000166667	0	0.000533333	0.000533333	0	0.000333333	0.00223333
ERR1591391	cropland	6.66667e-05	0	0.000133333	3.33333e-05	0.000666667	0.0007	0.000333333	0	0.0009	0.0009	0	6.66667e-05	0.0035
ERR1591392	cropland	0.0001	0	0.0001	0.000133333	0.0002	0.0009	0.000266667	0	0.0007	0.0007	0	0.0004	0.00276667
ERR1591393	cropland	3.33333e-05	0	3.33333e-05	3.33333e-05	0.000966667	0.000833333	0.000333333	0	0.000866667	0.000866667	0	0.000433333	0.00386667
ERR1591394	cropland	0.000233333	0	0.000133333	0.0009	6.66667e-05	0.000166667	0.0001	0	6.66667e-05	6.66667e-05	0	0	0.000466667
ERR1591395	cropland	3.33333e-05	0	0.000166667	6.66667e-05	0.0003	0.000466667	0.000233333	0	0.0005	0.0005	0	0.000266667	0.002
ERR1591396	cropland	3.33333e-05	0	0.000233333	3.33333e-05	0.000433333	0.000566667	0.0003	0	0.0006	0.0006	0	0.000366667	0.0025
ERR1591397	cropland	0.000133333	0	0.000166667	0.0001	0.0004	0.0005	0.000366667	0	0.000733333	0.000733333	0	0.0001	0.00273333
ERR1591398	cropland	0.000166667	0	0.000233333	0	0.000266667	0.000166667	0.000233333	3.33333e-05	0.0007	0.0007	0	0.000233333	0.0021
ERR1591399	cropland	6.66667e-05	0	0.0001	0	0.000266667	0.000466667	0.000466667	0	0.0005	0.0005	0	0.000333333	0.0022
ERR1591400	cropland	3.33333e-05	0	0.000433333	0	0.000766667	0.000966667	0.0004	0	0.00103333	0.00103333	0	0.0002	0.0042
ERR1591401	cropland	6.66667e-05	0	0.000166667	0	0.000533333	0.0008	0.000466667	0	0.000866667	0.000866667	0	0.0002	0.00353333
ERR1591402	cropland	0.0001	0	0.0001	0	0.000366667	0.0005	0.000133333	0	0.000466667	0.000466667	0	0.000266667	0.00193333
ERR1591403	cropland	0	3.33333e-05	0.000466667	6.66667e-05	0.0006	0.000566667	0.000633333	0	0.0011	0.0011	0	0.000233333	0.004
ERR1591405	cropland	0.0001	3.33333e-05	6.66667e-05	0.000166667	0.0002	0.000433333	0.000133333	0	0.0006	0.0006	0	0.000366667	0.00196667
ERR1591406	cropland	3.33333e-05	0	3.33333e-05	0.0001	0.000433333	0.0013	0.0004	0	0.000766667	0.000766667	0	0.000166667	0.00366667
ERR1591407	cropland	6.66667e-05	0	0.000366667	0.000133333	0.000366667	0.000766667	0.000233333	0	0.0007	0.0007	0	0.000266667	0.00276667
ERR1591408	cropland	3.33333e-05	0	0.0002	0	0.000766667	0.0008	0.000433333	0	0.00123333	0.00123333	0	0.000433333	0.00446667
ERR1591419	cropland	3.33333e-05	0	0	0	0.000333333	0.000133333	6.66667e-05	3.33333e-05	0.0001	0.0001	0	0	0.000766667
ERR1591420	cropland	6.66667e-05	0	0	0	0.0009	3.33333e-05	0.000133333	0	0.000166667	0.000166667	0	6.66667e-05	0.0014
ERR1591421	cropland	3.33333e-05	0	0	0	0.000866667	6.66667e-05	0.000133333	0	0.0002	0.0002	0	0	0.00146667
ERR1591422	cropland	0	0	0	6.66667e-05	0.00126667	0.0001	0.0003	0	6.66667e-05	6.66667e-05	0	3.33333e-05	0.0018
ERR1591423	cropland	3.33333e-05	0	6.66667e-05	3.33333e-05	0.000533333	6.66667e-05	0.000133333	0	0.000133333	0.000133333	0	3.33333e-05	0.001
ERR1591424	cropland	0	0	0	0	0.0004	3.33333e-05	0.000233333	0	0.000233333	0.000233333	0	0	0.00113333
ERR1591426	cropland	0	0	0	0	0.000833333	6.66667e-05	0	0	0.000166667	0.000166667	0	0	0.00123333
ERR1591427	cropland	0	0	0	3.33333e-05	0.000833333	0.0001	6.66667e-05	0	0.000266667	0.000266667	0	0	0.00153333
ERR1591428	cropland	0	0	0	3.33333e-05	0.000566667	0.000166667	6.66667e-05	0	3.33333e-05	3.33333e-05	0	3.33333e-05	0.000866667
ERR1591429	cropland	6.66667e-05	0	0	0	0.000566667	0.0002	3.33333e-05	0	0.0001	0.0001	0	3.33333e-05	0.001
ERR1591431	cropland	0	0	6.66667e-05	0	0.000533333	0.0001	0.0001	0	0.000133333	0.000133333	0	3.33333e-05	0.001
ERR1591432	cropland	0	0	0	3.33333e-05	0.000866667	0	3.33333e-05	0	0.0001	0.0001	0	0	0.0011
ERR1591436	cropland	0	0	0	0	0.0003	3.33333e-05	3.33333e-05	0	6.66667e-05	6.66667e-05	0	0.0001	0.0005
ERR1591437	cropland	0	0	0	3.33333e-05	0.000433333	6.66667e-05	0.000133333	0	0.000166667	0.000166667	0	0	0.000966667
ERR1591438	cropland	3.33333e-05	0	0	0	0.000266667	3.33333e-05	6.66667e-05	0	6.66667e-05	6.66667e-05	0	3.33333e-05	0.0005
ERR1591439	cropland	6.66667e-05	0	0	3.33333e-05	0.0006	0.0001	0	0	0.0001	0.0001	0	0	0.0009
ERR1591442	cropland	0	0	0	6.66667e-05	6.66667e-05	6.66667e-05	3.33333e-05	0	0.000133333	0.000133333	0	0	0.000433333
ERR1591445	cropland	0	3.33333e-05	3.33333e-05	0	0.0004	6.66667e-05	0.000166667	0	0.0002	0.0002	0	0.000133333	0.00103333
ERR1591447	cropland	0	0	0	6.66667e-05	0.000566667	6.66667e-05	0.0001	0	0.0001	0.0001	0	3.33333e-05	0.000933333
ERR1591448	cropland	0	0	3.33333e-05	6.66667e-05	0.000366667	6.66667e-05	6.66667e-05	0	6.66667e-05	6.66667e-05	0	3.33333e-05	0.000633333
ERR1591450	cropland	0	0	0	0	0.000333333	3.33333e-05	3.33333e-05	0	0.0001	0.0001	0	3.33333e-05	0.0006
ERR1591451	cropland	0	0	0	0	0.0002	0.0002	0.000133333	0	0.000166667	0.000166667	0	6.66667e-05	0.000866667
ERR1591453	cropland	0	0	0	0	0.000466667	0.000133333	0	0	0.000166667	0.000166667	0	0	0.000933333
ERR1591454	cropland	6.66667e-05	0	0	0.0001	0.0007	0.0001	6.66667e-05	0	0.000133333	0.000133333	0	0	0.00113333
ERR1591459	cropland	0	0	0	0	0.000866667	0	0.000166667	0	0	0	0	0	0.00103333
ERR1591462	cropland	3.33333e-05	0	0	6.66667e-05	0.0002	3.33333e-05	6.66667e-05	0	0.0001	0.0001	0	6.66667e-05	0.0005
ERR1591463	cropland	0	0	0	3.33333e-05	0.0006	3.33333e-05	0.000233333	0	0.000133333	0.000133333	0	3.33333e-05	0.00113333
ERR1591464	cropland	0	0	0	0	0.0005	3.33333e-05	0.0001	0	0	0	0	3.33333e-05	0.000633333
ERR1591465	cropland	0	0	6.66667e-05	6.66667e-05	0.000533333	0.000133333	3.33333e-05	0	0.0001	0.0001	0	6.66667e-05	0.0009
ERR1591466	cropland	0	0	3.33333e-05	3.33333e-05	0.0006	0.0001	6.66667e-05	0	0.000133333	0.000133333	0	0	0.00103333
ERR1591467	cropland	0	3.33333e-05	0	6.66667e-05	0.00133333	0.0002	6.66667e-05	0	0.000233333	0.000233333	0	3.33333e-05	0.00206667
ERR1591471	cropland	0	0	3.33333e-05	0	0.0002	0.0001	0.0001	0	0.0001	0.0001	0	6.66667e-05	0.0006
ERR1591472	cropland	0	0	0	0	0.000466667	3.33333e-05	3.33333e-05	0	0.0002	0.0002	0	0.000133333	0.000933333
ERR1591473	cropland	3.33333e-05	0	3.33333e-05	0	0.000833333	0.000166667	0.0001	0	6.66667e-05	6.66667e-05	0	0	0.00123333
ERR1591474	cropland	0	0	6.66667e-05	0	0.000466667	0.000133333	0.0001	0	0.0003	0.0003	0	6.66667e-05	0.0013
ERR1591475	cropland	0	0	3.33333e-05	3.33333e-05	0.0005	0.000233333	0.000166667	0	0.000133333	0.000133333	0	6.66667e-05	0.00116667
ERR1591476	cropland	0	0	0	6.66667e-05	0.000566667	0.000166667	6.66667e-05	0	0.000333333	0.000333333	0	0.000233333	0.00146667
ERR1591477	cropland	0	0	3.33333e-05	3.33333e-05	0.000233333	0.000133333	6.66667e-05	0	0.0003	0.0003	0	6.66667e-05	0.00103333
ERR1591478	cropland	0	3.33333e-05	3.33333e-05	3.33333e-05	0.000633333	0.000166667	0.0001	0	0.000266667	0.000266667	0	0.000133333	0.00143333
ERR1591479	cropland	3.33333e-05	0	0.0001	0	0.000433333	0.000266667	0.000166667	0	0.000333333	0.000333333	0	0.0001	0.00153333
ERR1591480	cropland	3.33333e-05	0	0	0	0.000366667	0.000333333	0.0001	0	0.000166667	0.000166667	0	6.66667e-05	0.00113333
ERR1591481	cropland	0	0	0	3.33333e-05	0.0003	0.000133333	0.000233333	0	0.000266667	0.000266667	0	3.33333e-05	0.0012
ERR1591482	cropland	0	0	0	0	0.000466667	0.000133333	0.000266667	0	0.000333333	0.000333333	0	0.0001	0.00153333
ERR1591483	cropland	0	0	6.66667e-05	0	0.000633333	0.000133333	0.0002	0	0.000366667	0.000366667	0	0.0001	0.0017
ERR1591484	cropland	0	0	6.66667e-05	0	0.0005	6.66667e-05	0.000233333	0	0.000566667	0.000566667	0	6.66667e-05	0.00193333
ERR1591485	cropland	6.66667e-05	0	0	0	0.0004	0.0001	0.0001	0	0.0004	0.0004	0	6.66667e-05	0.0014
ERR1591486	cropland	3.33333e-05	0	0.0001	0.0001	0.000266667	0.000166667	3.33333e-05	0	0.000366667	0.000366667	0	6.66667e-05	0.0012
ERR1591487	cropland	0	0	0	3.33333e-05	0.0005	0.000266667	0.000166667	0	0.000366667	0.000366667	0	0.000233333	0.00166667
ERR1591488	cropland	0	0	3.33333e-05	6.66667e-05	0.0003	0.0004	0.0002	3.33333e-05	0.000633333	0.000633333	0	6.66667e-05	0.0022
ERR1591489	cropland	0	0	3.33333e-05	3.33333e-05	0.000466667	0.000166667	0.0002	0	0.0003	0.0003	0	0.0002	0.00143333
ERR1591490	cropland	0	0	0	3.33333e-05	0.000166667	0.000266667	3.33333e-05	0	0.000333333	0.000333333	0	6.66667e-05	0.00113333
ERR1591491	cropland	0	0	6.66667e-05	0	0.000633333	0.000233333	0.0002	0	0.0001	0.0001	0	0.000166667	0.00126667
ERR1591492	cropland	0	0	3.33333e-05	3.33333e-05	0.0009	0.0002	6.66667e-05	0	0.000266667	0.000266667	0	0.0001	0.0017
ERR1591493	cropland	0	0	3.33333e-05	0	0.000633333	0.000333333	6.66667e-05	0	0.0004	0.0004	0	6.66667e-05	0.00183333
ERR1591494	cropland	3.33333e-05	0	3.33333e-05	0	0.000366667	0.000166667	0.000133333	0	0.000366667	0.000366667	0	0	0.0014
ERR1591495	cropland	0	0	0.0001	3.33333e-05	0.000266667	0.000133333	6.66667e-05	0	0.000166667	0.000166667	0	0.0002	0.0008
ERR1591496	cropland	3.33333e-05	0	3.33333e-05	0	0.0006	0.000333333	0.0003	0	0.000366667	0.000366667	0	0.000266667	0.00196667
ERR1591497	cropland	0	0	0	3.33333e-05	0.000433333	0.0002	0.000166667	0	0.0004	0.0004	0	0.0001	0.0016
ERR1591498	cropland	3.33333e-05	0	3.33333e-05	3.33333e-05	0.00103333	0.000466667	0.000366667	0	0.000333333	0.000333333	0	0.000266667	0.00253333
ERR1591499	cropland	3.33333e-05	0	3.33333e-05	3.33333e-05	0.000333333	0.000333333	0.000166667	0	0.0004	0.0004	0	0.0001	0.00163333
ERR1591500	cropland	0	0	3.33333e-05	3.33333e-05	0.000633333	0.0002	0.000166667	0	0.0005	0.0005	0	0.000166667	0.002
ERR1591501	cropland	0	0	6.66667e-05	0	0.000666667	0.0003	0.000166667	0	0.000433333	0.000433333	0	6.66667e-05	0.002
ERR1591502	cropland	0	0	0.000133333	0.000166667	0.0008	0.0005	0.000366667	0	0.0006	0.0006	0	0.000266667	0.00286667
ERR1591503	cropland	0	0	0	6.66667e-05	0.000933333	0.000166667	0.000366667	0	0.0004	0.0004	0	0.0002	0.00226667
ERR1591504	cropland	0	0	0	3.33333e-05	0.000566667	0.0002	0.0002	0	0.0005	0.0005	0	0.000166667	0.00196667
ERR1591505	cropland	0	0	0	0	0.000266667	0.000166667	3.33333e-05	0	0.000166667	0.000166667	0	3.33333e-05	0.0008
ERR1591506	cropland	0	0	0.0001	0.000133333	0.000666667	0.0005	0.000333333	0	0.0006	0.0006	0	0.000333333	0.0027
ERR1591507	cropland	3.33333e-05	0	0	6.66667e-05	0.0016	0.000333333	0.000366667	0	0.0008	0.0008	0	0.000266667	0.0039
ERR1591508	cropland	3.33333e-05	0	0.000166667	0	0.00166667	0.000333333	0.0008	0	0.0007	0.0007	0	0.000166667	0.0042
ERR1591509	cropland	0	0	6.66667e-05	3.33333e-05	0.000433333	0.000133333	0.000233333	0	0.0002	0.0002	0	0.000133333	0.0012
ERR1591510	cropland	0	0	3.33333e-05	6.66667e-05	0.000366667	0.0003	0.000233333	0	0.000166667	0.000166667	0	3.33333e-05	0.00123333
ERR1591511	cropland	3.33333e-05	0	0	6.66667e-05	0.000566667	0.0003	0.0002	0	0.0003	0.0003	0	0.000233333	0.00166667
ERR1591512	cropland	0	0	0	6.66667e-05	0.000333333	0.000133333	0	0	0.0002	0.0002	0	0.0001	0.000866667
ERR1591513	cropland	0	0	0	0	0.000433333	0.0002	0.000133333	0	0.000166667	0.000166667	0	3.33333e-05	0.0011
ERR1591514	cropland	0	0	0.0001	0	0.0005	0.0001	0.000233333	0	0.000233333	0.000233333	0	3.33333e-05	0.0013
ERR1591515	cropland	3.33333e-05	0	3.33333e-05	0	0.000433333	6.66667e-05	0.0001	0	0.000233333	0.000233333	0	3.33333e-05	0.00106667
ERR1591516	cropland	0	0	0	6.66667e-05	0.0004	6.66667e-05	6.66667e-05	0	0.000233333	0.000233333	0	6.66667e-05	0.001
ERR1591517	cropland	0	0	3.33333e-05	0	0.000433333	0.000166667	0.000166667	0	0.000433333	0.000433333	0	3.33333e-05	0.00163333
ERR1591518	cropland	0	0	3.33333e-05	0	0.000466667	0.000233333	0.0002	0	0.000366667	0.000366667	0	6.66667e-05	0.00163333
ERR1591519	cropland	0	0	6.66667e-05	3.33333e-05	0.0004	0.000233333	0.000166667	0	0.0003	0.0003	0	0.000166667	0.0014
ERR1591520	cropland	0	0	0.0001	3.33333e-05	0.000566667	0.000266667	0.000166667	0	0.0004	0.0004	0	0.000466667	0.0018
ERR1591521	cropland	0	0	0.000133333	6.66667e-05	0.000533333	0.0004	0.000166667	0	0.000233333	0.000233333	0	6.66667e-05	0.00156667
ERR1591522	cropland	0	3.33333e-05	0.000133333	3.33333e-05	0.000666667	0.000333333	0.0006	0	0.000566667	0.000566667	0	0.0003	0.00273333
ERR1591523	cropland	0	0	0	6.66667e-05	0.0008	0.000233333	0.000166667	0	0.000166667	0.000166667	0	0.000133333	0.00153333
ERR1591524	cropland	0	0	3.33333e-05	0	0.000566667	0.0001	0.000266667	0	0.000533333	0.000533333	0	0.0002	0.002
ERR1591525	cropland	3.33333e-05	0	3.33333e-05	0.000133333	0.000533333	0.0002	0.000333333	0	0.0004	0.0004	0	0.0002	0.00186667
ERR1591526	cropland	0	0	0	6.66667e-05	0.000966667	0.000433333	0.000266667	0	0.000533333	0.000533333	0	0.0002	0.00273333
ERR1591527	cropland	3.33333e-05	3.33333e-05	0.000133333	3.33333e-05	0.0006	0.0002	0.0002	0	0.000633333	0.000633333	0	0.0001	0.00226667
ERR1591528	cropland	0	0	3.33333e-05	3.33333e-05	0.000466667	0.000133333	6.66667e-05	0	0.000466667	0.000466667	0	0.0001	0.0016
ERR1591529	cropland	0	0	6.66667e-05	6.66667e-05	0.000666667	0.0004	0.000633333	0	0.000833333	0.000833333	0	0.000166667	0.00336667
ERR1591530	cropland	3.33333e-05	0	3.33333e-05	0.000133333	0.00126667	0.0009	0.000366667	0	0.000666667	0.000666667	0	0.000466667	0.00386667
ERR1591531	cropland	0.0001	0	6.66667e-05	0	0.000933333	0.000633333	0.000533333	3.33333e-05	0.000433333	0.000433333	0	0.000333333	0.003
ERR1591532	cropland	3.33333e-05	0	0.0001	0	0.0011	0.000366667	0.0004	0	0.0007	0.0007	0	0.000233333	0.00326667
ERR1591533	cropland	0	0	3.33333e-05	6.66667e-05	0.0006	0.0004	0.0004	0	0.000733333	0.000733333	0	0.000166667	0.00286667
ERR1591534	cropland	3.33333e-05	0	0.0001	0.000133333	0.000733333	0.000333333	0.000533333	0	0.000833333	0.000833333	0	0.000166667	0.00326667
ERR1591535	cropland	3.33333e-05	0	0.0001	0.0001	0.00103333	0.000566667	0.000566667	0	0.0006	0.0006	0	0.000366667	0.00336667
ERR1591536	cropland	0	0	6.66667e-05	3.33333e-05	0.0016	0.0008	0.0005	0	0.001	0.001	0	0.000366667	0.0049
ERR1591537	cropland	6.66667e-05	0	0	0.000133333	0.0008	0.000366667	0.000266667	0	0.000433333	0.000433333	0	0.000233333	0.0023
ERR1591538	cropland	3.33333e-05	0	6.66667e-05	0.0001	0.000866667	0.0004	0.000366667	0	0.0006	0.0006	0	0.0002	0.00283333
ERR1591539	cropland	3.33333e-05	0	6.66667e-05	0	0.0008	0.000366667	0.0003	0	0.000633333	0.000633333	0	0.0001	0.00273333
ERR1591540	cropland	0	0	0.0001	0	0.000533333	0.000166667	6.66667e-05	0	0.0005	0.0005	0	0.000233333	0.00176667
ERR1591541	cropland	0	0	0.000133333	3.33333e-05	0.0008	0.000666667	6.66667e-05	0	0.000866667	0.000866667	0	0.000366667	0.00326667
ERR1591542	cropland	0	0	0	0	0.000333333	0.000166667	0.0003	0	0.0007	0.0007	0	0.000133333	0.0022
ERR1591544	cropland	0.0001	0	3.33333e-05	3.33333e-05	0.000633333	0.000466667	0.0003	0	0.000433333	0.000433333	0	0.000233333	0.00226667
ERR1591545	cropland	3.33333e-05	0	0.0003	0	0.0007	0.000433333	0.000266667	0	0.000566667	0.000566667	0	0.0002	0.00253333
ERR1591546	cropland	3.33333e-05	0	0.000166667	3.33333e-05	0.0005	0.0004	0.000166667	0	0.0005	0.0005	0	0.000133333	0.00206667
ERR1591547	cropland	0	0	3.33333e-05	0	0.0005	0.000366667	0.000266667	0	0.000466667	0.000466667	0	0.000133333	0.00206667
ERR1591548	cropland	6.66667e-05	3.33333e-05	0.0002	3.33333e-05	0.000466667	0.000433333	0.0003	0	0.000266667	0.000266667	0	0.000366667	0.00173333
ERR1591549	cropland	3.33333e-05	0	6.66667e-05	3.33333e-05	0.000666667	0.000366667	0.000433333	0	0.0008	0.0008	0	0.000233333	0.00306667
ERR1591550	cropland	3.33333e-05	0	0	3.33333e-05	0.0007	0.000366667	0.000266667	0	0.0005	0.0005	0	0.000166667	0.00233333
ERR1591551	cropland	3.33333e-05	0	6.66667e-05	0	0.0004	0.000666667	0.0003	0	0.000666667	0.000666667	0	0.000166667	0.0027
ERR1591552	cropland	6.66667e-05	0	0.0004	3.33333e-05	0.000466667	0.000233333	0.000133333	0	0.000566667	0.000566667	0	6.66667e-05	0.00196667
ERR1591553	cropland	3.33333e-05	0	0	0	0.0002	0.000466667	0.000266667	0	0.000566667	0.000566667	0	0.0001	0.00206667
ERR1591554	cropland	0	0	3.33333e-05	0	0.000133333	0.000333333	0	0	0.000566667	0.000566667	0	0.000133333	0.0016
ERR1591555	cropland	0	0	6.66667e-05	0	0.000133333	0.000366667	0.0002	0	0.000366667	0.000366667	0	0.000166667	0.00143333
ERR1591556	cropland	3.33333e-05	0	0	3.33333e-05	0.000266667	0.0005	0.000166667	0	0.000366667	0.000366667	0	6.66667e-05	0.00166667
ERR1591557	cropland	3.33333e-05	0	6.66667e-05	6.66667e-05	0.000466667	0.0006	0.0005	0	0.00103333	0.00103333	0	0.000266667	0.00363333
ERR1591558	cropland	3.33333e-05	0	0.000266667	0	0.000466667	0.000433333	0.000466667	0	0.0006	0.0006	0	0.000233333	0.00256667
ERR1591559	cropland	0	0	0.000133333	3.33333e-05	0.0003	0.0003	0.0003	0	0.000333333	0.000333333	0	0.000133333	0.00156667
ERR1591560	cropland	0	0	0.0001	3.33333e-05	0.000233333	0.000533333	0.000133333	0	0.000766667	0.000766667	0	0.0002	0.00243333
ERR1591561	cropland	3.33333e-05	0	0	0.000133333	0.0004	0.000433333	6.66667e-05	0	0.000466667	0.000466667	0	0.000133333	0.00183333
ERR1591562	cropland	0	0	0.0001	6.66667e-05	0.000533333	0.0008	0.0002	0	0.000966667	0.000966667	0	0.000133333	0.00346667
ERR1591563	cropland	0	0	3.33333e-05	0	0.000166667	0.0002	0.0001	0	0.0003	0.0003	0	3.33333e-05	0.00106667
ERR1591564	cropland	3.33333e-05	0	3.33333e-05	6.66667e-05	0.000733333	0.0004	0.000266667	0	0.000766667	0.000766667	0	0.000166667	0.00293333
ERR1591565	cropland	3.33333e-05	0	6.66667e-05	0	0.0004	0.000433333	0.0003	0	0.000533333	0.000533333	0	0.0001	0.0022
ERR1591566	cropland	0	0	0.000133333	0	0.000366667	0.000433333	0.000666667	3.33333e-05	0.000866667	0.000866667	0	0.000233333	0.00323333
ERR1591567	cropland	0	0	3.33333e-05	0	0.000266667	0.0005	0.000333333	0	0.0007	0.0007	0	0.000133333	0.0025
ERR1591568	cropland	0	0	6.66667e-05	6.66667e-05	0.000266667	0.0005	0.0004	0	0.000566667	0.000566667	0	0.000233333	0.0023
ERR1591569	cropland	0.000166667	0	3.33333e-05	3.33333e-05	0.001	0.000633333	6.66667e-05	0	0.0007	0.0007	0	0.0002	0.0031
ERR1591570	cropland	6.66667e-05	0	0.000133333	0.0001	0.000566667	0.000766667	0.000533333	0	0.0006	0.0006	0	0.0002	0.00306667
ERR1591571	cropland	0	0	0.000133333	6.66667e-05	0.000533333	0.000533333	0.000233333	0	0.000533333	0.000533333	0	0.000433333	0.00236667
ERR1591572	cropland	3.33333e-05	0	0.0001	3.33333e-05	0.000533333	0.0005	0.000366667	0	0.0013	0.0013	0	0.000533333	0.004
ERR1591573	cropland	0	0	6.66667e-05	0	0.000433333	0.0007	0.000433333	0	0.000966667	0.000966667	0	0.000233333	0.0035
ERR1591574	cropland	3.33333e-05	0	6.66667e-05	0	0.0005	0.0003	0.000433333	0	0.000366667	0.000366667	0	0.000233333	0.00196667
ERR1591575	cropland	0	0	0.000166667	3.33333e-05	0.000833333	0.000633333	0.0002	0	0.000766667	0.000766667	0	0.000233333	0.0032
ERR1591576	cropland	0	0	6.66667e-05	0	0.000566667	0.000866667	0.000233333	0	0.0012	0.0012	0	0.0002	0.00406667
ERR1591577	cropland	3.33333e-05	0	6.66667e-05	0	0.0003	0.0006	0.000566667	0	0.00116667	0.00116667	0	0.000233333	0.0038
ERR1591578	cropland	3.33333e-05	0	0	0	0.000733333	0.0003	0.000233333	0	0.000633333	0.000633333	0	0.000233333	0.00253333
ERR1591579	cropland	0	0	0.0001	0.000266667	0.000466667	0.000333333	0.0001	0	0.0006	0.0006	0	0.0001	0.0021
ERR1591580	cropland	0	0	0.0001	3.33333e-05	0.000333333	0.000566667	0.0002	0	0.0005	0.0005	0	6.66667e-05	0.0021
ERR1591581	cropland	3.33333e-05	0	0.0001	0.000233333	0.000533333	0.000466667	0.0002	0	0.000366667	0.000366667	0	0.000266667	0.00193333
ERR1591582	cropland	3.33333e-05	0	6.66667e-05	6.66667e-05	0.000566667	0.000466667	0.000266667	0	0.000633333	0.000633333	0	0.0003	0.00256667
ERR1591583	cropland	6.66667e-05	0	6.66667e-05	6.66667e-05	0.000366667	0.000433333	0.000133333	0	0.000966667	0.000966667	0	0.000366667	0.00286667
ERR1591584	cropland	0	0	0.0001	0	0.0007	0.0005	0.000233333	0	0.000533333	0.000533333	0	0.000266667	0.0025
ERR1591585	cropland	0	0	3.33333e-05	3.33333e-05	0.0009	0.000433333	0.000466667	0	0.00103333	0.00103333	0	0.0003	0.00386667
ERR1591586	cropland	0	0	0.000133333	3.33333e-05	0.000566667	0.000966667	0.0005	0	0.00103333	0.00103333	0	0.000233333	0.0041
ERR1591587	cropland	0	0	0	3.33333e-05	0.000333333	0.000266667	0.000166667	0	0.000566667	0.000566667	0	0.0002	0.0019
ERR1591588	cropland	0	0	6.66667e-05	6.66667e-05	0.0002	0.000533333	0.0002	0	0.000666667	0.000666667	0	0.0001	0.00226667
ERR1591589	cropland	6.66667e-05	0	0.0001	0	0.000433333	0.000466667	0.000166667	0	0.000433333	0.000433333	0	0.000166667	0.00193333
ERR1591590	cropland	0	0	0.000133333	3.33333e-05	0.0003	0.000166667	0.0003	0	0.000866667	0.000866667	0	6.66667e-05	0.0025
ERR1591591	cropland	0	0	0.000133333	3.33333e-05	0.0004	0.0003	0.0002	0	0.0003	0.0003	0	0.000133333	0.0015
ERR1591592	cropland	0	0	0	3.33333e-05	0.0001	0.000133333	0	0	0.0003	0.0003	0	3.33333e-05	0.000833333
ERR1591593	cropland	3.33333e-05	0	6.66667e-05	0	0.000133333	0.000433333	0.000166667	0	0.000133333	0.000133333	0	0.0001	0.001
ERR1591594	cropland	6.66667e-05	0	0	6.66667e-05	0.000333333	0.000333333	0.000133333	0	0.000333333	0.000333333	0	0.0001	0.00146667
ERR1591595	cropland	0	0	0.0001	0	0.0007	0.0005	0.000266667	0	0.000533333	0.000533333	0	0.0001	0.00253333
ERR1591596	cropland	0	0	3.33333e-05	0	0.000366667	0.0003	0.000233333	0	0.0005	0.0005	0	0.000233333	0.0019
ERR1591597	cropland	0	0	6.66667e-05	0	0.000233333	0.0002	0.000333333	0	0.0009	0.0009	0	0.0002	0.00256667
ERR1591598	cropland	3.33333e-05	0	0.000133333	6.66667e-05	0.000266667	0.000566667	0.0003	0	0.00116667	0.00116667	0	0.000166667	0.00346667
ERR1591599	cropland	0	0	0.000133333	0	0.000366667	0.000566667	0.000266667	0	0.000633333	0.000633333	0	0.0002	0.00246667
ERR1591600	cropland	0	0	0.0001	3.33333e-05	0.0003	0.000433333	0.000266667	0	0.0006	0.0006	0	0.000233333	0.0022
ERR1591601	cropland	0	3.33333e-05	0	3.33333e-05	0.0004	0.000233333	0.000166667	0	0.000966667	0.000966667	0	0.0002	0.00273333
ERR1591602	cropland	0	0	3.33333e-05	3.33333e-05	0.000633333	0.0007	0.000266667	0	0.0006	0.0006	0	0.0002	0.0028
ERR1591603	cropland	0	0	3.33333e-05	3.33333e-05	0.0002	0.000533333	6.66667e-05	0	0.000466667	0.000466667	0	0.0001	0.00173333
ERR1591604	cropland	3.33333e-05	0	3.33333e-05	0	0.0007	0.000633333	0.000366667	0	0.0006	0.0006	0	0.000266667	0.0029
ERR1591605	cropland	3.33333e-05	0	6.66667e-05	6.66667e-05	0.000366667	0.0001	0.000266667	0	0.000333333	0.000333333	0	0.000166667	0.0014
ERR1591606	cropland	0	0	6.66667e-05	3.33333e-05	0.000233333	0.0009	0.000266667	0	0.0005	0.0005	0	0.000366667	0.0024
ERR1591607	cropland	0	0	0.000133333	0	0.000166667	0.000666667	0.0006	0	0.00113333	0.00113333	0	0.000333333	0.0037
ERR1591608	cropland	0	0	6.66667e-05	3.33333e-05	0.000333333	0.000633333	0.0005	0	0.000833333	0.000833333	0	0.000166667	0.00313333
ERR1591609	cropland	0	0	6.66667e-05	3.33333e-05	0.000433333	0.000866667	0.000666667	0	0.00146667	0.00146667	0	0.0002	0.0049
ERR1591610	cropland	3.33333e-05	0	6.66667e-05	3.33333e-05	0.000266667	0.0008	0.0009	0	0.0015	0.0015	0	0.0003	0.00496667
ERR1591611	cropland	0	0	0.000133333	0.0001	0.000666667	0.0007	0.0003	0	0.00126667	0.00126667	0	0.000233333	0.0042
ERR1591612	cropland	6.66667e-05	0	6.66667e-05	0.0002	0.000666667	0.000733333	0.0004	0	0.000533333	0.000533333	0	0.000166667	0.00286667
ERR1591613	cropland	0	0	3.33333e-05	6.66667e-05	0.000333333	0.000533333	0.000166667	3.33333e-05	0.000466667	0.000466667	0	0.000233333	0.002
ERR1591614	cropland	6.66667e-05	0	0.000166667	6.66667e-05	0.000333333	0.0005	0.000133333	0	0.0006	0.0006	0	0.0001	0.00216667
ERR1591615	cropland	3.33333e-05	0	3.33333e-05	0.0001	0.000533333	0.0009	0.0004	0	0.000766667	0.000766667	0	0.0004	0.00336667
ERR1591616	cropland	0	0	6.66667e-05	0.0001	0.000733333	0.000733333	0.000966667	0	0.0018	0.0018	0	0.0003	0.00603333
ERR1591617	cropland	0	0	0.000133333	3.33333e-05	0.000533333	0.00103333	0.0005	0	0.001	0.001	0	0.000233333	0.00406667
ERR1591618	cropland	0	0	0.000133333	3.33333e-05	0.000466667	0.000733333	0.000333333	0	0.000833333	0.000833333	0	0.000133333	0.0032
ERR1591619	cropland	3.33333e-05	0	0.0001	0	0.000433333	0.000533333	0.000666667	0	0.000866667	0.000866667	0	0.0005	0.00336667
ERR1591620	cropland	0	0	6.66667e-05	6.66667e-05	0.000233333	0.000533333	0.000266667	0	0.000366667	0.000366667	0	0.000166667	0.00176667
ERR1591621	cropland	3.33333e-05	0	3.33333e-05	0	0.0003	0.000266667	0.000366667	0	0.0006	0.0006	0	0.0002	0.00213333
ERR1591622	cropland	0	0	0	0	3.33333e-05	0.000166667	0.0001	0	0.000166667	0.000166667	0	6.66667e-05	0.000633333
ERR1591623	cropland	0	0	3.33333e-05	6.66667e-05	0.000166667	0.000366667	0.000166667	0	0.000466667	0.000466667	0	0.000166667	0.00163333
ERR1591624	cropland	0	0	0	0.000133333	0.000533333	0.0006	0.000333333	0	0.0007	0.0007	0	0.0002	0.00286667
ERR1591625	cropland	3.33333e-05	0	0.000233333	0	0.000533333	0.0006	0.000333333	0	0.0004	0.0004	0	0.000133333	0.00226667
ERR1591626	cropland	0	0	0.000133333	3.33333e-05	0.000233333	0.0005	0.000233333	0	0.0009	0.0009	0	0.000233333	0.00276667
ERR1591627	cropland	0	0	0.000133333	3.33333e-05	0.000533333	0.000533333	0.000133333	0	0.000766667	0.000766667	0	0.000166667	0.00273333
ERR1591628	cropland	0	0	0.0001	0	0.000533333	0.000566667	0.0002	0	0.000566667	0.000566667	0	0.0002	0.00243333
ERR1591629	cropland	0	0	3.33333e-05	0	0.0004	0.0004	0.000233333	0	0.000733333	0.000733333	0	0.000233333	0.0025
ERR1591630	cropland	0	0	6.66667e-05	3.33333e-05	0.000233333	0.0003	0.0002	0	0.000866667	0.000866667	0	0.0001	0.00246667
ERR1591631	cropland	3.33333e-05	0	0.0001	0	0.000166667	0.000166667	0.000166667	0	0.0003	0.0003	0	0.000133333	0.0011
ERR1591632	cropland	0	3.33333e-05	6.66667e-05	0	0.000366667	0.000233333	6.66667e-05	0	0.0006	0.0006	0	0.0001	0.00186667
ERR1591633	cropland	0	0	3.33333e-05	0	0.000633333	0.0005	3.33333e-05	0	0.000266667	0.000266667	0	0.000266667	0.0017
ERR1591634	cropland	3.33333e-05	0	0	0.000133333	0.000433333	0.000466667	0.000166667	0	0.000333333	0.000333333	0	0.000166667	0.00173333
ERR1591635	cropland	0	3.33333e-05	6.66667e-05	0	0.000233333	0.000433333	3.33333e-05	0	0.000766667	0.000766667	0	0.000266667	0.00223333
ERR1591636	cropland	3.33333e-05	0	0.0001	0	0.0003	0.000466667	0.000333333	0	0.000933333	0.000933333	0	0.000233333	0.00296667
ERR1591637	cropland	3.33333e-05	0	0.0001	6.66667e-05	0.000333333	0.0005	0.0002	3.33333e-05	0.000566667	0.000566667	0	0.000266667	0.0022
ERR1591638	cropland	0	0	6.66667e-05	6.66667e-05	0.0003	0.0005	0.000433333	0	0.0008	0.0008	0	0.000133333	0.00283333
ERR1591639	cropland	0.000133333	0	6.66667e-05	0.000166667	0.0001	0.0003	0.000133333	0	0.000533333	0.000533333	0	0.0002	0.0016
ERR1591640	cropland	0	0	0.0001	0	0.0003	0.0006	0.000733333	0	0.0009	0.0009	0	0.000266667	0.00343333
ERR1591641	cropland	6.66667e-05	0	0.0001	0.000766667	0.000366667	0.000766667	0.000133333	0	0.000566667	0.000566667	0	0.000233333	0.0024
ERR1591642	cropland	3.33333e-05	0	0	6.66667e-05	0.000433333	0.0005	0.0004	3.33333e-05	0.000866667	0.000866667	0	0.000133333	0.0031
ERR1591643	cropland	0.000133333	0	0.0001	0.000133333	0.0002	0.0002	0.000133333	0	0.000166667	0.000166667	0	3.33333e-05	0.000866667
ERR1591644	cropland	6.66667e-05	0	6.66667e-05	3.33333e-05	0.000566667	0.000533333	0.000266667	0	0.000633333	0.000633333	0	0.0001	0.00263333
ERR1591645	cropland	6.66667e-05	0	0.0001	0.000133333	0.000533333	0.0007	0.0001	0	0.000366667	0.000366667	0	0.000233333	0.00206667
ERR1591646	cropland	6.66667e-05	0	0.0001	0	0.0007	0.000866667	0.000733333	0	0.000866667	0.000866667	0	6.66667e-05	0.00403333
ERR1591647	cropland	0	0	0	3.33333e-05	0.000766667	0.000466667	0.000266667	0	0.000466667	0.000466667	0	0.0003	0.00243333
ERR1591648	cropland	0	0	0	6.66667e-05	0.000333333	0.0006	0.000166667	0	0.000333333	0.000333333	0	6.66667e-05	0.00176667
ERR1591649	cropland	6.66667e-05	0	6.66667e-05	0.000233333	0.0001	0.000166667	0.000133333	0	0.000133333	0.000133333	0	6.66667e-05	0.000666667
ERR1591650	cropland	3.33333e-05	0	0.0002	3.33333e-05	0.000466667	0.0004	0.0002	0	0.000666667	0.000666667	0	0.0002	0.0024
ERR1591652	cropland	0	0	6.66667e-05	0.0001	0.000166667	0.000233333	0.000233333	0	0.000433333	0.000433333	0	6.66667e-05	0.0015
ERR1591653	cropland	3.33333e-05	0	6.66667e-05	0	0.000233333	0.000466667	0.000333333	0	0.000533333	0.000533333	0	3.33333e-05	0.0021
ERR1591654	cropland	3.33333e-05	0	0.0001	0	0.0003	0.000533333	0.000266667	0	0.000633333	0.000633333	0	0.0002	0.00236667
ERR1591655	cropland	3.33333e-05	0	0.0001	0	0.000333333	0.000466667	0.000266667	0	0.000666667	0.000666667	0	0.000133333	0.0024
ERR1591656	cropland	0	0	0.000133333	0	0.000266667	0.0006	0.000333333	0	0.000466667	0.000466667	0	3.33333e-05	0.00213333
ERR1591657	cropland	3.33333e-05	0	6.66667e-05	3.33333e-05	0.000733333	0.000666667	0.000133333	0	0.0006	0.0006	0	0.0003	0.00273333
ERR1591658	cropland	3.33333e-05	0	0.000133333	0	0.000266667	0.000333333	0.000233333	0	0.000366667	0.000366667	0	6.66667e-05	0.00156667
ERR1591659	cropland	3.33333e-05	0	6.66667e-05	6.66667e-05	0.0004	0.000533333	0.0001	0	0.0007	0.0007	0	0.000133333	0.00243333
ERR1591660	cropland	6.66667e-05	0	0.0001	6.66667e-05	0.000533333	0.000666667	0.000166667	0	0.000533333	0.000533333	0	0.0002	0.00243333
ERR1591661	cropland	0	0	6.66667e-05	0	0.000333333	0.0005	0.0003	0	0.0006	0.0006	0	0.000166667	0.00233333
ERR1591662	cropland	6.66667e-05	0	0	6.66667e-05	0.000566667	0.000466667	0.000266667	0	0.000666667	0.000666667	0	0.000166667	0.00263333
ERR1591663	cropland	3.33333e-05	3.33333e-05	3.33333e-05	6.66667e-05	0.000133333	0.0006	0.000266667	0	0.000466667	0.000466667	0	3.33333e-05	0.00193333
ERR1591664	cropland	6.66667e-05	0	6.66667e-05	0	0.000233333	0.000933333	0.0001	0	0.000466667	0.000466667	0	0.000266667	0.0022
ERR1591665	cropland	6.66667e-05	0	6.66667e-05	3.33333e-05	0.0002	0.000266667	0.0002	0	0.000233333	0.000233333	0	0.000166667	0.00113333
ERR1591666	cropland	0	0	0.0001	0	0.000233333	0.000766667	0.000433333	0	0.000833333	0.000833333	0	0.000433333	0.0031
ERR1591667	cropland	0.000133333	0	0.0001	3.33333e-05	0.000366667	0.000966667	3.33333e-05	3.33333e-05	0.000866667	0.000866667	0	0.000433333	0.00313333
ERR1591668	cropland	0	3.33333e-05	6.66667e-05	0	0.000466667	0.000866667	0.000633333	3.33333e-05	0.00113333	0.00113333	0	0.000333333	0.00426667
ERR1591669	cropland	3.33333e-05	0	0.0001	0	0.0005	0.000733333	0.0002	3.33333e-05	0.0012	0.0012	0	0.000266667	0.00386667
ERR1591670	cropland	0.0001	0	0.0001	0.0001	0.000933333	0.00106667	0.0005	0	0.0013	0.0013	0	0.0004	0.0051
ERR1591671	cropland	6.66667e-05	0	0.000266667	0	0.000666667	0.000833333	0.0002	0	0.0009	0.0009	0	0.000433333	0.0035
ERR1591672	cropland	6.66667e-05	0	0.0002	0	0.0005	0.0008	0.000533333	0	0.000833333	0.000833333	0	0.000333333	0.0035
ERR1591673	cropland	0	0	0.000133333	3.33333e-05	0.0002	0.0004	0.000133333	0	0.000466667	0.000466667	0	0.0002	0.00166667
ERR1591674	cropland	6.66667e-05	0	0.0002	0	0.0006	0.0007	0.000533333	0	0.00146667	0.00146667	0	0.000333333	0.00476667
ERR1591675	cropland	0.0001	0	0.0001	3.33333e-05	0.000466667	0.00116667	0.000266667	0	0.0016	0.0016	0	0.000366667	0.0051
ERR1591676	cropland	3.33333e-05	0	0.0001	0.0001	0.000166667	0.00103333	0.0007	0	0.001	0.001	0	0.0001	0.0039
ERR1591677	cropland	6.66667e-05	0	0.000133333	0	0.000433333	0.00123333	0.000366667	0	0.00163333	0.00163333	0	0.000233333	0.0053
ERR1591678	cropland	0	0	6.66667e-05	0	0.0004	0.000566667	0.000333333	0	0.0007	0.0007	0	0.000266667	0.0027
ERR1591679	cropland	0	0	3.33333e-05	0.0001	0.000266667	0.0002	0.0004	0	0.0003	0.0003	0	0.0001	0.00146667
ERR1591680	cropland	3.33333e-05	0	0.0001	0	0.000233333	0.000833333	0.000533333	0	0.000833333	0.000833333	0	0.000266667	0.00326667
ERR1591681	cropland	0	0	6.66667e-05	0	0.000133333	0.0007	0.000333333	0	0.000533333	0.000533333	0	0.0003	0.00223333
ERR1591682	cropland	0	0	6.66667e-05	3.33333e-05	0.000133333	0.000366667	0.000133333	0	0.0004	0.0004	0	6.66667e-05	0.00143333
ERR1591683	cropland	0	0	0	3.33333e-05	0.000333333	0.0006	0.0003	0	0.0007	0.0007	0	0.000233333	0.00263333
ERR1591684	cropland	3.33333e-05	0	0.0001	0.0002	0.000433333	0.0005	0.000166667	0	0.0003	0.0003	0	0.000233333	0.0017
ERR1591685	cropland	0	0	0.000266667	6.66667e-05	0.0004	0.000533333	0.0002	0	0.0006	0.0006	0	0.0001	0.00233333
ERR1591686	cropland	0.000133333	0	0.000166667	3.33333e-05	0.000233333	0.000833333	0.000233333	0	0.000733333	0.000733333	0	0.0001	0.00276667
ERR1591687	cropland	0	0	0.000133333	0	0.000333333	0.0002	0.000133333	0	0.000466667	0.000466667	0	0.0001	0.0016
ERR1591688	cropland	3.33333e-05	0	0	0	0.0003	0.000433333	0.0004	0	0.000666667	0.000666667	0	0.000366667	0.00246667
ERR1591689	cropland	0	0	6.66667e-05	0.000133333	0.0003	0.0005	0.000333333	0	0.000833333	0.000833333	0	0.000233333	0.0028
ERR1591690	cropland	3.33333e-05	0	0.000166667	3.33333e-05	0.000433333	0.000666667	0.000233333	0	0.000566667	0.000566667	0	0.000133333	0.00246667
ERR1591691	cropland	6.66667e-05	0	6.66667e-05	3.33333e-05	0.000633333	0.0007	0.0003	0	0.0007	0.0007	0	0.000433333	0.00303333
ERR1591692	cropland	6.66667e-05	0	0.0001	0	0.000466667	0.0006	0.0002	0	0.0005	0.0005	0	0.0001	0.00226667
ERR1591693	cropland	3.33333e-05	0	0.0001	3.33333e-05	0.0004	0.000866667	0.0003	0	0.0005	0.0005	0	0.000266667	0.00256667
ERR1591694	cropland	6.66667e-05	0	0.000133333	6.66667e-05	0.000733333	0.000533333	0.000266667	0	0.0005	0.0005	0	0.000433333	0.00253333
ERR1591695	cropland	0	0	0.000233333	3.33333e-05	0.000666667	0.000666667	0.000533333	0	0.000833333	0.000833333	0	0.000266667	0.00353333
ERR1591696	cropland	3.33333e-05	3.33333e-05	0.0002	6.66667e-05	0.000133333	0.000333333	0.000233333	0	0.000433333	0.000433333	0	0.000166667	0.00156667
ERR1591697	cropland	3.33333e-05	0	0.0001	0.0001	0.000366667	0.0007	0.0002	0	0.0005	0.0005	0	6.66667e-05	0.00226667
ERR1591698	cropland	3.33333e-05	0	0	0	0.000366667	0.000666667	0.000233333	0	0.0007	0.0007	0	0.0002	0.00266667
ERR1591699	cropland	6.66667e-05	0	6.66667e-05	0.000233333	0.0004	0.0007	0.000166667	3.33333e-05	0.000433333	0.000433333	0	0.000233333	0.00216667
ERR1591700	cropland	0.000133333	0	0.000233333	0.0001	0.000566667	0.000733333	0.000366667	0	0.000866667	0.000866667	0	0.000233333	0.0034
ERR1591701	cropland	6.66667e-05	3.33333e-05	3.33333e-05	0.000733333	0.0003	0.000233333	0.000166667	0	0.0003	0.0003	0	0.0001	0.0013
ERR1591702	cropland	0.0002	0	6.66667e-05	6.66667e-05	0.0005	0.000566667	6.66667e-05	0	0.000566667	0.000566667	0	0.000233333	0.00226667
ERR1591703	cropland	3.33333e-05	0	0.000133333	3.33333e-05	0.000466667	0.000933333	0.0005	3.33333e-05	0.00103333	0.00103333	0	0.000233333	0.004
ERR1591704	cropland	0.000133333	3.33333e-05	0.000166667	6.66667e-05	0.0004	0.00103333	0.000233333	0	0.000933333	0.000933333	0	0.000233333	0.00353333
ERR1591705	cropland	0.000266667	0	0.000333333	3.33333e-05	0.000833333	0.0009	0.000333333	0	0.00133333	0.00133333	0	0.000333333	0.00473333
ERR1591706	cropland	3.33333e-05	0	0.000233333	0.0004	0.0007	0.00106667	0.000333333	3.33333e-05	0.000333333	0.000333333	0	0.000333333	0.0028
ERR1591707	cropland	3.33333e-05	0	0.0004	0.0001	0.000633333	0.000766667	0.000566667	0	0.000866667	0.000866667	0	0.0003	0.0037
ERR1591708	cropland	3.33333e-05	0	0.0003	0.000166667	0.0007	0.000466667	0.000333333	0	0.0005	0.0005	0	0.0003	0.0025
ERR1591709	cropland	3.33333e-05	0	6.66667e-05	0	0.0003	0.000666667	0.000366667	0	0.000533333	0.000533333	0	0.0002	0.0024
ERR1591710	cropland	0.000133333	0	0.000133333	0	0.000566667	0.000533333	0.000166667	0	0.000733333	0.000733333	0	0.000166667	0.00273333
ERR1591711	cropland	0	0	3.33333e-05	0	0.000366667	0.0004	0.0004	0	0.0003	0.0003	0	6.66667e-05	0.00176667
ERR1591712	cropland	0.0001	0	0	6.66667e-05	0.000133333	0.000733333	0.000166667	0	0.000433333	0.000433333	0	0.000133333	0.0019
ERR1591713	cropland	3.33333e-05	3.33333e-05	0.000233333	0.0001	0.0004	0.000666667	0.0003	0	0.000533333	0.000533333	0	0.000333333	0.00243333
ERR1591714	cropland	0.0002	3.33333e-05	0.0001	0.000166667	0.0002	0.000566667	0.0001	0	0.0004	0.0004	0	0.0002	0.00166667
ERR1591715	cropland	0.0001	0	0.0001	6.66667e-05	0.000666667	0.000533333	0.0002	0	0.000733333	0.000733333	0	0.000233333	0.00286667
ERR1591716	cropland	0.000133333	0	0.000133333	0.000133333	0.0006	0.000633333	0.000266667	0	0.000666667	0.000666667	0	0.000166667	0.00283333
ERR1591717	cropland	0	0	0.0001	3.33333e-05	0.000133333	0.000233333	0.000133333	0	0.000266667	0.000266667	0	0.0001	0.00103333
ERR1591718	cropland	0.0001	0	6.66667e-05	3.33333e-05	0.000366667	0.000766667	0.000166667	0	0.000433333	0.000433333	0	0.000233333	0.00216667
ERR1591720	cropland	3.33333e-05	0	0.000166667	0	0.0006	0.0005	0.000133333	0	0.000766667	0.000766667	0	0.0002	0.00276667
ERR1591721	cropland	6.66667e-05	0	6.66667e-05	6.66667e-05	0.000266667	0.00106667	0.000433333	0	0.00126667	0.00126667	0	0.000133333	0.0043
ERR1591722	cropland	3.33333e-05	0	6.66667e-05	0.0002	0.0002	0.0002	0	0	0.000133333	0.000133333	0	0	0.000666667
ERR1591723	cropland	0	0	0.0003	0	0.000566667	0.00103333	0.000333333	0	0.0008	0.0008	0	0.000266667	0.00353333
ERR1591724	cropland	3.33333e-05	0	0.000133333	3.33333e-05	0.000533333	0.0004	0.000266667	0	0.000766667	0.000766667	0	0.000133333	0.00273333
ERR1591725	cropland	3.33333e-05	0	0.0002	3.33333e-05	0.000433333	0.000566667	0.0003	0	0.000366667	0.000366667	0	0.0001	0.00203333
ERR1591726	cropland	0	0	0.0001	0	0.0004	0.000366667	0.0002	0	0.000266667	0.000266667	0	0.000133333	0.0015
ERR1591727	cropland	3.33333e-05	0	0.000133333	6.66667e-05	0.000333333	0.000133333	0.0004	0	0.0004	0.0004	0	0.000133333	0.00166667
ERR1591728	cropland	0	0	3.33333e-05	6.66667e-05	0.000333333	0.0006	0.0005	0	0.0016	0.0016	0	0.0003	0.00463333
ERR1593509	soil	0	0	0	0	0	0	0.000866667	0	0	0	0	0	0.000866667
ERR1593510	soil	0	0	0	0	0	0	0.00206667	0	0	0	0	0	0.00206667
ERR1593561	soil	0	0	0	0	0	0	0.000466667	0	0	0	0	0	0.000466667
ERR1844347	soil	0	0	0	0	0	0	6.66667e-05	0	0.0002	0.0002	0	0	0.000466667
ERR1666196	freshwater	3.33333e-05	3.33333e-05	0.0002	0	0	0.0001	0.000133333	0	0.0001	0.0001	0	0	0.000433333
ERR1666208	freshwater	0	0	3.33333e-05	0	3.33333e-05	0	0.000166667	0	0.0001	0.0001	0	0	0.0004
ERR1666217	freshwater	0	0.0001	0.000566667	6.66667e-05	0.0001	6.66667e-05	0.0007	0	0.000633333	0.000633333	0	3.33333e-05	0.00213333
ERR1666223	freshwater	0	6.66667e-05	0.0003	0.0001	0.0001	6.66667e-05	0.0002	0	0.0001	0.0001	0	0	0.000566667
ERR1666226	freshwater	0	3.33333e-05	0.000166667	0.0001	6.66667e-05	6.66667e-05	0.000133333	0	0.0002	0.0002	0	3.33333e-05	0.000666667
ERR1666227	freshwater	0	0	0.0001	0	0.0001	6.66667e-05	0.000166667	0	0.0002	0.0002	0	3.33333e-05	0.000733333
ERR1666266	freshwater	0	0	3.33333e-05	3.33333e-05	6.66667e-05	3.33333e-05	0.0001	0	0.000166667	0.000166667	0	0	0.000533333
ERR1666268	freshwater	0	6.66667e-05	0	0	6.66667e-05	0	0.000166667	0	0.0001	0.0001	0	6.66667e-05	0.000433333
ERR1666273	freshwater	0.0001	0	0.0007	0.000233333	3.33333e-05	0	0.000366667	0	0.000633333	0.000633333	0	0	0.00166667
ERR1666278	freshwater	0	0	3.33333e-05	0	0	0	3.33333e-05	0	6.66667e-05	6.66667e-05	0	0	0.000166667
ERR1666280	freshwater	3.33333e-05	6.66667e-05	0.0006	0.0002	0.000166667	6.66667e-05	0.000566667	0	0.0005	0.0005	0	3.33333e-05	0.0018
ERR1666293	freshwater	0	3.33333e-05	0.0001	6.66667e-05	3.33333e-05	0	0.0002	0	6.66667e-05	6.66667e-05	0	0	0.000366667
ERR1666296	freshwater	0.0002	0.000233333	6.66667e-05	0	0.000266667	6.66667e-05	0.000966667	6.66667e-05	0.0004	0.0004	0	0	0.00216667
ERR1666297	freshwater	0.0001	0	0.000166667	0.000133333	3.33333e-05	3.33333e-05	0.0005	0	0.0003	0.0003	0	0	0.00116667
ERR1666299	freshwater	0.000133333	0.0001	0.000266667	6.66667e-05	0.0003	3.33333e-05	0.00176667	0	0.000366667	0.000366667	0	0	0.00283333
ERR1666301	freshwater	0.0001	0.0002	3.33333e-05	3.33333e-05	3.33333e-05	0	0.000266667	0	6.66667e-05	6.66667e-05	0	6.66667e-05	0.000433333
ERR1666307	freshwater	0	6.66667e-05	0	0	0.000133333	6.66667e-05	0.000633333	0	0.0003	0.0003	0	0	0.00143333
ERR1666310	freshwater	6.66667e-05	6.66667e-05	0.0008	0.000233333	0.0002	6.66667e-05	0.000633333	3.33333e-05	0.000733333	0.000733333	0	6.66667e-05	0.0024
ERR1666311	freshwater	3.33333e-05	0.0001	0.0005	6.66667e-05	0.000366667	0.000133333	0.000766667	0	0.000433333	0.000433333	0	3.33333e-05	0.00213333
ERR1666315	freshwater	0.0001	0.0001	0.000266667	0	0.0002	6.66667e-05	0.0008	0	0.0005	0.0005	0	0	0.00206667
ERR1666317	freshwater	0.000133333	3.33333e-05	0.0006	0.000166667	0.000133333	6.66667e-05	0.000966667	3.33333e-05	0.0004	0.0004	0	0	0.002
ERR1666318	freshwater	3.33333e-05	0	6.66667e-05	0	0	3.33333e-05	0	0	0.000133333	0.000133333	0	0	0.0003
ERR1666319	freshwater	0.000133333	6.66667e-05	0.00103333	0.0001	0.0001	3.33333e-05	0.000666667	0	0.000466667	0.000466667	0	6.66667e-05	0.00173333
ERR1666320	freshwater	0.0002	3.33333e-05	0.000666667	3.33333e-05	0.000133333	6.66667e-05	0.0003	0	0.0001	0.0001	0	3.33333e-05	0.0007
ERR1666324	freshwater	6.66667e-05	6.66667e-05	3.33333e-05	3.33333e-05	6.66667e-05	0	0.000233333	0	0.000233333	0.000233333	0	6.66667e-05	0.000766667
ERR1666329	freshwater	0.000233333	0	0.000666667	0.0002	0	0	0.000333333	0	0.000333333	0.000333333	0	0	0.001
ERR1666332	freshwater	0.0002	0.0001	0.000733333	0.0003	0.000133333	3.33333e-05	0.0003	0	0.000433333	0.000433333	0	3.33333e-05	0.00133333
ERR1666333	freshwater	0.000166667	6.66667e-05	0.000533333	3.33333e-05	0.000233333	3.33333e-05	0.000633333	0	0.0001	0.0001	0	0	0.0011
ERR1666334	freshwater	3.33333e-05	6.66667e-05	0.0008	0	0.000166667	6.66667e-05	0.000466667	0	0.000533333	0.000533333	0	0	0.00176667
ERR1666339	freshwater	0.000133333	3.33333e-05	0.001	0.0001	0	0	0.0003	3.33333e-05	0.0001	0.0001	0	0	0.000533333
ERR1666340	freshwater	0	3.33333e-05	0.0002	3.33333e-05	0	3.33333e-05	0.0001	0	0.0003	0.0003	0	3.33333e-05	0.000733333
ERR1666341	freshwater	0	3.33333e-05	6.66667e-05	3.33333e-05	3.33333e-05	0	0.0002	0	3.33333e-05	3.33333e-05	0	0	0.0003
ERR1666342	freshwater	0	3.33333e-05	0.000133333	0	3.33333e-05	3.33333e-05	3.33333e-05	0	0.000233333	0.000233333	0	3.33333e-05	0.000566667
ERR1666343	freshwater	6.66667e-05	3.33333e-05	0.0001	0.0001	3.33333e-05	0	0.0002	0	3.33333e-05	3.33333e-05	0	0	0.0003
ERR1666348	freshwater	0	0.0001	0.000266667	3.33333e-05	0.0005	6.66667e-05	0.00283333	0	0.0009	0.0009	0	0	0.0052
ERR1666349	freshwater	0	0	0	0	0	0	0.000266667	0	3.33333e-05	3.33333e-05	0	0	0.000333333
ERR1666351	freshwater	0	6.66667e-05	3.33333e-05	0	3.33333e-05	0	0.000366667	0	3.33333e-05	3.33333e-05	0	0	0.000466667
ERR1666353	freshwater	0	0	6.66667e-05	0	0.000133333	0	0.000233333	0	0.000133333	0.000133333	0	0	0.000633333
ERR1666355	freshwater	3.33333e-05	0	0	0	0.000133333	0	0.000333333	0	3.33333e-05	3.33333e-05	0	0	0.000533333
ERR1666360	freshwater	0	0	0	0	3.33333e-05	3.33333e-05	0.000166667	0	3.33333e-05	3.33333e-05	0	0	0.0003
ERR1666362	freshwater	0	0.000133333	0.000766667	0.000233333	0.000233333	6.66667e-05	0.00113333	0	0.0006	0.0006	0	0	0.00263333
ERR1666363	freshwater	6.66667e-05	0.000133333	0.000533333	0	0.0002	6.66667e-05	0.000666667	0	0.000466667	0.000466667	0	6.66667e-05	0.00186667
ERR1666368	freshwater	3.33333e-05	0.0001	0.0001	3.33333e-05	3.33333e-05	3.33333e-05	0.000166667	0	0.0001	0.0001	0	0	0.000433333
ERR1666369	freshwater	3.33333e-05	0	0.0001	0	6.66667e-05	0.0001	0.0003	0	0.000133333	0.000133333	0	0	0.000733333
ERR1666370	freshwater	3.33333e-05	0.000133333	0.000733333	6.66667e-05	3.33333e-05	0	0.000766667	0	0.000333333	0.000333333	0	0	0.00146667
ERR1666372	freshwater	0	0	0.0002	3.33333e-05	6.66667e-05	0	0.0001	0	6.66667e-05	6.66667e-05	0	0	0.0003
ERR1666373	freshwater	3.33333e-05	0	6.66667e-05	0	3.33333e-05	0	3.33333e-05	0	3.33333e-05	3.33333e-05	0	0	0.000133333
ERR1666378	freshwater	0	0	0.000133333	0	0	0	6.66667e-05	0	0.000133333	0.000133333	0	0	0.000333333
ERR1666392	freshwater	0	0.000166667	0.0011	0.000166667	6.66667e-05	6.66667e-05	0.000366667	0	0.0003	0.0003	0	3.33333e-05	0.0011
ERR1666393	freshwater	6.66667e-05	0.000166667	0.0013	0.000133333	0.000166667	6.66667e-05	0.0004	0	0.000633333	0.000633333	0	0.0001	0.0019
ERR1666398	freshwater	3.33333e-05	6.66667e-05	0.000266667	3.33333e-05	0.000133333	0	0.000233333	0	0.000266667	0.000266667	0	3.33333e-05	0.0009
ERR1666401	freshwater	0	3.33333e-05	0.0002	3.33333e-05	0.000166667	6.66667e-05	0.000366667	0.0001	0.000233333	0.000233333	0	3.33333e-05	0.00116667
ERR1666403	freshwater	6.66667e-05	6.66667e-05	0.001	0.0001	3.33333e-05	6.66667e-05	0.0006	0	0.000866667	0.000866667	0	0.000166667	0.00243333
ERR1666405	freshwater	0.000133333	0.000133333	0.00103333	0.000166667	0.0001	0.0001	0.0003	0	0.000733333	0.000733333	0	0	0.00196667
ERR1666406	freshwater	6.66667e-05	0	0.0004	0	6.66667e-05	3.33333e-05	0.000133333	0	0.000133333	0.000133333	0	0	0.0005
ERR1666417	freshwater	0	0.0001	6.66667e-05	0.0002	0.000266667	0.0002	0.00153333	6.66667e-05	0.0004	0.0004	0	6.66667e-05	0.00286667
ERR1666419	freshwater	0.0001	0.000233333	0.0013	0.0002	0.000433333	0	0.0006	0	0.000333333	0.000333333	0	0.0001	0.0017
ERR1666420	freshwater	0.000233333	0.000133333	0.0013	0.000166667	0.000133333	0	0.00133333	0	0.0003	0.0003	0	3.33333e-05	0.00206667
ERR1666421	freshwater	0.0001	6.66667e-05	0.000133333	0.0001	0.0001	0.0001	0.000566667	0	0.000466667	0.000466667	0	6.66667e-05	0.0017
ERR1666423	freshwater	3.33333e-05	0.000166667	0.000833333	0.0001	6.66667e-05	6.66667e-05	0.0005	0	0.000233333	0.000233333	0	0	0.0011
ERR1666424	freshwater	6.66667e-05	0	0.000266667	3.33333e-05	6.66667e-05	0	0	0	0.000166667	0.000166667	0	0	0.0004
ERR1666425	freshwater	6.66667e-05	0	0.0002	3.33333e-05	3.33333e-05	0	6.66667e-05	0	0.000133333	0.000133333	0	6.66667e-05	0.000366667
ERR1666426	freshwater	0.000166667	3.33333e-05	0.00103333	0.0001	3.33333e-05	3.33333e-05	0.000433333	0	0.000433333	0.000433333	0	0	0.00136667
ERR1666427	freshwater	0	3.33333e-05	0.0006	0	3.33333e-05	6.66667e-05	0.000333333	0	0.000266667	0.000266667	0	0	0.000966667
ERR1666429	freshwater	0	3.33333e-05	0	3.33333e-05	6.66667e-05	0	0.000366667	0	0.000133333	0.000133333	0	0	0.0007
ERR1666430	freshwater	0.000233333	0.0007	0.000233333	3.33333e-05	0.00183333	0.000466667	0.00866667	0.000233333	0.00186667	0.00186667	0	0.000166667	0.0149333
ERR1666431	freshwater	0	0.0001	0.000166667	0.0001	3.33333e-05	3.33333e-05	0.000566667	0	0.000133333	0.000133333	0	0	0.0009
ERR1666432	freshwater	6.66667e-05	3.33333e-05	0.000666667	0.0001	0.0002	0.0001	0.0004	0	0.000333333	0.000333333	0	0.0002	0.00136667
ERR1666441	freshwater	0	3.33333e-05	6.66667e-05	0	0.0001	0	0.0003	0	0.0001	0.0001	0	0	0.0006
ERR1666447	freshwater	0	0	0.0002	0	6.66667e-05	0	0.000333333	0	6.66667e-05	6.66667e-05	0	0	0.000533333
ERR1666457	freshwater	0	3.33333e-05	0.000266667	6.66667e-05	0.0002	0	0.000466667	0	0.000166667	0.000166667	0	0	0.001
ERR1666458	freshwater	0	3.33333e-05	3.33333e-05	0	0.0001	0	0.000266667	0	0.0001	0.0001	0	6.66667e-05	0.000566667
ERR1666459	freshwater	0.000166667	0	0.0007	0.0001	0.000133333	0	0.000366667	0	0.0004	0.0004	0	0	0.0013
ERR1666466	freshwater	6.66667e-05	3.33333e-05	0.000333333	0	0	3.33333e-05	0.000133333	0	0.0001	0.0001	0	0	0.000366667
ERR1666471	freshwater	6.66667e-05	6.66667e-05	0.000266667	3.33333e-05	0.0002	3.33333e-05	0.0008	3.33333e-05	0.000266667	0.000266667	0	0	0.0016
ERR1666472	freshwater	0	0	0.000266667	0	6.66667e-05	3.33333e-05	3.33333e-05	0	0.0001	0.0001	0	0	0.000333333
ERR1666473	freshwater	0	6.66667e-05	0.0007	6.66667e-05	6.66667e-05	0	0.000833333	0	0.000333333	0.000333333	0	0	0.00156667
ERR1666474	freshwater	0.000133333	3.33333e-05	0.0004	6.66667e-05	0.000166667	3.33333e-05	0.0003	0	0.0002	0.0002	0	0	0.0009
ERR1666475	freshwater	0	3.33333e-05	0.000233333	0.0001	0.000133333	0.0001	0.0007	0	0.000566667	0.000566667	0	3.33333e-05	0.00206667
ERR1666476	freshwater	3.33333e-05	0	0.000266667	0	0.000266667	3.33333e-05	0.0004	0	0.0002	0.0002	0	0.0001	0.0011
ERR1666477	freshwater	3.33333e-05	0	0.000366667	3.33333e-05	0	3.33333e-05	0.0001	0	0.0004	0.0004	0	3.33333e-05	0.000933333
ERR1666478	freshwater	0.000166667	3.33333e-05	0.000666667	6.66667e-05	0.000166667	0.000133333	0.0006	0	0.000466667	0.000466667	0	3.33333e-05	0.00183333
ERR1666481	freshwater	0.000133333	3.33333e-05	0.000166667	0	3.33333e-05	0	0.000133333	0	0.000333333	0.000333333	0	0	0.000833333
ERR1666483	freshwater	0	3.33333e-05	0.0001	0	0.000133333	3.33333e-05	0.0004	0	0.000166667	0.000166667	0	3.33333e-05	0.0009
ERR1666485	freshwater	3.33333e-05	3.33333e-05	6.66667e-05	0	3.33333e-05	0	0.000233333	0	0.0002	0.0002	0	0	0.000666667
ERR1666493	freshwater	0	6.66667e-05	0.0002	3.33333e-05	6.66667e-05	0.0001	0.000533333	0	0.000333333	0.000333333	0	3.33333e-05	0.00136667
ERR1666495	freshwater	3.33333e-05	0	3.33333e-05	3.33333e-05	6.66667e-05	0	0.000133333	3.33333e-05	0.000166667	0.000166667	0	0	0.000566667
ERR1666499	freshwater	3.33333e-05	0	0.0003	0	6.66667e-05	0	0.000366667	0	0.000133333	0.000133333	0	0	0.0007
ERR1666501	freshwater	0	0	0.0001	3.33333e-05	6.66667e-05	3.33333e-05	0.000333333	0	0.0002	0.0002	0	0	0.000833333
ERR1666503	freshwater	6.66667e-05	3.33333e-05	6.66667e-05	6.66667e-05	3.33333e-05	0	6.66667e-05	0	3.33333e-05	3.33333e-05	0	0	0.000166667
ERR1666510	freshwater	6.66667e-05	0.0002	0.000733333	6.66667e-05	0.000133333	0.0002	0.0007	0	0.000633333	0.000633333	0	0	0.0023
ERR1666520	freshwater	6.66667e-05	3.33333e-05	0.000966667	6.66667e-05	0.0002	0.000133333	0.000933333	3.33333e-05	0.000433333	0.000433333	0	0	0.00216667
ERR1666521	freshwater	3.33333e-05	0.0001	0.0003	0.0001	0.0001	3.33333e-05	0.000433333	0	0.000266667	0.000266667	0	3.33333e-05	0.0011
ERR1666523	freshwater	3.33333e-05	0	0.000166667	0.0001	0	3.33333e-05	3.33333e-05	0	0.0002	0.0002	0	0	0.000466667
ERR1666524	freshwater	6.66667e-05	3.33333e-05	3.33333e-05	0	6.66667e-05	0	0.0002	0	6.66667e-05	6.66667e-05	0	6.66667e-05	0.0004
ERR1666526	freshwater	0.000166667	0.0001	0.0007	0.000233333	0	6.66667e-05	0.000466667	3.33333e-05	0.000266667	0.000266667	0	0	0.0011
ERR1666528	freshwater	6.66667e-05	3.33333e-05	0.000133333	6.66667e-05	6.66667e-05	3.33333e-05	0.000133333	0	0	0	0	0	0.000233333
ERR1666543	freshwater	3.33333e-05	0	0.0002	0	3.33333e-05	0	0.000166667	0	0.000166667	0.000166667	0	0	0.000533333
ERR1666545	freshwater	0	3.33333e-05	0.000133333	3.33333e-05	0	0	0.000133333	0	0.0001	0.0001	0	3.33333e-05	0.000333333
ERR1666564	freshwater	3.33333e-05	3.33333e-05	3.33333e-05	0	0.0001	0	6.66667e-05	0	0.000166667	0.000166667	0	0	0.0005
ERR1666572	freshwater	3.33333e-05	6.66667e-05	0.0004	0.000233333	0.0002	3.33333e-05	0.0009	6.66667e-05	0.000766667	0.000766667	0	6.66667e-05	0.00273333
ERR1666573	freshwater	3.33333e-05	3.33333e-05	0.000533333	0.000266667	0.000133333	6.66667e-05	0.0005	0	0.000933333	0.000933333	0	0	0.00256667
ERR1666580	freshwater	3.33333e-05	0	0.000633333	0	0.000166667	0	0.000233333	0	0.0002	0.0002	0	0	0.0008
ERR1666588	freshwater	3.33333e-05	0	0.0011	0.000266667	0	6.66667e-05	0.000566667	0	0	0	0	0	0.000633333
ERR1666589	freshwater	0	3.33333e-05	3.33333e-05	0.0001	0.0001	0	0.0002	0	6.66667e-05	6.66667e-05	0	0	0.000433333
ERR1666590	freshwater	3.33333e-05	0	0	3.33333e-05	0.0001	0	0.0002	0	6.66667e-05	6.66667e-05	0	0	0.000433333
ERR1666596	freshwater	0	3.33333e-05	0.000333333	0.0001	3.33333e-05	0	0.000733333	0	0.000133333	0.000133333	0	0	0.00103333
ERR1666603	freshwater	0	0.000133333	6.66667e-05	0	0.000266667	0	0.000233333	0	3.33333e-05	3.33333e-05	0	6.66667e-05	0.000566667
ERR1666605	freshwater	0.0001	3.33333e-05	0.000333333	3.33333e-05	6.66667e-05	0	0.000566667	0	0.0005	0.0005	0	0	0.00163333
ERR1666613	freshwater	3.33333e-05	6.66667e-05	3.33333e-05	0.000433333	3.33333e-05	6.66667e-05	0.000233333	3.33333e-05	0.000166667	0.000166667	0	6.66667e-05	0.0007
ERR1666615	freshwater	0.0002	0.0001	0.0001	0.0005	0.0001	6.66667e-05	0.000366667	0	0.000266667	0.000266667	0	0.0001	0.00106667
ERR1666618	freshwater	3.33333e-05	0	0	6.66667e-05	3.33333e-05	3.33333e-05	0.000133333	0	3.33333e-05	3.33333e-05	0	0	0.000266667
ERR1666620	freshwater	0.000166667	3.33333e-05	3.33333e-05	0.000633333	0.0001	0.0001	0.0002	0	0.0002	0.0002	0	0.0001	0.0008
ERR1666622	freshwater	0.0002	0	3.33333e-05	0.000266667	6.66667e-05	0	0.000266667	0	6.66667e-05	6.66667e-05	0	3.33333e-05	0.000466667
ERR1666626	freshwater	6.66667e-05	0.000166667	0.000233333	0.0004	0.0001	0.000166667	0.0006	0.0001	0.000533333	0.000533333	0	6.66667e-05	0.00203333
ERR1666629	freshwater	0.000233333	0.0001	3.33333e-05	0.000133333	0.000333333	0	0.000333333	0	0.0002	0.0002	0	3.33333e-05	0.00106667
ERR1666634	freshwater	3.33333e-05	0	0.000366667	0.0001	6.66667e-05	0	0.000266667	0	6.66667e-05	6.66667e-05	0	0	0.000466667
ERR1666637	freshwater	0	0	3.33333e-05	0	0	0	0.000133333	0	0.0001	0.0001	0	0.0001	0.000333333
ERR1666638	freshwater	0	0	3.33333e-05	0	3.33333e-05	3.33333e-05	0.0001	0	0.000166667	0.000166667	0	0	0.0005
ERR1666639	freshwater	0	3.33333e-05	0.0002	0	0.000166667	0	0.000566667	0	0.0004	0.0004	0	3.33333e-05	0.00153333
ERR1666647	freshwater	0.000166667	6.66667e-05	0.001	0.0002	0.000133333	3.33333e-05	0.000566667	0	0.000366667	0.000366667	0	6.66667e-05	0.00146667
ERR1666657	freshwater	3.33333e-05	0	0.000233333	0	3.33333e-05	3.33333e-05	0.000166667	0	0.000266667	0.000266667	0	0	0.000766667
ERR1666662	freshwater	0.000233333	3.33333e-05	0.000433333	0.0002	0.0001	0.000133333	0.000566667	0	0.000333333	0.000333333	0	0	0.00146667
ERR1666663	freshwater	3.33333e-05	6.66667e-05	0.000566667	0.000166667	6.66667e-05	6.66667e-05	0.0004	0	0.000633333	0.000633333	0	0.0001	0.0018
ERR1666664	freshwater	3.33333e-05	6.66667e-05	0.000233333	3.33333e-05	0.000233333	0.000133333	0.000333333	0	0.000333333	0.000333333	0	0	0.00136667
ERR1666665	freshwater	0	0	0.0004	0	3.33333e-05	0	6.66667e-05	0	0.000166667	0.000166667	0	0	0.000433333
ERR1666667	freshwater	0.0001	0	0.0004	6.66667e-05	3.33333e-05	0	6.66667e-05	0	0.000133333	0.000133333	0	0	0.000366667
ERR1666672	freshwater	3.33333e-05	0	0.0003	0	0	0	0.0001	0	0.000166667	0.000166667	0	0	0.000433333
ERR1666678	freshwater	0	0	0.000133333	3.33333e-05	0	0	0.000133333	0	6.66667e-05	6.66667e-05	0	0	0.000266667
ERR1666682	freshwater	3.33333e-05	0	3.33333e-05	0	0	0	0.000366667	0	6.66667e-05	6.66667e-05	0	3.33333e-05	0.0005
ERR1666692	freshwater	0.000133333	6.66667e-05	0.000633333	0	0.000133333	3.33333e-05	0.000433333	0	0.000533333	0.000533333	0	3.33333e-05	0.00166667
ERR1666693	freshwater	3.33333e-05	0	0.0009	0.000266667	0.000166667	3.33333e-05	0.000566667	3.33333e-05	0.000333333	0.000333333	0	0	0.00146667
ERR1666703	freshwater	0	3.33333e-05	0.000466667	6.66667e-05	0.0002	3.33333e-05	0.000566667	0	0.000233333	0.000233333	0	0	0.00126667
ERR1666711	freshwater	6.66667e-05	3.33333e-05	0.000866667	0.000133333	3.33333e-05	3.33333e-05	0.000166667	0	0.000433333	0.000433333	0	0	0.0011
ERR1666729	freshwater	0	3.33333e-05	3.33333e-05	3.33333e-05	6.66667e-05	3.33333e-05	0.000266667	0	0.0001	0.0001	0	6.66667e-05	0.000566667
ERR1666731	freshwater	6.66667e-05	6.66667e-05	0.0006	6.66667e-05	0.000233333	0	0.000533333	3.33333e-05	0.000333333	0.000333333	0	3.33333e-05	0.00146667
ERR1666732	freshwater	6.66667e-05	6.66667e-05	0.0009	3.33333e-05	0.0004	0.0001	0.000833333	0	0.000833333	0.000833333	0	6.66667e-05	0.003
ERR1666733	freshwater	6.66667e-05	0.000233333	0.0009	0.000133333	0.000266667	0.0003	0.0012	3.33333e-05	0.000566667	0.000566667	0	0.0001	0.00293333
ERR1666734	freshwater	6.66667e-05	6.66667e-05	0.0009	0.0003	0.000266667	0.000133333	0.000533333	0	0.000566667	0.000566667	0	0	0.00206667
ERR1666735	freshwater	0.0002	0	0.00133333	0.000266667	0.0002	3.33333e-05	0.000533333	0	0.000633333	0.000633333	0	3.33333e-05	0.00203333
ERR1666736	freshwater	0.000266667	0.0002	0.0004	0.0001	0.000166667	0.0001	0.000566667	0	0.000366667	0.000366667	0	3.33333e-05	0.00156667
ERR1666737	freshwater	0.0001	0.0001	0.000766667	0.0002	0.000133333	0.000133333	0.0004	0	0.000366667	0.000366667	0	0	0.0014
ERR1666741	freshwater	0	0	0.0001	0	3.33333e-05	0	0.000133333	0	0.000133333	0.000133333	0	0	0.000433333
ERR1666756	freshwater	3.33333e-05	0	0.000533333	0.0001	0	0.0001	0.0002	0	0.000266667	0.000266667	0	3.33333e-05	0.000833333
ERR1666757	freshwater	3.33333e-05	0.000166667	0.00103333	0.000166667	0.0001	3.33333e-05	0.000433333	0	0.0006	0.0006	0	0	0.00176667
ERR1666767	freshwater	3.33333e-05	0	0.000533333	0.0001	0.000166667	0	0.000333333	0	0.0002	0.0002	0	0	0.0009
ERR1666770	freshwater	3.33333e-05	3.33333e-05	0.0001	0	3.33333e-05	0	0.000266667	0	3.33333e-05	3.33333e-05	0	0	0.000366667
ERR1666775	freshwater	0.0001	6.66667e-05	0.000533333	0.0002	0	6.66667e-05	0.000166667	0	0.000433333	0.000433333	0	0	0.0011
ERR1666780	freshwater	3.33333e-05	0	0.0003	0	0	3.33333e-05	6.66667e-05	0	3.33333e-05	3.33333e-05	0	0	0.000166667
ERR1666781	freshwater	0	0	0.000266667	0.000133333	6.66667e-05	0	3.33333e-05	3.33333e-05	3.33333e-05	3.33333e-05	0	0	0.0002
ERR1666784	freshwater	0	0	0.000133333	3.33333e-05	3.33333e-05	0	0.0001	0	0.000233333	0.000233333	0	0	0.0006
ERR1666794	freshwater	3.33333e-05	3.33333e-05	0.000433333	3.33333e-05	3.33333e-05	3.33333e-05	0.000166667	0	0.0002	0.0002	0	6.66667e-05	0.000633333
ERR1666796	freshwater	6.66667e-05	0	6.66667e-05	0	3.33333e-05	3.33333e-05	0.000133333	0	0.0002	0.0002	0	3.33333e-05	0.0006
ERR1666797	freshwater	0	0	0.0008	0	0.0001	0	0.0001	0	0.000333333	0.000333333	0	6.66667e-05	0.000866667
ERR1666810	freshwater	6.66667e-05	3.33333e-05	0	3.33333e-05	3.33333e-05	6.66667e-05	0.000133333	0	0.0002	0.0002	0	6.66667e-05	0.000633333
ERR1666820	freshwater	6.66667e-05	0	0.0008	0	0	0	6.66667e-05	0	0.000333333	0.000333333	0	0	0.000733333
ERR1666825	freshwater	3.33333e-05	0	0.0002	6.66667e-05	0.0001	3.33333e-05	0.0003	0	0.000366667	0.000366667	0	3.33333e-05	0.00116667
ERR1666826	freshwater	0	0.000133333	0.0004	0.000133333	6.66667e-05	3.33333e-05	0.000233333	0	0.0006	0.0006	0	0	0.00153333
ERR1666827	freshwater	6.66667e-05	0.0001	0.0004	0	0.000366667	0.000166667	0.000466667	3.33333e-05	0.0004	0.0004	0	0.000166667	0.00183333
ERR1666828	freshwater	0	0	0.000633333	6.66667e-05	0	0	0.0001	0	0.000233333	0.000233333	0	0	0.000566667
ERR1666829	freshwater	0	0	0.000233333	0	0	0	0	0	0.0001	0.0001	0	0	0.0002
ERR1666833	freshwater	0	0	0.000333333	3.33333e-05	0.000233333	3.33333e-05	0	0	3.33333e-05	3.33333e-05	0	0	0.000333333
ERR1666844	freshwater	0	0	0.0003	0	0.000233333	0	0.0001	0	0.0001	0.0001	0	0	0.000533333
ERR1666848	freshwater	0.00113333	0	0.000133333	0.000266667	0	0	0.0005	0	0	0	0	0	0.0005
ERR1666872	freshwater	0	0	0.000533333	6.66667e-05	3.33333e-05	6.66667e-05	0.000266667	0	0.000533333	0.000533333	0	6.66667e-05	0.00143333
ERR1666877	freshwater	3.33333e-05	0	0.000133333	0	0.000133333	0.0001	0.000166667	0	6.66667e-05	6.66667e-05	0	3.33333e-05	0.000533333
ERR1666881	freshwater	3.33333e-05	3.33333e-05	0.0002	3.33333e-05	0	0	0.000133333	3.33333e-05	6.66667e-05	6.66667e-05	0	0	0.0003
ERR1666889	freshwater	3.33333e-05	6.66667e-05	0.0001	6.66667e-05	6.66667e-05	0	0.000566667	3.33333e-05	0.000233333	0.000233333	0	0	0.00113333
ERR1666906	freshwater	3.33333e-05	0.000133333	0.000366667	6.66667e-05	0.0001	6.66667e-05	0.000833333	0	0.000266667	0.000266667	0	0	0.00153333
ERR1666910	freshwater	0.0002	3.33333e-05	3.33333e-05	0.000166667	0.0001	0.0001	0.000666667	3.33333e-05	0.000233333	0.000233333	0	0.0001	0.00136667
ERR1666921	freshwater	0.000166667	0.0001	0.00166667	0.0001	6.66667e-05	0	6.66667e-05	0	0.000766667	0.000766667	0	0	0.00166667
ERR1666924	freshwater	0.0003	0.000166667	0.0002	0.000233333	0.000433333	0	0.00106667	3.33333e-05	0.000233333	0.000233333	0	3.33333e-05	0.002
ERR1666926	freshwater	6.66667e-05	0.0001	0.000166667	0.000133333	0.000366667	3.33333e-05	0.000766667	0.000166667	0.000433333	0.000433333	0	0.0001	0.0022
ERR1666927	freshwater	0.000166667	0	0.000233333	3.33333e-05	3.33333e-05	0	0	0	0.000233333	0.000233333	0	0	0.0005
ERR1666928	freshwater	6.66667e-05	0	0.000333333	0.000166667	0.0002	0	0.0002	0	0.000166667	0.000166667	0	0	0.000733333
ERR1666929	freshwater	0.0001	0.000166667	0.000433333	3.33333e-05	3.33333e-05	0	6.66667e-05	0	6.66667e-05	6.66667e-05	0	0	0.000233333
ERR1666949	freshwater	3.33333e-05	0	0.000166667	3.33333e-05	0.000166667	0	0.0003	0	0.0002	0.0002	0	0	0.000866667
ERR1666955	freshwater	0.0002	3.33333e-05	0.0005	0.0004	0.000233333	3.33333e-05	0.0005	0	0.0004	0.0004	0	3.33333e-05	0.00156667
ERR1666957	freshwater	3.33333e-05	3.33333e-05	0.0002	0.000166667	0.000366667	0	0.000133333	0	0.000433333	0.000433333	0	0	0.00136667
ERR1666967	freshwater	3.33333e-05	0	3.33333e-05	0.0002	0.0001	0	0.000433333	0	0.000466667	0.000466667	0	0	0.00146667
ERR1666974	freshwater	0	0	0.0003	0.0001	0.0001	0	0.000133333	0	0.0004	0.0004	0	0	0.00103333
ERR1666997	freshwater	6.66667e-05	3.33333e-05	0.000733333	6.66667e-05	0.000133333	6.66667e-05	0.000766667	0	0.000333333	0.000333333	0	3.33333e-05	0.00163333
ERR1666999	freshwater	3.33333e-05	0	0.000166667	0.0001	3.33333e-05	0	0.000166667	0	0.000233333	0.000233333	0	0	0.000666667
ERR1667021	freshwater	6.66667e-05	3.33333e-05	0.0003	0.0001	6.66667e-05	3.33333e-05	6.66667e-05	3.33333e-05	6.66667e-05	6.66667e-05	0	0	0.000333333
ERR1667022	freshwater	0.000166667	6.66667e-05	0.000333333	0.000166667	0	0	0.0001	0	6.66667e-05	6.66667e-05	0	0	0.000233333
ERR1667025	freshwater	0.000233333	0.0001	0.000566667	3.33333e-05	6.66667e-05	3.33333e-05	0.0001	0	6.66667e-05	6.66667e-05	0	0	0.000333333
ERR1667026	freshwater	6.66667e-05	6.66667e-05	0.000833333	0.000233333	0.000233333	3.33333e-05	0	0	0.000233333	0.000233333	0	0	0.000733333
ERR1667027	freshwater	0.0001	0.000133333	0.000333333	0.0002	0	3.33333e-05	6.66667e-05	0	0.0001	0.0001	0	0	0.0003
ERR1667036	freshwater	0.000166667	6.66667e-05	0.0006	6.66667e-05	0.000133333	0	0.000733333	3.33333e-05	0.0008	0.0008	0	3.33333e-05	0.0025
ERR1667037	freshwater	0	6.66667e-05	0.0003	3.33333e-05	0.000133333	3.33333e-05	0.0004	0	0.000133333	0.000133333	0	0.0001	0.000833333
ERR1667066	freshwater	0	0	6.66667e-05	0.0003	0	0	0.0002	0	0.000766667	0.000766667	0	0	0.00173333
ERR1667075	freshwater	0.000133333	3.33333e-05	0.000533333	3.33333e-05	0.000133333	6.66667e-05	0.000533333	0	0.0005	0.0005	0	3.33333e-05	0.00173333
ERR1667077	freshwater	0	0.000133333	0.0005	6.66667e-05	0.0001	6.66667e-05	0.000166667	0	0.000266667	0.000266667	0	0	0.000866667
ERR1667081	freshwater	3.33333e-05	0	0.000166667	3.33333e-05	0	0	6.66667e-05	6.66667e-05	6.66667e-05	6.66667e-05	0	3.33333e-05	0.000266667
ERR1667084	freshwater	0.0001	0	0.000133333	3.33333e-05	6.66667e-05	0	3.33333e-05	0	0.0002	0.0002	0	0	0.0005
ERR1667085	freshwater	0	0	0	0	0.000533333	0	0.0001	0	0.0001	0.0001	0	0	0.000833333
ERR1667088	freshwater	0	0	0.000233333	0.0001	0	0	6.66667e-05	0	0	0	0	0	6.66667e-05
ERR1667089	freshwater	3.33333e-05	0	0.0003	0	0.000166667	0	0	0	0	0	0	0	0.000166667
ERR1667092	freshwater	0.0001	0.000166667	0.0011	0.000233333	6.66667e-05	3.33333e-05	0.0004	0	0.000533333	0.000533333	0	6.66667e-05	0.00156667
ERR1667094	freshwater	6.66667e-05	6.66667e-05	0.000533333	0.0002	3.33333e-05	6.66667e-05	0.000166667	0	0.000433333	0.000433333	0	0	0.00113333
ERR1667102	freshwater	0	0	0.000233333	0	0.0002	6.66667e-05	3.33333e-05	0	0.000366667	0.000366667	0	6.66667e-05	0.00103333
ERR1667123	freshwater	0	0	0.00106667	0	0	0	0.00136667	0	0	0	0	0	0.00136667
ERR1667128	freshwater	0.0003	0	0.0007	6.66667e-05	0.000233333	0	0.000333333	0	0.0005	0.0005	0	0	0.00156667
ERR1667129	freshwater	0	3.33333e-05	0.0001	0.000133333	0	3.33333e-05	3.33333e-05	0	0.000166667	0.000166667	0	0	0.0004
ERR1667156	freshwater	0.000133333	6.66667e-05	6.66667e-05	3.33333e-05	0.0002	3.33333e-05	0.0014	0	0.000133333	0.000133333	0	0.000133333	0.0019
ERR1667157	freshwater	0.000133333	0.000266667	3.33333e-05	6.66667e-05	0.0002	6.66667e-05	0.000533333	0	0.0003	0.0003	0	0	0.0014
ERR1667158	freshwater	3.33333e-05	0	0.0003	3.33333e-05	0.0001	6.66667e-05	0.000866667	0	0.0003	0.0003	0	0	0.00163333
ERR1667165	freshwater	0	0.0001	0.0002	0.0002	0.000133333	6.66667e-05	0.0009	0	6.66667e-05	6.66667e-05	0	0	0.00123333
ERR1667166	freshwater	0	3.33333e-05	0.0001	0.0001	6.66667e-05	0.0001	0.0007	0	0.000233333	0.000233333	0	0	0.00133333
ERR1667168	freshwater	0.000233333	0	0.000766667	6.66667e-05	0	3.33333e-05	0.0005	0	0.0003	0.0003	0	0	0.00113333
ERR1667170	freshwater	3.33333e-05	0	3.33333e-05	3.33333e-05	0.000366667	6.66667e-05	0.000833333	0	0.000166667	0.000166667	0	3.33333e-05	0.0016
ERR1667177	freshwater	0.000333333	0	0.0015	3.33333e-05	0	6.66667e-05	0.000366667	0	0.0016	0.0016	0	0	0.00363333
ERR1667180	freshwater	0	3.33333e-05	0.0004	6.66667e-05	0.000333333	6.66667e-05	0.0006	6.66667e-05	0.0005	0.0005	0	3.33333e-05	0.00206667
ERR1667181	freshwater	0	0	0.00106667	0	0	0	0.000433333	0	0.0005	0.0005	0	0	0.00143333
ERR1667183	freshwater	6.66667e-05	3.33333e-05	0.0008	0.000133333	0.0001	0.000166667	0.000366667	0	0.0003	0.0003	0	3.33333e-05	0.00123333
ERR1667184	freshwater	0.0001	0	0.000566667	3.33333e-05	0.000133333	0	0.000866667	0	0.000833333	0.000833333	0	0	0.00266667
ERR1667235	freshwater	0.0003	0	0.0006	3.33333e-05	3.33333e-05	0	0.000133333	0	0.0003	0.0003	0	0	0.000766667
ERR1667247	freshwater	3.33333e-05	3.33333e-05	0.000466667	0	0.000233333	0.0002	0.00106667	3.33333e-05	0.000566667	0.000566667	0	0.000166667	0.00266667
ERR1667248	freshwater	0	0.000233333	6.66667e-05	0	0.00106667	0.0001	0.00293333	0	0.00126667	0.00126667	0	0.0001	0.00663333
ERR1667256	freshwater	0.000133333	0	0.000533333	3.33333e-05	0.000533333	0.000333333	0.00203333	3.33333e-05	0.0009	0.0009	0	0	0.00473333
ERR1667274	freshwater	0.000266667	0.000433333	3.33333e-05	0	0.000166667	3.33333e-05	0.0007	0	0.000233333	0.000233333	0	0.0001	0.00136667
ERR1667283	freshwater	0.000233333	0.0001	0	3.33333e-05	0.000233333	0.0001	0.0017	3.33333e-05	0.0004	0.0004	0	0.000233333	0.00286667
ERR1667295	freshwater	0.000133333	0	0.000933333	0.000266667	3.33333e-05	0	0.000266667	0	0.0019	0.0019	0	0	0.0041
ERR1667298	freshwater	6.66667e-05	0.0002	0.0004	0.0002	6.66667e-05	3.33333e-05	0.000433333	0	0.000466667	0.000466667	0	0.000266667	0.00146667
ERR1667299	freshwater	3.33333e-05	6.66667e-05	0.000133333	0.0003	0.000166667	0.0001	0.0008	0	0.000266667	0.000266667	0	3.33333e-05	0.0016
ERR1667301	freshwater	0.000166667	3.33333e-05	0.000166667	6.66667e-05	0.0001	0.000133333	0.000766667	0	0.0004	0.0004	0	0	0.0018
ERR1667303	freshwater	3.33333e-05	0	6.66667e-05	0.000166667	0	0	0.000133333	0	0.000233333	0.000233333	0	0	0.0006
ERR1667304	freshwater	0.000266667	3.33333e-05	0.00106667	0.0001	0	0	0.0003	0	0.000333333	0.000333333	0	0	0.000966667
ERR1667346	soil	0	0	0	0	0	0	3.33333e-05	0	3.33333e-05	3.33333e-05	0	0	0.0001
ERR1667352	freshwater sediment	0	0	0	0	0.000833333	0.0001	0.00253333	0	0.0002	0.0002	0	3.33333e-05	0.00386667
ERR1667353	freshwater	6.66667e-05	0	0.000166667	0	0.0002	0	0.0002	0	0.0002	0.0002	0	0	0.0008
ERR1667356	freshwater	6.66667e-05	3.33333e-05	0.0003	0	0.000166667	6.66667e-05	0.0004	0	0.000166667	0.000166667	0	0	0.000966667
ERR1667358	freshwater	3.33333e-05	6.66667e-05	0.000433333	3.33333e-05	0.000366667	0.0002	0.000666667	0	0.000666667	0.000666667	0	3.33333e-05	0.00256667
ERR1667361	soil	0	0	0	3.33333e-05	0.0004	3.33333e-05	0.0003	0	3.33333e-05	3.33333e-05	0	0	0.0008
ERR1667362	soil	0	0	0.000666667	0	0	0.0001	0.0001	0	0.0008	0.0008	0	0	0.0018
ERR1667368	freshwater sediment	0	0	3.33333e-05	0	3.33333e-05	6.66667e-05	0	0	0.000133333	0.000133333	0	0	0.000366667
ERR1667372	soil	0	0	0.0004	0	0	0	0.0001	0	0.000233333	0.000233333	0	0	0.000566667
ERR1667378	freshwater sediment	0	0	0.0004	0	0	0	0.000133333	0	0.000433333	0.000433333	0	0	0.001
ERR1667380	freshwater	0.000166667	0	0.000766667	0.0001	0.000166667	3.33333e-05	0.000333333	0	0.000766667	0.000766667	0	3.33333e-05	0.00206667
ERR1667383	soil	0	0	0.0001	3.33333e-05	0	0	0	0	0.000133333	0.000133333	0	0	0.000266667
ERR1667384	soil	0	0	0.000166667	0	3.33333e-05	0	0	0	3.33333e-05	3.33333e-05	0	3.33333e-05	0.0001
ERR1667389	freshwater sediment	0	6.66667e-05	0.000666667	0	3.33333e-05	0	6.66667e-05	0	0.0003	0.0003	0	0	0.0007
ERR1667390	freshwater sediment	0	0	0.000433333	0	3.33333e-05	0	0	0	0.000166667	0.000166667	0	0	0.000366667
ERR1667391	freshwater	3.33333e-05	0.000366667	0.0006	0.000233333	0.000466667	0.0001	0.0017	0.000133333	0.000766667	0.000766667	0	0.000166667	0.00393333
ERR1667397	freshwater sediment	0	0	3.33333e-05	0	0.000933333	6.66667e-05	0.000633333	0	0.0002	0.0002	0	0	0.00203333
ERR1667398	freshwater sediment	0	0	0	0	0.0003	3.33333e-05	0.000233333	0	0.000166667	0.000166667	0	3.33333e-05	0.0009
ERR1667403	soil	0	0	0.000133333	0	0.0006	0	0.000166667	0	0.000266667	0.000266667	0	3.33333e-05	0.0013
ERR1667410	freshwater	0	0.000433333	0.000933333	0.000333333	3.33333e-05	0	0.0004	0	0.000266667	0.000266667	0	0	0.000966667
ERR1667419	freshwater	0.0001	0.000133333	0.0009	0.000166667	0.0001	3.33333e-05	0.00113333	0	0.000266667	0.000266667	0	0	0.0018
ERR1667422	freshwater	0.000633333	0.0002	0.00233333	0.0003	0.0004	0.0002	0.0013	0	0.00143333	0.00143333	0	0.000133333	0.00476667
ERR1667423	freshwater	6.66667e-05	6.66667e-05	0.000433333	0.0002	0.0004	3.33333e-05	0.00113333	0	0.000866667	0.000866667	0	0	0.0033
ERR1667428	freshwater	0.0001	0	0.0009	0.0003	6.66667e-05	0.000133333	0.00113333	0	0.0006	0.0006	0	0	0.00253333
ERR1667435	freshwater	0.0003	3.33333e-05	0.00126667	0.000166667	0.000133333	0.000133333	0.0012	3.33333e-05	0.000866667	0.000866667	0	0.0001	0.00323333
ERR1667463	freshwater	6.66667e-05	0	0.000333333	0.0001	6.66667e-05	6.66667e-05	6.66667e-05	0	3.33333e-05	3.33333e-05	0	0	0.000266667
ERR1667488	freshwater	0	0.000233333	0.000266667	0	0.0001	0.000166667	0.0003	0	0.0001	0.0001	0	0	0.000766667
ERR1667493	freshwater	0	3.33333e-05	3.33333e-05	3.33333e-05	0.0001	0.0001	0.000166667	0	6.66667e-05	6.66667e-05	0	3.33333e-05	0.0005
ERR1667503	freshwater sediment	0	0	0	0	0.000166667	0.000166667	0.000266667	3.33333e-05	0.000133333	0.000133333	0	3.33333e-05	0.0009
ERR1667512	freshwater sediment	0	0	6.66667e-05	3.33333e-05	6.66667e-05	0.0002	0.0003	0	0.0001	0.0001	0	3.33333e-05	0.000766667
ERR1667513	freshwater sediment	0.000133333	0	0.0001	0.000233333	0	0.000133333	3.33333e-05	0	0	0	0	0.000533333	0.000166667
ERR1667514	freshwater sediment	3.33333e-05	0	3.33333e-05	0.0002	0.000233333	0.000166667	0.0005	0	0.000133333	0.000133333	0	3.33333e-05	0.00116667
ERR1667515	freshwater sediment	0	0	3.33333e-05	0.00376667	0	0	3.33333e-05	0	0.000266667	0.000266667	0	0	0.000566667
ERR1667516	freshwater sediment	0	0	0.0001	0.0019	0	0	6.66667e-05	0	0.000133333	0.000133333	0	0	0.000333333
ERR1667517	freshwater sediment	3.33333e-05	0	3.33333e-05	0.00356667	0	0	0	0	0.0002	0.0002	0	0	0.0004
ERR1667518	freshwater sediment	0	0	0.000133333	0.000966667	3.33333e-05	3.33333e-05	0.0002	0	0.000133333	0.000133333	0	0	0.000533333
ERR1667519	freshwater sediment	0	0	0.000133333	0.000966667	0	0.0001	0.000133333	0	0.000166667	0.000166667	0	3.33333e-05	0.000566667
ERR1667520	freshwater sediment	6.66667e-05	0	0.0001	0.000933333	0	0	6.66667e-05	0	0.000133333	0.000133333	0	0	0.000333333
ERR1667521	freshwater sediment	3.33333e-05	0.000233333	0.0002	0.007	0	0	0	0	0	0	0	0	0
ERR1667522	freshwater sediment	0	0.000166667	0	0.0081	0	0	3.33333e-05	0	0	0	0	0	3.33333e-05
ERR1667523	freshwater sediment	3.33333e-05	0.000133333	0.0002	0.00923333	0	0	6.66667e-05	0	0.0001	0.0001	0	0	0.000266667
ERR1667524	freshwater sediment	0	0	0.000166667	0.00213333	0.000133333	0	0	6.66667e-05	0	0	0	0	0.0002
ERR1667525	freshwater sediment	3.33333e-05	0	6.66667e-05	0.0006	0	0	3.33333e-05	0	0.0001	0.0001	0	0	0.000233333
ERR1667526	freshwater sediment	0	0	0.0001	0.0016	3.33333e-05	0	3.33333e-05	0	0.0001	0.0001	0	0	0.000266667
ERR1667527	freshwater sediment	6.66667e-05	0	0	3.33333e-05	0.000233333	0	0.000333333	3.33333e-05	0	0	0	6.66667e-05	0.0006
ERR1667528	freshwater sediment	0	0	0	0.000133333	0.0001	0	0.000333333	0	6.66667e-05	6.66667e-05	0	6.66667e-05	0.000566667
ERR1667529	freshwater sediment	0	0	0	0.0001	3.33333e-05	0	0.000166667	0	6.66667e-05	6.66667e-05	0	3.33333e-05	0.000333333
ERR1667530	freshwater sediment	0	0	3.33333e-05	0.0001	0.0003	0	0.0006	3.33333e-05	0.000133333	0.000133333	0	0.000133333	0.0012
ERR1667531	freshwater sediment	0.0001	0	0.000166667	0.000466667	0	0.0001	0.0001	0	0.0002	0.0002	0	6.66667e-05	0.0006
ERR1667532	freshwater sediment	6.66667e-05	0	0.0001	0.0002	0.000266667	0.0002	0.0002	0	0.000266667	0.000266667	0	3.33333e-05	0.0012
ERR1667533	freshwater sediment	3.33333e-05	0	6.66667e-05	3.33333e-05	3.33333e-05	6.66667e-05	0.000266667	3.33333e-05	0.000166667	0.000166667	0	0.0001	0.000733333
ERR1667534	freshwater sediment	6.66667e-05	0	0	0.000133333	0.0002	0.000166667	0.000166667	0	0.000166667	0.000166667	0	6.66667e-05	0.000866667
ERR1667535	freshwater sediment	3.33333e-05	0	0.0001	0.0001	0.0001	0.0001	0.0005	0	3.33333e-05	3.33333e-05	0	0.000266667	0.000766667
ERR1667542	freshwater	0	0	0.000466667	0.000166667	0	0	0.000133333	0	0.000933333	0.000933333	0	0	0.002
ERR1667545	freshwater	0.0006	0	0.000333333	3.33333e-05	0	0.000166667	0	0	0.0003	0.0003	0	0	0.000766667
ERR1667547	freshwater	6.66667e-05	0.000133333	0.0004	0	6.66667e-05	0	0.0004	0	0.0002	0.0002	0	0	0.000866667
ERR1667548	freshwater	0.0002	6.66667e-05	0.000366667	0.000166667	0	0.000166667	3.33333e-05	0	6.66667e-05	6.66667e-05	0	0	0.000333333
ERR1667549	freshwater	0	0	0.000433333	0.000533333	0.000133333	0.000133333	0.000166667	0	0.000266667	0.000266667	0	0.0001	0.000966667
ERR1667550	freshwater	0.0002	0	0.0004	0.000466667	0.000366667	0	0.0004	0	0.000333333	0.000333333	0	0	0.00143333
ERR1667551	freshwater	0	0	0.0001	0	0	0	0.0001	0	3.33333e-05	3.33333e-05	0	0	0.000166667
ERR1667552	freshwater	0.000133333	0	0.000366667	0.000133333	0	0	0.000333333	0	0.000266667	0.000266667	0	0	0.000866667
ERR1667557	freshwater	3.33333e-05	0	0.000533333	0.000133333	0	0	0	0	6.66667e-05	6.66667e-05	0	0	0.000133333
ERR1667559	freshwater	3.33333e-05	0	0.0001	0	0	0	0.0001	0	0.0002	0.0002	0	0	0.0005
ERR1667596	freshwater	6.66667e-05	3.33333e-05	0.0003	0.000133333	0.000233333	0	0.0005	0	0.000333333	0.000333333	0	0.0001	0.0014
ERR1667597	freshwater	6.66667e-05	0	0.000266667	3.33333e-05	6.66667e-05	0	0.0001	0	0.000333333	0.000333333	0	0	0.000833333
ERR1667603	freshwater	0.000166667	0	0.000666667	0	6.66667e-05	6.66667e-05	0.0005	0	0.000533333	0.000533333	0	0	0.0017
ERR1667605	freshwater	0	0	0.000566667	0	0	3.33333e-05	0.0002	0	0.000266667	0.000266667	0	0	0.000766667
ERR1667606	freshwater	0.000133333	0	0.000433333	0.0001	0.000266667	0.0001	0.000666667	3.33333e-05	0.0006	0.0006	0	3.33333e-05	0.00226667
ERR1667607	freshwater	0.0001	3.33333e-05	0.000266667	6.66667e-05	0.0002	0.000133333	0.0016	0	0.000466667	0.000466667	0	0.0001	0.00286667
ERR1667614	freshwater	6.66667e-05	0	0.0004	0	3.33333e-05	3.33333e-05	0.000133333	0	0.000266667	0.000266667	0	0	0.000733333
ERR1667621	freshwater	0.000133333	0	0.00126667	0.000133333	0	0	0.0003	0	0.000733333	0.000733333	0	3.33333e-05	0.00176667
ERR1667623	freshwater	0	0.000333333	0.00183333	0.000233333	0.000133333	0.0002	0.000233333	0	0.000333333	0.000333333	0	0	0.00123333
ERR1667624	freshwater	0	0.000433333	0.000666667	6.66667e-05	0	0	0.000833333	0	0.0001	0.0001	0	0.000533333	0.00103333
ERR1667632	freshwater	6.66667e-05	0	0.0006	0.000166667	0	0	6.66667e-05	0	0.000933333	0.000933333	0	0	0.00193333
ERR1667646	freshwater	0	0	0	0	0.000233333	0	0.0011	0	0	0	0	0	0.00133333
ERR1667648	freshwater	0	0	0.000233333	0	3.33333e-05	0.0002	0.000333333	0	6.66667e-05	6.66667e-05	0	0	0.0007
ERR1667649	freshwater	0.000933333	0	0.000566667	0	0	0	3.33333e-05	0	0.0007	0.0007	0	0	0.00143333
ERR1667651	freshwater	0.0003	3.33333e-05	0.0008	0.0001	3.33333e-05	6.66667e-05	0.0002	0	0.0005	0.0005	0	0	0.0013
ERR1667670	freshwater	3.33333e-05	0.000166667	3.33333e-05	0	6.66667e-05	6.66667e-05	0.0004	0	0.000133333	0.000133333	0	6.66667e-05	0.0008
ERR1667671	freshwater	6.66667e-05	3.33333e-05	0.000266667	0	0.000166667	0.0001	0.0013	0	0.0003	0.0003	0	0	0.00216667
ERR1667679	freshwater	3.33333e-05	0.000366667	0.000566667	0.0004	0.000933333	6.66667e-05	0.00133333	0	0.0009	0.0009	0	3.33333e-05	0.00413333
ERR1667686	freshwater	6.66667e-05	0.0002	0.0003	0.0002	0.000133333	0.0004	0.0007	0	0.000866667	0.000866667	0	0	0.00296667
ERR1667691	freshwater	0	0	0.000666667	6.66667e-05	0.000166667	0.000133333	0.0006	0	0.000233333	0.000233333	0	6.66667e-05	0.00136667
ERR1667695	freshwater	3.33333e-05	0	0.0002	0.000133333	0.0001	0	0.0007	0	0.000266667	0.000266667	0	0	0.00133333
ERR1667697	freshwater	6.66667e-05	3.33333e-05	0	0	0.000166667	6.66667e-05	0.0001	0	6.66667e-05	6.66667e-05	0	0	0.000466667
ERR1667699	freshwater	0.000133333	0	3.33333e-05	3.33333e-05	0	0	0.0002	0	0.000166667	0.000166667	0	0	0.000533333
ERR1667700	freshwater	0.0001	0	6.66667e-05	0.000166667	0	0	3.33333e-05	0	3.33333e-05	3.33333e-05	0	3.33333e-05	0.0001
ERR1667738	freshwater	0.000133333	0.0001	0.000633333	3.33333e-05	0.000266667	0.0001	0.0017	3.33333e-05	0.0006	0.0006	0	3.33333e-05	0.0033
ERR1667740	freshwater	0.000533333	6.66667e-05	0.0038	0.0004	0.000433333	0.0004	0.0018	6.66667e-05	0.00203333	0.00203333	0	0	0.00676667
ERR1667741	freshwater	6.66667e-05	0.0001	0.000833333	0	0.0003	0.000166667	0.000733333	6.66667e-05	0.0006	0.0006	0	6.66667e-05	0.00246667
ERR1667742	freshwater	0	0	0.000133333	0	0.000466667	3.33333e-05	0.0001	0	0	0	0	0	0.0006
ERR1667743	freshwater	0.000166667	0.0001	0.00143333	0.0001	0.0002	0.0001	0.00126667	6.66667e-05	0.00133333	0.00133333	0	0.0001	0.0043
ERR1667747	freshwater	0.0002	6.66667e-05	0.00283333	0	0.000366667	6.66667e-05	0.0016	3.33333e-05	0.00153333	0.00153333	0	0.0001	0.00513333
ERR1667750	freshwater	0.000166667	0	0.000333333	0.0002	3.33333e-05	0	6.66667e-05	0	0.000333333	0.000333333	0	0	0.000766667
ERR1667756	soil	0	0	0	0	0.000333333	0	0.000166667	0	0.000133333	0.000133333	0	0	0.000766667
ERR1667791	freshwater sediment	3.33333e-05	0	0.0001	0	0	0	0.0001	0	0.0001	0.0001	0	0	0.0003
ERR1667806	freshwater	0	0	0.000133333	6.66667e-05	3.33333e-05	0.0001	0.0006	3.33333e-05	0.000266667	0.000266667	0	0	0.0013
ERR1667808	freshwater sediment	0	0	3.33333e-05	0.0105	0	0	3.33333e-05	0	3.33333e-05	3.33333e-05	0	0	0.0001
ERR1667809	freshwater sediment	6.66667e-05	0	0	0.00203333	0	0	0	0	0	0	0	0	0
ERR1667810	freshwater sediment	0	0	3.33333e-05	0.000266667	0.000533333	0.000233333	0.000466667	0.000166667	6.66667e-05	6.66667e-05	0	0.0004	0.00153333
ERR1667811	freshwater sediment	0.000233333	0	3.33333e-05	0.00196667	3.33333e-05	0	0.000566667	0.000133333	3.33333e-05	3.33333e-05	0	0.000233333	0.0008
ERR1667813	freshwater sediment	0.000166667	0	0	0.0011	3.33333e-05	3.33333e-05	0.0004	0	0	0	0	0.0004	0.000466667
ERR1667814	freshwater sediment	3.33333e-05	0	3.33333e-05	0.000233333	6.66667e-05	3.33333e-05	0.000333333	0	6.66667e-05	6.66667e-05	0	0.000333333	0.000566667
ERR1667815	freshwater sediment	0.0001	0	3.33333e-05	0.000133333	0.0001	0.0001	0.000333333	0	6.66667e-05	6.66667e-05	3.33333e-05	0.000233333	0.000666667
ERR1667832	freshwater	3.33333e-05	3.33333e-05	0.000133333	0	3.33333e-05	3.33333e-05	0.000333333	3.33333e-05	0.000133333	0.000133333	0	6.66667e-05	0.0007
ERR1667833	freshwater	6.66667e-05	0.0001	3.33333e-05	3.33333e-05	3.33333e-05	6.66667e-05	0.0002	0	0.0001	0.0001	0	6.66667e-05	0.0005
ERR1667849	freshwater	0.0001	0	3.33333e-05	6.66667e-05	0.0001	0	0.0004	0	0.000133333	0.000133333	0	0	0.000766667
ERR1667851	freshwater	0.000233333	6.66667e-05	0.00136667	0.0003	0.0003	0.0002	0.000933333	0	0.000733333	0.000733333	0	6.66667e-05	0.0029
ERR1667856	freshwater	0	0.000133333	0.0006	3.33333e-05	3.33333e-05	0	0.0005	0	0.000566667	0.000566667	0	0	0.00166667
ERR1667858	freshwater	0	0	0	6.66667e-05	0	0	0.000133333	0	0.000266667	0.000266667	0	0	0.000666667
ERR1667860	freshwater	3.33333e-05	0.000133333	0.000466667	6.66667e-05	0.000166667	3.33333e-05	0.000333333	0	0.000333333	0.000333333	0	0	0.0012
ERR1667861	freshwater	0	0	6.66667e-05	3.33333e-05	6.66667e-05	0	0.000166667	0	6.66667e-05	6.66667e-05	0	6.66667e-05	0.000366667
ERR1667909	freshwater	0.000166667	0	3.33333e-05	0	0	0	0.000333333	0	0	0	0	0	0.000333333
ERR1667912	freshwater sediment	0.000133333	0	0	0.00753333	6.66667e-05	6.66667e-05	0.000333333	0	3.33333e-05	3.33333e-05	0	0.000233333	0.000533333
ERR1667913	freshwater sediment	0.0001	0	0.0002	0.000833333	3.33333e-05	6.66667e-05	0.000133333	3.33333e-05	0	0	0	0.0007	0.000266667
ERR1667914	freshwater sediment	6.66667e-05	3.33333e-05	3.33333e-05	0.0051	3.33333e-05	0.000133333	0.000133333	3.33333e-05	3.33333e-05	3.33333e-05	0	0.000166667	0.0004
ERR1667915	freshwater sediment	0	0	3.33333e-05	0.0005	0	0.0002	0.0001	0	3.33333e-05	3.33333e-05	0	6.66667e-05	0.000366667
ERR1667917	freshwater sediment	3.33333e-05	0	0	0.0007	0.000166667	0.000166667	0.000166667	0	3.33333e-05	3.33333e-05	0	0.0002	0.000566667
ERR1667918	freshwater sediment	3.33333e-05	0	0	0.000533333	6.66667e-05	0.0002	0.0002	3.33333e-05	0	0	0	0.0007	0.0005
ERR1667919	freshwater sediment	0	0	0	0.0001	3.33333e-05	6.66667e-05	0.0001	0	0.0001	0.0001	0	0.000166667	0.0004
ERR1667936	freshwater sediment	0	0	0	0	0.000166667	3.33333e-05	0.000433333	0	0.0002	0.0002	0	0	0.00103333
ERR1667937	freshwater sediment	0	0	0	0	0.0001	3.33333e-05	0.0001	0	0.000166667	0.000166667	0	0	0.000566667
ERR1667944	freshwater sediment	3.33333e-05	0	0	0	3.33333e-05	3.33333e-05	0.000133333	0	0.000166667	0.000166667	0	0	0.000533333
ERR1667960	freshwater	6.66667e-05	0.000233333	0.000766667	0.0002	0.0001	0.000133333	0.00143333	3.33333e-05	0.0004	0.0004	0	0	0.0025
ERR1667962	freshwater	6.66667e-05	0	0	0	0.000133333	0	0.000366667	0	0	0	0	0	0.0005
ERR1667963	freshwater	0.000433333	0.000133333	0.00243333	0.0003	0.000133333	6.66667e-05	0.000833333	3.33333e-05	0.002	0.002	0	0	0.00506667
ERR1667965	freshwater	0.000133333	6.66667e-05	0.000433333	6.66667e-05	0.0001	3.33333e-05	0.000766667	0	0.000266667	0.000266667	0	3.33333e-05	0.00143333
ERR1667972	freshwater sediment	0	0	0	0	6.66667e-05	0	6.66667e-05	0	0.000333333	0.000333333	0	0	0.0008
ERR1667977	freshwater sediment	0	0	0	0	0.000133333	3.33333e-05	6.66667e-05	0	0.0001	0.0001	0	3.33333e-05	0.000433333
ERR1667992	freshwater	0.0001	0.00136667	0.0004	0	0.0001	0	0.000833333	0	0.00103333	0.00103333	0	0	0.003
ERR1667994	freshwater	0.0002	6.66667e-05	0.0002	0.0001	0.000166667	3.33333e-05	0.000333333	0	0.000366667	0.000366667	0	0.0001	0.00126667
ERR1667998	freshwater	0.0002	0	0.0003	0.000433333	0.000166667	0	0.000266667	0	0.000366667	0.000366667	0	0	0.00116667
ERR1668001	freshwater	0.0002	0	0	0.0001	6.66667e-05	0.0001	0.000166667	0	3.33333e-05	3.33333e-05	0	0	0.0004
ERR1668012	freshwater	0	3.33333e-05	3.33333e-05	0	0.0001	0	0.000366667	0	0.0001	0.0001	0	0	0.000666667
ERR1668020	freshwater	0.000266667	0	6.66667e-05	0.0002	0.000133333	3.33333e-05	0.0001	0	0.0005	0.0005	0	0	0.00126667
ERR1668027	freshwater	0.000433333	0.000233333	0.0011	0.000366667	0.000266667	0.0001	0.0013	0	0.0007	0.0007	0	0	0.00306667
ERR1668032	freshwater	6.66667e-05	6.66667e-05	0.0004	0.0001	0.000133333	3.33333e-05	0.000366667	3.33333e-05	0.000333333	0.000333333	0	0	0.00123333
ERR1668036	freshwater	0	0	6.66667e-05	3.33333e-05	6.66667e-05	6.66667e-05	0.000366667	0	0.000133333	0.000133333	0	0	0.000766667
ERR1668038	freshwater	0	6.66667e-05	6.66667e-05	6.66667e-05	6.66667e-05	0	0.0002	0	6.66667e-05	6.66667e-05	0	3.33333e-05	0.0004
ERR1668040	freshwater	0.000166667	0.0001	0.000133333	0.000133333	0	3.33333e-05	0.000133333	0	0.000166667	0.000166667	0	0	0.0005
ERR1668051	freshwater sediment	0	0	0.000166667	0	0.0003	0.0003	0.000566667	3.33333e-05	0.000433333	0.000433333	0	0.000133333	0.00206667
ERR1668052	freshwater sediment	6.66667e-05	3.33333e-05	0.000133333	3.33333e-05	0.000233333	0.0001	0.001	3.33333e-05	0.0003	0.0003	0	6.66667e-05	0.00196667
ERR1668057	freshwater	0	3.33333e-05	0	0	0.0001	6.66667e-05	0.0005	3.33333e-05	6.66667e-05	6.66667e-05	0	3.33333e-05	0.000833333
ERR1668058	freshwater	0.000133333	3.33333e-05	3.33333e-05	0	0.0002	0.0005	0.0026	0	0.000633333	0.000633333	0	0.000433333	0.00456667
ERR1668065	freshwater sediment	0	0	0	0	0	0.000133333	0.0001	0	0.000133333	0.000133333	0	0	0.0005
ERR1668068	freshwater sediment	0	0	0	0	0	6.66667e-05	0.000233333	0	0	0	0	0	0.0003
ERR1668075	freshwater sediment	0	0	6.66667e-05	0	0	3.33333e-05	0	0	0.000166667	0.000166667	0	0	0.000366667
ERR1668146	freshwater	0	6.66667e-05	0.000533333	3.33333e-05	3.33333e-05	0.000133333	0.000233333	3.33333e-05	0.000133333	0.000133333	0	0.000133333	0.0007
ERR1668183	freshwater	3.33333e-05	3.33333e-05	0.0001	6.66667e-05	0	0	6.66667e-05	3.33333e-05	6.66667e-05	6.66667e-05	0	0	0.000233333
ERR1668218	freshwater	0	0	0	3.33333e-05	3.33333e-05	0	0.0001	0	3.33333e-05	3.33333e-05	0	0	0.0002
ERR1668219	freshwater	0	3.33333e-05	0.000133333	0	0.0001	0	0.000166667	0	6.66667e-05	6.66667e-05	0	3.33333e-05	0.0004
ERR1668220	freshwater	0.0001	3.33333e-05	0.00113333	6.66667e-05	3.33333e-05	0	0.0003	0	0.0005	0.0005	0	0	0.00133333
ERR1668228	freshwater	0	0	0	0	0.000133333	0	0.0004	0	0.000166667	0.000166667	0	0	0.000866667
ERR1668231	freshwater	0	6.66667e-05	0.000233333	0	3.33333e-05	0	0.0002	3.33333e-05	0.000266667	0.000266667	0	0	0.0008
ERR1668232	freshwater	0	6.66667e-05	0.000233333	0	6.66667e-05	0	0.000166667	6.66667e-05	0.000466667	0.000466667	0	0.0002	0.00123333
ERR1668233	freshwater	0	0	0.000566667	0	3.33333e-05	0	0.000266667	0	0.0003	0.0003	0	0	0.0009
ERR1668236	freshwater	3.33333e-05	3.33333e-05	0.0001	0	6.66667e-05	0	0.001	0	0.0002	0.0002	0	0	0.00146667
ERR1668237	freshwater	3.33333e-05	3.33333e-05	0.000133333	3.33333e-05	0.000133333	0.000133333	0.0013	0	0.000366667	0.000366667	0	0	0.0023
ERR1668247	freshwater	0	3.33333e-05	0.0004	0	0.000166667	0	0.0006	0	0.000266667	0.000266667	0	0	0.0013
ERR1668251	freshwater	0	0	0	0	3.33333e-05	0.0001	0.0003	0	0.0001	0.0001	0	0	0.000633333
ERR1668252	freshwater	0.000133333	6.66667e-05	0.0009	0.000133333	0.0002	6.66667e-05	0.00136667	3.33333e-05	0.000366667	0.000366667	0	0	0.0024
ERR1668257	freshwater	6.66667e-05	0	0.000466667	6.66667e-05	0.0001	0.0001	0.000733333	6.66667e-05	0.0004	0.0004	0	0	0.0018
ERR1668261	freshwater	3.33333e-05	6.66667e-05	0.000166667	6.66667e-05	0.000133333	0	0.000333333	0	0.000166667	0.000166667	0	0	0.0008
ERR1668283	freshwater	3.33333e-05	0.0001	0.000233333	3.33333e-05	0.000233333	3.33333e-05	0.00133333	0	0.000466667	0.000466667	0	6.66667e-05	0.00253333
ERR1668298	freshwater	3.33333e-05	6.66667e-05	0.000633333	6.66667e-05	0.000266667	6.66667e-05	0.000666667	0	0.000633333	0.000633333	0	0	0.00226667
ERR1668303	freshwater	6.66667e-05	0.0001	0.00103333	3.33333e-05	0.000233333	3.33333e-05	0.00123333	0	0.000933333	0.000933333	0	0	0.00336667
ERR1668307	freshwater	0	3.33333e-05	0.0001	3.33333e-05	6.66667e-05	3.33333e-05	0	0	0.000166667	0.000166667	0	0	0.000433333
ERR1668309	freshwater	0.000133333	3.33333e-05	3.33333e-05	3.33333e-05	3.33333e-05	0	0.000433333	0	0.000166667	0.000166667	0	3.33333e-05	0.0008
ERR1668319	freshwater	0	3.33333e-05	0.0001	0.000133333	3.33333e-05	0	0.000133333	0	0.000133333	0.000133333	0	0	0.000433333
ERR1668323	freshwater	3.33333e-05	0.000166667	0.000233333	0	0.000166667	6.66667e-05	0.000633333	6.66667e-05	0.000233333	0.000233333	0	0.000133333	0.0014
ERR1668329	freshwater	0.000133333	3.33333e-05	0.000333333	0.000133333	3.33333e-05	6.66667e-05	0.000366667	0	0.0004	0.0004	0	0	0.00126667
ERR1668355	freshwater	0.0002	6.66667e-05	0.0029	0.000433333	6.66667e-05	0	0.0008	0	0.00176667	0.00176667	0	0	0.0044
ERR1668356	freshwater	3.33333e-05	0.0001	0.0017	0.0001	0.000133333	0.0001	0.00256667	0	0.0008	0.0008	0	0.000166667	0.0044
ERR1668357	freshwater	0.000233333	0.000133333	0.00146667	6.66667e-05	0.000333333	0.0001	0.00146667	3.33333e-05	0.00106667	0.00106667	0	0.0001	0.00406667
ERR1668389	freshwater	0.0001	0	0.000266667	0.000133333	0	0	0.000166667	0	0.000366667	0.000366667	0	0	0.0009
ERR1668434	freshwater	0	0	6.66667e-05	0	3.33333e-05	3.33333e-05	0.0001	0	0.000333333	0.000333333	0	0	0.000833333
ERR1668506	freshwater	3.33333e-05	0	0.000933333	0.000166667	0.0008	0.000233333	0.0012	0	6.66667e-05	6.66667e-05	0	0	0.00236667
ERR1668511	freshwater	0.000133333	0	0.000333333	0.0004	0.000733333	0.0005	0.00293333	0	0.000633333	0.000633333	0	0.000266667	0.00543333
ERR1668512	freshwater	0.0001	0.000533333	0	0	0.000166667	6.66667e-05	0.00193333	0	0.000633333	0.000633333	0	0	0.00343333
ERR1668535	freshwater sediment	6.66667e-05	0	3.33333e-05	0	0.000566667	6.66667e-05	0.000366667	0	0.00103333	0.00103333	0	0	0.00306667
ERR1668588	freshwater	0.000133333	0.000133333	3.33333e-05	0.0001	6.66667e-05	3.33333e-05	0.0002	3.33333e-05	6.66667e-05	6.66667e-05	0	0	0.000466667
ERR1668594	freshwater	0	0	0.000633333	0	0	0	0.000666667	0	0.000733333	0.000733333	0	0	0.00213333
ERR1668607	freshwater	3.33333e-05	0.000233333	0.0001	0.000133333	0.000233333	3.33333e-05	0.0002	0	0.0003	0.0003	0	0	0.00106667
ERR1668611	freshwater	3.33333e-05	0	0	0	0	0	0.0001	3.33333e-05	0	0	0	0	0.000133333
ERR1668612	freshwater	0	0.000166667	0	0	0.0017	0.0001	0.00163333	3.33333e-05	0.000133333	0.000133333	0	0	0.00373333
ERR1668788	freshwater	0.0001	6.66667e-05	0.000333333	3.33333e-05	0.000333333	0.0001	0.000966667	3.33333e-05	0.000266667	0.000266667	0	6.66667e-05	0.00196667
ERR1668789	freshwater	3.33333e-05	0	0.000733333	3.33333e-05	0.0001	0	0.000133333	0	0.0005	0.0005	0	3.33333e-05	0.00123333
ERR1668790	freshwater	0.000133333	3.33333e-05	0.000433333	0	6.66667e-05	0	0.0002	0	0.0002	0.0002	0	0	0.000666667
ERR1668791	freshwater	0.0001	6.66667e-05	0.000266667	3.33333e-05	6.66667e-05	0	3.33333e-05	0	0.000333333	0.000333333	0	0	0.000766667
ERR1668799	freshwater	3.33333e-05	0	0.0001	0	6.66667e-05	0	0.000166667	0	6.66667e-05	6.66667e-05	0	0	0.000366667
ERR1668801	freshwater	0	0	0.0003	0	3.33333e-05	0	0	0	0.000333333	0.000333333	0	0	0.0007
ERR1668821	freshwater	0.000266667	0.000266667	0.000766667	0.0003	0.000166667	0.000166667	0.001	3.33333e-05	0.000466667	0.000466667	0	0	0.0023
ERR1668826	freshwater	0.0001	0	0.001	0.000266667	0.000366667	0.000166667	0.00173333	0	0.000766667	0.000766667	0	0	0.0038
ERR1668830	freshwater	3.33333e-05	6.66667e-05	0.0001	0	0.000133333	0.0001	0.000166667	0	0.000133333	0.000133333	0	3.33333e-05	0.000666667
ERR1668832	freshwater	0	3.33333e-05	0.000133333	0	0.0001	3.33333e-05	0.000233333	0	0.000133333	0.000133333	0	6.66667e-05	0.000633333
ERR1668834	freshwater	0.000166667	0	0.000466667	0.0002	0	3.33333e-05	0.000166667	0	0.0001	0.0001	0	0	0.0004
ERR1668910	freshwater	0	0.0002	0.0006	0.000266667	0.000133333	6.66667e-05	0.0007	0	0.000366667	0.000366667	0	6.66667e-05	0.00163333
ERR1668932	freshwater	6.66667e-05	0	0.0003	0	6.66667e-05	0.000133333	0.000533333	0	0.000333333	0.000333333	0	0	0.0014
ERR1668936	freshwater sediment	6.66667e-05	0	6.66667e-05	0	0.0002	0.0001	0.000433333	0	0.000166667	0.000166667	0	0	0.00106667
ERR1668943	freshwater	3.33333e-05	0	0.000433333	0	0.000233333	0	0.000433333	0	0.000233333	0.000233333	0	0	0.00113333
ERR1668944	freshwater	6.66667e-05	0.0001	0.00206667	0.000166667	0.000133333	0.000266667	0.000633333	3.33333e-05	0.000733333	0.000733333	0	0	0.00253333
ERR1668964	freshwater	0	0.0001	0.000433333	0	0.0001	3.33333e-05	0.000166667	0	0.000466667	0.000466667	0	0	0.00123333
ERR1668966	freshwater	0	6.66667e-05	0	0	0	0	0.000166667	0	3.33333e-05	3.33333e-05	0	0	0.000233333
ERR1668967	freshwater	6.66667e-05	0	0.000366667	0.000133333	6.66667e-05	0	0.000133333	6.66667e-05	0	0	0	3.33333e-05	0.000266667
ERR1668969	freshwater	0.000333333	0.0001	0.000466667	0.000133333	0	0	0.0003	0	0.0003	0.0003	0	0	0.0009
ERR1668973	freshwater	0	0	0.0002	0	0.0001	3.33333e-05	0.000133333	3.33333e-05	0.0001	0.0001	0	0	0.0005
ERR1668974	freshwater	6.66667e-05	0.0002	0.0002	3.33333e-05	0.000333333	0	0.00106667	0	0.000266667	0.000266667	0	0.0001	0.00193333
ERR1668983	freshwater	0.0001	3.33333e-05	0.00113333	0.0003	0.000233333	0	0.0007	3.33333e-05	0.000633333	0.000633333	0	0	0.00223333
ERR1668990	freshwater	0.0002	0	0.000633333	0.0004	0.000233333	3.33333e-05	0.0005	0	0.0008	0.0008	0	3.33333e-05	0.00236667
ERR1668995	freshwater	3.33333e-05	0.0001	0.0007	3.33333e-05	0.000233333	0	0.0006	0	0.0005	0.0005	0	0	0.00183333
ERR1668999	freshwater	3.33333e-05	0	0.000133333	6.66667e-05	0.000133333	0	3.33333e-05	0	0.000166667	0.000166667	0	0.0001	0.0005
ERR1669003	freshwater	0.000166667	6.66667e-05	0.0007	0.0001	0	0	0.000333333	3.33333e-05	0.000366667	0.000366667	0	0	0.0011
ERR1669004	freshwater	3.33333e-05	3.33333e-05	6.66667e-05	0	6.66667e-05	0	0.000133333	0	0.0002	0.0002	0	0	0.0006
ERR1669005	freshwater	0	0	0.000266667	0.000133333	3.33333e-05	0	0.0001	0	0.000133333	0.000133333	0	3.33333e-05	0.0004
ERR1669016	freshwater	6.66667e-05	0	3.33333e-05	0	6.66667e-05	6.66667e-05	0.0005	0	6.66667e-05	6.66667e-05	0	3.33333e-05	0.000766667
ERR1669017	freshwater	0	0	0.000133333	0	3.33333e-05	0	0.000166667	0	0.0001	0.0001	0	3.33333e-05	0.0004
ERR1669018	freshwater	0.000166667	0	0.0002	0	6.66667e-05	0	0.000633333	0	0.000233333	0.000233333	0	0	0.00116667
ERR1669019	freshwater	0	3.33333e-05	0.0001	3.33333e-05	3.33333e-05	3.33333e-05	0.000266667	0	0.0001	0.0001	0	3.33333e-05	0.000533333
ERR1669026	freshwater	3.33333e-05	0	0.0001	0	0.000166667	0	0.0006	0	0.0001	0.0001	0	0	0.000966667
ERR1669040	freshwater	0.0003	0	0	0	0.0004	0	0.000933333	0	6.66667e-05	6.66667e-05	0	3.33333e-05	0.00146667
ERR1669041	freshwater	3.33333e-05	0	0.000633333	0.000133333	0	0	0.000633333	0	0.000333333	0.000333333	0	0	0.0013
ERR1669046	freshwater	6.66667e-05	0	0.0007	0	0	0	0.000266667	0	0.000166667	0.000166667	0	0	0.0006
ERR1669050	freshwater	6.66667e-05	3.33333e-05	0.000466667	3.33333e-05	0.000333333	0.0002	0.00186667	3.33333e-05	0.000466667	0.000466667	0	0.0001	0.00336667
ERR1669052	freshwater	0	0	6.66667e-05	0	0.000266667	6.66667e-05	0.0003	0	0.000233333	0.000233333	0	0	0.0011
ERR1669053	freshwater	0	0	0.0016	0	0.000166667	0	0	0	0	0	0	0	0.000166667
ERR1669054	freshwater	0.000133333	0	0.000466667	0.000133333	0.0002	0	0.000566667	0	0.0004	0.0004	0	0	0.00156667
ERR1669057	freshwater	0	0	0	0	0.000266667	0	0.000233333	0	0.000333333	0.000333333	0	0	0.00116667
ERR1669071	freshwater	0.000333333	0	0.000966667	0.0003	0.000233333	0	0.000766667	0	0.000766667	0.000766667	0	0.000133333	0.00253333
ERR1669072	freshwater	6.66667e-05	0.000166667	0.0016	3.33333e-05	0	0	6.66667e-05	6.66667e-05	0.000233333	0.000233333	0	0	0.0006
ERR1669073	freshwater	0.0001	0.000166667	0.0015	6.66667e-05	0	0	0.0001	0	0.0002	0.0002	0	0	0.0005
ERR1669078	freshwater	0.0001	0	0.000766667	0.000166667	6.66667e-05	3.33333e-05	0.000466667	0	0.000333333	0.000333333	0	0	0.00123333
ERR1669120	freshwater	0	0	0.000666667	0.000166667	0.000233333	0.0001	0.0005	0	0.000366667	0.000366667	0	0	0.00156667
ERR1669122	freshwater	0	0	3.33333e-05	0	0.000133333	3.33333e-05	0.000466667	0	0.0001	0.0001	0	3.33333e-05	0.000833333
ERR1669123	freshwater	0	0	0.0001	3.33333e-05	3.33333e-05	0	6.66667e-05	0	0.0001	0.0001	0	0	0.0003
ERR1669124	freshwater	3.33333e-05	6.66667e-05	0.000433333	0.000133333	3.33333e-05	0	0.000333333	0	0.000166667	0.000166667	0	0	0.0007
ERR1669125	freshwater	0	0	0.000133333	0.0001	0	0	3.33333e-05	0	0.000133333	0.000133333	0	0	0.0003
ERR1669129	freshwater	6.66667e-05	3.33333e-05	0.000533333	0.0001	0.0001	0	0.000466667	6.66667e-05	0.000266667	0.000266667	0	0	0.00116667
ERR1669131	freshwater	0.000133333	0.0001	0.000166667	0	3.33333e-05	3.33333e-05	6.66667e-05	0	3.33333e-05	3.33333e-05	0	3.33333e-05	0.0002
ERR1669132	freshwater	0.0001	0	0.000866667	6.66667e-05	3.33333e-05	6.66667e-05	0.000366667	0	0.000633333	0.000633333	0	0	0.00173333
ERR1669134	freshwater	0.000133333	0.000133333	0.000133333	6.66667e-05	0.000233333	6.66667e-05	0.000633333	0	0.000166667	0.000166667	0	0.0001	0.00126667
ERR1669136	freshwater	0.0002	6.66667e-05	0.000333333	6.66667e-05	6.66667e-05	0	0.0003	0	0.0003	0.0003	0	0	0.000966667
ERR1669142	freshwater	0	0	0.001	0.000166667	6.66667e-05	3.33333e-05	0.000333333	0	0.0001	0.0001	0	0	0.000633333
ERR1669145	freshwater	0	0.000133333	0.000266667	3.33333e-05	0.0003	6.66667e-05	0.00123333	0	0.0002	0.0002	0	0	0.002
ERR1669153	freshwater	0	0	0	3.33333e-05	0	0	0.000166667	0	6.66667e-05	6.66667e-05	0	0	0.0003
ERR1669156	freshwater	3.33333e-05	3.33333e-05	6.66667e-05	0	0.0001	3.33333e-05	0.000533333	3.33333e-05	0.000133333	0.000133333	0	0.0001	0.000966667
ERR1669164	freshwater	0.000166667	0	0.000733333	0.0001	3.33333e-05	0	0.000233333	0	0.0005	0.0005	0	0	0.00126667
ERR1669168	freshwater	6.66667e-05	3.33333e-05	0.0001	3.33333e-05	3.33333e-05	0	0.0003	3.33333e-05	0.000166667	0.000166667	0	0	0.0007
ERR1669170	freshwater	6.66667e-05	0.0001	0.000133333	0	0.000333333	3.33333e-05	0.000866667	3.33333e-05	0.000166667	0.000166667	0	3.33333e-05	0.0016
ERR1669172	freshwater	0.000166667	0	0.000333333	6.66667e-05	0	0	0.000166667	3.33333e-05	0.0003	0.0003	0	0	0.0008
ERR1669173	freshwater	0.000133333	0	0.0006	6.66667e-05	3.33333e-05	0	0.0002	0	0.000366667	0.000366667	0	6.66667e-05	0.000966667
ERR1669174	freshwater	0	3.33333e-05	0.000366667	0.0001	0	0.000133333	6.66667e-05	0	0.0001	0.0001	0	0	0.0004
ERR1669179	freshwater	3.33333e-05	0	0.00113333	0.000133333	6.66667e-05	3.33333e-05	0.000233333	3.33333e-05	0.000366667	0.000366667	0	3.33333e-05	0.0011
ERR1669181	freshwater	0	3.33333e-05	0.000133333	0	6.66667e-05	0	0.000166667	0	0.0002	0.0002	0	0	0.000633333
ERR1669183	freshwater	3.33333e-05	0.0001	0.0001	0	0	0	0.000133333	0	0.0001	0.0001	0	0	0.000333333
ERR1669184	freshwater	0.000266667	3.33333e-05	0.000866667	0.000233333	0.0004	0.0001	0.000933333	0	0.0009	0.0009	0	3.33333e-05	0.00323333
ERR1669186	freshwater	3.33333e-05	0.000433333	0.0002	0	0.000466667	0.0001	0.0003	0.0001	0.000266667	0.000266667	0	0.0001	0.0015
ERR1669188	freshwater	0.000266667	6.66667e-05	0.00116667	0.000266667	0.0001	0.000166667	0.000566667	0	0.000266667	0.000266667	0	0	0.00136667
ERR1669189	freshwater	3.33333e-05	0	0.000666667	6.66667e-05	6.66667e-05	0	0.0001	0	0.0002	0.0002	0	0	0.000566667
ERR1669192	freshwater	6.66667e-05	6.66667e-05	0.0007	6.66667e-05	0.000133333	0	0.0004	0	0.000266667	0.000266667	0	0.0001	0.00106667
ERR1669237	freshwater	0.000233333	3.33333e-05	0.000966667	0	0.000266667	3.33333e-05	0.000733333	0	0.000266667	0.000266667	0	0	0.00156667
ERR1669239	freshwater	0.000133333	0.000233333	0.0002	0.000233333	0.000433333	0.0001	0.0008	0	0.000333333	0.000333333	0	3.33333e-05	0.002
ERR1669240	freshwater	3.33333e-05	3.33333e-05	0.000166667	0	6.66667e-05	0	0	0	0.0002	0.0002	0	0	0.000466667
ERR1669241	freshwater	0.000233333	0.000166667	0.000433333	0.000166667	0.0001	0	0.000266667	0	0.000333333	0.000333333	0	0	0.00103333
ERR1669245	freshwater	3.33333e-05	3.33333e-05	0.0006	0.000133333	0	0	6.66667e-05	0	0.000133333	0.000133333	0	0	0.000333333
ERR1669249	freshwater	3.33333e-05	3.33333e-05	0.000166667	3.33333e-05	0.000266667	0.000166667	0.000766667	3.33333e-05	0.0005	0.0005	0	0.0002	0.00223333
ERR1669251	freshwater	0	0.0001	0.0003	0	0.0002	3.33333e-05	0.000133333	3.33333e-05	3.33333e-05	3.33333e-05	0	0	0.000466667
ERR1669258	freshwater	0.000133333	3.33333e-05	0.0003	3.33333e-05	0.000133333	0	0.000333333	6.66667e-05	0.0002	0.0002	0	3.33333e-05	0.000933333
ERR1669274	freshwater	3.33333e-05	0	0.000166667	0	3.33333e-05	0.000133333	0.000466667	0	0.000133333	0.000133333	0	3.33333e-05	0.0009
ERR1669275	freshwater	0	6.66667e-05	0	3.33333e-05	0.000233333	3.33333e-05	0.0006	0	0.000166667	0.000166667	0	0	0.0012
ERR1669281	freshwater	3.33333e-05	0.000233333	0.000333333	6.66667e-05	0.000166667	0.000133333	0.000866667	3.33333e-05	0.000566667	0.000566667	0	0	0.00233333
ERR1669282	freshwater	0.0001	0	0.0024	0.000366667	6.66667e-05	3.33333e-05	0.0007	6.66667e-05	0.0009	0.0009	0	0.0001	0.00266667
ERR1669283	freshwater	3.33333e-05	0.000233333	0.000566667	3.33333e-05	3.33333e-05	0.0001	0.000666667	0	0.000433333	0.000433333	0	3.33333e-05	0.00166667
ERR1669284	freshwater	0	0	0	0	0.000133333	0.0001	0.0006	0	6.66667e-05	6.66667e-05	0	0	0.000966667
ERR1669290	freshwater	3.33333e-05	0	0.000533333	6.66667e-05	6.66667e-05	6.66667e-05	0.000633333	0	0.000233333	0.000233333	0	0	0.00123333
ERR1669292	freshwater	0.0001	0	0.0011	3.33333e-05	0	0	0.000266667	0	0.000466667	0.000466667	0	0	0.0012
ERR1669293	soil	6.66667e-05	0	0	3.33333e-05	3.33333e-05	0	0.0001	0	3.33333e-05	3.33333e-05	0	0	0.0002
ERR1669298	freshwater	3.33333e-05	0	0.000266667	3.33333e-05	0.000266667	3.33333e-05	0.00216667	0	0.000533333	0.000533333	0	0	0.00353333
ERR1669299	freshwater	0	0	6.66667e-05	0	0.000266667	3.33333e-05	0.000233333	0	0	0	0	0	0.000533333
ERR1669307	freshwater	3.33333e-05	0	0.000166667	0	6.66667e-05	3.33333e-05	0.000133333	0	6.66667e-05	6.66667e-05	0	0	0.000366667
ERR1669308	freshwater	0.0001	3.33333e-05	0.0004	0.0001	3.33333e-05	0.000166667	0.000533333	0	0.0003	0.0003	0	3.33333e-05	0.00133333
ERR1669311	freshwater	0.000166667	0	0.0001	0	6.66667e-05	0	0.000133333	0	0.000233333	0.000233333	0	0	0.000666667
ERR1669323	freshwater	0	6.66667e-05	0.000133333	0	0	0	0.000133333	0	0.0002	0.0002	0	6.66667e-05	0.000533333
ERR1669324	freshwater	0	0.0001	6.66667e-05	0	0	0	0.00123333	0	3.33333e-05	3.33333e-05	0	0	0.0013
ERR1669325	freshwater	0.000266667	0.0001	0.0012	6.66667e-05	0.0001	0.0002	0.000566667	3.33333e-05	0.000833333	0.000833333	0	6.66667e-05	0.00256667
ERR1669327	freshwater	0.000233333	0	0.000166667	3.33333e-05	0.0002	0.0001	0.000533333	3.33333e-05	0.000333333	0.000333333	0	3.33333e-05	0.00153333
ERR1669328	freshwater	3.33333e-05	0.0001	0.0002	0	0	0	3.33333e-05	0	0	0	0	0	3.33333e-05
ERR1669330	freshwater	0.0001	3.33333e-05	0.0003	0.0002	6.66667e-05	3.33333e-05	0.000266667	0	6.66667e-05	6.66667e-05	0	0	0.0005
ERR1669342	freshwater	0.000133333	0.000233333	0.000233333	3.33333e-05	0.0002	0	0.0012	0	0.000666667	0.000666667	0	0.0001	0.00273333
ERR1669353	freshwater	3.33333e-05	6.66667e-05	0	0	3.33333e-05	0	0.0002	0	0.000133333	0.000133333	0	6.66667e-05	0.0005
ERR1669361	freshwater	0.000233333	0.000166667	0.00173333	0.000266667	0.000166667	6.66667e-05	0.000866667	3.33333e-05	0.000566667	0.000566667	0	3.33333e-05	0.00226667
ERR1669365	freshwater	0.000333333	0.000166667	0.0007	6.66667e-05	0.0002	6.66667e-05	0.000433333	3.33333e-05	0.0002	0.0002	0	0	0.00113333
ERR1669367	freshwater	0.0002	0.000166667	0.000166667	3.33333e-05	0.000133333	0.0002	0.0006	6.66667e-05	0.000266667	0.000266667	0	6.66667e-05	0.00153333
ERR1669368	freshwater	6.66667e-05	6.66667e-05	0.000633333	3.33333e-05	3.33333e-05	0	0.0001	0	0.000166667	0.000166667	0	3.33333e-05	0.000466667
ERR1669369	freshwater	0.000466667	0	0.0007	0.000533333	3.33333e-05	0	0.000433333	0	0.000466667	0.000466667	0	0	0.0014
ERR1669370	freshwater	0.0001	0	0.000866667	0.0001	6.66667e-05	6.66667e-05	0.000166667	0	0.000433333	0.000433333	0	3.33333e-05	0.00116667
ERR1669373	freshwater	0	6.66667e-05	0.0001	0	0.0001	0	0.0006	0	0	0	0	0	0.0007
ERR1669378	freshwater	0.000133333	0.0001	0.0008	0.0003	0.0002	0	0.000366667	0	0.0004	0.0004	0	3.33333e-05	0.00136667
ERR1669381	freshwater	3.33333e-05	0	0.0003	6.66667e-05	0	0	6.66667e-05	0	0.0001	0.0001	0	3.33333e-05	0.000266667
ERR1669394	freshwater	0	0	0.0002	0	0	0	6.66667e-05	0	0.000166667	0.000166667	0	0	0.0004
ERR1669412	marine sediment	0	0.00106667	0	6.66667e-05	0.0011	3.33333e-05	0	0.0007	0	0	3.33333e-05	0.0001	0.00183333
ERR1669414	marine sediment	6.66667e-05	0.0001	0.0001	3.33333e-05	0.000566667	3.33333e-05	0	0.000233333	0	0	0	0.000433333	0.000833333
ERR1669416	marine sediment	0	0	0	0	0.000533333	3.33333e-05	0	0.000133333	0	0	0	0	0.0007
ERR1669426	marine sediment	0	0.0004	0	0	0.000866667	0.000266667	0	0.00116667	0	0	0	0.000333333	0.0023
ERR1669428	marine sediment	3.33333e-05	0.0005	0	0	0.000133333	0.000266667	0	0.000833333	3.33333e-05	3.33333e-05	3.33333e-05	0.000266667	0.0013
ERR1669450	marine sediment	0	0.0003	0	0	0.000866667	6.66667e-05	3.33333e-05	0.000466667	0	0	0	0	0.00143333
ERR1669451	freshwater	0.0002	0.0002	0.00166667	0.000133333	0	0	0.0001	0	0.000466667	0.000466667	0	0	0.00103333
ERR1669452	freshwater	3.33333e-05	0.000433333	0.000333333	3.33333e-05	0.0005	0	0.000466667	3.33333e-05	0.000633333	0.000633333	0	0	0.00226667
ERR1669453	marine sediment	0	3.33333e-05	6.66667e-05	0	0.0008	3.33333e-05	0.0001	0	0.000133333	0.000133333	0	0	0.0012
ERR1669455	marine sediment	0	0	0.000566667	0	0.000133333	0	0.000633333	0	0.000633333	0.000633333	0	0	0.00203333
ERR1669457	marine sediment	3.33333e-05	0.000266667	0.0001	0	0.0007	0	0.0001	3.33333e-05	0.0001	0.0001	0	0	0.00103333
ERR1669461	marine sediment	0	0.0003	0	0	0.0003	0	3.33333e-05	0.000833333	0	0	0	3.33333e-05	0.00116667
ERR1669463	marine water	3.33333e-05	0.0001	0	0	0.000166667	3.33333e-05	0	0.0003	0	0	0	0	0.0005
ERR1669469	marine sediment	0	0.000166667	0	0	0.000166667	0	0	0.0002	0	0	0	3.33333e-05	0.000366667
ERR1669474	marine sediment	0	0	0	0	0.0003	0	3.33333e-05	6.66667e-05	0	0	0.000133333	0	0.0004
ERR1669476	marine sediment	0	3.33333e-05	0	0	3.33333e-05	3.33333e-05	0	6.66667e-05	0	0	0	0	0.000133333
ERR1669478	marine sediment	0	0	3.33333e-05	0	0.0001	0	0.000233333	0	0.0001	0.0001	0	0	0.000533333
ERR1669483	marine sediment	0	0	0	0	0.000766667	0	0.0008	0	0.000333333	0.000333333	0	0	0.00223333
ERR1669484	marine sediment	3.33333e-05	0.000266667	0	0	0.0009	6.66667e-05	0	0.000366667	0	0	0	0	0.00133333
ERR1669485	marine sediment	0	3.33333e-05	0	0	6.66667e-05	0	0.000266667	0	0.0004	0.0004	0	0	0.00113333
ERR1669486	marine sediment	0	0	0	0	0.0005	6.66667e-05	0.000366667	0	0.000233333	0.000233333	0	0	0.0014
ERR1669487	marine sediment	0	0	0	0	0.000166667	0	0.000233333	0	0.000266667	0.000266667	0	0	0.000933333
ERR1653407	marine sediment	6.66667e-05	6.66667e-05	0.000266667	3.33333e-05	3.33333e-05	0.0001	0	0.000366667	6.66667e-05	6.66667e-05	0	0	0.000633333
ERR1653408	marine sediment	0	3.33333e-05	3.33333e-05	6.66667e-05	0	6.66667e-05	0	0.0001	0	0	3.33333e-05	3.33333e-05	0.000166667
ERR1653409	marine sediment	0	0.000233333	0.000233333	0.000133333	0.000133333	3.33333e-05	0	3.33333e-05	0.000166667	0.000166667	0	3.33333e-05	0.000533333
ERR1653411	marine sediment	0	0.000133333	0.000166667	3.33333e-05	3.33333e-05	0.0001	0	3.33333e-05	0.0001	0.0001	0	0	0.000366667
ERR1653412	marine sediment	3.33333e-05	6.66667e-05	6.66667e-05	0	3.33333e-05	6.66667e-05	0	3.33333e-05	0.0001	0.0001	0	0	0.000333333
ERR1653413	marine sediment	0	0.0002	0	0	0	6.66667e-05	0	6.66667e-05	3.33333e-05	3.33333e-05	0	0	0.0002
ERR1653415	marine sediment	0	0.0005	0.000433333	0	0	0	0	0	0.000133333	0.000133333	0	0.0001	0.000266667
ERR1653416	marine sediment	0	0.000266667	0.000333333	3.33333e-05	0.000133333	0.000133333	0	0	0	0	0	6.66667e-05	0.000266667
ERR1653417	marine sediment	3.33333e-05	0.0002	0.00113333	0.000133333	0.000166667	6.66667e-05	0	0	0.0001	0.0001	0	3.33333e-05	0.000433333
ERR1653418	marine sediment	0	0.000966667	0.0008	0.000166667	3.33333e-05	0.0002	0	6.66667e-05	0.0005	0.0005	3.33333e-05	0.0002	0.0013
ERR1653419	marine sediment	0	3.33333e-05	0.000433333	0.0001	6.66667e-05	0	0	6.66667e-05	0	0	0	0	0.000133333
ERR1653420	marine sediment	6.66667e-05	0.00196667	0.00123333	0.000433333	3.33333e-05	0.000266667	0	0.000166667	0.000666667	0.000666667	6.66667e-05	0.0001	0.0018
ERR1653421	marine sediment	3.33333e-05	0.000233333	0.000166667	0.000166667	3.33333e-05	3.33333e-05	0	6.66667e-05	0	0	0	0	0.000133333
ERR1653422	marine sediment	0	0.0002	6.66667e-05	0	0	0.0001	0	0	0.0001	0.0001	0	3.33333e-05	0.0003
ERR1653423	marine sediment	0	0.000266667	0.000366667	0	3.33333e-05	0.0001	0	3.33333e-05	3.33333e-05	3.33333e-05	3.33333e-05	3.33333e-05	0.000233333
ERR1653424	marine sediment	0	0.0006	0.0003	0	3.33333e-05	6.66667e-05	0	0.0001	0.000133333	0.000133333	0	3.33333e-05	0.000466667
ERR1653427	marine sediment	3.33333e-05	0.0005	0.0003	3.33333e-05	6.66667e-05	0.000133333	0	6.66667e-05	6.66667e-05	6.66667e-05	0	3.33333e-05	0.0004
ERR1653431	marine sediment	3.33333e-05	0.0018	0.000766667	6.66667e-05	3.33333e-05	0.000366667	0	0.000166667	0.0006	0.0006	3.33333e-05	0.0002	0.00176667
ERR1653432	marine sediment	0	0.000266667	0.000133333	6.66667e-05	3.33333e-05	6.66667e-05	0	0.0001	0.0001	0.0001	3.33333e-05	0	0.0004
ERR1653433	marine sediment	0	0.0001	0.0002	3.33333e-05	6.66667e-05	6.66667e-05	0	0	0.0001	0.0001	3.33333e-05	0	0.000333333
ERR1653434	marine sediment	0	0.000366667	0.000133333	0	6.66667e-05	0.0001	0	0	0.000133333	0.000133333	0	3.33333e-05	0.000433333
ERR1653435	marine sediment	0	0.0004	0.000166667	0	0.0001	3.33333e-05	0	0	3.33333e-05	3.33333e-05	0	3.33333e-05	0.0002
ERR1653436	marine sediment	3.33333e-05	0.0004	0.000233333	6.66667e-05	0.0001	3.33333e-05	0	3.33333e-05	0.0001	0.0001	0	6.66667e-05	0.000366667
ERR1653437	marine sediment	3.33333e-05	0.00306667	0.00146667	0.0002	3.33333e-05	0.000333333	0	0	0.000366667	0.000366667	0	0.000133333	0.0011
ERR1653438	marine sediment	0	0.000133333	0.0002	0	6.66667e-05	0	0	0.000133333	3.33333e-05	3.33333e-05	3.33333e-05	3.33333e-05	0.000266667
ERR1653440	marine sediment	0	0.000233333	0.000333333	6.66667e-05	3.33333e-05	0.0001	0	0	6.66667e-05	6.66667e-05	0	6.66667e-05	0.000266667
ERR1653442	marine sediment	0	0.0005	6.66667e-05	0	0.0001	0	0	3.33333e-05	3.33333e-05	3.33333e-05	0	0	0.0002
ERR1653443	marine sediment	0	0.0001	0.000166667	0	3.33333e-05	6.66667e-05	0	0.000266667	0	0	3.33333e-05	3.33333e-05	0.000366667
ERR1653444	marine sediment	0	3.33333e-05	0.000266667	0	0	3.33333e-05	0	0	0.0001	0.0001	3.33333e-05	3.33333e-05	0.000233333
ERR1653445	marine sediment	0	0.000133333	0.0001	3.33333e-05	3.33333e-05	0	0	6.66667e-05	0.0001	0.0001	0	0	0.0003
ERR1653448	marine sediment	0	3.33333e-05	0.000133333	0.000133333	0.0001	6.66667e-05	0	0.000166667	0	0	0	0	0.000333333
ERR1653449	marine sediment	3.33333e-05	0.000266667	6.66667e-05	3.33333e-05	0	3.33333e-05	0	3.33333e-05	3.33333e-05	3.33333e-05	0	3.33333e-05	0.000133333
ERR1653451	marine sediment	3.33333e-05	0.000233333	0.000333333	0.0001	3.33333e-05	0.000133333	0	0.000366667	6.66667e-05	6.66667e-05	0	3.33333e-05	0.000666667
ERR1653452	marine sediment	0	0.000166667	0.000133333	3.33333e-05	3.33333e-05	6.66667e-05	0	0	0.000166667	0.000166667	0	0	0.000433333
ERR1653454	marine sediment	6.66667e-05	0.000233333	6.66667e-05	0	0	6.66667e-05	0	0	3.33333e-05	3.33333e-05	3.33333e-05	0	0.000133333
ERR1653456	marine sediment	0	0.000133333	0.000166667	6.66667e-05	0	6.66667e-05	0	6.66667e-05	0	0	0	0	0.000133333
ERR1653461	marine sediment	0	0.0001	0.0003	3.33333e-05	0	3.33333e-05	0	0.000133333	0.000133333	0.000133333	0	3.33333e-05	0.000433333
ERR1653468	marine sediment	0	0.0002	0.000233333	0	6.66667e-05	6.66667e-05	0	0.000166667	0	0	0	3.33333e-05	0.0003
ERR1653474	marine sediment	0	3.33333e-05	0.0003	6.66667e-05	0	3.33333e-05	0	0	3.33333e-05	3.33333e-05	0	0	0.0001
ERR1653475	marine sediment	0	0.000133333	0.0002	3.33333e-05	3.33333e-05	3.33333e-05	0	3.33333e-05	6.66667e-05	6.66667e-05	0	6.66667e-05	0.000233333
ERR1653477	marine sediment	0	0.000133333	6.66667e-05	0.000133333	6.66667e-05	6.66667e-05	0	3.33333e-05	6.66667e-05	6.66667e-05	0	3.33333e-05	0.0003
ERR1653484	marine sediment	0	0	0.0001	3.33333e-05	0	3.33333e-05	0	0.0001	3.33333e-05	3.33333e-05	3.33333e-05	0	0.0002
ERR1653489	marine sediment	3.33333e-05	0.0002	0.0001	3.33333e-05	0.000166667	6.66667e-05	0	0.000133333	6.66667e-05	6.66667e-05	0	0	0.0005
ERR1653490	marine sediment	0	0.000233333	0.000133333	3.33333e-05	3.33333e-05	0	0	3.33333e-05	0	0	0	3.33333e-05	6.66667e-05
ERR1653493	marine sediment	3.33333e-05	0.000166667	0.0001	3.33333e-05	6.66667e-05	0	0	3.33333e-05	3.33333e-05	3.33333e-05	0	0	0.000166667
ERR1653495	marine sediment	0	0.0003	0.0001	3.33333e-05	0.000166667	0.000166667	0	0	3.33333e-05	3.33333e-05	0	3.33333e-05	0.0004
ERR1653499	marine sediment	3.33333e-05	3.33333e-05	6.66667e-05	0	3.33333e-05	0	0	0.0001	6.66667e-05	6.66667e-05	0	0	0.000266667
ERR1653594	marine sediment	0	6.66667e-05	0.0001	3.33333e-05	0.000366667	0.000266667	0	0.00106667	3.33333e-05	3.33333e-05	0	3.33333e-05	0.00176667
ERR1653597	marine sediment	0	0.0003	0.000133333	0.0001	6.66667e-05	6.66667e-05	0	0.000133333	0.000366667	0.000366667	3.33333e-05	0.000233333	0.001
ERR1653599	marine sediment	0	3.33333e-05	3.33333e-05	0	3.33333e-05	0	0	0.0004	0	0	0	0	0.000433333
ERR1653600	marine sediment	3.33333e-05	6.66667e-05	3.33333e-05	0	3.33333e-05	0	0	0.000166667	0	0	0	0	0.0002
ERR1653601	marine sediment	0	3.33333e-05	0.000133333	0	6.66667e-05	0	0	0.000266667	0	0	0	0	0.000333333
ERR1653603	marine sediment	0	0.0002	0.000266667	0.000133333	6.66667e-05	0.000166667	0	0.000266667	0.0003	0.0003	0	6.66667e-05	0.0011
ERR1653606	marine sediment	0	3.33333e-05	3.33333e-05	0	0.000166667	3.33333e-05	0	0.000366667	0	0	0	0	0.000566667
ERR1653607	marine sediment	0	0.000233333	0.000966667	0.0002	0	0.0002	0	3.33333e-05	0.0007	0.0007	3.33333e-05	0.000366667	0.00163333
ERR1653608	marine sediment	0	0.00103333	0.000533333	3.33333e-05	0	0.000266667	0	3.33333e-05	0.000466667	0.000466667	0	0.0002	0.00123333
ERR1653610	marine sediment	6.66667e-05	0.000166667	0.000933333	0.000533333	0	0.000133333	0	3.33333e-05	0.000566667	0.000566667	0	3.33333e-05	0.0013
ERR1653617	marine sediment	0	0.000666667	0.0004	0.000366667	3.33333e-05	0.000333333	3.33333e-05	0.000266667	0.000433333	0.000433333	3.33333e-05	0.000333333	0.00153333
ERR1653618	marine sediment	3.33333e-05	0.000366667	0.000566667	0.0004	0	0.0003	0	0.0001	0.000733333	0.000733333	0	3.33333e-05	0.00186667
ERR1653619	marine sediment	0	0.0003	0.0016	0.000433333	0	0.000166667	0	0	0.000766667	0.000766667	3.33333e-05	0.0001	0.0017
ERR1653620	marine sediment	0	0.000266667	0.000833333	0.000366667	0	0.0005	0	0	0.000966667	0.000966667	6.66667e-05	0.0001	0.00243333
ERR1653621	marine sediment	0	0.0001	6.66667e-05	3.33333e-05	3.33333e-05	6.66667e-05	0	6.66667e-05	6.66667e-05	6.66667e-05	0	3.33333e-05	0.0003
ERR1653622	marine sediment	0	0.000133333	0.000133333	0.0001	0.0001	0.000166667	0	0.000533333	0.0001	0.0001	0	0.0001	0.001
ERR1653623	marine sediment	0	0.0001	0.000366667	0.0001	0.000233333	6.66667e-05	0	0.000133333	0.0002	0.0002	0	3.33333e-05	0.000833333
ERR1653625	marine sediment	0	0.0001	0	3.33333e-05	0	6.66667e-05	0	0.0002	3.33333e-05	3.33333e-05	0	0.0001	0.000333333
ERR1653626	marine sediment	0	0.000266667	0.000233333	0	0.0003	0.000166667	0	0.000966667	0	0	0	6.66667e-05	0.00143333
ERR1653627	marine sediment	0	0	6.66667e-05	3.33333e-05	3.33333e-05	3.33333e-05	0	0.0002	0	0	0	3.33333e-05	0.000266667
ERR1653628	marine sediment	0	6.66667e-05	0.0001	6.66667e-05	0.0001	0	0	0.000166667	3.33333e-05	3.33333e-05	0	0	0.000333333
ERR1653629	marine sediment	0	0.000366667	0.000133333	0.000366667	0.000133333	0.0004	0	0.000633333	0.000733333	0.000733333	3.33333e-05	0.000366667	0.00263333
ERR1653630	marine sediment	0	0.000633333	0.000533333	0.000333333	0.000233333	0.000333333	0	0.000633333	0.000566667	0.000566667	3.33333e-05	0.000233333	0.00233333
ERR1653631	marine sediment	3.33333e-05	0.000633333	0.000433333	0.000333333	3.33333e-05	0.000466667	0	0.0009	0.0003	0.0003	0.0001	0.0003	0.002
ERR1653632	marine sediment	0	0.000666667	0.0002	0.000133333	0	0.0006	0	0.000733333	0.0005	0.0005	0	0.000266667	0.00233333
ERR1653633	marine sediment	3.33333e-05	0.0011	0.00103333	0.000333333	0	0.000466667	0	0	0.00116667	0.00116667	0	0.000633333	0.0028
ERR1653634	marine sediment	0	0	6.66667e-05	0	0	3.33333e-05	0	0.000333333	0.0001	0.0001	0	3.33333e-05	0.000566667
ERR1653635	marine sediment	6.66667e-05	3.33333e-05	0.0001	0	0.000133333	0.0001	0	0.000166667	6.66667e-05	6.66667e-05	0	3.33333e-05	0.000533333
ERR1653640	marine sediment	0	0	0.000166667	0	3.33333e-05	0.0002	0	0.000366667	0	0	0	3.33333e-05	0.0006
ERR1653642	marine sediment	0	0.000133333	0.0001	3.33333e-05	6.66667e-05	0	0	0.000666667	3.33333e-05	3.33333e-05	0	0	0.0008
ERR1653643	marine sediment	0	0.000166667	0.0002	3.33333e-05	6.66667e-05	3.33333e-05	0	0.000233333	3.33333e-05	3.33333e-05	0	0	0.0004
ERR1653644	marine sediment	0	3.33333e-05	0.000233333	3.33333e-05	0.0002	6.66667e-05	0	0.0001	0.0001	0.0001	0	3.33333e-05	0.000566667
ERR1653647	marine sediment	0	0	6.66667e-05	0	0.0001	0	3.33333e-05	0.000133333	3.33333e-05	3.33333e-05	0	0	0.000333333
ERR1653649	marine sediment	0	3.33333e-05	3.33333e-05	0	3.33333e-05	3.33333e-05	0	0.000133333	3.33333e-05	3.33333e-05	0	3.33333e-05	0.000266667
ERR1653651	marine sediment	6.66667e-05	0.00236667	0.00196667	0.000266667	0	0.000433333	0	6.66667e-05	0.0013	0.0013	3.33333e-05	0.0001	0.0031
ERR1653652	marine sediment	0	0.000733333	0.00103333	0.0003	0	0.0005	0	0	0.000733333	0.000733333	0	0.000333333	0.00196667
ERR1653653	marine sediment	0	0.000666667	0.0008	3.33333e-05	0.0001	0.000466667	0	3.33333e-05	0.000633333	0.000633333	6.66667e-05	0.0003	0.00186667
ERR1653655	marine sediment	6.66667e-05	0.000766667	0.0014	0.000233333	0	0.0002	0	6.66667e-05	0.000733333	0.000733333	0	0.000333333	0.00173333
ERR1653656	marine sediment	0	0	0.0007	0	0.000333333	6.66667e-05	0	0.0001	0.000366667	0.000366667	0	3.33333e-05	0.00123333
ERR1653657	marine sediment	0	6.66667e-05	3.33333e-05	0	6.66667e-05	0	0	6.66667e-05	0	0	0	3.33333e-05	0.000133333
ERR1653659	marine sediment	3.33333e-05	0.00196667	0.00143333	0.0003	0	0.000233333	0	0	0.000766667	0.000766667	0	0.000166667	0.00176667
ERR1653660	marine sediment	0	0.0009	0.002	6.66667e-05	0	0.000466667	0	6.66667e-05	0.00106667	0.00106667	0	0.000266667	0.00266667
ERR1653661	marine sediment	0	0.000466667	0.000733333	0.0001	0	0.000433333	0	0	0.0013	0.0013	6.66667e-05	0.000366667	0.00303333
ERR1653662	marine sediment	0	0.000333333	0.0012	0.0002	0	0.000233333	0	0.0002	0.000833333	0.000833333	0	0.0002	0.0021
ERR1653663	marine sediment	0	0.000333333	0.0014	0.000366667	0	0.0003	0	3.33333e-05	0.000733333	0.000733333	0	0.000166667	0.0018
ERR1653665	marine sediment	3.33333e-05	3.33333e-05	0.000333333	3.33333e-05	0.0001	6.66667e-05	0	0.000633333	3.33333e-05	3.33333e-05	0	3.33333e-05	0.000866667
ERR1653668	marine sediment	0	0.000166667	0.000333333	0.000233333	6.66667e-05	0.0001	0	0	3.33333e-05	3.33333e-05	0	0	0.000233333
ERR1653671	marine sediment	0	6.66667e-05	3.33333e-05	6.66667e-05	3.33333e-05	0	0	0.000166667	0	0	0	0	0.0002
ERR1653673	marine sediment	3.33333e-05	0.0003	0.000333333	0.000166667	0	0.000133333	0	0	0.000433333	0.000433333	3.33333e-05	0.000166667	0.001
ERR1653674	marine sediment	0	0.00163333	0.00116667	0.000133333	0	0.0004	0	0.0001	0.000833333	0.000833333	0	0.000266667	0.00216667
ERR1653675	marine sediment	0	0.000366667	0.0001	3.33333e-05	3.33333e-05	0.000133333	0	0.000466667	0.000166667	0.000166667	0	3.33333e-05	0.000966667
ERR1653676	marine sediment	0.0001	0.00136667	0.0011	0.000166667	3.33333e-05	0.000266667	0	0.0002	0.000566667	0.000566667	3.33333e-05	0.0003	0.00163333
ERR1653678	marine sediment	3.33333e-05	0.000666667	0.0007	0.0005	0	0.0001	0	6.66667e-05	0.000266667	0.000266667	0	0.000133333	0.0007
ERR1653679	marine sediment	3.33333e-05	0.00266667	0.000766667	6.66667e-05	0	0.000133333	0	3.33333e-05	0.000166667	0.000166667	0	6.66667e-05	0.0005
ERR1653680	marine sediment	0	0.0018	0.00173333	6.66667e-05	0	0.000133333	0	0	6.66667e-05	6.66667e-05	0	6.66667e-05	0.000266667
ERR1653681	marine sediment	0	0.000333333	0.0003	0.0001	6.66667e-05	0.0003	0	0.000433333	0.000433333	0.000433333	3.33333e-05	6.66667e-05	0.00166667
ERR1653682	marine sediment	0	0.000333333	0.0014	3.33333e-05	0	0.000133333	0	0	0	0	0	0.000133333	0.000133333
ERR1653503	marine sediment	0	0.000466667	0.0001	0	0	6.66667e-05	0	0	3.33333e-05	3.33333e-05	0	6.66667e-05	0.000133333
ERR1653504	marine sediment	0	0.0001	0.000233333	0	3.33333e-05	3.33333e-05	0	0	3.33333e-05	3.33333e-05	0	0	0.000133333
ERR1653506	marine sediment	3.33333e-05	0.0003	0.000333333	6.66667e-05	6.66667e-05	0.000133333	0	3.33333e-05	6.66667e-05	6.66667e-05	0	0.000133333	0.000366667
ERR1653507	marine sediment	0	0.000833333	0.0001	0.0001	3.33333e-05	0	0	0	3.33333e-05	3.33333e-05	0	3.33333e-05	0.0001
ERR1653508	marine sediment	0	0.000266667	3.33333e-05	3.33333e-05	0	3.33333e-05	0	6.66667e-05	6.66667e-05	6.66667e-05	0	6.66667e-05	0.000233333
ERR1653511	marine sediment	0	0.0006	0.0004	6.66667e-05	0.000133333	0.0001	0	0.0001	0.0003	0.0003	3.33333e-05	0.000233333	0.000933333
ERR1653512	marine sediment	0	0.0014	0.000433333	0	0.000633333	0	0	3.33333e-05	0.000166667	0.000166667	0	6.66667e-05	0.001
ERR1653516	marine sediment	6.66667e-05	0.000733333	0.000166667	3.33333e-05	0.000266667	3.33333e-05	0	0.000133333	3.33333e-05	3.33333e-05	0	6.66667e-05	0.0005
ERR1653518	marine sediment	0	6.66667e-05	0.000266667	0.0001	6.66667e-05	3.33333e-05	0	0.000133333	0.000133333	0.000133333	0	3.33333e-05	0.0005
ERR1653520	marine sediment	3.33333e-05	0.0003	0.000166667	3.33333e-05	0.000333333	0.000133333	0	0.0007	0.0001	0.0001	0	6.66667e-05	0.00136667
ERR1653521	marine sediment	0	0.0003	0.000133333	6.66667e-05	0	3.33333e-05	0	6.66667e-05	6.66667e-05	6.66667e-05	0.0001	0.0001	0.000233333
ERR1653522	marine sediment	0	0.000566667	0.000133333	3.33333e-05	0.0001	0.0001	0	0.0005	6.66667e-05	6.66667e-05	0	6.66667e-05	0.000833333
ERR1653525	marine sediment	6.66667e-05	0.00113333	0.000166667	6.66667e-05	0.001	3.33333e-05	0	0	0.0002	0.0002	3.33333e-05	3.33333e-05	0.00143333
ERR1653526	marine sediment	0	0.000166667	0.000133333	0.0001	0.0002	0.0002	0	3.33333e-05	6.66667e-05	6.66667e-05	0	3.33333e-05	0.000566667
ERR1653530	marine sediment	3.33333e-05	0.00316667	0.0013	6.66667e-05	0	0.0006	0	3.33333e-05	0.000466667	0.000466667	0	0.000166667	0.00156667
ERR1653531	marine sediment	0	0.00156667	0.0003	6.66667e-05	0	0.000166667	0	3.33333e-05	0.000166667	0.000166667	0	0.0002	0.000533333
ERR1653534	marine sediment	0	0.0002	0.000266667	0.000166667	0.000466667	0.0002	0	0.000366667	6.66667e-05	6.66667e-05	0	0.000133333	0.00116667
ERR1653535	marine sediment	3.33333e-05	0.000366667	0.000133333	0.000133333	0.000366667	0.0001	0	3.33333e-05	3.33333e-05	3.33333e-05	0	6.66667e-05	0.000566667
ERR1653537	marine sediment	0	0.00133333	0.0004	6.66667e-05	0	0.0001	0	0.000433333	0.0002	0.0002	3.33333e-05	0.000133333	0.000933333
ERR1653540	marine sediment	0	0.000733333	0.000366667	0.000133333	0.000133333	0.000133333	0	0.000933333	0.000366667	0.000366667	3.33333e-05	6.66667e-05	0.00193333
ERR1653541	marine sediment	6.66667e-05	0.0016	0.000366667	0.000333333	0	0.000333333	3.33333e-05	0.0005	0.000533333	0.000533333	0	0.000266667	0.00193333
ERR1653542	marine sediment	0	0.0002	0.0003	0.0001	0.000133333	0.000233333	0	0.00206667	0.000133333	0.000133333	3.33333e-05	0.0002	0.0027
ERR1653546	marine sediment	3.33333e-05	0.000166667	0.0002	6.66667e-05	0.0001	0.000133333	0	0.000433333	0.000133333	0.000133333	0	0.000166667	0.000933333
ERR1653547	marine sediment	0	0.000133333	6.66667e-05	6.66667e-05	0.0003	3.33333e-05	0	0.000233333	0	0	0	0.000133333	0.000566667
ERR1653549	marine sediment	0	0.000366667	0.000166667	3.33333e-05	3.33333e-05	0	0	0.0001	0.000133333	0.000133333	0	3.33333e-05	0.0004
ERR1653550	marine sediment	3.33333e-05	0.0005	0.000133333	3.33333e-05	0.0002	3.33333e-05	0	6.66667e-05	0.0002	0.0002	0	3.33333e-05	0.0007
ERR1653551	marine sediment	0	0.000733333	0.0001	3.33333e-05	0	3.33333e-05	0	0	6.66667e-05	6.66667e-05	0	0.000366667	0.000166667
ERR1653552	marine sediment	0	0.000533333	0.000133333	3.33333e-05	3.33333e-05	3.33333e-05	0	3.33333e-05	0.000133333	0.000133333	0	3.33333e-05	0.000366667
ERR1653554	marine sediment	0	0.000366667	0.0002	6.66667e-05	0	0	0	6.66667e-05	3.33333e-05	3.33333e-05	0	3.33333e-05	0.000133333
ERR1653555	marine sediment	0	0.000566667	0.000433333	6.66667e-05	3.33333e-05	6.66667e-05	0	0.0001	0.0002	0.0002	3.33333e-05	0.000266667	0.0006
ERR1653559	marine sediment	6.66667e-05	0.000366667	0.0005	3.33333e-05	0.0002	3.33333e-05	0	0.0001	6.66667e-05	6.66667e-05	0	0.0001	0.000466667
ERR1653560	marine sediment	0	0.000133333	0.000166667	3.33333e-05	0.000133333	6.66667e-05	0	0.000333333	0.000166667	0.000166667	0	3.33333e-05	0.000866667
ERR1653561	marine sediment	0	0.0013	0.000166667	0	0.0002	0.000166667	0	0	0.000266667	0.000266667	0	3.33333e-05	0.0009
ERR1653562	marine sediment	0	0.000266667	0.000133333	6.66667e-05	6.66667e-05	0.000133333	0	0.0001	0.0003	0.0003	0	0.000233333	0.0009
ERR1653564	marine sediment	0	6.66667e-05	6.66667e-05	6.66667e-05	0.000133333	0	0	6.66667e-05	0.0001	0.0001	0	3.33333e-05	0.0004
ERR1653565	marine sediment	0	0.000966667	0.0002	0	0.000233333	6.66667e-05	0	0	0.0001	0.0001	0	3.33333e-05	0.0005
ERR1653566	marine sediment	0	0.000433333	0.000233333	0.0001	6.66667e-05	3.33333e-05	0	0.000166667	3.33333e-05	3.33333e-05	0	3.33333e-05	0.000333333
ERR1653567	marine sediment	0	0.0011	0.0001	0.0001	6.66667e-05	0.0001	0	6.66667e-05	0.000166667	0.000166667	0	3.33333e-05	0.000566667
ERR1653568	marine sediment	0	0.000166667	0.000133333	3.33333e-05	0.000266667	0	0	0	6.66667e-05	6.66667e-05	0	0	0.0004
ERR1653573	marine sediment	0	6.66667e-05	0.0002	0.000266667	0	0	0	0.000266667	6.66667e-05	6.66667e-05	0	3.33333e-05	0.0004
ERR1653575	marine sediment	0	0.000166667	0.000133333	6.66667e-05	3.33333e-05	0.0001	0	0.0004	0.000133333	0.000133333	0	3.33333e-05	0.0008
ERR1653578	marine sediment	0	3.33333e-05	0.000166667	6.66667e-05	3.33333e-05	0	0	0.0006	3.33333e-05	3.33333e-05	3.33333e-05	3.33333e-05	0.0007
ERR1653579	marine sediment	0	0.000233333	0.000266667	0.0001	0.0001	6.66667e-05	0	0.000366667	6.66667e-05	6.66667e-05	0	0	0.000666667
ERR1653580	marine sediment	0	3.33333e-05	0.000133333	3.33333e-05	3.33333e-05	0.000133333	0	0.0001	0.0001	0.0001	0	0	0.000466667
ERR1653582	marine sediment	0	0.000133333	0.0001	6.66667e-05	3.33333e-05	0.000166667	0	0.000633333	0	0	0	0	0.000833333
ERR1653586	marine sediment	3.33333e-05	0.00296667	0.0003	0.000166667	0	0.0001	0	3.33333e-05	0.000433333	0.000433333	0	0.000233333	0.001
ERR1653588	marine sediment	0	0.00176667	0.0011	0.000233333	0	0.000166667	0	3.33333e-05	0.000433333	0.000433333	3.33333e-05	0.000466667	0.00106667
ERR1653589	marine sediment	0	0.0028	0.000366667	0.000133333	0	0.000133333	0	0	0.000766667	0.000766667	0	0.000333333	0.00166667
ERR1653590	marine sediment	0	0.000333333	0.000133333	0	3.33333e-05	3.33333e-05	0	0.000133333	6.66667e-05	6.66667e-05	0	0	0.000333333
ERR1653591	marine sediment	0	0.000133333	0.0001	3.33333e-05	6.66667e-05	0	0	6.66667e-05	0	0	0	0.0001	0.000133333
ERR1753873	freshwater	0	0	6.66667e-05	0.000366667	0	0	3.33333e-05	0	0.000166667	0.000166667	0	0	0.000366667
ERR1753884	freshwater	0	0	0	0.000466667	0	0	6.66667e-05	0	3.33333e-05	3.33333e-05	0	0	0.000133333
ERR1753889	freshwater	0	0	0.000133333	3.33333e-05	0	0	6.66667e-05	0	0.000133333	0.000133333	0	0	0.000333333
ERR1753893	freshwater	0	0	0.0006	0	0	0	6.66667e-05	0	0.000166667	0.000166667	0	0	0.0004
ERR1753896	freshwater	0	0	0.0002	0.0006	0	0	6.66667e-05	0	3.33333e-05	3.33333e-05	0	0	0.000133333
ERR1753907	freshwater	0	0	0.000233333	0.000266667	0	0	0	0	0	0	0	0	0
ERR1753912	freshwater	0	0	0.000533333	0.000833333	0	0	3.33333e-05	3.33333e-05	0.0004	0.0004	0	0	0.000866667
ERR1753916	freshwater	0	0	0.000666667	0.0005	0	0	0.000133333	0	0.0001	0.0001	0	0	0.000333333
ERR1753924	freshwater	0	0	3.33333e-05	0.000633333	0	0	0.0001	0	0.000133333	0.000133333	0	0	0.000366667
ERR1753926	freshwater	0	0	0.000233333	0.0002	0	0	3.33333e-05	0	0.000133333	0.000133333	0	0	0.0003
ERR1753965	sand	0	0	0.000166667	0.0002	0	0	0	0	3.33333e-05	3.33333e-05	0	0	6.66667e-05
ERR1753972	sand	0	0	0.000233333	0.0003	0	0	0	0	3.33333e-05	3.33333e-05	0	0	6.66667e-05
ERR1754023	sand	0	0	6.66667e-05	0.0003	0	0	3.33333e-05	0	6.66667e-05	6.66667e-05	0	0	0.000166667
ERR1754076	sand	0	0	0.000333333	0.0002	0	0	0	0	0.000266667	0.000266667	0	0	0.000533333
ERR1754077	sand	0	0	0.0003	0.000233333	0	0	0	0	0.000166667	0.000166667	0	0	0.000333333
ERR1754081	sand	0	0	0.000166667	0.0001	0	0	0	0	0.000133333	0.000133333	0	0	0.000266667
ERR1754085	sand	0	0	0.000366667	0.000166667	0	0	3.33333e-05	0	0.000233333	0.000233333	0	0	0.0005
ERR1754093	sand	0	0	0.000266667	0.000233333	0	0	6.66667e-05	0	0.000133333	0.000133333	0	0	0.000333333
ERR1754094	sand	0	0	0.000266667	0.0002	0	0	3.33333e-05	0	6.66667e-05	6.66667e-05	0	0	0.000166667
ERR1754095	sand	0	0	0.0001	3.33333e-05	0	0	0.000133333	0	0.0001	0.0001	0	0	0.000333333
ERR1754223	sand	0	0	0.000266667	0.0003	0	0	3.33333e-05	0	0	0	0	0	3.33333e-05
ERR1754227	sand	0	0	0.0001	0.005	0	0	3.33333e-05	0	0.000166667	0.000166667	0	0	0.000366667
ERR1754229	sand	0	0	0.000133333	0.000366667	0	0	3.33333e-05	0	3.33333e-05	3.33333e-05	0	0	0.0001
ERR1754233	sand	0	0	6.66667e-05	0.000433333	0	0	6.66667e-05	0	3.33333e-05	3.33333e-05	0	0	0.000133333
ERR1754237	sand	0	0	6.66667e-05	0.00236667	0	0	0	0	0.000133333	0.000133333	0	0	0.000266667
ERR1754240	sand	0	0	0.0001	0.0004	0	0	0	0	0	0	0	0	0
ERR1754243	sand	0	0	0	0.000333333	0	0	3.33333e-05	0	0	0	0	0	3.33333e-05
ERR1754244	sand	0	0	3.33333e-05	0.000233333	0	0	6.66667e-05	0	3.33333e-05	3.33333e-05	0	0	0.000133333
ERR1754247	sand	0	0	0.0004	0.00216667	0	0	0	3.33333e-05	0.000366667	0.000366667	0	0	0.000766667
ERR1754249	sand	0	0	0.0001	0.000366667	0	0	3.33333e-05	0	0	0	0	0	3.33333e-05
ERR1754250	sand	0	0	6.66667e-05	0.000166667	0	0	0	0	0	0	0	0	0
ERR1754253	sand	0	0	0.000166667	0.000133333	0	0	0.0001	3.33333e-05	0	0	0	0	0.000133333
ERR1754257	sand	0	0	0.000233333	0.00663333	0	0	0	0	0.000133333	0.000133333	0	0	0.000266667
ERR1754259	sand	0	0	0.000233333	0.0005	0	0	3.33333e-05	0	0.000166667	0.000166667	0	0	0.000366667
ERR1754260	sand	0	0	0.000133333	0.000366667	0	0	0	0	0	0	0	0	0
ERR1754262	sand	0	0	0.0003	0.000433333	0	0	3.33333e-05	0	3.33333e-05	3.33333e-05	0	0	0.0001
ERR1754263	sand	0	0	0.000133333	0.000533333	0	0	6.66667e-05	0	3.33333e-05	3.33333e-05	0	0	0.000133333
ERR1754264	sand	0	0	0.000133333	0.000233333	0	0	6.66667e-05	0	6.66667e-05	6.66667e-05	0	0	0.0002
ERR1754266	sand	0	0	0.0002	0.000933333	0	0	0	0	0.000533333	0.000533333	0	0	0.00106667
ERR1754268	sand	0	0	0.000233333	0.0004	0	0	3.33333e-05	0	0.000166667	0.000166667	0	0	0.000366667
ERR1754269	sand	0	0	0.0001	0.0002	0	0	6.66667e-05	0	0	0	0	0	6.66667e-05
ERR1754273	sand	0	0	6.66667e-05	0.000666667	0	0	3.33333e-05	0	3.33333e-05	3.33333e-05	0	0	0.0001
ERR1754278	sand	0	0	0.0001	0.0005	0	0	3.33333e-05	0	0	0	0	0	3.33333e-05
ERR1754282	sand	0	0	6.66667e-05	0.000333333	0	0	0.0001	0	3.33333e-05	3.33333e-05	0	0	0.000166667
ERR1754286	sand	0	0	0.0002	0.00486667	0	0	0	0	0.000133333	0.000133333	0	0	0.000266667
ERR1754288	sand	0	0	0.0004	0.000366667	0	0	6.66667e-05	0	3.33333e-05	3.33333e-05	0	0	0.000133333
ERR1754289	sand	0	0	0.0001	0.000266667	0	0	3.33333e-05	0	0	0	0	0	3.33333e-05
ERR1754292	sand	0	0	0.0002	0.0005	0	0	3.33333e-05	0	0	0	0	0	3.33333e-05
ERR1754293	sand	0	0	0.0001	0.000366667	0	0	3.33333e-05	0	0.000133333	0.000133333	0	0	0.0003
ERR1754297	sand	0	0	6.66667e-05	0	0	0	0	0	6.66667e-05	6.66667e-05	0	0	0.000133333
ERR1754299	sand	0	0	0.0001	0.000566667	0	0	3.33333e-05	0	0	0	0	0	3.33333e-05
ERR1754301	sand	0	0	0.0001	0.000766667	0	0	3.33333e-05	0	0	0	0	0	3.33333e-05
ERR1754304	sand	0	0	0.000233333	0.00136667	0	0	3.33333e-05	0	3.33333e-05	3.33333e-05	0	0	0.0001
ERR1754306	sand	0	0	0.0001	0.000633333	0	0	0.0001	0	0	0	0	0	0.0001
ERR1754316	sand	0	0	6.66667e-05	0.00116667	0	0	3.33333e-05	0	0.0001	0.0001	0	0	0.000233333
ERR1754319	sand	0	0	0.000233333	0.00146667	0	0	0	0	0	0	0	0	0
ERR1754321	sand	0	0	0.000233333	0.000466667	0	0	0.0001	0	3.33333e-05	3.33333e-05	0	0	0.000166667
ERR1754331	sand	0	0	6.66667e-05	0.001	0	0	0.000166667	0	0.0001	0.0001	0	0	0.000366667
ERR1754334	sand	0	0	0.000233333	0.00196667	0	0	0.0001	0	3.33333e-05	3.33333e-05	0	0	0.000166667
ERR1754336	sand	0	0	0.000233333	0.000766667	0	0	0.000133333	0	6.66667e-05	6.66667e-05	0	0	0.000266667
ERR1754341	sand	0	0	0.000366667	0.000366667	0	0	6.66667e-05	0	3.33333e-05	3.33333e-05	0	0	0.000133333
ERR1754342	sand	0	0	6.66667e-05	0.000666667	0	0	0	0	3.33333e-05	3.33333e-05	0	0	6.66667e-05
ERR1754347	sand	0	0	0.000233333	0.000466667	0	0	0.000133333	0	6.66667e-05	6.66667e-05	0	0	0.000266667
ERR1754351	sand	0	0	0.0001	0.000133333	0	0	6.66667e-05	0	6.66667e-05	6.66667e-05	0	0	0.0002
ERR1754362	sand	0	0	0.0002	0.0003	0	0	0.000166667	0	0.000233333	0.000233333	0	0	0.000633333
ERR1754364	sand	0	0	0.000266667	0.00143333	0	0	0	0	3.33333e-05	3.33333e-05	0	0	6.66667e-05
ERR1754366	sand	0	0	0.000266667	0.0015	0	0	0.0001	0	0.0001	0.0001	0	0	0.0003
ERR1754371	sand	0	0	0.000366667	0.000733333	0	0	6.66667e-05	0	3.33333e-05	3.33333e-05	0	0	0.000133333
ERR1754372	sand	0	0	0.000166667	0.000533333	0	0	0	0	0	0	0	0	0
ERR1754374	sand	0	0	0	0.0002	0	0	3.33333e-05	0	3.33333e-05	3.33333e-05	0	0	0.0001
ERR1754377	sand	0	0	3.33333e-05	0.000833333	0	0	0	0	0.0001	0.0001	0	0	0.0002
ERR1754379	sand	0	0	0.0001	0.0006	0	0	3.33333e-05	0	3.33333e-05	3.33333e-05	0	0	0.0001
ERR1754384	sand	0	0	0.0004	0.000333333	0	0	0	0	0.0001	0.0001	0	0	0.0002
ERR1754386	sand	0	0	0.000466667	0.000866667	0	0	0.0001	0	6.66667e-05	6.66667e-05	0	0	0.000233333
ERR1754387	sand	0	0	0.0001	0.000266667	0	0	3.33333e-05	0	6.66667e-05	6.66667e-05	0	0	0.000166667
ERR1754389	sand	0	0	0.0001	0.000333333	0	0	0	0	0.0001	0.0001	0	0	0.0002
ERR1754391	sand	0	0	0.000166667	0.000366667	0	0	3.33333e-05	0	3.33333e-05	3.33333e-05	0	0	0.0001
ERR1754392	sand	0	0	0.0002	0.000533333	0	0	6.66667e-05	0	0	0	0	0	6.66667e-05
ERR1754394	sand	0	0	0.000266667	0.00143333	0	0	3.33333e-05	0	3.33333e-05	3.33333e-05	0	0	0.0001
ERR1754407	sand	0	0	0.000233333	0.0007	0	0	6.66667e-05	0	0.0003	0.0003	0	0	0.000666667
ERR1754414	sand	0	0	0.000166667	0.0006	0	0	0.0001	3.33333e-05	0.000166667	0.000166667	0	0	0.000466667
ERR1754417	sand	0	0	0.000166667	0.000366667	0	0	3.33333e-05	0	0	0	0	0	3.33333e-05
ERR1754437	sand	0	0	0	0.000833333	0	0	3.33333e-05	0	0.000166667	0.000166667	0	0	0.000366667
ERR1754439	sand	0	0	0	0.000266667	0	0	6.66667e-05	3.33333e-05	3.33333e-05	3.33333e-05	0	0	0.000166667
ERR1754440	sand	0	0	0.000133333	0.0001	0	0	3.33333e-05	0	0	0	0	0	3.33333e-05
ERR1754441	sand	0	0	6.66667e-05	0.0004	0	0	3.33333e-05	0	0.000166667	0.000166667	0	0	0.000366667
ERR1754442	sand	0	0	0.0003	0.0004	0	0	3.33333e-05	0	0.0001	0.0001	0	0	0.000233333
ERR1754448	sand	0	0	0.0001	0.000266667	0	0	0.0001	0	3.33333e-05	3.33333e-05	0	0	0.000166667
ERR1754453	sand	0	0	0.0001	0.0007	0	0	0	0	0.000166667	0.000166667	0	0	0.000333333
ERR1754456	sand	0	0	0.000366667	0.0001	0	0	3.33333e-05	0	0.0001	0.0001	0	0	0.000233333
ERR1754457	sand	0	0	0.000133333	0.0001	0	0	6.66667e-05	0	0.000366667	0.000366667	0	0	0.0008
ERR1754458	sand	0	0	0.0003	0.0003	0	0	0.0001	0	3.33333e-05	3.33333e-05	0	0	0.000166667
ERR1754460	sand	0	0	0.000233333	0.00403333	0	0	0	0	0.000333333	0.000333333	0	0	0.000666667
ERR1754463	sand	0	0	0.0001	0.000866667	0	0	0	0	3.33333e-05	3.33333e-05	0	0	6.66667e-05
ERR1754467	sand	0	0	6.66667e-05	0.0006	0	0	0.0002	0	3.33333e-05	3.33333e-05	0	0	0.000266667
ERR1754469	sand	0	0	0.000333333	0.000633333	0	0	0	0	0.000166667	0.000166667	0	0	0.000333333
ERR1754471	sand	0	0	0	0.000166667	0	0	0.0001	0	0	0	0	0	0.0001
ERR1754472	sand	0	0	0.0005	0.00186667	0	0	3.33333e-05	0	0.000166667	0.000166667	0	0	0.000366667
ERR1754474	sand	0	0	0.000133333	6.66667e-05	0	0	3.33333e-05	0	0	0	0	0	3.33333e-05
ERR1754476	sand	0	0	0.000233333	0.00293333	0	0	0	0	0.000633333	0.000633333	0	0	0.00126667
ERR1754478	sand	0	0	0.000133333	0.0006	0	0	0	0	0.0006	0.0006	0	0	0.0012
ERR1754479	sand	0	0	0.0002	0.0012	0	0	0	0	0.000166667	0.000166667	0	0	0.000333333
ERR1754480	sand	0	0	0.0002	0.000333333	0	0	0.0001	0	6.66667e-05	6.66667e-05	0	0	0.000233333
ERR1754481	sand	0	0	3.33333e-05	0	0	0	3.33333e-05	0	0	0	0	0	3.33333e-05
ERR1754484	sand	0	0	0.000466667	0.0021	0	0	6.66667e-05	0	0.0001	0.0001	0	0	0.000266667
ERR1754486	sand	0	0	0.000133333	0.000266667	0	0	6.66667e-05	0	0	0	0	0	6.66667e-05
ERR1754487	sand	0	0	0.000166667	0	0	0	6.66667e-05	0	3.33333e-05	3.33333e-05	0	0	0.000133333
ERR1754489	sand	0	0	0.000233333	0.000466667	0	0	0.0001	0	0.0001	0.0001	0	0	0.0003
ERR1754491	sand	0	0	0.000166667	0.00443333	0	0	0	0	0.000366667	0.000366667	0	0	0.000733333
ERR1754500	sand	0	0	0.000166667	0.000233333	0	0	6.66667e-05	0	0.000166667	0.000166667	0	0	0.0004
ERR1754502	sand	0	0	0.0001	0.000566667	0	0	0.0001	0	3.33333e-05	3.33333e-05	0	0	0.000166667
ERR1754503	sand	0	0	0.000466667	0.00253333	0	0	0.000133333	0	0.0001	0.0001	0	0	0.000333333
ERR1754505	sand	0	0	0.0001	0.0001	0	0	3.33333e-05	0	0.0001	0.0001	0	0	0.000233333
ERR1754507	sand	0	0	0.000166667	0.0011	0	0	6.66667e-05	0	0.0004	0.0004	0	0	0.000866667
ERR1754509	sand	0	0	0.000233333	0.00103333	0	0	0	0	0.0004	0.0004	0	0	0.0008
ERR1754510	sand	0	0	0.000333333	0.00193333	0	0	3.33333e-05	0	0.000766667	0.000766667	0	0	0.00156667
ERR1754514	sand	0	0	0.0001	0.000266667	0	0	6.66667e-05	3.33333e-05	0.0002	0.0002	0	0	0.0005
ERR1754516	sand	0	0	0.000233333	0.000433333	0	0	0.000133333	0	0	0	0	0	0.000133333
ERR1754518	sand	0	0	0.000133333	0.000366667	0	0	6.66667e-05	0	3.33333e-05	3.33333e-05	0	0	0.000133333
ERR1754520	sand	0	0	0.000133333	0.00183333	0	0	3.33333e-05	0	0.000166667	0.000166667	0	0	0.000366667
ERR1754523	sand	0	0	0.0001	0.00163333	0	0	0	3.33333e-05	0.0003	0.0003	0	0	0.000633333
ERR1754525	sand	0	0	0.000166667	0.000933333	0	0	0	0	3.33333e-05	3.33333e-05	0	0	6.66667e-05
ERR1754527	sand	0	0	0.000266667	0.000266667	0	0	0	0	0.0001	0.0001	0	0	0.0002
ERR1754528	sand	3.33333e-05	0	6.66667e-05	0.000166667	0	0	3.33333e-05	0	6.66667e-05	6.66667e-05	0	0	0.000166667
ERR1754530	sand	0	0	0.000266667	0.000766667	0	0	0	0	0.000233333	0.000233333	0	0	0.000466667
ERR1754532	sand	0	0	3.33333e-05	0.000633333	0	0	6.66667e-05	0	6.66667e-05	6.66667e-05	0	0	0.0002
ERR1754537	sand	0	0	0.000166667	0.000533333	0	0	6.66667e-05	3.33333e-05	0.0001	0.0001	0	0	0.0003
ERR1754539	sand	0	0	0.000266667	0.00443333	0	0	0	0	0.000133333	0.000133333	0	0	0.000266667
ERR1754542	sand	0	0	0.000133333	0.000533333	0	0	3.33333e-05	0	3.33333e-05	3.33333e-05	0	0	0.0001
ERR1754549	sand	0	0	0.000166667	0.0003	0	0	0	0	0.0002	0.0002	0	0	0.0004
ERR1754550	sand	0	0	0.000133333	0.000433333	0	0	0	0	0	0	0	0	0
ERR1754551	sand	0	0	0.0001	0.00203333	0	0	6.66667e-05	0	0.000133333	0.000133333	0	0	0.000333333
ERR1754552	sand	0	0	0.000133333	0.00103333	0	0	0	0	0.000166667	0.000166667	0	0	0.000333333
ERR1754557	sand	0	0	0.000333333	0.0004	0	0	3.33333e-05	0	0.000266667	0.000266667	0	0	0.000566667
ERR1754558	sand	0	0	0.000166667	0.00403333	0	0	0	0	0.0002	0.0002	0	0	0.0004
ERR1754560	sand	0	0	6.66667e-05	0.0003	0	0	6.66667e-05	0	6.66667e-05	6.66667e-05	0	0	0.0002
ERR1754562	sand	0	0	0.0001	0.000266667	0	0	0	0	0.000166667	0.000166667	0	0	0.000333333
ERR1754587	sand	0	0	0.000333333	0	0	0	3.33333e-05	0	0.000133333	0.000133333	0	0	0.0003
ERR1754592	sand	0	0	6.66667e-05	3.33333e-05	0	0	0	0	0	0	0	0	0
ERR1754602	sand	0	0	0.000333333	3.33333e-05	0	0	0	0	0.000333333	0.000333333	0	0	0.000666667
ERR1754607	sand	0	0	0.0001	0.000366667	0	0	0	3.33333e-05	0	0	0	0	3.33333e-05
ERR1754616	sand	0	0	6.66667e-05	0	0	0	0	0	0.000333333	0.000333333	0	0	0.000666667
ERR1754618	sand	0	0	0.0003	0.0004	0	0	6.66667e-05	0	0.0003	0.0003	0	0	0.000666667
ERR1754622	sand	0	0	3.33333e-05	3.33333e-05	0	0	0	0	3.33333e-05	3.33333e-05	0	0	6.66667e-05
ERR1754628	sand	0	0	0.000166667	3.33333e-05	0	0	0.000133333	0	0.0002	0.0002	0	0	0.000533333
ERR1754632	sand	0	0	0.0002	0	0	0	3.33333e-05	0	6.66667e-05	6.66667e-05	0	0	0.000166667
ERR1754637	sand	0	0	0.0002	0.00416667	0	0	0	0	0.000366667	0.000366667	0	0	0.000733333
ERR1754640	sand	0	0	0.000266667	0.0004	0	0	0.0001	0	3.33333e-05	3.33333e-05	0	0	0.000166667
ERR1754645	sand	0	0	0.0002	0.000133333	0	0	0	0	0.000233333	0.000233333	0	0	0.000466667
ERR1754646	sand	0	0	0.000133333	6.66667e-05	0	0	0	0	0.000333333	0.000333333	0	0	0.000666667
ERR1754647	sand	0	0	0.000166667	3.33333e-05	0	0	3.33333e-05	0	0.000133333	0.000133333	0	0	0.0003
ERR1754649	sand	0	0	0.000233333	0.0001	0	0	0	0	0.0001	0.0001	0	0	0.0002
ERR1754659	sand	0	0	0.000266667	0.000366667	0	0	0	0	0.000266667	0.000266667	0	0	0.000533333
ERR1754660	sand	0	0	0.000266667	0.000266667	0	0	6.66667e-05	0	0.0004	0.0004	0	0	0.000866667
ERR1754666	sand	0	0	0.000266667	0.00143333	0	0	0	0	0.000266667	0.000266667	0	0	0.000533333
ERR1754672	sand	0	0	0.000233333	0.000166667	0	0	3.33333e-05	0	0.000266667	0.000266667	0	0	0.000566667
ERR1754676	sand	0	0	0.000133333	0	0	0	0	0	0.0002	0.0002	0	0	0.0004
ERR1754690	sand	0	0	0.000166667	0.000166667	0	0	6.66667e-05	0	0.0002	0.0002	0	0	0.000466667
ERR1754691	sand	0	0	3.33333e-05	0	0	0	3.33333e-05	0	0.000166667	0.000166667	0	0	0.000366667
ERR1754692	sand	0	0	0.000133333	0.000166667	0	0	6.66667e-05	0	0.0003	0.0003	0	0	0.000666667
ERR1754696	sand	0	0	0.000166667	0.0001	0	0	6.66667e-05	0	0.0002	0.0002	0	0	0.000466667
ERR1754702	sand	0	0	0.000233333	0.000233333	0	0	0	0	0.000166667	0.000166667	0	0	0.000333333
ERR1754723	sand	0	0	6.66667e-05	0.0001	0	0	0	0	0.000433333	0.000433333	0	0	0.000866667
ERR1754736	sand	0	0	0.0001	3.33333e-05	0	0	3.33333e-05	0	0.000333333	0.000333333	0	0	0.0007
ERR1754737	sand	0	0	0.000133333	0.000133333	0	0	0	0	6.66667e-05	6.66667e-05	0	0	0.000133333
ERR1754745	sand	0	0	0.0001	0.0006	0	0	3.33333e-05	0	6.66667e-05	6.66667e-05	0	0	0.000166667
ERR1754750	sand	0	0	0.000266667	3.33333e-05	0	0	6.66667e-05	0	0.0004	0.0004	0	0	0.000866667
ERR1754751	sand	0	0	0.0003	0.000366667	0	0	0.000133333	0	0.000266667	0.000266667	0	0	0.000666667
ERR1754752	sand	0	0	6.66667e-05	0	0	0	0	0	0.000266667	0.000266667	0	0	0.000533333
ERR1754765	sand	0	0	0	3.33333e-05	0	0	0	0	0.0002	0.0002	0	0	0.0004
ERR1754773	sand	0	0	0.0001	0.0001	0	0	0.0001	0	3.33333e-05	3.33333e-05	0	0	0.000166667
ERR1754775	sand	0	0	0.0001	0	0	0	0	0	3.33333e-05	3.33333e-05	0	0	6.66667e-05
ERR1754778	sand	0	0	6.66667e-05	3.33333e-05	0	0	3.33333e-05	0	0.000166667	0.000166667	0	0	0.000366667
ERR1754779	sand	0	0	0.0001	0.0001	0	0	3.33333e-05	0	0.000333333	0.000333333	0	0	0.0007
ERR1754787	sand	0	0	0.000133333	0.0005	0	0	0	0	0.0001	0.0001	0	0	0.0002
ERR1754791	sand	0	0	0.0002	3.33333e-05	0	0	0	0	0.0001	0.0001	0	0	0.0002
ERR1754792	sand	0	0	0.000133333	0.0007	0	0	0	3.33333e-05	0	0	0	0	3.33333e-05
ERR1754800	sand	0	0	0.0002	0.000466667	0	0	0	0	0.0001	0.0001	0	0	0.0002
ERR1754802	sand	0	0	0.000166667	6.66667e-05	0	0	6.66667e-05	0	0.0004	0.0004	0	0	0.000866667
ERR1754806	sand	0	0	0.0001	0	0	0	3.33333e-05	0	0.000133333	0.000133333	0	0	0.0003
ERR1754821	sand	0	0	0.000233333	0.000266667	0	0	0	0	0.0002	0.0002	0	0	0.0004
ERR1754828	sand	0	0	6.66667e-05	3.33333e-05	0	0	3.33333e-05	0	0.0002	0.0002	0	0	0.000433333
ERR1754829	sand	0	0	0.000133333	0.000766667	0	0	0	0	0.0001	0.0001	0	0	0.0002
ERR1754831	sand	0	0	0.000133333	0.0001	0	0	0	0	0.000266667	0.000266667	0	0	0.000533333
ERR1520148	hydrothermal	0	0.000233333	0	3.33333e-05	0.0003	0.000133333	0	0.0009	3.33333e-05	3.33333e-05	0	6.66667e-05	0.0014
ERR1520149	hydrothermal	0	6.66667e-05	0	0	0.000166667	0	0.000266667	0	3.33333e-05	3.33333e-05	0	0	0.0005
ERR1520150	hydrothermal	0.000133333	0.000366667	0.000933333	0.0001	3.33333e-05	0	6.66667e-05	3.33333e-05	0.000166667	0.000166667	0	0	0.000466667
ERR1520153	hydrothermal	3.33333e-05	3.33333e-05	0	0	0.000266667	3.33333e-05	0	0.000466667	0	0	0	3.33333e-05	0.000766667
ERR1520160	hydrothermal	0.0001	0	0	0	0.0001	3.33333e-05	0	0.0001	0	0	0	0	0.000233333
ERR1520162	hydrothermal	0	0.0003	0	3.33333e-05	0.000166667	0	0	0.000266667	0	0	0	0.0001	0.000433333
ERR1520163	hydrothermal	0	0	0	0	3.33333e-05	3.33333e-05	0	0.0001	0	0	0	0	0.000166667
ERR1520164	hydrothermal	0.000166667	0.000333333	0.001	0.000366667	0.0003	3.33333e-05	0.001	6.66667e-05	0.000366667	0.000366667	0	0	0.00213333
ERR1520183	hydrothermal	6.66667e-05	0	0.000533333	0.0001	0.000166667	0	0.000133333	0	0.000366667	0.000366667	0	0	0.00103333
ERR1520186	hydrothermal	0	0.000133333	0	0	0.000366667	0.0001	0	0.0001	3.33333e-05	3.33333e-05	0	0	0.000633333
ERR1520195	hydrothermal	0	6.66667e-05	0	6.66667e-05	0.000166667	0.0001	0	0.0007	0	0	0	3.33333e-05	0.000966667
ERR1520198	hydrothermal	0	6.66667e-05	3.33333e-05	0	0	3.33333e-05	0	3.33333e-05	0	0	0	0	6.66667e-05
ERR1520207	hydrothermal	3.33333e-05	6.66667e-05	0	0	6.66667e-05	6.66667e-05	0	0.000466667	0	0	0	0	0.0006
ERR1520208	hydrothermal	3.33333e-05	6.66667e-05	0	0	6.66667e-05	3.33333e-05	0	0.0004	6.66667e-05	6.66667e-05	0	0	0.000633333
ERR1520214	hydrothermal	0	0.000166667	0	0	3.33333e-05	0	0	0.000633333	0	0	0	0	0.000666667
ERR1520220	marine sediment	0	0.000166667	6.66667e-05	0	0	0.0001	0	0.000233333	0	0	0	6.66667e-05	0.000333333
ERR1520221	marine sediment	0	0.000166667	0	0	0.0001	6.66667e-05	0	0.000733333	0	0	0	0	0.0009
ERR1520222	marine sediment	0	6.66667e-05	0	0	0.0003	0	0	0	3.33333e-05	3.33333e-05	0	0	0.000366667
ERR1520241	marine sediment	0	0	0.000433333	0	0.0002	0	0.000133333	0	3.33333e-05	3.33333e-05	0	0	0.0004
ERR1520242	marine sediment	0	0	0	0	0	0	6.66667e-05	3.33333e-05	0	0	0	0	0.0001
ERR1531051	freshwater sediment	0	0	0.0001	0	0.000266667	6.66667e-05	6.66667e-05	0	0.000466667	0.000466667	0	0	0.00133333
ERR1531052	freshwater sediment	0	0	0.0001	0	0.000133333	3.33333e-05	0.000133333	0	0.000666667	0.000666667	0	3.33333e-05	0.00163333
ERR1531053	freshwater sediment	0	0	0.0003	6.66667e-05	6.66667e-05	0.0003	0.0001	0	0.000133333	0.000133333	0	3.33333e-05	0.000733333
ERR1531056	freshwater sediment	0	0	0.000133333	0.0002	0.0001	0	0	3.33333e-05	0.000333333	0.000333333	0	0	0.0008
ERR1531057	freshwater sediment	0	0	0.000133333	0	6.66667e-05	3.33333e-05	0.000166667	0	0.000233333	0.000233333	0	0	0.000733333
ERR1531058	freshwater sediment	0	0	6.66667e-05	6.66667e-05	6.66667e-05	0	0.0001	3.33333e-05	0.000133333	0.000133333	0	0	0.000466667
ERR1531059	freshwater sediment	3.33333e-05	0	3.33333e-05	6.66667e-05	0	0.000266667	0.0003	0	0.000266667	0.000266667	0	6.66667e-05	0.0011
ERR1531060	freshwater sediment	0	0	6.66667e-05	0	3.33333e-05	0	0.0001	0	0.000133333	0.000133333	0	0	0.0004
ERR1531061	freshwater sediment	3.33333e-05	0	0.0001	0	0.0002	6.66667e-05	0.000133333	0	0.0002	0.0002	0	3.33333e-05	0.0008
ERR1531062	freshwater sediment	0	0	3.33333e-05	3.33333e-05	6.66667e-05	6.66667e-05	0.000133333	6.66667e-05	6.66667e-05	6.66667e-05	0	0.000133333	0.000466667
ERR1531063	freshwater sediment	3.33333e-05	0	6.66667e-05	3.33333e-05	0.0001	3.33333e-05	0.000133333	0	0.000366667	0.000366667	0	0	0.001
ERR1531064	freshwater sediment	3.33333e-05	0	6.66667e-05	0.000233333	0.0001	3.33333e-05	0.0001	0	0.000133333	0.000133333	0	0	0.0005
ERR1531065	freshwater sediment	0	0	0.0001	0	0	3.33333e-05	3.33333e-05	0	0.000833333	0.000833333	0	0	0.00173333
ERR1531066	freshwater sediment	0	0	0.0002	0	0	6.66667e-05	6.66667e-05	0	0.00136667	0.00136667	0	0	0.00286667
ERR1531068	freshwater sediment	3.33333e-05	0	0.000133333	0.000233333	6.66667e-05	6.66667e-05	0.000166667	0	0.0001	0.0001	0	0	0.0005
ERR1531070	freshwater sediment	0	0	0.000133333	0	0.0001	0.0001	6.66667e-05	0	0.0002	0.0002	0	3.33333e-05	0.000666667
ERR1531071	freshwater sediment	0	0	0.000166667	0	0	0	0	0	0.0005	0.0005	0	0	0.001
ERR1531072	freshwater sediment	0	0	6.66667e-05	3.33333e-05	0.000166667	0	0	0	0.000633333	0.000633333	0	0	0.00143333
ERR1531073	freshwater sediment	0	0	0.000166667	0.000133333	3.33333e-05	0.000166667	0.0005	0	0.001	0.001	0	0	0.0027
ERR1531074	freshwater sediment	0	0	0.0004	0	0	3.33333e-05	0	0	0.000366667	0.000366667	0	0	0.000766667
ERR1531075	freshwater sediment	0	6.66667e-05	0.000166667	3.33333e-05	3.33333e-05	0	0	0	0.0003	0.0003	0	0	0.000633333
[truncated: 164 more rows]
