# Supplementary material for: Comparative genomic analysis reveals metabolic flexibility of Woesearchaeota
Source: Nat Commun. 2021 Sep 6;12:5281. doi: 10.1038/s41467-021-25565-9 (PMC8421398; doi:10.1038/s41467-021-25565-9)
Supplement: Supplementary file 11 — Source Data [file 41467_2021_25565_MOESM11_ESM.zip › Source data/Supplementary_Fig_7.fasta]

>FT1_219_00337
------------------------------------------------------------
------------------------------------------------------------
------------------------------------------------------------
---------------------M--------------------------------------
---------------------TK-------------------------------------
------------TIKLNHI--------------------------TKIEGHANLVLAV--
---DGSQVK-KCELMAAEGSRYFEGLLRG-R-KCYEAPEITSRICGICSCGH-------T
ICSIQAIENALG------IR-PTEQTKMLRELLTL-GERIRSHATHLYFLALPDYKG---
------FESALAMAAK-HKPD---------------------------------------
------------------------------LARAMRLIKI-GNQIVTVVGGREMHPVSAQ
VGGMLKLPEQE------------------------QIDDLRR------MLQDVQ-QDAAA
T---------------------------------AQLFM-KL----------KNP-----
KFDNPT------------------EYFSLH----DG------------------------
-QTYPVLYGDLL-----------SQS-------NKFKK-------SEYLKYIDE------
----------------------------------------YH------------------
-----------EPYATANFVVK---K------DK-----------QYMVG--ALARLNNN
YRFL-------SKNAKKA---VA-EAKLKF------------------------------
----------P-------IVNPFMNNLAQAIELVHYIDRAI-EICRKL--KVH-DESAQE
V-----------KF-KKA--RGVGVIEVPRGLLFHDYEINE-KGEI-LKANIITPTAQLL
LNM--------------------QEDIRAYVESLLKQ---KK-----MNDK-LLV-----
SEVEKLIRSYDPCFSCASHFLK----------------------VK---------FE---
-----------------------------------------------------------
>FT1_219_00724
-M----------------------------------------------------------
------------------------------------------------------------
------------------------------------------------------------
------------------------------------------------------------
------------------------------------------------------------
--------HDAYKMFLGPA-------------------------HPALEEPIMFDFKI--
---EGEKVV-DVVLKPGHAHRGIEYVGMK-R-NPVQVVHLAERVCGICSISH-------A
STFCRAVESAAG------IT-VPERADYIRTIVCE-LERIHSHTLWAGLLAHEIGFH---
-----------------------------SV-----------------------------
------------------------------LHYGMKVREN-VMDLLEYIGGNRVNYGMYM
IGGVRRDIPDA------------------------KKERVLN------AVKYYK-EAY-A
KFC-------------------------------------DVFLKD-----TTIKLR---
------------------------------------------------------------
----TENVGVLT-----------KKDAL--------------------------------
------------------------------------------------------------
-------------------------E-------------------LCTVG--PTARGSGV
MRDIRQD----WAYVAYGD--I--GVKAQSP-QEI--RGK-----I--------------
-----------------V-GDALDRTIVRLLEIKQSAEIIE-QCMDRMP-----KGELTA
FPKVA--MILPRLAQVQA--EAVSRQEAPRGELHHYVRLDR-RPEV-DTWKVKAPTYSNL
LSL----------------------------KPMMK-----DM----------QI-----
ADIPVVVASIDPCIACLDRVAI----------------------VE---------DKGLR
GGTG-TVGRTMSKYDLHELCL-----RKSKSLGRIE---EHHIHHHIH---QHNKHNHD
>FT1_346_00748
-M----------------------------------------------------------
------------------------------------------------------------
------------------------------------------------------------
--------HQQNTERITG--AQ--------------------------------------
---------------------MK-------------------------------------
------------TIKLDHI--------------------------TKIEGHARLHVAV--
---EKGKLT-KVELGAFEGARYFEGLIVG-R-KYYEVPIITSRICGICSCIH-------V
TASLQALENAFD------LK-VSAQTKMLRELMCL-GERIRSHAAHLYLFALPDYLG---
------YESSLAMAPK-YKAE---------------------------------------
------------------------------VTRALELIKL-GNNIITAIAGREMHPVAAI
PGGFSKLPKQE------------------------ELKELKQ------RLENQR-AQALQ
T---------------------------------VRLFA-KL----------KYP-----
KFERKT------------------QYFSLF----DK------------------------
--GYSTISGEVR-----------SST-------RTIKP-------KSYSKHINE------
----------------------------------------TL------------------
-----------REYSTAKFSTI---D------GK-----------SFMVG--SLARINNN
HTTM-------SPDTKKE---IR-KLKLKF------------------------------
----------P-------IFNPFLNNLCQALELIEHFDRAI-EILDNT--KIK-PEKPKK
L-----------NI-KAA--NGVSAVEAPRGLLFHDYTFDN-QGKL-TKANIITPTAQNL
NNL--------------------EQDLWAYIPRLL------N-----YDDT-KIK-----
LEIEKLIRAYDPCFSCSAHFLE----------------------LK---------LER--
-----------------------------------------------------------
>FT1_394_00953
------------------------------------------------------------
------------------------------------------------------------
------------------------------------------------------------
---------------------M--------------------------------------
---------------------HN-------------------------------------
-----------FDITIENL--------------------------SKIEGHTDLDVKV--
---RKGKVE-YVQLKVSENKRFYTQAIRG-K-PAIGAPQLMCRICGTCSIAH-------L
LCCIQAVENALG------IK-PTEQTILLRKLAMY-GLYIRDHALHLYMFSLPDVLE---
------KDSILEFDEK-NEKEH-------KL-----------------------------
------------------------------LHQCFDVKAA-GNALSTLIAGKPVHPPYPA
VGGFTQIPDPK------------------------ETKEVIK------KLEHIR-QDVIE
L---------------------------------IEIFV-PE----------KF------
NFTSET------------------EYVCMT----SP------------------------
--DFNFYTGDHI----------CTGK-Y-----TCVPW-------QKYGEHLVH------
----------------------------------------KV------------------
-----------IPYSQASGYKF---E------GQ-----------TYLVG--ALSRVNMN
EGYL-------HKKTRQT---AK-KALDIF------------------------------
----------P-------SKNIYHNNLAQAIEILHSIDASV-EILKKT--KFK-KEPIQP
P-----------K--TTG--TGVGVVEAPRGTLYYLVEVGK-DGKV-THADIVVPTGQNQ
INI--------------------EQDIKALIEANL------K-----LPKN-KMQ-----
FEIEKLVRAYDPCMSCAAHFLK----------------------IN---------WK---
-----------------------------------------------------------
>FT1_425_00716
------------------------------------------------------------
------------------------------------------------------------
------------------------------------------------------------
---------------------M--------------------------------------
---------------------AK-------------------------------------
------------KINLNHI--------------------------TKIEGHAKLHIKI--
---DKGEVK-KVELCIFEGSRYFEGIMKD-K-KYNDVNHIASRICGICSPVH-------G
LTSVKATEKAMG------VQ-VSQQTEILRELLNI-GGTIQSHVLHLYFLTLPDYTG---
------FQNAVQMAQK-HPEK---------------------------------------
------------------------------VKTALKIKQI-GNDIVRTIGGRDIHPFTLT
PGGFVRIPQQD------------------------ELKSLLV------KAKACL-ADAEK
T---------------------------------AHLFC-GL----------KYP-----
EFTRET------------------KHYALR----AK------------------------
-KDCYFCPEDQI---------TCTGG-K-----ECIAV-------TDYEQYFKE------
----------------------------------------FF------------------
-----------KQGSTSEFAKA---K------EG-----------SYMVG--AWSRILNN
YNQL-------SKESKEL---TR----CIL------------------------------
----------P------REHSPFMNNPAQAVEIYEGLKKTI-ELIEGT--DFK-PEKPVE
V-----------KM-KAG--VGIGANEAPRGIVFHKYKYDK-NGFT-NFINITTPTTQNL
PNL--------------------EDDIKHFLPTIL------D-----KSKE-EIQ-----
LEIEKLIRAYDPCISCATHFLE----------------------II---------WE---
-----------------------------------------------------------
>FT2_141_00355
------------------------------------------------------------
------------------------------------------------------------
------------------------------------------------------------
---------------------M--------------------------------------
---------------------GK-------------------------------------
------------VIKLDHI--------------------------TKIEGHARLNVKI--
---ENGVIK-KCDLSIFEGNRFFEGIMQC-E-KFNELPQIAARICGVCSVVH-------L
LTSTKAAENALN------IS-VSRQTKLLRELIHL-GGIIQSHALHLYFLALPDYYG---
------FGSAIKMASK-HKDK---------------------------------------
------------------------------ISRALRMKKL-GNLIVNIVGGRDVHPLTVI
IGGISKFPTEE------------------------ELCSLKS------ELKKAR-ADFVQ
T---------------------------------VELFN-GL----------KHP-----
NFKFCV------------------DYYAIT----DP------------------------
-KRYNLYDGSIHGLVHEKKNKEPCGLTT-----CTIPT-------IDYEKHMKE------
----------------------------------------FF------------------
-----------QEKSTAEFAVM---E------GK-----------TYMVG--ALPRFCLN
AERL-------PKNIQKY---IK----FDL------------------------------
----------P-------SYNPFHNLNAQAIESLWCVDRCI-EIIDELG-RVK-PEKPKT
Y-----------VI-AAR--KGIGVSEAPRGILFHNYTIDK-QGYC-QRANITTPTTQNL
RCM--------------------QESIKAFLPTIL------G-----KDKE-EIK-----
LDVEKLIRAYDPCISCSTHFLE----------------------MN---------WE---
-----------------------------------------------------------
>FT2_175_00486
------------------------------------------------------------
------------------------------------------------------------
------------------------------------------------------------
---------------------M--------------------------------------
---------------------SK-------------------------------------
------------KIQLHHL--------------------------TKIEGHANLTIRI--
---DKGKVK-KVSLNVVEGARFFEAIVRG-R-KFDEVSILTSRICGVCSPIH-------S
ITSILAVEDAFG------VE-PSKQTQLLRELLIL-GGIIQSHVMHLYFLALPDYKG---
------YSDVISMASK-YKNV---------------------------------------
------------------------------VAKALQLKAL-GNDIIIAVGGREVHPFTCI
PGGFSRMPDEK------------------------ELKSLLK------RLKAAK-KDVIE
T---------------------------------AKMFN-SL----------NYP-----
KFERET------------------QHFALQ----PK------------------------
--EYGYLSGKII-----------CVG-K-----ACVPT-------VDYLTHFDE------
----------------------------------------RI------------------
-----------KLGSTAKFVTA---D------GK-----------EYMVG--SLPRINLN
YDKL-------TKDAKKL---V----NWKV------------------------------
----------P-------SYSPFLNNAAQGVELVHAVDRCI-EILSSL--KLK-NENPKV
I-----------KP-KAG--RGIGVTEAPRGILFHDYTFDK-NGFL-TKANIITPTAQNL
KNI--------------------ELDIKAFLPHLLGS----N-----KNRD-QII-----
IEIEKLIRSYDPCISCSAHFLK----------------------VD---------WE---
-----------------------------------------------------------
>FT2_479_00391
------------------------------------------------------------
------------------------------------------------------------
------------------------------------------------------------
---------------------M--------------------------------------
---------------------AK-------------------------------------
------------SIKLEHI--------------------------TKIEGHATLTLSI--
---DGGQVK-KCELGSTEGSRYFEGLLKG-R-KCYEAPEITSRICGICSCIH-------T
MASIQAVENALS------IK-PSEQTLMLRELIVL-GERIRSHAAHLYFLALPDYLG---
------YESALAMGAK-YKTE---------------------------------------
------------------------------VLRALKLTKL-GNEIVSTIGGREMHPVSAQ
VGGMLKIPTQE------------------------QVDELRK------RLQEAQ-ADAAA
T---------------------------------AKLFA-KL----------KNP-----
AFESET------------------QYFSLH----DG------------------------
-NSIPTLDGELV-----------SQS-------GAFKK-------DEYDRYIAE------
----------------------------------------YH------------------
-----------EPYSTANFAVK---Q------DK-----------RYMVG--SLARLNNN
YKYL-------SKNAKKA---AN-DAKLKF------------------------------
----------P-------VKNPFLNNFAQAVELVHTIDKAI-EICRKL--RLK-EEPRQE
F-----------RF-RKA--RGIGIVEAPRGILIHDYEIND-KGDI-TKANIITPTCQNL
LNM--------------------QEDIRAFLPSVI------K-----LPEK-KLI-----
LEIEKLIRSYDPCFSCSAHFLR----------------------VN---------WVKK-
-----------------------------------------------------------
>FT2_479_01157
------------------------------------------------------------
------------------------------------------------------------
------------------------------------------------------------
---------------------M--------------------------------------
---------------------TK-------------------------------------
------------KLDLEHI--------------------------AKIEGHAKLYVKV--
---EGGMVE-KVELRVMEGARFFEGILKD-R-KFNDLSHISSRICGVCSVVH-------T
ITSVKAIEDAFG------LK-VSEQTRQLREVLNI-GGIIQSHALHLYFLTLPDYVG---
------VGSAIGLAKK-NKTL---------------------------------------
------------------------------VDRALRLKRL-GNSIVHTIAGRDIHPIACV
IGGFSRVPEKE------------------------KVDALLE------ELKQCK-QDAVE
T---------------------------------VNLFL-KL----------KYP-----
DFRKEA------------------PHFALT----GK------------------------
---TYFYSDKIV---------RCEKG-------TCFPT-------KDYTQHFKE------
----------------------------------------YL------------------
-----------RDGSTAEFATQ---E------GK-----------SYFVG--ALARVCNN
VELL-------TSESKQY---AK----TIC------------------------------
----------E------KRDNPFMNIPAQALEILEGINRCI-IILSNL--RLK-QEAPLE
VS---------VKP-CAC--EGIAACEAPRGILFHHYKFDD-KGYC-TSADITTPTTQNL
QHI--------------------EESIREYLPSIL------G-----RNPD-DIK-----
LEIEKLIRAYDPCISCSTHFLQ----------------------IE---------WEAE-
-----------------------------------------------------------
>FT6_98_00451
------------------------------------------------------------
------------------------------------------------------------
------------------------------------------------------------
---------------------M--------------------------------------
------------------------------------------------------------
------------------------------------------------------------
------------------------------------------------------------
------------------------------------------------------------
------------------------------------------------------------
------------------------------------------------------------
------------------------------------------------------------
------------------------------------------------------------
------------------------------------------------------------
---------------------KCNEI-------CTIPI-------DDYEKHMKE------
----------------------------------------YF------------------
-----------QEHSTAEFVVM---E------GR-----------TYMVG--ALPRLNHN
FKLL-------DKKILSM---LP----FHF------------------------------
----------P-------SDNPFHNVPAQAVEMLVTVDRAI-EILEKL--KLK-SEKPKK
I-----------KV-KAA--TGIGVSEAPRGLLFHRYTFDK-DGAC-QSANITTPTSQNL
RCM--------------------QEAIKEFLPNIL------D-----RKKE-EIK-----
LEIEQLIRSYDPCISCSTHFLE----------------------LN---------WEEIK
-----------------------------------------------------------
>JLRS2_1_154_00878
------------------------------------------------------------
------------------------------------------------------------
------------------------------------------------------------
---------------------M--------------------------------------
---------------------AK-------------------------------------
------------TIKLDHI--------------------------TKIEGHANLTLSI--
---DKGEIL-KCELGAVEGSRYFEGLLKG-R-KCYEAPELTSRICGICSSIH-------T
MVSIQAVENALG------VK-PTEQTQLLRELILI-GERIRSHAAHLYFLALPDYLG---
------YESALAMGAK-YKNE---------------------------------------
------------------------------VARALKLTRT-GNSVVSTIGGRELHPVSAQ
VGGMTKLPTQE------------------------QIDGLRR------ELQEIQ-KDAIE
T---------------------------------GKLFV-KL----------KVP-----
QFTNET------------------EYFSLQ----DG------------------------
-STIPILDGDLV-----------SQT-------HRFKK-------ADYINYLDE------
----------------------------------------YH------------------
-----------ETYSTSNFVVK---K------DK-----------RYMVG--SLARLNNN
YRFL-------SKNAKKI---AT-EAKLKF------------------------------
----------P-------VLNPFVNNLAQAIELVHSVDRGI-EICRKI--RIK-DEAPVH
F-----------SF-RKS--RGIGIGEAPRGILIHDYEINE-KGEI-TKANIVTPTCQNL
LNI--------------------QEDIRAYLPSIL------K-----LPEN-KLV-----
LEIEKLIRSYDPCFSCSVHFLQ----------------------VK---------WE---
-----------------------------------------------------------
>JLRS2_1_154_01277
-M----------------------------------------------------------
------------------------------------------------------------
------------------------------------------------------------
------------------------------------------------------------
------------------------------------------------------------
--------HDAYKMFLGPV-------------------------HPALEEPIFFDFRI--
---EGETIT-DVNLKPGNAHRGIEALGMQ-R-NPVQTLHLAERICGICSISH-------A
STFCRAVETAAD------IQ-VPERADYIRTVICE-LERLHSHLLWAGLFANEIGFH---
-----------------------------SV-----------------------------
------------------------------LHYGMKAREE-VMDTLEYISGNRVNYAMYN
IGGVRRDIPKD------------------------KHDRILQ------AVKHYK-QAY-S
KLC-------------------------------------DIFLHD-----RTIEAR---
------------------------------------------------------------
----ARGVGVLP-----------KKDAI--------------------------------
------------------------------------------------------------
-------------------------E-------------------LCAVG--PTARASGV
KRDVRQD----WPYLAYGD--I--GVKAQDP-KTL--TGR-----A--------------
-----------------ASGDAFDRMAVRLLEVKQSAEIIE-HALDRMP-----KGELLA
IPKIA--LILAKLKNLQT--EAVARQEAPRGDLFHYVRFDG-NEAP-AAWKVKAPTYNNL
LTI----------------------------KPMIK-----NM----------QI-----
ADIPVVVSSIDPCIACLDRVSI----------------------IE---------SGSA-
--------RSMTKYDLHELCL-----RKSEKLGRIE---KCHHHTH-------------
>JLRS2_1_154_01432
------------------------------------------------------------
------------------------------------------------------------
------------------------------------------------------------
---------------------M--------------------------------------
---------------------TK-------------------------------------
------------KLELDHI--------------------------AKIEGHAKLHIKI--
---SGGEIE-DASLQVVEGARFFQGILKD-R-KFNDISHIASRICGVCSVVH-------T
ITSIKAIENAFG------IK-VSEQTQLLREVLNI-GGIIQSHALHLYFLTLPDYLG---
------AESAIDLVKT-NKTT---------------------------------------
------------------------------IDRALRLKRL-GNQIVFTIAGRDVHPIGCV
IGGFARTPSKE------------------------QIDALLD------QLKECK-QDAVD
T---------------------------------VKLFM-EI----------KYP-----
DFNKEA------------------AHFALT----GK------------------------
---NYFYSDNII---------KCEQG-------ACFAT-------KDYKEHFKE------
----------------------------------------YI------------------
-----------REGNPAEFATQ---E------GK-----------SYFVG--ALSRVCNN
MEQL-------TNEAQQY---AR----RIC------------------------------
----------E------RKNNPFMNIPAQALEILEGINRCI-IILSNT--RLK-DEKPVE
AQ---------VKP-RAG--EGIAAGEAPRGILFHRYEFND-SGYC-TKAEITTPTTQNL
KHM--------------------EEAIKAFLPSLL------N-----KSPD-TIK-----
GEIEKLIRAYDPCISCSTHFLD----------------------IE---------FEEDL
-----------------------------------------------------------
>Yap100.bin1.6_00015
------------------------------------------------------------
------------------------------------------------------------
------------------------------------------------------------
---------------------M--------------------------------------
---------------------AR-------------------------------------
------------KINLNHI--------------------------TKIEGHAKLHIKI--
---VKGEVK-KVELKIFEGSRYFEGILKN-K-KYNDINHIASRICGICSPVH-------G
ITSVQATEKAMG------VK-VSKQTQILRELLNI-GGTIQSHVLHLYFLTLPDYTG---
------FPNAVQMAQK-HPEK---------------------------------------
------------------------------VKRALKIKQL-GNELVRVIGGRDIHPFTLT
PGGFVAIPKKE------------------------ELQKLLA------DAKACL-TDAKK
T---------------------------------AELFC-GL----------KYP-----
DFTRET------------------KHYALK----AK------------------------
-KGCYWCPEDTI---------TCTGG-K-----ECIAV-------TDYEQYFKE------
----------------------------------------FF------------------
-----------KPGSTSEFAKA---D------HG-----------SYMVG--AWSRILNN
YDEL-------TKEGKDM---CR----CIL------------------------------
----------P------RKDNPFMNNPAQAIEIYEGIRRVI-DVLENT--EFK-PEKPVV
V-----------KT-KAG--TGIGASEAPRGIVFHKYMYDK-DGFT-TFINITTPTTQNL
QNL--------------------EDDIKHFLPKIL------D-----QPKA-EIQ-----
LEIEKLIRAYDPCISCATHFLE----------------------II---------WEKS-
-----------------------------------------------------------
>Yap100.bin3.69_00857
------------------------------------------------------------
------------------------------------------------------------
------------------------------------------------------------
------------------------------------------------------------
---------------------MA-------------------------------------
------------KINLNHI--------------------------TKIEGHAKLHIKV--
---DKGEIK-KVDLSIFEGSRYFEGLLKD-K-KYNDVNHIASRICGICSPVH-------G
LTSVKATEKAMG------VQ-VTEQTELLREILNI-GGTIQSHVLHLYFLTLPDYVG---
------FPNAVQMAQK-HPDK---------------------------------------
------------------------------VKTALKIKQT-ANDIVRVIGGRDIHPFTLT
PGGFVAIPKPE------------------------EFKSLLK------SAKASL-ADAEK
T---------------------------------AHLFC-GL----------EYP-----
DFTRET------------------KHYALK----AK------------------------
-KNCFFCPEDQI---------TCSGG-K-----ECIAV-------TDYEQYFKE------
----------------------------------------FF------------------
-----------KQGSTAEFAKT---K------EG-----------SYMVG--AWSRILNN
YNQL-------SKESKDM---CR----CII------------------------------
----------P------RKHNPFMNNPAQAVEIYEGLKKAI-ELIEGN--DFK-PEKPIE
I-----------KP-KAG--TGIGANEAPRGIVFHKYKYDN-KGFT-NFINITTPTTQNL
PNL--------------------EEDIKNFLPSLL------D-----KPKE-EIQ-----
LEIEKLIRAYDPCISCATHFLE----------------------II---------WE---
-----------------------------------------------------------
>Yap100.bin4.218_00775
------------------------------------------------------------
------------------------------------------------------------
------------------------------------------------------------
---------------------M--------------------------------------
---------------------VR-------------------------------------
------------KINIDHV--------------------------TKIEGHAKLHIKI--
---DKGEVK-KVSLDIFEGSRYFEGILKQ-K-HYNDVNHIASRICGICSPVH-------G
ITSVKATEKAFN------VQ-PTEQTELLRELLNI-AGIIQSHVVHLFFLTLPDYTG---
------HPNAVQMAQE-HPHH---------------------------------------
------------------------------IKKALKLKKF-SNDVVKLIGGRSIHPYTVC
PGGFTRIPSDD------------------------EFKNILK------LAKSCL-NDAKN
T---------------------------------AEIFC-GL----------KYP-----
DFERKT------------------KHFALK----GK------------------------
---CFFCPEDVV---------KCTGS-K-----ECIAV-------PDYEAHFKE------
----------------------------------------FF------------------
-----------KQGSTAEFAKS---D------EK-----------AYMVG--AWSRILNN
WDLL-------SKESKEL---TR----CIL------------------------------
----------P------RKFSPFMNNPAQAVEIFEGTKRII-DVLEST--DFK-QEKPVE
I-----------KP-KNG--VGIAANEAPRGILFHKYKYDS-KGNT-TFINITTPTTQNL
PNL--------------------EEDIKNFLPSIL------N-----KSKK-EIQ-----
LEIEKLIRAYDPCISCATHFLD----------------------II---------WE---
-----------------------------------------------------------
>Yap150.bin4.9_00414
------------------------------------------------------------
------------------------------------------------------------
------------------------------------------------------------
---------------------M--------------------------------------
---------------------VR-------------------------------------
------------KINIDHV--------------------------TKIEGHAKLHIKI--
---DKGEVK-KVSLDIFEGSRYFEGILKQ-K-HYNDVNHIASRICGICSPVH-------G
ITSVKATEKAFN------VQ-PTEQTELLRELLNI-AGIIQSHVVHLFFLTLPDYTG---
------HPNAVQMAQE-HPHH---------------------------------------
------------------------------IKKALKLKKF-SNDVVKLIGGRSIHPYTVC
PGGFTRIPSDD------------------------EFKNILK------LAKSCL-NDAKN
T---------------------------------AEIFC-GL----------KYP-----
DFERKT------------------KHFALK----GK------------------------
---CFFCPEDVV---------KCTGS-K-----ECIAV-------PDYEAHFKE------
----------------------------------------FF------------------
-----------KQGSTAEFAKS---D------EK-----------AYMVG--AWSRILNN
WDLL-------SKESKEL---TR----CIL------------------------------
----------P------RKFSPFMNNPAQAVEIFEGTKRII-DVLEST--DFK-QEKPVE
I-----------KP-KNG--VGIAANEAPRGILFHKYKYNS-KGNT-TFINITTPTTQNL
PNL--------------------EEDIKNFLPSIL------N-----KSKK-EIQ-----
LEIEKLIRAYDPCISCATHFLD----------------------II---------WE---
-----------------------------------------------------------
>Yap150.bin6.108_00456
------------------------------------------------------------
------------------------------------------------------------
------------------------------------------------------------
---------------------M--------------------------------------
---------------------AR-------------------------------------
------------KINLNHI--------------------------TKIEGHAKLHIKI--
---VKGEVK-KVELKIFEGSRYFEGILKN-K-KYNDINHIASRICGICSPVH-------G
ITSVQATEKAMG------VK-VSKQTQILRELLNI-GGTIQSHVLHLYFLTLPDYTG---
------FPNAVQMAQK-HPEK---------------------------------------
------------------------------VKRALKIKQL-GNELVRVIGGRDIHPFTLT
PGGFVAIPKKE------------------------ELQKLLA------DAKACL-TDAKK
T---------------------------------AELFC-GL----------KYP-----
DFTRET------------------KHYALK----AK------------------------
-KGCYWCPEDTI---------TCTGG-K-----ECIAV-------TDYEQYFKE------
----------------------------------------FF------------------
-----------KPGSTSEFAKA---D------HG-----------SYMVG--AWSRILNN
YDEL-------TKEGKDM---CR----CIL------------------------------
----------P------RKDNPFMNNPAQAIEIYEGIRRVI-DVLENT--EFK-PEKPVV
V-----------KT-KAG--TGIGASEAPRGIVFHKYMYDK-DGFT-TFINITTPTTQNL
QNL--------------------EDDIKHFLPKIL------D-----QPKA-EIQ-----
LEIEKLIRAYDPCISCATHFLE----------------------II---------WEKS-
-----------------------------------------------------------
>Yap150.bin7.227_00625
------------------------------------------------------------
------------------------------------------------------------
------------------------------------------------------------
------------------------------------------------------------
---------------------MA-------------------------------------
------------KINLNHI--------------------------TKIEGHAKLHIKV--
---DKGEIK-KVDLSIFEGSRYFEGLLKD-K-KYNDVNHIASRICGICSPVH-------G
LTSVKATEKAMG------VQ-VTEQTELLREILNI-GGTIQSHVLHLYFLTLPDYVG---
------FPNAVQMAQK-HPDK---------------------------------------
------------------------------VKTALKIKQT-ANDIVRVIGGRDIHPFTLT
PGGFVAIPKPE------------------------EFKSLLK------SAKASL-ADAEK
T---------------------------------AHLFC-GL----------EYP-----
DFTRET------------------KHYALK----AK------------------------
-KNCFFCPEDQI---------TCSGG-K-----ECIAV-------TDYEQYFKE------
----------------------------------------FF------------------
-----------KQGSTAEFAKT---K------EG-----------SYMVG--AWSRILNN
YNQL-------SKESKDM---CR----CII------------------------------
----------P------RKHNPFMNNPAQAVEIYEGLKKAI-ELIEGN--DFK-PEKPIE
I-----------KP-KAG--TGIGANEAPRGIVFHKYKYDN-KGFT-NFINITTPTTQNL
PNL--------------------EEDIKNFLPSLL------D-----KPKE-EIQ-----
LEIEKLIRAYDPCISCATHFLE----------------------II---------WE---
-----------------------------------------------------------
>Yap2000.bin8.138_00036
------------------------------------MRVSLRK-----------------
-------------------------------------------------RKS--------
------------------------------------KNDKNKIFEFTKAKLLG--LK---
------IKDFVVSNKKQD--LK--------------------------------------
---------------------MP-------------------------------------
------------SINLNHI--------------------------CKVEGHGSLHVEI--
---KGSKLI-KCKLGTVEGARFFEGIVKG-K-RHDDVQEITSRICGICSCAH-------T
VASLQALENAMG------VK-VSEQTRRLRELLSI-GERIRSHATHLYFLALPDYLG---
------YESALAMVSK-YKKE---------------------------------------
------------------------------VLRALHLIKL-GNNMVQRIGGKEMHPFTSV
IGGFTHVPDKK------------------------TVKYLQA------ELKKAL-PEAIS
T---------------------------------AKLFL-KL----------KQP-----
KFEAEK------------------DYLALN----PE------------------------
-KDSPLISGDLI-----------SLS-S-----LNIKP-------AEYDKFIDE------
----------------------------------------EV------------------
-----------MPYSTAKFSKL---N------GK-----------LFCVG--SLARINTN
YDKL-------SPTAKQL---FK-QAKLEL------------------------------
----------P-------IHNPYYNNLMQAIELVHWVERGY-ALLDY---DFR-FEGLPK
V-----------KA-RRG--RGVSAVEAPRGILFHDYTINE-KGVV-EKCNIITPTAQNL
RAI--------------------EDDVRLLIEQMLKQ----K-----KKKY-KII-----
LEVEKLIRAYDPCFSCSAHFLK----------------------VK---------WVKK-
-----------------------------------------------------------
>Yap200.bin2.134_01034
------------------------------------------------------------
------------------------------------------------------------
------------------------------------------------------------
------------------------------------------------------------
---------------------MA-------------------------------------
------------KINLNHI--------------------------TKIEGHAKLHIKI--
---EKGEVK-KVELKIFEGSRYFEGILKD-K-KYNDVNHIASRICGICSPVH-------G
YTSVKATEKAMG------VQ-VSEQTELLRELLNI-GGTIQSHVLHLYFLTLPDYTG---
------FPNAVQMAQK-HPEK---------------------------------------
------------------------------VKTALKIKQV-SNEIVRVIGGRDIHPFTLT
PGGFVAIPKPE------------------------EFKDLLK------KAKACL-PDAEA
T---------------------------------AKLFC-GL----------DYP-----
DFARET------------------KHYALK----AK------------------------
-KGCFWCPEDKI---------TCTGG-K-----ECIAV-------TDYEKYFKE------
----------------------------------------FF------------------
-----------KQGSTSEFAKA---D------EK-----------SYMVG--AWSRILNN
YDQL-------SKEGKDM---TR----CIL------------------------------
----------P------RKFSPFMNNPAQAVEIYEGLKRVI-NVLEST--DFK-PEKPVE
I-----------KA-KAG--EGIGANEAPRGIVFHKYKYDK-NGFT-TFVNITTPTTQNL
QNL--------------------EDDIKHFLPKIL------N-----KPKE-EIQ-----
LEIEKLIRAYDPCISCATHFLE----------------------II---------WE---
-----------------------------------------------------------
>Yap200.bin8.246_00732
------------------------------------------------------------
------------------------------------------------------------
------------------------------------------------------------
---------------------M--------------------------------------
---------------------GK-------------------------------------
------------VIKLNHI--------------------------TKIEGHARLNVKI--
---DNGVIK-KCDLNIFEGNRFFEGIMQC-E-KYNELPPIAARICGVCSVVH-------L
LTSTKAVENALN------LK-VSKQTKLLRELIHL-GGIIQSHALHLYFLALPDYYG---
------FDSAIKMASK-HKDK---------------------------------------
------------------------------VSRALRMKKL-GNLIVNIVGGRDVHPLTVV
VGGISKFPTDD------------------------ELSMLKK------ELRKAR-ADFVA
T---------------------------------VELFN-TL----------KHP-----
KFEFCV------------------DYYAIS----DK------------------------
-KRYNIYDGNLHGLVHKKKDKHCTSL-------CTIPT-------QDYEKHMKE------
----------------------------------------FF------------------
-----------QEKSTAEFAVM---E------GK-----------TYMVG--ALPRFCLN
AERL-------PKKIQKY---IK----FEL------------------------------
----------P-------SYNPFHNLNAQAIETLWCLDRCM-EIIDEIG-NVK-KEKPKK
F-----------VV-AAR--KGIGVSEAPRGILFHNYTLDK-DGYC-KRSNITTPTSQNL
RCM--------------------QESVRKFLPSIL------D-----KDKE-EIK-----
LDVEKLIRAYDPCISCSTHFLE----------------------MN---------WE---
-----------------------------------------------------------
>YT2_088_01050
------------------------------------------------------------
------------------------------------------------------------
------------------------------------------------------------
------------------------------------------------------------
---------------------MT-------------------------------------
------------SINLHHI--------------------------CKVEGHGSLHVEV--
---KGSKLT-KCKLGTVEGARFFEGIVKG-K-RFDDVQEITSRICGICSCAH-------T
VACLQALENAMG------VK-VSEQTRRLRELLSV-AERIRSHATHLYFLALPDYLG---
------YESALAMVKK-YKKE---------------------------------------
------------------------------VLRALHMIKL-GNNMVQMIGGKEMHPFTSV
VGGFTHVPDKA------------------------TVKYLRA------ELKKAL-PEAIA
T---------------------------------AKLFL-KL----------KQP-----
KFIAEK------------------DYLALN----PE------------------------
-KDAPLISGTVC-----------SLS-G-----LNIKP-------EEYEKFIDE------
----------------------------------------EV------------------
-----------MPYSTAKFSKL---N------DK-----------LFSVG--ALARINTN
FNKL-------SPTAKKL---FK-QSKLKL------------------------------
----------P-------VHNPYYNNLMQAIELVHWVERGY-ALLNY---DFK-FEGLPK
I-----------TV-KAG--RGVSAVEAPRGILFHDYIINN-KGFV-EKCNIITPTAQNL
RAM--------------------EDDVRKLIEQMLKQ----K-----KNKE-KII-----
LEVEKLIRAYDPCFSCSAHFLK----------------------VK---------WVKK-
-----------------------------------------------------------
>YT3_319_00050
------------------------------------------------------------
------------------------------------------------------------
------------------------------------------------------------
------------------------------------------------------------
------------------------------------------------------------
------------------------------------------------------------
------------------------------------------------------------
------------------------------------------------------------
------------------------------------------------------------
------------------------------------------------------------
------------------------------------------------------------
------------------------------------------------------------
------------------------------------------------------------
------------------------------------------------------------
------------------------------------------------------------
------------------------------------------------------------
------------------------------------------------------------
------------------------------------------------------------
M-----------KF-KKS--RGIGVVEAPRGILIHDYEIND-KGDI-IRANIITPTCQNL
LNM--------------------QEDIRAYLPSLL------K-----LGEK-KIV-----
LEIEKLIRAYDPCFSCSVHFLR----------------------VK---------WEKKK
-----------------------------------------------------------
>YT3_319_00345
------------------------------------------------------------
------------------------------------------------------------
------------------------------------------------------------
---------------------M--------------------------------------
---------------------TR-------------------------------------
------------RFDLEHI--------------------------AKIEGHAKLYVSV--
---SQGEVK-NVELKVLEGARFFEGILKG-N-KFNDISHIASRICGICSVVH-------T
VTSIEAIENAFG------IK-VSEQTKLLREVLNI-GGIIQSHALHLFFLTLPDYAG---
------VESAIGLVKK-HKAV---------------------------------------
------------------------------IERALRLKRT-GNKIVFTLAGRDVHPIACV
VGGFSRTPEKN------------------------NVAELLE------ELKRCK-QDAVE
T---------------------------------VKMFM-EI----------SYP-----
EFEMDT------------------PHFALT----GG------------------------
---TYFDSDTLL---------RCEKG-------TCFPI-------NDYKQHFKE------
----------------------------------------YL------------------
-----------TEGSTAEFATQ---E------GK-----------SYFVG--ALARICNN
FEML-------SSEAKQY---AR----VVC------------------------------
----------E------NKNNPFMNIPAQAIEILEGINRCI-VVLSNL--ELK-QEAPVE
IS---------VKP-CAC--EGIAACEAPRGILFHHYKFDE-KGYC-TFADITTPTTQNL
RHV--------------------EDAIKTYLPSML------G-----RSPD-EVK-----
HEIEKTIRAYDPCISCSTHFLD----------------------LE---------WEEE-
-----------------------------------------------------------
>MP5_1_023_00425
------------------------------------------------------------
------------------------------------------------------------
------------------------------------------------------------
---------------------M--------------------------------------
---------------------HN-------------------------------------
-----------FDITIENL--------------------------SKIEGHTDLDVKV--
---RKGKVE-YVQLKVSENKRFYTQAIRG-K-PAIGAPQLMCRICGTCSIAH-------L
LCCIQAVENALG------IK-PTEQTILLRKLAMY-GLYIRDHALHLYMFSLPDVLE---
------KDSILEFDEK-NEKEH-------KL-----------------------------
------------------------------LHQCLDVKAA-GNALSTLIAGKPVHPPYPA
VGGFTQIPDPK------------------------ETKEVIK------KLEHIR-QDVIE
L---------------------------------IEIFV-PE----------KF------
NFTSET------------------EYVCMT----SP------------------------
--DFNFYTGDHI----------CTGK-Y-----TCVPW-------QKYGEHLVH------
----------------------------------------KV------------------
-----------IPYSQASGYKF---E------GQ-----------TYLVG--ALSRVNMN
EGYL-------HKKTRQT---AK-KALDIF------------------------------
----------P-------SKNIYHNNLAQAIEILHSIDASV-EILKKT--KFK-KEPIQP
P-----------K--TTG--TGVGVVEAPRGTLYYLVEVGK-DGKV-THADIVVPTGQNQ
INI--------------------EQDIKALIEANL------K-----LPKN-KMQ-----
FEIEKLVRAYDPCMSCAAHFLK----------------------IN---------WK---
-----------------------------------------------------------
>MP5_1_30_00488
------------------------------------------------------------
------------------------------------------------------------
------------------------------------------------------------
------------------------------------------------------------
------------------------------------------------------------
------------------------------------------------------------
------------------------------------------------------------
------------------------------------------------------------
------------------------------------------------------------
------------------------------------------------------------
------------------------------------------------------------
------------------------------------------------------------
------------------------------------------------------------
------------------------------------------------------------
------------------------------------------------------------
------------------------------------------------------------
------------------------------------------------------------
------------------------------------------------------------
------------------------------------------------------------
--M--------------------QESIKAFLPTIL------G-----KDKE-EIK-----
LDVEKLIRAYDPCISCSTHFLE----------------------MN---------WE---
-----------------------------------------------------------
>SM23-78_01283
------------------------------------MRVSLRK-----------------
-------------------------------------------------RKS--------
------------------------------------KNDKNKIFEFTKAKLLG--LK---
------IKDFVVSNKKQD--LK--------------------------------------
---------------------MP-------------------------------------
------------SINLNHI--------------------------CKVEGHGSLHVEI--
---KGSKLI-KCKLGTVEGARFFEGIVKG-K-RHDDVQEITSRICGICSCAH-------T
VASLQALENAMG------VK-VSEQTRRLRELLSI-GERIRSHATHLYFLALPDYLG---
------YESALAMVSK-YKKE---------------------------------------
------------------------------VLRALHLIKL-GNNMVQRIGGKEMHPFTSV
IGGFTHVPDKK------------------------TVKYLQA------ELKKAL-PEAIS
T---------------------------------AKLFL-KL----------KQP-----
KFEAEK------------------DYLALN----PE------------------------
-KDSPLISGDLI-----------SLS-S-----LNIKP-------AEYDKFIDE------
----------------------------------------EV------------------
-----------MPYSTAKFSKL---N------GK-----------LFCVG--SLARINTN
YDKL-------SPTAKQL---FK-QAKLEL------------------------------
----------P-------IHNPYYNNLMQAIELVHWVERGY-ALLDY---DFR-FEGLPK
V-----------KA-RRG--RGVSAVEAPRGILFHDYTINE-KGVV-EKCNIITPTAQNL
RAI--------------------EDDVRLLIEQMLKQ----K-----KKKY-KII-----
LEVEKLIRAYDPCFSCSAHFLK----------------------VK---------WVKK-
-----------------------------------------------------------
>CG1_02_57_44_01313
------------------------------------------------------------
------------------------------------------------------------
------------------------------------------------------------
------------------------------------------------------------
---------------------MA-------------------------------------
------------NITLNHI--------------------------TKIEGHAKLNLGI--
---DKGKVT-VCELSATEGSRYFEGLVKG-R-QYFEATEMTSRICGICSCGH-------V
IASISAIERAIG------FS-PSLGTMQLRRLLTL-GERIRSHATHLYFLALPDYLG---
------YESALAMAGE-FKKE---------------------------------------
------------------------------LKIALGMMKV-GNHVVSAIGGRDLHPVSAQ
VGGWLKWPSKE------------------------QLQELAA------ELQGVM-RSAQA
T---------------------------------VKLFA-SL----------KQQ-----
PFSTDG------------------NWYSLH----D-------------------------
-DIYAMLDGSFL-----------SPT-------STFEQ-------HDYHAFIKE------
----------------------------------------HH------------------
-----------EPYSTANFVVK---D------GK-----------RYFVS--SLARLNNN
ADQL-------LPKAKLA---LK-QSGLKL------------------------------
----------P-------SVNPFDNNLAQAIELVQAIEHAI-AICQM---HLP-AEEYTR
P-----------AP-RAG--NGIAAIEVPRGTLWHEYTVAD-DGTI-TFANIVTPTAQNL
YNM--------------------QEDVRKLVPQLL------K-----LPKE-TII-----
IEIEKLIRAYDPCFSCSAHFLE----------------------VN---------WV---
-----------------------------------------------------------
>CG1_02_47_18_00220
------------------------------------------------------------
------------------------------------------------------------
------------------------------------------------------------
------------------------------------------------------------
---------------------ME-------------------------------------
------------SIKLNHI--------------------------TKIEGHASLLLEI--
---DGDELK-RCELAAVEGARLFEGIILG-K-HFLEVAAITSRICGICSCSH-------T
MTSLKAIEKAMG------IT-VSKQTRMLRRLMHL-GEMIRSHSTHLYFLALPDYLG---
------FASAISMAQK-HKRE---------------------------------------
------------------------------FERALRLIYL-GNEIVELVGGRSMHPVTTR
VGGFSRIPEQG------------------------KIKKLRS------SLARAE-RDAVA
T---------------------------------FRLFS-RL----------KYP-----
AFERPS------------------QYCSIV----GT------------------------
-GNQLCFDG------------------------RMLDT-------GEYRKYIVE------
----------------------------------------QV------------------
-----------HEYSNSKFSFF---N------GR-----------EYMVG--AMARYNNR
ALQL-------SGDAKKL---AK-PLPESF------------------------------
-------------------SNPFFNNVCQALELVSCVEEAK-ELLGL---KLR-NER-QR
L-----------KP-KPG--HGVAASEAPRGVLIHDYEFDE-RGYI-TAANIIPPTAHQL
ARM--------------------EEDIRNYVALRLS-----H-----CSKE-NLV-----
HEVEKLIRAYDPCFSCSAHFLK----------------------VE---------IKQT-
-----------------------------------------------------------
>UBA94_00047
------------------------------------------------------------
------------------------------------------------------------
------------------------------------------------------------
------------------------------------------------------------
---------------------MA-------------------------------------
------------NITLNHI--------------------------TKIEGHAKLNLGI--
---DKGKVT-VCELSATEGSRYFEGLVKG-R-QYFEATEMTSRICGICSCGH-------V
IASISAIERAIG------FS-PSLGTMQLRRLLTL-GERIRSHATHLYFLALPDYLG---
------YESALAMAGE-FKKE---------------------------------------
------------------------------LKIALGMMKV-GNHVVSAIGGRDLHPVSAQ
VGGWLKWPSKE------------------------QLQELAA------ELQGVM-RSAQA
T---------------------------------VKLFA-SL----------KQQ-----
PFSTDG------------------NWYSLH----D-------------------------
-DIYAMLDGSFL-----------SPT-------STFEQ-------HDYHAFIKE------
----------------------------------------HH------------------
-----------EPYSTANFVVK---D------GK-----------RYFVS--SLARLNNN
ADQL-------LPKAKLA---LK-QSGLKL------------------------------
----------P-------SVNPFDNNLAQAIELVQAIEHAI-AICQM---HLP-AEEYTR
P-----------AP-RAG--NGIAAIEVPRGTLWHEYTVAD-DGTI-TFANIVTPTAQNL
YNM--------------------QEDVRKLVPQLL------K-----LPKE-TII-----
IEIEKLIRAYDPCFSCSAHFLE----------------------VN---------WV---
-----------------------------------------------------------
>UBA153_01220
------------------------------------------------------------
------------------------------------------------------------
------------------------------------------------------------
---------------------M--------------------------------------
---------------------PK-------------------------------------
------------TITLDHI--------------------------TKIEGHASLTVAV--
---KDGKVR-TCELGSTEGARFFEGLVRG-R-NYDDAVEMTMRICGICSVSH-------Y
TASIKALENAMG------VT-VTQQTKTMRDLMAI-GERIRSHATHLYFLSLPDFKG---
------YESALAMAPR-YKRE---------------------------------------
------------------------------INDALALMRA-GNEIVTALGGRQMHPMGGR
IGGFTHEPSRA------------------------QIARLIA------ELKNAE-EPALR
T---------------------------------LQLFL-KL----------KYP-----
KFTMPR------------------EHLSLR----QA------------------------
-SGFPLITGDIV-----------SDT-G-----EKIPE-------HDYESYFQE------
----------------------------------------YV------------------
-----------SRHSTAKFVVK---G------KK-----------SFMLG--ALARVNNN
RDLI-------DKDVQRV---LA-RAGVSF------------------------------
----------P-------SKNPFHNLVAQAIELVHWVRRGR-TLLAQYRNGFK-HET-VK
V-----------VP-CAG--NGVGVVEAPRGLLFHTYTVNE-KGIV-TRANIMTPTCQQL
KAM--------------------EEDVKAYLQSLL------DK---GVKRA-EIP-----
LELEKLIRAYDPCFSCSTHFLK----------------------VH---------WDGD-
-----------------------------------------------------------
>ARS1441_00644
------------------------------------------------------------
------------------------------------------------------------
------------------------------------------------------------
---------------------M--------------------------------------
---------------------SK-------------------------------------
------------KITLNHI--------------------------TKVEGHAKLNVEI--
---EDGNLL-KCELGAIEGARFFEGLVVG-R-KYDEIKEITSRICGICSVGH-------S
MTSLKATEDAFG------IY-VSKQTKLLRELMSI-GERIRSHSTHLYFLALPDYLG---
------YESAIEMAPK-YKKE---------------------------------------
------------------------------ISKALHLMKT-GNELVATTGARQMHPVSSV
VGGFTDIPSKK------------------------QVRNLLL------LLKESR-SQAID
T---------------------------------LRLFC-KL----------KYP-----
SLELET------------------EHIALE----SE------------------------
-DSQPILEGAVV-----------SDK-G-----LRTNQ-------ENYGDFIDE------
----------------------------------------YI------------------
-----------VKHSTAKFAVK---E------GK-----------SFVTG--ALARMNLN
HENI-------SKEIKKI---LK-KNKIIF------------------------------
----------P-------SKNIFLNNVAQAVELVYWIDNAI-KIFEEN--NFK-QERLIE
F-----------KP-KAG--IGRSATEVPRGILFHEYEFDE-QGFV-KNCNIITPTTQNL
RSM--------------------EEHIKVYVKKMLVS----K-----NNKD-YIT-----
LEIEKLIRAFDPCFSCSAHFLK----------------------VN---------WKET-
-----------------------------------------------------------
>ARS1419_00046
------------------------------------------------------------
------------------------------------------------------------
------------------------------------------------------------
---------------------M--------------------------------------
---------------------SR-------------------------------------
------------IIKLNHI--------------------------TKIEGHASLNLSI--
---KDGKVK-VCELQATEGSRYFEGLLKG-N-DYYEASELSSRICGICSCAH-------T
VTSIQAMENALG------IK-PSKQTVLLRELLTI-GERIRSHATHLYFLALPDYVG---
------YESALAMADK-YKKE---------------------------------------
------------------------------ILRALRIIKL-GNSIVKVVGGRDLHPVSLT
VGGFLKIPLEE------------------------QLAGLKK------ELSLVK-DDAAQ
T---------------------------------GRLFA-KL----------KYP-----
NFINKT------------------ESSSLA----QN------------------------
-SEFATLYGDIK-----------SES-------RAFMQ-------KQYKKYFKE------
----------------------------------------YH------------------
-----------EEYATSNFVVK---E------GK-----------SYRVG--ALARLNNN
HKLL-------SSNAKKI---IS-SSRISF------------------------------
----------P-------NYNPFINNFAQAVEVVHFVDRAV-QIINSL--NLK-KEPIKK
A-----------RL-RPC--HGVAAIEVPRGTLFHEYELDE-NGII-TYANIITPTAQNL
RNI--------------------QDDIRAFLPQIM------N-----LPEK-KLI-----
LEIEKLIRAYDPCFSCSTHFLK----------------------VN---------FV---
-----------------------------------------------------------
>CG11_big_fil_rev_8_21_14_0_20_57_5_00133
------------------------------------------------------------
------------------------------------------------------------
------------------------------------------------------------
------------------------------------------------------------
------------------------------------------------------------
------------------------------------------------------------
------------------------------------------------------------
------------------------------------------------------------
------------------------------------------------------------
------------------------------------------------------------
------------------------------------------------------------
------------------------------------------------------------
------------------------------------------------------------
------------------------------------------------------------
------------------------------------------------------------
------------------------------------------------MS--SLARLNNN
ADQL-------LPKAKLA---LK-QSGLKL------------------------------
----------P-------SVNPFDNNLAQAIELVQAIEHAI-AICQM---HLP-AEEYTR
P-----------AP-RAG--NGIAAIEVPRGTLWHEYTVAD-DGTI-TFANIVTPTAQNL
YNM--------------------QEDVRKLVPQLL------K-----LPKE-TII-----
IEIEKLIRAYDPCFSCSAHFLE----------------------VN---------WV---
-----------------------------------------------------------
>CG11_big_fil_rev_8_21_14_0_20_43_8_00186
------------------------------------------------------------
------------------------------------------------------------
------------------------------------------------------------
---------------------M--------------------------------------
---------------------MK-------------------------------------
------------KVNVDHL--------------------------TKIEGHATLHVKI--
---KNGVVE-DCRLTSIEGSRYFEGMLKG-R-RWDEAFEITSRICGICSTGH-------I
VTSIQAMEDALG------VK-PSPQTLMLRELLTI-AERIRSHATHLYFLALPDHLG---
------YESAIAMIPK-YKKQ---------------------------------------
------------------------------VVSALTLMRL-GNDMMVLLGGREMHAVQAA
VGGFRKFPSQD------------------------AIDDVRK------RLEKAK-ADAVA
T---------------------------------AKLFA-KL----------PVP-----
DFESPC------------------DWLSLY----KK------------------------
-GEIGMHYGDLK-----------GSD-------HTFKR-------KDFAKWLKE------
----------------------------------------TH------------------
-----------ESDSTANFVVK---K------GK-----------AYFTN--ALARLNNC
HKFL-------SPDAKKI---LK-ASKVKL------------------------------
----------P-------SKNTFLDNFAQAIELVHYVDESI-RLCKKL--KPK-KEKIKD
F-----------KI-KAG--HGIGVIEVPRGLCWHEYKINK-NGEI-TFGNVMTPTCQNL
RAM--------------------NEDIKAYLPQIL------K-----YSES-RIQ-----
LEIEKLIRAYDPCFSCSTHFLK----------------------IK---------WDKT-
-----------------------------------------------------------
>CG10_big_fil_rev_8_21_14_0_10_44_13_00380
-MAKK-------------------------------KKVSLLKKAG--------------
------------------------------------------------RKAG--------
------------------------------------KKSKKKI-KKTRMKPMPK--KTGK
SKTRGSTSKKSASAKKISAG----------------------------------------
---------------------TR-------------------------------------
------------KIRLDHI--------------------------TKIEGHAKLSVNI--
---EDGKVK-KAKLDVYESARFFESLVLC-R-RYDETSPLTSRICGVCSPSH-------A
LTSILATENAFG------VK-VSRQTEILRELLLY-GTIFQNHAVHLFVLALPDYLG---
------YESVIEMASK-YKDE---------------------------------------
------------------------------VLMGLKIKQL-GNELVTVVGGREIHPITAV
VGGFSIIPEQR------------------------RLDGLLE------KFRSMR-PYAVK
A---------------------------------VELFS-KL----------KYP-----
YFRRKS------------------QAFALV----ND------------------------
--THSFYNGEIN-----------CVG-G-----VCIPE-------EEYQNVFEE------
----------------------------------------HI------------------
-----------KKGSSAKVVLY---R------GK-----------PFFNG--ALARLLVN
PEGL-------MPEAKKY---LK-LVD---------------------------------
------------------FNNPFHNNLAQAIEILHCFDRII-GILESL--RVV-HEDPVP
F-----------TP-KAG--RGIAYTEAPRGLLVHDYTYDD-RGHV-MKSNIITPTAQNL
KQM--------------------EDDLKKFLPPLL------D-----KPQA-FIK-----
LQIEMLIRAYDPCFSCSAHFLE----------------------LK---------ISKK-
-----------------------------------------------------------
>CG08_land_8_20_14_0_20_47_9_00207
------------------------------------------------------------
------------------------------------------------------------
------------------------------------------------------------
------------------------------------------------------------
---------------------ME-------------------------------------
------------SIKLNHI--------------------------TKIEGHASLLLEI--
---DGDELK-RCELAAVEGARLFEGIILG-K-HFLEVAAITSRICGICSCSH-------T
MTSLKAIEKAMG------IT-VSKQTRMLRRLMHL-GEMIRSHSTHLYFLALPDYLG---
------FASAISMAQK-HKRE---------------------------------------
------------------------------FERALRLIYL-GNEIVELVGGRSMHPVTTR
LGGFSRIPEQG------------------------KIKKLRS------SLARAE-RDAVA
T---------------------------------FRLFS-RL----------KYP-----
AFERPS------------------QYCSIV----GT------------------------
-GNQLCFDG------------------------RMLDT-------GEYRKYIVE------
----------------------------------------QV------------------
-----------HEYSNSKFSFF---N------GR-----------EYMVG--AMARYNNR
ALQL-------SGDAKKL---AK-PLPESF------------------------------
-------------------SNPFFNNVCQALELVSCVEEAK-ELLGL---KLR-NER-QR
L-----------KP-KPG--HGVAASEAPRGVLIHDYEFDE-RGYI-TAANIIPPTAHQL
ARM--------------------EEDIRNYVALRLS-----H-----CSKE-NLV-----
HEVEKLIRAYDPCFSCSAHFLK----------------------VE---------IKQT-
-----------------------------------------------------------
>CG08_land_8_20_14_0_20_43_7_00674
------------------------------------------------------------
------------------------------------------------------------
------------------------------------------------------------
---------------------M--------------------------------------
---------------------MK-------------------------------------
------------KVNVDHL--------------------------TKIEGHATLHVKI--
---KNGVVE-DCRLTSIEGSRYFEGMLKG-R-RWDEAFEITSRICGICSTGH-------I
VTSIQAMEDALG------VK-PSPQTLMLRELLTI-AERIRSHATHLYFLALPDHLG---
------YESAIAMIPK-YKKQ---------------------------------------
------------------------------VVSALTLMRL-GNDMMVLLGGREMHAVQAA
VGGFRKFPSQD------------------------AIDDVRK------RLEKAK-ADAVA
T---------------------------------AKLFA-KL----------PVP-----
DFESPC------------------DWLSLY----KK------------------------
-GEIGMHYGDLK-----------GSD-------HTFKR-------KDFAKWLKE------
----------------------------------------TH------------------
-----------ESDSTANFVVK---K------GK-----------AYFTN--ALARLNNC
HKFL-------SPDAKKI---LK-ASKVKL------------------------------
----------P-------SKNTFLDNFAQAIELVHYVDESI-RLCKKL--KPK-KEKIKD
F-----------KI-KAG--HGIGVIEVPRGLCWHEYKINK-NGEI-TFGNVMTPTCQNL
RAM--------------------NEDIKAYLPQIL------K-----YSES-RIQ-----
LEIEKLIRAYDPCFSCSTHFLK----------------------IK---------WDKT-
-----------------------------------------------------------
>BM511_00249
------------------------------------------------------------
------------------------------------------------------------
------------------------------------------------------------
---------------------M--------------------------------------
---------------------NH-------------------------------------
------------KNVIDPL--------------------------NRIEGDMAVEISVG-
---KNNIIE-DAKCLGFV-YRGLENIFVG-K-KAFDAMRLSQRSCGVCPVSH-------G
TAGAKSIESIHD------FK-IPRNAQLIRDIVLG-TNIVVSHGTHFYFMWGPDLVN-KD
YKKSKLYDELIE--------------------------------------------KFDP
LKSSH-------------------------IKSILKEVRIPLHSVVALFGGKFPHPMHAV
PGGVTCVPKQV------------------------ELNKALT------LLIEVK-EFIEE
NVLNGVTIDNWKDVKSVGDVLELM-KNKDFSKSDVGLFI-RASQE------FGLD-----
SLGEGSPN----------------NFLSYGFGEL--------------------------
GEDLLFRSGYVE-----------N-----GKF-HKLDS-------THISEDTAKGYYET-
-------------ENK-------------WRHPSEGKTNPLP------------------
-------NKE-GAYSWIKSARY---F------GN-----------VVETG--PLARQIVN
S----------DPLIIDL---VK-NF-------G--------------------------
-------------------VNTFTRTLARLHEILLILPQLI-KWIEEI--DLA-KPFHYP
----------FPKI-LKG--QGQGLVEAPRGALGHWINIE--NDVV-KNYQIITPTTWNA
SPQ-------------------DSNGQKGAIEQALI-----GV---KVKGK-DSM-----
LEAGHIVRGFDPCISCSIHALG------------NKSKRI---FIE--------------
-----------------------HTS---------------------------------
>BM511_01323
------------------------------------------------------------
------------------------------------------------------------
------------------------------------------------------------
------------------------------------------------------------
---------------------MS-------------------------------------
------------KIKLNHI--------------------------CKIEGHANLELEI--
---EGNTIK-KCHLEAAEGARFFEGIIIG-K-KYDEITEIVSRICGICSVGH-------T
VTSLKTIETAFG------IN-VTRQTEVLRELLTM-GERIRSHATHLYFLCLPDYTG---
------HSSAIEMASK-YKKE---------------------------------------
------------------------------ITRALNLIKT-GNKLVEIIGGREMHPFTSV
VGGFTRSISGE------------------------EKNKLLT------MLKQAS-LDAAK
T---------------------------------YELFS-KI----------VYP-----
SFERYR------------------ENISLK----QF------------------------
-DGFPLLEGTII-----------SDK-G-----VSLQP-------DKYQEFLKE------
----------------------------------------SF------------------
-----------NIYSTSKFALR---E------GK-----------EFMVG--ALPRVNNN
FKLL-------SGNCERL---IK-KSRIRF------------------------------
----------P-------SKNPFHNLIAQSLELVHWIEHAI-DLLSRT--EFF-NEVPVE
F-----------KP-KKC--KGIAATEVPRGILYHHYEFDN-KGFV-TKSNIITPTVQNL
KTM--------------------EKDIKEFVPSLL------H-----KKKE-EII-----
LDIEKLIRAYDPCFSCSTHFLN----------------------VN---------WKRS-
-----------------------------------------------------------
>BM511_01325
------------------------------------------------------------
------------------------------------------------------------
------------------------------------------------------------
---------------------M--------------------------------------
---------------------VK-------------------------------------
------------KIQIDYI--------------------------TKIEGHAKLYVKI--
---DEGIVK-DVRMEVFEGARLFESLLIG-K-KYDEVPIITSRICGVCPQAH-------S
IASIDAIEKAFG------HV-PNKSIETLRELLLI-GQIIKSHTLHLYFLALPDFFN---
------KRSVIELAKE-QKEV---------------------------------------
------------------------------LNLGIRLKKL-SNEITTIIGGREIHSITNI
PGGFTKAPTDE------------------------ELTTLQK------NIKSSL-EDSLE
G---------------------------------IKLFS-SF----------SVP-----
DYSNKT------------------EYLYLK----KD------------------------
--ENPNVKGTVI-----------CSD-N-----ICNSV-------EKYADLMNE------
----------------------------------------FV------------------
-----------EEYSSAKHVTI---G------EK-----------SFFVG--ALSRINQT
--LI-------PDDIKKI---LD-KNSILF------------------------------
----------P-------SYNPYYNNLAQCIEIHILLQKAK-DLIKKI--DVG-EVFHHK
I-----------TP-KKG--KAVSALEAPRGILFHEYSFDD-KGYV-TKANIITPTTQNL
KNM--------------------ENDIMKILPSLL------D-----KPEE-KIK-----
FELEKLIRAYDPCISCSTHFLD----------------------VI---------WE---
-----------------------------------------------------------
>T1Sed10_208R1_00342
------------------------------------------------------------
------------------------------------------------------------
------------------------------------------------------------
---------------------M--------------------------------------
---------------------SK-------------------------------------
------------AVAIEPC--------------------------SRLEGHGKVTLHLD-
---DSGNLS-DARFHVME-FRGFEKFCEG-R-KIWELPRITPRSCGICPVSH-------H
LASAKACDDLYG------VD-IPPTAKLIRELMHM-AQFIHSHALHFFYLAAPDFFF---
-PADASKRNIMGILEA-YPDL---------------------------------------
------------------------------AKKAVELRKC-GQEMVNVTGGKRIHPITAL
PGGVSKPITQD------------------------EKQKLSE------HVQRAK-QLAGE
L---------------------------------LPVAK-KLFNVN-----KNLIN----
SFAPIR-T----------------NYMGMV----KE------------------------
-GNLELYDGKVVVE---------NYE-G-QKV-SEFQ--------KDYLSQIDE------
----------------------------------------KV------------------
-----------AAWSYLKFPYL---K----NIGW--------PSGMYRVG--PLARVNVA
EQIA-------TPLADQE---LK-EFRQFF---G---SQK--------------------
----------H-------VHGTLQYHWARFIEILYAIERAE-EIINDP--QLL-STEVRQ
K----------LEP-KAG--EGVGIIEAPRGTLIHHYKCDD-KGTV-TMANLIVATIGNN
GGI--------------------NMSVKEAAKQYIK-----D-G---EITE-PAM-----
NMVEMAIRAYDPCLSCATHAV--GQMPLKVSLHNSKNK-V----VD---------EKFKG
N----------------------------------------------------------
>T1Sed10_208R1_01180
------------------------------------------------------------
------------------------------------------------------------
------------------------------------------------------------
---------------------M--------------------------------------
---------------------NK-------------------------------------
------------TINIAPT--------------------------SRVEGHGKVSLQLN-
---ESGELI-DARFHVME-FRGFEKFCQG-R-KVWEMPRITTRACGICPISH-------H
LASAKACDDLFG------VQ-IPLTAQLTRELLHM-GQIVHSHALHFYYLAAPDFLF---
-PGLEAKRNVLGVNEK-SPDL---------------------------------------
------------------------------VKQAIELRKM-GQESNQIIGGKAIHPVTAL
PGGISKPLTHE------------------------EVQTLKG------YFQRAL-DLSLS
G---------------------------------LSLAK-NIFDDN-----REFIL----
NYANLN-T----------------NFLGLV----KK------------------------
-GKMEMYDGNLRLI---------NPH-G-ETL-EEFNP-------SSYLEHIGE------
----------------------------------------RT------------------
-----------EDWSWLKFPFY---K----KQGW--------PDGIYRVG--PLARINAA
DEIS-------TPKANEL---LH-EFREKY---G----RY--------------------
----------P--------GHTLLFHYARLIETVYAAERAL-EILDDS--NLI-TNNFRQ
K----------LKI-QGG--EGVGVIEAPRGTLIHHYEADD-TGSI-TKANLIVSTIGNN
PSM--------------------NQAVLEVAKDHIK-----G-G-EEELSE-EVF-----
NRIEMAIRAHDPCLSCATHAI--GQMPLHCTVYNHEGK-K----VS---------EHVKD
-----------------------------------------------------------
>CSSed10_415_00509
------------------------------------------------------------
------------------------------------------------------------
------------------------------------------------------------
------------------------------------------------------------
---------------------MK-------------------------------------
------------TITLNHI--------------------------TKIEGHAKLDLGI--
---KEGVVE-KCELSATEGSRYFEGLVIG-R-KYFEAHEITSRICGICSTAH-------V
TAALMAIEDAVG------VK-PSTQTVELRKLIML-GERIRSHATHLYFLALPDYLG---
------YESALAMAKK-YKNE---------------------------------------
------------------------------LKTALSLVKA-GNKVITLIAARDLHPVSAT
VGGWLKLPEQE------------------------TLETLKE------TLKEVK-EDAWK
T---------------------------------FKLFS-SL----------NYP-----
EFESKC------------------EYFSLK----DN------------------------
-DEYAMLNGVFS-----------SET-------ESFNK-------NDYKKFISE------
----------------------------------------YH------------------
-----------ESRSTANFVVK---D------GK-----------RYMVG--ALPRLNNN
REKL-------SVDAKKA---LK-ESKMKL------------------------------
----------P-------SKNPYLNNLAQAIELIHCLDHAI-KICSEL--KIK-EEKIPE
I-----------KV-KPG--RGVAAIEVPRGTLWHEYEVDE-KGII-KYANIITPTAQNL
LNM--------------------QEDIRLMVPGIL------D-----KPKQ-EII-----
LEMEKLIRSYDPCFSCSAHFLE----------------------VN---------WL---
-----------------------------------------------------------
>T3Sed10_350R1_00211
-MKPKI------------------------------ALISLTGCGGCELSLLFTGEVLLD
LVKNFDFRILNIFNKNNVQNQYSEYEAV--FVSGLVADKRDIELLQKYRKKSKILIALGA
CSVHGNVYSLKQTIDSTHKNQEFNSE----------KSKNSSLIEAVALRPISEYVKVDF
SIPGCPPDSSETISHIKD--IMIG------------KKLVENEKPVCFHCSLNENFCLLK
NGKECIGPLIKSGCDSLCPSFNKECTGCRGPINDGNIDEIKKIFSDKGISFD--------
--ILKEKISKYAKIEFDKLMNKENRKKIDYDIKERKIIKEIKNNSENISGQYSVYLDL--
---RNGKLN-DCRLEYSENSILFEEILKG-K-HFSDIPEIVSRMCGITSCFH-------V
ITSIKAIENAFN------IQ-ITEQTKLLRELLAI-GELIRSHSIHIYLVVLPNYFG---
------FDSGIEMMLK-NKKE---------------------------------------
------------------------------TKRALELINV-GNSLIELIGGRVIHPVTFE
VGYNTYVPEKS------------------------KLEEILK------ILKISK-KEAIK
T---------------------------------SEILL-SL----------DLT-----
FFERKT------------------EYISLR----QL------------------------
-DNFPSLSGDII-----------STK-G-----LNINP-------QTYRKYFNE------
----------------------------------------VK------------------
-----------LPNSKGKLVFK---N------NK-----------TYFTG--ALARVNNN
SRLL-------CKEAETL---VR-KSRRKF------------------------------
----------P-------NYNPLLNNFAQSLEIINWIDRAI-EIITNW--DFK-EEIKHD
I-----------KP-KSE--RGIGVTESPQGLLIHDYEFNS-KGCI-NKCSIITPTAQII
KNL--------------------EEDIKAYASQNLT-----D-----KQDN-EIR-----
SEIEMLVKSYGLQLFGGGNTVD----------------------FI---------IKRN-
-----------------------------------------------------------
>SURF_58_01224
------------------------------------------------------------
------------------------------------------------------------
------------------------------------------------------------
------------------------------------------------------------
---------------------ME-------------------------------------
------------KITLNHI--------------------------TKIEGHAKLDLAV--
---DKGQVT-KCELSAVEGSRYFEGLVLG-R-KYFEAHEMTSRICGICSCAH-------V
IAAISAIEDALD------YK-PTKQTHELRVLLTL-GERIRSHATHLYFLALPDYLG---
------YESALAMAPK-FKKE---------------------------------------
------------------------------LKNALQLMKV-GNNIVKVIGGRDLHPVSAT
IGGWLKVPEQK------------------------QMQELQK------ELESSK-EAAEK
T---------------------------------CNLFS-SL----------QYP-----
KFESDT------------------EWCALV----NK------------------------
-NEYAVLKGTFT-----------SPK-------GVFEK-------SLYRQYIKE------
----------------------------------------YH------------------
-----------EPRSTANFVIR---A------GH-----------RYAVG--ALSRLNYS
SQFL-------SPDAKKM---LK-KSKLKL------------------------------
----------P-------SQNPYMNTIAQAIELVHCIDHAI-QICKTL--KVQ-KEPVAE
I-----------KV-KAG--TGIGVIEVPRGTLWHEYTLDE-NGTI-TGANIITPTAQNL
LNI--------------------QEDIRAFVPSMV------N-----KKKE-QIV-----
VEIEKLIRSYDPCFSCSAHFLE----------------------VN---------WQ---
-----------------------------------------------------------
>B29_G15_00152
------------------------------------------------------------
------------------------------------------------------------
------------------------------------------------------------
------------------------------------------------------------
------------------------------------------------------------
------------------------------------------------------------
------------------------------------------------------------
------------------------------------------------------------
------------------------------------------------------------
------------------------------------------------------------
------------------------------------------------------------
-----------------------------------------------------MP-----
EFEREC------------------EHIALA----RN------------------------
-GSILFGDTIIA-----------MRS-Q-----ARFDA-------EEYEHNIQE------
----------------------------------------YV------------------
-----------DKSTTAKEALF---L------GE-----------SYMTS--ALSRVNIH
HASL-------NPISKRI---IA-NSKFRF------------------------------
----------P-------SNTPFANNFAQAIEVLEFYLRAL-EILKNL--RIK-PEKPRQ
Y-----------KF-KAG--RGVSATEVPRGILFHEYELTS-TGKI-RKCNIITPTSQNL
HNI--------------------EVDVEHFLPTIL------D-----KHEQ-TIK-----
LELEKLIRAYDPCISCSTHFLE----------------------LK---------IERE-
-----------------------------------------------------------
>B29_G15_00853
------------------------------------------------------------
------------------------------------------------------------
------------------------------------------------------------
---------------------M--------------------------------------
-------------------RATKP------------------------------------
------------LVGIYSL--------------------------TSCEGCQVSILNLE-
-----------------------EEFL---K------------LCDLVEIKHFPLIKERE
YSGKVSVAFVEGT-----VV-RKEEIEKLREIRKN-------------------------
-----------------------------A------------------------------
-------------------------------------------KVLVALG------TCAT
YGGVASIRDFA------------------------DRERVMK------------------
---------------------------------------------------CVYP-----
------------------------------------------------------------
------------------------------------------------------------
------------------------------------------------------------
------------------------------------------------------------
-----------DPMFLES---I----------RN--------------------------
---------------------------VRGLDCYVKVDYAL-------------------
--------------------RGCPIVAEEFVQLIKDILLNK-KPML-VEEPVCVECRKNK
NIC---FLLK--G------------------EKCLGPLTYGGC---------N-------
---SVCINEGRPCYGCRGPLKE------------ANLEAL----MQLFRKHKIPFSEIRN
TLTVFAGTSKRYRRGVLR-----------------------------------------
>J116_00103
------------------------------------------------------------
------------------------------------------------------------
------------------------------------------------------------
---------------------M--------------------------------------
---------------------TR-------------------------------------
------------TITLDHI--------------------------TKIEGHAHLTVKI--
---AKGKVK-KCELGSTEGARFFEGLVVG-R-PYDDGVEMTMRICGICSVGH-------F
TASLKALEDAMG------VT-PSRQTQAMREIMAI-GERIRSHATHLYFLSLPDFLG---
------YESALAMAQK-YKRQ---------------------------------------
------------------------------IEDALTLMRT-GNEIVTVFGGRQMHPMGGR
VGGFTHFPNAQ------------------------QVKHLLA------LLEEAK-APALR
T---------------------------------LDLFL-SL----------TYP-----
SLTSQR------------------EHISLH----QQ------------------------
HDDWPLLTGTIT-----------SDA-G-----KTFAP-------ERYEEYFTE------
----------------------------------------YV------------------
-----------DRWSTAKFVVR---R------GK-----------SYQLG--ALPRINNN
VHGL-------APDLLAK---CK-RAGITF------------------------------
----------P-------SKNPFHNIVAQALELVHWVRRCQ-KLLAAHKQGFR-REA-IR
V-----------TP-RAG--TGVGVVEVPRGILFHTYTIDE-QGYI-TRANIMTPTCQNL
KAM--------------------QEDCKQYLQQLL------DA---GAGKK-TIV-----
LELEKLIRAYDPCFSCSTHFLD----------------------VD---------WEETP
-----------------------------------------------------------
>J110_01138
------------------------------------------------------------
------------------------------------------------------------
------------------------------------------------------------
---------------------M--------------------------------------
---------------------GK-------------------------------------
------------IIELNHI--------------------------TKIEGHASLSLGL--
---DGTTVT-KCELQAEEGARYFEGLVVD-R-HYREASEITSRICGICSCAH-------T
ICAIQACEAALG------IE-PSEQTYKLRELLTY-AERIRSHTTHLYFLALPDYLG---
------FESALAMAPT-HKAT---------------------------------------
------------------------------LQQALRLMKL-GNDLIFLIGGRDLHPASAT
VGGWLKLPPVQ------------------------ELRTIAR------RLREAL-PDAEQ
T---------------------------------ANLFA-RL----------KQP-----
SFQRPT------------------EYFSLT----RP------------------------
-GEYATLRGDLT-----------SQS-------SRFPK-------ERYHEFLHE------
----------------------------------------YH------------------
-----------ERYATSNFVVK---E------GK-----------SYLVG--ALSRLNNN
HQWL-------SPAAQRV---VA-RHSITF------------------------------
----------P-------LHGPFLNNLAQAIELVHYVEKAA-ELCETL--TPK-KEPLIE
A-----------QP-RSG--VGIGAIEVPRGVLWHEYELDK-TGTI-IRANIITPTCQNL
RNC--------------------EDDIKAFVPTIA------H-----LPKE-ALV-----
TEIEKLIRSYDPCFSCSTHFLK----------------------VK---------WFSK-
-----------------------------------------------------------
>J091_01043
------------------------------------------------------------
------------------------------------------------------------
------------------------------------------------------------
---------------------M--------------------------------------
---------------------VR-------------------------------------
------------RITLNHI--------------------------TKIEGHASLDLKI--
---RNGKIE-KCHLEAVEGSRYFEGMVKG-R-RFDEAPEITSRICGICSCAH-------T
TCSVMAMENALG------IT-PSTRTIMLRELVTI-GERIRSHATHLYFLSLPDFYG---
------YESALAMSKD-HRDK---------------------------------------
------------------------------LQVALRMMKA-GNELIKLNAGRDLHPISLQ
IGKFLKEPTKE------------------------ELGRIRD------ALVSII-DDTVK
T---------------------------------AELFA-TL----------DYP-----
DFERET------------------EYFSLV----NP------------------------
-HHYALLYGNLK-----------SQS-------SEFEP-------KDYKAYLGE------
----------------------------------------YH------------------
-----------EEYATANFVVK---E------GK-----------SIMVG--ALPRMNNN
WHLL-------KGRAKEI---LD-RHSIKF------------------------------
----------P-------SKNPFHNNYAQALELVYFTERAI-ELIDNL--PET-GEE-VK
V-----------TP-RAG--HGIAAIEVPRGILWHEYELDE-NGNI-LYANIITPTAQNL
RNM--------------------QDDIREFVPRLL------D-----RKKD-EIV-----
LEIEKLIRAYDPCFSCSTHFLK----------------------VN---------WE---
-----------------------------------------------------------
>J072_00472
------------------------------------------------------------
------------------------------------------------------------
------------------------------------------------------------
---------------------M--------------------------------------
---------------------PK-------------------------------------
------------EITLNHI--------------------------TKIEGHASLTLGI--
---EKGKVT-RCELGAVEGSRYFEGLVRG-R-HYYEAHEMTSRICGICSTAH-------V
IAAINAIEDALK------YK-PTEQTRKLRILVSL-GERIRSHATHLYFLALPDYVG---
------YESALAMAKK-YKPQ---------------------------------------
------------------------------LKNALSLMKV-GNKIISTLGSRDLHFVSAT
VGGWLKLPSQE------------------------KIDELSK------ELESVR-EDAVK
T---------------------------------CELFS-SL----------KYP-----
DFKSEG------------------EYFSLV----KK------------------------
-KEYAVIDGDFS-----------SEK-------HKFKK-------KDYKKFLRE------
----------------------------------------YH------------------
-----------EPYSTANFVVK---N------DH-----------RYMVG--TLPRINNN
HKLL-------SKNARML---LR-LSRIKI------------------------------
----------P-------SLNPYHHNIAQAIELVHCIDEAI-KICKSL--KIR-DEPVQK
P-----------KV-RAG--TGIGVVEAPRGTLWHEYTLND-KGVI-TNANIITPTAQNL
LNI--------------------QEDIRNFVPSII------K-----KRKK-DII-----
MDIEKLIRSYDPCFSCSAHFLE----------------------VK---------WV---
-----------------------------------------------------------
>GCA_007126015.1_Candidatus_Woesearchaeota_CSSed162cmB_481_00121
------------------------------------------------------------
------------------------------------------------------------
------------------------------------------------------------
------------------------------------------------------------
------------------------------------------------------------
------------------------------------------------------------
------------------------------------------------------------
------------------------------------------------------------
------------------------------------------------------------
------------------------------------------------------------
------------------------------------------------------------
------------------------------------------------------------
------------------------------------------------------------
---------------------------------MNVPE-------KKIGDYLNE------
----------------------------------------VV------------------
-----------IPYSQGTGFEF---K------NK-----------EYLVG--AIARMNVN
KNAL-------HKDTRKD---TA-KYLSVF------------------------------
----------P-------TDDIYRNNLAQAIENLHCIDASI-EMLESE--NFK-EEKEPE
I-----------VV-SDS--EGVGVVEAPRGLLYNRFKIDK-NGRI-KESKIVTPTAQNQ
IRM--------------------ENDIKQLVEENL------D-----KSEE-QIR-----
ILVEELIRSYDPCMTCASRFLK----------------------LK---------WI---
-----------------------------------------------------------
>CSSed165cm_557_00619
------------------------------------------------------------
------------------------------------------------------------
------------------------------------------------------------
------------------------------------------------------------
---------------------MK-------------------------------------
------------TITLNHI--------------------------TKIEGHAKLDLGI--
---KEGVVE-KCELSATEGSRYFEGLVIG-R-KYFEAHEITSRICGICSTAH-------V
TAALMAIEDAVG------VK-PSTQTVELRKLIML-GERIRSHATHLYFLALPDYLG---
------YESALAMAKK-YKNE---------------------------------------
------------------------------LKTALSLVKA-GNKVITLIAARDLHPVSAT
VGGWLKLPEQE------------------------TLETLKE------TLKEVK-EDAWK
T---------------------------------FKLFS-SL----------NYP-----
EFESKC------------------EYFSLK----DN------------------------
-DEYAMLNGVFS-----------SET-------ESFNK-------NDYKKFISE------
----------------------------------------YH------------------
-----------ESRSTANFVVK---D------GK-----------RYMVG--ALPRLNNN
REKL-------SVDAKKA---LK-ESKMKL------------------------------
----------P-------SKNPYLNNLAQAIELIHCLDHAI-KICSEL--KIK-EEKIPE
I-----------KV-KPG--RGVAAIEVPRGTLWHEYEVDE-KGII-KYANIITPTAQNL
LNM--------------------QEDIRLMVPGIL------D-----KPKQ-EII-----
LEMEKLIRSYDPCFSCSAHFLE----------------------VN---------WL---
-----------------------------------------------------------
>GCA_007133845.1_Candidatus_Woesearchaeota_CSSed165cm_329_00529
------------------------------------------------------------
------------------------------------------------------------
------------------------------------------------------------
---------------------MSL-V----------------------------------
---------------------LK------------MHD----------------------
-----------FDLNIKNL--------------------------SKIEGHATLKIKV--
---RKDKVE-NVKLIVEENRRFFEEGIIG-K-NYQTIPQTVSRICGTCSVAH-------L
TCASEAIERALK------VD-ISRQTLVMRKLSLM-GMNLRDHAMHLYFFVLPDILG---
------KESVLDFNKE-EHHF---------------------------------------
------------------------------LREGFEMKAA-GNLLTKLVGGRAIHPMFAQ
VGHFSKVPESS------------------------KIKETIE------KLKKAR-EKCFD
I---------------------------------MDIME-SY----------------ES
NFRRKT------------------NYIAIA----DD------------------------
--NYTFLTGRIF-----------DSK-G-----WSVSE-------ENVGNYLKE------
----------------------------------------IV------------------
-----------IPYSQGIGYEL---K------NK-----------EFLTG--AIARMNIN
SNSL-------HQETRKD---IR-KYLRIF------------------------------
----------P-------THDIYKNNLAQAIENLHCIDSSI-EILESE--EFK-EEKKPD
I-----------KI-SES--EGVGVVEAPRGLLYNRFKIDK-NGRI-LKSKIVTPTAQNQ
IRM--------------------ENDIRQLVEDNL------D-----KSEE-QIR-----
ILVEELIRSYDPCMTCASRFLK----------------------LK---------WI---
-----------------------------------------------------------
>UBA11576_01001
------------------------------------------------------------
------------------------------------------------------------
------------------------------------------------------------
---------------------M--------------------------------------
---------------------GK-------------------------------------
------------TINLDHV--------------------------TKIEGHARLNIKV--
---VDGNIE-KCELQLMEGARFFEGILKG-K-KFNDVSHITSRICGVCSVVH-------A
IAAVQAVENAFG------VK-ISEQSKKLRELLNI-GGMIQSHALHLYFLTLPDYYG---
------KGSALELLKE-QKGV---------------------------------------
------------------------------IERALRLKRA-GNNMVFTVAGRDVHPIGCV
VGGFSRVPAKE------------------------QMDKLLE------ELKSVK-ADAVE
T---------------------------------VKLFM-SL----------DYP-----
EFEKPT------------------PHFALT----GG------------------------
---PYFYSHETM---------KCDKG-------TCFPT-------GDYRAHIKE------
----------------------------------------HF------------------
-----------REGMTAEFATK---E------GK-----------SYFVG--ALARVINR
LDEL-------SPESKVY---VH-DFQ---------------------------------
----------E------RKNNPFMNIPAQAVEILEGVNRAI-ELLEGL--ELV-EEENPE
VK---------LRP-CEC--EGIAAVSAPRGVLFHRYKFDK-DGYC-VESDITTPTTQNL
ALM--------------------EEAISALLKKIL------N-----EDEE-SIK-----
KKIEQLIRAYDPCVSCSTHFLE----------------------MK---------LERV-
-----------------------------------------------------------
>UBA11576_01329
------------------------------------------------------------
------------------------------------------------------------
------------------------------------------------------------
---------------------M--------------------------------------
---------------------AK-------------------------------------
------------TINLNHL--------------------------TKVEGHANLTISI--
---KDSTIE-KCELDSAEGSRYFEALLKD-R-NCLEAPEITSRICGICSCAH-------F
MASVQAVERALG------VK-VTEQTKMLRELLMT-GERIRSHSTHLYFLALPDYLG---
------FDNALEMTKK-HRKD---------------------------------------
------------------------------IEISLRLNKL-GNGMVELIGGRVMHPVSAQ
VGGFLKIPTQE------------------------EIDNLRR------LLQDAQ-ADALE
T---------------------------------ARRFA-KL----------KVP-----
KFEKDT------------------EYFSVY----DD------------------------
-TAYGMLHGSMA-----------SQE-------NKFKQ-------DEYQKYLSE------
----------------------------------------YH------------------
-----------VYYATAKFVSK---K------DK-----------PYMVG--ALSRMNNS
YKFL-------SKNAKKV---IS-EAKVKF------------------------------
----------P-------LNNPFMINFCQAVELVHYVDRAI-EICRKL--KVK-QEDPVP
V-----------EF-RKG--RGISAVEAPRGVLWHDYEVNA-KGEI-IKANIITPTCQNL
HNM--------------------EEDIKAYLPALL------K-----LPEN-KLV-----
LEVEKLIRAYDPCFSCSTHFLK----------------------VK---------WEKK-
-----------------------------------------------------------
>UBA9638_00597
------------------------------------------------------------
------------------------------------------------------------
------------------------------------------------------------
------------------------------------------------------------
------------------------------------------------------------
------------------------------------------------------------
------------------------------------------------------------
------------------------------------------------------------
------------------------------------------------------------
------------------------------------------------------------
-----MLEKTG------------------------ILL----------------------
------------------------------------LF----------------------
------------------------------------------------------------
-----------------------------------YAC----------------------
------------------------------------------------------------
------------------------------------------------------------
------------------------------------------------------------
------------------------QNFVEEQYKFFALSSSH-DICSAL--EVT-DEKPPK
L-----------SP-KAG--HGIAAVEVPRGTLWHEYTLDA-DGMI-TYANIITPTAQNL
LSM--------------------QEDIKRVLPSIL------G-----KKKE-DIV-----
MDVEKLIRAYDPCFSCSAHFLE----------------------VN---------WDEH-
-----------------------------------------------------------
>UBA9638_01355
------------------------------------------------------------
------------------------------------------------------------
------------------------------------------------------------
---------------------M--------------------------------------
---------------------LR-------------------------------------
------------NITLNHI--------------------------TKIEGHAKLDLAI--
---DNGKVT-TCHLSATEGARYFEGLVKN-R-KFYEAHEMTSRICGICSCGH-------V
VAAVQAIEDALG------FQ-PSAQTFRLRELLTL-GERIRSHATHLYFLALPDYLG---
------YESALAMAPT-YKAE---------------------------------------
------------------------------LMKALGLMKI-GNAIVKLLGARDLHPVSAT
PGGWLHLPSTG------------------------ELRAVAK------ELEKAK-KDAIA
T---------------------------------CSLFA-SL----------THP-----
DFDSPS------------------EWFSLK----HE------------------------
-SEYAMLRGDFH-----------SPR-------VVFEC-------HKLHDFVRE------
----------------------------------------YH------------------
-----------EDYSTANFVVV---K-----GGR-----------QYMLG--ALPRLNNN
ASQL-------SKDAKAM---VK-KVRLRL------------------------------
----------P-------SSNPYHQNLAQAIELIHAIDHAH-DICSAL--EVT-DEKPPK
L-----------SP-KAG--HGIAAVEVPRGTLWHEYTLDA-DGMI-TYANIITPTAQNL
LSM--------------------QEDIKRVLPSIL------G-----KKKE-DIV-----
MDVEKLIRAYDPCFSCSAHFLE----------------------VN---------WDEH-
-----------------------------------------------------------
>UBA9989_00629
------------------------------------------------------------
------------------------------------------------------------
------------------------------------------------------------
------------------------------------------------------------
---------------------MT-------------------------------------
------------EITLSHI--------------------------TKIEGHAALHVKI--
---DKGKLK-TCRLTAVEGSRYFEGLVKG-R-NYHEAPEMTSRICGICSCAH-------T
IAAQKAVERALD------VH-VTDQTKRLRKILTL-GERIRSHATHLHFLALPDYLG---
------KASGLDLLPK-YQKE---------------------------------------
------------------------------IERALRLMHF-GNKVVHVIGGREIHPVAAQ
VGGFTNIPDPQ------------------------KVAELLE------EAKKLI-PDTIK
A---------------------------------AQLFL-KL----------KTP-----
NIQQGF------------------DWFSLT----NP------------------------
-EEYAVLEGDLK-----------SSK-------KTYTQ-------EHYLDYIEE------
----------------------------------------YH------------------
-----------TRDSTANFVVK---D------GK-----------SFMVG--ALARFNNN
RHQL-------MPKALAL---MK-HSPLKD------------------------------
----------I-------STNPFHQNIAQAIETVHSMEDIV-ELLKE---PFK-EEKRIL
P-----------TQ-HSG--HGIAAIEVPRGILWHEYRI-Q-KGKI-VYCNIITPTAQNL
LLM--------------------NENLKGYIPTVL------D-----LPKE-EII-----
LGIEKLIRAYDPCFSCSAHFLK----------------------VD---------WEEG-
-----------------------------------------------------------
>Adlercreutzia_equolifaciens_(NiFe_Group_1a)_(WP_022740096.1) Adlercreutzia equolifaciens (NiFe Group 1a) (WP_022740096.1)
------------------------------------------------------------
------------------------------------------------------------
------------------------------------------------------------
------------------------------------------------------------
---------------------MT-------------------------------------
------------RSVIDPI--------------------------TRIEGHLRVEMEV--
---ENGVVA-DAWVSGGC-FRGMELVVQN-R-TPEDAAQIVERICGVCPVSH-------A
HASSIAGDKAYG------IT-ISNNARIVRNLLEG-AQFLHSHILWLYNLAALDYVN-PL
NALQANVDDAYAVALE-NG----------------LALHSDLNQLYEKLAAFADNGQLSI
FSGNWF---DADGGEAYVDNPEANLILTSHYLEALKMQAR-SSEMAALLGGKMPHVMTSI
PGGNMWVPTES------------------------KLDDLLA------MATEVR-DWVND
TVL-----------------------------ADTVMLA-KLY--------PEVL-----
TFGKGC-G----------------RYIAWGVFEGPDWPYGD--------------NYTEQ
MLNRYLPMAVL------------DEQ-F--QA-SDVQE-------NLITEYMGRSWYKG-
--------------SE-------------TYTSPYFVTDPDF------TEY---------
-------NVD-DRYSWVKAPAY---D------GK-----------PMEAG--SMARIFAA
YVRG-------VPFIKEQ---VD-AVLGIL---G-----------AKPG-----------
--------DLA------AFQSTLGRTAIRQIETIYIANLMV-EWVNELAEAIK-GGDSEY
FRE------PARLT---G--EGTGFWEAPRGALYHSEKVV--DGKI-EGYQIIIPSTWNL
API-------------------NGDGEHGPLEQALI-----GV---PVADI-EKP-----
INALRTVHSFDPCTACAVHVTE------------RGTGKH----FE---------TVTSP
WG---VK----------------------------------------------------
>Collinsella_tanakaei_(NiFe_Group_1a)_(WP_009141216.1) Collinsella tanakaei (NiFe Group 1a) (WP_009141216.1)
------------------------------------------------------------
------------------------------------------------------------
------------------------------------------------------------
------------------------------------------------------------
---------------------MA-------------------------------------
------------RSVVDPI--------------------------TRIEGHLSIEMEV--
---EDGKVT-EAWSCGNL-YRGLENALVG-R-TPYDAALISERICGVCPVSH-------V
HASCFAAEDAYG------IK-IPSAARLIRNLSEG-GQILHSTILWFYNLAGLDYIN-PL
DAVNANPADAYEVCRK-YG-----------------TAGADFEGLSARLKAFAENGQLSI
FSGNWFDCKDADGSSAFHLTPAENLVGTAHYFEGIDYQAK-ASQICAIIGGKMPHVMTSI
PGGTSFVPTPE------------------------KLDEIIF------RIRELK-TWIQG
TMI-----------------------------PDMFMIV-EKY--------PNLV-----
GMGKGE-G----------------RFVSFGVLDDES----------------------RE
LNCRYLPAGMVT----------LNEDGT-MTI-ANVDA-------SLITEDVTHAFYEN-
--------------HA-------------PLNPVDGVTRPMWP-----------------
--KDGK-NFS-NKYTWCKAPRY---D------GE-----------AYEAG--GISRMLAA
YVRG-------VEPVVKL---MD-DALAKT---G-----------L--------------
--------TMA------QLDCVAGRLLARVLEADYVCDVME-QNFNELVQLMA-DDKAEY
YTP------AARTT---G--EGLGLWEAPRGALLHTEKVE--NDVV-THYQEIIPSTWNL
SPT-------------------DGKGNPGPLEHMLL-----GT---TVTDI-DKP-----
LDAVRIVHSVDPCTACACHVTE------------PATGKS----FH---------TVTSP
WG---VM----------------------------------------------------
>Cryptobacterium_curtum_(NiFe_Group_1a)_(WP_012803243.1) Cryptobacterium curtum (NiFe Group 1a) (WP_012803243.1)
------------------------------------------------------------
------------------------------------------------------------
------------------------------------------------------------
------------------------------------------------------------
---------------------MA-------------------------------------
------------RTVIDPI--------------------------TRIEGHLRVEMEV--
---NDGMVT-DAWVSGGC-FRGMELVVRD-R-TPEDAAMIVQRICGVCPVSH-------A
HSASIAGEKAYG------IT-ISNNARIIRNLVEA-AQFMHSNILWFYNLAALDYVN-PL
NALTANVADAYDLAQA-AG----------------TSTMSDLGAVKKKLQTFAANKQLSI
FSGNWF---DAENNDGYQLTPELDLICTAHYLEALRMQAK-ASEIAGLLGGKMPHIMTST
VGGTMFVPTEE------------------------KLDDLWA------LVNELY-DWVEA
TML-----------------------------PDTLAIA-PYY--------ADAF-----
EFGRGC-G----------------RYIAWGVFDDTS----------------------FD
MTKRYLPAGVL------------NDG-F--AL-EEVNE-------DAISEYVGHSWYEG-
--------------SS-------------DLNPREGETKAEF------TSY---------
-------DVA-DRYSWVKAPTY---N------GK-----------AMEAT--SMSRMLVA
YKRG-------VPFIVEH---VD-ALLEAL---G-----------A-PG-----------
--------RID------IVPSTMGRTGVRQIETLYIAGLMK-DWVRELIEAIK-GGDTEY
FRP------PTRTT---G--EGSAFWEAPRGALYHTEKVK--DGKI-TDYQIIIPSTWNL
API-------------------NGHGEHGPLEQALI-----GV---PVTDL-EKP-----
INALRTVHSFDPCTACSVHITE------------PATGKK----FQ---------TVTNP
WG---VR----------------------------------------------------
>Cryptobacterium_sp._CAG:338_(NiFe_Group_1a)_(WP_022379409.1) Cryptobacterium sp. CAG:338 (NiFe Group 1a) (WP_022379409.1)
------------------------------------------------------------
------------------------------------------------------------
------------------------------------------------------------
------------------------------------------------------------
---------------------MT-------------------------------------
------------RSVIDPI--------------------------TRIEGHLRVEMEV--
---ENGVVT-DAWMSGGC-FRGMELVVQD-R-TPEDAAHIVQRICGVCPVSH-------A
HASSIAAEKAYG------IE-IPNNARIIRNLIEG-GQFLHSHILWFYTLAALDYVN-PL
NGLNANIADAYDLAQA-AG----------------TSMNTDLRALAQRLTTFAENGQMSI
FSGNWW--KNGAADAEFNLPAELDLICTAHYIEALTMQSK-ASEICGLLGGKMPHVMTLV
PGGTSFVPTEE------------------------KLDDLWS------LCHELR-DWVAA
TMI-----------------------------PDTKAIA-PYY--------LPAL-----
EFGKGC-G----------------RYVAWGVFERPS----------------------FE
MADRYLPSGVI------------DEN-L--NL-SEVNE-------DLIKEYVGHSWYVG-
--------------DS-------------DLNPREGVTEPEF------TEYYKEGTLFEQ
NGHEFG-EIS-DRYTWSKAPSY---D------GK-----------CMEAG--PFSRVLAA
YLRG-------NEFIKTN---LD-QLCADL---N-----------L--------------
--------TIP------QLQSTLGRVAARQVESLYIANLMC-DWVDELIEAIK-GGDSEY
FRS------PSTIT---G--DGTGFWEAPRGALYHTEHVN--NGKI-TGYQIIIPTTWNI
APR-------------------NAEGVPGPIEQAVI-----GN---PVADV-EMP-----
INVLRTVHSFDPCTACAVHVTE------------PSTGKH----FE---------TVTSP
WG---VK----------------------------------------------------
>Eggerthella_lenta_(NiFe_Group_1a)_(WP_009304598.1) Eggerthella lenta (NiFe Group 1a) (WP_009304598.1)
------------------------------------------------------------
------------------------------------------------------------
------------------------------------------------------------
------------------------------------------------------------
---------------------MT-------------------------------------
------------RSVIDPI--------------------------TRIEGHLRVEMEV--
---TNGKVS-DAWVSGGC-FRGMEMVVEN-R-TPEDAAQIVQRICGVCPVSH-------A
HSSAIAAEKAYG------IK-ISNNARIIRNLLEG-AQFLHSHILWFYNLAALDYVN-PL
NALKADPADAYDLAQA-AG----------------TSMNSDFVALKERLANFADNGQLSI
FSGNWF---DAEDGTAYQLPPELDLICTAHYLEALTMQAK-ASQISAIIGGKMPHVMTLV
PGGTAFVPTDQ------------------------KLDELKA------LADEIY-DWVES
TMI-----------------------------PDTLAIA-PYY--------IDAL-----
NWGKGC-G----------------RYVAWGVFEGPG-DYAS---------------YTEQ
MANRYLPMGVI------------DDK-L--NL-SDVQE-------NLITEYMGRSWYKG-
--------------DA-------------TYTSPYFVTEPEY------TEY---------
-------NVE-DRYTWVKCPAY---D------GK-----------PYEAG--GLSRVLAA
YKRN-------VPFVVEQ---VD-GLLEAL---G-----------A-PG-----------
--------QIG------VAQSTLGRTAVRQIETLYIAGLMK-DWVAELIEALK-SGDSEY
FRE------PSTIT---G--AGTGFWEAPRGALYHSESIK--DGKI-EGYQIIIPTTWNL
API-------------------NESGEHGPMEQALI-----GN---PVGDI-EKP-----
INALRTVHSFDPCTACAVHITE------------PATGKS----FE---------TVTSP
WG---VK----------------------------------------------------
>Eggerthella_sp._CAG:1427_(NiFe_Group_1a)_(WP_021900186.1) Eggerthella sp. CAG:1427 (NiFe Group 1a) (WP_021900186.1)
------------------------------------------------------------
------------------------------------------------------------
------------------------------------------------------------
------------------------------------------------------------
---------------------MT-------------------------------------
------------RSVIDPI--------------------------TRIEGHLRVEMEV--
---ENGVVT-DAWMSGGC-FRGMELVVQD-R-TPEDAAHIVQRICGVCPVSH-------A
HASSIAAEKAYG------IE-IPNNARIIRNLIEG-GQFLHSHILWFYTLAALDYVN-PL
NALKANIADAYDLVEE-AG----------------TSCQSDLKALAQRLTKFAENGQMSI
FSGNWW--KNGAKDTEFKLPAELDLICTAHYIEALTMQSK-ASEICGLLGGKMPHVMTLV
PGGTSFVPTEE------------------------KLDDLWS------LVHEVR-DWVAA
TMI-----------------------------PDTKAIA-PYY--------LPAL-----
EFGKGC-G----------------RYVAWGVFERPS----------------------FE
MADRYLPSGVI------------DEN-L--NL-SEVNE-------DLIKEYVGHSWYVG-
--------------DS-------------DLNPREGVTEPEF------TEYYKEGTLFEE
NGHEFG-EIA-ERYTWSKAPSY---D------GK-----------CMEAG--PFSRILAA
YLRG-------NEFIKTT---LD-GLCKDL---N-----------L--------------
--------TIP------QLQSTLGRVAARQVESLYIANLMC-DWVDELIEAVK-GGDSEY
FRS------PSTLT---G--DGTGFWEAPRGALYHTEHVN--NGKI-TGYQIIIPTTWNI
APR-------------------NAEGVPGPIEQAVI-----GN---PVDDV-EMP-----
INVLRTVHSFDPCTACAVHVTE------------PSTGKH----FE---------TVTSP
WG---VK----------------------------------------------------
>Eggerthella_sp._CAG:209_(NiFe_Group_1a)_(WP_022184401.1) Eggerthella sp. CAG:209 (NiFe Group 1a) (WP_022184401.1)
------------------------------------------------------------
------------------------------------------------------------
------------------------------------------------------------
------------------------------------------------------------
---------------------MA-------------------------------------
------------RSVIDPV--------------------------TRIEGHLRVEMEV--
---ENGVVS-DAWVSGGC-FRGMELVVKD-R-TPEDAAHIVQRICGVCPVSH-------S
HAATIAAEKAYG------IT-ISNNARIIRNLIEG-AQFLHSHILWFYTLAALDYVN-PL
NALKANVGSAYDLVEA-AG----------------TSCQSDLKALQERLTKFAENGQLSI
FSGNWW--KNGQSDTEFKLPAELDLIATAHYIEALTMQSK-ASEVCALLGGKMPHVMTIV
PGGTSFVPTEE------------------------KLDDLWS------LVHELR-DWIKA
TII-----------------------------PDTKAIA-PYY--------KEAL-----
SFGKGC-G----------------RYVAWGVFERPS----------------------FA
LADRYLPSGVI------------DEN-L--KL-SEVDT-------DLIKEYIGHSWYVG-
--------------DS-------------DLNPREGVTEPEF------TEYYKAGTLREE
NGHEIG-DIN-DRYSWSKAPSY---D------GK-----------CMEAG--PFSRVLAA
YLRG-------NEFVKPA---VD-GLCADL---G-----------L--------------
--------TIP------QLQSTLGRVAARNVEPIYIAECMV-EWVDELIEAVK-GGDSEY
FRT------PETIT---G--EGMGLWEAPRGALLHTEKVN--NGKI-TDYQIIIPTTWNI
APR-------------------NAEGVQGPMEQALI-----GT---PVADV-DMP-----
INALRTVHSFDPCTACAVHVTE------------PSTGKH----FE---------TVTSP
WG---VK----------------------------------------------------
>Eggerthella_sp._CAG:298_(NiFe_Group_1a)_(WP_022363273.1) Eggerthella sp. CAG:298 (NiFe Group 1a) (WP_022363273.1)
------------------------------------------------------------
------------------------------------------------------------
------------------------------------------------------------
------------------------------------------------------------
---------------------MT-------------------------------------
------------RSIIDPI--------------------------TRIEGHLRVEMEV--
---DNGVVT-DAWVSGGC-FRGMELVVQD-R-TPEDAAQIVQRICGVCPVSH-------T
HASSLAGEAAYG------IV-IPNQARIIRNLVEG-GQFLHSHILWLYTLAALDYVN-PL
NALNANVGKAYDLMEA-AG----------------TSCSTDLKTLMGTLTKFANNGQLSI
FSGGWF--LDGQAPEAYKLDPEADLICTAHYLEALNMQAK-ASEICGLIGGKMPHIMTLV
PGGTAFVPTEE------------------------KLDELYS------ITREIR-DWVDS
TML-----------------------------PDTKIIA-SAY--------PEAL-----
GFGRGC-G----------------RYVAWGVFQREN----------------------FE
MADRYMPSGVVY----------TNDG-L--RL-EDPDP-------AAIKEYVGHSWYVG-
--------------DS-------------NLNPKEGVTDPLY------TEYYVAGTEHEE
NGHMIG-TVN-DRYTWSKGPSY---N------GE-----------CMEAG--PFSRVLAA
YLRGGEK----NRYIVNN---LD-KLMADL---N-----------L--------------
--------TLP------QLQSTLGRVAARQVECSYIAHLMV-DWVDELIEALK-GGDSEY
FRA------PEHLT---G--YGCGMWEAPRGALYHDEHVD--NGRI-TGYQIIIPTTWNI
APR-------------------NAEGVRGPMEQALI-----GT---PVANV-DAP-----
INALRTVHSFDPCTACAVHVSE------------PATGKH----FE---------TVTSP
WG---VR----------------------------------------------------
>Eggerthella_sp._CAG:368_(NiFe_Group_1a)_(WP_022370065.1) Eggerthella sp. CAG:368 (NiFe Group 1a) (WP_022370065.1)
------------------------------------------------------------
------------------------------------------------------------
------------------------------------------------------------
------------------------------------------------------------
---------------------MT-------------------------------------
------------RSIIDPV--------------------------TRIEGHLRVEMEV--
---EGGVVT-DAWVSGGC-FRGMELVVEN-R-TPEDAAHIVQRICGVCPVSH-------A
HASAIAAEKAYG------IT-IPNNARIIRNLIEG-GQFLHSHILWFYTLAALDYVN-PI
NALNANVGDALDLVEA-AG----------------TSCQSDLKALKEKLQTFANNGQLSI
FSGGWF--LDPEVAKEFTLGAELDLICTAHYIEALTMQSK-ASEICALLGGKMPHVMTLV
PGGTSFVPTEE------------------------KLDDLWS------LVREVR-DWVKA
TMI-----------------------------PDTKAIA-PAY--------KAAL-----
DFGKGC-G----------------RYIAWGVFEDPS----------------------FE
MSKRYLPSGVI------------DEN-L--KL-SEVNE-------DLIKEYVGHSWYVG-
--------------DS-------------DLNPREGVTEPEY------TEYYKGDTD---
-------VIS-DRYTWSKAPSY---D------GK-----------PMEAG--PFSRVLAA
YLRG-------NKFVKTT---LD-GLMADL---G-----------L--------------
--------SLG------QLQSTLGRVAARQVESLYVAELMV-EWVDELIEAIK-GGDSEY
FRA------PETIT---G--SGTGFWEAPRGALYHTEHVD--NGKI-TGYQIIIPTTWNI
APR-------------------NKEGVRGPMEQALI-----GT---PVSNV-EMP-----
INALRTVHSFDPCTACAVHVSE------------PATGKH----FE---------TVTSP
WG---VK----------------------------------------------------
>Eggerthella_sp._YY7918_(NiFe_Group_1a)_(WP_013979648.1) Eggerthella sp. YY7918 (NiFe Group 1a) (WP_013979648.1)
------------------------------------------------------------
------------------------------------------------------------
------------------------------------------------------------
------------------------------------------------------------
---------------------MT-------------------------------------
------------RSVIDPI--------------------------TRIEGHLRVEMEV--
---TNGKVS-DAWVSGGC-FRGMEMVVEN-R-TPEDAAQIVQRICGVCPVSH-------A
HSSTIAAEKAYG------IQ-ISNNARIIRNLIEG-AQFLHSHILWFYNLAALDYVN-PL
NALEADPMDAIDLAKS-VG----------------TSVNSDFVALQDRLKTFASNGQLSI
FSGNWF---DAEDGTGYTLLPELDLICTAHYLEALSMQAK-ASQISALLGGKMPHVMTIV
PGGTAFVPTAQ------------------------KLDDLKY------LVDEIY-NWVEA
TMI-----------------------------PDTLAIA-PFY--------MDAL-----
NWGKGC-G----------------RYVAWGVFEGAG-EYSD---------------YTEQ
MKNRYLPMGVL------------DDN-L--NI-SDVQE-------NLITEYVGHSWYKG-
--------------EE-------------TYTSPYYTTEPEY------TTY---------
-------DVN-DRYTWCKCPAY---D------GK-----------CYEAG--GLSRVLAA
YKRN-------VPFVVDQ---VN-GLLEAL---G-----------A-PG-----------
--------QIS------AAQSTLGRTAVRQIETLYIAGLMK-EWVGELCEAVK-SGDSEY
FRA------PETIT---G--GGTGFWEAPRGALYHHEEVQ--DGKI-TGYQIIIPTTWNI
APH-------------------DASGEPGPMEQALI-----GV---PVGDV-EKP-----
INALRTVHSFDPCTACAVHITE------------PATGKS----FE---------TVTSP
WG---VK----------------------------------------------------
>Persephonella_marina_(NiFe_Group_1b)_(WP_012675774.1) Persephonella marina (NiFe Group 1b) (WP_012675774.1)
------------------------------------------------------------
------------------------------------------------------------
------------------------------------------------------------
---------------------M--------------------------------------
---------------------GK-------------------------------------
------------HLVIDPI--------------------------TRIEGHLRIEAILD-
---ENNTVI-DAYSSSTM-WRGIEIIMKG-R-DPRDVPLLAMRICGVCTGTH-------Y
YTSTQTVEHALG------IV-PPKNARLVRNLIQG-SLYIHDHVVHFYHLHALDWVD-IV
SALKADPAKAAAEAKK-WA-NMLTDPVTGATIQPWNAGEGQFRTVQERLKKFVKAGRLGP
FANAYW------GNKSYKLTPEQNLVAVSHYLDALEMQRE-MAKLMAIFGGKNPHPQSLV
VGGVTCVLDIQ---------------------NPARIGQFKD------ILMKSR-EFIYR
AYL-----------------------------PDLLMAG-AVYAD------EALK-----
GIGKGL-G----------------NYMAYGDFRMDD--------------------NDWY
KGELLFPPGVVL-----------NMD-L-STV-YDLDQ-------SKITEDVTHSWYEY-
------------SVNQ-------------PLHPYEGQTNPKY------TGFRKD------
---GTV-DPK-GKYSWIKSPIY---D------DK-----------RVEVG--PLARMIVG
YARG-------NERIKHY---VD-WLLNSG---N-----------L--------------
--------PVQ------VLFSTVGRTAARAVETALMVDVMV-EWVDQLAKNVA-SGDLST
WTEFD--FERLTKG-KEL--KGYGLTEAPRGALGHWIKIK--DGKV-ENYQAVVPSTWNA
APR-------------------DYKNRMGAYEASLI-----GT---TLSDP-DQP-----
LEILRTIHSFDPCIACAVHVID------------AKGKEL----GV---------YKLEP
VG---GA-----------CN--------------------------------------V
>Persephonella_sp._IF05-L8_(NiFe_Group_1b)_(WP_029520216.1) Persephonella sp. IF05-L8 (NiFe Group 1b) (WP_029520216.1)
------------------------------------------------------------
------------------------------------------------------------
------------------------------------------------------------
---------------------M--------------------------------------
---------------------GK-------------------------------------
------------HVVVDPI--------------------------TRIEGHLRIEAILD-
---DNNTIV-DAYSSSTM-WRGIEVIMKG-R-DPRDVPLLAMRICGVCTGTH-------Y
YTSTQTVEHALG------VV-PPKNARLVRNLIQG-SLYIHDHVVHFYHLHALDWVD-VV
SALKADPAKAAEEARK-WA-SMLKDPITGETIRPWKDGAGEFAAVQDRLTKFVKAGRLGP
FANAYW------GNKSYKLTPEQNLVAVAHYLDALQIQRE-MAKLMAIFGGKNPHPQSLV
VGGVTCVQDIQ---------------------NPARLGQFED------LLNLSR-EFIYR
AYL-----------------------------PDILMAG-TVYAE------EALA-----
GIGRGL-G----------------NYMAYGDFRMDD--------------------NPWY
QGKTLFPQGLVL-----------NMD-L-TKV-YDIDQ-------SKITEDVTHSWYEY-
-----------KGTDK-------------PLHPFEGQTNPKY------TGFKPD------
---GTL-DPK-GKYSWIKSPIY---D------DH-----------RVEVG--PLARMIVG
YARG-------DERIKHY---VD-WLLKSG---N-----------L--------------
--------PAK------ALFSTVGRTAARAIETALMVDVMK-EWLTELAKNVA-AGDLST
WTEYD--FEKLTKG-KEL--KGYGLTEAPRGALGHWIRIK--DGKV-ENYQAVVPSTWNG
APR-------------------DYKNRMGAYEASLI-----GT---TLSNP-DQP-----
LEILKTIHSFDPCIACAVHVID------------TKGKEL----GV---------YKVEP
VG---GA-----------CF--------------------------------------I
>Persephonella_sp._KM09-Lau-8_(NiFe_Group_1b)_(WP_029523035.1) Persephonella sp. KM09-Lau-8 (NiFe Group 1b) (WP_029523035.1)
------------------------------------------------------------
------------------------------------------------------------
------------------------------------------------------------
---------------------M--------------------------------------
---------------------GK-------------------------------------
------------HVVVDPI--------------------------TRIEGHLRIEAILD-
---DNNTIV-DAYSSSTM-WRGIEVIMKG-R-DPRDVPLLAMRICGVCTGTH-------Y
YTSTQTVEHALG------VV-PPKNARLVRNLIQG-SLYIHDHVVHFYHLHALDWVD-VV
SALKADPAKAAEEARK-WA-SMLKDPITGETIRPWKDGVGEFKAVQDRLTKFVKAGRLGP
FANAYW------GNKSYKLTPEQNLVAVGHYLDALQIQRE-MAKLMAIFGGKNPHPQSLV
VGGVTCVQDIQ---------------------NPARLGHFGD------ILGLSR-EFIYR
AYL-----------------------------PDILMAG-TVYAE------EALA-----
GIGRGL-G----------------NYMAYGDFRMDD--------------------NPWY
QGKTLFPQGLVL-----------NMD-L-TKV-YDVDQ-------SKITEDVTHSWYEY-
-----------KGTDK-------------PLHPFEGQTNPKY------TGFKPD------
---GTL-DPK-GKYSWIKSPIY---D------DH-----------RVEVG--PLARMIVG
YARG-------DERIKHY---VD-WLLKSG---N-----------L--------------
--------PAK------ALFSTVGRTAARAIETALMVDVMK-EWLTELAKNVA-AGDLST
WTEYD--FEKLTKG-KEL--KGYGLTEAPRGALGHWIRIK--DGKV-ENYQAVVPSTWNG
APR-------------------DYKNRMGAYEASLI-----GT---TLSNP-DQP-----
LEILKTIHSFDPCIACAVHVID------------TKGKEL----GV---------YKVEP
VG---GA-----------CF--------------------------------------I
>Sulfurihydrogenibium_azorense_(NiFe_Group_1b)_(WP_012674350.1) Sulfurihydrogenibium azorense (NiFe Group 1b) (WP_012674350.1)
------------------------------------------------------------
------------------------------------------------------------
------------------------------------------------------------
---------------------M--------------------------------------
---------------------SK-------------------------------------
------------RLVVDPI--------------------------TRIEGHLRIEVVLD-
---ENNRVV-DAYSSSTM-WRGIETILKG-R-DARDCGLIAMRICGVCTGAH-------Y
WTSIKAVEHALG------IT-PPTNARLVRNLIAG-SLYLHDHVVHFYHLHALDWVD-IV
SALKADPYKAAKEAEN-YS-E-----------NPWYNSPTQYKAIQERLKKFVESGRLGP
FANAYW------GNKSYKFTPEQNLIATAHYLEALEAQRW-MAQMMAIYGGKNPHPQSIV
VGGVTCVQDIK---------------------NPARASLFKE------LLLKSR-DFVLR
AYI-----------------------------PDIIMAG-QVYKD------EALN-----
GVGAGL-G----------------NYLVYGDFPLDD--------------------NPHY
KAKLLFSPGVVV-----------NKD-L-TKV-IPFDQ-------SKITEDVTHSWYKY-
-----------ENTDK-------------PLHPFDGQTNPNY------TGFDEN------
---GLL-KVN-EKYSWIKSPIY---D------DI-----------RVEVG--PLARMIVG
YASG-------NERIKNY---VD-KALKAA---G-----------L--------------
--------PLQ------ALFSTVGRTAARAIETWMISDVMI-EWIDQLASNSA-KGNLDT
WTKFD--YDKLTKG-KEL--KGYGLSEAPRGALGHWVRIV--DGKV-ANYQAVVPSTWNA
GPR-------------------DYKGRMGAYESSLV-----SNI--TLSNP-DQP-----
LEILRTVHSFDPCIACAVHVID------------TKGREI----AQ---------YKIDP
VS---GGM----------CY--------------------------------------V
>Sulfurihydrogenibium_subterraneum_(NiFe_Group_1b)_(WP_028949938.1) Sulfurihydrogenibium subterraneum (NiFe Group 1b) (WP_028949938.1)
------------------------------------------------------------
------------------------------------------------------------
------------------------------------------------------------
---------------------M--------------------------------------
---------------------SK-------------------------------------
------------RLVVDPI--------------------------TRIEGHLRIEVVLD-
---ENNRIV-DAYSSSTM-WRGIETILKG-R-DARDCGLIAMRICGVCTGVH-------Y
WTSIKAVEHALG------IT-PPTNARLVRNLIEG-SLYIHDHVVHFYHLHALDWVD-IV
SALKADPYKAAKEAEN-YS-E-----------NPWYNSPTQYKAIQERLKKFVESGRLGP
FANAYW------GNKSYKFTPEQNLIATAHYLEALEAQRW-MAQMMAIYGGKNPHPQSIV
VGGVTCVQDIK---------------------NPARAALFKE------LLLKSR-DFVLR
AYI-----------------------------PDIIMAG-QVYKD------EALN-----
GVGAGL-G----------------NYLVYGDFPLDD--------------------NPHY
KAKLLFSSGIVV-----------NKD-L-TKV-IPFDQ-------SKVTEDVTHSWYKY-
-----------ENTDK-------------PLHPFDGQTNPNY------TGFDEN------
---GLL-KVN-EKYSWIKSPIY---D------DI-----------RVEVG--PLARMIVG
YASG-------NERIKNY---VD-KALKVA---G-----------L--------------
--------PLQ------ALFSTVGRTAARAIETWMISDVMI-EWIDQLASNAA-KGNLDT
WTKFD--YDKLTKG-KEL--KGYGLTEAPRGALGHWVRIV--DGKV-ANYQAVVPSTWNA
GPR-------------------DYKGRMGAYESSLV-----SNI--TLSNP-DQP-----
LEILRTVHSFDPCIACAVHVLD------------TKGREI----AQ---------YKIDP
IS---GGM----------CY--------------------------------------V
>Chrysiogenes_arsenatis_(NiFe_Group_1b)_(WP_027390843.1) Chrysiogenes arsenatis (NiFe Group 1b) (WP_027390843.1)
------------------------------------------------------------
------------------------------------------------------------
------------------------------------------------------------
---------------------M--------------------------------------
--------------------STQ-------------------------------------
------------RVVVDPI--------------------------TRIEGHLRVEVIVD-
---QDNVIQ-DAFATSTL-WRGIELILKG-R-DPRDAGFMTQRICGVCTYSH-------Y
KAGIEAVENALG------IE-IPYNATLTRTLMAQ-ALFMHDHPVHFYHLHGLDWCD-IT
QALSADPRKASDLAFR-YA-D-----------LPIATGADELTAVQRRLKTFVDKGHLGP
FANAYW------GHKTYHFTPEQNLIVASHYLKALEVQRN-AAQMLALFGAKQPHPQSLT
VGGVTCIMDLQ---------------------NPARLGEYLT------KFEEVS-DFINR
AYY-----------------------------ADVKMAA-EAFIG------EGSV-----
LAGCGV-K----------------NFMAAKEFQIN-------------------------
RSETLFDSGIIL-----------DGD-L-GKV-HEINE-------SKITEEATHAWYS--
-------------DNQ-------------PFHPYEGQTSPNF------TGYRDGDTANG-
-KAKII-DEK-GKYTWVKAPRY---D------GK-----------PMEVG--PLAQILVS
YASG-------NERVQKV---VN-DFLGET---G-----------V--------------
--------PVP------ALFSTLGRTAARMLQTKLIADHGK-TTLMSLVENLK-V-DQET
CAPY-----VIDTN-KTY--RGRYIGDVPRGMLSHWVNIK--GGVI-ENYQCVVPTTWNA
SPK-------------------DAAGQHGPYEAALI-----GT---KMADP-TQP-----
LEIVRTIHSFDPCLACAVHVID------------TQGNSL----AE---------YKVDP
LS-----------------------------------------------C---------
>Desulfurispirillum_indicum_(NiFe_Group_1b)_(WP_013505701.1) Desulfurispirillum indicum (NiFe Group 1b) (WP_013505701.1)
------------------------------------------------------------
------------------------------------------------------------
------------------------------------------------------------
---------------------M--------------------------------------
---------------------SR-------------------------------------
------------RIVVDPI--------------------------TRIEGHLRVDVVID-
---DNNTIT-DAFASGTL-FRGIEEILKG-R-DPRDAGFMTQRICGVCTYSH-------Y
KAGIEAVENALG------II-PPYNAQLVRSLMGI-ALFMHDHLVHFYHLHGLDWCD-IT
QALAADPRKASDLAFR-YA-E-----------FPVSTGADELKAVQAKVKTFVDKGHLGP
FANAYW------GHGTYHFTPEQNLIVLSHYLKALEIQRT-AAQMLAVFGAKQPHPQSLT
VGGVTCIMDLE---------------------SPARLGEFLT------RFEETA-DFIRR
AYY-----------------------------ADVKMAA-EAYVG------EDSV-----
LKGCNI-K----------------NFLSASQYQIN-------------------------
RTETIFDSGYIL-----------NGD-L-SRV-YEVDE-------QMITEEATHAWYR--
-------------DNA-------------PLHPYEGKTNPNY------TGFQDGDTVNG-
-RAKIL-DGD-GKYTWVKAPRY---D------GR-----------PMEVG--PLAQMLVG
YGKG-------NPRVQRI---VN-TFLQET---G-----------L--------------
--------PTE------ALFSTLGRTAARMLQTILMVDCGK-ETFMNLIENLK-V-DRET
CAPY-----SIRKD-REY--RGSFNGDVPRGALSHWVSIK--NGVI-DHYQAVVPSTWNA
SPK-------------------DAQGQSGPYEAALI-----GT---RLQDP-TKP-----
LEIIRTIHSFDPCLACAIHVMD------------VKGNSL----AQ---------YRVDP
QT---GLSS--------------------------------------------------
>Desulfatirhabdium_butyrativorans_(NiFe_Group_1b)_(WP_028324338.1) Desulfatirhabdium butyrativorans (NiFe Group 1b) (WP_028324338.1)
------------------------------------------------------------
------------------------------------------------------------
------------------------------------------------------------
---------------------M--------------------------------------
---------------------GN-------------------------------------
------------RITIDPI--------------------------TRIEGHLRIEVEV--
---EGGKVK-DAWSSGQM-FRGIEIILQG-R-DPRDAQHFVQRSCGVCTYTH-------A
LASVRAVEAAVN------VT-IPPNARLIRNLLHG-AQFQHDHLVHFYHLHALDWVD-IV
SALKADPAKTAALADN-VS-N-----------AS-VGGTAYYKSVQQRLQTFVDSGQLGP
FSNAYW------GHPAYKLPAEANLMAAAHYIEALKLQAR-TARMHAVFGAKNPHLQSLV
VGGVTCVKDLT----------------------PDRIAEFLY------LWKETQ-EFVNN
VYV-----------------------------PDLLAVA-SFY--------KDWG-----
GIG-GT-T----------------NFLAYGDLPAS----------------------EKE
PESLYMPRGVVF-----------KRD-L-AKV-GDVNQ-------EKITESVIHSWYEE-
--------------GS-------------PKHPYKGETKPKH------GD----------
-----Y-NTA-GKYSWLKAPRY---E------GE-----------SCEVG--PLARVLVA
YGKG-------HPEIKKL---VD-DTVKKL---D-----------I--------------
--------PVT------ALFSTLGRTAARALETVAIGNAME-GWVNELVTNIK-NGDTKT
-------YTAWQMP-EKG--MGYGLNDVARGALGHWIEIE--NKKI-KNYQYVVPSTWNL
GPR-------------------CEKGKKGPVEEALI-----GT---PIADP-QKP-----
LEVLRTVHSFDPCIACAVHVID------------PQSNQV----YK---------IRVV-
-----------------------------------------------------------
>Desulfobacter_curvatus_(NiFe_Group_1b)_(WP_020585310.1) Desulfobacter curvatus (NiFe Group 1b) (WP_020585310.1)
------------------------------------------------------------
------------------------------------------------------------
------------------------------------------------------------
---------------------M--------------------------------------
---------------------GR-------------------------------------
------------RIIVDPI--------------------------TRIEGHLRIEVEV--
---ENGKVV-DAWCSGQM-FRGIEVMLRG-R-DPRDAHHFVQRSCGVCTYVH-------A
LSSVRAVEKACN------IE-IPENARIIRNLLHG-SQFQHDHIVHFYHLHALDWVD-IV
SALSADPAKTAKLSEN-VS-G-----------RP--QSSAYFSDIQTKLKTFVNSGQLGP
FNNAYW------GHSAYNLPAEANLMAASHYIEGLKLQAK-AARMHAIFGGKNPHPQSLV
VGGITSVKDLT----------------------PERIDEYTR------IWKETK-AFIDE
VYL-----------------------------PDLLAIA-SFY--------KEWS-----
AIGGNN-D----------------TYLAYGEFPRKK-----------------------V
DDDLLLPGGVV------------DAN-L-AYA--AVDT-------DKITEDVTRAWYEK-
--------------GE-------------AKHPFSGETKPIA------GD----------
---IFY-NTD-DKYSWIKAPRY---A------GK-----------AAEVG--PLARVLVA
YAKG-------NDHVKKL---VD-HTLKTL---D-----------V--------------
--------GKG------ALFSTLGRTAARAIETVVISDAME-GWIETLKSNIA-SGNKKT
-------YQPWTMP-DKG--RGYGLNDVPRGALGHWIDIK--GGKI-KNYQYVVPSTWNF
GPR-------------------DGKKQKGPVERSLV-----GT---PVADP-SKP-----
LEVLRSVHSFDPCLACAVHVID------------PHTNQT----YE---------VKVI-
-----------------------------------------------------------
>Desulfobacterium_anilini_(NiFe_Group_1b)_(WP_028320012.1) Desulfobacterium anilini (NiFe Group 1b) (WP_028320012.1)
------------------------------------------------------------
------------------------------------------------------------
------------------------------------------------------------
---------------------M--------------------------------------
---------------------AK-------------------------------------
------------RITIDPV--------------------------TRIEGHLRIEVEI--
---ADGKVV-NAWSSGQM-FRGIEMILKG-R-DPRDAPLFTQRSCGVCTYVH-------Y
LASIRAIEAAVG------VE-VPENARILRNLLHG-TQYQHDHIIHFYHLHALDWVD-IL
SALKADPQKTAALAEN-VS-Q-----------AR-WGGTAYFKQVQERIKTFVESGQLGP
FNNAYW------GHSAYALPPEANLMAVSHYLEALRLQAK-AAQMHAIFGAKNPHLQSLV
VGGITCAMDLT----------------------PDRIAEFLY------LWKETQ-TFVRN
VYL-----------------------------SDILAIG-SFY--------KDWA-----
ALG-GT-S----------------NFLAWGDFPEG----------------------EKE
PESLFMPRGVIM-----------NRD-I-AAV-RPAEQ-------EKVTEHISHSWYEG-
--------------NT-------------DQHPYKGQTAPQH------GD----------
-----Y-DPD-NRYSWIKAPRY---E------GE-----------PCEVG--PLARMLVA
YARG-------KDSARKL---VD-DTLARL---G-----------V--------------
--------PVT------ALFSTLGRTAARALETVLVGDAME-GWVMKLVENLK-AGQDTI
-------YQAWTMP-DKA--TGCGLNDVPRGSLGHWIEIE--DKKI-KNYQYVVPSTWNL
GPR-------------------CSNGKLGPVEQALI-----GT---PVADP-KRP-----
VEVLRTVHSFDPCIACAVHMID------------PRSNEV----YK---------IHVL-
-----------------------------------------------------------
>Solibacter_usitatus_(NiFe_Group_1c)_(WP_011688559.1) Solibacter usitatus (NiFe Group 1c) (WP_011688559.1)
------------------------------------------------------------
------------------------------------------------------------
------------------------------------------------------------
---------------------M--------------------------------------
---------------------SK-------------------------------------
------------RIVIDPV--------------------------TRIEGHLRIDVEV--
---DAGRVS-GAWASGTM-WRGIEQILLG-R-DPREAWVFAQRFCGVCTTVH-------A
ISSVRAVEDALG------LV-IPANAQYIRNLILI-AHALHDHIVHFYHLCALDWVD-VV
SALKADPAKSSSLAES-LS-P-----------WM-HNSKNELKGVQDKLKGFVEARQLGM
FSNGYW------GHPAMHLAPEINLVAVSHYLQALEYQRK-ANQIVAILGSKTPNIQNLA
VGGVANAINLD----------------NQATLNMEKLLMIRG------LFAEVN-AFVQQ
VYL-----------------------------PDVCAIG-AMY--------PEWL-----
KFGAGV-M----------------NYLAIPDLPLDA-----------------------E
ATRFDLPGGIIM-----------DGA-L-AGV-TPIASHHDERLRKGVTENVARAFYKG-
--------------KE-------------THHPWEGETIPDY------TEYSA-------
---------E-GKYSWVKAPRF---E------GK-----------PMQVG--PLAQVLVG
YASG-------HALTRKW---AD-LALGTI---S----SIAKTQ-V--------------
--------TPA------ALHSTLGRDAARAIRAAMLSDLAM-KHWDLLVQNIG-KGDTDI
FVK------PNFPK-GEI--RGAGFHEAPRGTLSHWAVVT--DGKI-TNYQAVVPTTWNA
SPR-------------------DEKNIPGPYEASLN-----GN---PIADA-EKP-----
LEVLRTVHSFDPCLACAVHTLD------------PEGREL----AR---------IKVL-
-----------------------------------------------------------
>Koribacter_versatilis_(NiFe_Group_1c)_(WP_011525039.1) Koribacter versatilis (NiFe Group 1c) (WP_011525039.1)
------------------------------------------------------------
------------------------------------------------------------
------------------------------------------------------------
---------------------M--------------------------------------
---------------------AK-------------------------------------
------------RITIDPI--------------------------TRIEGHLRVDVQV--
---DNNSVT-NAWASCTM-WRGIENILKG-R-DPRDAWLFTQRFCGVCTTVH-------A
MASVRAVEDALK------LE-IPLNAQYIRNLILI-AHALHDHIVHFYQLSALDWVD-VM
QIPKADPAATSKLAES-LS-P-----------WF-RNSRNELKQAQDRVNAVAASGQLGI
FANGYW------GHPAMRLSPEVNLLAFSHYMQALEYQRK-ALQIVGILGSKTPHIQNLT
PGGVSNAIDLD----------------SQSALNMERLEMIRG------LFAEVS-RFINE
VYL-----------------------------VDVCAVA-SMY--------PEWF-----
NIGSGV-T----------------NYLAVPDLPLDS-----------------------R
GSSYDLPGGYIG-----------AGG-L-----KSFQTASDDAFRKGVTEDVTHAYYSG-
--------------DK-------------PLHPWEGETNPQF------TGWNG-------
---------D-EKYSWVKAPRF---N------GD-----------PAQVG--PLAQVLIG
YTQG-------HALTKKY---VG-LAAEKV---H----AVSGIQ-L--------------
--------QPA------MLHSTLGRHAARAIRAGMLAELAQ-KHLDLLTNNIA-KGDYSV
YNA------PVFPS-HEV--EGVGTHEAPRGTLSHWIVIK--DEKI-KNYQAVVPSTWNA
SPR-------------------DQKNAHGPYEASLL-----HT---PLARP-QEP-----
LEVLRTIHSFDPCMACACHTFD------------PSGNKI----AA---------VNIL-
-----------------------------------------------------------
>Magnetococcus_marinus_(NiFe_Group_1c)_(WP_011714122.1) Magnetococcus marinus (NiFe Group 1c) (WP_011714122.1)
------------------------------------------------------------
------------------------------------------------------------
------------------------------------------------------------
---------------------M--------------------------------------
---------------------AT-------------------------------------
------------RITVDPI--------------------------TRIEGHLRIDVEV--
---DNGRVT-KAWSSGQM-WRGIEKILVG-R-DPLEAWTYTQRFCGVCTTVH-------A
ITSVRAVENALG------ME-VPVNAQLIRNIIQT-AHAIQDHIVHFYHLSAVDWVD-VV
SALKADPRAAAQLAES-LS-D-----------WS-LNGVHEMTAVQNRLKKFVESGQLGP
FATGFW------GHPEMKLPPEVNLMAVAHYLQALEVQNY-CNKIVAILGGKSPHIQNVA
VGGVSNSISHD----------------APSVLNMERLMFIKG------FMDKLE-KFIHS
VYM-----------------------------VDVPAVG-AFY--------LDWT-----
KVGGGV-I----------------NYLSVPDCPQDS-----------------------K
GTIFDLPGGYIK-----------GGD-L-STF-KPIKAHGDKYFQEGVAESSKHAWYHG-
--------------DK-------------TLHPWEGETEPNY------NDFNE-------
---------D-GQYSWIKAPTF---Y------GE-----------RAEVG--PLANVLVS
VAAG-------HEPAKRH---LN-TAINTL---K----SVGRLQDV--------------
--------PLE------ALNSTIGRHAARAVRCAVMMDTLK-DQWHALVNNIG-TGDLET
FNP------PTMPK-GEV--RGFGFHEAPRGALSHWVVIE--KGKI-KNYQAVVPSTWNA
GPR-------------------AENGDPGPYEMSLL-----DT---PVADP-EKP-----
LEVLRTVHSFDPCIACAIHMVD------------TEKREI----VK---------VKAL-
-----------------------------------------------------------
>Azospirillum_brasilense_(NiFe_Group_1c)_(WP_014198378.1) Azospirillum brasilense (NiFe Group 1c) (WP_014198378.1)
------------------------------------------------------------
------------------------------------------------------------
------------------------------------------------------------
------------------------------------------------------------
------------------------------------------------------------
---------------------------------------------------------M--
---DGGKVT-NAWASGQM-WRGIELILQG-K-DPRDAWIFAQRICGVCTTVH-------A
ITSVRAVENALK------LE-VPLNAQYIRNMIQG-AHNVHDHIVHFYHLSALDFVD-IV
SALKADPAATAKLAQS-IS-G-----------WP-KNSTQEFATAQKKLQAFINSGQLGI
FGSGYW------GHPAMKLTPEANLMAASHYLQALDYQRR-MNKVVAILGSKTPHIQNMA
VGGVTNPINMD----------------SQSTLTLEKLMYIKQ------LIDEVG-DFITQ
VYI-----------------------------PDVAAIG-AFY--------ADWT-----
QYGRGV-V----------------NYLSIPDMPLDT-----------------------K
GTTFALPAGYID-----------GGD-L-AKF-TPIKDFHDPYFEKGVKESVKHSWYQG-
--------------GK-G-----------PLHPYDGETIPNF------TDWQD-------
---------D-GKYSWIKSPTF---Y------DK-----------RAQVG--PLANVLGM
YASG-------HQRTQFW---VN-AVLDAV---S----GHLGSK-V--------------
--------GVD------ALHSTIGRHAARAVRCVVLHEELQ-NQWKLLMENIA-KGDTKT
FNK------PVFPK-GEI--RGFGFHEAPRGMLSHWVVIE--NGKI-KNYQAVVPTTWNA
GPR-------------------DEDGNISAYEAALI-----DN---PVAEA-DQP-----
LEIIRTLHSFDPCLACAVHLTD------------TETKSH----YQ---------VKVV-
-----------------------------------------------------------
>Azospirillum_halopraeferens_(NiFe_Group_1c)_(WP_029009764.1) Azospirillum halopraeferens (NiFe Group 1c) (WP_029009764.1)
------------------------------------------------------------
------------------------------------------------------------
------------------------------------------------------------
---------------------M--------------------------------------
---------------------AQ-------------------------------------
------------RIVVDPV--------------------------TRIEGHLRVDCEV--
---DGGKVT-KAWASGQM-WRGIELILQG-K-DPRDAWVFAQRICGVCTTVH-------A
ITSVRAVENALK------LE-VPLNAQYIRNLIQG-AHAVHDHIVHFYHLSAIDFVD-IV
SALKADPAATAKLAQS-LS-D-----------WS-MNGVSDFAEAQKRLAAFVGSGQLGI
FGSGYW------GHPAMTLTPEVNLLAATHYLQAIEFQRR-INKVVAILGSKTPHIQNMA
VGGVANPINFD----------------SQSTLTLEKLYYIKQ------LIDEVG-DFVRK
VYI-----------------------------PDVCAIG-AMY--------ADWT-----
QVGRGI-V----------------NYLACPDMPLDT-----------------------T
GTQMALPGGFIE-----------GGD-LTAGF-HAISGFGDPYFEKGVKESVKHAWYQG-
--------------GK-G-----------ALHPYEGETVPRY------TDWQD-------
---------D-GKYSWIKSPTF---Y------DK-----------RAQVG--PLANVLCM
YAAG-------HEPTVRW---TN-AALSLM---S----GHLGAP-V--------------
--------GPD------ILHSTIGRHAARAVRAAVLYEELS-RQWTLLMENLG-KGDFTT
FNK------PVFPK-GEI--RGFGFHEAPRGILSHWVVIE--NGKI-RNYQAVVPTTWNA
GPR-------------------DENDQPSPYEAALL-----DN---PVADP-EKP-----
LEVIRTVHSFDPCLACAVHLTD------------TESRST----YQ---------VKVA-
-----------------------------------------------------------
>Magnetospirillum_gryphiswaldense_(NiFe_Group_1c)_(WP_024080419.1) Magnetospirillum gryphiswaldense (NiFe Group 1c) (WP_024080419.1)
------------------------------------------------------------
------------------------------------------------------------
------------------------------------------------------------
---------------------M--------------------------------------
---------------------SK-------------------------------------
------------RITIDPI--------------------------TRIEGHLRIDVEV--
---DNGKVT-KAWSSGQM-WRGVELILLG-R-DPRDAWAITQRICGVCTTVH-------A
ITSVRAVENALN------LE-VPVNAQFIRNMIAS-AHALHDHIVHFYHLSALDFVD-VV
SALKADPEATSKLAES-LS-D-----------WP-MNSRHVMAQTKEKLATFVGSGQLGP
FANGYW------GHPAMKLTPEVNLLAVAHYLQALEAQRH-ASKIVTILGSKSPHIQNLA
VGGVANPIATD----------------SQSVLTVERLLAVKE------HIDALS-EFTRK
VYL-----------------------------PDVAAIG-AFY--------ADWT-----
KYGKGI-T----------------NYISSPEFPTDS-----------------------K
GTQFMVPGGHIP-----------DAD-L-AQY-KPFTAFGDQYLRDGVEESVKHAWYTY-
--------------SKPG-----------ALHPYKGETTPHY------TDFQD-------
---------D-GKYSWLKAPTF---Y------GK-----------RAQVG--PLANVLCG
LAAG-------HQPTATY---AT-QMLNTV---S----TLLGSK-V--------------
--------GPE------ILHSTIGRHAARAIRSGVMAEVLA-QNWSMLIENIG-KGDHTT
FNK------PVFPK-GEV--MGFGMHEAPRGLLSHWTVIK--DGKI-ANYQCVVPSTWNA
GPR-------------------DENDAIGPYEASLM-----DN---PIADP-EQP-----
LEVLRTVHSFDPCLACAVHVHD------------DEKREI----VQ---------VKAL-
-----------------------------------------------------------
>Magnetospirillum_magneticum_(NiFe_Group_1c)_(WP_011384056.1) Magnetospirillum magneticum (NiFe Group 1c) (WP_011384056.1)
------------------------------------------------------------
------------------------------------------------------------
------------------------------------------------------------
---------------------M--------------------------------------
---------------------SK-------------------------------------
------------RITIDPI--------------------------TRIEGHLRIDVEV--
---DGGKVT-KAWSSGQM-WRGVELILLG-R-DPRDAWAITQRICGVCTTVH-------A
MTSVRAVENALN------LE-VPVNAQFIRNMIIS-AHAIHDHIVHFYHLSALDWVD-VV
SALKADPVKTAQLAES-LS-D-----------WP-LNGRHVMTQTLEKLKTFVGSGQLGP
FTNGYW------GHPAMKLSPEVNLLAVAHYLQALDAQRH-ANKIVTLLGSKSPHIQNVA
VGGVSNPIATD----------------SQSVLTVERLLALKP------HMDALT-DFINK
VYL-----------------------------VDIAAIG-AFY--------AEWT-----
KYGAGV-T----------------NYLSCPDFPMDS-----------------------K
GTQFLVPGGYIP-----------NAD-L-AQY-KPITAFGDAYLRDGVEEGVKHAWYEY-
--------------SKPG-----------PLHPYKGETKPAY------TDFQD-------
---------D-GKYSWLKAPTF---Y------GK-----------RAQVG--PLASVLAG
VAAG-------HQPTIGY---AT-KVLDTA---S----SLLGSK-I--------------
--------PLA------ALHSTIGRHAARAVRSGVMAEVMV-QNWQALIDNIG-KGDTKT
FNK------PTFPK-GEV--MGYGFHEAPRGLLSHWTVIR--DGKI-ANYQCVVPSTWNA
GPR-------------------DDSDNIGPYEASLM-----DN---PIADA-ELP-----
LEVLRTVHSFDPCLACAVHVVE------------DNK-EV----VQ---------VKAL-
-----------------------------------------------------------
>Magnetospirillum_sp._SO-1_(NiFe_Group_1c)_(WP_008620025.1) Magnetospirillum sp. SO-1 (NiFe Group 1c) (WP_008620025.1)
------------------------------------------------------------
------------------------------------------------------------
------------------------------------------------------------
---------------------M--------------------------------------
---------------------SK-------------------------------------
------------RITIDPI--------------------------TRIEGHLRIDVEV--
---DGGKVT-KAWSSGQM-WRGVELILLG-R-DPRDAWAITQRICGVCTTVH-------A
ITSVRAVENALN------LE-VPVNAQFIRNMIIS-AHAIHDHIVHFYHLSALDWVD-VV
SALKADPLKAAQLAES-LS-D-----------WP-LNNKHFMVQTLEKLKTFVGSGQLGP
FTNGYW------GHPAMKLSPEVNLMAVAHYLQALDAQRH-ANKIVTLLGSKSPHIQNVA
VGGVSNPIATD----------------SQSVLTVERLLKLKM------HMDALG-DFIRK
VYL-----------------------------VDIAAIG-AFY--------ADWT-----
KYGAGI-T----------------NYLSCPDFPMDS-----------------------K
GTQFLVPGGYIP-----------NAD-L-AQY-KPITAFGDAYLRDGVEEGVKHAWYEY-
--------------SKPG-----------PLHPYKGETVPKY------TDFQD-------
---------D-GKYSWLKAPTF---Y------GK-----------RAQVG--PLASVLAG
VAAG-------HQPTIGY---AT-KVLDTA---S----SLLGSK-I--------------
--------PLA------ALHSTIGRHAARAVRAGVMQEVMV-QNWQALLDNIG-KGDAKT
FNK------PTFPK-GEV--MGYGFHEAPRGLLSHWTVIR--DGKI-ANYQCVVPSTWNA
GPR-------------------DDNDNIGPYEASLM-----DN---PIADA-ELP-----
LEVLRTIHSFDPCLACAVHVVE------------DNK-EV----VQ---------VKAL-
-----------------------------------------------------------
>Desulfurobacterium_sp._TC5-1_(NiFe_Group_1c)_(WP_022846122.1) Desulfurobacterium sp. TC5-1 (NiFe Group 1c) (WP_022846122.1)
------------------------------------------------------------
------------------------------------------------------------
------------------------------------------------------------
---------------------M--------------------------------------
---------------------AK-------------------------------------
------------RVVVDPI--------------------------TRIEGHLRIEVAV--
---ENGRIK-DAVSSAQM-WRGLENILIG-R-KADDAWMFAQRTCGVCTTVH-------A
IASVRSVENALK------LE-IPYNAQMVRNIIIA-AHALQDHIVHFYHLSALDWVD-IV
SALKADPKKAAAIADS-YQ-N-----------WK-LNGDSVFRAVQEKLKKFAASGQLGP
FASGYW------GHPAMILPPEVNLIAVTHYLQALDFQRK-ACQAIAILGGKNPHIQNLA
VGGVSTAINPD----------------NVATLNMERLEYIKT------LLDDVK-DFVQN
CYL-----------------------------PDVIAIA-SFY--------KDWL-----
AYGKTG-E----------------YYLAVPDLPQDT-----------------------K
GETFDLPGGTVV-----------NNK-V-----TPIKSFYDPYFINNVAENITHAWYDG-
--------------DW-------------TRHPWEEETVPKY------TGFKSD------
---GTV-DEN-GKYSWSKAPRF---K----VNGEY---------VPMEVG--PLSQVLAG
YLQG-------HALTKKW---AD-YALNQL---S----SMAGTK-V--------------
--------TIE------NLKSTPGRHLARAIRAAMMADLAI-KQWEQLVNNIG-RGDLEI
FNP------PSYPQ-GEI--RGCGFHEAPRGVLSHWCVVH--NGGILKNYQEVVPSTWNA
GPR-------------------DSKGQRGPYENALI-----GN---PIADP-EKP-----
LEVLRTVHSFDPCIACAVHMID------------PEGKEI----VK---------VKAL-
-----------------------------------------------------------
>Desulfurobacterium_thermolithotrophum_(NiFe_Group_1c)_(WP_013638066.1) Desulfurobacterium thermolithotrophum (NiFe Group 1c) (WP_013638066.1)
------------------------------------------------------------
------------------------------------------------------------
------------------------------------------------------------
---------------------M--------------------------------------
---------------------AK-------------------------------------
------------RVVIDPV--------------------------TRIEGHLRIEVVP--
---ENGYVK-NAYSSAQM-WRGLEVILQG-R-NPDDAWMFVQRICGVCTTVH-------A
LASVRSVENALQ------LE-IPYNAQMIRNIIIA-AHALHDHIVHFYHLSALDWVD-IV
SALKADPQKAAKIAES-YQ-D-----------WK-LNGASVFKAVQDKLRKFVESGQLGP
FANGYW------GHPAMKLSPEVNLIAVTHYLQALDYQRK-ATQAVAILGGKFPHIQNLA
VGGVSTAINLD----------------NEATLNMERLYYIKQ------LLEEVR-EFVHN
CYL-----------------------------PDVIAIS-AFY--------KEWL-----
NYGRGV-D----------------NYLAVPDLPQDT-----------------------K
GEVFDLPGGTII-----------GGN-L-STV-KPIKSFNDPYFINNVAENITHSWYKG-
--------------DW-------------TRHPWEEDTIPEY------TGMPG-------
---GYV-DGN-EKYSWSKAPRF---R----HNGNY---------IPMQVG--PLAQVLVG
YAQG-------HKLTKKY---VD-QALSML---S----SLAGTK-A--------------
--------DIN------ALQSTPGRHIARAIRAQMLSDLAL-KQWEQLVDNVG-RGDYEI
FNP------PSYPA-GEI--KGCGFHEAPRGTLSHWCVIE--NGKL-KNYQAVVPSTWNA
SPR-------------------DGKGQMGPYEASLI-----GN---PIAEP-EKP-----
LEVLRTVHSFDPCIACAVHMVD------------TEGEEI----VK---------VKAL-
-----------------------------------------------------------
>Asticcacaulis_sp._AC466_(NiFe_Group_1d)_(WP_023457248.1) Asticcacaulis sp. AC466 (NiFe Group 1d) (WP_023457248.1)
------------------------------------------------------------
------------------------------------------------------------
------------------------------------------------------------
---------------------MSLHQTPDGF-----------------------------
--------------QLDNG--GR-------------------------------------
------------RIVVDPV--------------------------TRIEGHMRCEVNVD-
---SNNIIR-NAVSTGTM-WRGLEVILKG-R-DPRDAWAFVERICGVCTGCH-------A
LASVRAVENALG------ID-IPHNAYLIREIMAK-VLQIHDHIVHFYHLHALDWVN-PV
NALKADPKATSALQQM-VSPS-----------HP-NSSPGYFRDVQTRLKQFVESGQLGI
FKNGYW------SNPAYQLSPEADLMAVTHYLEALDFQKN-IVKVHTIFGGKNPHP-NYM
VGGVPCAINIDGD------------MAAGAPLNMERLNFVQA------RLQEAL-AFTVN
VYI-----------------------------PDVIAIA-SFY--------KGWLY----
GGGLSA-K----------------NVMDYGDYATV----------------------KGD
KSTDKLPGGVIL-----------NGN-W-NEV-FPIDPA----DPEQVQEFVQHSWYKY-
-----------PDEAK-------------GLHPWDGVTEPHYELGPKSVGTKTN------
--IQAL-DEE-AKYSWIKSPRW---R------GH-----------AVEVG--PLARYIIA
YAKG-------VDFVKNQ---VD-TSLAAF---N----QLAGTSLT--------------
--------PKQ------ALPSTIGRTLARALECQYAAEMGL-DDYAGLIASIK-NGDSST
ANIEK--WDPKTWP-KEA--KGYGTVAAPRGALGHWIRIK--DGKI-ENYQCVVPTTWNG
SPR-------------------DPKGNIGAFEASLL-----GT---PMARP-EEP-----
VEILRTLHSFDPCLACSTHVMS------------EDGADL----VT---------VTVR-
-----------------------------------------------------------
>Ancylobacter_sp._FA202_(NiFe_Group_1d)_(WP_018391449.1)MTIQTPNGFTLDTSGKRIVVDPVTRIEGHMRCEVNVDSDNIIRNAVSTGTMWRGLEVILKGRDPRDAWAFVERICGVCTGCHALASVRAVEDALQIKIPNNAFLIREIMAKVLQWHDHVVHFYHLHALDWVNPINALKADPKATSQLQQMVGPDHPNSSPGYFRDVQNRLKKFVESGQLGLFKNGYWDNPAYKLPPEAD
------------------------------------------------------------
------------------------------------------------------------
------------------------------------------------------------
------------------------------------------------------------
------------------------------------------------------------
------------------------------------------------------------
------------------------------------------------------------
------------------------------------------------------------
------------------------------------------------------------
------------------------------------------------------------
------------------------------------------------------------
------------------------------------------------------------
------------------------------------------------------------
------------------------------------------------------------
------------------------------------------------------------
------------------------------------------------------------
------------------------------------------------------------
------------------------------------------------------------
------------------------------------------------------------
------------------------------------------------------------
------------------------------------------------------------
-----------------------------------------------------------
>Azorhizobium_caulinodans_(NiFe_Group_1d)_(WP_012169130.1) Azorhizobium caulinodans (NiFe Group 1d) (WP_012169130.1)
------------------------------------------------------------
------------------------------------------------------------
------------------------------------------------------------
---------------------MTI-QTPNGF-----------------------------
--------------SLDNA--GR-------------------------------------
------------RIVVDPV--------------------------TRIEGHMRCEVNVD-
---ANNVIR-NAVSTGTM-WRGLEVILKG-R-DPRDAWAFVERICGVCTGCH-------A
LTSVRAVEDALQ------IK-IPNNAFLIREIMAK-VLQWHDHVVHFYHLHALDWVN-PV
NALKADPKATSALQQS-IS-N-----------HS-KSSPGYFRDVQNRLKTFVESGQLGI
FKNGYW------DNPAYKLPPEADLLAVTHYLEALDFQRE-IVKVHTIFGGKNPHP-NYM
VGGVPCAINMDGD------------MSAGAPLNMERLNFVKL------KLQEAL-EFSAN
VYV-----------------------------PDVIAIA-SFY--------KDWLY----
GGGLSA-L----------------NVMDYGDYEAI----------------------QGQ
KSTDRLPGGVIL-----------GGK-W-DEI-HPIDPR----DPAQVQEFVTHSWYTYG
----------SGNNDK-------------GLHPWDGVTEPKYELGPAAKGTKTN------
--IEAV-DEA-AKYSWIKAPRW---R------GN-----------AVEVG--PLARYILA
YSKG-------VDYVKGQ---VD-EALGRF---N----TLAGTNFT--------------
--------PKQ------ALPTTIGRTLARALEAHYCAVMMM-DDFNHLIANIK-AGDTST
ANVEK--WDPSTWP-KEA--KGVGTVAAPRGGLGHWIKIK--DGRI-ENYQCVVPTTWNG
GPR-------------------DPKGNIGAFEASLL-----NT---PMQRP-DEP-----
VEILRTLHSFDPCLACSTHVLA------------PGGEEL----AR---------VTVR-
-----------------------------------------------------------
>Azorhizobium_doebereinerae_(NiFe_Group_1d)_(WP_029004862.1) Azorhizobium doebereinerae (NiFe Group 1d) (WP_029004862.1)
------------------------------------------------------------
------------------------------------------------------------
------------------------------------------------------------
---------------------MTI-QTPNGF-----------------------------
--------------SLDTA--GR-------------------------------------
------------RIVVDPV--------------------------TRIEGHMRCEVNVD-
---SNNVIR-NAVSTGTM-WRGLEVILKG-R-DPRDAWAFVERICGVCTGCH-------A
LTSVRAVEDALN------IK-IPNNAFLIREIMAK-VLQWHDHVVHFYHLHALDWVN-PV
NALKADPKATSALQQA-IS-N-----------HS-KSSPGYFRDVQNRLKTFVESGQLGI
FKNGYW------DNPAYKLPPEADLLAVTHYLEALDFQRE-IVKVHTIFGGKNPHP-NYM
VGGVPCAINMDGD------------MSAGAPLNMERLNFVKL------KLQEAF-EFSQN
VYV-----------------------------PDVIAIA-SYY--------KDWLY----
GGGLSA-T----------------NVMDYGDYEAI----------------------QGQ
KSTDRLPGGVIL-----------GGN-W-NEV-HPIDPR----DPEQVQEFVTHSWYTYG
----------AGNNDK-------------GLHPWDGVTEPNYQLGPAAKGTKTN------
--IEAV-DEA-AKYSWIKAPRW---R------GN-----------AVEVG--PLARYTLA
YAKG-------VDYVKGQ---VD-EALGRF---N----TLAGTNLT--------------
--------AKQ------ALPTTIGRTLARALEAQYCAAMML-DDFNHLIANIK-AGDTST
ANMEK--WDPATWP-KEA--KGVGTVAAPRGGLGHWIKIK--DGRI-ENYQCVVPTTWNG
GPR-------------------DPKGNIGAFEASLL-----NT---PMQRP-DEP-----
VEILRTLHSFDPCLACSTHVLA------------PGGEEL----AR---------VTVR-
-----------------------------------------------------------
>Beijerinckia_indica_(NiFe_Group_1d)_(WP_012384150.1) Beijerinckia indica (NiFe Group 1d) (WP_012384150.1)
------------------------------------------------------------
------------------------------------------------------------
------------------------------------------------------------
---------------------MNV-QTPNGF-----------------------------
--------------TLDNS--GR-------------------------------------
------------RIVVDPL--------------------------TRIEGHMRCEVNVD-
---ADNIIR-NAVSTGTM-WRGLEVILKG-R-DPRDAWAFVERICGVCTGCH-------A
LASVRAVEDALD------IR-IPYNAFLIRQIMSK-VLAWHDHVVHFYHLHALDWVN-PV
NALKADPRATSALQQA-VSPN-----------HP-LSSPGYFRDVQNRLKKFVESGQLGI
FKNGYW------DSKAYLLPPEADLMAVTHYLEALDFQKE-IVKIHTIFGGKNPHP-NYL
VGGVPCAINMEGD------------MAAGAPLNMERLNFVKQ------KIDEAF-EFSKN
VYV-----------------------------PDVIAIA-SFY--------KGWLY----
GGGLSA-T----------------NVLDYGDYPTS----------------------QED
KSTDRLPGGVIL-----------GGN-W-DEI-HPVDAR----DPEQVQEFVTHSWYTYG
----------GGRENV-------------GLHPWDGVTDSHFELGAGTKGTRTN------
--IQEI-DEN-AKYSWVKSPRW---R------GN-----------ACEVG--PLSRYIIA
YAKN-------VPYVKAQ---VD-DALSQF---N----HLAGTNLT--------------
--------ARQ------ALPTTIGRTLARALEAHYCAQMMI-DDYDALIANIR-NGDLAT
ANVAK--WDPSTWP-KEA--KGVGLVAAPRGGLGHWIKIR--DGRI-ENYQCVVPSTWNS
GPR-------------------DAKGNIGAFEASLL-----GT---PMVNP-EQP-----
VEILRTLHSFDPCMACATHVMA------------PDGEEL----AR---------VTIR-
-----------------------------------------------------------
>Bosea_sp._117_(NiFe_Group_1d)_(WP_029356678.1) Bosea sp. 117 (NiFe Group 1d) (WP_029356678.1)
------------------------------------------------------------
------------------------------------------------------------
------------------------------------------------------------
---------------------MTI-QTPNGF-----------------------------
--------------TLDTS--GK-------------------------------------
------------RVVVDPV--------------------------TRIEGHMRCEVNVD-
---SNNVIR-NAVSTGTM-WRGLEVILKG-R-DPRDAWAFVERICGVCTGCH-------A
LASVRAVEDALQ------IK-IPTNAHLIREIMAK-VLQWHDHVVHFYHLHALDWVN-PV
NALKADPKATSQLQQM-VGPD-----------HP-MSSPGYFRDIQNRLKKFVESGQLGI
FKNGYW------DNPAYKLSPEADLMAVAHYLEALDFQKE-IVKVHTIFGGKNPHP-NYM
VGGVPCAINMDGN------------MAAGAPLNIERLYFVRQ------RLLEAF-EFSKN
VYV-----------------------------PDVIAIA-SFY--------KEWLY----
GGGLSA-T----------------NVLDYGDYELV----------------------PGD
KSSEQLPGGVIL-----------NGN-W-DEV-HPIDPR----DPEQVQEFVAHSWYSY-
-----------GDETR-------------GLHPWDGVTQPKYELGPNAKGTRTD------
--IRQL-DEA-AKYSWIKSPRW---R------GN-----------ACEVG--PLARYILA
WGHN-------VTYVKDQ---IT-DSVGRF---N----ALAGTSLT--------------
--------PKQ------ALPSTIGRTLARALEAHYCAKMML-EDFDRLMANIK-AGDSST
ANVEK--WDPATWP-KEA--KGVGTVAAPRGANAHWIKIK--DGRI-ENYQCVVPTTWNG
GPR-------------------DPKGNIGAFEASLM-----NT---PMERP-EEP-----
VEILRTLHSFDPCLACSTHVIS------------PDGEEM----AR---------VTVR-
-----------------------------------------------------------
>Bradyrhizobium_elkanii_(NiFe_Group_1d)_(WP_028336746.1) Bradyrhizobium elkanii (NiFe Group 1d) (WP_028336746.1)
------------------------------------------------------------
------------------------------------------------------------
------------------------------------------------------------
---------------------MAV-RTPNGF-----------------------------
--------------NLDRS--GK-------------------------------------
------------RIVIDPL--------------------------TRIEGHLRVEANLD-
---SDSVIR-NAVSSGTM-WRGIEVILRG-R-DPRDAWAFTERICGVCTGTH-------A
LTSVRAVENALG------IT-IPENANSIRNIMQL-CLLVHDHLVHFYHLHALDWVD-VV
SALKADPKSTSALVQS-IS-P-----------WP-LSSPGYFKDLQIRLTKFFESGQHGP
FKNGYW------GHPAYKLPPEANLMAVAHYLEALDFQKE-IVKIQAVYGGKNPHP-NWL
VGGVPCPINMDGT------------GAVGA-LNMERLNLISS------IIDRSI-EFVEQ
VYL-----------------------------PDIAVIG-SFY--------KDWLH----
GGGLSG-Q----------------SVMSYGDIPENA--------------------NDCS
AKSLKLPRGVIL-----------GGN-L-NEI-LPIDHG----DPEQIQEYVAHSWYKY-
-----------PSEFS-------------GLHPWDGITEPSFQLGAKVKGSRTN------
--IQEL-DEG-GKYSWIKAPRW---R------GH-----------AVEVG--PLARYIIG
YAQG-------KAEFKEP---AD-RLLKGL---S-----------L--------------
--------PLT------ALFSTLGRTAARALECQWAAHQMR-YFQGKLVLHIK-AGNSAT
ANVSK--WKPESWP-KEA--KGYGFTEAPRGALGHWIKIK--DTKI-DNYQCVVPTTWNG
SPR-------------------DSKGNIGAFEASLI-----GT---PMADP-QRP-----
LEILRTIHSFDPCLACSTHVIS------------PAGQEL----AS---------VNVR-
-----------------------------------------------------------
>Bradyrhizobium_japonicum_(NiFe_Group_1d)_(WP_028135606.1) Bradyrhizobium japonicum (NiFe Group 1d) (WP_028135606.1)
------------------------------------------------------------
------------------------------------------------------------
------------------------------------------------------------
---------------------MGI-QTPNGF-----------------------------
--------------NLDNS--GK-------------------------------------
------------RIVVDPV--------------------------TRIEGHMRVEVNVD-
---ADNVIR-NAVSTGTM-WRGIEVILRN-R-DPRDAWAFTERICGVCTGTH-------A
LTSVRAVENALG------IT-IPENANSIRNLMQL-ALQVHDHIVHFYHLHALDWVD-VV
SALSADPRATSTLAQS-IS-N-----------WP-LSSPGYFKDLQTRLKKFVDSGQLGP
FKNGYW------GSKAYRLPPEANLMAVAHYLEALDFQKE-IVKIHTVFGGKNPHP-NWL
VGGVPCPINVDGT------------GAVGA-INMERLNLISS------IIDQLI-QFNEQ
VYL-----------------------------PDVAAIG-SFY--------KDWLY----
GGGLSG-K----------------SVLSYGDVPEHA--------------------NDYS
DKSLKLPRGAII-----------NGN-L-SEV-FPVDLA----NPDEIQEFVVHSWYKY-
-----------PDETK-------------GLHPWDGVTEPNYVLGPKAKGTKTA------
--IEEL-DEG-GKYSWIKAPRW---K------GH-----------AMEVG--PLARWIVG
YAQN-------KAEFKDP---VD-KFLKDL---N-----------L--------------
--------PTS------ALFSTLGRTAARALESVWAGRQMR-YFQDKLIANIK-AGDSST
ANVDK--WKPESWP-KEA--KGVGFTEAPRGALAHWIKIK--DTKI-DNYQCVVPTTWNG
SPR-------------------DPKGNIGAFEASLM-----NT---PMVNP-EQP-----
LEILRTIHSFDPCLACSTHVMS------------PDGQEL----AK---------VKVR-
-----------------------------------------------------------
>Bradyrhizobium_oligotrophicum_(NiFe_Group_1d)_(WP_015668917.1) Bradyrhizobium oligotrophicum (NiFe Group 1d) (WP_015668917.1)
------------------------------------------------------------
------------------------------------------------------------
------------------------------------------------------------
---------------------MGI-QTPNGF-----------------------------
--------------NLDNS--GK-------------------------------------
------------RIVVDPV--------------------------TRIEGHMRVEVNVD-
---SDNVIR-NAVSTGTM-WRGIEVILRN-R-DPRDAWAFTERICGVCTGTH-------A
LTSVRAVENALG------IT-IPENANSIRNLMQL-ALQVHDHIVHFYHLHALDWVD-VV
SALSADPKATSTLAQS-IS-S-----------WP-LSSPGYFRDLQTRLKKFVESGQLGP
FKNGYW------GSKAYKLPPEANLMAVAHYLEALDFQKD-IVKIHTIFGGKNPHP-NWL
VGGVPCPINVDGT------------GAVGA-INIERLNLVSS------IIDRLI-EFNEL
VYL-----------------------------PDVAAIG-SFY--------KDWLY----
GGGLSG-K----------------SVLAYGDVPEHA--------------------NDYS
AKSLKLPRGAII-----------NGN-L-SEV-FPVDHT----NPDEIQEFVVHSWYKY-
-----------PDETK-------------GLHPWDGITEPNYVLGPNAKGTKTD------
--IKEL-DEG-GKYSWIKAPRW---R------GH-----------AMEVG--PLARWVVG
YAQN-------KAEFKDP---VD-KFLRDL---D-----------L--------------
--------PLT------ALFSTLGRTAARALESVWAGRQMR-YFQDKLIANIK-AGDSST
ANVDK--WKPESWP-KEA--KGVGFTEAPRGALAHWIKIK--DTKI-DNYQCVVPTTWNG
SPR-------------------DPKGNIGAFEASLM-----NT---PMANP-EQP-----
LEILRTIHSFDPCLACSTHVMS------------PDGQEL----AQ---------VKVR-
-----------------------------------------------------------
>Ensifer_sp._BR816_(NiFe_Group_1d)_(WP_018240255.1) Ensifer sp. BR816 (NiFe Group 1d) (WP_018240255.1)
------------------------------------------------------------
------------------------------------------------------------
------------------------------------------------------------
---------------------MTI-DTANGF-----------------------------
--------------TLDNS--GK-------------------------------------
------------RIVVDPV--------------------------TRIEGHMRLEVNLD-
---ENNIIR-NAVSTGTM-WRGIEVILKN-R-DPRDAWAFTERICGVCTGTH-------A
LTSVRAVENALE------IT-IPENANSIRNLMQL-ALQVHDHVVHFYHLHALDWVD-VV
SSLSADPKATSALAQS-VS-D-----------WP-LSSPGYFKDVQTRLKKFVQSGQPGP
FRNGYW------GNASYKLPPEANLMALTHYLEALDFQKE-IVKIHSIFGGKNPHP-NWL
VGGVPCPINIDGT------------GGVGA-INMERLNMVTS------IIDQLI-EFNDK
VYL-----------------------------PDIMAIG-SFY--------KGWLY----
GGGLAG-K----------------NMLAYGDVPEHA--------------------NDYS
DANLKLPRGAII-----------KGN-L-AEV-HPIDHA----DPEQIQEFVTHSWYKY-
-----------PDETK-------------GLHPWDGVTEPHYELGPNAKGTKTR------
--IEQL-DEG-AKYSWIKAPRW---R------GH-----------AMEVG--PLARWVVG
YAQN-------KAEFKEP---VD-KVLKDL---D-----------L--------------
--------PIS------ALFSTLGRTAARALESSWAGHQMR-YFQNKLIANLK-AGDSST
AHVDK--WKPETWP-KEV--KGVGFTEAPRGALAHWIKIK--DGRI-DNYQCVVPTTWNG
SPR-------------------DPAGNIGAFEASLM-----DM---PMSDP-AQP-----
LEILRTIHSFDPCLACSTHVMS------------PDGQER----TR---------VQVR-
-----------------------------------------------------------
>Rhodobacter_sp._SW2_(NiFe_Group_1e)_(WP_008030254.1) Rhodobacter sp. SW2 (NiFe Group 1e) (WP_008030254.1)
------------------------------------------------------------
------------------------------------------------------------
------------------------------------------------------------
---------------------M--------------------------------------
---------------------TQ-------------------------------------
------------RVVVDPI--------------------------TRIEGHLRIEAETA-
---ADGSIT-SAYSSGTM-VRGIELILQG-R-DPREAWAFAQRICGVCTLVH-------G
VASVRAVENALN------YP-IPPNAQLIRNLMIA-AQYVHDHVMHFYHLHALDWVD-VV
SALKADPAATSALAQS-IS-K-----------WP-KSSPGYFADVQKKVKTFVQGGQLGI
FANGFW------GNPGYKLPPEANLMAVAHYLEALQWQRE-VVQIHTIFGGKNPHP-NFL
VGGSPSPISVNPG---------DSGGVSGTALNMTGLGQIKA------TIAKMQ-EFVDQ
VYV-----------------------------PDTLAIA-SYY--------KDWF-----
ARGEGV-G----------------NFMTFGDFPADG---------------------MGD
PSTWLIPSGAIL-----------NRD-L-STI-HPVNLT----DPTEVQEFVSHSWYDY-
----------AAGKNG-------------GLHPYDGETKLNY------TGPKPP------
--YAQL-DVE-QSYSWLKSPRW---K------GN-----------VMEVG--PLARILML
HAKG-------HEPTMEL---AA-MALKTL---D-----------L--------------
--------PLT------AMFSTMGRTAARTLESKIIADQMP-TWYDNLVANIK-AGDLAV
HNEAK--WDPATWP-AEA--RGVGFMEAPRGALAHWIVIK--NGKI-ENYQAVVPSTWNA
GPR-------------------DQNGKPGPYEAALM-----DR--HTLFDP-KQP-----
LEIQRTIHSFDPCIACAVHVVD------------PDGAEL----TQ---------ITVN-
-----------------------------------------------------------
>Aquifex_aeolicus_(NiFe_Group_1e)_(WP_010880593.1) Aquifex aeolicus (NiFe Group 1e) (WP_010880593.1)
------------------------------------------------------------
------------------------------------------------------------
------------------------------------------------------------
------------------------------------------------------------
---------------------MK-------------------------------------
------------RVVVDPV--------------------------TRIEGHLRIEAEV--
---KDGKIT-KAYSSGTM-VRGIEIILKG-R-DPREAWAFAQRICGVCTTVH-------A
IASVRAVEDALS------IN-VPVNASLLRKLIIG-TIFVHDHVVHFYHLHLLDWVN-PV
QALKADPYETSRLAQS-LS-N-----------YE-KSTPGYFREVQKKIKQQVERGQLGI
FNKGYW------NHPEYKLPPELNLMLIAHYLDALDWQTR-IVQVHTIIGGKNPHP-NFA
VGGMAAPINPE----------------SDTAINMEKLGRIKT------LIDEMY-DFTVK
VYL-----------------------------PDIKVLG-KYY--------KDWF-----
FKGEGL-G----------------NFLVLGEPEKD----------------------SWR
EGKWFIPPTFIK-----------GRN-L-KDF-EEVNI-------NEVKEYVTHSWYKY-
----------SVGDDK-------------PLHPWEGETNLNY------TGPKPP------
--YEYL-NVE-GKYSWLKAPRY---K------DY-----------SVEVG--PLSRILAL
YARD-------MYGIREE---VE-KHLKEM---D-----------V--------------
--------PFE------GMFSTMGRTFARALETKLYSFSMK-NWFSELMENVK-KGNYDV
FNPEK--WEPSTWP-KET--KGVGFMEAPRGSLSHWVHIK--DGKL-ENYQAVVPTTWNA
SPR-------------------DAKGNPSAYEASLV-----GH---SLHNP-KEP-----
VEILRTIHSFDPCLACAVHLYG------------DEEMEI----RV---------V----
-----------------------------------------------------------
>Hydrogenivirga_sp._128-5-R1-1_(NiFe_Group_1e)_(WP_008287448.1) Hydrogenivirga sp. 128-5-R1-1 (NiFe Group 1e) (WP_008287448.1)
------------------------------------------------------------
------------------------------------------------------------
------------------------------------------------------------
------------------------------------------------------------
---------------------MK-------------------------------------
------------RVVVDPV--------------------------TRIEGHLRIEAEV--
---KDGVIQ-KAYSSGTM-VRGIEIILRG-R-DPREAWALAQRICGVCTTVH-------A
FASIRAVEDALG------IN-VPENASLIRKLMIG-TLFVHDHVVHFYHLHALDWVN-PV
QALKADPEKTSELARR-YS-D-----------YE-KSTPGYFRDVQRKVLQQVERKQLGI
FNRGYW------DHPEYRLPPELNLILLAHYLDALDWQTR-IVQVHTIFGGKNPHP-NFA
VGGMPSPINPA----------------SDTAINMERLGRVRT------LIEEMN-HFVEK
VYL-----------------------------PDLIALG-QFY--------SDWF-----
FRGEGL-G----------------NFLVLGEPERD----------------------SYK
EGKWFVPPTFIE-----------GRN-I-AEP-QDVDY-------KEVKEYVTHSWYKY-
----------SVGDDK-------------PLHPWEGETELSY------TGPEPP------
--YDYL-NVD-EKYSWLKAPRY---K------GL-----------PVEVG--PLSRVLAM
YARD-------IYGVREE---VG-IVLKGL---D-----------L--------------
--------PLK------ALFSTLGRTLARGLETKVYANAMR-EWYAKLLENVK-KGDYEV
FNPEK--WEPSTWE-SKA--KGLGLMEAPRGSLSHWVHIK--DGKI-ENYQAVVPTTWNA
SPR-------------------DAKGQPSAYEASLV-----GH---ELNNP-KEP-----
LEILRTIHSFDPCLACAVHLFG------------DGETEV----RV---------V----
-----------------------------------------------------------
>Hydrogenobacter_thermophilus_(NiFe_Group_1e)_(WP_012962745.1) Hydrogenobacter thermophilus (NiFe Group 1e) (WP_012962745.1)
------------------------------------------------------------
------------------------------------------------------------
------------------------------------------------------------
------------------------------------------------------------
---------------------MS-------------------------------------
------------RLVIDPV--------------------------TRIEGHLRIEAEL--
---EGNRVK-SAYSSGTM-VRGIEIILKG-R-DPREAWAFAQRICGVCTTVH-------A
FASIRAVEDALK------IK-VPRNASLIRKLMIG-TLFVHDHVVHFYHLHALDWVN-PI
QALKADPVKTSELAQK-LS-D-----------YE-KSSPSYFKEVQDKIRQQVERKQLGI
FSRGYW------DHPDYRLPPEANLMAVAHYLDALNWQTK-IVQVHTIFGGKNPHP-NFV
VGGMACPIDLQ----------------SDTAINMDKLGRIKS------LIDSMI-EFVEK
VYL-----------------------------PDLIAIA-SFY--------KDWF-----
EKGEGV-K----------------NFLVLGEPEGD----------------------SHR
EGKFFIPPTFIR-----------DRN-L-ENY-EDVDY-------SKIEEYVTHSYYKY-
----------SVGDER-------------GLHPFEGETVLHY------TGPEPP------
--YQQL-NVE-GKYSWLKAPRY---R------GL-----------PAEVG--PLARILAL
YARD-------EHGAREL---VN-SYLSKL---G-----------L--------------
--------PVN------ALYSTMGRTLARGIETYIYAHAIR-SYYDQLVQNVK-SGDSTT
FNGEK--WEPSTWE-KDA--KGLGLMEAPRGSLSHWVHIK--DGKI-ANYQAVVPTTWNG
SPR-------------------DAKGQPSPYEASLV-----GH---ELVNP-KEP-----
LEIIRTIHSFDPCLACAVHLYS------------DTEDTI----IK---------IT---
-----------------------------------------------------------
>Thermocrinis_albus_(NiFe_Group_1e)_(WP_012992451.1) Thermocrinis albus (NiFe Group 1e) (WP_012992451.1)
------------------------------------------------------------
------------------------------------------------------------
------------------------------------------------------------
------------------------------------------------------------
---------------------MK-------------------------------------
------------RLVIDPV--------------------------TRIEGHLRIEAEI--
---KDGVVQ-KAYSSGTM-VRGIEIILRG-R-DPREAWALAQRICGVCTTVH-------A
IASVRAVEDALQ------WK-IPQNASLIRKLMIG-TLFVHDHVVHFYHLHSLDWVN-PV
EALKADPQTTSQLAKS-IS-S-----------YE-KASPAYFAEVQKKLKQQVERKQLGI
FSRGYW------DHPQYKLPPEVNLLLIAHYLDALNWQTK-IVQVHTIFGGKNPHP-NFV
VGGMPSPINPD----------------SDSAINMEKLNRVAS------LVKEMQ-SFVEE
VYL-----------------------------PDLLLLA-KYY--------RDWF-----
FIGEGL-G----------------NFLVMGEPMWD----------------------IHR
DNVWFIPPGFVR-----------GRN-L-KDV-EDVDI-------MEIKESIAHSWYTY-
----------TSGDNS-------------SLHPWEGETNLKY------TGPKPP------
--YDLL-NVD-GKYSWLKAPRY---K------GY-----------SVEVG--PLARVLIL
MARD-------MYGIGER---VK-EILGKL---D-----------L--------------
--------PEK------AMFSTMGRTLARGIETELYASSME-TWLKQLVDNIK-RGDTKV
FEEGR--WDPSTWP-KEA--KGVGIMEAPRGSLSHWIHIK--EGKI-ANYQAVVPTTWNG
SPR-------------------DEKGQPSAYEAAIV-----GH---TVHNP-EEP-----
LEILRTIHSFDPCLACAVHFIE------------KLAG----------------------
-----------------------------------------------------------
>Sideroxydans_lithotrophicus_(NiFe_Group_1e)_(WP_013029748.1) Sideroxydans lithotrophicus (NiFe Group 1e) (WP_013029748.1)
------------------------------------------------------------
------------------------------------------------------------
------------------------------------------------------------
---------------------M--------------------------------------
---------------------TQ-------------------------------------
------------TIVVDPI--------------------------TRIEGHLRIEAEMD-
---ADNRIS-RASSAGTM-VRGIEIILRG-R-DPREAWAFAQRICGVCTLVH-------G
IASVRAVENALK------IE-VPSNAQLIRNMMIG-AQYIHDHVMHFYHLHALDWVD-VV
SALKADPKATSALAQS-LS-G-----------YA-KSSPGYFSDVQKKLKGFVDAGQLGI
FANGYW------GHPAYKLPPEANLMAVAHYLDALAWQRD-VVKLHAVFGGKNPHP-MFL
VGGVPCAISIDPNHPGQGNGPHFHGGNSGTALNVVGLQTVQN------AINQMR-SFVDQ
VYV-----------------------------PDTLAIA-GFY--------KDWA-----
KQGEGV-G----------------NFLTFGDFPAKG---------------------MSD
PSSYLIPSGVIL-----------DRD-L-SKI-HPIDMD----AEGEIQEFVSHAWYDY-
----------SVGKEK-------------GLHPYKGETKLDY------TGPKPP------
--YDHL-DVD-KEYSWLKSPRW---K------GK-----------AVEVG--PLARVLML
YASG-------HEQTREL---VG-MTLKKL---D-----------V--------------
--------PVQ------ALYSTLGRTAARTLETKIVADAMQ-GWYDQLVANIK-AGDVKT
FNETK--WDPSTWP-SHA--QGVGVMEAPRGALSHWIVIK--DQKI-DNYQAIVPSTWNA
GPR-------------------DAQGNQGPYEAALK-----GH---QLHDV-KQP-----
IEILRTIHSFDPCIACAVHVTD------------PNGEEL----VQ---------VKVV-
-----------------------------------------------------------
>Thiobacillus_denitrificans_(NiFe_Group_1e)_(WP_018077111.1) Thiobacillus denitrificans (NiFe Group 1e) (WP_018077111.1)
-M----------------------------------------------------------
------------------------------------------------------------
------------------------------------------------------------
--------------------ST--------------------------------------
---------------------AQ-------------------------------------
------------RVVVDPI--------------------------TRIEGHLRIEAETD-
---AGGRIT-HAYSAGTM-VRGIEIILRG-R-DPRDAWAFAQRICGVCTLVH-------G
IASVRSVEDALHRA-IPGYS-IPQNAELIRNLMIA-AQHVHDHVMHFYHLHALDWVD-VV
SALKADPKATSALAQS-LS-S-----------YP-RSSPGYFADVQKKVKTFVEQGQLGI
FANAYW------GHPAYKLPPEANLMAVAHYLDALAWQRD-AVKLHAIFGGKNPHP-NLV
VGGVPSAISVHTG-NG--------GGQGATALNMVGLQTVQN------VIRQMR-DFVDQ
VYL-----------------------------PDTLAIA-GFY--------KDWA-----
GRGEGL-G----------------NFLSFGDLPSEN---------------------FWN
PDSYLIPRGVIL-----------NRD-L-SKI-HPIDLD----ADNEIQEFVSHSWYKY-
----------SQGDKQ-------------GLHPFKGETELSY------TGPKPP------
--YAHL-DVE-QKYSWMKSPRW---Q------GK-----------SMEVG--PLARVLML
YASG-------NAQAKEL---VG-LTLKTL---D-----------V--------------
--------PVE------ALFSTLGRTAARTLESKILADAMQ-GWFDRLMANIK-AGDVRT
FNEQY--WEPVTWP-KHM--QGVGLMEAPRGGLSHWIVVD--DARI-SNYQAVVPSTWNA
GPR-------------------DAQGQPGAYEAALQ-----DN--HVMHDP-KQP-----
IEILRTIHSFDPCIACAVHVTD------------PDGEEL----VQ---------VKIK-
-----------------------------------------------------------
>Thiobacillus_thioparus_(NiFe_Group_1e)_(WP_018508052.1) Thiobacillus thioparus (NiFe Group 1e) (WP_018508052.1)
-M----------------------------------------------------------
------------------------------------------------------------
------------------------------------------------------------
--------------------TT--------------------------------------
---------------------AQ-------------------------------------
------------RVVVDPI--------------------------TRIEGHLRIEAETD-
---ASGKIT-HAYSAGTM-VRGIEIILRG-R-DPRDAWAFAQRICGVCTLVH-------G
IASVRSVEDALHRA-IPSYS-IPHNAELIRNLMIA-AQYVHDHVMHFYHLHALDWVD-VV
SALKADPKATSALAQS-IS-G-----------YS-KSSPGYFADVQKKVKTFVEQGQLGI
FANAYW------GHPAYKLPPEANLMAVAHYLDALAWQRD-VVKLHTIFGGKNPHP-NFV
VGGVPSAISVQIG-AGQGKGPHFHGGQGGTALNEVGLQTIQN------VIRQMR-EFVDQ
VYV-----------------------------PDTLAIA-GFY--------KDWA-----
GRGEGL-G----------------NFLSFGDLPSKG---------------------FWD
TDSYLIPRGVIL-----------NRD-L-TKI-HPIDLD----ADNEIQEFVSHSWYKY-
----------SQGDGK-------------GLHPFKGETELNY------TGPKPP------
--YEQL-DVD-KKYSWLKSPRW---Q------GK-----------SMEVG--PLARVLML
YASG-------NAQAKEL---VG-YTLKTL---D-----------V--------------
--------PVD------ALYSTLGRTAARTLESKILADAMQ-GWYDQLIANIK-AGDVRT
FNEQY--WEPSTWP-KHM--QGVGLMEAPRGGLSHWIVVD--DGKI-SNYQAVVPSTWNA
GPR-------------------DMQGQPGAYEAALQ-----DN--HVMHDP-KQP-----
IEILRTIHSFDPCIACAVHVTD------------PDGEEL----VQ---------VKIK-
-----------------------------------------------------------
>Uliginosibacterium_gangwonense_(NiFe_Group_1e)_(WP_018610610.1) Uliginosibacterium gangwonense (NiFe Group 1e) (WP_018610610.1)
-M----------------------------------------------------------
------------------------------------------------------------
------------------------------------------------------------
--------------------AA--------------------------------------
---------------------SR-------------------------------------
------------TLVIDPV--------------------------TRIEGHLRIQANTTA
NADGTYTIS-RASSSSTM-VRGIELIMKG-R-DPREAWAFAQRICGVCTVVH-------G
VTSARAVENALG------IT-VPSNAEMIRNLMIA-SQYMHDHVMHFYLLHMLDWVD-VT
SAIKADPAKAATLQAS-MS-T-----------YA-NNTASYFTGVKSKLTTFINSGQLGI
FAKGYW------GHSAYKLSPEQNLVLMAHYLECLSWSRS-IVKLHTIFGGKDPHP-SVV
VGGMPCAISSSGG----G----TGKISTGTAVNSASLKMVSD------LITTMR-NFVDQ
VYL-----------------------------PDAIMMC-KAYTDAAKSGGTDWS-----
TIGESV-G----------------NYLCYGEFPSTN---------------------IND
PASFLIPRGVII-----------GRD-L-SKI-YPIDVT----NTSEFQEFVAHSWYDYK
----------TASKNA-------------GLHPWSGETTFNY------TGPAPG------
--YTTLPDNA-ESYSWIKSPRW---R------GR-----------AMEVG--PLAHVLMM
YAKG-------NTTAKTL---VQ-QCFGKI---G----WTVD---A--------------
--------NLT------RFHSTLGRTLARAIETKLIGDGMV-GWYNKLMSNIN-GGDVSV
FNNAK--WAPTTWP-ASA--KGFGFTEAPRGALGHWVVID--NQKI-SNYQCVVASQWNA
GPR-------------------DAAGVAGPYEAGLQ-----GH---PIANF-DQP-----
IEVLRTIHSFDPCIGCAVHLTD------------PDGQAS----VT---------VDFND
FA---------------------------------------------------------
>Acidithiobacillus_ferrooxidans_(NiFe_Group_1e)_(WP_012537694.1) Acidithiobacillus ferrooxidans (NiFe Group 1e) (WP_012537694.1)
------------------------------------------------------------
------------------------------------------------------------
------------------------------------------------------------
--------------------MA--------------------------------------
---------------------KQ-------------------------------------
------------TVVVDPV--------------------------TRIEGHLRIEAEV--
---KDGLIT-GASSSGTM-VRGLEIILQG-R-DPRDAWAFAQRICGVCTLVH-------G
IASVRAVEDALH------YP-IPQNAQLIRNLMIA-AQFVHDHVMHFYQLHALDWVD-VL
SALQADPAKTAALAQS-LS-D-----------YP-RSSPGYFAEVKDKFTRFAASGQLGI
FANGYW------GNPAYKLPPEANLMALAHYLDALAWQRE-VAKLHAVFGGKNPHP-NFV
VGGAPTAISVSPAALHDG----AAAGVGATAVNMTGLEIVQN------VIREIR-SFVDQ
VYL-----------------------------PDTLAIA-GFY--------KDWF-----
RKGEGV-G----------------NFLTYGEFPSMG---------------------IND
LDGLMIPRGIIL-----------NRD-L-STV-HPLELS----APDQIQEFVAHSWYSY-
----------TVGKDQ-------------GLHPFAGQTHLDY------TGPKPP------
--YAHL-DSE-ASYSWIKSPRW---K------GK-----------VMEVG--PLARMLVL
YASG-------NQEARTL---VD-SSLRKL---G-----------L--------------
--------PVE------ALFSTMGRTAARTLESKIIADAMQ-GWYDQLMANIR-AGELET
FNPAL--WEPSTWP-AEA--RGVGFMEAPRGALAHWVVIK--DGLI-DNYQAVVPSTWNA
GPR-------------------DAAGQDGPYEAALK-----GT---ELPDP-AQP-----
LEILRTIHSFDPCIACAVHLVD------------PTGEEL----LQ---------VKVC-
-----------------------------------------------------------
>Acidobacterium_capsulatum_(NiFe_Group_1f)_(WP_015898101.1) Acidobacterium capsulatum (NiFe Group 1f) (WP_015898101.1)
------------------------------------------------------------
------------------------------------------------------------
------------------------------------------------------------
------------------------------------------------------------
---------------------MA-------------------------------------
------------RIVVDPV--------------------------TRIEGHLRIEAEM--
---KGNAVG-DAWSSGTM-FRGIELILRG-R-DPREAWIWAQRICGVCTTVH-------A
LASVRAVEDALG------VE-IPDNARLVRNIIAG-AQNVQDHIIHFYHLHALDWVD-VT
LALKADPAKTSQIAQS-IS-E-----------WP-KSSTTYFKAVQDRVKTLVGSGQLSL
FASGYW------GHPAYRLPPEVNLLAVAHYIEALDLQRE-FIRIHAVLGGKNPHPQTFL
VGGMATAMDGN---------------EPDAVINPERITLLNQ------LVAQGK-TFVDQ
VYL-----------------------------PDVMAIA-GYY--------KDWF-----
GYGEGL-G----------------NFMSYGDFTSRY---------------------QND
PAQFLVPRGIVL-----------GRD-L-STV-HKVEP-------EKITESVAHSWYHY-
----------SGGDET-------------VRNPYEGETNPAY------TGPKPP------
--YEYL-NVD-EKYSWLKAPRY---D------GK-----------AVEVG--PLARVLVA
YAAG-------HQGTRKV---VD-ATLQHF---N-----------A--------------
--------PPA------VLFSTLGRIAARALEAQLLVNQLP-GWVAQLDDNMA-HGNVAI
HNGEK--WDPDSWP-KSC--RGFGFHEAPRGSLGHWIEIE--NKQI-VNYQAVVPSTWNA
GPR-------------------DASGQRGAYEAALA-----GT---PIADP-ERP-----
LEILRTVHSFDPCLACAVHVVG------------AQGRAT----TSPLGCAIPALQEV--
-----------------------------------------------------------
>Acidobacterium_sp._PMMR2_(NiFe_Group_1f)_(WP_026441619.1) Acidobacterium sp. PMMR2 (NiFe Group 1f) (WP_026441619.1)
------------------------------------------------------------
------------------------------------------------------------
------------------------------------------------------------
------------------------------------------------------------
---------------------MA-------------------------------------
------------RVVIDPV--------------------------TRIEGHLRIEVEV--
---EGNTVS-DAWSSGTM-FRGIEQILRG-R-DPREAWIWAQRICGVCTTVH-------A
LASVRAVEDALG------IE-VPENATLVRNIIAG-TQNVQDHIIHFYHLHALDWVD-VT
LALKADPAKTSQLAQS-IS-D-----------WP-KSSTSYFRGIQDRVKALVSSGQLSL
FSSGYW------GHPAYKLPPEVNLLAVAHYIEALDVQRE-FIRVQAVLGGKNPHPQSYL
VGGMATAMDGN---------------EPDAVINPERITLLNQ------LVANAQ-SFVRQ
VYM-----------------------------PDVLAIA-GFY--------KDWF-----
QHGQGL-G----------------NYMAYGDYTNGN---------------------IKD
PAGFMFPRGIVL-----------GRD-L-STV-HPLDP-------SHVSEYVTHSWYNY-
----------AEGDQV-------------AKHPSQGETNPKY------SGPKPP------
--YDFL-KTD-EKYSWVKSPRY---D------DT-----------PMEVG--PLARTLIA
YASG-------NEQVKKI---VD-DVLGKL---S-----------L--------------
--------PPS------ALCSTMGRIAARALEAEIMVSQLS-GWVAQLDDNMA-HGNLRI
HNGEK--WNPDTWP-RSC--QGFGLHEAPRGSLGHWVEIE--DKKI-VNYQAVVPSTWNA
GPR-------------------DAKGQRGAYEAALQ-----GT---PMVDP-ERP-----
LEVLRTVHSFDPCMACAVHVLE------------AKGNAH----LS---------EALV-
F----------------------------------------------------------
>Corynebacterium_amycolatum_(NiFe_Group_1f)_(WP_005509950.1) Corynebacterium amycolatum (NiFe Group 1f) (WP_005509950.1)
------------------------------------------------------------
------------------------------------------------------------
------------------------------------------------------------
--------------------MA--------------------------------------
---------------------TE-------------------------------------
------------KVVIDPI--------------------------TRIEGHLRIELER--
---EGNQIK-TAWSETTQ-FRGIETIVKN-R-DPRDVWAFVGRICGVCTGTH-------S
VASIAAVEDAIG------ST-PPPQARRIRDLVIG-SQEIHDHVVHFYHLHGLDWID-VT
KALEADPKKTVEFAQS-IGST-----------WK-GNNEETFARVKETVKGIVDSGQLSI
FTGGYW------GHEDYRLPPEANLMAVSHYLDALAFQRS-IIRINTVFGGKNPHP-NFL
VGGMACSIDPE----------------RSETVNQVGIDQIKS------WIDEIV-EFVND
CFY-----------------------------PDAVAIM-SVY--------KDYF-----
DIGRSS-D----------------SFLAVGMAGATY--------------SGDPAKSRVQ
TVHPNIKPGVIL-----------DGD-Y-TKL-HPFQP-------EKIEEFINSAWYTQ-
----------EAGDDV-------------GLKPYDGETTVNY------TGPKPP------
--YEWL-SDN-EKYTWSKAPRY---D------GR-----------AVQVG--PVARVLLA
YLQK-------EPETMRL---VD-GVMDKL---D-----------L--------------
--------RIE------QMNSTAGRTYARAVESVTTANYLADHIFPEFVEALK-NGDIDV
FDNSR--WEPTSWP-EKC--QGVGFLEVARGMLSHWVKIE--NGKV-TNYQAVVPTTWLA
GGR-------------------DPKGQLGPYEHALA-----GDGTHPLVDP-EQP-----
LEPLRTIHSFDPCMACAVHILD------------PAGQEM----FK---------VTTA-
-----------------------------------------------------------
>Corynebacterium_diphtheriae_(NiFe_Group_1f)_(WP_014310124.1) Corynebacterium diphtheriae (NiFe Group 1f) (WP_014310124.1)
------------------------------------------------------------
------------------------------------------------------------
------------------------------------------------------------
---------------------M--------------------------------------
---------------------AE-------------------------------------
------------RVVIDPL--------------------------TRIEGHLRIELER--
---DGKNIT-NAWSETTQ-FRGIETIVKG-R-DPRDVWAFVGRICGVCTSTH-------S
VASVMAVEDAIG------SQ-VPKQAELIRDILLG-AQEIHDHVVHFYHLHALDWVN-VV
SAAEADPKKAVEFANK-IGSK-----------WK-GNTESQFAKVKKTVQGILDSGQLSI
FTGGYW------DHPDYRLPAEANLMAVSHYLDALEFQRS-IIRITTIFGGKNPHP-NFL
VGGMACNIDPN----------------KSETFNQVQLDQIKD------WTDEIQ-EFVKE
CYY-----------------------------PDAVAIM-GAY--------KDYF-----
KIGASS-P----------------NFLAIGMAGTRY--------------AGGVVGTPRS
HSNRDIKPGVIL-----------DGD-Y-SKI-HPLDH-------DKIREYISSAWYSY-
----------EEGDDA-------------GLQPLVGETTVNY------TGPQPP------
--YTWL-ADG-DKYTWSKAPRY---D------GR-----------PTQVG--PVARVLSA
YIQG-------HAHTRKL---VD-DALRSV---D-----------V--------------
--------QLK------DLNSTAGRTLARAVEAITTADHMAVDLLPAFVQGIV-GGDYEV
FDSSK--WEPDTWP-KEAS-DGFGLMEVARGCLGHYVTIE--DQKV-TRYQAVVPTTWLA
GGR-------------------DPQGNMGPYEESLA-----GGG-HPLLDP-KQP-----
LEPLRTIHSFDPCMSCAVHVLD------------VEGHEE----FQ---------VMTS-
-----------------------------------------------------------
>Corynebacterium_durum_(NiFe_Group_1f)_(WP_006062526.1) Corynebacterium durum (NiFe Group 1f) (WP_006062526.1)
------------------------------------------------------------
------------------------------------------------------------
------------------------------------------------------------
--------------------MA--------------------------------------
---------------------TE-------------------------------------
------------RVVIDPL--------------------------TRIEGHLRIELEC--
---DDNQIK-NAWSESTQ-FRGIETIVEG-R-DPRDVWAFVGRICGVCTGTH-------S
VASVTAVEDAIG------SN-PPKQAQLIRDLVMA-SQEIHDHVVHFYHLHALDWVN-VV
SAADADPAKAVEFAKS-INST-----------WK-GNTETQFAKVRDTIRGVLDSGQLSI
FTGGYW------DHPDYRLPPEANLMAVSHYLDALQFQRS-IIRINTIFGGKNPHP-NFL
VGGMACSIDPD----------------KSETVNQVQLDQMGV------WVNEIL-DFING
CYY-----------------------------PDALAIM-SVY--------KDYF-----
DIGASS-P----------------TFIAAGMGGARY--------------EGGT-ERPVS
SGHTDIKGGVIM-----------DGD-Y-TTV-HPLDP-------KKIKEYISSAWYTY-
----------TEGDDA-------------GVTPDVGETTVRY------TGPKPP------
--YDWL-ADN-DKYTWSKAPRY---D------GR-----------PAQVG--PIARVLVA
YLQG-------HPKTVSL---LN-DALDAV---D-----------V--------------
--------PLE------KMNSTAGRTLARALEAVTTADHLAHELLPAFKDGLR-HGDYDV
FDPTK--WEPSSWP-KKA--SGFAMMEVARGFLTHWVTIK--NGKV-DNYQAVVPTTWLA
GGR-------------------DPEGHLGPYEAALA-----SSGTHPLVDP-KQP-----
LEPLRTIHSFDPCMSCAVHVFD------------PDGNIQ----VQ---------VITP-
-----------------------------------------------------------
>Corynebacterium_freiburgense_(NiFe_Group_1f)_(WP_027012481.1) Corynebacterium freiburgense (NiFe Group 1f) (WP_027012481.1)
------------------------------------------------------------
------------------------------------------------------------
------------------------------------------------------------
---------------------M--------------------------------------
---------------------AE-------------------------------------
------------RVVIDPL--------------------------TRIEGHLRIELER--
---EGDKIV-QAWSETTQ-FRGIETIVKD-R-DPRDVWAFVGRICGVCTGTH-------S
VASITAVEDAIG------SN-PPPQAQLIRDLVMA-SQEIHDHVVHFYHLHALDWVN-VV
SAAEADPAKAVEFAKS-IGSK-----------WT-GNSEEKFAKVKETLQGVLESGQLSI
FTGGYW------DHPDYRLPPEANLMAVSHYLDALEFQRS-IIRVNTVFGGKNPHP-NFL
VGGMACSIDPN----------------KSETVNQVQLDQIGA------WVKEIS-DFVEH
CYY-----------------------------PDAVAIM-SVY--------KDYF-----
DIGASS-P----------------NFLAVGMSGTRF--------------QGDVNKQAVS
NTNPKVKPGVIL-----------DGD-Y-TKV-HPLEV-------GMIREYISSAWYTY-
----------KDGDSA-------------GVAPAVGETTVKY------TGPKPP------
--YTWL-ADS-DKYTWSKAPRY---D------GR-----------PTQVG--PIARVLSA
YIQG-------EELTKKL---VD-EAAKKL---D-----------I--------------
--------KVE------QLNSTGGRTFARAVEAVTTAHHLSDDLLPKFIDGLT-RGDYNV
FDPTK--WEPSSWP-KKA--DGFALQEVARGCLGHWVSIE--KGKV-TNYQAVVPTTWLA
GGR-------------------DPEGNMGPYEESLA-----GNKRHPLIDP-KQP-----
LEALRTIHSFDPCMSCAVHIMD------------ENGNMQ----VQ---------VITP-
-----------------------------------------------------------
>Corynebacterium_glucuronolyticum_(NiFe_Group_1f)_(WP_005388873.1) Corynebacterium glucuronolyticum (NiFe Group 1f) (WP_005388873.1)
------------------------------------------------------------
------------------------------------------------------------
------------------------------------------------------------
--------------------MA--------------------------------------
---------------------TE-------------------------------------
------------RVVVDPI--------------------------TRIEGHLRIELEA--
---DDKKIS-KAWAETTQ-FRGIETVVKG-H-DPRDVWAFVGRICGVCTGTH-------S
IASVAAVEDAFD------IT-LPDQARRIRELILE-SQEVHDHVVHFYHLHALDFVN-VV
SAAQADPQKAVDFANS-IGST-----------WS-GNNVDRFAEVKKTVQSILDSGQLSV
FTGGYW------EHPDYRLPPEANLMAVSHYLDALQFQRS-IIRINTVFGGKNPHP-NFL
VGGMACSIDPD----------------KSETVNQVSLDQIKK------WTKEIH-DFVRN
CYF-----------------------------PDAVAIM-SVY--------KDYF-----
DIGQSS-P----------------NFLAVGMAGATY--------------SGDPAESRIP
TIHPEIKPGVFL-----------DGD-L-HTV-HPFEP-------WKITEGISSAWYTY-
----------ADGDEA-------------QLTPDVGETTPQY------TGPTPP------
--YEWL-ADD-QKYTWSKAPRY---D------GR-----------AMQMG--PIARVLLA
YNQG-------ESTTVKL---VD-DALKTL---G-----------I--------------
--------TLE------QLNSTGGRTLARAVESVTTADYMIEKTLPEFLDGIA-HGDIDV
FNGSK--WEPSSWP-KET--KGMAFVEVARGMLSHFIHVK--DSKV-ENYQAVVPTTWLA
SPR-------------------DKTGQLGPYEEALA-----GNGQHPLVRN-DEP-----
LEVLRTIHSFDPCMACAVHIMD------------PEGEES--GPFT---------VVTG-
-----------------------------------------------------------
>Corynebacterium_pyruviciproducens_(NiFe_Group_1f)_(WP_016458088.1)	MATERVVVDPITRIEGHLRIELEADDQKISKAWAETTQYRGIETIVKGHDPRDVWAFVGRICGVCTGTHSIASVAAVEDALEIALPDQARRIRELILESQEVHDHVVHFYHLHALDFVNVVSAAEADPQKAVDFAKSIGSTWSGNNVDKFAEVKKTIQSILDSGQLSVFTGGYWDHPDYRLPPEANL
------------------------------------------------------------
------------------------------------------------------------
------------------------------------------------------------
------------------------------------------------------------
------------------------------------------------------------
------------------------------------------------------------
------------------------------------------------------------
------------------------------------------------------------
------------------------------------------------------------
------------------------------------------------------------
------------------------------------------------------------
------------------------------------------------------------
------------------------------------------------------------
------------------------------------------------------------
------------------------------------------------------------
------------------------------------------------------------
------------------------------------------------------------
------------------------------------------------------------
------------------------------------------------------------
------------------------------------------------------------
------------------------------------------------------------
-----------------------------------------------------------
>Corynebacterium_sp._HFH0082_(NiFe_Group_1f)_(WP_016422186.1) Corynebacterium sp. HFH0082 (NiFe Group 1f) (WP_016422186.1)
------------------------------------------------------------
------------------------------------------------------------
------------------------------------------------------------
--------------------MA--------------------------------------
---------------------TE-------------------------------------
------------KVVIDPI--------------------------TRIEGHLRIELER--
---EGDQIK-TAWSETTQ-FRGIETIVKN-R-DPRDVWAFVGRICGVCTGTH-------S
VASIAAVEDAIG------ST-PPPQARRIRDLVIG-SQEIHDHVVHFYHLHGLDWID-VT
KALEADPKKTVEFAQS-IGST-----------WK-GNNEETFARVKETVQGIVDSGQLSI
FTGGYW------GHEDYRLPPEANLMAVSHYLDALAFQRS-IIRINTVFGGKNPHP-NFL
VGGMACSIDPE----------------RSETVNQVGIDQIKS------WIDEIV-EFVND
CFY-----------------------------PDAVAIM-SVY--------KDYF-----
DIGRSS-D----------------SFLAVGMAGATY--------------SGDPAKSRVQ
TVHPDIKPGVIL-----------DGD-Y-TKL-HPFQP-------EKIEEFINSAWYTQ-
----------EAGDDV-------------GLKPYDGETTVNY------TGPKPP------
--YEWL-SDN-EKYTWSKAPRY---D------GR-----------AVQVG--PVARVLLA
YLQK-------EPETMRL---VD-EVMDKL---D-----------L--------------
--------RIE------QMNSTAGRTYARAVESVTTANYLADHIFPEFVEALK-NGDIDV
FDNSR--WEPTTWP-EKC--QGVGFLEVARGMLSHWVKIE--NGKV-TNYQAVVPTTWLA
GGR-------------------DPKGQLGPYEHALA-----GDGTHPLVDP-EQP-----
LEPLRTIHSFDPCMACAVHILD------------PAGQEM----FK---------VTTA-
-----------------------------------------------------------
>Corynebacterium_vitaeruminis_(NiFe_Group_1f)_(WP_025252525.1) Corynebacterium vitaeruminis (NiFe Group 1f) (WP_025252525.1)
------------------------------------------------------------
------------------------------------------------------------
------------------------------------------------------------
---------------------M--------------------------------------
---------------------AE-------------------------------------
------------RIVVDPL--------------------------TRIEGHLRIEMEV--
---DGGEIK-EAWSEATQ-FRGIETIVQD-R-DPRDVWAFVGRICGVCTATH-------S
VASIIAVEDAID------TQ-IPKQAQLVRDLLLA-AQEVHDHVVHFYHLHALDWVN-VA
SAAKADPQKAVDFAHS-IGST-----------WK-GNSLENFTKVKETVQGILDSGQLSI
FTGGYW------DHPDYRLPPEANLMAVSHYLDALQFQRS-IIRITTVFGGKNPHP-NFL
VGGMACSIDPE----------------KSETVNQVRLDEIQG------WAEEIE-NFVTG
CYL-----------------------------PDALAIM-GVY--------KDYF-----
EIGKSA-D----------------TFLAVGMAGAAI--------------RGDNLERSMS
YGHPEVTPGVIL-----------DGD-Y-TQL-HPLEA-------DKIKEFVASSWLDY-
----------SVGNDE-------------GLEPSQGETTPNY------TGPKPP------
--VTWL-ADN-KEYTWSKAPRY---D------GR-----------PTQVG--PVARVLLA
YLQN-------EPETKKI---VD-DAFAKL---G-----------I--------------
--------TVE------KMNSTGGRTLARAVEAATASTNLLNTLLPEFIKGIK-EGDFDV
FNPKK--WEPGSWP-KES--SGFSMIEVARGTLSHYVTIK--DEKV-ARYQAVVPSTWLS
GGR-------------------DAEGKRGPYEEALA-----GGG-HPLENP-KEP-----
LEVLRTIHSFDPCMSCAVHLMD------------TEGEEL----FK---------VMTQ-
-----------------------------------------------------------
>Robiginitalea_biformata_(NiFe_Group_1g)_(WP_012813797.1) Robiginitalea biformata (NiFe Group 1g) (WP_012813797.1)
-MCFKNLP----------------------------------------------------
----------------------------------IAFDEQGN------------------
------------------------------------------------------------
-------------------AYLKE-----GLADPYEHKVVD-----------------LG
EEQE----VLKGLLERNGF--IR-------------------------------------
------------NIDYDPV--------------------------TRVAGALAFHSVVD-
--LEKRKVL-STNSMATL-FRGYEVILKG-R-DPRDAAYISSRACGVCGGVH-------A
TTAALAIEMALG------IK-PPPLGIVMRNILLA-IEYLYDHPLHLFLLAGPDYSEELV
RETNPELLDK---AAN-TKAK--------------NKEVHGYDTILDIMK------DLNP
LKGKL-------------------------YLEALSMTRV-AREAYVLIGGKYPHPQSVV
PGGLSVTVNIT------------------------VLNEVYS------RLIKFF-DYSQK
VTG---------------------------IWDDVFDFFLESN--------PEYA-----
KCGIRP-----------------ATMMDTGVWDRPE-HYDA-----------SFENCDKW
GEARWSTPGVLV-----------DGE-V-VTT-KLTEL------NAGIEEFVEHSYYEKW
DGH-------RFKEDANGMPL-------SPNHPWNKETIPK------------PGKQ---
-------SWK-DRYSWDTAPTW---D-----------------RMPMEAG--AYTRMYLT
AKAQ-------KAPASRF---LE-NT-------G----TSMKIH-V-PKH---------Y
LPEKTLEWKIP------EHWNAFERNRARAYCIPYSAMVAM-ENWLLAMDLIK-NGETKV
SVP-------YEIP-KKGTHIGFGAWGAGRGFLTHHLIVE--NGVI-DNYQIITPSTLNA
APR-------------------TPWGEMGPYEEAVL-----NT---PILEKFDNPEDYKG
IDILRAIRSFDPCMPCTTHIMA------------KDTDHM----VT---------REVTT
CA---CGVE--------------------------------------------------
>Hyperthermus_butylicus_(NiFe_Group_1g)_(WP_011822511.1) Hyperthermus butylicus (NiFe Group 1g) (WP_011822511.1)
------------------------------------------------------------
------------------------------------------------------------
------------------------------------------------------------
---------------------MTR------------------------------------
----------------TSR--TI-------------------------------------
------------RIHIDPI--------------------------TRIEGHLGLRLHVD-
--AETRKPTGEAWTFVTM-FRGFEIFSIG-R-PPEDLPHVTSRICGVCGASH-------A
NASVLAVDMAYG------VS-PKPMGVVLRNMAFAMTDHIYDHSIILGMLEGPDYSAAIV
SKFTPSVYDH---AKK-VYAE--------------HRDIHGFTTIADIME------ALNP
LTGKV-------------------------WQYAVRFQRL-AREAGVLIYGRHSHPSTLI
PGGISTDISDA----------------------ENLLLAYTT------RLIKLT-AWVKW
FYA---------------------------LWEDLLSFF-EKEVTL--PGGLPYS-----
CNGLSY-AYTSEPSECPGMKTTVLAVTSSGIFDDPE-AYGEDMPQ--YDPVEFYKAIDKA
AIKRLLKPGIVI-----------RGE-L-VST-SLKEY------QRSIMEHVERAFYEDW
D-K----PRWYREQDPEGSPLLHGKY-DAKYHPWNKVTIPKL----------EGKAI---
-------NWS-GKYTWATHVRLVWKD------GSI---------LPFEVG--PYARLLIT
SMHNYSV----NVDGADAW--FK-AG-------G----REITVH-L-PRA-CTDELPGSV
CEPMEFKWKVP------PISTTIYRLWARAFNLLLDVVGAW-KGVSQYRSLLD-KRYTET
SRP-------WKVPRTIT--FGFGFTEAPRGTVRHWVVQE--NGKV-LNVQIHAPTTGNV
SPH-------------------DRFG-YSPFEQSAL-----NS---WVTEE-LPPEEWQG
LDFVRSIRSFDPCLACAVHLAF-----------RKDGKT-----VK---------TVEKM
LT---HAYYTF------------------------------------------------
>Ignicoccus_hospitalis_(NiFe_Group_1g)_(WP_012123507.1) Ignicoccus hospitalis (NiFe Group 1g) (WP_012123507.1)
-MSEK-------------------------------------------------------
------------------------------VNRPVRKEEKKD------------------
------------------------------------------------------------
-------------------PKMVL------------------------------------
--------LAPNVKRIKGN--TA-------------------------------------
------------EIFIDPI--------------------------TRIEGHLGLKAEVD-
--VTSRKTT-NTWVFATM-FRGFEVFMRG-R-PPEDAIAISSRVCGVCGASH-------A
NAATMATDMALG------AV-PTPLGVVLRNMAFVMTDLLYDHAIILNLLGGPDYSEVAV
SKLTPSCWEA---AKT-TPAE--------------YSAVHGYRTIADIMK------DMNP
ITGRI-------------------------WQLTVKYQRI-AREAGVLIYGRHSHPATLI
PGGISTDLSTA----------------------QYLFEGYAF------RLTQLT-AWTKF
VVA---------------------------VWMDLADFY-NKN--------CNYE-----
DEGYTY-SKP--------------ILYSSGVFDDPE-AYSQLGD----DYKTIYEKIDEV
AKKRAAPPGLYI-----------GGE-L-VTE-NITEH------QRNVVELVDSSFYEEW
KDK----TTLFTKTDPAGNPLVGGDETLVWYHPWNKTTIPR------------PTDS---
-------SWS-GKYSWAATVRLYW-K------GKL---------YPFEVG--PIAKMYVM
AHSNLKG----WVEEEGAP--VK-HG-------G----GKIEVT-L-PASRNVTDLPKGT
WEEVTFTYYAP------PKSTTIERVRARAFDMAVDVADAW-AFVLRGLYYINSKGMTQA
SRP-------WKEP-AFS--LGFGQLEVPRGNVEHWIVVK--NGRI-ANYQIHAPTTQNV
GPRAPKGELARYCANEPWVTKSPEGYCLSPFEAAAL-----HT---VVSEE-VEPEKWTG
LDYVRAIRSFDPCIACAAHIEF-----------VKNKKV-----LK---------SVKKL
LT---NACSIQ------------------------------------------------
>Pyrolobus_fumarii_(NiFe_Group_1g)_(WP_014025627.1) Pyrolobus fumarii (NiFe Group 1g) (WP_014025627.1)
------------------------------------------------------------
------------------------------------------------------------
------------------------------------------------------------
---------------------M--------------------------------------
-----------------VR--EI-------------------------------------
------------KLHIDPV--------------------------TRIEGHLGVRVHVD-
--ADTRKPTGKVWAFVTM-FSGFEIFGIG-R-PPEDLAHVTSRICGVCGASH-------A
NASTLAVDMAYG------VS-PKPMGVVLRNMAFAMTDHIYDHTIILGMLEGPDYSAALV
KKFTPKVYEA---AKQ-TRAE--------------NRDIHGFTTIADIME------ALNP
VVGKV-------------------------WQLAVKFQRI-AREAGVLIYGRHSHPSTLL
PGGIATDLSNA----------------------QYLFTGYTF------RLAKLT-AWAKW
FYA---------------------------LWEDLMRFY-EENVTLDPAGNLSYA-----
CNGLSY-AYTEEPKECPGMRTTVLAAASSGLFDDPE-VYGEGMPE--YNPEEFYKSIDKA
GRARMLKPGVII-----------KGK-M-VTD-KLTEY------QVSIMEHVERAFYKEW
D-M----PDFGTDVDPAGNKLLWGRV-DPRFHPWNKITVPEV----------TSKTI---
-------KWD-GKYTWAAHVRLVWKD------GSI---------LPFEVG--PYTRLLAT
SMHAYKL----EAAVVDAS-LVS-DG-------N----NKLKVH-L-PRA-CAEGLPSSV
CEPMEFEWKVP------PISTTIYRLWARAFNLVVDIVAAW-KSVEQGLALLG-QGRVET
SRP-------WKTPGDVT--RGFGFTEAPRGTVRHWVVQK--GGRT-LNIQIHAPSTGNV
SPQ-------------------DRYG-FSPYEQSVL-----NS---WVTEE-GKPEEWQG
LDFVRSIRSFDPCLACAVHIGF-----------YRNGKE-----IK---------RVKKV
IT---NVYYSF------------------------------------------------
>Sulfolobus_islandicus_(NiFe_Group_1g)_(WP_014512387.1) Sulfolobus islandicus (NiFe Group 1g) (WP_014512387.1)
-MCLD-------------------------------------------------------
------------------------------------------------------------
------------------------------------------------------------
--------------------KMSR--------EECEKLGL--------------------
--------LN-DPPADQQN--VK-------------------------------------
------------EVFWDPV--------------------------SRVAGDLAFYVKVD-
--LSNRKVL-DARSTAAL-FRGYEVILKG-R-DPIDAPMISSRACGVCGGVH-------S
VTSVMAIEMAAG------VT-PPPLAIAMRNMAGA-AEMMYDHPLHMFLLAGPDYSASIV
SKTEPSLFQA---AKN-ALAE--------------HRDVHGFTKIVDIME------ALNP
LKGQL-------------------------YLEAIQITRI-AREMFSLMLGRYPHPSTLV
VGGVSTTVLPN------------------------LFTDYLV------RMTKLF-DWAKR
MAL---------------------------IWEDIINFWYKER--------PEYE-----
SVGKNPTG----------------NIISGGIYDDSE-LAESGD-------LYKYEKANMW
GERRLVTPGVIK-----------NGQ-L-VTT-NLVDI------NLGIEEFVKYSYYEEW
KER-------ILETDPLGNKL-------SEYHPWNKITIPK------------PGPL---
-------NWR-EKYTWDTAPRW---R------RE-----------VYETGGGPLARHWVT
ALAG-------KLPQNPY---IK-AG-------G----GKLRIT-V-PKG--------TS
LPDIELEWKVP------KVINALERNRARAYHVAYVIGVAM-TNLLKALSYLR-EGKSKV
WTR-------FEWL-NEG--VGVGFYEAGRGILTHHIIIR--NKKI-YNYQIITPSTWNA
SPR-------------------DPSDQPGPYELCAM-----ST---PVLEEFKTADEFTG
IDVLRSIRSFDPCMPCTVHMFT------------GRG------VIT---------RDVTT
CS---CS---------------------------------------------------I
>Pyrobaculum_arsenaticum_(NiFe_Group_1g)_(WP_011900768.1) Pyrobaculum arsenaticum (NiFe Group 1g) (WP_011900768.1)
------------------------------------------------------------
------------------------------------------------------------
------------------------------------------------------------
---------------------M--------------------------------------
--------------------STI-------------------------------------
------------KLWIDPI--------------------------TRIEGHLGLYAEVD-
--AATRAVS-VAKTTVMM-FRGFEVFLRG-R-PPEDAIAITSRSCGVCGAAH-------A
NASTRACDAAAG------MT-PLPMGNVLRNLAYAMTDYTYDHPLILNMLEGPDYSELIV
SKLTPSVWQT---AQQ-TPAK--------------YSSIHGYRTIADIMR------DLNP
IQGRI-------------------------WQLTVKYQRI-AREAGVLIYGRHAHPATLI
PGGISTDITNL----------------------ASLLQEYYA------RLSLLT-AWVKF
VWA---------------------------IWQDLYEFF-RDHVST--PDGQPYA----L
TQGKTH-DPP--------------VMLAGGWSDDPE-VYSNIYDEAGGDWVKMYSLLDKA
YNARWEKPGFAI-----------GHE-I-YSP-NPTEI------QLGYLEFADSSFYEDW
VKANVAPPYGWLKTDPLGRELAYGTD-LYKYHMWNRTTIPK------------PGAI---
-------NFA-EKYTWAAEPRLLLKD------GKI---------APIETG--PISQLWLN
TLHATKV----EVDNHKAW---E-SN-------G----SQLKVY-L-PGGTVNPDLPPGT
AEELVITWNLP------KYSTTMERLLARAVHLALVVSLAW-ANLLYAFKLIN-AGKIQT
SRP----WSYGKWP-SFS--YSFGWWQVPRGNCMHWLVQQ--NGRL-ANYQYEAPTTPNV
SPTNNR-------CTDP----W-KGQCAGPFEMSVR-----NS---KVTEE-VPPDQWTG
LDLVRAIRSFDPCLACAVHFEA-----------KGEGGRV----YN---------VIEKV
IW---NACSL-------------------------------------------------
>Pyrobaculum_calidifontis_(NiFe_Group_1g)_(WP_011850254.1) Pyrobaculum calidifontis (NiFe Group 1g) (WP_011850254.1)
------------------------------------------------------------
------------------------------------------------------------
------------------------------------------------------------
---------------------M--------------------------------------
--------------------STI-------------------------------------
------------KIWIDPI--------------------------TRIEGHLALYAEVD-
--ANTRRVG-KAHTSVMM-FRGFEVFLRG-R-PPEDAIAITSRTCGVCGAAH-------A
NASTRACDIASG------FT-PYPMGSVLRNLAYAMTDYTYDHPLILNMLEGPDYSEAIV
SKLTPSVWKI---AQE-TPAK--------------YSDIHGYRTIADIMR------DLNP
ITGRI-------------------------WQLTVKYQRI-AREAGVLIYGRHSHPATLI
PGGIATDITNL----------------------PSLLQEYYA------RLSVLT-AWVKF
VWA---------------------------IWQELYEFY-RDHVST--PDGQSYA----L
TQGKTH-DPY--------------VLLAGGFGDDPE-VYSNAADEAKGDWRELYAKLDEI
YNARAEKPGLAV-----------GGE-L-YSK-SVIEL------NLGYMEFADSSFYEDW
VKANVAPPYGWLDKDPLGNPLAFGTE-LYKYHMWNRTTMPK------------PGAI---
-------NFA-DKYTWAAEARLMLRD------KRI---------APIETG--PISQLALD
TLHATKF----DLGGQVWW---E-SN-------G----SVLKVH-L-PGGTVADDLPPGT
AQELTIEWRLP------KYSTTFERLLARAVHLAVVNVVAW-ANLLYGLELVN-QGRVQT
SRP----WSYGKWP-SFS--YSFGWHQVPRGNCMHWLVQQ--NGRI-VNYQYEAPTTPNV
SPRNNR-------CTDP----W-KNQCAGPFEMSVI-----NS---VVTEE-VPPDQWTG
LDLVRAIRSFDPCLACAVHFEA-----------KGEGGRV----YT---------TIEKV
IW---NACAL-------------------------------------------------
>Pyrobaculum_islandicum_(NiFe_Group_1g)_(WP_011761956.1) Pyrobaculum islandicum (NiFe Group 1g) (WP_011761956.1)
------------------------------------------------------------
------------------------------------------------------------
------------------------------------------------------------
---------------------M--------------------------------------
--------------------STV-------------------------------------
------------KIWIDPI--------------------------TRIEGHLALYAEID-
--TGTRAVK-TARTTVMA-FRGFEVFLRG-R-PPEDAPHIVSRTCGVCGAAH-------A
NASVIACDIAAG------MT-PYPMGSVLRTLAYSMTDYIYDHPLILNMLEGPDYSEVII
SKLTPSVWKV---AQE-TPAN--------------YTAIHGYRTIADIMK------DLNP
ITGKI-------------------------WQLTVKYQRI-AREAGALIYGRHAHPSTLI
PGGISTDITNL----------------------PSLLQEYYA------RLSQLT-AWVKF
VWA---------------------------VWQDLYEFY-RDHVTT--PDGKPYA----T
TQGKTH-DPP--------------VMLAGGFADDPE-VYSNITDEARGNWRELYARLDQA
YNARGEKPGFAI-----------GHD-I-YSK-NPTEI------QLGYVEFADSSFYEDW
VKSNVAPPTGWIKEDPIGRPLVNGTE-LFKYHMWNRTTIPK------------PGAI---
-------NFA-EKYSWAAEPRLVLKD------GRI---------APIETG--PISQLWLD
TLHATKF----ELAGFKAW---E-SN-------G----SQMKIY-L-PGGTVAPDLPPGT
KDELVITWNLP------KYSTTFERLLARAVHLAVVNAIAW-ANLLYGLQLVN-AGKVQT
SRP----WSYGKWP-DFS--YSFGWWQVPRGNCMHWLVQK--GGRI-VNYQYEAPTTPNV
SPSNNR-------CTDP----W-KGQCAGPFEMSVR-----NS---VVTEE-LPPDQWTG
LDQVRAIRSFDPCLACAVHFEA-----------KGEGGRV----MN---------VIEKV
IW---NACAI-------------------------------------------------
>Pyrobaculum_oguniense_(NiFe_Group_1g)_(WP_014346469.1) Pyrobaculum oguniense (NiFe Group 1g) (WP_014346469.1)
------------------------------------------------------------
------------------------------------------------------------
------------------------------------------------------------
---------------------M--------------------------------------
--------------------STI-------------------------------------
------------KLLIDPI--------------------------TRIEGHLALYAEVD-
--AATRAVS-TAKTTAMM-FRGFEVFLRG-R-SPEDAIAITSRSCGVCGAAH-------A
NASTRACDAAAG------MT-PLPMGNVLRNLAYAMTDYTYDHPLILNMLEGPDYSELIV
SKLTPSVWQT---GQQ-TPAK--------------YSSIHGYRTIADIMR------DLNP
IQGRI-------------------------WQLTVKYQRI-AREAGVLIYGRHAHPATLI
PGGISTDITNL----------------------ASLLQEYYA------RLSLLT-AWVKF
VWA---------------------------IWQDLYEFF-RDHVST--PDGQPYA----L
TQGKTH-DPP--------------VMLAGGWSDDPE-VYSNIYDEAGGDWVKMYSLLDKA
YNARWEKPGFAI-----------GHE-I-YSP-NPTEI------QLGYLEFADSSFYEDW
VKANVAPPYGWLKTDPLGRELAYGTD-LYKYHMWNRTTIPK------------PGAI---
-------NFA-EKYTWDAEPRLLLKD------GKI---------APIETG--PISQLWLN
TLHATKV----EVDNHKAW---E-SN-------G----SQLKVY-L-PGGTVNPDLPPGT
AEELVITWNLP------KYSTTMERLLARAVHLALVVSLAW-ANLLYAFKLIN-AGKIQT
SRP----WSYGKWP-SFS--YSFGWWQVPRGNCMHWLVQQ--NGRL-ANYQYEAPTTPNV
SPTNNR-------CTDP----W-KGQCAGPFEMSVR-----NS---KVTEE-VPPDQWTG
LDLVRAIRSFDPCLACAVHFEA-----------KGEGGRV----YN---------VIEKV
IW---NACSL-------------------------------------------------
>Thermofilum_pendens_(NiFe_Group_1g)_(WP_011752262.1) Thermofilum pendens (NiFe Group 1g) (WP_011752262.1)
------------------------------------------------------------
------------------------------------------------------------
------------------------------------------------------------
---------------------M--------------------------------------
--------------------SVK-------------------------------------
------------EVFIDPI--------------------------TRIEGHLALRALVD-
--TATKKPT-DVWVFATM-FRGFEVFLRG-R-PPEDAVHITSRICGVCGASH-------A
NASAHAVDMAYG------VA-PEPLGVVLRNMAFAMTDALYDHPLILNMLGGPDYSELIV
KKLTPSVWSD---AER-TDAP--------------NRDIHGFPKIADIMR------ALNP
IEGRL-------------------------WQLTVKYSRI-AREAGVLIYGRHSHPSTLI
PGGISTDLTNA----------------------EYLLIGYTY------RLTKLT-AWAKF
LYA---------------------------VWQDIVWFY-EER--------HGYK-----
EQGLTY-RRH--------------NMVSGGLFDDPE-AYSALN----GSPEDFYKNVDSA
MSKRTIKPGAFV-----------NGE-L-VTK-SYKEI------NLSIMEHVERSLYEDW
KGK----LPIYTEKDPEGNPLLWGKY-DVAYHPWNKTTIPK------------PGAP---
-------DWN-GKYNWATHVRFVWKD------GTI---------TPFEVG--PIARLTVT
AYQPSDF---------------G-SG-------N----GILRVD-L-PRSGGADDLPPSV
VEEMTLEWRAP------PHSTTLQRVLARAFNVVADVAAAW-SNVVKAVELVR-SGRTKT
SNP-------WNPPPRRT--FGVGFTEAPRGTVRHWVVQE--GGRI-VNYQIHAPTTGNV
SPK-------------------DKWG-MSPFEQSVA-----NS---VVTEE-VPPDSWEG
LDFVRAIRSFDPCIACAVHIQV------------GNGRV-----IK------------KM
IL------------------------R--------------------------------
>Granulicella_mallensis_(NiFe_Group_1h/5)_(WP_014267363.1) Granulicella mallensis (NiFe Group 1h/5) (WP_014267363.1)
-M----------------------------------------------------------
------------------------------------------------------------
------------------------------------------------------------
-------------------ATIPE------------------------------------
--------TLAHEAQKKRT--LV-------------------------------------
------------EMNWDPI--------------------------TRIVGSLGIFTKID-
--FQNREVA-ECYSTSSI-FRGYSVFMKG-K-DPRDAHFITSRICGICGDNH-------A
TCAVYAQNMAFG------VR-PPALAEWIINLGEA-AEYMFDHNIFQDNLVGVDFCEQMV
KETNPGVWDK---AQS-TPSP--------------NADKHGYKTIADIMT------ALNP
FTGTF-------------------------YRETLAMSRL-TREMFCLMEGRHVHPSTLY
PGGVGTVATIQ------------------------LFTDYLV------RLMKYV-EFMKK
VVP---------------------------LHDDLFDFFYEAL--------PGYE-----
KVGLRR-----------------TLLACWGSYNDPD-YCDY-----------QYKNMDAW
GKKMFVTPGVVV-----------DGK-L-VTN-NLVDI------NRNIRILLGSSYYEDW
QGK-----ETFVKKDPLGNPI-------DQNHPWNQTTTPR------------PQKR---
-------DFN-GNYTWVMSPRWY--D---ERTGDH---------LALDTGGGPIARLWST
ALSGLVDIN-----------YVK-AT-------G----HSVKIN-L-PKT--------AL
LPEVEFEWKIP------QWSNTIERDRARTYFQAYAAATAL-HFVEKALAELH-AGRTAT
WSE-------FKVP-DDA--IGCGFHEAVRGVLSHHVVIR--DGKI-ANYHPYPPTPWNA
NPR-------------------DIYGTPGPYEDAVQ-----NT---PLFEE-NGPDKFKG
IDIMRTVRSFDPCLPCGVHMYV------------GDGRT-----IE---------VQHSP
MF---GAAGNK------------------------------------------------
>Solibacter_usitatus_(NiFe_Group_1h/5)_(WP_011688202.1) Solibacter usitatus (NiFe Group 1h/5) (WP_011688202.1)
-M----------------------------------------------------------
------------------------------------------------------------
------------------------------------------------------------
-------------------ATVSQ------------------------------------
--------PGSEVRNRERR--LV-------------------------------------
------------EMSWDPI--------------------------TRIVGSLGIYTKID-
--FANREVA-ECHSTSSI-FRGYSIFMKG-K-DPRDAHFITSRICGICGDNH-------A
TCATYAQNMAFG------IR-PPDMAEWIVNLGEA-AEYMFDHNIFQDNLVGVDFCEQMV
KETNPGVLDK---AER-SDCP--------------HAEQHGYRKIADIMR------ALNP
FTGEF-------------------------YREALQMSRM-TREMFCLMEGRHVHPSTLY
PGGVGTVPTVQ------------------------LFTDYLV------RLMKYV-EFMKR
VVP---------------------------LHDDLFDFFYEAL--------PGYE-----
KVGQRR-----------------VLLGCWGSWNNPE-VCDY-----------TYKNMNAW
GNAMYVTPGVVV-----------DGK-L-VTT-NLVDI------NLGIRILLGSSFYDDW
QQG-----ETFVKQDPLGNPV-------DQRHPWNQTTTPR------------PQKR---
-------NFD-QRYTWVMSPRWH--H---PHTGDD---------LALDTGGGPLARLWAT
ALAGKVDIG-----------YIK-AT-------G----QSVKIY-L-PKT--------LN
KPDAEFEWKIP------RWSNAIERDRARTYFQAYAAAAAL-HFMEKGMADLH-AGKTKT
WTD-------FKVP-EEA--ISCGFHEAVRGVLSHHVVIR--NGKI-ANYHPYPPTPWNA
SPR-------------------DSNGTPGPYEDAVQ-----NT---PIFEE-NGPENFRG
IDIMRAVRSFDPCLPCGVHMYL------------GKGKV-----LE---------TRHSP
MF---GAQG--------------------------------------------------
>Actinomadura_madurae_(NiFe_Group_1h/5)_(WP_021597135.1) Actinomadura madurae (NiFe Group 1h/5) (WP_021597135.1)
-M----------------------------------------------------------
------------------------------------------------------------
------------------------------------------------------------
-------------------KQGTE------------------------------------
--------ARSGRQATQGG--LV-------------------------------------
------------EVAFDPI--------------------------TRIVGNLGIYTKID-
--FANRQVA-ECQSTSSI-FRGYSVFMKG-K-DPRDAHFITSRICGICGDNH-------A
TCSIYAQNMAYG------IK-PPPLADWIINLGEA-AEYMFDHTIFQDNLVFVDFCERMV
AETNPSLLAT---AKN-TDAP--------------RGSVHGFRTIADIMA------AFNP
FEGSV-------------------------YKEALQLSRI-TREMICLMEGRHVHPSTLY
PGGVGTVATPQ------------------------VFTDYLV------RLTRCL-DFVKR
AVA---------------------------MNDDIFDFFLEAL--------PGYD-----
QVGRRR-----------------TLLGCWGAFQNPD-VCDY-----------DYRHMSEW
GRAAYVTPGIVV-----------DGQ-L-LTT-DLVDI------NLGMRILLGSSYYDDW
VND-----ETFVKEDPLGNPI-------DQRHPWNQTTLPH------------PQKR---
-------DLDGGKYSWVMSPRWK--H---PETGDH---------LALDTGGGPLARLWAT
ALAGEVDTP-----------YVR-ST-------G----HSVQID-L-PKT--------PG
MPEVNLEWTPP------RYANTIERDRARAYFIAYAAGMAL-FFAEKALDEVR-AGRTKV
FTD-------FEVP-EEA--IGCGFHEAVRGVLSHHLVIR--DHKI-ANYHPYPPTPWNA
SPR-------------------DSYGTPGPYEDAVA-----GQ---PIFEE-NGPDDFKG
IDIMRTVRSFDPCLPCGVHMYV------------GGGRT-----IE---------KRHSP
MF---GAQDGRH-----------------------------------------------
>Actinomadura_rifamycini_(NiFe_Group_1h/5)_(WP_026402909.1) Actinomadura rifamycini (NiFe Group 1h/5) (WP_026402909.1)
-MAH--------------------------------------------------------
------------------------------------------------------------
------------------------------------------------------------
-------------------TAQTK------------------------------------
--------PAPAGATGSEQ--LV-------------------------------------
------------EMSWDPI--------------------------TRIIGNLGIYTKID-
--FANRRVA-ECHSTSSL-FRGYSVFMKG-K-DPRDAGFITSRICGICGDNH-------T
TCSVYAQNMAYG------IK-TPPLGELILNLGEA-AEYMFDHTIFQDNLVFVDYCEAMV
KDTNPSVLRR---ARE-TEAP--------------NAGIHGYRTIGDIMA------AFNP
FEGAL-------------------------YKEALKVSRV-TREMFCLMEGRHVHPSTVY
PGGVGTMPEPS------------------------LFTDYLS------RLIGVV-DFVKR
AVA---------------------------MNDDVFDFFYEAL--------PGYE-----
EVGRRR-----------------VLLGCWGAFQNPE-VVDY-----------KYETMERW
GRAMYVTPGIVV-----------DGE-L-LTT-NLVDI------NLGIRILLGSSYYDDW
VNE-----DPFVTHDPLGNPV-------DMRHPWNQTTLPA------------PRKR---
-------DFD-DKYSWVMSPRWF--D---KNTGDH---------LALDTGGGPFARLYTT
ALAGLVDTP-----------YVK-ST-------G----QSVQIS-L-PKG--------ES
LPETTLEWRIP------PWSNAIERNRARVYFVAYAAAMAV-QFVEEALQRVR-AGDTKV
FED-------FDVP-DEA--IGCGFHEAVRGVLSHHMVIQ--KGKI-ANYHPYPPTPWNG
SPR-------------------DSYGTPGPYEDAVQ-----DM---PIFEE-NGPDDFRG
VDIMRAVRSFDPCLPCGVHMYL------------GKGKK-----LE---------KIHSP
MF---GATHG-------------------------------------------------
>Actinomycetospora_chiangmaiensis_(NiFe_Group_1h/5)_(WP_018330638.1) Actinomycetospora chiangmaiensis (NiFe Group 1h/5) (WP_018330638.1)
-M----------------------------------------------------------
------------------------------------------------------------
------------------------------------------------------------
---------------------TAT------------------------------------
--------APKHSTDLRTD--LV-------------------------------------
------------EMAWDPI--------------------------TRIVGSLGIYTKID-
--FGAKRVA-ECHSTSSI-FRGYSIFMKG-K-DPRDAHFITSRICGICGDNH-------A
TCSVYNQNMAYG------VR-PPHLGEWIINLGEA-AEYMFDHNLYQENLVGVDFCEKMI
SETNPGVLEL---ANH-TEAR--------------HAAEHGHRTVGDIMR------ALNP
FTGEF-------------------------YREALQVSRY-TREMFCLMEGRHVHPSTLY
PGGVGTTATIQ------------------------LFTDYLS------RLMRYV-EFMKR
VVP---------------------------MHDDLFDFMYEAL--------PGYE-----
EVGRRR-----------------VLLGCWGSLNDPE-HCDF-----------DYRTMTNW
GRKMFVTPGVVV-----------DGK-L-VTT-DLVEI------NLGIRILLGSSFYRGW
EDQ-----ERFVQRDPLGNPV-------SADHPWNQHTIPA------------PQKR---
-------DFD-DKYSWTMSPRWF--D-----GTEH---------LPLDTGGGPIARLWAT
ALAGLVDTG-----------NVR-ST-------G----HSVEIH-L-PRT--------AL
RPERSFTWTPPVDRSGAPLSNAIERDRARTYFQAYAAAIAL-HFVEKAMAEVR-GGNTRT
WES-------FVVP-DES--VSCGFTEAVRGVLSHHMVVR--GGRI-ANYHPYPPTPWNG
SVR-------------------DRYGTPGPYEDAVQ-----NT---PIFEE-NTPENFKG
IDIMRAVRSFDPCLPCGVHMYL------------GNGRA-----LH---------RETSP
TQ---LNLP--------------------------------------------------
>Actinoplanes_globisporus_(NiFe_Group_1h/5)_(WP_020516695.1) Actinoplanes globisporus (NiFe Group 1h/5) (WP_020516695.1)
------------------------------------------------------------
------------------------------------------------------------
------------------------------------------------------------
------------------------------------------------------------
------------MTTTDPE--LV-------------------------------------
------------EMAWDPI--------------------------TRIVGSLGIYTKID-
--FANKVVA-ECHSTSSI-FRGYSIFMKG-K-DPRDAHFITSRICGICGDNH-------A
TCSCYAQNMAYG------VK-PPHLGEWIVNLGEA-AEYMFDHNIFQENLVGVDYCEKMV
SETNPGVLDQ---ANR-TEAP--------------QAGMHGYRTIGDIMR------SLNP
FTGEF-------------------------YREALQVSRM-TREMFCLMEGRHVHPSTLY
PGGVGTVATIQ------------------------LMTDYLT------RLMRYV-EFMKK
VVP---------------------------MHDDLFDFFYEAL--------PGYE-----
QVGNRR-----------------ILLGCWGSFQDPE-HCNF-----------KYADMTDW
GRKMYVTPGIVV-----------DGQ-L-ITT-DLVEI------NLGIRILLGSSYYEDW
TDQ-----EMFVTRDPLGNPV-------DRRHPWNQHTNPR------------PQKR---
-------DLD-GKYSWVMSPRWY--D-----GQNY---------LALDTGGGPLARLWST
ALAGLVDIG-----------YVQ-ST-------G----SSVKIN-L-PKT--------AL
KPAVEFEWKIP------RWSNTIERNRARTYFQAYAAGCAL-HFAEKALAEIR-AGRTKT
WEP-------FEVP-DEG--IGCGFTEAVRGVLSHHMVIR--DGKI-ANYHPYPPTPWNA
NPR-------------------DSYGTPGPYEDAVQ-----GQ---PIFEE-NDREHFKG
IDIMRTVRSFDPCLPCGVHMYL------------GGGKK-----LE---------LLHSP
TQ---SAGA--------------------------------------------------
>Amycolatopsis_balhimycina_(NiFe_Group_1h/5)_(WP_026468830.1) Amycolatopsis balhimycina (NiFe Group 1h/5) (WP_026468830.1)
------------------------------------------------------------
------------------------------------------------------------
------------------------------------------------------------
------------------------------------------------------------
-----------MSTKGKTE--LV-------------------------------------
------------EMAWDPI--------------------------TRIVGSLGIYTKID-
--WAQKKVV-ECHSTSSV-FRGYSIFMKG-K-DPRDAHFITSRICGICGDNH-------A
TCSVYNQNMAYG------VR-PPHLGEWIINLGEA-AEYMFDHNIFQENLVGVDYCERMV
AETNPGVLEL---ANR-TEAP--------------HARDHGYKTIGDIMR------SLNP
LEGEF-------------------------YREALQVSRS-TREMFCLMEGRHVHPSTLY
PGGVGTVATVQ------------------------LFTDYLT------RLMRYV-EFMKR
CLP---------------------------MHDDLFDFFYEAL--------PGYE-----
EVGRRR-----------------ILLGCWGSLNNPE-YCDF-----------TYRNMESW
GRKMYVTPGVVV-----------DGK-L-VTT-SLLDI------NLGIRILLGSSFYEDW
ADQ-----PMFVTQDPLGNPV-------DQRHPWNQHTIPR------------PAKR---
-------DFD-GKYSWTMSPRWF--D-----GKDH---------LALDTGGGPIARLWVT
ALAGLVDTP-----------YLK-ST-------G----HSVVIN-L-PRT--------AT
KPEVTFEWKIP------KWSNALERNRARTYFQAYAAALAL-HFADQALGEVR-KGNTKT
WEP-------FKVP-DEG--VSCGFTEAVRGVLSHHMVIK--GGKI-ANYHPYPPTPWNG
SVR-------------------DSFGTPGPYEDAVQ-----NT---PIFEE-NTQENFKG
IDIMRAVRSFDPCLPCGVHMYT------------GSGKV-----IE---------RLHTP
HA---FGGELG------------------------------------------------
>Amycolatopsis_decaplanina_(NiFe_Group_1h/5)_(WP_007034607.1) Amycolatopsis decaplanina (NiFe Group 1h/5) (WP_007034607.1)
------------------------------------------------------------
------------------------------------------------------------
------------------------------------------------------------
------------------------------------------------------------
-----------MADTRNPG--LV-------------------------------------
------------EMAWDPI--------------------------TRIVGSLGIYTKID-
--FAKKKVV-ECHSTSSI-FRGYSIFMKG-K-DPRDAHFITSRICGICGDNH-------A
TCSVYTQNMAYG------VR-PPHLGEWIINLGEA-AEYMFDHNIFQENLVGVDYCERMV
AETNPGVLEL---ANR-TEAP--------------HASEHGMRTIGDIMR------SLNP
LQGEF-------------------------YREALHVSRY-TREMFCLMEGRHVHPSTLY
PGGVGTVATVQ------------------------LFTDYLT------RLMRYV-EFMKK
VVP---------------------------MHDDLFDFFYEAL--------PGYE-----
EVGRRR-----------------ILLGCWGSLNDPA-HCDF-----------TYENMESW
GRKMFVTPGVVV-----------DGK-L-VTT-SLVDI------NLGIRILLGHSFYEDW
EDQ-----EMFVRRDPLGNPV-------DRRHPWNQHTIPR------------PAKR---
-------DFD-DKYSWTMSPRWF--D-----GTDH---------LALDTGGGPLARLWVT
ALAGLVDTD-----------YVK-ST-------G----HSVRIN-L-PRT--------SL
KPAVSFEWKIP------QWSNALERNRARSYFQAYAAGLAL-HFAEKALAEIR-GGNTST
WEK-------FTVP-DEA--ASCGFTEAVRGALSHHMVIK--GGKI-ANYHPYPPTPWNG
SVR-------------------DTYGTPGPYEDAVQ-----NT---PIFEE-NPPENFKG
IDIMRAVRSFDPCLPCGVHMSV------------GTGKE-----IT---------KYHTP
HA---FNAEYQE-----------------------------------------------
>Amycolatopsis_mediterranei_(NiFe_Group_1h/5)_(WP_013225646.1) Amycolatopsis mediterranei (NiFe Group 1h/5) (WP_013225646.1)
-M----------------------------------------------------------
------------------------------------------------------------
------------------------------------------------------------
-------------------TETQT------------------------------------
--------DKGISTKGKTD--LV-------------------------------------
------------EMAWDPI--------------------------TRIVGSLGIYTKID-
--WAAKRVV-ECHSTSSV-FRGYSIFMKG-K-DPRDAHFITSRICGICGDNH-------A
TCSVYAQNMAYG------VR-PPHLGEWILNLGEA-AEYMFDHNIFQENLVGVDYCEKMV
AETNPGVLEQ---ANR-TEAP--------------HARDHGYKTIGDIMR------SLNP
LEGEF-------------------------YREALQVSRS-TREMFCLMEGRHVHPSTLY
PGGVGTVATVQ------------------------LFTDYLT------RLMRYV-EFMKR
CLP---------------------------MHDDLFDFFYEAL--------PGYE-----
EVGRRR-----------------VLLGCWGSLNDPE-HCDF-----------SYENMESW
GRKMFVTPGVVV-----------DGK-L-VTT-SLLDI------NLGIRILLGSSFYEDW
ADQ-----PMFVTQDPLGNTV-------DQRHPWNQHTIPR------------PAKR---
-------DFD-GKYSWTMSPRWF--D-----GTDH---------LALDTGGGPIARLWVT
ALAGLVDTP-----------YVK-ST-------G----HSVTIT-L-PRT--------AT
KPEVAFEWKIP------QWSNALERNRARTYFQAYSAALAL-HFAEQALGEVR-QGRTKT
WEP-------FKVP-DEG--VSCGFTEAVRGVLSHHMVIK--GGKI-ANYHPYPPTPWNG
SVR-------------------DSFGTPGPYEDAVQ-----NT---PIFEE-NTQENFKG
IDIMRAVRSFDPCLPCGVHMYT------------GQGKV-----IE---------RLHTP
HA---FGGELG------------------------------------------------
>Amycolatopsis_taiwanensis_(NiFe_Group_1h/5)_(WP_027944444.1) Amycolatopsis taiwanensis (NiFe Group 1h/5) (WP_027944444.1)
------------------------------------------------------------
------------------------------------------------------------
------------------------------------------------------------
-------------------MTATK------------------------------------
--------PERTAAKKQPQ--IM-------------------------------------
------------EMSWDPI--------------------------TRIIGNLGIYTKID-
--FANRLVT-ECHSTSSL-FRGYSVFMKG-K-DPRDAGFITSRICGICGDNH-------T
TCSVYAQNMAYG------IK-TPPLGETILNLGEA-AEYMFDHTIFQDNLVFVDFCEAMV
KETNPSLLAR---AEN-AEAP--------------GAAVHGYRTIAEIMR------AYNP
FEGEV-------------------------YREALKVSRT-TREMFCLMEGRHVHPSTVY
PGGVGTMPQPT------------------------LFTDYLS------RLLDIL-DFVKK
AVA---------------------------LNNDVFDFFYEAL--------PGYE-----
EVGRRR-----------------VLLGCWGCFQNPE-VVDY-----------RYENMTNW
GRAMYVTPGIVV-----------DGQ-L-LTT-DLVDI------NLGIRILLGSSYYKDW
VNE-----EPFVTQDPLGNPV-------DMRHPWNQTTLPE------------PGKR---
-------DFG-DRYSWVMSPRWF--D---RNSGQH---------LALDTGGGPFARLYTT
ALAGLVDTP-----------YVK-ST-------G----RSVQIS-L-PKS--------RT
LPEMTLEWTIP------QWSNALERNRARVYFVAYAAAMAV-QFIEEGLARVR-AGDTRV
FTE-------FKVP-DEA--IGCGFHEAVRGVLSHHLVIR--DGKI-ANYHPYPPTPWNG
SPR-------------------DSYGTPGPYEDAVQ-----DM---PIFEE-NGPENFKG
VDIMRAVRSFDPCLPCGVHMYV------------GQGRT-----IE---------KLHSP
MW---GAGHA-------------------------------------------------
>Frankia_alni_(NiFe_Group_2a)_(WP_011603008.1) Frankia alni (NiFe Group 2a) (WP_011603008.1)
-M----------------------------------------------------------
------------------------------------------------------------
------------------------------------------------------------
--------------------SMT-------------------------------------
---------------------TV-------------------------------------
------------DLNVSPM--------------------------GRVEGDLDVRVTI--
---DDGVVA-SAWTEAAM-FRGFEIILRG-K-DPQAGLIVTPRICGICGGSH-------L
YKSAYALDVAWQ------TE-LPPNATLIRNIAQA-CETLQSIPRCFYALFAIDLTN-PR
YASSQLYPEAVR--------------------------------------------RFAP
FTGSS-------------------------YGPGVVLSAK-PIEVYAIFGGQWPHSSFMV
PGGVMCAPTLA------------------------DVTRSIA------ILEHWKTEWLEK
QWL-GCSVDRWLANRTWADVLAWIYENEAQHDSDCGFFL-RYCLD------IGLD-----
GYGQGI-G----------------NYLATGTYFSPE-KYARP-------------TIEGR
NAALIGRSGVYA-----------G-----GSY-SAFDQ-------ARVREDVTHSFYAG-
--------------TS-------------ARHPFDGETNPID-----------PVRG---
-------REQ-GKYSWAKSPRY---DVPNLG-YV-----------PLEAG--PLARRIAA
AAPGAADHQDDDPLFGDI---LD-AI-------G--------------------------
-------------------PSVMVRLLARMHEAAKYYQWVR-AWLDQI--DLH-EPFHAT
----------PVQR-ADG--RGFGSTEAARGSLSDWIVLE--NGKI-ANYQVVTPTAWNI
GPR-------------------DGDGTPGPIEAALV-----GT---PVADP-ADP-----
VELGHVARSFDSCLVCTVHAYD------------GRTGRE----LSR--------FVING
DL---------------------------------------------------------
>Frankia_sp._QA3_(NiFe_Group_2a)_(WP_009739903.1) Frankia sp. QA3 (NiFe Group 2a) (WP_009739903.1)
------------------------------------------------------------
------------------------------------------------------------
------------------------------------------------------------
---------------------MT-------------------------------------
---------------------TV-------------------------------------
------------DLNVSPM--------------------------GRVEGDLDVRVTI--
---DDGVVA-SAWTEAAM-FRGFEIILRG-K-DPQAGLIVTPRICGICGGSH-------L
YKSAYALDVAWQ------TE-LPPNATLIRNIAQA-CETLQSIPRCFYALFAIDLTN-AR
YASSQLYPEAVR--------------------------------------------RFAP
FTGSS-------------------------YGPGVVLSAK-PIEVYAIFGGQWPHSSFMV
PGGVMCAPTLA------------------------DVTRSIA------ILEHWKTEWLEK
QWL-GCSVDRWLANRTWADVLAWVYENEAQHDSDCGFFL-RYCLD------IGLD-----
GYGQGI-G----------------NYLATGTYFSPD-LYARP-------------TIEGR
NAALIGRSGVYA-----------G-----GAY-SAFDQ-------ARVREDVTHSFYAG-
--------------TS-------------ARHPFDGETNPID-----------PVRG---
-------REQ-GKYSWAKSPRY---DVPNLG-YV-----------PLEAG--PLARRVAA
AAPGAAAHQDDDPLFGDI---LD-AI-------G--------------------------
-------------------PSVMVRLLARMHEAAKYYRWVR-GWLDQI--DLH-EPFHVT
----------PVER-ADG--RGFGSTEAARGSLSDWIVLE--NGKI-ANYQVVTPTAWNI
GPR-------------------DGDGTPGPIEAALV-----GT---PVADP-ADP-----
IELGHVARSFDSCLVCTVHAYD------------GRTGKE----LSR--------FIING
DL---------------------------------------------------------
>Gordonia_polyisoprenivorans_(NiFe_Group_2a)_(WP_006368950.1) Gordonia polyisoprenivorans (NiFe Group 2a) (WP_006368950.1)
------------------------------------------------------------
------------------------------------------------------------
------------------------------------------------------------
---------------------MTT--------TSEQKT----------------------
---------------------SI-------------------------------------
------------DLFVSPL--------------------------GRVEGDLDVRVHI--
---DDGVVT-SAWTQAAM-FRGFEMILRG-K-DPQAGLIVTPRICGICGGSH-------L
YKASYALDTAWQ------TT-MPRNATLIRNIAQA-CETLQSIPRYFYALFAIDLTH-PK
YSSSPMYEEACR--------------------------------------------RFSI
YTGTS-------------------------YQPGVVLSGK-PVEVYAIFGGQWPHSSFMV
PGGVMCAPTLA------------------------DVTRSIA------ILEHWKDNWLEK
HWL-GCSVDRWLENRTWADVLAWVDENESQHDSDCGFFI-RYCLD------IGLH-----
SYGAGV-G----------------NYIATGTYFEPS-LYDHP-------------TVEGR
NDALINRSGIYA-----------D-----GHY-YDFDH-------LKVAEDVTHSFYNG-
--------------DR-------------ALHPWEGETDPID-----------PERG---
-------KAK-GKYSFAKSPRY---DLNGSGTGI-----------PLEAG--PLARRIAA
SAPGGGPHQDFDPLFKDM---ID-KI-------G--------------------------
-------------------PSVFVRQLARMHEAPKYFRWAR-QWLDDL--DLQ-ESFYQK
----------PVEP-ESG--KGFGSTEAARGSLSDWIVLD--KGKI-ANYQVVTPTAWNI
GPR-------------------DKDGVLGPIEQALI-----GT---PIHDI-NDP-----
VELGHVARSFDSCLVCTVHAYD------------AKSGKE----MSK--------FVVNS
ML---------------------------------------------------------
>Gordonia_rhizosphera_(NiFe_Group_2a)_(WP_006335051.1) Gordonia rhizosphera (NiFe Group 2a) (WP_006335051.1)
------------------------------------------------------------
------------------------------------------------------------
------------------------------------------------------------
---------------------MTT--------TSEPQV----------------------
---------------------SI-------------------------------------
------------DLFVSPL--------------------------GRVEGDLDVRVHI--
---DDGVVT-SAWTQAAM-FRGFEMILRG-K-DPQAGLIVTPRICGICGGSH-------L
YKASYALDTAWQ------TT-MPHNATLIRNIGQA-CETLQSIPRYFYALFAIDLTH-PK
YSGSELYEEACR--------------------------------------------RFTI
YTGTS-------------------------YQPGVVLSGK-PVEVYAIFGGQWPHSSFMV
PGGVMCAPTLA------------------------DVTRSIA------ILEHWKDNWLEK
HWL-GCSVDRWLENKTWEDVLAWVEEDAAHYNSDCGFFI-RYCLD------VGLD-----
KYGAGV-G----------------NYLATGTYFEPS-LYEQP-------------TVEGR
NAALINRSGVYV-----------A-----GQY-HEFDH-------LKVAEDVTHSFYNG-
--------------SR-------------ALHPWEGETDPID-----------PEKG---
-------KSA-GKYSFAKSPRY---DVFGTGTGI-----------PLEAG--PLARRIAA
SAPGAGPHQDDDPLFKNL---ID-TI-------G--------------------------
-------------------PSVFVRQLARMHEAPKYYKWAR-GWLDEI--DLQ-ESFYSK
----------PVEP-ESG--KGFGSTEAARGALSDWIVLD--KGKI-ANYQVVTPTAWNI
GPR-------------------DKDGVLGPIEQALV-----GT---PIHDI-NDP-----
VELGHVARSFDSCLVCTVHAYD------------AKTGKE----MSK--------FVVNS
ML---------------------------------------------------------
>Kineosphaera_limosa_(NiFe_Group_2a)_(WP_006594684.1) Kineosphaera limosa (NiFe Group 2a) (WP_006594684.1)
------------------------------------------------------------
------------------------------------------------------------
------------------------------------------------------------
---------------------MTA--------TEDTRTGS--------------------
--------------------ESV-------------------------------------
------------DLFVSPL--------------------------GRVEGDLDVRVTI--
---EDGVVT-SAWTEAAM-FRGFEIILRG-K-DPQAGLIVTPRICGICGGSH-------L
YKACYALDTAWR------TH-VPTNATLIRNIAQA-CETLQSIPRYFYALFAIDFVN-KN
YAKSALFDEAVR--------------------------------------------RFAP
YVGTA-------------------------YQKGVVLSGK-PVEVYAIFGGQWPHSSFMV
PGGVMCAPNLS------------------------DITRATA------ILHHWKDNWLEK
EWL-GCSIDRWLENKTWDDVLAWVDENESHYNSDCGFFI-RYALD------IGLD-----
KYGAGC-G----------------NYLASGTYFEPS-LYDHP-------------TVAGR
QSALIGRGAVYA-----------D-----GKY-HEFDQ-------ARVSEDVTHAFYKG-
--------------DR-------------PLHPWEGQTDPID-----------PAVG---
-------RDQ-GKYTWAKAPRY---DVPGLG-RI-----------PLEAG--PLARRIAA
AAPDPAPHMDSDPLFADI---MA-RI-------G--------------------------
-------------------PSVFTRQLARMHEAPKYFKWCL-DWLSRI--DLH-DSFYDK
----------PIEH-ESG--KGWGATEAARGALMDWIVLE--NGKI-ENYQVITPTAWNI
GPR-------------------DSEGALGPIEQALI-----GT---PIVDM-HDP-----
VELGHVARSFDSCLVCTVHAYD------------GKSGKE----LNK--------FVING
MV---------------------------------------------------------
>Mycobacterium_hassiacum_(NiFe_Group_2a)_(WP_005626347.1) Mycobacterium hassiacum (NiFe Group 2a) (WP_005626347.1)
------------------------------------------------------------
------------------------------------------------------------
------------------------------------------------------------
---------------------MT-------------------------------------
---------------------TM-------------------------------------
------------DLNVSPL--------------------------GRVEGDLDVRVTV--
---EDGVVT-SAWTEAAM-FRGFEIILRG-K-DPQAGLVVTPRICGICGGSH-------L
YKSAYALDTAWR------TH-MPHNATLIRNICQA-CETLQSIPRYFYALFAIDLTN-KN
YAKSKLYDEAVR--------------------------------------------RFAP
YVGTS-------------------------YQKGVVLSNK-PVEVYAIFGGQWPHSSFMV
PGGVMCAPTLA------------------------DVTRSIA------ILEHWKDEWLEK
QWL-GCSIDRWLENKTWDDVLAWVDENESQYNSDCGFFI-RYALD------IGLD-----
KYGQGV-G----------------NYISTGTYFEPT-LYENP-------------TIEGR
NAALIGRGGIFA-----------D-----GQW-YEFDQ-------ARVTEDITHSFYRG-
--------------TG-------------ALHPFEGETNPID-----------PEEG---
-------KKQ-GKYSWAKSPRY---DVPGKG-FI-----------PLETG--PLARRMAA
GGPNAAEHQDYDPLFVDI---YN-KI-------G--------------------------
-------------------PSVLVRQLARVHEGPKYYKWVM-DWLSRL--DLK-ESFYSK
----------PIEH-AEG--KGFGSTEAARGALSDWIVIE--DGKI-ANYQVITPTAWNI
GPR-------------------DASEQLGPIEKALV-----GA---PIVDP-EDP-----
VELGHVARSFDSCLVCTVHAYD------------GKTGKE----LSK--------FVING
MV---------------------------------------------------------
>Mycobacterium_iranicum_(NiFe_Group_2a)_(WP_024444663.1) Mycobacterium iranicum (NiFe Group 2a) (WP_024444663.1)
------------------------------------------------------------
------------------------------------------------------------
------------------------------------------------------------
---------------------MT-------------------------------------
---------------------AL-------------------------------------
------------DLYVSPL--------------------------GRVEGDLDVRVTI--
---DDGVVT-SAWTEAAM-FRGFEIILRG-K-DPQAGLIVCPRICGICGGSH-------L
YKSAYALDTAWR------TH-MPPNATLIRNICQA-AETLQSIPRYFYALFAIDLTN-KN
YAKSALYDEAVR--------------------------------------------RFAP
YVGTS-------------------------YQPGVVLSAK-PVEVYAIFGGQWPHSSFMV
PGGVMSAPTLS------------------------DVTRATA------ILEHWKDNWLEK
QWL-GGSVERWLENKTWDDVLEWIDENESQYNSDCGFFI-RFCLD------VGLD-----
KYGQGV-G----------------NYIATGTYFDPA-LYENP-------------TIDGR
NAALIGRSGVYA-----------K-----GQW-YEFDQ-------ANVREDTTHSFYEG-
--------------SR-------------PLHPFEGETIPID-----------PEDG---
-------RKQ-GKYSWAKSPRY---AVGDLG-HL-----------PLEAG--PLARRIAA
AGPNAAPHQDNDPLFADI---MA-NI-------G--------------------------
-------------------PSVLVRQLARMHEAPKYYRWAR-TWLDQL--DLK-ESFYTK
----------PTEY-AEG--RGFGATEAARGALADWIVIE--DNKI-KNYQVVTPTAWNI
GPR-------------------DGEDVLGPIERALV-----GS---PIVDP-EDP-----
VELGHVARSFDSCLVCTVHAYD------------GKSGKQ----LSQ--------FVING
MV---------------------------------------------------------
>Mycobacterium_phlei_(NiFe_Group_2a)_(WP_003888964.1) Mycobacterium phlei (NiFe Group 2a) (WP_003888964.1)
------------------------------------------------------------
------------------------------------------------------------
------------------------------------------------------------
---------------------MT-------------------------------------
---------------------TM-------------------------------------
------------DLFVSPL--------------------------GRVEGDLDVRVTI--
---EDGVVT-SAWTEAAM-FRGFEIILQG-K-DPQAGLVVTPRICGICGGSH-------L
YKSAYALDTAWR------TH-IPQNATLIRNICQA-CETLQSIPRYFYALFAIDLTN-KN
YAKSKLYDEAVR--------------------------------------------RFAP
YVGTS-------------------------YQRGVVLSNK-PVEVYAIFGGQWPHSSFMV
PGGVMSAPTLS------------------------DVTRSIA------ILEHWKDEWLEK
QWL-GCSIDRWLENKTWEDVLAWVDENEAQHNSDCGFFI-RYALD------IGLD-----
KYGQGV-G----------------NYISTGTYFEPS-LYENP-------------TIEDR
NGALIGRGGIYA-----------D-----GKW-FEFDQ-------SRVREDVTHSFYKG-
--------------TG-------------ALHPFDGETIPID-----------PEEG---
-------KKQ-GKYSWAKSPRY---DVPGLG-HV-----------PLEAG--PLARRMAA
AAPNAAAHQDSDTLFLDI---MN-KL-------G--------------------------
-------------------PSVLVRQLARVHEGPKYYKWVM-DWLSRL--DLK-ESFYTK
----------PTEY-AEG--RGFGSTEAARGALSDWIVIE--DNKI-KNYQVITPTAWNI
GPR-------------------DGADVLGPIERALV-----GS---PIVDP-EDP-----
VELGHVARSFDSCLVCTVHAYD------------GKTGRE----MSK--------FVINE
MV---------------------------------------------------------
>Mycobacterium_smegmatis_(NiFe_Group_2a)_(WP_003893634.1) Mycobacterium smegmatis (NiFe Group 2a) (WP_003893634.1)
------------------------------------------------------------
------------------------------------------------------------
------------------------------------------------------------
---------------------MT-------------------------------------
---------------------EL-------------------------------------
------------DLFVSPL--------------------------GRVEGDLDVRVTI--
---NDGVVT-SAWTEAAM-FRGFEIILRG-K-DPQAGLIVCPRICGICGGSH-------L
YKSAYALDTAWR------TH-MPPNATLIRNICQA-CETLQSIPRYFYALFAIDLTN-KN
YAKSKLYDEAVR--------------------------------------------RFAP
YVGTS-------------------------YQPGVVLSAK-PVEVYAIFGGQWPHSSFMV
PGGVMSAPTLS------------------------DVTRAIA------ILEHWNDNWLEK
QWL-GCSVDRWLENKTWNDVLAWVDENESQYNSDCGFFI-RYCLD------VGLD-----
KYGQGV-G----------------NYLATGTYFEPS-LYENP-------------TIEGR
NAALIGRSGVFA-----------D-----GRY-FEFDQ-------ANVTEDVTHSFYEG-
--------------NR-------------PLHPFEGETIPIN-----------PEDG---
-------RRQ-GKYSWAKSPRY---AVPGLG-NV-----------PLETG--PLARRMAA
SAPDGETHQDDDPLFADI---YN-AI-------G--------------------------
-------------------PSVMVRQLARMHEGPKYYKWVR-QWLDDL--ELK-ESFYTK
----------PVEY-AEG--KGFGSTEAARGALSDWIVIE--DSKI-KNYQVVTPTAWNI
GPR-------------------DASEVLGPIEQALV-----GS---PIVDA-EDP-----
VELGHVARSFDSCLVCTVHAYD------------GKTGKE----LNR--------FVING
MV---------------------------------------------------------
>Mycobacterium_thermoresistibile_(NiFe_Group_2a)_(WP_003925668.1) Mycobacterium thermoresistibile (NiFe Group 2a) (WP_003925668.1)
------------------------------------------------------------
------------------------------------------------------------
------------------------------------------------------------
---------------------MT-------------------------------------
---------------------SL-------------------------------------
------------DLFVSPL--------------------------GRVEGDLDVRVTI--
---EDGVVT-SAWTEAAM-FRGFEIILRG-K-DPQAGLVVCPRICGICGGSH-------L
YKSAYALDTAWR------TH-MPPNATLIRNICQA-CETLQSIPRYFYALFAIDLTN-KN
YAKSPLYDEAVR--------------------------------------------RFAP
YVGTS-------------------------YQTGVVLSAK-PVEVYAIFGGQWPHSSFMV
PGGVMSAPTLA------------------------DVTRSIA------ILEHWKDNWLEK
QWL-GCSVERWLENKTWDDVLAWVDENEAQYNSDCGFFI-RYCLD------IGLD-----
KYGQGV-G----------------NYLATGTYFEPS-RYENP-------------TIEGR
NDALIGRSGIFA-----------D-----GKW-YEFDQ-------SRVTEDVTHSFFQG-
--------------DR-------------PLHPFEGETIPID-----------PEVG---
-------RAQ-GKYSWAKSPRY---DIPEVG-RI-----------PLEAG--PLARRMAA
GGPNALEHQDNDPLFVDI---YN-KI-------G--------------------------
-------------------PSVMVRQLARMHEAPKYYQWTR-AWLDQL--DLK-ESFYTK
----------PVEH-AEG--RGFGATEAARGALADWIVIE--DSKI-ANYQVITPTAWNI
GPR-------------------DASETLGPIEKALV-----GA---PVVDA-EDP-----
VELGHVARSFDSCLVCTVHAYD------------GRSGRE----LSK--------FVING
MV---------------------------------------------------------
>Magnetococcus_marinus_(NiFe_Group_2b)_(WP_011714112.1) Magnetococcus marinus (NiFe Group 2b) (WP_011714112.1)
------------------------------------------------------------
------------------------------------------------------------
------------------------------------------------------------
---------------------M--------------------------------------
---------------------SK-------------------------------------
------------RQILGPF--------------------------SRVEGDLEVQIER--
---HHNRVA-DAWVVSPL-YRGFERMLVG-K-EPQDALVYVPRICGICSVAQ-------S
AAAAQALAQAAG------VR-PPENGRLASQLMLA-AENVADHLTHFYLFFMPDFAR-PI
YAGQPWYEGVLK--------------------------------------------RFKA
VDGAA-------------------------SRVALPARAS-FLHLMGILGGRWPHTLALQ
PGGSTRGLEAR------------------------DKSQLRG------VVAGFR-AFLEE
TLF-GASLESLVALESGQSLLAWAAEQPC-QNSDFRWFL-QVAET------LELA-----
QLGRGH-D----------------GFMSYGAYGQ--------------------------
GEEALFAAGVWQ-----------Q-----GGL-RALDP-------GAIREDVSHAWMHP-
-------------DRE-------------PRHPFEGRTLPDA------------------
-------EQP-NGYSWCKAPRL---N------GL-----------PMEVG--ALARQQVA
G----------HPLVRDL---VA-QS-------G--------------------------
-------------------GNVRNRVIARLLEIARVVLAME-GWIAQL--EPR-APFGVE
----------SPLP-EQG--QGVGLVEAARGGLGHWYRMD--KGRL-SHAQIVAPTTWNF
SPR-------------------DAAGVRGPLEQALL-----NS---PIRAGEQDP-----
VAVQHIVRSFDPCMVCTVH-----------------------------------------
-----------------------------------------------------------
>Ancylobacter_sp._FA202_(NiFe_Group_2b)_(WP_018391446.1) Ancylobacter sp. FA202 (NiFe Group 2b) (WP_018391446.1)
------------------------------------------------------------
------------------------------------------------------------
------------------------------------------------------------
------------------------------------------------------------
------------------------------------------------------------
--------------MVGPF--------------------------NRVEGDLEVRLDI--
---AGGEVL-AAFVTSPL-FRGFERILEG-R-DPRDALVIAPRICGICSVSQ-------S
HAAALALAGVQG------VA-PTPNGRVATNLLVA-TENVADHLTHFHVFFMPDFAR-AI
YAGHPWFARAEA--------------------------------------------RFKA
AQGTS-------------------------VRAALATRTT-LLHVLGLLAGRWPHTLAIQ
PGGVTRGADAR------------------------DKMRLLA------TLGATR-QELEE
RLF-GVPLARIAALAAPEELDALRRG-----DSDLALFL-AIAED------LELA-----
GLGRAY-D----------------RYLSYGAYPD--------------------------
EDGRLYARGIVT-----------P-----EGR-GALDT-------DAIAEDHTNARMEG-
-------------RWR-------------AHHPFEGFTFPDA------------------
-------TDE-TGYSWCKAPRL---A------GL-----------PFETG--AVARQMVD
G----------QPLIRAL---VA-SR-------G--------------------------
-------------------GSVFVRVLARLIETARTLLAME-DWVRRL--EPG-APWCAQ
----------GEMP-REG--RAAGLTEAARGALGHWLRVE--DGRI-AGYQIIAPTTWNF
SPR-------------------DAAGVPGPLEAALV-----GA---PVRQGETTP-----
VAVQHIVRSFDPCMVCTVH-----------------------------------------
-----------------------------------------------------------
>Azorhizobium_caulinodans_(NiFe_Group_2b)_(WP_012169127.1) Azorhizobium caulinodans (NiFe Group 2b) (WP_012169127.1)
-M----------------------------------------------------------
------------------------------------------------------------
------------------------------------------------------------
---------------------RDA------------------------------------
----------------SAKDGTA-------------------------------------
------------RLIVGPF--------------------------NRVEGDLEVRLEV--
---ADGAVR-AAFVSSPL-FRGFERILEG-R-DPFDALVIAPRICGICSVSQ-------S
QAAALALAQWQG------LA-PTANGRIATNLLVA-AENVADHLTHFHLFFMPDFAR-AA
YADRPWFAAAEA--------------------------------------------RFKA
GRGTS-------------------------ARRLIEARAT-LMHVLGLLAGRWPHTLAIQ
PGGVTRRAEPR------------------------DQMRLLA------TLGAVR-ATLEQ
TLY-GAPLERISALADPRELEAWRALGP---DGDFRLFL-EIAAD------LDLT-----
HLGRAY-D----------------RFLSFGAYPG--------------------------
EEGPHYPAGTFA-----------D-----GVL-GGVDE-------AAIAEDHTFARMED-
-------------RAA-------------PHHPFAGSTIPDG------------------
-------FDE-TGYTWCKAPRL---A------GQ-----------PFETG--ALARQFMD
G----------QPLARAL---VA-AG-------G--------------------------
-------------------GNVFSRVIGRLIETARTLIAME-GWVRAL--EPA-EPWCAH
----------GTNP-SEG--RGAGLTEAARGALGHWMEVR--NGRI-ARYQIIAPTTWNF
SPR-------------------DAAGVPGPLEAALV-----GA---PVQEGETTP-----
LSVQHIVRSFDPCMVCTVH-----------------------------------------
-----------------------------------------------------------
>Azorhizobium_doebereinerae_(NiFe_Group_2b)_(WP_029004859.1) Azorhizobium doebereinerae (NiFe Group 2b) (WP_029004859.1)
------------------------------------------------------------
------------------------------------------------------------
------------------------------------------------------------
------------------------------------------------------------
------------------------------------------------------------
--------------MVGPF--------------------------NRVEGDLEVRLEV--
---ADGAVR-AAFVNSPL-FRGFERILEG-R-DPADALVIAPRICGICSVSQ-------S
QAAALALAGLQG------IG-PTQNGRIATNLLVA-TENVADHLTHFHLFFMPDFAR-AA
YAGRPWFAEAEA--------------------------------------------RFKA
GKGTS-------------------------ARRLMAARAT-LMHILGLLAGRWPHTLAIQ
PGGVTRRAEPR------------------------DQMRLLA------TLGAVR-AALEA
HLY-GAPLERVAELAAREELEAWRATGP---AGDFRLFL-EIAAD------LGLE-----
RIGRAY-D----------------RFLSFGAYPG--------------------------
DDGPLYPAGTYA-----------E-----RRP-GRLDP-------AAIAEDHTFARMED-
-------------RAV-------------PHHPFAGSTIPDG------------------
-------LDE-TGYTWCKAPRL---A------GL-----------PFETG--ALARQVID
G----------QPLLRAM---VG-AG-------G--------------------------
-------------------GSVFARVVARLVETARTLIAME-GWVRAL--EPN-APWCTP
----------GTHP-QAG--RAVGLTEAARGALGHWVEIA--GGRI-SRYQIIAPTTWNF
SPR-------------------DAAGVPGPLEAALV-----GA---AVLPGETTP-----
LSVQHIVRSFDPCMVCTVH-----------------------------------------
-----------------------------------------------------------
>Beijerinckia_indica_(NiFe_Group_2b)_(WP_012384146.1) Beijerinckia indica (NiFe Group 2b) (WP_012384146.1)
------------------------------------------------------------
------------------------------------------------------------
------------------------------------------------------------
------------------------------------------------------------
-----------------MSEAAT-------------------------------------
------------RLIVGPF--------------------------NRVEGDLEVRLEM--
---EDGVVT-AAFVNATL-FRGFERILEG-R-DPSDALVIAPRICGICSVSQ-------S
HAAALALAGVMG------IA-PARNGQIAANITLA-TENLADHLTHFHLFFMPDFAR-GP
YRDRPWFDRAEA--------------------------------------------RFAA
LRGAS-------------------------VRPMMQTRAL-LLHVMGLIAGHWPHTLAIQ
PGGFSRGVDAR------------------------DKIKLLA------ILSGVR-AALEE
RLF-GTALERVAALADPEELSAWRMHGP---EGDFRLFL-EIAAD------LHLE-----
TLGRAY-D----------------RFLCYGAYPGGG-----------------------A
DGAPLYPSGLFA-----------H-----GLE-HPLDL-------EAIAEDHTYARMEN-
-------------RGL-------------MHPPFMGSTSPDG------------------
-------ADE-QGYSWCKAPRL---S------NE-----------PCETG--ALARQVMD
G----------QPLVRAL---VA-RA-------G--------------------------
-------------------GNVFSRVIARLLEVARVLIQME-TWTKAL--EPG-APWCVP
----------AGTI-GTG--RAVGLTEAARGALGHWLRVE--NGRI-AGYQIIAPTTWNF
SPR-------------------DARGLPGPLERALI-----GA---PVQSGETTP-----
VSVQHIVRSFDPCMACTVH-----------------------------------------
-----------------------------------------------------------
>Bosea_sp._117_(NiFe_Group_2b)_(WP_029356684.1) Bosea sp. 117 (NiFe Group 2b) (WP_029356684.1)
-M----------------------------------------------------------
------------------------------------------------------------
------------------------------------------------------------
---------------------SER------------------------------------
----------------SPADATT-------------------------------------
------------RLVVGPF--------------------------NRVEGDLEVRLEA--
---RQGRVE-AAYVSSPL-FRGFERILEG-R-DPRDALVIAPRICGICSVSQ-------S
HAAALALAGVQG------LE-PTQNGRTATNLIVA-TENVADHLMHFHVFFMPDFAR-GI
YADRPWFAKAEA--------------------------------------------RFKA
AQGTS-------------------------VRRALETRTT-LLHILGLLAGRWPHTLAIQ
PGGVTRGADAR------------------------DQMRLLA------TLGAVR-RALED
HLF-GAKLERVAALASVEEIEQWRANGP---EGDFRLFL-EIAAD------LDLG-----
RLGRAY-D----------------RYFSYGAYPG--------------------------
MEAPLYARGTFT-----------A-----EGP-GAIDT-------GAITEDHTNARMEG-
-------------RSR-------------PHHPFEGSTLPDP------------------
-------DDE-EGYTWCKAPRL---G------GV-----------PFEAG--AVARQMVD
G----------QPLIRDI---VA-RS-------G--------------------------
-------------------GSVLARVAARLVETARTLIAME-GWVREL--RPG-EQWCAQ
----------GTMP-SRG--RAAGLTEAARGALGHWLKVE--NGRI-ASYQIIAPTTWNF
SPR-------------------DAAGVPGPLEAALV-----GA---PIRQGETTP-----
VAVQHIVRSFDPCMVCTVH-----------------------------------------
-----------------------------------------------------------
>Bradyrhizobium_diazoefficiens_(NiFe_Group_2b)_(WP_011089681.1) Bradyrhizobium diazoefficiens (NiFe Group 2b) (WP_011089681.1)
------------------------------------------------------------
------------------------------------------------------------
------------------------------------------------------------
------------------------------------------------------------
---------------------MT-------------------------------------
------------RITIGPF--------------------------NRVEGDLEVRLDV--
---ESGRVM-RAEVTAPL-YRGFEQILEG-R-PPLDALALAPRICGICSVSQ-------S
VAAAAALRDAMS------IE-AAPNGLLATNIAHA-AENAADHLTHFYIFFMPDFAR-EA
YAAHSWHSETRE--------------------------------------------RFAA
TRGSA-------------------------ARDALPARAR-LLETMGIIAGKWPHSLAFQ
PGGSTRAIDLG------------------------ERVRLLS------ITTAFR-SFLER
VVF-ADSLENVLAIASADELDSWRDGR----GGDFAHFL-RLADS------LALT-----
GLGRGT-G----------------LMMSYGAYHG--------------------------
VDGELFPRGLFG-----------PC----ATI-EPLPL-------TQITEDVSHAWMRD-
-------------SSA---------------DPAHSSTVPDP------------------
-------DKP-AAYSWCKAPRL---S------GQ-----------PIEVG--AIARQTVA
G----------QALITDL---VA-RD-------G--------------------------
-------------------TNVRSRVIARLIETARIALAME-QWTRAL--RLS-EPFCNN
----------AREI-PDG--SYVGLVEAARGSLGHWMAVS--QGRI-ERYQIIAPTTWNF
SPR-------------------DSFDVGGPLEQALV-----GT---DVGDAGPRA-----
VAIQHIVRSFDPCMVCTAH-----------------------------------------
-----------------------------------------------------------
>Bradyrhizobium_japonicum_(NiFe_Group_2b)_(WP_028135604.1) Bradyrhizobium japonicum (NiFe Group 2b) (WP_028135604.1)
------------------------------------------------------------
------------------------------------------------------------
------------------------------------------------------------
------------------------------------------------------------
---------------------MT-------------------------------------
------------RITIGPF--------------------------NRVEGDLEVRLDV--
---ESGRVM-RAEVTAPL-YRGFEQILEG-R-PPLDALALAPRICGICSVSQ-------S
VAAAAALREAMA------VE-AAPNGLLATNIAHA-AENAADHLTHFYIFFMPDFAR-EA
YAGHGWHEATRE--------------------------------------------RFAA
TRGSA-------------------------ARDALPARAR-LLETMGIIAGKWPHSLAFQ
PGGTTRAIDLG------------------------ERVRLLS------ITTAFR-SFLER
VVF-ADSLENVLAIASAEELDRWRDGR----GGDFAHFL-RLADS------LALS-----
ALGRGT-G----------------LMMSYGAYHG--------------------------
ADGELFPRGLFG-----------PR----AAI-EPLPL-------TQITEDVSHAWMRD-
-------------SSV---------------DPAHSSTVPDP------------------
-------DKP-AAYSWCKAPRL---S------GQ-----------PIEVG--AIARQTVA
G----------QALIADL---VS-VS-------G--------------------------
-------------------TNVRNRVIARLIETARIALAME-QWTRAL--RLS-EPFCHN
----------SRDI-PNG--SYVGLVEAARGSLGHWMAVR--DGRI-ERYQIIAPTTWNF
SPR-------------------DSFDVGGPLEQALV-----GT---DVGDAGARA-----
VAIQHIVRSFDPCMVCTAH-----------------------------------------
-----------------------------------------------------------
>Bradyrhizobium_oligotrophicum_(NiFe_Group_2b)_(WP_015668919.1) Bradyrhizobium oligotrophicum (NiFe Group 2b) (WP_015668919.1)
------------------------------------------------------------
------------------------------------------------------------
------------------------------------------------------------
------------------------------------------------------------
---------------------MT-------------------------------------
------------RITVGPF--------------------------NRVEGDLEVRLDI--
---ESGRVT-RAEVTAPL-YRGFEQILEG-R-PPLDALVIAPRICGICSVSQ-------S
IAAAAALRQAMG------LA-AAPNGILATNIAHA-AENAADHLTHFYIFFMPDFAR-DA
YASHAWHSATAE--------------------------------------------RFTA
TKGSA-------------------------AREALPARAR-LLEIMGIIAGKWPHSLAFQ
PGGTTRAIELG------------------------ERIRLNA------IAASFR-GFLER
VVF-ADKLENVIALSTPDELDSWREGR----GGDFAHFL-RVADA------LSLN-----
DLGTGP-G----------------LLMSFGAYHD--------------------------
VDGAHFRAGIRT-----------DA----GEI-EALPA-------HRITEDVSHAWMRE-
-------------TSL---------------DPAESRTVPDA------------------
-------DKA-DAYSWCKAPRL---A------GE-----------PVEVG--ALARQAIN
G----------QQLITAL---IT-ADG------G--------------------------
-------------------SNVRNRVIARLIETAQLALSIE-QWIKAL--RLN-EPFCVN
----------SGET-ADG--HFVGLVEAARGSLGHWLAVR--SGRI-ERFQIIAPTSWNF
SPR-------------------DADGVAGPLEQALV-----GT---EVGTAGARA-----
VSIQHVVRSFDPCMVCTAH-----------------------------------------
-----------------------------------------------------------
>Hyphomicrobium_denitrificans_(NiFe_Group_2b)_(WP_015597392.1) Hyphomicrobium denitrificans (NiFe Group 2b) (WP_015597392.1)
------------------------------------------------------------
------------------------------------------------------------
------------------------------------------------------------
------------------------------------------------------------
---------------------MS-------------------------------------
------------RRIVGPF--------------------------NRVEGDLEIKLEI--
---EDETVK-SAWVNSPL-YRGFERILNG-K-DPRDALVYTPRICGICSVSQ-------S
MAAAEALAEAQG------LA-APANGRLMQNIILA-TENVADHFTHFYLFFMPDFAR-PV
YAGEPWFGDIAA--------------------------------------------RFKA
VEGTA-------------------------AREILPARAA-FLHIMGRLAGHWPHTLGLQ
PGGTTHAIDRA------------------------EQARVLA------IVAAFR-RFLET
RTF-GDALERVIALKSADELRDWALR-PGPAASDFGQFL-RLAEA------LSLD-----
KLGRAT-D----------------RFLSYGAYRQ--------------------------
DGGHLFKRGVHA-----------G-----GKN-AALNV-------ADISEDVGASWYAR-
-------------SGG-------------PRHPSCGITVPNA------------------
-------DAS-DAYSWCKAPRL---A------GH-----------VVEVG--ALARQLID
G----------HPLLRDL---VK-AS-------G--------------------------
-------------------GNVANRVIGRLIEIARVVLAIE-DWTRLI--VPR-EAFYID
----------AEMP-AEA--EGAGLIEAARGSLGHWLTIR--KGRI-QNYQIVAPTTWNF
SPR-------------------DSAGVPGACEQALA-----GA---PVRAGEKDP-----
VAVQHIVRSFDPCMVCTVH-----------------------------------------
-----------------------------------------------------------
>Magnetospirillum_magneticum_(NiFe_Group_2c)_(WP_011383527.1) Magnetospirillum magneticum (NiFe Group 2c) (WP_011383527.1)
------------------------------------------------------------
------------------------------------------------------------
------------------------------------------------------------
---------------------M--------------------------------------
--------------------AVR-------------------------------------
------------KILDVPV--------------------------NRVEGDLELRLEI--
---ADGMVV-DAWSAGTM-FRGFERLLIG-R-GALDGLVVTPRICGICSTTH-------L
MTAAKALDAVAG------AK-VPDNGVRLRNLALM-AEHVQSDVRQGILMFLVDFAN-PA
YRAQPLYDEAVR--------------------------------------------RYAP
LAGEA-------------------------VAEAVRETKH-VVEIIAIIGGQWPHSSFMV
PGGLSYAPPVA------------------------ELLQCRH------VLDGFR-GWYER
RIL-GCSLDRWRAVDSLEALDLWLEESAAHRDSDVGFLL-RFGRT------IGLD-----
RLGGGH-G----------------NFLSCGSLDLPA-ETAAR-------------GVGG-
---HLVPSGFAR-----------G-----AVV-EGFDP-------AAIAEHVAASWYAA-
-------------YEG-------------GRHPAEGETEPY-------------ASG---
-------EEG-RRYSWVKAARY---L------GT-----------PAETG--PFAERIVA
G----------DPLFTDL---LR-RQ-------G--------------------------
-------------------PNALARELARLTRPATLLPAMA-LWLGEVIASGG-HDIYAD
----------PGPI-PDG--AGIGMIQAARGALGHWIAIK--DGRI-ERYQIITPTVWNG
SPR-------------------DSGGVRGPWEEALI-----GT---PVADA-DNP-----
VEVGHVIRSFDPCLVCSVHTVR------------KGRS---LGRVR---------LEA--
-----------------------------------------------------------
>Ideonella_sp._B508-1_(NiFe_Group_2c)_(WP_022980127.1) Ideonella sp. B508-1 (NiFe Group 2c) (WP_022980127.1)
------------------------------------------------------------
------------------------------------------------------------
------------------------------------------------------------
---------------------M--------------------------------------
---------------------AR-------------------------------------
------------IELNLDL--------------------------NRVEGDLSVQVTL--
---EDGVVV-AARTQGTM-YRGFEQILLG-R-APRDAMVITPRVCGICGTAH-------L
YAGVLALEQIWS------TP-VPPNATRIRNLCLI-AEGLQNDLRQTFLFFAPDLCH-PR
YAADPLHAPLMA--------------------------------------------AFEP
FKGSI-------------------------YRETLTQTRQ-VLQIVAHFGGQWPHSSYML
PGGVVTPADTR------------------------RLVACRS------VLLGLQ-RWYEQ
RIL-GGGLDAWLALDSAEAFEAWL-AQPGPAAAALGLLT-RFLRG------QGLD-----
RLGQGT-P----------------HLLAFGTWCEPE-AWARG------------------
EARHALPAGFLD-----------GVT---GQV-QPLDP-------TRIAEHVRHSWFRP-
-------------YEG-------------GRHPFEGETVPDYQ-----------------
-------PGT-DRYTWAKAPRY---D------GR-----------VVQTG--PLAELLIA
G----------DPLIRDL---WV-RQ-------G--------------------------
-------------------GGAWLRQFARVRHIGVALRHGL-RMLDELGAHLD-EPHFVP
P--------APGTE-VDG--DGAGLLMAARGALGHWVQVR--DGVI-HRYQIITPTGWNA
SPR-------------------DSLGQPGHWEASLV-----GL---RVQDP-EDP-----
IEVGHLIRSHDPCLVCTVHFAG------------AAAPS-----LKVPA-----------
-----------------------------------------------------------
>Leptothrix_cholodnii_(NiFe_Group_2c)_(WP_012346378.1) Leptothrix cholodnii (NiFe Group 2c) (WP_012346378.1)
------------------------------------------------------------
------------------------------------------------------------
------------------------------------------------------------
---------------------M--------------------------------------
---------------------AR-------------------------------------
------------IELNVDL--------------------------NRVEGDLSIQVTL--
---EDGVVV-AARTAGTM-YRGFEQILLG-R-TPRDAMVITPRVCGICGTAH-------L
YAGVLALEQAWN------TP-VPPNATRIRNLCLI-AEGLQNDLRQTFLFFAPDLCH-PR
YAGDVLFEPMMR--------------------------------------------AFEP
FKGDI-------------------------YRETLAMTRR-VLEIVAHFGGQWPHSSYML
PGGVVTPPDTR------------------------RLIACRS------VIDQLQ-RWYEQ
RII-GAGLDEWMALGSADALFEWL-ERPGPANAALGLIT-RFLRS------QGMH-----
RLGIGT-P----------------HMISFGAWCDPQ-RWGPP------------------
YDAHLLPGGFYD-----------SDS---GQV-QPLDP-------SLVTEHVRHSWFKP-
-------------YEG-------------GRHPYEGETVPDYQ-----------------
-------PDS-DRYSWAKAPRY---G------GR-----------VVQTG--PLAELLIG
G----------DALVRDL---HA-TE-------G--------------------------
-------------------AGAWLRQFSRVRRIGFELRQAR-RMLDELGAHLG-EPHFVP
P--------APGTE-VDG--QGCGLVMAARGALGHWVRIE--NGVI-QKYQIVTPTAWNA
SPR-------------------DSDGVPGHWESSLV-----GL---KVQDP-DDP-----
IEIGHLIRSHDPCLVCTVHFVD------------SGRQ------LTIGA-----------
-----------------------------------------------------------
>Dechloromonas_aromatica_(NiFe_Group_2c)_(WP_011288617.1) Dechloromonas aromatica (NiFe Group 2c) (WP_011288617.1)
------------------------------------------------------------
------------------------------------------------------------
------------------------------------------------------------
---------------------M--------------------------------------
---------------------SR-------------------------------------
------------VTVDIDL--------------------------NRVEGDLEFQLDL--
---EDGVVV-DARCIGTL-YRGFEQIMIG-R-APRDSLVITPRICGICGTAH-------L
YAATLALEQIAG------IT-PPAHAVHVRNLCLM-AETLQSDLRQTFLFFTPDFCN-PI
YGSHPLATELSE--------------------------------------------AFAP
LKGSV-------------------------VRGCLKSTRE-LVGIVAIFGGQWPHSTYML
PGGISQPANNR------------------------RLLDSRD------TLASVR-EWFEQ
TVI-GGDLDEWLALDSGAALFRWLAASPTRNRSASGLFT-RFARD------IGLH-----
QLGSGT-G----------------HLLSYGVNHRPD------------------------
GSGSELPAGFFN-----------ADT---QQV-EPLDH-------LQINEHVRHSWFLD-
-------------YPG-------------GKHPWQGETIPNHQ-----------------
-------PGT-DRYTWAKAPRY---G------NR-----------VVQTG--PLAELRIA
G----------DPLITDL---LT-SE-------G--------------------------
-------------------DNTWLRQFARLRRAGWLLNSMA-GTIKSLKALVN-EPHFID
P--------GIDVW-PNG--ESYGMVEAARGALGHWLSIK--NGVI-EKYQIVTPTAWNA
SPR-------------------DSSGQHGHWERSII-----GL---TVPDP-ENP-----
VEIGHIVRSHDPCLVCTVHFIG------------SHKKTH----FNV-------------
-----------------------------------------------------------
>Desulfatibacillum_aliphaticivorans_(NiFe_Group_2c)_(WP_028315676.1) Desulfatibacillum aliphaticivorans (NiFe Group 2c) (WP_028315676.1)
-M----------------------------------------------------------
------------------------------------------------------------
------------------------------------------------------------
---------------------M--------------------------------------
--------------------SAR-------------------------------------
------------KKVVVPL--------------------------NRVEGDLKVHLEY--
---DGNKIY-DAFSAGTM-YRGFENIMKE-R-GPLDGLVITPRICGICTTSH-------L
YAAAKALDMISQ------AV-VPDNATRVRNITLI-AEQLQNDVRHHTMQFMVDATN-PV
YENAPFYEEAIE--------------------------------------------RYTP
IRGSS-------------------------IVSAIQSTKR-VLEIVSILGGQWPHSSFMV
PGGVVSVPGAN------------------------DIMQCKY------VLRRFK-SWYEK
QIL-GCTCEEWNQVQSARDLEDWLESSPSRYSSDLGFYL-RFGRE------AGLD-----
RLGKGT-E----------------NFISYGFLDMPR-KTGVK-------------SLG--
STGYYFPAGFVS-----------S-----GMV-RQVNQ-------HEIKEDISHSWFTN-
-------------DET-------------ELHPYEGVTIPY-------------ATG---
-------SEG-RRYSWAKAPRY---D------GH-----------PAETG--PLAQMMAL
Q----------HPLFTDM---VN-QS-------A--------------------------
-------------------PSVFSRQLARIVRPALTISVMD-QWLDEI-AETD-EPFFTP
----------YNDI-KNG--QGHGMVEAPRGSLGHWVIIE--DGRI-KRYQVISPTTWNA
SPR-------------------DANGQLGPWERALA-----GT---AIKNP-NAP-----
IEVDHIVRSFDPCLVCTVHCAD----------------------LR--------------
-------------------------------------W-------------------EV
>Desulfatibacillum_alkenivorans_(NiFe_Group_2c)_(WP_015947049.1) Desulfatibacillum alkenivorans (NiFe Group 2c) (WP_015947049.1)
------------------------------------------------------------
------------------------------------------------------------
------------------------------------------------------------
---------------------M--------------------------------------
--------------------SAR-------------------------------------
------------KKVVVPL--------------------------NRVEGDLKVHLEY--
---DGNKIY-DAFSAGTM-YRGFENIMKE-R-GPLDGLVITPRICGICTTSH-------L
YAAAKALDMISQ------AV-VPDNATRVRNITLI-AEQLQNDVRHHTMQFMVDATN-PV
YENAPFYEEAIE--------------------------------------------RYTP
IRGSS-------------------------IVSAIQSTKR-VLEIVSILGGQWPHSSFMV
PGGVVSVPGAN------------------------DIMQCKY------VLRRFK-SWYEK
QIL-GCTCEEWNQVQSARDLEDWLESSPSRYSSDLGFYL-RFGRE------AGLD-----
RLGKGT-E----------------NFISYGFLDMPR-KTGVK-------------SLG--
STGYYFPAGFVS-----------S-----GMV-RQVNQ-------HEIKEDISHSWFTN-
-------------DET-------------ELHPYEGVTIPY-------------ATG---
-------SEG-RRYSWAKAPRY---D------GH-----------PAETG--PLAQMMAL
Q----------HPLFTNM---VN-QS-------A--------------------------
-------------------PSVFSRQLARIVRPALTISVMD-QWLDEI-AETD-EPFFTP
----------YNDI-KNG--QGHGMVEAPRGSLGHWVIIE--DGRI-KRYQVISPTTWNA
SPR-------------------DANGQLGPWERALA-----GT---AIKNP-NAP-----
IEVDHIVRSFDPCLVCTVHCAD----------------------LR--------------
-------------------------------------W-------------------EV
>Desulfobulbus_mediterraneus_(NiFe_Group_2c)_(WP_028584585.1) Desulfobulbus mediterraneus (NiFe Group 2c) (WP_028584585.1)
------------------------------------------------------------
------------------------------------------------------------
------------------------------------------------------------
---------------------M--------------------------------------
--------------------KTL-------------------------------------
------------RDINIPF--------------------------NRAEGDLEIRVDV--
---EDGIVS-DAWSVGTM-FRGFEEMMHG-R-GALDGLVVTPRICGICSLTH-------L
TAAVEALDDVAG------SS-PPDNARRLRNLALM-VETIQSDLRQAVLMFMVDFANQEA
YQDHPLGEQAQQ--------------------------------------------RYSP
LQGRA-------------------------AIEVIRESKR-LLQMVAIIGGQWPHTSFMV
PGGVTSMPERS------------------------KLLQCGI------ILERFR-GWYER
SIL-GCSLERWLEVQSSRDLDGWLDEDPCHRESELGFFI-RFARQ------AGLD-----
TLGRGP-N----------------RFLSYGNFTLPQ-ETGVQ-------------GVGG-
---RLMAPGFAV-----------G-----TEV-SSFTA-------SKISEDLSHSWYQQ-
-------------GDG-------------PAHPFAGRTRPY-------------ASG---
-------QGG-RSYSWIKAPRY---G------GE-----------VVETG--PLAEMVMA
G----------NPLFKDL---LA-QA-------G--------------------------
-------------------PNVLVRELARLVRPAHFLEPMA-IWVDELLHRRQ-EDFYHA
----------VKSI-PDG--EGVGMIQAARGALGHWLRIR--DGKI-GHYQIITPTAWNG
SPR-------------------DGAGQRGPWEEALI-----GT---PIKDL-NNP-----
VEAGHVVRSFDPCLVCAVHCLS------------RPKGPPLRGWSR--------------
-----------------------------------------------------------
>Desulfobulbus_propionicus_(NiFe_Group_2c)_(WP_015724478.1) Desulfobulbus propionicus (NiFe Group 2c) (WP_015724478.1)
------------------------------------------------------------
------------------------------------------------------------
------------------------------------------------------------
---------------------MA-------------------------------------
------------------------------------------------------------
------------ETVCMPM--------------------------NRVEGDLEVKVAI--
---EDGMVT-DAWMIGTM-YRGIETMLIG-R-SSLDGLVITPRICGICSTSH-------L
LAAAMALEDITR------TA-VSRNGLLVRRIALG-AETLQNDFRHLFLMFAADFTA-TG
YGRHPLYQEMIQ--------------------------------------------RYRP
YQGST-------------------------VVATILATKK-LPEIIAILGGQWPHSSFIV
PGGVTSQPSAA------------------------DLRQCRL------LLAEFR-RWYEQ
EVL-GCSLERFAAVHNRVQLEDWLEERPEHRASELGFFL-RSAFP------LALE-----
HLGGWH-G----------------SFITGPPLPVDN------------------------
PPSESMAGHVLH-----------G-----DAL-NVLDQ-------RHIAEEVRYAHYQD-
-------------SDS-------------GGHPSESETHPKES-----------------
-------AAS-GTYSWCKAPRY---N------GS-----------PAETG--ALAEALTR
R----------DPLLTDL---VA-GH-------G--------------------------
-------------------TSALARELARIVRAGRLLMTME-RDLRAI--DPA-EPFYQP
----------TGVP-ANG--SGLGLIQAPRGLLGHWVQLN--GGYI-DHYQIVPPTTWNA
SPR-------------------DDRGVRGPIEEALV-----GT---PVHNP-EDP-----
VEVGHVVRSFDLCMVCSVHAVG------------RQGHSL--GRIRIGA-----------
-----------------------------------------------------------
>Desulfotignum_balticum_(NiFe_Group_2c)_(WP_024334199.1) Desulfotignum balticum (NiFe Group 2c) (WP_024334199.1)
------------------------------------------------------------
------------------------------------------------------------
------------------------------------------------------------
---------------------MS-------------------------------------
--------------------SET-------------------------------------
------------KKIDIPF--------------------------NRVEGDLEVKVDV--
---TDDTIT-DAWSCGTM-YRGFEAMMTG-R-GPLDGLVITPRICGICSLTH-------L
NAAAVALDRIAQ------VT-LPDNAIRLRNVALM-AETIQSDLRQAVLMYMADFTNHKA
YQKHPLFKEAVA--------------------------------------------RYQM
LSGSS-------------------------VVEVIRKTKR-LIEIIAIIGGQWPHTSFMV
PGGVTSIPYVP------------------------KLMQSRL------IFNRFL-EWYEK
KVL-GCTIARWQAVTTRKELAQWFEERPEHRDSEVGFFI-RFAEK------AGLD-----
TYGRGN-D----------------HFLCFGNFPLPK-DTAVTP------------RVPG-
-TDQLTTPGFFR-----------G-----TEY-LALDA-------ANIKEDITCSWFEQ-
-------------KPV-------------VSHPFDSVTRPY-------------ASG---
-------NMG-KPYSWVKAPRY---D------GL-----------PAETG--PLAEAVMD
R----------VPLFLDL---IR-NT-------G--------------------------
-------------------ATALVRQLARITRPARLLPDMG-TWIDELLAHHA-DPFYTP
----------VKTI-PDG--QGAGMIQAARGALGHWVTIE--NSKI-SNYQVITPTAWNG
SPR-------------------DGQNQPGPWESALK-----GT---PVKDP-DNP-----
VEAGHVIRSFDPCMVCAVHIVK------------NEK-----------------------
-----------------------------------------------------------
>Desulfotignum_phosphitoxidans_(NiFe_Group_2c)_(WP_006965253.1) Desulfotignum phosphitoxidans (NiFe Group 2c) (WP_006965253.1)
------------------------------------------------------------
------------------------------------------------------------
------------------------------------------------------------
---------------------MS-------------------------------------
--------------------SET-------------------------------------
------------KKIDIPF--------------------------NRVEGDLEVKVDV--
---TDDTIT-DAWSCGTM-YRGFEAMMTG-R-GPLDGLVITPRICGICSLTH-------L
NAAAVALDRIAQ------VT-LPDNAIRLRNVALM-AETIQSDLRQAVLMYMADFTNHKA
YQKHPLFKEAVA--------------------------------------------RYQM
LSGSS-------------------------VVEVIRKTKR-LIEIIAIIGGQWPHTSFMV
PGGVTSIPYVP------------------------KLMQSRL------IFNRFL-EWYEK
KVL-GCTIARWQAVTTRKELAQWFEERPEHRDSEVGFFI-RFAEK------AGLD-----
TYGRGN-D----------------HFLCFGNFPLPK-DTAVTP------------RVPG-
-TDQLTTPGFFR-----------E-----TEY-LALDA-------ASIKEDITCSWFEQ-
-------------KPV-------------VSHPFDSVTRPY-------------ASG---
-------NMG-KPYSWVKAPRY---D------GL-----------PAETG--PLAEAVMD
R----------VPLFLDL---IR-NT-------G--------------------------
-------------------ATALVRQLARITRPARLLPDMG-TWIDELLAHHA-DPFYTP
----------VKTI-PDG--QGAGMIQAARGALGHWVTIE--NSKI-SNYQVITPTAWNG
SPR-------------------DGQNQPGPWESALK-----GT---PVKDP-DNP-----
VEAGHVIRSFDPCMVCAVHIVK------------NEK-----------------------
-----------------------------------------------------------
>Aquifex_aeolicus_(NiFe_Group_2d)_(WP_010880487.1) Aquifex aeolicus (NiFe Group 2d) (WP_010880487.1)
------------------------------------------------------------
------------------------------------------------------------
------------------------------------------------------------
------------------------------------------------------------
----------------------M-------------------------------------
------------KIEKLVL--------------------------TRVEGEASLNLVW--
---ERGVIK-DAKISFYS-TRGIEKVLRE-R-PFMDALVINPRICGICGHAH-------L
IATVRAIENAIG-----IKE-IPEKAKITRLVTQI-TEMVQNHVKWFYLFVMPDFLK---
------FKES---LS-----------------------------------------QFEP
FKGER-------------------------WKRAVQFSSQ-IVKIIALFGGQWPHSSYAV
PGGITSNFSER------------------------EVLKALN------LVKEGK-TFFEK
NV-----------------------------SEDLELFL-NLCEE------FNLL-----
SIGKAY-N----------------RFLSGGGLAY--------------------------
----CFNPSYKK-----------G-K---GKV-CKFNV-------RYVQELEAA------
------------------------------------------------------------
------------DYSKANPVRY---K------GL-----------PYETG--PLARELIS
K----------NPLVLKL---YK-NY-------G--------------------------
-------------------DSYAVRVAARLAEIKDLLEILE-KLLKELMNHLE-EPSC-L
W--------EDRSD-ESG--EGFGVVEAARGTLIHRVVIE--KGKI-KDYKVITPSQWNL
GPR--------------------CKKYLGVAEKAIV-----GL---D------SE-----
LKAQMVLRSFDLCSVCTTK-----------------------------------------
-----------------------------------------------------------
>Hydrogenivirga_sp._128-5-R1-1_(NiFe_Group_2d)_(WP_008286852.1) Hydrogenivirga sp. 128-5-R1-1 (NiFe Group 2d) (WP_008286852.1)
------------------------------------------------------------
------------------------------------------------------------
------------------------------------------------------------
------------------------------------------------------------
----------------------M-------------------------------------
------------KIERKVL--------------------------NRVEGEIELKLLW--
---KSGRVD-DAFLCAMD-YRGFERLLKG-K-PFLDALVIVPRVCGICGHAH-------L
MACVKAIEDAYSSE-GYPVQ-LSDKALEIRKLTLM-CEMLQNHLRWFYMYLLPDIVK---
------LEPS---IAE----------------------------------------LYEP
LRGRA-------------------------WVEALRASNM-PIKVIALFGGQWPHTSYAV
PGGVVCDPTGY------------------------ELSQAEL------FLERLK-TFFES
WLL-GMPLEEYLSLKGRNYL--------KDIRGDLGRFT-EVAIE------HNLH-----
EEGRSY-D----------------RFITGGELKP--------------------------
----LFRSGFFT-------------R---EGV-SPFDA-------DKVSENDEFTFFRR-
-------------NG---------------------------------------------
-----------SAYTWSKAARY---S------GL-----------PCETG--PLARQLVS
G----------NRVIGSL---FR-RF-------G--------------------------
-------------------SSVLVRVVARMDEAVRLFTEAQ-RTLHRI--KLD-EPSWNR
PS-------VDEKV-FSG--RGVGVVEAARGTLIHELEIE--GGRI-RSYNIITPTVWNL
GPR--------------------DAEHLGVAERALL-----GL---D------SE-----
LKAEIVVRSFDVCSVCTTH-----------------------------------------
-----------------------------------------------------------
>Hydrogenobacter_thermophilus_(NiFe_Group_2d)_(WP_012963643.1) Hydrogenobacter thermophilus (NiFe Group 2d) (WP_012963643.1)
------------------------------------------------------------
------------------------------------------------------------
------------------------------------------------------------
------------------------------------------------------------
----------------------M-------------------------------------
------------RIEKRLL--------------------------ARVEGTAQLELVW--
---ENGRIR-DARVRIPS-SRGIERVLEG-R-PFMDALVITPRVCGICGHAH-------L
MACVKALEDAIG-----HVR-LSQKAKLVRDITLM-VEMIQNHIKWFYLFVMPDFIR---
------LGEK---LD-----------------------------------------EFEP
FRGKR-------------------------WKEAISVASE-AIKVIAIFGGQWPHSSYAV
PGGITSNFTST------------------------DVSKALA------LVSRVE-GFFLE
SLV-GMPVEAFLSLRKHGSW--------EGLKGDVKLFI-DLCFK------YGLE-----
RVGMSY-G----------------RLLTGGEVFP--------------------------
----CITPGHFT-----------G-E---KKL-CSLNI-------SKIREADGS------
------------------------------------------------------------
------------PYSGAKRVRY---N------GM-----------PYETG--PLARQFLS
G----------NPFVKRL---HK-MY-------G--------------------------
-------------------DSYMVRVLSRLLEVWELTSTVK-EKLTSLYSFIK-EPSCQI
PF-------QKPER-ITG--EGVGIVEAARGTLIHRVSIE--KGVI-TRYHIITPSVWNL
GPR--------------------CEKYLGVAEKAMI-----GL---E------NP-----
IHAEMVLRSFDVCSVCTTH-----------------------------------------
-----------------------------------------------------------
>Hydrogenobaculum_sp._Y04AAS1_(NiFe_Group_2d)_(WP_012514441.1) Hydrogenobaculum sp. Y04AAS1 (NiFe Group 2d) (WP_012514441.1)
------------------------------------------------------------
------------------------------------------------------------
------------------------------------------------------------
------------------------------------------------------------
----------------------M-------------------------------------
------------KITKTIL--------------------------NRLEGEVELKLEY--
---SKGKIA-KAHILGTS-NRDFSSILKA-K-PYLDSIILIPRVCGICGHAH-------L
MASVKAIEDAYKNE-CSDFH-LSTKASLVRYITLL-SEMIQNHIRWFYAYFMSEIPK---
------LDRN---MV-----------------------------------------DYLP
FDGEK-------------------------WRRGIAISNY-PIKIIALFGGQWPHNSYAV
PGGITSDFTYY------------------------ELNAAKS------FCKELL-KSIET
YII-GISIDKYLSFSKDELL--------NHKEGDIGDFI-RLSST------FDFF-----
HKGIAY-K----------------RFLTGGSIKG--------------------------
----YVDAAVFE-------------N---GIK-ESFDV-------KNIDTKEHE------
------------------------------------------------------------
---------F-KKIKEITGAVY---N------KK-----------RFETG--PLARKINS
S----------NSLFLEL---LE-EF-------G--------------------------
-------------------DSLFLRVMARVDEIVSLTLLIK-DALDAI--DIR-KPSYIK
PP-------IK-EP-FTG--KGVGIVEAARGTLIHEINIE--NGFV-KDYKIVTPTLWNL
GNY---------------------DEDMSPAQKSIV-----GL---S------SD-----
VEAYLSLRSFDVCASCVSY-----------------------------------------
-----------------------------------------------------------
>Persephonella_marina_(NiFe_Group_2d)_(WP_012676217.1) Persephonella marina (NiFe Group 2d) (WP_012676217.1)
------------------------------------------------------------
------------------------------------------------------------
------------------------------------------------------------
------------------------------------------------------------
---------------------MP-------------------------------------
------------KIERKVL--------------------------HRVEGEIQLKLIW--
---ENRRIK-DAFIQNLN-FRGFEFILEN-R-PPLDALVITPRICGICGHSH-------L
IATVKALEDIYRKN-GYSID-ISYKASLIRNVTHT-VEIIQNHIRWFYLFVMPDFLK---
------LEKDKDILE-----------------------------------------DFTP
LKGDK-------------------------WKKALGISNE-ILKIISILSGQWPHTSYAV
PGGVMSDPINT------------------------DIVEAIS------ITDSVI-RFFEE
EII-GTDINTYLSVESFDQFMD------KINKGDLRRFI-ELTFK------NGME-----
KTGRAY-D----------------RFITVDAILP--------------------------
----CVREGVKK-----------------KRS-CKFDP-------SRIKEVDSHSFLTK-
-------------DGT-----------------------------------------D--
-------FSR-KRYSWAKAVRY---D------GL-----------PMETG--PLARKAVS
K----------NSLFQDL---IS-RF-------G--------------------------
-------------------DSYLVRIWARIDEIGRMALTLK-SYLLSI--NTK-EPSYIK
PP-------VKIEN-LEG--EGTGLIEAARGSLLHRLELE--KGKI-KKYTIITPTTWNL
GPR--------------------CERYHSPAEKAII-----GL---------ESS-----
LKAEMILRSFDVCSVCTTH-----------------------------------------
-----------------------------------------------------------
>Persephonella_sp._IF05-L8_(NiFe_Group_2d)_(WP_029520218.1) Persephonella sp. IF05-L8 (NiFe Group 2d) (WP_029520218.1)
------------------------------------------------------------
------------------------------------------------------------
------------------------------------------------------------
------------------------------------------------------------
---------------------MA-------------------------------------
------------KIQKTVL--------------------------NRVEGEIELKLLW--
---ENGRIK-DAFIIAPN-FRGFEFILEG-K-PPLDALVINPRICGICGHAH-------L
IATVKALENLYENA-GENIE-IPEKAKLIRDLTLS-SEIIQNHLRWFYLSVLPDFLK---
------LDKNPK-LR-----------------------------------------KYQP
IKGSQ-------------------------WRKGLDYSSK-IVKVVAIFGGQWPHTSYAI
PGGVTSDPTTF------------------------EVAEAIA------IVSSVL-DFYEK
NIL-GMPADKYLSVKNLDEYLE------NAKSSDLKAFL-NLCLK------HNLH-----
KVGKAY-H----------------RFLTVCDISP--------------------------
----SISKGTTK-----------------RKR-KDFDI-------NKVKEVDAYSFLTE-
-------------KGF-----------------------------------------S--
-------FDK-NRYSWAKAVRY---D------GL-----------PYETS--PLARRINN
R----------DELFLNL---VN-DF-------K--------------------------
-------------------DSYMVRTWARIDEVLKLLLSMK-KWLSQI--DIK-ETSYIK
PK-------KDVKE-LEG--KAFGFCEAARGSLIHEIQVK--EGKI-KKYNIITPSTWNL
GPR--------------------CPDYLSPAEKAIK-----GL---------KSS-----
LLAEMVLRSFDVCSVCTTH-----------------------------------------
-----------------------------------------------------------
>Persephonella_sp._KM09-Lau-8_(NiFe_Group_2d)_(WP_029523037.1) Persephonella sp. KM09-Lau-8 (NiFe Group 2d) (WP_029523037.1)
------------------------------------------------------------
------------------------------------------------------------
------------------------------------------------------------
------------------------------------------------------------
---------------------MP-------------------------------------
------------KVHKTVL--------------------------NRVEGEIELKLIW--
---ENGKIK-DAFIIAPN-FRGFEFILEG-K-LPLDALVINPRICGICGHAH-------L
IATVKALENLYENA-GENIK-IPEKAKLIRDLTLS-SEIIQNHLRWFYLFVLPDFLK---
------LDKNPK-LR-----------------------------------------KYQP
IKGSQ-------------------------WRKGLDYSSK-IVKVVAIFGGQWPHTSYAI
PGGVTSDPTTF------------------------DIAEATA------IVDSVL-DFYEK
NIL-GMPADKYLSIKNLDEYMK------NAKNSDLKIFL-NLCLK------YNLH-----
KLGRAY-H----------------RFLTVCDISP--------------------------
----SISKGATK-----------------RKR-KDFDI-------NKVKEVDTYSFLTE-
-------------KGF-----------------------------------------S--
-------FDK-NRYSWAKAVRY---D------GL-----------PYETS--PLARRINN
R----------DELFLNL---VK-DF-------K--------------------------
-------------------DSYMVRTWARIDEVLKLLLSMK-NWLSQI--DIK-EPSYIK
PK-------KDIKE-LEG--KAFGFCEAARGSLIHEIQVK--ERII-KKYNIITPSTWNL
GPR--------------------CPKYLSPAEKSIK-----GL---------RSS-----
LLAEMVLRSFDVCSVCTTH-----------------------------------------
-----------------------------------------------------------
>Sulfurihydrogenibium_azorense_(NiFe_Group_2d)_(WP_012673603.1) Sulfurihydrogenibium azorense (NiFe Group 2d) (WP_012673603.1)
------------------------------------------------------------
------------------------------------------------------------
------------------------------------------------------------
------------------------------------------------------------
----------------------M-------------------------------------
------------RVQKIVL--------------------------NRVEGDVNLKLCWD-
---QNGKIS-DAYVVAYN-YRGFERILQG-K-DLLDALVINPRICGICGHAH-------L
MATVNAIENLYKNS-SIDIE-ITEKAKLIKQITLC-SEIVQNHLKWFYLFVIPDFLN---
------FFPSLE-TE-----------------------------------------KFKP
FVGEK-------------------------WKKALKFSSE-IVKVIAIFGGQWPHTSYAI
PGGITSEPLKT------------------------DIVDALS------IVDRLI-KYVEE
EIF-GMSYEDYLNVKDLEEFLS------KSKGGDLTTFI-DFCVK------TGLD-----
KEGQSY-E----------------HFITVSTVYP--------------------------
----CINEGVIK-----------------KKK-CKLNL-------KKIKEVKDFNILYN-
-------------K----------------------------------------------
---------E-TGYTYANGVRY---D------GL-----------PMQTG--PLARRLTS
E----------TELFLNL---YR-LY-------K--------------------------
-------------------DSYLVRVWARVDEILRILINMK-DWLLKI--NVN-EKSYIK
P--------KDYKK-LYG--EAFGYVEASRGSLIHKVKVE--KGVI-KSYNIITPTMWNL
GSR--------------------CNKFKSPAEKAVL-----GL---------EDP-----
LKAQMVLRSFDVCSVCLTH-----------------------------------------
-----------------------------------------------------------
>Sulfurihydrogenibium_subterraneum_(NiFe_Group_2d)_(WP_028949944.1) Sulfurihydrogenibium subterraneum (NiFe Group 2d) (WP_028949944.1)
------------------------------------------------------------
------------------------------------------------------------
------------------------------------------------------------
------------------------------------------------------------
----------------------M-------------------------------------
------------RVQKIVL--------------------------NRVEGDVNLKLCWD-
---QNGRIS-DAYIVAYN-YRGFEHILQG-R-DLLDALVINPRICGICGHAH-------L
MATVNAIENLYKNN-SIDVE-ITEKAKLIRQITLC-SEIVQNHLKWFYLFVMPDFLK---
------LFPSLE-NE-----------------------------------------KFKP
FVGEK-------------------------WKKAVKYSSE-IVKIIAIFGGQWPHTSYAI
PGGVTSEPLKT------------------------DIVDALS------IVDRLI-KYTEE
EIF-GMSYEDYLNVKNLEEFLS------KSKGGDLTTFI-DFCIK------SGLD-----
KEGQSY-E----------------HFITVSTVYP--------------------------
----CINKGVIK-----------------KKK-CKLNL-------KKIKEVKDFNILHN-
-------------K----------------------------------------------
---------E-TGYTYANGVRY---D------GL-----------PMQTG--PLARRLTS
E----------IELFFNL---YR-TY-------K--------------------------
-------------------DSYLVRVWARVDEILRILINMK-DWLLKI--NVN-EKSYIK
P--------NDYKK-LYG--EAFGYVEASRGSLIHKVKVE--KGVI-KSYSIITPTMWNL
GSR--------------------CNKFKSPAEKAIV-----GL---------EDP-----
LKAQMVLRSFDVCSVCLTH-----------------------------------------
-----------------------------------------------------------
>Thermocrinis_albus_(NiFe_Group_2d)_(WP_012992449.1) Thermocrinis albus (NiFe Group 2d) (WP_012992449.1)
------------------------------------------------------------
------------------------------------------------------------
------------------------------------------------------------
------------------------------------------------------------
----------------------M-------------------------------------
------------IVRRSVL--------------------------SRVEGTAQLILEW--
---KEGRIT-DAKISIPS-ARGIERVLIG-R-PIMDALVINPRVCGICGHAH-------L
MATVRAIEAIIP-----KLK-VPEKAQLLRDITLS-LEILQNHIKWFYLFVLPDFTV---
------FFPQ---LSP----------------------------------------QLEP
FKGSR-------------------------WRSAVTQASL-IGRGIALLSGQYPHNSYAV
PGGITSCPGEG------------------------DIVQVLQ------VLRSTK-DFFLR
NVV-GMEEEDFLKIRQSGDW--------EMLRGDVGMFI-QLCGD------LGMM-----
STGVSY-G----------------TFFTGGEIFP--------------------------
----CIKPGHHT-----------G-K---KKV-CFVNL-------SKITVRSSF------
------------------------------------------------------------
------------PYSSASYVRY---N------GT-----------PYETG--PLARQLIN
S----------NPFVKRM---YQ-KY-------G--------------------------
-------------------GSYLVRVLARVLEIWEIITILE-QKLKRLLEVSH-ERSC-V
P--------QETAH-LSG--EGWGVVEAARGTLIHRLVAD--RGTI-VGYQIITPSQWNL
GPR--------------------CDRFLGVAERALL-----GL---D------NP-----
VKAEMVLRSFDVCSVCTTH-----------------------------------------
-----------------------------------------------------------
>Desulfurobacterium_sp._TC5-1_(NiFe_Group_3a)_(WP_022846160.1) Desulfurobacterium sp. TC5-1 (NiFe Group 3a) (WP_022846160.1)
------------------------------------------------------------
------------------------------------------------------------
------------------------------------------------------------
---------------------M--------------------------------------
---------------------IK-------------------------------------
------------RIEIEPI--------------------------PLTEGCSKLVLKV--
---ERGIIV-EGYYYALVPIRGFETLLLD-K-EAPFATVAATRICGMCQAVH-------S
IAAAKAIEDACN------IE-VPEAAEKLREALNL-AVRVYNHLLHHIVISGNMFED---
------KDERFE--------------F---------------------------------
------------------------------IKGVQRIRKN-ISTIMEIIGGEFVHPPNVV
VGGISSSIDES------------------------VRERLIN------LADESI-PLAEK
E---------------------------------TKRFI-DYINHI--WKKRNLPD----
NLGSHN-----------------LDFFIAEDF----------------------------
--------------H------S-----------------------EDIEELYPQEVFPEF
----------------------------------------PF------------------
-----------KREATNTLVKV---K------GK-----------AVETG--VRARKVKK
EGFK--------------------------------------------------------
----------P-------SGGIKELHILRAEEIISALKKMK-TILEEN--TFN-RELWNR
E--------FPVSD-GET--TGTGIVEAPRGVNIHQVRVDK-SGKI-TYYKIVVPTAINM
LAI----------------------------AEALK-----GE----------KV-----
EYAEMVVRAYDPCIACATH-----------------------------------------
-----------------------------------------------------------
>Desulfurobacterium_thermolithotrophum_(NiFe_Group_3a)_(WP_013638061.1) Desulfurobacterium thermolithotrophum (NiFe Group 3a) (WP_013638061.1)
------------------------------------------------------------
------------------------------------------------------------
------------------------------------------------------------
---------------------M--------------------------------------
---------------------RK-------------------------------------
------------IIKLEGI--------------------------PLTEGHSGLYLDV--
---VNGIVK-KGYYYALVPIRGFETLLLD-K-EAVIAPVITSRVCGLCQITH-------S
IASARAVESAAG------ID-VPLEAELLREVLGL-AVRIYNNLLHQIVISEDIFPK---
------REERFA--------------F---------------------------------
------------------------------IRKVQRIRKF-TGEVLESIGGEIIHAPNIK
VGGISEPLEDF------------------------VREKILA------SCQEVK-PLLKQ
V---------------------------------FEEFK-ENIDKF--WQKENLEE----
DFGKHD-----------------LPFFATDKF----------------------------
--------------Y------G-----------KSIDK-------SKIEFKYPQELFHT-
----------------------------------------SL------------------
-----------KREITNIFPYV---D------GK-----------IVETG--PRARKVLF
DNYK--------------------------------------------------------
----------P-------IGGVKELHILRALESVEAIERIE-EILSSR--SFE-VEMWNR
T--------FPTSD-GEI--PGVGVHEAPRGTNIHIVKLDK-RGRI-VYYKIIVPTEFNF
MVI----------------------------SKALE-----GI----------PV-----
SKVEIVVRAYDPCTVCAAH-----------------------------------------
-----------------------------------------------------------
>Thermovibrio_ammonificans_(NiFe_Group_3a)_(WP_013537869.1) Thermovibrio ammonificans (NiFe Group 3a) (WP_013537869.1)
------------------------------------------------------------
------------------------------------------------------------
------------------------------------------------------------
---------------------M--------------------------------------
---------------------RK-------------------------------------
------------VVKLEGI--------------------------PLTEGHSGLFLEV--
---ENGTVK-RGFYYALVPVRGFETLLVG-K-DATVAPVLTSRICGLCQVTH-------S
IAAARAVEAACN------IE-VPPKAELLRELLGL-AVRVYNNLLHQIVVSEDLFPQ---
------KDEQLA--------------F---------------------------------
------------------------------IRQVQRIRKV-AGELLESIGGEIIHSPNVK
VGGVAEAIEPR------------------------LQEKLLK------TVEATL-PLLRD
S---------------------------------LESFK-EGLNSL--WKREGLPE----
ELGKHS-----------------LPFFATDRF----------------------------
--------------Y------G-----------KPVDF-------NRFQFKMPQELLPG-
----------------------------------------EL------------------
-----------KRRATNLFPFP---N------GR-----------AVETG--PRARKVLF
EGYK--------------------------------------------------------
----------P-------KGGVKELHLLRALENLEAFKRIE-EILSEH--SFN-RELLNR
T--------APSSD-GER--LGIGVHEAPRGTNIHAVKVDK-SGKI-IYYKIVVPTEINF
SAI----------------------------AEALK-----GA----------PA-----
KAAEFIVRAYDPCIVCAAH-----------------------------------------
-----------------------------------------------------------
>Methanobacterium_formicicum_(NiFe_Group_3a)_(WP_004029354.1) Methanobacterium formicicum (NiFe Group 3a) (WP_004029354.1)
------------------------------------------------------------
------------------------------------------------------------
------------------------------------------------------------
---------------------M--------------------------------------
---------------------SE-------------------------------------
------------KIVISPT--------------------------SRQEGHAELVMEVD-
---DEGIVT-KGRYFSITPVRGLEKMVTG-K-APESAPVMVQRICGVCPIPH-------T
LASVEAMDDSLG------IE-IPKAARQLRELTLA-AHHVNSHAIHQFLI-APDVVP---
-----------------------ENLFT-TA-----------------------------
------------------------------VESVSEIRKT-AQSVVETVAGEGIHPSDVR
IGGMADNISEV------------------------ARKRLYA------RCKQLK-PKLDA
H---------------------------------VELII-GLVAD------KGFPE----
GLGVTN-----------------APTLATDILYGDR------------------------
---------------------------------ENFDL-------DRFTEIMPESWYDD-
---------------------------------------PEV------------------
-----------AKRACSTIPLY---D------GR-----------NVEVG--PRARASVY
GGFT--------------------------------------------------------
------------------ERGVVAQHVARALEMKTALSKCI-DILGEL--DTS-APTMAD
FDVTG----------TNK--LGVGAIEGPRGMDVHMAQVA--DGKT-QFYSCLVPTTWNI
PTM----------------------------GPATE-----GF----------HH-----
EFGPHVIRAYDPCLSCATHMIV----------------------VD---------DEDRS
IL--------------------------------------------------KNEMVRI
>Methanobacterium_lacus_(NiFe_Group_3a)_(WP_013643821.1) Methanobacterium lacus (NiFe Group 3a) (WP_013643821.1)
------------------------------------------------------------
------------------------------------------------------------
------------------------------------------------------------
---------------------M--------------------------------------
---------------------SE-------------------------------------
------------KIVISPT--------------------------SRQEGHAELVMDVD-
---DEGIVT-KGRYFSITPVRGLEKIVTG-K-VPETAPVIVQRICGVCPIPH-------T
LASVEAIDDSLG------IE-IPKAARQLREMTLA-AHTVNSHAIHHFLI-ATDFVP---
-----------------------ENLMA-TA-----------------------------
------------------------------INSVSEIRKT-VQYVVDMVAGEGIHPADVR
IGGMASNISET------------------------ARKRLYA------RTKALI-PKIDA
H---------------------------------VDLMI-GLIAD------KDLPD----
GLGVVN-----------------VPTLATHPLYGDR------------------------
---------------------------------TKFDL-------DRFTEIMPETWYDD-
---------------------------------------PEV------------------
-----------GKRACSTIPLY---D------GR-----------NVEVG--PRARAAVF
GSYN--------------------------------------------------------
------------------EKGVVAQHVARAMEMKTNVSKIV-DLLAEL--DTS-APVMAD
YDVTG----------TNK--LGIGAIEGPRGMDVHMAQIA--DGKT-QFYSCLVPTTWNI
PTM----------------------------GPATE-----GF----------HH-----
EFGPHVIRAYDPCLSCATHVIV----------------------VD---------DDDRS
VI--------------------------------------------------KNEMVRI
>Methanobacterium_paludis_(NiFe_Group_3a)_(WP_013826770.1) Methanobacterium paludis (NiFe Group 3a) (WP_013826770.1)
------------------------------------------------------------
------------------------------------------------------------
------------------------------------------------------------
---------------------M--------------------------------------
---------------------SE-------------------------------------
------------TIVISPT--------------------------SRQEGHAELRMDVD-
---DEGIVT-KGRYFSITPVRGLEKMVTG-K-VPETAPVMVQRICGVCPIPH-------T
LASVEAIDDSLN------IE-VPKAGRQLRELTLA-AHTINSHAIHHFLI-AADFVP---
-----------------------EDLFA-TA-----------------------------
------------------------------VKSVSEIRKT-VQQVVDTVAGEGIHPSDVR
IGGMAQNISEV------------------------ARKRLYA------RLKALK-PKVDA
H---------------------------------VDLIV-GLVAD------KGLPE----
GLGVHN-----------------QPTLATHQTYGDR------------------------
---------------------------------TKFDL-------DRFTEIMPESWYED-
---------------------------------------PEV------------------
-----------GKRACSTIPLY---D------GV-----------NVEVG--PRARASVF
HGFK--------------------------------------------------------
------------------GQGVVAQHVARAMEMKINLSKAI-DILAEL--DTS-APVRAD
FDVRG----------TGK--LGVGAIEGPRGMDVHMATVTP-EGKI-GYYSALVPTTWNI
PTM----------------------------GPATE-----GF----------HH-----
EFGPHVIRAYDPCLSCATHVIV----------------------VD---------DEDRS
VL--------------------------------------------------RNEMVRI
>Methanobacterium_sp._MB1_(NiFe_Group_3a)_(WP_023993015.1) Methanobacterium sp. MB1 (NiFe Group 3a) (WP_023993015.1)
------------------------------------------------------------
------------------------------------------------------------
------------------------------------------------------------
---------------------M--------------------------------------
---------------------SE-------------------------------------
------------KIVISPT--------------------------SRQEGHAELVMEVD-
---DEGIVT-KGRYFSITPVRGLEKMVTG-K-APETAPVMVQRICGVCPIPH-------T
LASVEAMDDSLG------IE-IPKAARQLRELTLA-AHTVNSHAIHHFLI-APDVVP---
-----------------------ENLFT-TA-----------------------------
------------------------------VESVSEIRKT-AQYVVDMVAGEGIHPSDVR
IGGMASNITEV------------------------ARKRLYA------RLKQLK-PKLDA
H---------------------------------VELII-GLVED------KGFPK----
GLGVTD-----------------APTMATDISYGNR------------------------
---------------------------------DNFDL-------DRFTEVMPESWYDD-
---------------------------------------PEV------------------
-----------AKRACSTIPLY---D------GR-----------NVEVG--PRARASVF
GGFS--------------------------------------------------------
------------------DRGVVAQHVARALEMKTALSKCI-DILGEL--DTS-APVMAD
FDVAG----------TNK--LGIGAIEGPRGTDVHMAQVA--DGKT-QFYSCLVPTTWNI
PTM----------------------------GPATE-----GF----------HH-----
EFGPHVIRAYDPCLSCATHLIV----------------------VD---------DEDRS
IL--------------------------------------------------KNEMVRI
>Methanobrevibacter_ruminantium_(NiFe_Group_3a)_(WP_012956862.1) Methanobrevibacter ruminantium (NiFe Group 3a) (WP_012956862.1)
------------------------------------------------------------
------------------------------------------------------------
------------------------------------------------------------
------------------------------------------------------------
------------------------------------------------------------
-------------------------------------------------------MEID-
---DEGIVT-KGRYFSITPVRGLEKMVTG-K-APETAPVLCQRICGVCPIPH-------T
LASVEAMDDSLD------IE-IPKAAALLRELTIS-ASNLNSHAIHHFLV-APDFVP---
-----------------------EDLFK-TA-----------------------------
------------------------------VDSVGTIRKN-AQYVVDMVAGEGIHPSDVR
IGGMARNISEL------------------------ARKKLYA------RLKALV-PVVDN
H---------------------------------VELMT-NLILE------KDIPE----
GLGVID-----------------APVFASDVVYGKR------------------------
---------------------------------DFFDL-------DRFTEIVPEAWYDD-
---------------------------------------PEV------------------
-----------GKRACTTIPLY---D------GV-----------NVETG--PRARVDKF
QGYK--------------------------------------------------------
------------------ERGVVAQHLSRAREMKTYLSRAI-AILDEL--DTA-ANTLAD
FDPRG----------TNK--LGIGVIEAPRGTDVHMAQVK--DGKT-AFYSALVPTTWNI
PTM----------------------------GPATE-----GF----------HH-----
EWGPHVIRAYDPCLSCATHVMV----------------------VD---------DEDKS
VV--------------------------------------------------ENKMVRI
>Methanobrevibacter_smithii_(NiFe_Group_3a)_(WP_019262624.1) Methanobrevibacter smithii (NiFe Group 3a) (WP_019262624.1)
------------------------------------------------------------
------------------------------------------------------------
------------------------------------------------------------
---------------------M--------------------------------------
---------------------KD-------------------------------------
------------RIVISPT--------------------------SRQEGHAELVMEVD-
---DEGIVT-KGRYLSITPVRGLEKMVAG-K-NPETAPVLCQRICGVCPIPH-------T
LASVEAIDHSLD------IE-VPKAGKLLRQATLA-AHGVNSAAIHHFLI-APDFVP---
-----------------------EEDFT-TA-----------------------------
------------------------------VKSVSAVRKN-VQYVVDMLAGEGIHPSDIR
VGGMARNITSA------------------------TKDKLID------RLKAFK-PDMEK
H---------------------------------VELMK-SFIAA------RELPE----
GLGIVD-----------------APLLASSASYGNL------------------------
---------------------------------DEFDY-------DNFSEVLPEAWYDD-
---------------------------------------PEI------------------
-----------GKKACTTIPLI---N------GK-----------NVETG--PRARMDKF
NGFK--------------------------------------------------------
------------------DKGVVAQHVARAEEMLNNYNLTI-DLLEQI--DTS-APARAD
YDDRG----------TGK--LGIGVIEGPRGTNVHMANVK--DSKI-QFYSAIVPTTWNI
PTM----------------------------GPATE-----GF----------HH-----
KYGADVIRAYDPCLSCATHVMV----------------------VD---------DEDKS
IL--------------------------------------------------KNDMVRI
>Methanobrevibacter_sp._AbM4_(NiFe_Group_3a)_(WP_016359193.1) Methanobrevibacter sp. AbM4 (NiFe Group 3a) (WP_016359193.1)
------------------------------------------------------------
------------------------------------------------------------
------------------------------------------------------------
---------------------M--------------------------------------
---------------------SE-------------------------------------
------------KIVISPT--------------------------TRQEGHAELVMEVD-
---DEGIVT-KGRYFSITPVRGLEKMVVG-K-APETPPVLCQRICGVCPIPH-------T
LASVEAIDDSLD------IE-VPKAGKIMREVTLA-AHCLDSAAIHHFLI-APDFVP---
-----------------------DNLFK-TA-----------------------------
------------------------------VDSVSNIRKK-AQFIVDTLAGEGIHPSDIR
VGGMARNISPL------------------------AKEKITK------IAKELV-PDVEK
H---------------------------------AELIE-GLVAD------KGLPK----
DLGVVK-----------------NKPFSSSPYYGDR------------------------
---------------------------------SYFDF-------DKFSEIMPEQWYDD-
---------------------------------------PEI------------------
-----------GKRACSTIPLW---E------GK-----------PIETG--PRARMEMY
HGFK--------------------------------------------------------
------------------DKGVVAQHVARAEEMKLNAARIV-ELVDQL--DTS-APVRAD
FDPRG----------TNK--LGLGVIEAPRGTDVHMAQIK--DGRV-QYYSCLVPTTWNI
PIM----------------------------GPATE-----GF----------HH-----
EYGPHVIRAYDPCLSCATHVMV----------------------VD---------DDDKS
VL--------------------------------------------------KSEMVNL
>Acidothermus_cellulolyticus_(NiFe_Group_3b)_(WP_011719855.1) Acidothermus cellulolyticus (NiFe Group 3b) (WP_011719855.1)
------------------------------------------------------------
------------------------------------------------------------
------------------------------------------------------------
---------------------MS-------------------------------------
-------------------AERR-------------------------------------
------------VLRTDYL--------------------------ARVEGEGALFVEC--
---DGDVVT-KVELRIFEPPRFFEALLRG-R-SCFEAPDITARICGICPVAY-------Q
TSAVNAVESLAG------VD-VPESIHHLRRLLYC-GEWIESHALHVYLLHAPDFLG---
------YPDAITLARD-YPDI---------------------------------------
------------------------------VQRGLQLKAA-GNHLMRVLGGREIHPINVR
VGGFYRVPSAS------------------------ELRALRP------ELEQAR-EIAVE
T---------------------------------VRWVS-GF----------SFP-----
ERVFEG------------------ALVALH----QP------------------------
-DSYAIERGRIR-----------SDT-G-----LDIDA-------SRYDDYFEE------
----------------------------------------EQ------------------
-----------VGHSTALHSRLR--G------AG-----------RYLCG--PLARYSLN
YRQL-------SPLAKEC---AR-EAGLGE------------------------------
----------V-------CRDVFRSIVVRSVELVYACDEAL-RLIDIY--ERP-EIPAVP
V-----------VV-RPG--TGHGVSEAPRGLLYHRYRLDG-DGTI-LDAEIVPPTAQNQ
AAI--------------------EGDVHDVVVRYR------D-----LDDE-QLR-----
HLCEQAIRNYDPCISCATHFLR----------------------LE---------VNRR-
-----------------------------------------------------------
>Actinomadura_rifamycini_(NiFe_Group_3b)_(WP_026405334.1) Actinomadura rifamycini (NiFe Group 3b) (WP_026405334.1)
------------------------------------------------------------
------------------------------------------------------------
------------------------------------------------------------
---------------------MTH------------------------------------
-------------------RHDR-------------------------------------
------------TLKVGAL--------------------------ARVEGEGALYVRV--
---RGRDVE-EVRLDIYEPPRFFEAFLRG-R-AHTEPPDITARICGICPVAY-------Q
MSACRAVEDACG------VT-VDGPLGELRRLLYC-GEWIESHALHVYLLHAPDFLG---
------YPGAVEMARD-HRSV---------------------------------------
------------------------------VERGLRLKKA-GNAVMELLGGRAIHPVNVR
IGGFHRTPSRP------------------------ELAPLAE------ALRRAR-DDALA
T---------------------------------VEWAA-GF----------EFP-----
DFEHDH------------------EHLALV----S-------------------------
-DRYPLESGMIR-----------RGG-G-----RTFPP-------AEFEEHVVE------
----------------------------------------EQ------------------
-----------VPHSTALHARFA--D------GG-----------TYLAG--PLARYSLN
RERL-------SPLAREA---AD-RAGLGP------------------------------
----------V-------CHNPFRSILVRAVEIVYAADEAL-RIIDGY--EPP-PRPSVP
V-----------EP-RAG--TGHGVTEAPRGLLYHRYVLGP-DGLI-ASARIVPPTSQNQ
AAI--------------------ENDLGRFVASRL------H-----LDDH-ALT-----
HRCEQAIRNYDPCISCSTHFLD----------------------LT---------VERS-
-----------------------------------------------------------
>Amycolatopsis_decaplanina_(NiFe_Group_3b)_(WP_007033070.1) Amycolatopsis decaplanina (NiFe Group 3b) (WP_007033070.1)
------------------------------------------------------------
------------------------------------------------------------
------------------------------------------------------------
------------------------------------------------------------
------------------------------------------------------------
-----------------------------------------------MEGEGSLRVRS--
---VDGRVE-SVELIIYEPPRFFEAFLRG-R-DFREPPDITARVCGICPVAY-------Q
LSSCRAVEDACG------VE-VGDELRALRRLLYC-GEWISSHALHIYLLHAPDFLG---
------FPDAIAMAGE-HRGL---------------------------------------
------------------------------LERGLALKKA-GNLIMTAIGGRAIHPVNVR
VGGFYRVPEPA------------------------ELRALTE------TLKRAL-DDALA
T---------------------------------VRWAA-EF----------DFP-----
GVEVPY------------------DLLALR----DS------------------------
-EGYPLDRGEPV-----------ADT-G-----LRFTA-------SEFKTHVTE------
----------------------------------------QQ------------------
-----------VQYSTALHARL---D------GR-----------MYLTG--PLARYSLN
SDRL-------SALAANA---AA-EAGLGP------------------------------
----------R-------CRDPFRSIVVRAVEVVYAVEEAL-RIIEGY--ERP-RAPFID
V-----------EP-REA--IGHGITEAPRGLLYHRYQLGA-DGRI-VTADIVPPTSQNQ
PAI--------------------EHDVARLVEQHA------D-----LDDH-ALV-----
SLCERAIRNHDPCISCSSHFLD----------------------FT---------REDR-
-----------------------------------------------------------
>Catelliglobosispora_koreensis_(NiFe_Group_3b)_(WP_020524726.1) Catelliglobosispora koreensis (NiFe Group 3b) (WP_020524726.1)
------------------------------------------------------------
------------------------------------------------------------
------------------------------------------------------------
---------------------MTH------------------------------------
-------------------RLDR-------------------------------------
------------SLQVSAL--------------------------SRVEGEGAMRLVT--
---AGGRVE-SVALEIYEPPRFFEALLRG-R-TMGEVTDITARICGICPVAY-------Q
MSACHAMEDACG------TN-IPVPIQDLRRLLYC-GEWISSHALHIYLLHAPDFLG---
------YDSVVELAQA-HRPL---------------------------------------
------------------------------VERGLRLKKA-GNAILQTVGGRAIHPVNVR
LGGFYRSPSRA------------------------ELQELAV------TLRSAL-DDALA
T---------------------------------VRWVA-GF----------DFP-----
DFAHEH------------------EYLALV----SP------------------------
-GCYAIESGVPT-----------TDR-G-----LSFPV-------RDFESHVIE------
----------------------------------------EQ------------------
-----------VPHSTALHARLA--G------RG-----------RYLTG--PLARYSLS
QQWL-------SPLARMA---AA-QAGLGE------------------------------
----------T-------CRNPFRSIVVRAVETVYAVEEAL-RLIDGY--VPP-QPAHVD
L-----------IP-LSG--KGFGATEAPRGTLFHRYEISA-SGDI-VSARITPPTSQNQ
AAI--------------------EDDLRLFAGPRL------E-----LDDH-ELA-----
HACESAIRCYDPCISCATHFLE----------------------LT---------VERRL
-----------------------------------------------------------
>Cellulomonas_sp._KRMCY2_(NiFe_Group_3b)_(WP_024287469.1) Cellulomonas sp. KRMCY2 (NiFe Group 3b) (WP_024287469.1)
------------------------------------------------------------
------------------------------------------------------------
------------------------------------------------------------
---------------------MSH-------------KLT--------------------
-------------------DGGQ-------------------------------------
------------VLHVGTL--------------------------ARVEGEGAMHIEI--
---HDGHVE-QVQLRIFEPPRFYEAFLRG-R-AWTEPPDITARICGICPVAY-------Q
FSSCLALEDACG------VT-VPHEITAMRRLLYC-GEWIESHALHIYLLHAPDFLG---
------YPGAIEMAKD-FGPA---------------------------------------
------------------------------VERGLRLKKA-GNELMTLVGGRSVHPVNVR
LGGFYRMPTVA------------------------ELRALRP------TLERGL-ADALE
T---------------------------------VRLVS-TF----------EFP-----
DFEQDF------------------TYLSLR----SE------------------------
-TGYPIEGGTVV-----------TSD-S-----EAFEV-------RDFGAHIDE------
----------------------------------------FH------------------
-----------VAHSNALHASL---D---GGAGG-----------PYVVG--PLARYTLN
HDRL-------SPLAREA---AH-EGGLGT------------------------------
----------T-------CRNPFRSIIVRAVELVEVFVEAI-RIIDAW--RDG-VPPSVP
V-----------PA-RAG--EGFGATEAPRGVLFHRYRLAA-DGTI-LDAQIVPPTSQNQ
PSI--------------------EADLRRLAEQWV------T-----LSDH-DLS-----
HRCEQAIRNYDPCISCATHFLD----------------------LT---------VERS-
-----------------------------------------------------------
>Frankia_sp._BMG5.12_(NiFe_Group_3b)_(WP_026311168.1) Frankia sp. BMG5.12 (NiFe Group 3b) (WP_026311168.1)
------------------------------------------------------------
------------------------------------------------------------
------------------------------------------------------------
------------------------------------------------------------
------------------------------------------------------------
-------------MAPPPL--------------------------TRVEGEGRLVVRI--
---RDGRVE-QAQLRIFEPPRFFEALLRG-R-AFTEPPDITARICGICPIAY-------Q
MSALAAIERICG------VE-VTGPAADLRRLVYC-GEWIESHALHVFLLHLPDFLG---
------ADSALELARS-QPRR---------------------------------------
------------------------------VKQGLILRKA-GNELIRVIGGRSIHPINAR
VGGWHRAPLRA------------------------ELTALRP------VLEQAR-EIAHD
T---------------------------------ALFAA-TL----------DFP-----
DDHLDG------------------PFVALR----QP------------------------
-GVYAIERGRIT-----------ATT-G-----LDITA-------DEFDDHITE------
----------------------------------------HQ------------------
-----------VPWSNALHATL---A------DG-----------PYLCG--PLARFALN
APWL-------APAALGT---AA-AAGLRA------------------------------
----------P-------ERNPFRSILVRCVEMVHAADEAL-RIIDRY--TEP-AEPALP
A-----------DP-RAG--TGHGATEAPRGLLYHRYTTDS-AGTI-LDAKIVPPTSQNQ
RAI--------------------EKDLRGVLGRHL------D-----LPHP-DLT-----
LLCERIIRNHDPCISCATHFLT----------------------LD---------ITRT-
-----------------------------------------------------------
>Frankia_sp._CcI3_(NiFe_Group_3b)_(WP_011438850.1) Frankia sp. CcI3 (NiFe Group 3b) (WP_011438850.1)
------------------------------------------------------------
------------------------------------------------------------
------------------------------------------------------------
----------------------M-------------------------------------
-------------------RATR-------------------------------------
------------TIAPPPL--------------------------TRVEGEGRLLIKI--
---TDGRVD-EAHLKIFEPPRFFEAFLRG-R-AYTEPPDITARICGICPVAY-------Q
MSALAAIEQICD------VT-VTGPPAALRRLIYC-GEWIESHALHVFLLHLPDFLG---
------YDSALHLAQD-QPAL---------------------------------------
------------------------------VKLGLTLKKA-GNTLMTVIGGRAIHPVNAR
VGGWYRAPRRR------------------------DLTELVG------QLEQAR-DIARD
T---------------------------------ARFTA-AL----------DFP-----
EDELHQ------------------TFVALH----QP------------------------
-GEYPVERGRIA-----------STA-G-----LDIAP-------ADYDRHFTE------
----------------------------------------EQ------------------
-----------VPWSNALHSTLA--A------GG-----------SYLTG--PLARFALG
AERL-------APAARET---AA-EIGLRP------------------------------
----------P-------ERNPYRSIIVRCIEMVHAADEAL-RIIADY--TEP-DPSALE
A-----------PP-RAG--TGYGVTEAPRGLLYHRYTIDH-NGTI-LDAKIVPPTAQNQ
RPI--------------------EEDLRGVVERFM------N-----LSEP-ELA-----
LRCERAIRNYDPCISCATHFLT----------------------LH---------IEHG-
-----------------------------------------------------------
>Frankia_sp._CcI6_(NiFe_Group_3b)_(WP_023839999.1) Frankia sp. CcI6 (NiFe Group 3b) (WP_023839999.1)
------------------------------------------------------------
------------------------------------------------------------
------------------------------------------------------------
----------------------M-------------------------------------
-------------------RATR-------------------------------------
------------TIAPPPL--------------------------TRVEGEGRLLIKI--
---TDGRVD-EAHLKIFEPPRFFEAFLRG-R-AYTEPPDITARICGICPVAY-------Q
MSALAAIEQICD------VT-VTGPPAALRRLIYC-GEWIESHALHVFLLHLPDFLG---
------YDSALHLAQD-QPAL---------------------------------------
------------------------------VKLGLTLKKA-GNTLMTVIGGRAIHPVNAR
VGGWYRAPRRR------------------------DLTELVG------QLEQAR-DIARD
T---------------------------------ARFTA-AL----------DFP-----
EDELHQ------------------TFVALH----QP------------------------
-GEYPVERGRIA-----------STA-G-----LDIAP-------ADYDRHFTE------
----------------------------------------EQ------------------
-----------VPWSNALHSTLA--A------GG-----------SYLTG--PLARFALG
AERL-------APAARET---AA-EIGLRP------------------------------
----------P-------ERNPYRSIIVRCIEMVHAADEAL-RIIADY--TEP-DPSALE
A-----------PP-RAG--TGYGVTEAPRGLLYHRYTIDH-NGTI-LDAKIVPPTAQNQ
RPI--------------------EEDLRGVVERFM------N-----LPEP-ELA-----
LRCERAIRNYDPCISCATHFLT----------------------LH---------IEHG-
-----------------------------------------------------------
>Frankia_sp._CN3_(NiFe_Group_3b)_(WP_027140596.1) Frankia sp. CN3 (NiFe Group 3b) (WP_027140596.1)
------------------------------------------------------------
------------------------------------------------------------
------------------------------------------------------------
---------------------MTG-------------PGA--------------------
-------------------AGTR-------------------------------------
------------TIAPAPL--------------------------TRVEGEGRLVVRI--
---RDGHVT-EAHLEIFEPPRFFEALLRG-R-AYTEPPDITARICGICPVAY-------Q
MSALAAIEDICG------VD-VEGPAADLRRLLYC-GEWLESHALHVYLLHLPDFFG---
------HDSAVDLARS-QPEL---------------------------------------
------------------------------IRGGLAVKKA-GNTVMSVIGGRPIHPVNAR
VGGWYRAPDRA------------------------ELLGLVG------PLERAR-DLAAD
T---------------------------------ARFAA-GL----------DFP-----
DDHVHQ------------------PFVALH----QP------------------------
-GEYAIERGRIV-----------STE-G-----LDVTA-------AEYDDAVTE------
----------------------------------------RQ------------------
-----------VPWSNALQSTLA--D------GR-----------SYLVG--PLARFAVN
APSL-------APAARET---AA-AIGLRP------------------------------
----------P-------ERNPYRSILVRCVEMVHAADEAL-RLIDAY--TQP-DSPALP
T-----------PP-RAG--TGHGATEAPRGLLHHRYTTDD-AGTI-LDAKIVPPTSQNQ
LAI--------------------EEDLCGVVERHL------D-----LPEA-ELT-----
LLCERTIRNHDPCISCATHFLT----------------------VD---------VTRG-
-----------------------------------------------------------
>Gordonia_rhizosphera_(NiFe_Group_3b)_(WP_006331106.1) Gordonia rhizosphera (NiFe Group 3b) (WP_006331106.1)
------------------------------------------------------------
------------------------------------------------------------
------------------------------------------------------------
---------------------MA-------------------------------------
-------------------EETR-------------------------------------
------------RLTLRGL--------------------------ARVEGEGRLHVSI--
---TGGSVD-RADLNIYEPPRFFESLLRG-R-DFREPPDITSRICGICPVAY-------Q
VSACNALEQACG------VE-LSDPIRTLRRLLYC-GEWIASHTLHIYFLHAPDFLG---
------VPDAVELARR-QSEA---------------------------------------
------------------------------VERGLALKKA-GNAILEQLGGRPIHPVNVR
VGGFYRVPTRA------------------------ELAPLAE------QLRRAL-DDAVQ
T---------------------------------VAWVA-GF----------DFP-----
DARLDC------------------DLLALR----GR------------------------
-DRYPIEDGTIA-----------SAS-G-----AAFDA-------AEFPAHVAE------
----------------------------------------HQ------------------
-----------VPHSTALHARF---D------GH-----------RYLTG--PLARFALN
ASLL-------SPVAQRA---AA-DARLDD------------------------------
----------E-------CRNPFRSIVIRSVETVYAVEEAL-RLITDY--EPP-DRPNVE
V-----------EP-VEA--VGHGVSEAPRGLLYHRYAIAA-DGTI-RDAVIVPPTAQNQ
SVI--------------------EDDVRAIVTANL------A-----AGDA-ELT-----
ELCERTVRNHDPCISCAAHFLT----------------------TT---------IERR-
-----------------------------------------------------------
>Desulfurobacterium_thermolithotrophum_(NiFe_Group_3c)_(WP_013637988.1) Desulfurobacterium thermolithotrophum (NiFe Group 3c) (WP_013637988.1)
------------------------------------------------------------
------------------------------------------------------------
------------------------------------------------------------
------------------------------------------------------------
---------------------MK-------------------------------------
------------KVTIEPL--------------------------TRLEGHGKITVFLN-
---DNGKID-EVFFQVVE-FMGYEKLVQN-V-PIEEVPRIASTICGVCRAVH-------F
MASLKAGDQIFS------VE-PPPVAKKLRKLLLS-AHYIEDHTEILYAMGLPDFIC--G
PTAPPEERNIIGVAKKLGKEF---------------------------------------
------------------------------VKEILEKRFS-AARIVEILGGKTTHPASAI
PGGWSKDISED------------------------EVKELQK------LAEDCL-KLGKQ
S---------------------------------VELFK-EIVVKN-----PEYSKLLKE
ETFNVA-T----------------NYMGTV----DK------------------------
NNKVAYYEGIQKII---------SPF-G-QEI-GSFTD-------KEYLDYFAE------
----------------------------------------RT------------------
-----------IQWSYAKFPYL---K----SVGW-KGFIDGEGTPFCSVG--PLARFNVS
DGYS-------TPLAQKA---YE-EMVEFF---G----GK--------------------
----------P-------VHNIFAYHWARAIEILNHAEIVK-ELVNDP--EIT-NPNTCN
P----------VGK-VSG--EGVGIIEAPRGTLIHHYKTDE-NAMV-TDANMIVPTTFNN
GSI--------------------QIAVKKAAKFFFD-----D-G---KFDE-AKL-----
NLIEMAHRPYDLCLACATHAFP-GQIPIQLEVYTKNGK-L----IK---------KLRN-
-------------------------------------F---------------------
>Symbiobacter_mobilis_(NiFe_Group_3c)_(WP_022775381.1) Symbiobacter mobilis (NiFe Group 3c) (WP_022775381.1)
------------------------------------------------------------
------------------------------------------------------------
------------------------------------------------------------
---------------------M--------------------------------------
---------------------TQ-------------------------------------
------------RITIDPI--------------------------TRLEGHGKIEIFLD-
---DAKEVS-AAYFQIPE-LRGFESFCVG-R-HAEEMPNITNRICGVCPEAH-------H
MAAAKAIDAAFG------VE-CLPAARRIRELIYM-AFFVTDHTTHFYCLGGPDFVV--G
PDAPAAERNILGVIKKVGLDV---------------------------------------
------------------------------GKQVIDTRKR-NHELIKRLGGRGVHLCGAV
PGGWAVHLDEA------------------------ARQEFLG------YARDNI-AFAQF
S---------------------------------LKVFE-DIVLKN-----PAYAELVMS
DLYVHR-T----------------HSMGMV----GP------------------------
GNAPDFYDGKIRVV---------DTV-G-QEV-VLYDP-------KDYLDHIAE------
----------------------------------------RV------------------
-----------EPWSYLKFTYL---K----RFGW-KGFVDGQDSGIYHAT--PLSRLNVA
DRMA-------TPLAQAE---FE-RFYDTFQAKGKAAGGR--------------------
--------NLP-------IHHRLATHWARLIEILYAAERMQ-ELLLHP--EIC-DPHVRC
V----------TEA-RAG--VGIGSVEAPRGTLTHHYVTNA-QGLI-ERANLIVGTTNNN
API--------------------SLSIMKAAKGLIH-----G-G---VFND-GIL-----
NKVEMAFRLYDPCCSCATHAL--GKAPLEVVLRGADGA-V----LD---------VCTRN
PA---------------------------------------------------------
>Caldithrix_abyssi_(NiFe_Group_3c)_(WP_006930005.1) Caldithrix abyssi (NiFe Group 3c) (WP_006930005.1)
------------------------------------------------------------
------------------------------------------------------------
------------------------------------------------------------
---------------------M--------------------------------------
---------------------GQ-------------------------------------
------------KITIDPI--------------------------TRLEGHGKIAIFLN-
---DSGNVD-RAYFQIPE-LRGFEKFAEG-R-PAEDMPQITSRICGVCPTAH-------H
MASTKALDDLYK------IE-PPATARKIRELVYS-TFMVEDHALHFFFLGGPDFVV--G
PDAPKASRNILGVLQKVGTET---------------------------------------
------------------------------GLKVIGMRRQ-LRELITEMGGKVIHPVLGL
PGGVSKKMTKE------------------------IQERFVD------VANQAV-EFALF
S---------------------------------LQLFE-DVVLNN-----SAYVDIITS
PAYTHK-T----------------YYMGLV----DD------------------------
NNHVNFYDGWIRVV---------APD-G-KEF-ARFKV-------QEYLDWIAE------
----------------------------------------HV------------------
-----------EPWTYVKFPFL---K----KVG-WNGFSEGKKSGIYSVA--PLARLNAA
EGMA-------TPRAQEF---YL-KFFETL---G----GK--------------------
----------P-------VHFTLANHWARLIELLYAAERMA-ELANDP--EIL-SDNIRN
V----------PTE-TPT--VGIGVVEAPRGTLFHHYQTDE-QGVI-QKANLIVATQNNA
ARI--------------------AMSVDKAARNLIN-----D-G---HYDD-GIL-----
NQIEMAFRAYDPCHACATHSFP-GEMPVIYQFFNLKGEKL----WE---------IV-RG
TNHGR------------------------------------------------------
>Dehalococcoides_mccartyi_(NiFe_Group_3c)_(WP_010936390.1) Dehalococcoides mccartyi (NiFe Group 3c) (WP_010936390.1)
------------------------------------------------------------
------------------------------------------------------------
------------------------------------------------------------
------------------------------------------------------------
---------------------MK-------------------------------------
------------QITIQPV--------------------------TRIEGAAKVVINLD-
---DNGNVS-DARMHIIE-LRGFEKFCIG-R-PVEEMPRITPRICGVCPLSH-------H
LCSAKACDNVFG------VT-PPSAGRKLRELANA-AAYMEEHILHFFFLAGADLVM--G
PGENYSMRNVFGIAQK-MPEL---------------------------------------
------------------------------GQKVIRSRHL-ASKLLDYLLGKDIHPVAAV
AGGFSKPLTET------------------------EREKMME------MAKELL-EFAKF
S---------------------------------IAYAKENLFGKY-----EDLIK----
EIGVIK-T----------------GFLGTV----DK------------------------
NGALNQYDGHLRLM---------HPD-G-KF--TEFDP-------KDYLDHITE------
----------------------------------------RV------------------
-----------EDWSYAKFPYA---K----ELGE-FNMDLDNPSGILRVN--TLARINVC
ERIA-------TPLAQKE---LE-EFRSKF---G-----R--------------------
----------P-------AQQSLLFNWARLIELLYNAERAV-ELLSDP--EIT-STNTRV
P----------VTP-KAG--RGVGCIEAPRGTLIHDYTTDE-NGLV-TDANLLVATVMNN
AAI--------------------NMSVKQAAQTLIK-----G-G---KYDE-TIL-----
DEIEMVIRAYDPCLSCSTHELN-GKLAVNLDIVDAKGQ-L----VQ---------TYSN-
-----------------------------------------------------------
>Dehalogenimonas_lykanthroporepellens_(NiFe_Group_3c)_(WP_013218178.1) Dehalogenimonas lykanthroporepellens (NiFe Group 3c) (WP_013218178.1)
------------------------------------------------------------
------------------------------------------------------------
------------------------------------------------------------
------------------------------------------------------------
---------------------MK-------------------------------------
------------EIVIQPV--------------------------SRIEGGAKITIKLD-
---DDGNVA-DTQVNVLE-LRGFERFCVG-R-PVEEMPRITTRICGVCPWSH-------H
LASAKACDAVFG------VT-PPPAGRKLRELCNS-IAYMEEHILHFYFLGGGDFIM--G
PDADYAVRNVFGIAQK-LPDV---------------------------------------
------------------------------ARNVVKVRHM-CAHMLEIIAGKSIHPTAAV
PGGFSKPLTEE------------------------ERKKLIP------MAEEAF-ELAKF
S---------------------------------IDYAKKNIFPAY-----IDAVK----
TVGVIK-T----------------GFLGTV----KD------------------------
DGTMDLYDGKLRMM---------DPE-G-NY--EEFEA-------KDYLDYITE------
----------------------------------------HV------------------
-----------EPWSYVKFPYN---K----KWGE-FSMDPDNPSGIYRVN--TLARMNVS
DKLS-------TPLAQAE---LE-EFRETF---G-----R--------------------
----------P-------AQATLLFHWARLIEILYNAEKTL-ELLNDP--EIT-DTNTRV
P----------VTP-RAA--RGVGCTEAPRGTLIHDYTTDE-NGLV-TSANLIVATCQNN
API--------------------NMSVKQAAKMLIK-----D-G---KYDQ-GIL-----
NTVEMTIRAYDPCLSCASHDLN-GQLACKLDIVGADGE-L----IE---------TLTNH
-----------------------------------------------------------
>Desulfobacterium_autotrophicum_(NiFe_Group_3c)_(WP_015903075.1) Desulfobacterium autotrophicum (NiFe Group 3c) (WP_015903075.1)
------------------------------------------------------------
------------------------------------------------------------
------------------------------------------------------------
---------------------M--------------------------------------
---------------------GK-------------------------------------
------------TINIQPL--------------------------SRIEGHASIEIKLD-
---DQGNVA-DAITHFNS-IRGFEKFVEG-K-PAEEVTRIVTRICGICPWHH-------H
MSSVKAVDACFD------AE-VAPAGHLLRECMQN-MAHINDKILHFYFLAAPDFVM--G
PDADYSVRNVMGIANA-APDL---------------------------------------
------------------------------ARQVIRMRQK-SQMMMEKFAGKVIHPIAGV
PGGFSKPMNES------------------------QRQEMVE------DSKELL-EFAKF
S---------------------------------IKHAKEEIFPKY-----LDLVT----
TLGTIT-T----------------GFIGTV----DK------------------------
DGSLNFYDGKIRLM---------RPD-G-SF--DDFED-------TDYLDYISE------
----------------------------------------RT------------------
-----------LDVSYGKYPYA---K----SWNEGFSMDLDAPKGIYRSN--CLARINCC
DQIP-------TPLAQKE---LE-EFRKSF---G-----K--------------------
----------P-------AQHTLLYHWARLIELVYSCEKTL-ELLNNP--AIT-GKETRC
T----------VTP-KAG--RGVGHVEAPRGTLIHDYTTDE-NGCI-KTANLIVGTTHNL
API--------------------SMSVKQAANMLIK-----N-G---QVDE-TIL-----
NKVEMAVRAYDP------------------------------------------------
-----------------------------------------------------------
>Desulfobulbus_elongatus_(NiFe_Group_3c)_(WP_028318776.1) Desulfobulbus elongatus (NiFe Group 3c) (WP_028318776.1)
------------------------------------------------------------
------------------------------------------------------------
------------------------------------------------------------
---------------------M--------------------------------------
---------------------TQ-------------------------------------
------------VISIQPV--------------------------TRIEGHARIDIHLD-
---DAGRVA-DARLHIAA-LRGFEQFVVG-R-PAEEIPRIVSRICGICPWMH-------H
LAAAKAIDNCFA------AT-PPPAGHLLRELCQV-LAHVHDKILHFFFLAAPDFLL--G
AAGDYAARTIMGLARR-EPEL---------------------------------------
------------------------------AAEVVRMRQL-GQTMLERFAGKAIHPVAAV
VGGFAKPMSEA------------------------ELRDLQA------GGQALL-DFACR
A---------------------------------LDYAREKVFARF-----EDDDL----
ALGTIA-T----------------GFLGTV----DG------------------------
QGNLRFYDGVLRLM---------RPD-G-AT--SEFAA-------ADYARHLAE------
----------------------------------------RV------------------
-----------EPWSTAKMVYA---R----AWNEGFSLDPEAPRGVYRVN--TLARLNVC
DRIA-------TPRAQAE---LE-AFRARF---G-----R--------------------
----------P-------AQGTLLAHWARLIELVYACERVL-ELLADA--RII-DPVVRT
P----------AEP-RAG--RGVGHVEAPRGTLIHDYTTDD-DGCI-TRANLIVGTTHNI
APM--------------------NLSVRRAAAGLVA-----E-G---EIDA-ELL-----
NRIEMAVRAYDP------------------------------------------------
-----------------------------------------------------------
>Desulfobulbus_elongatus_(NiFe_Group_3c)_(WP_028317553.1) Desulfobulbus elongatus (NiFe Group 3c) (WP_028317553.1)
------------------------------------------------------------
------------------------------------------------------------
------------------------------------------------------------
------------------------------------------------------------
---------------------MK-------------------------------------
------------KIEINPI--------------------------TRLEGHGKIAIFLD-
---DNGNVD-DAFFQTVE-FRGFEKFLQG-M-PMEEVPRTVSTVCGVCRGVH-------F
TASMKASDGVFG------VT-PPPAGRKLRELFFN-AHYVEDHSVILYALGFPDFVV--G
PEANPAERNVVGLINAVGAAT---------------------------------------
------------------------------GKEVLRRRSL-AVKIFEMLGGKPNHPVAAI
PGGWSKQLTEE------------------------ERKQIEA------WSEELV-GLGEL
T---------------------------------LKVFD-DVVLQN-----DTYMQLVTG
DMYKVE-V----------------GYMGTV----DD------------------------
QDRITYYDGTQKVI---------DSQ-G-AVV-GTFKG-------KEYLDFISE------
----------------------------------------RV------------------
-----------QPWTYLKFPYQ---K----KLGAWKGIVEGPGTNIYSVG--PLARMNVV
KSMD-------TPKAQEH---FE-KFHATF---G----AR--------------------
----------P-------VHHILAYHWARAIELLNAAEKCL-ELSRDP--EIT-SKETWN
K----------PTS-CPG--EGVGIIEAPRGTLIHHYLTDG-KGIV-TDANLIVATTHNN
API--------------------NLAVKKAAKHFIK-----N-G---NVSQ-GML-----
NYVEMAFRPYDLCLACATHTVTGGQSPLEVEIFDSNGG-L----YK---------TLKN-
-------------------------------------F---------------------
>Desulfobulbus_japonicus_(NiFe_Group_3c)_(WP_028580885.1) Desulfobulbus japonicus (NiFe Group 3c) (WP_028580885.1)
------------------------------------------------------------
------------------------------------------------------------
------------------------------------------------------------
---------------------M--------------------------------------
---------------------GK-------------------------------------
------------VITIQPV--------------------------TRIEGHASIAIELD-
---DNGNVS-DAKMHLTS-LRGFEKFIQG-R-PAEEVPRIVNRICGICPWMH-------H
LASNKAVDGCFG------VV-PSPAGHKLRELCQA-MAHINDKILHFFFLAAPDFMI--G
PDSDYSVRNVMGIVKQ-APEL---------------------------------------
------------------------------ASQVVRMRQL-GQMMIEKFAGKAIHPIAAV
TGGFAKPILES------------------------ERQEMLQ------ACRTLL-DFSCF
A---------------------------------LDFARKNVFRQF-----QDVIQ----
QVGVIH-T----------------GFLGTV----DD------------------------
TGGLNIYDGKLRLM---------KGS-G-EY--VEFAA-------DRYADYIGE------
----------------------------------------HV------------------
-----------EPWSYGKMPYA---K----VWDEGFSMDLDQPKGIYRSN--TLARLNVC
DHIG-------TPKAQAA---LE-EFRSAF---G-----R--------------------
----------Y-------PQYTLLYHYARLIELIYVCERSL-ELLSDA--SIT-DTNVRS
K----------VEP-KAG--RGVGMVEAPRGTLIHDYETDD-NGCI-VNANMIVGTTHNV
APM--------------------NMSVKQAATSLIK-----D-G---VYDQ-GLL-----
NKVEMAVRAYDP------------------------------------------------
-----------------------------------------------------------
>Desulfobulbus_japonicus_(NiFe_Group_3c)_(WP_028580860.1) Desulfobulbus japonicus (NiFe Group 3c) (WP_028580860.1)
------------------------------------------------------------
------------------------------------------------------------
------------------------------------------------------------
------------------------------------------------------------
---------------------MK-------------------------------------
------------KIEINPI--------------------------TRLEGHGKIAIFLD-
---DQGNVD-DAFFQTVE-FRGFEKFLQG-M-PMEEVPRTVSTVCGVCRGVH-------Y
MASTKAADGVFG------VT-PPSAGRKLRELFFN-AHYVEDHAVILYALGFPDFVV--G
PEANPAERNVVGLINAVGAEV---------------------------------------
------------------------------GKEVLRKRGL-AVKIFELLGGKPNHAVAAL
PGGWSKSLNEE------------------------ERKQIEE------WSKELV-ELGEL
T---------------------------------LKIFD-DVVLQN-----DDYMKLVTG
DVFKVE-V----------------GYMGSV----ND------------------------
KDQITYYDGTQKII---------DSA-G-KPV-GSFTG-------KEYLDFISE------
----------------------------------------RV------------------
-----------QPWTYLKFPYQ---K----KIGDWQGIVEGPGTNIYSVG--PLARLNIV
KEMD-------TPKAQAH---FE-KFHATF---G----AK--------------------
----------P-------VHNILAYHWARAIELLNAAEKCL-ELSRDP--EIT-SKDIWN
K----------PTS-CPG--EGVGVIEAPRGTLIHHYCTDD-KGIV-TDANLIVATTHNN
API--------------------NLAVKKAAKHFIK-----G-G---EVPE-SML-----
NYVEMAFRPYDLCLACATHTVTGGQTPMEIEIYDSKGG-L----YK---------SMKN-
-------------------------------------F---------------------
>Solibacter_usitatus_(NiFe_Group_3d)_(WP_011686721.1) Solibacter usitatus (NiFe Group 3d) (WP_011686721.1)
------------------------------------------------------------
------------------------------------------------------------
------------------------------------------------------------
--------------------MP--------------------------------------
---------------------RQ-------------------------------------
------------KIVIDPV--------------------------TRIEGHSKITIHLD-
---EEGHVE-EAYFHVTQ-FRGFEKFCEG-R-PYYELPSLMARICGICPVSH-------L
IASAKACDAILA------VR-IPDAAIRLRRVLNL-AQILQSHALSFFYLSSPDLLL--G
MDADPADRNIFGVLRA-NPAV---------------------------------------
------------------------------AKDGIRLRQF-GQQVIEWLAGKRIHPAWVV
PGGVSNPLTAE------------------------NRDRILA------GIPEVM-AIATR
T---------------------------------LDWFK-SELEGF-----REEIR----
SFANFP-T----------------LFMGLV----GE------------------------
DGGLEHYNGKLRLV---------DAG-G-HIV-ADLPA-------TRFPEYLAE------
----------------------------------------IA------------------
-----------HPWTYLKTSFY---K----PLGY--------PDGVYRVG--PLARLNVI
DGIG-------TPRASQE---WA-EFRELD---R-----G--------------------
----------P-------VLSSFYFHYARLIELLYAVEKIE-MLLTHA--DAL-DSNVRA
H----------ASV-NNS--EGIGVSEAPRGTLMHHYKVDR-DGLI-TWANLIIATGHNN
AAM--------------------NRGVLQVARHFVH-----G-N---KLTQ-GML-----
NRVEAVIRTFDPCLSCSTHSD--GRLALEVELRSHEGE-M----LD---------RCRTL
-----------------------------------------------------------
>Mycobacterium_rhodesiae_(NiFe_Group_3d)_(WP_014208491.1) Mycobacterium rhodesiae (NiFe Group 3d) (WP_014208491.1)
------------------------------------------------------------
------------------------------------------------------------
------------------------------------------------------------
---------------------M--------------------------------------
---------------------SR-------------------------------------
------------KLIIDPV--------------------------TRIEGHGKVTVHLD-
---DDDNVV-DARLHVVE-FRGFEKFVQG-H-PFWEAPMLMQRICGICFVSH-------H
LCGAKALDDMIGAGVNTKVG-ITRTAEKIRRLGHY-AQMLQSHATAYFYLVVPEMMF--G
MDAAPEQRNLLGLIQA-DPAL---------------------------------------
------------------------------MRRVIMLRKW-GQEVIKTVFGKRMHGISSV
PGGVDKNLSRA------------------------ECDRLLNGEEGLPSIDEII-DYAQD
G---------------------------------LRLFY-DFHDKN-----RSTVD----
SFANVP-A----------------LNMSLV----DA------------------------
DGNVDYYHGMLRII---------DKD-K-NVV-RDIDY-------HDYLDHFSE------
----------------------------------------AV------------------
-----------EAWTYMKFPFL---K----ELGR--------EDGSVRVG--PLGRMNVT
KSLS-------TPRAQEA---LE-RFHAYT---G----GA--------------------
----------A-------NDMTLHTNWARTIEVLHAAELIE-ELLRDP--DLQ-NADLLV
T--------PAADE-WVG--EGIGVVEAPRGTLLHHYRAGP-EGDM-TFANLIVATTHNN
QVI--------------------NRTVRSVAEEYLQ-----GRG---EITE-AMM-----
NAIEVGIRAYDPCLSCATHAF--GQMPLIVTVHDPAGN-V----IN---------ERVRS
GTGA-------------------------------------------------------
>Mycobacterium_vanbaalenii_(NiFe_Group_3d)_(WP_011781268.1) Mycobacterium vanbaalenii (NiFe Group 3d) (WP_011781268.1)
------------------------------------------------------------
------------------------------------------------------------
------------------------------------------------------------
---------------------M--------------------------------------
---------------------SK-------------------------------------
------------KLVIDPV--------------------------TRIEGHGKVTVHLD-
---DDGNVV-DARLHVVE-FRGFEKFVQG-H-PYWEAPMLMQRICGICFVSH-------H
LCGAKVLDDMIGAGTAAEVR-VTRTAEKIRRLGHY-AQMLQSHATAYFYLVVPEMMF--G
MDAAPEQRNLLGLIEA-NPEL---------------------------------------
------------------------------MRRVIMLRKW-GQEVIKTVFGRRMHGINSV
PGGVDKNLSRA------------------------ECDRLLDGEEGLASFDDVM-DYAQD
G---------------------------------LRLFY-DFHEKH-----RRQVD----
GFAKVP-A----------------LNMCLV----DA------------------------
DGNVDYYHGALRIV---------DEN-K-CIV-REFDY-------HDYLDHFSE------
----------------------------------------AV------------------
-----------EPWSYMKFPFL---K----DLGR--------EEGSVRVG--PLARMNVT
NSLS-------TPLAQEA---LE-RFHAYT---G----GS--------------------
----------P-------NNMTLHTNWARAIEVLHAAELIG-ELLRDP--ELH-GDDLVV
T--------PGGDA-WVG--EGIGVVEAPRGTLLHHYRAGV-GGDI-TFANLIVATTHNN
QVL--------------------NRTVRSVAEDYLV-----GHG---EITE-GMM-----
NAIEVGIRAFDPCLSCATHAL--GQMPLIVTVHGPAGD-V----VD---------ERVRS
-----------------------------------------------------------
>Methylocella_silvestris_(NiFe_Group_3d)_(WP_012591738.1) Methylocella silvestris (NiFe Group 3d) (WP_012591738.1)
-MSD--------------------------------------------------------
------------------------------------------------------------
--------------------------------------------AQAGPAP---------
----------------VS--RG--------------------------------------
---------------------PR-------------------------------------
------------KIVIDPV--------------------------TRVEGHGKVTIRLN-
---EAGEVE-QARFHIVE-FRGFERFIQG-R-LYWEVPVIVQRLCGICPVSH-------H
LGAGKAMDAIAG------VDRLTPTAEKMRRLMHY-GQVLQSNALNFFHLASPDLLL--G
FEAPVAQRNIIGVIEA-FPEV---------------------------------------
------------------------------GKWAIFIRKF-GQQVIAATGGRRIHPRLCI
PGGVNQNLTVE------------------------NRDALRK------DIDPII-QWCGE
A---------------------------------LELHK-SFIRSH-----ETLHE----
TFASFP-S----------------SYMSLV----GA------------------------
DGGMDLYDGALRAI---------DAG-G-KPIFDGVPP-------VDYRDYLIE------
----------------------------------------EV------------------
-----------RSWSYMKFPHI---R----SLGR--------EDGWYRVG--PLAQLNCC
AFIG-------TPIAEAA---RK-DFMALG---H----GG--------------------
----------P-------VHATLAYHWARLIVMIHCAETIK-NLLFDD--DLQ-GTDLVV
S-----------GE-RRS--EGVAIIEAPRGTLLHHYAVDD-NDQV-TAANLIVSTTHNN
EAM--------------------NRSVTKVAVDDLT-----G-H---EITE-GLL-----
NHIEVAIRAYDPCLSCATHAL--GEMPLIVTLEDADGA-I----IA---------TRVKQ
-----------------------------------------------------------
>Methyloferula_stellata_(NiFe_Group_3d)_(WP_020174963.1) Methyloferula stellata (NiFe Group 3d) (WP_020174963.1)
-MND--------------------------------------------------------
------------------------------------------------------------
--------------------------------------------VQTGQEP---------
----------------LK--SE--------------------------------------
---------------------PR-------------------------------------
------------KIVIDHV--------------------------TRVEGHGKVTIRLN-
---AAGEVE-QARFHIVE-FRGFERFIQG-R-MYWEVPVIVQRLCGICPVSH-------H
LAAAKAMDLVAG------VDQVTPTADKMRRLMHY-GQVLQSNAVNFFHLASPDLLL--G
FEAPVAQRNILGVIEA-FPEV---------------------------------------
------------------------------GKWAIFIRKF-GQEVIAACGERRIHPRLCV
PGGVNQNLSVE------------------------HRDALRK------DVDQII-AWCCD
A---------------------------------LELHK-SFVHGH-----EALHE----
SFASFP-S----------------SYMSIT----GK------------------------
DGGMDLYDGPLRAV---------AAD-G-QPIFEGVRP-------ADYRDYLVE------
----------------------------------------EV------------------
-----------RPWSYMKFPHI---K----SLGR--------ENGWYRVG--PLAQVNCC
AFIG-------TPIAEAA---RK-EFMAIG---N----GG--------------------
----------L-------VHATLAYHWARLICMIHCAETIK-DLLFDD--ELQ-GKDLLV
T-----------GQ-RRP--EGMAIIEAPRGTLIHHYTVDK-NDQV-TGANLIVSTTNNN
EAM--------------------NRSVTKVAIDDLT-----G-H---DITE-GLL-----
NHIEVAIRAYDPCLSCATHAL--GDMPLIVTLEDADGS-V----IA---------EKVKQ
-----------------------------------------------------------
>Labrenzia_aggregata_(NiFe_Group_3d)_(WP_006931831.1) Labrenzia aggregata (NiFe Group 3d) (WP_006931831.1)
------------------------------------------------------------
------------------------------------------------------------
------------------------------------------------------------
-----------------M--AE--------------------------------------
---------------------PR-------------------------------------
------------LIEISPV--------------------------TRVEGHGKVTIHLN-
---AENEVD-EARLHIVE-FRGFERFIRG-R-LMWEVPVIVQRLCGICPVSH-------H
LAAAKAMDMIAG------VDQLTPTAEKMRRLMHY-GQVMQSHVLHFFHLAAPDLLF--G
FGAPAEKRNIFEVIKE-NPEL---------------------------------------
------------------------------GKRAILMRKY-GQEIIEATAGKKVHGTGAI
PGGINRNLPIE------------------------RRDHFLA------SVDQMI-EWSLD
A---------------------------------VKLAK-DYTLEH-----EDLVA----
EFGSFP-S----------------NYMSLVR---ES------------------------
DGALDLYHGNLRAL---------SST-G-DMIFDQVPY-------TKYHELIVE------
----------------------------------------DV------------------
-----------RSWSYMKFPFI---K----TLGS--------DAGWYRVG--PLARMNTA
AFID-------TALANAA---LK-DLKAVT---C----GT--------------------
----------P-------NNSTLANHWARMIEVLHCVEKIR-ELLNDP--DLQ-GTDLIV
K-----------GD-RRE--EGIGVIEAPRGNLIHHYKVDE-HDQV-TYCNLIVSTTHNN
EGM--------------------NRAVKDVAVKHLS-----G-K--EQITE-GML-----
NHVEVAIRAYDPCLSCATHAL--GQMPLQVELFNADGA-L----VD---------SRTQC
V----------------------------------------------------------
>Labrenzia_alexandrii_(NiFe_Group_3d)_(WP_008193041.1) Labrenzia alexandrii (NiFe Group 3d) (WP_008193041.1)
------------------------------------------------------------
------------------------------------------------------------
------------------------------------------------------------
-----------------M--GE--------------------------------------
---------------------PR-------------------------------------
------------LIEISPV--------------------------TRVEGHGKVTIHLN-
---SENEVD-EARLHIVE-FRGFERFIRG-R-LMWEVPVIVQRLCGICPVSH-------H
LAAAKAMDMIAG------VDQLTPTAEKMRRLMHY-GQVMQSHVLHFFHLAAPDLLF--G
FGAPAEKRNIFEVIKE-QPEL---------------------------------------
------------------------------GKRAVLMRKY-GQEIIEATAGKKIHGTGAV
PGGINRNLPIE------------------------RRDHFLS------SIDEML-AWAQD
A---------------------------------VKLAR-DYTLEH-----EDLVA----
EFGSFP-S----------------NYMSLVR---EE------------------------
DGALDLYHGNLRAL---------SST-G-NVIFDQLPY-------PQYHERLIE------
----------------------------------------DV------------------
-----------RSWSYMKFPFI---K----ELGP--------EVGWYRVG--PLARMNTA
SFID-------TPIADAA---HK-ELKAVT---D----GH--------------------
----------P-------NNSTLANHWARMIEVVHCVEKIR-ELLNDP--DLQ-GNDLVM
T-----------GE-RRG--EGIGVIEAPRGNLIHHYQVDE-NDQV-TYCNLIVSTTHNN
EGM--------------------NRAVKDVAVKHLS-----G-H--DQITE-GML-----
NHVEVAIRAYDPCLSCATHAL--GQMPLQVELFNAEGE-L----VD---------SKAQS
V----------------------------------------------------------
>Rhodovulum_sp._PH10_(NiFe_Group_3d)_(WP_008384205.1) Rhodovulum sp. PH10 (NiFe Group 3d) (WP_008384205.1)
-MSS--------------------------------------------------------
------------------------------------------------------------
--------------------------------------------LETVAVP---------
--------------------QK--------------------------------------
---------------------YR-------------------------------------
------------RISIDPV--------------------------TRVEGHGKVTILLD-
---DDNQVH-QVRLHIVE-FRGFEIFIEG-R-PYWEVPVTVQRLCGICPVSH-------H
LAAVKAMDIIAG------AKAIPPTAEKLRRLMHY-GQILQSHALHFFHLSSPDLLL--G
FDSDVTKRNIIGVVAE-HPEL---------------------------------------
------------------------------ARQGVLLRKF-GQEVIRHTSGKRIHGTGAI
PGGMNKALTIS------------------------ERDEMRC------EVDQVI-AWARK
A---------------------------------VQLTK-KLFATN-----PEFYD----
RFGMVD-S----------------NMMSIV----DD------------------------
EGRLDLYHGGLRVK---------NAE-G-RILLDHVDY-------ATYDQVIGE------
----------------------------------------EV------------------
-----------KPWTYMKFPYL---C----SLGP--------EKGWYKVG--PLARVQTA
DRLS-------TPFAEEE---RH-EMMQAS---N----GR--------------------
----------P-------VHGALQYHVARLIELLHAAEVIR-DLLDDP--DIT-GTDLLA
D----------FGP-RRR--EAVGAIEAPRGTLFHHYRVDE-EGLV-DYCNLIVSTTNNN
QAM--------------------NEAVRHVARHHLS-----G-R---TITE-GLL-----
NRIEVAIRAYDPCLSCATHAL--GQMPLEVELRDPDGA-L----VH---------KVRKD
SDAVSCG----------------------------------------------------
>Magnetospirillum_magneticum_(NiFe_Group_3d)_(WP_011385756.1) Magnetospirillum magneticum (NiFe Group 3d) (WP_011385756.1)
-MRHQ-------------------------------------------------------
------------------------------------------------------------
------------------------------------------FELETAKTP---------
--------------------EA--------------------------------------
---------------------LK-------------------------------------
------------RIVIEPV--------------------------SRVEGHGKVTILLD-
---DNNQVH-QVRLHIVE-FRGFEKFIEG-R-PYWEVPVLVQRLCGICPVSH-------H
LAASKAMDMIVN------GGILTPTAEKIRRLMHY-GQMLQSHALHFFHLSSPDLLF--G
FDSDVAKRNIVGVAAA-NPDV---------------------------------------
------------------------------AKMGVLLRKF-GQEVIRVTSGKRVHGTGSV
PGGVNKSLTAE------------------------ERDYLLK------DSDQMI-AWSRD
A---------------------------------VRIIK-GLHRSN-----PALYD----
AFGAVP-S----------------TMMSLV----DD------------------------
KGALDFYHGALRAR---------DKD-G-EVIFDQVSY-------QGYNTLLTE------
----------------------------------------GV------------------
-----------KSWSYMKFPYI---T----TLGE--------EKGWYKVG--PLARIQNC
DSIP-------TPQAEEE---RV-EFVAHG---G----AK--------------------
----------P-------MHGSLGFHWARMIEMLCAAETIK-DLLLDP--DIM-GADLMA
E-----------GP-RRG--EGIGVIEAPRGTLFHHYRVDD-NDLV-TYANLIVSTTNNN
TAM--------------------NVAVRDVAKNYLQ-----G-H---EITE-GLL-----
NHIEVAIRCFDPCLSCATHAL--GKMPLEVTLVDATGA-E----ID---------RMTKD
SEGRIGK----------------------------------------------------
>Magnetospirillum_sp._SO-1_(NiFe_Group_3d)_(WP_008616907.1) Magnetospirillum sp. SO-1 (NiFe Group 3d) (WP_008616907.1)
-MRHQ-------------------------------------------------------
------------------------------------------------------------
------------------------------------------FELETARNP---------
--------------------EA--------------------------------------
---------------------LK-------------------------------------
------------RIVIEPV--------------------------SRVEGHGKVTILLD-
---DDNQVH-QVRLHIVE-FRGFEKFIEG-R-PYWEVPVLVQRLCGICPVSH-------H
LAASKAMDMIVN------GGILTPTAEKIRRLMHY-GQMLQSHALHFFHLSSPDLLF--G
FDSDVARRNIVGVAAA-NPDV---------------------------------------
------------------------------AKMGVLLRKF-GQEVIRVTSGKRVHGTGSI
PGGVNKSLSLE------------------------ERDYLLK------DADQMI-AWSRD
A---------------------------------VRIIK-TLHRSN-----PALYD----
VFGDVP-T----------------TMMSLV----DD------------------------
KGDLDFYHGALRAR---------DKD-G-EVIFDQVSY-------QGYSSLLTE------
----------------------------------------GV------------------
-----------KPWSYMKFPYI---T----TLGE--------EKGWYKVG--PLARVQNC
DRIP-------TPQAEEE---RL-ELIAHG---N----GK--------------------
----------P-------MHGSLGFHWARMIEMLCAAETIK-DLLLDP--DIM-GAELMA
T-----------GP-RRE--EGIGVIEAPRGTLFHHYRVNA-DDVV-TYANLIVSTTNNN
TAM--------------------NVAVRDVAKNYLQ-----G-H---EITE-GLL-----
NHIEVAIRCFDPCLSCATHAL--GKMPLEVTLVDASGR-E----ID---------RMTKD
SEGRVGKGAA-------------------------------------------------
>Adlercreutzia_equolifaciens_(NiFe_Group_4a)_(WP_022739022.1) Adlercreutzia equolifaciens (NiFe Group 4a) (WP_022739022.1)
-M--TTKKQSPLRVGETHVQAVRDTFPGAVLD--------ATWQAADQVTITVPTDMLPD
VVEFL----------------YYGRGGW--LPNMVANDERPL------------------
----HGCYALYYLLSM------EESDPGFVVVRAEVDPHSMEYPSVTPRVPACV------
-----------WSEREAF--DMFG-LRAVG--LPDERRLV--------------------
--------LPDDWPCDLYP-LRK--------------DSMDYRKRPAPVT-----DVENY
SFLYEGHAEETTEVPMGPL-------------------------HITSDEPGHFRLFV--
---EGEDII-DADYRLFYVHRGMEKVAES-RLNYDAVTFLADRICGICGNAH-------S
VAYAEAVEHAQG------IE-VPVRAQYIRSILLE-VERLHSHLLNLGLVCHYCGFD---
-----------------------------TG-----------------------------
------------------------------FQHFFRVREK-TMDLAVLLTGARKTYGLNL
IGGVRRDILDE------------------------QKLATIK------YVRELR-HEV-E
ALV-------------------------------------DMLVST-----ANFESR---
------------------------------------------------------------
----TAGIGRLD-----------PAVAR--------------------------------
------------------------------------------------------------
-------------------------D-------------------FSPVG--PCVRGSGI
ARDVRFD----HPFDGYKF--LV-GMSARSH-DG--------------------------
-------------------CDVQSRTLVRVEEFMDSLDMIE-QLLDGAP-----EGPIQA
EN-------WQYTP--HK--FALGYTEAPRGEDMHWAQVGD-NQKC-YRWRAKAATYSNW
PIL----------------------------RYMFR-----GN----------TV-----
ADAAIIVGSMDPCYSCTDRVTV----------------------VD---------VKKK-
------TSTVLTKDQLEGYC------RRRTHSPLSGKG--------------------W
>Collinsella_aerofaciens_(NiFe_Group_4a)_(WP_006234109.1) Collinsella aerofaciens (NiFe Group 4a) (WP_006234109.1)
-M-AEPEKKDYARRCESHVEALRAAVPGAIEK--------VEWQCEDQLTITVKQDKLPE
AVHYL----------------YYERYGW--IPVIIGNDERSL------------------
----CGRYAVYYVISM------EGEDPGWVTVRTEVDPAKMTFPSVTPFVPACV------
-----------WGERELR--DMFG-LIPEG--LPDRRRLV--------------------
--------LPDDWPSGLYP-LRK--------------DSMDYRFRPAPAS-----DMENY
EFLADTKGKETTLVPMGPL-------------------------HITSDEPGHFRLFV--
---EGETIV-DADYRLFYVHRGMEKVAET-RLNYDAVTFLADRICGICGCAH-------S
VAYAEAVERAQG------IH-VPPRAQYIRAIMLE-VERLHSHLLNIGLASHYTGFD---
-----------------------------SG-----------------------------
------------------------------FQQFFRVREK-SMDLAEKLSGHRKTYGLNV
IGGVRRDILAE------------------------QKLSTLT------TIHQLR-SEV-Q
ELV-------------------------------------DVLLST-----PNFIER---
------------------------------------------------------------
----TSGIGILD-----------RKIAR--------------------------------
------------------------------------------------------------
-------------------------D-------------------FSPVG--PLMRGSGY
ARDVRFD----HPFDGYADPDVQ-KMHAATA-DT--------------------------
-------------------CDAFGRTAVRIQEVYDSIDMIE-TMLENCP-----SGPILT
TD-------WEYTP--HK--YAIGATEAPRGEDVHWAMLGN-NQKC-YRWRAKAATYSNW
PVL----------------------------RYMFR-----GN----------TV-----
GDAALIVGSLDPCYSCTDRVTV----------------------TD---------VAAK-
------RDHVLDKEQFENVW------RDK--SPLAGEG---------TIAAPLDEE-AL
>Collinsella_sp._CAG:166_(NiFe_Group_4a)_(WP_022095197.1) Collinsella sp. CAG:166 (NiFe Group 4a) (WP_022095197.1)
-M-IETENKVYARRCESHVEALRRAVPGCIEK--------VEWQCEDQLTITVKQDKLPE
AVHYL----------------YYERYGW--IPVIIGNDERSL------------------
----CGRYAVYYVISM------EGEDPGWVTVRTEVDPAKMTFPSVTPFVPACV------
-----------WGERELR--DMFG-LIPEG--LPDRRRLV--------------------
--------LPDDWPSGLYP-LRK--------------DSMDYRFRPAPAS-----DMENY
EFLADTKGKETTLVPMGPL-------------------------HITSDEPGHFRLFV--
---EGETIV-DADYRLFYVHRGMEKVAET-RLNYDAVTFLADRICGICGCAH-------S
VAYAEAVERAQG------IH-VPPRAQYIRAIMLE-VERLHSHLLNIGLASHYTGFD---
-----------------------------SG-----------------------------
------------------------------FQQFFRVREK-SMDLAEKLSGHRKTYGLNV
IGGVRRDILAE------------------------QKLSTLT------TIHQLR-SEV-Q
ELV-------------------------------------DVLLST-----PNFIER---
------------------------------------------------------------
----TSGIGILD-----------RKIAR--------------------------------
------------------------------------------------------------
-------------------------D-------------------FSPVG--PLMRGSGY
ARDVRFD----HPFDGYADPDVQ-KMHAATA-DT--------------------------
-------------------CDAFGRTAVRIQEVYDSIDMIE-TMLENCP-----SGPILT
TD-------WEYTP--HK--YAIGATEAPRGEDVHWAMLGN-NQKC-YRWRAKAATYSNW
PVL----------------------------RYMFR-----GN----------TV-----
GDAALIVGSLDPCYSCTDRVTV----------------------TD---------VAAK-
------RDHVLDKEQFENVW------RDK--SPLAGEG---------TMAAPLDEE-AL
>Cryptobacterium_curtum_(NiFe_Group_4a)_(WP_012802521.1) Cryptobacterium curtum (NiFe Group 4a) (WP_012802521.1)
-M---DTRPLEKRPGATHAEAVRNRFPGVVRD--------VSWQDEDQMTITVAIDSLPD
VVEYL----------------YFGRGGF--LPMMVGNDERPL------------------
----TGNYALYYILSM------EEEDPCWCTVRVEVPADTCEFPSVTPRVPACV------
-----------WSEREVR--DMYG-LTPVG--LPDERRLV--------------------
--------LPDDWPDDLYP-LRK--------------DSMDYRHRPMPAS-----DVENY
EFLADTGEHETTIMPMGPL-------------------------HITSDEPGHFRLFV--
---EGENII-DADYRLFYVHRGMEKVAES-RMNYDAVTFLADRVCGICGNAH-------S
VAYAEAVEHAQG------IE-VPERAQYIRAISLE-VERMHSHLLNLGLVCHYCGFD---
-----------------------------TG-----------------------------
------------------------------FQHFFRVRED-SMRLAELLTGHRKTYGINL
IGGVRRDILSE------------------------QKLATFK------AVDKLR-KDV-K
GLV-------------------------------------DELMST-----PNFIDR---
------------------------------------------------------------
----TKGVGRLD-----------PQIAR--------------------------------
------------------------------------------------------------
-------------------------A-------------------FSPVG--PCMRGSGF
TRDVRFD----HPFDGYKF--LPDTFKARSH-DG--------------------------
-------------------CDVMSRSMVRIEEFLDSCDMVE-YLLDNAP-----EGPILT
QD-------WTYTP--HK--YALGYTEAPRGEDTHWAMVGD-NQKC-YRWRAKAATYSNW
PIL----------------------------RYMFR-----GN----------TI-----
SDAALIVGSMDPCYSCTDRVTV----------------------VD---------VEKN-
------TSKTLTKDQLESYC------VRRTHSPLKD-----------------------
>Enterorhabdus_caecimuris_(NiFe_Group_4a)_(WP_016310471.1) Enterorhabdus caecimuris (NiFe Group 4a) (WP_016310471.1)
-M---VKKKAPLRVGETHVQAVRDTFPGAVLD--------AAWQAEDQVTVTVPKDMLPD
VVEFL----------------YYGRGGW--LPNMVANDERPI------------------
----NGNYALYYLLSM------EESDPGFVTVRAEVDPQSMEYPSVTPRVPACV------
-----------WSEREAF--DLFG-LRAQG--LPDERRLV--------------------
--------LPDDWPADLYP-LRK--------------DSMDYRKRPAPVT-----DVENY
SFLYEGQAEEVTEVPMGPL-------------------------HITSDEPGHFRLFV--
---EGEEII-DADYRLFYVHRGMEKVAES-RLNYDAVTFLADRICGICGNAH-------S
VAYAEAVEHAQG------IE-VPVRGQYIRAILLE-VERLHSHLLNLGLVCHYCGFD---
-----------------------------TG-----------------------------
------------------------------FQHFFRVREK-TMDLAVLLTGARKTYGLNL
IGGVRRDILDE------------------------QKLATIK------YVREIR-NEV-E
ALV-------------------------------------DMLVST-----ANFESR---
------------------------------------------------------------
----TAGVGRLD-----------PAVAR--------------------------------
------------------------------------------------------------
-------------------------D-------------------YSPVG--PCVRGSGI
ARDVRFD----HPFDGYKY--LS-GMKARSH-DG--------------------------
-------------------CDVQSRTLVRVEEFMDSLTMIE-QLLDGAP-----AGPVLT
ED-------WRYTP--HK--FALGYTEAPRGEDMHWAQVGD-NQKC-YRWRAKAATYSNW
PIL----------------------------RYMFR-----GN----------TV-----
ADAAIIVGSMDPCYSCTDRVTV----------------------VD---------VKKK-
------TETVLTKDQLEGYC------RRRTHSPLSGTG--------------------V
>Enterorhabdus_mucosicola_(NiFe_Group_4a)_(WP_028027490.1) Enterorhabdus mucosicola (NiFe Group 4a) (WP_028027490.1)
-M---VKKKVPLRVGETHVQAVRDTFPGAVLD--------AAWQAEDQVTVTVPKDMLPD
VVEFL----------------YYGRGGW--LPNMVANDERPI------------------
----NGNYALYYLLSM------EESDPGFVTVRAEVDPQSMEYPSVTPRVPACV------
-----------WSEREAF--DLFG-LRAQG--LPDERRLV--------------------
--------LPDDWPADLYP-LRK--------------DSMDYRKRPAPVT-----DVENY
SFLYEGRAEEVTEVPMGPL-------------------------HITSDEPGHFRLFV--
---EGEEII-DADYRLFYVHRGMEKVAES-RLNYDAVTFLADRICGICGNAH-------S
VAYAEAVEHAQG------IE-VPVRAQYIRAILLE-VERLHSHLLNLGLVCHYCGFD---
-----------------------------TG-----------------------------
------------------------------FQHFFRVREK-TMDLAVLLTGARKTYGLNL
IGGVRRDILDA------------------------QKVATIK------YVREIR-NEV-E
ALV-------------------------------------DMLVST-----ANFESR---
------------------------------------------------------------
----TAGVGRLD-----------PAVAR--------------------------------
------------------------------------------------------------
-------------------------D-------------------YSPVG--PCVRGSGI
ARDVRFD----HPFDGYKY--LS-GMKARSH-DG--------------------------
-------------------CDVQSRTLVRVEEFMDSLTMIE-QLLDGAP-----AGPVLT
ED-------WRYTP--HK--FALGYTEAPRGEDMHWAQVGD-NQKC-YRWRAKAATYSNW
PIL----------------------------RYMFR-----GN----------TV-----
ADAAIIVGSMDPCYSCTDRVTV----------------------VD---------VKKK-
------TETVLTKDQLEGYC------RRRTHSPLSGTG--------------------V
>Slackia_exigua_(NiFe_Group_4a)_(WP_006362270.1) Slackia exigua (NiFe Group 4a) (WP_006362270.1)
-M----KNKKELRIGETHVEAVRNRFPGSVVD--------ASWQGEDQLCVTVKLDMLPD
VVEFL----------------YYDRGGW--MPVMVGNDERPL------------------
----NGNYALYYILSM------EDEDRCFLTVRVEVPPEPGEYPSVTPRVPAAV------
-----------WSEREVY--DMFG-LRAIG--IIDNRRLV--------------------
--------LPDDWPEGLYP-LRK--------------DSMDYRHRPKLAS-----EMETY
EFLRETGDRETTVVPMGPL-------------------------HITSDEPGHFRLFV--
---EGETIV-DADYRLFYVHRGMEKCAEQ-RLNYDAVTFFADRICGICGCAH-------S
VAYAEAVENAQG------IQ-VPLRAQYIRSIVLE-VERLHSHLLNIGLVCHYCGFD---
-----------------------------TG-----------------------------
------------------------------FNHFFRAREK-SMDLAERITGHRKTYGLNL
IGGVRRDILKE------------------------QA-GTLQ------LVHELR-AEV-K
SLV-------------------------------------EELLGT-----PNFDSR---
------------------------------------------------------------
----TKGIGILD-----------PKVAR--------------------------------
------------------------------------------------------------
-------------------------D-------------------YSPVG--PLVRGSGF
ARDARHH----HPFDGYTH--LK-DWKPQFQ-TG--------------------------
-------------------CDVQSRTLVRVGEFFDSLDMIE-ELLTNAP-----SGPILT
ED-------WTYTP--HR--FGVAVTEAPRGEDVHWAMVGD-NQKC-YRWRAKAATYSNW
PVL----------------------------RSMFR-----GN----------TV-----
SDAALIVGSLDPCYSCTDRVTV----------------------VD---------VKKQ-
------TSKVLTKSDLEFYC------RDRAHSPLKD-----------------------
>Slackia_sp._CM382_(NiFe_Group_4a)_(WP_009077323.1) Slackia sp. CM382 (NiFe Group 4a) (WP_009077323.1)
-M----KNKKELRIGETHVEAVRNRFPGSVVD--------ASWQGEDQLCVTVKLDMLPD
VVEFL----------------YYDRGGW--MPVMVGNDERPL------------------
----NGNYALYYILSM------EDEDRCFLTVRVEVPPEPGEYPSVTPRVPAAV------
-----------WSEREVY--DMFG-LRAIG--IIDNRRLV--------------------
--------LPDDWPEGLYP-LRK--------------DSMDYRHRPKLAS-----EMETY
EFLRETGDRETTVVPMGPL-------------------------HITSDEPGHFRLFV--
---EGETIV-DADYRLFYVHRGMEKCAEQ-RLNYDAVTFFADRICGICGCAH-------S
VAYAEAVENAQG------IQ-VPLRAQYIRSIVLE-VERLHSHLLNIGLVCHYCGFD---
-----------------------------TG-----------------------------
------------------------------FNHFFRAREK-SMDLAERITGHRKTYGLNL
IGGVRRDILKE------------------------QA-GTLQ------LVHELR-AEV-K
SLV-------------------------------------EELLGT-----PNFDSR---
------------------------------------------------------------
----TKGIGILD-----------PKVAR--------------------------------
------------------------------------------------------------
-------------------------D-------------------YSPVG--PLVRGSGF
ARDARHH----HPFDGYTH--LK-DWKPQFQ-TG--------------------------
-------------------CDVQSRTLVRVGEFFDSLDMIE-ELLTNAP-----SGPILT
ED-------WTYTP--HR--FGVAVAEAPRGEDVHWAMVGD-NQKC-YRWRAKAATYSNW
PVL----------------------------RSMFR-----GN----------TV-----
SDAALIVGSLDPCYSCTDRVTV----------------------VD---------VKKQ-
------TSKVLTKSDLEFYC------RDRAHSPLKD-----------------------
>Rhodopseudomonas_palustris_(NiFe_Group_4a)_(WP_011474970.1) Rhodopseudomonas palustris (NiFe Group 4a) (WP_011474970.1)
-M----NINVADRVGASHIEYLRQKLPHAVLE--------ERWQTDKQVTVTVKLNQLPE
AVSTL----------------YYGREGW--LSVVVGNDERSL------------------
----NDSFGLYYVLSM------EGEEKCHVVVHAAVPSDNEEFPSVTPKVPGCV------
-----------WGEREIR--DMYG-LRPVG--LPDERRLV--------------------
--------LPDDWPDGLHP-LRK--------------DSMDYRLRPPPTS-----DKENY
QF-RNDAAGETTVVPLGPL-------------------------HITSDEPGHFRLFV--
---DGEDIV-DADYRMFYVHRGMEKLAET-RMGYNEVTFLADRVCGICGYAH-------S
VAYANSVENALG------II-VPQRAQAIRSLLLE-TERLHSHMLNLGLVCHFVGFD---
-----------------------------SG-----------------------------
------------------------------FMQFFRVREK-AMTLAEMLTGARKTYAINL
IGGVRRDILGE------------------------QRTRTLQ------LVGELR-EEV-Q
RLL-------------------------------------EMLLAT-----PNFGPR---
------------------------------------------------------------
----VAGVGLLD-----------RKIAR--------------------------------
------------------------------------------------------------
-------------------------D-------------------YSPVG--PLVRGSGF
KRDTRVD----HAFAGYKN--V--KLGVHTG-DG--------------------------
-------------------CDVLSRTMVRAAEIFDSLSLIE-QLLEGTP-----EGPIIN
ED-------FTYKP--HQ--FALGFTEAPRGEDIHWSMTGD-NQKL-YRWRCRASTYANW
PVL----------------------------RYMLR-----GN----------TV-----
SDAPLIVGSIDPCYSCTDRVTV----------------------VD---------VKKE-
------TSKTIPYKEMERYC------RERKDSPLK------------------------
>Rhodovulum_sp._PH10_(NiFe_Group_4a)_(WP_008384313.1) Rhodovulum sp. PH10 (NiFe Group 4a) (WP_008384313.1)
-MHAPLTKPDTTRIGSATIAELRRKLPHAVLD--------ESWQTPTQATITVKLDDLPN
VVSTL----------------YHEHDGW--LSVMAGNDERSI------------------
----NGNFALYYALSM------EGAEKSFIVVRAEVPAATEEFPSVTPLVPAAV------
-----------WHEREVR--DMFG-LRPVG--LPDERRLV--------------------
--------LPDDWPEHLHP-LRK--------------DAMDYRLRPEPTG-----DDETY
RF-VNDAESETTVVPLGPL-------------------------HITSDEPGHFRLFV--
---DGEDII-DADYRMFYVHRGMEKVAET-RMGYNEVTFLADRVCGICGYAH-------S
VAYTTSIENALG------VQ-VPERAQAIRAILLE-TERMHSHLLNLGLACHFVGFD---
-----------------------------TG-----------------------------
------------------------------FMQFFRVREK-AMTLAELLTGSRKTYALNL
IGGVRRDILGE------------------------QKAETLR------IVSELR-EEV-T
RLV-------------------------------------EMLLAT-----PNLEGR---
------------------------------------------------------------
----VKGVGLLD-----------PQIAR--------------------------------
------------------------------------------------------------
-------------------------E-------------------YSPVG--PCVRGSGH
KRDTRVD----HPFAGYGR--T--TFPVHTG-EG--------------------------
-------------------CDVLSRTLVRVGEFFDSLSIIE-QILADAP-----GGPVLT
ED-------FTYRP--HK--FALGFTEAPRGEDVHWSMTGD-NQKL-FRWRCRASTYANW
PVL----------------------------RWMLR-----GN----------TV-----
SDAPLIVASIDPCYSCTDRVTV----------------------VD---------VKKA-
------VSKTVPYKEMERYC------RERTNSPLK------------------------
>Rhodospirillum_rubrum_(NiFe_Group_4b)_(WP_011388069.1) Rhodospirillum rubrum (NiFe Group 4b) (WP_011388069.1)
-M----------TTPQTILDDINARFPGCVTRGLA--------PQPDRLYLRTTTEHIRT
LAAYV----------------FNDLKGR--LVTGVCTDMGPV------------------
----TGEYDIIYAFS-------LDAEGILLTLTEPTDPKDPKVPTLTDLIPGAD------
-----------WHERENY--DMLG-VVAEG--HPNPRRLL--------------------
--------LSEDWPEDLFP-MRK--------------D-FPHDFKPPKAE-----KITTP
LRDPLGNESKATIISVGPF-------------------------FPTLDEPAYFRLFC--
---EGEEII-GSDYRGFFSHRGIEKLSDT-VLDYNQVPFMAERVCGICGFVH-------S
ACYCMAVEDAAG------IE-IPPRAKYIRSIMME-LERLHSHLLWLGLAGHYLGFD---
-----------------------------TV-----------------------------
------------------------------LMQSWRIREP-IMWLVEEITGNRKTYGMNL
VGGVRRDLDSA------------------------ICDKIMA------AVTKIG-IEC-E
ELI-------------------------------------SAVAGD-----ESLKMR---
------------------------------------------------------------
----MVKVGVLS-----------HEDAR--------------------------------
------------------------------------------------------------
-------------------------G-------------------ICVVG--PTARASGV
HIDARAD----YPYAAFPD--L--DFKPSFH-EG--------------------------
-------------------GDIWARTLVRVDEVRSSVDLIK-QMITKLP-----EGEIMA
G--------FGPIP-AWR--EGYGIAEAPRGECVHYVQTGK-DNRP-YRWRVRAATYPQL
QAV----------------------------PLMLK-----GM----------SI-----
GDFPIIIGSIDPCFSCTERVLT----------------------VD---------TKSK-
------AIRTYTEKDLLALT------RRAGGR---------------------------
>Chitinibacter_tainanensis_(NiFe_Group_4b)_(WP_028450152.1) Chitinibacter tainanensis (NiFe Group 4b) (WP_028450152.1)
-M-GSMQMSKRKELEAKLIARLRDDV------------VCVEKTDPRTIFIDVKRAGIRE
ASK-I----------------ITNAGAR--YLCSVGYDNIER------------------
----DGTLGMIHTFA-------LDDSDQFVCCRTSAPENDAIIESITPDLPSAG------
-----------WSEREVT--DLLG-LRFAG--HPKPKKLV--------------------
--------LADDWPDGIYP-LRK--------------D-VPHNLVPKGA------EDVAY
EL--DEAPPGTKIVPVGPF-------------------------HPSLHEPEHFAVYV--
---DGETIK-GCDYRGFMTHRGIEKLCTT-QISYNEVPFIAERICGICGSVH-------A
TAFSQAVESAAG------LV-IPRRAEFIRTMMLE-FERIHSNLLWLGVAGHLIGFD---
-----------------------------TV-----------------------------
------------------------------FMQAWRVREQ-IMWLCERLTGNRKTYGMIL
VGGVRRDITPE------------------------IADDIRR------VMKTIE-DDL-A
IIH-------------------------------------RAIEKD-----TSIHKR---
------------------------------------------------------------
----TKGVGTIT-----------KQQAL--------------------------------
------------------------------------------------------------
-------------------------D-------------------WSLVG--PVARARGV
DIDARRD----HPYAAYDE--M--KFEVPVL-DS--------------------------
-------------------CDVWATLVIRVIETFEAIKIVR-QCLEKMP-----GGEFFV
EM-------KDSIP-AQR--HAITVVEAPRGESVHYVITGE-DNRP-ERWRVRAPTFPNL
QAV----------------------------PLMLL-----DE----------QF-----
GDFPIIMGSIDPCFSCTDRVAV----------------------VD---------LQTG-
------QASSISKAELDALS------RQQQARHASLKG---------------------
>Chitinilyticum_aquatile_(NiFe_Group_4b)_(WP_028451288.1) Chitinilyticum aquatile (NiFe Group 4b) (WP_028451288.1)
-M----------------IARLRDDV------------VCVEKTDERTIYIDVKRAGFRE
ASQ-I----------------ITASGAR--YLCSIGYDNIER------------------
----DGTLAMVHTYA-------LDDSNRFVCCRASAPVDDPVLESITPDLPSAG------
-----------WSEREVT--DLLG-LRFAG--HPKPKKLV--------------------
--------LADDWPEGIYP-LRK--------------E-VPHDFVPQGA------EDVAY
QL--DEAPPGTKIVPVGPF-------------------------HPSLHEPEHFAVYV--
---DGETIK-GCDYRGFMTHRGIEKLCQT-QVSYNEVPFIAERICGICGSVH-------A
TAFSQAVESAAG------LI-IPRRAEFIRTMMLE-IERIHSNLLWLGVAGHLIGFD---
-----------------------------TV-----------------------------
------------------------------FMQAWRVREQ-IMWLCERLTGNRKTYGMIL
VGGVRRDITPD------------------------IAEDILN------VVKKIE-DEL-T
VIY-------------------------------------RAIEKD-----TSIHKR---
------------------------------------------------------------
----TKGVGTIT-----------RQQAI--------------------------------
------------------------------------------------------------
-------------------------D-------------------WNLIG--PVARARGV
DIDARRD----HPYAAYDE--M--KFEVPVL-DG--------------------------
-------------------CDVWSTLVVRVVETFEAIKIIR-QCLDKMP-----GGEIFV
EM-------KDKIP-AQR--HAITVVEAPRGESVHYVVTGE-DNRP-ERWRVRAPTFTNL
QAV----------------------------PLMLL-----DE----------QF-----
GDFPIIMGSIDPCFSCTDRVAV----------------------VD---------LQTG-
------KSSSISKAELDVMS------RKRLQGNQLQQVQK-------------------
>Chitiniphilus_shinanonensis_(NiFe_Group_4b)_(WP_026263170.1) Chitiniphilus shinanonensis (NiFe Group 4b) (WP_026263170.1)
-M--------RKELEAKLIARLRDDV------------VCVEKTDARTIFVDVKRAGIRE
AAK-I----------------IHGAGAR--YLCSVGYDNIAR------------------
----DGTLGMIHTFA-------LDDCNQFVCCRTTAPVGDPVIESITPDLPSAG------
-----------WSEREVT--DLLG-LRFAG--HPKPKKLV--------------------
--------LADDWPDGIYP-LRK--------------D-VPHDLVPKGA------EDVAY
EL--DEAPPGTKIVPVGPF-------------------------HPSLHEPEHFAVYV--
---DGETIK-GCDYRGFMTHRGIEKLCQT-QVSYNEVPFIAERICGICGSVH-------A
TAFSQAVESAAG------LV-IPRRAEFIRTLMLE-IERIHSNLLWLGVAGHLIGFD---
-----------------------------TV-----------------------------
------------------------------FMQAWRVREQ-IMWLCERLTGNRKTYGMIL
VGGVRRDITPE------------------------IAEDIRN------VVNKIE-EEL-M
VIH-------------------------------------RAIEKD-----TSIHKR---
------------------------------------------------------------
----TKGVGTIT-----------REQAL--------------------------------
------------------------------------------------------------
-------------------------D-------------------WSLVG--PVARARGI
DIDARRD----HPYAAYDE--V--KFEVPVL-DS--------------------------
-------------------CDVWATLVIRVIETFEAIKIIR-QCLDKMP-----GGEIFV
EM-------KDKIP-ALR--HAITVVEAPRGESVHYVITGE-ENRP-ERWRVRAPTFPNL
QAV----------------------------PLMLL-----DE----------QF-----
ADFPIVMGSIDPCFSCTDRVAV----------------------VD---------LQTG-
------KSSSISKAELDAMS------RKQQQR-----------------A---------
>Desulfurococcus_fermentans_(NiFe_Group_4b)_(WP_014767907.1) Desulfurococcus fermentans (NiFe Group 4b) (WP_014767907.1)
-M-------HSQTLLDRYI-QLAGKLGG------------KHLVEGDMVHLYIPRENLVK
AASTL----------------FNEYGLT--HRTCIAIDERPL------------------
----NGFFTLTHIFT-------DDSSRLYVLVKTYLEGDNPVAPSIVGEVPAAD------
-----------WCELEAM--DLLG-IQFEGR---RRERLV--------------------
--------LPPYWPDGVYP-LRK--------------E-FSYDQRLNL--------HAVS
EKI-EQAGETGVPVPIGPY-------------------------HPALHEPEYFELYV--
---EGERIV-DVKYRGFHVHRGIEKLAES-RMTYQQVNFLAERICGICGFEH-------S
TCYALAVEKAAK------LD-VPERAQFIRSIVLE-VERLHSHLLWLGVAFHTLGYD---
-----------------------------AG-----------------------------
------------------------------FMHMWRIREK-VMELAEALTGSRKTYGINM
VGGVRRDINEE------------------------KRKKTIE------VLNELE-KEF-S
KII-------------------------------------DVAISV-----PQVKKR---
------------------------------------------------------------
----LTGTGVLP-----------KEWAV--------------------------------
------------------------------------------------------------
-------------------------K-------------------LGVEG--PVARASGV
DRDARRD----LPYAAYKH--A--SFKVPVY-TE--------------------------
-------------------GDNMARALVRVDEVKESISIII-QLLDAIP-----RGPIML
D--------KYEIP-EGR--IGVQVVEAPRGGDVHYVLTG--NGKP-YRWRVRAPTYNNI
PAL----------------------------RIMLR-----DQ----------SL-----
ADAPLTIASIDPCFSCTDRIMV----------------------IR----------ENG-
------RVERISFNRGVPL----------------------------------------
>Desulfurococcus_kamchatkensis_(NiFe_Group_4b)_(WP_012608688.1) Desulfurococcus kamchatkensis (NiFe Group 4b) (WP_012608688.1)
-M-------HSQTLLDRYI-QLAGKLGG------------KHLVEGDMVHLYIPRENLVK
AASTL----------------FNEYRLT--HRTCVAIDERPL------------------
----NGFFTLTHIFT-------DDSSRLYVLVKTYLEGDNPVAPSIVGEVPAAD------
-----------WCELEAM--DLLG-IQFEGR---RRERLV--------------------
--------LPPYWPDGVYP-LRK--------------E-FSYDQRLNL--------HAVS
EKI-EQAGETGVPVPIGPY-------------------------HPALHEPEYFELYV--
---EGERIL-DVKYRGFHVHRGIEKLAES-RMTYQQVNFLAERICGICGFEH-------S
TCYALAVEKAAK------LD-VPERAQFIRSIVLE-VERLHSHLLWLGVAFHTLGYD---
-----------------------------AG-----------------------------
------------------------------FMHMWRIREK-VMELAEALTGSRKTYGINM
VGGVRRDINEE------------------------KRKKTIE------VLNELE-KEF-S
KII-------------------------------------DVAISV-----PQVKKR---
------------------------------------------------------------
----LTGTGVLP-----------KEWAV--------------------------------
------------------------------------------------------------
-------------------------K-------------------LGVEG--PVARASGV
DRDARRD----LPYAAYKH--A--SFKVPVY-TE--------------------------
-------------------GDNMARALVRVDEVKESMSIII-QLLDAIP-----RGPIML
D--------KYEIP-EGR--IGVQVVEAPRGGDIHYVLTG--KGKP-YRWRVRAPTYNNI
PAL----------------------------RIMLR-----DQ----------SL-----
ADAPLTIASIDPCFSCTDRIMV----------------------IR----------ENG-
------RVERISFNRGVPL----------------------------------------
>Desulfurococcus_mucosus_(NiFe_Group_4b)_(WP_013561596.1) Desulfurococcus mucosus (NiFe Group 4b) (WP_013561596.1)
MM------PREKAILNKYM-QLAEKLGG------------RSLVDGDTVHIVVPRESLVK
AASTL----------------FNEHGLT--HRTCVGIDERPV------------------
----NGFFSLTHVFT-------DDSSGLYVLLKTYMESGDPVVPSIVNEVPAAD------
-----------WCEQEAM--DLLG-IRFEGR---RRERLV--------------------
--------LPPGWPEDAYP-LRK--------------D-FQYDQKPLI--------HPES
EKMGLTTGEEGSPIPVGPY-------------------------HPALHEPEYFELYV--
---DGERIV-DVKYRGFHVHRGIEKLGES-RMTYQQVNFLAERICGICGFEH-------S
TCYALAVEKAAK------LD-VPERAQFIRSIVLE-VERIHSHLLWLGVAFHTLGYD---
-----------------------------AG-----------------------------
------------------------------FMHMWRIRER-IMELAEMLTGSRKTYGINM
VGGVRRDINEE------------------------KRRKVIE------VLSELE-KEY-W
KII-------------------------------------DVAVNV-----PQVKKR---
------------------------------------------------------------
----LSGTGVLP-----------KEWAV--------------------------------
------------------------------------------------------------
-------------------------K-------------------LGVEG--PVARASGV
DKDARRD----LPYAAYKH--V--SFKVPVY-TE--------------------------
-------------------GDNMARTLVRIEETKESMSMII-QLLDMLP-----KGPIML
E--------EYEIP-EGR--IGVQVVEAPRGGDVHYVLTG--RGRP-YRWRVRAPTYNNI
PAL----------------------------RIMLR-----DQ----------PL-----
ADAPLTIASIDPCFSCTDRVLV----------------------VR----------KGK-
------GVEVLELNGV-------------------------------------------
>Staphylothermus_marinus_(NiFe_Group_4b)_(WP_011839350.1) Staphylothermus marinus (NiFe Group 4b) (WP_011839350.1)
-M---------INRIDSVRQHIIEKLGDIVKE--------TKYIGDQALMLRIDRNYLRK
AVDII----------------HNDLNAY--FRTMVAVDERSL------------------
----NGTFASYYIFG-------LDAAHLNIIVKTHTSADEPVLPSIIDIVPAAD------
-----------WYELEAW--DLLG-IKFENR---KVHRFV--------------------
--------LPDEWPEGIYP-LRK--------------D-VEYTYRPKPRK----------
---VPRQPPTGQRIPIGPY-------------------------HPALHEPEYFELYV--
---EGEKVV-DVEYNGFHVHRGIEKLAEAPRFNYQKIPFLAERICGICGFVH-------S
VSYTMSVERAAK------ID-VPERAEYIRSIILE-IERLHSHLLWIGVVCHLLGYD---
-----------------------------AG-----------------------------
------------------------------FMHTWRIREK-VMVLAELLTGSRKTYGINL
VGGVRKDINMD------------------------KIEAVKN------TIEYIR-SEF-K
HLS-------------------------------------DLITSI-----SQIVKR---
------------------------------------------------------------
----ASGTGILS-----------RDDAR--------------------------------
------------------------------------------------------------
-------------------------K-------------------LSVVG--PVARGSGL
DRDVRRD----YPYAAYRD--V--YFKVPVY-NE--------------------------
-------------------GDNLARLLVRIDEVFESIYILE-QLIDKLP-----GGPIMA
E--------KLEVP-EGV--IGIGNVEAPRGEVIHVTITG--HGRP-YRWRVRAPTYQNI
PAL----------------------------KIMLR-----DA----------PL-----
ADAPLTIASIDPCFSCTDRIVI----------------------VD---------LRSN-
------RRFKASMEQIIKAG------R--------------------------------
>Thermogladius_cellulolyticus_(NiFe_Group_4b)_(WP_014737671.1) Thermogladius cellulolyticus (NiFe Group 4b) (WP_014737671.1)
-----------MPGVEEYV-RLAQERGG------------RWVVHGDTVHLVVDPSDLRP
IADKI----------------FNEYGAC--FRTCVGTDERPL------------------
----NNHFSITHLFT-------DDRSGLYIALKSYLDPENPVAPSIADVVPAAD------
-----------WCELEAW--DMLG-IRFEGR---RLERLV--------------------
--------LPYWWPEGVHP-LRK--------------E-FDYKSRPDV-------SLARS
ERVTLR--KEVGTVPLGPY-------------------------HPALHEPEYFELYV--
---KGERVV-DVRYRGFHVHRGIEKLAES-RMNYQQVNFLAERICGICGFEH-------S
TCYALAVEKAAG------VD-VPERAQFIRSIVLE-VERLHSHLLLLGVAFHLLGYD---
-----------------------------AG-----------------------------
------------------------------FMHMWRVRER-TMVLAEMLTGSRKTYGINL
VGGVRRDINEE------------------------KKSKVLS------ELGELV-KDF-K
RVV-------------------------------------EIAVSA-----PNVKRR---
------------------------------------------------------------
----LTGTGLLP-----------KEDAR--------------------------------
------------------------------------------------------------
-------------------------R-------------------LGVEG--PVARGSGI
DKDARRD----LPYAAYKY--A--SFRVPVY-TE--------------------------
-------------------GDNMARVLVRVEEVFESVSIIE-QLLDKLP-----KGPIMA
E--------KVEIP-PGR--VGVQVVEAPRGGDVHYVLTG--DGRP-YRWRVRAPTYANI
PAL----------------------------KVMLR-----DQ----------RL-----
ADAPITIASIDPCFSCTDRVVV----------------------VR----------DDG-
------VVERLEVGASW------------------------------------------
>Fervidicoccus_fontis_(NiFe_Group_4b)_(WP_014558423.1) Fervidicoccus fontis (NiFe Group 4b) (WP_014558423.1)
-M--------TEERISYYIKQLDSNFKSDIIS--------IERTYPDKVFVGIRKDALLK
ICSYI----------------FWELGGF--LSTMSVSDMRKI------------------
----NGSFRLDYVFSIEEK-EESSSPKPWIIVYTMIPGNNPRFQSVTPELPAAN------
-----------WYEREAK--DLFG-VIPEG--HPDPRKLI--------------------
--------LPDDWPDGIYP-LRK--------------D-MDYTIRPGEVK---------P
AEYKWPKEEGITTYIAGPI-------------------------HIMADEPGQFRIYL--
---DGEIVV-DLDYRFSYAHRGVEKLGEA-RLTYNQVPFLAERICGICGFVH-------S
TSYVQAIEEAMK------ID-VPERAKYIRTIMLE-IERATSHLLWLGLASHLAAFD---
-----------------------------WG-----------------------------
------------------------------FMQLWKVRER-LMNLAEVLTGARKTYGINV
VGGVRRDIIEE------------------------RRKKSLE------ILKKTE-VEL-K
DIG-------------------------------------ETVLKT-----STLLKR---
------------------------------------------------------------
----MEGIGVLP-----------KDVAR--------------------------------
------------------------------------------------------------
-------------------------T-------------------LNVVG--PVARGSGL
YRDVRKD----HPYAAYRE--L--SFKIPLY-TE--------------------------
-------------------GDILARFLVRYEETFESLSIIE-QALDRLP-----NGPIFE
E--------VKEVE-AYR--PAIGAVEAPRGEVVHFAIIGE-DSKI-YRWRVRAPTYSNW
PSV----------------------------PYMSR-----GY----------TL-----
ADVPLIVASIDPCYSCTERVEV----------------------VD---------VRTK-
------RVEVVEYEEIIKRS------KK-----------------------------GV
>Pleomorphomonas_koreensis_(NiFe_Group_4c)_(WP_026783288.1) Pleomorphomonas koreensis (NiFe Group 4c) (WP_026783288.1)
-M----------------------------------------------------------
------------------------------------------------------------
------------------------------------------------------------
------------------------------------------------------------
------------------------------------------------------------
---STHNVPETFSIPVGPL-------------------------HVALEEPMYFKIDV--
---QGETVS-HVDINAGHAHRGIEYLTTK-R-SMYQNVVLTERICSLCSNSH-------P
QTFAMAAEKIAG------IE-VPERGIYLRTVADE-MKRITSHLFNVALLVHLVGYE---
-----------------------------TY-----------------------------
------------------------------FMHMMQVREI-GQDMLESIFGNRQDIGAMC
IGGVRYDLDDK------------------------SIAYIKG------ALAKIE-VEV-Q
DFI-------------------------------------KTFKTN-----GAILRR---
------------------------------------------------------------
----TKGVGVLT-----------HADAI--------------------------------
------------------------------------------------------------
-------------------------T-------------------CGVVG--PVARASGV
DYDVRRE----APYAAYDR--L--PLVVHGA-TD--------------------------
-------------------GDVWSRAMVRLEEILTSIDLLR-VCLRDLP-----GGPVNI
N-------DRPDIP--PG--QAVTRSEAPRGEVIYYLRTND-TPQP-ERVKWRVPTFMNW
DGL----------------------------RFMLQ-----DA----------KV-----
ADIAMIVNSIDPCLSCTER-----------------------------------------
-----------------------------------------------------------
>Pleomorphomonas_oryzae_(NiFe_Group_4c)_(WP_026790609.1) Pleomorphomonas oryzae (NiFe Group 4c) (WP_026790609.1)
-M----------------------------------------------------------
------------------------------------------------------------
------------------------------------------------------------
------------------------------------------------------------
------------------------------------------------------------
---STHNVPETFSIPVGPL-------------------------HVALEEPMYFKIDV--
---QGETVS-HIDINAGHAHRGIEYLTTK-R-TMYQNVVLTERICSLCSNSH-------P
QTFAMAAEKIAG------IE-VPERGIYLRTVADE-MKRVTSHLFNVALLVHLVGYE---
-----------------------------TY-----------------------------
------------------------------FMHMMQVREI-GQDMLESIFGNRQDIGAMC
IGGVRYDLDDK------------------------SIAYIKG------ALDKIE-AET-K
DII-------------------------------------KTFKTN-----GSILRR---
------------------------------------------------------------
----TKGVGVLT-----------HADAI--------------------------------
------------------------------------------------------------
-------------------------T-------------------CGVVG--PVARASGV
DYDVRRE----APYAAYDR--L--PLVVHSL-TD--------------------------
-------------------GDVWSRAMVRLEEILTSINLLR-VCLRDLP-----GGPVNI
N-------DRPDIP--PG--QAVTRSEAPRGEVIYYLRTND-TPQP-ERVKWRVPTFMNW
DSL----------------------------RFMLQ-----DA----------KI-----
ADIAMIVNSIDPCLSCTER-----------------------------------------
-----------------------------------------------------------
>Rhodopseudomonas_palustris_(NiFe_Group_4c)_(WP_011474902.1) Rhodopseudomonas palustris (NiFe Group 4c) (WP_011474902.1)
------------------------------------------------------------
------------------------------------------------------------
------------------------------------------------------------
------------------------------------------------------------
------------------------------------------------------------
--------MKSFNMPVGPL-------------------------HVSLEEPMYFRIDV--
---EGEKVA-GLEITAGHVHRGIEYLTAK-R-NIYQNLALIERVCSLCSNSH-------P
EAYCMALETIAG------IE-VPERAQYLRVFADE-IKRVASHMFNVAILAHVVGFE---
-----------------------------SL-----------------------------
------------------------------FMHVMEAREI-MQDTKETVFGNRMDLAANI
IGGVKYDIDAT------------------------QSAYIIS------QLDRLE-PLLLN
EII-------------------------------------PVYETN-----ATIQSR---
------------------------------------------------------------
----TRGIGRIS-----------REHCI--------------------------------
------------------------------------------------------------
-------------------------E-------------------YGLMG--PVARGAGH
GYDVRTA----APYAVYDR--M--DVEVITY-PD--------------------------
-------------------GDVWSRAMVRLKEVAASIRLLR-QCLRDLP-----DGATDA
G-------PLPFIP--AG--EAVTKVEAPRGELVYYVNTDG-TDIP-ARVKWRVPSYMNW
DVL----------------------------HLMMV-----GE----------GI-----
SDIPLIVNSIDPCISCTER-----------------------------------------
-----------------------------------------------------------
>Rhodovulum_sp._PH10_(NiFe_Group_4c)_(WP_008388614.1) Rhodovulum sp. PH10 (NiFe Group 4c) (WP_008388614.1)
-M----------------------------------------------------------
------------------------------------------------------------
------------------------------------------------------------
---------GEDHERQYG-----------GR-----------------------------
------------------------------------------------------------
---MTTAVTETYTIPVGPL-------------------------HVALEEPMYFRIDV--
---HGETVA-RVDINAGHVHRGIEYLTTK-R-TMLQNVVLTERICSLCSNSH-------P
ETFAMAAERIAG------IE-IPERAALLRVVAAE-VKRIASNLFNVALLAHLVGYE---
-----------------------------TL-----------------------------
------------------------------FMHVMQVREI-AQDIKETVFGNRMDLGAIC
IGGVRYDLDEK------------------------TTGFLVG------SLDRLV-PEI-E
AIV-------------------------------------QTYRTN-----GSILGR---
------------------------------------------------------------
----TRDVGVLT-----------REQAI--------------------------------
------------------------------------------------------------
-------------------------A-------------------CGVVG--PVARASGV
AYDVRAV----APYAAYDR--L--PLEVHVL-TD--------------------------
-------------------GDVWSRAMIRLAEALTAIDLVR-ACLRDLP-----DGPTRL
A-------ETPDIP--PG--QAIAKSEAPRGELIYYLKTND-EPRP-ERVKWRVPTFMNW
DAL----------------------------RFMLA-----GA----------KL-----
ADIAIIVNSIDPCVSCTER-----------------------------------------
-----------------------------------------------------------
>Rhodospirillum_rubrum_(NiFe_Group_4c)_(WP_011389179.1) Rhodospirillum rubrum (NiFe Group 4c) (WP_011389179.1)
------------------------------------------------------------
------------------------------------------------------------
------------------------------------------------------------
------------------------------------------------------------
------------------------------------------------------------
--------MSTYTIPVGPL-------------------------HVALEEPMYFRIEV--
---DGEKVV-SVDITAGHVHRGIEYLATK-R-NIYQNIVLTERVCSLCSNSH-------P
QTYCMALESITG------MV-VPPRAQYLRVIADE-TKRVASHMFNVAILAHIVGFD---
-----------------------------SL-----------------------------
------------------------------FMHVMEAREI-MQDTKEAVFGNRMDIAAMA
IGGVKYDLDKD------------------------GRDYFIG------QLDKLE-PTLRD
EII-------------------------------------PLYQTN-----PSIVDR---
------------------------------------------------------------
----TRGIGVLS-----------AADCV--------------------------------
------------------------------------------------------------
-------------------------D-------------------YGLMG--PVARGSGH
AYDVRKQ----APYAVYDR--L--DFEMALG-EH--------------------------
-------------------GDVWSRAMVRWQEALTSIGLIR-QCLRDMP-----DGPTKA
G-------PVPPIP--AG--EAVAKTEAPRGELIYYLKTNG-TDRP-ERLKWRVPTYMNW
DAL----------------------------NVMMA-----GA----------RI-----
SDIPLIVNSIDPCISCTER-----------------------------------------
-----------------------------------------------------------
>Paludibacterium_yongneupense_(NiFe_Group_4c)_(WP_028535106.1) Paludibacterium yongneupense (NiFe Group 4c) (WP_028535106.1)
------------------------------------------------------------
------------------------------------------------------------
------------------------------------------------------------
------------------------------------------------------------
------------------------------------------------------------
--------MSNFTIPVGPL-------------------------HVALEEPMYFRVDV--
---HGETVA-NVDIHAGHVHRGIEYLATK-R-NIFQNVVLTERICSLCSNSH-------P
QAYSMAIEKIAG------IV-VPERAEYLRAIADE-VKRVASHLFNVAILAHLVGFE---
-----------------------------SL-----------------------------
------------------------------FMHVMEIRER-MQDVKESLFGNRMDIGANT
IGGVRYDIDAE------------------------RIGYLEQ------QLAWIE-NAL-I
EVV-------------------------------------ALYRSN-----GSILGR---
------------------------------------------------------------
----TRGIGVLS-----------HADAL--------------------------------
------------------------------------------------------------
-------------------------E-------------------CGTVG--PVARASGI
RYDVRVK----APYAAYDR--L--EVPVHTL-PD--------------------------
-------------------GDVWSRAMVRLAEAQTAIDLIR-QCVRDLP-----DGPTTA
TT------ERPSIP--AG--EAIAKCEAPRGELIYYVRVGE-SPKP-ERVKWRVPSFMNW
DAL----------------------------RIMLR-----QA----------KI-----
ADIAIIVNSIDPCISCTER-----------------------------------------
-----------------------------------------------------------
>Uliginosibacterium_gangwonense_(NiFe_Group_4c)_(WP_018606884.1) Uliginosibacterium gangwonense (NiFe Group 4c) (WP_018606884.1)
-M----------------------------------------------------------
------------------------------------------------------------
------------------------------------------------------------
------------------------------------------------------------
------------------------------------------------------------
--------SENFTIPVGPL-------------------------HVALEEPMYFRIEV--
---HGETVS-KVTINAGHVHRGVEYLITK-R-NVFQNIVLTERICSLCSNSH-------P
QAFAMAIEQIAG------LK-IPPRAEYLRTIADE-IKRIASHLFNVGILAHLVGFE---
-----------------------------SL-----------------------------
------------------------------FMHVMEVRER-MQDVKECTFGNRMDIGANT
IGGVRYDIDDE------------------------RISFIRQ------QLSSIE-KEI-D
ELI-------------------------------------TIYSTD-----NSILRR---
------------------------------------------------------------
----TKGVGVLS-----------QQDAL--------------------------------
------------------------------------------------------------
-------------------------D-------------------CGVVG--PVARAAGI
HYDVRIK----APYAAYDR--L--DVAVHTF-QD--------------------------
-------------------GDVWSRAMVRLYEARTAIDIIR-QSLDSLP-----AGPTVA
TD------ERPPIP--AG--EAIAKCEAPRGELIYYVRMAD-SPKP-ERVKWRVPSFLNW
DAL----------------------------GIMLD-----RA----------KI-----
SDIAIIVNSIDPCISCTER-----------------------------------------
-----------------------------------------------------------
>Bilophila_sp._4_1_30_(NiFe_Group_4c)_(WP_009368261.1) Bilophila sp. 4_1_30 (NiFe Group 4c) (WP_009368261.1)
-M----------------------------------------------------------
------------------------------------------------------------
------------------------------------------------------------
------------------------------------------------------------
------------------------------------------------------------
------SQTSSFSLPIGPV-------------------------HVALEEPVYFHLDV--
---DGETVR-KVEITSGHVHRGMEGMATQ-R-NFFKNTTLTERVCSLCSNSH-------S
LTYCMAVENVLG------MT-PPPRAQYLRVLAEE-TKRVASHLFNIAIFAHNVGFK---
-----------------------------SL-----------------------------
------------------------------FLHIMEVREN-MQDVKETIYGNRMNLSANC
IGGVKFDMDDS------------------------LTVYMLE------RLDTVE-EAV-K
RVE-------------------------------------KVFRTD-----PLIAKR---
------------------------------------------------------------
----SRGVGVLS-----------REDAW--------------------------------
------------------------------------------------------------
-------------------------A-------------------LGVVG--PVARGSGL
DIDVRKN----TPYLVYPD--L--YFDIVKE-QD--------------------------
-------------------GDVWSRAMVRVREVFESIRLLR-QCLDKLP-----EGPLAV
H--------MERIP--ES--ESVARSEAPRGELIYYLQTNG-TDTP-ARLKWRVPSYMNW
EAL----------------------------TVMMK-----DC----------QL-----
ADIPVIVNSIDPCVSCTER-----------------------------------------
-----------------------------------------------------------
>Bilophila_wadsworthia_(NiFe_Group_4c)_(WP_005028008.1) Bilophila wadsworthia (NiFe Group 4c) (WP_005028008.1)
-M----------------------------------------------------------
------------------------------------------------------------
------------------------------------------------------------
------------------------------------------------------------
------------------------------------------------------------
------SQTSSFSLPIGPV-------------------------HVALEEPVYFHLDV--
---DGETVR-KVEITSGHVHRGMEGMATQ-R-NFFKNTTLTERVCSLCSNSH-------S
LTYCMAVENVLG------MT-PPPRAQYLRVLAEE-TKRVASHLFNIAIFAHNVGFK---
-----------------------------SL-----------------------------
------------------------------FLHIMEVREN-MQDVKETIYGNRMNLSANC
IGGVKFDMDDS------------------------LTMYMLE------RLDTVE-EAV-K
RVE-------------------------------------KVFRTD-----PLIAKR---
------------------------------------------------------------
----SRGVGVLS-----------REDAW--------------------------------
------------------------------------------------------------
-------------------------A-------------------LGVVG--PVARGSGL
DIDVRKN----TPYLVYPD--L--YFDIVKE-QD--------------------------
-------------------GDVWSRAMVRVREVFESIRLLR-QCLDKLP-----DGPLAV
H--------MERIP--ES--ESVARSEAPRGELIYYLQTNG-TDTP-ARLKWRVPSYMNW
EAL----------------------------TVMMK-----DC----------QL-----
ADIPVIVNSIDPCVSCTER-----------------------------------------
-----------------------------------------------------------
>Desulfovibrio_cuneatus_(NiFe_Group_4c)_(WP_027187553.1) Desulfovibrio cuneatus (NiFe Group 4c) (WP_027187553.1)
-M----------------------------------------------------------
------------------------------------------------------------
------------------------------------------------------------
------------------------------------------------------------
------------------------------------------------------------
----SEALGKEFTLPLGPM-------------------------HVALEEPMYFKVTV--
---EGERVR-HVEITSGHVHRGMEALATK-R-NLFQNIVLTERVCSLCSNSH-------P
LTYCMAIENLAG------IE-VPRRAQYLRVLADE-IKRVASHLFNVAILAHIIGYK---
-----------------------------SL-----------------------------
------------------------------FMHVMEVREI-MQDVKETVYGNRMDLAANT
LGGVKNDVDAQ------------------------LFGYITR------SLQRLE-GHM-Q
EII-------------------------------------DIYASN-----PMLCSR---
------------------------------------------------------------
----TVGVGVLP-----------KDEAI--------------------------------
------------------------------------------------------------
-------------------------R-------------------YGLVG--PVARGSGL
AVDVRRD----APYGIYPE--L--SFNVITE-TG--------------------------
-------------------GDVHSRAMVRLREVNESISLIR-QIAANLP-----EGKLTA
P--------LPVIP--AG--QGCARTEAPRGELFYFIRTDE-SDIP-TRLKWRVPSYMNW
DAL----------------------------EVMMK-----DC----------AV-----
ADVSLIVNSIDPCVSCTER-----------------------------------------
-----------------------------------------------------------
>Azospirillum_halopraeferens_(NiFe_Group_4d)_(WP_029009221.1) Azospirillum halopraeferens (NiFe Group 4d) (WP_029009221.1)
------------------------------------------------------------
------------------------------------------------------------
------------------------------------------------------------
------------------------------------------------------------
------------------------------------------------------------
---------MPYTFPLGPY-------------------------HPALEEPFKVNVRC--
---SGEVIE-SATVEVGFSFRGIELLAQK-R-NWVEVITLIERVCGICSNTH-------A
MTFCMAAERIAG------IA-APPRAVHIRTVIAE-LERLHSHLLWAGIGAEDIGFH---
-----------------------------SL-----------------------------
------------------------------FMEIFTLRER-VMDTLEAISGNRVNYGMNR
IGGVHRDIPDP------------------------AAHG--P------ALDALE-RGLAE
VVV-------------------------------------PAFTAN-----PTALAR---
------------------------------------------------------------
----TRGVGRLS-----------REEAV--------------------------------
------------------------------------------------------------
-------------------------R-------------------RGVVG--PVARASGL
DMDVRKD----HPYLAYAD--L--GFRSVTR-TA--------------------------
-------------------GDVLARVEVRAAEMLESVRLVR-AALAGLP-----PGPLAA
VE------GVPVIP--PG--EATVRTEAPRGEAFYYVESDG-GPTP-ARVKIRTPSFVNI
PAI----------------------------EPMVI-----GQ----------PL-----
ADLSIIQASVDPCISCTDR-----------------------------------------
-----------------------------------------------------------
>Anaerolinea_thermophila_(NiFe_Group_4d)_(WP_013560598.1) Anaerolinea thermophila (NiFe Group 4d) (WP_013560598.1)
-M----------------------------------------------------------
------------------------------------------------------------
------------------------------------------------------------
------------------------------------------------------------
------------------------------------------------------------
------TSERKFIVPIGPQ-------------------------HPALKEPGHFEFTV--
---DGEIVT-DASVRLGYVHRGIEKGAEE-R-SWIQDLYLFERVCGICSHVH-------A
TAFALGVERLAG------VE-APPRAQAIRSLVAE-MERIHSHMLWLGVAAHEGGFD---
-----------------------------TL-----------------------------
------------------------------FMYSWRDREI-VMDLLEALTGNRVNYSANV
LGGVKCDITDT------------------------LRDQILR------GMDQLE-ERI-Q
HYL-------------------------------------NVVTTD-----RTFLAR---
------------------------------------------------------------
----TEGVGRMT-----------REQAD--------------------------------
------------------------------------------------------------
-------------------------L-------------------FGAVG--PTARASGV
PRDVRVD----APYAFYPT--V--PVQLITD-ER--------------------------
-------------------GDLLARFVVRIKELFEAVRLIR-EILAHLP-----EGELTV
RM-------PRRIP--AG--EVISRVEAPRGELFYFIKSNG-GEKP-ERVKVRTPSLCNW
GSV----------------------------MQVAV-----GH----------KL-----
ADMPMILAGIDPCFSCNDRMIQ----------------------LK---------RKDS-
-------RQWMTWEDLRQYGIEYY--KK-----------------------------VL
>Thermosphaera_aggregans_(NiFe_Group_4d)_(WP_013129492.1) Thermosphaera aggregans (NiFe Group 4d) (WP_013129492.1)
-M----------------------------------------------------------
------------------------------------------------------------
------------------------------------------------------------
------------------------------------------------------------
-------------------SVSKII-----------------------------------
------EVPLALELPVGPQ-------------------------HPALHEPVLLKAYA--
---DGEEII-KVEINTGYNHRGIEKLCEK-N-SFYRDIFIVARVCGICNLVH-------A
NCYVRAVEHILG------ME-ISNRAKYLRVLAME-LERLHSHMLINAVMAENIGFE---
-----------------------------NL-----------------------------
------------------------------FMNIMLDRER-IMKAKEILTGNRVLSDYMM
VGGVRRDVDDV------------------------KKEKIRD------ILLKTE-ERI-K
YYR-------------------------------------RVFEED-----STIIKR---
------------------------------------------------------------
----TVDVGTVS-----------TSDAV--------------------------------
------------------------------------------------------------
-------------------------K-------------------YSLVG--PVARASGV
RIDSRAS----DKYDAYSE--I--PFNVITR-SE--------------------------
-------------------GDSWARMMVRWDEALESINIAL-HVLNHLP-----SDANPV
PDEK---KLPRKIP--AG--EAYTRVEAQRGELTYYVMSDGKSSNP-YRVKIRTPSFNNI
INS----------------------------GFMYV-----GQ----------TI-----
ADLPVILTSLDPCISCMERVTI----------------------ID---------LDKK-
------ISYKLSFKELAKGV---------------------------------------
>Thermosphaera_aggregans_(NiFe_Group_4d)_(WP_013128928.1) Thermosphaera aggregans (NiFe Group 4d) (WP_013128928.1)
-M------LRNTSIIDKYV-KLAESANA------------SIMVDGDTIHIVAKPEYIPG
LAGKL----------------FNEFKCV--HRTCVATDERPL------------------
----NGFFSLTHLFT-------DDSNGFYVALKTYLEGDKPRAPSIIEQVPAAD------
-----------WCEMEAR--DLVG-IEFEGR---SAYRLV--------------------
--------LPPGWPSDVYP-LRK--------------D-FQYDKRPSI--------LPVS
EKITIT--EESSTVPVGPY-------------------------HPALHEPEYFELYV--
---EGEKVV-DVKYRGFHVHRGIEKLGES-RMTYQQVNFLAERICGICGFEH-------S
TCYALAVEKAAK------LD-VPERAQFIRSIILE-VERLHSHLLWLGVAFHLVGYD---
-----------------------------AG-----------------------------
------------------------------FMHMWRIREK-VMYLSEYLTGSRKTYGINL
VGGVRKDINEE------------------------KKPKILE------TLDTLE-KEF-K
ELV-------------------------------------GIATSV-----PQVKRR---
------------------------------------------------------------
----LTGTGILP-----------REDAV--------------------------------
------------------------------------------------------------
-------------------------K-------------------LGVEG--PVARASGV
DRDARRD----LPYAAYKH--V--SFKVPVY-TE--------------------------
-------------------GDNMARTLVRVDEVFESISMIK-QLLDQMP-----KGPIRL
E--------EFDIP-PGK--IGVQVVEAPRGGDIHFVVTG--EGKP-YRWRVRAPTYNNI
PAL----------------------------RVMLR-----DQ----------PL-----
ADAPLTIASIDPCFSCTDRVVV----------------------IR----------EDG-
------SVYKLSLVEGVKL----------------------------------------
>Thermogladius_cellulolyticus_(NiFe_Group_4d)_(WP_014737566.1) Thermogladius cellulolyticus (NiFe Group 4d) (WP_014737566.1)
-MGGKLI----------------------------------------QEKTKVSRDALLD
SIRLF----------------MEQGFSN--IVAITGVDRKD-------------------
------NIELIYHLG--------DEHGGMVHLSVQLPKGDPVVDDISSLKPGAK------
-----------ILEREVH--DLFG-VEFWGFDELDKKRLL--------------------
--------LPECYPEKASPPLLK--------------D-VDSDTFKKYIG-DPMACAYEA
LTLSAPLSPESALVPIGPY-------------------------HPALKEPEFFSLVV--
---EGERIK-KAFVRIGFVHRGIEKLAES-R-TYIKDIFLFERVCGICSTHH-------A
WTFVEAVEKLLN------VD-PPPRAQYLRTLIAE-LERIHSHSLWLGLIGYWIGFE---
-----------------------------SM-----------------------------
------------------------------FMWVWGLRET-VMDLFEELTGNRVHKSFIT
IGGVRMDISDE------------------------KVKKAAA------KVSEFE-KQI-D
SVM-------------------------------------ETVMSS-----DLFIER---
------------------------------------------------------------
----SKGIAKYT-----------LEEAR--------------------------------
------------------------------------------------------------
-------------------------A-------------------FSAVG--PVRRAAGD
PYDIRRI----EPYGAYGE--L--DFEVRTT-KT--------------------------
-------------------GDVYNLVLLRLGEIKESARIIR-QIAEKIP-----SGNPVP
PK-----PFLGVVK--EG--EAYARTEAPRGELFYYVNSNN-TAYP-YRVKVRTPTLLNI
QLA----------------------------AHLLE-----GA----------TL-----
SDFPVIVTSIDPCFSCMDRVLV----------------------YD---------ERAG-
------CAKIISAEEIGRK-------RM-------------------------------
>Thermofilum_pendens_(NiFe_Group_4d)_(WP_011752735.1) Thermofilum pendens (NiFe Group 4d) (WP_011752735.1)
-MGGGRI----------------------------------------QGKVQVPPEGIRE
AVRRL----------------VAEGYAH--LTAITAVDLQD-------------------
------SIELIYHF---------DGGGGYRHVSVKLPRANPTLPSIAQVVPGAD------
-----------YYEKEVR--DLFG-VNFQ--DGAEKRRFI--------------------
--------LPECYPPDAPPPLLK--------------D-VDPASVKALVA-EAPTCQVDA
VGLHAPLSPESVVVPVGPY-------------------------HPAFKEPEYFSLVV--
---DGERIV-KAFVRIGFVHRGIEKAAES-R-SFFRDIFLVERICGICSTSH-------A
WCFVEAVERLLN------ME-VPRRAAYLRTLVAE-LERIHSHALWLGLVGYWTGFE---
-----------------------------TM-----------------------------
------------------------------FMWVWGLRET-IMDLLEEISGNRVHKSFVT
IGGVRRDVPDA------------------------LLRRVSE------RVETFR-REF-E
SLL-------------------------------------ESLSYS-----EEIISR---
------------------------------------------------------------
----TKGIGRYS-----------LDDAR--------------------------------
------------------------------------------------------------
-------------------------K-------------------YCAVG--PVRRAAGD
PFDVRRI----EPYGAYPE--V--EFEVPTS-NE--------------------------
-------------------GDVYNLIRVRVKEVVESASIIQ-QLVEKMP-----SGNPVP
PK-----PFMGTVP--EG--EAYSRIEAPRGELFYYVKANN-THNP-YRVKVRTPTLANI
QLA----------------------------AKILE-----GQ----------TL-----
SDFPVVVTSIDPCFSCMDRVTI----------------------ID---------LSGK-
------RREVSSKFFESLRGV-----RR-------------------------------
>Thermofilum_sp._1910b_(NiFe_Group_4d)_(WP_020962956.1) Thermofilum sp. 1910b (NiFe Group 4d) (WP_020962956.1)
-MSGKI-----------------------------------------QSKMFVEPGTILD
ILKKE----------------VDNGFNH--LVTVTAVDLKE-------------------
------SIELIYHLS--------DLKGNIKHVSTRIPRDKPEIATVTTLIPGAD------
-----------FYEREIT--DLFG-ISFYG-KQTTTGRFI--------------------
--------LPECYPPGSPPPLLK--------------N-VDSNQVKDTLA-KQETCEFKA
TTLHAPLSPESVVVPVGPY-------------------------HPAFKEPEYFSLVT--
---DGERIV-KAFLRIGFVHRGIEKAAET-R-SYLRDIFLLERVCGICSASH-------S
WCFVEAVEKLLG------VE-PPSRATYLRTIVAE-LERIHSHSLWLGLVGYWIGFE---
-----------------------------SM-----------------------------
------------------------------FMWVWGIREE-IMNLMEEISGNRVHKSFVT
IGGVRRDVSDS------------------------LLRKIQE------RTKEFG-KQF-E
NLL-------------------------------------DTLVSS-----EEVIER---
------------------------------------------------------------
----TKGIGKYD-----------IEVAR--------------------------------
------------------------------------------------------------
-------------------------K-------------------FCTVG--PVRRAAGE
LFDVRKL----EPYGAYTE--V--DFEVPTE-EE--------------------------
-------------------GDVYSLIKIRVKEVLESINIIH-QLIEKMP-----SGNPVP
SR-----YFMGTVP--EG--EAYGRIEAPRGELFYYVKANN-THNP-YRVKIRTPTLANI
QLV----------------------------ANILE-----GY----------SI-----
SDFPVIVTSIDPCFSCMDRVTV----------------------IN---------SSTG-
------EKTVLPVKLLKEKR------RR-------------------------------
>Pelobacter_propionicus_(NiFe_Group_4d)_(WP_011737331.1) Pelobacter propionicus (NiFe Group 4d) (WP_011737331.1)
------------------------------------------------------------
------------------------------------------------------------
------------------------------------------------------------
------------------------------------------------------------
------------------------------------------------------------
--------MSPVTIPIGPQ-------------------------HPALKEPANFSITV--
---TGEKIV-TTSMRLGYNHRGIEKACEE-R-SYLQCLYLLERICGICSHTH-------S
TAYIQAVEEIAG------LT-IPPRANYIRSLVGE-LERIHSHLLWLGVAGHEIGFD---
-----------------------------TL-----------------------------
------------------------------LMYSWRDREL-VMDILAELGGNRVNYGINT
LGGVRRDITPE------------------------QIEMIRN------SVNTLE-ERT-K
YYI-------------------------------------EVATEE-----PTLAAR---
------------------------------------------------------------
----LAGVGYLS-----------HEDAL--------------------------------
------------------------------------------------------------
-------------------------L-------------------LSAVG--PTLRASNV
DRDIRRD----DPYAAYGS--L--DFRVITD-DH--------------------------
-------------------CDVYGRTLVRVGELMESFRMIR-QILNELP-----EGEVSV
KA-------PRKIP--AG--EACSRYEAPRGECFHYIRANG-TDKP-ERVKVRASTFANI
QAV----------------------------AKMME-----NN----------NL-----
ADVPIIVAAIDPCFSCADRC------------------------LE---------LLGE-
------GRQLMEWSELRRRGVEWY--RRNRGIDFSGPSRRLQMLRG-------DRR--P
>Elusimicrobium_minutum_(NiFe_Group_4d)_(WP_012415297.1) Elusimicrobium minutum (NiFe Group 4d) (WP_012415297.1)
------------------------------------------------------------
------------------------------------------------------------
------------------------------------------------------------
------------------------------------------------------------
------------------------------------------------------------
--------MPKITVPLGPQ-------------------------HPALKEPGNFMLLL--
---EGEQIV-DATLRLGYNHRGVEKAAES-R-NYLQAMYLIERVCGICSHSH-------A
TCYVMNVEEIAG------AE-VPKRAQAIRVIIGE-LERLHSHLLWLGVAAHEIGFD---
-----------------------------TL-----------------------------
------------------------------FMYSWRDRES-VMDALETISGNRVHYSINT
IGGVRRDITPE------------------------MVKTVLM------KIEHLE-KRV-K
YYI-------------------------------------SLATEE-----PTVIAR---
------------------------------------------------------------
----TKGVGHLP-----------KEEAL--------------------------------
------------------------------------------------------------
-------------------------R-------------------RCAAG--PLARASGI
ARDVRKD----DPYLIYGE--L--DFKVITS-DA--------------------------
-------------------CDVFGRLYVRAFEMLESCRLLK-QVLNWLP-----EGAIKV
NV-------PVKIP--AG--HAVNRYEAPRGEDVHYVKSDG-GLNP-ARVKVRAPTLANF
ESV----------------------------DYMLR-----GD----------AL-----
ADAALIIAAIDPCFSCTDRATI----------------------IS---------PSLN-
------SVKTIDWKDMRAHGIEYY--KK-KGIDFS----KVKVF---------DK----
>Halorhabdus_tiamatea_(NiFe_Group_4d)_(WP_008528233.1) Halorhabdus tiamatea (NiFe Group 4d) (WP_008528233.1)
------------------------------------------------------------
------------------------------------------------------------
------------------------------------------------------------
------------------------------------------------------------
------------------------------------------------------------
--MSEE--VSGTEIPVGPQ-------------------------HPSLKEPANFTLTV--
---DGEVIT-GADLKLSYNHRGIEQAALS-K-SYLENIYLLERICGICSHAH-------T
SSFVTGVEDLLD------LD-VPRRANYIRTLIGE-LERIHSHMLWLGVAGHEIGFD---
-----------------------------TL-----------------------------
------------------------------WQYAWRDREL-VLDLLEEITGNRIHYSINT
IGGVRQDLTDE------------------------QRETVLE------KMDELE-ERI-D
FYL-------------------------------------ETVPNE-----ETVRMR---
------------------------------------------------------------
----CEGVGTVS-----------TELAR--------------------------------
------------------------------------------------------------
-------------------------E-------------------YCAAG--PVGRASGL
PVDVRKD----APYAAYDE--M--DFDVITE-TT--------------------------
-------------------GDLLARTTVRIREIAESISIIR-QAAEGIP-----EGDLKA
SPQPMQ-ALLAQIP--EG--DVVSRYEAPRGELIHYLRSDG-TDTP-ERIHIRVPTLANW
PTV----------------------------VEALR-----GS----------YI-----
ADTPIVVAGIDPCISCTSRIG-----------------------VE---------TDGSH
-----AGENSFNLDELREYGIEWYDDRAEGGSVRT----EPQSGRG-------DR---P
>Adlercreutzia_equolifaciens_(NiFe_Group_4e)_(WP_022739883.1) Adlercreutzia equolifaciens (NiFe Group 4e) (WP_022739883.1)
-M----------------------------------------------------------
------------------------------------------------------------
------------------------------------------------------------
------------------------------------------------------------
------------------------------------------------------------
--------SKATVIPFGPQ-------------------------HPVLPEPLHLDLVV--
---QDETVV-DVLPQIGFVHRGLEKLVET-R-DYNQFIYIAERICGICAMGH-------S
LGYAETVESLMG------VE-VPKRAEYLRVIWHE-LSRIHSHLLWLGLAADAFGFE---
-----------------------------SM-----------------------------
------------------------------FMHCWRLRER-VLDLFEKTTGGRVILSVVK
VGGVVRDIDAN------------------------QMAEIVS------VLDGIK-DEY-T
QIM-------------------------------------NTLLTD-----TSVKNR---
------------------------------------------------------------
----TVGVGHIT-----------TEDAA--------------------------------
------------------------------------------------------------
-------------------------A-------------------LSMVG--PFARASNL
PYDVRS-----FGRGAYGD--LA-DFAPITA-TE--------------------------
-------------------GDCYARVKVRCLEVLQSIEIIK-ELGAKIP-----AGDIEV
A--------VKGAPADGA--QASNVLEQPRGECYYYARGNG-SKNL-ERMRMRTPTSQNL
AGM----------------------------TVALK-----GC----------DL-----
ADVNMIILTIDPCISCTER-----------------------------------------
-----------------------------------------------------------
>Collinsella_aerofaciens_(NiFe_Group_4e)_(WP_006235754.1) Collinsella aerofaciens (NiFe Group 4e) (WP_006235754.1)
-M----------------------------------------------------------
------------------------------------------------------------
------------------------------------------------------------
------------------------------------------------------------
------------------------------------------------------------
--------AHRSVIPFGPQ-------------------------HPVLPEPLHLDLVI--
---EDDRVI-EAIPQIGFVHRGLEKLTER-R-DMHQFGYIAERICGICAVGH-------S
YGYASACERMLD------IE-VPGRAQYIRTILHE-LSRIHSHLLWLGLLADAFGFE---
-----------------------------AL-----------------------------
------------------------------FYRSWTLREQ-ILKIFESTCGGRVILSINE
IGGLKHDIEDS------------------------ELAGIVQ------TLDAMR-PDY-E
ALV-------------------------------------HTFLDD-----NSCGER---
------------------------------------------------------------
----LHGVGVIS-----------KKDAL--------------------------------
------------------------------------------------------------
-------------------------E-------------------LSMVG--PFGRASGV
DYDARM-----FGDGAYAD--LA-AFEPIVA-TD--------------------------
-------------------GDCYARCQVRCAEVTQAMDIIR-ELVGKIP-----HDGIGG
R--------TKLTPADGA--RGEVVIEQPRGEAYYYVRGNG-TKNL-DRFRVRTPTSQNL
AGL----------------------------THALQ-----GV----------LL-----
ANVPMIILTIDPCISCTER-----------------------------------------
-----------------------------------------------------------
>Collinsella_sp._CAG:166_(NiFe_Group_4e)_(WP_022094158.1) Collinsella sp. CAG:166 (NiFe Group 4e) (WP_022094158.1)
-M----------------------------------------------------------
------------------------------------------------------------
------------------------------------------------------------
------------------------------------------------------------
------------------------------------------------------------
--------AHRSVIPFGPQ-------------------------HPVLPEPLHLDLVI--
---DDDRVI-EAIPQIGFVHRGLEKLTEK-R-DMHQFGYIAERICGICAVGH-------S
CGYASACERMLD------IE-VPGRVQYIRTILHE-LSRIHSHLLWLGLLADAFGFE---
-----------------------------AL-----------------------------
------------------------------FYRSWTLREQ-ILKIFESTCGGRVILSINE
IGGLKHDIEDS------------------------ELAGIVQ------TLDAMR-PDY-E
ALV-------------------------------------HTFLDD-----NSCGER---
------------------------------------------------------------
----LHGVGVIS-----------KKDAL--------------------------------
------------------------------------------------------------
-------------------------E-------------------LSMVG--PFGRASGV
DYDVRM-----FDDGAYAD--LA-AFEPIVA-TD--------------------------
-------------------GDCYARCQVRCAEVTQAMDIIK-ELVGKIP-----HDGIGG
R--------TKLTPADGA--RGEVVIEQPRGEAYYYVRGNG-TKNL-DRFRVRTPTSQNL
AGL----------------------------THALQ-----GV----------LL-----
ANVPMIILTIDPCISCTER-----------------------------------------
-----------------------------------------------------------
>Collinsella_sp._CAG:398_(NiFe_Group_4e)_(WP_022349360.1) Collinsella sp. CAG:398 (NiFe Group 4e) (WP_022349360.1)
------------------------------------------------------------
------------------------------------------------------------
------------------------------------------------------------
------------------------------------------------------------
------------------------------------------------------------
------------------------------------------------------------
--------M-EAIPQIGFVHRGLEKLVQK-R-DFNQFVYVAERVCGICSFGH-------G
YGYASATEKLMG------IE-IPRRAEYLRVILEE-LSRCHSHLLWLGLLADAFGFE---
-----------------------------AL-----------------------------
------------------------------FNHCWRLRET-VLDIFQRTCGARIILSITI
VGGMAHDISDE------------------------DLKWVCE------QLEGLK-REY-R
EIV-------------------------------------DTMFND-----VTVRER---
------------------------------------------------------------
----LCGVGYIS-----------FEDAL--------------------------------
------------------------------------------------------------
-------------------------E-------------------LSMVG--PFAKGSGI
EHDMRT-----TGYGAYGD--LE-HFEPIIS-TE--------------------------
-------------------CDCYARCKVRCEEVFQSIDIIE-ELVKKIP-----HDGIGG
KP------KAKVVP--EG--QSLVMIEQPRGEAFYYVRGNG-TKNL-DRFRMRTPTSQNL
GGL----------------------------VRALQ-----GV----------DL-----
ADVPMIILTIDPCISCTER-----------------------------------------
-----------------------------------------------------------
>Collinsella_stercoris_(NiFe_Group_4e)_(WP_006720658.1) Collinsella stercoris (NiFe Group 4e) (WP_006720658.1)
-M----------------------------------------------------------
------------------------------------------------------------
------------------------------------------------------------
------------------------------------------------------------
------------------------------------------------------------
--------ATRSVIPFGPQ-------------------------HPVLPEPVHLDLVV--
---EDEHVI-EAIPQIGFVHRGLEKLVEK-R-DYNQFVYIAERVCGICSFGH-------G
YGYASATEKLLG------IE-VPRRAEYLRAILEE-LSRVHSHLLWLGLLADAFGFE---
-----------------------------SL-----------------------------
------------------------------FNHCWRLRET-VLDIFQETCGGRIILSICI
VGGMAHDIDDA------------------------MLCGVCD------KLDGIQ-RDY-R
EIV-------------------------------------DTMLND-----SSVRSR---
------------------------------------------------------------
----LEGVGAIS-----------FEDAL--------------------------------
------------------------------------------------------------
-------------------------E-------------------LSMVG--PFAKGSGV
EHDMRT-----TGFGAYGD--LE-HFEPIIA-TE--------------------------
-------------------GDCYARCKVRCQEVFQSIAIIK-ELVAKIP-----HDGIGG
KP------AAKVLPPENG--QAHVLIEQPRGEAFYYVRGNG-TKYL-DRFRLRTPTSQNL
AGM----------------------------VRAMQ-----GV----------DV-----
ADVPMIILTIDPCISCTER-----------------------------------------
-----------------------------------------------------------
>Collinsella_tanakaei_(NiFe_Group_4e)_(WP_009142078.1) Collinsella tanakaei (NiFe Group 4e) (WP_009142078.1)
-M----------------------------------------------------------
------------------------------------------------------------
------------------------------------------------------------
------------------------------------------------------------
------------------------------------------------------------
--------ATRTILPFGPQ-------------------------HPVLPEPVHLDLVV--
---EDEHVV-EAIPQIGFVHRGLEKLVEK-R-DYNQFIYVAERVCGICSFGH-------G
YGYASATEKLLG------IE-VPRRAEYLRGILQE-LSRIHSHLLWLGLLADGFGFE---
-----------------------------SL-----------------------------
------------------------------FNHCWRLRET-ILDIFQETCGGRIILSICM
VGGMSHDIDDA------------------------LLRRVCE------KLDELK-VEY-R
EVV-------------------------------------NTMLHD-----DSVRSR---
------------------------------------------------------------
----LCGVGHIS-----------FEDAL--------------------------------
------------------------------------------------------------
-------------------------D-------------------LSMVG--PFAKGSGI
EHDMRT-----TGFGAYGD--LE-HFEPIIA-TE--------------------------
-------------------GDCYARCKVRCEEVFQSIEIIK-ELVAKIP-----HDGIGE
AP------LVKVKPGEGT--RAHVLIEQPRGEAFYYVAGNG-TKYL-ERFRLRTPTSQNL
GGM----------------------------VRALQ-----GV----------DV-----
ADVPMIILTIDPCISCTER-----------------------------------------
-----------------------------------------------------------
>Cryptobacterium_curtum_(NiFe_Group_4e)_(WP_012803120.1) Cryptobacterium curtum (NiFe Group 4e) (WP_012803120.1)
-M----------------------------------------------------------
------------------------------------------------------------
------------------------------------------------------------
------------------------------------------------------------
------------------------------------------------------------
--------GKSTVIPFGPQ-------------------------HPVLPEPLHLDLVV--
---EDETVV-EAIPQIGFIHRGLERLTET-K-DYNQFIYVAERICGICAFGH-------S
MGYAETIEHLMG------IE-VPPRAQYLRVIMHE-MSRIHSHVLWLGLAADAFGFE---
-----------------------------SL-----------------------------
------------------------------FMHCWRLRER-VLDLFEAMTGGRVIFSANL
VGGMVRDQDAQ------------------------ILATVKE------RLEGIK-ADY-Q
QIS-------------------------------------DTFLKD-----SSVKGR---
------------------------------------------------------------
----LVGVGYIS-----------PEDAA--------------------------------
------------------------------------------------------------
-------------------------A-------------------WSMTG--PFARASAV
NNDARC-----KGSAAYAA--LP-NFEPILS-HD--------------------------
-------------------GDCYARVEVRIREVLQSIDIIC-QLIDTIP-----AGEVLT
K--------VKGSPAAGS--QACHALEQPRGECYYYASGNG-TKFL-SRMRMRTPTSANL
AGM----------------------------AMALK-----GC----------DL-----
ADVNMIVLTIDPCISCSER-----------------------------------------
-----------------------------------------------------------
>Cryptobacterium_sp._CAG:338_(NiFe_Group_4e)_(WP_022379545.1) Cryptobacterium sp. CAG:338 (NiFe Group 4e) (WP_022379545.1)
-M----------------------------------------------------------
------------------------------------------------------------
------------------------------------------------------------
------------------------------------------------------------
------------------------------------------------------------
--------GKAQVIPFGPQ-------------------------HPVLPEPVHLDLVV--
---QDETVV-DVLPQIGFIHRGLEKLVET-R-DIHQYIYVAERICGICAFGH-------S
YGYAQAVETLMG------AE-VPKRAEYLRTIMHE-LSRIHSHLLWMGLAADAFGYE---
-----------------------------SL-----------------------------
------------------------------FMHTWRLRER-ILDIFEAVAGGRVILSYTL
LGGVTKDIDAP------------------------MLASIKD------TLKGLG-KEY-G
EIC-------------------------------------NAFLKD-----SSVKNR---
------------------------------------------------------------
----TVGIGVID-----------EEHAY--------------------------------
------------------------------------------------------------
-------------------------E-------------------YGMVG--PFARASNV
NNDVRC-----LGIGGYGE--LS-SFEPIME-TA--------------------------
-------------------GDCYARVKVRALEVLQSIEIIN-ELIDKIP-----DGPVHI
P--------VKGAPADGS--EACNILEQPRGEVFYYCSGNG-TKNL-ERMRIRTPTSQNL
AGM----------------------------TMALK-----GC----------EI-----
ADVNMIVLSIDPCISCTER-----------------------------------------
-----------------------------------------------------------
>Eggerthella_lenta_(NiFe_Group_4e)_(WP_015760641.1) Eggerthella lenta (NiFe Group 4e) (WP_015760641.1)
-M----------------------------------------------------------
------------------------------------------------------------
------------------------------------------------------------
------------------------------------------------------------
------------------------------------------------------------
--------GKATVIPFGPQ-------------------------HPVLPEPLHLDLVV--
---EDETVI-EAVPQIGFIHRGLEKLVET-R-DYNQFIYVAERICGICAFGH-------S
MGYAETVEKLMG------VE-IPERAEYLRVIWHE-LSRIHSHVLWMGLAADAFGFE---
-----------------------------SL-----------------------------
------------------------------FMHCWRLRER-VLDIFEKTTGGRVIFSVVK
VGGVVRDIDDA------------------------QFAEMKR------VLEGIK-DEY-R
QLC-------------------------------------NAFLKD-----SSVKNR---
------------------------------------------------------------
----TVGVGYIS-----------HEDAL--------------------------------
------------------------------------------------------------
-------------------------A-------------------QSMVG--PFARASNV
NYDARM-----LGNGGYGF--LS-DFQPVLD-GQ--------------------------
-------------------GDCYARVKVRALEVLQSIDIIE-EMIAKIP-----AGDIAV
D--------VKGSPAAGA--EAANVVEQPRGECYYYARGNG-SKFL-DRMRMRTPTSQNL
AGM----------------------------ATALA-----GC----------DL-----
ADVNMIVLTIDPCISCTER-----------------------------------------
-----------------------------------------------------------
>Eggerthella_sp._CAG:1427_(NiFe_Group_4e)_(WP_021900040.1) Eggerthella sp. CAG:1427 (NiFe Group 4e) (WP_021900040.1)
-M----------------------------------------------------------
------------------------------------------------------------
------------------------------------------------------------
------------------------------------------------------------
------------------------------------------------------------
--------GKAQVIPFGPQ-------------------------HPVLPEPVHLDLVV--
---QDETVV-DVLPQIGFIHRGLEKLVET-R-DIHQYIYVAERICGICAFGH-------S
YGYAQAVETLMG------AE-VPMRAEYLRTIMHE-LSRIHSHLLWMGLAADAFGYE---
-----------------------------SL-----------------------------
------------------------------FMHTWRLRER-ILDIFEAVAGGRVILSYTL
LGGVTKDIDAP------------------------MLASIKD------TLKGIG-KEY-G
EIC-------------------------------------NAFLKD-----SSVKNR---
------------------------------------------------------------
----TVGVGIVD-----------EEHAY--------------------------------
------------------------------------------------------------
-------------------------E-------------------YGMVG--PFARASNV
NNDVRC-----LGIGGYGE--LS-SFEPILD-TA--------------------------
-------------------GDCYARVKVRALEVLQSIDIIN-ELIDKIP-----DGPVHI
P--------VKGAPADGS--EACNILEQPRGEVFYYCSGNG-TKNL-ERMRIRTPTSQNL
AGM----------------------------TMALK-----GC----------EI-----
ADVNMIVLSIDPCISCTER-----------------------------------------
-----------------------------------------------------------
>Alicyclobacillus_pohliae_(NiFe_Group_4f)_(WP_018133527.1) Alicyclobacillus pohliae (NiFe Group 4f) (WP_018133527.1)
-M---------EKHKKQLLSRIRQQLGQKLLS--------MDESAQNETMITIEKNDLPA
VCRFL----------------CKEKEAR--LFTMVGNDERDV------------------
----SGSFALYYVFS-------FDRLHHFITVKTRIDELDPTFPSVAVELPAAN------
-----------WYEREVK--DLLG-LRPQG--HPDPRPLV--------------------
--------LHGDWPEELHP-LRK--------------E-FPAGLHVPR--------VQSR
ETFMQYEGEDVTEVPVGPI-------------------------HAGIIEPGHFRFGV--
---VGDTIL-HLDARLFYTHRGLEKASEG-M-PLRKALYLAERICGVCALSH-------A
VSFAQAVEAAGQ------VQ-IPLRARYLRTLFLE-LERLYNHIGDVGNVCAGFGFA---
-----------------------------VG-----------------------------
------------------------------VSQGARLKEE-LLQLNERIVGHRYLRGIID
LGGTRIDLTPK------------------------DCVDIRL------TLQRVE-AEF-Q
ELV-------------------------------------EILLSH-----EIAIDR---
------------------------------------------------------------
----MAATGVLT-----------LEQAN--------------------------------
------------------------------------------------------------
-------------------------D-------------------LEVVG--VAARASGR
NIDVRRD----QPYAAYRH--V--AFDVPTL-QE--------------------------
-------------------GDVLARVRVRIAEVFQSFSIIR-QVLDKLP-----AGAVIT
P--------IPELL-PYQ--SSMGWTESPRGETVHWLMIGP-NQSV-YRYRVRSATYNNW
PAV----------------------------PLAVK-----GN----------LV-----
PDFPLINKSFELCYACCDR-----------------------------------------
-----------------------------------------------------------
>Anoxybacillus_flavithermus_(NiFe_Group_4f)_(WP_006323220.1) Anoxybacillus flavithermus (NiFe Group 4f) (WP_006323220.1)
-M---------EKTIKHWLSRMKQQLGNKVRS--------IEQNSAQETVILVEKTELPD
ICYFL----------------WSEKKGR--LFTMVGNDERDI------------------
----HGFFALYYVFS-------FDSFRHFITVKKLIDPLDLTFPSVSTKLPAAN------
-----------WYEREVK--DLLG-LRPQG--HPDPRPLI--------------------
--------LHGDWPEDLHP-LRK--------------D-FPLDRHAPR--------VQSR
ESFMPYDSEDVTEIPVGPI-------------------------HAGIIEPGHFRFGA--
---VGDTIL-HLDARLFFTHRGLEKASEG-M-PLEKALFLAERICGVCALSH-------S
TAFAQAAERLGG------VT-IPPRAAYLRTLFLE-LERLYNHIGDVGNVCAGFGFA---
-----------------------------VG-----------------------------
------------------------------VSQGARLKET-LQQLNEHIAGHRYLRGVVR
LGGVRIDITER------------------------EKEEIAR------TLAYVK-KEF-Q
ELV-------------------------------------DLLFSH-----DIVMNR---
------------------------------------------------------------
----MATTGILS-----------LEHAN--------------------------------
------------------------------------------------------------
-------------------------Q-------------------LEVVG--VAARASGR
SVDIRRD----QPYAAYDQ--V--SFRVPVY-HA--------------------------
-------------------GDVLARVRIRIDEVVESIAMIE-QLLHVLP-----SGDTFT
P--------LPPLP-PYR--SAMGWCESPRGETVHWLMVGP-DQTV-YRYRVRSATYSNW
PAV----------------------------PHAVK-----GN----------IV-----
PDFPLINKSFELCYACCDR-----------------------------------------
-----------------------------------------------------------
>Thermicanus_aegyptius_(NiFe_Group_4f)_(WP_028986298.1) Thermicanus aegyptius (NiFe Group 4f) (WP_028986298.1)
-M---------EAARKQWFLWLRRE-AAPFLS--------WEEKAPGEVRMEISREQLEK
VTR-L----------------VKERGGR--LFTMVGNDERER------------------
----EGHFALYYVYA-------FDPIHAFVTVKVRIPEEEPTFPSLSSLFPAFN------
-----------WYEREVK--DLFG-LRPLG--HPDPRPLV--------------------
--------LHGDWPEDLFP-LRK--------------D-YPKTMEAPR--------MESR
ETYMPYGGEDVTEVPVGPI-------------------------HAGIIEPGHFRFGV--
---VGDTIL-HLDARLFYTHKGLEKEAEG-M-PVEQALLLAERACGVCAYSH-------G
LAFAQAVERIAG------VE-VPPRAKALRAIYQE-LERLYNHIGEVGNLCAGFGLA---
-----------------------------VG-----------------------------
------------------------------VSHGARLKEL-LQQLNERLTGHRYIRGAVS
LGGVKEDLGSR------------------------EIRDLHA------TLPNVR-EDF-S
ELA-------------------------------------ELILGH-----EVAINR---
------------------------------------------------------------
----MNGTGVLS-----------PQVAQ--------------------------------
------------------------------------------------------------
-------------------------D-------------------LEVVG--LAARASGR
DLDTRRD----LPYGFYEG--I--TVKVPLQ-RT--------------------------
-------------------GDVLARLKQRIEEAEVSFSLIE-AILTKLP-----RGEIRT
E--------IGRLP-SYE--AGFGWVESPRGETVHWLMTGP-ENRV-ERLRIRSATYSNW
PAV----------------------------PFAVK-----GN----------IV-----
PDFPLINKSFELCYACCDR-----------------------------------------
-----------------------------------------------------------
>Clostridium_ultunense_(NiFe_Group_4f)_(WP_005582638.1) Clostridium ultunense (NiFe Group 4f) (WP_005582638.1)
-M---------EAARKQWFLWLRRE-AAPFLS--------WEEKSPGEVRMEISRERLEK
VTR-L----------------IKERGGR--LFTMVGNDERER------------------
----EGHFALYYVYA-------FDPIHAFVTVKVRIPEEEPTFPSLSSLFPAFN------
-----------WYEREVK--DLFG-LRPLG--HPDPRPLV--------------------
--------LHGDWPEDLFP-LRK--------------D-YPKTMEAPR--------VESR
ETYMPYGGEDVTEVPVGPI-------------------------HAGIIEPGHFRFGV--
---VGDTIL-HLDARLFYTHKGLEKEAEG-M-PVEQALLLAERACGVCAYSH-------G
LAFAQAVERIAG------VE-VPPRAKALRAIYQE-LERLYNHIGEVGNLCAGFGLA---
-----------------------------VG-----------------------------
------------------------------VSHGARLKEL-LQQLNERLTGHRYIRGAVS
LGGVKEDLGSR------------------------EIRDLHA------TLPNVR-EDF-S
ELA-------------------------------------ELILGH-----EVAINR---
------------------------------------------------------------
----MNGTGVLS-----------PQVAQ--------------------------------
------------------------------------------------------------
-------------------------D-------------------LEVVG--LTARASGR
DLDTRRD----LPYGFYEG--I--TVKVPLQ-RT--------------------------
-------------------GDVLARLKQRIEEVEVSFSLIE-AILTKLP-----RGEIRT
E--------IGRLP-SYE--AGFGWVESPRGETVHWLMTGP-ENRV-ERLRIRSATYSNW
PAV----------------------------PFAVK-----GN----------IV-----
PDFPLINKSFELCYACCDR-----------------------------------------
-----------------------------------------------------------
>Desulfitobacterium_dehalogenans_(NiFe_Group_4f)_(WP_014795396.1) Desulfitobacterium dehalogenans (NiFe Group 4f) (WP_014795396.1)
-MENS--------------LKLREYFEGRVLKQ--PEDFSLDLWTKNEGLVWLKSNYLPE
VVEHF----------------WLDAQSRPVLMTHIGNDERGL------------------
----GYGFVLYLLFH-------FSSD---FTLTLGVRGIEESFPSLTIVCPALN------
-----------WPEREVR--DLLG-LRPEG--HPDDRPLV--------------------
--------LHPGWPEGFYP-LRKLEP---------ELS-SMSEERSPG-------FDPQP
LSFTEAKGEGTFEIPVGPI-------------------------HAGIIEPGHFRFQT--
---IGETIL-HLDAQLFYTHKGIEKLLEG-K-SPEEGLEIVERVCGVCTVSH-------A
LAYCEAVEKLKG------VQ-VSRRILGWRTVLAE-LERLYNHVGDIGNLCAGVGFA---
-----------------------------LG-----------------------------
------------------------------SGNALQSKEQ-LQRLNHKLFGHRFLRGNIT
LGGVRRIPEQE------------------------ETAWLQR------RLAGLE-RDF-E
EWI-------------------------------------PLILEH-----DGFRQR---
------------------------------------------------------------
----AIATGVLS-----------KQSAL--------------------------------
------------------------------------------------------------
-------------------------D-------------------LGVTG--PAARASGI
SQDWRER----HAHLLYGE--L--KVEPQVE-QE--------------------------
-------------------GDVWARLMVRVREVKQSFALLA-KLLEGDY-----LHDSLE
P---------CLPPAAYS--FAWGCAESPRGTDVVWLMLDD-EGKI-YRCRIRSASYANW
PAV----------------------------PLAVL-----GN----------IV-----
PDFPLINKSFELCYSCCDR-----------------------------------------
-----------------------------------------------------------
>Desulfitobacterium_hafniense_(NiFe_Group_4f)_(WP_015945149.1) Desulfitobacterium hafniense (NiFe Group 4f) (WP_015945149.1)
-MESS--------------ASLRNYFEERVLKQ--PEDFSFGLWTKNEGLVWLKPACLPE
VMEQL----------------WLKVPSRPLLMTHVGNDERSL------------------
----GHGFVIYLLLQ-------FPGD---FTLTLGARGIEKSFPSLTLLCPALN------
-----------WPEREVR--DLLG-LHPDG--HPDPRPLV--------------------
--------LHPGWTEGFYP-LRKPCP---------ETP-VSIGGECPGEALKEVSFNPQP
LSFTEAEGEGTFEIPVGPV-------------------------HAGIIEPGHFRFQT--
---IGETVL-HLDAQLFYTHKGIEKLLEG-K-DLEEGLKIVERVCGVCAVSH-------A
LAYCEAVEKLKG------ME-VPRWILGWRTVLAE-LERLYNHVGDIGNLCAGVGFA---
-----------------------------LG-----------------------------
------------------------------NGNALQNKEQ-LQRLNHQLFGHRFLRGNIT
PGGVKKIPQRE------------------------ERAYLQR------RLAELE-QDF-E
EWL-------------------------------------PLILEH-----DGFRQR---
------------------------------------------------------------
----AITTGVLS-----------KQSAL--------------------------------
------------------------------------------------------------
-------------------------D-------------------LGVTG--PAARASGI
SQDWRER----HAHLLYEE--L--KVEPQVE-QE--------------------------
-------------------GDVWSRLMVRVREVKQSFALLA-ELLEGDF-----LQDTVE
QGGSALNGSEPFSPQPYS--FAWGCAESPRGTDVIWLMLDD-EGKI-YRCRIRSASYANW
AAV----------------------------PLAVQ-----GN----------IV-----
PDFPLINKSFELCYSCCDR-----------------------------------------
-----------------------------------------------------------
>Desulfitobacterium_sp._PCE1_(NiFe_Group_4f)_(WP_019851221.1) Desulfitobacterium sp. PCE1 (NiFe Group 4f) (WP_019851221.1)
-MENS--------------LKLREYFEGRVLKQ--PEDFSLDLWTKNEGLVWLKSNYLPE
VVEHF----------------WLDAQSRPVLMTHIGNDERGL------------------
----GYGFVLYLLFH-------FSSD---FTLTLGVQGIEESFPSLTIVCPALN------
-----------WPEREVR--DLLG-LRPEG--HPDDRPLV--------------------
--------LHPGWPEGFYP-LRKLEP---------ELS-SMSEERSPG-------FDPQP
LSFTEAKGEGTFEIPVGPI-------------------------HAGIIEPGHFRFQT--
---IGETIL-HLDAQLFYTHKGIEKLLEG-K-SPEEGLEIVERVCGVCTVSH-------A
LAYCEAVEKLKG------VQ-VSRRILGWRTVLAE-LERLYNHVGDIGNLCAGVGFA---
-----------------------------LG-----------------------------
------------------------------SGNALQSKEQ-LQRLNHKLFGHRFLRGNIT
LGGVRRIPEQE------------------------ETAWLQR------RLAGLE-RDF-E
EWI-------------------------------------PLILEH-----DGFRQR---
------------------------------------------------------------
----AIATGVLS-----------KQSAL--------------------------------
------------------------------------------------------------
-------------------------D-------------------LGVTG--PAARASGI
SQDWRER----HAHLLYGE--L--KVEPQVE-QE--------------------------
-------------------GDVWARLMVRVREVKQSFALLA-KLLEGDY-----LHDSLE
P---------CLPPAAYS--FAWGCAESPRGTDVVWLMLDD-EGKI-YRCRIRSASYANW
PAV----------------------------PLAVL-----GN----------IV-----
PDFPLINKSFELCYSCCDR-----------------------------------------
-----------------------------------------------------------
>Desulfosporosinus_meridiei_(NiFe_Group_4f)_(WP_014902103.1) Desulfosporosinus meridiei (NiFe Group 4f) (WP_014902103.1)
-M-----------------QGLREYLQS-------YPDIEILKWEKQEGIVSLPPHDFSD
LLT-Y----------------CLAVKPRPIWLTHVVNDERQL------------------
----GNGFSIYLVLH-------FPGKD--FSLTFVAKGITVEFPSLTSILPALN------
[truncated: 4,079 more chars]
