# Supplementary material for: Comparative genomic analysis reveals metabolic flexibility of Woesearchaeota
Source: Nat Commun. 2021 Sep 6;12:5281. doi: 10.1038/s41467-021-25565-9 (PMC8421398; doi:10.1038/s41467-021-25565-9)
Supplement: Supplementary file 11 — Source Data [file 41467_2021_25565_MOESM11_ESM.zip › Source data/Supplementary_Fig_9.fasta]

>FT1_083_00987 NAD(P)H-quinone oxidoreductase subunit I, chloroplastic
----------------------------MKIALDGKEAEC---EKGKTILELCKE-HGIE
IPTLCFIE-----GL-KPEARCRLCLVEL----DG------NLVTSCSTYPHEGCKIVTD
SERIRKARSINAELLMAEHIR----DCPK--KEIENELCKVLKDLNMKRIRF-E------
-----------PIKKYD--EDLSESVIRNDNRCINCGKCIRVCSEIMGVNAIEFSERGHN
-EHVSPYFGHRLHDVACIKCGQCIAACPVGAIYEREHLFEVIEALK-------DKKKHIV
VQTAPSVRVALGEEFGMPPGSLVTGKMVSALRKIGFDKVFDTDFGADMTIMEEASEFLHR
LE------KN----------G-----PFPMITTCCPAWIKFMEHFEHGLFP--NMSSCKS
PHEMLGVLAKTYYAEKSNIDKKNIVVVSVMPCTAKKFESTRPE-L--------------N
S---------DVDYVLTTRELAKLMRHFKIDFNKL-KDEEFDSPL-GMSTGAAVIFGATG
GVMEAALRTAYELAT-GK-TL--GKIDFEQIRGI-EGIKKGSVEI---------------
------N-G-KEIRFAAAHGGANIKELIKE---------K-G-----K-YHFIEMMACPG
GCIGGGGQPWPTTR-------EVIKKRMEAIYEADRK-LPIRKSHENPAVRQIYKEFLGK
P-LSGKAEKLLHTTYT-------KRSGF--------------------------------
------------------------------------------------------------
---------
>Yap2000.bin4.8_01430 NAD(P)H-quinone oxidoreductase subunit I, chloroplastic
---------------------------MAKLKINGSEVEA---KEGEYIIDVAAR-NGIE
IPHLCYTE-----KL-ERIGACRLCIVEI----KGMP----KLQASCCTEVKEGMEVNTH
SPRVLEARRMNMQLLLANHGF---LSCTSCKENLLCKVQRYASELMIEDVVF-E------
-----------SIAKEKKIDDSSVSIRRDNNKCVLCEQCVRVCNDVQTVYAIGMTKRGVD
-TKITPAFGHTMKESACINCGQCVVACPSGALTERSSIPEVIDALN--------SDKYLI
VQTAPSIRATLGELFGIPAGTAVTGKMVTALKQIGFDKVFDTNLGADICIMEEANEFVER
VK------GN----------K-----VLPMITTCCPAWIKFGEQFYYEELN-KHMSTCRS
PQAMIASLVKTYYAKKIKKDPKDIILVDIMPCTAKKYEILRPE-F--------------K
G---------EADFVLTTVELGKLLKELNVNFANL-PESEFDNPL-GFSTGAADIFGHTG
GVMEAALRTAADWLT-GK-DL--KQIDYTSIRGM-DEVKEAELDI---------------
------A-G-KKIKICVVHTIGAARKLLEQIKT-----GK-S-----Q-YHFIEIMACYG
GCIGGGGQPPPHNR-------ATLRKRTKALIGVDEG-KKLRKSHQNPAAVKLYKEYLGK
P-GSERAHKLLHTHYS-------KKTYI--------------------------------
------------------------------------------------------------
---------
>Yap75.bin7.84_00249 NAD(P)H-quinone oxidoreductase subunit I, chloroplastic
----------------------------MKVTIDEQEREV---DGDETILHICEG-MGIT
VPTLCYHK-----SL-FPEARCRMCLVDM----DG------NLVTACSTKPREGAVIQTR
TQRVLDARKRNLELMKPSAPS--------CGLDDDYEICKIYKEVGLDESRF-Q------
-----------NIKDYK--PDLGAAVVRDNNKCINCGRCVQTCADIQNVYAIDFSGRAHS
-EHVTPYGEKKLSEVSCIKCGQCIMNCPVGAIHERWHIDEVQAALD-------NPKKHVV
AQTAPSIRAALGELFGMPAGTLVTGKMVSSLRRCGFDKVFDVDLGADITIMEEASEFLRR
YK------EG----------G-----TFPMITTCCPGWILMMEHHHHDLVP--HMSTCKS
PHEMLGMLIKTYYAEKEGLDPEDVVVVSIMPCTAKKFESTRPE-L--------------E
S---------AVDYVLTTRELGRLVKRNKIDFKSL-EDEEFDPAL-GISTGAASIFGAAG
GVMEAALRTAYEFAT-GE-GV--EKLEFEQIRGA-EGIKEGSIVI---------------
------D-G-TEIKFACANGGANIKQLLER---------K-D-----E-YHFIEMMACPG
GCIGGGGQPIYKNP-------EVLTKRREALYQDDAD-LPLRKSHENPVVKKLYEDYLEA
P-LSEKAERLLHTSYT-------LRDPFDRNV----------------------------
------------------------------------------------------------
---------
>YT1_092_00289 NAD(P)H-quinone oxidoreductase subunit I, chloroplastic
----------------------------MKVKVDEKEMEF---DENKSLLINLRE-KGFN
IPTLCYQD-----GL-EPESRCRLCLVEI----NG------KLSTTCDQKPKQGMEILTN
SKKVHKAKSINAELLISEHVQ----ECLI--GNRKHDLCKIIEDLGLEKTRF-D------
-----------PKKKYK--MDLGASVIRDNNKCVNCGRCVQVCSKIQATYAIDFAKRGHR
-EHVAPYCDYDLPEVACTKCGQCIAACPVGAISEREHLNEVLKVLK-------DKKKHVV
VQTAPSIRAALGEEFGMSPGTLVPGKMVAALRKCGFNKIFDTDLGADMTIMEEASELIER
VK------KG----------G-----PFPMITTCCPAWIKFMEHFYPEINP--NMSTCKS
PHEMLGILTKKYYAKKQGIPEKNIVVVSIMPCTAKKFESTRPE-L--------------K
S---------GVDYVLTTRECARLIQFMGIDFVSL-PDEEFDPVL-GISTGAGVIFGASG
GVMEAALRTAYELAT-GK-SI--TKIEFDQLRGM-KGIKEGTIDI---------------
------N-G-QTIRFAAANGLRNAKRLIDR---------K-V-----H-YDFIEIMACPG
GCIAGGGQPLPVND-------EIKLKRMQAIYQQDEK-LQLRKSHENPVVKKIYKEFLDK
P-LSKKAEKLLHTKYF-------KREPF--------------------------------
------------------------------------------------------------
---------
>YT1_182_01177 NAD(P)H-quinone oxidoreductase subunit I, chloroplastic
---------------------------MVKLKINGNEVEA---KEGEYIIDVAAR-NGIE
IPHLCYTE-----KL-ERIGACRLCIVEI----KGMP----KLQASCCTQVKEGMEVNTH
TPRVLEARRMNIQLLLANHGS---LSCTSCKENLLCKVQRYASELMIEDPIF-G------
-----------SIAKEVPIDDSSVSIRRDNNKCVLCEQCVRVCNDVQTVYAIGMTKRGVN
-TKITPAFEHTMNESACINCGQCVVACPSGALTERSSIPEVIDALN--------SGKYLI
VQTAPSVRATLGEMFGIPAGTAVTGKMVTALRQIGFNKVFDTNLGADICIMEEAHEFVER
VK------EN----------K-----VLPMITTCCPAWIKFGEQFYYGELN-KNMSTCRS
PQAMIASLIKTYYAKKINKDPKDIVVVDIMPCTAKKYEILRPE-F--------------K
G---------EADFVLTTVELGKLLKELNVNLAKL-PESEFDNPL-GMSTGAADIFGHTG
GVMEAALRTAADWLT-GK-DL--KQIDYKAIRGM-EEVKEAELDI---------------
------A-G-MKVKICVVHTIGAARKLLEDIKA-----GK-S-----P-YHFIEIMACYG
GCIGGGGQPPPHNR-------ATLRKRTQALIGVDEG-KKLRKSHQNPAALKLYKEYLGE
P-GSERAHKLLHTHYS-------KKTYI--------------------------------
------------------------------------------------------------
---------
>YT1_767_00557 NAD(P)H-quinone oxidoreductase subunit I, chloroplastic
---------------------------MAKIKINGNEIEA---RKGEYIIDAARR-NGID
IPHLCYNE-----RL-ERIGACRLCVVEV----KGME----KLQASCCTEAKEGMEIKTH
TPRVMQARRMNMQLLLSNHSL----DCTSCKENLLCKLQRYASELMIDERIF-E------
-----------SMAKEEKADDSSVSIRRDNNKCILCEQCVRVCNDVQTVYAIGLEGRGAE
-TRVRPNFGHNMKESSCINCGQCVVACPTGALTEKSDISGVLDALN--------SNKFLI
VQTAPSIRATLGELFGMSPGIAVTGKMVTALRNIGFDRVFDTNLGADICIVEEAHELVER
LK------KG----------G-----VLPMITTCCPAWIKFGEQFYYDELN-KNMSTCRS
PQAILASLVKTYYAKKINKDPKDIVLVDIMPCTAKKYEILRPE-F--------------K
G---------ETDFVLTTVELGKLLKQLNVDFLEL-PDSEFDDPL-GFSTGAGDIFGHTG
GVMEAALRTAADTLT-GR-EL--RDIEYRQIRGM-KEIKEAELEI---------------
------D-G-KRIKVCAVHTLGAARMLLEQIKK-----GK-S-----P-YHFIEIMACYG
GCIGGGGQPPPHSR-------EILSKRTNALIKVDEG-KKIRKSHKNPAVIRLYKEYLGK
P-GSERAHRLLHTRYF-------RKRYV--------------------------------
------------------------------------------------------------
---------
>YT2_166_00294 hypothetical protein
----------------------------MKITIEGKEIET---DGKKTVLELCRE-NGFN
IPTLCYQE-----GL-KPNARCRICIVDM----NG------KLVTSCSTYPVDGCVIDID
SERVMKARKMNAELIMAEHEK----VCDI--DGKAHDLCKILEEVGLTGIRF-E------
-----------PIKQYE--QDLGSSVLRDDNKCVNCGRCVDTCAEIQKVFAIDFASRGHN
-EHVAPYCDKSLGEVACIKCGQCIINCPVGAIFEREHLKEVVDVLE-------NHKKHVV
VQTAPSIRATLGEEFDMEPGSLVTGKMVAALRKCGFDKVFDVDLGADMTIMEEASEFLKR
VE------KG----------G-----PFPMITTCCPGWILMMEYFFHELIDNNNMSTCMS
PHEMLGMLIKNYYAKNAGINPKDVIVVSVMPCTAKKFESTRPE-L--------------H
S---------AVDYVLTTRECAKLINHFKIDFKNL-GDEDFDPAL-GISTGAGAIFGATG
GVMEAALRTGYEFAT-GK-GL--EKLEFDQIRGI-EGVKEGTIII---------------
------N-G-KEIKFAVAHGGANIRKLLEN---------K-D-----K-YHFIEMMACLG
GCIGGGGQPLHATS-------EILKKRINALYQADEN-LKYRKSHENPIVKKIYSEFLDK
P-LSEKSEKLLHTHYV-------KRSEF--------------------------------
------------------------------------------------------------
---------
>YT2_768_00483 NAD(P)H-quinone oxidoreductase subunit I, chloroplastic
----------------------------MQIKVDNQTIEV---DPNKTLLINLEE-HGFK
IPHLCYQE-----GL-TPEARCRLCVVEI----NG------KLITSCSNYPKQGMEILTD
TKKVQRARRINTELLMPEHMD----KCFL--EEKEHDLCKILQDLRLREVRF-K------
-----------PTRKYK--ADLGAAVLRDNNLCINCGRCVQVCADVQATWAIDFASRAHH
-EHVTPYFEKNLYDMYCTKCGQCIAACPVGAIDEREHLQEVLAALK-------DKTKHVV
VQTAPSIRASLGEEFDMPPGTLVKGKMVAALRRCGFDKIFDTNLGADMTIMEEAAEFLKR
LK------KG----------G-----KFPMITTCCPAWIKFMEHFYHELVP--NMSTCKS
PHEMLGILSKTYYAKKAKISKKDIVVVSIMPCTAKKFESTRPE-L--------------K
S---------GVDYVLTTREAAKLIRHFKIDFNSL-PDEDFDPTL-GISTGAGAIFGATG
GVMEAALRTAYETAT-GK-QL--TKIEFDQLRGS-AGIKQGTIII---------------
------N-G-QELKFAAANGLHNARELLKR---------K-D-----D-YHFIEIMACPG
GCIGGGGQPLPSTK-------ATIQARMNAIYQEDAN-LPCRKSHDNPVVQKIYKEFLDK
P-LSEKAEKLLHTHYY-------KREL---------------------------------
------------------------------------------------------------
---------
>YT3_932_00353 NAD(P)H-quinone oxidoreductase subunit I, chloroplastic
----------------------------MQIIVDKKTINV---DPKKSLLLNLED-NRIE
VPRICYQE-----GL-KPEARCRLCLVEI----DG------KLVTSCSTYPKEGMKLITN
SKRVERARRVNAELLMSEHTK----ACMI--ENKEHDLCKIISDLRVKEIRF-Q------
-----------PTRKYK--AELGAAVLRDNNLCINCGRCVQVCADVQATWAIDFASRAHH
-EHVTPYFEKNLYDIYCTKCGQCIAACPVGAISEREHLQEVLKVLK-------DKKKHVV
VQTAPSIRASLGEEFDLEPGTLVTGKMVAALKKCGFNKIFDTDLGADMTIMEEASELLER
IK------KG----------G-----PFPMLTTCCPAWIKFMEHFYHDIIP--NMSTCKS
PHEMLGILTKTYYAKKSEIPRQKIIVVSVMPCTAKKFESTRPE-L--------------K
S---------DVDYVLTTREAARLIKHFNINFKKL-KDEEFDPAL-GISTGAGAMFGATG
GVMEAALRTAYELAT-GK-TI--PKLEFKEIRGM-DGIKHGTINI---------------
------N-G-TKIKFACANGHANARKLLER---------K-K-----D-YHFIEIMACPG
GCIGGGGQPIPSTK-------EILQKRMQAIYKQDRK-LPLRKSHQNPIVQKIYKEFLDK
P-LSKKAEKLLHTKYY-------KRKL---------------------------------
------------------------------------------------------------
---------
>MP5_5_87_01099 NAD(P)H-quinone oxidoreductase subunit I, chloroplastic
---------------------------MTTIKINGCEFKA---EQGEYIIDVARR-NGID
IPHLCYNE-----RL-KRIGACRLCVVEV----KGMD----KLQASCCTEVKDGMEIKTH
TPRVIQARRMNMQLLLANHNL----NCTSCKENLLCKLQRYASELMIEDSIF-D------
-----------SLNIEDATDDSSVSIRRDNKRCILCEQCVRVCNNIQTVYAIGLVGRGVT
-TRIGPNFGHTMKESSCINCGQCVVACPTGALTEKSDIAGVLDALN--------SGKYLI
VQTAPSIRATLGELFDMPPGVPVTGKMVTALRQIGFHKVFDTNLGADICIVEEAHEFVER
FK------GK----------R-----VLPMITTCCPAWIKFGEQFYYDELN-KNMSTCRS
PQAILASLVRKYYAKKIGKDPKDIILVDIMPCTAKKYEILRPE-F--------------N
G---------ETDFVLTTVELAKLLKQLNVDFANL-PDSDFDSPL-GFSTGAADIFGHSG
GVMEAALRTAADTIS-GQ-DL--QKIDYQQIRGM-EEVKEAELEI---------------
------A-G-KKIRVCVVHTMGAARKLLEQIKN-----GK-S-----P-YHFIEIMACYG
GCIGGGGQPPPHSR-------EVLKKRVKALIKVDEG-KKLRKSHKNPAVIKLYKEYLGK
P-GSEKAHKLLHTKYF-------KKDYV--------------------------------
------------------------------------------------------------
---------
>CG1_02_33_12_00920 NAD(P)H-quinone oxidoreductase subunit I, chloroplastic
----------------------------MKITINNKEIEC---QPNKTILEVAKE-NDIE
IPTLCYQE-----GF-EARAVCRICLVEV----DN------KLLPSCSTKAKEGMVISTE
SKKVLEARKINTELLMSKHIQ----SCFV--ESKEHELCKIAKNVGIRQAKF-D------
-----------SNKKTYIVD-KGIAIVTDNNQCILCGRCVQAC-QMQNVNAIDFAYRSYH
-TKVTPAYENKLDDSVCVNCGQCLLACPVNAIYEKDDTKEVLKALK--------SKKHVI
VQTAPAVRASLGEEFDLPAGTLVTGKMVSSLRKIGFKKIFDTQFGADLTIMEEAAELIKR
LK------EN----------K-----NLPMITSCCPAWIKYIEHFYPEFLN--HVSTCKS
PHDMFGAIAKSYYKDKYKINKKDLVVVSVMPCTAKKFEIQRKE-M--------------K
K---------EVDYVLTTRELARLIKIKKIDFNNL-ADEDFDAAL-GLSSGAGTIFGASG
GVMEAALRTAYETAT-GK-KL--EMLEFNQIRGM-SDFKEGSIII---------------
------N-G-KTVNFAVVNGLHNAKEVLEQIKN-----KE-C-----K-YDFIEVMACPG
GCIAGGGQPIPTNK-------EIVEKRMQALYINDKN-NTIRRSHENPAIIQLYEEFLGR
P-LSKKAEKLLHTNYI-------KRGI---------------------------------
------------------------------------------------------------
---------
>UBA119_00766 hypothetical protein
--------------------------MSYKVRINGNEFSFEGEPGKKTILEACKE-IGLD
IPTFCYHE-----RL-RPRGACRLCIVEI----ESKDGSPGKLVTSCSTPLKEGISILTH
SQRVLNARRFNLMLLLGDHQS----ECIYCDKNTDCKLLEYGPEFQLSSTPF-EHI----
-------PLPKSKFHSSGLDNSTPSIVKNYDKCIKCGLCVQICSEMQGLDAIGYRNRGAY
-FEVGPAFNFNLAQTECSQCGQCVLHCPTCALEEKSDIEGVMKALN-------DKKTITV
AQIAPSVRVSIGEDFMLPPGEILTGQLVSALKRMGFDYVFDTQLGADLTIMEEAKELMDR
VT------ME----------K-----PLPMFTSCCPAWVKMLEDLYPELIP--HLSTCRS
PAQMLASVIKNVFAKNKGLNPKRIKVVEIMPCTAKKFEAQRPE-Y--------------K
D---------DVSFVLTTRETARMIKEVGLELTRL-EPTEFDNPL-GESSGAGTIFGVSG
GVMEAALRTAYETTT-NK-KL--EKLEFDELRDY-ANRKAGRITI---------------
------K-G-RELRYISINTLGETRKFLASLKDKMLE-GK-S-----D-YDFIEIMACPF
GCIGGGGQPIPTND-------EILKKRASAIYNIDAH-KKVRRSYENPDIKKLYSEFFGE
P-GSKKAEELLHTKYY-------HRELYK-------------------------------
------------------------------------------------------------
---------
>CG10_big_fil_rev_8_21_14_0_10_33_12_01156 NAD(P)H-quinone oxidoreductase subunit I, chloroplastic
----------------------------MKITINNKEIEC---QPNKTILEVAKE-NDIE
IPTLCYQE-----GF-EARAVCRICLVEV----DN------KLLPSCSTKAKEGMVISTE
SKKVLEARKINTELLMSKHIQ----SCFV--ESKEHELCKIAKNVGIRQAKF-D------
-----------SNKKTYIVD-KGIAIVTDNNQCILCGRCVQAC-QMQNVNAIDFAYRSYH
-TKVTPAYENKLDDSVCVNCGQCLLACPVNAIYEKDDTKEVLKALK--------SKKHVI
VQTAPAVRASLGEEFDLPAGTLVTGKMVSSLRKIGFKKIFDTQFGADLTIMEEAAELIKR
LK------EN----------K-----NLPMITSCCPAWIKYIEHFYPEFLN--HVSTCKS
PHDMFGAIAKSYYKDKYKINKKDLVVVSVMPCTAKKFEIQRKE-M--------------K
K---------EVDYVLTTRELARLIKIKKIDFNNL-ADEDFDAAL-GLSSGAGTIFGASG
GVMEAALRTAYETAT-GK-KL--EMLEFNQIRGM-SDFKEGSIII---------------
------N-G-KTVNFAVVNGLHNAKEVLEQIKN-----KE-C-----K-YDFIEVMACPG
GCIAGGGQPIPTNK-------EIVEKRMQALYINDKN-NTIRRSHENPAIIQLYEEFLGR
P-LSKKAEKLLHTNYI-------KRGI---------------------------------
------------------------------------------------------------
---------
>CG07_land_8_20_14_0_80_44_23_00785 hypothetical protein
MP-------------------DEEKSGIVQIEINGRKHET---AQ-KYLLYALEE-AGYV
IPKLCSHP-----DF-EPFANCRLCVVDV----NG------EIKTSCNTEVRQGMVVKTE
TENITEARRHNMELILSNHPL----DCDYCYRNMRCELQALAEKI-TKATRY-A------
-----------GAERKIGKDESSSAITRDMDKCILCGRCIAACER-AGVCLLDYTKRGFN
-TAIMPPLGLKISDTSCISCGQCSLFCPAAAITERDDRADVYSFIN-------DKEKFVI
AQVAPSVRASIGEEFGLAPGSIATGRLAACLKEVGFDAVCDTSVGADFTIMEEAAELVRR
IK------ER----------EEGKEVALPMFTSCCPAWVSFAEEFYPELIP--NLSTTKS
PHEIMAVLLKTYYSEKKGIPSDSIAVISIMPCTAKKAEAKRVE-L--------------K
IM-----GTPAVDAVLTVRETARMIREAGIDLKRA-KEENFDDLI-RDASGAGQIFGATG
GVMEAVLRTADFMLS-GA-GSS-CCLELREVRGM-SGIKEAEYSI---------------
------G-G-KKLRVAVANGNANAKILIDRIKS-----GE-E-----S-FDFVEIMACPG
GCSGGGGQPIPSNR-------KIIGERIKALYLIDSD-APVRMSHENLIVKQIYSEFLES
P-GSGTAEKLLHTYYV-------KKKKFSITD----------------------------
------------------------------------------------------------
---------
>CG06_land_8_20_14_3_00_33_13_00278 NAD(P)H-quinone oxidoreductase subunit I, chloroplastic
----------------------------MKITINNKEIEC---QPNKTILEVAKE-NDIE
IPTLCYQE-----GF-EARAVCRICLVEV----DN------KLLPSCSTKAKEGMVISTE
SKKVLEARKINTELLMSKHIQ----SCFV--ESKEHELCKIAKNVGIRQAKF-D------
-----------SNKKTYIVD-KGIAIVTDNNQCILCGRCVQAC-QMQNVNAIDFAYRSYH
-TKVTPAYENKLDDSVCVNCGQCLLACPVNAIYEKDDTKEVLKALK--------SKKHVI
VQTAPAVRASLGEEFDLPAGTLVTGKMVSSLRKIGFKKIFDTQFGADLTIMEEAAELIKR
LK------EN----------K-----NLPMITSCCPAWIKYIEHFYPEFLN--HVSTCKS
PHDMFGAIAKSYYKDKYKINKKDLVVVSVMPCTAKKFEIQRKE-M--------------K
K---------EVDYVLTTRELARLIKIKKIDFNNL-ADEDFDAAL-GLSSGAGTIFGASG
GVMEAALRTAYETAT-GK-KL--EMLEFNQIRGM-SDFKEGSIII---------------
------N-G-KTVNFAVVNGLHNAKEVLEQIKN-----KE-C-----K-YDFIEVMACPG
GCIAGGGQPIPTNK-------EIVEKRMQALYINDKN-NTIRRSHENPAIIQLYEEFLGR
P-LSKKAEKLLHTNYI-------KRGI---------------------------------
------------------------------------------------------------
---------
>CG_4_10_14_0_2_um_filter_33_10_00744 NAD(P)H-quinone oxidoreductase subunit I, chloroplastic
----------------------------MKITINNKEIEC---QPNKTILEVAKE-NDIE
IPTLCYQE-----GF-EARAVCRICLVEV----DN------KLLPSCSTKAKEGMVISTE
SKKVLEARKINTELLMSKHIQ----SCFV--ESKEHELCKIAKNVGIRQAKF-D------
-----------SNKKTYIVD-KGIAIVTDNNQCILCGRCVQAC-QMQNVNAIDFAYRSYH
-TKVTPAYENKLDDSVCVNCGQCLLACPVNAIYEKDDTKEVLKALK--------SKKHVI
VQTAPAVRASLGEEFDLPAGTLVTGKMVSSLRKIGFKKIFDTQFGADLTIMEEAAELIKR
LK------EN----------K-----NLPMITSCCPAWIKYIEHFYPEFLN--HVSTCKS
PHDMFGAIAKSYYKDKYKINKKDLVVVSVMPCTAKKFEIQRKE-M--------------K
K---------EVDYVLTTRELARLIKIKKIDFNNL-ADEDFDAAL-GLSSGAGTIFGASG
GVMEAALRTAYETAT-GK-KL--EMLEFNQIRGM-SDFKEGSIII---------------
------N-G-KTVNFAVVNGLHNAKEVLEQIKN-----KE-C-----K-YDFIEVMACPG
GCIAGGGQPIPTNK-------EIVEKRMQALYINDKN-NTIRRSHENPAIIQLYEEFLGR
P-LSKKAEKLLHTNYI-------KRGI---------------------------------
------------------------------------------------------------
---------
>T1Sed10_208R1_00746 hypothetical protein
------------------------------------------------------------
------------------------------------------------------------
------------------------------------------------------------
------------------------------------------------------------
-----------MAESSCVNCGQCVISCPTAALTQKSDIQNVIDALN--------SDKYLI
VQTAPSIRATLGECFNMAPGKSVTGKMVTALKNIGFHKVFDTDFAADITIVEEATEFLKR
LK------EN----------R-----SMPMITTCCPAWIKFGEQFFCDELH--HMSSCRS
PQAILASLTKTYYAKKMKIKPEDIILVDIMPCTAKKFEIDRPE-F--------------K
G---------EADYVLTTVELGKLLKQLDVDFPKL-ERSEFDNPL-GESSGAGAIFGRTG
GVMEAALRTVAHWLG-EK-DF--TKIDFKKIHGM-RTMKEAELNI---------------
------K-G-QNVKVAAVHTLGEARKLMQQIRE-----GK-S-----D-YHFIEIMACYG
GCIGGGGQPR-TNQ-------KVLKKRMNALNDLDSR-KKIRLSHKNPSVNKLYKEYLGK
P-GSKKAHKLLHTSYY-------RRPVL--------------------------------
------------------------------------------------------------
---------
>CSSed10_383_00136 hypothetical protein
------------------------------------------------------------
------------------------------------------------------------
------------------------------------------------------------
------------------------------------------------------------
-----------MKESSCVNCGQCVIHCPTGALSEQNNIREVTNALT--------TNKILI
AQTAPSIRATLGELLGMKPGTTVTKKMVSALKELGFQKVFDTDLAADITIVEEATEFVKR
FK------NK----------K-----DLPMITTCCPAWIKFSEQYFFEQLN--HMSSCRS
PQAMMASLIKTYWAQKNKVKPEDIILVDIMPCTAKKYEINRPE-F--------------Q
G---------EADYVLTTVELAKLIKQHNINFQEL-EEQDFDDPL-GESTGAGAIFGRSG
GVMEAALRSAADMIT-GK-NI--KNIEYKKIRGL-QTAKEAEIEI---------------
------Q-G-QKIKVCVVHTLGEARKIMNQIRT-----GT-S-----P-YQFIEIMACYG
GCIGGGGQPRYESD-------ELLKKRAKALENEDQN-KKIRKSHQNPSVIKLYKEYLGE
F-GGKKAHKLLHTKYE-------EKEAL--------------------------------
------------------------------------------------------------
---------
>T3Sed10_350R1_00221 NAD(P)H-quinone oxidoreductase subunit I, chloroplastic
M-----------------KKAKKQNSEKIKFILDNKEVEG---KRGEYLLDVAKR-HNIE
IPHICTNE-----RL-ERIGSCRLCVVEI----QGMK----RLAPSCSTYIREGMVVNTR
SPRVLKARRINIELLLANHDR----DCLTCNQNLNCKLQRYSEDLLIHKIRY-E------
-----------GEKRKEKKDKSSISIWRDNEKCILCEQCTRVCNGIQTVYAIGKQNRGFD
-MKVAPPLGLNMEKSNCVNCGQCVIVCPTGALSENSDIEEVTNALN--------SGKFLV
AQTAPSIRATLGECFNMKPGTVVTGKMVAALKAIGFDKVFSTDFAADITIVEEATEFVKR
FK------EN----------R-----DLPMITTCCPAWIKFAEQFYFEQLN--HMSSCRS
PQAMLASLVKTYYAKKINKKPKDIIVVDIMPCTAKKFEIQRDE-F--------------K
G---------EADYVLTTVELAKLIKQYNIDFVNL-EKEEFDNPL-GESTGAGTIFGKTG
GVMEAALRTAADYLT-KK-DL--RKIDYKQIRGF-GTIKEGSIKL---------------
------A-G-KEIKVCAVHTLGEARKIMEDIRE-----GN-C-----A-YHFVEIMACYG
GCIGGGGQPRYDDI-------ENLKQRQKAIIDNDKK-TKIRKSHLNPSVIKIYKEYIGK
P-GQKRAHRLLHTKYK-------KRCYL--------------------------------
------------------------------------------------------------
---------
>B66_G1_00684 Electron transport complex subunit RsxB
-------------------------MEMVEVIIDGKKVNV---PKGTRILEAAKK-AQVN
IPTLCYLE-----DL-TPQGACRVCVVEV----EGES----KLTASCMREVESGMVIHTN
SPRVRKARKMIVELLLSEHIS----DCPTCERAGSCELLNLAYELGVTEVRF-PP-----
-----------SQNLNKPKDTTSLSLIRDPNKCILCGRCVRVCSQIQKVEAIKFVGRNID
-LRVSAVMDKGLGNVQCTNCGQCLQVCPVNAIKEKSALEEVWKNIE-------DPSKHVA
VQIAPSVRVSVGEELGFEPGELVVKKIYTALRRLGFSAVFDTNFGADLTIVEEAWELTER
IK------NS----------TK----PLPQLTSCCPGWIKFMEDFYPDLMP--HVSSCKS
PQQMLGALIKTYYAKEKGIPPENIISVSIMPCTAKKFEAERQE-M--------------S
DS-----GFKDVDYVLTTREFVRMIKQARIDFKNL-EETEADSIL-GLYTGAGTIFGATG
GVTEAALRTAYFYLT-GR-NL--EKVEFEEVRGM-KGIKEAKVSI---------------
------K-D-LEIRVAVAHGLGNARKLLDQIRE-----GK-S-----P-YHFIEIMACPG
GCVGGGGQPNGFDL-------KLRRKRAEGLYREDKT-LPWRYSHENPSIKTLYEKFLKR
P-GSELSHKLLHTHYY-------KREYR--------------------------------
------------------------------------------------------------
---------
>B3_Woes_00793 NAD(P)H-quinone oxidoreductase subunit I, chloroplastic
----------------------------MKIKIDGKVVEC---DQNKTLLHILRD-RGIE
IPTLCYQE-----NL-KPEARCRLCLVEI----NG------KLSTSCSKYPEKDMEIVTN
SKKVKRARMINAELLISEHAK----ECFI--ENKEHDLCKIVQDVGLKDIRF-D------
-----------PTRKYK--VELGTSVIRDNNLCVNCGRCVQVCADVQATWAIDFAGRGHN
-EHVTPYFEHGLHDVACIKCGQCIAACPVGAISEREHLQDVLKVLK-------DKKKHVV
VQTAPSIRASLGEEFGMKPGTLVKGKMVSALRRCGFDKVFDTNLGADMTIMEEASEFIRR
LS------KG----------G-----PFPMITTCCPAWIKFMEHFYHDLLK--NMSSCKS
PHEMLGVLTKTYYAKKSNIAPKDIVVVSVMPCTAKKFESTRPE-L--------------K
S---------GVDYVLTTREFSKLIKHFNIDFKSL-PNEKFDPAL-GISTGAGVMFGATG
GVMEAALRTVYELAT-GK-TL--KKVEFNQLRGM-CGIKEGVISL---------------
------N-G-GKIKYAAANGLANARKLLER---------K-N-----D-YHFIEIMACPG
GCIGGGGQPLPYSE-------EKIQKRMKAIYKEDRK-LPFRKSHENPIVKDIYNEFLGA
P-LSRKSEKLLHTHYI-------KRSMF--------------------------------
------------------------------------------------------------
---------
>UBA12459_00809 NAD(P)H-quinone oxidoreductase subunit I, chloroplastic
-------------------------MTKVKIELNGQEIMC---ESDEYLMDIARK-HHIY
IPHLCQHD-----RL-ERTANCRLCIIEI--ELNGKR----KIMTSCNAKPVEGMKVFTH
TPKLFEYRRINLELLLANHDL----NCPTCPANLNCKLQKYSGDLLVKESRF-N------
-----------GARKMLPVDESSPSIRRDNNRCILCGKCIKMCSDIQTVHAIQQHHRGFD
-TVVEHSFNHTMAESSCVNCGQCVIACPTGALTERSDIQHVIDALN-------TEGKILI
AQTAPSIRATLGECFDMPPGRNVTGKMVSALRKIGFHRVFDTDLGADITIIEEATEFVKR
LK------SK----------K-----NLPMITTCCPAWIKFGEQFYFDELN--HMSTCRS
PQAILASLIKTYYAKKLKIESKDIILVDIMPCTAKKFEILRPE-F--------------S
G---------EADYVLTTVELSKLINQMGIDFVNL-EDEDFDNPL-GESTGAGAIFGHTG
GVMEAALRTVADFLG-HK-DF--KNVEYTKIRGM-ETCKEATVEI---------------
------A-G-NEVNICVVHTLGEARKLMEQIKK-----GE-S-----K-YQFIEIMACFG
GCIGGGGQPK-FNE-------EALKKRVEALIKEDEG-KEIRKSHKNPTALKIYEEYLGE
F-GSEKAHELLHTKYY-------LREYK--------------------------------
------------------------------------------------------------
---------
>WP_044987775.1|Firmicutes-Clostridia-Clostridiales-Lachnospiraceae-Tyzzerella-Tyzzerella_nexilis WP_044987775.1 2Fe-2S iron-sulfur cluster binding domain-containing protein [Tyzzerella nexilis]RGY26517.1 4Fe-4S dicluster domain-containing protein [Tyzze
-------------------------MENVTIKLNGRAVSA---PVGSTILEAAHL-AGIK
IPTLCFLK-----EI-NEIGACRICVVEV----KGAK----TLVASCVHPIGDGMEIWTN
TPKVLEARRKTLQLILSAHDR----KCLSCVRSGNCELQQLCRELGVAEEDYFD------
-----------GEKNGYELDVTAAHMIRDNNKCILCRRCSAVCEKVQGIGVIGPNHRGFA
-TSIGSAFEMGLGDTSCVSCGQCIAVCPTGALQEKDYIDEVLEAIA-------DPEKHVV
VQTAPSVRAALGEEFGYPIGTDVEGRMVAALRRIGFDKVFDTDFSADLTIMEEAREFIDR
VQ------NG----------G-----VLPLITSCSPGWIKYCEHYFPDMTE--NLSSCKS
PQQMFGAITKTYYAEKTGMDPKDIVCVSVMPCTAKKFEIGRED-Q--------------N
AA-----GVPDVDIAITTRELARLIKRTGLDFTGL-PEENFDDPL-GESTGAAVIFGTTG
GVMEAALRTAVETLT-GE-EL--AKVDFEDVRGT-DGIKEATYNV---------------
------A-G-MDVKVAVASGLQNAKELLDKVNA-----GE-A-----D-YHFIEIMGCPG
GCVNGGGQPQVSADVRNF--TDVRAARAKVLYDNDAK-KAIRKSHENPSIQKLYEEFLGR
P-GSQKAHEILHTSYI-------KRTINSI------------------------------
------------------------------------------------------------
---------
>WP_094204033.1|Firmicutes-Tissierellia-Tissierellales-Peptoniphilaceae-Finegoldia-Finegoldia_magna WP_094204033.1 NADH:ubiquinone oxidoreductase [Finegoldia magna]OXZ33970.1 NADH:ubiquinone oxidoreductase [Finegoldia magna]
---------------------------MLNIKINDVDVQV---KEGTTILQACEK-INIH
IPTLCHLDMHSLGFV-NSEANCRVCMVEL----AHNH----KLVPACNTLVKDKMEIRTD
TPRVIRTRRTNIELLLSNHPT----DCLVCERNGNCELQDLAVLANIKDIRF-K------
-----------GERKIFEPDTSSFSIIRDPNKCILCKRCETMCTNVQSVGTLTSIDRGFE
-TVVGTQYHKPMIDTNCVFCGQCLSVCPTGALTEVNNVRKVYKALN-------DEEKVVL
VQTAPAVRVALGEEFGMEVGSVVTGKMVTALRKIGFDYVFDTDFAADLTTMEEAYEFVDR
FK------KQ----------E-----NLPILTSCCPSWVKFIEHNFPDMLN--IPSTCKS
PHEMFGSVAKTYFAEKIGVDPRNIVVVSVMPCVAKKYESARPE-LG-------------L
TE-----DISDVDYVISTRELAHMIKEYSLDFPNL-EDSEFDDPL-GESSGAGVIFGSSG
GVLEAAVRTAYNMLT-GD-DL--EQLEFKELKEM-RGIKESRIEI---------------
------L-G-KEVKVAVASGLANARRLLESIRD-----GK-A-----H-YDIIEIMACPG
GCIGGAGQPLLRGN------VSKLEKRMNAIHKEDRD-KPIRRSYENKSIKKIYDEYLDA
P-GSEKAHHLLHTEYS-------SREKY--------------------------------
------------------------------------------------------------
---------
>WP_136063563.1|Kiritimatiellaeota-Kiritimatiellae-Kiritimatiellales-root-root-Kiritimatiellales_bacterium WP_136063563.1 2Fe-2S iron-sulfur cluster binding domain-containing protein [Kiritimatiellales bacterium]VGO22162.1 NADP-reducing hydrogenase subun
---------------------------MINLTIDNTPLTV---EEGTTVLEACKQ-AGIK
IPTLCYLE-----NI-QAIGACRVCLVEI----ERVK----DLVASCVMPVAEGMKVTTN
NRRVREARKVVVELLLSEHEG----DCQTCDRNEDCELQSLAHDLGIKELRY-E------
-----------GEKAQRFQDHSTAGLVRDSAKCISCRRCVTVCTAIQTVSALFPQSRGFK
-TTIGPAFAQNLDTVTCVQCGQCAAVCPVGAISERDQIDEVWAALD-------DPSKTVV
VQTAPAIRAALGECFGMEPGTLVTGKMTTALRNMGFDAIFDTDFSADLTIMEEGTELLTR
LK------KALVDKE----DV-----ALPMFTSCCPSWILFAEYFYPDMLS--NLSTCKS
PQQMMGAMVKTYYAKKIEKKPEEIVMVSIMPCTAKKHEAARDE-M--------------N
DS-----DAQDVDIVLTTRELGKMVKQAGIDFSSL-ADSEMDAPL-GLSTGAADIFANTG
GVMEAALRTVYEIVT-GR-ELPFENLHVSPVVGL-EGIKDAEITIEGTVPEWSFL-----
------E-G-VTVKVAVAHALGNARKLVDKIRA-----GE-A-----E-YHFVEVMTCPG
GCIGGGGQPRITTD-------EVRKKRIAAIYAEDEG-KTLRKSHENEGVAKLYEEFLGV
P-LGHKSHELLHTKYY-------KKELV--------------------------------
------------------------------------------------------------
---------
>AEX85425.1|Thermotogae-Thermotogae-Petrotogales-Petrotogaceae-Marinitoga-Marinitoga_piezophila AEX85425.1 hydrogenase, Fe-only [Marinitoga piezophila KA3]
----------------------------MRITINNREYDM---PEGITILEAVKK-ANIK
IPTLCYIE-----GM-EPYGGCRLCVVEV----EGSK----TLVPSCAVKISEGMKIKTH
SEKVRRVRRTIMQLIIASHGISCELNCLTCSKATSCELKEIAEEIGVTKVNI-P------
-----------PVEKNLVSDYSSYAIVREPTKCIVCGRCIRACSNIQSVNIFTFADRGPN
-TIVTTFMDEGMGNVDCTNCGQCVMNCPTGALHEVYHIDGVWNALN-------DPEKVTI
VQTAPAVRVAIGEPFGMEPGTISTGKLVAALRLLGFDKVFDTNFTADLTIVEEGTEFIHR
FK------EG----------G-----KLPLFTSCSPGWIKFIEHNYPEYLP--HLSSAKS
PQQMFGAVAKHYYAKKLGIPKEKLVVVSIMPCTAKKYEMNRPE-H--------------A
G---------DVDFVLTTRELAKMIKESGIDFKNL-PEEEYDNPF-GISTGAGAIFGASG
GVMEAALRTAYEILT-GR-EL--EKLDFTAVRGL-DMVKEAEVEI---------------
------N-G-KIIKVAVVNTLGAARKLLERMKN-----GE-V-----E-YHFVEFMACPG
GCIGGGGQPIPTTE-------EILLKRMEAIYEIDYG-SKLRKSHENPAVKELYKEFLGE
P-NSEIAHHLLHTHYV-------ARN----------------------------------
------------------------------------------------------------
---------
>SFI12949.1|Firmicutes-Negativicutes-Selenomonadales-Selenomonadaceae-Selenomonas-Selenomonas_ruminantium SFI12949.1 NAD(P)-dependent iron-only hydrogenase catalytic subunit [Selenomonas ruminantium]
MM---------------TAENESKEIPMVHLTINNIPIEV---PQGTKIMQAAAK-LGID
IPHLCYHE-----DQ-RIKAHCRLCSVEV----VGKR----RLLAACSTEVWEGMEVHTD
TQIVRDTQVSILQLMLANHHR----DCLSCPRNQNCDLQRLCSRFNILESPL-P------
-----------SVVKEEPRIETNPSIVRDPAKCIRCGRCIRACKDVQGIAALTYAGRSSD
-IVVTTAFNKPMEATDCILCGQCSLVCPTGAIVEKDDTTKVLDALQ-------DPQKHVI
VQVAPSVRVALGDAFGLEPGAIVTGQMVTALKLLGFDRVFDTNFGADLTIMEEGAEFLDR
LQ------NG----------G-----TLPMMTSCSPGWVNYMEKHFPDCIG--HLSSAKS
PMSMFGAIAKTYYAEKAGIDVKDIVTVSVMPCTAKKFEAARPE-M--------------G
RN-----GQQDVDIVLTTRELIKLIKYVGLRLRQL-PESDFDSPL-GLASGAAAIFGTTG
GVMEAALRTVYEKLT-GQ-TL--EKLAFNEVRGF-EGIKECSVNI---------------
------N-G-REIRICVAHTLRNARRIMEQVQQ-----GT-S-----P-YDFIEIMACPG
GCIGGGGQPIGTTN-------AIRKKRMAALYEIDRS-LPLRKSHDNPEIQTLYKEFLGE
P-LGEKAHELLHTTYH-------KVSKPYEF-----------------------------
------------------------------------------------------------
---------
>WP_127576104.1|Firmicutes-Bacilli-Bacillales-Paenibacillaceae-Paenibacillus-Paenibacillus_barengoltzii WP_127576104.1 ferredoxin [Paenibacillus barengoltzii]
-------------------------MDTVKLWIDDIETEV---PKGTTVLQAARG-LGIH
IPTLCHLQ-----GM-NHPSSCRVCLVE-----SGPR-----LIASCTLVAEDGMRIRTN
TPRVRKARKTTVELILSDHHR----ECLTCLRSGTCELQEVANQIGVRDVRY-A------
-----------GGQARSTVDFSSPSIVRDTSKCLLCGRCVSVCSEVQTVGAIGFMNRGFN
-TVIGPALGRPIGESVCVNCGQCIMACPVGALQERENVGDVWQAIA-------DPHKFVV
VQTAPAVRVALGEEFGMPIGTRVTGKMVAALRRLGFNKVFDTDFAADLTIMEEGTELVHR
LA------TG----------E-----NLPLMTSCCPGWVKFVEHFFPDMRG--NLSSCKS
PHEMEGAMIKSYFAQMMGIDPGNLVVVSIMPCTAKKFEAQREE-L--------------A
HE-----SFPDVDYVLTTRELARMIKEAGIDFVNL-KGETFDNPF-GEASGAGVIFGATG
GVAEAALRTVFELIA-GE-EL--ETVEYTAVRGM-DGIKEAMVELP--------------
------D-G-RVIRTAVVHGLGNARKLMSMIQS-----GQ-R-----Q-YEFIEVMACPG
GCICGGGQPIVGASLRDT--LDVKAARAKAIYDEDEA-STVRKSHKNPYIQQIYREFLEE
P-NSHKSHQYLHTHYL-------VRSRY--------------------------------
------------------------------------------------------------
---------
>RLE15358.1|Candidatus_Aerophobetes-root-root-root-root-Candidatus_Aerophobetes_bacterium RLE15358.1 ferredoxin [Candidatus Aerophobetes bacterium]
-------------------------MSQVNVTIDGIKVSI---DEGATILDAAKK-AGIK
IPTLCHLP-----EI-QSIGACRMCLVEV----EGSP----KLQTACMCPVSEGMVVKTN
TPAVLEARKFVLELILSNHPA----DCFTCIRNGNCELQELANELGLREIHY-P------
-----------GERIKAQVDSSNPCLIRDAEKCILCRRCVSMCHEVQGVGVIFPQKRGFE
-TTIAPPFSLELRDVPCTFCGQCATICPVGAIYEKEYIDEVWQALN-------DPEKFVV
VQTAPAIRAAIGEEFGLEVGTRCTGKLAAALRRMGFDKVFDTQFGADLTIVEEANELVYR
IK------KG----------G-----TLPMMTSCCPAWIKFVEHFYPDLLD--HLSTCKS
PQQMFGPIAKTYYAKKIGIPAEKMFVVSVMPCTAKKFEAERPE-M--------------R
SS-----GFRDVDAVLTTRELARMIKQAGIDFVNL-PDEEFDEPL-GISTGAATIFGNTG
GVMEAALRSAYEIVT-GK-QL--TEVEFRQVRGW-KGIREADIEM---------------
------D-G-AKVKVAVAHGLSNASFLLDRIRE-----GS-C-----D-YHFIEVMACPG
GCIGGGGQPVATNS--NI--YEIRKKRIAALYEEDKA-MSVRKSHENPAIKELYREFLGE
P-LGEKSHHLLHTHYT-------KRGATYQREKIWV------------------------
------------------------------------------------------------
---------
>WP_117622679.1|Firmicutes-Clostridia-Clostridiales-Clostridiaceae-Hungatella-Hungatella_hathewayi WP_117622679.1 2Fe-2S iron-sulfur cluster binding domain-containing protein [Hungatella hathewayi]RGM02022.1 4Fe-4S dicluster domain-containing protein [Hu
-------------------------MENITIKINGMEVSA---PEGSTILEAARL-AHVE
IPTLCYLK-----DL-NEIAACRMCTVKI----NGGK-----LAAACVYPVSPGLEVWTN
TPDLVEYRKKTLQLILSNHNR----SCLSCVRSGNCELQTLCKELGVEDSDYYD------
-----------GEKTPSCIDESAAHMVRDNSKCILCRRCSATCEKVQGIGVIGANERGFA
-TIIGSAFDMGLGETSCVSCGQCIAVCPTGALYEKTCIDDVAAAIA-------DPSKHVI
VQTAPAVRAGLGEEFGYPIGTNVEGKMAAALRRIGFDKVFDTNFSADLTIMEEAHEFIER
VQ------NG----------G-----TLPMITSCSPGWIKYCEHYFPDMTE--NLSSCKS
PQQMFGAIAKSYYAEKMGLKPEDIVSVSVMPCTAKKFEIGRDN-Q--------------D
AN-----GCPDVDYSMTTRELARMIKKFGIRFNEL-PDEEFDAPL-GLGTGAAVIFGATG
GVMEAALRTAVETLT-GE-EL--QKLDFTDVRGT-EGIKEATYNV---------------
------A-G-MDVKVAVASGLGNARELLNRVKS-----GE-A-----D-YHFIEIMGCPG
GCVNGGGQPQQPGSVRNT--VDIRALRAKVLYDEDAA-KTIRKSHENPAIKELYETYLGK
P-GSEKAHHLLHTTYV-------KRKINEV------------------------------
------------------------------------------------------------
---------
>WP_073234235.1|Firmicutes-Clostridia-Clostridiales-Peptococcaceae-Desulfotomaculum-Desulfotomaculum_putei WP_073234235.1 ferredoxin [Desulfotomaculum putei]SHE33764.1 NAD(P)-dependent iron-only hydrogenase catalytic subunit [Desulfotomaculum putei DSM 1
-------------------------MATVTLTIDNIKVEV---EQGSTILEAAKK-IGIN
IPTLCYMK-----DI-NAIGACRICVVEV----QGAR----ALQAACVTPVAEGMVVKTN
SAAVRASRKMTLELIQSNHPQ----ECNTCLRNNNCELQSLSEAMGLKEIRF-VRP----
----------AQSHSKDDIDNSSPSIVRDPRKCILCRRCVAVCEKVQGVKCISAVNRGFE
-TIVAPPFNQGLMDVNCTMCGQCSLVCPTGAITEVDDTDKVWQALD-------DPNKHVV
VQTAPAVRVAIAEEFGMEPGTVSTGKLVAALRRLGFDSVMDTDFTADLTIIEEGNEFIKR
VT------EG----------G-----VLPMITSCSPGWIKYIEMYYPDLLA--HLSTCKS
PQQMFGALVKTFYAEKKGIDPANIVSVSIMPCTAKKFEAQRDE-L--------------K
DS-----GYQDVDVVLTTRELARMLREIGIDWENL-PEEDYDAPM-GLSTGAAVIFGATG
GVMEAAVRTVYEVIT-KE-PM--PDINLTPVRGM-EGIKEATLKV---------------
------G-D-LDVKVAVAHTLGNARKLLDKIRA-----GE-A-----D-YHFIEIMCCPG
GCIGGGGQPIPTNL-------EVRLKRIGGIYKADEA-MPIRKSHENPAIKAIYEEFLGE
P-LGEKSHKLLHTYYV-------PRGVYRKPEG---------------------------
----------LPDKVPSGD-----------------------------------------
-------HH
>WP_158905828.1|Spirochaetes-Spirochaetia-Spirochaetales-Spirochaetaceae-Rectinema-Rectinema_subterraneum WP_158905828.1 2Fe-2S iron-sulfur cluster binding domain-containing protein [Rectinema sp. SURF-ANA-1]
-------------------------MKNVTLTINGKKITV---PEHTTVFSAAEK-AGIS
IPALCRHE-----DL-EPKGACGMCIVKI----EGQP----GYKRSCVTAVEEGMEVLTS
TAEIRDIRRGILELVLAAHPA----DCLQCIKHGKCELQTLAERFEIRDLRY-D------
-----------RYTRGLPVDRSSFGIVRDMNKCIGCGRCVQVCNEVQTVASIFFHGRGSN
-TIVSPAYGTTMGDSVCVNCGQCIVYCPVGALYEKEAIEEVWKAID-------DPDKIVV
TQIAPAVRVAIGEEFGLEPGELSIGKLYSALKALGIDVVFDTNFSADLTIVEEATEFLER
LK------ES----------G-----PFPLITSCSPGWIKFGETFYPELLE--NVSSCKS
PQQMLGALIKTHYAESRGLDRNKIVSLSIMPCTAKKFEAGRPE-M--------------R
SS-----GARDVDYVLTTREIARMIRQVGIDFRNL-PDGTPDPLL-SRYSGAATIFGASG
GVMEAALRTAYELAT-GK-AL--EKVDFVDVRGM-TGVKEAEIDV---------------
------D-G-TPIKVAVTNGLANARKILDRVAEDKRR-GR-S-----S-YHFIEIMACAG
GCVGGGGQPIPNTL-------ARRARRIEGLYREDRS-LPLRKSHENPEIRALYAEFLGS
P-GSEKAHALLHTKYS-------PREQYQFSE----------------------------
------------------------------------------------------------
---------
>PIE97866.1|Spirochaetes-Spirochaetia-Spirochaetales-Spirochaetaceae-Treponema-Treponema_sp. PIE97866.1 ferredoxin [Treponema sp.]
-------------------------MIMITLKINGIEVQV---PEGSTIMEAAHE-ANVK
IPSLCYNN-----DL-TAWGSCGLCVVHL----EGNP----RMMRACCTKATEGMSVITH
DPEIIQARRAVLELILSNHPQ----DCLVCSRNNCCELQSLAAEFGIRDVPF-E------
-----------PYLNRRPKDNTNGAIIFDRDKCISCGRCVEVCQNMQEVHAIEYQNRGGN
-TIIGPAALADLEDSPCVRCGQCASHCPVGAIYEASPQMDVWMKLA-------DPDSVSV
VQIAPSVRVALGEEFGLQPGELTTGKIYAALRKIGFDYVFDTNFSADLTITEEATEFVQN
FT------SG----------TY----NFPQFTSCCPAWVDYVEKFHHDLLP--HLSSTKS
PQQIMGPMIKTYWAKKMNIDPKKIFSFAIMPCTAKKYEAYRNDTM--------------K
SS-----GYQDVDAVMTTREFARLIKQVGIEFNLL-EEEAADSPL-GPYTGAGAIFGATG
GVMEAALRSAYFYIT-GN-EL--PGIEFSEVRGL-QGVKESKIEI---------------
------N-G-SEIRIAVINQLGRLPKFLEKVREAKAKGGE-P-----L-YHFIEVMACRG
GCVGGGGQPYKTND-------FVRKARAKGLYQDDKK-AQIRAAHNNPYIKTAYKEFLGS
P-NAGKAHELLHTHFE-------KRPLYKEKK----------------------------
------------------------------------------------------------
---------
>PIT84784.1|Candidatus_Micrarchaeota-root-root-root-root-Candidatus_Micrarchaeota_archaeon_CG10_big_fil_rev_8_21_14_0_10_45_29 PIT84784.1 ferredoxin [Candidatus Micrarchaeota archaeon CG10_big_fil_rev_8_21_14_0_10_45_29]
------------------------------------------------------------
-------------------------MAEK----N--------------------------
-------------------PR--------------------QAEKGEPSASFLKT-----
---------------LETENRQNPSLFHDASKCTRCGRCAIQCQKIQGLSPMEFEEGSHR
-WKYCPTLSHGPNRAFCVYCGQCALACPTGAISEKSSLQEVKNAIA-------DSSKFVI
VQTAPAVRASLGETQGMPAGSLITGKVVAALRRLKFDKVLDTDFGADLTIMEEAQELVQR
IE------KN----------E-----NLPLITSCCPAWVKYAEHFYPSLLN--NISSCKS
PHQMFGAIAKSYYAKKLGISPEEIIVVSIMPCTAKKFECLRPQ-M--------------Q
NN-----GLRNVDYVLTTRELGKWLSEEKIELRSL-PDEFYDDLL-GASSGAGAIFGATG
GVMEAALRAAAEKIE-GK-KI--ESVEYSQVRGE-EGIREATVQL---------------
------G-G-KTLNLAIAHGLKNSKKLLEDIKN-----KK-S-----K-YHFIEIMACPG
GCVGGGGQPIPTNV-------QIVKKRKLALYHQDAI-LPLRKPQENPQIISLYKEFLGE
P-GSKKAHELLHTTYG-------ERKSGRI------------------------------
------------------------------------------------------------
---------
>WP_054873235.1|Firmicutes-Clostridia-Clostridiales-Clostridiaceae-Oxobacter-Oxobacter_pfennigii WP_054873235.1 4Fe-4S dicluster domain-containing protein [Oxobacter pfennigii]KPU46345.1 NADP-reducing hydrogenase subunit HndC [Oxobacter pfennigii]
-------------------------MDMINLKIDGNDILV---AKGTTILEAARQ-FNID
IPTLCFLK-----EI-NEVGSCRMCVVEV----EGSK----KLQPSCVTKVSEGMVIRTN
SRQVRDTRKVILELLLSNHNR----ECLSCERNLSCELQKLSKEMGIETPDF-P------
-----------RMEAAEQKVQLSPSIVRDQSKCILCGRCISVCEKIQNVGVISFANRSYE
-TTVTTPFNHDLTELDCINCGQCIKFCPVGALKEKDDTDAVWDALE-------NPDLHVV
VQTAPAVRVALGEEFGLPVGTNVEGKMVTALKRLGFDKVFDTNFTADLTILEEGTELLNR
VK------NG----------G-----KLPLITSCSPGWIKFCEHNYHDFLD--NLSSCKS
PQQMFGAVAKSYYAQKAGVDPEKIFVVSIMPCTAKKYEAKREE-M--------------Q
VD-----DLRDVDAVLTTRELAKMIKQSRMDFVNL-NDGKYDSIL-GDSTGAAVIFGTTG
GVMEAALRTVADVLT-GE-DL--KNIEYTPVRGL-EGIKEASVNI---------------
------N-G-MDVKVAVAHGTGNAAKLLDRIRS-----GE-S-----N-YHFIEVMACPG
GCINGGGQPIIMDKNKTD---EVKMKRAQGLYQIDKD-SKFRKSHENPEVKRVYEEYFIE
P-NSHKAHHLLHTKYV-------ER-----------------------------------
------------------------------------------------------------
---------
>WP_057952042.1|Bacteroidetes-Bacteroidia-Marinilabiliales-Salinivirgaceae-Salinivirga-Salinivirga_cyanobacteriivorans WP_057952042.1 2Fe-2S iron-sulfur cluster binding domain-containing protein [Salinivirga cyanobacteriivorans]ALO14501.1 NADP-reducing h
------------------------MSKMVNLKINGIDVSV---EAGTTILQAAEK-LKIK
IPVLCYHK-----DL-CIAGNCRVCVVEV----VGSR----KLVAACATPVSEGLEIHTN
SLMVRNARKDIIELLLSEHNA----DCTKCYRNGNCELQDLAAEYKITNQDF-LD-----
-----------LAHGAYTIDDLSPSIIKDDSRCIRCQRCVRTCSEMQSVGALSVANKGSE
-MKISTFFDRPMREVVCTNCGQCVIHCPTGALIEKTYIERVWDAIA-------DPNKHVV
VQTAPAVRIGLGEELELDAGERVTGKMVSALKRLGFDSVLDTDFTADLTIMEEGTELLHR
LK------ANLVEGDH---SE-----PLPMTTSCSPGWVKFFEHTFPEMLD--NMSTCKS
PQQMFGSLAKTYYAKKIDVDPENIVSVSVMPCTAKKFEADRPE-M--------------R
DS-----GYKDVDYVLTTRELAVMIMQAGIQFADL-PDEKYDSIM-GKSSGAAVIFGATG
GVMEAALRTAYELVT-GR-EVPFENLNIEPVRGL-DGVREATVKIEDVLPDWKFL-----
------E-G-AELKCCVAHGLANARNVMEKVKN-----GE-V-----D-YHFIEIMACPG
GCLGGGGQPIPTND-------AIRQKRMKAIYDEDLS-LAVRKSHENPEIVQIYKEFLGE
P-LGKQSHKLLHTEYF-------ERQRY--------------------------------
------------------------------------------------------------
---------
>WP_087280700.1|Bacteroidetes-Bacteroidia-Bacteroidales-Muribaculaceae-Muribaculum-Muribaculum_sp._An287 WP_087280700.1 MULTISPECIES: NADH:ubiquinone oxidoreductase [unclassified Muribaculum]OUO35001.1 NADH:ubiquinone oxidoreductase [Muribaculum sp. An28
-----------------------MEEKKINLTIDRHNLSV---PEGMTILEAARL-VGID
IPTLCHIDLKGTCVK-NAPASCRICVVEV----QGRR----NLAPACSTKCTEGMVVKTS
TLRVMNARKIVTELLLSDHPN----ECLTCPKSGDCELQNLALRFNIREMPF-N------
-----------GGELSLRKRETTASIVRNMDKCIFCRRCESVCNEVQTVGALGAIRRGFN
-TTIAPAFDKMMTESECTYCGQCVAVCPVGALTERDHTNKLLEDLS-------DPDKTVI
VQTAPAVRAALGEEFGMEPGTLVTGKMVTALRELGFDYVFDTDFAADLTIMEEGSEIMER
LENHLHGDKS----------M-----KLPILTSCCPAWVNFFEHYFPDMLD--IPSTARS
PQQMFGSIAKTYWAEKMGIPREKLVVVSIMPCLAKKYECDRPE-F--------------K
TN-----GNPDVDYSLSTREIARLIKRSNITLASL-PDSDFDMPL-GESTGAGVIFGASG
GVMEAALRSVYELHT-GK-KL--EKIEFENVRGT-EGLRRATIDI---------------
------G-G-FALNVGIAHGLGNARKLLNEIRA-----GH-S-----D-YHVIEIMACPG
GCIGGGGQPIHHGN------SAILQARTQALYREDCG-KQLRKSHENPFIIQLYEEYLGK
P-LSEKAHALLHTHYF-------NKK----------------------------------
------------------------------------------------------------
--------I
>WP_129251828.1|Bacteroidetes-Bacteroidia-Marinilabiliales-Marinifilaceae-Ancylomarina-Ancylomarina_salipaludis WP_129251828.1 2Fe-2S iron-sulfur cluster binding domain-containing protein [Ancylomarina sp. SHSM-M15]RXQ97369.1 2Fe-2S iron-sulfur cluster b
------------------------MEQMIKLTIDNKELEV---AKGTTILQAAKE-IGIE
IPTLCYMHLNDMNIE-HKPGGCRICVVEV----EGRR----NLAPSCNSKCEAGMNIKTH
SMRVLNARKTVMELMLSDHPF----DCLVCAKSGNCDLQTIAQNLGVREIHY-K------
-----------GEQSTYKVDYSP-SIIRDMDKCIMCRRCETMCNDVQTVGALSAVNRGFE
-SVVAPAFEMDLQKSTCTYCGQCVAVCPTGALTEKDHTNQLIRDLA-------DPKKTVV
VQTAPAVRAALGEEFGMEAGTLVTGKMVAALRNLGFDSVFDTDFAADLTIMEEGTELLGR
LSAHLAGDKD----------V-----KLPILTSCCPGWVNFFEHHFPEMKE--IPSTARS
PQQMFGPIAKNYLAKQMGVKREDMIVVSIMPCLAKKYECQRDE-F--------------K
VD-----GDPDVNYSISTRELANLIKQANMDFKTL-PEEDFDNPL-GESTGASVIFGATG
GVIEAAARTAYEVYT-GK-TL--EKVDFEALRGM-EGIRSAKVDF---------------
------D-G-LELNIGIAHGLGNARKLLEEIRD-----GK-S-----E-YHAIEIMACPG
GCIGGGGQPLHHGD------SSVLKKRAAALYREDEG-KAIRKSHENPYIIKLYEEFLGK
P-CGELSHKLLHTHYF-------DKQNEIEVE----------------------------
------------------------------------------------------------
---------
>WP_126306899.1|Firmicutes-Negativicutes-Selenomonadales-Sporomusaceae-Methylomusa-Methylomusa_anaerophila WP_126306899.1 2Fe-2S iron-sulfur cluster binding domain-containing protein [Methylomusa anaerophila]BBB90292.1 NADP-reducing hydrogenase subunit H
---------------------------MINLTINGKPVSV---AESSTILEAAKQ-NNIY
IPNLCYLE-----GV-HQFGSCRLCVVEV----EGAR----NLQASCMVPVREGMVIKTN
TEKVRKARKVLYELLLSDHPK----DCLSCERNQSCELQEIGNRLGVTEARF-E------
-----------GERSKGFED-FSPSITRDMSKCILCRRCITVCKEIQNVGILNAQNRGFK
-TVVGPAMDLPINSVNCAYCGQCTVVCPVGALKETDAIQSVWKAIN-------DKKKRVV
VQVAPAIRAAIGEEFGLAPGTLVTGKLVTALREMGFDDVFDTNFAADLTIMEEGTELLTR
VK------KALTGG-----EA-----TLPMVTSCSPGWIKYVEHAFPQELD--HLSTCKS
PHTMLGALAKSYYAEKIKVDPKDMVVVSIMPCTAKKFEISRPE-M--------------K
NN-----GVPNVDAVLTTRELAKMIKEAGIDFVNL-ADSQFDNPL-GLSSGAADIFGVTG
GVMEAALRTVYELVT-GR-ELPFEKLHVTPIVGL-EQIKTADILIEDPLEDYKFL-----
------D-G-FTVKIAVTSGLKGAKILLDQIAK-----GE-S-----P-YHFIEVMGCSG
GCIGGGGQPRPTTP-------EIRKKRMAAIYQEDEG-KALRKSHENEYINKLYQEYLVA
P-NGHKSHDLLHTHYT-------KRGKFNEYLNKE-------------------------
------------------------------------------------------------
---------
>WP_138531116.1|Bacteroidetes-Bacteroidia-Marinilabiliales-Marinilabiliaceae-Labilibacter-Labilibacter_sediminis WP_138531116.1 2Fe-2S iron-sulfur cluster binding domain-containing protein [Labilibacter sp. CG51]TLX75717.1 2Fe-2S iron-sulfur cluster bind
-------------------------MNKVNLVIDHIEVSV---AQGLNILEAAKQ-LKIR
IPTLCYHE-----DL-CVAGNCRVCVVEQ----VGSD----RLLPACATPVAEGMEILTN
SLKVRNARKSVIDLLVSEHRA----ECTRCYKNGECELQSLSSEYLIGEDTY-IDL----
-----------VPLKNYSIDYFSPSIIKDDSKCIRCQRCVRTCDYLQDIGALTVAHKGKD
-MKISSFFEKPMYEVVCTNCGQCVNRCPTGALIERNYIDEVWTAIN-------DPKKHLV
VQTAPAVRIALGEVLGMKPGNIVTGKMVAALRRLGFDSVLDTDFTADLTIIEEGNELLKR
LK------GALVDNNP---DV-----NLPMTTSCSPGWIKYVEHMYPEYLP--NVSTAKS
PQQMFGALVKTYYAKKVKIDPENIVSVSIMPCTAKKYEANRPE-M--------------Q
AS-----GYRDVDLVLTTREFARMIKQAGINFEAL-ENEEFDSFM-GTSSGAAVIFGASG
GVMEAALRTAYEIVT-GK-EVPFDGLNITPVRGM-EEVKEATIKIENTLPDWSFL-----
------E-G-VELKTCVTHSLANAKKVMDSVKK-----GE-A-----Q-YHFIEVMACPG
GCLGGGGQPIPTNL-------EIRRERSKAIYQEDAG-KPIRKSHENPEVVKLYDEFLKE
P-LGNKSHELLHTSYV-------RRNRY--------------------------------
------------------------------------------------------------
---------
>WP_152944708.1|Firmicutes-Clostridia-Clostridiales-Peptococcaceae-Desulfofundulus-Desulfofundulus_thermobenzoicus WP_152944708.1 2Fe-2S iron-sulfur cluster binding domain-containing protein [Desulfofundulus thermobenzoicus]MQL50803.1 2Fe-2S iron-sulfur 
---------------------------MVTLTIDGHRVQA---PPGSTILEAAKG-ASIR
IPTLCYLP-----EV-QAIGACRVCLVEV----EGNR----NLQPACVFPVSEGMVVHTN
TPRVRRARKFTVEMIVSNHPMD---DCLTCPRNQRCELQRLADELGIREVRF-T------
-----------GEKSEGRLDDLSPSIVRDQSKCILCRRCVTVCREVQGVAAISVQGRGFK
-TRVEPAFGQSLHDVACALCGQCILACPVGALQEKENIEEVWQAIF-------DPTKFVV
VQDAPAVRAALGEEFGYPPGTLVTGKMLSAVRRLGFNRVFDTNFAADLTIMEEGHELLKR
IK------EG----------G-----VLPMITSCSPGWIKFIEHFYPELLP--HLSTCKS
PHQMMGALVKTYYARKTGIDPQDMVVVSVMPCTAKKFECSRPE-M--------------N
GS-----GYKDVDYVLTTRELARMIKQAGIDFAGL-EDGYYDDPL-GEYSGAGTIFGATG
GVMEAALRTACEVAT-GK-TL--ENLEFTAVRGL-EGIKEAVVPL---------------
------D-GLGELKVAVAHGLGNARKILEKIKN-----GS-A-----G-YHFIEIMACPG
GCVSGGGQPLPVNN-------EIRELRARALYQEDRD-LKLRKSHENPSIKRLYAEFLGQ
P-LGEKSHHLLHTRYT-------ARGKF--------------------------------
------------------------------------------------------------
---------
>WP_155881825.1|Firmicutes-Clostridia-Clostridiales-Lachnospiraceae-root-Lachnospiraceae_bacterium_KM106-2 WP_155881825.1 2Fe-2S iron-sulfur cluster binding domain-containing protein [Lachnospiraceae bacterium KM106-2]BBF44712.1 periplasmic [Fe] hydrogen
-------------------------METITMKINGTDYTV---PKDSTILEAARI-AHID
IPTLCFLK-----DI-NEIGACRICMVEV----KGAR----NLVASCVYPVAEGMEVWTN
TKRVLNSRKKTLQLLLSNHNK----SCLSCVRSGNCELQTLCHELGVEEEHLYE------
-----------GEKQSFEIDDSAAHMYRDNSKCILCRRCVAACEKVQGIGVIGPNERGFA
-TNIGCAFEMDLANTSCVNCGQCISVCPTGALSEKDDIDTIFEAIQ-------DPDKFVI
VQTAPAVRAGLGEEFEYPIGTDVEGKMVAALRRLGFYKVFDTDFAADLTIMEEAHELFER
IE------HK----------G-----TLPMITSCSPGWIKFCEHYYPDLIE--HLSTCKS
PQQMFGAITKTYYAQKENIDPSKIVMVSVMPCTAKKFEIHRED-Q--------------D
AS-----GFPDVDYSMTVRELARMIKRAGIQFREL-PNESFDNPL-GMATGAGVLFGATG
GVMEAALRTAVYQLT-GDFDE--SPLEFTEVRGM-EGIKEASFTA---------------
------G-G-ITLRVAVVSGLANARVLLDKIKN-----HD-A-----P-YDFIEIMGCPG
GCVNGGGQPQVSARIRNF--IDIRPLRAKVLYDLDQA-NFLRKSHENPVIKQLYHEYLNE
P-GSELAHKILHTKYV-------KRSINNY------------------------------
------------------------------------------------------------
---------
>KXS45526.1|Firmicutes-Clostridia-Halanaerobiales-Halobacteroidaceae-Candidatus_Frackibacter-Candidatus_Frackibacter_sp._T328-2 KXS45526.1 NADH-quinone oxidoreductase subunit G [Candidatus Frackibacter sp. T328-2]SDC71993.1 NAD(P)-dependent iron-only hyd
-------------------------M-VVNITINDQEFEV---EEGKTILAVAQD-LGIK
IPKLCYLK-----DK-NEIGACRVCIVEV----AG-N----GYQPACTFPVTDGLEVKTN
TPRLRELRRLNMELILANHPQ----DCLHCERSTNCELQSLAKELGVEEVRF-S------
-----------GETIDYELDDLTPSIVRDPNKCIQCRRCVSVCDKVQGVKALFPNHRGFD
-TLISPAFNKSLDEVACALCGQCIHACPVAAIKEKDSTEEVWEILN-------DEDKQVV
VQVAPAVRVSLGEEFGLEPGTLVADKLVTACRRLGFDQVFDTVFGADLTIMEEGNELLAR
LE------GE----------G-----PLPMLTSCSSGWIKYIEHFHSDFLP--NLSSCKS
PQQMFGAMAKSYYAETENINREDIVVVSIMPCTAKKFEAARTE-M--------------E
VD-----GVRDVDHVITTREFAKMIKMAGIDFVNL-PGEEFDAPL-GITTGAGDIFGVTG
GVMEAALRTVYEEVT-GD-EL--AKLKLTDVRGF-DGVREASIEL---------------
------N-G-QEIKVAIINGLNNANEVLEAVKN-----GK-K-----E-YHFIEVMGCPG
GCVGGGGQPIPTND-------EIIAKRGAGLYSIDDK-KKIRKSHQNPVINKIYNDYLKE
P-GSKKAHHLLHTTYK-------ARDRY--------------------------------
------------------------------------------------------------
---------
>WP_132548469.1|Firmicutes-Negativicutes-Selenomonadales-Selenomonadaceae-Pectinatus-Pectinatus_cerevisiiphilus WP_132548469.1 ferredoxin [Pectinatus cerevisiiphilus]TCS80090.1 NAD(P)-dependent iron-only hydrogenase catalytic subunit [Pectinatus cerevisi
------------------------MEEMIKLKINGMPVEV---KKGTKILQAAQM-LHID
IPHLCYHP-----DQ-RVKARCRICSVEV----IGKK----RLLAACATECWDGMEVFTD
TKVVRDTQRGILQLIMADHEE----NCLTCPRNGNCVLQQLCSRFNVLRPNL-T------
-----------HVSEAIPVKTTNPSLVHDPEKCVKCGRCIRVCKDVQGIEAIGFAGRSTG
-LKVTTPYGEEFNKTDCVLCGQCTVVCPVGALVEKDDTNRVLEAVF-------NPHKVVI
VQTAPSVRVALGDAFGLPDGSIVTKKMVSALRMIGFDKVFDTNYGADLTITEEAEELIDR
LK------NN----------K-----KMPMTTSCCPAWVNFMEKHYPDEIA--HLSSTKS
PMSIFSAVAKTQYAKQENIAPENIFSVAIMPCIAKKYEAKRPE-L--------------G
RG-----GIADTDAVITTRGLIKLIKYIGIDFCNL-PESEFDNPM-GESTGAGAIFGATG
GVMEAALRTAYEWMTGGK-PM--PTLEYLPVRGF-DGIKEAQVEI---------------
------A-G-HTLKIAVVHTLKNAAFIMDKIRS-----GQ-C-----E-YDFIEVMACPG
GCVGGGGQPVTTTF-------AVTKKRMKALYMIDRN-SKLRKSHENPYLKKLYAEFLEK
P-GSEKAHQLLHTHYH-------AREKEFDFSK---------------------------
------------------------------------------------------------
---------
>WP_057951989.1|Bacteroidetes-Bacteroidia-Marinilabiliales-Salinivirgaceae-Salinivirga-Salinivirga_cyanobacteriivorans WP_057951989.1 4Fe-4S dicluster domain-containing protein [Salinivirga cyanobacteriivorans]ALO14442.1 NADP-reducing hydrogenase subunit
-------------------------MDTIKVTIDNRQIEV---PKGTTIYHAAKQ-LGIE
IPVLCYMELEDMNIE-NKPGGCRICVVEV----EGRH----NLAPSCSTQCSDGMVVKTH
TTRVLNARRTVLEFILSDHPK----DCLTCAKSGHCELQDMAIKLGVRKIHN-EEI----
-----------SEMSTYKIDYSP-SIIRDLDKCIMCRRCETMCNDVQTVGTLSAINRGFE
-SVVSPAFEMDLEKSTCTYCGQCVAVCPTGALTEVDHTTNVLRALA-------DPNKTVV
VQTAPAVRAALGEEFGLNAGTLVTGKMVSALRRLGFDKVFDTDFAADLTIMEEGTELLDR
LTKHLNGDKE----------V-----KLPILTSCCPGWVNFFEMQFPDMID--IPSTARS
PQQMFGAIAKTYYADKLNVKRDDLIVVSIMPCLAKKYEAQRDE-F--------------K
VE-----DNPDVDFSLSTRELAHLIKEANMDLENM-PDEDFDNPL-GESTGAGVIFGATG
GVIEAATRTAYELHT-GK-KL--DKVDFEQLRGM-DGIREAKVDF---------------
------D-G-LELNIGIAHGLGNARKMLEDIRD-----GR-S-----H-FHAIEIMACPG
GCIGGGGQPLHHGD------SSILKKRIDAIYREDSG-KKIRKSHENPMIKELYENFLGA
P-MSEKAHKLLHTHYS-------DRRPKVKLKEE--------------------------
------------------------------------------------------------
---------
>WP_144349659.1|Firmicutes-Negativicutes-Selenomonadales-Sporomusaceae-Sporomusa-Sporomusa_termitida WP_144349659.1 2Fe-2S iron-sulfur cluster binding domain-containing protein [Sporomusa termitida]QDR80095.1 NADP-reducing hydrogenase subunit HndD [Sporo
-------------------------MEMVNLTIDGQKVSV---PKTSTVLEAANS-LGIK
VPTLCYHP-----EL-RVEGACRVCMVEV----EGAR----SLVASCVYPVNEGMVVRTN
TADVREARKMVVELLLANHPT----ECLACQRNLNCELQNMAADLGVREIRF-D------
-----------GDKKNYPLDDKNPSLVRDQSKCILCGRCIRACSERQGVHVYSFANRGFN
-TTVVPAFNLGLDEVACTYCGQCAAVCPTGAIVEKDDTEAVWQAIG-------DPAKHVI
VQTAPAVRVALGEALGLPHGTIVTGKMVSALKRLGFNKVFDTDFTADLTIWEEGSEFIDR
LS------NG----------G-----KLPMITSCSPGWVNFIELKYPDLLD--HLSSAKS
PQQMFGALAKTYYAEKAGIDPKDIVSVSIMPCTAKKAEAARPE-M--------------N
SS-----GYQDVDYVLTTRELSRMIRAAGLTFATL-EEAEFDAPL-GIGSGAGVIFGATG
GVMEAALRTVVKLVT-GN-EL--DNIEFHTVRGM-TGIKEAEVPV---------------
------KEG-LTAKVAVAHTLANARVLLDKIRA-----GE-A-----D-YHFIEIMACPG
GCSGGGGQPIITSA-------EHRQKRIDAIYECDKC-STLRKSHDNPAVAELYESWLGK
P-LGEKSHHLLHTHYH-------PQKKC--------------------------------
------------------------------------------------------------
---------
>OGV97533.1|Ignavibacteriae-Ignavibacteria-Ignavibacteriales-Melioribacteraceae-Melioribacter-Melioribacter_sp._RIFOXYB12_FULL_38_5 OGV97533.1 ferredoxin, partial [Melioribacter sp. RIFOXYB12_FULL_38_5]
--------------------------------------------------------VGIH
IPTLCHMK-----DL-FPTGACRICVVEV----EGMR----GLTPSCAYPVMEGMKVDTN
SVRVRTARKTIVELLVENHPQ----DCLVCVRNKNCELQDLAERYNLREHRF-V------
-----------GEKKDHAIDVSSASMERDPAKCILCGRCVRTCGDIQKIGAIDFTNRGFK
-SNVTTPFNKGLNVSDCILCGQCILVCPTAALREKSHSKDVMNAIR-------DKKKYVV
AQIAPAVRASIGEEYNLPLGTNATGQLVTGLRRLGFKKVFDTNFAADLTIIEEATELINR
VT------KA----------G-----DLPMFTSCCPGWVKYIEQNRPQLLK--HVSSCKS
PHEMEGAVLKTYYAKKMGINPKDIYVVSVMPCTVKKFESSRPE-L--------------S
EE-----HMADVDAVLTTRELVRMFKMAGIDFNDL-PEDEFDNPL-GESTGAAAIFGTSG
GVMEAALRTAYAKIS-GK-EL--ENVEFQEVRGM-DGIKSATIPI---------------
------N-G-LDVNIAVVNGIGNIGSILDEIER-----GE-S-----K-YHFIEVMACPG
GCINGGGQPIHSKP-------EKLKKRVQTLYDIDSK-MKTRKSHENESVQKLYREFFGE
P-NGHVAHEILHTHYC-------DRKKILEHS----------------------------
------------------------------------------------------------
---------
>WP_120169182.1|Firmicutes-Clostridia-Clostridiales-Clostridiaceae-Thermohalobacter-Thermohalobacter_berrensis WP_120169182.1 2Fe-2S iron-sulfur cluster binding domain-containing protein [Thermohalobacter berrensis]RKD31639.1 ferredoxin [Thermohalobacter
-------------------------MSNVTLTIDGQRVTV---PENYTVLEAARS-AGIN
IPTLCYLK-----EI-NEVGACRVCVVEV----EGAR----TLQASCVLQVEDGMVVKTN
TKKVREARKAVVELMLSSHDR----KCLTCERNNKCELQNLANEFNIKEISF-E------
-----------GKMKVETVDMKSTSIVRDPNKCVLCGRCVSVCNRVQNIGVLGFANRGFE
-TKVGPVAEKSISEVPCINCGQCITACPVGALREKESIDYVWDAIE-------DSNKHVV
VQTAPAIRAALGEEFGLPMGTRVTGKMVAALKRLGFDKVFDTDFAADLTIMEEGHEFLER
LK------NG----------E-----KLPMFTSCCPGWIKYCEHYHPDLLD--NISTCKS
PQEMMGAVIKSYYAKKNGIDPKDIYVVSVMPCTAKKFESQREE-L--------------Q
ST-----GYADVDIVLTTRELAKMVKQTINDFTSL-PEEDFDEVL-GESTGASVIFGVTG
GVMEAALRTVYEVAT-GK-KL--KKLEFENIRGM-EGIKEALVEI---------------
------N-G-KEIKVAVVHSIGQANKLIEKIKA-----GE-K-----F-YHFVEVMACSG
GCITGGGQPYVNDKIKLS--KDIRKERAKALYNEDKA-KKIRKSHENPMINKIYDEYFDK
P-NSHKSHELLHTHYK-------KREKHPV------------------------------
------------------------------------------------------------
---------
>WP_028308064.1|Firmicutes-Clostridia-Clostridiales-Peptococcaceae-Desulfitibacter-Desulfitibacter_alkalitolerans WP_028308064.1 NADH:ubiquinone oxidoreductase [Desulfitibacter alkalitolerans]
MS---------------GNQEKQEARKQVKVQINDQHITV---PEGITVLEAAHE-IGVK
IPTLCHLDLHDLQLY-NKTASCRVCLVEMIQGNSNHN----KLVPSCVTRMEEGMMVRTD
TIKAITARRIAVELLLSNHPN----ECFTCPKNLECDLQSLAQELKVREIRW-A------
-----------GERMSYPMDISSDAIAKNSNKCIYCRRCETGCNVVQTCGILSGIGRGFN
-VFVGPFANIPMAESSCTYCGQCVQSCPTAALTEVYHTDKVWKAIY-------DPDKFVI
VQTAPAIRVALGELFGMKAGTIVTGKMVTALKRIGFDAVFDTNFGADLTVMEEASELIYR
LQ------NN----------K-----NLPILTNCCPAWVKFIEHQFPDLIH--VPSTCKS
PHIMLGQIAKTYYAEKKGLNPDNIVVVSIMPCIAKKAEAKRPE-L--------------T
KD-----ARNNVDISITTREIGAMIKEAGIEFDRL-PDSEFDSPL-GETTGASAIFGTAG
GVIEAALRTAYEWMT-GE-TL--EQIEFEELRGM-EGIRKATVKV---------------
------G-E-QELNIGIASGLGNARVILEEIRE-----RK-S-----Q-YHAIEIMACPG
GCIAGGGQPYHHGN------EEIIKKRRDAIYEEDRR-KGIRKSHENKEIQDLYKTFLGE
P-FGEKAHKLLHTHFE-------KRERI--------------------------------
------------------------------------------------------------
---------
>RLE09132.1|Candidatus_Aerophobetes-root-root-root-root-Candidatus_Aerophobetes_bacterium RLE09132.1 ferredoxin [Candidatus Aerophobetes bacterium]
-------------------------MSKVNLTIDGIKVSV---EEGSTILEAAKK-AGVK
IPTLCYLP-----EI-QSIGACRMCLVEI----EGSS----KLQCACMYPVSEGMVVKTN
TPAVHKARKFVLELILSNHPA----DCLTCIRNGNCELQKLANELGLREIPY-S------
-----------GERPKARVDSSNPCIIRDTEKCILCRRCVSVCHEIQGVGVIFPQKRGFE
-TAIAPPFDLDLEDMPCTFCGQCLAVCPVGALYEKEYIDQVWQAIN-------DPEKFVI
VQTAPAIRATIGEEFGLEAGTRCTGKLAAALRRMGFDKVFDTQFGADLTIVEEANELVYR
MK------KG----------G-----TLPMMTSCCPAWIKFAEHFYPDLLD--HLSTCKS
PQQMFGAIAKTYYAKKIGIPAEKMFVVSVMPCTAKKFEAQRDE-M--------------A
SS-----GQRDVDAVLTTRELARMIKEAGIDFVNL-PSEKFDEPL-GISTGAATIFGSTG
GVMEAALRSAYEIVT-GK-SL--AEVEFHQVRGW-KGIREAEVEM---------------
------D-G-TVVKIAVAHGLSNARFLMDRIRE-----GS-C-----D-YHFIEVMACPG
GCIGGGGQPISNDH--NI--YEVRKKRISALYEEDRA-MALRKSHENPAIRKLYEEFLGE
P-LGEKSHHLLHTHYT-------RRGVSYRRKNIWV------------------------
------------------------------------------------------------
---------
>WP_120765855.1|Firmicutes-Clostridia-Thermoanaerobacterales-Thermoanaerobacteraceae-root-Thermoanaerobacteraceae_bacterium_SP2 WP_120765855.1 2Fe-2S iron-sulfur cluster binding domain-containing protein [Thermoanaerobacteraceae bacterium SP2]RKL63901.1 
---------------------------MLNLKINGVDVQV---EEGSTILDAAKK-AGIY
IPTLCHRE-----DL-KAMGVCRLCVVEV----KGAK----TLQASCVTPAAEGMEVRTN
TPFIRKARKTILELILSNHPM----ECPTCLRNGNCELQKLSSQLNITEMPF-E------
-----------GERSRYEKDETTPAIVRDPNKCILCRRCVNVCNDIQGIGVLEPHHRGFK
-TSIDPSFCEGLYRMPCSQCGQCVMACPTGALTERDDTEKVFEALA-------DPNKFVV
VQTAPAVRVALGEAFGLEPGSIVTGQMVAALRRLGFDRVFDTDFTADLTIMEEGSELIER
LE------TG----------G-----KLPLITSCSPGWIKFCEHFYPEFLD--NLSTCKS
PQQMMGALIKTYYAAKARLNPENVVVVSVMPCTAKKFEAQRGE-M--------------V
SS-----GYIDVDIAITTRELSRMIKEMGIDISKL-EPEEYDLPL-GISTGAGVIFGATG
GVMEAAIRTAYELVT-GK-EL--EDINFTPVRGL-DGIKEAELAI---------------
------N-G-TILKAAVAHGLANARKLLEAVKA-----GQ-K-----T-YHFIEVMACPG
GCLGGGGQIIPTDN-------DVRQKRMQAIYEADKS-MRLRKSHENPVVQQLYRDFLIK
P-LSHRAHELLHTDYT-------PRPRVLARE----------------------------
------------------------------------------------------------
---------
>WP_089758270.1|Firmicutes-Clostridia-Halanaerobiales-Halanaerobiaceae-Halarsenatibacter-Halarsenatibacter_silvermanii WP_089758270.1 2Fe-2S iron-sulfur cluster binding domain-containing protein [Halarsenatibacter silvermanii]SDL30333.1 NAD(P)-dependent 
MAD------------KEINSEDIEQKQGLKISVDGEEYTA---AEDMTVLEFLRS-INKE
VPNLCYME-----GV-YESGACRVCLVEN----VDSG----ELITSCNTPLEEGMRIETK
NDRVRQTRIMNLEFLLSNHES----DCPSCVKNGSCELRQITEEMGIRDVRF-S------
-----------GEKTEQPVDESSPALRRVPDKCINCRRCENICSDTQTVNVLAAEGRGFE
-TKIGPAYFEELASSPCVMCGQCAVACPTGAIAEKEYINEVWRALN-------DSDQHVI
VQTAPAVRVALAEEFDQPPGTIATGKMVSALRIMGFDGVFDTQFTADLTIMEEGTEFIER
FE------SG----------G-----QLPLFTSCSPGWIKFIEAFYPEFLD--NVSSCKS
PQQMFGALANSYYLEKENLDPDELTVVSIMPCTAKKYEADRPE-M--------------E
---------EDVDYVLTTREFAQMIKQQGIHLWNL-PEGNYDKLM-GSSTGAAAIFGTTG
GVMEAALRTAYELIT-EQ-EL--PELDFSPARGLSEGIKEASLEL---------------
------N-G-TEVNIAVSHGLGNAREVLEAIKN-----GR-------E-YHFVEFMSCPG
GCIGGGGQPISRES-------ETLEKRMKALYEIDRE-KDRRKSHENPQVQKLYSEYLKE
A-GSSRAHELLHTDYT-------TRDSYAKNGG---------------------------
------------------------------------------------------------
---------
>KAB2909537.1|Ignavibacteriae-Ignavibacteria-Ignavibacteriales-root-root-Ignavibacteriales_bacterium_UTCHB3 KAB2909537.1 2Fe-2S iron-sulfur cluster binding domain-containing protein [Ignavibacteriaceae bacterium]OQY72133.1 ferredoxin [Ignavibacteriales b
-------------------------MEMVELTINNLKVKA---EEGMTILDAAKS-VGIS
IPTLCYMK-----DL-FPTGACRICVVEV----DGQR----NLLPSCAFPVSEGMVVETN
SPRVRRARKTIVELLVENHPQ----DCLICVRNKNCELQDLAERYGLREHRY-S------
-----------GEKRKHVVDVSSPSIERDPAKCILCGRCTRVCNEIQKIGAIDFAQRGFN
-SIVTTPYNEGLNVSDCIFCGQCILQCPTAALRERSSMKIVSNALE-------NKNKYVI
AQIAPAVRATLGEEFHMPPGTDVTGKLVSGLRRLGFKRVFDTNFGADLTILEEANELIGR
VQ------ND----------Q-----PLPMFTSCCPGWIRFAERNYPDILP--HLSSCKS
PHEMEGAILKSYFAKKMGINPKDIFVVSIMPCTVKKYESERPE-L--------------A
ID-----SLHDVDSVLTTRELVRFFNMAGIDFADL-PDEEFDNPL-GESTGAAAIFGTSG
GVMEAAIRTAYYNIT-GE-NL--ENIEVDQIRGP-EGVKSATVKI---------------
------G-D-LDVNIAVVNGIGNVRPIIEEVLA-----GK-S-----K-YHFIEVMACPG
GCVNGGGQPIHQNL-------ENVMKRVKALYEIDKK-SVSRRSHENESVQKLYKEFLKE
P-GSHVAHELLHTTYS-------HR-----------------------------------
------------------------------------------------------------
---------
>WP_022847517.1|Aquificae-Aquificae-Desulfurobacteriales-Desulfurobacteriaceae-Desulfurobacterium-Desulfurobacterium_sp._TC5-1 WP_022847517.1 2Fe-2S iron-sulfur cluster binding domain-containing protein [Desulfurobacterium sp. TC5-1]
------------------------MAETVTIKIDGKKYTV---ESGQTILEICKK-LGIY
IPTLCFME-----EI-SEGGHCGLCIVDV----KGAK----TFQRACITEVRDGMEIETN
TPAVREVRKTVFEMILADHKV----ECPVCKRDETCEIRKVAKHLGFPDFEV-E------
-----------PIYRDEGVDNS--IISREPAKCIKCQRCVNTCELIPGIGIYGYFGKGHD
-ATVEPPESLSMSDTPCIVCGQCVVRCPTGALTERDDTEKVLEAIY-------DPDKVVF
ASFAPSVRVAIGEPFGMEPGEVVVGKLVSALRKLGFDRVYDVNFGADLTIVEEANELIER
IK------NG----------G-----VLPMATSCCPGWVSFVERFYPEFIP--NLSSCKS
PQAMLGALVKNYMKEVEGIPEENVVHVTIMPCTAKKYEASRPE-L--------------S
G---------DTDYVLTTRELARLLKRFDIDLSKL-PEDEADKPF-GDYTGAATIFGVTG
GVMEAALRTAVDWLS-GG-TF--EKLEFTAVRGV-EDLKFAEVDI---------------
------N-G-TTVRVAVAHTLSAAERLLQMIKN-----GE-V-----E-VHFFEVMACPG
GCVGGGGQPIPSTA-------EVVRKRAEGLYSDDER-RVLRKSHENPYVKAVYEKYLGA
I-GGEKAHHILHTTYR-------KRPSWEEVFKRAV------------------------
------------------------------------------------------------
---------
>OJV38869.1|Bacteroidetes-Bacteroidia-Bacteroidales-root-root-Bacteroidales_bacterium_36-12 OJV38869.1 ferredoxin [Bacteroidales bacterium 36-12]
----------------------------MNITINQKHYQV---PDDITIMEACSY-VGIQ
VPSLCYLK-----NV-SHNASCGVCVVEV----KGAK----SLLRSCITTITEGMEITTT
NDRIQNARKMNVELLLANHPL----DCQTCDRNLNCELQQLTYDFGIRERRF-KG-----
-----------TKKAIQCKDYTSLSLVRDPEKCILCGRCVAVCSEMQTVKAIDFAGRGQK
-TRISTFMDLGLGMVACTNCGQCALVCPTGAIVEKDAVSDVWREIH-------NPKKIVV
VQTAPAIRVGIGEAMGMPFGSLVTGKMVAGLRLLGFDKVFDTDFAADLTIIEEGNELINR
IR------NN----------G-----TLPMITSCSPGWIKFIEHFYPKSLS--HLSTCKS
PQQMFGAIAKTYYAEQENIDPRDIVVVSVMPCTAKKYEAKRPE-MDGAFEYWKRKMDLKA
ED-----RFYDVDYVLTTRELARMFKETGIKFISL-QEEDFDNPL-GSSSGAGVIFGATG
GVMEAALRTAYEVLT-GQ-PL--EDINLTAVRGM-QGIREASINI---------------
------N-G-KDINVAVAHTLKNARILLDQIEN-----GT-S-----K-YDFIEVMTCPG
GCLGGGGQPIPTTD-------EIRKQRAASIYAADSH-KIIRKSHENPEIQYLYSNFLKE
P-LGELSHHLLHTKYI-------ERSMI--------------------------------
------------------------------------------------------------
---------
>WP_013788347.1|Firmicutes-Clostridia-Thermoanaerobacterales-Thermoanaerobacterales_Family_III._Incertae_Sedis-Thermoanaerobacterium-Thermoanaerobacterium_xylanolyticum WP_013788347.1 2Fe-2S iron-sulfur cluster binding domain-containing protein [Thermoana
-------------------------MDKVRITIDGIPVEV---PANYTVLQAAKY-ANID
IPTLCYLK-----EI-NEIGACRLCVVEI----KGVR----NLQTSCVYPVSDGMEIYTN
TPRVREARKSNLELILSAHDR----SCLTCVRSGNCELQDLSRKFGIDEIRF-M------
-----------GENIKYQKDESSPSIVRDPNKCVLCRRCVATCNNVQNVFAIGMVNRGFK
-TIVAPSFGRGLNESPCISCGQCIEACPVGAIYEKDHTKMVYDALL-------DEKKYVV
AQTAPAVRVALGEEFGMPYGSIVTGKMVSALKRLGFDKVFDTDFAADLTIIEEGNELLKR
LN------EG----------G-----KLPMITSCSPGWINYCERYYPEFID--NLSTCKS
PHMMMGAIIKSYFAEKEGIDPKDIFVVSIMPCTAKKGEIDRPQ-M--------------I
VD-----GMKDVDAVLTTRELARMIKQSGIDFVSL-PDSEYDNPL-GESSGAAVIFGATG
GVMEAALRTVADIVE-GR-DI--ENFEYEEVRGL-EGIKEAKIDI---------------
------G-G-KEIKIAVANGTGNAKKLLDKIKN-----GE-A-----E-YHFIEVMGCPG
GCIMGGGQPIHNPNEKD----LVRESRLKAIYEADKD-LPIRKSHKNPMITKLYEEFLTS
P-LGEKSHHLLHTTYS-------KKDLYPMND----------------------------
------------------------------------------------------------
---------
>AEJ60920.1|Spirochaetes-Spirochaetia-Spirochaetales-Spirochaetaceae-Spirochaeta-Spirochaeta_thermophila AEJ60920.1 hydrogenase, Fe-only [Spirochaeta thermophila DSM 6578]
M--------------------MARQAKTVTITINGTPLQV---EEGTLLVEAASR-ADVE
IPTLCYHE-----DL-SPRGICGICLVKV----NG------EYVRSCITRVQEGMEVVTS
DPVIRETRRKILELILATHPD----DCLKCIKHGKCELQDLAERLEVRSIPY-D------
-----------KYERGLPVDRTSPSIVRDMNKCIGCGRCIEVCHNVQSVGAIFFHHRGSH
-TIVANAAGQTMGTSVCVACGQCVVYCPVGALYEKEAVERVWEALA-------DPEKVVV
AQIAPAVRVALGEEFGMKPGELVIGKIYAALRRLGVDYVFDTNFSADLTIMEEGTEFLHR
LE------KG----------E-----RLPLITSCSPGWIKFAETYYPDLLP--HLSTCKS
PQQMMGAVVKTYFAQAKGIPPSRIVSLSVMPCTAKKFEAQREE-M--------------R
DS-----GFWDVDIVLTTRELARMIRQAGIRFDQL-KEEPADPVL-SSYSGAATIFGATG
GVMEAALRTAYELKT-GK-SL--PRVEFAQVRGV-KGVKEAVIEL---------------
------N-G-TQIRVAVAHGLSNARKVLDRVRE-----AK-ERGEPLP-YHFIEVMACPG
GCVGGGGQPLPSPL-------KKREERLMGLYAEDGA-LSVRKSHENPEVRALYEHFLKE
P-NGELPHTLLHTHYE-------PRDPYRLRKSPLREQVSTPE-----------------
------------------------------------------------------------
---------
>WP_073050129.1|Firmicutes-Tissierellia-root-root-Dethiosulfatibacter-Dethiosulfatibacter_aminovorans WP_073050129.1 2Fe-2S iron-sulfur cluster binding domain-containing protein [Dethiosulfatibacter aminovorans]SHJ51101.1 NADP-reducing hydrogenase subuni
---------------------------MANITINNKVIEA---SPDKTILQVAKE-NNIL
IPHLCYLE-----GV-HEIGACRLCVVEV----EGVK----NLMASCITKVQDGMNIKTN
TQRVRNARKVMYELILSNHPK----NCLSCERNNNCELQALGGIIGVEEDRF-A------
-----------GEMSKDIVDISSAAIERDMSKCILCRRCETMCNDIQKIGILNTQERGFK
-SVINPGQGLMLDEASCTFCGQCTKVCPVGALKEKSSIENVWDALN-------DGEKVVI
VETAPAIRAALGEEFGLPPGTSVTGKMASALRELGFDYVFDTNFAADLTIMEEGYEFLGR
IK------DVFINGK----DA-----TFPMITSCSPGWIKYIEHYYPDQLD--NLSSCKS
PHMMLGALTKSFFADRTGIDPESIYVVSIMPCTAKKYEITRPE-M--------------V
NN-----GLNNVDAVLTTREFARMIKDAGVDFLNL-EDGTFDSPM-GVSSGAADIFGNTG
GVMEAAVRTVYELIT-GR-ELPFENLHIKPIMGV-EKIKTASLLIENPVEEWKAL-----
------D-G-VEVNIAVTSGLDGAGQLLEEIKQ-----GK-S-----K-YHFIEIMACPG
GCINGGGQPRSDDP-------EIREKRISCLYTEDEM-KTLRKSHENKDILKLYEDFLEK
P-LGHHSHELLHTTYT-------KRKRSRD------------------------------
------------------------------------------------------------
---------
>WP_011943326.1|Thermotogae-Thermotogae-Thermotogales-Thermotogaceae-Thermotoga-Thermotoga_petrophila WP_011943326.1 2Fe-2S iron-sulfur cluster binding domain-containing protein [Thermotoga petrophila]ABQ46743.1 hydrogenase, Fe-only [Thermotoga petrophil
-------------------------MADVRIVINGRTLTV---PDNLTVIEACEK-AGIE
IPALCHHP-----RLGESIGACRVCVVEV----EGAR----NLQPACVTKVRDGMVIKTS
SDRVKTARKFNLALLLSEHPN----DCMTCEANGRCEFQDLIYKYDVDPI-F-G------
-----------YGTKEGLFDKSSPAIVRDLSKCVKCQRCVRTCSELQGMHIYSMVERGHR
-TYPGTPFDMPVYETDCIGCGQCAAFCPTGAIVENSAVKVVLEELE-------KKEKILV
VQTAPSVRVAIGEEFGYAPGTISTGQMVAALRRLGFDYVFDTNFGADLTIMEEGSEFLER
LE------KG----------DLE---DLPMFTSCCPGWVNLVEKVYPELRT--RLSSAKS
PQGMLSALVKTYFAEKLGVKPEDIFHVSIMPCTAKKDEALRKQ-L--------------M
VN-----GVPAVDVVLTTRELGKLIRMKKIPFANL-PEEEYDAPL-GISTGAAVLFGVTG
GVMEAALRTAYELKT-GK-TL--PKIVFEDVRGL-KGVKEAEIDL---------------
------D-G-KKIRIAVVHGTANVRNLVEKILR-----RE-V-----K-YHFVEVMACPG
GCIGGGGQPYSRDP-------EILRKRAEAIYTIDER-MVLRKSHENPAIKKLYEEYLEH
P-LSHKAHELLHTYYE-------DRSRKKRLAVK--------------------------
------------------------------------------------------------
---------
>OGH99104.1|Candidatus_Melainabacteria-root-root-root-root-Candidatus_Melainabacteria_bacterium_GWF2_32_7 OGH99104.1 ferredoxin [Candidatus Melainabacteria bacterium GWF2_32_7]
-------------------------MEKIKLIINGHEIEA---LKGSTILEAAKS-AGIN
IPTLCYLA-----NV-SVSGACRMCVVEV----DGAR----NLVPSCAYPIAEGMKIETH
SPRVVQARKIILELLIANHPK----DCLKCDKSGNCQLQSLAEEYEIRDIPF-T------
-----------GKVRTNLPDLASPSIERDPDKCILCGKCVKVCEEIQAVNAIDFSRRGFD
-TIVTPAFNRSMHEAVCVNCGQCIMVCPTGALREKSNINVVKEALN-------DPEKYVV
VQTAPAIRVTIGEAMGMDPGAISTGRMVTSLKRLGFDKVFDTDLAADLTIMEEGSELVHR
IT------NS----------G-----VLPMMTSCSPGWIKFIEHFYPSLIP--NLSSCKS
PHQMLGATIKSYYAKKQGLDPKSIYVVSIMPCTAKKFESQRSE-M--------------E
VE-----GFADVDAVLTTRELVKMLKSSGIDFSSL-EEAEFDNPL-GTASGAGDIFASSG
GVMEAALRSAYFLIT-GE-EL--ENIDFHAVRGV-EGMKEATIPV---------------
------K-G-MDVKIAVINSLGQARKLMDKIEK-----GE-V-----D-YHFIEVMTCPG
GCIAGGGQPLNTDI-------ERIKARLKSIYAIDAN-KKLRLSHHNPDVQQLYKEFFQK
P-LSEVSHKYLHTHYK-------ERSGV--------------------------------
------------------------------------------------------------
---------
>WP_108141484.1|Firmicutes-Clostridia-Halanaerobiales-Halanaerobiaceae-Halanaerobium-Halanaerobium_saccharolyticum WP_108141484.1 2Fe-2S iron-sulfur cluster binding domain-containing protein [Halanaerobium saccharolyticum]PTV95626.1 NAD(P)-dependent iron
---------------------------MLKAVIDGIEMEL---KEKMSILDAAKK-AKIN
IPTLCYEE-----GL-SIYGGCRLCVVEI----EGEE----LFKPACATDIQAGMEIKTH
SKKVRNLRKNLFELIIATHNIDCQLNCLTCSRANNCELKNIAEDIGVSKMRL-D------
-----------PIKRGEGIDNSSYSIIREPEKCISCNRCIRKCEEVQGIGIFTTANRGPE
-TVVTTFKNRGMGNVECTNCGQCILSCPTGALHELYQKDIVLDILS-------DQTKHVV
VQTAPAVRVAISEPFSNQAGDISTGQLVTALKRLGFDAVFDTNFTADLTIMEEGTELIER
IN------SG----------G-----KLPLFTSCSPGWIKFIEHFYPEYLD--NLSSAKS
PQQMFGALAKTYYAEEAGIDPEDIVVVSVMPCTAKKFEAKRDE-M--------------A
G---------DVDYVLTTRELASMIKSAGIDFLNL-EDSEYDELL-GVSSGAADIFGTTG
GVMEAALRTATELIT-GQ-EL--ENIDFDIVRGL-EGIKKAEVEI---------------
------G-E-LKLKAAVAHGLGNARRVMEMIKE-----GE-------E-FDFVEFMACPG
GCMGGGGQPISCAD-------NVLEKRQQAIYKIDKE-KKLRKSHENPYIKKLYDNYLEK
P-GSEKAHRLLHTKYK-------ARKI---------------------------------
------------------------------------------------------------
---------
>WP_113674668.1|Firmicutes-Clostridia-Clostridiales-Vallitaleaceae-Vallitalea-Vallitalea_guaymasensis WP_113674668.1 4Fe-4S dicluster domain-containing protein [Vallitalea guaymasensis]
---------------------------MVRITINNKEFEV---PEDITILEAAKM-NGIL
IPNFCYLE-----DV-HKNGSCRICSVEV----EGAK----TLQAACMTKVTDGMVIHTN
TKKVRQARKIIYELMLSDHPK----DCLSCDRNRNCEFQELGELLGITDNSY-E------
-----------GEMSRCYIDDNNPCIVRDLSKCVLCRRCVTICNEVQGVGILNNQNRGFS
-TFVGPTEGLNLDDINCSYCGQCTTVCPVDALSERDSIKDVWRMLN-------EEGKRVI
VQTAPAVRAALGEEFGYEPGTLVTGKMASALRELGFDDIFDTNFAADLTIIEEGNELLQR
LG------KFVNSE-----EV-----ALPMITSCSPGWIKYIENRFPEQLA--HLSSCKS
PHMMLGALAKSYYAEKINVDPEDIYVVSIMPCTAKKYEITRKE-M--------------E
---------KDVDAVLTTRECAKMIKSAGIDFVNL-PDGKFDNPF-GISTGAADIFGTTG
GVMEAAIRTVFEILT-GN-ELPFDNLHVKDVMGL-SSIKEGELFIEEATKEYKAF-----
------E-G-QTVKVAVASGLAAARTLLKQIED-----GV-S-----P-YHFIEIMACPG
GCLSGGGQPRPTTK-------DVREKRMEAIYREDEG-KDLRKSHENPFIVKLYEDYLGE
P-LGHKSHELLHTHYV-------KRGLYNELVK---------------------------
------------------------------------------------------------
---------
>WP_005945377.1|Firmicutes-Clostridia-Clostridiales-Lachnospiraceae-Blautia-Blautia_hydrogenotrophica WP_005945377.1 2Fe-2S iron-sulfur cluster binding domain-containing protein [Blautia hydrogenotrophica]EEG50720.1 hydrogenase, Fe-only [Blautia hydrogen
-------------------------MDSIRLKINGIEVEA---PKGATILEAAHL-ADIQ
IPTLCFLK-----EI-NEIGACRICVVEV----KGAK----TLVAACMHPVSNGMEVWTN
TPKVLESRRKTLQLLLSNHDR----KCLSCVRSGNCELQNLCRELNVTDETYYE------
-----------GERTPSEIDDSAAHMIRDNSKCILCRRCTAVCDKVQGIGVIGANERGFS
-TYIGSPYGMGLGETSCVSCGQCIAVCPTGALQEKDYTDQVLAAIA-------DPEKYVV
VQTAPSVRAALGEEFGYPIGTDVEGKMAAALRRMGFDKVFDTDFSADLTIMEEAHEFLNR
VQ------NG----------G-----VLPLITSCSPGWVKYCEHYFPDLLD--HLSSCKS
PQQMFGAVTKTYFAEKMGLDPEKIVCVSVMPCTAKKFEIGRPD-Q--------------S
AA-----GVPDVDIAITTRELARLIKRCGINFVNL-PEETFDDPL-GESTGAGVIFGATG
GVMEAALRTAVETLT-GE-TL--GSLDFEEVRGT-EGIKEASYLV---------------
------N-G-LEVKVAVASGLANAREILEKIRR-----GE-A-----D-YHFIEIMACPG
GCVNGGGQPQVPAEVRNF--QDIRALRAKVLYQNDTQ-KALRKSHENPSIQKLYAEYLGE
P-GSHKAHKILHTSYI-------KRVVNE-------------------------------
------------------------------------------------------------
---------
>KUK93051.1|Candidatus_Marinimicrobia-root-root-root-root-Marinimicrobia_bacterium_46_43 KUK93051.1 Fe-only hydrogenase, catalytic subunit alpha [Marinimicrobia bacterium 46_43]HAE87121.1 ferredoxin [Candidatus Marinimicrobia bacterium]HBY18749.1 ferred
----------------------------MNITINNIEVWA---NPGETVLEVAER-EGIR
IPTLCYLK-----GF-SPTGSCRMCMVEV----EDQG----RLVPSCAFPVYDGMKVKTN
SPEVRRARKTIVELLLANHPQ----DCLVCIRNGNCDLQSLAAEYGVRSYRY-V------
-----------GQRRKGKLDLASPSIERDPEKCILCGRCVRVCHEMQNVGAIDLINRGFN
-STVAPAMGRSLNTVACVYCGQCIVHCPVGALREKSDQKRVWEAIN-------NTDKLVV
AQIAPAVRVAIGEEFGLQPGEIVTGKIVAALRRMGVDTVFDTNFAADLTIMEEANELIER
IT------QK----------K-----TLPMITSCSPGWVKYLEHFYPDLMD--HLSSCKS
PHEMEGAMIKSYYARKMGINPEKIFVVSVMPCIAKKFEAQRPE-L--------------G
KE------FQDVDAVITTRELARMIRIAGLDFSRL-SDEAFDDPL-GESTGAGAIFGAAG
GVMEAALRTAHFMLT-GK-DM--PVIDFSPIRGL-QGVKESVVEI---------------
------N-G-IRLKVAAVSGLKNIDVLLKDMQQ-----GK-S-----E-YQFIEVMACPN
GCINGGGQPQPSTP-------EKIQKRTEAIYKIDKG-LPKRCSHHNQSIQKLYQEFLEK
P-GSYTAHDLLHTHYT-------RRNRH--------------------------------
------------------------------------------------------------
---------
>WP_094605662.1|Firmicutes-Negativicutes-Selenomonadales-Sporomusaceae-Sporomusa-Sporomusa_silvacetica WP_094605662.1 4Fe-4S dicluster domain-containing protein [Sporomusa silvacetica]OZC17170.1 NADP-reducing hydrogenase subunit HndC [Sporomusa silvaceti
M-----------------GHHASDSNKIVNVTIDGIPVSC---PETTLILDAAKL-VGID
IPVLCYHP-----DL-KVRATCRICVVEI----KGQR----KLKPACGTEVWDGAEVITN
TPAVRQARKDVLELILAEHPQ----DCLQCVRSTSCELQKLARDFGISKPLF-K------
-----------NDAKQLPIEDSNGAIVRDMSKCVKCGRCVEMCQEVQTVGAINTAHRSVE
-YEITTAFNRPLQDTTCVYCGQCVSVCPVGALYEKDDTEKVWQAIG-------NEDQHVV
VQVAPAVRVALGEEFGMDPGSITTGKMVAALRRLGFDKVFDTDFSADVTIMEEGSELLER
MS------QG----------G-----TLPLITSCSPGWINFVETFYPELLP--NVSSCKS
PQQMFGALVKTNYPQKAGIDPSKIVSVSIMPCVAKKRESARPE-M--------------D
GS-----GYRDVDVVLTTRELARMIKQSGFDFNKL-ANEEFDNPM-GISTGAAVIFGTSG
GVMEAALRTMYEIVV-GK-EL--ANVDFKDIRGL-TGVKEAEVDL---------------
------N-G-TKVKIAIANGLKNARVILDKIKS-----GE-C-----D-YQFVEIMCCPA
GCIGGGGQPWGTTT-------ATKEARMAGLYQADSD-KGIRQSHKNPAVKALYDEFLGK
P-LGHKSHELLHTHYH-------PRNNCK-------------------------------
------------------------------------------------------------
---------
>WP_072758530.1|Thermotogae-Thermotogae-Thermotogales-Fervidobacteriaceae-Fervidobacterium-Fervidobacterium_gondwanense WP_072758530.1 2Fe-2S iron-sulfur cluster binding domain-containing protein [Fervidobacterium gondwanense]SHN56378.1 NADH-quinone oxid
---------------------------MVTIYINDKPYEV---QENKTVLEAAAE-LGYK
IPTLCHHP-----EL-EPIGACRICVVEI----EGAR----TLQPACTTKVADGMKIKTN
TERVESAVKFNLSLIMANHPH----ECMYCEADGRCELQKLVHIYDIQPI-F-GV-----
-----------NVDLDKEIDVSSPSINRELSKCIKCQRCVRVCSEIQGMNIYSMIERGYE
-SLPETEFGVPVYETNCISCGQCAYLCPVGAIYEAPDWKKVLKMLNSK-----EPGKVYV
AQTAPSVRVAIGEEFGMEPGTVSTGKMVAALRRLGFDYVFDTNFAADLTIMEEGYELIHR
LQ------NS----------G-----KFPMFTSCCPGWVNEMEKEWPELTE--NLSTAKS
PQQMMSSIVKTYFAQKIGVKPEDIVMVSVMPCTAKKDEITRPQ-Q--------------L
VD-----GIKVTDYVITTRELGKLVKLKGIPFVNL-PEEEYDNPL-GTSTGAAALFGVTG
GVMEAALRTAYEVIT-GE-KL--PKLVFDSVRGL-DGVREAEIDI---------------
------K-G-KKLRVAIAHGMANVKKLLKEMKE-----GK-R-----Y-YDFVEIMACYG
GCIGGGGQPKNLDP-------DILKKRASAIYSIDEL-SVLRRSHENPDIIKLYEDFLEK
P-NSHIAHHLLHTHYT-------NRSKAVRKAAKQTESVN--------------------
------------------------------------------------------------
---------
>WP_026767772.1|Firmicutes-Negativicutes-Selenomonadales-Selenomonadaceae-Selenomonas-Selenomonas_ruminantium WP_026767772.1 2Fe-2S iron-sulfur cluster binding domain-containing protein [Selenomonas ruminantium]
------------------------MSEMIHLTINNIPIEV---PKGTKIMQAAQT-IGID
IPHLCYHE-----DQ-RIKAHCRLCSVEV----TGKR----RLLAACSTEVWEGMDVHTD
TQIVRDTQVSILQLMLANHHK----DCLSCPRNQNCDLQKLCSRFNILKSHL-P------
-----------SVVKEEPRIETNPAIVRDPAKCIRCGRCIRACKDVQGIAALTYAGRSSD
-ITVTTAFNKPMEQTDCILCGQCSLVCPTGAIVEKDDTQKVLDALQ-------DKNKHVI
VQVAPSVRVALGDAFGLEPGAIVTGQMVTALKLLGFDKVFDTNFGADLTIMEEAHEFLHR
LE------HG----------G-----VFPMMTSCSPGWVSYMEKHFPSCID--HLSSAKS
PMSMFGAIAKTYYAEKAGLTPAEIVTVSIMPCTAKKFEAARPE-M--------------G
RD-----GCRDVDIVLTTRELIKLIKYVGLSIGKL-PENDFDSPL-GLSSGAGAIFGATG
GVMEAALRTVYEKVT-GK-TL--EKLEFLDVRGF-DGIKECTVSL---------------
------P-G-RDVRIAVAHTLKNARTIMEQVKK-----GT-S-----P-YDFIEIMACPG
GCIGGGGQPIGTTN-------AIRKKRMAALYEIDKN-LPIRKSHENPDIQTLYHDFLGE
P-LSEKAHELLHTHYH-------KVDKPYTFN----------------------------
------------------------------------------------------------
---------
>WP_132779721.1|Spirochaetes-Spirochaetia-Spirochaetales-Spirochaetaceae-Treponema-Treponema_sp._J25 WP_132779721.1 4Fe-4S dicluster domain-containing protein [Treponema sp. J25]TCW62030.1 ferredoxin [Treponema sp. J25]
-----------------------MEHQSIQIEINGMPITV---PKDTLIVEACKT-AGFP
VPTLCHLP-----GL-CSNASCGVCVVEV----GGAK----TLVRSCVQKVSPGMKIVTN
SSRVLQARKTVVELLLANHPE----DCLSCLRNQTCELQALAEQVGVRRGSY-R------
-----------PTKKFPPPDDAGATIVRDNTRCILCGRCVAACREIQGVGAIDFMGRGLH
-THIGTFMDRSLAQSVCVSCGQCTLVCPTGALTERDESDPVLAAIH-------DPDKVVV
VQTAPAIRSSLGEALGMPAGSLVTGSMVAALRRLGFDYVFDTQFAADLTIMEEGTELLHR
IS------NG----------G-----ILPMITSCSPGWINFIETFYPELLP--HLSTCKS
PQQMFGAIAKSWWAKKMNIDPARIVVVSIMPCTAKKYEARRPE-MRDAYRWWQEQG--YG
RA-----PFDDVDYALTTRELARMIRRVGIDFSLL-PQEDFDAPL-GLSTGAATIFASTG
GVMEAALRTAYELVT-HK-SL--PRLEFETLRGM-EGIKTAQVEL---------------
------D-G-TSLKVGVAHSLKNARMLLEELRS-----GK-S-----P-YTFIEIMSCPG
GCVGGGGQPLRTDW-------NKRELRQKAIYQEDAR-LPLRKSHENPAIQELYRDFLGK
P-LGHLSHELLHTSYG-------PRKV---------------------------------
------------------------------------------------------------
---------
>OPY11079.1|Proteobacteria-Deltaproteobacteria-Syntrophobacterales-Syntrophaceae-Syntrophus-Syntrophus_sp._PtaB.Bin138 OPY11079.1 NADP-reducing hydrogenase subunit HndC [Syntrophus sp. PtaB.Bin138]
M----------------------DSNEMLNVTIDNQSVQV---EPGTTILQAAKK-LGIR
IPTLCAYQ-----ELDHFPGACRVCVTEV----DGMR----SLVASCVYPVANNMVVRTN
TERVRTARRMVVELLLSNHPT----ECNHCVRNGNCDLQKVAEITGVREVRF-PYP----
-----------EYQRESMIDMSSPSIVRDSRKCIQCHRCVAVCDKVQTVNVLTPSWRGSE
-VKVAPAFNLPLLETNCIACGQCIMVCPVGALYEKDDVDKVWKALE-------DPTKHVV
VQEAPAIRAALGEEFGMPPGSLVTGKMIAALRRLGFDKVFDTNFAADLTIMEEGTELLHR
VK------TG----------G-----ALPMITSCSPGWIKFCEHFYPDLLD--HISTCKS
PQQMFGAMAKTYYARTAGVDPKDMVVVSIMPCTAKKFEAQRPE-M--------------C
AS-----GYRDVDYVLTTRELGRMIKEAGIDFVNL-PDETFDAPM-GEYTGAATIFGATG
GVMEAALRTVYAVVT-GE-NL--QSLDVTPVRGL-DGVKEAALEV---------------
------G-ELGKVKVAVAHGMANARKILDRIRS-----GE-A-----D-WAFIEFMTCPG
GCIAGGGEPIPTTN-------EIRTLRSQALYEDDSEVQEHRQSHENASIRKAYETFLGQ
P-NGDLSHRLLHTHYT-------KRGTELPHKDVKLGGTEMPE-----------------
-----HHAENLEQRVH--------------------------------------------
---------
>WP_004401666.1|Firmicutes-Clostridia-Thermoanaerobacterales-Thermoanaerobacteraceae-Thermoanaerobacter-Thermoanaerobacter_thermohydrosulfuricus WP_004401666.1 2Fe-2S iron-sulfur cluster binding domain-containing protein [Thermoanaerobacter thermohydrosul
-------------------------MDKVHVTIDGITVEV---PSYYTVLEAAKE-AGID
IPTLCYLK-----EI-NQIGACRICVVEI----EGVR----NLQTSCTYPVFDGMKVYTN
TPKVREARKLNLELILSNHDR----SCLTCIRNTNCELQSLSKKLGVDEIRF-E------
-----------GENIKYSIDDASPSVVRDPNKCVLCRRCVAVCSQVQNVFAIGMVNRGFK
-TMVAPSFGRSLKDSPCISCGQCIPVCPVGAIYEKDHTRRVYEALA-------DEKKYVV
AQTAPAVRVALGEEFGMPIGSIVTGKMVAALRRMGFDAVFDTDFAADLTIMEEGSELLER
LK------NG----------G-----KLPMITSCSPGWIAFCEKYYPEFID--NLSTCKS
PHMMMGALVKSYYAEKKGLNPEDIYVVSIMPCTAKKLEIERPE-M--------------Q
HN-----GIKDVDAVLTTRELARMIKEMGIDFVNL-KDEEYDEPL-GMSTGAGVIFGATG
GVMEAALRTVADIVE-GK-DL--DKFDYEEVRGL-EGVREATIRI---------------
------D-G-MDIKVAIANGTGNAKKLLDKVKA-----GE-V-----E-YHFIEVMGCPG
GCIMGGGQPIHNPNEME----KVKELRAKAIYEADKN-LPIRKSHKNPAIQKLYEEFLGS
P-LSEKSHHLLHTHYS-------KKELYPLVK----------------------------
------------------------------------------------------------
---------
>WP_053187393.1|Bacteroidetes-Bacteroidia-Marinilabiliales-Prolixibacteraceae-Sunxiuqinia-Sunxiuqinia_dokdonensis WP_053187393.1 2Fe-2S iron-sulfur cluster binding domain-containing protein [Sunxiuqinia dokdonensis]KOH43148.1 ferredoxin [Sunxiuqinia dokd
------------------------MSNTIHVTINGIALEV---EKGKTILDAANQ-AGMI
IPTLCFHK-----DL-CIAGNCRVCVVEV----SGQK----RLAAACATPCEEEMEIQTN
SLKVRNSRKHIIELLLSEHNA----DCTKCYKNGNCELQELASEYKIMTQDF-LRL----
-----------APMKNYTIDQFSPSIIKDDSKCIRCQRCVRTCAELQGVNALTVAYKGDE
-MKIASFFEKAMNDVVCTNCGQCVNHCPTGALVERNYIEEVWDAIS-------DPDKHVV
VQTAPAVRVGLGEEMGMEVGSRVTGKMVSALKRLGFNAVLDTDFTADLTIIEEGTELLNR
LK------KALKEKDN---SV-----KLPMATSCSPGWIKYIEHMYPEFLE--HLSTCKS
PQQMFGALVKTYYAKARKIDPENIVSVSIMPCTAKKFEANRPE-M--------------H
DS-----GYRDVDYVLTTRELAIMIKQAGIDFKKL-PDEKFDRLM-GESTGAGVIFGATG
GVMEAALRTAYELVT-GR-EVPFENLNITPVRGM-EGVRQATIKIENPLTQWDFL-----
------D-G-VELKCAVAHGLVNAQKVMDEVKS-----GT-S-----Q-YHFIEVMACPG
GCLGGGGQPIPTSP-------EIREKRMEAIYAEDAG-MPLRKSHENPEILKIYQDFLGE
P-LGLKSHHLLHTKYI-------GRDRL--------------------------------
------------------------------------------------------------
---------
>WP_072868085.1|Firmicutes-Clostridia-Clostridiales-Peptococcaceae-Desulfofundulus-Desulfofundulus_thermosubterraneus WP_072868085.1 2Fe-2S iron-sulfur cluster binding domain-containing protein [Desulfofundulus thermosubterraneus]SHI86662.1 NAD(P)-depend
-------------------------MSLVTLTIDGRQVQV---PPGTTILAAARQ-AGVK
IPTLCYLE-----EL-NVIGACRLCLVQV----EGAR----ALVAACVTQVGEGMVVHTN
SPAVRQARRLNLELLMSNHPQ----ECLTCVRNTSCELQQLAAELGVGEIRL-Q------
-----------GEMSPYEVDDSSPSIIRDPRKCVLCRRCVAVCEKVQGVSAIAVQERGFD
-TVVAPAFLAPLGEVNCVNCGQCSLVCPTAAIHERDETDKVWAALA-------DPEKHVV
VQTAPAVRVSIGEMFGLEPGSIVTGKLVAALRRLGFDKVFDTDFTADLTIMEEGSELIHR
LQ------NG----------G-----RLPLITSCSPGWIKFIEHFYPNLLP--NLSTCKS
PQQMFGTLAKTYYAQKEGIDPVRIFVVSIMPCTAKKYEAGRPE-M--------------T
SS-----GYRDVDVVLTTRELGRMLKQAGIDFESL-PEEDYDAPL-GISTGAGVIFGATG
GVMEAALRTAYELVT-GA-TL--LSLDFEEVRGL-EGVKEASVNL---------------
------A-G-TELKVAVAHGLGNARKVLDAVVN-----KE-R-----E-YHFIEIMCCPG
GCIGGGGQPVPVDN-------EIRAKRIAAIYQVDRQ-MPLRKSHENPAVQALYREFLGE
P-LSHKSHELLHTHYT-------PRERF--------------------------------
------------------------------------------------------------
---------
>WP_112889392.1|Firmicutes-Tissierellia-Tissierellales-Peptoniphilaceae-Peptoniphilus-Peptoniphilus_harei WP_112889392.1 NADH:ubiquinone oxidoreductase [Peptoniphilus harei]SPY46522.1 Iron hydrogenase 1 [Peptoniphilus harei]
---------------------------MINCVINDKKLQV---KEGSTILEAAKE-VGIE
IPTLCHMKLPNFNYE-NMPSSCRICMVEV----IGRP----KLCTACSEEITEGMVIKTD
TVKAVEARRINLELLLSNHPK----DCLVCPKNLNCELQALAEKMGIREIAY-K------
-----------GDKAGHKVDSSSDSIYRNPNKCIMCRRCETMCNEVQTVGTLGGLNRGFD
-AIVSPAFNLPLADSSCTFCGQCVAVCPTGAIVEVDATARVFKEIK-------NPRKHLV
VQVAPSIRVAIGELFGMEPGQVTTGKLVTALRKLGFDTVFDTDFSADLTVMEEASELVDR
IQ------ND----------K-----TMPILTSCCPAWVRFIEMNYPDMLD--IPSSCKS
PQMMMGSMVKTYYAEKTGIPAKDIVMVSVMPCTAKKAEADRAE-L--------------G
SN-----DMKDVDYVLSTRELGRMINLYGIDFEGL-EEGEFDQIM-GESSGAGTIFGTTG
GVIEAAIRTASEWLT-GE-EL--EKIEFQELRGL-KGIRSAEVAI---------------
------G-D-MHLRVGIAHGLGNARRLLDGIKD-----GT-Y-----N-FDAIEIMACPG
GCIGGGGQPYHHGK------EEVLLKRQRALYEIDKN-KEIRKAHENPMIKKIYKDYLGR
P-YGERAHNLLHTKYQ-------AREKI--------------------------------
------------------------------------------------------------
---------
>WP_095629722.1|Firmicutes-Negativicutes-Veillonellales-Veillonellaceae-Megasphaera-root WP_095629722.1 MULTISPECIES: ferredoxin [Megasphaera]AXL21093.1 ferredoxin [Megasphaera stantonii]PAV38843.1 ferredoxin [Megasphaera sp. ASD88]
-------------------------MESITLTINGMTVTV---PKGITILEAARM-SGIY
IPTLCYHP-----DL-KPEGACRLCICEV----SGAK----GLVASCCYPVAEGMVVKTN
TSKVRAARRMVMELLLANHPQ----DCLSCQKNGDCELQKMAADLGVRTRRF-DG-----
-----------GEMKAHTIDDSNPCLVRDQDKCILCGRCIRMCRDVQKMNVYSYARRGFD
-SMVSTAFEQDLSNVACTYCGQCASVCPTAAIREKDDTERVWDAIH-------DPDKVVV
CQIAPAVRVSLGEELGMEPGSIVTGKMVSALKSLGFDRVFDTDFSADLTIMEEGHEFLQR
VQ------NG----------G-----ILPMITSCSPGWVNMCELKYPDLLD--HLSTAKS
PQGMFGSIIKTYWAEKAGVDPANIVSVSIMPCTAKKAECLRPQ-L--------------R
AS-----GYQDVDISITTRELGRMLREDGLSFESL-PDSDFDDPLVGLGSSAGVIFGTSG
GVMEAALRTVADIVA-GE-EL--KDIEYTAVRGL-YQTKEATVYV---------------
------A-G-HKVRIAVCNSLGAAQQIMDRIRA-----GN-A-----E-YDFIEIMACPG
GCIGGGGQPVPTSM-------AIKKKRMEALYRIDDA-SRLRKSHDNPQIQALYQNWLGE
P-LGEKAHKLLHTTYS-------RQVR---------------------------------
------------------------------------------------------------
---------
>WP_044941078.1|Firmicutes-Clostridia-Clostridiales-Lachnospiraceae-Blautia-Blautia_schinkii WP_044941078.1 2Fe-2S iron-sulfur cluster binding domain-containing protein [Blautia schinkii]
-------------------------MENINLKINGIDVSA---PAGSTILEAAHI-AGIR
IPTLCFLK-----DI-NEIGACRMCVVEV----KGAR----NLTAACVHPISEGMEVLTN
TPQLLASRRRTLQLLLSNHEK----SCLSCVRSGNCELQQLCQELGVADEDYFA------
-----------GERIEYELDTSAPHMIRDNNKCILCRRCSAVCEKTQAVGIIGPNNRGFA
-SYIGTPFDLPLGDTSCVSCGQCINVCPTGALREKDSIDDVLAAIA-------DPSKHVI
VQPAPSVRAALGEEFGYPIGTDVEGKLAAALRRIGFDKVFDTDFSADLTIMEEANEFLDR
VQ------NG----------G-----VLPMMTSCSPGWIKYCEYYYPDQLA--HLSSCKS
PQQMFGAIAKTYYAEKMGLDPKDIVCVSVMPCTAKKFEIGRDN-Q--------------S
AA-----GVPDVDISITTRELARMIKRLGIDFKGL-PNEGFDDPL-GESTGAGVIFGATG
GVMEAALRTAVETLT-GE-TL--ENVEFTDVRGT-QGIKEAVYHV---------------
------A-G-MDVKVAVASGLSNAKIIMDKVRA-----GE-A-----D-YHFIEIMCCPG
GCVNGGGQPQVPVDVRNF--SDVRALRAKVLYDNDVN-KPLRKSHENPSIQKLYKEFLGS
P-GSEKAHHILHTSYV-------ERMI---------------------------------
------------------------------------------------------------
---------
>KFO68960.1|Proteobacteria-Deltaproteobacteria-Syntrophobacterales-Syntrophaceae-Smithella-Smithella_sp._SCADC KFO68960.1 ferredoxin [Smithella sp. SCADC]HAR50219.1 ferredoxin [Smithella sp.]
-------------------------MSTVKLTIDNRQIEV---EAGSTVLEAARS-VGIK
IPTLCAWT-----EIKHTPGACRVCMTEV----EGQR----SLIAACVFPVSEGMVVHTN
TEKVREARKMVVELLLANHPQ----ECNFCVRNGNCELQKVAEFAGLKEVRF-EYT----
-----------KFPKEGMIDRSSPAIVRDSRKCIECHRCVTVCDQIQTVSVLTPAYRGSD
-VKVVPAFDLPLIESNCVACGQCILVCPVGALYEKDDVDSVWKALN-------DPAKHVI
VQEAPAIRAALGEEFGMPPGSLVTGKMITALRRLGFDKVFDTNFTADLTIIEEGNELLKR
VK------EG----------G-----VLPMITSCSPGWIKFCEHFYPDLLG--HLSTCKS
PQQMFGALAKTYYAETAGIDPKDIVSVSIMPCTAKKFEAQRPE-M--------------D
SS-----GFRDVDYVLTTRELGRMIKEGGIDFVNL-PDEDYDAPM-GEYTGAATIFGATG
GVMEAALRTVYAVVT-GE-NL--PSLDITPVRGL-EGVKEATVKV---------------
------G-PLGDVKIAVAHGLGNARKLMDLIRE-----GK-A-----S-YAFIEVMCCPG
GCISGGGEPIPTND-------EIRVLRSAALYKDDGKVQKNRQSHENESVKKLYDKFLKE
P-LGHKSHKLLHTKYV-------NRGTDLPHAKDE-------------------------
------------------------------------------------------------
---------
>KUK80646.1|Thermotogae-Thermotogae-Kosmotogales-Kosmotogaceae-Mesotoga-Mesotoga_prima KUK80646.1 Hydrogenase, Fe-only [Mesotoga prima]
--------------------------MPVTITINGKDYSV---KEDQSILEACRE-VGMD
IPTLCYHP-----AL-SVVGSCRVCVVEV----EGAR----NLSPACATQVADGMKIKTN
SERVNKAVRFNLGLLLSNHPN----DCMTCDVNGRCEFQDLIYQYDVKDM-F-P------
-----------KTLRNVSYDTSSPSLFRDMNKCIDCGRCVRACDELQGLSILSPVNRGYH
-VLPLPALGAPIAATDCINCGQCSAVCPVGAITERMEFRDVVAELK-------RHDKVLI
AQTAPSVRVALAEEFGELPGTVSTGKMVAALRKLGFDYVFDTNFSADLTILEEGSELLER
VK------EG----------G-----KFPMFTSCCPGWVNMMEKLYPEYTE--NLSTAKS
PQEMMSALVKTFFAEKIGKRPEDIYLVSIMPCTAKKDEKGRDT-L--------------Q
VR-----GAQSTDAVLVTRELGKLIKMHKIPFESL-EEEEYDNPL-GISTGAAAIFGATG
GVMEAALRTAYEVYT-GE-EL--PRLDFDFARGF-EGVKEAEIEM---------------
------K-G-TKVKVAIAHGGSNVVKLMDKIRS-----GE-A-----F-YHFVEIMACPG
GCIGGGGQPKSSVP-------GYLEKRMEAIYSIDKS-SKIRKSHENPGILKLYEEYLEK
P-LGHLSHELLHTHYK-------NNSKSVIERKKELEEIAKG------------------
------------------------------------------------------------
---------
>WP_109606612.1|Thermotogae-Thermotogae-Thermotogales-Thermotogaceae-Oceanotoga-Oceanotoga_teriensis WP_109606612.1 2Fe-2S iron-sulfur cluster binding domain-containing protein [Oceanotoga teriensis]PWJ86050.1 NAD(P)-dependent iron-only hydrogenase catal
--------------------------MSINIKINNRSYTF---NDKITILQAAKK-ANIK
IPTLCFNE-----KL-APYGSCRLCSVEV----ENKK----NLMPACVTLIEDGMNIKTH
SKKVRHVRKVIMELIIASHDINCSSNCLNCSRANSCEIRKISDEIGIREIRI-P------
-----------PINKKQPVDKSSFSIIRDPQKCIICNRCVRKCSEIQNINILTIANRGPE
-THVTTFMDKGMGNVECTNCGQCILECPTGALHEVYHIDQVWEAIE-------SNQYFTI
VQTAPAVRVAISEEFNEKSGKISPYQMVEGLKLLGFDKVFDTNFAADLTIMEEGYEFIDR
LK------NE----------K-----DLPLMTSCSPGWIKFVEHNYPEFIK--NLSSCKS
PQQMFGAIAKTYFAEKNDISKDKIKVISIMPCTAKKYEMQRKE-M--------------I
N---------DVDYVLTTRELAKMFKHAGIDLCNL-KESLYDEPL-GESSGAAVIFGASG
GVMEAALRTSYEVIT-GL-EL--EKIDFHDLRGI-KGIKEAEVKI---------------
------A-N-KNIKIAIVNGLGNARTILEKIKN-----GE-K-----Q-YHFIEFMACPG
GCIGGGGQPIPTDE-------NTLIERMTAIYDIDKN-SEYRKSHENPSIKKLYKEYLDH
P-NSEKSHELLHTHYT-------SRS----------------------------------
------------------------------------------------------------
---------
>WP_087162001.1|Firmicutes-Clostridia-Clostridiales-Lachnospiraceae-Lachnoclostridium-Lachnoclostridium_sp._An169 WP_087162001.1 2Fe-2S iron-sulfur cluster binding domain-containing protein [Lachnoclostridium sp. An169]OUP82315.1 ferredoxin [Lachnoclostr
-------------------------MENVNLKINGLNVTA---PAGSTILEAAQA-AGIR
IPTLCYLK-----DI-NEIGACRMCVVEV----KGAR----NLVAACMYPVSEGMEVQTN
TQRLLDSRRRTLELLLSVHDK----KCLSCVRSGHCELQELCQELGVTDEDHFA------
-----------GEMPHYELDESAVHMVRDNNKCILCRRCSAVCEKVQSVGVIGPNNRGFA
-TFIGSAFEMGLGDTSCVGCGQCIAACPTGALYEKSNIDDVLAAIA-------DETKHVV
VQTAPSVRAALGEEFGYPMGTDVEGKMAAALRRIGFDKVFDTDFGADLTIMEEAHEFIDR
VQ------NG----------G-----VLPMMTSCSPGWVKYCEHYYPDQID--HLSSCKS
PQQMFGAVTKTYYAEKMGIAPEDIVCVSIMPCTAKKFELQRDD-Q--------------Y
AA-----GVPDVDISLTTRELARLIRKVGINFRTL-PDEGFDDPL-GESTGAGVIFGATG
GVMEAALRTAVETLT-GQ-EL--EKVEFSEVRGT-EGIKEATYNV---------------
------A-G-MDVKVAVASGLSNAKMIMDKIRA-----GE-A-----D-YHFVEIMCCPG
GCVNGGGQPQVHADVRNF--EDVRAIRAKALYDNDAA-KSVRKSHENPSIKKLYDEYLGH
P-GSEKAHHILHTTYV-------KRTVN--------------------------------
------------------------------------------------------------
---------
>WP_012635247.1|Firmicutes-Clostridia-Halanaerobiales-Halanaerobiaceae-Halothermothrix-Halothermothrix_orenii WP_012635247.1 2Fe-2S iron-sulfur cluster binding domain-containing protein [Halothermothrix orenii]ACL69059.1 NADH dehydrogenase I subunit G [H
---------------------------MVKINIDGLDLEV---RDGISILEAARQ-AHIK
IPTLCYEE-----GL-SVYGGCRLCVVEI----EGEA----LLKPACATEVNDGMVIKTH
SPKVRDVRRTLFELIVASHNIDCQLNCLTCSRAGSCELREIAEDIGVSNIRL-A------
-----------TYDKGYRDDRSSYSIVREPNKCITCGRCIRKCEEVQEVGIFTTANRGPA
-TVVTTFKEKGMGNVECTNCGQCIHACPTGALHEVYHYEKVWEVLH-------DRDKYVV
VQTAPAVRVALSEAFGLKPGTIFTGQMVAGLRRLGFDRVFDTNFTADLTIMEEGTELIER
LN------NN----------G-----ELPMFTSCSPGWIKYIEHFYPEFID--NLSTCKS
PQQMFGAIAKSYYADKSNIPRDKIVVVSVMPCTAKKFEARRPE-M--------------E
G---------DVDYVLTTRELARMIKEAGIDITNL-NAEEHDKLM-GTSSGAADIFGATG
GVMEAALRTAYELVT-GE-KL--GQLDFKNVRGE-AGIKEAEVTL---------------
------N-G-TQLKVAVAHGLGNVRKLMELIKS-----GK-------E-YHFVELMACPG
GCIGGGGQPIPTSE-------DIRRKRIEALYKIDKN-KKLRKSHENPYIKKLYQEFLDK
H-GSHKAHELLHTHYI-------NRGV---------------------------------
------------------------------------------------------------
---------
>RLG14231.1|Euryarchaeota-root-root-root-root-Candidatus_Nanohaloarchaeota_archaeon RLG14231.1 ferredoxin [Candidatus Nanohaloarchaeota archaeon]
----------------------------MQIKINGRDIEV---NSSETIFQAALR-NRIE
IPHLCYDP-----DL-PPTGSCRLCICEV----NG------RIMSTCDTKVADNMVVETE
TKKVIRLRKINIELLLSRHKD----E-----EKTVSQLQKLKKKYKIKNTRF-NKKSCEV
KSSKDKSVLKIADKDSGRKNNSNLSICLDNSKCILCGKCVNKCRLTQGVNALCFEGRGNE
GLKITTAFDDMLKRSVCVDCGQCVLVCPSGALHEVDDISKVVAAIE-------NPKKHVV
VQTAPAIRASIGEEFGLPAGTLVTKKMVASLKEAGFDKVFDTNFGADLTIVEEATEFISR
AA------KG----------G-----PFPQFTSCCPAWIKYVEQFYPQFIP--YLSSCKS
PNRMLGCIAKTYYANKMGLHPNNIVVVSIMPCTAKKAECKRPD-F--------------H
KH-------PDVDIVLTTREAARFLKQKGIDLTKMNDEEEFDNPL-GEATGAGVIFGATG
GVTEAALRTVYEFVT-GN-GV--TNPEFNQIRGL-PKIKEGSITM---------------
------K-G-TVYNFAVAHGLSNAKILMEQLKE-----GK-S-----K-YHFIEIMACPG
GCIGGGGQPIPTND-------SIREKRIDALYREDRN-MPFRKSHENPSIKKLYDEFLGK
S-GSAKAHKLLHTAFT-------KRKA---------------------------------
------------------------------------------------------------
---------
>WP_013277223.1|Firmicutes-Clostridia-Halanaerobiales-Halobacteroidaceae-Acetohalobium-Acetohalobium_arabaticum WP_013277223.1 4Fe-4S dicluster domain-containing protein [Acetohalobium arabaticum]ADL11777.1 NAD(P)-dependent iron-only hydrogenase catalyti
---------------------------MIKLKINNEEIEV---EEGTTILKAAEE-LGYK
IPTLCYQE-----DL-SITGSCRICVVEI----KGQQ----KLVPSCATAVEEGMEIITN
SEEVKQVRRDIFELIIANHPFDCKLNCLTCARHGDCELQEVAQVIGVEEIEY-E------
-----------FIEKEWDTDTTSPSVMRENTKCITCGRCVKTCEEIQHAGVLTLTNRGPA
-TEVSTFMDKGMGNVDCTNCGQCLTACPTGAIHEVYRINEVISALH-------DPDKHVV
VQTAPAVRVALGEEFDMESGINTEGKMVTAMKKMGFDKVFDTNFTADLTIMEEGFEFIDR
LK------ND----------G-----PLPLITSCSPGWIKFAEHNYSDLLD--NISSCKS
PQQMFGALTKSFYPEKVDVDPADVVSVSIMPCTAKKFEAEREE-M--------------T
DT-----GYQDVDHVLTTRELAEMIKEYGLNFVNL-KEEEYDDPF-GISTGAAVIFGATG
GVMEAALRTAYEVLT-EE-EL--GNVDLEMVRGF-EGIKEAEVDI---------------
------N-G-QTVKVAVASGLENAHQLLKH---------K-D-----D-YHFIEIMACPG
GCLNGGGQPISNDS-------DVLEKRREGLYNTDKE-REFRKSHENPAIQKLYDDYLEE
P-LSEVSHKYLHTHYH-------KREE---------------------------------
------------------------------------------------------------
---------
>WP_025310303.1|Bacteroidetes-Bacteroidia-Bacteroidales-root-root-Bacteroidales_bacterium_CF WP_025310303.1 4Fe-4S dicluster domain-containing protein [Bacteroidales bacterium CF]AGY54346.1 Iron hydrogenase 1 [Bacteroidales bacterium CF]
-----------------------MENNNVNITVDGRGYQV---PAGSTILEACRG-IGIQ
IPSLCYMK-----DV-SHNASCAICVVEV----KGAK----ALVRSCISNVAEGMEIKTH
SPLVDQARKINLELILANHPK----DCLICERNGNCELQDLTATIGIKETVF-T------
-----------RTKPAGKVDDTSVSLLRTPEKCILCGRCVAVCSQVQTVHAIDFTGRGLK
-TKISTYLDKGLGNVACTNCGQCALVCPTAAITEKDESRSVFDEIY-------NENKYVI
VQTAPAIRVGIGEAMGMEYGALVTGKMVAALRRVGFDKVFDTQFTADLTIMEEGFELIHR
IK------NK----------G-----VLPMVTSCSPGWIKFIEHFFPKSLD--HLSTCKS
PQQMFGAVAKTYYAEKLGIDPRKIVVVSIMPCTAKKFECKRPE-MKSAFEFWKEKMGLSE
SE-----SFFDVDYVLTTRELARMFRQSGIDFKNL-PEEEFDEPL-GISTGAGVIFGATG
GVMEAAVRTAYEVLT-GK-PL--PKIDLNAVRGF-EGIKEAELDI---------------
------D-G-LKLKIAVAHTLKNARTLLDQIEE-----GK-S-----P-YAFIEVMTCPG
GCLGGGGQSIPTTW-------EIRQKRADSIYKEDSL-KPIRKSHENPAIKAIYDEFLKE
P-LGHHSHELLHTKYT-------ERGIF--------------------------------
------------------------------------------------------------
---------
>RLI99032.1|Candidatus_Aenigmarchaeota-root-root-root-root-Candidatus_Aenigmarchaeota_archaeon RLI99032.1 ferredoxin [Candidatus Aenigmarchaeota archaeon]
----------------------------MKIKIDGRRFSA---KEGETILNVAKR-NKIY
IPTLCYHP-----DL-KPQGRCRVCLVEV----DG------KLVTSCNTKVMDNMEIFTN
TKRVKEARKLNIELIYNNHSG-----------EKELEFSVVAKELGIKKSRF-E------
----------------KPKKEIKSPMERDNMKCLLCGRCVQVCGAIQSINNIEFTDRGIS
-TRISTPYDISIKDSACTFCGQCALYCPGNAIRERAYNEKVVRSLMEEMNKIINKKKFII
AQTAPAVRASLGEMFGMKPGTLVTGKMVTALRKLGFDKVFDTDFGADLTIMEEANEFVGR
MK------EK----------K-----NLPLITSCCPAWIKFAEQTFPFLLK--NISTCKS
PHQMLGAIAKTYYAQKLKLKPKDLMIVSIMPCIAKKFEAQRPE-M--------------K
IS-----GCNDVDVVLTTREIGRIIKKEKINFTDL-RDGEFDDPL-GISSGGGAIFGVTG
GVMEAALRVAYEILT-GK-RL--KEIDFNQVRGF-EGIREADIKI---------------
------D-N-KIIKVGVVHGLGNIRKFIESDRW--------K-----K-YHFIEMMACPG
GCIGGGGQPRPTTN-------EIRKKRMEALYRQDKK-MKIRMSNKNPAIKKLYLEFLGE
P-LGEMSKKLLHTKYK-------KRKVKYT------------------------------
------------------------------------------------------------
---------
>WP_090246326.1|Firmicutes-Clostridia-Clostridiales-Eubacteriaceae-Eubacterium-Eubacterium_barkeri WP_090246326.1 2Fe-2S iron-sulfur cluster binding domain-containing protein [Eubacterium barkeri]SDY19079.1 NAD(P)-dependent iron-only hydrogenase catalyti
-------------------------MKDVTFKINGRDVTV---PEGTTVLEAAKM-QGID
IPTLCYLK-----DV-NEIGACRMCLVEI----KGAR----ALQASCVYPVAEGIEVLTN
TEKVRKARRVNLELILSNHNR----ECTSCVRSENCELQKLSVDLGVTSIPF-E------
-----------GEKSGEWIDDLSTSIVRDETKCILCKRCVAVCRSIQGVGVLGPAGRGFN
-THIRPVFDKSIAEVGCINCGQCIVNCPVGALKEKSDIQKVWDAIE-------DPQKIVV
VESAPAVRAALGEEFGLPMGTNVTGKLAASLRRLGFDHIFDTDFGADVTIMEEGTELINR
VT------KG----------G-----VLPMITSCSPGWIKLIETYYPEMLD--HLSSCKS
PQNMTGALVKSHFAEMNGINPDDIVVVSVMPCTAKKFESQREE-L--------------S
VD-----GRQDVDISITTRELARMIKEARIDFLAL-PDEDFDPYY-GEYTGAAVIFGATG
GVMEAAVRTVADILN-DK-DI--QEIDYEAVRGV-EGVKTADVAV---------------
------TPD-LTVKIAVAHGGANIRQVMDALKR-----GEFD-----D-YHFIEFMGCPG
GCVNGGGQPIVSSKVRME--KDIRVERAKALYNEDEA-KTYRKSHQNPAIIKLYEEYLGE
P-GGHKSHKLLHTSYS-------AKPRIK-------------------------------
------------------------------------------------------------
---------
>PKN35301.1|Proteobacteria-Deltaproteobacteria-root-root-root-Deltaproteobacteria_bacterium_HGW-Deltaproteobacteria-19 PKN35301.1 ferredoxin [Deltaproteobacteria bacterium HGW-Deltaproteobacteria-19]
-------------------------MSQVTLTIDNQKVSV---EPGTTILNAAKQ-AGVR
IPTLCAWQ-----EIGHTPGACRVCMVEV----ENQR----SLIASCVFPVSEGMVVKTT
TDRVRNARRMVVELLLSNHPQ----ECNFCVRNGNCELQRVAEMVGVRSMRF-DVP----
-----------ESFPESMIDRSSPSIVRDNRKCINCHRCITVCESIQSVSVLTPSYRGSD
-VRVTPAFNLPLIESTCVACGQCILACPVGALYEKDDVDDVWKALQ-------DPTKHVV
VQEAPAIRAALGEEFGLPPGSLVTGKMIAALRRLGFDKVFDTNFTADLTIIEEGNELLKR
VK------DG----------G-----TLPMITSCSPGWIKFCEHFFPDLLD--NLSTCKS
PQQMFGALAKTYYAGIAGIDPKDIIVVSIMPCTAKKFEASRPE-M--------------N
SS-----GYRDVDYVLTTRELGRMIKEGGIDFLNL-PEEDYDAPM-GEYTGAGTIFGATG
GVMEAALRTVYAVVT-GE-NL--PSLDITPVRGL-EGVKEAALTV---------------
------G-PLGEVKVAVAHGLSNARKLMDLIRA-----GK-A-----N-YAFIEVMCCPG
GCIAGGGEPIPTNN-------EIRILRSSALYRDDKDVQKLRQSHENPSITKIYEIFLKE
P-LGHKSHELLHTHYV-------KRGTDVPHRAYE-GSWEDPH-----------------
-----HPAES--------------------------------------------------
---------
>WP_069651004.1|Firmicutes-Clostridia-Clostridiales-Clostridiaceae-Caloranaerobacter-Caloranaerobacter_ferrireducens WP_069651004.1 ferredoxin [Caloranaerobacter ferrireducens]AIZ97536.1 periplasmic [Fe] hydrogenase large subunit [Caloranaerobacter ferri
-------------------------MSNCTITIDNKVITV---PEGTTILEAAKK-VGIN
IPTLCHHP-----DQ-KVKANCRICLVQT-----GPN----KLVTACSTPVWDGMKVNTH
SKLVRDTQRGVLELILANHPQ----DCLKCIRNGKCELQKLCEMFNISKTNL-E------
-----------EEVDSLEIDESNPAIIRDHSKCIKCNRCIEVCQEVQGVGILSQAHRSIN
-YCITPAFEKKLINTLCVFCGQCTTVCPVGAIYEKDDTEKVWNALY-------DETLHVI
VQIAPAVRVSIGEEFGFEPGTNVTGKVVASLRRLGFDKVFDTNFTADLTIIEEGHELLHR
IQ------NN----------G-----VLPMITSCSPGWINYLEGFYPDLIK--HVSTCKS
PQQMFGALSKTYYAEKMGLDPSKIFTVSIMPCTAKKYEADRVE-M--------------S
SY-----GYKDVDAVLTTRELARMLKSASIDLANI-EEEEFDEPF-GITTGAAVIFGATG
GVMEAALRTVYELVT-EK-EL--EKLDFTEVRGL-EGIKEAEIDL---------------
------N-G-TSVKVAVAHGLSNAKKILDMVKN-----GE-A-----D-YTFIEIMCCPG
GCIGGGGQPIGTTT-------KVKEERIKGIYNVDKS-MKIRKSHENPAIKQLYKEFLGK
P-LGKVSHKLLHTSYS-------PRNQILDIDYLKYDSEVATT-----------------
------------------------------------------------------------
-------EE
>WP_027307860.1|Firmicutes-Clostridia-Clostridiales-Clostridiaceae-Caloramator-Caloramator_sp._ALD01 WP_027307860.1 4Fe-4S dicluster domain-containing protein [Caloramator sp. ALD01]
-------------------------MEMVKLTIDGIEVEV---PKGTTVIEAARK-VGIN
IPSLCYLK-----GV-SHTSSCRVCVVEV-----GPR-----LIASCTLPCENGMEVKTN
TQKVREARKTVVELLLSNHKR----ECTSCNRSENCELQTLSKELNIRDIRF-E------
-----------GERLSYEIDNSSPSLVRDQEKCVLCGRCINTCKNVQTVGAIDFSRRGFN
-TRVSTALDRDIAETVCVNCGQCIMACPVGALTEKENIKDVWKALA-------DPEKFVV
VQTAPAVRVALGEEFGMPIGTRVTGKMAAALRRLGFDKVFDTDFAADLTIMEEGTELLSR
LE------KG----------E-----NLPLMTSCCPGWVKFVEHFYPELIE--NLSTCKS
PHEMEGALIKHYLAEKLGVDKKNVVVVSIMPCVAKKFEGQREE-L--------------S
NE-----NLQDVDYVLTTRELAQMIKEAGIDFTKL-PDEEFDNPL-GESTGAAVIFGATG
GVMEAALRTVYDLLS-GQ-DL--ESIDYVQVRGT-TGIKEAELTLP--------------
------N-G-KTIRAAVAHGLANARELMELVKS-----GE-K-----H-YDFIEVMACPG
GCVTGGGQPIVDSRTQAC--IDVKAERAKAIYDEDKD-MPIRKSHKNPYIIRLYEEFLEK
P-NSHKAHELLHTHYV-------KRDRF--------------------------------
------------------------------------------------------------
---------
>WP_127342376.1|Bacteroidetes-Bacteroidia-Marinilabiliales-Marinifilaceae-root-Marinifilaceae_bacterium_T3-2_S1-C WP_127342376.1 2Fe-2S iron-sulfur cluster binding domain-containing protein [Marinifilaceae bacterium T3-2 S1-C]RUT79555.1 ferredoxin [Marin
------------------------MSNMVNLSINGIAVSV---KEGLTILEAAEK-LHIK
IPTLCYHK-----DL-CIAGNCRVCVVEQ----TGNN----KLVASCATPVSEGMEINTN
SLKVRNCRKHIIELLLTEHRE----ECTKCYRNGHCELQELSAEFQITNQDF-IDL----
-----------VPDKNYTVDRISPAIEKDDSKCIRCQRCVRTCAEIQSVGAIAVSHKGSE
-MKISTFFDRSLDEVVCTNCGQCIVHCPTGALTEKSYVEKVWDAIA-------DPDVHVV
VQTAPAVRIGLGEELGLGSGTRVTGKMVAALKRLGFDSVLDTDFTADLTIMEEGTELLTR
LK------RALVDGDT---EV-----ALPMATSCSPGWVKYIEHKYPEYLP--NLSTCKS
PQQMFGALAKTYYAKNIDVEPQNIVSVSIMPCTAKKFEANRPE-M--------------K
DS-----GYKDVDYVLTTRELAVMIKQAGIEFEKL-NDEHFDSIM-GVSTGAGVIFGVTG
GVMEAALRTAYEIVT-GR-EVPFDNLEITPVRGL-AGVKEASIQITGTKKEWNFL-----
------E-G-VELKCAITNGLQNAHKLMEAIKN-----GE-R-----T-YHFIEIMACPG
GCLGGGGQPFPVDN-------EVRLKRMQAIYEEDRN-LPIRKSHENPEIVQVYQDFLEE
P-LSHKSHKLLHTSYV-------KREQY--------------------------------
------------------------------------------------------------
---------
>WP_055079003.1|Firmicutes-Tissierellia-Tissierellales-Peptoniphilaceae-Lagierella-Lagierella_massiliensis WP_055079003.1 4Fe-4S dicluster domain-containing protein [Lagierella massiliensis]
---------------------------MVNIRINGVEMAV---EKNTTILEAANT-IGIK
IPTLCHLNLHDIKFV-NKLASCRVCMVED----LRNG----KLLPACATPVKEGMDINTD
SVKAVKARRAIVELLLSDHPN----SCLTCAKNLDCQLQAIARDLNVRDIPY-K------
-----------GEKRELPIDDSSLSLVRDANKCILCRRCETMCNEVQTVGALAEVGRGFD
-TYVGSTFERSMYETTCTFCGQCLSVCPTGALTEVSNVDKVWDLLH-------S-DKVVV
VQTAPAVRVALGESFGLEPGTVVTGKMVNALRRLGFKKVFDTNFAADLTIMEESNEFVER
LK------GN----------G-----KLPILTSCCPGWVNFMEQQFSDMID--IPSTCKS
PHEMFGAVAKSYLCEKMGIEPKDLVVVSVMPCIAKKFEAARPE-L--------------E
SE-----GISDVDVVITTRELASMIKEAGINFLEL-EEEDFDDPL-GESTGAGAIFGATG
GVIEATVRTAYEKIT-GE-EL--GNLEFTDLRGL-TGIKETQVEI---------------
------D-G-KTIRIAVANGLGNTRRLLEKVKS-----GE-E-----E-FHAIEVMACPG
GCIGGGGQPYHHGD------LSILRRRAEGIYSIDKN-KKKRKSHENEKVQKLYDEFFGG
V-ASPLAHELLHTSYE-------KRPKL--------------------------------
------------------------------------------------------------
---------
>WP_041356083.1|Ignavibacteriae-Ignavibacteria-Ignavibacteriales-Melioribacteraceae-Melioribacter-Melioribacter_roseus WP_041356083.1 2Fe-2S iron-sulfur cluster binding domain-containing protein [Melioribacter roseus]
-------------------------MNMIELTINDIKVKA---EEGMTILEAAKS-VGIH
IPTLCHMK-----DL-FPTGACRICVVEV----DGMR----NLTPSCAYPVTEGMKVQTN
SPRVRVARKTIVELLIENHPQ----DCLICVRNKNCELQDLSERYNVREHRY-V------
-----------GEKKNHAIDISSPSMERDPAKCILCGRCVRTCNEIQKIGAIDFTNRGFK
-SNVTTPFNKGLNISDCILCGQCILVCPTAALRERSHAKEVVNALN-------DKKKFTV
VQVAPAVRATLGEEYNLPIGTNVTGKIITGLRRLGFDKVFDTNFGADLTILEEATELINR
LG------NG----------G-----VTPMFTSCCPGWIKFAEQNYPHLLE--HLSTCKS
PHEMEGAIIKSYYAKKMGLNPEDIFVVSIMPCTVKKFEASRPE-L--------------S
ED-----KMPDVDAVLTTRELVRLFKVAGIDFNDL-PDDEFDNPL-GESTGAAAIFGTSG
GVMEAALRTAYFKLS-GK-EL--ENVDLTNVRGF-DGVKEFSVDI---------------
------N-G-STVNVAVVNGIGNVRGILEQIER-----GE-S-----K-YHFIEVMACPG
GCINGGGQPIHQKP-------EKVQKRARALYEIDAK-MKNRKSHENESLKKLYNEFLGE
P-NGHLSHELLHTTYV-------NRKNILEEL----------------------------
------------------------------------------------------------
---------
>RKW53551.1|Firmicutes-Clostridia-Clostridiales-Lachnospiraceae-root-Lachnospiraceae_bacterium RKW53551.1 NADH:ubiquinone oxidoreductase [Lachnospiraceae bacterium]
---------------------------MITLEINSKAIEV---EEGTTVLEAAKK-MNIK
IPTLCHMDLHDIRFM-NKHASCRVCLVEQ----EDSG----KLIPACATFVKDGMKIKTE
TARAVKARRTMVELLLSDHPN----SCLTCARNLDCELQKLASDLGVRSIKY-Q------
-----------GEQSTYEIDDNSHSIVRDANKCILCKRCETMCNEIQTVGALTDVGRGFN
-TYVGSAFNEAMYETTCTFCGQCLAVCPTGALTEVNNTPQVWDVLH-------S-DKTVI
VQVAPAVRVALGEEFGMEPGTIVTGKMINALKYLGFDKVFDTNFAADLTIMEEASEFVHR
LN------NG----------G-----KLPILTSCCPSWVNFFEHQFTDFLD--IPSTCKS
PHEMFGAIAKSYLAQKLNIDPKDMALVSVMPCVAKKYEAARPE-L--------------G
NH-----GTKDVDYVITTRELAHMIKEAGINFGELGDDAEFDNPM-GASSGAGVIFGATG
GVIEATVRTAYEWIT-GN-EL--PKLEFEELRGL-EGIKQTTVDI---------------
------D-G-RPIRIAVANGLGNTRRLLNMIRD-----NE-A-----H-FDAIEVMACPG
GCVGGAGQPYHKGN------LDVIRKRAQGIYKADRD-NKIRKSHENPMIIQLYKEFLGE
P-YSEKAHELLHTTYT-------ARPRM--------------------------------
------------------------------------------------------------
---------
>WP_044826304.1|Firmicutes-Clostridia-Clostridiales-Clostridiaceae-Clostridium-Clostridium_aceticum WP_044826304.1 2Fe-2S iron-sulfur cluster binding domain-containing protein [Clostridium aceticum]AKL97003.1 NAD(P)-dependent iron-only hydrogenase cataly
-------------------------MGKVTLTIDNIQVEV---PKEYTILEAART-IGVD
IPTLCFLK-----DI-NEIGACRVCLVEI----EGAR----ALQASCVHPVAEGMVVKTN
TKKLRDARKSTVELILSSHNR----ECLTCSRSKNCELQSLAEELNINEIPF-E------
-----------GEQLEAVVDAKSHSIVRDSSKCILCGRCVNVCREVQKIGILDFTNRGYH
-TEVAPAFSKSMDEAPCIYCGQCITNCPVAALREKEDIERVWDAIE-------DPETHVV
VQTAPAVRAALGEEFGLPIGTRVTGKMVAALKRLGFDKVFDTDFAADLTIMEEGHELLHR
IQ------EG----------G-----TLPMITSCSPGWVRFAEFYYPELIP--NLSSCKS
PQQMMGAIIKSYYAEQSNIDPKKIFVVSIMPCTSKKTEAARPE-L--------------E
VN-----GVRDVDAVLTTRELGKMIKQARIDFMKL-KDAQYDTTL-GDYTGAGVIFGATG
GVMEAALRTVADVLE-GK-DL--QDIEYTTVRGV-EGIKEAEVTL---------------
------G-G-KTIKVAVAHGTAQAIELIDMIKS-----GE-K-----E-YHFVEIMGCSG
GCVTGGGQPHVPARVKMD--CDIRVERAKALYEEDAA-MTYRKSHQNPLIQKLYSDYLEK
P-NSHKAHKLLHTHYE-------AREIYAIGSQELAEA----------------------
----------CVEAAATGE-----------------------------------------
---------
>RKX80667.1|Spirochaetes-root-root-root-root-Spirochaetes_bacterium RKX80667.1 hypothetical protein DRP57_12745, partial [Spirochaetes bacterium]
M-----------------------LMGEKTIIVNGKKYKT---TE-KYLLQALEK-LGFD
IPHLCSHP-----DL-EPIATCRLCVVEV----NG------RIRTSCNTIVEEKMNVITD
SEELIEMRRHNLELILSNHPL----DCDYCYRNMHCELQRLAEKI-TNKTRY-S------
-----------GKQRKREKDESSIAILKDFDKCILCGRCIQICEK-QTVNVFDYVNRGFE
-TIVGTAFDLPLSQTPCVSCGQCVLHCPTAALIEKDETQPVLKAIN-------NPDKFVI
AQIAPAVRVTIGEELGLKPGVILTKKLVSALKRLGFDRVFDTSLGADLTIMEEAAELVSR
LE------QS----------K-----SLPMFTSCCPAWVSFVEEFYPEFIQ--NLSTTKS
PHEILGAIIKTYYAEKNNIDPKNIVVVSIMPCTAKKEEARRTE-L--------------K
VN-----NLEVVDHVITTRELGKLLREFGVEIEKL-EDSDFDDLM-SASS-AGQIFGTTG
GVMEAALRTANYFIT-GKNDY--EKIDYKEVRGL-KG-----------------------
------------------------------------------------------------
------------------------------------------------------------
------------------------------------------------------------
------------------------------------------------------------
---------
>WP_134219311.1|Firmicutes-Clostridia-Clostridiales-Peptococcaceae-Pelotomaculum-Pelotomaculum_schinkii WP_134219311.1 2Fe-2S iron-sulfur cluster binding domain-containing protein [Pelotomaculum sp. FP]TEB05069.1 NADP-reducing hydrogenase subunit HndC [P
---------------------------MINLTIDNRKVAV---EEGTTILEAAKS-VGIN
IPTLCYLK-----DI-NVIGACRICLVDV----KGAR----TFIPSCVAPVAEGMVVNTH
TPELIKARKLVLELILSDHPM----ECLTCRRNGNCELQKLAEEYGLSEIRF-E------
-----------GAKTDYPIDDSSPAIIRDPRKCILCRRCISVCTNIQSVQALTAENRGFD
-SLVAPAFNERLANMECVQCGQCSLVCPTGAIVERDDTDKVWAALA-------DPTKHVV
VQTAPATRVQIGETIGAAPGTIATGQMVAGLRSLGFDKVFDTDFTADLTILEEGNELLQR
VT------NG----------G-----VLPMITSCSPGWIKFIEHFYPDLLP--HLSTCKS
PQQMFGPLVKTYYAQKEGIDPKDIVCVSIMPCTAKKYECQRPE-M--------------N
SS-----GYQDVDVVLTTRELGRMFKQAGLDMTNL-PEEEYDAPL-GISTGAGEIFGASG
GVMEAALRTVYEVVT-GK-EL--EDINFTACRGI-DGVKEATVQV---------------
------G-D-LPVSVAITNGLGNARKVLDKIRA-----GE-A-----N-YHFIEVMCCPG
GCIGGGGSPIPTNT-------EIRLKRIDATYTEDER-MVLRKSHENPAVQELYAEFLEK
P-LGHKSHELLHTHYT-------PRSNYPKEEC---------------------------
------------------------------------------------------------
---------
>WP_117329920.1|Spirochaetes-Spirochaetia-Spirochaetales-Spirochaetaceae-Sphaerochaeta-Sphaerochaeta_halotolerans WP_117329920.1 2Fe-2S iron-sulfur cluster binding domain-containing protein [Sphaerochaeta halotolerans]RFU95111.1 4Fe-4S dicluster domain-c
-----------------------MDRKMITLSVDGKTVTV---PEGTRILDACNV-AGIK
VPSLCYLE-----DV-SAHGSCGICVVEI----DGYK----RLVRSCLHTVKQDMVIHTH
SNRVMSARKLNLELLLANHPL----LCTTCERNLNCELQALALQLGVRESRF-ER-----
-----------TKKSIRPIDDSSPSIVRDPNACILCNRCVEVCANVQEVHAIEMMQRGLR
-TTVSTFFDEGLASSVCTNCGQCSLVCPTGAITEKSHESAVFDAIA-------DPNLVVL
VQTAPAIRVGLGEAMGLGEGSLVTGKMVSALRTLGFDRVFDTQFSADLTIMEESHELIQR
LT------NG----------G-----TLPMITSCSPGWIKFIETFYPDQLE--HLSSCKS
PQQMFGSIAKTYYAEQAGIDPRNIRVVSIMPCTAKKFEAGRSE-IDSAFSYWRDKGSFTD
DE-----YFCDVDYVLTTRELARMLKRIGIDFAHL-EDGKFDDPL-GQSTGSAVLFGATG
GVMEAALRTAYETIT-KT-KL--DALEFEQIRIG-AGIREATIMI---------------
------G-E-TPLKVAVANTLANARVLLDQIQE-----GK-S-----P-YAFIEVMTCPD
GCLGGGGQPIPTNK-------EIRRKRAMSIYEEDRG-MPIRKSHENPSIQELYTSFLKQ
P-LGHLSHQLLHTTYV-------KRGAYPE------------------------------
------------------------------------------------------------
---------
>WP_076713596.1|Aquificae-Aquificae-Desulfurobacteriales-Desulfurobacteriaceae-Desulfurobacterium-Desulfurobacterium_indicum WP_076713596.1 2Fe-2S iron-sulfur cluster binding domain-containing protein [Desulfurobacterium indicum]OMH39882.1 hypothetical p
------------------------MTETVTIKIDGKEYTV---ESGQTILEVCKK-LDIY
VPTLCFME-----KM-SEGGHCGLCIVDV----KGAR----TFQRACITKVRDGMEIETN
TPAVRDVRKTVFEMILADHKI----ECPVCKRDETCEIRKVAKHLGFPEFEV-E------
-----------PIYTDEGVDNS--IISREPAKCIKCQRCVNTCELIPGIGIYGFFGKGHD
-ATVEPPKSLSMSETPCIVCGQCVVRCPTGALTERDDTEKVLEALY-------DPEKLVF
ASFAPSVRVAIGEPFGMEPGEVVVGKLVSALRRLGFDRVYDVNFGADLTIVEEANELISR
IK------NG----------G-----VLPMATSCCPGWVNFVEKFHPEFIP--NLSSCKS
PQAMLGALVKSYMKEIEGISEEKIIHVTIMPCTAKKYEALRPE-L--------------S
G---------DTDYVLTTRELARLLKRFDIDLSKL-PEDEADKPF-GEYTGAATIFGVTG
GVMEAALRTAVDWLS-GG-TF--DKLEFTAVRGM-EDLKFAEVDV---------------
------N-G-TIIRVAVAHTLSAAEKLLHMIKN-----GE-V-----E-IHFFEVMACPG
GCVGGGGQPIPSTT-------EMIKRRSEGLYSDDEK-RVLRKSHENPYIKAVYEKYLGA
I-GGEKAHHILHTTYRVVYDILCKLEKWDNLLGNTPQIPTPG----------------GK
NGTTEDFTR-------------------------PS------------------------
---------
>WP_089716173.1|Firmicutes-Clostridia-Halanaerobiales-Halanaerobiaceae-Halanaerobium-Halanaerobium_congolense WP_089716173.1 2Fe-2S iron-sulfur cluster binding domain-containing protein [Halanaerobium congolense]KXS48265.1 NADH-quinone oxidoreductase sub
-----------------------MENKLVNIEIDGESIEV---EAETSILDAAKK-LNKD
IPTLCYLE-----EK-NLIGACRICLVEI----ENSG----KLAASCITPVSEGLKIKTN
SSRVRRNRKMNLEFLLSNHNI----ECPSCISNESCELREIAEEFGVREVRF-E------
-----------GKKSSYQIDQSTPSIFRDPEKCILCRRCESVCRDIQSVEAVQVFGRGFE
-TVIKPSFYENLADSPCVLCGQCTLVCPTGALREKEYIEEVWQALD-------DPEKHVV
VQTAPAVRVSLSEAFSGKSGEICTEKMVTALKKLGFDKVFDTNFAADLTIVEEANEFVER
IN------QG----------G-----KLPLFTSCSPGWINFIEEYYPEYLD--NLSSCKS
PQQMFGALAHSYYLDNTEVEEKDLIVVSIMPCTAKKFEAQREE-M--------------A
G---------DVDYVLTTRELAQMIKEAGFKFENL-EDSNFDQLM-GESTGAGAIFGTTG
GVMEAALRTAYEKIT-GK-EL--EEIDINGVRGF-DEIKKITVNI---------------
------D-G-LEVKAAVAHGLSNARKVFEMIKK-----GE-------E-FHFIEFMACPG
GCLGGGGQPLAADK-------EVLKNRMEAIYEIDTN-KKLRKSHENPYIIKLYKEYLEN
P-GSEIAHKLLHTKYK-------VRKI---------------------------------
------------------------------------------------------------
---------
>WP_083425261.1|Firmicutes-Clostridia-Clostridiales-Lachnospiraceae-Enterocloster-Enterocloster_citroniae WP_083425261.1 2Fe-2S iron-sulfur cluster binding domain-containing protein [[Clostridium] citroniae]SFS23583.1 NAD(P)-dependent iron-only hydrogena
---------------------------MIHITINGKPVEA---AEGSTIMEAAES-VGIK
VPSLCHMK-----NV-HQYGSCRICVVEV----EGMR----NLQASCMAKVREGMVIRTH
SPKVLEARKVLYELLLSNHPK----DCLNCGRNTNCELQDLGYELGVTESRF-E------
-----------GAMTKPLVD-ISPSITRDTSKCILCRRCVTVCKEIQKVGAIQAQNRGFD
-TVVSPAMGLPLNSTACAMCGQCTVVCPTGALKETDGLTPVWRALA-------DPGKRVV
VQVAPAVRAALGEEFGLPVGTPVTGKMATALHEIGFDDVFDTLFSADLTILEEGTELLGR
LN------AVLKGDDNKEGPT-----ALPMITSCSPGWIKHIEHQFPEELD--HLSTCKS
PHTMLGAVVKSFYAERTGTDPKDMFVVSVMPCTAKKYEIQRPE-M--------------E
VD-----GRRDVDAVLTTRELARMIKKAGLDFANL-PEGEFDSPL-GLGTGAADIFGVTG
GVMEAALRTVYEVVT-GR-ELPFEKLHVTPIVGL-DQVKTASITIEEPLPVYGHL-----
------N-G-VTVNVAVTSGLEGASKLMEEVAA-----GT-S-----P-YHFIEVMGCPG
GCINGGGQPRCTEE-------NYREKRSKALYSEDER-KVLRKSHENPDLMKLYNEYLGE
P-NGHLSHHLLHTHYV-------KRGKYNQLVK---------------------------
------------------------------------------------------------
---------
>KUK54594.1|Firmicutes-Clostridia-Clostridiales-Peptococcaceae-Desulfotomaculum-Desulfotomaculum_sp._46_296 KUK54594.1 Hydrogenase, Fe-only, partial [Desulfotomaculum sp. 46_296]
-----------------------------------------------------QK-ADIH
IPTLCYLA-----EV-QAIGACRVCLVEI----EGNR----NLQASCVFPASEGLVVHTN
NDRVRKARKFAVEMLISNHPM----ECLACARNLNCELQSLAEELGIREVRF-I------
-----------GEQSEGRIDDLSPSIRRNQNKCILCRRCVTVCKEIQGVSAIFTQGRGFE
-TRVEPAFDASLNDVACAMCGQCSVVCPVGAITEKENIEEVWEALA-------DPTKIVA
IQDAPAVRAALGEEFGFAPGALVTGKMLAAARKLGFDLVFDTNFAADLTIIEEGNELLKR
VK------EG----------G-----VLPLITSCSPGWIKFIEHFYPEMLP--HLSTCKS
PHQMLGALTKTYYAQKAGIDPKDMVVVSVMPCTAKKFECNRPE-M--------------N
DS-----GYKDVDYVLTTRELAKMIKQAGIDFASL-ENGSYDDPL-GEYTGAATIFGATG
GVMEAALRTVYEVVT-GK-TL--DNVEFTAVRGL-QGIKEATIPV---------------
------E-GIGDVKVAVAHGLGNARKLLESIKA-----G--A-----Q-YHFIEIMACPG
GCVSGGGQPIPVNN-------EIRRLRAEALYQEDRD-LGLRKSHQNPSITKIYEEFLDT
P-LGEKSHHLLHTRYT-------ARGVYKD------------------------------
------------------------------------------------------------
---------
>WP_125000284.1|Firmicutes-Clostridia-Clostridiales-Clostridiaceae-Clostridium-Clostridium_tagluense WP_125000284.1 2Fe-2S iron-sulfur cluster binding domain-containing protein [Clostridium tagluense]GCD10166.1 NADH:ubiquinone oxidoreductase [Clostridium
-------------------------MSLLTLTINHQEIQV---EQGTTILQAARK-LNIN
IPTLCHLNMHDGKTT-NHPGSCRICVVEV----EGRR----NLAPACSTPVANGMVIKTT
SIRAIKARRTVLELILSDHPQ----DCLLCEKNTVCELQRLAAELGVREIRY-K------
-----------GAMSTYPIDNSSSSIVRNLDKCILCRRCETMCNEVQTVGVLSGVGRGFE
-TVVSPAFSMPMGETTCTFCGKCVSVCPTGALTEVNNTSKVWNALG-------QNEKVVV
VQTAPAVRAALGEEFGLPHGTPVTGKMVAALRALGFTKVFDTDFAADLTIMEEASEFIHR
LQ------HG----------G-----KLPLLTSCCPGWVKFFEHQFNDLLD--IPSTCKS
PQQMWGAVAKTYLAEKMNVEAKDMIVVSVMPCLAKKYEAARPE-M--------------A
TN-----GVPDVDIVISTRELAKMIKEAGIDFNSL-PEEDFDNPL-GESTGAGVIFGTSG
GVMEAALRTAYEWLT-NE-TL--ENVNFETVRGM-EGIKEASVKI---------------
------N-D-IDVKVAIASGLGNARKLLEAIRT-----GE-A-----K-YHLIEIMACPG
GCINGGGQPYANDY------KDILTKRMSVLYNEDKS-KTIRKSHENPYIKKIYEEFLGE
P-YGVKAHELLHTQYI-------KRK----------------------------------
------------------------------------------------------------
---------
>WP_122059470.1|Firmicutes-Clostridia-Clostridiales-Clostridiaceae-Clostridium-Clostridium_autoethanogenum WP_122059470.1 2Fe-2S iron-sulfur cluster binding domain-containing protein [Clostridium autoethanogenum]RMC99829.1 4Fe-4S dicluster domain-contain
---------------------------MVNLTINDIKVSV---PEGTTILNAAKK-VNIN
IPTLCYLDLHDIKMV-NRTSSCRVCLVEI----EGRR----NLAPSCSTEAFEGMIVRTN
SARAIKARRTMVELLLSDHPT----DCLVCEKNTQCQLQLIAAELGIRKIRY-K------
-----------GAMSNYKKDSSSGALYRNLDKCIMCRRCETMCNEVQTCQVYSAVDRGFE
-TVVSPAFGRPMVDTQCTFCGQCVSVCPTAALTQVSNVAKVWEVLT-------DPDKYVV
VQTAPAIRVTLGEKFGMEPGTIVTGKMVSALRRLGFDKVCDTDFAADVTILEEAHEFIDR
LQ------NG----------G-----RLPILTSCCPSWVKFIEHQFPDLLD--IPSTCKS
PHIMFGTLAKTYMAEKLNIDPSKIVVVSVMPCIAKKYEISRKE-L--------------Q
YE-----GNKNVDLVVTTRELADMIMEAGIDFNKL-PDEDFDKPF-GESTGASVIFGTTG
GVIEAALRTAYEWIT-GE-TL--KEVEFHGVRGL-DGLKEASINI---------------
------G-G-KEINIGVAHGLGNARKLLEEIES-----GE-S-----K-YHAIEIMACPG
GCIDGGGQPYHFGN------LDIVKKRMEALYREDRN-KPLRKSHENPEVQALYKEFIGD
V-GGKKAHDLLHTHYI-------KRQKL--------------------------------
------------------------------------------------------------
---------
>EEG77316.1|Firmicutes-Clostridia-Clostridiales-Syntrophomonadaceae-Dethiobacter-Dethiobacter_alkaliphilus EEG77316.1 hydrogenase, Fe-only [Dethiobacter alkaliphilus AHT 1]
-------------------------MEMVTLKIDGHDVLV---EKNATILQAAEK-AGLK
IPTLCYHP-----AL-RPDGNCRVCVVEV----AGAR----SLMAACIAPVTDKMVVNTN
TPLVREARRTNLELILANHPL----ECPTCKRNLNCELQQLALDMGVSEVHY-Q------
-----------GRQRELPMDTSSPALVREPDKCIYCGRCVRVCSDVQAVNALDFFNRGFD
-TEVGPPPGYNLNDSVCVQCGQCATTCPVGAIYEKSVVDDVWQAIA-------DPNKHVV
VQAAPAVQVSIAEALGLEPGTPMAGKMAAALRRLGFDRVFTTEFTADLTILEEGTELLGR
LK------NN----------G-----ALPLITSCSPGWIKFIEHNFPELLE--NLSTCKS
PQQMFGALAKTYYAEKNGIDPSKIYSVSLMPCTAKKYEAARPE-M--------------N
SS-----GYRDVDAVITTRELARMIHEASLDINKL-ADEQFDAPF-GMLTGAATIFGTTG
GVAEAALRTLYELVN-GQ-EM--PTMEYEPVRGL-DGIKESSVNL---------------
------G-G-TDVKIAVTSGLANAREVLNRVKN-----GE-A-----E-YHFIEIMACPG
GCIGGGGQPIKNGS-------DNRVARAASIYKVDAA-NRVRKSHENSAVKQLYKEYLGE
P-NSHKAHDLLHTHYT-------PRNRY--------------------------------
------------------------------------------------------------
---------
>WP_046442983.1|Firmicutes-Clostridia-Clostridiales-Catabacteriaceae-Catabacter-Catabacter_hongkongensis WP_046442983.1 2Fe-2S iron-sulfur cluster binding domain-containing protein [Catabacter hongkongensis]KKI51286.1 Periplasmic [Fe] hydrogenase large s
---------------------------MVSITIDGVKVDV---PDNSTVLDAARK-ANID
IPTLCYLR-----GV-NAIGACRICLVEV----KNNA----ALQAACVLPVTDGMEVFTK
SEKVLKARKVSLDLLLSNHDR----ECLTCVRNKNCELQTLADEFNIREIKY-Q------
-----------GERIEHEADDESVSVVRNQNKCVICKRCVAACAKQQGVGVIGATNRGFK
-TTIEPVFGKSLVDVPCINCGQCIVSCPVGALSEKSEIDNVWDALH-------NPNMHVV
VQPAPAVRVALGEEFGMPMGTRVTGKLAAALRKLGFDKVFDTDFGADLTIMEEGYEFINR
VQ------NG----------G-----KLPMITSCSPGWIKFAEYFFPDMLD--NLSTCKS
PHQMLGAIIKSYYAQENGIDPAKIFTVSVMPCTAKKYEKDRAG-E--------------A
GT-----DYQDVDAVLTTREIAQMIKEAGIDFVNL-PDEDFDEVL-GTSTGAGVIFGATG
GVMEAALRTVAEVLT-GK-EL--ENIDFCDVRGI-TGIKEAEIMV---------------
------G-D-MPVKVAVVSGTGNAKKLLEAVRA-----GE-K-----E-YHFIEIMACPG
GCVNGGGQPIVSARVKNV--LDPRVVRAQGLYDEDCD-KPLRKSHENPDIQKLYNEFLGE
P-NSHKAHELLHTFYE-------AKPKYKQS-----------------------------
------------------------------------------------------------
---------
>OGF45548.1|Candidatus_Firestonebacteria-root-root-root-root-Candidatus_Firestonebacteria_bacterium_RifOxyC12_full_39_7 OGF45548.1 ferredoxin [Candidatus Firestonebacteria bacterium RIFOXYD2_FULL_39_29]OGF54291.1 ferredoxin [Candidatus Firestonebacteria 
-----------------------MDKKQINLTIDGNKISV---PADFTVMQAADA-AGIH
IPRLCYHP-----KL-SAVGACRICIVEI----EGAK----NYSASCITAVSEGMNVKTN
SPEIREARRDLVELILDNHPR----ECQICEKNNNCELQELALTLGIEEYEF-P------
-----------GERKRFAADYSSASIVRDPDKCILCGKCVRVCSEIQGVNVLSVSARGYK
-ANVGPAYDMNMSESVCINCGQCTLFCPTAALTEKDGIKETFKNLN-------DKEKVCI
VQIAPAVRVAIGEAFGFTPGTDKTYETVTALRMLGFKVVFDTQFSADLTIIEEGHEFIKR
LT------TG----------G-----KLPMFTSCSPGWIKYLETFHPEFIE--NVSTCKS
PQQMMGALIKTFYAKKMGLDPAKIYSVSIMPCTAKKYECARPE-M--------------N
SS-----GFRDVDVVLTTRELAKMIKQAGIKYKEL-KKGQFDQPL-GESTGAAPIFGVTG
GVMEAALRTAYEVIT-KK-EL--PSIDFKVVRGL-TGIKEATVDV---------------
------A-G-TKVNVAVVFGLANVHKVLTEIKE-----GK-R-----N-YHFVEVMTCPG
GCIGGGGQIYPQGDIEAM-DKELYSLRAEGLYSIDEK-KKIRKSHENPLITKIYEEFLIK
P-LGEVSHKLLHTHYH-------HKCPKGIPSGLRDTVSIG-------------------
------------------------------------------------------------
---------
>WP_132016561.1|Firmicutes-root-root-root-Hydrogenispora-Hydrogenispora_ethanolica WP_132016561.1 4Fe-4S dicluster domain-containing protein [Hydrogenispora ethanolica]TCL59227.1 NAD(P)-dependent iron-only hydrogenase catalytic subunit [Hydrogenispora et
------------------------MSTNQTVIVDNQVVEI---NGEQSLLELIRK-IGIE
IPTFCYNS-----EL-SIYGACRMCVVEL----EGR-----GIVASCSTPPAPGMKILTN
SPRVQRARKTVLELLLANHDR----ECTTCEKSGHCKLQDLAERFGVRKIRF-G------
-----------ERDVKLPLDDSGTSLVRDPNKCILCGDCVRMCSEVQGIGVLNFANRGSK
-VQVTPAFHKNLTDVDCVNCGQCAAICPTGAIVVKSEIGKAWAALN-------DSGKLVV
AQVAPAVRVALGEEFGLPAGEIVTGKVVAALKRLGFAKVFDTSIAADLTVMEETTEFLER
VE------QG----------E-----RLPQFTSCCPAWVKYAEHNAPDFLP--NLSSCRS
PQQMFGSLVKKYWARELGKKPEDIYVVSIMPCTAKKFEITRPE-F--------------T
TD-----GVPDVDLVLTTQELARMIRESGLAFDKV-EVESFDMPF-GFTTGAGVIFGATG
GVAEASLRAAYEIAT-GT-VL--EQVNFEEVRGF-KGLKEFAVDL---------------
------N-G-TEVKIAVVHGLANAKELLRRIQN-----GE-A-----K-YHLIEVMACPG
GCIGGAGQPIATDQ-------EVKKARARSIYRADKL-SQLRKAQDNPVVAKFYEKWLER
P-NSHEAHESLHTSYA-------TRGRITDEDIQLLTSERKHK-VDLAVCVGTCCYLKGS
YNTLQEFIKKAEQAGVRDRLNLHATFCLEGCSGGPSIRINEEVIGGV-TVDQVDTILKER
VLPKLPVKQ
>WP_121958797.1|Thermotogae-Thermotogae-Petrotogales-Petrotogaceae-Petrotoga-Petrotoga_sp._9T1HF07.CasAA.8.2 WP_121958797.1 ferredoxin [Petrotoga sp. 9T1HF07.CasAA.8.2]PNR90246.1 ferredoxin [Petrotoga sp. 9T1HF07.CasAA.8.2]
----------------------------MKVKINNREYEF---DHEISILDATKK-AHIK
IPTLCYSE-----KL-EPFGSCRLCSVEI----KGER----TLKPACVTKITDGMEIFTH
SQRVRKTRKTIIELIIASHGINCNLNCLTCSKSGSCEIKEVAEEIGVTEIRV-P------
-----------PISNGLPEDRSSYSVVREPQKCIVCNRCVRKCSEVQSVNILTIANRGPD
-TYVTTFMDKGMGNVDCTNCGQCILECPTGALHEVYQMDQVWTALS-------DESKYVI
VQTAPAVRVAIAEEFDAEPGKIATKQMVAGLRLLGFDKVFDTNFAADLTIMEEANEFIER
FK------NN----------G-----KLPLFTSCSPGWVKFLEHNYPEFID--NLSSCKS
PQQMFGAIAKTYYANKLGISKEDMIVVSVMPCTAKKFERVRPE-I--------------K
G---------DVDYVLTTRELAKMFKLAGIDLLNV-PPEEYDEPL-GISSGAGAIFGATG
GVMEAALRTAYEVIT-GK-EL--EKLDFEAVRGI-EGIKEATVEI---------------
------D-G-INLKVAVVNGLGNARKVLEMIKS-----GE-K-----E-YHFVEFMACPG
GCIGGGGQPIPTNS-------EILLKRMQAIYEVDRS-LPIRKSHENPVIKILYEEFLGE
P-LSEKSHELLHTTYL-------ARS----------------------------------
------------------------------------------------------------
---------
>AEG16437.1|Firmicutes-Clostridia-Clostridiales-Peptococcaceae-Desulfofundulus-Desulfofundulus_kuznetsovii AEG16437.1 hydrogenase, Fe-only [Desulfofundulus kuznetsovii DSM 6115]
---------------------------MVTLTIDGLKVQA---EEGSTILEAARR-ANIR
IPTLCYLP-----EV-QAIGACRVCLVEI----EGNR----NLQPACVFPVSEGLVVHTN
NVRVRRARKFSVEMILSDHPMD---DCLTCTRNQRCELQKLADELGIREVKF-T------
-----------GEKSEGRLDNLSPSIVRDQSKCILCRRCVTVCKEIQEVAAISIQGRGFK
-TRVEPAFGESLNDVACALCGQCILVCPVGAIHEKEHIEEVWHAIF-------DPSKFVV
VQDAPAVRAALGEEFGYPPGTLVTGKMLAAVRRLGFDRVFDTNFAADLTIIEEGHELLKR
IK------EG----------G-----VLPMITSCSPGWVKFIEHFYPELLP--HLSTCKS
PHQMLGALVKTYYAQKVGVDPKDMVVVSVMPCTAKKFECNRPE-M--------------N
GS-----GYKDVDYVITTRELAKMIKQAGIDFASL-EDGYYDDPL-GEYSGAGTIFGATG
GVMEAALRTVYELVT-GK-TL--ERLEFTAVRGL-EDIKEAVVPV---------------
------E-GLGELKVAVAHGLGNARKILDRIKD-----GS-A-----D-YHFIEIMCCPG
GCVGGGGQPLPVND-------EIRMLRARALYQEDEK-LRIRKSHENPSIKKLYEEFLGR
P-LGEKSHQLLHTRYT-------ARRKF--------------------------------
------------------------------------------------------------
---------
>WP_133964527.1|Firmicutes-Clostridia-Clostridiales-Eubacteriaceae-Eubacterium-Eubacterium_limosum WP_133964527.1 2Fe-2S iron-sulfur cluster binding domain-containing protein [Eubacterium limosum]
-------------------------MSDVTFKINNMEITV---PEGITVLEAARR-HNID
IPTLCNLK-----DV-NEIGACRMCMVEV----AGAK----ALQAACVYPVAPGIEVFTN
TPRARKARRVNLELILSNHHR----ECTTCIRSENCELQSLAKDLGISDIPF-E------
-----------GEKSGHHIDDLSPSIVRDESKCVLCKRCLAICNKVQKIGVLGAVGRGFT
-SQVQPVFNKSIAEVGCINCGQCIVNCPVGALKEKSDIHRVWDALG-------DPTKTVV
VQSAPAVRAALGEEFGLPMGTNVTGKLAAALRRLNFDGVFDTDFGADVTIMEEGTELINR
VK------NG----------G-----VLPMITSCSPGWIKMIETYYPEMIP--HLSSCKS
PQNMTGALLKSHYAEMNGIDPKDLVVVSVMPCTAKKYEVQRDE-L--------------S
VD-----GNQDVDISITTRELARMIKEARLDFPAL-PDEEFDPYY-GDYSGAAVIFGATG
GVMEAAVRTVADVLN-DK-DI--QKIDYEAVRGV-DGLKTAEVEV---------------
------TPD-LTVKVAVASGGSNIRKVMEGIKN-----GEFK-----D-YHFIELMACPG
GCVNGGGQPIISAKRKME--VDIRAERAKALYSEDAS-KKYRKSHQNPSVIRIYDEFLGE
P-GGHKAHELLHTTYS-------QKAKV--------------------------------
------------------------------------------------------------
---------
>WP_071136312.1|Bacteroidetes-Bacteroidia-Bacteroidales-Dysgonomonadaceae-Petrimonas-Petrimonas_mucosa WP_071136312.1 2Fe-2S iron-sulfur cluster binding domain-containing protein [Petrimonas mucosa]SCM56387.1 NADP-reducing hydrogenase subunit HndC [Petri
-------------------------MGKITITIDNKRIEA---EPGTTILKAARG-AGIE
IPTLCHFEMCDMGIE-NRPGGCRICVVEV----EGRR----NLAPSCVTEVQEGMVVSTH
NIRVLNARKTVLQLIISDHPF----DCLVCAKSGQCELQHLATQFGIRSLPY-A------
-----------GEQSRYRKDTSP-SIIRDVDKCILCRRCEMVCNDVQTVGALSAVNRGFM
-AVVAPAFEMNLEKSPCTYCGQCVSVCPTGALTEVDHSYEVLQALS-------NPKKTVV
VQTAPAVRAALGEEFGMEPGTLVTGKLVAALRRLGFDYVFDTDFGADLTIMEEGTELLNR
IKGYLAGDPN----------V-----RIPLLTSCCPGWVNFFEHNFPDLLD--VPSTAKS
PQQMFGAIAKTYFAEKIGVKREDLVVVSIMPCLAKKYECQRDE-F--------------K
VD-----GNPDVDYSISTRELAAFIRQANIDFPGL-PDEEYDDPL-GESSGAGVIFGNTG
GVIEAACRTAYELYT-GR-SL--DRVEFHELRGM-AGIRSATVDF---------------
------D-G-LKLNIGIAHGLGNARKLLDEVRA-----GR-S-----Q-YHAIEIMACPG
GCISGGGQPYTHLK------EEILKRRTAALYMADER-KRIRKSHENPSIIRLYKEFLGE
P-GSPRAHSLLHTEYF-------PKSNEITITLNNH------------------------
------------------------------------------------------------
---------
>WP_040565129.1|Firmicutes-Negativicutes-Acidaminococcales-Acidaminococcaceae-Phascolarctobacterium-Phascolarctobacterium_succinatutens WP_040565129.1 ferredoxin [Phascolarctobacterium succinatutens]
-------------------------MQMVNLTIDGKQIQA---PAGSSVLEAARS-AGIY
IPTLCYHP-----DL-RPEGACRLCMVEA----SGAR----TLVASCVYPVSEGMVVKTN
TSKVREARKTVLELLLTNHPK----DCLCCQKNGDCELQKIAADLGVRKLRF-EG-----
-----------GETRARTIDNSNPSLVRDQEKCILCGRCIRVCRDVQGMSVYSFAGRGFN
-TMVSTAFEHDLLNSACTYCGQCADVCPTGAIVEKDDTDKVWAAIN-------NPEKVVV
VQTAPSVRVALGEELGIPAGQVVTGKMVAALRHLGFDKVFDTNFSADLTIMEEGHEFLQR
LQ------NG----------G-----VLPMITSCSPGWVNMIELKYPELLP--HLSTAKS
PQQMFGAVAKTYFAERAGIDPAKIVSVSVMPCTAKKAEAAREE-M--------------C
AS-----GYRDVDVVITTRELGRMIREAGIDFNAL-EEAEFDSPL-GTGTGAAVIFGTTG
GVMEAALRTVAEVVA-GK-EL--PKLEYNEVRGM-EQTREAVIDV---------------
------A-G-VSVKVAVVHTLKSAKMMLERIKA-----GT-A-----D-YQFIEVMACPG
GCIGGGGQPVPVDA-------SIRQKRREAIFNCDRT-SELRKSHENPEIKTLYDTWLGK
P-LSERAHSLLHTHYH-------AQNR---------------------------------
------------------------------------------------------------
---------
>WP_013403316.1|Firmicutes-Clostridia-Thermoanaerobacterales-Thermoanaerobacterales_Family_III._Incertae_Sedis-Caldicellulosiruptor-Caldicellulosiruptor_hydrothermalis WP_013403316.1 2Fe-2S iron-sulfur cluster binding domain-containing protein [Caldicellu
-------------------------MEMVNITIDGKKIQV---PKDYTVLQAARK-AGVE
IPTLCYLK-----GI-NEIGACRMCVVEV----KGAR----SLQAACVYPVSEGMEVITN
SERVRKARKVNLELILSNHDR----SCLTCVRSRNCELQKLAEDLNVKQIRY-E------
-----------GENIRRPLDDFSPSVVRDPNKCILCKRCINVCRNVQEVGVINANYRGFR
-TVISTAFDRSLNDVACTMCGQCIQACPVGALREKDSTDIVWKALA-------DKNKYVV
VQTAPAVRVALGEEFGLPIGTRVTGKMVTALKMLGFDKVFDTDTGADLTIMEEGTELINR
IK------NG----------G-----KLPLITSCSPGWIKFCEHYFPEFLD--NLSTCKS
PHEMFGAILKTYFAQKMGIDPANMFVVSVMPCTAKKFEAQREE-L--------------A
AS-----GYPDVDAVLTTRELARMIKEAGIDFVNL-PDSHFDDPM-GDATGAGVIFGTTG
GVMEAALRTVYEVLT-GK-TL--ENVEITQVRGL-EGIREAEIDV---------------
------G-S-MKIKAAVAHGLANAKKLLEMVKN-----GE-K-----E-YHFIEIMACPG
GCIMGGGQPIVPAKVKEK--VDVAKLRASAIYDEDRS-LPIRKSHENPAVKRLYEEFLGH
P-NSEKAHHILHTHYK-------KRPLY--------------------------------
------------------------------------------------------------
---------
>WP_016777708.1|Bacteroidetes-Bacteroidia-Marinilabiliales-Marinilabiliaceae-Anaerophaga-Anaerophaga_thermohalophila WP_016777708.1 4Fe-4S dicluster domain-containing protein [Anaerophaga thermohalophila]
-------------------------MNLVKLTIDNKPVVV---EQGTTILEAAKS-IGIK
IPSLCYMKMDDMNFE-NKPGGCRVCVVEV----EGRR----NLAPACKTECLEGMVVKTH
TVRVINARRTVMELILSDHPA----ECLTCAKSGECELQDLAQNLGIREIHY-T------
-----------GEQSHYKGDRSP-AIIREMDKCIMCRRCETACNEVQTVGVLSAVNRGFE
-SVVAPAFEMDLDHSVCTYCGQCVAVCPTGALTERDYTWKVIEALV-------DPNKTVV
VQTAPAVRAALGESFGMEPGTLVTGKMVAALRKLGFDYVFDTDFAADLTIMEEGTEFLDR
LTRHLNGDKS----------V-----KLPILTSCCPGWVKFFEHQFPEMID--IPSTAKS
PQQMFGAIAKSYFAKKLDKKREDLVVVSVMPCLAKKYECTREE-F--------------S
VN-----GDADVNVSVTTRELAQLIRNANIDFASL-TDEEFDQPL-GESTGAGVIFGTTG
GVIEAAVRSAYELHT-GK-HL--EKVEFNELRGM-EGSRKATVDF---------------
------D-G-MKLNIGIAHGLGNARKLLEDVKS-----GK-S-----D-FHAIEIMACPG
GCIGGGGQPYHHGN------VDILKKRQRAIYEEDAG-KPIRKSHENPFIQELYKEFLGK
P-LSDLSHELLHTHYF-------DRKKKVEIEE---------------------------
------------------------------------------------------------
---------
>WP_122352872.1|Bacteroidetes-Bacteroidia-Bacteroidales-Tannerellaceae-Parabacteroides-Parabacteroides_sp._AF14-59 WP_122352872.1 2Fe-2S iron-sulfur cluster binding domain-containing protein [Parabacteroides sp. AF14-59]RHR99359.1 NADH:ubiquinone oxidore
-------------------------MEKIKLTIDNREVEV---LKGTTILDAAKS-MGIR
IPTLCHMKLEDLNYE-NNPGACRICVVEI----EGRR----NLAPSCKMECTEGMVVRTH
TPRVMNARKTVMELILSNHPA----GCLTCSSNGYCELQTIAHDLGIREIRY-Q------
-----------GEQSTFEIDRSP-SIVRNMNKCIMCRRCETMCNSIQTVGALTAVHRGFN
-AAVSTAFERDIAGSTCSYCGQCVSVCPVNALSGRNTQQPVLDALA-------DPTKIVI
AQTAPAVRTALGRDFGCEPGTLVTGKMVSALRQLGFDYVFDTDFAADLTIMEEGTELLQR
LGKYLSGDQE----------V-----KIPMMTSCCPGWVSFVEQHFPELRD--NLSTAKS
PQQMFGAIAKSYFAEKLGVDRKNIVVVSIMPCLAKKYEASRPE-F--------------A
VE-----GNPDVDISIYTRELARLIRYANINFNEL-PDSDFDHPL-GESTGAGVIFGTTG
GVIEAACRTAYELYT-RK-PL--EKIEFKELRGL-EGIRSGTINF---------------
------D-G-VPVKIGIAHGLGNARKLVEEVKR-----GK-S-----P-YHVIEVMACPG
GCIGGGGQPFHQGR------MDVLRKRAAALYNEDEN-KPIRKSHENPYIQQLYKEYLGE
P-CGPKAHKLLHTHYF-------DRKEVVNMFLETDKDE---------------------
------------------------------------------------------------
---------
>WP_118160160.1|Bacteroidetes-Bacteroidia-Bacteroidales-Odoribacteraceae-Odoribacter-Odoribacter_splanchnicus WP_118160160.1 NADH:ubiquinone oxidoreductase [Odoribacter splanchnicus]RGU57206.1 NADH:ubiquinone oxidoreductase [Odoribacter splanchnicus]
------------------------MEQNITLQIDNHIVEV---AKGTTILEAARG-VGIQ
IPSLCYMNLKDMCIT-NLPASCRICVVEV----EGRR----NLAPACATRCENGMKVKTS
SLRVLNARKTVLELILSDHPN----DCLICPKSGNCELQNLAVKLKIREIPF-A------
-----------GERNILPIETSP-SIVRDMSKCIYCRRCEMMCNEVQTVGALGAVNRGFI
-STIAPAFDEPLSNSACTFCGQCVAVCPVGALTEVDHTNRLISDLS-------NPKKTVI
VQTAPAVRAALGEEFGLTPGTSVTGKMVAALRQLGFDKVFDTDFAADLTIMEEGSELLDR
LTRYLKGDKD----------V-----CLPILTSCCPAWVNFFEHQFPDMLD--IPSTARS
PQQMFGAIAKNYWAEKMNIPREDLIVVSIMPCLAKKYECAREE-F--------------A
TQ-----GDPDVNYSLSTRELASLIKRANIDFNSL-ADEDFDHPL-GESTGAGVIFGASG
GVMEAALRTAYELYT-GK-TL--DKVDFKEVRGL-ENIKKATIKL---------------
------N-G-VELHVGIAHGLGNARKLLNEIRE-----GK-S-----E-FHAIEIMACPG
GCIGGGGQPLHHGN------SALLKARSQALYQEDEH-KPLRKSHENPDIIKLYEEYLGK
P-LSEKAHHLLHTHYF-------NKATI----N---------------------------
------------------------------------------------------------
---------
>WP_151865514.1|Firmicutes-Clostridia-Clostridiales-Clostridiaceae-Alkaliphilus-Alkaliphilus_sp._LacT WP_151865514.1 2Fe-2S iron-sulfur cluster binding domain-containing protein [Alkaliphilus sp. LacT]KAB3530703.1 2Fe-2S iron-sulfur cluster binding domai
-------------------------MNKVTINIDGRDITV---KDGATILEAAKE-LNIQ
IPTLCYHP-----DQ-SIKGSCRVCTVEV----EGIE----NLQASCCTLVRDGMKVRTN
TKRVRDARKKVLELIIASHND----NCLACVRSENCELQALSKELSMKETRL-E------
-----------KIVSNVSIQDDNPSIVRDSSKCIKCGRCIEVCHDVQGVGAIYNLNRSFN
-MEIGTPLGKDLSEISCVYCGQCINVCPVGAIYEKTDIDRVWKALE-------DEGKHVV
VQVAPAVRVSIGEEFGMPPGSILTKKMVAVLRALGFNKVFDTDFTADLTILEEGNEFLHR
LN------GG----------G-----TLPMFTSCSPGWVRYIENFYPELLD--HVSSCKS
PQQMFGALAKTYYAEKENVDPKDIVVVSIMPCTAKKAEAARDE-M--------------I
DS-----GYQDVDIVLTTRELGRMIKESGIDMISL-PEEEFDEPL-GISTGAAVIFGASG
GVMEAALRTVYEVVT-GE-EL--ENIDFVNLRGI-EGFKEAVVKV---------------
------G-D-LDVKVAVVNSLMSAKKVLDMVKE-----GK-A-----D-YHFVEVMCCPG
GCIGGGGQPIPGTN-------EIKRKRVEGIYNADKK-LALRKSHENPAVKVLYEEFLEK
P-LGEKSHHLLHTHYV-------DRSN---------------------------------
------------------------------------------------------------
---------
>WP_103079155.1|Thermotogae-Thermotogae-Petrotogales-Petrotogaceae-Petrotoga-Petrotoga_miotherma WP_103079155.1 2Fe-2S iron-sulfur cluster binding domain-containing protein [Petrotoga miotherma]PNR99371.1 NADH:ubiquinone oxidoreductase [Petrotoga miother
---------------------------MPKVYINGNEFEA---SEKDTVLTAVQK-FGGY
IPTLCYMNLKDVNIE-NKPSSCRVCMVEI----EGRR----TLAPACTTPVFEGIKIKTH
SRMAVEARRTAVQLLLSDHPQ----DCLKCPKNGDCELQKIAAELHVVNNPY-F------
-----------GKTSNYDQDISA-AIIRDPNKCIMCRRCETMCNDFQTVGVLSAIDRGFG
-AVVKPSFDLPLEETTCTFCGQCAAVCPTGALVERSYIDEVWKELE-------NEEKHVV
VQTAPAVRVALAEEFGYEPGTISTGKMVGVLKLMGFDKVFDTNFGADLTIMEEATEFKER
LE------NG----------G-----FLPMLTSCCPGWVKFIEHQFPDLLE--MPSSAKS
PQQMFGAIAKSYYAQKNNVDPKNITVVSIMPCLAKKYEAAREE-I--------------N
TS----PEYRDVDYVLTTRELAKMIKEAGINFKAV-PEREYDSPL-GESTGAAAIFGRTG
GVAEAALRTAYEWIT-GN-EL--KAVEFEQLHGY-ESIRVAEVEL---------------
------N-G-KKLRVGVAYGLGNARKLLEDVQS-----GK-I-----E-LHLIEIMACPG
GCVGGGGQPYHHGD------LNVIKKRIDALNVVDKS-KIIRKSHENPSIVRLYNEYLEK
P-GSEKSHQLLHTHYM-------EREWL--------------------------------
------------------------------------------------------------
---------
>PIU21463.1|Candidatus_Diapherotrites-root-root-root-root-Candidatus_Diapherotrites_archaeon_CG08_land_8_20_14_0_20_34_12 PIU21463.1 ferredoxin [Candidatus Diapherotrites archaeon CG08_land_8_20_14_0_20_34_12]
-------------------------MSTKTIIVDGNEVKT---DK-EMLIDAIKD-IGIK
VPSLCHHP-----DL-KPWAVCRLCIVDV----DG------KIVTSCNTQVREGMKILTH
SERILDERKMNLKLILANHPF----ACESCIRNGYCELQKLAEEMNVKKEEI-Q------
-----------GETRNLKSDYSSLSIVREPNKCILCNRCVEACDK-QHISILEYNGRGFK
-TIIGPAFDNILSNTPCVSCGQCALHCPVAAITERNQTREVMHAVN-------DPTKHVV
VQIAPAIRVSVGESLGLEPGTVLTEKLVTALKMLGFDAVLDTSTGADLTTMEEAHEFIER
LK------NN----------EKE---RLPLITSCCPGWVNYCEFFQHDFIK--NMSTCKS
PHMMLGALIKTYYAKEKNIDPKNIVVVSIMPCTAKKNECNRVE-M--------------K
ND-----LMRNVDYVLTTRELASMLKMTGIKVDQL-QESAFDNPI-ETASSAGVMFGATG
GVAESVLRTAGFMLT-GK-KL--KKLEFESLRGM-KGIKIAEADL---------------
------D-G-KKIRVAIVHGLGRTDDLLKQIKS-----GE-V-----K-VDLIEVMACYG
GCIGGGGQPIPTTK-------ELIQKRMDAIYKIDDN-SELRTSYENPNIQSAYYKFLKE
P-GSDISHKYLHTRYF-------TRDPYNP------------------------------
------------------------------------------------------------
---------
>WP_024293707.1|Firmicutes-Clostridia-Clostridiales-Lachnospiraceae-Lachnoclostridium-root WP_024293707.1 MULTISPECIES: 2Fe-2S iron-sulfur cluster binding domain-containing protein [Lachnoclostridium]
-------------------------MENITIKINGMEVSA---PAGSTILEAARL-AHVE
IPTLCFLK-----DM-NEIAACRICTVEI----NGGR-----LAASCVYPINPGLEVLTN
TPKLRDYRKKTLQLILSNHDR----SCLSCIRSGNCELQTLCKELGVEVDDYYD------
-----------GAKTPSTPDESAAHMVRDNSKCILCRRCSAVCEKVQGIGVIGPNERGFA
-TIIGSAFEKGLGETSCVSCGQCIAVCPTGALYEKSSIDEVAAAIA-------DRSKHVI
VQTAPAVRAGLGEEFGYPIGTNVEGKMVAALRRLGFDKVFDTNFSADLTIMEEAHEFIDR
VQ------NG----------G-----VLPMITSCSPGWIKYCEHYFPDMTE--NLSSCKS
PQQMFGAIAKSYYAEKMGLKPEEIVSVSVMPCTAKKFEIGRDD-Q--------------D
AN-----GSPDVDYSMTTRELARMIKQAGIRFTEL-PDEDFDTPL-GLGTGAAVIFGTTG
GVMEAALRTAVESLT-GE-EL--EKPDFADVRGT-KGIKEASYRV---------------
------G-D-MDVNVAVASGLGNARELLNRVKS-----GE-A-----N-YHFIEIMGCPG
GCVNGGGQPQQPGFVRNT--TDIRSLRAKVLYDEDAA-KTIRKSHENPAIKELYETYLGE
P-GSEKAHHLLHTTYV-------KRKINEI------------------------------
------------------------------------------------------------
---------
>WP_038263930.1|Firmicutes-Clostridia-Clostridiales-Peptostreptococcaceae-Peptoclostridium-Peptoclostridium_litorale WP_038263930.1 2Fe-2S iron-sulfur cluster binding domain-containing protein [Peptoclostridium litorale]KDR95577.1 NADP-reducing hydrogena
M-----------------------SAEKVNLTINGQNVTV---DEGTTILDAAKE-VNVH
IPTLCYMDLGELKFI-NRSASCRVCMVEV----EGRP----NLVPSCSAKAEEGMVVRTD
TMRAIRGRRMAVELLLSNHPN----ECFTCPKNMECDLQSLAHELGVREIKW-E------
-----------GVKMDYEKDKSSDAIVKDPNKCIMCRRCETMCNEIQTCGILSGISRGFD
-SFVGPAFNIPMVESSCTYCGQCVAVCPTASLTEVNNTDKVWSALH-------NPKKHVI
VQVAPAIRVAIGEMFGMEPGSIVTGKLAAALRRMGFDAVYDTDFAADLTIMEEASELVHR
IK------HG----------G-----VLPMLTSCCPAWVQFIEHQFPDMLD--IPSSCKS
PHIMFGAIVKTHYAQKNGLDPKDIEVVSVMPCIAKKAEARRPE-L--------------S
EG-----EHADVDIVVTTREISAMMKEAGIDFPNL-EDEDFDKMM-GESTGASVIFGTTG
GVIEAAVRTAYDWLT-GE-EL--EDVEFTQLRGM-EGIREGTVKI---------------
------G-D-MDIKIGIAHGLGNARKLLECIRA-----GN-C-----S-FHAIEIMACPG
GCVGGGGQPYHHGH------MEIIKKRQEAIYEEDRN-KSKRKSHENEEVLKLYEEFLGE
P-YGKKAHELLHTTYS-------RKDRI--------------------------------
------------------------------------------------------------
---------
>WP_148808731.1|Firmicutes-Clostridia-Clostridiales-Clostridiaceae-Crassaminicella-Crassaminicella_sp._SY095 WP_148808731.1 4Fe-4S dicluster domain-containing protein [Crassaminicella sp. SY095]QEK11576.1 4Fe-4S dicluster domain-containing protein [Crass
-------------------------MEKVTLTIDNIKVEV---PKDYTILQAAKL-AGID
IPTLCYLK-----DI-NEIGACRVCLVEV----EGAR----ALQASCVHPVAEGMVVKTN
TKKVRDARKSNVELILSNHNR----ECLTCVRNKNCELQNIADELGISEIPF-E------
-----------GEKTETVIDDQSYSIVRDQSKCILCGRCVNVCKNVQGIGILDFVNRGFE
-TRVAPAFEKSMADVPCIYCGQCITACPVGALKEKDDIDKVWDVLD-------NPDVHVV
VQTAPAVRAALGEEFGLPIGTRVTGKMVAALKRLGFDKVYDTDFAADLTIMEEGTELLGR
IQ------NG----------G-----KLPMITSCSPGWIRFCEFNYPEFLD--NLSTCKS
PQQMMGAIIKSYYAQKNDIDPKNICVVSIMPCTSKKTESQRNE-M--------------N
VN-----GIRDVDIVLTTRELAKMIKQARIKFLEL-EDEKYDQDLLGDYTGAGVIFGVTG
GVMEAALRTVAEVLE-GK-SF--ENVEYEAVRGV-EGVKEATVVL---------------
------G-G-KEIKVAVAHGTANAAKVLDMVKA-----GE-K-----D-YHFIEVMACPG
GCVCGGGQPHVSAKTKMD--IDVKAERAKALYEEDEL-LTIRKSHENPQIKKLYEDFLGK
P-NSHKAHELLHTHYA-------AKEQFPTDSC---------------------------
----------CQEAAATKD-------CDCGCK----------------------------
---------
>WP_113074628.1|Thermotogae-Thermotogae-Petrotogales-Petrotogaceae-Petrotoga-Petrotoga_sp._9PW.55.5.1 WP_113074628.1 ferredoxin [Petrotoga sp. 9PW.55.5.1]RAO99254.1 ferredoxin [Petrotoga sp. 9PW.55.5.1]
----------------------------MKVKINNREYEF---DKEMSILDAVKS-AHIK
IPTLCYSE-----KL-EPFGSCRLCSVEI----KGER----TLKPSCVTKITDGMEIYTH
SDRVRKTRKTIMELIIASHGIDCNLNCLTCSKSGSCEIKEVAEEIGVTEVRV-P------
-----------PISNGLSKDESSYSIVREPQKCIVCNRCVRKCSEVQSVNILTIANRGPD
-TYVTTFMDKGMGNVDCTNCGQCILECPTGALHEVYHMERVWDAIS-------DEDKFVI
VQTAPAVRVAIAEEFGGEPGKIATKQMVAGLRLLGFDKVFDTNFSADLTIMEEANEFLER
FK------DN----------G-----KLPLFTSCSPGWIKFLEHNYPEFID--NLSTCKS
PQQMFGAVAKTYYANKLGIPREKMVVVSVMPCTAKKYERVRPE-M--------------K
G---------DVDYVLTTRELAKMFKLAGIDLLNL-QEEEYDEPL-GISSGAAAIFGATG
GVMEAALRTAYEVIT-GK-EL--ENLNFESVRGI-EGIKEATVAI---------------
------D-G-INVKVAVANGLGNARRVLEMIKK-----GE-K-----E-YHFVEFMACPG
GCIGGGGQPIPTNN-------ETLNKRMQAIYEVDSS-LPIRKSHENPAIKVLYEEFLGE
P-LSEKSHELLHTSYV-------ARS----------------------------------
------------------------------------------------------------
---------
>WP_101263066.1|Bacteroidetes-Bacteroidia-Marinilabiliales-Marinifilaceae-Labilibaculum-Labilibaculum_filiforme WP_101263066.1 2Fe-2S iron-sulfur cluster binding domain-containing protein [Labilibaculum filiforme]PKQ60952.1 ferredoxin [Labilibaculum fili
------------------------MANMVNLTINGIAVSV---EEDKTILEAAKH-LHIK
IPTLCYHK-----DL-CVAGNCRVCVVEQ----VGNH----KLVASCATPVAEGMEINTN
TLKVRNCRKHIIELLLTEHRE----ECTKCYRNGHCELQALAAEYQITNQDF-IDL----
-----------VPDKNYTIDMLSPAIVKDDSKCIRCQRCVRTCAEIQSVGAIAVAHKGSE
-MKISTFFDRSLDEVVCTNCGQCIVHCPTGALTEKSYVENVWDAIA-------DPDTHVI
VQTAPAVRIGLGEELGLGIGTRVTGKMVSALKRLGFDSVLDTDFTADLTIMEEGTELLTR
LK------RALVDDDP---EV-----ALPMATSCSPGWVKYIEHKYPEYLP--NLSSCKS
PQQMFGALAKTYYAKNIEVDPENIVSVSIMPCTAKKFEANRPE-M--------------K
DS-----GYKDVDFVLTTRELAVMIRQAGIEFEKL-NDESFDSIM-GIGSGAGVIFGASG
GVMEAALRTAYEIVT-GR-EVPFDNLEITPVRGL-EGVKEATVKIEGTIEAWSFL-----
------E-G-VELKCAITNGLENAHQLLDAIRK-----GD-K-----F-YHFIEVMACPG
GCLGGGGQPFPVDN-------EIRLKRMNALYEEDRN-LPIRKAHENPEIIQVYKEFLEE
P-LSHKSHKLLHTSYV-------KREQY--------------------------------
------------------------------------------------------------
---------
>WP_148809984.1|Firmicutes-Clostridia-Clostridiales-Clostridiaceae-Crassaminicella-Crassaminicella_sp._SY095 WP_148809984.1 2Fe-2S iron-sulfur cluster binding domain-containing protein [Crassaminicella sp. SY095]QEK12848.1 2Fe-2S iron-sulfur cluster bind
-------------------------MKYCNVIIDNKEITV---PEGTTILEAAKK-ININ
IPTLCYHP-----DL-SIKANCRICSVEV----KGKN----KLVAACSTPIWDGAKIVTN
SKLVRDMQKGVLELILANHPQ----DCLRCIRNGKCELQKLCEIFHISKSNL-E------
-----------DEVDALEVDSSSPSIVRDHRKCIKCNRCLEVCQE----SILSHAHRSIH
-YSITPAFERKLMDTLCVFCGQCSSVCPVGAIYEKDDTQKVWDAIH-------NKDKHVI
VQIAPAVRVSIGDEFGMDAGKKVTGKLVAALRRIGFDKVFDTDFAADLTIMEESSELLYR
IE------NG----------K-----TLPMITSCSPGWINFIEGNFEHLLK--YLSTCKS
PQQMFGAISKTYYPKIMNIDPSSIFTVSIMPCTAKKYEATRKE-M--------------N
SS-----GFRDIDVVLTTREIARMIKSSCIDFEGI-QEEEFDTPL-GISTGAGVIFGATG
GVMEAALRSVYEIAT-GM-AL--NNLEFIGVRGL-EGIKEASINI---------------
------N-G-NTIKVAVAHGLDNAKKILEMIDK-----GK-C-----D-YTFIEIMCCPG
GCIGGGGQPIGTTL-------EIKDKRIQSIYKVDEE-MPIRKSHKNPAVLKLYEDFLGK
P-LGNLSHKLLHTNYN-------PKNKDYDFSQI-YELN---------------------
------------------------------------------------------------
---------
>OGH97493.1|Candidatus_Melainabacteria-root-root-root-root-Candidatus_Melainabacteria_bacterium_GWA2_34_9 OGH97493.1 ferredoxin [Candidatus Melainabacteria bacterium GWA2_34_9]
-------------------------MANVNISINGKNIEA---KPDWTVLEAARA-AGIH
IPTLCYYP-----FI-SRRGACRLCSVEL----EGSP----NLIASCVYPVREGLKIQTH
SPRVLKARKTILELFVANHNY----ECLVCRRNGDCQLQSLCEEYGISEDKY-KG-----
-----------GRKRPDYKDCSSEAYVKDHGKCILCGRCVKVCEELQDVHAIEFVERGFP
-MEIQPAFGNKIANSVCIDCGQCVISCPVAALCEKDSAEEVFNALS-------DPNKYVI
VQTAPAIRVTIGEAMGLKAGTVSTGKMISGLRQLGFKQVFDTAFGADLTVMEEASELVQR
IE------NN----------G-----KLPIMTSCSPGWTKFVETFYPEFIP--NLSSCKS
PHQMLGAIAKSYFAQKNNIKPENIFMVSVMPCTAKKFEINRET-N--------------K
VA-----GIKDVDVVITTRELAKILKTGGINFALL-EDSEFDNPL-GFASSAGEIFGASG
GVLEASLRTAYNLLT-GN-EL--EKIDFQSVRGL-SRLKEASIDI---------------
------N-G-KELKVAAVSSLGEARKLIERIKC-----GE-V-----N-YDFVEVMACPG
GCIAGGGQPYTEDY-------EVIKARMESLYAIDFG-KDIRKAHKNPFIMKLYEDFLGE
P-LSEVSHKYLHTKFK-------RRKDVY-------------------------------
------------------------------------------------------------
---------
>WP_066506745.1|Firmicutes-Clostridia-Clostridiales-Clostridiaceae-Abyssisolibacter-Abyssisolibacter_fermentans WP_066506745.1 4Fe-4S dicluster domain-containing protein [Abyssisolibacter fermentans]
-------------------------MNKVNLFIDGMKISV---NEGTTILEAAKK-VNVK
IPTLCYHP-----DQ-HVKGSCRVCVVEV----EGQN----TLVASCCTPVKEGMVVKTN
TKKVREARKSIVEMIISNHNA----ECLTCVRNGNCELQNLCNELNIRTTKL-D------
-----------KTVELLPIDDSNPAIVRDLSKCIKCGRCVEICHEVQGIGAIDNVHRSSE
-MRIDTPFSLGLADTKCVYCGQCVSVCPVGALYEKSDIDIVWRALD-------DDKKHVV
VQIAPAVRVALGEEFGMAPGSIVTGKIVTALRHLGFDAVFDTNFTADLTIMEEGNELLHR
IQ------NN----------G-----RLPMLTSCSPGWINFVEQFYPEFLE--NVSTCKS
PQQMFGALAKTYYPNKKNLDPKDVYVVSIMPCTAKKAEAARKE-M--------------N
DS-----GYQDVDVVLTTREFAKMIKQAGLDINTL-VEDEFDKPL-GISTGAAVIFGASG
GVMEAALRTVYEVVT-GE-EL--ENIEFKGVRGL-KGIKKSTVKV---------------
------G-D-LDVKVAVANSLSSAREILELVKS-----GK-E-----E-FHFIEIMCCPG
GCIGGGGQPIPVNN-------QIRENRIKGVYKIDDN-SKIRKSHKNPAIKVLYDEFLEK
P-LSHVSHKLLHTHYT-------DRS----------------------------------
------------------------------------------------------------
---------
>OQX54257.1|Candidatus_Omnitrophica-root-root-root-root-Candidatus_Omnitrophica_bacterium_4484_213 OQX54257.1 ferredoxin [Candidatus Omnitrophica bacterium 4484_213]
---------------------------MITLTIDNQKVEV---PEETTIFEAAKK-VDIN
IPHLCYHE-----AL-SIYGACRVCVVEI----EKRP----RLEPSCATLVEEGMVVWTN
TARVRRARRMLVELLLANHPE----DCFTCERNQACELRKLAYDLGIRELRF-KK-----
-----------GRKYHYEQDISSPAIIRDPNKCIQCGRCIRVCSEIQSVGVIDFVNRGGK
-TQVLTFFNKGLNNVECTTCGQCILACPTGALREKTVVDEVWEAIS-------DPKKFVV
VQAAPAVRAAIGEEFAMPAGSLVTGKMAAALRRLGFDKVFDTQFAADLTIMEEAHELIER
IE------NK----------G-----VLPIITSCSPGWIKYIEHFFPKCLE--HISSCKS
PQQMFGAIAKTYYAKKIGVKPKDIYVVSIMPCTAKKFEAQRPE-M--------------R
DS-----GVQDVDAVLTTREAARMIKEAGVDFINL-EDEDFDEPL-GISTGAAVIFGTTG
GVMEAALRTAYEVVA-GK-TL--ERVEFEQVRGM-QGIKQAEINLEGLNPIRSNSDATSG
CPAGTPN-G-VNLKVAVAHGLSNARILLEEIQK-----GI-S-----P-YHFIEIMACPG
GCLGGGGQPMPTNE-------EIRKKRAASLYLEDRN-KPIRKSHQNPAIIALYEEFLGK
P-LSEKSRRLLHTTYT-------KRERY--------------------------------
------------------------------------------------------------
---------
>WP_036222035.1|Thermotogae-Thermotogae-Mesoaciditogales-Mesoaciditogaceae-Mesoaciditoga-Mesoaciditoga_lauensis WP_036222035.1 2Fe-2S iron-sulfur cluster binding domain-containing protein [Mesoaciditoga lauensis]
-------------------------METVRMNINGKEYDV---ESGQTVLEACKK-IGIE
IPTLCHHP-----AL-SDVGACRVCAIEI----EGAR----TLMTACTTQVQNGMKINTH
SSRVERALKQNLSLILSRHPD----DCMTCEANGRCELQTLINKYDIKNA-F-P------
-----------KELRDFSIDESSPAIVRDMNKCIDCGRCVRVCDEIQGLSIYTFSDRGAD
-SLPLPAYGVPMTYTDCIACGQCSAVCPVGAIMEQPDYKQVEVELR-------KHEKVLI
VQTAPAVRVAISEEFGTEPGHISTGKMVAALRKLGFDYVFDTNFGADLTIMEEGSELIEQ
LL------GH----------GEH---PSPMFTSCCPGWINLVEKHFPEFIP--NISTAKS
PQEMLAATIKTYFAKKIGVDPHDIYLVSVMPCTAKKDEIIRPQ-H--------------Y
LE-----EMQLIDKVITTRELARMIKIHRINFLDL-PEEEYDAPL-GLSTGAAAIFGVTG
GVMEAALRTGYELAT-KK-NL--PKIEFSNVRGF-DGVKEAEIDL---------------
------E-G-RKVSIAVAHGTSNIIRLLEKIKN-----GE-K-----H-YDFVEMMACFG
GCIGGGGQPKSVDA-------DVLEKRANAIYTVDES-KTLRKSHENPAIKQLYEEFYGK
P-LSELSKKLLHTYYT-------SRKASIIERKEELSGAL--------------------
------------------------------------------------------------
---------
>RKY39269.1|Candidatus_Omnitrophica-root-root-root-root-Candidatus_Omnitrophica_bacterium RKY39269.1 ferredoxin [Candidatus Omnitrophica bacterium]
------------------------MKDFVSLTINGQKVKV---LKGTTLFEAAKQ-VNIN
IPHLCFHE-----GL-SLYGACRICVVEI----EGRA----RLEPSCTTLAEEGMVVRTN
TWRVRRARRMIVELLLANHPE----DCFTCERNQSCELRELAYDLGVRELRF-KK-----
-----------GRKYHYPLDLSSPAVIRDPNKCIQCSRCIRVCLEIQGVGAIDFVNRGGR
-TQVLTFFNKGLNNVECSNCGQCILACPTGALREKREVDEVWKAIS-------DPKKFTI
VQTAPAVRAAIGEEFGLPPGTLVTGKMVSALRRLGFDRVFDTQFSADLTIVEEAHELIER
IE------GK----------G-----ILPMITSCSPGWIKYIEHFFPQCLE--HLSTCKS
PQQMFGALAKTYYAQKIDIPPEDMYVVSIMPCTAKKFEARREE-M--------------K
AS-----GFRDVDAVLTTREAARMIKEAGIDFVNL-EDEDFDEPL-GISTGAGVIFGATG
GVMEAALRTAYELLT-KK-EL--KEIEFKQVRGM-QGIKKAEVLI---------------
------N-G-LKLKVAVAHGLSNARILLEEVKE-----GR-S-----P-YHFIEIMACPG
GCLGGGGQPLPTNL-------KVREARANALYREDRN-KGIRKSHQNPALIMLYKEFLGK
P-LSDKAHHLLHTSYV-------SRGLGN-------------------------------
------------------------------------------------------------
---------
>WP_051569161.1|Firmicutes-Clostridia-Clostridiales-Clostridiaceae-Alkaliphilus-Alkaliphilus_transvaalensis WP_051569161.1 2Fe-2S iron-sulfur cluster binding domain-containing protein [Alkaliphilus transvaalensis]
-------------------------MEKITLTIDQIQVEV---PKGTTVLEAARV-AGVD
IPSLCYLK-----DI-NAIGACRVCLVEV----EGSR----GLQASCVFPVAEGMVVKTN
TKKLRDARKSTVELILSNHNR----ECLTCSRNKNCELQSLAEEMNITEIPF-E------
-----------GDKSETTIDAFSTSIVRDSSKCILCGRCVNVCKNQQEIGILDFTNRGFE
-TQVSPAFNMSMDQAPCIYCGQCIVACPVAALKEKEDIDRVWDAIE-------DPDLHVV
VQTAPAVRAALGEEFGLPIGSRVTGKMVSALKRLGFSKVFDTNYAADLTIMEEGHELLHR
LQ------NK----------G-----TLPMITSCSPGWVRYCEFNYPEFLP--NLSTCKS
PHQMLGAIVKSYYAEKNNVDPKKIFMVSIMPCTSKKSEVARPE-L--------------E
VN-----GLRDVDAVLTTRELAKMIKQARIDFLKL-EDADFDSAL-GTYTGAGVIFGATG
GVMEAALRTVADVLE-GK-DL--EQFEYNNIRGV-EGIKEAEVTL---------------
------G-G-NTIRIAIAHGTAQAAKLLEMVKN-----GE-R-----E-YHFIEMMGCSG
GCVAGGGQPHVTAKQRME--YDIRIERAKALYEEDTK-MEFRKSHKNPLIKELYDTYLGK
P-NGHKAHELLHTHYV-------EREQYPTSKEDSV------------------------
----------VVEEQHKIS-----------------------------------------
---------
>WP_101876221.1|Firmicutes-Clostridia-Clostridiales-Lachnospiraceae-Lachnoclostridium-Lachnoclostridium_edouardi WP_101876221.1 2Fe-2S iron-sulfur cluster binding domain-containing protein [Lachnoclostridium edouardi]
-------------------------MENITIKINGVEVSA---PAGSTILEAARL-AHIE
IPTLCYLK-----EI-NEIAACRMCVVEV----KGAR----SLVASCVYPINPNMEVWTN
TPKVIESRRKTLQLLLSNHDR----KCLSCVRSGNCELQQLCKELGVEAEGFFD------
-----------GEKTPSTIDYSAAHMIRDNSKCILCRRCSAVCDKVQGIGVIGANMRGFA
-TFIGSPFEMGLGETSCVSCGQCIAVCPTGALQEKDCTDDVLAAIA-------DPSKHVI
VQTAPSVRAGLGEEFGYPIGTNVEGKMVAALRRIGFDKVFDTDFSADLTIMEEAHEFIER
VQ------NG----------G-----ILPMITSCSPGWVKYCEHYFPDMTE--NMSTCKS
PQQMFGAIAKSYYAEKAGIDPKDIVSVSVMPCTAKKFEIGRDH-Q--------------A
AN-----GVPDVDYAMTTRELARLIRKCGLKFNNL-PDEDFDTPL-GLSSGAGTIFGATG
GVMEAALRTAVETLT-GE-EL--KNLDFMEVRGT-QGIKEATYNV---------------
------A-G-MDVKVAVASGLGNARELLNKVHS-----GE-A-----D-YHFIEIMGCPG
GCVNGGGQPQQPGYIRNT--VDIRALRAKVLYDDDQA-DAIRKSHENPAIIELYDTYLGK
P-GSEKAHHLLHTKYV-------KRSINAKK-----------------------------
------------------------------------------------------------
---------
>PKM49441.1|Firmicutes-root-root-root-root-Firmicutes_bacterium_HGW-Firmicutes-7 PKM49441.1 ferredoxin [Firmicutes bacterium HGW-Firmicutes-7]
---------------------------MIKLKINNKTIEV---EEGMTILEAAKT-KGIL
IPNLCYLH-----NV-HECGSCRICVVEV----EGNK----NLQASCITKAQDGMVIHTH
SEEVRKTRKILYELMISDHNK----DCLSCSRNQSCELQELSELLGIDQQRY-E------
-----------GKRSKDVVESSNPSVERDMSKCILCRRCVTMCNEIQGVGVINSQNRGFD
-TLVGPTEGFDMMDMNCTFCGQCTTVCPVGALKEKDSIKDVWKAIE-------DPSKRVV
VQTAPAVRAALGEEFGYPAGTLVTGKMAGALRELGFDDVFDTNFAADLTIIEEGNELLKR
LN------AALGGK-----KA-----TLPMITSCSPGWIKYIEHTFPNELD--HLSTCKS
PHMMLGAITKSFYAKKIGVDPKDFYVVSVMPCTAKKYEITREE-M--------------A
---------KDVDAVLTTRELAKMIKDAGIDFCNL-EDSTFDNPL-GLSSGAADIFGTTG
GVMEAALRTVYEVVT-GE-ELPFDGLHVEPIMGF-DGIKAAEITITHTVPEWSIL-----
------K-G-VTLKIAVASGLSNAQKLVKEIHE-----GT-S-----P-YHFIEIMCCPN
GCISGGGQPRPTTD-------EIRLKRMEAIYREDDE-KTLRKSHENPFITKLYEEFLGE
P-LGHKSHELLHTSYV-------KRGKFNELL----------------------------
------------------------------------------------------------
---------
>OQX79757.1|Candidatus_Omnitrophica-root-root-root-root-Candidatus_Omnitrophica_bacterium_4484_70.1 OQX79757.1 ferredoxin [Candidatus Omnitrophica bacterium 4484_70.1]
-----------------------MKEKLVELTIDGIKVKV---PSGYTIMQAAEK-VNIK
IPRLCYLK-----GT-SPYGACRICVVEI----DGEA----KPSPSCSRLVEDGMVVYTN
NNRLREIRKTLVELILANHTS----DCPTCKESDECELLKLAYQLGVEKVSL-PP-----
-----------EENLNKPKDETSFSLVRDPNKCILCGRCIKVCSEIQAVNAIDFIGRGKD
-LKVATFFDEGLASVWCTNCGQCLQACPVGAIYEKSQIDEVWSAIE-------DPSRYVV
VQAAPSIRVSLGEALGLKPGTLVVKKMYAALRRLGFKAVFDTNFSADLTIVEEAYEFVER
LK------NG----------------KLPQFTSCCPAWIKFMEDFYPDLMD--KVSTCKS
PQQMMGALVKSYYAKGKNLNPSNIVSVSIMPCTAKKFECEREE-M--------------R
DS-----GFKDVDYVLTTRELARMIKNKGIDFENL-EEEEADSIL-GLYTGAGTIFGATG
GVMEAALRTAYFYLT-GK-EL--KKVDFEEVRGL-EGIKTASVEI---------------
------N-R-TKVNVAVAHGLKNASKLLDEVRE-----GR-S-----H-YHFIEIMACPG
GCVGGGGQPGGFDL-------ERRWERGKSLYKEDKE-SIYRQSHQNPSVKILYEKYLSK
P-GSELAHKLLHTHYK-------KREYLEI------------------------------
------------------------------------------------------------
---------
>PKP06828.1|Bacteroidetes-root-root-root-root-Bacteroidetes_bacterium_HGW-Bacteroidetes-5 PKP06828.1 ferredoxin [Bacteroidetes bacterium HGW-Bacteroidetes-5]
------------------------MGKNLKITINGATVEV---AKGASILEAAGQ-AGVI
IPTLCYHK-----DL-CVSGNCRVCIVEL----VGQK----RLSPACATPCEEGMEVLTN
TLKVRNSRKHIIELLLSEHNA----DCTSCYKNGKCELQSLASEYKIMNQDF-INL----
-----------VPFHNYTIDMFSPSIIKDDSKCIRCQRCVRTCAELQGVNALTMSYKGEH
-AKITTFFEKAMNDVVCTNCGQCINHCPTGALVEKNYIEEVWNAIA-------DKTKHVV
VQTAPSVRVGLGEELGFDPGERVTGKMVSALKRLGFDAVMDTDFTADLTIMEEGTELLTR
LK------KALVDKDP---NI-----KLPMTTSCSPGWIKFIEHMYPEYLG--NLSSCKS
PQQMFGALVKTYYAKARNLDPANIISVSIMPCTAKKFEANRPE-M--------------H
DS-----GYRDVDLVLTTRELAIMIKQAGIDFLKL-EDSHYDRLM-GESTGAGVIFGATG
GVMEAALRTAYELVT-GR-EVPFENLNIKPVRGI-EGIREATIKIENTLKEWSFL-----
------E-G-VELKCAIAHGLANAKIVMDEIKS-----GK-A-----N-YHFIEFMACPG
GCLGGGGQPLPTSP-------EIRARRAAAIYAEDAG-MPLRKSHLNPEVVKIYKDFLVK
P-CGEMSHKLLHTKYT-------PRKRR--------------------------------
------------------------------------------------------------
---------
>WP_037546235.1|Spirochaetes-Spirochaetia-Spirochaetales-Spirochaetaceae-Spirochaeta-Spirochaeta_lutea WP_037546235.1 2Fe-2S iron-sulfur cluster binding domain-containing protein [Spirochaeta lutea]KGE73334.1 ferredoxin [Spirochaeta lutea]
------------------------MAKQITVKINGNELTV---DQGTSILAAAEK-MGVK
IPVLCYHP-----DL-PAWAACGICVVKI----EGSP----KLVRACATPIMEGQNVITH
DPEIVEVRRSVVELILSNHPD----DCLYCPRNGNCELQRLAAEFGIREQPY-E------
-----------KDVRQLPVDDSTPSIVLDPEKCVLCGRCAKVCQGMQDVWALEFIGRGDQ
-TRIAGAGDIELADTPCIKCGQCSAHCPVGAIYEKDDTKKVWNALQ-------DPKKHVV
VQIAPAVRVALGEAFGLEPGTIVTGKIYAALRRLGFDAIFDTNFAADLTIMEEATEFVHR
FT------KG----------E-----ELPLITSCCPSWVDYLEKYFGDMIP--HFSTAKS
PQMMMASMIKTYYAQKKGIDPKDIFSISIMPCTSKKYEITRDEHM--------------F
ST-----GQQDLDVSITTREFSRMIKQAGIDFLNL-SDEEPDNPL-GMYSGAGTIFGATG
GVMEAALRTAYNMVT-GE-EL--GTVEFEQVRGL-EGIKAAEIDI---------------
------K-G-TKVKVAVAHQMGNIETVLKQIQAAQKAGEE-V-----P-FHFIEVMACRG
GCIAGGGQPYGATD-------ERRKKRIAGIYKDDEG-QKIRCSHQNPYIKALYDEFLEK
P-GSHKAHELLHTKYV-------DRPIYQR------------------------------
------------------------------------------------------------
---------
>PID28173.1|Candidatus_Cloacimonetes-root-root-root-root-Candidatus_Cloacimonetes_bacterium PID28173.1 ferredoxin [Candidatus Cloacimonetes bacterium]
-------------------------MNKKYMTVNGKKVAFT--GKEKNLLTVIKG-MGIE
IPTFCYHS-----AL-SVYGACRMCIVED----EKG-----NIMASCSIKPQEGMSIKTH
TKRLMNMRRMILELLLANDHQ----DCTICDKSGSCQLQTLAQNMGVKQVRF-D------
-----------PRKEREALDKSSPSIIRNPNKCILCGDCVRICSEVQGVGVLGFMNRGPK
-IEVSPAFNKPIADVDCINCGQCVSVCPTGALLVKDDTMKVWEAIN-------DPEKLVV
AQIAPAVRVAIGEEFGLKDSTNYLYKSVSALRLIGVDYVFDTSFTADMTIIEETHEFIDR
VK------QG----------K-----NLPHLTSCCPAWVTYVERNCPDLIS--NLSSCRS
PQGMFGSLIKKYFAKQKGIDPKNIFVVSVMPCTAKKAEAIRPQ-L--------------S
TE-----KMQDIDTVITTVEFARMIRKMGIQFADL-EPSSLDMPF-GFSSGAGVLFGNSG
GVAEATLRFAAEKLS-KE-PL--KDVNFDDVRGL-AGVKSAHVDI---------------
------N-G-TKVRVGVVSGLANMKEIISKIRE-----NK-S-----E-FDIIEVMACAG
GCIGGGGQPVPNNI-------EARKKRNKSIYSIDSQ-APVKKSQENPTIKQIYTDWLGE
P-NSKVAHRALHTHYG-------SKKRIDGMEILDSKKTTEEK-LTVSVCVGTNCYLKGS
YDVLQKLISLSKEYQIEDKVEFKGTFCLENCACGPSIKLSISDHKFGLAHEDVEDFFKNN
IL--CHFSN
>ABR46866.1|Firmicutes-Clostridia-Clostridiales-Clostridiaceae-Alkaliphilus-Alkaliphilus_metalliredigens ABR46866.1 hydrogenase, Fe-only [Alkaliphilus metalliredigens QYMF]
------------------------MKESVSVTINDKKVKV---PREYTILNAAIE-AGVK
IPTLCHLDLHDLKMV-NRTASCRVCMVEV----ADSP----RLAPACATPVKDGMIIRTD
TYRAIKARRTSVELLLSNHPT----DCLICQRNLKCELQSLAKELNVREIHY-S------
-----------GKRNKYHLDTSSQAVIKNQDKCILCRRCETACNEIQTCGILSALNRGFD
-TVVGPAFNLPMVETSCTYCGQCVAVCPTAALTEVNHTRKVWKALH-------DPDKYVV
VQTAPAIRVALGELFGMEAGSLVTGKLAASLRRLGFDQVYDTDFGADVTIMEEAKELIDR
LE------NG----------G-----RLPMLTSCCPAWVSFIEHQFPDMVD--IPSSCKS
PHIMFGTIAKTYLAEKMGIDPKKMVVVSIMPCVAKKAEAARTE-L--------------S
ID-----DHDNVDIVITTRELGDMLKEAGIDFDKL-ADEDYDHPL-GESTGASVIFGTTG
GVIEAAMRTAYEWIT-GE-EL--EQVEFHQLRGM-DGLREATVDL---------------
------K-G-REIKIGIAHGLGNARQLLEDIRN-----GK-S-----E-YHAIEIMACPG
GCIGGGGQPYHYGN------DEVVKARQRSLYKEDQG-KKIRKSHENPEVIKMYEEYLGE
PFYGELAHKLLHTKYT-------PKERI--------------------------------
------------------------------------------------------------
---------
>WP_029725248.1|Proteobacteria-Deltaproteobacteria-Desulfobacterales-Desulfobacteraceae-Desulfotignum-Desulfotignum_balticum WP_029725248.1 2Fe-2S iron-sulfur cluster binding domain-containing protein [Desulfotignum balticum]
---------------------------MVALTIDNLAVEV---PEGSTILEAARS-AGIH
IPSLCTLA-----EIQHSPGACRVCVVEV----ERAR----SLVASCVYPVANGMKVKTN
TRRVREARQQVIGFLLSDHPK----DCNICQKHGNCELQQVAELVGQREITV-PC-----
-----------TDFIVHDIDDSTDVLVRDMAKCIHCLRCVTVCADVQGVSLLTPEGRGFD
-SRVVPAMGHCLADSACTFCGQCTVVCPTGAIVEKDHTDRVWAALE-------DPAKHVV
VQEAPAIRAQLGEEFGMAPGNLVTGKMITALRRLGFDRVFDTNFTADLTIVEEGHELLHR
AK------TG----------G-----KLPMITSCSPGWIKFIEHFYPDLLP--HLSTCKS
PQQMFGALAKTYYAQKQGIDPADIFVVSIMPCTAKKFEATRPE-M--------------R
SS-----GHRDVDVVLTTRELGRMLRQAGIDLAIL-PEGKYDAPM-GQYSGAGTIFGTTG
GVMEAALRTVYAVVT-GK-DL--PSLDITAVRGL-DGIKEAALEI---------------
------G-ELGEVRAAVAHGLGNARKILDRLAA-----GQ-A-----D-YHFIEIMSCPG
GCVGGGGQPLPASD-------EKRTLRAGALYHDDKNVQAIRQSHENPAIKALYDSFLTK
P-LGKKSHNLLHTRYT-------ARGI---------------------------------
------------------------------------------------------------
---------
>WP_015358633.1|Firmicutes-Clostridia-Clostridiales-Hungateiclostridiaceae-Thermoclostridium-Thermoclostridium_stercorarium WP_015358633.1 2Fe-2S iron-sulfur cluster binding domain-containing protein [Thermoclostridium stercorarium]AGC67942.1 Fe only hyd
------------------------MSEMVTLTIDGVEVKA---PAGSTVLEAAKL-AGIR
IPTLCYLK-----GI-NEIGACRICVVDV-----GAR----SLQAACVYPVSEGLKVVTN
SPKVREARKVTLELILSNHER----TCLTCVRSGNCELQQLANELNVGEIRF-D------
-----------GERTDLPVDDLSPSVVRDPNKCVLCRRCISVCNNVQSVAAIGTAERGFK
-TVIASPFNMALKDTPCVNCGQCINVCPVGALREKSSIEKVWDALA-------NPDLHVV
VQTAPAVRVAIGEEFGLPIGTRCTGKMVAALKRLGFDKVFDTDTGADLTIMEEGNELIQR
IK------NG----------G-----KLPMITSCSPGWIKFCEHNYPDLLD--NLSTCKS
PQNMFGALLKSYYAEKMGIDPSKIFVVSVMPCTAKKFEIQRPE-L--------------A
ST-----GYPDVDVSITTRELARMIKEAGIDFVNL-PDEEFDDPM-GEASGAGVIFGATG
GVMEAALRTVVDKLT-GR-DN--DNIEYKEVRGE-EGIKVAEVTLP--------------
------D-G-MTIRAAVAHGLGNARKLLDQVRN-----GE-A-----Q-YHFIEIMACPG
GCVNGGGQPIQPARVRNT--IDIRTERAKGLYSEDEA-MTIRKSHKNPRIQKIYEEFLGE
P-GSHKAHELLHTHYY-------ARENYPEEC----------------------------
------------SRI---------------------------------------------
---------
>WP_119085919.1|Candidatus_Cryosericota-Candidatus_Cryosericia-Candidatus_Cryosericales-Candidatus_Cryosericaceae-Candidatus_Cryosericum-Candidatus_Cryosericum_septentrionale WP_119085919.1 2Fe-2S iron-sulfur cluster binding domain-containing protein [Can
-----------------------METRMLNVKINGRDYQV---PDGTTILRAAREYAKID
VPTLCYLE-----GI-SEEGACAICVVEI----KGAR----NLQRACLTKVSEGMEVWTN
TSRVREARKLNVELLLANHPK----DCLTCERSQNCDLRELASELGVREVEF-PR-----
-----------TRTEWLPVDNTSLSLVRDPNKCVLCRRCVNVCAKVQSVYAIDIMGRGSN
-STVSTFLDEGLGNVECVNCGQCLLVCPTGAITERSEIPDVWKALG-------DPDKVVV
VETAPAVRVAIGEEFGMPDGTQATGKMAAALRSLGFDEVFDTDFSADLTIMEEGFELIGR
IK------NG----------G-----VLPLITSCSPGWVKFAETFFPKVLD--HVSTCKS
PQQMFGTVTKTYWAEKMGIDPRKIVVVSVMPCTAKKFEKERPE-MKTAFHYWQEKLGLKD
EE-----AFKDVDCVLTTREAAKMIREAGIDFASL-PDEDFDKPL-GESTGAGVIFGATG
GVMEAALRTAYEVMT-KK-SL--AKLDFEDVRGL-EGIKSADIDI---------------
------D-G-TILKVAVANGLGNARVLMEQVQK-----GE-S-----P-YHFIEIMCCPG
GCLGGGGQPISDNP-------DIKKKRAEAIYREDAG-KPIRKSHENPEIKKIYKDFLGE
P-NSEKAHHLLHTEYC-------DRSCE--------------------------------
------------------------------------------------------------
---------
>WP_015424900.1|Candidatus_Cloacimonetes-root-root-root-Candidatus_Cloacimonas-Candidatus_Cloacimonas_acidaminovorans WP_015424900.1 2Fe-2S iron-sulfur cluster binding domain-containing protein [Candidatus Cloacimonas acidaminovorans]CAO81042.1 [Fe] hydr
------------------------MAKTVNVFIDGHHLEV---PETMTIIEAADK-IGIY
IPRLCYHP-----DL-PPTGNCGVCVVEI----AGNP----TPKRACCTPVAEGMKIVTN
SKKLRSYRKTVVEMILSNHDV----TCPTCPANNKCELQSLANNLGVDSEAL-P------
-----------NILVKTPADESSLSIIRDTNKCIGCGRCITVCNEVQTVYALTFAERGID
-THIDTAFSQGMANSPCVNCGQCTVYCPTGALHERSELDAVWEAIL-------DPEKHVI
VQEAPSIRVSLGEEFGMPLGSVTPKKMYAALRKIGFDSVMDTNFTADLTIMEEGTECVTK
LK------AG----------E-----KRPLITSCSPGWIKFMETYYPDLAD--CVSTAKS
PMSMFGVLSKTYYAQEKGIDPAKIVSVAIMPCTAKKFEARRPE-L--------------S
DS-----GFQDTDYVLTTREFIRMIKEAGIDFANI-PDEEPDEGM-SFYTGAGTIFGATG
GVMEAAIRSAYYLVT-GT-DL--QNVDITAVRGL-EGVKEASVDV---------------
------P-GFGKVNVAVAHGLSNARKVLDRVREGLATKGE-S-----P-WHFIEIMACPG
GCVGGGGQPYGNDI-------ASRARRGLALYEEDRN-LPVRMSHHNPEVLKVYEKFLGE
P-NSKLALKLLHTHYF-------KRSVFNGQVTAEITHKHG-------------------
------------------------------------------------------------
---------
>WP_076931579.1|Bacteroidetes-Bacteroidia-Bacteroidales-Dysgonomonadaceae-Proteiniphilum-Proteiniphilum_saccharofermentans WP_076931579.1 4Fe-4S dicluster domain-containing protein [Proteiniphilum saccharofermentans]SCD21818.1 [FeFe] hydrogenase [Protein
----------------------------MEIRINNRVVQV---AEGCTIWQACRS-VGIH
VPSLCYLK-----DV-SQNASCGVCVVEV----KGAR----SLLRSCITKVTEGMEISTN
SLRAMEARKLNVELLLANHPQ----DCLVCDRNGNCELQQLTFTLGINSKRF-VR-----
-----------TRKEYYAKDDSSLSLVRDPEKCILCGRCVAVCNNIQDVKAIDFSGRGLK
-TKVSAFLDKGLGNVVCTNCGQCALVCPTGAITEKSSVSEVWAALQ-------DPEKVVL
VQTAPAVRVGIGEAMGMPYGSLVTGQMVAGLRRLGFSRVFDTNFAADLTIVEEGNELLHR
IK------NG----------G-----TLPMITSCSPGWIKFIEHFYPELLG--HLSTCKS
PQQMFGAVAKTYYAEMTGIDPRDIVVVSIMPCTAKKYEARRPE-MDGAFQYWKEKLNLTE
KE-----RFFDVDYSLTTRELARMFRETGIEFTQL-PEEEFDSPL-GESTGAAVIFGSTG
GVMEAALRTAYELYT-GK-RL--DNIDFRSVRGL-QGIKEADVNL---------------
------N-G-TILKVAVAHTLKNAGILLDQIKN-----GT-S-----A-YAFIEVMTCPG
GCLGGGGQPIPTNA-------EIRERRAASIYFEDEH-KAIRKSHENPEIARLYKDFLNE
P-LGEKSHHLLHTHYV-------ERGY---------------------------------
------------------------------------------------------------
---------
>RLG13002.1|Euryarchaeota-root-root-root-root-Candidatus_Nanohaloarchaeota_archaeon RLG13002.1 ferredoxin [Candidatus Nanohaloarchaeota archaeon]
------------------------MRIIMKIKINGMDIEV---RHADTILEAALR-NGID
VPNLCYDP-----DL-APNGSCRMCICEV----NG------RLMTACNTFVEENMVVETE
SERVVSSRKMNIELLLARADE-----------RSNDKLLELKEKYGVDCSRF-S------
-----------LADENARKDESSLSVVRDSSKCILCGKCVNKCQQTQNVNAICFRGRGSD
-LRVGTAFDVLLDDTVCVDCGQCVLACPSGALSERDDILKVRAVIK-------DPLKHVV
VQTAPAIRASIGEEFGMAAGTLVTKKLVGCLKTIGFDTVFDTDFGADLTIVEESREFIER
IT------CT----------G-----VLPLFTSCCPAWVKYVELFYPEFID--NLSSCKS
PHQMEGAMAKSYYAEKKGIKRENIVVVSIMPCTAKKYECSRPE-L--------------S
VD-----GCADVDFVLTTREIARFMKQEGVDLNDA-CECEYDDPL-GESSGAGTIFGATG
GVMEAALRTAYEEVT-GS-GV--TDFEFNQIRGL-SGIKEGEIIM---------------
------K-G-KTYYFAVVHGLFNAGKLMEMLKG-----GK-K----CK-YHFIEVMACPG
GCIGGGGQPRPTDD-------EIRKKRIEALYDEDRM-QQFRKSHENPSIKKIYEEFLCK
P-LSEKSYMLLHTKYS-------RRKIG--------------------------------
------------------------------------------------------------
---------
>RJP46089.1|Proteobacteria-Deltaproteobacteria-Desulfobacterales-Desulfobacteraceae-root-Desulfobacteraceae_bacterium RJP46089.1 4Fe-4S dicluster domain-containing protein [Desulfobacteraceae bacterium]
---------------------------MVALTIDNLAVEV---PEGTTILEAARS-VGIH
IPSLCTLP-----EMHHSPGACRVCVVEV----ERAR----SLVASCVYPVAKGMKVKTN
SRRVREARARVIEFMLSDHPR----DCNICQKHGNCELQQVAEQVGVREITV-PC-----
-----------TDFTVHDIDDSSEALVRDASKCINCLRCVTACAEVQGVFLLTPEGRGFN
-SRVVPALAKNLVDSACTFCGQCAVVCPTGAIVEKDHTDLVWAALE-------DSTKHVV
VQEAPAIRAQLGEEFGLPPGTLVTGKMITALRRLGFDRVFDTNFTADLTIIEEGNELLHR
VK------TG----------G-----KLPMITSCSPGWIKFIEHFYPDLLP--HVSTCKS
PQQMFGALAKTYYAEKEGIDPASIFVVSIMPCTAKKYEAARPE-M--------------N
SS-----GYRDVDVVLTTRELGRMIRQAGIDLAAL-PEGDYDAPM-GQYSGAATIFGATG
GVMEAALRTVYAVVT-GK-NL--PSLDITAVRGL-DGIKEAALEI---------------
------G-DLGEVKAAVAHGLGNARKVMDMVAS-----GQ-A-----D-YHFIEIMACPG
GCVGGGGQPLPASD-------EKRRLRAGALYQDDSDVQSLRQSHENPSIQALYDDFLKE
P-LGEKSHHLLHTHYT-------AREV---------------------------------
------------------------------------------------------------
---------
>OFY47328.1|Bacteroidetes-root-root-root-root-Bacteroidetes_bacterium_GWF2_49_14 OFY47328.1 ferredoxin [Bacteroidetes bacterium GWF2_49_14]HBB90545.1 ferredoxin [Bacteroidales bacterium]
-----------------------MNKYLVNLTINDIPVSV---PEGTTILDAAKN-LDFR
IPTLCHHE-----DL-CVAGNCRVCVVEQ----IGGK----ALTAACATPVSEGMQIHTN
SALVRTARKTIIELLLSEHNS----DCTKCYKNGNCELQSLAHEYRVGDHVF-IDL----
-----------VGTRKRVIDNLSPSIIKDDSKCIRCQRCVRTCSELQGVSALAVANKGDH
-MKISTFFDRPLVEVVCTNCGQCVNRCPVGALVEKTYVEEVWDAIN-------NPNVHVV
VQTAPAVRVAIGEELGYDAGERLTGKMVTALKRLGFDSVLDTDFTADLTILEEGTELLTR
LK------RALVDKDT---TV-----ALPMTTSCSPGWIKFIEHTFPEFLP--NVSTCKS
PQQMFGALAKTYYAQKKGLKAQDICVVSIMPCTAKKYEANRPE-M--------------R
SS-----GYKDVNYVLTTRELGMMIKQAGINFQNL-EDSHYDSIM-GESTGAAVIFGATG
GVMEAALRTVYEVVT-GR-EVPFTNLNIVPVRGM-EGVKEAKVKIEGCLPEWSFL-----
------E-G-IEVSCAVAHSLVNARDVMQAVKD-----GR-A-----H-YHFIEVMACPG
GCLGGGGQPIPTNN-------EIRNKRAAAIYEEDAG-LPLRKSHENPEVKMIYEEFLGA
P-NSHKSHALLHTHYI-------PRKRY--------------------------------
------------------------------------------------------------
---------
>OPY03322.1|Proteobacteria-Deltaproteobacteria-Syntrophobacterales-Syntrophorhabdaceae-Syntrophorhabdus-Syntrophorhabdus_sp._PtaB.Bin047 OPY03322.1 NADP-reducing hydrogenase subunit HndC [Syntrophorhabdus sp. PtaB.Bin047]
--------------------------MTISVTIDGRPVEV---EEGTTILNAAAK-ANVH
IPTLCYLP-----EV-QAIGACRVCLVEV----EGNR----TLQAACVAPVANGQIVHTN
TERVRKARRFSVEMLLSNHPF----ECLSCAKNLHCDLQSLAYDLGIREIRF-T------
-----------GEKSGGRIDESSPSIRRDQNKCILCRRCVTVCQEIQSVTALYMQGRGFE
-TRVEPAFDRDINDVACTNCGQCSIVCPVGAITEKEYIDDVWAALN-------DPTKFVV
IQDAPAVRAALGEEFGYPPGTLVTGKMLAAARRLGFDRVFDTNFAADLTILEEGTELLTR
VK------KG----------G-----VLPMITSCSPGWIKFIEHFYPELLD--HLSTCKS
PHMMLGALTKTYFAQKSGVDPKDMIVVSVMPCTAKKFECNRPE-M--------------Y
DS-----GYKDVDYVLTTREFAKMIKQAGIDFEGL-PDEGYDDPM-GEYTGAATIFGATG
GVMEAALRTAYEVAT-GK-TL--ENVEFTAVRGL-QGIKEATVPV---------------
------D-GIGDVRVAVSHGLGNARKLLDRIKT-----GE-A-----N-YHFIEVMACPG
GCVGGGGQPIPVDN-------EIRMKRAQALYSEDCA-LTYRKSHDNPSIKKIYEEYLGA
P-LGEKSHHLLHTHYT-------PRSKF--------------------------------
------------------------------------------------------------
---------
>WP_012635141.1|Firmicutes-Clostridia-Halanaerobiales-Halanaerobiaceae-Halothermothrix-Halothermothrix_orenii WP_012635141.1 2Fe-2S iron-sulfur cluster binding domain-containing protein [Halothermothrix orenii]ACL68943.1 NADH dehydrogenase I subunit G [H
M--------------------------SDTLVINGKTVAI---NGEKNLLELIRK-QGIE
LPTFCYHS-----EL-SVYGACRMCLVEE----ENM-----GIIATCSTAPQPGMNIKTH
SPRVQRIRKMALELLLANHDR----DCTTCSRNGNCKLQDLAQRFGIDEVRF-G------
-----------TREEVLPVDNSSPSIVRNPNKCILCGDCVRTCQEIQGIGVLDFANRGSK
-SIVAPAFNKDLIEVDCVACGQCVAVCPTGALTIKSDISRVWEAIN-------DPAKTVV
VQIAPAVRVAIGEEFGMEPGEIQMGQLVAALKRLGFDKVFDTSFAADLTVMEETAEFIER
FK------EG----------K-----KLPQFTSCCPAWVKYAEEYAQDFLD--NLSSCKS
PQQMFGSVAKRFYSQDLGIDPEDMVVVSIMPCTAKKFEAQRPE-F--------------I
TD-----GVPDVDVVITTQEVASMIKKSGLVFSEL-GIESLDMPL-GFSTGAGVIFGVTG
GVSEAVLRNAYEKIT-GD-NL--DDVEFKEVRGF-DGIKEAEVEL---------------
------D-G-KTVRLAVVHGLSNVGDLIKAIKK-----GE-K-----E-YDLIEVMACPG
GCIGGGGQPTPNNT-------EVREKRAQGMYNCDKL-SALHKSQENPMVNDFYRRWFGE
E-NSDVTHKHLHTSYE-------EKQRINTKGIELNTSESSEEVVPVQVCVGTCCYLHGS
YDLLQGLIERVEEEGLSDKVDIEATFCFENCKNAPSVKVGNQLLSKVESVDDILKHLKPA
L-------K
>WP_072584221.1|Firmicutes-Clostridia-Clostridiales-Clostridiaceae-Clostridium-Clostridium_botulinum WP_072584221.1 2Fe-2S iron-sulfur cluster binding domain-containing protein [Clostridium botulinum]APH13796.1 [FeFe] hydrogenase, group A family protein 
-------------------------MSLVTLNINGKELNV---EKGTTILDAAKL-LNIN
IPTLCNFHLNDNRTE-NKPGSCRVCVVEV----EGRK----NLAPACCTPVGEGMIVRTN
SIRAIKARRAIVELLLSDHPK----DCLLCEKNTKCELQKLAADMGIREMKY-K------
-----------GDISMYPIDISSYSIVRDMDKCILCRRCITMCNEVQTVGTLSAIGRGFE
-TVVAPAFSEAIKNTNCTFCGQCVSVCPTGALTEVNNTSKVWDALS-------QKDKVVI
VQTAPAIRAALGEEFGLEPGTAVTGKMVAALRQLGFSKVFDTDFAADLTIMEEASEFIHR
LE------NG----------G-----TLPMLTSCCPGWIKFFEHNFNDLMD--IPSSCKS
PQQMFGAIAKSYLAEKIKIDPKDIIVVSVMPCLAKKYEAKREE-M--------------K
RN-----GIPDVDIVISTRELAKMIVEAGIDFNSL-QEEEFDNPL-GESTGASVIFGTTG
GVMEAALRTAYEWVT-KG-TL--KDVEFTEVRGE-EGIREATVNI---------------
------K-D-TEVKVAIASGLGNARKLLNDIRN-----GK-S-----K-YHMIEIMACPS
GCVDGGGQPYIYGD------TNILKKRTEALYKEDSN-KEIRKSHENPYIKKLYEEYLGK
P-YGEKAHELLHTKYR-------VR-----------------------------------
------------------------------------------------------------
---------
>OGH96596.1|Candidatus_Melainabacteria-root-root-root-root-Candidatus_Melainabacteria_bacterium_GWA2_34_9 OGH96596.1 ferredoxin [Candidatus Melainabacteria bacterium GWA2_34_9]
M------------------ETLNIVDQKVNININGDNVSV---SKGTTILEAANQ-SGIN
IPTLCHLK-----KC-TPTGACRICVVEV----EGAR----TLVASCTNPVAEGMKIKTH
SNRVIDARKTILELMIANHPM----DCLKCDRSGFCSLQSLSEEYGITEVPY-Q------
-----------GKKRHNPIDLSSPSIVRDADKCILCGKCVKVCEQIQTVNAIEFTKRGFE
-SVVAPSFDCSLGESNCINCGQCIMVCPTGALTEKGAIEDVRAALK-------DPAKVVV
VQPAPAIRVTIGEAMGMEPGAISTGKMVTALKKLGFNQVFDTDFAADLTIMEEGSELVHR
VT------NN----------G-----VLPLMSSCSPGWIKFVEHFYPSLIP--NLSTCKS
PHQMLGAVIKSYWAKKAGVDPKDIYVVSIMPCTAKKFEAQRPE-L--------------E
ND-----GLRDVDAVLTTRELTKLFKTSGINFSKL-EETDFDSPL-GLASGAGDIFAASG
GVMEAALRSAYFLIT-GE-EL--ENIDFTGVRGL-DGVKEATVNV---------------
------K-G-LDVKIAVASSLGQARKLMDKVVS-----GE-A-----D-YHFIEIMTCAG
GCIAGGGQPLNTDI-------DRIKARLKSIYAIDAK-KELRKSHKNADVQKLYEEFLGK
P-LSEVSHKLLHTHYH-------QRELS--------------------------------
------------------------------------------------------------
---------
>WP_066455964.1|Firmicutes-Clostridia-Clostridiales-Ruminococcaceae-Anaerotruncus-Anaerotruncus_rubiinfantis WP_066455964.1 ferredoxin [Anaerotruncus rubiinfantis]
-------------------------MEMVNIKINGMPLSV---PKNSTILEAARS-AGIQ
IPTLCYLK-----EI-NEIGACRICVVEV----KGAR----TLVTACVYPVSEGMEITTN
SQKVFEARKTTLELILSTHKK----ECLTCVRADNCELQKLCHDFKVDDQDKYA------
-----------GINPTYPVDDSAVHMFRDDNKCILCRRCVAACAKWQGIGVIGPNERGFN
-THIGCAFEQNLDEVACVSCGQCIVVCPTGAIAEKDQTQEVWDALG-------DPQKHVI
VQTAPSIRATLGEAFGNPVGTNVEGKMVAALRRLGFEKVFDTDLAADMTIVEEAHEFVER
VT------GG----------G-----VLPMITSCSPGWVNYCEHYFPDQLA--HLSTCKS
PQQMFGATVKTWYAKKMGWDPKDIYVVGIMPCTAKKSEVKRPD-E--------------D
AA-----GVPDVDVSLTTRELARMINRAGIQFNDL-PDEQFDSPL-GESTGAAVIFGATG
GVMEAALRTAAEWVG-GK-PL--GDVKFQEVRGT-DGIKEATYQV---------------
------G-D-LEVKVAVASGLANAKVIMEKIRS-----GE-A-----P-WHFVEIMACPG
GCVNGGGQPVQPASVRNF--VDLKALRAKALYDADEN-MPMRKSHENPSLLKIYEEYFGE
F-GSHTAHEVLHTSYV-------PKDRF--------------------------------
------------------------------------------------------------
---------
>WP_028971691.1|Firmicutes-Negativicutes-Selenomonadales-Sporomusaceae-Sporomusa-root WP_028971691.1 MULTISPECIES: 2Fe-2S iron-sulfur cluster binding domain-containing protein [Sporomusa]
-------------------------MELVNITIDGQQVKV---PKDATVLEAARG-IGVE
IPTLCYHP-----EH-RPEGSCRICLVEV----VGAR----GLVASCVFPVSEGMVVKTN
TPDVREARKAVVELLLANHPQ----DCLSCQRNLHCELQKIAADCGIREIRF-E------
-----------GEKKDYPLDADNPALVRDQNKCVLCGRCIRACSGLQGVNVYTFANRGFN
-TTVTPAFNAGLHEATCTFCGQCANICPTAAIVEKDDTKEVWEALH-------NPAKYVV
VQTAPAVRVALGENLGFRSGDIVTGQMVAALKRLGFDKVFDTAFSADVTIMEEGSEFIER
LT------HD----------G-----TLPMITSCSPGWVNFVELMYPDLLK--HLSTTKS
PQQIFGVLVKTYYAEKAKIDPQDIVSVSIMPCTAKKVESGRQE-M--------------S
AS-----GYQDVDYVLTTRELARMIKEAGISFSNL-KTEEFDAPL-GISTGAAVIFGATG
GVMEAALRTVSEVLT-GK-TL--ECIEFHAVRGL-EGIKEAEVTI---------------
------G-E-KTIKVAVAYTLANARIILDKIRK-----GE-T-----D-YHFIEIMACPG
GCIGGGGQPISTSP-------EIRTQRMAAIYECDEA-AAIRKSHENPAVKELYDTWLGK
P-LGEKSHHLLHTHYQ-------AQVRK--------------------------------
------------------------------------------------------------
---------
>WP_059033467.1|Firmicutes-Clostridia-Thermosediminibacterales-Tepidanaerobacteraceae-Tepidanaerobacter-Tepidanaerobacter_syntrophicus WP_059033467.1 2Fe-2S iron-sulfur cluster binding domain-containing protein [Tepidanaerobacter syntrophicus]GAQ25864.1 
------------------------MGDMVTLTIDGVKVEV---SKDATVLEAARK-AGIR
IPTLCFLK-----GV-NQIGACRMCVVEV----KGGK----ALQTACVLPVSEGMEVITN
SPAVRESRKVTLELLLSDHNL----ECPTCIRNLNCELQKLSEELGIKSLRY-P------
-----------GEKSKSQYDDFSPSIVRDTSKCILCRRCVSTCHDVQSVGVISPNYRGFN
-TVIAPVYDMSLNDVPCTNCGQCITACPVGALKEKDDTDRVWQALA-------DPEKFVV
VQTAPAIRVSLGEEFGKKRGAIVTNKMPAALRRLGFDKVFDTDFSADLTIMEEGSEFLDR
LQ------NG----------G-----KLPLITSCSPGWIKFCEHYYPEFLE--NVSTCKS
PQQMFGALVKTYYAEKIGIDPAKIFSVSIMPCTAKKYECQRPE-M--------------F
SS-----GYQDVDAVLTTREISRMLKEAGINLNTL-PDEDFDEPL-GISTGAGAIFGATG
GVMEAALRTVYEIVT-KK-EL--KNIDFTQVRGV-EGVKEATIDI---------------
------D-G-LKVNVAVAHGLSNARAVLERVKN-----GE-A-----N-YHFIEIMACPG
GCVGGGGQPILSSDERWE--IDYREERAKAIYEVDRN-MPLRKSHENPAIKAVYEEFLGK
P-LGEKSHELLHTHYV-------KRELYPVMK----------------------------
------------------------------------------------------------
---------
>OPY71082.1|Proteobacteria-Deltaproteobacteria-Syntrophobacterales-Syntrophorhabdaceae-root-Syntrophorhabdaceae_bacterium_PtaU1.Bin034 OPY71082.1 NADP-reducing hydrogenase subunit HndC [Syntrophorhabdaceae bacterium PtaU1.Bin034]
---------------------------MINLTIDGRSVQV---EEGTSVLEAARK-AGVH
IPTLCYLP-----EV-QAIGACRVCLVEV----QGNR----NLQASCTLPAAEGMVVASS
NDRVRKARRFSVEMLLSNHPF----ECLACARNLNCELQSIAEELGVREVAF-T------
-----------GAKSGGAIDDSSPSLVRDPNKCILCRRCVAVCQEQQAVGALFVQGRGFE
-SRVEPAFEASLGESVCANCGQCSVVCPVGAITEKSNVDDVWKAIS-------DPEKFVV
IQDAPAVRAALGEEFGYPPGTLVTGKMLAAVRRLGFDRVFDTNFAADLTILEEGSELIKR
VK------EG----------G-----VLPMITSCSPGWIKFAETFYPEFIP--NLSTCKS
PHQMLGALTKTYYAEKEKIDPANIVVVSVMPCTAKKFECARPE-M--------------T
DS-----GFQDVDYVLTTRELARMIREAGIDFQGL-PDESYDNPL-GEYTGAATIFGATG
GVMEAALRTAYELLT-GK-TL--ESVDFTQVRGL-EGVKEAVVPI---------------
------E-GVGDVKVAVAHGLGNARKLLERVKS-----GE-S-----GPYHFIEVMACPG
GCVGGGGQPIPVSN-------EKRILRAQALYGEDKA-LKHRKSHENPSIKQIYQEYLGE
P-LGHKSHKLLHTKYT-------PRSKQY-------------------------------
------------------------------------------------------------
---------
>WP_010251944.1|Firmicutes-Clostridia-Clostridiales-Hungateiclostridiaceae-Hungateiclostridium-Hungateiclostridium_cellulolyticum WP_010251944.1 2Fe-2S iron-sulfur cluster binding domain-containing protein [Hungateiclostridium cellulolyticum]
-------------------------MEMVNITIDSRKLQV---PKNYTVLEAARS-ANIE
IPTLCFLK-----DI-NEIGACRMCVVEI----KGAR----SLQAACVYPVSEGLEIYTQ
SPAVREARKVTLELILSNHDK----KCLTCVRSKNCELQTLAEELNIKDIRF-E------
-----------GESCNLPLDDFSPSIVRDPNKCVLCRRCVSMCKNVQQVSVIDTNERGFK
-SIVSSAFNKSLNEVPCTICGQCINVCPVGALKEKDDTDKVWSALA-------NPDLHVV
VQTAPAVRVALGEEFGMPIGSRVTSNMVAALRRLGFSKVFDTDTAADLTIMEEGTEVINR
IK------NG----------G-----KLPVITSCSPGWIKFCEHNYPEFLE--NLSTCKS
PHEMFGAVLKSYYAQKEGIDPAKVFVVSIMPCTAKKFEAARPE-L--------------A
AT-----GYADVDVVLTTRELARMIKEAGIDFTNV-SEEHFDDPM-GDASGAGVIFGATG
GVMEAALRTVAEVLS-GQ-SI--ENVEYEQVRGV-EGIKEASVKV---------------
------G-D-LTLKAAVAHGLGNARKLLDKIKA-----GE-A-----D-YHFVEIMACPG
GCVNGGGQPIQPSNVRSW--TDLRTERAKAIYEEDRE-LPIRKSHENPKVKALYEEYLGE
P-GGHKSHELLHTHYA-------KRDNYPVE-----------------------------
------------------------------------------------------------
---------
>WP_153725611.1|Firmicutes-Clostridia-Clostridiales-Heliobacteriaceae-Heliorestis-Heliorestis_convoluta WP_153725611.1 2Fe-2S iron-sulfur cluster binding domain-containing protein [Heliorestis convoluta]QGG48432.1 2Fe-2S iron-sulfur cluster binding domai
-------------------------MDTVNLTIDGRKVTV---PANTTVLEAAKK-LKIK
IPTLCYVK-----EI-NAIGACRMCLVEV----KGNR----SLQASCVLPVTEGMEIKTN
SPLVRTTRRTVLELILSNHNR----ECTFCARNSKCELQKLAMELGVREISF-P------
-----------GEAANQPIDEGSPALHRDGSKCILCRRCVAVCHQIQTVGVIQATERGFK
-TTIEPAFGKSLDEVACILCGQCIHACPVAALQEKDDREKVWKALS-------DPALHVV
VQTAPAVRIALGEEFGLEEGSPVTGKMVAALRLLGFHRVFDTDFAADLTIMEEGHELLHR
LQ------KG----------G-----TLPMITSCSPGWVKFVEHHYPNLLP--HLSSCKS
PQQMMGAIVKTYYAQQAAIDPGKIYLVSIMPCIAKKYECNRPE-M--------------N
AS-----GYQDVDVVLTTRELAQMIRQAGICFTDL-PEEDFDSPL-GESTGAGLIFGASG
GVTEAALRTVVEIVT-GQ-EM--ETLDYEEVRGL-EGIKESTVTA---------------
------G-E-QQLQVAVAHGTGNARKLLDQIQK-----GE-K-----K-YHFIEVMACPG
GCIGGGGQPIAPVGFNEK--REVLLKRSEALYQDDKR-KKIRKAHENEMIQKLYRDFLGS
P-NSKKAKELLHTQYC-------KRSLVPSDSE---------------------------
------------------------------------------------------------
---------
>OQY74772.1|Ignavibacteriae-Ignavibacteria-Ignavibacteriales-root-root-Ignavibacteriales_bacterium_UTCHB2 OQY74772.1 ferredoxin [Ignavibacteriales bacterium UTCHB2]
---------------------------MVQLTINGIKVNA---EEGMTVLEAAKS-VGIS
IPTLCHLK-----NL-DPTGACRICVVEI----EGFK----GLTPSCAYPVTEGMVVTTD
SPRVRKARKTIVELLIENHPQ----DCLICVRNKNCELQDLSEQYGVREHRY-V------
-----------GETKCHAIDISSASMERDPAKCILCGRCVRVCHEVQKIGAIDFTKRGFT
-SIVTTPYNKGLNVSDCILCGQCILVCPTAALREKSSIKEVANALY-------DRKKYCI
AQVAPAVRASLGEEYNMPLGTDVTGLLVTGLRRLGFKKVFDTNFAADLTIMEEATELINR
IQ------NG----------G-----SLPMFTSCCPGWIKYVEMNRPEVLD--HISTCKS
PHEMEGAVLKSYYAKKMGIDPADIYVVSIMPCTVKKYESNRAE-L--------------S
AD-----AMPDVDAVLTTRELVRFFKTAGIDFNDL-PESEFDNPL-GESTGAAAIFGTSG
GVMEAALRTAYFKIT-GT-EL--EHLEFEEIRGM-AGIKEATVKI---------------
------G-D-LDVSIAVVNGIGNVGPILDEVQN-----GT-S-----K-HHFIEVMACPG
GCINGGGQPIHQKP-------EKVAKRVKALYKIDEN-AKTRRSHENESVITLYREFFGE
P-NSHKAHEILHTEYF-------DKRKIFKN-----------------------------
------------------------------------------------------------
---------
>WP_103895065.1|Firmicutes-Clostridia-Clostridiales-Clostridiaceae-Caloramator-Caloramator_fervidus WP_103895065.1 2Fe-2S iron-sulfur cluster binding domain-containing protein [Caloramator fervidus]SEF38594.1 NAD(P)-dependent iron-only hydrogenase cataly
---------------------------MINITINDIKLQV---PYGTTILDAAKM-ANIH
IPTLCHLNLHDINMV-NRTASCRVCLVEV----EGRR----NLAPACATECFEGMVVKTN
TERAIRARRTMVELLLSDHPT----DCLVCEKNGNCDLQRLAAELGIRKIRY-E------
-----------GEKSTYTKDSSSGALYRNPDKCIMCRRCETMCNEVQTCGIYSAVDRGFE
-TVVAPAFNLPMIDTQCTFCGQCVSVCPTAALTEVSYVDKVWEALF-------DSEKYVI
AQTAPAIRVALGEEFGLNPGDNVTGKMVAALRRLGFKKVFDTNFAADVTIVEEAKEFIDR
LN------GK----------G-----RLPILTSCCPSWVKFIEHQFPELLD--IPSTCKS
PHMMFGAIAKTYFAEKFNIDPEKIVVVSIMPCIAKKYEIQRKE-F--------------K
HG-----NLQDVDYVITTREFARMIREAGLDFTKL-PDEDFDNPL-GESTGAAVIFGATG
GVIEAALRTAYEWIT-GE-SL--GNVEFNEVRGL-KGFKEATVKI---------------
------K-D-MDIKIGVANGLGNARKLLEDIRD-----GK-R-----F-YHAIEIMACPG
GCINGGGQPYHHGN------LDIVKARLEALYKLDKS-KPLRKSHENPAVIQMYKEYIGE
I-GGEKAHKLLHTHYT-------KREKI--------------------------------
------------------------------------------------------------
---------
>WP_071520624.1|Firmicutes-Clostridia-Thermoanaerobacterales-Thermoanaerobacteraceae-Moorella-Moorella_thermoacetica WP_071520624.1 2Fe-2S iron-sulfur cluster binding domain-containing protein [Moorella thermoacetica]OIQ09565.1 NADP-reducing hydrogenase 
-------------------------MSTVKLTIDNIPVEV---EAGTTILKAAEE-AGIH
IPTLCYLE-----GI-NEIGACRVCVVEV----EGAR----NLMASCVAPVAEGMVVKTN
SPRVRMARRLNVELLLSNHEM----ECPTCIRNLNCELQSLARELGIRQVRF-E------
-----------GKKSEHPVDDSTPALVREPDKCILCRRCVAVCEKVQGVMAIAPLGRGFD
-TVIAPAFQEKLVDIACVECGQCTLVCPVGALYEKDYTSEVWAALA-------DPEKFVV
VQTAPATRVSIGQEFGLAPGSINTGQMVAALRRLGFDRVFDTDFSADLTIMEEGSEFIER
FT------KG----------G-----PLPLITSCSPGWIKFMEHFYPELIP--NVSTCKS
PQQMFGAVAKTYYARKAGVDPARMVVVSIMPCTAKKFECQRPE-M--------------R
DS-----GYQDVDYVLTTRELARMIREAGIDFKNL-PEEQYDDPL-GESTGAGVIFGATG
GVMEAALRTAYELIT-GE-TL--PALDFYDIRGL-KGIKEATVDI---------------
------K-G-TKVRVAVAHSLGHARQLLERVKA-----GE-------Q-YHFIEIMCCPG
GCIGGGGQPIPTNT-------EIREQRIKGIYQVDME-MPIRKSHENPSVQALYREFLGK
P-LSEKSHHLLHTEYT-------RRGKY--------------------------------
------------------------------------------------------------
---------
>WP_058301273.1|Firmicutes-Bacilli-Bacillales-Paenibacillaceae-Gorillibacterium-Gorillibacterium_timonense WP_058301273.1 2Fe-2S iron-sulfur cluster binding domain-containing protein [Gorillibacterium timonense]
-------------------------MNTIKITIDGIETEV---AKGTTVLEAARD-LDIN
IPSLCYMK-----GI-NHSSSCRVCVVEV-----GPR-----LIASCTLKAEEGMKIQTN
TKKVRDARKATVELLLSDHDR----ECLSCSRSGGCELQTVSNDLNVRTVSF-A------
-----------GEKSHGGKDLSSPSIMRDSAKCIKCGRCIGACSTMQTVHAIGFNHRGFD
-TTVGPAFGRALGDSTCVNCGQCIMACPVGALTEVENMNDVWNALS-------DPSKYVV
VQPAPAIRVALGEEFGMPVGTRVTGKMVAALRKLGFDKVFDTNFGADLTIMEEGTELLSR
LN------SG----------E-----SLPLMTSCCPGWVKFVEHNFPDRLD--NLSTCKS
PHEMEGAMIKTYFAKKMGLDPKNIVVVSIMPCTAKKFEGQREE-L--------------S
NE-----SMQDVDLVLTTRELAAMIKEAGIDFVNL-KGEAFDNPM-GEGSGAGAIFGATG
GVAEAALRTVFEITA-GK-EL--ETVEYTAVRGL-DGIKENVIELP--------------
------N-G-KKIRTAVVHGLGNARKLMEAMER-----GE-K-----A-YEFIEVMACPG
GCVAGGGQPIIDAQTSEK--INIKAERAKAIYTEDEA-QTVRKSHKNPSIQQLYAEFLGE
P-NGHLSHELLHTHYV-------KRSKF--------------------------------
------------------------------------------------------------
---------
>RKY58744.1|Candidatus_Marinimicrobia-root-root-root-root-Candidatus_Marinimicrobia_bacterium RKY58744.1 ferredoxin [Candidatus Marinimicrobia bacterium]
---------------------------MITIEVNGRKVRA---NPKETILTVLKR-EGIK
VPTLCHLP-----DL-FPTGACRLCVVEI----EGIR----GLVPSCAYPVSEGMKIKTH
SPRALRARKTIIELLLSNHPD----DCLYCVRNGDCELQSLAEELGIRERRY-T------
-----------GAKNEYKIDTSSPAIIRDPAKCILCGKCVRVCEEIQGVAAIDFIGRGSR
-AQVGPAFNEGMNISSCVNCGQCIVVCPTGALRERSSIKEVMDAIA-------DPEKFVV
VQHAPSVSVTLGEAFGIKAGKDVMGIMAAAMRRVGFDRVFDTSFAADLTIMEEASEFVQR
LK------NN----------G-----KLPLLTSCSPGWIKFVETFYPEFID--NLSSCKS
PQQMMGAVIKSYFAEKEGIDPAKIFSVSVMPCTAKKFEAERPE-L--------------I
HH-----GIADVDAVLTTRELARIIRMRGLDLKNM-TPEGNDSPF-GERSSAGKLFGVTG
GVMEAAVRTAHYLVT-GK-EM--EDYVVEDLRGL-EGIKITKIKI---------------
------G-D-LELGLAVASGLGNVRNLLDEIRA-----GR-D-----D-IHFIEVMTCPG
GCIAGGGQPLAADQ-------KAIKSRMKSLYEIDRD-ASIKTSHSNPYIQRLYSEYLGQ
P-LSEKCHHLLHTKYQ-------KRDVLK-------------------------------
------------------------------------------------------------
---------
>WP_129407863.1|Thermotogae-Thermotogae-Petrotogales-Petrotogaceae-Marinitoga-Marinitoga_lauensis WP_129407863.1 4Fe-4S dicluster domain-containing protein [Marinitoga lauensis]
---------------------------MPKITINCKEVEV---PENYTVLDAVKS-IGGY
VPTLCYMKLEDIGIE-NKPASCRVCMVEI----EGRR----NLAPACATPVSEGLVVKTH
SRRAIQARRTAVQLLLSDHPQ----DCLKCPKNGECELQDLAAELNIHNNPY-F------
-----------GKMSVHKKDISA-AIIRDPNKCVMCRRCETMCNEFQTVGVLSAVNRGFD
-AVVKPTFDWPLENTACTFCGQCVAVCPTGALVERSYIDQVWDVLE-------DPKKHVV
VQTAPAVRVAIGEEFGYEPGTISTGKLVAALRVLGFDKIFDTNFGADLTIMEEASEFKER
LE------NG----------G-----YLPMLTSCCPGWVKFLEHQFPELLE--MPSSAKS
PQQMFGAVAKTYYAQKAGIDPKDIVVVSIMPCLAKKYEANREE-M--------------R
SS-----GYQDVDYVITTRELADMIRESGINFHNL-PEEEYDNPL-GESTGAADIFGRTG
GVAEAALRTAYEWIT-GE-EL--GNVEFEAVRGY-EGVRIAEVDI---------------
------K-G-TTIRVGIAHGLGNVRKLLEDIRA-----GK-T-----E-VHMIEVMACPG
GCVGGGGQPYHHGD------FSIIKKRTEAINRIDKS-KPIRKSHENPSIKKIYDEFLGK
P-LSEKSHHLLHTEYF-------EREWL--------------------------------
------------------------------------------------------------
---------
>WP_015739747.1|Firmicutes-Clostridia-Thermoanaerobacterales-Thermoanaerobacteraceae-Ammonifex-Ammonifex_degensii WP_015739747.1 2Fe-2S iron-sulfur cluster binding domain-containing protein [Ammonifex degensii]ACX52870.1 hydrogenase, Fe-only [Ammonifex d
---------------------------MVSLIIDGQKVEV---PRGTTILEAAKK-VQVN
IPTLCYLK-----DIGHDVGACRICVVEV----EGQR----DFVTACNTPVEEGMVVRTN
TPAVREARRMTLELILANHPM----ECPTCPRNGNCELQNLAATLGIREVRF-P------
-----------RVRREFPVDDSSAAIIRDPNKCIVCRRCVTVCENIQTVGVLELQKVDGQ
-AIVGVKGGVPLAETNCVQCGQCALVCPVGAIYERDDTDKVWAALA-------DPTKHVV
VQTAPAVHVTIGEMFGLPVGTDATGKIVAALRRLGFDAIFDTNFAADLTIMEEGTELLER
IE------KG----------G-----VLPQFTSCSPGWIKFIEHFYPELIP--HFSSCKS
PQQMLGPVVKTYYAQKKGIDPKDVFMVSIMPCTAKKFEAARPE-M--------------N
AS-----GYRDVDVVLTSRELGRMIKEAGIDFANL-PDENYDDPF-GIGTGAGQIFGATG
GVMEAALRTAYELAT-GK-TL--PKLDFVEVRGM-KGVKEASVEL---------------
------N-G-KTIKVLVAHGLGNARLLMEKLKA-----GELK-----D-YHFIEVMTCPG
GCIGGGGQPIPTTT-------EIREKRIAGIYERDKN-LPYRKSHENPAIKKLYEEFLGK
P-LSHKSHELLHTKYT-------PRGLMPRKG----------------------------
------------------------------------------------------------
---------
>WP_133466640.1|Bacteroidetes-Bacteroidia-Marinilabiliales-Prolixibacteraceae-Sunxiuqinia-Sunxiuqinia_elliptica WP_133466640.1 2Fe-2S iron-sulfur cluster binding domain-containing protein [Sunxiuqinia elliptica]TDN96694.1 NAD(P)-dependent iron-only hydro
-------------------------MEMINLTIDNKSIVV---KKGTTILEAAAS-IGVD
IPTLCHMHLHDMSIE-NKPGGCRVCVVEV----KGRR----NLAPACCTEATEGMEISSH
SIRAINARRTIVELILSDHPS----DCLVCAKSGNCELQDLAHHLGIREIHY-Q------
-----------GEQSHYREDTSP-AIIREMDKCILCRRCETMCNEVQTVGVLSTINRGFE
-AVVSPAFEMNLDHSSCTYCGQCVAVCPTGALTEVDQTGAVIRALS-------DPGKTVV
VQTAPAVRAALGEEFGLPAGTLVTGKMSAALRRLGFNYVFDTDFAADLTIMEEGTELLGR
LNKYLAGDQN----------V-----KLPILTSCCPAWVKFFEHHFPELKD--IPSTARS
PQQMFGSIAKTYFADKMQVKREDLVVVSIMPCVAKKYESSREE-F--------------S
VD-----GNPDVDYALTTRELAQLINLANIDFKSL-PDEEFDQPL-GESTGAGVIFGTTG
GVIEAAVRTAYEVQT-GK-LL--DRLDFEELRGM-EGLRKATIDF---------------
------D-G-LPINIGIAHGLGNARKLLEEIKN-----GK-S-----E-FHAIEIMSCPG
GCIGGGGQPYHHGN------VDILKKRQKALYAEDQS-KTIRKSHENPYIKKLYEEFLGE
P-LSDKAHHLLHTEYF-------DRS----------------------------------
------------------------------------------------------------
---------
>WP_012813579.1|Firmicutes-Clostridia-Clostridiales-Peptococcaceae-Desulfofarcimen-Desulfofarcimen_acetoxidans WP_012813579.1 2Fe-2S iron-sulfur cluster binding domain-containing protein [Desulfofarcimen acetoxidans]ACV61127.1 hydrogenase, Fe-only [Desul
-------------------------MSQITLTIDGQQVQA---RAGTTVLEAARK-IGIR
IPTLCYLK-----EV-NEAGACRVCLVEV----QGAR----TLQASCVTPVAEGMVVKTN
TPEVRQARKLNLELIMSNHPQ----ECLICPRSTNCELQAVAAELGLKELRF-E------
-----------GTNRHYQPDNSSPSLVRDPRKCILCRRCVSVCENIQKVTAIAPQERGFD
-TVIAPAFLASLSDSTCVNCGQCALVCPTAAIVEKNQVQEVWSALA-------DPAKHVV
VQTAPATRISVGEIFGLEPGSLVTGKMVAALRRLGFDKVFDTDFTADLTIMEEGSELIRR
LN------GK----------G-----ALPLITSCSPGWIKFIEHHYPDLLP--HLSTCKS
PQQMFGALAKTYYAEKAGLDPGSIFVVSIMPCTAKKYEAGRPE-M--------------N
SS-----GYQDVDVVLTTRELGKMLKEAGIDFTAL-PEENYDQPL-GISTGAGVIFGATG
GVMEAALRTGYELVT-GE-TL--ASIEFKDVRGM-EGVKEAAIDL---------------
------K-G-TILNVAVAHGLGNARELLEKIRN-----GD-I-------YHFIEIMCCPG
GCIGGGGQPIPTDQ-------ETRLKRAAGIYSTDQS-MPLRKSHENPAVQSLYKEFLGE
P-LGHKSHQLLHTVYT-------ERSKF--------------------------------
------------------------------------------------------------
---------
>PKL28045.1|Spirochaetes-root-root-root-root-Spirochaetae_bacterium_HGW-Spirochaetae-2 PKL28045.1 ferredoxin [Spirochaetae bacterium HGW-Spirochaetae-2]
---------------------------MCRLTINGKELHV---ADNSTILQAAAS-VGIS
IPTLCYLE-----GL-TPMGACRVCLVEI----EGAP----TLSASCSTPVREGMVVQTN
SKRVREARKTVVELLLSEHDG----DCQLCERSDDCELRQLADELGIRSNRY-E------
-----------GAKPFSTVDNSSVALVRNNGKCIKCRRCVQVCSDIQHVGVLSAQYRGYH
-TTIGPAFTNTLDSVACVQCGQCAAVCPVGAIVETNHIEPVLAALD-------NPKTHVV
VQTAPAIRAALGECFGLPPGTLVTGKMVSALRELGFDAVFDTDFTADLTIMEEGTELLTR
LR------NKFVLGQ----PG-----RLPQFTSCSPGWINYAEHYFPDTLD--KISTCKS
PQQMFGALAKTYYAQKAGIDPANMVVVSVMPCTAKKFEAARPE-M--------------R
SS-----GFQDVDYVLTTRELGDLIKMGGIDFNAL-PEGTMDAPL-GISTGAADIFANTG
GVMEAALRTVHAVTT-GR-SLGTEDLHIAPLAGL-EGIKTASVVLTGTVDAWSFL-----
------E-G-KEVKVAVAHGLGNAATLIDHIRS-----NP-D-----E-FQFVEIMTCPG
GCIGGGGQPRFTTD-------EVRKARIAAIYKEDEG-RELRQSHENPAVQALYKEFLGK
P-LGEKSHHLLHTDYA-------AKPRVNTP-----------------------------
------------------------------------------------------------
---------
>RKY52273.1|Candidatus_Marinimicrobia-root-root-root-root-Candidatus_Marinimicrobia_bacterium RKY52273.1 ferredoxin [Candidatus Marinimicrobia bacterium]
---------------------------MLQVEINGRKVTA---KEGETILEVLER-EGVK
VPTLCHIK-----GL-FPSGACRMCVVEV----EGMD----GLVPSCAYPVSDGMKIKTH
TPRTIRARKTIVELLLANHPD----DCLYCIRNLNCELQKLAEELGVRQRRY-F------
-----------GEKSKYDVDVSSPSIVRDPNKCVLCGKCVRVCEEIQGVSAIDFVSRGSK
-AHVAPAFEEGLNVSSCINCGQCVLVCPTGALREKSHVKIVMDALN-------DPEKFVV
VQHAPSISVTIGEEFNLKPGADVMGVMNAALRRLGFDRIFDTAFGADLTIMEEAKELVER
LK------KG----------G-----KLPLMTSCCPGWVKFLEEFYPEFIE--NLSTCKS
PHQMLGSVIRNFYSQREGIDKDRIFIVSIMPCTAKKFEEERPE-L--------------V
VD-----GYPDIDAVLTTRELSRMIRLRGLDLNNL-EPEPNDSPF-GNRSSAGKIFGVSG
GVMEAAVRTAYYFLT-GE-EL--EVNELKELRGL-DPIKECKIKL---------------
------D-G-KELGLVAVSGLGSARKVLDQIKA-----GR-D-----D-IHFIEVMACPG
GCIAGGGQPYSTNI-------DRIRARMKALYNIDKT-SNIRRSHENPYIQRLYKEFLGE
P-LSEKSHKYLHTHYV-------KRDDVLI------------------------------
------------------------------------------------------------
---------
>WP_073092939.1|Firmicutes-Negativicutes-Selenomonadales-Selenomonadaceae-Selenomonas-Selenomonas_ruminantium WP_073092939.1 2Fe-2S iron-sulfur cluster binding domain-containing protein [Selenomonas ruminantium]
M---------------------NESQEMVSLTINNIPIEV---PKGTKIMQAAQT-IGID
IPHLCYHE-----DQ-RIKAHCRLCSVEV----TGKK----RLLAACSTEVWEGMDVHTD
TQIVRDTQVSILQLMLANHHK----DCLSCPRNQNCDLQRLCSRFNILESNL-P------
-----------SVVKEEPRIETNPSIVRDPSKCIRCGRCIRACKDVQGIAALTYAGRSSD
-IVVTTAFNKPMEATDCILCGQCSLVCPTGAIVEKDDTQKVLDALQ-------DNTKHVI
VQVAPSVRVALGDAFGLEPGAIVTGQMVKALKLLGFDKVFDTNFGADLTIMEEGHEFLNR
LN------NG----------G-----VLPMMTSCSPGWVNYMEKHFPSCID--HLSSAKS
PMSMFGAIAKTYYAKQAGLKPQEIVTVSIMPCTAKKFEAARPE-M--------------G
RD-----GYQDVDIVLTTRELIKLIKYVGLSIGKL-PEDDFDSPL-GLSSGAGAIFGATG
GVMEAALRTVYEKVT-GK-TL--DKVEFMDVRGF-DGIKEATIHL---------------
------P-G-RDVRIAVAHTLKNARKIMEQVKK-----GT-S-----P-YDFIEIMACPG
GCIGGGGQPIGTTN-------AIRKQRIAALYEIDKT-LPIRKSHENPDIQTLYNDFLGE
P-LSERAHELLHTHYH-------KVDKPYNFN----------------------------
------------------------------------------------------------
---------
>KUO63351.1|Firmicutes-Clostridia-Clostridiales-Gracilibacteraceae-Gracilibacter-Gracilibacter_sp._BRH_c7a KUO63351.1 ferredoxin [Gracilibacter sp. BRH_c7a]
---------------------------MINLTINGKSVSV---PEGVTILEAAKQ-NNIY
IPNLCYLE-----GV-HKFGSCRLCVVEV----EGAR----TLQASCMVPAREGMVVRTN
TEKTRKARKALYELILSDHPK----DCLSCERNRSCELQEMGDILGVTEARY-N------
-----------GEKSKGRID-ISPSITRDMSKCILCRRCITVCNQIQNVGVLNAQNRGFE
-TVIGTAMDLPLNTVNCAYCGQCTIVCPVGALKETDAIQDVWNAIN-------DKNKRVV
VQVAPAIRVAIGEDLGYEPGNIVTGKLATALRELGFDDVFDTNFTADLTIIEEGTEFLTR
VK------NALTGG-----QA-----TLPMITSCSPGWIKYVEHSFPEKLD--HLSTCKS
PHTMLGALAKSYYAEKIKIDPKDMYVVSVMPCTAKKYEVSRPE-M--------------Q
NN-----GVPNVDAVLTTRELAKMIKEAGIDFRNL-DDAQFDNPL-GLSSGAADIFGVTG
GVMEAALRTVYELVT-GR-QLPFDKLHVTPIVGL-QQIKEAEFTIENPLEAYKFL-----
------D-G-VTVKVAVTSGLSGAKVLLEQIAK-----GE-S-----P-YHFIEVMGCPG
GCISGGGQPRPTTP-------EIRQKRLEAIYREDEG-KELRKSHENKYVTKLYEEFLKE
P-NGHKSHELLHTHYT-------KRGKFNEYIIK--------------------------
------------------------------------------------------------
---------
>WP_015778015.1|Firmicutes-Tissierellia-Tissierellales-Peptoniphilaceae-Anaerococcus-Anaerococcus_prevotii WP_015778015.1 NADH:ubiquinone oxidoreductase [Anaerococcus prevotii]ACV29112.1 hydrogenase, Fe-only [Anaerococcus prevotii DSM 20548]SUU94786.1 I
---------------------------MLKLKINNREVEV---NEGSTILEAASI-LNIK
IPTLCHMDLHDIKFV-NKLASCRVCLVED----IDKD----KLIPSCATFVKEGMNIRTD
SKRVIRARRAIVELLLSDHPS----DCLKCAKNLDCTLQELACDLNIREIRY-R------
-----------GEMRSLPIDDNSYSLIRDPNKCILCRRCETMCNEVQTVGALAEVGRGFY
-THVGSTFNRSMFETTCTFCGQCLSVCPTGALTEKSNIPEVWRALS-------S-DKHVI
VQVAPAVRVALGEMFGIRVGTNVEGKIVTALRRLGFDRVFDTNFAADLTIMEEANEFVDR
LK------GK----------G-----ELPILTSCCPGWVNFMEQQFSDMID--IPSTCKS
PHEMFGAIAKSYYAEKEGINPEDIVVVSVMPCISKKYEAKRDE-L--------------E
NE-----GYSDVDTVITTRELAEMIKEVGIDFASL-EDSDFDNPM-GESTGAGDIFGTSG
GVIEATVRTAYNIIT-EK-DL--EKVEFYDLRGL-RGIKYATVDI---------------
------E-G-REIKIAVANGLGNTRRLLEKLKN-----KE-I-----S-LDAIEVMACPG
GCIGGGGQPYHHGD------ISILKKRSEGLYKLDES-KKLRKSYENPYIKDLYDEYLKE
P-GSEKAHNLLHTSYK-------ASPKL--------------------------------
------------------------------------------------------------
---------
>RKY43011.1|Candidatus_Omnitrophica-root-root-root-root-Candidatus_Omnitrophica_bacterium RKY43011.1 ferredoxin [Candidatus Omnitrophica bacterium]
-------------------------MKKITLTIDGKKVEV---EKGVTILEAAKK-AKIN
IPHLCYHE-----NL-SIYGACRVCVVEI----KGRK----RLEPSCATLAEEGMEVRTN
TSRVRRARKLIVELLLATHPE----DCFTCERSEDCELRKLAYELGIRDLRF-KK-----
-----------ARKYHYEVDFSSPAIIRDPNKCILCSRCVRVCSEIQGVGAIEFANRSDK
-TQVLTFFNEGINNSECVTCGQCILSCPTGALREKTEIDKVWQVLS-------DSEKFVI
VQTAPAVRSAIGEEFAMGAGSLVTGKMASALRRLGFDKTFDTQFGADLTIMEEAYELIER
IK------NK----------G-----ALPIITSCSPGWIKYLEHFYPELRS--HLSTCKS
PQQMFGAIAKTYYAQKLNIDPRNLAVISIMPCTAKKFEARRPE-MCSAFYYWKEKLGLKE
ED-----KFFDVDFVLTTREAARMIKEAGIDFVNL-EEEDFDEPL-GISTGAGVIFGATG
GVMEAALRTAYEVVT-GK-TL--ERIDFEEVRGM-EKIKKAEIVL---------------
------D-G-MKLKVAVTHSLSGARIILEEIKQ-----KK-S-----S-YHFIEVMACPG
GCLGGGGQPLPTND-------EVRRLRAKSLYIEDKN-KHLRKSHQNPAIKKLYEEFLGK
P-LSSLSHHLLHTSYV-------ERGRY--------------------------------
------------------------------------------------------------
---------
>WP_013314154.1|Spirochaetes-Spirochaetia-Spirochaetales-Spirochaetaceae-Spirochaeta-Spirochaeta_thermophila WP_013314154.1 2Fe-2S iron-sulfur cluster binding domain-containing protein [Spirochaeta thermophila]ADN02314.1 hypothetical protein STHERM_c1374
-------------------------MKTITATINGIKVEV---PEGTSILDAAKK-MQVK
IPTLCHHP-----DL-PAWGACGICVVKV----AGSP----KMLRACATPLEDGMEVITH
DPEIVQVRKTVIELILSTHPD----DCLYCPRNQNCELQRLAAEFGVREQPY-E------
-----------KNIVELPKDTSTPSLVLDPSKCVKCGRCVNVCQGMQNVWALEFLGRGDG
-TRIAPAGDIALNDSPCIKCGQCSAHCPVGAIYEKDDTRRVWEAIM-------DPEIHTV
VQIAPAVRVAIGEAFGYEPGTLLTGKTYAALRRLGFDAIFDTNFGADLTIMEEASEFVER
FA------HG---------KG-----PIPLITTCCPSWVDYLEKYYPEMIP--HFSSAKS
PQMMLAAMVKTYYAQKKGIDPSKIFMVSVMPCTSKKYEIERDENM--------------Y
SS-----GYKDQDASITTRELARMIKSAGIDFHNL-PDEEADQPL-GMYTGAGTIFGVTG
GVMEAAVRTAYYFVT-GK-EM--EKVEYTPIRGL-DGVKEATLDI---------------
------D-G-TQVRIAVAHSISNVQYVLDRVKQALKEGKE-P-----P-YHFIEVMACRG
GCVGGGGQPYGATD-------EIRAKRAAGIYTDDER-SVYRCSHQNPAIKQLYEEFLEK
P-LSEKAHKYLHTHYT-------PRPLYLK------------------------------
------------------------------------------------------------
---------
>WP_129899121.1|Firmicutes-Clostridia-Clostridiales-Eubacteriaceae-Eubacterium-Eubacterium_ramulus WP_129899121.1 2Fe-2S iron-sulfur cluster binding domain-containing protein [Eubacterium ramulus]MSC76697.1 2Fe-2S iron-sulfur cluster binding domain-conta
-------------------------MENITIKINGREVSA---PQGSTILEAARL-AQIE
IPTLCYLK-----EI-NEIGACRMCVVEV----KGAR----SLVTACVYPINEGMEVWTN
TPKVIASRRKTLQLLLSNHDR----KCLSCVRSGNCELQTLCREYKVDDEAYYD------
-----------GERNKYELDTSAAHMVRDNNKCILCRRCSAVCEKVQGVGVIGANERGFK
-TYIGTAFDMDLGDTSCVSCGQCIAVCPTGALYEKDNTEEVFAAIA-------DPEKYVI
VQCAPAVRAGLGEAFGMPIGTDVEGKLAAALRRLGFDKVFDTTFSADLTIMEEAHEFLDR
VQ------NG----------G-----VLPLITSCSPGWIKYCEHYFPEMTE--NLSSCKS
PQQMFGAIAKSYYAEKMGIPKEKMVVVSVMPCTAKKFEIGRED-E--------------N
GA-----GVPDVDIAITTRELGRMIERASIRFTDL-PDEEFDMPL-GLGTGAAVIFGATG
GVMEAALRTAVEKLT-GE-EL--AKLDFTDVRGI-EGIKEAVYNV---------------
------A-G-MDVKVAVVSGLKNAKELLKKVKA-----GE-A-----E-YHFIEIMGCPG
GCVNGGGQPQQPGYVRNT--VDIRAKRAEVLYNLDKK-NKIRKSHENPAIIELYDTYLGE
P-GSHKAHELLHTTYV-------KRTVNK-------------------------------
------------------------------------------------------------
---------
>RKY60853.1|Candidatus_Latescibacteria-root-root-root-root-Candidatus_Latescibacteria_bacterium RKY60853.1 ferredoxin [Candidatus Latescibacteria bacterium]
---------------------------MVEAIIDGIKVRV---PEGTTIMEACEK-INIK
IPRLCYLE-----GL-HPYGSCRICVVEV----EGEG----KLTPSCTRIIENGMRIRTN
SQLLRKVRKTIVELLLADHIL----ECPTCPKSDDCELLKLAHQMGVESVTF-PL-----
-----------SRELNKPKDETSHSLVRDPNKCILCGRCIRVCSEVQEVNAISLVGRGKD
-LRVAAVLDKGLGNVMCTNCGQCLQACPVGAITEKSAIDKVWEALD-------DPDTHVA
VQMAPSIRVSLGEEFGFQPGELTVKKIYAALRKLGFDAVFDTNFTADLTIVEEAWELVER
VK------DS----------K-----PLPQLTSCCPGWIKFMEDNYPDLME--YVSTCKS
PQQMMGALIKTYYAKEVNINPENIVSVSVMPCTAKKFEAEREE-M--------------R
DS-----GYKDVDYVLTTRELAKMIREVGIDFKNL-EEEEADSIL-GLYTGAATIFGATG
GVMEAALRTAYFYLT-GE-EL--KKVDFKEVRGL-ERTKTASVEI---------------
------N-G-MEVKVAVAHGLGSARRLLDEIRE-----GK-S-----P-YHFIEIMACPG
GCVGGGGQPGGFDL-------GRRAKRAEGLYTEDRE-LPYRQSHQNSGIKILYQKYLGE
V-GGELAHKLLHTHYR-------KREY---------------------------------
------------------------------------------------------------
---------
>WP_025657133.1|Firmicutes-Clostridia-Clostridiales-Clostridiaceae-Hungatella-Hungatella_hathewayi WP_025657133.1 MULTISPECIES: 2Fe-2S iron-sulfur cluster binding domain-containing protein [Clostridiales]MRM91253.1 4Fe-4S dicluster domain-containing prot
-------------------------MENVNIKINGIDVCA---PAGSTILDAAHI-AGIK
IPTLCFLK-----EI-NEIGACRMCIVEV----KGAR----NLVAACVHPINEGMEVLTN
TPELIASRKRTLELILSNHDK----KCLSCVRSGKCELQELCQELGVEDENYFA------
-----------GESPEFELDDSAPHMIRDNNKCILCRRCTAVCEKVQSVGVIGPNNRGFA
-SFIGSPFDMGLAETSCVSCGQCITACPTGALYEKDFIDDVLAAIA-------DESKHVI
VQPAPSVRAALGEEFGYPMGTDVEGKMAAALRRIGFDGVFDTDFSADLTIMEEAHEFLDR
VQ------NG----------G-----VLPMMTSCSPGWIKYCEHYYPDQLE--HLSSCKS
PQQMFGAIAKTYYAEKMGIDPKNIVCVSVMPCTAKKFEINRDD-Q--------------D
AA-----GVPDVDISITTRELARLIRKVGINFRSL-PDEGFDDPL-GESTGAGVIFGATG
GVMEAALRTAVETLT-GE-EL--ASLEFNEVRGT-EGIKEATYNV---------------
------A-G-MDVKVAVASGLSNAKQIMDKVRA-----GE-A-----D-YHFIEIMCCPG
GCVNGGGQPQVHADVRNY--EDVRAIRAKALYDNDKA-KTIRKSHDNPSIKKLYEEFLGE
P-GSEKAHHILHTSYV-------KRSIN--------------------------------
------------------------------------------------------------
---------
>OGV70986.1|Lentisphaerae-root-root-root-root-Lentisphaerae_bacterium_RIFOXYA12_64_32 OGV70986.1 ferredoxin [Lentisphaerae bacterium RIFOXYA12_64_32]OGV94400.1 ferredoxin [Lentisphaerae bacterium RIFOXYB12_FULL_65_16]
------------------------MIKQATVTIDGRDVPI---EGERNLLELVRK-AHIE
LPTFCYHS-----EL-SIYGACRLCLVQV----EGR-----GIMGACSTPPEPGMQIRTS
TLEIREIRRITLELLLANHEG----SCPTCTKSADCKLQALARRLGVEKVRF-K------
-----------ALHQPAPVDDSSPSIIRDPNKCVLCGDCVRVCNEIQGIGAIDFAYRGSQ
-AAVLPAFGKNLGDVECVNCGQCAAFCPTGALTPKPEIEGVWKALN-------DPKKKVV
AQIAPAVRVALSECFGATPGEDTTGRMVAAIKALGFAAVYDTSFTADLTVIEEATEFLQR
KT------KG----------E-----RLPQFTSCCPAWVKYAEQYYPELLP--NLSSCKS
PQQMFGSLAKDILPKQMGVMRQDLVVVSIMPCTAKKFEARRPE-F--------------A
PD-----GERDVDFVLTTQELGRMIQEAGLDFRAM-EPESLDMPL-GFHTGAGVIFGNSG
GVSEAVLRYAVEKVL-GK-PL--DKVDFPQVRGE-GGLREAAFTL---------------
------N-G-TTVKIAIVHGLANAKIVADKVKA-----GV-S-----D-YDLIEVMTCPG
GCIGGAGQPVPKNG-------QSRRARTRSLYENDKN-LPLHKSQDNPFITQCYERHIGE
V-GGEKAHHLLHTHYQ-------NRRRLSGPEIPLGEGPASAARVQVKVCAGTACFVRGS
QKLLHALTAYVEERSLQNAVDVRANFCSEQCGNGPTVIIGEDVLQHC-TFEIAREALDQA
LA----VQK
>PJA96248.1|Ignavibacteriae-Ignavibacteria-Ignavibacteriales-root-root-Ignavibacteriales_bacterium_CG_4_9_14_3_um_filter_34_10 PJA96248.1 ferredoxin [Ignavibacteriales bacterium CG_4_9_14_3_um_filter_34_10]
---------------------------MVEFSINNINVKA---ENGMTILDAAKS-VGID
IPTLCHMK-----DL-FPTGACRMCVVEV----DGMR----GLTPSCAFPVAEGMVVQTN
SPRVRRARKTIVELLIENHPQ----DCLICVRNKNCELQDLSEKYAIREHRF-A------
-----------GEKKNHAIDISSPSIERDPAKCILCGRCVRTCNEIQKIGAIDFTNRGFR
-SNVTTPYNKGLNVSDCILCGQCILACPTAALREKSHSKEVINALT-------NKDKYCI
VQIAPAVRASLGEEYNLPIGTNVTGQIVTGLRRLGFRKVFDTNFAADLTIMEESTELINR
IT------SS----------G-----VLPMFTSCCPGWVKFVEQNNPEILN--HISTCKS
PHEMEGALLKTYYAKKMGLQPENIFVVSIMPCTVKKYESDRPE-L--------------T
EE-----NMPDVDAVLTVRELVRIFNMAGIDFNGL-PEDEFDNPL-GVSTGAAAIFGTSG
GVMEAALRTAYSKLT-NQ-IL--PTLELNDLRGM-SGVKEASIII---------------
------N-G-KQINVAVVNGIGNVREIVKDVQE-----GK-S-----K-YHFIEVMACPG
GCINGGGQPIHQKP-------EKIKKRMDVLYNIDTK-SSIRMSHENPIVLKIYDEFFGE
P-NSLEAHRILHTSYI-------DRKSILRNNA---------------------------
------------------------------------------------------------
---------
>WP_093688293.1|Firmicutes-Negativicutes-Selenomonadales-Sporomusaceae-Sporolituus-Sporolituus_thermophilus WP_093688293.1 2Fe-2S iron-sulfur cluster binding domain-containing protein [Sporolituus thermophilus]SDF20405.1 NAD(P)-dependent iron-only hydrog
-------------------------MEMVNITIDGQKIQV---PKTATVLEAARS-CGVK
IPSLCYHP-----EL-RPEGACRVCMVEV----EGAR----TLVASCVYPVSEGMVVRTN
TPAVREARKLVVELLLANHPQ----DCLSCQRNLNCELQTIAADLGIRKVRF-D------
-----------GETNFYPLDAENPSLVRDPSKCIKCGRCIRACSERQGVHVYSFVNRGFD
-TIVSPAFKQGLHEVACTYCGQCATVCPTAAIVEKDDTAAVWRALS-------DPAKHVV
VQTAPAVRVALGEALGMGTGSIVTGKMVAALRRLGFDKVFDTDFTADLTIMEEGSEFLDR
LA------KG----------G-----KLPMITSCSPGWVNFIELMYPDLLD--HLSTAKS
PQQMFGALAKTYYAEKMGIDPKDIVSVSIMPCTAKKAEAVRPE-M--------------R
AS-----GYQDVDYVLTTRELARMIREAGIDFAGL-PEEEYDAPL-GISTGAGVIFGATG
GVMEAALRTVAELVT-GK-EL--ACIDFHNVRGL-TGIKEAEVPV---------------
------G-D-LTVKVAVAHTLANARMLLDQIRR-----GE-A-----D-YHFIEIMACPG
GCIGGGGQPIPVCA-------EVRQQRIKSIYECDSC-SQLRKSHENPAIKELYETWLGR
P-LGEKSHHLLHTHYH-------PQKRG--------------------------------
------------------------------------------------------------
---------
>WP_132085283.1|Firmicutes-Clostridia-Clostridiales-Ruminococcaceae-Harryflintia-Harryflintia_acetispora WP_132085283.1 2Fe-2S iron-sulfur cluster binding domain-containing protein [Harryflintia acetispora]TCL41024.1 NADP-reducing hydrogenase subunit Hnd
-------------------------MEMVNIKINGMPLSV---PKGTTILQAAKQ-NGID
IPTLCYLK-----DI-NEIGACRICVVEV----KGAR----SLVAACVYPVSEGMEVVTN
SQKIYESRKMTLELILSNHEK----TCLYCVRSGKCELQKLSLEYGLGDPTAWA------
-----------GANTKYDIDESAAHMWRNNNKCILCRRCVAVCKANQEVGVIGANERGFD
-THIGCAFELDLAETPCVSCGQCITVCPVGAIGEKDDTAKILEALR-------DPAKHVV
VQTAPSIRATLGEEFGMPIGTNVQGKMAAALRRLGFDKVFDTDFGADLTIMEEANELVER
VK------NG----------G-----KLPMITSCSPGWINFCEMYYPDMLE--NLSSCKS
PQQMFGAIVKTWYAEKNGIDPKDIVSVSVMPCTAKKFEIGRDD-Q--------------S
AA-----GVPDVDIAITTRELGRMINQAGIDFVNL-PDEDFDNPL-GIGSGAGHIFGATG
GVMEAALRTATEWIT-GE-KA--TTLEWNDVRGT-AGIKEASYKV---------------
------G-D-LEVKVAVASGLSNARKVLDAVKS-----GE-K-----D-YTFIEIMACPG
GCVNGGGQPIQPASVRNF--TDLKALRASALYGEDKD-MELRKSHENPAIQELYKEFLQK
P-GSHTAHKVLHTSYK-------PREKFAYKK----------------------------
------------------------------------------------------------
---------
>WP_014268912.1|Spirochaetes-Spirochaetia-Spirochaetales-Spirochaetaceae-Sphaerochaeta-Sphaerochaeta_pleomorpha WP_014268912.1 ferredoxin [Sphaerochaeta pleomorpha]AEV28063.1 hydrogenase, Fe-only [Sphaerochaeta pleomorpha str. Grapes]
-----------------------MSEEFLSVTIDDKRYSF---PQGSKILDACLS-VGIK
IPTLCYLK-----DV-STNASCGICLVEV----KGAK----HLVRSCITSLIPDMEIKTN
TERIRKNRRINLELLMANHPL----SCLTCDRNLNCELQNLAHDLGIQESRF-PA-----
-----------TRKKRLPLDETSPAIVRDPNKCILCNRCIEVCASVQGVSAIDITHRGTE
-SRVSTFMDKGLGNIACTNCGQCLLVCPTGSITQKTQTQEVWSMLS-------DPNLVTL
VQTAPAVRVALGEELGMEEGSLVTGKMVSALRHLGFSKVFDTQFAADLTIMEEGYELLKR
MK------EQ----------G-----VLPMITSCSPGWIKYIEHFYPELLA--HLSTCKS
PQQMFGSIAKTYYAKKAGIDPKIIRVVSIMPCTAKKFEAKREE-VDGAYRYWKEENKEYA
EP-----FFPDVDIALTTRELGAMCREGGIDFSSL-PVEMFDSPL-GESTGAATLFGSTG
GVMEAALRTLSEVVS-KK-PL--VDVNFTEIRGM-EGLREAKVAL---------------
------G-E-TEIQVAVAHTLKNARVLLEQIKQ-----GT-S-----P-YTFIEIMTCPG
GCIGGGGQSIPSDA-------AAREKRSKSLYREDVR-LEIRKSHENPEIQQLYKEFLLE
P-LGPLSHRLLHTGYV-------VRGVV--------------------------------
------------------------------------------------------------
---------
>TCO72655.1|Firmicutes-Clostridia-Clostridiales-Clostridiaceae-Marinisporobacter-Marinisporobacter_balticus TCO72655.1 NAD(P)-dependent iron-only hydrogenase catalytic subunit [Marinisporobacter balticus]
M--------------------SENNKEMVRITINNKEMEV---PRGITILEVSNR-ANIK
IPTLCHLDLHDLKFV-NQTASCRVCTVEL----KGRN----SLVPACVTKVSDGMIIRTD
SLRAINARRIAVELLLSNHPN----ECFTCPKNLECELQALAKELGVREIKW-H------
-----------GEKMHYDKDLSSDAIVKDPNKCIMCRRCETMCNEVQTCGILSAIGRGFD
-AIVGPAFNIPMMESSCTYCGQCVAVCPTAALTEVNHTDKVWKALS-------DPDKHVV
VQVAPAIRVAIGELFGMEPGTIVTGQLATALKNMGFDAVFDTDFAADLTIMEEASELIHR
IE------HG----------G-----TLPMLTSCCPAWVKFIEHQFPEMLD--IPSTCKS
PHIMLGVVAKTYYAKKLGIDPNKIVVVSVMPCIAKKAEAERPE-L--------------T
KD-----YHNNVDIVITTREFGAMLKEAGIDFKNL-PESDFDHPL-GKSTGASVIFGTTG
GVIEAALRTAYEWLT-GE-EL--TDVEFKQLRGM-EGVREGTVKI---------------
------K-D-LDIKVGIAHGLGNARRLLEDIRD-----GK-S-----K-YHAIEIMACPG
GCVGGGGQPYHHGN------EEIVKKRQQAIYNEDRN-KTLRKSHENPEILKLYEEYLGK
P-YGKKAHELLHTHYE-------AKERI--------------------------------
------------------------------------------------------------
---------
>WP_027199847.1|Bacteroidetes-Bacteroidia-Bacteroidales-Odoribacteraceae-Butyricimonas-Butyricimonas_virosa WP_027199847.1 NADH:ubiquinone oxidoreductase [Butyricimonas virosa]RGL89786.1 NADH:ubiquinone oxidoreductase [Butyricimonas virosa]RGV36895.1 NA
------------------------MNENITLKIDNREISV---PKGTTILEAARE-LGID
IPTLCYMNLKDLCIK-NAPASCRICVVEV----DGRK----NLAPSCATRCENGMNVHTN
TMRVLNARRTVLELMLSDHPS----DCLVCAKSGSCELQAVAIKLGIREIPF-Q------
-----------GTQTEYKVDLSP-SIRRDATKCIYCRRCEMMCNDIQTVGALGAVNRGFD
-SVVMPAFDQALQDSECTFCGQCVAVCPVGALTELDHTNRLIKDLA-------NPDKTVI
VQTAPAVRAALGEEFGLPAGTSVTGKMVAALRKLGFAKVFDTDFAADLTIMEEGTELLGR
LTAFLNGDKD----------V-----KLPIITSCCPGWVNFFEKQFPDLLD--NPSSARS
PQQMFGAIAKTYWAEKMGIKREDLIVVSVMPCLAKKFESERDE-F--------------R
TN-----GDPDVNYSISTRELAALIKQTNINFMQL-ENEDFDAPL-GESTGAAVIFGASG
GVMEAALRTAYEVHT-GK-TL--DNVNFEGVRGI-ENLKEATIDV---------------
------D-G-FELKVAVAHSLGTARKLMNELRA-----GK-S-----P-YHAIEVMACPG
GCIGGGGQPLHHGD------SARIKARAKALYSEDTE-KNFRKSHENPYIISLYEEFLGK
P-MSEKAHHLLHTCYF-------NRGKEIIEQ----------------------------
------------------------------------------------------------
---------
>WP_073071554.1|Thermotogae-Thermotogae-Thermotogales-Fervidobacteriaceae-Thermosipho-Thermosipho_atlanticus WP_073071554.1 2Fe-2S iron-sulfur cluster binding domain-containing protein [Thermosipho atlanticus]SHH22480.1 NADH-quinone oxidoreductase subuni
---------------------------MVKIFINNKEYEV---PENITVLEAAQK-IGLQ
IPTLCHHP-----EL-EPIGACRVCVVEI----EGAR----TLQPACTTKVYDGMKIKTN
SDRVVNSIKFNLSLIMANHPN----DCMYCEADQRCELKKLVHIYDVRPL-F-P------
-----------PTDLSDVFDDSSPSIQRDLSRCIKCQRCVRVCSEIQGMNIYSMIERGYK
-TIPQTAFDVPVYETDCISCGQCANLCPVGAIYETPDWKKVLRLIE-------RKDKILI
AQTAPAVRVAIGEEFGMEPGSISTGKMVAAVKRLGFDYVFDTNFAADLTIMEEGTELIHR
LK------EG----------G-----PFPMFTSCCPGWINLLEKQYPEFIN--NVSSAKS
PQQMMSSVIKTYFAKKIGVDPEDIVVVSIMPCTAKKDEITRPQ-Q--------------K
IKLEDGREIKATDYVITTREFAKLIKFKEINFMGL-PDEEYDNPL-GTSTGAGAIFGVTG
GVMEAALRTAYEILT-EE-KL--PKLEFTAVRGL-EGIREAEIDI---------------
------K-G-KKFKVAIAHGTASVKRLLDDMKD-----GR-R-----Y-YDFVEIMACLG
GCIGGGGQPKSLDP-------EILQKRANAIYTIDER-STLRRSHENPDVQKLYAEFLEK
P-YSHIAHKLLHTYYT-------DRTKNKDKAMSS-------------------------
------------------------------------------------------------
---------
>ERJ80221.1|Firmicutes-Clostridia-Clostridiales-Peptostreptococcaceae-root-Peptostreptococcaceae_bacterium_oral_taxon_113 ERJ80221.1 putative ferredoxin hydrogenase [Peptostreptococcaceae bacterium oral taxon 113 str. W5053]
------------------------------------------------------------
-------------------------MVEV----EGFK----RLFPACATPVTQNMRVHTD
TAKTIQARRHIIELLLSDHPN----SCLTCAKSMNCELQKLANDLGIRKLHY-N------
-----------GEMSSHPVDSDSLSILKDPNKCILCQRCKTICNEVQTVGALATIGRGFN
-TYVGSVFDRPMHETTCTFCGQCVAVCPTGALTEMNNIGQVWNLIN-------DKTKTVV
VQTAPAVRVALGEEFGLEPGAVVTGKMVNALRRIGFAKVFDTNFAADVTIVEEASEFVHR
FK------NG----------G-----KLPMLTSCCPGWVNFFENQFPDLLD--IPSSCKS
PHEMFGAITKHYLAAKMGVKKEDMILVSVMPCVAKKFEAARPE-L--------------A
ER-----GTRDVDAVITTRELAIMIKEMGINFDALDENDDFDNPL-GESSGAGTIFGVTG
GVIEAALRTAYEWMT-GE-EL--EKMEFEDLRGL-KGIKKAQIDI---------------
------G-G-EKVRIGVVSGLGNARRLLEKIRS-----GE-E-----Q-FHAVEIMACPG
GCIAGGGQPYHHGK------LDILEKRADALYSEDEK-KVIRQSHKNLSVQKIYEEFLGD
I-YGESAHFYLHTHYK-------ANPRY--------------------------------
------------------------------------------------------------
---------
>TVR04764.1|Spirochaetes-Spirochaetia-Spirochaetales-Spirochaetaceae-root-Spirochaetaceae_bacterium TVR04764.1 4Fe-4S dicluster domain-containing protein, partial [Spirochaetaceae bacterium]
--------------------------------------------------------AGYR
IPTLCHME-----GR-KPLGACRVCVVEI----EGAP----RLQAACSTPATDGMEVRTN
TPRVREARRTVVELLLSEHQG----LCTFCDRDEDCELRDVAGTLGIHVNRF-R------
-----------GEQPTRRYDNSTAAIYRDTGKCIKCRRCVAVCNDVQGVGALFPQGRGFD
-TVIGPAFSKELSEVPCVQCGQCAAVCPVGAINEQSHVNAVWAALA-------DPSKRVV
VQTAPAIRAALGECFGLPPGTLVTGKMVAALRRMGFHDVFDTNFTADLTIMEEGTELLTR
LK------AALADKT----KT-----HLPMFTSCSPGWINFAESFFPEILP--NISTCKS
PQQMFGALAKTYYAERIGVDPKDMVVVSVMPCTAKKYEAARPE-M--------------R
SS-----GFQDVDYVLTTRELGLMIKTIGVEFAEL-PDEEMDAPL-GISTGAADIFANTG
GVMEAALRTAYEIVT-GR-EVPAEGLHIGAVAGL-EGVKEASIVLNDVVKDWSFL-----
------E-G-VELKVAVAHGLRNARRLVQAVKS-----GE-K-----E-YHFIEIMTCPG
GCIGGGGQPRMTTD-------EIRRARIEAIYREDEG-KPRRKSHENTAVAALYKEFLGE
P-LGHRSHELLHTVYG-------EVARAQRDPVAAER-----------------------
------------------------------------------------------------
---------
>WP_159753571.1|Firmicutes-Clostridia-Clostridiales-Lachnospiraceae-root-Lachnospiraceae_bacterium_WCA-9-b2 WP_159753571.1 2Fe-2S iron-sulfur cluster binding domain-containing protein [Lachnospiraceae bacterium WCA-9-b2]MXP77856.1 2Fe-2S iron-sulfur clus
-------------------------MENINLKINGLDVSA---PVGSTILEAAHL-AGIK
IPTLCYLK-----EI-NEIGACRMCVVEV----KGAR----NLVAACVHPVNEGMEVYTN
TPKLIESRKKTLQLLLSNHDK----KCLSCVRSGNCELQQLCHEYGVEDEDFYE------
-----------GEMNHYELDDSAAHMIRDNNKCILCRRCVAVCEKTQGIGVIGPNNRGFA
-TMIGSAFEMGLGETSCVSCGQCIAACPTGALYEKDYTKQILEAIA-------DPEKYVV
VQTAPSVRAGLGEEFGYPMGTDVEGKMAAALRRIGFDKVFDTDWAADLTIMEEANELLDR
IK------NG----------G-----VLPMITSCSPGWIKYCEHYFPDMTE--NLSTCKS
PQQMFGAMLKTYFAEKEGIDPKKIVSVSVMPCTAKKFEIGRDD-Q--------------S
AA-----GVPDVDIAITTRELARLIKRCGIEFTML-PDEEFDNPM-GESTGAGVIFGATG
GVMEAALRTAVETLT-GE-EL--ANLEFTDVRGT-QGIKEASYNV---------------
------A-G-MDVKVAVASGLGNARELLNKVKA-----GE-A-----D-YQFIEIMGCPG
GCVNGGGQPQVSGDVRNF--TDVRGIRAGVLYRNDAA-KTIRKSHENPEIKKLYEDYLGA
P-GSHKAHETLHTSYV-------KRSVNI-------------------------------
------------------------------------------------------------
---------
>WP_040763082.1|Firmicutes-Negativicutes-Selenomonadales-Sporomusaceae-Sporomusa-root WP_040763082.1 MULTISPECIES: 4Fe-4S dicluster domain-containing protein [Sporomusa]CQR71135.1 Periplasmic [Fe] hydrogenase large subunit [Sporomusa sp. An4]
M-----------------GHHASDPNKIVNVTIDGIPVSC---PETTLILDAAKM-AGVK
IPVLCYHP-----DL-KVRATCRICVVEV----KGQR----KLKTACSNEVWDGAEFITN
NPAVRQARKDVLELILAEHPQ----DCLKCVRNTSCELQQLARDFGISKPLF-K------
-----------NEPKQLPIEDSNGVIVRDMAKCVKCGRCVEMCQEVQTVGAINTAHRSVE
-YEITTAFDRPLQDSTCVYCGQCISVCPVGALYEKDETEKVWQAID-------DKEKHVV
VQVAPAVRVALGEEFGLEPGSITTGKMVAALRRLGFDKVFDTDFAADVTIMEEGSELLER
MT------NG----------G-----TLPLITSCSPGWINFVETFYPDLLP--HVSTCKS
PQQMFGALAKSYYPEKAGIDAAKIVSVSIMPCTAKKYESARPE-M--------------N
GS-----GYRDVDVALTTRELARMIKQAGVDFNKL-GNEEFDAPL-GLSTGAAVIFGTSG
GVMEAALRTVYEVVT-GK-EL--ANVDFEGVRGL-TGVKDAEVDL---------------
------D-G-KKVKVAIANGLKNARVILDKIRA-----GE-C-----D-YQFVEIMCCPG
GCIGGGGQPWGTTK-------ATKEARMAGLYQADRE-LPIRQSHKNPAVKALYDEYLGK
P-LGHKSHKLLHTHYH-------PRQK---------------------------------
------------------------------------------------------------
---------
>WP_113803072.1|Firmicutes-Clostridia-Clostridiales-Eubacteriaceae-Garciella-Garciella_nitratireducens WP_113803072.1 2Fe-2S iron-sulfur cluster binding domain-containing protein [Garciella nitratireducens]RBP36412.1 NAD(P)-dependent iron-only hydrogenas
-------------------------MKEITLTIDDQKVTV---PEGTTILKAARK-ANIE
IPTLCYLK-----DI-NEIGACRMCLVEI----EGAK----ALQASCVYPVAEGIEVKTS
SPKVRKARKANLELILSNHNR----ECLTCIRNENCELQKLSKELNIKDIPY-Q------
-----------GEQGDFTIDSLSPSIVRDQSKCILCRRCVSVCNDVQEVGALGVSNRGFY
-TKVEPAFEKSINDVNCIFCGQCIVNCPVGALKEKDDTQRVWDALA-------DENKHVL
VQTAPAVRAALGEEFGLPIGTRVTGKMVAALRRLRFDKVFDTDFAADLTIIEEGNELLKR
LK------EK----------G-----TLPMITSCSPGWIRYCEFNYPDLLD--HLSTCKS
PGQMMGAMLKSYYAQLNHIDPKDIIVVSVMPCTSKKFEITRPE-L--------------E
HD-----GLRDVDITITTRELARMIKEAGIDFLKL-EEENYDEFF-GESTGAGVIFGASG
GVMEAALRTVADILN-GK-EL--KEFEYRQVRGT-EGIKEAEIQI---------------
------TPD-LTVKVAVASGGKNIKEIMEKVRR-----GE-A-----E-YHFIELMGCPG
GCVCGGGQPIVSAKIKMD--IDVGEERAKALYKEDQL-LEYRKSHLNPSIQRLYKEFLGE
P-NGHKAHELLHTHYY-------KREKIKK------------------------------
------------------------------------------------------------
---------
>WP_146683775.1|Planctomycetes-Phycisphaerae-Sedimentisphaerales-Sedimentisphaeraceae-Limihaloglobus-Limihaloglobus_sulfuriphilus WP_146683775.1 ferredoxin [Limihaloglobus sulfuriphilus]AQQ71612.1 NADP-reducing hydrogenase subunit HndC [Limihaloglobus su
-------------------------MQKQYLTIDNRKVEI---KDQRNLLELIRG-IGID
LPTFCYHS-----EL-SVYGACRLCVVDI----EGM-----GIVTSCSTTPKEGMVVRTN
TAELREMRKVYLKLLLANHDQ----SCYTCSKSGSCRLQDLANRFGIQEIPF-G------
-----------NEYKPKPLDESNPAIIRDPNKCVLCGDCVRACDEIQGVGAIDFTGRGAH
-TCVSPAFGKDLCEVECVYCGLCASVCPTGAITPKPDIDKVWSEIY-------DPDKVVV
AQIAPAVRVAVGEMFGFEAGEVTTGRLVAAIKMMGFDQVYDTSFAADLTVLEETNEFIQR
KS------DG----------G-----KLPLITSCCPAWVKYAEQFYPELLG--NVSSCRS
PQQMFGAVARKTLPEYLGVKPENLVIVSIMPCTAKKFEATREE-F--------------S
TD-----GRPDVDYVITTQELGRMIKETGVRFSDL-EPESLDMPM-GFKTGAGVIFGATG
GVSEAVLRYAGERLT-GE-KL--SDSDFHEVRGS-EGIREYEAVI---------------
------G-E-TTLKMVIVNGLGNARKVLEDVRK-----GK-S-----D-YDFIEVMACPG
GCVAGAGQPVSWDA-------DARTKRAGGLYKSDKR-HQLHNPQDNPYVQKTYSETLGE
P-GSHAAHELLHTKYR-------NRRRISGISLETDAKADTAGMLDVNVCVGTSCYLRGS
QDILNNVTEYVRKKELGDKVNVTATFCYENCGSGPNVRVGDSVLSRC-GFDDVVKEIETR
L--------
>WP_027627105.1|Firmicutes-Clostridia-Clostridiales-Hungateiclostridiaceae-Ruminiclostridium-Ruminiclostridium_cellobioparum WP_027627105.1 2Fe-2S iron-sulfur cluster binding domain-containing protein [Ruminiclostridium cellobioparum]
-------------------------MSMVNITIDGKKLQV---EKDMTILEAARQ-ANIK
IPTLCFLK-----DI-NEIGACRMCVVEI----KGAR----ALQAACVYPVAEGLEIYTQ
SPNVREARKVTLELILSNHDK----KCLTCVRNRNCELQTLSEELNINELRF-E------
-----------GQSTDMPLDNFSPSIVRDPNKCILCRRCVSVCRNVQTVSVISAAERGFK
-SVISCAFDKSLADVPCTMCGQCISVCPVGALKERDDTGRVWEALA-------NPELHVV
VQTAPAVRVAIGEEFGLPIGSRVTGKMVSALSRLGFAKVFDTDTAADLTIMEEGTELLNR
IR------NG----------G-----KLPVITSCSPGWIKFCEHNYPEFLD--NLSSCKS
PHEMFGAVLKTYYAEKTGIDPAKIFVVSIMPCTAKKFEAQRPE-L--------------S
AA-----GFADVDVVLTTRELAKMIKEAGIDFNSL-EDGQFDDPM-GEATGAGVIFGATG
GVMEAALRTVAEIVS-GK-SF--DLVEYAAVRGI-EGIKEATIEI---------------
------G-G-MKVRAAVANGLGNARKLLDSIKA-----GE-A-----Q-YDFVEIMACPG
GCVNGGGQPIQPSSVRSW--TDLRAERAKAIYREDES-LTIRKSHENPIVQEMYEKYFGE
P-GSHKAHKVLHTHYV-------PRENYPEIT----------------------------
------------NK----------------------------------------------
---------
>WP_153630286.1|Bacteroidetes-Bacteroidia-Marinilabiliales-Prolixibacteraceae-Prolixibacter-Prolixibacter_sp._SD074 WP_153630286.1 2Fe-2S iron-sulfur cluster binding domain-containing protein [Prolixibacter sp. SD074]GET27822.1 ferredoxin [Prolixibacter 
------------------------MTQKIQININGLPVTV---KPGTTILEAASK-ANVT
IPTLCYHK-----DL-CVAGNCRVCVVEV----AGQK----RLSAACATPCEDGMDILTN
SLKVRNSRKHIIELLLSEHNA----DCTKCYKNGKCELQSLASEYKIMTQDF-IEL----
-----------LPWKNYTIDMISPSIIKDDSKCIRCQRCVRTCAELQGVNALTVAYKGDK
-MKISTFFEKAMNDVVCTNCGQCVNRCPTGALIEKNYVEEVWDAIS-------DPKKHVV
VQTAPAVRVGLGEDLGFEPGSRVTGKMVAALKRLGFDSVLDTDFTADLTIMEEGTELLTR
LK------KALVDNDK---EV-----RLPMATSCSPGWIKYIEHMYPEYLP--NLSTCKS
PQQMFGALAKTYYAKARNLEPDKIVSVSIMPCIAKKFEAARPE-M--------------H
AS-----GYRDVDYVLTTRELSIMIKQAGIDFMQM-EDMEFDRLM-GESTGAGAIFGVTG
GVMEAALRTAYELVT-GR-PVPFENLNITPVRGM-EGIREATVKIEKPLKEWKFL-----
------D-G-VELHCAIAHGLINAKTVMDAVKA-----GK-A-----N-FHFLEVMACPG
GCLGGGGQPIPTNS-------EIREKRAKAIYEEDAG-KPVRKSHENPEIQKIYKDFLGE
P-LSEVSHHLLHTTYT-------PRQRF--------------------------------
------------------------------------------------------------
---------
>WP_073256978.1|Firmicutes-Clostridia-Thermosediminibacterales-Thermosediminibacteraceae-Caldanaerovirga-Caldanaerovirga_acetigignens WP_073256978.1 2Fe-2S iron-sulfur cluster binding domain-containing protein [Caldanaerovirga acetigignens]SHM63243.1 NAD
-------------------------MEMVNLTIDGEKVQV---PKGTTVLEAARK-IGKK
IPTLCFLK-----GV-NEIGACRMCVVEV----KGAR----ALQAACVYPVSEGMEVYTN
TPAVREARKVTLELLLSDHNL----ECPTCVRNLNCELQKLAEELGIKSIRF-T------
-----------GEKHKAKYDDFSPSIVRDTSKCILCRRCVSACHNVQGVGVISPNHRGFE
-TMVAPVYDLSLAEVACVNCGQCIIACPVGALKEKDDTDKVWQALQ-------DPEKHVI
VQIAPAVRVSLGEEFGLGRGAIVTKKIPAALRRLGFDRVFDTDFAADLTIMEEGHEFLER
LE------HG----------G-----KLPLITSCSPGWIKFCEHYYPEFLE--NLSTCKS
PQQMFGAVAKTYYAQKMGIDPSKIFVVSIMPCTAKKYECQRPE-M--------------R
SS-----GYQDVDAVLTTREISRMLREAGINLAAM-PDEEFDEPL-GISTGAGAIFGATG
GVMEAALRTVYEVVT-GN-EL--ENIEFTSVRGV-EGIKEATVEI---------------
------N-G-MKINVAVAHGLANARKLLDRVKN-----KE-A-----E-YHFIEIMACPG
GCVGGGGQPILSADERFD--VDYRAVRGNAIYEVDRE-MPLRKSHENPAVQQLYKEFLGK
P-LSEKSHELLHTHYT-------SRPRYPEAE----------------------------
------------------------------------------------------------
---------
>WP_025747001.1|Firmicutes-Clostridia-Clostridiales-Caldicoprobacteraceae-Caldicoprobacter-Caldicoprobacter_oshimai WP_025747001.1 2Fe-2S iron-sulfur cluster binding domain-containing protein [Caldicoprobacter oshimai]
-------------------------MEMVKVTIDGIQVEV---PKGSTVLEAARL-ANID
IPTLCYLK-----GI-NEIGACRMCVVEV----KGAR----ALQAACVYPVSDGMEIRTN
TPAVREARRVNLELILSNHDR----SCLTCVRNQNCELQELAQKLGVNKIRF-E------
-----------GERIDYPIDDFSPAIVRDPNKCILCRRCVSVCRNVQGIGVIGVSERGFD
-TIVSPVFGMSLNDVPCIYCGQCIEACPVGALREKDDTERIWDALN-------NPDLHVV
VQTAPAVRVALGEEFGMEMGTIVKGKMVAALRRLGFDKVFDTDFGADLTIMEEGTELLNR
IK------NG----------G-----KLPLITSCSPGWVKYCEHYFPEFLD--NLSTCKS
PHQMLGAMIKSYYAEKNGIDPSKIFVVSVMPCTAKKFEVTRPE-L--------------R
AT-----GYPDVDAVLTTRELARMIKQAGIDFVNL-PDEEFDPFF-GDSTGAGVIFGATG
GVMEAALRTVAEIAT-GK-PL--DNVEIMEVRGL-EGVKEAEISL---------------
------G-D-ITIKAAVAHGTANAKALLEKVKS-----GE-K-----E-YHFIEIMGCPG
GCVNGGGQPIVKAKDRMD--VDSRQVRAAAIYREDRN-LPLRKSHENPSIKRLYEEYLGH
P-NSHKAHQLLHTHYV-------PRKKY--------------------------------
------------------------------------------------------------
---------
>WP_119350990.1|Bacteroidetes-Bacteroidia-Marinilabiliales-Prolixibacteraceae-Mariniphaga-Mariniphaga_sediminis WP_119350990.1 2Fe-2S iron-sulfur cluster binding domain-containing protein [Mariniphaga sediminis]RIH64158.1 4Fe-4S dicluster domain-containi
------------------------MEKKIQVTINGFPVDI---QKGKTILEAAEE-EGIK
IPTLCYHK-----DL-CVAGNCRVCVVEV----VGQK----RLSAACATPCEEGMEILTN
SLKVRNSRKHIIELLLAEHNA----DCTKCYRNGNCELQDLASEYKIMTQDF-IEL----
-----------APLKNYTIDMFSPSIMKDDSKCIRCQRCVRTCAELQGVNALTVAYKGDR
-MKIATFFEKAMNDVVCTNCGQCVNHCPTGALVEKNYIEEVWEAIS-------DPTKHVV
VQTAPAVRVGLGEEMGMKPGERVTGKMAAALKRLGFDSVLDTDFTADLTIIEEGNELLSR
LK------KALVDKDK---NV-----KLPMATSCSPGWIKYIEHLYPEYLD--NLSTCKS
PQQMFGALAKTYYAKARNLDPENIISVSIMPCTAKKFEAHRPE-M--------------H
DS-----GYRDVDYVLTTRELAILIKQAGLDFDKL-PPAKFDRLM-GESTGAGVIFGATG
GVMEAALRTAYELVT-GR-EVPFENLNITSVRGM-EGVRKATIKIEKPLKEWAFL-----
------D-G-VELKCAVAHGLVNAKKVMDAIKA-----GK-A-----D-FHFVEIMACPG
GCLGGGGQPIPTNP-------EIRGKRAEAIYAEDAE-LPIRKSHENPEVQKLYKDFLKE
P-LGEISHHLLHTKYT-------KRERF--------------------------------
------------------------------------------------------------
---------
>OFX79422.1|Bacteroidetes-root-root-root-root-Bacteroidetes_bacterium_GWE2_29_8 OFX79422.1 ferredoxin [Bacteroidetes bacterium GWE2_29_8]OFY24482.1 ferredoxin [Bacteroidetes bacterium GWF2_29_10]
-----------------------MGKYLVNLKINNIPVSV---EEGTTILDAAKN-LNFK
IPTLCYHS-----DL-SIAGNCRVCVVEV----KGQR----VLSAACATPVSEGMDVFTN
SEKVRASRKNVVELLLSEHNA----DCTKCYKNGNCELQEMTSEYSVGNHIY-LDL----
-----------VKDKDKILDISSPSIVKDDSKCIRCQRCVRTCEELQAVSALAVVNKGDH
-QKISTFLNKPMHEVVCTNCGQCVNRCPTGALVEKNYIDEVWNAIY-------DPDKFVV
VQTAPAVRAALGEGLGVELGQRVTGKMVAALKKLGFNKVLDTDFTADLTIMEEGTELLTR
LK------KALVDKE----SV-----ALPMFTSCSPGWIKFVEHIFPEYLA--NLSTCKS
PQQMFGALAKTYYADKINIKPEKMVSVSVMPCTAKKYECDRPE-M--------------R
SS-----GYKDVDYVITTRELARMIKQAGIEFNKL-ESERYDSIL-GESTGAAVIFGATG
GVMEAALRTAYEIVT-GR-EVPFTNLDIKPVRGM-EGIKEAAIKIKDTVPAWSFL-----
------E-G-VELKIAIASGLANAKKLVEAIRD-----GK-A-----T-YHFVEIMACPG
GCIGGGGQPIPTSA-------EIRKKRIEAIYEEDTN-MTLRKSHDNPEVQEVYKEFLGS
P-LGHKSHDLLHTHYK-------PRKRY--------------------------------
------------------------------------------------------------
---------
>WP_125669136.1|Firmicutes-Negativicutes-Acidaminococcales-Acidaminococcaceae-Phascolarctobacterium-root WP_125669136.1 MULTISPECIES: 2Fe-2S iron-sulfur cluster binding domain-containing protein [Phascolarctobacterium]MTS81396.1 2Fe-2S iron-sulfur cluste
-------------------------MEMITLTINGQTVQA---PKNATILEAARS-AGIH
IPTLCYHS-----EL-APEGACRLCVVEA----TGAR----TLVASCVYPVAEGMVVKTN
TDKVRAARRMVVELLLANHPK----DCLACQKSGDCELQNIAADLGLRKIRF-EG-----
-----------GARKAHTIDASNPCLVRDQEKCILCGRCIRVCRDVQGMSVYSFAERGFD
-TIVSTAFEQDLGKVECSYCGQCASVCPTGAIVEKDDTEKVWSAIN-------DPDKIVI
VQTAPAVRVALGEELGMEPGSIVTGKMVAALRNLGFDKIFDTNFSADLTIMEEGHEFLHR
LT------NG----------G-----VLPMITSCSPGWVNMIELKYPDLLP--HLSSAKS
PQQMFGAIAKTYYAEKAGIDPAKIVSVSVMPCTAKKAEAARPE-M--------------N
AS-----GYRDVDVVITTRELGRMIREAGLDFKHL-PEDSYDSPL-GTGTGAAVIFGTTG
GVMEAALRTVADVLT-GE-NL--QTVDYNDVRGM-EQTREAELTI---------------
------A-G-NTVKIAVVHTLASARKILERIRA-----GE-A-----D-YQFIEVMACPG
GCIGGGGQPIPVNA-------EIRRARREGLFDCDSA-NELRKSHENPEIKELYDTWLGK
P-LGEKAHSLLHTHYH-------QQIR---------------------------------
------------------------------------------------------------
---------
>AGT43415.1|Spirochaetes-Spirochaetia-Spirochaetales-Spirochaetaceae-Treponema-Treponema_pedis AGT43415.1 hydrogenase, Fe-only [Treponema pedis str. T A4]
------------------------MEKMINVKINGKEVQV---AEGSTIMQAARL-ANVK
IPSLCYNE-----DL-PAWGSCGLCVVHL----ENNP----RMMRACCTKAVDGMSIVTH
SPEIVRARRSVLELILSNHPQ----ECLTCSRNNKCELQTLAAEFGLRDIHF-E------
-----------HYINEKPKDDSNGAIVFERNKCISCGRCVEVCQNMQSVYAIEYQGRGGK
-TVIAPAVMAELEDSPCVRCGQCAAHCPVGAIYEAKPKMDLWAKLS-------EPETVSV
VQIAPAVRVALGEEFELKPGELTTGKIYAALRRLGFNYIFDTNFSADLTITEEAQEFVSN
FT------SG----------KY----KFPQFTSCCPAWVDFAEKYHHDLIP--HLSSTKS
PMQIMGPMIKTYWAEKMKIDPAKIFSVAVMPCTAKKYECGKDKTM--------------F
AS-----GYQDVDTVITTRELANYIRQSGIEFNLL-EEQEADSPL-GPYSGAGTIFGATG
GVMEAALRTAYFYIT-GK-EL--ESLDFNEVRGM-AGVREAKINI---------------
------N-G-ADVRIAVVNQLGNLPDFLAKLKNSIAAGGE-P-----L-YHFVEVMACRG
GCVGGGGQPYGCTD-------EVRKARAQGLYTDDKK-AKVRTSHNNPYIRQVYDEFLGK
P-NSEKAHHLLHTSYI-------KREPYNFNKN----------------C---SC-----
------------------------------CKDA--------------------------
---------
>PID28746.1|Candidatus_Cloacimonetes-root-root-root-root-Candidatus_Cloacimonetes_bacterium PID28746.1 ferredoxin [Candidatus Cloacimonetes bacterium]
-------------------------MADIKIQIDNKELVV---PQGTTIISAAKR-AGRH
IPTLCYHQ-----DL-KPTANCGVCVVEI----EGVN----VPKRACVTPCWDGMKITTN
SRKLRKMRKTLVEIILSDHDV----KCPTCLQNGKCELQDISYQMGIQELSV-P------
-----------TIVKQKPVDDTSLSIVRDPSKCISCGRCITVCSEIQTVNALVVDGRGFD
-GTISTAFNSGMGQSACVNCGQCTVYCPVGALREKTENEKVWDALL-------DPEKVVI
VQEAPSIRATLGEEFGLDPQQVTVGKMYAALRRLGFDHVLDTNFSADLTIMEEANELVKR
VA------TG----------G-----TLPMITSCSPGWVKFMETFFPNIAD--HVSTCKS
PQQMFGALVKTYFAEKENIDPAKIVSVAVMPCTAKKFEARRPE-M--------------S
DS-----GFQDVDYVLTTREFIRMIKEAGLDFKNL-PEEKSDLLM-GEYTGAGTIFGATG
GVMEAATRTAYNILS-GK-DL--GNVEIKAVRGL-KGVKKTSVTV----PTKDF------
------G-E-LTVNVAVAHGLGNARKLMEKVQA-----GE-E-----N-LHFIEVMACPG
GCVGGGGQPFGSSL-------ADRARRGQSLYKEDHD-LPKRCSHHNGEIHKMYDEWLGE
I-GGPKAHNLLHTHYF-------QRSQISGTVEKEITHKH--------------------
------------------------------------------------------------
---------
>OGF50638.1|Candidatus_Firestonebacteria-root-root-root-root-Candidatus_Firestonebacteria_bacterium_GWA2_43_8 OGF50638.1 ferredoxin [Candidatus Firestonebacteria bacterium GWA2_43_8]
---------------------------MVNLKIDGITAKV---PEDFTVMEAADS-VGIH
IPRLCYHP-----RL-SKVGACRVCVVEV----DGAK----NFPASCVTTVFEGMNVKTN
TPAIRDARRDIVELILDNHPK----ECQICERNNNCELQQLSTTLGVEDYTY-A------
-----------GERKHFPIDDSSCSIVRDSDKCILCGKCVRVCAEIQGVNALSISARGYK
-ANVGPAYNMGMSESVCINCGQCTLVCPTAALTEKDGIKETFKNLN-------NPDKVCV
VQIAPAVRVAVGEAFGFAPGTDKTYEMVTALRMMGFKVVFDTQFSADLTIIEEGHEFIKR
LT------TG----------G-----KLPMFTSCSPGWIKYLESFHPEFIE--NVSTCKS
PQQMMGALIKTFYAKKVGLDPAKIFSVSIMPCTAKKYECARPE-M--------------N
SS-----GFRDVDVVLTTRELARMIKQAGIKFETL-KPGQFDGPM-GESTGAAPIFGVTG
GVMEAALRTAYEVIT-KK-EL--PSVDFKDVRGL-AGIKEAVVDV---------------
------A-G-TKVSVAIVNGLANVHKLLTEIKE-----GK-R-----K-YHFVEVMTCPG
GCIGGGGQIYPQGDLEAM-DKDLYSRRSEGLYDIDEK-KKLRKSHENPLITAIYKDFLIK
P-LGELSHKLLHTHYH-------SACPKGVPSEVRDTVSIG-------------------
------------------------------------------------------------
---------
>WP_054935661.1|Firmicutes-Clostridia-Thermoanaerobacterales-Thermoanaerobacteraceae-Moorella-root WP_054935661.1 MULTISPECIES: 2Fe-2S iron-sulfur cluster binding domain-containing protein [Moorella]PRR70394.1 NADP-reducing hydrogenase subunit HndC [Moor
MPADKLTFEPVSPVGREEDATRPVARKKVRFWIDGREVVA---EEGISVLEAAHR-VGIE
IPSLCYLK-----NI-NEIGACRVCMVEI----EGSK----NLQAACVYPVSAGLKVRTS
TPRVLRARRTVVELLLSDHHR----ECTNCIRNLNCELQHLADTLGIRNIRF-T------
-----------GETSNYPIFNKNPFIVRDYNKCIKCRRCEAICSKVQEVHVYSAQNRGFN
-TVIAPSFMKDLAEVACITCGQCVIACPTASLVEKECIDEVWQALA-------DPDKYVV
VQTAPSIQVTLGEVFGLPVGTVVTGKLVASLRRLGFDRVFATDFTADLTIMEEAHELLER
LEG-----RG----------G-----PLPLLSSCSPGWIKFCEHFYPEFIP--NLSTCKS
PHEMFGAITKTYFAQKEGLDPKKIVVVAVMPCTAKKFEASRPE-M--------------G
SG-----EWKDVDFVLTTRELARMIRQAGLNFRQL-PDEEYDTPL-GIASGAGTIFGATG
GVVEAAVRTAYALTH-GR-EM--GVIDFEEFRGI-SGVKEAWVEL---------------
------K-G-RRIKVAIAHGTGNARKVLDRMKA-----GE-------P-FDYVEIMACPG
GCVGGGGQPIFGSRDHKEISLDYRHNRADALYRIDYS-RRIRLSHENPAVQKIYAEFLGA
P-LSETANKLLHTHYT-------PRGPLPGYAVNPVQ-----------------------
------------------------------------------------------------
---------
>WP_148892252.1|Firmicutes-Clostridia-Clostridiales-Hungateiclostridiaceae-Hungateiclostridium-Hungateiclostridium_alkalicellulosi WP_148892252.1 2Fe-2S iron-sulfur cluster binding domain-containing protein [Hungateiclostridium alkalicellulosi]TYQ16270.1
MA---------------GSQKTHEDKKTINVIINDQHLQV---PYGISILEASTE-AGVR
IPTLCHLDLHDIKMV-NQTASCRVCMVELVDSKNNRN----KLVPACVTTITDGMIIRTD
TLRSITARRTSVELLLSNHPN----ECFTCPKNTDCELQALAAELGIRKIRW-E------
-----------GERMNYPKDISSDALVKDSNKCIYCRRCETMCNEVQTCGILSGISRGFN
-AFVGPAFNIPMVESSCTYCGQCVQVCPTAALTEVNHSDKVWEALN-------DPDKHVI
VQTAPAIRVALGELFGMDPGTIVTGKMVTALKRLGFDAVFDTDFGADLTIMEEASELIYR
IQ------NN----------G-----TLPILTSCCPAWVKFIEHQFPELLK--IPSTCKS
PHIMFGTIAKTYYAKKNGIDPDNIVVVSIMPCIAKKAEAKRPE-L--------------T
KD-----EHNNVDIVVTTRELGAIIKEAGIKFEDL-PESEYDRPL-GETTGASVIFGTTG
GVIEAAIRTAHEWIT-GK-EL--ENVEFNQLRGS-DGLRKATVQI---------------
------G-D-KELKIGIASGLGNARALLEEIRE-----EK-D-----K-YDAIEIMACPG
GCIAGGGQPYHHGN------YEIVKKRQDAIYEEDRN-KKLRKSHENPEILKLYKEYIGE
P-YGETAHKLLHTHYE-------ERERI--------------------------------
------------------------------------------------------------
---------
>RLD36957.1|Bacteroidetes-root-root-root-root-Bacteroidetes_bacterium RLD36957.1 ferredoxin [Bacteroidetes bacterium]
------------------------MSEIIKLNIDGNEVSI---EKGKSILDAAKK-VNIR
IPTLCHHE-----DL-CVAGNCRICVVEQ----EGKN----TLTPSCSTPAEEGMVINTS
SPKVRMARKDLMALLVSEHDT----QCLTCYRNTNCELQDLSAEYNVDNSIY-LS-----
-----------PLKENFEIDRSSWSIEKDESKCIRCQRCVRTCAELQHVNALAVTGRGKD
-MRISTFMHLPMNEIVCTNCGQCIIHCPTAALTERRYYDEIWEAID-------DPEKHVV
INTAPSVRVALGEMLGYPVGTRVTGKMVTALKKMGFDSVLDTDFSADLTIMEEGTELLTR
LK------EALVDKK----EV-----ALPMITSCSPGWVKFIEHMYPEHLD--HLSTCKS
PQQMFGALTKTYYAEKKGLDPSKIVSVAGMPCAAKKYEANRPE-M--------------R
DS-----GFQDVDAGLTTREIGHMIKQSGINFTEL-EDNDFDSIM-GESSGAGVIFGATG
GVMEAALRTAYFLIT-GR-PVPFENLNITPVRGL-KGIKEASVKFEDCLPEYSFL-----
------E-G-VEAKFAVAHGLINARQIMDQIVD-----GK-S-----P-YHFIEIMACPG
GCIGGGGQPIPTND-------EIRKKRIEAIYAEDMG-KPVRMSHENPEITMIYKDFLKN
P-LGEKSHHLLHTKYR-------KRKRY--------------------------------
------------------------------------------------------------
---------
>WP_135402754.1|Thermotogae-Thermotogae-Petrotogales-Petrotogaceae-Geotoga-Geotoga_petraea WP_135402754.1 ferredoxin [Geotoga petraea]TGG88370.1 ferredoxin [Geotoga petraea]
---------------------------MINIKINNREYSF---EEKITILHAAKK-ANLK
IPTLCYNE-----KL-APYGSCRLCSVEV----KGKK----TLMPACVTRIEEGMEIKTH
SEKVRRVRKIIMELIIASHGINCNLNCLNCSRSGTCEIREVAEEIGITEIRI-P------
-----------PIDNYEPIDNSSFSIVREPQKCIVCNRCVRKCAEVQNVNILTISNKGPS
-THITTFMDKGMGNVDCTNCGQCILECPTGALHEVYHMENVWNLLE-------NDEYITV
VQTAPAVRVAIAEEFKQKPGTIVTGQMVEGLKLLGFDKVFDTNFAADLTIMEEGTEFINR
LK------NN----------G-----KLPLFTSCSPGWIKFIEHNYPEYLD--NLSSCKS
PQQMFGAIVKNYYAKKLDISPDKLKVVSVMPCTAKKYESQRNE-M--------------S
K---------DVDFVLTTRELAKMFKHAGIDLCNL-PESKYDNPL-GESTGAAVVFGTSG
GVMEAALRTAYEIIT-GL-EL--ENLDFNNVRGI-KGIKEATIKI---------------
------G-S-KDINIAVANGLGNARILMEKIKK-----EE-K-----K-YHFVEFMACPG
GCIGGGGQPIPTDE-------ETLIERMTSLYDIDKN-SKIRKSHENPYIKKLYEEYLGE
P-NGEIAHEILHTHYT-------VRG----------------------------------
------------------------------------------------------------
---------
>TVR33331.1|Spirochaetes-Spirochaetia-Spirochaetales-Spirochaetaceae-root-Spirochaetaceae_bacterium TVR33331.1 ferredoxin [Spirochaetaceae bacterium]
---------------------------MPKLIINNRTVEV---PAGRTVLDAALQ-AGYR
IPTLCHME-----GR-DPLGACRVCMVEI----EGIP----RLQAACSTPAADGMRVHTN
TPKVREARSTVVELLLSEHQG----ECTLCDRVEDCELREVAGTLGIHMNPY-E------
-----------GEQPTRVYDETTPAIYRDTGKCIKCRRCVAVCNDVQGVGALFPQGRGFD
-TFIGPAFWRNLEEVPCVQCGQCAAVCPVGAINERSHVNAVWSALA-------DPQKQVV
VQTAPAIRAALGECFGYPPGTLVTGKMTAALRRLGFDDVFDTNFTADLTIVEEGTELLTR
LK------AAMGDRT----KA-----HLPMFTSCSPGWISFAESFFPEILP--NISSCKS
PQQMFGALAKTYYAERIGVDPADMVVVSVMPCTAKKFEAARPE-M--------------R
AS-----GYQDVDYVLTTRELGLMIKTIGIEFTAL-PDEEMDAPF-GISTGAADIFANTG
GVMEAALRTAYELVT-GR-EVPVENLHIKTVAGL-EGVKEAAIALKDVTPDWSFL-----
------E-G-VELKVAVAHGLRNARRLIEAIKR-----GE-K-----E-YHFVEIMTCPG
GCIGGGGQPRMTTD-------RVRQARIAAIYREDEG-KERRKSHENPYVQALYKEFLEE
P-LGHRSHELLHTVYG-------EVARAAAAGAAAATAEA--------------------
------------------------------------------------------------
---------
>WP_073196882.1|Firmicutes-Clostridia-Clostridiales-Clostridiaceae-Caloranaerobacter-Caloranaerobacter_azorensis WP_073196882.1 2Fe-2S iron-sulfur cluster binding domain-containing protein [Caloranaerobacter azorensis]SHH68457.1 NAD(P)-dependent iron-onl
MEN------------IREKEDAKLSEKTVTINIDGIDYQV---PDGITVLEAARL-VNIE
IPSLCYLK-----DI-NEIGVCRVCVVEI----EGSR----TLQASCVYPVREGLKIRTN
TERVRRARKTAVTLLLSNHHR----ECLTCVRNLNCELQNLADNLGIRDIPY-T------
-----------GEMKDYGFFDNNPAIQRDYNKCINCRRCMAICNKIQECYVYSPINRGLD
-TIIAPAFQKDMSDVTCIMCGQCVLACPTASLTEKESINEVWAVIS-------DPNKHVI
AQTAPSIQVTIGEIFGMPIGSFVAGKLVAALKRLGFDKVFATDVTADLTIMEEASELVER
LLK-----HP----------D-----HLPLLSSCCPAWVKYAEHFYPEFLP--HLSTTKS
PHEMCGALTKTWYAKKYGIDPKNIVNVAIMPCTAKKYEAMRPE-M--------------Q
SD-----GFRNVDYVLTTRELGRMIRQVGIDFVNL-PDEEYDEPF-DQYSGAGMIFGATG
GVLEAAVRTAHKLIT-GK-EM--PVPDFKEARGQ-SGLKYGKVTL---------------
------G-D-KTITIAIAHGTGNAKRALEMYKS-----GE-M-----K-FDYMEVMACPG
GCVGGGGQPILGSRDHKYISLSYRHNRSDTLYNVEKG-KKIRRSHENPRVKQIYKEFLGH
P-LSEVSKKYLHTSYV-------ERGKYPYLKA---------------------------
------------------------------------------------------------
---------
>PKN74750.1|Candidatus_Cloacimonetes-root-root-root-root-Candidatus_Cloacimonetes_bacterium_HGW-Cloacimonetes-2 PKN74750.1 ferredoxin [Candidatus Cloacimonetes bacterium HGW-Cloacimonetes-2]
------------------------MAKTVNVWIDGHHLEV---PDTMTIIEAADK-YGIN
IPRLCYHP-----DL-PPTANCGVCVVEL----AGSP----TPKRACCTPVSEGMKISSN
SKKLRAYRKTLVEMILSNHEV----VCPTCAANNKCELQTLANNLGVDPDAL-P------
-----------NILHKKPVDLSSPSIIRDVNKCIACGRCVTVCNEVQTVNALTFSDRGIE
-AHIDTAFSNGMATSPCVNCGQCTVYCPTGALREKSEIDQVWEAIL-------DPEKHVV
VQEAPAIRVSLAEEFGMELGTVTAKKMYAALRKIGFDAIMDTNFTADLTIMEEGTECVAK
LK------AG----------E-----KRPLITSCSPGWIKFMETYYPDLAD--CVSTAKS
PMSMFGVLAKTYYAQEQGIDPAKIVSVAVMPCTAKKFEARRPE-L--------------R
DS-----GYQDTDYVLTTREFIRMIKEAGIDFKSI-KEEEADEGM-SFYTGAGTIFGATG
GVMEAAIRSAYTLVT-GE-EL--EDIDIVGVRGL-QGVKEATVNV---------------
------P-GFGDLRVAVAHGLGNARKVMDAVREGLATKGE-S-----P-WHFIEIMACPG
GCVGGGGQPYGNSM-------AMRARRGEGLYEEDRK-LTYRKSHHNPEVKRIYERFLGA
P-NSELAHKLLHTHYF-------ERSVSTGQVVKEATHKHH-------------------
------------------------------------------------------------
---------
>WP_015042941.1|Firmicutes-Clostridia-Clostridiales-Peptococcaceae-Dehalobacter-Dehalobacter_sp._CF WP_015042941.1 MULTISPECIES: 2Fe-2S iron-sulfur cluster binding domain-containing protein [unclassified Dehalobacter]AFV01901.1 putative iron-only hydroge
---------------------------MVNLRINNKSVSA---LEGATILEAAKQ-NNIH
IPNLCYLE-----GV-HKFGSCRLCVVEV----EGAK----SLQPSCMVTVREGMVVKTN
TEKVRKARKVLYELILSDHPK----DCLNCERNQSCELQEMGNMLGVSEARF-E------
-----------GKRSAGCID-KSPSITRDMSKCILCRRCITVCNEIQQVGILNAQNRGFK
-TVVGPAMDLPINSVNCAYCGQCTVVCPVGALKETDAIQDVWQAIN-------DPNKRVV
VQVAPAIRAAIGEEFGLEPGTLVTGKLASALRELGFDDVFDTNFTADLTIMEEGTEFLTR
VK------NALTGG-----QA-----TLPMITSCSPGWIKYVEHAYPEELD--HLSTCKS
PHTMLGALAKSYYADKIEVDPKDMYVVSIMPCTAKKFEVSRPE-M--------------Q
NN-----GVPNVDAVLTTRELAKMIKEAGIDFVNL-EDSKFDNPL-GLSSGAADIFGVTG
GVMEAALRTVYEVVT-GR-ELPFDKLHVTPIVGL-EQIKTADVIIENPVEAYKFL-----
------D-G-VTVKVAVTSGLAGAKILLDQIAK-----GE-S-----P-YHFIEVMGCPG
GCISGGGQPRPTTP-------EIRQKRLQAIYKEDEG-KQLRKSHENEDVMKLYAEFLKE
P-NGHKSHELLHTYYT-------QRGKFNEYLCK--------------------------
------------------------------------------------------------
---------
>WP_077997836.1|Chloroflexi-Dehalococcoidia-Dehalococcoidales-Dehalococcoidaceae-Dehalococcoides-Dehalococcoides_mccartyi WP_077997836.1 2Fe-2S iron-sulfur cluster binding domain-containing protein [Dehalococcoides mccartyi]AQU05279.1 ferredoxin [Dehaloc
---------------------------MVTLNVDNKQVTV---PEGTTILQAAKE-ANIN
IPHLCYFE-----GL-KSYSGCRVCVVEI----EGEP----RLATSCSRKVAEGMKVDTH
SARVRRARRTILEILLANHPQ----DCFNCERNQNCDLLRLAFECGVKKLRF-EE-----
-----------SEKRVLPIDNTSPSIIRDPNKCIACGRCVRVCHDIQTVNAIGFINKGPD
-TMVATSMDRGMGNVACANCGQCILVCPVGAIKERSAVDAVWAAIA-------DPAKHVV
VQEAPSIRVSLGEELGLPAGTLVAKKMYAALRRLGFDAVFDTNFTADLTILEEGSELVER
VK------EG----------G-----VLPQLTSCCPGWVKFMEHYYPELAP--NVSSAKS
PQQMFGAVCKTYYAEKAGIDPKTIVNVSVMPCTAKKFECQRPE-M--------------N
DS-----GFKDVDYVLTTRELARMIKEAGLDFVSL-DEEPAEDLL-GLYTGAATIFGATG
GVMEAAIRSAYMLIT-GR-EL--ENLDIEPVRGL-EGVKTATLNV---------------
------D-G-LELKVAVAHGLGNARALLEEIKE-----GT-S-----P-YHFIEIMACPG
GCVGGGGQPIRFDS-------SLKKKRGEALYEEDRN-MPKRCSHHNPSIAKIYADYLEK
P-LGKRSHKLLHTEYT-------SRPVV--------------------------------
------------------------------------------------------------
---------
>WP_041076451.1|Thermotogae-Thermotogae-Thermotogales-Thermotogaceae-Thermotoga-Thermotoga_caldifontis WP_041076451.1 2Fe-2S iron-sulfur cluster binding domain-containing protein [Thermotoga caldifontis]
------------------------MVASVRIEINGKSYEV---PADVTVLEACNR-AGVY
VPTLCNHP-----RL-EPTGACRVCVIEV----EGAR----NLQPACVTKVQDGMKIKTN
TSRVTNAVKFNLALLLSRHPK----DCMTCDVNGRCEFQDLIYLYDVQDI-F-P------
-----------SEVRAVPKDLSSPAVVRDLEKCVVCGRCVRACSELQGMDIYSMVDRGYE
-TLPQTAFEMPLYETDCIGCGQCSAFCPVGAITENVNIRRVLEELE-------KHDKVLV
VQTAPATRVALGEEFGMEVGSISTGKMVAALRRLGFDYVFDTNFAADLTIMEEGSEFLER
LK------KG----------G-----PFPMFTSCCPAWINLAEKLYPQFLK--NLSSAKS
PHQMLGAVIKSYFAKKINVPPEKIFVVSIMPCTAKKDDITRPQ-H--------------M
VN-----GVPAVDVVLTTRELGRLIKMRKIPYASL-PEENYDDPL-GESTGAAAIFGATG
GVMEAALRTAYELGL-GK-PL--PRIEFTNVRGL-EGIKEATIDF---------------
------D-G-KQLKVAVAHGGANVRRLLDKITR-----GE-V-----Y-YDFVEIMACPG
GCIGGGGQPKSLDK-------DVLIKRMEAIYTIDER-SVLRKSHENPSIKKLYEEFLEH
P-LSHVSHELLHTTYV-------DRSRKKVSQAAQI------------------------
------------------------------------------------------------
---------
>RLJ05467.1|Candidatus_Aenigmarchaeota-root-root-root-root-Candidatus_Aenigmarchaeota_archaeon RLJ05467.1 ferredoxin [Candidatus Aenigmarchaeota archaeon]
----------------------------MQIKINGKGVKA---KEGETILEVARR-NKIY
IPTLCYHP-----DL-KPEGRCRVCLVEV----NK------KLVTSCNTKVEDKMEIFTN
TKRVLEARRLNLELLLSN----------VSYIRKDFEVAKLAKELGIRKIRF-K------
--------------KYVDISKGRAPIEKDNHKCILCGRCVQVCQNIQKINNIDFVNRGIF
-TEANTPFNIPLKYSPCTFCGQCALYCPENALRERAFNEKLVKYVE--NMDLVRDSKFFI
VQTAPSIRASLGEIFGMEPGTLVTGKMVSSLRKIGFDKVFDTDFGADLTIIEEANEFVER
IK------KN----------K-----NLPLITSCCPSWIKFAEDTYPFLLK--NISTCKS
PQQMFGAIAKTYYAKKIGVKPENLIVVSVMPCISKKFEAEKLE-M--------------R
SA-----GCPDVDVVLTTRELGRIIEKKKIKFAKL-KDDEFDLPL-GLSSGGGAIFGATG
GVTESALRVAYELLT-GE-KL--KKVDFKQVRGF-EGIRDANIKI---------------
------K-N-RNIRVAIVHGLGNIREMIESGKW--------K-----K-YHFIEMMACPG
GCIGGGGQPRPTTK-------EIRKKRMEALYRQDKN-KEIRVASHNPAIKKIYKEFLGK
P-LGEKSKKLLHTKYK-------KRKPKYF------------------------------
------------------------------------------------------------
---------
>WP_052881876.1|Kiritimatiellaeota-Kiritimatiellae-Kiritimatiellales-Kiritimatiellaceae-Kiritimatiella-Kiritimatiella_glycovorans WP_052881876.1 2Fe-2S iron-sulfur cluster binding domain-containing protein [Kiritimatiella glycovorans]AKJ64550.1 Fe-only h
---------------------------MPKCWINDQAVEV---PEGTTILNAAQS-VGLK
IPTLCYLE-----NV-QAIGACRVCLVEI----EGIK----DLVASCVTHVKDGMKIFTN
NRRVREARRTVVELLLSEHEG----DCQTCDRNEDCELQTLARDLGIRELQY-T------
-----------GEKALRGQDHSTPGLVRDSAKCIMCRRCVTICNEVQGISALFPQGRGFH
-TTIGPAFAQDLDTVTCVQCGQCAAVCPVGAISERDQTDEVWAALD-------DPEKTVV
VQTAPAIRAALGECFDYEPGTRVTGKMTTALRQMGFDAVFDTEFTADLTIMEEGHELLSR
LK------KALVDGEP---DV-----ALPQFTSCSPGWIKFMEYFYPDMLP--NVSTCKS
PQQMMGAVIKTYYAEKIGKRPEDIVSVSIMPCTAKKYEAGRPE-M--------------N
DS-----GTQDVDVVLTTRELGRMIQQAGLDFDSL-PDGEMDTPL-GTGSGAADIFANTG
GVMEAALRTAYEVIT-GR-ELPFEDLHVKPIESL-DGVKEAAVTIENPTAEWSFL-----
------D-G-VEVNVAVAHGLGNARKLVEKIRS-----GE-A-----S-YHFVEVMTCPG
GCIGGGGQPRITDD-------TVRQKRIRAIYDEDES-KTLRKSHENPDILKIYEEYFSE
P-LGERSHHLLHTHYV-------ERERV--------------------------------
------------------------------------------------------------
---------
>WP_151861051.1|Firmicutes-Clostridia-Clostridiales-Clostridiaceae-Alkaliphilus-Alkaliphilus_sp._LacV WP_151861051.1 ferredoxin [Alkaliphilus sp. LacV]KAB3534881.1 ferredoxin [Alkaliphilus sp. LacV]
-------------------------MDKISIIIDGKKVSV---PPDTTILEAARK-TQIN
IPTLCYHP-----DQ-NVKGNCRVCIVEI----AGAN----GFAAACCTTVKEGMEIKTN
TIRIREARQMVLNLILANHNS----QCLSCKRNGNCELQTLSQELNIEEEFL-D------
-----------KVVDLLPIDQSNFSIVRDQTKCIKCGRCIEVCNDVQGVGAIYNVNRSCD
-MKIAPAYEKGLSEVPCVYCGQCINVCPVGAIYEKEDTKEVWRALE-------DPNKHVV
VQIAPAVRVVLGEEFGMETGSIVTGKIVSFLKRIGFDKVFDTNFTADLTIIEEGNELLHR
IK------SG----------G-----KLPMLTSCSPGWIRYIEFFYPELLQ--HLSTCKS
PQQMFGALVKSYYAEKMGLKPEDIVVVSIMPCTAKKTEAKREE-M--------------H
LN-----DYYDVDIVITTRELAKMVRESRIQLREL-EEEDFDVPL-GLSTGAAAVFGATG
GVMEAALRTVYEVVT-GD-EL--DKIDFKNLRGI-AGFKEATIPV---------------
------G-D-LDVNVAVANGLKNAKILLDLIKE-----GK-A-----N-YHFIEIMCCPG
GCIGGGGQPIPATN-------SIKEKRIEAIYQVDLQ-SELRKSHQNPAIKELYEEFLIE
P-LGEKSHKLLHTHYI-------DRSKNNKDKRD--------------------------
------------------------------------------------------------
---------
>WP_049685739.1|Firmicutes-Clostridia-Thermoanaerobacterales-Thermoanaerobacteraceae-Thermoanaerobacter-Thermoanaerobacter_kivui WP_049685739.1 hypothetical protein [Thermoanaerobacter kivui]AIS53102.1 electron bifurcating hydrogenase subunit HydA1 [Ther
-------------------------MNMVMLTIDGKQVQV---EKGTTIKKAAEK-LGIE
IPGLCDDN-----DL-KPFGACRLCVVE-----DARG----NLVASCHTPVREGMVVKTN
SPKVLKARRVILELLLSSHNA----DCFECDKNLHCKLQKYAYELNIRNIRF-K------
-----------GEKRNYEIKDNGP-IYYDPNKCILCGKCVRICEEVQHICAIDFASRGFK
-AYISTPFEKPLLESDCIFCGQCVRVCPTGALAEKTDIERIYEAIS-------DPNKVVV
VQVAPAVRVALGEEFGLEPGEIVTGKMVAALKRLGFDKVFDTQFAADMTIVEETAELVER
LE------KG----------E-----NFPMFTSCCPSWILAVEKFYPELIP--NISTARS
PQQIFGAIAKNYYAKKIGVARENMFVVSVMPCIGKKFEATRPE-F--------------N
N---------DVDAVLTTRELARMIKESGIDFIKL-EEENFDSPL-GESTGAAAIFGVTG
GVMEAALRTAYSIMT-GE-ELEGDKIEFTAVRGL-EGIKEAEVDI---------------
------K-G-KKVRIAIANGIGNAKKLIEKIKS-----GE-T-----K-YDFVEVMACPG
GCMSGGGQPYTDDP-------EFRKKRMEGIYKNDRN-LPKRKSHENEEVKKVYEEYYEK
P-CGPKAHEELHTHYH-------SRKKEY-------------------------------
------------------------------------------------------------
---------
>WP_094545684.1|Firmicutes-Clostridia-Clostridiales-Hungateiclostridiaceae-Petroclostridium-Petroclostridium_xylanilyticum WP_094545684.1 2Fe-2S iron-sulfur cluster binding domain-containing protein [Petroclostridium xylanilyticum]
M--------------------------KGYMLIDGQRVEF---DGEKHVLEVVRK-AGID
LPTFCYHS-----EL-SVYGACRMCMVED----KWG-----GTMASCSTPPKDGMEIYTN
TPKLQKHRRMILELLLSNHCR----DCTVCEKNGKCKLQELAMKFGIKKIRF-D------
-----------TINNNYPLDESSTSIVRNPNKCILCGDCVRMCEEVQGVGVLGFAYRGSK
-IKVTPAFNKQLAEVECVSCGQCTSVCPTGALVVKNETDRVWKVLH-------DKTKRVV
AQIAPAVRVALGEEFGLPPGEIVTGKIVAALRKLGFDEIYDTGIAADLTVMEETKEFNEK
LN------SG----------D-----ELPLFTSCCPAWFRYAEQKFPELLK--NISTCRS
PQQMFGAVIKEHYRSMKEIDSREAVVVSIMPCTAKKFEASRPE-F--------------V
TA-----GERDVDIVITTQELASMIKQAGIVFNEL-EPESLDMPF-GLASGAGIIFGVTG
GVAEAVLRRCYQEKT-SN-TL--KEIAFVGIRGM-EGVKEAEVEI---------------
------D-G-RKIRIAVVHGLKNAEELIKRIRT-----GE-K-----S-YDFVEVMACPG
GCIGGAGQPIPTNS-------YTKQNRANGIYKADRT-SQIKRSEENPMIVALYNGMLKD
K-RHLLHNALSHGTHA-------KE-----------------------------------
------------------------------------------------------------
---------
>WP_041285046.1|Firmicutes-Clostridia-Clostridiales-Peptococcaceae-Desulfallas-Desulfallas_gibsoniae WP_041285046.1 2Fe-2S iron-sulfur cluster binding domain-containing protein [Desulfallas gibsoniae]
ML---------------AEQHNHADKKNIHIRINDQELTV---PEGITILEAAHE-AGVK
IPTLCHLDLHDFQLY-NKTASCRVCMVELVDARNNRN----KLVPSCVTKAQEGMVVRTD
TIRAITARRMAVELLLSNHPN----ECFTCPKNLECELQSLAEELNVREIRW-E------
-----------GERMDYPKDMSSDAIVKDANKCIYCRRCETACNEVQTCGILSGIGRGFN
-AFVGPFANIPMVESSCTYCGQCVMVCPTAALTEAFHCDKVWEAIN-------DPDKYVV
VQTAPAIRVALGELFGMEPGTIVTGKMVTALKRMGFDAVFDTNFGADLTIMEEASELIYR
LK------NN----------K-----TLPILTNCCPAWVKFIEHQFPELIH--VPSTCKS
PHIMLGTIAKTYYAEKKGLDPDNIVVVSVMPCIAKKAEAKRPE-L--------------T
KD-----EHNNVDIVITTRELGAMIKEAGIEFVKL-PDSKFDSPL-GEATGASVIFGTAG
GVIEAALRTASEWMT-GK-PL--DKVEFEELRGM-EGVRRATVKI---------------
------G-D-QELKIGIASGLGNARHILEDIRD-----GK-A-----N-YHAIEIMACPG
GCIAGGGQPYHHGN------DEVIKKRREAIYAEDRN-KKVRKSHENKEILELYKNYLGE
P-FGKRAHELLHTHFE-------ERERI--------------------------------
------------------------------------------------------------
---------
>WP_026156354.1|Firmicutes-Clostridia-Clostridiales-Peptococcaceae-Dehalobacter-Dehalobacter_sp._FTH1 WP_026156354.1 4Fe-4S dicluster domain-containing protein [Dehalobacter sp. FTH1]
-------------------------MQNINITLNGKVTAV---APEITILEAARQ-QGID
LPTLCHHP-----DQ-RVKANCRICVVEV----EGVK----NLVPSCSTRVTAGMNITTN
SPRVRETVRTILELIFADHPQ----ECLTCIRNGNCELRQIAAKFGVRDIQG-E------
-----------KRKHSFSQDFSTPSLVRNPDKCIKCGRCAEACHYIQNVGILYSHNRSTE
-ISISPEYGKQLADVACVLCGQCALVCPVGAIHERDDTDRVWEALA-------DPQKHVV
VQVAPAVRVSLAEEFGFPSGEIATGKLVSALRSLGFDRIFDTDFSADLTIMEEGHELLDR
IA------NG----------G-----VLPMITSCSPGWIKYMEHYYPELIP--HLSTCKS
PQQMFGALAKTYYAQTSGLEAKDIIVVSVMPCTAKKFEAERPE-M--------------D
AS-----GSQDVDIVLTTRELGRMLQHEGIDFRML-PEAEFDSPL-GISTGAAAIFGATG
GVMEAALRTVYEVVT-GK-TL--TDLNFTTVRGM-TGVKEASVDL---------------
------A-G-MEVKAGIAHGLANAKKILEMIKA-----GQ-S-----D-YTFIEIMCCPG
GCIGGGGQPYGTTN-------EIRARRIEALYQVDEN-MPLRKSHENPAVQELYQDFLLE
P-LGELSHRLLHTQYC-------SRS----------------------------------
------------------------------------------------------------
---------
>WP_092486030.1|Firmicutes-Clostridia-Clostridiales-Peptococcaceae-Desulfallas-Desulfallas_geothermicus WP_092486030.1 2Fe-2S iron-sulfur cluster binding domain-containing protein [Desulfallas geothermicus]SFR13472.1 NAD(P)-dependent iron-only hydrogenas
-------------------------MSLINLTIDGVQVQA---VPGTSVLEAAGQ-AGIK
IPTLCYLK-----EI-NEIGSCRICLVEV----EGAR----TLQASCVTPVTEGMVVRTN
TPEVRQARKLNLELIMSNHPQ----ECLICPRSTNCELQQLAAELGISELRF-T------
-----------GAMSPYEPDFSSPSLVRDPRKCILCRRCVSVCENVQQVSAIAPQERGFD
-TVVAPAFLEPLGNAACVNCGQCALVCPTAAIHEKDQTGEVWAALA-------DPEKHVV
VQTAPAVRVSIGEMFGAEPGRVATGQLVAALRKLGFDRVFDTDFTADLTIMEEGSELIKR
LQ------EG----------G-----TLPLITSCSPGWIKFIEHFYPDLLP--HLSTCKS
PQQMFGALAKTYYAQKAGIDPSNIFVVSIMPCTAKKFEAGREE-M--------------N
GS-----GHRDVDVALTTRELGKMLKEAGIDFNSL-AEEEYDSPL-GISTGAGVIFGSTG
GVMEAALRTAYELVT-GE-TL--PDLEFHAVRGL-EGVKETSVNL---------------
------N-G-TTLNVAVAHGLANAREILERVSG-----GQ-------E-YHFIEIMCCPG
GCIGGGGQPIPTDR-------EIRARRAAGIYDADRA-MPLRKSHENPAVQALYKEFLGE
P-LGHKSHELLHTHYL-------ARQKY--------------------------------
------------------------------------------------------------
---------
